# Supplementary material for: Noncanonical roles of chemokine regions in CCR9 activation revealed by structural modeling and mutational mapping
Source: Nat Commun. 2025 Aug 18;16:7695. doi: 10.1038/s41467-025-62321-9 (PMC12361432; doi:10.1038/s41467-025-62321-9)
Supplement: Supplementary file 7 — Supplementary Data 5 [file 41467_2025_62321_MOESM7_ESM.zip › CCR9_CCL25x1P6_07_rnk4.pdb]

ATOM      1  N   GLU A  20      -4.027  -7.451  58.455  1.00 51.45           N
ATOM      2  CA  GLU A  20      -4.716  -8.069  57.335  1.00 51.45           C
ATOM      3  C   GLU A  20      -5.219  -9.461  57.725  1.00 51.45           C
ATOM      4  O   GLU A  20      -4.425 -10.352  58.021  1.00 51.45           O
ATOM      5  HA  GLU A  20      -5.562  -7.417  57.120  1.00 51.45           H
ATOM      6  CB  GLU A  20      -3.810  -8.139  56.105  1.00 51.45           C
ATOM      7 1HB  GLU A  20      -2.773  -8.260  56.419  1.00 51.45           H
ATOM      8 2HB  GLU A  20      -4.154  -8.931  55.439  1.00 51.45           H
ATOM      9  CG  GLU A  20      -3.877  -6.840  55.300  1.00 51.45           C
ATOM     10 1HG  GLU A  20      -4.918  -6.585  55.100  1.00 51.45           H
ATOM     11 2HG  GLU A  20      -3.456  -6.022  55.886  1.00 51.45           H
ATOM     12  CD  GLU A  20      -3.116  -6.973  53.979  1.00 51.45           C
ATOM     13  OE1 GLU A  20      -3.661  -6.496  52.960  1.00 51.45           O
ATOM     14  OE2 GLU A  20      -2.007  -7.548  54.019  1.00 51.45           O
ATOM     15  HN  GLU A  20      -3.959  -8.019  59.276  1.00 51.45           H
ATOM     16  N   SER A  21      -6.537  -9.603  57.713  1.00 59.69           N
ATOM     17  CA  SER A  21      -7.154 -10.882  58.020  1.00 59.69           C
ATOM     18  C   SER A  21      -6.520 -11.986  57.172  1.00 59.69           C
ATOM     19  O   SER A  21      -6.210 -11.773  56.000  1.00 59.69           O
ATOM     20  HA  SER A  21      -6.956 -11.052  59.079  1.00 59.69           H
ATOM     21  CB  SER A  21      -8.665 -10.835  57.786  1.00 59.69           C
ATOM     22 1HB  SER A  21      -9.094 -11.817  57.987  1.00 59.69           H
ATOM     23 2HB  SER A  21      -9.119 -10.138  58.491  1.00 59.69           H
ATOM     24  OG  SER A  21      -8.987 -10.440  56.455  1.00 59.69           O
ATOM     25  HG  SER A  21      -9.412 -11.202  55.966  1.00 59.69           H
ATOM     26  HN  SER A  21      -7.177  -8.865  57.499  1.00 59.69           H
ATOM     27  N   THR A  22      -6.345 -13.142  57.796  1.00 60.89           N
ATOM     28  CA  THR A  22      -5.725 -14.270  57.123  1.00 60.89           C
ATOM     29  C   THR A  22      -6.405 -14.527  55.776  1.00 60.89           C
ATOM     30  O   THR A  22      -5.757 -14.950  54.820  1.00 60.89           O
ATOM     31  HA  THR A  22      -4.686 -14.016  56.912  1.00 60.89           H
ATOM     32  CB  THR A  22      -5.776 -15.472  58.069  1.00 60.89           C
ATOM     33  HB  THR A  22      -5.677 -16.406  57.516  1.00 60.89           H
ATOM     34  OG1 THR A  22      -6.999 -15.303  58.779  1.00 60.89           O
ATOM     35  HG1 THR A  22      -7.763 -15.639  58.229  1.00 60.89           H
ATOM     36  CG2 THR A  22      -4.701 -15.406  59.156  1.00 60.89           C
ATOM     37 1HG2 THR A  22      -4.841 -14.504  59.751  1.00 60.89           H
ATOM     38 2HG2 THR A  22      -3.715 -15.386  58.692  1.00 60.89           H
ATOM     39 3HG2 THR A  22      -4.782 -16.283  59.799  1.00 60.89           H
ATOM     40  HN  THR A  22      -6.619 -13.313  58.743  1.00 60.89           H
ATOM     41  N   SER A  23      -7.703 -14.262  55.745  1.00 63.19           N
ATOM     42  CA  SER A  23      -8.472 -14.434  54.525  1.00 63.19           C
ATOM     43  C   SER A  23      -7.944 -13.496  53.437  1.00 63.19           C
ATOM     44  O   SER A  23      -7.843 -13.884  52.274  1.00 63.19           O
ATOM     45  HA  SER A  23      -8.327 -15.475  54.236  1.00 63.19           H
ATOM     46  CB  SER A  23      -9.960 -14.176  54.771  1.00 63.19           C
ATOM     47 1HB  SER A  23     -10.525 -14.422  53.871  1.00 63.19           H
ATOM     48 2HB  SER A  23     -10.317 -14.836  55.562  1.00 63.19           H
ATOM     49  OG  SER A  23     -10.215 -12.822  55.134  1.00 63.19           O
ATOM     50  HG  SER A  23     -11.199 -12.670  55.222  1.00 63.19           H
ATOM     51  HN  SER A  23      -8.226 -13.936  56.532  1.00 63.19           H
ATOM     52  N   SER A  24      -7.622 -12.281  53.853  1.00 68.02           N
ATOM     53  CA  SER A  24      -7.168 -11.265  52.918  1.00 68.02           C
ATOM     54  C   SER A  24      -5.849 -11.698  52.275  1.00 68.02           C
ATOM     55  O   SER A  24      -5.613 -11.434  51.097  1.00 68.02           O
ATOM     56  HA  SER A  24      -7.955 -11.193  52.167  1.00 68.02           H
ATOM     57  CB  SER A  24      -7.001  -9.912  53.612  1.00 68.02           C
ATOM     58 1HB  SER A  24      -7.958  -9.599  54.031  1.00 68.02           H
ATOM     59 2HB  SER A  24      -6.307 -10.016  54.446  1.00 68.02           H
ATOM     60  OG  SER A  24      -6.523  -8.909  52.720  1.00 68.02           O
ATOM     61  HG  SER A  24      -6.294  -8.080  53.229  1.00 68.02           H
ATOM     62  HN  SER A  24      -7.667 -11.986  54.808  1.00 68.02           H
ATOM     63  N   MET A  25      -5.025 -12.356  53.076  1.00 64.82           N
ATOM     64  CA  MET A  25      -3.721 -12.796  52.611  1.00 64.82           C
ATOM     65  C   MET A  25      -3.846 -14.035  51.722  1.00 64.82           C
ATOM     66  O   MET A  25      -3.118 -14.176  50.741  1.00 64.82           O
ATOM     67  HA  MET A  25      -3.320 -11.965  52.032  1.00 64.82           H
ATOM     68  CB  MET A  25      -2.831 -13.118  53.813  1.00 64.82           C
ATOM     69 1HB  MET A  25      -3.120 -12.497  54.660  1.00 64.82           H
ATOM     70 2HB  MET A  25      -2.980 -14.156  54.113  1.00 64.82           H
ATOM     71  CG  MET A  25      -1.356 -12.885  53.481  1.00 64.82           C
ATOM     72 1HG  MET A  25      -0.984 -13.692  52.851  1.00 64.82           H
ATOM     73 2HG  MET A  25      -1.244 -11.960  52.914  1.00 64.82           H
ATOM     74  SD  MET A  25      -0.399 -12.795  54.985  1.00 64.82           S
ATOM     75  CE  MET A  25       0.042 -14.515  55.175  1.00 64.82           C
ATOM     76 1HE  MET A  25      -0.864 -15.114  55.261  1.00 64.82           H
ATOM     77 2HE  MET A  25       0.612 -14.842  54.306  1.00 64.82           H
ATOM     78 3HE  MET A  25       0.646 -14.638  56.073  1.00 64.82           H
ATOM     79  HN  MET A  25      -5.234 -12.587  54.026  1.00 64.82           H
ATOM     80  N   GLU A  26      -4.775 -14.902  52.097  1.00 59.11           N
ATOM     81  CA  GLU A  26      -5.048 -16.094  51.312  1.00 59.11           C
ATOM     82  C   GLU A  26      -5.571 -15.709  49.927  1.00 59.11           C
ATOM     83  O   GLU A  26      -5.184 -16.308  48.924  1.00 59.11           O
ATOM     84  HA  GLU A  26      -4.089 -16.603  51.216  1.00 59.11           H
ATOM     85  CB  GLU A  26      -6.034 -17.013  52.035  1.00 59.11           C
ATOM     86 1HB  GLU A  26      -6.807 -16.416  52.518  1.00 59.11           H
ATOM     87 2HB  GLU A  26      -6.432 -17.748  51.335  1.00 59.11           H
ATOM     88  CG  GLU A  26      -5.334 -17.806  53.141  1.00 59.11           C
ATOM     89 1HG  GLU A  26      -4.526 -18.399  52.713  1.00 59.11           H
ATOM     90 2HG  GLU A  26      -4.882 -17.119  53.856  1.00 59.11           H
ATOM     91  CD  GLU A  26      -6.320 -18.726  53.863  1.00 59.11           C
ATOM     92  OE1 GLU A  26      -5.836 -19.675  54.518  1.00 59.11           O
ATOM     93  OE2 GLU A  26      -7.536 -18.460  53.745  1.00 59.11           O
ATOM     94  HN  GLU A  26      -5.336 -14.800  52.919  1.00 59.11           H
ATOM     95  N   ASP A  27      -6.444 -14.712  49.915  1.00 66.13           N
ATOM     96  CA  ASP A  27      -7.063 -14.273  48.676  1.00 66.13           C
ATOM     97  C   ASP A  27      -5.974 -13.824  47.698  1.00 66.13           C
ATOM     98  O   ASP A  27      -6.064 -14.089  46.500  1.00 66.13           O
ATOM     99  HA  ASP A  27      -7.619 -15.137  48.312  1.00 66.13           H
ATOM    100  CB  ASP A  27      -8.000 -13.088  48.917  1.00 66.13           C
ATOM    101 1HB  ASP A  27      -7.527 -12.379  49.597  1.00 66.13           H
ATOM    102 2HB  ASP A  27      -8.175 -12.562  47.979  1.00 66.13           H
ATOM    103  CG  ASP A  27      -9.333 -13.554  49.504  1.00 66.13           C
ATOM    104  OD1 ASP A  27      -9.626 -14.761  49.360  1.00 66.13           O
ATOM    105  OD2 ASP A  27     -10.030 -12.694  50.084  1.00 66.13           O
ATOM    106  HN  ASP A  27      -6.728 -14.208  50.731  1.00 66.13           H
ATOM    107  N   TYR A  28      -4.972 -13.153  48.246  1.00 65.25           N
ATOM    108  CA  TYR A  28      -3.886 -12.633  47.432  1.00 65.25           C
ATOM    109  C   TYR A  28      -2.968 -13.761  46.957  1.00 65.25           C
ATOM    110  O   TYR A  28      -2.476 -13.731  45.830  1.00 65.25           O
ATOM    111  HA  TYR A  28      -4.324 -12.140  46.564  1.00 65.25           H
ATOM    112  CB  TYR A  28      -3.091 -11.693  48.341  1.00 65.25           C
ATOM    113 1HB  TYR A  28      -3.762 -10.926  48.728  1.00 65.25           H
ATOM    114 2HB  TYR A  28      -2.724 -12.257  49.198  1.00 65.25           H
ATOM    115  CG  TYR A  28      -1.907 -11.014  47.650  1.00 65.25           C
ATOM    116  CD1 TYR A  28      -0.650 -11.578  47.724  1.00 65.25           C
ATOM    117  HD1 TYR A  28      -0.500 -12.507  48.274  1.00 65.25           H
ATOM    118  CD2 TYR A  28      -2.097  -9.838  46.954  1.00 65.25           C
ATOM    119  HD2 TYR A  28      -3.090  -9.393  46.896  1.00 65.25           H
ATOM    120  CE1 TYR A  28       0.465 -10.939  47.074  1.00 65.25           C
ATOM    121  HE1 TYR A  28       1.463 -11.373  47.124  1.00 65.25           H
ATOM    122  CE2 TYR A  28      -0.982  -9.199  46.303  1.00 65.25           C
ATOM    123  HE2 TYR A  28      -1.117  -8.270  45.750  1.00 65.25           H
ATOM    124  CZ  TYR A  28       0.244  -9.781  46.396  1.00 65.25           C
ATOM    125  OH  TYR A  28       1.297  -9.177  45.781  1.00 65.25           O
ATOM    126  HH  TYR A  28       1.054  -8.241  45.529  1.00 65.25           H
ATOM    127  HN  TYR A  28      -4.894 -12.964  49.225  1.00 65.25           H
ATOM    128  N   VAL A  29      -2.766 -14.728  47.839  1.00 65.46           N
ATOM    129  CA  VAL A  29      -1.849 -15.819  47.557  1.00 65.46           C
ATOM    130  C   VAL A  29      -2.477 -16.751  46.518  1.00 65.46           C
ATOM    131  O   VAL A  29      -1.783 -17.272  45.646  1.00 65.46           O
ATOM    132  HA  VAL A  29      -0.942 -15.386  47.136  1.00 65.46           H
ATOM    133  CB  VAL A  29      -1.474 -16.537  48.854  1.00 65.46           C
ATOM    134  HB  VAL A  29      -2.397 -16.796  49.373  1.00 65.46           H
ATOM    135  CG1 VAL A  29      -0.718 -17.835  48.564  1.00 65.46           C
ATOM    136 1HG1 VAL A  29      -1.347 -18.496  47.968  1.00 65.46           H
ATOM    137 2HG1 VAL A  29       0.195 -17.609  48.014  1.00 65.46           H
ATOM    138 3HG1 VAL A  29      -0.463 -18.325  49.504  1.00 65.46           H
ATOM    139  CG2 VAL A  29      -0.660 -15.622  49.772  1.00 65.46           C
ATOM    140 1HG2 VAL A  29       0.255 -15.318  49.263  1.00 65.46           H
ATOM    141 2HG2 VAL A  29      -1.248 -14.738  50.018  1.00 65.46           H
ATOM    142 3HG2 VAL A  29      -0.407 -16.157  50.687  1.00 65.46           H
ATOM    143  HN  VAL A  29      -3.215 -14.773  48.732  1.00 65.46           H
ATOM    144  N   ASN A  30      -3.784 -16.932  46.646  1.00 61.80           N
ATOM    145  CA  ASN A  30      -4.492 -17.884  45.808  1.00 61.80           C
ATOM    146  C   ASN A  30      -4.863 -17.214  44.483  1.00 61.80           C
ATOM    147  O   ASN A  30      -5.365 -17.870  43.571  1.00 61.80           O
ATOM    148  HA  ASN A  30      -3.802 -18.718  45.675  1.00 61.80           H
ATOM    149  CB  ASN A  30      -5.785 -18.353  46.479  1.00 61.80           C
ATOM    150 1HB  ASN A  30      -6.355 -17.489  46.822  1.00 61.80           H
ATOM    151 2HB  ASN A  30      -6.407 -18.877  45.753  1.00 61.80           H
ATOM    152  CG  ASN A  30      -5.485 -19.276  47.662  1.00 61.80           C
ATOM    153  OD1 ASN A  30      -4.454 -19.924  47.731  1.00 61.80           O
ATOM    154  ND2 ASN A  30      -6.442 -19.299  48.586  1.00 61.80           N
ATOM    155 1HD2 ASN A  30      -7.264 -18.743  48.468  1.00 61.80           H
ATOM    156 2HD2 ASN A  30      -6.338 -19.873  49.398  1.00 61.80           H
ATOM    157  HN  ASN A  30      -4.354 -16.443  47.305  1.00 61.80           H
ATOM    158  N   PHE A  31      -4.601 -15.917  44.419  1.00 67.54           N
ATOM    159  CA  PHE A  31      -4.860 -15.160  43.206  1.00 67.54           C
ATOM    160  C   PHE A  31      -3.984 -15.655  42.054  1.00 67.54           C
ATOM    161  O   PHE A  31      -2.761 -15.703  42.176  1.00 67.54           O
ATOM    162  HA  PHE A  31      -5.910 -15.307  42.951  1.00 67.54           H
ATOM    163  CB  PHE A  31      -4.512 -13.701  43.506  1.00 67.54           C
ATOM    164 1HB  PHE A  31      -5.018 -13.399  44.423  1.00 67.54           H
ATOM    165 2HB  PHE A  31      -3.441 -13.625  43.693  1.00 67.54           H
ATOM    166  CG  PHE A  31      -4.890 -12.728  42.387  1.00 67.54           C
ATOM    167  CD1 PHE A  31      -3.942 -12.296  41.513  1.00 67.54           C
ATOM    168  HD1 PHE A  31      -2.913 -12.642  41.610  1.00 67.54           H
ATOM    169  CD2 PHE A  31      -6.174 -12.296  42.267  1.00 67.54           C
ATOM    170  HD2 PHE A  31      -6.933 -12.643  42.968  1.00 67.54           H
ATOM    171  CE1 PHE A  31      -4.293 -11.393  40.475  1.00 67.54           C
ATOM    172  HE1 PHE A  31      -3.533 -11.046  39.774  1.00 67.54           H
ATOM    173  CE2 PHE A  31      -6.525 -11.393  41.229  1.00 67.54           C
ATOM    174  HE2 PHE A  31      -7.554 -11.047  41.133  1.00 67.54           H
ATOM    175  CZ  PHE A  31      -5.577 -10.961  40.355  1.00 67.54           C
ATOM    176  HZ  PHE A  31      -5.846 -10.268  39.558  1.00 67.54           H
ATOM    177  HN  PHE A  31      -4.220 -15.386  45.175  1.00 67.54           H
ATOM    178  N   ASN A  32      -4.644 -16.011  40.961  1.00 60.41           N
ATOM    179  CA  ASN A  32      -3.940 -16.504  39.789  1.00 60.41           C
ATOM    180  C   ASN A  32      -3.371 -15.320  39.005  1.00 60.41           C
ATOM    181  O   ASN A  32      -4.076 -14.702  38.209  1.00 60.41           O
ATOM    182  HA  ASN A  32      -3.161 -17.160  40.178  1.00 60.41           H
ATOM    183  CB  ASN A  32      -4.884 -17.275  38.864  1.00 60.41           C
ATOM    184 1HB  ASN A  32      -5.474 -17.982  39.447  1.00 60.41           H
ATOM    185 2HB  ASN A  32      -5.586 -16.584  38.397  1.00 60.41           H
ATOM    186  CG  ASN A  32      -4.102 -18.024  37.784  1.00 60.41           C
ATOM    187  OD1 ASN A  32      -2.887 -17.957  37.701  1.00 60.41           O
ATOM    188  ND2 ASN A  32      -4.865 -18.740  36.962  1.00 60.41           N
ATOM    189 1HD2 ASN A  32      -5.857 -18.753  37.085  1.00 60.41           H
ATOM    190 2HD2 ASN A  32      -4.446 -19.266  36.222  1.00 60.41           H
ATOM    191  HN  ASN A  32      -5.638 -15.966  40.869  1.00 60.41           H
ATOM    192  N   PHE A  33      -2.101 -15.040  39.257  1.00 63.82           N
ATOM    193  CA  PHE A  33      -1.403 -14.001  38.518  1.00 63.82           C
ATOM    194  C   PHE A  33      -0.965 -14.508  37.142  1.00 63.82           C
ATOM    195  O   PHE A  33       0.229 -14.601  36.862  1.00 63.82           O
ATOM    196  HA  PHE A  33      -2.098 -13.171  38.394  1.00 63.82           H
ATOM    197  CB  PHE A  33      -0.161 -13.632  39.332  1.00 63.82           C
ATOM    198 1HB  PHE A  33       0.393 -14.541  39.563  1.00 63.82           H
ATOM    199 2HB  PHE A  33       0.490 -13.009  38.718  1.00 63.82           H
ATOM    200  CG  PHE A  33      -0.468 -12.893  40.636  1.00 63.82           C
ATOM    201  CD1 PHE A  33      -0.669 -11.548  40.624  1.00 63.82           C
ATOM    202  HD1 PHE A  33      -0.611 -10.996  39.686  1.00 63.82           H
ATOM    203  CD2 PHE A  33      -0.541 -13.581  41.806  1.00 63.82           C
ATOM    204  HD2 PHE A  33      -0.380 -14.659  41.816  1.00 63.82           H
ATOM    205  CE1 PHE A  33      -0.954 -10.862  41.835  1.00 63.82           C
ATOM    206  HE1 PHE A  33      -1.114  -9.784  41.825  1.00 63.82           H
ATOM    207  CE2 PHE A  33      -0.826 -12.896  43.017  1.00 63.82           C
ATOM    208  HE2 PHE A  33      -0.884 -13.447  43.955  1.00 63.82           H
ATOM    209  CZ  PHE A  33      -1.026 -11.551  43.005  1.00 63.82           C
ATOM    210  HZ  PHE A  33      -1.245 -11.024  43.934  1.00 63.82           H
ATOM    211  HN  PHE A  33      -1.552 -15.507  39.951  1.00 63.82           H
ATOM    212  N   THR A  34      -1.956 -14.822  36.320  1.00 62.99           N
ATOM    213  CA  THR A  34      -1.726 -14.968  34.893  1.00 62.99           C
ATOM    214  C   THR A  34      -1.151 -13.675  34.310  1.00 62.99           C
ATOM    215  O   THR A  34      -1.700 -12.596  34.524  1.00 62.99           O
ATOM    216  HA  THR A  34      -0.977 -15.746  34.743  1.00 62.99           H
ATOM    217  CB  THR A  34      -3.043 -15.394  34.243  1.00 62.99           C
ATOM    218  HB  THR A  34      -3.748 -14.563  34.210  1.00 62.99           H
ATOM    219  OG1 THR A  34      -3.459 -16.523  35.007  1.00 62.99           O
ATOM    220  HG1 THR A  34      -4.432 -16.696  34.861  1.00 62.99           H
ATOM    221  CG2 THR A  34      -2.846 -15.952  32.832  1.00 62.99           C
ATOM    222 1HG2 THR A  34      -2.195 -16.825  32.874  1.00 62.99           H
ATOM    223 2HG2 THR A  34      -2.392 -15.189  32.200  1.00 62.99           H
ATOM    224 3HG2 THR A  34      -3.812 -16.239  32.417  1.00 62.99           H
ATOM    225  HN  THR A  34      -2.899 -14.975  36.614  1.00 62.99           H
ATOM    226  N   ASP A  35      -0.052 -13.828  33.586  1.00 67.80           N
ATOM    227  CA  ASP A  35       0.651 -12.679  33.041  1.00 67.80           C
ATOM    228  C   ASP A  35      -0.003 -12.265  31.721  1.00 67.80           C
ATOM    229  O   ASP A  35       0.423 -12.698  30.651  1.00 67.80           O
ATOM    230  HA  ASP A  35       0.572 -11.906  33.806  1.00 67.80           H
ATOM    231  CB  ASP A  35       2.117 -13.013  32.759  1.00 67.80           C
ATOM    232 1HB  ASP A  35       2.490 -13.701  33.517  1.00 67.80           H
ATOM    233 2HB  ASP A  35       2.199 -13.521  31.798  1.00 67.80           H
ATOM    234  CG  ASP A  35       2.975 -11.746  32.747  1.00 67.80           C
ATOM    235  OD1 ASP A  35       2.392 -10.663  32.970  1.00 67.80           O
ATOM    236  OD2 ASP A  35       4.195 -11.889  32.515  1.00 67.80           O
ATOM    237  HN  ASP A  35       0.357 -14.714  33.370  1.00 67.80           H
ATOM    238  N   PHE A  36      -1.026 -11.432  31.840  1.00 81.84           N
ATOM    239  CA  PHE A  36      -1.716 -10.923  30.667  1.00 81.84           C
ATOM    240  C   PHE A  36      -1.000  -9.697  30.097  1.00 81.84           C
ATOM    241  O   PHE A  36      -1.322  -9.238  29.003  1.00 81.84           O
ATOM    242  HA  PHE A  36      -1.719 -11.719  29.922  1.00 81.84           H
ATOM    243  CB  PHE A  36      -3.121 -10.515  31.117  1.00 81.84           C
ATOM    244 1HB  PHE A  36      -3.038  -9.863  31.986  1.00 81.84           H
ATOM    245 2HB  PHE A  36      -3.590  -9.931  30.325  1.00 81.84           H
ATOM    246  CG  PHE A  36      -4.029 -11.695  31.467  1.00 81.84           C
ATOM    247  CD1 PHE A  36      -4.073 -12.784  30.654  1.00 81.84           C
ATOM    248  HD1 PHE A  36      -3.460 -12.817  29.753  1.00 81.84           H
ATOM    249  CD2 PHE A  36      -4.794 -11.655  32.591  1.00 81.84           C
ATOM    250  HD2 PHE A  36      -4.759 -10.781  33.243  1.00 81.84           H
ATOM    251  CE1 PHE A  36      -4.916 -13.880  30.979  1.00 81.84           C
ATOM    252  HE1 PHE A  36      -4.951 -14.753  30.327  1.00 81.84           H
ATOM    253  CE2 PHE A  36      -5.637 -12.750  32.916  1.00 81.84           C
ATOM    254  HE2 PHE A  36      -6.250 -12.717  33.817  1.00 81.84           H
ATOM    255  CZ  PHE A  36      -5.681 -13.839  32.103  1.00 81.84           C
ATOM    256  HZ  PHE A  36      -6.328 -14.680  32.353  1.00 81.84           H
ATOM    257  HN  PHE A  36      -1.382 -11.105  32.715  1.00 81.84           H
ATOM    258  N   TYR A  37      -0.041  -9.202  30.866  1.00 86.84           N
ATOM    259  CA  TYR A  37       0.775  -8.085  30.419  1.00 86.84           C
ATOM    260  C   TYR A  37       1.973  -8.574  29.603  1.00 86.84           C
ATOM    261  O   TYR A  37       2.866  -9.231  30.137  1.00 86.84           O
ATOM    262  HA  TYR A  37       0.154  -7.445  29.791  1.00 86.84           H
ATOM    263  CB  TYR A  37       1.283  -7.399  31.688  1.00 86.84           C
ATOM    264 1HB  TYR A  37       0.435  -7.195  32.343  1.00 86.84           H
ATOM    265 2HB  TYR A  37       1.939  -8.086  32.222  1.00 86.84           H
ATOM    266  CG  TYR A  37       2.036  -6.093  31.430  1.00 86.84           C
ATOM    267  CD1 TYR A  37       3.415  -6.092  31.369  1.00 86.84           C
ATOM    268  HD1 TYR A  37       3.967  -7.022  31.504  1.00 86.84           H
ATOM    269  CD2 TYR A  37       1.337  -4.915  31.259  1.00 86.84           C
ATOM    270  HD2 TYR A  37       0.248  -4.916  31.308  1.00 86.84           H
ATOM    271  CE1 TYR A  37       4.124  -4.862  31.126  1.00 86.84           C
ATOM    272  HE1 TYR A  37       5.212  -4.847  31.075  1.00 86.84           H
ATOM    273  CE2 TYR A  37       2.046  -3.685  31.017  1.00 86.84           C
ATOM    274  HE2 TYR A  37       1.506  -2.749  30.880  1.00 86.84           H
ATOM    275  CZ  TYR A  37       3.404  -3.720  30.962  1.00 86.84           C
ATOM    276  OH  TYR A  37       4.074  -2.558  30.733  1.00 86.84           O
ATOM    277  HH  TYR A  37       3.434  -1.846  30.445  1.00 86.84           H
ATOM    278  HN  TYR A  37       0.181  -9.549  31.777  1.00 86.84           H
ATOM    279  N   CYS A  38       1.954  -8.235  28.322  1.00 90.11           N
ATOM    280  CA  CYS A  38       2.965  -8.729  27.402  1.00 90.11           C
ATOM    281  C   CYS A  38       3.987  -7.615  27.167  1.00 90.11           C
ATOM    282  O   CYS A  38       3.656  -6.574  26.601  1.00 90.11           O
ATOM    283  HA  CYS A  38       3.433  -9.588  27.883  1.00 90.11           H
ATOM    284  CB  CYS A  38       2.346  -9.221  26.093  1.00 90.11           C
ATOM    285 1HB  CYS A  38       1.561  -9.948  26.302  1.00 90.11           H
ATOM    286 2HB  CYS A  38       1.877  -8.389  25.567  1.00 90.11           H
ATOM    287  SG  CYS A  38       3.634  -9.980  25.038  1.00 90.11           S
ATOM    288  HN  CYS A  38       1.267  -7.636  27.912  1.00 90.11           H
ATOM    289  N   GLU A  39       5.207  -7.871  27.615  1.00 82.14           N
ATOM    290  CA  GLU A  39       6.322  -6.998  27.289  1.00 82.14           C
ATOM    291  C   GLU A  39       6.921  -7.385  25.935  1.00 82.14           C
ATOM    292  O   GLU A  39       7.325  -8.529  25.735  1.00 82.14           O
ATOM    293  HA  GLU A  39       5.898  -5.995  27.233  1.00 82.14           H
ATOM    294  CB  GLU A  39       7.385  -7.033  28.389  1.00 82.14           C
ATOM    295 1HB  GLU A  39       7.737  -8.055  28.527  1.00 82.14           H
ATOM    296 2HB  GLU A  39       8.184  -6.331  28.149  1.00 82.14           H
ATOM    297  CG  GLU A  39       6.802  -6.582  29.729  1.00 82.14           C
ATOM    298 1HG  GLU A  39       6.295  -5.625  29.606  1.00 82.14           H
ATOM    299 2HG  GLU A  39       6.053  -7.299  30.064  1.00 82.14           H
ATOM    300  CD  GLU A  39       7.899  -6.451  30.788  1.00 82.14           C
ATOM    301  OE1 GLU A  39       7.591  -5.881  31.857  1.00 82.14           O
ATOM    302  OE2 GLU A  39       9.021  -6.925  30.504  1.00 82.14           O
ATOM    303  HN  GLU A  39       5.439  -8.656  28.189  1.00 82.14           H
ATOM    304  N   LYS A  40       6.959  -6.408  25.040  1.00 88.75           N
ATOM    305  CA  LYS A  40       7.320  -6.674  23.658  1.00 88.75           C
ATOM    306  C   LYS A  40       8.705  -6.088  23.375  1.00 88.75           C
ATOM    307  O   LYS A  40       8.988  -5.665  22.255  1.00 88.75           O
ATOM    308  HA  LYS A  40       7.371  -7.756  23.536  1.00 88.75           H
ATOM    309  CB  LYS A  40       6.231  -6.162  22.712  1.00 88.75           C
ATOM    310 1HB  LYS A  40       6.045  -5.105  22.904  1.00 88.75           H
ATOM    311 2HB  LYS A  40       6.573  -6.243  21.681  1.00 88.75           H
ATOM    312  CG  LYS A  40       4.935  -6.954  22.890  1.00 88.75           C
ATOM    313 1HG  LYS A  40       5.139  -8.020  22.787  1.00 88.75           H
ATOM    314 2HG  LYS A  40       4.544  -6.800  23.896  1.00 88.75           H
ATOM    315  CD  LYS A  40       3.887  -6.529  21.859  1.00 88.75           C
ATOM    316 1HD  LYS A  40       3.638  -5.477  22.001  1.00 88.75           H
ATOM    317 2HD  LYS A  40       4.299  -6.625  20.855  1.00 88.75           H
ATOM    318  CE  LYS A  40       2.621  -7.380  21.981  1.00 88.75           C
ATOM    319 1HE  LYS A  40       2.869  -8.432  21.844  1.00 88.75           H
ATOM    320 2HE  LYS A  40       2.202  -7.278  22.982  1.00 88.75           H
ATOM    321  NZ  LYS A  40       1.619  -6.965  20.973  1.00 88.75           N
ATOM    322 1HZ  LYS A  40       0.895  -7.672  20.906  1.00 88.75           H
ATOM    323 2HZ  LYS A  40       1.205  -6.083  21.252  1.00 88.75           H
ATOM    324 3HZ  LYS A  40       2.071  -6.857  20.072  1.00 88.75           H
ATOM    325  HN  LYS A  40       6.750  -5.452  25.246  1.00 88.75           H
ATOM    326  N   ASN A  41       9.532  -6.081  24.410  1.00 82.61           N
ATOM    327  CA  ASN A  41      10.882  -5.558  24.287  1.00 82.61           C
ATOM    328  C   ASN A  41      11.609  -6.295  23.160  1.00 82.61           C
ATOM    329  O   ASN A  41      12.369  -5.689  22.407  1.00 82.61           O
ATOM    330  HA  ASN A  41      10.759  -4.495  24.078  1.00 82.61           H
ATOM    331  CB  ASN A  41      11.675  -5.768  25.578  1.00 82.61           C
ATOM    332 1HB  ASN A  41      11.565  -6.799  25.913  1.00 82.61           H
ATOM    333 2HB  ASN A  41      12.736  -5.605  25.388  1.00 82.61           H
ATOM    334  CG  ASN A  41      11.196  -4.816  26.676  1.00 82.61           C
ATOM    335  OD1 ASN A  41      10.759  -3.705  26.424  1.00 82.61           O
ATOM    336  ND2 ASN A  41      11.303  -5.311  27.906  1.00 82.61           N
ATOM    337 1HD2 ASN A  41      11.671  -6.231  28.044  1.00 82.61           H
ATOM    338 2HD2 ASN A  41      11.016  -4.764  28.692  1.00 82.61           H
ATOM    339  HN  ASN A  41       9.294  -6.425  25.319  1.00 82.61           H
ATOM    340  N   ASN A  42      11.350  -7.592  23.081  1.00 84.14           N
ATOM    341  CA  ASN A  42      12.026  -8.432  22.107  1.00 84.14           C
ATOM    342  C   ASN A  42      11.662  -7.964  20.696  1.00 84.14           C
ATOM    343  O   ASN A  42      12.507  -7.961  19.802  1.00 84.14           O
ATOM    344  HA  ASN A  42      13.089  -8.321  22.322  1.00 84.14           H
ATOM    345  CB  ASN A  42      11.594  -9.893  22.246  1.00 84.14           C
ATOM    346 1HB  ASN A  42      10.623 -10.036  21.774  1.00 84.14           H
ATOM    347 2HB  ASN A  42      12.301 -10.536  21.722  1.00 84.14           H
ATOM    348  CG  ASN A  42      11.517 -10.304  23.718  1.00 84.14           C
ATOM    349  OD1 ASN A  42      11.819  -9.540  24.620  1.00 84.14           O
ATOM    350  ND2 ASN A  42      11.096 -11.551  23.910  1.00 84.14           N
ATOM    351 1HD2 ASN A  42      10.864 -12.127  23.126  1.00 84.14           H
ATOM    352 2HD2 ASN A  42      11.012 -11.913  24.839  1.00 84.14           H
ATOM    353  HN  ASN A  42      10.693  -8.067  23.666  1.00 84.14           H
ATOM    354  N   VAL A  43      10.404  -7.580  20.541  1.00 91.30           N
ATOM    355  CA  VAL A  43       9.895  -7.192  19.236  1.00 91.30           C
ATOM    356  C   VAL A  43      10.554  -5.879  18.807  1.00 91.30           C
ATOM    357  O   VAL A  43      10.949  -5.728  17.652  1.00 91.30           O
ATOM    358  HA  VAL A  43      10.175  -7.972  18.529  1.00 91.30           H
ATOM    359  CB  VAL A  43       8.368  -7.110  19.273  1.00 91.30           C
ATOM    360  HB  VAL A  43       8.092  -6.289  19.934  1.00 91.30           H
ATOM    361  CG1 VAL A  43       7.802  -6.805  17.884  1.00 91.30           C
ATOM    362 1HG1 VAL A  43       8.194  -5.851  17.533  1.00 91.30           H
ATOM    363 2HG1 VAL A  43       8.093  -7.595  17.192  1.00 91.30           H
ATOM    364 3HG1 VAL A  43       6.714  -6.753  17.939  1.00 91.30           H
ATOM    365  CG2 VAL A  43       7.764  -8.395  19.842  1.00 91.30           C
ATOM    366 1HG2 VAL A  43       8.053  -9.240  19.217  1.00 91.30           H
ATOM    367 2HG2 VAL A  43       8.130  -8.551  20.856  1.00 91.30           H
ATOM    368 3HG2 VAL A  43       6.677  -8.310  19.856  1.00 91.30           H
ATOM    369  HN  VAL A  43       9.738  -7.531  21.285  1.00 91.30           H
ATOM    370  N   ARG A  44      10.652  -4.964  19.760  1.00 86.72           N
ATOM    371  CA  ARG A  44      11.243  -3.664  19.491  1.00 86.72           C
ATOM    372  C   ARG A  44      12.717  -3.820  19.110  1.00 86.72           C
ATOM    373  O   ARG A  44      13.219  -3.099  18.249  1.00 86.72           O
ATOM    374  HA  ARG A  44      10.664  -3.261  18.660  1.00 86.72           H
ATOM    375  CB  ARG A  44      11.133  -2.746  20.710  1.00 86.72           C
ATOM    376 1HB  ARG A  44      11.555  -3.243  21.583  1.00 86.72           H
ATOM    377 2HB  ARG A  44      11.719  -1.842  20.543  1.00 86.72           H
ATOM    378  CG  ARG A  44       9.675  -2.371  20.984  1.00 86.72           C
ATOM    379 1HG  ARG A  44       9.188  -2.085  20.052  1.00 86.72           H
ATOM    380 2HG  ARG A  44       9.139  -3.239  21.370  1.00 86.72           H
ATOM    381  CD  ARG A  44       9.584  -1.221  21.988  1.00 86.72           C
ATOM    382 1HD  ARG A  44      10.265  -0.420  21.700  1.00 86.72           H
ATOM    383 2HD  ARG A  44       8.578  -0.801  21.982  1.00 86.72           H
ATOM    384  NE  ARG A  44       9.920  -1.705  23.345  1.00 86.72           N
ATOM    385  HE  ARG A  44      10.887  -1.766  23.595  1.00 86.72           H
ATOM    386  CZ  ARG A  44       9.011  -2.068  24.261  1.00 86.72           C
ATOM    387  NH1 ARG A  44       7.702  -2.006  23.980  1.00 86.72           N
ATOM    388 1HH1 ARG A  44       7.397  -1.688  23.083  1.00 86.72           H
ATOM    389 2HH1 ARG A  44       7.030  -2.279  24.669  1.00 86.72           H
ATOM    390  NH2 ARG A  44       9.430  -2.492  25.460  1.00 86.72           N
ATOM    391 1HH2 ARG A  44       8.765  -2.767  26.154  1.00 86.72           H
ATOM    392 2HH2 ARG A  44      10.409  -2.535  25.662  1.00 86.72           H
ATOM    393  HN  ARG A  44      10.336  -5.098  20.699  1.00 86.72           H
ATOM    394  N   GLN A  45      13.369  -4.765  19.771  1.00 83.39           N
ATOM    395  CA  GLN A  45      14.782  -5.006  19.533  1.00 83.39           C
ATOM    396  C   GLN A  45      14.996  -5.558  18.122  1.00 83.39           C
ATOM    397  O   GLN A  45      15.925  -5.149  17.427  1.00 83.39           O
ATOM    398  HA  GLN A  45      15.261  -4.032  19.626  1.00 83.39           H
ATOM    399  CB  GLN A  45      15.362  -5.953  20.586  1.00 83.39           C
ATOM    400 1HB  GLN A  45      15.088  -5.606  21.582  1.00 83.39           H
ATOM    401 2HB  GLN A  45      14.930  -6.946  20.465  1.00 83.39           H
ATOM    402  CG  GLN A  45      16.885  -6.035  20.470  1.00 83.39           C
ATOM    403 1HG  GLN A  45      17.158  -6.430  19.492  1.00 83.39           H
ATOM    404 2HG  GLN A  45      17.313  -5.035  20.540  1.00 83.39           H
ATOM    405  CD  GLN A  45      17.472  -6.924  21.568  1.00 83.39           C
ATOM    406  OE1 GLN A  45      16.769  -7.635  22.268  1.00 83.39           O
ATOM    407  NE2 GLN A  45      18.795  -6.846  21.679  1.00 83.39           N
ATOM    408 1HE2 GLN A  45      19.312  -6.243  21.072  1.00 83.39           H
ATOM    409 2HE2 GLN A  45      19.272  -7.391  22.368  1.00 83.39           H
ATOM    410  HN  GLN A  45      12.948  -5.360  20.456  1.00 83.39           H
ATOM    411  N   PHE A  46      14.122  -6.478  17.742  1.00 92.31           N
ATOM    412  CA  PHE A  46      14.168  -7.047  16.406  1.00 92.31           C
ATOM    413  C   PHE A  46      14.011  -5.959  15.341  1.00 92.31           C
ATOM    414  O   PHE A  46      14.784  -5.904  14.386  1.00 92.31           O
ATOM    415  HA  PHE A  46      15.140  -7.527  16.292  1.00 92.31           H
ATOM    416  CB  PHE A  46      12.996  -8.025  16.296  1.00 92.31           C
ATOM    417 1HB  PHE A  46      13.171  -8.863  16.970  1.00 92.31           H
ATOM    418 2HB  PHE A  46      12.088  -7.527  16.635  1.00 92.31           H
ATOM    419  CG  PHE A  46      12.767  -8.565  14.883  1.00 92.31           C
ATOM    420  CD1 PHE A  46      11.805  -8.017  14.093  1.00 92.31           C
ATOM    421  HD1 PHE A  46      11.197  -7.194  14.467  1.00 92.31           H
ATOM    422  CD2 PHE A  46      13.526  -9.593  14.416  1.00 92.31           C
ATOM    423  HD2 PHE A  46      14.297 -10.032  15.049  1.00 92.31           H
ATOM    424  CE1 PHE A  46      11.592  -8.518  12.782  1.00 92.31           C
ATOM    425  HE1 PHE A  46      10.821  -8.080  12.149  1.00 92.31           H
ATOM    426  CE2 PHE A  46      13.313 -10.094  13.105  1.00 92.31           C
ATOM    427  HE2 PHE A  46      13.922 -10.918  12.731  1.00 92.31           H
ATOM    428  CZ  PHE A  46      12.351  -9.546  12.315  1.00 92.31           C
ATOM    429  HZ  PHE A  46      12.188  -9.931  11.308  1.00 92.31           H
ATOM    430  HN  PHE A  46      13.394  -6.834  18.328  1.00 92.31           H
ATOM    431  N   ALA A  47      13.004  -5.121  15.541  1.00 92.97           N
ATOM    432  CA  ALA A  47      12.684  -4.090  14.569  1.00 92.97           C
ATOM    433  C   ALA A  47      13.886  -3.158  14.406  1.00 92.97           C
ATOM    434  O   ALA A  47      14.206  -2.741  13.294  1.00 92.97           O
ATOM    435  HA  ALA A  47      12.485  -4.583  13.617  1.00 92.97           H
ATOM    436  CB  ALA A  47      11.423  -3.345  15.011  1.00 92.97           C
ATOM    437 1HB  ALA A  47      10.592  -4.047  15.083  1.00 92.97           H
ATOM    438 2HB  ALA A  47      11.596  -2.885  15.984  1.00 92.97           H
ATOM    439 3HB  ALA A  47      11.184  -2.572  14.281  1.00 92.97           H
ATOM    440  HN  ALA A  47      12.414  -5.139  16.348  1.00 92.97           H
ATOM    441  N   SER A  48      14.518  -2.858  15.531  1.00 91.37           N
ATOM    442  CA  SER A  48      15.558  -1.844  15.557  1.00 91.37           C
ATOM    443  C   SER A  48      16.755  -2.299  14.718  1.00 91.37           C
ATOM    444  O   SER A  48      17.509  -1.472  14.208  1.00 91.37           O
ATOM    445  HA  SER A  48      15.104  -0.953  15.123  1.00 91.37           H
ATOM    446  CB  SER A  48      15.999  -1.544  16.991  1.00 91.37           C
ATOM    447 1HB  SER A  48      16.630  -0.655  16.998  1.00 91.37           H
ATOM    448 2HB  SER A  48      15.124  -1.318  17.600  1.00 91.37           H
ATOM    449  OG  SER A  48      16.711  -2.634  17.570  1.00 91.37           O
ATOM    450  HG  SER A  48      16.329  -3.501  17.249  1.00 91.37           H
ATOM    451  HN  SER A  48      14.331  -3.294  16.411  1.00 91.37           H
ATOM    452  N   HIS A  49      16.890  -3.611  14.602  1.00 87.10           N
ATOM    453  CA  HIS A  49      18.041  -4.188  13.928  1.00 87.10           C
ATOM    454  C   HIS A  49      17.688  -4.476  12.467  1.00 87.10           C
ATOM    455  O   HIS A  49      18.495  -4.235  11.571  1.00 87.10           O
ATOM    456  HA  HIS A  49      18.831  -3.438  13.961  1.00 87.10           H
ATOM    457  CB  HIS A  49      18.542  -5.427  14.672  1.00 87.10           C
ATOM    458 1HB  HIS A  49      17.698  -6.092  14.861  1.00 87.10           H
ATOM    459 2HB  HIS A  49      19.236  -5.969  14.029  1.00 87.10           H
ATOM    460  CG  HIS A  49      19.226  -5.121  15.983  1.00 87.10           C
ATOM    461  ND1 HIS A  49      20.323  -4.283  16.079  1.00 87.10           N
ATOM    462  HD1 HIS A  49      20.763  -3.807  15.317  1.00 87.10           H
ATOM    463  CD2 HIS A  49      18.957  -5.549  17.250  1.00 87.10           C
ATOM    464  HD2 HIS A  49      18.152  -6.226  17.536  1.00 87.10           H
ATOM    465  CE1 HIS A  49      20.689  -4.217  17.350  1.00 87.10           C
ATOM    466  HE1 HIS A  49      21.522  -3.637  17.748  1.00 87.10           H
ATOM    467  NE2 HIS A  49      19.842  -5.003  18.074  1.00 87.10           N
ATOM    468  HN  HIS A  49      16.232  -4.275  14.958  1.00 87.10           H
ATOM    469  N   PHE A  50      16.482  -4.989  12.273  1.00 80.96           N
ATOM    470  CA  PHE A  50      16.136  -5.633  11.017  1.00 80.96           C
ATOM    471  C   PHE A  50      15.541  -4.627  10.030  1.00 80.96           C
ATOM    472  O   PHE A  50      15.856  -4.659   8.841  1.00 80.96           O
ATOM    473  HA  PHE A  50      17.055  -6.047  10.602  1.00 80.96           H
ATOM    474  CB  PHE A  50      15.086  -6.699  11.336  1.00 80.96           C
ATOM    475 1HB  PHE A  50      15.466  -7.344  12.128  1.00 80.96           H
ATOM    476 2HB  PHE A  50      14.193  -6.210  11.725  1.00 80.96           H
ATOM    477  CG  PHE A  50      14.693  -7.565  10.137  1.00 80.96           C
ATOM    478  CD1 PHE A  50      13.484  -7.390   9.539  1.00 80.96           C
ATOM    479  HD1 PHE A  50      12.795  -6.634   9.914  1.00 80.96           H
ATOM    480  CD2 PHE A  50      15.554  -8.509   9.669  1.00 80.96           C
ATOM    481  HD2 PHE A  50      16.522  -8.649  10.149  1.00 80.96           H
ATOM    482  CE1 PHE A  50      13.120  -8.194   8.426  1.00 80.96           C
ATOM    483  HE1 PHE A  50      12.152  -8.054   7.947  1.00 80.96           H
ATOM    484  CE2 PHE A  50      15.190  -9.312   8.556  1.00 80.96           C
ATOM    485  HE2 PHE A  50      15.879 -10.069   8.182  1.00 80.96           H
ATOM    486  CZ  PHE A  50      13.981  -9.138   7.958  1.00 80.96           C
ATOM    487  HZ  PHE A  50      13.701  -9.754   7.104  1.00 80.96           H
ATOM    488  HN  PHE A  50      15.749  -4.969  12.953  1.00 80.96           H
ATOM    489  N   LEU A  51      14.692  -3.759  10.559  1.00 93.64           N
ATOM    490  CA  LEU A  51      13.819  -2.958   9.717  1.00 93.64           C
ATOM    491  C   LEU A  51      14.637  -1.853   9.047  1.00 93.64           C
ATOM    492  O   LEU A  51      14.538  -1.649   7.838  1.00 93.64           O
ATOM    493  HA  LEU A  51      13.423  -3.614   8.941  1.00 93.64           H
ATOM    494  CB  LEU A  51      12.627  -2.439  10.523  1.00 93.64           C
ATOM    495 1HB  LEU A  51      13.006  -1.817  11.335  1.00 93.64           H
ATOM    496 2HB  LEU A  51      12.031  -1.793   9.878  1.00 93.64           H
ATOM    497  CG  LEU A  51      11.706  -3.504  11.121  1.00 93.64           C
ATOM    498  HG  LEU A  51      12.269  -4.060  11.871  1.00 93.64           H
ATOM    499  CD1 LEU A  51      10.515  -2.861  11.834  1.00 93.64           C
ATOM    500 1HD1 LEU A  51      10.875  -2.220  12.639  1.00 93.64           H
ATOM    501 2HD1 LEU A  51       9.943  -2.265  11.123  1.00 93.64           H
ATOM    502 3HD1 LEU A  51       9.876  -3.641  12.250  1.00 93.64           H
ATOM    503  CD2 LEU A  51      11.262  -4.507  10.054  1.00 93.64           C
ATOM    504 1HD2 LEU A  51      10.724  -3.983   9.264  1.00 93.64           H
ATOM    505 2HD2 LEU A  51      12.138  -4.999   9.632  1.00 93.64           H
ATOM    506 3HD2 LEU A  51      10.609  -5.253  10.506  1.00 93.64           H
ATOM    507  HN  LEU A  51      14.596  -3.598  11.541  1.00 93.64           H
ATOM    508  N   PRO A  52      15.456  -1.122   9.815  1.00 95.58           N
ATOM    509  CA  PRO A  52      16.096   0.089   9.297  1.00 95.58           C
ATOM    510  C   PRO A  52      16.841  -0.163   7.996  1.00 95.58           C
ATOM    511  O   PRO A  52      16.634   0.543   7.011  1.00 95.58           O
ATOM    512  HA  PRO A  52      15.341   0.837   9.052  1.00 95.58           H
ATOM    513  CB  PRO A  52      17.045   0.508  10.422  1.00 95.58           C
ATOM    514 1HB  PRO A  52      18.039   0.083  10.287  1.00 95.58           H
ATOM    515 2HB  PRO A  52      17.165   1.590  10.464  1.00 95.58           H
ATOM    516  CG  PRO A  52      16.367  -0.033  11.675  1.00 95.58           C
ATOM    517 1HG  PRO A  52      17.067  -0.131  12.504  1.00 95.58           H
ATOM    518 2HG  PRO A  52      15.571   0.627  12.021  1.00 95.58           H
ATOM    519  CD  PRO A  52      15.832  -1.380  11.217  1.00 95.58           C
ATOM    520 1HD  PRO A  52      16.588  -2.162  11.291  1.00 95.58           H
ATOM    521 2HD  PRO A  52      14.982  -1.704  11.818  1.00 95.58           H
ATOM    522  N   PRO A  53      17.721  -1.173   7.961  1.00 95.74           N
ATOM    523  CA  PRO A  53      18.492  -1.460   6.749  1.00 95.74           C
ATOM    524  C   PRO A  53      17.605  -1.623   5.526  1.00 95.74           C
ATOM    525  O   PRO A  53      17.920  -1.112   4.452  1.00 95.74           O
ATOM    526  HA  PRO A  53      19.148  -0.622   6.515  1.00 95.74           H
ATOM    527  CB  PRO A  53      19.234  -2.755   7.089  1.00 95.74           C
ATOM    528 1HB  PRO A  53      18.669  -3.634   6.779  1.00 95.74           H
ATOM    529 2HB  PRO A  53      20.201  -2.806   6.589  1.00 95.74           H
ATOM    530  CG  PRO A  53      19.385  -2.687   8.604  1.00 95.74           C
ATOM    531 1HG  PRO A  53      19.570  -3.670   9.036  1.00 95.74           H
ATOM    532 2HG  PRO A  53      20.226  -2.060   8.899  1.00 95.74           H
ATOM    533  CD  PRO A  53      18.054  -2.106   9.052  1.00 95.74           C
ATOM    534 1HD  PRO A  53      17.293  -2.878   9.165  1.00 95.74           H
ATOM    535 2HD  PRO A  53      18.137  -1.601  10.015  1.00 95.74           H
ATOM    536  N   LEU A  54      16.506  -2.338   5.722  1.00 93.81           N
ATOM    537  CA  LEU A  54      15.633  -2.689   4.615  1.00 93.81           C
ATOM    538  C   LEU A  54      14.952  -1.424   4.088  1.00 93.81           C
ATOM    539  O   LEU A  54      14.840  -1.233   2.878  1.00 93.81           O
ATOM    540  HA  LEU A  54      16.260  -3.099   3.822  1.00 93.81           H
ATOM    541  CB  LEU A  54      14.654  -3.787   5.032  1.00 93.81           C
ATOM    542 1HB  LEU A  54      14.100  -3.441   5.904  1.00 93.81           H
ATOM    543 2HB  LEU A  54      13.930  -3.925   4.228  1.00 93.81           H
ATOM    544  CG  LEU A  54      15.272  -5.147   5.362  1.00 93.81           C
ATOM    545  HG  LEU A  54      15.986  -5.009   6.174  1.00 93.81           H
ATOM    546  CD1 LEU A  54      14.207  -6.128   5.859  1.00 93.81           C
ATOM    547 1HD1 LEU A  54      13.738  -5.729   6.758  1.00 93.81           H
ATOM    548 2HD1 LEU A  54      13.452  -6.266   5.085  1.00 93.81           H
ATOM    549 3HD1 LEU A  54      14.674  -7.086   6.086  1.00 93.81           H
ATOM    550  CD2 LEU A  54      16.049  -5.702   4.166  1.00 93.81           C
ATOM    551 1HD2 LEU A  54      15.374  -5.822   3.319  1.00 93.81           H
ATOM    552 2HD2 LEU A  54      16.848  -5.010   3.900  1.00 93.81           H
ATOM    553 3HD2 LEU A  54      16.478  -6.669   4.429  1.00 93.81           H
ATOM    554  HN  LEU A  54      16.211  -2.675   6.616  1.00 93.81           H
ATOM    555  N   TYR A  55      14.514  -0.594   5.023  1.00 94.26           N
ATOM    556  CA  TYR A  55      13.798   0.620   4.670  1.00 94.26           C
ATOM    557  C   TYR A  55      14.694   1.576   3.881  1.00 94.26           C
ATOM    558  O   TYR A  55      14.238   2.229   2.944  1.00 94.26           O
ATOM    559  HA  TYR A  55      12.945   0.339   4.051  1.00 94.26           H
ATOM    560  CB  TYR A  55      13.408   1.281   5.994  1.00 94.26           C
ATOM    561 1HB  TYR A  55      14.272   1.275   6.659  1.00 94.26           H
ATOM    562 2HB  TYR A  55      13.157   2.325   5.807  1.00 94.26           H
ATOM    563  CG  TYR A  55      12.232   0.607   6.703  1.00 94.26           C
ATOM    564  CD1 TYR A  55      11.673  -0.539   6.176  1.00 94.26           C
ATOM    565  HD1 TYR A  55      12.069  -0.964   5.253  1.00 94.26           H
ATOM    566  CD2 TYR A  55      11.731   1.145   7.871  1.00 94.26           C
ATOM    567  HD2 TYR A  55      12.172   2.050   8.288  1.00 94.26           H
ATOM    568  CE1 TYR A  55      10.566  -1.174   6.843  1.00 94.26           C
ATOM    569  HE1 TYR A  55      10.115  -2.079   6.437  1.00 94.26           H
ATOM    570  CE2 TYR A  55      10.624   0.510   8.539  1.00 94.26           C
ATOM    571  HE2 TYR A  55      10.218   0.925   9.462  1.00 94.26           H
ATOM    572  CZ  TYR A  55      10.096  -0.618   7.992  1.00 94.26           C
ATOM    573  OH  TYR A  55       9.051  -1.217   8.623  1.00 94.26           O
ATOM    574  HH  TYR A  55       8.735  -2.002   8.090  1.00 94.26           H
ATOM    575  HN  TYR A  55      14.642  -0.738   6.004  1.00 94.26           H
ATOM    576  N   TRP A  56      15.954   1.628   4.289  1.00 92.74           N
ATOM    577  CA  TRP A  56      16.928   2.462   3.606  1.00 92.74           C
ATOM    578  C   TRP A  56      17.130   1.896   2.199  1.00 92.74           C
ATOM    579  O   TRP A  56      17.206   2.648   1.228  1.00 92.74           O
ATOM    580  HA  TRP A  56      16.521   3.471   3.547  1.00 92.74           H
ATOM    581  CB  TRP A  56      18.229   2.552   4.406  1.00 92.74           C
ATOM    582 1HB  TRP A  56      18.442   1.577   4.845  1.00 92.74           H
ATOM    583 2HB  TRP A  56      19.048   2.780   3.723  1.00 92.74           H
ATOM    584  CG  TRP A  56      18.204   3.602   5.518  1.00 92.74           C
ATOM    585  CD1 TRP A  56      18.305   3.406   6.840  1.00 92.74           C
ATOM    586  HD1 TRP A  56      18.422   2.429   7.308  1.00 92.74           H
ATOM    587  CD2 TRP A  56      18.066   5.029   5.351  1.00 92.74           C
ATOM    588  NE1 TRP A  56      18.241   4.597   7.534  1.00 92.74           N
ATOM    589  HE1 TRP A  56      18.293   4.708   8.527  1.00 92.74           H
ATOM    590  CE2 TRP A  56      18.091   5.615   6.600  1.00 92.74           C
ATOM    591  CE3 TRP A  56      17.924   5.798   4.183  1.00 92.74           C
ATOM    592  HE3 TRP A  56      17.901   5.359   3.185  1.00 92.74           H
ATOM    593  CZ2 TRP A  56      17.979   6.996   6.800  1.00 92.74           C
ATOM    594  HZ2 TRP A  56      18.002   7.436   7.798  1.00 92.74           H
ATOM    595  CZ3 TRP A  56      17.813   7.177   4.400  1.00 92.74           C
ATOM    596  HZ3 TRP A  56      17.701   7.820   3.527  1.00 92.74           H
ATOM    597  CH2 TRP A  56      17.837   7.783   5.651  1.00 92.74           C
ATOM    598  HH2 TRP A  56      17.745   8.866   5.736  1.00 92.74           H
ATOM    599  HN  TRP A  56      16.310   1.115   5.070  1.00 92.74           H
ATOM    600  N   LEU A  57      17.211   0.575   2.132  1.00 92.78           N
ATOM    601  CA  LEU A  57      17.419  -0.099   0.862  1.00 92.78           C
ATOM    602  C   LEU A  57      16.243   0.202  -0.069  1.00 92.78           C
ATOM    603  O   LEU A  57      16.441   0.619  -1.209  1.00 92.78           O
ATOM    604  HA  LEU A  57      18.325   0.313   0.418  1.00 92.78           H
ATOM    605  CB  LEU A  57      17.663  -1.593   1.082  1.00 92.78           C
ATOM    606 1HB  LEU A  57      18.533  -1.708   1.729  1.00 92.78           H
ATOM    607 2HB  LEU A  57      16.809  -2.005   1.621  1.00 92.78           H
ATOM    608  CG  LEU A  57      17.886  -2.430  -0.179  1.00 92.78           C
ATOM    609  HG  LEU A  57      17.058  -2.243  -0.864  1.00 92.78           H
ATOM    610  CD1 LEU A  57      19.170  -2.008  -0.897  1.00 92.78           C
ATOM    611 1HD1 LEU A  57      19.099  -0.958  -1.181  1.00 92.78           H
ATOM    612 2HD1 LEU A  57      20.021  -2.147  -0.230  1.00 92.78           H
ATOM    613 3HD1 LEU A  57      19.304  -2.618  -1.790  1.00 92.78           H
ATOM    614  CD2 LEU A  57      17.875  -3.925   0.145  1.00 92.78           C
ATOM    615 1HD2 LEU A  57      18.669  -4.148   0.857  1.00 92.78           H
ATOM    616 2HD2 LEU A  57      16.912  -4.196   0.578  1.00 92.78           H
ATOM    617 3HD2 LEU A  57      18.036  -4.496  -0.769  1.00 92.78           H
ATOM    618  HN  LEU A  57      17.136  -0.030   2.925  1.00 92.78           H
ATOM    619  N   VAL A  58      15.045  -0.022   0.451  1.00 94.91           N
ATOM    620  CA  VAL A  58      13.841   0.152  -0.342  1.00 94.91           C
ATOM    621  C   VAL A  58      13.762   1.599  -0.833  1.00 94.91           C
ATOM    622  O   VAL A  58      13.430   1.848  -1.991  1.00 94.91           O
ATOM    623  HA  VAL A  58      13.918  -0.508  -1.207  1.00 94.91           H
ATOM    624  CB  VAL A  58      12.614  -0.272   0.469  1.00 94.91           C
ATOM    625  HB  VAL A  58      12.625   0.283   1.407  1.00 94.91           H
ATOM    626  CG1 VAL A  58      11.321   0.079  -0.269  1.00 94.91           C
ATOM    627 1HG1 VAL A  58      11.277   1.155  -0.433  1.00 94.91           H
ATOM    628 2HG1 VAL A  58      11.300  -0.437  -1.230  1.00 94.91           H
ATOM    629 3HG1 VAL A  58      10.465  -0.233   0.329  1.00 94.91           H
ATOM    630  CG2 VAL A  58      12.667  -1.764   0.804  1.00 94.91           C
ATOM    631 1HG2 VAL A  58      12.693  -2.343  -0.119  1.00 94.91           H
ATOM    632 2HG2 VAL A  58      13.563  -1.973   1.389  1.00 94.91           H
ATOM    633 3HG2 VAL A  58      11.784  -2.038   1.381  1.00 94.91           H
ATOM    634  HN  VAL A  58      14.892  -0.316   1.395  1.00 94.91           H
ATOM    635  N   PHE A  59      14.073   2.515   0.073  1.00 95.81           N
ATOM    636  CA  PHE A  59      14.001   3.932  -0.241  1.00 95.81           C
ATOM    637  C   PHE A  59      14.906   4.278  -1.424  1.00 95.81           C
ATOM    638  O   PHE A  59      14.461   4.893  -2.392  1.00 95.81           O
ATOM    639  HA  PHE A  59      12.966   4.153  -0.500  1.00 95.81           H
ATOM    640  CB  PHE A  59      14.487   4.689   0.997  1.00 95.81           C
ATOM    641 1HB  PHE A  59      13.783   4.523   1.812  1.00 95.81           H
ATOM    642 2HB  PHE A  59      15.444   4.272   1.313  1.00 95.81           H
ATOM    643  CG  PHE A  59      14.651   6.195   0.781  1.00 95.81           C
ATOM    644  CD1 PHE A  59      15.893   6.748   0.759  1.00 95.81           C
ATOM    645  HD1 PHE A  59      16.772   6.118   0.896  1.00 95.81           H
ATOM    646  CD2 PHE A  59      13.554   6.980   0.610  1.00 95.81           C
ATOM    647  HD2 PHE A  59      12.558   6.537   0.628  1.00 95.81           H
ATOM    648  CE1 PHE A  59      16.045   8.145   0.559  1.00 95.81           C
ATOM    649  HE1 PHE A  59      17.040   8.588   0.541  1.00 95.81           H
ATOM    650  CE2 PHE A  59      13.705   8.378   0.410  1.00 95.81           C
ATOM    651  HE2 PHE A  59      12.826   9.007   0.273  1.00 95.81           H
ATOM    652  CZ  PHE A  59      14.948   8.931   0.388  1.00 95.81           C
ATOM    653  HZ  PHE A  59      15.064  10.003   0.234  1.00 95.81           H
ATOM    654  HN  PHE A  59      14.369   2.302   1.004  1.00 95.81           H
ATOM    655  N   ILE A  60      16.161   3.869  -1.308  1.00 93.66           N
ATOM    656  CA  ILE A  60      17.171   4.269  -2.273  1.00 93.66           C
ATOM    657  C   ILE A  60      16.780   3.750  -3.659  1.00 93.66           C
ATOM    658  O   ILE A  60      16.725   4.516  -4.620  1.00 93.66           O
ATOM    659  HA  ILE A  60      17.181   5.358  -2.303  1.00 93.66           H
ATOM    660  CB  ILE A  60      18.559   3.815  -1.816  1.00 93.66           C
ATOM    661  HB  ILE A  60      18.500   2.763  -1.538  1.00 93.66           H
ATOM    662  CG1 ILE A  60      19.005   4.586  -0.572  1.00 93.66           C
ATOM    663 1HG1 ILE A  60      19.249   5.613  -0.844  1.00 93.66           H
ATOM    664 2HG1 ILE A  60      18.186   4.632   0.145  1.00 93.66           H
ATOM    665  CG2 ILE A  60      19.575   3.926  -2.954  1.00 93.66           C
ATOM    666 1HG2 ILE A  60      19.259   3.297  -3.786  1.00 93.66           H
ATOM    667 2HG2 ILE A  60      19.638   4.963  -3.286  1.00 93.66           H
ATOM    668 3HG2 ILE A  60      20.553   3.598  -2.602  1.00 93.66           H
ATOM    669  CD1 ILE A  60      20.221   3.923   0.077  1.00 93.66           C
ATOM    670 1HD1 ILE A  60      19.967   2.904   0.370  1.00 93.66           H
ATOM    671 2HD1 ILE A  60      21.046   3.900  -0.635  1.00 93.66           H
ATOM    672 3HD1 ILE A  60      20.518   4.491   0.959  1.00 93.66           H
ATOM    673  HN  ILE A  60      16.490   3.276  -0.573  1.00 93.66           H
ATOM    674  N   VAL A  61      16.519   2.452  -3.717  1.00 93.60           N
ATOM    675  CA  VAL A  61      16.261   1.797  -4.988  1.00 93.60           C
ATOM    676  C   VAL A  61      14.954   2.333  -5.577  1.00 93.60           C
ATOM    677  O   VAL A  61      14.873   2.605  -6.774  1.00 93.60           O
ATOM    678  HA  VAL A  61      17.079   2.052  -5.662  1.00 93.60           H
ATOM    679  CB  VAL A  61      16.255   0.279  -4.803  1.00 93.60           C
ATOM    680  HB  VAL A  61      15.497   0.035  -4.059  1.00 93.60           H
ATOM    681  CG1 VAL A  61      15.880  -0.431  -6.106  1.00 93.60           C
ATOM    682 1HG1 VAL A  61      14.886  -0.114  -6.419  1.00 93.60           H
ATOM    683 2HG1 VAL A  61      16.604  -0.176  -6.880  1.00 93.60           H
ATOM    684 3HG1 VAL A  61      15.884  -1.509  -5.946  1.00 93.60           H
ATOM    685  CG2 VAL A  61      17.605  -0.215  -4.278  1.00 93.60           C
ATOM    686 1HG2 VAL A  61      18.389   0.048  -4.989  1.00 93.60           H
ATOM    687 2HG2 VAL A  61      17.814   0.254  -3.317  1.00 93.60           H
ATOM    688 3HG2 VAL A  61      17.573  -1.297  -4.156  1.00 93.60           H
ATOM    689  HN  VAL A  61      16.482   1.853  -2.918  1.00 93.60           H
ATOM    690  N   GLY A  62      13.962   2.468  -4.708  1.00 95.01           N
ATOM    691  CA  GLY A  62      12.627   2.834  -5.148  1.00 95.01           C
ATOM    692  C   GLY A  62      12.591   4.279  -5.648  1.00 95.01           C
ATOM    693  O   GLY A  62      11.968   4.571  -6.668  1.00 95.01           O
ATOM    694 1HA  GLY A  62      12.305   2.162  -5.943  1.00 95.01           H
ATOM    695 2HA  GLY A  62      11.923   2.713  -4.324  1.00 95.01           H
ATOM    696  HN  GLY A  62      14.060   2.332  -3.722  1.00 95.01           H
ATOM    697  N   ALA A  63      13.267   5.145  -4.908  1.00 94.88           N
ATOM    698  CA  ALA A  63      13.269   6.562  -5.228  1.00 94.88           C
ATOM    699  C   ALA A  63      13.903   6.768  -6.606  1.00 94.88           C
ATOM    700  O   ALA A  63      13.375   7.511  -7.431  1.00 94.88           O
ATOM    701  HA  ALA A  63      12.233   6.897  -5.261  1.00 94.88           H
ATOM    702  CB  ALA A  63      14.002   7.334  -4.129  1.00 94.88           C
ATOM    703 1HB  ALA A  63      13.495   7.178  -3.176  1.00 94.88           H
ATOM    704 2HB  ALA A  63      15.029   6.976  -4.056  1.00 94.88           H
ATOM    705 3HB  ALA A  63      14.004   8.397  -4.370  1.00 94.88           H
ATOM    706  HN  ALA A  63      13.804   4.893  -4.103  1.00 94.88           H
ATOM    707  N   LEU A  64      15.027   6.096  -6.811  1.00 89.23           N
ATOM    708  CA  LEU A  64      15.741   6.200  -8.072  1.00 89.23           C
ATOM    709  C   LEU A  64      14.863   5.648  -9.197  1.00 89.23           C
ATOM    710  O   LEU A  64      14.739   6.267 -10.253  1.00 89.23           O
ATOM    711  HA  LEU A  64      15.919   7.259  -8.261  1.00 89.23           H
ATOM    712  CB  LEU A  64      17.109   5.522  -7.971  1.00 89.23           C
ATOM    713 1HB  LEU A  64      16.964   4.512  -7.588  1.00 89.23           H
ATOM    714 2HB  LEU A  64      17.520   5.426  -8.975  1.00 89.23           H
ATOM    715  CG  LEU A  64      18.143   6.227  -7.091  1.00 89.23           C
ATOM    716  HG  LEU A  64      17.701   6.390  -6.108  1.00 89.23           H
ATOM    717  CD1 LEU A  64      19.381   5.351  -6.891  1.00 89.23           C
ATOM    718 1HD1 LEU A  64      19.091   4.417  -6.409  1.00 89.23           H
ATOM    719 2HD1 LEU A  64      19.834   5.135  -7.859  1.00 89.23           H
ATOM    720 3HD1 LEU A  64      20.100   5.876  -6.262  1.00 89.23           H
ATOM    721  CD2 LEU A  64      18.500   7.602  -7.660  1.00 89.23           C
ATOM    722 1HD2 LEU A  64      18.914   7.485  -8.661  1.00 89.23           H
ATOM    723 2HD2 LEU A  64      17.603   8.220  -7.708  1.00 89.23           H
ATOM    724 3HD2 LEU A  64      19.237   8.082  -7.016  1.00 89.23           H
ATOM    725  HN  LEU A  64      15.448   5.491  -6.135  1.00 89.23           H
ATOM    726  N   GLY A  65      14.276   4.490  -8.932  1.00 92.60           N
ATOM    727  CA  GLY A  65      13.534   3.776  -9.957  1.00 92.60           C
ATOM    728  C   GLY A  65      12.313   4.578 -10.410  1.00 92.60           C
ATOM    729  O   GLY A  65      12.121   4.803 -11.604  1.00 92.60           O
ATOM    730 1HA  GLY A  65      14.183   3.580 -10.812  1.00 92.60           H
ATOM    731 2HA  GLY A  65      13.215   2.807  -9.572  1.00 92.60           H
ATOM    732  HN  GLY A  65      14.302   4.041  -8.039  1.00 92.60           H
ATOM    733  N   ASN A  66      11.519   4.989  -9.432  1.00 90.09           N
ATOM    734  CA  ASN A  66      10.254   5.643  -9.720  1.00 90.09           C
ATOM    735  C   ASN A  66      10.524   7.022 -10.325  1.00 90.09           C
ATOM    736  O   ASN A  66       9.786   7.477 -11.197  1.00 90.09           O
ATOM    737  HA  ASN A  66       9.738   4.978 -10.413  1.00 90.09           H
ATOM    738  CB  ASN A  66       9.432   5.839  -8.445  1.00 90.09           C
ATOM    739 1HB  ASN A  66      10.080   6.187  -7.640  1.00 90.09           H
ATOM    740 2HB  ASN A  66       8.682   6.614  -8.606  1.00 90.09           H
ATOM    741  CG  ASN A  66       8.746   4.537  -8.028  1.00 90.09           C
ATOM    742  OD1 ASN A  66       7.872   4.021  -8.706  1.00 90.09           O
ATOM    743  ND2 ASN A  66       9.190   4.035  -6.880  1.00 90.09           N
ATOM    744 1HD2 ASN A  66       9.911   4.508  -6.372  1.00 90.09           H
ATOM    745 2HD2 ASN A  66       8.803   3.184  -6.523  1.00 90.09           H
ATOM    746  HN  ASN A  66      11.727   4.880  -8.460  1.00 90.09           H
ATOM    747  N   SER A  67      11.585   7.649  -9.838  1.00 90.81           N
ATOM    748  CA  SER A  67      12.007   8.933 -10.373  1.00 90.81           C
ATOM    749  C   SER A  67      12.331   8.798 -11.862  1.00 90.81           C
ATOM    750  O   SER A  67      12.025   9.691 -12.651  1.00 90.81           O
ATOM    751  HA  SER A  67      11.159   9.600 -10.225  1.00 90.81           H
ATOM    752  CB  SER A  67      13.220   9.474  -9.613  1.00 90.81           C
ATOM    753 1HB  SER A  67      14.040   8.759  -9.682  1.00 90.81           H
ATOM    754 2HB  SER A  67      13.561  10.396 -10.083  1.00 90.81           H
ATOM    755  OG  SER A  67      12.923   9.723  -8.241  1.00 90.81           O
ATOM    756  HG  SER A  67      13.443   9.098  -7.660  1.00 90.81           H
ATOM    757  HN  SER A  67      12.150   7.295  -9.093  1.00 90.81           H
ATOM    758  N   LEU A  68      12.946   7.674 -12.202  1.00 85.35           N
ATOM    759  CA  LEU A  68      13.319   7.413 -13.582  1.00 85.35           C
ATOM    760  C   LEU A  68      12.053   7.232 -14.421  1.00 85.35           C
ATOM    761  O   LEU A  68      11.978   7.715 -15.550  1.00 85.35           O
ATOM    762  HA  LEU A  68      13.853   8.290 -13.947  1.00 85.35           H
ATOM    763  CB  LEU A  68      14.284   6.229 -13.661  1.00 85.35           C
ATOM    764 1HB  LEU A  68      15.053   6.360 -12.900  1.00 85.35           H
ATOM    765 2HB  LEU A  68      13.736   5.321 -13.406  1.00 85.35           H
ATOM    766  CG  LEU A  68      14.972   6.013 -15.010  1.00 85.35           C
ATOM    767  HG  LEU A  68      14.220   6.098 -15.795  1.00 85.35           H
ATOM    768  CD1 LEU A  68      16.020   7.097 -15.270  1.00 85.35           C
ATOM    769 1HD1 LEU A  68      15.539   8.075 -15.276  1.00 85.35           H
ATOM    770 2HD1 LEU A  68      16.775   7.068 -14.485  1.00 85.35           H
ATOM    771 3HD1 LEU A  68      16.494   6.920 -16.236  1.00 85.35           H
ATOM    772  CD2 LEU A  68      15.566   4.606 -15.105  1.00 85.35           C
ATOM    773 1HD2 LEU A  68      16.301   4.468 -14.312  1.00 85.35           H
ATOM    774 2HD2 LEU A  68      14.771   3.868 -14.996  1.00 85.35           H
ATOM    775 3HD2 LEU A  68      16.049   4.480 -16.074  1.00 85.35           H
ATOM    776  HN  LEU A  68      13.189   6.952 -11.554  1.00 85.35           H
ATOM    777  N   VAL A  69      11.088   6.536 -13.838  1.00 88.40           N
ATOM    778  CA  VAL A  69       9.835   6.272 -14.525  1.00 88.40           C
ATOM    779  C   VAL A  69       9.183   7.600 -14.915  1.00 88.40           C
ATOM    780  O   VAL A  69       8.792   7.789 -16.066  1.00 88.40           O
ATOM    781  HA  VAL A  69      10.069   5.716 -15.433  1.00 88.40           H
ATOM    782  CB  VAL A  69       8.934   5.397 -13.651  1.00 88.40           C
ATOM    783  HB  VAL A  69       8.852   5.871 -12.673  1.00 88.40           H
ATOM    784  CG1 VAL A  69       7.527   5.295 -14.244  1.00 88.40           C
ATOM    785 1HG1 VAL A  69       7.089   6.291 -14.312  1.00 88.40           H
ATOM    786 2HG1 VAL A  69       7.584   4.855 -15.240  1.00 88.40           H
ATOM    787 3HG1 VAL A  69       6.908   4.668 -13.604  1.00 88.40           H
ATOM    788  CG2 VAL A  69       9.546   4.009 -13.450  1.00 88.40           C
ATOM    789 1HG2 VAL A  69       9.672   3.524 -14.418  1.00 88.40           H
ATOM    790 2HG2 VAL A  69      10.516   4.107 -12.963  1.00 88.40           H
ATOM    791 3HG2 VAL A  69       8.885   3.408 -12.826  1.00 88.40           H
ATOM    792  HN  VAL A  69      11.153   6.156 -12.915  1.00 88.40           H
ATOM    793  N   ILE A  70       9.086   8.485 -13.934  1.00 88.86           N
ATOM    794  CA  ILE A  70       8.415   9.758 -14.139  1.00 88.86           C
ATOM    795  C   ILE A  70       9.133  10.535 -15.244  1.00 88.86           C
ATOM    796  O   ILE A  70       8.490  11.145 -16.097  1.00 88.86           O
ATOM    797  HA  ILE A  70       7.400   9.543 -14.472  1.00 88.86           H
ATOM    798  CB  ILE A  70       8.306  10.525 -12.820  1.00 88.86           C
ATOM    799  HB  ILE A  70       9.297  10.570 -12.368  1.00 88.86           H
ATOM    800  CG1 ILE A  70       7.394   9.792 -11.834  1.00 88.86           C
ATOM    801 1HG1 ILE A  70       6.355   9.902 -12.143  1.00 88.86           H
ATOM    802 2HG1 ILE A  70       7.620   8.725 -11.848  1.00 88.86           H
ATOM    803  CG2 ILE A  70       7.851  11.966 -13.059  1.00 88.86           C
ATOM    804 1HG2 ILE A  70       8.573  12.473 -13.699  1.00 88.86           H
ATOM    805 2HG2 ILE A  70       6.875  11.963 -13.543  1.00 88.86           H
ATOM    806 3HG2 ILE A  70       7.782  12.488 -12.104  1.00 88.86           H
ATOM    807  CD1 ILE A  70       7.570  10.337 -10.415  1.00 88.86           C
ATOM    808 1HD1 ILE A  70       8.605  10.203 -10.100  1.00 88.86           H
ATOM    809 2HD1 ILE A  70       7.320  11.398 -10.400  1.00 88.86           H
ATOM    810 3HD1 ILE A  70       6.910   9.799  -9.734  1.00 88.86           H
ATOM    811  HN  ILE A  70       9.454   8.345 -13.015  1.00 88.86           H
ATOM    812  N   LEU A  71      10.456  10.488 -15.193  1.00 84.77           N
ATOM    813  CA  LEU A  71      11.268  11.231 -16.142  1.00 84.77           C
ATOM    814  C   LEU A  71      10.978  10.730 -17.558  1.00 84.77           C
ATOM    815  O   LEU A  71      10.815  11.527 -18.481  1.00 84.77           O
ATOM    816  HA  LEU A  71      10.970  12.278 -16.078  1.00 84.77           H
ATOM    817  CB  LEU A  71      12.747  11.157 -15.755  1.00 84.77           C
ATOM    818 1HB  LEU A  71      12.841  11.430 -14.704  1.00 84.77           H
ATOM    819 2HB  LEU A  71      13.074  10.121 -15.846  1.00 84.77           H
ATOM    820  CG  LEU A  71      13.698  12.037 -16.569  1.00 84.77           C
ATOM    821  HG  LEU A  71      13.400  11.984 -17.616  1.00 84.77           H
ATOM    822  CD1 LEU A  71      13.591  13.502 -16.141  1.00 84.77           C
ATOM    823 1HD1 LEU A  71      12.571  13.852 -16.298  1.00 84.77           H
ATOM    824 2HD1 LEU A  71      13.848  13.592 -15.086  1.00 84.77           H
ATOM    825 3HD1 LEU A  71      14.278  14.105 -16.735  1.00 84.77           H
ATOM    826  CD2 LEU A  71      15.135  11.518 -16.481  1.00 84.77           C
ATOM    827 1HD2 LEU A  71      15.459  11.521 -15.440  1.00 84.77           H
ATOM    828 2HD2 LEU A  71      15.178  10.501 -16.872  1.00 84.77           H
ATOM    829 3HD2 LEU A  71      15.790  12.161 -17.068  1.00 84.77           H
ATOM    830  HN  LEU A  71      10.971   9.956 -14.522  1.00 84.77           H
ATOM    831  N   VAL A  72      10.921   9.412 -17.685  1.00 84.42           N
ATOM    832  CA  VAL A  72      10.740   8.793 -18.987  1.00 84.42           C
ATOM    833  C   VAL A  72       9.408   9.251 -19.585  1.00 84.42           C
ATOM    834  O   VAL A  72       9.342   9.612 -20.759  1.00 84.42           O
ATOM    835  HA  VAL A  72      11.550   9.138 -19.631  1.00 84.42           H
ATOM    836  CB  VAL A  72      10.848   7.272 -18.863  1.00 84.42           C
ATOM    837  HB  VAL A  72      10.172   6.952 -18.071  1.00 84.42           H
ATOM    838  CG1 VAL A  72      10.414   6.584 -20.159  1.00 84.42           C
ATOM    839 1HG1 VAL A  72       9.379   6.844 -20.379  1.00 84.42           H
ATOM    840 2HG1 VAL A  72      11.054   6.914 -20.977  1.00 84.42           H
ATOM    841 3HG1 VAL A  72      10.501   5.504 -20.043  1.00 84.42           H
ATOM    842  CG2 VAL A  72      12.266   6.854 -18.468  1.00 84.42           C
ATOM    843 1HG2 VAL A  72      12.970   7.193 -19.228  1.00 84.42           H
ATOM    844 2HG2 VAL A  72      12.523   7.302 -17.509  1.00 84.42           H
ATOM    845 3HG2 VAL A  72      12.315   5.768 -18.387  1.00 84.42           H
ATOM    846  HN  VAL A  72      10.996   8.773 -16.920  1.00 84.42           H
ATOM    847  N   TYR A  73       8.380   9.222 -18.749  1.00 80.89           N
ATOM    848  CA  TYR A  73       7.046   9.590 -19.191  1.00 80.89           C
ATOM    849  C   TYR A  73       6.979  11.076 -19.550  1.00 80.89           C
ATOM    850  O   TYR A  73       6.253  11.465 -20.464  1.00 80.89           O
ATOM    851  HA  TYR A  73       6.809   8.999 -20.075  1.00 80.89           H
ATOM    852  CB  TYR A  73       6.120   9.322 -18.003  1.00 80.89           C
ATOM    853 1HB  TYR A  73       6.696   9.401 -17.081  1.00 80.89           H
ATOM    854 2HB  TYR A  73       5.356  10.099 -17.968  1.00 80.89           H
ATOM    855  CG  TYR A  73       5.434   7.955 -18.044  1.00 80.89           C
ATOM    856  CD1 TYR A  73       4.479   7.691 -19.005  1.00 80.89           C
ATOM    857  HD1 TYR A  73       4.213   8.457 -19.734  1.00 80.89           H
ATOM    858  CD2 TYR A  73       5.771   6.986 -17.121  1.00 80.89           C
ATOM    859  HD2 TYR A  73       6.526   7.195 -16.363  1.00 80.89           H
ATOM    860  CE1 TYR A  73       3.834   6.404 -19.044  1.00 80.89           C
ATOM    861  HE1 TYR A  73       3.077   6.183 -19.797  1.00 80.89           H
ATOM    862  CE2 TYR A  73       5.126   5.699 -17.160  1.00 80.89           C
ATOM    863  HE2 TYR A  73       5.383   4.925 -16.438  1.00 80.89           H
ATOM    864  CZ  TYR A  73       4.189   5.472 -18.120  1.00 80.89           C
ATOM    865  OH  TYR A  73       3.580   4.257 -18.157  1.00 80.89           O
ATOM    866  HH  TYR A  73       3.025   4.178 -18.984  1.00 80.89           H
ATOM    867  HN  TYR A  73       8.448   8.952 -17.788  1.00 80.89           H
ATOM    868  N   TRP A  74       7.744  11.866 -18.812  1.00 71.01           N
ATOM    869  CA  TRP A  74       7.698  13.310 -18.966  1.00 71.01           C
ATOM    870  C   TRP A  74       8.246  13.656 -20.352  1.00 71.01           C
ATOM    871  O   TRP A  74       7.607  14.379 -21.114  1.00 71.01           O
ATOM    872  HA  TRP A  74       6.656  13.620 -18.889  1.00 71.01           H
ATOM    873  CB  TRP A  74       8.454  14.007 -17.833  1.00 71.01           C
ATOM    874 1HB  TRP A  74       8.078  13.639 -16.878  1.00 71.01           H
ATOM    875 2HB  TRP A  74       9.507  13.730 -17.889  1.00 71.01           H
ATOM    876  CG  TRP A  74       8.341  15.533 -17.855  1.00 71.01           C
ATOM    877  CD1 TRP A  74       9.087  16.405 -18.546  1.00 71.01           C
ATOM    878  HD1 TRP A  74       9.906  16.123 -19.208  1.00 71.01           H
ATOM    879  CD2 TRP A  74       7.391  16.335 -17.123  1.00 71.01           C
ATOM    880  NE1 TRP A  74       8.690  17.706 -18.313  1.00 71.01           N
ATOM    881  HE1 TRP A  74       9.093  18.529 -18.713  1.00 71.01           H
ATOM    882  CE2 TRP A  74       7.625  17.662 -17.420  1.00 71.01           C
ATOM    883  CE3 TRP A  74       6.367  15.952 -16.238  1.00 71.01           C
ATOM    884  HE3 TRP A  74       6.162  14.911 -15.987  1.00 71.01           H
ATOM    885  CZ2 TRP A  74       6.878  18.713 -16.876  1.00 71.01           C
ATOM    886  HZ2 TRP A  74       7.083  19.754 -17.127  1.00 71.01           H
ATOM    887  CZ3 TRP A  74       5.630  17.014 -15.703  1.00 71.01           C
ATOM    888  HZ3 TRP A  74       4.823  16.773 -15.010  1.00 71.01           H
ATOM    889  CH2 TRP A  74       5.853  18.355 -15.992  1.00 71.01           C
ATOM    890  HH2 TRP A  74       5.233  19.125 -15.532  1.00 71.01           H
ATOM    891  HN  TRP A  74       8.387  11.535 -18.120  1.00 71.01           H
ATOM    892  N   TYR A  75       9.425  13.122 -20.637  1.00 70.00           N
ATOM    893  CA  TYR A  75      10.211  13.600 -21.761  1.00 70.00           C
ATOM    894  C   TYR A  75       9.906  12.795 -23.026  1.00 70.00           C
ATOM    895  O   TYR A  75       9.982  13.321 -24.135  1.00 70.00           O
ATOM    896  HA  TYR A  75       9.951  14.645 -21.933  1.00 70.00           H
ATOM    897  CB  TYR A  75      11.676  13.384 -21.374  1.00 70.00           C
ATOM    898 1HB  TYR A  75      11.756  12.464 -20.795  1.00 70.00           H
ATOM    899 2HB  TYR A  75      12.264  13.242 -22.281  1.00 70.00           H
ATOM    900  CG  TYR A  75      12.282  14.533 -20.566  1.00 70.00           C
ATOM    901  CD1 TYR A  75      12.786  15.642 -21.214  1.00 70.00           C
ATOM    902  HD1 TYR A  75      12.752  15.700 -22.302  1.00 70.00           H
ATOM    903  CD2 TYR A  75      12.324  14.460 -19.188  1.00 70.00           C
ATOM    904  HD2 TYR A  75      11.926  13.584 -18.676  1.00 70.00           H
ATOM    905  CE1 TYR A  75      13.356  16.724 -20.453  1.00 70.00           C
ATOM    906  HE1 TYR A  75      13.758  17.606 -20.952  1.00 70.00           H
ATOM    907  CE2 TYR A  75      12.894  15.542 -18.427  1.00 70.00           C
ATOM    908  HE2 TYR A  75      12.934  15.497 -17.339  1.00 70.00           H
ATOM    909  CZ  TYR A  75      13.382  16.620 -19.097  1.00 70.00           C
ATOM    910  OH  TYR A  75      13.921  17.642 -18.379  1.00 70.00           O
ATOM    911  HH  TYR A  75      13.840  17.451 -17.400  1.00 70.00           H
ATOM    912  HN  TYR A  75       9.843  12.378 -20.115  1.00 70.00           H
ATOM    913  N   CYS A  76       9.568  11.531 -22.816  1.00 69.49           N
ATOM    914  CA  CYS A  76       9.596  10.560 -23.897  1.00 69.49           C
ATOM    915  C   CYS A  76       8.171  10.050 -24.121  1.00 69.49           C
ATOM    916  O   CYS A  76       7.560  10.336 -25.150  1.00 69.49           O
ATOM    917  HA  CYS A  76       9.963  11.084 -24.779  1.00 69.49           H
ATOM    918  CB  CYS A  76      10.571   9.418 -23.607  1.00 69.49           C
ATOM    919 1HB  CYS A  76      11.498   9.816 -23.195  1.00 69.49           H
ATOM    920 2HB  CYS A  76      10.150   8.751 -22.855  1.00 69.49           H
ATOM    921  SG  CYS A  76      10.919   8.486 -25.143  1.00 69.49           S
ATOM    922  HG  CYS A  76       9.722   7.915 -25.234  1.00 69.49           H
ATOM    923  HN  CYS A  76       9.280  11.169 -21.930  1.00 69.49           H
ATOM    924  N   THR A  77       7.682   9.304 -23.142  1.00 62.06           N
ATOM    925  CA  THR A  77       6.472   8.521 -23.329  1.00 62.06           C
ATOM    926  C   THR A  77       5.266   9.442 -23.525  1.00 62.06           C
ATOM    927  O   THR A  77       4.446   9.215 -24.414  1.00 62.06           O
ATOM    928  HA  THR A  77       6.580   7.936 -24.242  1.00 62.06           H
ATOM    929  CB  THR A  77       6.329   7.579 -22.132  1.00 62.06           C
ATOM    930  HB  THR A  77       6.103   8.136 -21.223  1.00 62.06           H
ATOM    931  OG1 THR A  77       7.553   6.848 -22.117  1.00 62.06           O
ATOM    932  HG1 THR A  77       7.625   6.284 -22.940  1.00 62.06           H
ATOM    933  CG2 THR A  77       5.259   6.508 -22.355  1.00 62.06           C
ATOM    934 1HG2 THR A  77       5.521   5.908 -23.226  1.00 62.06           H
ATOM    935 2HG2 THR A  77       4.294   6.988 -22.521  1.00 62.06           H
ATOM    936 3HG2 THR A  77       5.198   5.867 -21.476  1.00 62.06           H
ATOM    937  HN  THR A  77       8.097   9.230 -22.235  1.00 62.06           H
ATOM    938  N   ARG A  78       5.196  10.460 -22.681  1.00 56.98           N
ATOM    939  CA  ARG A  78       3.966  11.218 -22.523  1.00 56.98           C
ATOM    940  C   ARG A  78       2.781  10.271 -22.321  1.00 56.98           C
ATOM    941  O   ARG A  78       2.822   9.120 -22.753  1.00 56.98           O
ATOM    942  HA  ARG A  78       4.130  11.835 -21.639  1.00 56.98           H
ATOM    943  CB  ARG A  78       3.703  12.101 -23.745  1.00 56.98           C
ATOM    944 1HB  ARG A  78       3.610  11.478 -24.634  1.00 56.98           H
ATOM    945 2HB  ARG A  78       2.754  12.624 -23.622  1.00 56.98           H
ATOM    946  CG  ARG A  78       4.830  13.116 -23.941  1.00 56.98           C
ATOM    947 1HG  ARG A  78       5.026  13.634 -23.002  1.00 56.98           H
ATOM    948 2HG  ARG A  78       5.748  12.597 -24.216  1.00 56.98           H
ATOM    949  CD  ARG A  78       4.469  14.134 -25.025  1.00 56.98           C
ATOM    950 1HD  ARG A  78       4.314  13.624 -25.976  1.00 56.98           H
ATOM    951 2HD  ARG A  78       3.532  14.629 -24.772  1.00 56.98           H
ATOM    952  NE  ARG A  78       5.550  15.135 -25.159  1.00 56.98           N
ATOM    953  HE  ARG A  78       6.421  14.949 -24.705  1.00 56.98           H
ATOM    954  CZ  ARG A  78       5.435  16.277 -25.852  1.00 56.98           C
ATOM    955  NH1 ARG A  78       4.291  16.578 -26.482  1.00 56.98           N
ATOM    956 1HH1 ARG A  78       3.515  15.949 -26.436  1.00 56.98           H
ATOM    957 2HH1 ARG A  78       4.213  17.431 -26.996  1.00 56.98           H
ATOM    958  NH2 ARG A  78       6.481  17.112 -25.906  1.00 56.98           N
ATOM    959 1HH2 ARG A  78       6.412  17.968 -26.419  1.00 56.98           H
ATOM    960 2HH2 ARG A  78       7.332  16.880 -25.434  1.00 56.98           H
ATOM    961  HN  ARG A  78       5.958  10.769 -22.112  1.00 56.98           H
ATOM    962  N   VAL A  79       1.754  10.791 -21.665  1.00 72.00           N
ATOM    963  CA  VAL A  79       0.568  10.001 -21.384  1.00 72.00           C
ATOM    964  C   VAL A  79      -0.327   9.973 -22.624  1.00 72.00           C
ATOM    965  O   VAL A  79      -0.985  10.963 -22.941  1.00 72.00           O
ATOM    966  HA  VAL A  79       0.895   8.984 -21.165  1.00 72.00           H
ATOM    967  CB  VAL A  79      -0.143  10.547 -20.145  1.00 72.00           C
ATOM    968  HB  VAL A  79      -0.487  11.556 -20.374  1.00 72.00           H
ATOM    969  CG1 VAL A  79      -1.370   9.700 -19.799  1.00 72.00           C
ATOM    970 1HG1 VAL A  79      -2.067   9.712 -20.636  1.00 72.00           H
ATOM    971 2HG1 VAL A  79      -1.058   8.675 -19.599  1.00 72.00           H
ATOM    972 3HG1 VAL A  79      -1.857  10.111 -18.914  1.00 72.00           H
ATOM    973  CG2 VAL A  79       0.816  10.636 -18.956  1.00 72.00           C
ATOM    974 1HG2 VAL A  79       1.203   9.643 -18.727  1.00 72.00           H
ATOM    975 2HG2 VAL A  79       1.643  11.300 -19.205  1.00 72.00           H
ATOM    976 3HG2 VAL A  79       0.284  11.027 -18.089  1.00 72.00           H
ATOM    977  HN  VAL A  79       1.724  11.732 -21.329  1.00 72.00           H
ATOM    978  N   LYS A  80      -0.323   8.829 -23.293  1.00 65.45           N
ATOM    979  CA  LYS A  80      -1.067   8.684 -24.533  1.00 65.45           C
ATOM    980  C   LYS A  80      -2.302   7.816 -24.283  1.00 65.45           C
ATOM    981  O   LYS A  80      -3.298   7.929 -24.995  1.00 65.45           O
ATOM    982  HA  LYS A  80      -1.398   9.678 -24.833  1.00 65.45           H
ATOM    983  CB  LYS A  80      -0.158   8.155 -25.644  1.00 65.45           C
ATOM    984 1HB  LYS A  80       0.324   7.233 -25.317  1.00 65.45           H
ATOM    985 2HB  LYS A  80      -0.755   7.908 -26.521  1.00 65.45           H
ATOM    986  CG  LYS A  80       0.907   9.188 -26.019  1.00 65.45           C
ATOM    987 1HG  LYS A  80       0.426  10.124 -26.303  1.00 65.45           H
ATOM    988 2HG  LYS A  80       1.533   9.401 -25.153  1.00 65.45           H
ATOM    989  CD  LYS A  80       1.777   8.684 -27.173  1.00 65.45           C
ATOM    990 1HD  LYS A  80       2.238   7.736 -26.898  1.00 65.45           H
ATOM    991 2HD  LYS A  80       1.154   8.494 -28.047  1.00 65.45           H
ATOM    992  CE  LYS A  80       2.863   9.702 -27.526  1.00 65.45           C
ATOM    993 1HE  LYS A  80       2.404  10.650 -27.808  1.00 65.45           H
ATOM    994 2HE  LYS A  80       3.485   9.897 -26.652  1.00 65.45           H
ATOM    995  NZ  LYS A  80       3.702   9.201 -28.637  1.00 65.45           N
ATOM    996 1HZ  LYS A  80       4.412   9.889 -28.862  1.00 65.45           H
ATOM    997 2HZ  LYS A  80       4.148   8.334 -28.359  1.00 65.45           H
ATOM    998 3HZ  LYS A  80       3.121   9.036 -29.451  1.00 65.45           H
ATOM    999  HN  LYS A  80       0.174   8.012 -23.000  1.00 65.45           H
ATOM   1000  N   THR A  81      -2.196   6.969 -23.270  1.00 76.24           N
ATOM   1001  CA  THR A  81      -3.234   5.989 -23.002  1.00 76.24           C
ATOM   1002  C   THR A  81      -3.715   6.104 -21.554  1.00 76.24           C
ATOM   1003  O   THR A  81      -3.059   6.733 -20.726  1.00 76.24           O
ATOM   1004  HA  THR A  81      -4.089   6.210 -23.641  1.00 76.24           H
ATOM   1005  CB  THR A  81      -2.680   4.606 -23.350  1.00 76.24           C
ATOM   1006  HB  THR A  81      -3.483   3.872 -23.421  1.00 76.24           H
ATOM   1007  OG1 THR A  81      -1.707   4.357 -22.339  1.00 76.24           O
ATOM   1008  HG1 THR A  81      -1.459   3.389 -22.334  1.00 76.24           H
ATOM   1009  CG2 THR A  81      -1.874   4.609 -24.651  1.00 76.24           C
ATOM   1010 1HG2 THR A  81      -1.032   5.293 -24.555  1.00 76.24           H
ATOM   1011 2HG2 THR A  81      -2.513   4.931 -25.473  1.00 76.24           H
ATOM   1012 3HG2 THR A  81      -1.504   3.603 -24.851  1.00 76.24           H
ATOM   1013  HN  THR A  81      -1.420   6.946 -22.639  1.00 76.24           H
ATOM   1014  N   MET A  82      -4.858   5.486 -21.293  1.00 76.45           N
ATOM   1015  CA  MET A  82      -5.409   5.467 -19.948  1.00 76.45           C
ATOM   1016  C   MET A  82      -4.470   4.744 -18.981  1.00 76.45           C
ATOM   1017  O   MET A  82      -4.322   5.153 -17.831  1.00 76.45           O
ATOM   1018  HA  MET A  82      -5.506   6.513 -19.657  1.00 76.45           H
ATOM   1019  CB  MET A  82      -6.768   4.765 -19.963  1.00 76.45           C
ATOM   1020 1HB  MET A  82      -7.353   5.114 -20.813  1.00 76.45           H
ATOM   1021 2HB  MET A  82      -6.625   3.692 -20.093  1.00 76.45           H
ATOM   1022  CG  MET A  82      -7.535   5.029 -18.666  1.00 76.45           C
ATOM   1023 1HG  MET A  82      -7.029   4.546 -17.829  1.00 76.45           H
ATOM   1024 2HG  MET A  82      -7.552   6.098 -18.454  1.00 76.45           H
ATOM   1025  SD  MET A  82      -9.204   4.410 -18.807  1.00 76.45           S
ATOM   1026  CE  MET A  82      -9.894   5.030 -17.282  1.00 76.45           C
ATOM   1027 1HE  MET A  82      -9.340   4.620 -16.439  1.00 76.45           H
ATOM   1028 2HE  MET A  82      -9.825   6.118 -17.268  1.00 76.45           H
ATOM   1029 3HE  MET A  82     -10.940   4.732 -17.209  1.00 76.45           H
ATOM   1030  HN  MET A  82      -5.403   5.004 -21.979  1.00 76.45           H
ATOM   1031  N   THR A  83      -3.860   3.680 -19.483  1.00 78.26           N
ATOM   1032  CA  THR A  83      -2.917   2.913 -18.687  1.00 78.26           C
ATOM   1033  C   THR A  83      -1.715   3.778 -18.303  1.00 78.26           C
ATOM   1034  O   THR A  83      -1.238   3.718 -17.171  1.00 78.26           O
ATOM   1035  HA  THR A  83      -3.409   2.619 -17.760  1.00 78.26           H
ATOM   1036  CB  THR A  83      -2.536   1.662 -19.481  1.00 78.26           C
ATOM   1037  HB  THR A  83      -1.840   1.907 -20.284  1.00 78.26           H
ATOM   1038  OG1 THR A  83      -3.787   1.119 -19.896  1.00 78.26           O
ATOM   1039  HG1 THR A  83      -4.451   1.185 -19.152  1.00 78.26           H
ATOM   1040  CG2 THR A  83      -1.930   0.569 -18.598  1.00 78.26           C
ATOM   1041 1HG2 THR A  83      -2.652   0.276 -17.836  1.00 78.26           H
ATOM   1042 2HG2 THR A  83      -1.028   0.949 -18.117  1.00 78.26           H
ATOM   1043 3HG2 THR A  83      -1.678  -0.296 -19.211  1.00 78.26           H
ATOM   1044  HN  THR A  83      -4.000   3.342 -20.414  1.00 78.26           H
ATOM   1045  N   ASP A  84      -1.259   4.564 -19.268  1.00 80.34           N
ATOM   1046  CA  ASP A  84      -0.104   5.419 -19.054  1.00 80.34           C
ATOM   1047  C   ASP A  84      -0.399   6.389 -17.908  1.00 80.34           C
ATOM   1048  O   ASP A  84       0.485   6.700 -17.111  1.00 80.34           O
ATOM   1049  HA  ASP A  84       0.717   4.740 -18.825  1.00 80.34           H
ATOM   1050  CB  ASP A  84       0.208   6.245 -20.303  1.00 80.34           C
ATOM   1051 1HB  ASP A  84      -0.653   6.863 -20.560  1.00 80.34           H
ATOM   1052 2HB  ASP A  84       1.037   6.923 -20.098  1.00 80.34           H
ATOM   1053  CG  ASP A  84       0.564   5.340 -21.484  1.00 80.34           C
ATOM   1054  OD1 ASP A  84       1.132   4.259 -21.220  1.00 80.34           O
ATOM   1055  OD2 ASP A  84       0.259   5.750 -22.625  1.00 80.34           O
ATOM   1056  HN  ASP A  84      -1.664   4.621 -20.181  1.00 80.34           H
ATOM   1057  N   MET A  85      -1.644   6.839 -17.861  1.00 84.56           N
ATOM   1058  CA  MET A  85      -2.065   7.771 -16.829  1.00 84.56           C
ATOM   1059  C   MET A  85      -1.952   7.140 -15.440  1.00 84.56           C
ATOM   1060  O   MET A  85      -1.408   7.748 -14.520  1.00 84.56           O
ATOM   1061  HA  MET A  85      -1.385   8.620 -16.906  1.00 84.56           H
ATOM   1062  CB  MET A  85      -3.513   8.194 -17.082  1.00 84.56           C
ATOM   1063 1HB  MET A  85      -3.609   8.592 -18.092  1.00 84.56           H
ATOM   1064 2HB  MET A  85      -4.166   7.323 -17.019  1.00 84.56           H
ATOM   1065  CG  MET A  85      -3.962   9.248 -16.068  1.00 84.56           C
ATOM   1066 1HG  MET A  85      -5.016   9.483 -16.217  1.00 84.56           H
ATOM   1067 2HG  MET A  85      -3.863   8.857 -15.055  1.00 84.56           H
ATOM   1068  SD  MET A  85      -2.977  10.726 -16.248  1.00 84.56           S
ATOM   1069  CE  MET A  85      -3.676  11.383 -17.753  1.00 84.56           C
ATOM   1070 1HE  MET A  85      -3.545  10.662 -18.560  1.00 84.56           H
ATOM   1071 2HE  MET A  85      -4.739  11.575 -17.606  1.00 84.56           H
ATOM   1072 3HE  MET A  85      -3.172  12.314 -18.012  1.00 84.56           H
ATOM   1073  HN  MET A  85      -2.358   6.578 -18.511  1.00 84.56           H
ATOM   1074  N   PHE A  86      -2.475   5.927 -15.333  1.00 88.35           N
ATOM   1075  CA  PHE A  86      -2.505   5.236 -14.055  1.00 88.35           C
ATOM   1076  C   PHE A  86      -1.093   4.854 -13.604  1.00 88.35           C
ATOM   1077  O   PHE A  86      -0.773   4.934 -12.419  1.00 88.35           O
ATOM   1078  HA  PHE A  86      -2.944   5.919 -13.328  1.00 88.35           H
ATOM   1079  CB  PHE A  86      -3.325   3.960 -14.256  1.00 88.35           C
ATOM   1080 1HB  PHE A  86      -2.910   3.401 -15.094  1.00 88.35           H
ATOM   1081 2HB  PHE A  86      -3.222   3.331 -13.371  1.00 88.35           H
ATOM   1082  CG  PHE A  86      -4.812   4.211 -14.515  1.00 88.35           C
ATOM   1083  CD1 PHE A  86      -5.466   5.188 -13.833  1.00 88.35           C
ATOM   1084  HD1 PHE A  86      -4.931   5.793 -13.101  1.00 88.35           H
ATOM   1085  CD2 PHE A  86      -5.480   3.456 -15.429  1.00 88.35           C
ATOM   1086  HD2 PHE A  86      -4.955   2.672 -15.976  1.00 88.35           H
ATOM   1087  CE1 PHE A  86      -6.846   5.421 -14.074  1.00 88.35           C
ATOM   1088  HE1 PHE A  86      -7.370   6.204 -13.526  1.00 88.35           H
ATOM   1089  CE2 PHE A  86      -6.860   3.688 -15.670  1.00 88.35           C
ATOM   1090  HE2 PHE A  86      -7.395   3.083 -16.402  1.00 88.35           H
ATOM   1091  CZ  PHE A  86      -7.514   4.666 -14.987  1.00 88.35           C
ATOM   1092  HZ  PHE A  86      -8.573   4.845 -15.172  1.00 88.35           H
ATOM   1093  HN  PHE A  86      -2.872   5.419 -16.097  1.00 88.35           H
ATOM   1094  N   LEU A  87      -0.287   4.448 -14.574  1.00 84.44           N
ATOM   1095  CA  LEU A  87       1.069   4.012 -14.286  1.00 84.44           C
ATOM   1096  C   LEU A  87       1.887   5.203 -13.781  1.00 84.44           C
ATOM   1097  O   LEU A  87       2.746   5.047 -12.915  1.00 84.44           O
ATOM   1098  HA  LEU A  87       1.012   3.270 -13.490  1.00 84.44           H
ATOM   1099  CB  LEU A  87       1.680   3.321 -15.506  1.00 84.44           C
ATOM   1100 1HB  LEU A  87       1.540   3.966 -16.373  1.00 84.44           H
ATOM   1101 2HB  LEU A  87       2.755   3.230 -15.348  1.00 84.44           H
ATOM   1102  CG  LEU A  87       1.123   1.935 -15.841  1.00 84.44           C
ATOM   1103  HG  LEU A  87       0.046   2.025 -15.980  1.00 84.44           H
ATOM   1104  CD1 LEU A  87       1.707   1.413 -17.155  1.00 84.44           C
ATOM   1105 1HD1 LEU A  87       1.450   2.097 -17.964  1.00 84.44           H
ATOM   1106 2HD1 LEU A  87       2.791   1.342 -17.069  1.00 84.44           H
ATOM   1107 3HD1 LEU A  87       1.294   0.427 -17.369  1.00 84.44           H
ATOM   1108  CD2 LEU A  87       1.351   0.959 -14.685  1.00 84.44           C
ATOM   1109 1HD2 LEU A  87       2.419   0.869 -14.491  1.00 84.44           H
ATOM   1110 2HD2 LEU A  87       0.849   1.331 -13.792  1.00 84.44           H
ATOM   1111 3HD2 LEU A  87       0.945  -0.018 -14.949  1.00 84.44           H
ATOM   1112  HN  LEU A  87      -0.546   4.414 -15.539  1.00 84.44           H
ATOM   1113  N   LEU A  88       1.589   6.365 -14.343  1.00 88.37           N
ATOM   1114  CA  LEU A  88       2.269   7.586 -13.943  1.00 88.37           C
ATOM   1115  C   LEU A  88       1.897   7.922 -12.498  1.00 88.37           C
ATOM   1116  O   LEU A  88       2.770   8.193 -11.675  1.00 88.37           O
ATOM   1117  HA  LEU A  88       3.341   7.392 -13.987  1.00 88.37           H
ATOM   1118  CB  LEU A  88       1.971   8.714 -14.933  1.00 88.37           C
ATOM   1119 1HB  LEU A  88       2.339   8.415 -15.915  1.00 88.37           H
ATOM   1120 2HB  LEU A  88       0.890   8.821 -15.017  1.00 88.37           H
ATOM   1121  CG  LEU A  88       2.566  10.081 -14.590  1.00 88.37           C
ATOM   1122  HG  LEU A  88       2.224  10.363 -13.595  1.00 88.37           H
ATOM   1123  CD1 LEU A  88       4.094  10.017 -14.541  1.00 88.37           C
ATOM   1124 1HD1 LEU A  88       4.404   9.301 -13.780  1.00 88.37           H
ATOM   1125 2HD1 LEU A  88       4.476   9.703 -15.513  1.00 88.37           H
ATOM   1126 3HD1 LEU A  88       4.491  11.002 -14.296  1.00 88.37           H
ATOM   1127  CD2 LEU A  88       2.068  11.154 -15.560  1.00 88.37           C
ATOM   1128 1HD2 LEU A  88       2.362  10.890 -16.576  1.00 88.37           H
ATOM   1129 2HD2 LEU A  88       0.982  11.221 -15.502  1.00 88.37           H
ATOM   1130 3HD2 LEU A  88       2.507  12.116 -15.294  1.00 88.37           H
ATOM   1131  HN  LEU A  88       0.900   6.480 -15.058  1.00 88.37           H
ATOM   1132  N   ASN A  89       0.599   7.892 -12.232  1.00 90.12           N
ATOM   1133  CA  ASN A  89       0.095   8.251 -10.918  1.00 90.12           C
ATOM   1134  C   ASN A  89       0.580   7.223  -9.893  1.00 90.12           C
ATOM   1135  O   ASN A  89       0.800   7.558  -8.730  1.00 90.12           O
ATOM   1136  HA  ASN A  89       0.486   9.249 -10.724  1.00 90.12           H
ATOM   1137  CB  ASN A  89      -1.435   8.254 -10.896  1.00 90.12           C
ATOM   1138 1HB  ASN A  89      -1.812   7.412 -11.475  1.00 90.12           H
ATOM   1139 2HB  ASN A  89      -1.788   8.121  -9.873  1.00 90.12           H
ATOM   1140  CG  ASN A  89      -1.988   9.562 -11.466  1.00 90.12           C
ATOM   1141  OD1 ASN A  89      -2.213  10.531 -10.761  1.00 90.12           O
ATOM   1142  ND2 ASN A  89      -2.195   9.534 -12.780  1.00 90.12           N
ATOM   1143 1HD2 ASN A  89      -1.990   8.705 -13.301  1.00 90.12           H
ATOM   1144 2HD2 ASN A  89      -2.556  10.341 -13.246  1.00 90.12           H
ATOM   1145  HN  ASN A  89      -0.102   7.630 -12.896  1.00 90.12           H
ATOM   1146  N   LEU A  90       0.733   5.994 -10.362  1.00 88.46           N
ATOM   1147  CA  LEU A  90       1.220   4.922  -9.509  1.00 88.46           C
ATOM   1148  C   LEU A  90       2.649   5.239  -9.065  1.00 88.46           C
ATOM   1149  O   LEU A  90       2.988   5.081  -7.893  1.00 88.46           O
ATOM   1150  HA  LEU A  90       0.582   4.893  -8.626  1.00 88.46           H
ATOM   1151  CB  LEU A  90       1.080   3.571 -10.214  1.00 88.46           C
ATOM   1152 1HB  LEU A  90       0.039   3.446 -10.512  1.00 88.46           H
ATOM   1153 2HB  LEU A  90       1.673   3.598 -11.128  1.00 88.46           H
ATOM   1154  CG  LEU A  90       1.500   2.345  -9.401  1.00 88.46           C
ATOM   1155  HG  LEU A  90       2.518   2.504  -9.044  1.00 88.46           H
ATOM   1156  CD1 LEU A  90       0.610   2.172  -8.169  1.00 88.46           C
ATOM   1157 1HD1 LEU A  90       0.691   3.056  -7.535  1.00 88.46           H
ATOM   1158 2HD1 LEU A  90      -0.426   2.045  -8.484  1.00 88.46           H
ATOM   1159 3HD1 LEU A  90       0.931   1.293  -7.610  1.00 88.46           H
ATOM   1160  CD2 LEU A  90       1.520   1.089 -10.275  1.00 88.46           C
ATOM   1161 1HD2 LEU A  90       0.524   0.914 -10.682  1.00 88.46           H
ATOM   1162 2HD2 LEU A  90       2.227   1.226 -11.092  1.00 88.46           H
ATOM   1163 3HD2 LEU A  90       1.822   0.232  -9.673  1.00 88.46           H
ATOM   1164  HN  LEU A  90       0.531   5.725 -11.304  1.00 88.46           H
ATOM   1165  N   ALA A  91       3.448   5.682 -10.024  1.00 92.24           N
ATOM   1166  CA  ALA A  91       4.843   5.988  -9.754  1.00 92.24           C
ATOM   1167  C   ALA A  91       4.923   7.158  -8.772  1.00 92.24           C
ATOM   1168  O   ALA A  91       5.790   7.183  -7.899  1.00 92.24           O
ATOM   1169  HA  ALA A  91       5.293   5.108  -9.295  1.00 92.24           H
ATOM   1170  CB  ALA A  91       5.566   6.281 -11.071  1.00 92.24           C
ATOM   1171 1HB  ALA A  91       5.504   5.408 -11.721  1.00 92.24           H
ATOM   1172 2HB  ALA A  91       5.095   7.133 -11.562  1.00 92.24           H
ATOM   1173 3HB  ALA A  91       6.612   6.510 -10.868  1.00 92.24           H
ATOM   1174  HN  ALA A  91       3.158   5.832 -10.969  1.00 92.24           H
ATOM   1175  N   ILE A  92       4.009   8.101  -8.948  1.00 90.97           N
ATOM   1176  CA  ILE A  92       3.952   9.261  -8.075  1.00 90.97           C
ATOM   1177  C   ILE A  92       3.611   8.808  -6.654  1.00 90.97           C
ATOM   1178  O   ILE A  92       4.231   9.255  -5.691  1.00 90.97           O
ATOM   1179  HA  ILE A  92       4.944   9.711  -8.065  1.00 90.97           H
ATOM   1180  CB  ILE A  92       2.986  10.307  -8.636  1.00 90.97           C
ATOM   1181  HB  ILE A  92       2.043   9.811  -8.868  1.00 90.97           H
ATOM   1182  CG1 ILE A  92       3.518  10.900  -9.942  1.00 90.97           C
ATOM   1183 1HG1 ILE A  92       4.366  11.551  -9.731  1.00 90.97           H
ATOM   1184 2HG1 ILE A  92       3.882  10.100 -10.587  1.00 90.97           H
ATOM   1185  CG2 ILE A  92       2.685  11.388  -7.596  1.00 90.97           C
ATOM   1186 1HG2 ILE A  92       2.232  10.930  -6.717  1.00 90.97           H
ATOM   1187 2HG2 ILE A  92       3.611  11.886  -7.311  1.00 90.97           H
ATOM   1188 3HG2 ILE A  92       1.996  12.118  -8.021  1.00 90.97           H
ATOM   1189  CD1 ILE A  92       2.429  11.691 -10.668  1.00 90.97           C
ATOM   1190 1HD1 ILE A  92       1.592  11.032 -10.899  1.00 90.97           H
ATOM   1191 2HD1 ILE A  92       2.084  12.505 -10.030  1.00 90.97           H
ATOM   1192 3HD1 ILE A  92       2.833  12.102 -11.593  1.00 90.97           H
ATOM   1193  HN  ILE A  92       3.316   8.080  -9.670  1.00 90.97           H
ATOM   1194  N   ALA A  93       2.626   7.926  -6.569  1.00 92.80           N
ATOM   1195  CA  ALA A  93       2.140   7.469  -5.278  1.00 92.80           C
ATOM   1196  C   ALA A  93       3.271   6.750  -4.538  1.00 92.80           C
ATOM   1197  O   ALA A  93       3.493   6.991  -3.353  1.00 92.80           O
ATOM   1198  HA  ALA A  93       1.843   8.347  -4.705  1.00 92.80           H
ATOM   1199  CB  ALA A  93       0.915   6.575  -5.480  1.00 92.80           C
ATOM   1200 1HB  ALA A  93       0.131   7.141  -5.983  1.00 92.80           H
ATOM   1201 2HB  ALA A  93       1.190   5.714  -6.090  1.00 92.80           H
ATOM   1202 3HB  ALA A  93       0.552   6.232  -4.511  1.00 92.80           H
ATOM   1203  HN  ALA A  93       2.162   7.527  -7.360  1.00 92.80           H
ATOM   1204  N   ASP A  94       3.955   5.883  -5.269  1.00 90.24           N
ATOM   1205  CA  ASP A  94       5.033   5.101  -4.688  1.00 90.24           C
ATOM   1206  C   ASP A  94       6.113   6.045  -4.156  1.00 90.24           C
ATOM   1207  O   ASP A  94       6.642   5.838  -3.066  1.00 90.24           O
ATOM   1208  HA  ASP A  94       4.567   4.514  -3.896  1.00 90.24           H
ATOM   1209  CB  ASP A  94       5.676   4.187  -5.733  1.00 90.24           C
ATOM   1210 1HB  ASP A  94       5.793   4.728  -6.672  1.00 90.24           H
ATOM   1211 2HB  ASP A  94       6.675   3.899  -5.404  1.00 90.24           H
ATOM   1212  CG  ASP A  94       4.828   2.934  -5.961  1.00 90.24           C
ATOM   1213  OD1 ASP A  94       4.117   2.548  -5.009  1.00 90.24           O
ATOM   1214  OD2 ASP A  94       4.911   2.390  -7.084  1.00 90.24           O
ATOM   1215  HN  ASP A  94       3.784   5.710  -6.239  1.00 90.24           H
ATOM   1216  N   LEU A  95       6.409   7.062  -4.953  1.00 90.57           N
ATOM   1217  CA  LEU A  95       7.476   7.989  -4.617  1.00 90.57           C
ATOM   1218  C   LEU A  95       7.131   8.705  -3.310  1.00 90.57           C
ATOM   1219  O   LEU A  95       7.988   8.867  -2.442  1.00 90.57           O
ATOM   1220  HA  LEU A  95       8.381   7.403  -4.462  1.00 90.57           H
ATOM   1221  CB  LEU A  95       7.747   8.940  -5.786  1.00 90.57           C
ATOM   1222 1HB  LEU A  95       7.882   8.344  -6.688  1.00 90.57           H
ATOM   1223 2HB  LEU A  95       6.861   9.555  -5.940  1.00 90.57           H
ATOM   1224  CG  LEU A  95       8.956   9.864  -5.632  1.00 90.57           C
ATOM   1225  HG  LEU A  95       8.861  10.395  -4.685  1.00 90.57           H
ATOM   1226  CD1 LEU A  95      10.257   9.061  -5.572  1.00 90.57           C
ATOM   1227 1HD1 LEU A  95      10.225   8.382  -4.720  1.00 90.57           H
ATOM   1228 2HD1 LEU A  95      10.371   8.485  -6.490  1.00 90.57           H
ATOM   1229 3HD1 LEU A  95      11.100   9.742  -5.462  1.00 90.57           H
ATOM   1230  CD2 LEU A  95       8.984  10.919  -6.740  1.00 90.57           C
ATOM   1231 1HD2 LEU A  95       9.043  10.425  -7.710  1.00 90.57           H
ATOM   1232 2HD2 LEU A  95       8.076  11.520  -6.693  1.00 90.57           H
ATOM   1233 3HD2 LEU A  95       9.854  11.563  -6.607  1.00 90.57           H
ATOM   1234  HN  LEU A  95       5.934   7.256  -5.811  1.00 90.57           H
ATOM   1235  N   LEU A  96       5.875   9.115  -3.210  1.00 87.11           N
ATOM   1236  CA  LEU A  96       5.419   9.851  -2.043  1.00 87.11           C
ATOM   1237  C   LEU A  96       5.586   8.978  -0.797  1.00 87.11           C
ATOM   1238  O   LEU A  96       5.988   9.466   0.258  1.00 87.11           O
ATOM   1239  HA  LEU A  96       6.058  10.727  -1.938  1.00 87.11           H
ATOM   1240  CB  LEU A  96       3.990  10.355  -2.253  1.00 87.11           C
ATOM   1241 1HB  LEU A  96       3.381   9.524  -2.609  1.00 87.11           H
ATOM   1242 2HB  LEU A  96       3.586  10.655  -1.286  1.00 87.11           H
ATOM   1243  CG  LEU A  96       3.827  11.524  -3.227  1.00 87.11           C
ATOM   1244  HG  LEU A  96       4.283  11.243  -4.176  1.00 87.11           H
ATOM   1245  CD1 LEU A  96       2.349  11.807  -3.501  1.00 87.11           C
ATOM   1246 1HD1 LEU A  96       1.884  10.923  -3.936  1.00 87.11           H
ATOM   1247 2HD1 LEU A  96       1.848  12.059  -2.567  1.00 87.11           H
ATOM   1248 3HD1 LEU A  96       2.262  12.643  -4.196  1.00 87.11           H
ATOM   1249  CD2 LEU A  96       4.565  12.766  -2.721  1.00 87.11           C
ATOM   1250 1HD2 LEU A  96       4.160  13.059  -1.752  1.00 87.11           H
ATOM   1251 2HD2 LEU A  96       5.626  12.541  -2.618  1.00 87.11           H
ATOM   1252 3HD2 LEU A  96       4.433  13.581  -3.432  1.00 87.11           H
ATOM   1253  HN  LEU A  96       5.177   8.953  -3.907  1.00 87.11           H
ATOM   1254  N   PHE A  97       5.269   7.702  -0.961  1.00 89.78           N
ATOM   1255  CA  PHE A  97       5.385   6.755   0.135  1.00 89.78           C
ATOM   1256  C   PHE A  97       6.840   6.610   0.583  1.00 89.78           C
ATOM   1257  O   PHE A  97       7.131   6.633   1.778  1.00 89.78           O
ATOM   1258  HA  PHE A  97       4.789   7.143   0.961  1.00 89.78           H
ATOM   1259  CB  PHE A  97       4.887   5.405  -0.385  1.00 89.78           C
ATOM   1260 1HB  PHE A  97       3.799   5.435  -0.460  1.00 89.78           H
ATOM   1261 2HB  PHE A  97       5.271   5.252  -1.393  1.00 89.78           H
ATOM   1262  CG  PHE A  97       5.292   4.215   0.486  1.00 89.78           C
ATOM   1263  CD1 PHE A  97       6.192   3.308   0.022  1.00 89.78           C
ATOM   1264  HD1 PHE A  97       6.626   3.429  -0.970  1.00 89.78           H
ATOM   1265  CD2 PHE A  97       4.751   4.064   1.725  1.00 89.78           C
ATOM   1266  HD2 PHE A  97       4.029   4.791   2.097  1.00 89.78           H
ATOM   1267  CE1 PHE A  97       6.568   2.203   0.831  1.00 89.78           C
ATOM   1268  HE1 PHE A  97       7.290   1.476   0.459  1.00 89.78           H
ATOM   1269  CE2 PHE A  97       5.127   2.959   2.534  1.00 89.78           C
ATOM   1270  HE2 PHE A  97       4.693   2.838   3.527  1.00 89.78           H
ATOM   1271  CZ  PHE A  97       6.027   2.052   2.070  1.00 89.78           C
ATOM   1272  HZ  PHE A  97       6.316   1.204   2.691  1.00 89.78           H
ATOM   1273  HN  PHE A  97       4.939   7.314  -1.822  1.00 89.78           H
ATOM   1274  N   LEU A  98       7.717   6.464  -0.399  1.00 92.88           N
ATOM   1275  CA  LEU A  98       9.103   6.130  -0.122  1.00 92.88           C
ATOM   1276  C   LEU A  98       9.728   7.234   0.734  1.00 92.88           C
ATOM   1277  O   LEU A  98      10.588   6.964   1.571  1.00 92.88           O
ATOM   1278  HA  LEU A  98       9.108   5.204   0.453  1.00 92.88           H
ATOM   1279  CB  LEU A  98       9.860   5.859  -1.424  1.00 92.88           C
ATOM   1280 1HB  LEU A  98       9.687   6.695  -2.102  1.00 92.88           H
ATOM   1281 2HB  LEU A  98      10.928   5.843  -1.204  1.00 92.88           H
ATOM   1282  CG  LEU A  98       9.499   4.564  -2.152  1.00 92.88           C
ATOM   1283  HG  LEU A  98       8.413   4.471  -2.166  1.00 92.88           H
ATOM   1284  CD1 LEU A  98       9.967   4.604  -3.608  1.00 92.88           C
ATOM   1285 1HD1 LEU A  98       9.488   5.439  -4.121  1.00 92.88           H
ATOM   1286 2HD1 LEU A  98      11.049   4.732  -3.639  1.00 92.88           H
ATOM   1287 3HD1 LEU A  98       9.698   3.671  -4.103  1.00 92.88           H
ATOM   1288  CD2 LEU A  98      10.047   3.344  -1.408  1.00 92.88           C
ATOM   1289 1HD2 LEU A  98      11.133   3.417  -1.342  1.00 92.88           H
ATOM   1290 2HD2 LEU A  98       9.623   3.311  -0.404  1.00 92.88           H
ATOM   1291 3HD2 LEU A  98       9.776   2.437  -1.948  1.00 92.88           H
ATOM   1292  HN  LEU A  98       7.493   6.570  -1.368  1.00 92.88           H
ATOM   1293  N   VAL A  99       9.271   8.454   0.495  1.00 89.94           N
ATOM   1294  CA  VAL A  99       9.815   9.607   1.192  1.00 89.94           C
ATOM   1295  C   VAL A  99       9.544   9.466   2.691  1.00 89.94           C
ATOM   1296  O   VAL A  99      10.195  10.116   3.507  1.00 89.94           O
ATOM   1297  HA  VAL A  99      10.892   9.612   1.029  1.00 89.94           H
ATOM   1298  CB  VAL A  99       9.240  10.896   0.600  1.00 89.94           C
ATOM   1299  HB  VAL A  99       8.154  10.813   0.607  1.00 89.94           H
ATOM   1300  CG1 VAL A  99       9.624  12.109   1.450  1.00 89.94           C
ATOM   1301 1HG1 VAL A  99       9.233  11.983   2.459  1.00 89.94           H
ATOM   1302 2HG1 VAL A  99      10.710  12.196   1.489  1.00 89.94           H
ATOM   1303 3HG1 VAL A  99       9.203  13.011   1.006  1.00 89.94           H
ATOM   1304  CG2 VAL A  99       9.688  11.079  -0.852  1.00 89.94           C
ATOM   1305 1HG2 VAL A  99      10.776  11.131  -0.892  1.00 89.94           H
ATOM   1306 2HG2 VAL A  99       9.342  10.235  -1.448  1.00 89.94           H
ATOM   1307 3HG2 VAL A  99       9.266  12.003  -1.248  1.00 89.94           H
ATOM   1308  HN  VAL A  99       8.544   8.661  -0.160  1.00 89.94           H
ATOM   1309  N   THR A 100       8.582   8.612   3.008  1.00 89.60           N
ATOM   1310  CA  THR A 100       8.190   8.407   4.392  1.00 89.60           C
ATOM   1311  C   THR A 100       9.117   7.392   5.064  1.00 89.60           C
ATOM   1312  O   THR A 100       9.230   7.365   6.289  1.00 89.60           O
ATOM   1313  HA  THR A 100       8.307   9.350   4.926  1.00 89.60           H
ATOM   1314  CB  THR A 100       6.718   7.989   4.410  1.00 89.60           C
ATOM   1315  HB  THR A 100       6.297   8.089   5.410  1.00 89.60           H
ATOM   1316  OG1 THR A 100       6.726   6.668   3.876  1.00 89.60           O
ATOM   1317  HG1 THR A 100       6.654   6.701   2.879  1.00 89.60           H
ATOM   1318  CG2 THR A 100       5.871   8.787   3.417  1.00 89.60           C
ATOM   1319 1HG2 THR A 100       6.251   8.632   2.408  1.00 89.60           H
ATOM   1320 2HG2 THR A 100       5.922   9.847   3.666  1.00 89.60           H
ATOM   1321 3HG2 THR A 100       4.835   8.451   3.470  1.00 89.60           H
ATOM   1322  HN  THR A 100       8.075   8.067   2.340  1.00 89.60           H
ATOM   1323  N   LEU A 101       9.758   6.583   4.234  1.00 92.49           N
ATOM   1324  CA  LEU A 101      10.492   5.431   4.729  1.00 92.49           C
ATOM   1325  C   LEU A 101      11.642   5.908   5.619  1.00 92.49           C
ATOM   1326  O   LEU A 101      11.916   5.310   6.658  1.00 92.49           O
ATOM   1327  HA  LEU A 101       9.806   4.843   5.337  1.00 92.49           H
ATOM   1328  CB  LEU A 101      10.942   4.543   3.567  1.00 92.49           C
ATOM   1329 1HB  LEU A 101      11.413   5.175   2.814  1.00 92.49           H
ATOM   1330 2HB  LEU A 101      11.708   3.860   3.933  1.00 92.49           H
ATOM   1331  CG  LEU A 101       9.846   3.719   2.888  1.00 92.49           C
ATOM   1332  HG  LEU A 101       9.127   4.408   2.444  1.00 92.49           H
ATOM   1333  CD1 LEU A 101      10.421   2.871   1.752  1.00 92.49           C
ATOM   1334 1HD1 LEU A 101      10.879   3.523   1.008  1.00 92.49           H
ATOM   1335 2HD1 LEU A 101      11.173   2.190   2.152  1.00 92.49           H
ATOM   1336 3HD1 LEU A 101       9.620   2.296   1.287  1.00 92.49           H
ATOM   1337  CD2 LEU A 101       9.086   2.870   3.910  1.00 92.49           C
ATOM   1338 1HD2 LEU A 101       9.780   2.190   4.404  1.00 92.49           H
ATOM   1339 2HD2 LEU A 101       8.626   3.522   4.653  1.00 92.49           H
ATOM   1340 3HD2 LEU A 101       8.313   2.295   3.401  1.00 92.49           H
ATOM   1341  HN  LEU A 101       9.781   6.704   3.241  1.00 92.49           H
ATOM   1342  N   PRO A 102      12.331   6.990   5.230  1.00 94.58           N
ATOM   1343  CA  PRO A 102      13.460   7.489   6.020  1.00 94.58           C
ATOM   1344  C   PRO A 102      13.088   7.719   7.475  1.00 94.58           C
ATOM   1345  O   PRO A 102      13.847   7.368   8.377  1.00 94.58           O
ATOM   1346  HA  PRO A 102      14.258   6.747   6.043  1.00 94.58           H
ATOM   1347  CB  PRO A 102      13.843   8.794   5.319  1.00 94.58           C
ATOM   1348 1HB  PRO A 102      13.328   9.650   5.755  1.00 94.58           H
ATOM   1349 2HB  PRO A 102      14.912   8.992   5.397  1.00 94.58           H
ATOM   1350  CG  PRO A 102      13.417   8.558   3.875  1.00 94.58           C
ATOM   1351 1HG  PRO A 102      13.295   9.494   3.330  1.00 94.58           H
ATOM   1352 2HG  PRO A 102      14.158   7.977   3.324  1.00 94.58           H
ATOM   1353  CD  PRO A 102      12.103   7.810   4.026  1.00 94.58           C
ATOM   1354 1HD  PRO A 102      11.263   8.491   4.160  1.00 94.58           H
ATOM   1355 2HD  PRO A 102      11.880   7.201   3.150  1.00 94.58           H
ATOM   1356  N   PHE A 103      11.917   8.308   7.668  1.00 93.31           N
ATOM   1357  CA  PHE A 103      11.456   8.638   9.006  1.00 93.31           C
ATOM   1358  C   PHE A 103      11.177   7.372   9.818  1.00 93.31           C
ATOM   1359  O   PHE A 103      11.502   7.305  11.002  1.00 93.31           O
ATOM   1360  HA  PHE A 103      12.248   9.210   9.489  1.00 93.31           H
ATOM   1361  CB  PHE A 103      10.154   9.426   8.849  1.00 93.31           C
ATOM   1362 1HB  PHE A 103       9.448   8.830   8.269  1.00 93.31           H
ATOM   1363 2HB  PHE A 103       9.711   9.576   9.833  1.00 93.31           H
ATOM   1364  CG  PHE A 103      10.327  10.787   8.171  1.00 93.31           C
ATOM   1365  CD1 PHE A 103      10.616  11.886   8.918  1.00 93.31           C
ATOM   1366  HD1 PHE A 103      10.723  11.798   9.999  1.00 93.31           H
ATOM   1367  CD2 PHE A 103      10.193  10.897   6.822  1.00 93.31           C
ATOM   1368  HD2 PHE A 103       9.962  10.015   6.224  1.00 93.31           H
ATOM   1369  CE1 PHE A 103      10.777  13.149   8.289  1.00 93.31           C
ATOM   1370  HE1 PHE A 103      11.008  14.031   8.887  1.00 93.31           H
ATOM   1371  CE2 PHE A 103      10.354  12.159   6.193  1.00 93.31           C
ATOM   1372  HE2 PHE A 103      10.247  12.248   5.112  1.00 93.31           H
ATOM   1373  CZ  PHE A 103      10.643  13.259   6.940  1.00 93.31           C
ATOM   1374  HZ  PHE A 103      10.767  14.228   6.457  1.00 93.31           H
ATOM   1375  HN  PHE A 103      11.289   8.559   6.931  1.00 93.31           H
ATOM   1376  N   TRP A 104      10.578   6.398   9.148  1.00 86.03           N
ATOM   1377  CA  TRP A 104      10.230   5.146   9.799  1.00 86.03           C
ATOM   1378  C   TRP A 104      11.529   4.431  10.173  1.00 86.03           C
ATOM   1379  O   TRP A 104      11.596   3.752  11.197  1.00 86.03           O
ATOM   1380  HA  TRP A 104       9.664   5.385  10.700  1.00 86.03           H
ATOM   1381  CB  TRP A 104       9.316   4.301   8.909  1.00 86.03           C
ATOM   1382 1HB  TRP A 104       9.756   4.235   7.914  1.00 86.03           H
ATOM   1383 2HB  TRP A 104       9.275   3.287   9.308  1.00 86.03           H
ATOM   1384  CG  TRP A 104       7.891   4.844   8.787  1.00 86.03           C
ATOM   1385  CD1 TRP A 104       7.232   5.187   7.672  1.00 86.03           C
ATOM   1386  HD1 TRP A 104       7.648   5.118   6.667  1.00 86.03           H
ATOM   1387  CD2 TRP A 104       6.970   5.094   9.870  1.00 86.03           C
ATOM   1388  NE1 TRP A 104       5.959   5.637   7.956  1.00 86.03           N
ATOM   1389  HE1 TRP A 104       5.279   5.949   7.291  1.00 86.03           H
ATOM   1390  CE2 TRP A 104       5.795   5.579   9.335  1.00 86.03           C
ATOM   1391  CE3 TRP A 104       7.126   4.916  11.256  1.00 86.03           C
ATOM   1392  HE3 TRP A 104       8.044   4.534  11.703  1.00 86.03           H
ATOM   1393  CZ2 TRP A 104       4.684   5.927  10.113  1.00 86.03           C
ATOM   1394  HZ2 TRP A 104       3.766   6.308   9.666  1.00 86.03           H
ATOM   1395  CZ3 TRP A 104       6.007   5.268  12.020  1.00 86.03           C
ATOM   1396  HZ3 TRP A 104       6.074   5.149  13.101  1.00 86.03           H
ATOM   1397  CH2 TRP A 104       4.816   5.758  11.496  1.00 86.03           C
ATOM   1398  HH2 TRP A 104       3.989   6.010  12.160  1.00 86.03           H
ATOM   1399  HN  TRP A 104      10.331   6.454   8.181  1.00 86.03           H
ATOM   1400  N   ALA A 105      12.530   4.607   9.323  1.00 95.07           N
ATOM   1401  CA  ALA A 105      13.814   3.961   9.534  1.00 95.07           C
ATOM   1402  C   ALA A 105      14.427   4.468  10.841  1.00 95.07           C
ATOM   1403  O   ALA A 105      14.908   3.679  11.653  1.00 95.07           O
ATOM   1404  HA  ALA A 105      13.637   2.889   9.619  1.00 95.07           H
ATOM   1405  CB  ALA A 105      14.720   4.217   8.328  1.00 95.07           C
ATOM   1406 1HB  ALA A 105      14.253   3.812   7.430  1.00 95.07           H
ATOM   1407 2HB  ALA A 105      14.869   5.290   8.207  1.00 95.07           H
ATOM   1408 3HB  ALA A 105      15.683   3.732   8.487  1.00 95.07           H
ATOM   1409  HN  ALA A 105      12.474   5.177   8.503  1.00 95.07           H
ATOM   1410  N   ILE A 106      14.389   5.783  11.004  1.00 91.78           N
ATOM   1411  CA  ILE A 106      14.947   6.406  12.192  1.00 91.78           C
ATOM   1412  C   ILE A 106      14.138   5.974  13.417  1.00 91.78           C
ATOM   1413  O   ILE A 106      14.708   5.628  14.451  1.00 91.78           O
ATOM   1414  HA  ILE A 106      15.967   6.039  12.305  1.00 91.78           H
ATOM   1415  CB  ILE A 106      15.028   7.923  12.013  1.00 91.78           C
ATOM   1416  HB  ILE A 106      14.057   8.279  11.669  1.00 91.78           H
ATOM   1417  CG1 ILE A 106      16.052   8.295  10.939  1.00 91.78           C
ATOM   1418 1HG1 ILE A 106      17.060   8.150  11.327  1.00 91.78           H
ATOM   1419 2HG1 ILE A 106      15.942   7.630  10.082  1.00 91.78           H
ATOM   1420  CG2 ILE A 106      15.318   8.618  13.345  1.00 91.78           C
ATOM   1421 1HG2 ILE A 106      14.521   8.392  14.054  1.00 91.78           H
ATOM   1422 2HG2 ILE A 106      16.268   8.261  13.742  1.00 91.78           H
ATOM   1423 3HG2 ILE A 106      15.370   9.695  13.189  1.00 91.78           H
ATOM   1424  CD1 ILE A 106      15.875   9.747  10.491  1.00 91.78           C
ATOM   1425 1HD1 ILE A 106      14.874   9.881  10.081  1.00 91.78           H
ATOM   1426 2HD1 ILE A 106      16.009  10.410  11.345  1.00 91.78           H
ATOM   1427 3HD1 ILE A 106      16.615   9.984   9.727  1.00 91.78           H
ATOM   1428  HN  ILE A 106      13.987   6.417  10.343  1.00 91.78           H
ATOM   1429  N   ALA A 107      12.823   6.008  13.261  1.00 93.02           N
ATOM   1430  CA  ALA A 107      11.930   5.716  14.369  1.00 93.02           C
ATOM   1431  C   ALA A 107      12.149   4.273  14.829  1.00 93.02           C
ATOM   1432  O   ALA A 107      12.059   3.977  16.019  1.00 93.02           O
ATOM   1433  HA  ALA A 107      12.183   6.391  15.186  1.00 93.02           H
ATOM   1434  CB  ALA A 107      10.484   5.979  13.942  1.00 93.02           C
ATOM   1435 1HB  ALA A 107      10.375   7.024  13.654  1.00 93.02           H
ATOM   1436 2HB  ALA A 107      10.233   5.340  13.096  1.00 93.02           H
ATOM   1437 3HB  ALA A 107       9.814   5.760  14.774  1.00 93.02           H
ATOM   1438  HN  ALA A 107      12.368   6.229  12.398  1.00 93.02           H
ATOM   1439  N   ALA A 108      12.431   3.414  13.861  1.00 92.36           N
ATOM   1440  CA  ALA A 108      12.621   2.002  14.145  1.00 92.36           C
ATOM   1441  C   ALA A 108      13.983   1.799  14.811  1.00 92.36           C
ATOM   1442  O   ALA A 108      14.144   0.911  15.647  1.00 92.36           O
ATOM   1443  HA  ALA A 108      11.838   1.695  14.839  1.00 92.36           H
ATOM   1444  CB  ALA A 108      12.478   1.196  12.852  1.00 92.36           C
ATOM   1445 1HB  ALA A 108      11.483   1.352  12.435  1.00 92.36           H
ATOM   1446 2HB  ALA A 108      13.229   1.526  12.134  1.00 92.36           H
ATOM   1447 3HB  ALA A 108      12.621   0.137  13.067  1.00 92.36           H
ATOM   1448  HN  ALA A 108      12.530   3.668  12.898  1.00 92.36           H
ATOM   1449  N   ALA A 109      14.930   2.637  14.415  1.00 90.98           N
ATOM   1450  CA  ALA A 109      16.304   2.480  14.864  1.00 90.98           C
ATOM   1451  C   ALA A 109      16.393   2.829  16.351  1.00 90.98           C
ATOM   1452  O   ALA A 109      17.139   2.196  17.096  1.00 90.98           O
ATOM   1453  HA  ALA A 109      16.580   1.434  14.727  1.00 90.98           H
ATOM   1454  CB  ALA A 109      17.224   3.349  14.004  1.00 90.98           C
ATOM   1455 1HB  ALA A 109      17.145   3.042  12.962  1.00 90.98           H
ATOM   1456 2HB  ALA A 109      16.928   4.394  14.098  1.00 90.98           H
ATOM   1457 3HB  ALA A 109      18.254   3.231  14.341  1.00 90.98           H
ATOM   1458  HN  ALA A 109      14.772   3.410  13.801  1.00 90.98           H
ATOM   1459  N   ASP A 110      15.622   3.835  16.737  1.00 82.60           N
ATOM   1460  CA  ASP A 110      15.742   4.399  18.071  1.00 82.60           C
ATOM   1461  C   ASP A 110      14.359   4.830  18.563  1.00 82.60           C
ATOM   1462  O   ASP A 110      13.619   4.027  19.129  1.00 82.60           O
ATOM   1463  HA  ASP A 110      16.172   3.605  18.681  1.00 82.60           H
ATOM   1464  CB  ASP A 110      16.648   5.632  18.068  1.00 82.60           C
ATOM   1465 1HB  ASP A 110      17.587   5.396  17.567  1.00 82.60           H
ATOM   1466 2HB  ASP A 110      16.176   6.433  17.499  1.00 82.60           H
ATOM   1467  CG  ASP A 110      16.930   6.109  19.494  1.00 82.60           C
ATOM   1468  OD1 ASP A 110      16.557   5.363  20.426  1.00 82.60           O
ATOM   1469  OD2 ASP A 110      17.512   7.208  19.621  1.00 82.60           O
ATOM   1470  HN  ASP A 110      14.928   4.262  16.158  1.00 82.60           H
ATOM   1471  N   GLN A 111      14.051   6.098  18.330  1.00 85.70           N
ATOM   1472  CA  GLN A 111      12.776   6.649  18.755  1.00 85.70           C
ATOM   1473  C   GLN A 111      12.329   7.753  17.795  1.00 85.70           C
ATOM   1474  O   GLN A 111      13.101   8.191  16.944  1.00 85.70           O
ATOM   1475  HA  GLN A 111      12.073   5.817  18.716  1.00 85.70           H
ATOM   1476  CB  GLN A 111      12.856   7.171  20.191  1.00 85.70           C
ATOM   1477 1HB  GLN A 111      11.894   7.593  20.483  1.00 85.70           H
ATOM   1478 2HB  GLN A 111      13.060   6.344  20.872  1.00 85.70           H
ATOM   1479  CG  GLN A 111      13.948   8.233  20.329  1.00 85.70           C
ATOM   1480 1HG  GLN A 111      14.914   7.804  20.061  1.00 85.70           H
ATOM   1481 2HG  GLN A 111      13.757   9.049  19.632  1.00 85.70           H
ATOM   1482  CD  GLN A 111      14.005   8.779  21.758  1.00 85.70           C
ATOM   1483  OE1 GLN A 111      13.078   8.642  22.539  1.00 85.70           O
ATOM   1484  NE2 GLN A 111      15.142   9.402  22.053  1.00 85.70           N
ATOM   1485 1HE2 GLN A 111      15.864   9.479  21.365  1.00 85.70           H
ATOM   1486 2HE2 GLN A 111      15.275   9.794  22.964  1.00 85.70           H
ATOM   1487  HN  GLN A 111      14.655   6.743  17.861  1.00 85.70           H
ATOM   1488  N   TRP A 112      11.083   8.172  17.965  1.00 91.21           N
ATOM   1489  CA  TRP A 112      10.540   9.251  17.158  1.00 91.21           C
ATOM   1490  C   TRP A 112      11.162  10.562  17.642  1.00 91.21           C
ATOM   1491  O   TRP A 112      10.900  11.003  18.760  1.00 91.21           O
ATOM   1492  HA  TRP A 112      10.819   9.066  16.121  1.00 91.21           H
ATOM   1493  CB  TRP A 112       9.011   9.260  17.212  1.00 91.21           C
ATOM   1494 1HB  TRP A 112       8.643   8.264  16.966  1.00 91.21           H
ATOM   1495 2HB  TRP A 112       8.694   9.473  18.233  1.00 91.21           H
ATOM   1496  CG  TRP A 112       8.360  10.276  16.271  1.00 91.21           C
ATOM   1497  CD1 TRP A 112       7.938  11.515  16.558  1.00 91.21           C
ATOM   1498  HD1 TRP A 112       8.009  11.974  17.544  1.00 91.21           H
ATOM   1499  CD2 TRP A 112       8.074  10.088  14.869  1.00 91.21           C
ATOM   1500  NE1 TRP A 112       7.403  12.136  15.448  1.00 91.21           N
ATOM   1501  HE1 TRP A 112       7.023  13.061  15.413  1.00 91.21           H
ATOM   1502  CE2 TRP A 112       7.488  11.241  14.388  1.00 91.21           C
ATOM   1503  CE3 TRP A 112       8.303   8.980  14.034  1.00 91.21           C
ATOM   1504  HE3 TRP A 112       8.764   8.058  14.389  1.00 91.21           H
ATOM   1505  CZ2 TRP A 112       7.081  11.398  13.058  1.00 91.21           C
ATOM   1506  HZ2 TRP A 112       6.620  12.319  12.703  1.00 91.21           H
ATOM   1507  CZ3 TRP A 112       7.891   9.152  12.707  1.00 91.21           C
ATOM   1508  HZ3 TRP A 112       8.045   8.323  12.017  1.00 91.21           H
ATOM   1509  CH2 TRP A 112       7.299  10.307  12.208  1.00 91.21           C
ATOM   1510  HH2 TRP A 112       7.006  10.363  11.160  1.00 91.21           H
ATOM   1511  HN  TRP A 112      10.450   7.787  18.637  1.00 91.21           H
ATOM   1512  N   LYS A 113      11.976  11.149  16.776  1.00 83.56           N
ATOM   1513  CA  LYS A 113      12.770  12.304  17.159  1.00 83.56           C
ATOM   1514  C   LYS A 113      12.142  13.567  16.567  1.00 83.56           C
ATOM   1515  O   LYS A 113      12.713  14.652  16.664  1.00 83.56           O
ATOM   1516  HA  LYS A 113      12.736  12.378  18.246  1.00 83.56           H
ATOM   1517  CB  LYS A 113      14.234  12.102  16.765  1.00 83.56           C
ATOM   1518 1HB  LYS A 113      14.310  11.967  15.686  1.00 83.56           H
ATOM   1519 2HB  LYS A 113      14.808  12.994  17.014  1.00 83.56           H
ATOM   1520  CG  LYS A 113      14.832  10.888  17.479  1.00 83.56           C
ATOM   1521 1HG  LYS A 113      14.677  10.981  18.554  1.00 83.56           H
ATOM   1522 2HG  LYS A 113      14.315   9.983  17.160  1.00 83.56           H
ATOM   1523  CD  LYS A 113      16.328  10.759  17.183  1.00 83.56           C
ATOM   1524 1HD  LYS A 113      16.481  10.640  16.110  1.00 83.56           H
ATOM   1525 2HD  LYS A 113      16.841  11.674  17.478  1.00 83.56           H
ATOM   1526  CE  LYS A 113      16.933   9.566  17.925  1.00 83.56           C
ATOM   1527 1HE  LYS A 113      16.800   9.694  19.000  1.00 83.56           H
ATOM   1528 2HE  LYS A 113      16.408   8.652  17.646  1.00 83.56           H
ATOM   1529  NZ  LYS A 113      18.372   9.435  17.609  1.00 83.56           N
ATOM   1530 1HZ  LYS A 113      18.750   8.621  18.083  1.00 83.56           H
ATOM   1531 2HZ  LYS A 113      18.490   9.328  16.608  1.00 83.56           H
ATOM   1532 3HZ  LYS A 113      18.864  10.265  17.920  1.00 83.56           H
ATOM   1533  HN  LYS A 113      12.097  10.848  15.830  1.00 83.56           H
ATOM   1534  N   PHE A 114      10.976  13.384  15.966  1.00 89.73           N
ATOM   1535  CA  PHE A 114      10.359  14.447  15.190  1.00 89.73           C
ATOM   1536  C   PHE A 114       9.141  15.021  15.917  1.00 89.73           C
ATOM   1537  O   PHE A 114       8.685  14.458  16.910  1.00 89.73           O
ATOM   1538  HA  PHE A 114      11.106  15.230  15.062  1.00 89.73           H
ATOM   1539  CB  PHE A 114       9.903  13.828  13.867  1.00 89.73           C
ATOM   1540 1HB  PHE A 114       9.107  13.112  14.068  1.00 89.73           H
ATOM   1541 2HB  PHE A 114       9.478  14.610  13.239  1.00 89.73           H
ATOM   1542  CG  PHE A 114      11.019  13.123  13.093  1.00 89.73           C
ATOM   1543  CD1 PHE A 114      11.937  13.855  12.405  1.00 89.73           C
ATOM   1544  HD1 PHE A 114      11.877  14.943  12.406  1.00 89.73           H
ATOM   1545  CD2 PHE A 114      11.094  11.765  13.092  1.00 89.73           C
ATOM   1546  HD2 PHE A 114      10.359  11.179  13.643  1.00 89.73           H
ATOM   1547  CE1 PHE A 114      12.972  13.201  11.687  1.00 89.73           C
ATOM   1548  HE1 PHE A 114      13.708  13.787  11.136  1.00 89.73           H
ATOM   1549  CE2 PHE A 114      12.130  11.111  12.374  1.00 89.73           C
ATOM   1550  HE2 PHE A 114      12.189  10.023  12.373  1.00 89.73           H
ATOM   1551  CZ  PHE A 114      13.047  11.843  11.686  1.00 89.73           C
ATOM   1552  HZ  PHE A 114      13.842  11.341  11.135  1.00 89.73           H
ATOM   1553  HN  PHE A 114      10.455  12.531  16.003  1.00 89.73           H
ATOM   1554  N   GLN A 115       8.649  16.134  15.392  1.00 82.20           N
ATOM   1555  CA  GLN A 115       7.515  16.810  16.000  1.00 82.20           C
ATOM   1556  C   GLN A 115       6.230  16.019  15.750  1.00 82.20           C
ATOM   1557  O   GLN A 115       6.183  15.168  14.863  1.00 82.20           O
ATOM   1558  HA  GLN A 115       7.732  16.836  17.068  1.00 82.20           H
ATOM   1559  CB  GLN A 115       7.388  18.243  15.479  1.00 82.20           C
ATOM   1560 1HB  GLN A 115       7.325  18.234  14.391  1.00 82.20           H
ATOM   1561 2HB  GLN A 115       6.463  18.687  15.848  1.00 82.20           H
ATOM   1562  CG  GLN A 115       8.580  19.094  15.919  1.00 82.20           C
ATOM   1563 1HG  GLN A 115       8.681  19.053  17.004  1.00 82.20           H
ATOM   1564 2HG  GLN A 115       9.499  18.685  15.498  1.00 82.20           H
ATOM   1565  CD  GLN A 115       8.411  20.548  15.472  1.00 82.20           C
ATOM   1566  OE1 GLN A 115       7.484  20.902  14.762  1.00 82.20           O
ATOM   1567  NE2 GLN A 115       9.355  21.367  15.926  1.00 82.20           N
ATOM   1568 1HE2 GLN A 115      10.089  21.012  16.506  1.00 82.20           H
ATOM   1569 2HE2 GLN A 115       9.331  22.338  15.688  1.00 82.20           H
ATOM   1570  HN  GLN A 115       9.011  16.572  14.570  1.00 82.20           H
ATOM   1571  N   THR A 116       5.218  16.328  16.548  1.00 88.41           N
ATOM   1572  CA  THR A 116       3.934  15.660  16.422  1.00 88.41           C
ATOM   1573  C   THR A 116       3.358  15.871  15.020  1.00 88.41           C
ATOM   1574  O   THR A 116       2.773  14.957  14.441  1.00 88.41           O
ATOM   1575  HA  THR A 116       4.091  14.588  16.545  1.00 88.41           H
ATOM   1576  CB  THR A 116       3.022  16.174  17.537  1.00 88.41           C
ATOM   1577  HB  THR A 116       2.697  17.194  17.335  1.00 88.41           H
ATOM   1578  OG1 THR A 116       3.791  15.997  18.724  1.00 88.41           O
ATOM   1579  HG1 THR A 116       3.400  16.538  19.469  1.00 88.41           H
ATOM   1580  CG2 THR A 116       1.798  15.281  17.751  1.00 88.41           C
ATOM   1581 1HG2 THR A 116       2.124  14.276  18.020  1.00 88.41           H
ATOM   1582 2HG2 THR A 116       1.214  15.240  16.832  1.00 88.41           H
ATOM   1583 3HG2 THR A 116       1.185  15.691  18.553  1.00 88.41           H
ATOM   1584  HN  THR A 116       5.265  17.020  17.268  1.00 88.41           H
ATOM   1585  N   PHE A 117       3.544  17.082  14.515  1.00 91.58           N
ATOM   1586  CA  PHE A 117       3.042  17.428  13.196  1.00 91.58           C
ATOM   1587  C   PHE A 117       3.548  16.442  12.141  1.00 91.58           C
ATOM   1588  O   PHE A 117       2.778  15.971  11.306  1.00 91.58           O
ATOM   1589  HA  PHE A 117       1.954  17.381  13.242  1.00 91.58           H
ATOM   1590  CB  PHE A 117       3.572  18.825  12.868  1.00 91.58           C
ATOM   1591 1HB  PHE A 117       3.193  19.529  13.609  1.00 91.58           H
ATOM   1592 2HB  PHE A 117       4.658  18.821  12.959  1.00 91.58           H
ATOM   1593  CG  PHE A 117       3.193  19.322  11.472  1.00 91.58           C
ATOM   1594  CD1 PHE A 117       4.126  19.350  10.483  1.00 91.58           C
ATOM   1595  HD1 PHE A 117       5.145  19.018  10.686  1.00 91.58           H
ATOM   1596  CD2 PHE A 117       1.922  19.736  11.219  1.00 91.58           C
ATOM   1597  HD2 PHE A 117       1.174  19.714  12.011  1.00 91.58           H
ATOM   1598  CE1 PHE A 117       3.775  19.812   9.187  1.00 91.58           C
ATOM   1599  HE1 PHE A 117       4.523  19.834   8.395  1.00 91.58           H
ATOM   1600  CE2 PHE A 117       1.570  20.197   9.923  1.00 91.58           C
ATOM   1601  HE2 PHE A 117       0.552  20.529   9.720  1.00 91.58           H
ATOM   1602  CZ  PHE A 117       2.504  20.225   8.934  1.00 91.58           C
ATOM   1603  HZ  PHE A 117       2.234  20.579   7.939  1.00 91.58           H
ATOM   1604  HN  PHE A 117       4.026  17.818  14.990  1.00 91.58           H
ATOM   1605  N   MET A 118       4.841  16.160  12.214  1.00 88.61           N
ATOM   1606  CA  MET A 118       5.469  15.276  11.246  1.00 88.61           C
ATOM   1607  C   MET A 118       4.925  13.852  11.370  1.00 88.61           C
ATOM   1608  O   MET A 118       4.843  13.127  10.380  1.00 88.61           O
ATOM   1609  HA  MET A 118       5.216  15.685  10.268  1.00 88.61           H
ATOM   1610  CB  MET A 118       6.983  15.266  11.471  1.00 88.61           C
ATOM   1611 1HB  MET A 118       7.333  16.282  11.657  1.00 88.61           H
ATOM   1612 2HB  MET A 118       7.218  14.681  12.360  1.00 88.61           H
ATOM   1613  CG  MET A 118       7.713  14.682  10.260  1.00 88.61           C
ATOM   1614 1HG  MET A 118       8.785  14.647  10.454  1.00 88.61           H
ATOM   1615 2HG  MET A 118       7.387  13.657  10.088  1.00 88.61           H
ATOM   1616  SD  MET A 118       7.387  15.676   8.813  1.00 88.61           S
ATOM   1617  CE  MET A 118       8.497  17.040   9.118  1.00 88.61           C
ATOM   1618 1HE  MET A 118       8.228  17.524  10.057  1.00 88.61           H
ATOM   1619 2HE  MET A 118       9.520  16.670   9.180  1.00 88.61           H
ATOM   1620 3HE  MET A 118       8.420  17.760   8.303  1.00 88.61           H
ATOM   1621  HN  MET A 118       5.454  16.522  12.916  1.00 88.61           H
ATOM   1622  N   CYS A 119       4.568  13.493  12.594  1.00 93.62           N
ATOM   1623  CA  CYS A 119       3.962  12.197  12.848  1.00 93.62           C
ATOM   1624  C   CYS A 119       2.649  12.119  12.066  1.00 93.62           C
ATOM   1625  O   CYS A 119       2.378  11.121  11.400  1.00 93.62           O
ATOM   1626  HA  CYS A 119       4.669  11.447  12.493  1.00 93.62           H
ATOM   1627  CB  CYS A 119       3.751  11.954  14.344  1.00 93.62           C
ATOM   1628 1HB  CYS A 119       4.714  11.899  14.851  1.00 93.62           H
ATOM   1629 2HB  CYS A 119       3.207  12.790  14.783  1.00 93.62           H
ATOM   1630  SG  CYS A 119       2.821  10.399  14.600  1.00 93.62           S
ATOM   1631  HN  CYS A 119       4.686  14.070  13.403  1.00 93.62           H
ATOM   1632  N   LYS A 120       1.869  13.185  12.174  1.00 91.80           N
ATOM   1633  CA  LYS A 120       0.583  13.241  11.501  1.00 91.80           C
ATOM   1634  C   LYS A 120       0.795  13.102   9.992  1.00 91.80           C
ATOM   1635  O   LYS A 120       0.099  12.331   9.333  1.00 91.80           O
ATOM   1636  HA  LYS A 120      -0.005  12.391  11.847  1.00 91.80           H
ATOM   1637  CB  LYS A 120      -0.175  14.509  11.901  1.00 91.80           C
ATOM   1638 1HB  LYS A 120       0.467  15.379  11.769  1.00 91.80           H
ATOM   1639 2HB  LYS A 120      -1.035  14.645  11.244  1.00 91.80           H
ATOM   1640  CG  LYS A 120      -0.645  14.431  13.355  1.00 91.80           C
ATOM   1641 1HG  LYS A 120      -1.338  13.598  13.473  1.00 91.80           H
ATOM   1642 2HG  LYS A 120       0.206  14.231  14.006  1.00 91.80           H
ATOM   1643  CD  LYS A 120      -1.326  15.733  13.782  1.00 91.80           C
ATOM   1644 1HD  LYS A 120      -0.625  16.561  13.690  1.00 91.80           H
ATOM   1645 2HD  LYS A 120      -2.161  15.946  13.114  1.00 91.80           H
ATOM   1646  CE  LYS A 120      -1.831  15.641  15.223  1.00 91.80           C
ATOM   1647 1HE  LYS A 120      -1.105  15.105  15.835  1.00 91.80           H
ATOM   1648 2HE  LYS A 120      -1.927  16.641  15.646  1.00 91.80           H
ATOM   1649  NZ  LYS A 120      -3.137  14.947  15.272  1.00 91.80           N
ATOM   1650 1HZ  LYS A 120      -3.564  15.095  16.180  1.00 91.80           H
ATOM   1651 2HZ  LYS A 120      -3.744  15.318  14.549  1.00 91.80           H
ATOM   1652 3HZ  LYS A 120      -2.999  13.954  15.121  1.00 91.80           H
ATOM   1653  HN  LYS A 120       2.103  13.997  12.707  1.00 91.80           H
ATOM   1654  N   VAL A 121       1.758  13.860   9.489  1.00 92.96           N
ATOM   1655  CA  VAL A 121       2.002  13.909   8.058  1.00 92.96           C
ATOM   1656  C   VAL A 121       2.417  12.520   7.568  1.00 92.96           C
ATOM   1657  O   VAL A 121       1.866  12.012   6.592  1.00 92.96           O
ATOM   1658  HA  VAL A 121       1.065  14.186   7.574  1.00 92.96           H
ATOM   1659  CB  VAL A 121       3.037  14.989   7.740  1.00 92.96           C
ATOM   1660  HB  VAL A 121       3.913  14.808   8.364  1.00 92.96           H
ATOM   1661  CG1 VAL A 121       3.479  14.911   6.277  1.00 92.96           C
ATOM   1662 1HG1 VAL A 121       3.922  13.935   6.083  1.00 92.96           H
ATOM   1663 2HG1 VAL A 121       2.615  15.054   5.628  1.00 92.96           H
ATOM   1664 3HG1 VAL A 121       4.215  15.690   6.078  1.00 92.96           H
ATOM   1665  CG2 VAL A 121       2.499  16.381   8.077  1.00 92.96           C
ATOM   1666 1HG2 VAL A 121       1.601  16.575   7.491  1.00 92.96           H
ATOM   1667 2HG2 VAL A 121       2.257  16.430   9.139  1.00 92.96           H
ATOM   1668 3HG2 VAL A 121       3.255  17.130   7.841  1.00 92.96           H
ATOM   1669  HN  VAL A 121       2.364  14.433  10.041  1.00 92.96           H
ATOM   1670  N   VAL A 122       3.384  11.946   8.267  1.00 91.92           N
ATOM   1671  CA  VAL A 122       4.008  10.715   7.812  1.00 91.92           C
ATOM   1672  C   VAL A 122       2.960   9.601   7.775  1.00 91.92           C
ATOM   1673  O   VAL A 122       2.872   8.859   6.797  1.00 91.92           O
ATOM   1674  HA  VAL A 122       4.373  10.887   6.799  1.00 91.92           H
ATOM   1675  CB  VAL A 122       5.209  10.377   8.698  1.00 91.92           C
ATOM   1676  HB  VAL A 122       4.882  10.422   9.737  1.00 91.92           H
ATOM   1677  CG1 VAL A 122       5.710   8.958   8.424  1.00 91.92           C
ATOM   1678 1HG1 VAL A 122       4.912   8.245   8.631  1.00 91.92           H
ATOM   1679 2HG1 VAL A 122       6.012   8.874   7.380  1.00 91.92           H
ATOM   1680 3HG1 VAL A 122       6.564   8.744   9.068  1.00 91.92           H
ATOM   1681  CG2 VAL A 122       6.331  11.401   8.513  1.00 91.92           C
ATOM   1682 1HG2 VAL A 122       6.655  11.401   7.473  1.00 91.92           H
ATOM   1683 2HG2 VAL A 122       5.967  12.392   8.782  1.00 91.92           H
ATOM   1684 3HG2 VAL A 122       7.172  11.137   9.155  1.00 91.92           H
ATOM   1685  HN  VAL A 122       3.741  12.306   9.129  1.00 91.92           H
ATOM   1686  N   ASN A 123       2.193   9.518   8.851  1.00 91.20           N
ATOM   1687  CA  ASN A 123       1.159   8.502   8.957  1.00 91.20           C
ATOM   1688  C   ASN A 123       0.126   8.715   7.849  1.00 91.20           C
ATOM   1689  O   ASN A 123      -0.335   7.756   7.232  1.00 91.20           O
ATOM   1690  HA  ASN A 123       1.681   7.551   8.863  1.00 91.20           H
ATOM   1691  CB  ASN A 123       0.435   8.591  10.302  1.00 91.20           C
ATOM   1692 1HB  ASN A 123       0.379   9.632  10.621  1.00 91.20           H
ATOM   1693 2HB  ASN A 123      -0.590   8.237  10.192  1.00 91.20           H
ATOM   1694  CG  ASN A 123       1.154   7.763  11.368  1.00 91.20           C
ATOM   1695  OD1 ASN A 123       2.007   6.939  11.081  1.00 91.20           O
ATOM   1696  ND2 ASN A 123       0.765   8.027  12.612  1.00 91.20           N
ATOM   1697 1HD2 ASN A 123       0.059   8.716  12.780  1.00 91.20           H
ATOM   1698 2HD2 ASN A 123       1.177   7.537  13.380  1.00 91.20           H
ATOM   1699  HN  ASN A 123       2.268  10.128   9.640  1.00 91.20           H
ATOM   1700  N   SER A 124      -0.208   9.978   7.630  1.00 91.72           N
ATOM   1701  CA  SER A 124      -1.235  10.324   6.662  1.00 91.72           C
ATOM   1702  C   SER A 124      -0.765   9.968   5.250  1.00 91.72           C
ATOM   1703  O   SER A 124      -1.516   9.382   4.471  1.00 91.72           O
ATOM   1704  HA  SER A 124      -2.104   9.727   6.937  1.00 91.72           H
ATOM   1705  CB  SER A 124      -1.592  11.810   6.743  1.00 91.72           C
ATOM   1706 1HB  SER A 124      -0.718  12.407   6.481  1.00 91.72           H
ATOM   1707 2HB  SER A 124      -2.365  12.038   6.010  1.00 91.72           H
ATOM   1708  OG  SER A 124      -2.046  12.179   8.042  1.00 91.72           O
ATOM   1709  HG  SER A 124      -1.375  12.775   8.483  1.00 91.72           H
ATOM   1710  HN  SER A 124       0.209  10.757   8.099  1.00 91.72           H
ATOM   1711  N   MET A 125       0.475  10.336   4.963  1.00 85.22           N
ATOM   1712  CA  MET A 125       1.044  10.090   3.649  1.00 85.22           C
ATOM   1713  C   MET A 125       1.046   8.594   3.324  1.00 85.22           C
ATOM   1714  O   MET A 125       0.649   8.193   2.231  1.00 85.22           O
ATOM   1715  HA  MET A 125       0.401  10.620   2.947  1.00 85.22           H
ATOM   1716  CB  MET A 125       2.477  10.624   3.605  1.00 85.22           C
ATOM   1717 1HB  MET A 125       3.009  10.325   4.508  1.00 85.22           H
ATOM   1718 2HB  MET A 125       3.008  10.183   2.761  1.00 85.22           H
ATOM   1719  CG  MET A 125       2.490  12.149   3.481  1.00 85.22           C
ATOM   1720 1HG  MET A 125       1.909  12.456   2.611  1.00 85.22           H
ATOM   1721 2HG  MET A 125       2.016  12.597   4.354  1.00 85.22           H
ATOM   1722  SD  MET A 125       4.169  12.735   3.331  1.00 85.22           S
ATOM   1723  CE  MET A 125       4.524  12.233   1.655  1.00 85.22           C
ATOM   1724 1HE  MET A 125       4.424  11.151   1.571  1.00 85.22           H
ATOM   1725 2HE  MET A 125       3.824  12.717   0.975  1.00 85.22           H
ATOM   1726 3HE  MET A 125       5.542  12.525   1.397  1.00 85.22           H
ATOM   1727  HN  MET A 125       1.086  10.794   5.609  1.00 85.22           H
ATOM   1728  N   TYR A 126       1.498   7.811   4.293  1.00 84.58           N
ATOM   1729  CA  TYR A 126       1.571   6.371   4.118  1.00 84.58           C
ATOM   1730  C   TYR A 126       0.205   5.795   3.740  1.00 84.58           C
ATOM   1731  O   TYR A 126       0.096   5.020   2.790  1.00 84.58           O
ATOM   1732  HA  TYR A 126       2.279   6.165   3.315  1.00 84.58           H
ATOM   1733  CB  TYR A 126       1.993   5.802   5.474  1.00 84.58           C
ATOM   1734 1HB  TYR A 126       3.048   6.023   5.637  1.00 84.58           H
ATOM   1735 2HB  TYR A 126       1.436   6.312   6.260  1.00 84.58           H
ATOM   1736  CG  TYR A 126       1.776   4.294   5.612  1.00 84.58           C
ATOM   1737  CD1 TYR A 126       0.727   3.815   6.369  1.00 84.58           C
ATOM   1738  HD1 TYR A 126       0.053   4.510   6.870  1.00 84.58           H
ATOM   1739  CD2 TYR A 126       2.628   3.413   4.978  1.00 84.58           C
ATOM   1740  HD2 TYR A 126       3.457   3.792   4.379  1.00 84.58           H
ATOM   1741  CE1 TYR A 126       0.522   2.395   6.499  1.00 84.58           C
ATOM   1742  HE1 TYR A 126      -0.303   2.003   7.094  1.00 84.58           H
ATOM   1743  CE2 TYR A 126       2.423   1.994   5.107  1.00 84.58           C
ATOM   1744  HE2 TYR A 126       3.089   1.287   4.612  1.00 84.58           H
ATOM   1745  CZ  TYR A 126       1.380   1.555   5.861  1.00 84.58           C
ATOM   1746  OH  TYR A 126       1.187   0.214   5.983  1.00 84.58           O
ATOM   1747  HH  TYR A 126       1.646  -0.267   5.237  1.00 84.58           H
ATOM   1748  HN  TYR A 126       1.810   8.145   5.182  1.00 84.58           H
ATOM   1749  N   LYS A 127      -0.802   6.195   4.502  1.00 85.13           N
ATOM   1750  CA  LYS A 127      -2.121   5.599   4.372  1.00 85.13           C
ATOM   1751  C   LYS A 127      -2.744   6.034   3.044  1.00 85.13           C
ATOM   1752  O   LYS A 127      -3.389   5.236   2.366  1.00 85.13           O
ATOM   1753  HA  LYS A 127      -1.991   4.517   4.354  1.00 85.13           H
ATOM   1754  CB  LYS A 127      -2.981   5.932   5.593  1.00 85.13           C
ATOM   1755 1HB  LYS A 127      -2.405   5.769   6.504  1.00 85.13           H
ATOM   1756 2HB  LYS A 127      -3.255   6.987   5.573  1.00 85.13           H
ATOM   1757  CG  LYS A 127      -4.247   5.072   5.623  1.00 85.13           C
ATOM   1758 1HG  LYS A 127      -4.876   5.315   4.766  1.00 85.13           H
ATOM   1759 2HG  LYS A 127      -3.978   4.020   5.533  1.00 85.13           H
ATOM   1760  CD  LYS A 127      -5.031   5.295   6.918  1.00 85.13           C
ATOM   1761 1HD  LYS A 127      -4.429   4.980   7.770  1.00 85.13           H
ATOM   1762 2HD  LYS A 127      -5.233   6.358   7.046  1.00 85.13           H
ATOM   1763  CE  LYS A 127      -6.348   4.518   6.901  1.00 85.13           C
ATOM   1764 1HE  LYS A 127      -6.894   4.734   5.983  1.00 85.13           H
ATOM   1765 2HE  LYS A 127      -6.146   3.447   6.906  1.00 85.13           H
ATOM   1766  NZ  LYS A 127      -7.177   4.877   8.074  1.00 85.13           N
ATOM   1767 1HZ  LYS A 127      -8.082   4.426   8.000  1.00 85.13           H
ATOM   1768 2HZ  LYS A 127      -6.714   4.569   8.922  1.00 85.13           H
ATOM   1769 3HZ  LYS A 127      -7.302   5.883   8.104  1.00 85.13           H
ATOM   1770  HN  LYS A 127      -0.728   6.910   5.196  1.00 85.13           H
ATOM   1771  N   MET A 128      -2.529   7.299   2.712  1.00 85.37           N
ATOM   1772  CA  MET A 128      -3.061   7.849   1.477  1.00 85.37           C
ATOM   1773  C   MET A 128      -2.497   7.113   0.261  1.00 85.37           C
ATOM   1774  O   MET A 128      -3.231   6.798  -0.675  1.00 85.37           O
ATOM   1775  HA  MET A 128      -4.139   7.703   1.531  1.00 85.37           H
ATOM   1776  CB  MET A 128      -2.705   9.335   1.385  1.00 85.37           C
ATOM   1777 1HB  MET A 128      -3.033   9.848   2.289  1.00 85.37           H
ATOM   1778 2HB  MET A 128      -1.622   9.450   1.328  1.00 85.37           H
ATOM   1779  CG  MET A 128      -3.356   9.980   0.160  1.00 85.37           C
ATOM   1780 1HG  MET A 128      -2.977   9.516  -0.750  1.00 85.37           H
ATOM   1781 2HG  MET A 128      -4.433   9.810   0.179  1.00 85.37           H
ATOM   1782  SD  MET A 128      -3.016  11.732   0.139  1.00 85.37           S
ATOM   1783  CE  MET A 128      -1.265  11.703  -0.205  1.00 85.37           C
ATOM   1784 1HE  MET A 128      -0.748  11.161   0.586  1.00 85.37           H
ATOM   1785 2HE  MET A 128      -1.090  11.207  -1.160  1.00 85.37           H
ATOM   1786 3HE  MET A 128      -0.887  12.724  -0.253  1.00 85.37           H
ATOM   1787  HN  MET A 128      -2.003   7.942   3.269  1.00 85.37           H
ATOM   1788  N   ASN A 129      -1.197   6.858   0.313  1.00 80.98           N
ATOM   1789  CA  ASN A 129      -0.510   6.242  -0.809  1.00 80.98           C
ATOM   1790  C   ASN A 129      -0.883   4.760  -0.879  1.00 80.98           C
ATOM   1791  O   ASN A 129      -0.972   4.189  -1.964  1.00 80.98           O
ATOM   1792  HA  ASN A 129      -0.840   6.797  -1.687  1.00 80.98           H
ATOM   1793  CB  ASN A 129       1.008   6.340  -0.646  1.00 80.98           C
ATOM   1794 1HB  ASN A 129       1.300   5.939   0.324  1.00 80.98           H
ATOM   1795 2HB  ASN A 129       1.499   5.730  -1.404  1.00 80.98           H
ATOM   1796  CG  ASN A 129       1.480   7.791  -0.767  1.00 80.98           C
ATOM   1797  OD1 ASN A 129       0.948   8.582  -1.529  1.00 80.98           O
ATOM   1798  ND2 ASN A 129       2.505   8.094   0.024  1.00 80.98           N
ATOM   1799 1HD2 ASN A 129       2.895   7.397   0.626  1.00 80.98           H
ATOM   1800 2HD2 ASN A 129       2.885   9.019   0.017  1.00 80.98           H
ATOM   1801  HN  ASN A 129      -0.618   7.065   1.101  1.00 80.98           H
ATOM   1802  N   PHE A 130      -1.090   4.179   0.294  1.00 85.53           N
ATOM   1803  CA  PHE A 130      -1.502   2.788   0.378  1.00 85.53           C
ATOM   1804  C   PHE A 130      -2.765   2.539  -0.448  1.00 85.53           C
ATOM   1805  O   PHE A 130      -2.792   1.649  -1.296  1.00 85.53           O
ATOM   1806  HA  PHE A 130      -0.685   2.185  -0.019  1.00 85.53           H
ATOM   1807  CB  PHE A 130      -1.803   2.499   1.850  1.00 85.53           C
ATOM   1808 1HB  PHE A 130      -0.886   2.614   2.428  1.00 85.53           H
ATOM   1809 2HB  PHE A 130      -2.508   3.243   2.219  1.00 85.53           H
ATOM   1810  CG  PHE A 130      -2.377   1.104   2.105  1.00 85.53           C
ATOM   1811  CD1 PHE A 130      -3.715   0.942   2.287  1.00 85.53           C
ATOM   1812  HD1 PHE A 130      -4.379   1.806   2.250  1.00 85.53           H
ATOM   1813  CD2 PHE A 130      -1.549   0.026   2.150  1.00 85.53           C
ATOM   1814  HD2 PHE A 130      -0.477   0.155   2.005  1.00 85.53           H
ATOM   1815  CE1 PHE A 130      -4.248  -0.353   2.523  1.00 85.53           C
ATOM   1816  HE1 PHE A 130      -5.320  -0.483   2.669  1.00 85.53           H
ATOM   1817  CE2 PHE A 130      -2.082  -1.269   2.387  1.00 85.53           C
ATOM   1818  HE2 PHE A 130      -1.419  -2.133   2.423  1.00 85.53           H
ATOM   1819  CZ  PHE A 130      -3.420  -1.431   2.569  1.00 85.53           C
ATOM   1820  HZ  PHE A 130      -3.829  -2.425   2.750  1.00 85.53           H
ATOM   1821  HN  PHE A 130      -0.982   4.641   1.174  1.00 85.53           H
ATOM   1822  N   TYR A 131      -3.782   3.342  -0.171  1.00 91.31           N
ATOM   1823  CA  TYR A 131      -5.066   3.178  -0.831  1.00 91.31           C
ATOM   1824  C   TYR A 131      -4.973   3.552  -2.311  1.00 91.31           C
ATOM   1825  O   TYR A 131      -5.544   2.873  -3.164  1.00 91.31           O
ATOM   1826  HA  TYR A 131      -5.357   2.131  -0.745  1.00 91.31           H
ATOM   1827  CB  TYR A 131      -6.026   4.144  -0.132  1.00 91.31           C
ATOM   1828 1HB  TYR A 131      -5.521   5.099   0.014  1.00 91.31           H
ATOM   1829 2HB  TYR A 131      -6.877   4.331  -0.787  1.00 91.31           H
ATOM   1830  CG  TYR A 131      -6.539   3.643   1.219  1.00 91.31           C
ATOM   1831  CD1 TYR A 131      -7.156   2.412   1.309  1.00 91.31           C
ATOM   1832  HD1 TYR A 131      -7.277   1.797   0.418  1.00 91.31           H
ATOM   1833  CD2 TYR A 131      -6.386   4.422   2.348  1.00 91.31           C
ATOM   1834  HD2 TYR A 131      -5.898   5.395   2.276  1.00 91.31           H
ATOM   1835  CE1 TYR A 131      -7.639   1.940   2.581  1.00 91.31           C
ATOM   1836  HE1 TYR A 131      -8.128   0.970   2.666  1.00 91.31           H
ATOM   1837  CE2 TYR A 131      -6.869   3.951   3.619  1.00 91.31           C
ATOM   1838  HE2 TYR A 131      -6.754   4.556   4.518  1.00 91.31           H
ATOM   1839  CZ  TYR A 131      -7.472   2.733   3.673  1.00 91.31           C
ATOM   1840  OH  TYR A 131      -7.928   2.287   4.874  1.00 91.31           O
ATOM   1841  HH  TYR A 131      -8.215   3.061   5.439  1.00 91.31           H
ATOM   1842  HN  TYR A 131      -3.739   4.092   0.490  1.00 91.31           H
ATOM   1843  N   SER A 132      -4.250   4.631  -2.572  1.00 91.36           N
ATOM   1844  CA  SER A 132      -4.162   5.165  -3.921  1.00 91.36           C
ATOM   1845  C   SER A 132      -3.509   4.138  -4.848  1.00 91.36           C
ATOM   1846  O   SER A 132      -3.954   3.946  -5.978  1.00 91.36           O
ATOM   1847  HA  SER A 132      -5.191   5.355  -4.224  1.00 91.36           H
ATOM   1848  CB  SER A 132      -3.374   6.477  -3.944  1.00 91.36           C
ATOM   1849 1HB  SER A 132      -3.243   6.802  -4.975  1.00 91.36           H
ATOM   1850 2HB  SER A 132      -3.947   7.252  -3.435  1.00 91.36           H
ATOM   1851  OG  SER A 132      -2.099   6.344  -3.322  1.00 91.36           O
ATOM   1852  HG  SER A 132      -1.577   7.190  -3.429  1.00 91.36           H
ATOM   1853  HN  SER A 132      -3.732   5.137  -1.883  1.00 91.36           H
ATOM   1854  N   CYS A 133      -2.464   3.505  -4.336  1.00 89.12           N
ATOM   1855  CA  CYS A 133      -1.743   2.505  -5.105  1.00 89.12           C
ATOM   1856  C   CYS A 133      -2.713   1.374  -5.450  1.00 89.12           C
ATOM   1857  O   CYS A 133      -2.820   0.975  -6.609  1.00 89.12           O
ATOM   1858  HA  CYS A 133      -1.389   3.001  -6.009  1.00 89.12           H
ATOM   1859  CB  CYS A 133      -0.512   1.993  -4.354  1.00 89.12           C
ATOM   1860 1HB  CYS A 133      -0.780   1.744  -3.327  1.00 89.12           H
ATOM   1861 2HB  CYS A 133      -0.148   1.076  -4.819  1.00 89.12           H
ATOM   1862  SG  CYS A 133       0.803   3.265  -4.367  1.00 89.12           S
ATOM   1863  HG  CYS A 133       0.331   3.963  -3.338  1.00 89.12           H
ATOM   1864  HN  CYS A 133      -2.109   3.666  -3.414  1.00 89.12           H
ATOM   1865  N   VAL A 134      -3.396   0.888  -4.424  1.00 88.10           N
ATOM   1866  CA  VAL A 134      -4.254  -0.274  -4.578  1.00 88.10           C
ATOM   1867  C   VAL A 134      -5.357   0.043  -5.591  1.00 88.10           C
ATOM   1868  O   VAL A 134      -5.655  -0.771  -6.463  1.00 88.10           O
ATOM   1869  HA  VAL A 134      -3.641  -1.086  -4.969  1.00 88.10           H
ATOM   1870  CB  VAL A 134      -4.800  -0.706  -3.215  1.00 88.10           C
ATOM   1871  HB  VAL A 134      -5.244   0.169  -2.740  1.00 88.10           H
ATOM   1872  CG1 VAL A 134      -5.896  -1.762  -3.373  1.00 88.10           C
ATOM   1873 1HG1 VAL A 134      -6.715  -1.350  -3.964  1.00 88.10           H
ATOM   1874 2HG1 VAL A 134      -5.487  -2.636  -3.879  1.00 88.10           H
ATOM   1875 3HG1 VAL A 134      -6.267  -2.051  -2.390  1.00 88.10           H
ATOM   1876  CG2 VAL A 134      -3.676  -1.213  -2.310  1.00 88.10           C
ATOM   1877 1HG2 VAL A 134      -3.190  -2.069  -2.779  1.00 88.10           H
ATOM   1878 2HG2 VAL A 134      -2.946  -0.419  -2.158  1.00 88.10           H
ATOM   1879 3HG2 VAL A 134      -4.092  -1.513  -1.348  1.00 88.10           H
ATOM   1880  HN  VAL A 134      -3.369   1.275  -3.502  1.00 88.10           H
ATOM   1881  N   LEU A 135      -5.932   1.227  -5.441  1.00 92.17           N
ATOM   1882  CA  LEU A 135      -7.063   1.619  -6.264  1.00 92.17           C
ATOM   1883  C   LEU A 135      -6.596   1.806  -7.709  1.00 92.17           C
ATOM   1884  O   LEU A 135      -7.327   1.493  -8.647  1.00 92.17           O
ATOM   1885  HA  LEU A 135      -7.785   0.803  -6.238  1.00 92.17           H
ATOM   1886  CB  LEU A 135      -7.752   2.852  -5.676  1.00 92.17           C
ATOM   1887 1HB  LEU A 135      -6.999   3.624  -5.520  1.00 92.17           H
ATOM   1888 2HB  LEU A 135      -8.455   3.237  -6.414  1.00 92.17           H
ATOM   1889  CG  LEU A 135      -8.503   2.637  -4.361  1.00 92.17           C
ATOM   1890  HG  LEU A 135      -7.814   2.193  -3.643  1.00 92.17           H
ATOM   1891  CD1 LEU A 135      -8.971   3.970  -3.772  1.00 92.17           C
ATOM   1892 1HD1 LEU A 135      -8.106   4.606  -3.582  1.00 92.17           H
ATOM   1893 2HD1 LEU A 135      -9.637   4.465  -4.479  1.00 92.17           H
ATOM   1894 3HD1 LEU A 135      -9.501   3.788  -2.838  1.00 92.17           H
ATOM   1895  CD2 LEU A 135      -9.661   1.654  -4.545  1.00 92.17           C
ATOM   1896 1HD2 LEU A 135     -10.357   2.048  -5.285  1.00 92.17           H
ATOM   1897 2HD2 LEU A 135      -9.272   0.695  -4.886  1.00 92.17           H
ATOM   1898 3HD2 LEU A 135     -10.178   1.520  -3.594  1.00 92.17           H
ATOM   1899  HN  LEU A 135      -5.638   1.911  -4.773  1.00 92.17           H
ATOM   1900  N   LEU A 136      -5.380   2.315  -7.843  1.00 91.81           N
ATOM   1901  CA  LEU A 136      -4.807   2.548  -9.158  1.00 91.81           C
ATOM   1902  C   LEU A 136      -4.620   1.209  -9.873  1.00 91.81           C
ATOM   1903  O   LEU A 136      -4.961   1.075 -11.047  1.00 91.81           O
ATOM   1904  HA  LEU A 136      -5.521   3.146  -9.724  1.00 91.81           H
ATOM   1905  CB  LEU A 136      -3.521   3.369  -9.044  1.00 91.81           C
ATOM   1906 1HB  LEU A 136      -2.926   2.964  -8.225  1.00 91.81           H
ATOM   1907 2HB  LEU A 136      -2.942   3.230  -9.957  1.00 91.81           H
ATOM   1908  CG  LEU A 136      -3.702   4.871  -8.811  1.00 91.81           C
ATOM   1909  HG  LEU A 136      -4.409   5.007  -7.993  1.00 91.81           H
ATOM   1910  CD1 LEU A 136      -2.385   5.522  -8.384  1.00 91.81           C
ATOM   1911 1HD1 LEU A 136      -2.037   5.064  -7.458  1.00 91.81           H
ATOM   1912 2HD1 LEU A 136      -1.637   5.376  -9.164  1.00 91.81           H
ATOM   1913 3HD1 LEU A 136      -2.541   6.589  -8.226  1.00 91.81           H
ATOM   1914  CD2 LEU A 136      -4.302   5.548 -10.045  1.00 91.81           C
ATOM   1915 1HD2 LEU A 136      -3.639   5.403 -10.898  1.00 91.81           H
ATOM   1916 2HD2 LEU A 136      -5.275   5.108 -10.263  1.00 91.81           H
ATOM   1917 3HD2 LEU A 136      -4.420   6.614  -9.853  1.00 91.81           H
ATOM   1918  HN  LEU A 136      -4.791   2.567  -7.075  1.00 91.81           H
ATOM   1919  N   ILE A 137      -4.080   0.250  -9.134  1.00 87.00           N
ATOM   1920  CA  ILE A 137      -3.792  -1.057  -9.699  1.00 87.00           C
ATOM   1921  C   ILE A 137      -5.102  -1.726 -10.120  1.00 87.00           C
ATOM   1922  O   ILE A 137      -5.163  -2.381 -11.158  1.00 87.00           O
ATOM   1923  HA  ILE A 137      -3.183  -0.901 -10.590  1.00 87.00           H
ATOM   1924  CB  ILE A 137      -2.961  -1.891  -8.722  1.00 87.00           C
ATOM   1925  HB  ILE A 137      -3.383  -1.769  -7.725  1.00 87.00           H
ATOM   1926  CG1 ILE A 137      -1.516  -1.392  -8.666  1.00 87.00           C
ATOM   1927 1HG1 ILE A 137      -1.020  -1.599  -9.615  1.00 87.00           H
ATOM   1928 2HG1 ILE A 137      -1.506  -0.311  -8.530  1.00 87.00           H
ATOM   1929  CG2 ILE A 137      -3.041  -3.380  -9.067  1.00 87.00           C
ATOM   1930 1HG2 ILE A 137      -4.078  -3.710  -9.014  1.00 87.00           H
ATOM   1931 2HG2 ILE A 137      -2.660  -3.540 -10.076  1.00 87.00           H
ATOM   1932 3HG2 ILE A 137      -2.442  -3.950  -8.357  1.00 87.00           H
ATOM   1933  CD1 ILE A 137      -0.748  -2.064  -7.526  1.00 87.00           C
ATOM   1934 1HD1 ILE A 137      -1.234  -1.835  -6.577  1.00 87.00           H
ATOM   1935 2HD1 ILE A 137      -0.740  -3.143  -7.679  1.00 87.00           H
ATOM   1936 3HD1 ILE A 137       0.276  -1.691  -7.509  1.00 87.00           H
ATOM   1937  HN  ILE A 137      -3.840   0.356  -8.169  1.00 87.00           H
ATOM   1938  N   MET A 138      -6.119  -1.537  -9.290  1.00 88.45           N
ATOM   1939  CA  MET A 138      -7.443  -2.047  -9.602  1.00 88.45           C
ATOM   1940  C   MET A 138      -7.968  -1.447 -10.908  1.00 88.45           C
ATOM   1941  O   MET A 138      -8.519  -2.160 -11.746  1.00 88.45           O
ATOM   1942  HA  MET A 138      -7.325  -3.125  -9.711  1.00 88.45           H
ATOM   1943  CB  MET A 138      -8.403  -1.705  -8.461  1.00 88.45           C
ATOM   1944 1HB  MET A 138      -7.999  -2.074  -7.518  1.00 88.45           H
ATOM   1945 2HB  MET A 138      -8.493  -0.623  -8.368  1.00 88.45           H
ATOM   1946  CG  MET A 138      -9.784  -2.318  -8.704  1.00 88.45           C
ATOM   1947 1HG  MET A 138     -10.172  -1.989  -9.668  1.00 88.45           H
ATOM   1948 2HG  MET A 138      -9.707  -3.404  -8.745  1.00 88.45           H
ATOM   1949  SD  MET A 138     -10.904  -1.836  -7.400  1.00 88.45           S
ATOM   1950  CE  MET A 138     -11.113  -0.108  -7.794  1.00 88.45           C
ATOM   1951 1HE  MET A 138     -10.146   0.393  -7.755  1.00 88.45           H
ATOM   1952 2HE  MET A 138     -11.533  -0.012  -8.795  1.00 88.45           H
ATOM   1953 3HE  MET A 138     -11.789   0.350  -7.072  1.00 88.45           H
ATOM   1954  HN  MET A 138      -6.048  -1.048  -8.421  1.00 88.45           H
ATOM   1955  N   CYS A 139      -7.779  -0.142 -11.040  1.00 91.32           N
ATOM   1956  CA  CYS A 139      -8.291   0.575 -12.196  1.00 91.32           C
ATOM   1957  C   CYS A 139      -7.544   0.082 -13.437  1.00 91.32           C
ATOM   1958  O   CYS A 139      -8.122  -0.007 -14.519  1.00 91.32           O
ATOM   1959  HA  CYS A 139      -9.353   0.339 -12.265  1.00 91.32           H
ATOM   1960  CB  CYS A 139      -8.171   2.090 -12.021  1.00 91.32           C
ATOM   1961 1HB  CYS A 139      -7.174   2.345 -11.660  1.00 91.32           H
ATOM   1962 2HB  CYS A 139      -8.298   2.587 -12.983  1.00 91.32           H
ATOM   1963  SG  CYS A 139      -9.434   2.686 -10.838  1.00 91.32           S
ATOM   1964  HG  CYS A 139      -8.814   2.253  -9.743  1.00 91.32           H
ATOM   1965  HN  CYS A 139      -7.287   0.422 -10.377  1.00 91.32           H
ATOM   1966  N   ILE A 140      -6.270  -0.224 -13.239  1.00 86.40           N
ATOM   1967  CA  ILE A 140      -5.452  -0.754 -14.316  1.00 86.40           C
ATOM   1968  C   ILE A 140      -6.080  -2.046 -14.840  1.00 86.40           C
ATOM   1969  O   ILE A 140      -6.150  -2.261 -16.049  1.00 86.40           O
ATOM   1970  HA  ILE A 140      -5.454  -0.018 -15.120  1.00 86.40           H
ATOM   1971  CB  ILE A 140      -4.002  -0.918 -13.856  1.00 86.40           C
ATOM   1972  HB  ILE A 140      -4.006  -1.393 -12.875  1.00 86.40           H
ATOM   1973  CG1 ILE A 140      -3.320   0.443 -13.696  1.00 86.40           C
ATOM   1974 1HG1 ILE A 140      -3.132   0.876 -14.678  1.00 86.40           H
ATOM   1975 2HG1 ILE A 140      -3.984   1.126 -13.168  1.00 86.40           H
ATOM   1976  CG2 ILE A 140      -3.228  -1.840 -14.800  1.00 86.40           C
ATOM   1977 1HG2 ILE A 140      -3.702  -2.821 -14.819  1.00 86.40           H
ATOM   1978 2HG2 ILE A 140      -3.230  -1.416 -15.805  1.00 86.40           H
ATOM   1979 3HG2 ILE A 140      -2.200  -1.939 -14.450  1.00 86.40           H
ATOM   1980  CD1 ILE A 140      -2.002   0.309 -12.931  1.00 86.40           C
ATOM   1981 1HD1 ILE A 140      -2.197  -0.102 -11.941  1.00 86.40           H
ATOM   1982 2HD1 ILE A 140      -1.332  -0.356 -13.475  1.00 86.40           H
ATOM   1983 3HD1 ILE A 140      -1.538   1.290 -12.832  1.00 86.40           H
ATOM   1984  HN  ILE A 140      -5.799  -0.116 -12.363  1.00 86.40           H
ATOM   1985  N   SER A 141      -6.523  -2.874 -13.905  1.00 86.11           N
ATOM   1986  CA  SER A 141      -7.085  -4.167 -14.254  1.00 86.11           C
ATOM   1987  C   SER A 141      -8.348  -3.978 -15.097  1.00 86.11           C
ATOM   1988  O   SER A 141      -8.538  -4.665 -16.100  1.00 86.11           O
ATOM   1989  HA  SER A 141      -6.311  -4.671 -14.833  1.00 86.11           H
ATOM   1990  CB  SER A 141      -7.400  -4.987 -13.002  1.00 86.11           C
ATOM   1991 1HB  SER A 141      -8.226  -4.523 -12.463  1.00 86.11           H
ATOM   1992 2HB  SER A 141      -7.732  -5.983 -13.295  1.00 86.11           H
ATOM   1993  OG  SER A 141      -6.273  -5.098 -12.138  1.00 86.11           O
ATOM   1994  HG  SER A 141      -6.244  -4.320 -11.511  1.00 86.11           H
ATOM   1995  HN  SER A 141      -6.501  -2.673 -12.925  1.00 86.11           H
ATOM   1996  N   VAL A 142      -9.178  -3.043 -14.659  1.00 87.98           N
ATOM   1997  CA  VAL A 142     -10.435  -2.781 -15.339  1.00 87.98           C
ATOM   1998  C   VAL A 142     -10.149  -2.244 -16.743  1.00 87.98           C
ATOM   1999  O   VAL A 142     -10.818  -2.620 -17.704  1.00 87.98           O
ATOM   2000  HA  VAL A 142     -10.966  -3.729 -15.428  1.00 87.98           H
ATOM   2001  CB  VAL A 142     -11.296  -1.833 -14.501  1.00 87.98           C
ATOM   2002  HB  VAL A 142     -10.729  -0.915 -14.346  1.00 87.98           H
ATOM   2003  CG1 VAL A 142     -12.587  -1.469 -15.237  1.00 87.98           C
ATOM   2004 1HG1 VAL A 142     -12.342  -0.978 -16.179  1.00 87.98           H
ATOM   2005 2HG1 VAL A 142     -13.159  -2.376 -15.438  1.00 87.98           H
ATOM   2006 3HG1 VAL A 142     -13.180  -0.795 -14.619  1.00 87.98           H
ATOM   2007  CG2 VAL A 142     -11.599  -2.437 -13.128  1.00 87.98           C
ATOM   2008 1HG2 VAL A 142     -12.136  -3.377 -13.256  1.00 87.98           H
ATOM   2009 2HG2 VAL A 142     -10.664  -2.622 -12.598  1.00 87.98           H
ATOM   2010 3HG2 VAL A 142     -12.212  -1.743 -12.553  1.00 87.98           H
ATOM   2011  HN  VAL A 142      -9.004  -2.471 -13.857  1.00 87.98           H
ATOM   2012  N   ASP A 143      -9.152  -1.373 -16.817  1.00 83.06           N
ATOM   2013  CA  ASP A 143      -8.796  -0.749 -18.080  1.00 83.06           C
ATOM   2014  C   ASP A 143      -8.413  -1.833 -19.089  1.00 83.06           C
ATOM   2015  O   ASP A 143      -8.813  -1.773 -20.251  1.00 83.06           O
ATOM   2016  HA  ASP A 143      -9.682  -0.191 -18.383  1.00 83.06           H
ATOM   2017  CB  ASP A 143      -7.598   0.187 -17.913  1.00 83.06           C
ATOM   2018 1HB  ASP A 143      -7.848   0.982 -17.210  1.00 83.06           H
ATOM   2019 2HB  ASP A 143      -6.759  -0.363 -17.486  1.00 83.06           H
ATOM   2020  CG  ASP A 143      -7.186   0.796 -19.255  1.00 83.06           C
ATOM   2021  OD1 ASP A 143      -8.043   1.480 -19.854  1.00 83.06           O
ATOM   2022  OD2 ASP A 143      -6.023   0.563 -19.651  1.00 83.06           O
ATOM   2023  HN  ASP A 143      -8.594  -1.094 -16.035  1.00 83.06           H
ATOM   2024  N   ARG A 144      -7.642  -2.797 -18.609  1.00 73.24           N
ATOM   2025  CA  ARG A 144      -7.150  -3.860 -19.470  1.00 73.24           C
ATOM   2026  C   ARG A 144      -8.308  -4.746 -19.935  1.00 73.24           C
ATOM   2027  O   ARG A 144      -8.349  -5.163 -21.091  1.00 73.24           O
ATOM   2028  HA  ARG A 144      -6.687  -3.345 -20.312  1.00 73.24           H
ATOM   2029  CB  ARG A 144      -6.116  -4.723 -18.743  1.00 73.24           C
ATOM   2030 1HB  ARG A 144      -6.496  -5.000 -17.759  1.00 73.24           H
ATOM   2031 2HB  ARG A 144      -5.957  -5.649 -19.296  1.00 73.24           H
ATOM   2032  CG  ARG A 144      -4.788  -3.978 -18.593  1.00 73.24           C
ATOM   2033 1HG  ARG A 144      -4.951  -3.042 -18.059  1.00 73.24           H
ATOM   2034 2HG  ARG A 144      -4.100  -4.573 -17.992  1.00 73.24           H
ATOM   2035  CD  ARG A 144      -4.163  -3.691 -19.959  1.00 73.24           C
ATOM   2036 1HD  ARG A 144      -3.807  -4.618 -20.408  1.00 73.24           H
ATOM   2037 2HD  ARG A 144      -4.914  -3.279 -20.633  1.00 73.24           H
ATOM   2038  NE  ARG A 144      -3.040  -2.738 -19.812  1.00 73.24           N
ATOM   2039  HE  ARG A 144      -2.779  -2.461 -18.887  1.00 73.24           H
ATOM   2040  CZ  ARG A 144      -2.352  -2.223 -20.840  1.00 73.24           C
ATOM   2041  NH1 ARG A 144      -2.659  -2.559 -22.100  1.00 73.24           N
ATOM   2042 1HH1 ARG A 144      -3.406  -3.199 -22.279  1.00 73.24           H
ATOM   2043 2HH1 ARG A 144      -2.140  -2.171 -22.861  1.00 73.24           H
ATOM   2044  NH2 ARG A 144      -1.352  -1.368 -20.588  1.00 73.24           N
ATOM   2045 1HH2 ARG A 144      -0.828  -0.974 -21.344  1.00 73.24           H
ATOM   2046 2HH2 ARG A 144      -1.129  -1.122 -19.645  1.00 73.24           H
ATOM   2047  HN  ARG A 144      -7.354  -2.860 -17.654  1.00 73.24           H
ATOM   2048  N   TYR A 145      -9.220  -5.005 -19.010  1.00 83.60           N
ATOM   2049  CA  TYR A 145     -10.420  -5.758 -19.333  1.00 83.60           C
ATOM   2050  C   TYR A 145     -11.157  -5.132 -20.518  1.00 83.60           C
ATOM   2051  O   TYR A 145     -11.491  -5.822 -21.481  1.00 83.60           O
ATOM   2052  HA  TYR A 145     -10.120  -6.773 -19.596  1.00 83.60           H
ATOM   2053  CB  TYR A 145     -11.313  -5.681 -18.093  1.00 83.60           C
ATOM   2054 1HB  TYR A 145     -10.907  -6.337 -17.323  1.00 83.60           H
ATOM   2055 2HB  TYR A 145     -11.279  -4.666 -17.696  1.00 83.60           H
ATOM   2056  CG  TYR A 145     -12.772  -6.063 -18.352  1.00 83.60           C
ATOM   2057  CD1 TYR A 145     -13.747  -5.087 -18.380  1.00 83.60           C
ATOM   2058  HD1 TYR A 145     -13.477  -4.043 -18.218  1.00 83.60           H
ATOM   2059  CD2 TYR A 145     -13.112  -7.385 -18.557  1.00 83.60           C
ATOM   2060  HD2 TYR A 145     -12.342  -8.156 -18.534  1.00 83.60           H
ATOM   2061  CE1 TYR A 145     -15.119  -5.447 -18.624  1.00 83.60           C
ATOM   2062  HE1 TYR A 145     -15.899  -4.686 -18.649  1.00 83.60           H
ATOM   2063  CE2 TYR A 145     -14.485  -7.745 -18.801  1.00 83.60           C
ATOM   2064  HE2 TYR A 145     -14.768  -8.785 -18.964  1.00 83.60           H
ATOM   2065  CZ  TYR A 145     -15.421  -6.758 -18.822  1.00 83.60           C
ATOM   2066  OH  TYR A 145     -16.717  -7.098 -19.053  1.00 83.60           O
ATOM   2067  HH  TYR A 145     -16.794  -8.087 -19.182  1.00 83.60           H
ATOM   2068  HN  TYR A 145      -9.149  -4.712 -18.056  1.00 83.60           H
ATOM   2069  N   ILE A 146     -11.391  -3.832 -20.409  1.00 81.10           N
ATOM   2070  CA  ILE A 146     -12.143  -3.119 -21.427  1.00 81.10           C
ATOM   2071  C   ILE A 146     -11.370  -3.158 -22.747  1.00 81.10           C
ATOM   2072  O   ILE A 146     -11.960  -3.340 -23.811  1.00 81.10           O
ATOM   2073  HA  ILE A 146     -13.087  -3.646 -21.565  1.00 81.10           H
ATOM   2074  CB  ILE A 146     -12.479  -1.704 -20.953  1.00 81.10           C
ATOM   2075  HB  ILE A 146     -11.553  -1.220 -20.640  1.00 81.10           H
ATOM   2076  CG1 ILE A 146     -13.403  -1.739 -19.734  1.00 81.10           C
ATOM   2077 1HG1 ILE A 146     -14.407  -2.030 -20.044  1.00 81.10           H
ATOM   2078 2HG1 ILE A 146     -13.055  -2.495 -19.030  1.00 81.10           H
ATOM   2079  CG2 ILE A 146     -13.063  -0.868 -22.092  1.00 81.10           C
ATOM   2080 1HG2 ILE A 146     -12.338  -0.801 -22.904  1.00 81.10           H
ATOM   2081 2HG2 ILE A 146     -13.976  -1.339 -22.458  1.00 81.10           H
ATOM   2082 3HG2 ILE A 146     -13.293   0.134 -21.728  1.00 81.10           H
ATOM   2083  CD1 ILE A 146     -13.452  -0.375 -19.044  1.00 81.10           C
ATOM   2084 1HD1 ILE A 146     -12.451  -0.098 -18.714  1.00 81.10           H
ATOM   2085 2HD1 ILE A 146     -13.824   0.373 -19.743  1.00 81.10           H
ATOM   2086 3HD1 ILE A 146     -14.117  -0.428 -18.181  1.00 81.10           H
ATOM   2087  HN  ILE A 146     -11.076  -3.270 -19.644  1.00 81.10           H
ATOM   2088  N   ALA A 147     -10.061  -2.984 -22.635  1.00 79.92           N
ATOM   2089  CA  ALA A 147      -9.218  -2.872 -23.813  1.00 79.92           C
ATOM   2090  C   ALA A 147      -9.275  -4.181 -24.603  1.00 79.92           C
ATOM   2091  O   ALA A 147      -9.064  -4.188 -25.814  1.00 79.92           O
ATOM   2092  HA  ALA A 147      -9.616  -2.067 -24.431  1.00 79.92           H
ATOM   2093  CB  ALA A 147      -7.794  -2.508 -23.388  1.00 79.92           C
ATOM   2094 1HB  ALA A 147      -7.804  -1.557 -22.857  1.00 79.92           H
ATOM   2095 2HB  ALA A 147      -7.400  -3.286 -22.733  1.00 79.92           H
ATOM   2096 3HB  ALA A 147      -7.161  -2.424 -24.272  1.00 79.92           H
ATOM   2097  HN  ALA A 147      -9.578  -2.920 -21.762  1.00 79.92           H
ATOM   2098  N   ILE A 148      -9.560  -5.256 -23.884  1.00 76.23           N
ATOM   2099  CA  ILE A 148      -9.501  -6.585 -24.469  1.00 76.23           C
ATOM   2100  C   ILE A 148     -10.906  -7.012 -24.898  1.00 76.23           C
ATOM   2101  O   ILE A 148     -11.119  -7.393 -26.048  1.00 76.23           O
ATOM   2102  HA  ILE A 148      -8.873  -6.523 -25.358  1.00 76.23           H
ATOM   2103  CB  ILE A 148      -8.827  -7.565 -23.506  1.00 76.23           C
ATOM   2104  HB  ILE A 148      -9.327  -7.493 -22.540  1.00 76.23           H
ATOM   2105  CG1 ILE A 148      -7.360  -7.195 -23.284  1.00 76.23           C
ATOM   2106 1HG1 ILE A 148      -6.777  -7.457 -24.168  1.00 76.23           H
ATOM   2107 2HG1 ILE A 148      -7.269  -6.117 -23.151  1.00 76.23           H
ATOM   2108  CG2 ILE A 148      -8.988  -9.007 -23.991  1.00 76.23           C
ATOM   2109 1HG2 ILE A 148     -10.047  -9.253 -24.055  1.00 76.23           H
ATOM   2110 2HG2 ILE A 148      -8.530  -9.113 -24.974  1.00 76.23           H
ATOM   2111 3HG2 ILE A 148      -8.500  -9.683 -23.288  1.00 76.23           H
ATOM   2112  CD1 ILE A 148      -6.791  -7.915 -22.060  1.00 76.23           C
ATOM   2113 1HD1 ILE A 148      -7.361  -7.631 -21.175  1.00 76.23           H
ATOM   2114 2HD1 ILE A 148      -6.861  -8.993 -22.207  1.00 76.23           H
ATOM   2115 3HD1 ILE A 148      -5.747  -7.634 -21.925  1.00 76.23           H
ATOM   2116  HN  ILE A 148      -9.827  -5.231 -22.920  1.00 76.23           H
ATOM   2117  N   ALA A 149     -11.829  -6.933 -23.950  1.00 75.57           N
ATOM   2118  CA  ALA A 149     -13.165  -7.465 -24.161  1.00 75.57           C
ATOM   2119  C   ALA A 149     -13.924  -6.555 -25.128  1.00 75.57           C
ATOM   2120  O   ALA A 149     -14.699  -7.032 -25.956  1.00 75.57           O
ATOM   2121  HA  ALA A 149     -13.062  -8.453 -24.610  1.00 75.57           H
ATOM   2122  CB  ALA A 149     -13.876  -7.607 -22.813  1.00 75.57           C
ATOM   2123 1HB  ALA A 149     -13.311  -8.286 -22.174  1.00 75.57           H
ATOM   2124 2HB  ALA A 149     -13.945  -6.631 -22.334  1.00 75.57           H
ATOM   2125 3HB  ALA A 149     -14.878  -8.006 -22.972  1.00 75.57           H
ATOM   2126  HN  ALA A 149     -11.676  -6.517 -23.054  1.00 75.57           H
ATOM   2127  N   GLN A 150     -13.676  -5.261 -24.990  1.00 67.28           N
ATOM   2128  CA  GLN A 150     -14.405  -4.272 -25.767  1.00 67.28           C
ATOM   2129  C   GLN A 150     -13.444  -3.486 -26.661  1.00 67.28           C
ATOM   2130  O   GLN A 150     -13.526  -2.261 -26.741  1.00 67.28           O
ATOM   2131  HA  GLN A 150     -15.100  -4.843 -26.384  1.00 67.28           H
ATOM   2132  CB  GLN A 150     -15.198  -3.334 -24.856  1.00 67.28           C
ATOM   2133 1HB  GLN A 150     -14.512  -2.771 -24.222  1.00 67.28           H
ATOM   2134 2HB  GLN A 150     -15.743  -2.608 -25.460  1.00 67.28           H
ATOM   2135  CG  GLN A 150     -16.180  -4.118 -23.983  1.00 67.28           C
ATOM   2136 1HG  GLN A 150     -16.755  -4.805 -24.603  1.00 67.28           H
ATOM   2137 2HG  GLN A 150     -15.629  -4.724 -23.263  1.00 67.28           H
ATOM   2138  CD  GLN A 150     -17.129  -3.174 -23.242  1.00 67.28           C
ATOM   2139  OE1 GLN A 150     -17.058  -1.962 -23.359  1.00 67.28           O
ATOM   2140  NE2 GLN A 150     -18.020  -3.796 -22.474  1.00 67.28           N
ATOM   2141 1HE2 GLN A 150     -18.024  -4.795 -22.422  1.00 67.28           H
ATOM   2142 2HE2 GLN A 150     -18.684  -3.265 -21.949  1.00 67.28           H
ATOM   2143  HN  GLN A 150     -12.993  -4.885 -24.364  1.00 67.28           H
ATOM   2144  N   ALA A 151     -12.554  -4.222 -27.311  1.00 68.40           N
ATOM   2145  CA  ALA A 151     -11.418  -3.608 -27.976  1.00 68.40           C
ATOM   2146  C   ALA A 151     -11.919  -2.535 -28.945  1.00 68.40           C
ATOM   2147  O   ALA A 151     -11.385  -1.427 -28.981  1.00 68.40           O
ATOM   2148  HA  ALA A 151     -10.801  -3.135 -27.212  1.00 68.40           H
ATOM   2149  CB  ALA A 151     -10.592  -4.688 -28.678  1.00 68.40           C
ATOM   2150 1HB  ALA A 151     -10.236  -5.409 -27.942  1.00 68.40           H
ATOM   2151 2HB  ALA A 151     -11.213  -5.198 -29.415  1.00 68.40           H
ATOM   2152 3HB  ALA A 151      -9.740  -4.227 -29.178  1.00 68.40           H
ATOM   2153  HN  ALA A 151     -12.600  -5.218 -27.386  1.00 68.40           H
ATOM   2154  N   MET A 152     -12.938  -2.901 -29.708  1.00 58.94           N
ATOM   2155  CA  MET A 152     -13.471  -2.009 -30.724  1.00 58.94           C
ATOM   2156  C   MET A 152     -14.012  -0.723 -30.096  1.00 58.94           C
ATOM   2157  O   MET A 152     -13.703   0.374 -30.557  1.00 58.94           O
ATOM   2158  HA  MET A 152     -12.631  -1.776 -31.379  1.00 58.94           H
ATOM   2159  CB  MET A 152     -14.593  -2.717 -31.487  1.00 58.94           C
ATOM   2160 1HB  MET A 152     -15.172  -3.333 -30.800  1.00 58.94           H
ATOM   2161 2HB  MET A 152     -15.275  -1.977 -31.906  1.00 58.94           H
ATOM   2162  CG  MET A 152     -14.027  -3.589 -32.609  1.00 58.94           C
ATOM   2163 1HG  MET A 152     -13.039  -3.230 -32.898  1.00 58.94           H
ATOM   2164 2HG  MET A 152     -13.903  -4.614 -32.258  1.00 58.94           H
ATOM   2165  SD  MET A 152     -15.121  -3.557 -34.019  1.00 58.94           S
ATOM   2166  CE  MET A 152     -16.123  -4.992 -33.666  1.00 58.94           C
ATOM   2167 1HE  MET A 152     -15.487  -5.876 -33.619  1.00 58.94           H
ATOM   2168 2HE  MET A 152     -16.628  -4.856 -32.710  1.00 58.94           H
ATOM   2169 3HE  MET A 152     -16.865  -5.120 -34.454  1.00 58.94           H
ATOM   2170  HN  MET A 152     -13.398  -3.787 -29.640  1.00 58.94           H
ATOM   2171  N   ARG A 153     -14.811  -0.902 -29.054  1.00 56.54           N
ATOM   2172  CA  ARG A 153     -15.464   0.225 -28.410  1.00 56.54           C
ATOM   2173  C   ARG A 153     -14.429   1.112 -27.715  1.00 56.54           C
ATOM   2174  O   ARG A 153     -14.613   2.324 -27.615  1.00 56.54           O
ATOM   2175  HA  ARG A 153     -15.959   0.760 -29.220  1.00 56.54           H
ATOM   2176  CB  ARG A 153     -16.493  -0.250 -27.381  1.00 56.54           C
ATOM   2177 1HB  ARG A 153     -16.991  -1.148 -27.747  1.00 56.54           H
ATOM   2178 2HB  ARG A 153     -15.987  -0.521 -26.455  1.00 56.54           H
ATOM   2179  CG  ARG A 153     -17.531   0.839 -27.102  1.00 56.54           C
ATOM   2180 1HG  ARG A 153     -17.040   1.714 -26.676  1.00 56.54           H
ATOM   2181 2HG  ARG A 153     -17.991   1.156 -28.038  1.00 56.54           H
ATOM   2182  CD  ARG A 153     -18.610   0.334 -26.143  1.00 56.54           C
ATOM   2183 1HD  ARG A 153     -19.040  -0.594 -26.521  1.00 56.54           H
ATOM   2184 2HD  ARG A 153     -18.169   0.108 -25.172  1.00 56.54           H
ATOM   2185  NE  ARG A 153     -19.670   1.356 -25.989  1.00 56.54           N
ATOM   2186  HE  ARG A 153     -19.560   2.221 -26.478  1.00 56.54           H
ATOM   2187  CZ  ARG A 153     -20.767   1.193 -25.237  1.00 56.54           C
ATOM   2188  NH1 ARG A 153     -20.965   0.054 -24.561  1.00 56.54           N
ATOM   2189 1HH1 ARG A 153     -20.292  -0.684 -24.615  1.00 56.54           H
ATOM   2190 2HH1 ARG A 153     -21.787  -0.059 -24.002  1.00 56.54           H
ATOM   2191  NH2 ARG A 153     -21.662   2.188 -25.171  1.00 56.54           N
ATOM   2192 1HH2 ARG A 153     -22.486   2.083 -24.615  1.00 56.54           H
ATOM   2193 2HH2 ARG A 153     -21.507   3.035 -25.679  1.00 56.54           H
ATOM   2194  HN  ARG A 153     -15.013  -1.795 -28.651  1.00 56.54           H
ATOM   2195  N   ALA A 154     -13.364   0.473 -27.253  1.00 62.79           N
ATOM   2196  CA  ALA A 154     -12.313   1.186 -26.547  1.00 62.79           C
ATOM   2197  C   ALA A 154     -11.546   2.066 -27.536  1.00 62.79           C
ATOM   2198  O   ALA A 154     -11.000   3.101 -27.157  1.00 62.79           O
ATOM   2199  HA  ALA A 154     -12.787   1.822 -25.800  1.00 62.79           H
ATOM   2200  CB  ALA A 154     -11.405   0.181 -25.835  1.00 62.79           C
ATOM   2201 1HB  ALA A 154     -11.992  -0.399 -25.123  1.00 62.79           H
ATOM   2202 2HB  ALA A 154     -10.959  -0.490 -26.570  1.00 62.79           H
ATOM   2203 3HB  ALA A 154     -10.616   0.715 -25.306  1.00 62.79           H
ATOM   2204  HN  ALA A 154     -13.214  -0.510 -27.355  1.00 62.79           H
ATOM   2205  N   HIS A 155     -11.529   1.622 -28.784  1.00 58.20           N
ATOM   2206  CA  HIS A 155     -10.749   2.297 -29.808  1.00 58.20           C
ATOM   2207  C   HIS A 155     -11.424   3.618 -30.180  1.00 58.20           C
ATOM   2208  O   HIS A 155     -10.761   4.649 -30.288  1.00 58.20           O
ATOM   2209  HA  HIS A 155      -9.773   2.508 -29.369  1.00 58.20           H
ATOM   2210  CB  HIS A 155     -10.529   1.382 -31.015  1.00 58.20           C
ATOM   2211 1HB  HIS A 155     -10.249   0.390 -30.660  1.00 58.20           H
ATOM   2212 2HB  HIS A 155     -11.472   1.274 -31.551  1.00 58.20           H
ATOM   2213  CG  HIS A 155      -9.473   1.875 -31.975  1.00 58.20           C
ATOM   2214  ND1 HIS A 155      -9.722   2.847 -32.928  1.00 58.20           N
ATOM   2215  HD1 HIS A 155     -10.595   3.310 -33.077  1.00 58.20           H
ATOM   2216  CD2 HIS A 155      -8.164   1.521 -32.119  1.00 58.20           C
ATOM   2217  HD2 HIS A 155      -7.637   0.775 -31.523  1.00 58.20           H
ATOM   2218  CE1 HIS A 155      -8.606   3.060 -33.609  1.00 58.20           C
ATOM   2219  HE1 HIS A 155      -8.480   3.769 -34.428  1.00 58.20           H
ATOM   2220  NE2 HIS A 155      -7.641   2.237 -33.106  1.00 58.20           N
ATOM   2221  HN  HIS A 155     -12.035   0.819 -29.099  1.00 58.20           H
ATOM   2222  N   THR A 156     -12.733   3.545 -30.367  1.00 64.31           N
ATOM   2223  CA  THR A 156     -13.486   4.691 -30.846  1.00 64.31           C
ATOM   2224  C   THR A 156     -13.542   5.780 -29.773  1.00 64.31           C
ATOM   2225  O   THR A 156     -13.572   6.968 -30.089  1.00 64.31           O
ATOM   2226  HA  THR A 156     -12.961   5.113 -31.703  1.00 64.31           H
ATOM   2227  CB  THR A 156     -14.867   4.200 -31.286  1.00 64.31           C
ATOM   2228  HB  THR A 156     -15.523   5.039 -31.519  1.00 64.31           H
ATOM   2229  OG1 THR A 156     -15.296   3.364 -30.214  1.00 64.31           O
ATOM   2230  HG1 THR A 156     -16.242   3.076 -30.362  1.00 64.31           H
ATOM   2231  CG2 THR A 156     -14.798   3.256 -32.488  1.00 64.31           C
ATOM   2232 1HG2 THR A 156     -14.197   2.384 -32.231  1.00 64.31           H
ATOM   2233 2HG2 THR A 156     -14.342   3.776 -33.331  1.00 64.31           H
ATOM   2234 3HG2 THR A 156     -15.804   2.937 -32.759  1.00 64.31           H
ATOM   2235  HN  THR A 156     -13.277   2.723 -30.196  1.00 64.31           H
ATOM   2236  N   TRP A 157     -13.555   5.335 -28.525  1.00 58.04           N
ATOM   2237  CA  TRP A 157     -13.764   6.242 -27.409  1.00 58.04           C
ATOM   2238  C   TRP A 157     -12.400   6.551 -26.789  1.00 58.04           C
ATOM   2239  O   TRP A 157     -12.312   6.880 -25.607  1.00 58.04           O
ATOM   2240  HA  TRP A 157     -14.211   7.156 -27.802  1.00 58.04           H
ATOM   2241  CB  TRP A 157     -14.759   5.656 -26.405  1.00 58.04           C
ATOM   2242 1HB  TRP A 157     -14.481   4.624 -26.194  1.00 58.04           H
ATOM   2243 2HB  TRP A 157     -14.678   6.206 -25.467  1.00 58.04           H
ATOM   2244  CG  TRP A 157     -16.214   5.692 -26.876  1.00 58.04           C
ATOM   2245  CD1 TRP A 157     -16.736   5.143 -27.982  1.00 58.04           C
ATOM   2246  HD1 TRP A 157     -16.162   4.577 -28.716  1.00 58.04           H
ATOM   2247  CD2 TRP A 157     -17.319   6.334 -26.207  1.00 58.04           C
ATOM   2248  NE1 TRP A 157     -18.092   5.384 -28.074  1.00 58.04           N
ATOM   2249  HE1 TRP A 157     -18.699   5.077 -28.807  1.00 58.04           H
ATOM   2250  CE2 TRP A 157     -18.457   6.132 -26.961  1.00 58.04           C
ATOM   2251  CE3 TRP A 157     -17.356   7.063 -25.006  1.00 58.04           C
ATOM   2252  HE3 TRP A 157     -16.471   7.237 -24.393  1.00 58.04           H
ATOM   2253  CZ2 TRP A 157     -19.716   6.626 -26.596  1.00 58.04           C
ATOM   2254  HZ2 TRP A 157     -20.600   6.452 -27.209  1.00 58.04           H
ATOM   2255  CZ3 TRP A 157     -18.621   7.550 -24.655  1.00 58.04           C
ATOM   2256  HZ3 TRP A 157     -18.705   8.123 -23.732  1.00 58.04           H
ATOM   2257  CH2 TRP A 157     -19.776   7.355 -25.403  1.00 58.04           C
ATOM   2258  HH2 TRP A 157     -20.725   7.768 -25.061  1.00 58.04           H
ATOM   2259  HN  TRP A 157     -13.426   4.376 -28.271  1.00 58.04           H
ATOM   2260  N   ARG A 158     -11.370   6.436 -27.615  1.00 58.55           N
ATOM   2261  CA  ARG A 158     -10.005   6.501 -27.122  1.00 58.55           C
ATOM   2262  C   ARG A 158      -9.769   7.821 -26.385  1.00 58.55           C
ATOM   2263  O   ARG A 158      -9.188   7.835 -25.301  1.00 58.55           O
ATOM   2264  HA  ARG A 158      -9.912   5.651 -26.445  1.00 58.55           H
ATOM   2265  CB  ARG A 158      -8.999   6.378 -28.268  1.00 58.55           C
ATOM   2266 1HB  ARG A 158      -9.251   5.516 -28.886  1.00 58.55           H
ATOM   2267 2HB  ARG A 158      -9.062   7.258 -28.908  1.00 58.55           H
ATOM   2268  CG  ARG A 158      -7.573   6.230 -27.733  1.00 58.55           C
ATOM   2269 1HG  ARG A 158      -7.290   7.132 -27.190  1.00 58.55           H
ATOM   2270 2HG  ARG A 158      -7.531   5.404 -27.023  1.00 58.55           H
ATOM   2271  CD  ARG A 158      -6.583   5.982 -28.873  1.00 58.55           C
ATOM   2272 1HD  ARG A 158      -6.857   5.075 -29.412  1.00 58.55           H
ATOM   2273 2HD  ARG A 158      -6.626   6.804 -29.588  1.00 58.55           H
ATOM   2274  NE  ARG A 158      -5.211   5.854 -28.332  1.00 58.55           N
ATOM   2275  HE  ARG A 158      -5.078   6.001 -27.352  1.00 58.55           H
ATOM   2276  CZ  ARG A 158      -4.137   5.553 -29.074  1.00 58.55           C
ATOM   2277  NH1 ARG A 158      -4.257   5.345 -30.393  1.00 58.55           N
ATOM   2278 1HH1 ARG A 158      -5.154   5.415 -30.830  1.00 58.55           H
ATOM   2279 2HH1 ARG A 158      -3.450   5.121 -30.939  1.00 58.55           H
ATOM   2280  NH2 ARG A 158      -2.940   5.462 -28.478  1.00 58.55           N
ATOM   2281 1HH2 ARG A 158      -2.128   5.238 -29.017  1.00 58.55           H
ATOM   2282 2HH2 ARG A 158      -2.859   5.618 -27.493  1.00 58.55           H
ATOM   2283  HN  ARG A 158     -11.458   6.300 -28.602  1.00 58.55           H
ATOM   2284  N   GLU A 159     -10.232   8.898 -27.003  1.00 64.32           N
ATOM   2285  CA  GLU A 159     -10.003  10.227 -26.462  1.00 64.32           C
ATOM   2286  C   GLU A 159     -10.786  10.413 -25.161  1.00 64.32           C
ATOM   2287  O   GLU A 159     -10.242  10.891 -24.168  1.00 64.32           O
ATOM   2288  HA  GLU A 159      -8.933  10.277 -26.260  1.00 64.32           H
ATOM   2289  CB  GLU A 159     -10.371  11.305 -27.483  1.00 64.32           C
ATOM   2290 1HB  GLU A 159     -11.353  11.090 -27.906  1.00 64.32           H
ATOM   2291 2HB  GLU A 159     -10.308  12.288 -27.018  1.00 64.32           H
ATOM   2292  CG  GLU A 159      -9.382  11.316 -28.650  1.00 64.32           C
ATOM   2293 1HG  GLU A 159      -8.362  11.347 -28.267  1.00 64.32           H
ATOM   2294 2HG  GLU A 159      -9.479  10.393 -29.223  1.00 64.32           H
ATOM   2295  CD  GLU A 159      -9.625  12.518 -29.564  1.00 64.32           C
ATOM   2296  OE1 GLU A 159      -8.706  12.827 -30.354  1.00 64.32           O
ATOM   2297  OE2 GLU A 159     -10.725  13.102 -29.453  1.00 64.32           O
ATOM   2298  HN  GLU A 159     -10.753   8.872 -27.856  1.00 64.32           H
ATOM   2299  N   LYS A 160     -12.052  10.025 -25.210  1.00 69.68           N
ATOM   2300  CA  LYS A 160     -12.923  10.165 -24.055  1.00 69.68           C
ATOM   2301  C   LYS A 160     -12.339   9.373 -22.883  1.00 69.68           C
ATOM   2302  O   LYS A 160     -12.422   9.805 -21.734  1.00 69.68           O
ATOM   2303  HA  LYS A 160     -12.939  11.220 -23.784  1.00 69.68           H
ATOM   2304  CB  LYS A 160     -14.356   9.767 -24.413  1.00 69.68           C
ATOM   2305 1HB  LYS A 160     -14.358   8.784 -24.883  1.00 69.68           H
ATOM   2306 2HB  LYS A 160     -14.952   9.686 -23.504  1.00 69.68           H
ATOM   2307  CG  LYS A 160     -14.990  10.791 -25.356  1.00 69.68           C
ATOM   2308 1HG  LYS A 160     -14.835  11.796 -24.964  1.00 69.68           H
ATOM   2309 2HG  LYS A 160     -14.499  10.749 -26.328  1.00 69.68           H
ATOM   2310  CD  LYS A 160     -16.488  10.529 -25.523  1.00 69.68           C
ATOM   2311 1HD  LYS A 160     -16.643   9.520 -25.907  1.00 69.68           H
ATOM   2312 2HD  LYS A 160     -16.981  10.580 -24.552  1.00 69.68           H
ATOM   2313  CE  LYS A 160     -17.120  11.545 -26.476  1.00 69.68           C
ATOM   2314 1HE  LYS A 160     -16.989  12.553 -26.081  1.00 69.68           H
ATOM   2315 2HE  LYS A 160     -16.613  11.513 -27.440  1.00 69.68           H
ATOM   2316  NZ  LYS A 160     -18.561  11.260 -26.657  1.00 69.68           N
ATOM   2317 1HZ  LYS A 160     -18.965  11.947 -27.283  1.00 69.68           H
ATOM   2318 2HZ  LYS A 160     -18.675  10.334 -27.053  1.00 69.68           H
ATOM   2319 3HZ  LYS A 160     -19.030  11.304 -25.759  1.00 69.68           H
ATOM   2320  HN  LYS A 160     -12.483   9.623 -26.018  1.00 69.68           H
ATOM   2321  N   ARG A 161     -11.761   8.227 -23.214  1.00 67.64           N
ATOM   2322  CA  ARG A 161     -11.195   7.354 -22.200  1.00 67.64           C
ATOM   2323  C   ARG A 161     -10.056   8.063 -21.465  1.00 67.64           C
ATOM   2324  O   ARG A 161      -9.854   7.848 -20.271  1.00 67.64           O
ATOM   2325  HA  ARG A 161     -12.023   7.138 -21.524  1.00 67.64           H
ATOM   2326  CB  ARG A 161     -10.665   6.060 -22.820  1.00 67.64           C
ATOM   2327 1HB  ARG A 161     -10.039   6.296 -23.681  1.00 67.64           H
ATOM   2328 2HB  ARG A 161     -10.034   5.539 -22.100  1.00 67.64           H
ATOM   2329  CG  ARG A 161     -11.815   5.148 -23.252  1.00 67.64           C
ATOM   2330 1HG  ARG A 161     -12.479   4.969 -22.407  1.00 67.64           H
ATOM   2331 2HG  ARG A 161     -12.406   5.642 -24.023  1.00 67.64           H
ATOM   2332  CD  ARG A 161     -11.286   3.814 -23.784  1.00 67.64           C
ATOM   2333 1HD  ARG A 161     -12.075   3.290 -24.324  1.00 67.64           H
ATOM   2334 2HD  ARG A 161     -10.478   3.991 -24.494  1.00 67.64           H
ATOM   2335  NE  ARG A 161     -10.800   2.979 -22.663  1.00 67.64           N
ATOM   2336  HE  ARG A 161     -11.152   3.173 -21.748  1.00 67.64           H
ATOM   2337  CZ  ARG A 161      -9.918   1.979 -22.799  1.00 67.64           C
ATOM   2338  NH1 ARG A 161      -9.414   1.676 -24.003  1.00 67.64           N
ATOM   2339 1HH1 ARG A 161      -9.695   2.197 -24.808  1.00 67.64           H
ATOM   2340 2HH1 ARG A 161      -8.756   0.928 -24.095  1.00 67.64           H
ATOM   2341  NH2 ARG A 161      -9.548   1.288 -21.712  1.00 67.64           N
ATOM   2342 1HH2 ARG A 161      -8.891   0.539 -21.796  1.00 67.64           H
ATOM   2343 2HH2 ARG A 161      -9.930   1.521 -20.818  1.00 67.64           H
ATOM   2344  HN  ARG A 161     -11.677   7.894 -24.153  1.00 67.64           H
ATOM   2345  N   LEU A 162      -9.342   8.895 -22.209  1.00 78.79           N
ATOM   2346  CA  LEU A 162      -8.226   9.635 -21.643  1.00 78.79           C
ATOM   2347  C   LEU A 162      -8.757  10.670 -20.650  1.00 78.79           C
ATOM   2348  O   LEU A 162      -8.160  10.887 -19.596  1.00 78.79           O
ATOM   2349  HA  LEU A 162      -7.604   8.923 -21.101  1.00 78.79           H
ATOM   2350  CB  LEU A 162      -7.363  10.235 -22.755  1.00 78.79           C
ATOM   2351 1HB  LEU A 162      -7.095   9.440 -23.450  1.00 78.79           H
ATOM   2352 2HB  LEU A 162      -7.969  10.952 -23.310  1.00 78.79           H
ATOM   2353  CG  LEU A 162      -6.080  10.935 -22.304  1.00 78.79           C
ATOM   2354  HG  LEU A 162      -6.340  11.665 -21.537  1.00 78.79           H
ATOM   2355  CD1 LEU A 162      -5.106   9.940 -21.670  1.00 78.79           C
ATOM   2356 1HD1 LEU A 162      -5.575   9.476 -20.802  1.00 78.79           H
ATOM   2357 2HD1 LEU A 162      -4.848   9.170 -22.397  1.00 78.79           H
ATOM   2358 3HD1 LEU A 162      -4.203  10.463 -21.358  1.00 78.79           H
ATOM   2359  CD2 LEU A 162      -5.439  11.705 -23.461  1.00 78.79           C
ATOM   2360 1HD2 LEU A 162      -5.196  11.013 -24.267  1.00 78.79           H
ATOM   2361 2HD2 LEU A 162      -6.138  12.458 -23.827  1.00 78.79           H
ATOM   2362 3HD2 LEU A 162      -4.529  12.193 -23.113  1.00 78.79           H
ATOM   2363  HN  LEU A 162      -9.515   9.067 -23.178  1.00 78.79           H
ATOM   2364  N   LEU A 163      -9.873  11.281 -21.020  1.00 81.67           N
ATOM   2365  CA  LEU A 163     -10.506  12.267 -20.161  1.00 81.67           C
ATOM   2366  C   LEU A 163     -10.956  11.592 -18.863  1.00 81.67           C
ATOM   2367  O   LEU A 163     -10.667  12.082 -17.773  1.00 81.67           O
ATOM   2368  HA  LEU A 163      -9.756  13.018 -19.917  1.00 81.67           H
ATOM   2369  CB  LEU A 163     -11.636  12.980 -20.907  1.00 81.67           C
ATOM   2370 1HB  LEU A 163     -11.232  13.386 -21.834  1.00 81.67           H
ATOM   2371 2HB  LEU A 163     -12.387  12.240 -21.183  1.00 81.67           H
ATOM   2372  CG  LEU A 163     -12.331  14.112 -20.147  1.00 81.67           C
ATOM   2373  HG  LEU A 163     -12.665  13.723 -19.185  1.00 81.67           H
ATOM   2374  CD1 LEU A 163     -11.359  15.257 -19.859  1.00 81.67           C
ATOM   2375 1HD1 LEU A 163     -10.531  14.887 -19.254  1.00 81.67           H
ATOM   2376 2HD1 LEU A 163     -10.973  15.652 -20.798  1.00 81.67           H
ATOM   2377 3HD1 LEU A 163     -11.879  16.048 -19.318  1.00 81.67           H
ATOM   2378  CD2 LEU A 163     -13.576  14.592 -20.897  1.00 81.67           C
ATOM   2379 1HD2 LEU A 163     -13.287  14.958 -21.882  1.00 81.67           H
ATOM   2380 2HD2 LEU A 163     -14.275  13.763 -21.007  1.00 81.67           H
ATOM   2381 3HD2 LEU A 163     -14.051  15.396 -20.335  1.00 81.67           H
ATOM   2382  HN  LEU A 163     -10.341  11.112 -21.887  1.00 81.67           H
ATOM   2383  N   TYR A 164     -11.656  10.479 -19.024  1.00 75.10           N
ATOM   2384  CA  TYR A 164     -12.165   9.743 -17.879  1.00 75.10           C
ATOM   2385  C   TYR A 164     -11.023   9.290 -16.967  1.00 75.10           C
ATOM   2386  O   TYR A 164     -11.183   9.229 -15.749  1.00 75.10           O
ATOM   2387  HA  TYR A 164     -12.825  10.405 -17.320  1.00 75.10           H
ATOM   2388  CB  TYR A 164     -12.866   8.508 -18.450  1.00 75.10           C
ATOM   2389 1HB  TYR A 164     -12.213   8.040 -19.187  1.00 75.10           H
ATOM   2390 2HB  TYR A 164     -13.013   7.784 -17.648  1.00 75.10           H
ATOM   2391  CG  TYR A 164     -14.217   8.806 -19.102  1.00 75.10           C
ATOM   2392  CD1 TYR A 164     -15.156   9.564 -18.431  1.00 75.10           C
ATOM   2393  HD1 TYR A 164     -14.934   9.949 -17.436  1.00 75.10           H
ATOM   2394  CD2 TYR A 164     -14.498   8.318 -20.362  1.00 75.10           C
ATOM   2395  HD2 TYR A 164     -13.757   7.720 -20.892  1.00 75.10           H
ATOM   2396  CE1 TYR A 164     -16.427   9.844 -19.045  1.00 75.10           C
ATOM   2397  HE1 TYR A 164     -17.178  10.441 -18.526  1.00 75.10           H
ATOM   2398  CE2 TYR A 164     -15.770   8.598 -20.976  1.00 75.10           C
ATOM   2399  HE2 TYR A 164     -16.004   8.219 -21.971  1.00 75.10           H
ATOM   2400  CZ  TYR A 164     -16.672   9.348 -20.288  1.00 75.10           C
ATOM   2401  OH  TYR A 164     -17.873   9.613 -20.868  1.00 75.10           O
ATOM   2402  HH  TYR A 164     -18.433  10.169 -20.254  1.00 75.10           H
ATOM   2403  HN  TYR A 164     -11.876  10.080 -19.914  1.00 75.10           H
ATOM   2404  N   SER A 165      -9.895   8.983 -17.592  1.00 86.23           N
ATOM   2405  CA  SER A 165      -8.734   8.516 -16.854  1.00 86.23           C
ATOM   2406  C   SER A 165      -8.264   9.596 -15.878  1.00 86.23           C
ATOM   2407  O   SER A 165      -7.813   9.288 -14.776  1.00 86.23           O
ATOM   2408  HA  SER A 165      -9.073   7.632 -16.313  1.00 86.23           H
ATOM   2409  CB  SER A 165      -7.598   8.127 -17.803  1.00 86.23           C
ATOM   2410 1HB  SER A 165      -6.848   7.555 -17.256  1.00 86.23           H
ATOM   2411 2HB  SER A 165      -7.987   7.475 -18.586  1.00 86.23           H
ATOM   2412  OG  SER A 165      -6.985   9.267 -18.397  1.00 86.23           O
ATOM   2413  HG  SER A 165      -7.684   9.869 -18.784  1.00 86.23           H
ATOM   2414  HN  SER A 165      -9.768   9.051 -18.582  1.00 86.23           H
ATOM   2415  N   LYS A 166      -8.385  10.840 -16.319  1.00 83.34           N
ATOM   2416  CA  LYS A 166      -8.006  11.969 -15.486  1.00 83.34           C
ATOM   2417  C   LYS A 166      -8.958  12.058 -14.291  1.00 83.34           C
ATOM   2418  O   LYS A 166      -8.518  12.206 -13.152  1.00 83.34           O
ATOM   2419  HA  LYS A 166      -7.001  11.776 -15.113  1.00 83.34           H
ATOM   2420  CB  LYS A 166      -7.943  13.251 -16.319  1.00 83.34           C
ATOM   2421 1HB  LYS A 166      -8.874  13.378 -16.870  1.00 83.34           H
ATOM   2422 2HB  LYS A 166      -7.844  14.113 -15.659  1.00 83.34           H
ATOM   2423  CG  LYS A 166      -6.766  13.212 -17.296  1.00 83.34           C
ATOM   2424 1HG  LYS A 166      -5.837  13.059 -16.747  1.00 83.34           H
ATOM   2425 2HG  LYS A 166      -6.879  12.365 -17.973  1.00 83.34           H
ATOM   2426  CD  LYS A 166      -6.680  14.509 -18.103  1.00 83.34           C
ATOM   2427 1HD  LYS A 166      -7.599  14.649 -18.673  1.00 83.34           H
ATOM   2428 2HD  LYS A 166      -6.594  15.358 -17.425  1.00 83.34           H
ATOM   2429  CE  LYS A 166      -5.482  14.485 -19.054  1.00 83.34           C
ATOM   2430 1HE  LYS A 166      -4.569  14.287 -18.493  1.00 83.34           H
ATOM   2431 2HE  LYS A 166      -5.597  13.674 -19.773  1.00 83.34           H
ATOM   2432  NZ  LYS A 166      -5.362  15.775 -19.769  1.00 83.34           N
ATOM   2433 1HZ  LYS A 166      -4.572  15.738 -20.404  1.00 83.34           H
ATOM   2434 2HZ  LYS A 166      -6.211  15.951 -20.295  1.00 83.34           H
ATOM   2435 3HZ  LYS A 166      -5.220  16.522 -19.097  1.00 83.34           H
ATOM   2436  HN  LYS A 166      -8.735  11.081 -17.224  1.00 83.34           H
ATOM   2437  N   MET A 167     -10.245  11.965 -14.592  1.00 84.97           N
ATOM   2438  CA  MET A 167     -11.265  12.085 -13.564  1.00 84.97           C
ATOM   2439  C   MET A 167     -11.116  10.983 -12.513  1.00 84.97           C
ATOM   2440  O   MET A 167     -11.194  11.248 -11.315  1.00 84.97           O
ATOM   2441  HA  MET A 167     -11.103  13.060 -13.103  1.00 84.97           H
ATOM   2442  CB  MET A 167     -12.650  11.995 -14.206  1.00 84.97           C
ATOM   2443 1HB  MET A 167     -12.733  11.069 -14.774  1.00 84.97           H
ATOM   2444 2HB  MET A 167     -13.414  11.961 -13.429  1.00 84.97           H
ATOM   2445  CG  MET A 167     -12.906  13.190 -15.127  1.00 84.97           C
ATOM   2446 1HG  MET A 167     -12.852  14.117 -14.558  1.00 84.97           H
ATOM   2447 2HG  MET A 167     -12.132  13.241 -15.893  1.00 84.97           H
ATOM   2448  SD  MET A 167     -14.511  13.038 -15.893  1.00 84.97           S
ATOM   2449  CE  MET A 167     -15.558  13.388 -14.491  1.00 84.97           C
ATOM   2450 1HE  MET A 167     -15.371  12.655 -13.705  1.00 84.97           H
ATOM   2451 2HE  MET A 167     -15.340  14.387 -14.115  1.00 84.97           H
ATOM   2452 3HE  MET A 167     -16.604  13.334 -14.795  1.00 84.97           H
ATOM   2453  HN  MET A 167     -10.593  11.811 -15.517  1.00 84.97           H
ATOM   2454  N   VAL A 168     -10.905   9.769 -13.001  1.00 92.13           N
ATOM   2455  CA  VAL A 168     -10.802   8.617 -12.122  1.00 92.13           C
ATOM   2456  C   VAL A 168      -9.617   8.809 -11.173  1.00 92.13           C
ATOM   2457  O   VAL A 168      -9.722   8.534  -9.979  1.00 92.13           O
ATOM   2458  HA  VAL A 168     -11.718   8.569 -11.533  1.00 92.13           H
ATOM   2459  CB  VAL A 168     -10.703   7.334 -12.950  1.00 92.13           C
ATOM   2460  HB  VAL A 168      -9.905   7.467 -13.680  1.00 92.13           H
ATOM   2461  CG1 VAL A 168     -10.339   6.138 -12.067  1.00 92.13           C
ATOM   2462 1HG1 VAL A 168      -9.377   6.320 -11.589  1.00 92.13           H
ATOM   2463 2HG1 VAL A 168     -11.105   6.004 -11.304  1.00 92.13           H
ATOM   2464 3HG1 VAL A 168     -10.276   5.240 -12.681  1.00 92.13           H
ATOM   2465  CG2 VAL A 168     -12.002   7.075 -13.716  1.00 92.13           C
ATOM   2466 1HG2 VAL A 168     -12.826   6.972 -13.010  1.00 92.13           H
ATOM   2467 2HG2 VAL A 168     -12.201   7.910 -14.388  1.00 92.13           H
ATOM   2468 3HG2 VAL A 168     -11.905   6.157 -14.296  1.00 92.13           H
ATOM   2469  HN  VAL A 168     -10.804   9.568 -13.975  1.00 92.13           H
ATOM   2470  N   CYS A 169      -8.516   9.279 -11.741  1.00 93.59           N
ATOM   2471  CA  CYS A 169      -7.311   9.506 -10.961  1.00 93.59           C
ATOM   2472  C   CYS A 169      -7.639  10.503  -9.848  1.00 93.59           C
ATOM   2473  O   CYS A 169      -7.295  10.280  -8.689  1.00 93.59           O
ATOM   2474  HA  CYS A 169      -7.022   8.541 -10.544  1.00 93.59           H
ATOM   2475  CB  CYS A 169      -6.153   9.989 -11.837  1.00 93.59           C
ATOM   2476 1HB  CYS A 169      -6.488  10.802 -12.481  1.00 93.59           H
ATOM   2477 2HB  CYS A 169      -5.354  10.387 -11.212  1.00 93.59           H
ATOM   2478  SG  CYS A 169      -5.519   8.607 -12.856  1.00 93.59           S
ATOM   2479  HG  CYS A 169      -6.492   8.645 -13.762  1.00 93.59           H
ATOM   2480  HN  CYS A 169      -8.439   9.504 -12.712  1.00 93.59           H
ATOM   2481  N   PHE A 170      -8.300  11.582 -10.240  1.00 93.19           N
ATOM   2482  CA  PHE A 170      -8.642  12.634  -9.298  1.00 93.19           C
ATOM   2483  C   PHE A 170      -9.514  12.093  -8.164  1.00 93.19           C
ATOM   2484  O   PHE A 170      -9.263  12.375  -6.994  1.00 93.19           O
ATOM   2485  HA  PHE A 170      -7.707  13.014  -8.885  1.00 93.19           H
ATOM   2486  CB  PHE A 170      -9.431  13.691 -10.074  1.00 93.19           C
ATOM   2487 1HB  PHE A 170      -8.833  14.028 -10.920  1.00 93.19           H
ATOM   2488 2HB  PHE A 170     -10.330  13.230 -10.483  1.00 93.19           H
ATOM   2489  CG  PHE A 170      -9.835  14.906  -9.236  1.00 93.19           C
ATOM   2490  CD1 PHE A 170     -11.110  15.022  -8.777  1.00 93.19           C
ATOM   2491  HD1 PHE A 170     -11.844  14.250  -9.006  1.00 93.19           H
ATOM   2492  CD2 PHE A 170      -8.918  15.869  -8.950  1.00 93.19           C
ATOM   2493  HD2 PHE A 170      -7.896  15.775  -9.318  1.00 93.19           H
ATOM   2494  CE1 PHE A 170     -11.484  16.150  -8.000  1.00 93.19           C
ATOM   2495  HE1 PHE A 170     -12.506  16.243  -7.632  1.00 93.19           H
ATOM   2496  CE2 PHE A 170      -9.293  16.997  -8.172  1.00 93.19           C
ATOM   2497  HE2 PHE A 170      -8.558  17.769  -7.943  1.00 93.19           H
ATOM   2498  CZ  PHE A 170     -10.568  17.113  -7.714  1.00 93.19           C
ATOM   2499  HZ  PHE A 170     -10.855  17.979  -7.117  1.00 93.19           H
ATOM   2500  HN  PHE A 170      -8.601  11.743 -11.181  1.00 93.19           H
ATOM   2501  N   THR A 171     -10.522  11.324  -8.551  1.00 92.71           N
ATOM   2502  CA  THR A 171     -11.446  10.757  -7.583  1.00 92.71           C
ATOM   2503  C   THR A 171     -10.694   9.881  -6.579  1.00 92.71           C
ATOM   2504  O   THR A 171     -11.009   9.884  -5.390  1.00 92.71           O
ATOM   2505  HA  THR A 171     -11.897  11.574  -7.020  1.00 92.71           H
ATOM   2506  CB  THR A 171     -12.533  10.005  -8.352  1.00 92.71           C
ATOM   2507  HB  THR A 171     -12.126   9.116  -8.833  1.00 92.71           H
ATOM   2508  OG1 THR A 171     -13.078  10.985  -9.232  1.00 92.71           O
ATOM   2509  HG1 THR A 171     -12.610  10.949 -10.115  1.00 92.71           H
ATOM   2510  CG2 THR A 171     -13.712   9.608  -7.462  1.00 92.71           C
ATOM   2511 1HG2 THR A 171     -14.162  10.504  -7.034  1.00 92.71           H
ATOM   2512 2HG2 THR A 171     -13.359   8.960  -6.659  1.00 92.71           H
ATOM   2513 3HG2 THR A 171     -14.455   9.077  -8.057  1.00 92.71           H
ATOM   2514  HN  THR A 171     -10.711  11.089  -9.505  1.00 92.71           H
ATOM   2515  N   ILE A 172      -9.716   9.151  -7.095  1.00 93.59           N
ATOM   2516  CA  ILE A 172      -8.941   8.246  -6.265  1.00 93.59           C
ATOM   2517  C   ILE A 172      -8.188   9.051  -5.204  1.00 93.59           C
ATOM   2518  O   ILE A 172      -8.189   8.690  -4.029  1.00 93.59           O
ATOM   2519  HA  ILE A 172      -9.643   7.582  -5.760  1.00 93.59           H
ATOM   2520  CB  ILE A 172      -8.033   7.369  -7.131  1.00 93.59           C
ATOM   2521  HB  ILE A 172      -7.563   8.003  -7.883  1.00 93.59           H
ATOM   2522  CG1 ILE A 172      -8.844   6.308  -7.876  1.00 93.59           C
ATOM   2523 1HG1 ILE A 172      -9.214   5.565  -7.169  1.00 93.59           H
ATOM   2524 2HG1 ILE A 172      -9.717   6.770  -8.338  1.00 93.59           H
ATOM   2525  CG2 ILE A 172      -6.909   6.751  -6.296  1.00 93.59           C
ATOM   2526 1HG2 ILE A 172      -6.309   7.544  -5.851  1.00 93.59           H
ATOM   2527 2HG2 ILE A 172      -7.340   6.135  -5.507  1.00 93.59           H
ATOM   2528 3HG2 ILE A 172      -6.279   6.133  -6.936  1.00 93.59           H
ATOM   2529  CD1 ILE A 172      -7.996   5.622  -8.949  1.00 93.59           C
ATOM   2530 1HD1 ILE A 172      -7.648   6.365  -9.667  1.00 93.59           H
ATOM   2531 2HD1 ILE A 172      -7.137   5.141  -8.480  1.00 93.59           H
ATOM   2532 3HD1 ILE A 172      -8.597   4.872  -9.463  1.00 93.59           H
ATOM   2533  HN  ILE A 172      -9.452   9.171  -8.059  1.00 93.59           H
ATOM   2534  N   TRP A 173      -7.563  10.128  -5.658  1.00 91.52           N
ATOM   2535  CA  TRP A 173      -6.729  10.934  -4.783  1.00 91.52           C
ATOM   2536  C   TRP A 173      -7.623  11.525  -3.691  1.00 91.52           C
ATOM   2537  O   TRP A 173      -7.258  11.523  -2.516  1.00 91.52           O
ATOM   2538  HA  TRP A 173      -5.981  10.278  -4.338  1.00 91.52           H
ATOM   2539  CB  TRP A 173      -5.970  12.000  -5.576  1.00 91.52           C
ATOM   2540 1HB  TRP A 173      -6.646  12.443  -6.307  1.00 91.52           H
ATOM   2541 2HB  TRP A 173      -5.667  12.797  -4.897  1.00 91.52           H
ATOM   2542  CG  TRP A 173      -4.732  11.470  -6.304  1.00 91.52           C
ATOM   2543  CD1 TRP A 173      -4.550  11.324  -7.623  1.00 91.52           C
ATOM   2544  HD1 TRP A 173      -5.296  11.575  -8.377  1.00 91.52           H
ATOM   2545  CD2 TRP A 173      -3.504  11.021  -5.694  1.00 91.52           C
ATOM   2546  NE1 TRP A 173      -3.300  10.815  -7.908  1.00 91.52           N
ATOM   2547  HE1 TRP A 173      -2.933  10.619  -8.817  1.00 91.52           H
ATOM   2548  CE2 TRP A 173      -2.643  10.625  -6.697  1.00 91.52           C
ATOM   2549  CE3 TRP A 173      -3.132  10.952  -4.340  1.00 91.52           C
ATOM   2550  HE3 TRP A 173      -3.794  11.258  -3.530  1.00 91.52           H
ATOM   2551  CZ2 TRP A 173      -1.356  10.131  -6.453  1.00 91.52           C
ATOM   2552  HZ2 TRP A 173      -0.695   9.825  -7.263  1.00 91.52           H
ATOM   2553  CZ3 TRP A 173      -1.843  10.456  -4.112  1.00 91.52           C
ATOM   2554  HZ3 TRP A 173      -1.504  10.381  -3.079  1.00 91.52           H
ATOM   2555  CH2 TRP A 173      -0.964  10.053  -5.111  1.00 91.52           C
ATOM   2556  HH2 TRP A 173       0.026   9.678  -4.850  1.00 91.52           H
ATOM   2557  HN  TRP A 173      -7.619  10.451  -6.603  1.00 91.52           H
ATOM   2558  N   VAL A 174      -8.777  12.017  -4.117  1.00 95.16           N
ATOM   2559  CA  VAL A 174      -9.711  12.641  -3.195  1.00 95.16           C
ATOM   2560  C   VAL A 174     -10.149  11.615  -2.148  1.00 95.16           C
ATOM   2561  O   VAL A 174     -10.189  11.917  -0.957  1.00 95.16           O
ATOM   2562  HA  VAL A 174      -9.185  13.452  -2.693  1.00 95.16           H
ATOM   2563  CB  VAL A 174     -10.885  13.244  -3.969  1.00 95.16           C
ATOM   2564  HB  VAL A 174     -11.304  12.464  -4.604  1.00 95.16           H
ATOM   2565  CG1 VAL A 174     -11.985  13.716  -3.015  1.00 95.16           C
ATOM   2566 1HG1 VAL A 174     -12.348  12.870  -2.433  1.00 95.16           H
ATOM   2567 2HG1 VAL A 174     -11.582  14.474  -2.343  1.00 95.16           H
ATOM   2568 3HG1 VAL A 174     -12.807  14.141  -3.591  1.00 95.16           H
ATOM   2569  CG2 VAL A 174     -10.417  14.386  -4.874  1.00 95.16           C
ATOM   2570 1HG2 VAL A 174      -9.960  15.167  -4.266  1.00 95.16           H
ATOM   2571 2HG2 VAL A 174      -9.686  14.007  -5.588  1.00 95.16           H
ATOM   2572 3HG2 VAL A 174     -11.271  14.797  -5.411  1.00 95.16           H
ATOM   2573  HN  VAL A 174      -9.076  11.995  -5.071  1.00 95.16           H
ATOM   2574  N   LEU A 175     -10.466  10.423  -2.631  1.00 89.59           N
ATOM   2575  CA  LEU A 175     -10.974   9.374  -1.762  1.00 89.59           C
ATOM   2576  C   LEU A 175      -9.900   9.001  -0.739  1.00 89.59           C
ATOM   2577  O   LEU A 175     -10.187   8.878   0.451  1.00 89.59           O
ATOM   2578  HA  LEU A 175     -11.833   9.780  -1.228  1.00 89.59           H
ATOM   2579  CB  LEU A 175     -11.474   8.188  -2.590  1.00 89.59           C
ATOM   2580 1HB  LEU A 175     -12.241   8.547  -3.276  1.00 89.59           H
ATOM   2581 2HB  LEU A 175     -10.648   7.821  -3.198  1.00 89.59           H
ATOM   2582  CG  LEU A 175     -12.049   7.013  -1.797  1.00 89.59           C
ATOM   2583  HG  LEU A 175     -11.302   6.693  -1.070  1.00 89.59           H
ATOM   2584  CD1 LEU A 175     -13.291   7.436  -1.011  1.00 89.59           C
ATOM   2585 1HD1 LEU A 175     -13.027   8.232  -0.315  1.00 89.59           H
ATOM   2586 2HD1 LEU A 175     -14.053   7.797  -1.703  1.00 89.59           H
ATOM   2587 3HD1 LEU A 175     -13.680   6.582  -0.457  1.00 89.59           H
ATOM   2588  CD2 LEU A 175     -12.328   5.819  -2.712  1.00 89.59           C
ATOM   2589 1HD2 LEU A 175     -13.048   6.109  -3.478  1.00 89.59           H
ATOM   2590 2HD2 LEU A 175     -11.401   5.500  -3.187  1.00 89.59           H
ATOM   2591 3HD2 LEU A 175     -12.736   4.997  -2.123  1.00 89.59           H
ATOM   2592  HN  LEU A 175     -10.381  10.169  -3.595  1.00 89.59           H
ATOM   2593  N   ALA A 176      -8.684   8.831  -1.239  1.00 94.69           N
ATOM   2594  CA  ALA A 176      -7.584   8.392  -0.399  1.00 94.69           C
ATOM   2595  C   ALA A 176      -7.332   9.437   0.691  1.00 94.69           C
ATOM   2596  O   ALA A 176      -7.046   9.089   1.835  1.00 94.69           O
ATOM   2597  HA  ALA A 176      -7.878   7.454   0.071  1.00 94.69           H
ATOM   2598  CB  ALA A 176      -6.347   8.144  -1.265  1.00 94.69           C
ATOM   2599 1HB  ALA A 176      -6.569   7.374  -2.003  1.00 94.69           H
ATOM   2600 2HB  ALA A 176      -6.069   9.067  -1.775  1.00 94.69           H
ATOM   2601 3HB  ALA A 176      -5.521   7.815  -0.634  1.00 94.69           H
ATOM   2602  HN  ALA A 176      -8.448   8.987  -2.198  1.00 94.69           H
ATOM   2603  N   ALA A 177      -7.448  10.696   0.296  1.00 94.62           N
ATOM   2604  CA  ALA A 177      -7.208  11.794   1.218  1.00 94.62           C
ATOM   2605  C   ALA A 177      -8.211  11.715   2.370  1.00 94.62           C
ATOM   2606  O   ALA A 177      -7.835  11.842   3.535  1.00 94.62           O
ATOM   2607  HA  ALA A 177      -6.200  11.679   1.616  1.00 94.62           H
ATOM   2608  CB  ALA A 177      -7.291  13.122   0.462  1.00 94.62           C
ATOM   2609 1HB  ALA A 177      -6.539  13.139  -0.327  1.00 94.62           H
ATOM   2610 2HB  ALA A 177      -8.283  13.228   0.022  1.00 94.62           H
ATOM   2611 3HB  ALA A 177      -7.111  13.945   1.154  1.00 94.62           H
ATOM   2612  HN  ALA A 177      -7.700  10.971  -0.632  1.00 94.62           H
ATOM   2613  N   ALA A 178      -9.467  11.506   2.006  1.00 94.83           N
ATOM   2614  CA  ALA A 178     -10.536  11.469   2.991  1.00 94.83           C
ATOM   2615  C   ALA A 178     -10.283  10.319   3.967  1.00 94.83           C
ATOM   2616  O   ALA A 178     -10.580  10.432   5.156  1.00 94.83           O
ATOM   2617  HA  ALA A 178     -10.515  12.411   3.539  1.00 94.83           H
ATOM   2618  CB  ALA A 178     -11.883  11.344   2.277  1.00 94.83           C
ATOM   2619 1HB  ALA A 178     -12.027  12.200   1.618  1.00 94.83           H
ATOM   2620 2HB  ALA A 178     -11.899  10.426   1.690  1.00 94.83           H
ATOM   2621 3HB  ALA A 178     -12.684  11.316   3.016  1.00 94.83           H
ATOM   2622  HN  ALA A 178      -9.759  11.364   1.060  1.00 94.83           H
ATOM   2623  N   LEU A 179      -9.738   9.237   3.430  1.00 91.88           N
ATOM   2624  CA  LEU A 179      -9.518   8.038   4.221  1.00 91.88           C
ATOM   2625  C   LEU A 179      -8.337   8.266   5.166  1.00 91.88           C
ATOM   2626  O   LEU A 179      -8.031   7.415   6.000  1.00 91.88           O
ATOM   2627  HA  LEU A 179     -10.413   7.873   4.820  1.00 91.88           H
ATOM   2628  CB  LEU A 179      -9.351   6.820   3.311  1.00 91.88           C
ATOM   2629 1HB  LEU A 179      -8.565   7.036   2.588  1.00 91.88           H
ATOM   2630 2HB  LEU A 179      -9.005   5.983   3.918  1.00 91.88           H
ATOM   2631  CG  LEU A 179     -10.601   6.377   2.547  1.00 91.88           C
ATOM   2632  HG  LEU A 179     -11.007   7.243   2.025  1.00 91.88           H
ATOM   2633  CD1 LEU A 179     -10.253   5.332   1.485  1.00 91.88           C
ATOM   2634 1HD1 LEU A 179      -9.542   5.757   0.776  1.00 91.88           H
ATOM   2635 2HD1 LEU A 179      -9.809   4.460   1.965  1.00 91.88           H
ATOM   2636 3HD1 LEU A 179     -11.159   5.035   0.957  1.00 91.88           H
ATOM   2637  CD2 LEU A 179     -11.683   5.879   3.508  1.00 91.88           C
ATOM   2638 1HD2 LEU A 179     -11.302   5.031   4.076  1.00 91.88           H
ATOM   2639 2HD2 LEU A 179     -11.958   6.682   4.192  1.00 91.88           H
ATOM   2640 3HD2 LEU A 179     -12.560   5.571   2.939  1.00 91.88           H
ATOM   2641  HN  LEU A 179      -9.450   9.172   2.474  1.00 91.88           H
ATOM   2642  N   CYS A 180      -7.705   9.420   5.005  1.00 91.02           N
ATOM   2643  CA  CYS A 180      -6.527   9.744   5.792  1.00 91.02           C
ATOM   2644  C   CYS A 180      -6.966  10.599   6.983  1.00 91.02           C
ATOM   2645  O   CYS A 180      -6.152  10.941   7.839  1.00 91.02           O
ATOM   2646  HA  CYS A 180      -6.106   8.797   6.129  1.00 91.02           H
ATOM   2647  CB  CYS A 180      -5.460  10.445   4.949  1.00 91.02           C
ATOM   2648 1HB  CYS A 180      -5.866  11.361   4.520  1.00 91.02           H
ATOM   2649 2HB  CYS A 180      -4.619  10.734   5.580  1.00 91.02           H
ATOM   2650  SG  CYS A 180      -4.885   9.331   3.615  1.00 91.02           S
ATOM   2651  HG  CYS A 180      -5.856   9.630   2.757  1.00 91.02           H
ATOM   2652  HN  CYS A 180      -7.985  10.124   4.352  1.00 91.02           H
ATOM   2653  N   ILE A 181      -8.252  10.919   6.999  1.00 90.53           N
ATOM   2654  CA  ILE A 181      -8.790  11.801   8.020  1.00 90.53           C
ATOM   2655  C   ILE A 181      -8.472  11.228   9.403  1.00 90.53           C
ATOM   2656  O   ILE A 181      -7.992  11.944  10.280  1.00 90.53           O
ATOM   2657  HA  ILE A 181      -8.286  12.762   7.921  1.00 90.53           H
ATOM   2658  CB  ILE A 181     -10.282  12.046   7.784  1.00 90.53           C
ATOM   2659  HB  ILE A 181     -10.764  11.083   7.618  1.00 90.53           H
ATOM   2660  CG1 ILE A 181     -10.507  12.887   6.526  1.00 90.53           C
ATOM   2661 1HG1 ILE A 181     -10.113  13.892   6.681  1.00 90.53           H
ATOM   2662 2HG1 ILE A 181      -9.957  12.454   5.691  1.00 90.53           H
ATOM   2663  CG2 ILE A 181     -10.937  12.672   9.017  1.00 90.53           C
ATOM   2664 1HG2 ILE A 181     -10.823  12.001   9.869  1.00 90.53           H
ATOM   2665 2HG2 ILE A 181     -10.457  13.625   9.239  1.00 90.53           H
ATOM   2666 3HG2 ILE A 181     -11.997  12.835   8.822  1.00 90.53           H
ATOM   2667  CD1 ILE A 181     -11.995  12.965   6.178  1.00 90.53           C
ATOM   2668 1HD1 ILE A 181     -12.380  11.960   6.000  1.00 90.53           H
ATOM   2669 2HD1 ILE A 181     -12.539  13.421   7.005  1.00 90.53           H
ATOM   2670 3HD1 ILE A 181     -12.127  13.568   5.280  1.00 90.53           H
ATOM   2671  HN  ILE A 181      -8.919  10.587   6.333  1.00 90.53           H
ATOM   2672  N   PRO A 182      -8.732   9.932   9.622  1.00 92.16           N
ATOM   2673  CA  PRO A 182      -8.493   9.325  10.933  1.00 92.16           C
ATOM   2674  C   PRO A 182      -7.077   9.569  11.432  1.00 92.16           C
ATOM   2675  O   PRO A 182      -6.875   9.899  12.599  1.00 92.16           O
ATOM   2676  HA  PRO A 182      -9.140   9.783  11.681  1.00 92.16           H
ATOM   2677  CB  PRO A 182      -8.765   7.838  10.700  1.00 92.16           C
ATOM   2678 1HB  PRO A 182      -7.855   7.301  10.432  1.00 92.16           H
ATOM   2679 2HB  PRO A 182      -9.165   7.358  11.593  1.00 92.16           H
ATOM   2680  CG  PRO A 182      -9.775   7.839   9.559  1.00 92.16           C
ATOM   2681 1HG  PRO A 182      -9.805   6.878   9.045  1.00 92.16           H
ATOM   2682 2HG  PRO A 182     -10.788   8.027   9.916  1.00 92.16           H
ATOM   2683  CD  PRO A 182      -9.270   8.954   8.659  1.00 92.16           C
ATOM   2684 1HD  PRO A 182      -8.499   8.602   7.973  1.00 92.16           H
ATOM   2685 2HD  PRO A 182     -10.068   9.374   8.047  1.00 92.16           H
ATOM   2686  N   GLU A 183      -6.127   9.396  10.525  1.00 89.14           N
ATOM   2687  CA  GLU A 183      -4.723   9.519  10.879  1.00 89.14           C
ATOM   2688  C   GLU A 183      -4.412  10.947  11.330  1.00 89.14           C
ATOM   2689  O   GLU A 183      -3.654  11.152  12.277  1.00 89.14           O
ATOM   2690  HA  GLU A 183      -4.573   8.828  11.708  1.00 89.14           H
ATOM   2691  CB  GLU A 183      -3.825   9.104   9.712  1.00 89.14           C
ATOM   2692 1HB  GLU A 183      -4.270   9.430   8.772  1.00 89.14           H
ATOM   2693 2HB  GLU A 183      -2.818   9.490   9.868  1.00 89.14           H
ATOM   2694  CG  GLU A 183      -3.696   7.581   9.633  1.00 89.14           C
ATOM   2695 1HG  GLU A 183      -2.988   7.313   8.849  1.00 89.14           H
ATOM   2696 2HG  GLU A 183      -3.293   7.198  10.571  1.00 89.14           H
ATOM   2697  CD  GLU A 183      -5.051   6.930   9.350  1.00 89.14           C
ATOM   2698  OE1 GLU A 183      -5.206   5.751   9.736  1.00 89.14           O
ATOM   2699  OE2 GLU A 183      -5.901   7.626   8.754  1.00 89.14           O
ATOM   2700  HN  GLU A 183      -6.303   9.178   9.565  1.00 89.14           H
ATOM   2701  N   ILE A 184      -5.013  11.899  10.630  1.00 90.59           N
ATOM   2702  CA  ILE A 184      -4.754  13.303  10.900  1.00 90.59           C
ATOM   2703  C   ILE A 184      -5.175  13.628  12.334  1.00 90.59           C
ATOM   2704  O   ILE A 184      -4.504  14.395  13.024  1.00 90.59           O
ATOM   2705  HA  ILE A 184      -3.678  13.459  10.812  1.00 90.59           H
ATOM   2706  CB  ILE A 184      -5.427  14.184   9.846  1.00 90.59           C
ATOM   2707  HB  ILE A 184      -6.478  13.900   9.785  1.00 90.59           H
ATOM   2708  CG1 ILE A 184      -4.814  13.951   8.464  1.00 90.59           C
ATOM   2709 1HG1 ILE A 184      -3.800  14.350   8.439  1.00 90.59           H
ATOM   2710 2HG1 ILE A 184      -4.740  12.880   8.271  1.00 90.59           H
ATOM   2711  CG2 ILE A 184      -5.380  15.658  10.253  1.00 90.59           C
ATOM   2712 1HG2 ILE A 184      -5.899  15.790  11.202  1.00 90.59           H
ATOM   2713 2HG2 ILE A 184      -4.342  15.972  10.360  1.00 90.59           H
ATOM   2714 3HG2 ILE A 184      -5.865  16.262   9.486  1.00 90.59           H
ATOM   2715  CD1 ILE A 184      -5.656  14.614   7.372  1.00 90.59           C
ATOM   2716 1HD1 ILE A 184      -6.662  14.194   7.384  1.00 90.59           H
ATOM   2717 2HD1 ILE A 184      -5.708  15.687   7.555  1.00 90.59           H
ATOM   2718 3HD1 ILE A 184      -5.198  14.432   6.399  1.00 90.59           H
ATOM   2719  HN  ILE A 184      -5.664  11.723   9.892  1.00 90.59           H
ATOM   2720  N   LEU A 185      -6.285  13.029  12.741  1.00 90.83           N
ATOM   2721  CA  LEU A 185      -6.920  13.401  13.994  1.00 90.83           C
ATOM   2722  C   LEU A 185      -6.160  12.759  15.157  1.00 90.83           C
ATOM   2723  O   LEU A 185      -5.796  13.437  16.116  1.00 90.83           O
ATOM   2724  HA  LEU A 185      -6.844  14.484  14.090  1.00 90.83           H
ATOM   2725  CB  LEU A 185      -8.409  13.052  13.965  1.00 90.83           C
ATOM   2726 1HB  LEU A 185      -8.509  11.996  13.712  1.00 90.83           H
ATOM   2727 2HB  LEU A 185      -8.811  13.178  14.970  1.00 90.83           H
ATOM   2728  CG  LEU A 185      -9.269  13.864  12.995  1.00 90.83           C
ATOM   2729  HG  LEU A 185      -8.879  13.718  11.988  1.00 90.83           H
ATOM   2730  CD1 LEU A 185     -10.716  13.365  12.995  1.00 90.83           C
ATOM   2731 1HD1 LEU A 185     -10.739  12.318  12.691  1.00 90.83           H
ATOM   2732 2HD1 LEU A 185     -11.133  13.461  13.998  1.00 90.83           H
ATOM   2733 3HD1 LEU A 185     -11.305  13.959  12.297  1.00 90.83           H
ATOM   2734  CD2 LEU A 185      -9.179  15.360  13.303  1.00 90.83           C
ATOM   2735 1HD2 LEU A 185      -9.529  15.544  14.318  1.00 90.83           H
ATOM   2736 2HD2 LEU A 185      -8.144  15.688  13.210  1.00 90.83           H
ATOM   2737 3HD2 LEU A 185      -9.800  15.914  12.598  1.00 90.83           H
ATOM   2738  HN  LEU A 185      -6.748  12.303  12.232  1.00 90.83           H
ATOM   2739  N   TYR A 186      -5.943  11.457  15.033  1.00 90.67           N
ATOM   2740  CA  TYR A 186      -5.646  10.634  16.192  1.00 90.67           C
ATOM   2741  C   TYR A 186      -4.166  10.250  16.228  1.00 90.67           C
ATOM   2742  O   TYR A 186      -3.716   9.581  17.157  1.00 90.67           O
ATOM   2743  HA  TYR A 186      -5.885  11.212  17.085  1.00 90.67           H
ATOM   2744  CB  TYR A 186      -6.486   9.365  16.035  1.00 90.67           C
ATOM   2745 1HB  TYR A 186      -6.148   8.825  15.151  1.00 90.67           H
ATOM   2746 2HB  TYR A 186      -6.309   8.715  16.892  1.00 90.67           H
ATOM   2747  CG  TYR A 186      -7.989   9.625  15.913  1.00 90.67           C
ATOM   2748  CD1 TYR A 186      -8.625  10.441  16.827  1.00 90.67           C
ATOM   2749  HD1 TYR A 186      -8.056  10.900  17.635  1.00 90.67           H
ATOM   2750  CD2 TYR A 186      -8.709   9.043  14.889  1.00 90.67           C
ATOM   2751  HD2 TYR A 186      -8.206   8.399  14.167  1.00 90.67           H
ATOM   2752  CE1 TYR A 186     -10.039  10.685  16.712  1.00 90.67           C
ATOM   2753  HE1 TYR A 186     -10.554  11.327  17.426  1.00 90.67           H
ATOM   2754  CE2 TYR A 186     -10.123   9.288  14.774  1.00 90.67           C
ATOM   2755  HE2 TYR A 186     -10.703   8.835  13.970  1.00 90.67           H
ATOM   2756  CZ  TYR A 186     -10.719  10.097  15.691  1.00 90.67           C
ATOM   2757  OH  TYR A 186     -12.054  10.328  15.582  1.00 90.67           O
ATOM   2758  HH  TYR A 186     -12.432   9.799  14.822  1.00 90.67           H
ATOM   2759  HN  TYR A 186      -5.967  10.967  14.161  1.00 90.67           H
ATOM   2760  N   SER A 187      -3.448  10.690  15.205  1.00 92.22           N
ATOM   2761  CA  SER A 187      -2.000  10.571  15.199  1.00 92.22           C
ATOM   2762  C   SER A 187      -1.393  11.521  16.234  1.00 92.22           C
ATOM   2763  O   SER A 187      -1.601  12.731  16.168  1.00 92.22           O
ATOM   2764  HA  SER A 187      -1.795   9.534  15.465  1.00 92.22           H
ATOM   2765  CB  SER A 187      -1.428  10.863  13.811  1.00 92.22           C
ATOM   2766 1HB  SER A 187      -1.735  11.861  13.495  1.00 92.22           H
ATOM   2767 2HB  SER A 187      -0.340  10.866  13.860  1.00 92.22           H
ATOM   2768  OG  SER A 187      -1.857   9.908  12.845  1.00 92.22           O
ATOM   2769  HG  SER A 187      -2.453  10.346  12.171  1.00 92.22           H
ATOM   2770  HN  SER A 187      -3.840  11.121  14.392  1.00 92.22           H
ATOM   2771  N   GLN A 188      -0.655  10.935  17.166  1.00 85.51           N
ATOM   2772  CA  GLN A 188       0.083  11.722  18.139  1.00 85.51           C
ATOM   2773  C   GLN A 188       1.323  10.958  18.609  1.00 85.51           C
ATOM   2774  O   GLN A 188       1.478   9.775  18.310  1.00 85.51           O
ATOM   2775  HA  GLN A 188       0.384  12.627  17.612  1.00 85.51           H
ATOM   2776  CB  GLN A 188      -0.807  12.104  19.323  1.00 85.51           C
ATOM   2777 1HB  GLN A 188      -0.248  12.734  20.015  1.00 85.51           H
ATOM   2778 2HB  GLN A 188      -1.654  12.692  18.971  1.00 85.51           H
ATOM   2779  CG  GLN A 188      -1.312  10.859  20.054  1.00 85.51           C
ATOM   2780 1HG  GLN A 188      -1.828  10.205  19.351  1.00 85.51           H
ATOM   2781 2HG  GLN A 188      -0.466  10.297  20.450  1.00 85.51           H
ATOM   2782  CD  GLN A 188      -2.258  11.238  21.195  1.00 85.51           C
ATOM   2783  OE1 GLN A 188      -2.571  12.396  21.418  1.00 85.51           O
ATOM   2784  NE2 GLN A 188      -2.694  10.201  21.904  1.00 85.51           N
ATOM   2785 1HE2 GLN A 188      -2.398   9.275  21.669  1.00 85.51           H
ATOM   2786 2HE2 GLN A 188      -3.317  10.346  22.672  1.00 85.51           H
ATOM   2787  HN  GLN A 188      -0.556   9.945  17.261  1.00 85.51           H
ATOM   2788  N   ILE A 189       2.174  11.666  19.337  1.00 90.11           N
ATOM   2789  CA  ILE A 189       3.345  11.046  19.934  1.00 90.11           C
ATOM   2790  C   ILE A 189       2.976  10.490  21.311  1.00 90.11           C
ATOM   2791  O   ILE A 189       2.472  11.220  22.164  1.00 90.11           O
ATOM   2792  HA  ILE A 189       3.636  10.213  19.293  1.00 90.11           H
ATOM   2793  CB  ILE A 189       4.517  12.028  19.960  1.00 90.11           C
ATOM   2794  HB  ILE A 189       4.215  12.904  20.534  1.00 90.11           H
ATOM   2795  CG1 ILE A 189       4.862  12.509  18.549  1.00 90.11           C
ATOM   2796 1HG1 ILE A 189       5.231  11.672  17.956  1.00 90.11           H
ATOM   2797 2HG1 ILE A 189       3.962  12.876  18.056  1.00 90.11           H
ATOM   2798  CG2 ILE A 189       5.728  11.418  20.670  1.00 90.11           C
ATOM   2799 1HG2 ILE A 189       5.459  11.167  21.696  1.00 90.11           H
ATOM   2800 2HG2 ILE A 189       6.040  10.516  20.145  1.00 90.11           H
ATOM   2801 3HG2 ILE A 189       6.547  12.138  20.675  1.00 90.11           H
ATOM   2802  CD1 ILE A 189       5.916  13.617  18.590  1.00 90.11           C
ATOM   2803 1HD1 ILE A 189       5.534  14.461  19.163  1.00 90.11           H
ATOM   2804 2HD1 ILE A 189       6.823  13.238  19.061  1.00 90.11           H
ATOM   2805 3HD1 ILE A 189       6.143  13.940  17.574  1.00 90.11           H
ATOM   2806  HN  ILE A 189       2.074  12.644  19.521  1.00 90.11           H
ATOM   2807  N   LYS A 190       3.243   9.204  21.486  1.00 85.10           N
ATOM   2808  CA  LYS A 190       3.038   8.566  22.775  1.00 85.10           C
ATOM   2809  C   LYS A 190       4.391   8.147  23.353  1.00 85.10           C
ATOM   2810  O   LYS A 190       5.273   7.704  22.619  1.00 85.10           O
ATOM   2811  HA  LYS A 190       2.593   9.307  23.440  1.00 85.10           H
ATOM   2812  CB  LYS A 190       2.039   7.414  22.650  1.00 85.10           C
ATOM   2813 1HB  LYS A 190       1.100   7.784  22.239  1.00 85.10           H
ATOM   2814 2HB  LYS A 190       2.421   6.671  21.950  1.00 85.10           H
ATOM   2815  CG  LYS A 190       1.784   6.759  24.009  1.00 85.10           C
ATOM   2816 1HG  LYS A 190       2.726   6.405  24.428  1.00 85.10           H
ATOM   2817 2HG  LYS A 190       1.383   7.498  24.703  1.00 85.10           H
ATOM   2818  CD  LYS A 190       0.806   5.590  23.879  1.00 85.10           C
ATOM   2819 1HD  LYS A 190      -0.188   5.967  23.639  1.00 85.10           H
ATOM   2820 2HD  LYS A 190       1.110   4.946  23.053  1.00 85.10           H
ATOM   2821  CE  LYS A 190       0.749   4.776  25.173  1.00 85.10           C
ATOM   2822 1HE  LYS A 190       1.750   4.682  25.595  1.00 85.10           H
ATOM   2823 2HE  LYS A 190       0.140   5.297  25.911  1.00 85.10           H
ATOM   2824  NZ  LYS A 190       0.185   3.432  24.916  1.00 85.10           N
ATOM   2825 1HZ  LYS A 190       0.203   2.888  25.772  1.00 85.10           H
ATOM   2826 2HZ  LYS A 190      -0.772   3.523  24.593  1.00 85.10           H
ATOM   2827 3HZ  LYS A 190       0.738   2.963  24.206  1.00 85.10           H
ATOM   2828  HN  LYS A 190       3.592   8.603  20.768  1.00 85.10           H
ATOM   2829  N   GLU A 191       4.512   8.301  24.663  1.00 75.77           N
ATOM   2830  CA  GLU A 191       5.696   7.835  25.365  1.00 75.77           C
ATOM   2831  C   GLU A 191       5.469   6.424  25.912  1.00 75.77           C
ATOM   2832  O   GLU A 191       4.504   6.183  26.635  1.00 75.77           O
ATOM   2833  HA  GLU A 191       6.489   7.819  24.617  1.00 75.77           H
ATOM   2834  CB  GLU A 191       6.085   8.802  26.486  1.00 75.77           C
ATOM   2835 1HB  GLU A 191       6.094   9.822  26.104  1.00 75.77           H
ATOM   2836 2HB  GLU A 191       5.416   8.666  27.336  1.00 75.77           H
ATOM   2837  CG  GLU A 191       7.497   8.509  26.997  1.00 75.77           C
ATOM   2838 1HG  GLU A 191       7.522   7.524  27.464  1.00 75.77           H
ATOM   2839 2HG  GLU A 191       8.193   8.483  26.159  1.00 75.77           H
ATOM   2840  CD  GLU A 191       7.945   9.569  28.006  1.00 75.77           C
ATOM   2841  OE1 GLU A 191       9.095   9.449  28.481  1.00 75.77           O
ATOM   2842  OE2 GLU A 191       7.128  10.474  28.279  1.00 75.77           O
ATOM   2843  HN  GLU A 191       3.821   8.734  25.242  1.00 75.77           H
ATOM   2844  N   GLU A 192       6.374   5.529  25.544  1.00 76.42           N
ATOM   2845  CA  GLU A 192       6.276   4.145  25.976  1.00 76.42           C
ATOM   2846  C   GLU A 192       7.622   3.662  26.519  1.00 76.42           C
ATOM   2847  O   GLU A 192       8.604   3.594  25.782  1.00 76.42           O
ATOM   2848  HA  GLU A 192       5.533   4.143  26.774  1.00 76.42           H
ATOM   2849  CB  GLU A 192       5.790   3.248  24.836  1.00 76.42           C
ATOM   2850 1HB  GLU A 192       4.845   3.628  24.447  1.00 76.42           H
ATOM   2851 2HB  GLU A 192       6.567   3.167  24.076  1.00 76.42           H
ATOM   2852  CG  GLU A 192       5.523   1.826  25.332  1.00 76.42           C
ATOM   2853 1HG  GLU A 192       5.279   1.182  24.488  1.00 76.42           H
ATOM   2854 2HG  GLU A 192       6.426   1.422  25.791  1.00 76.42           H
ATOM   2855  CD  GLU A 192       4.376   1.805  26.345  1.00 76.42           C
ATOM   2856  OE1 GLU A 192       4.447   0.961  27.265  1.00 76.42           O
ATOM   2857  OE2 GLU A 192       3.455   2.632  26.176  1.00 76.42           O
ATOM   2858  HN  GLU A 192       7.162   5.736  24.964  1.00 76.42           H
ATOM   2859  N   SER A 193       7.624   3.338  27.804  1.00 75.52           N
ATOM   2860  CA  SER A 193       8.816   2.801  28.438  1.00 75.52           C
ATOM   2861  C   SER A 193       9.993   3.757  28.235  1.00 75.52           C
ATOM   2862  O   SER A 193      11.129   3.320  28.056  1.00 75.52           O
ATOM   2863  HA  SER A 193       8.568   2.719  29.496  1.00 75.52           H
ATOM   2864  CB  SER A 193       9.157   1.415  27.886  1.00 75.52           C
ATOM   2865 1HB  SER A 193       9.442   1.502  26.838  1.00 75.52           H
ATOM   2866 2HB  SER A 193      10.019   1.014  28.419  1.00 75.52           H
ATOM   2867  OG  SER A 193       8.063   0.509  28.006  1.00 75.52           O
ATOM   2868  HG  SER A 193       8.305  -0.374  27.603  1.00 75.52           H
ATOM   2869  HN  SER A 193       6.833   3.437  28.407  1.00 75.52           H
ATOM   2870  N   GLY A 194       9.681   5.044  28.270  1.00 82.92           N
ATOM   2871  CA  GLY A 194      10.707   6.066  28.147  1.00 82.92           C
ATOM   2872  C   GLY A 194      11.108   6.267  26.684  1.00 82.92           C
ATOM   2873  O   GLY A 194      12.060   6.989  26.391  1.00 82.92           O
ATOM   2874 1HA  GLY A 194      10.340   7.006  28.559  1.00 82.92           H
ATOM   2875 2HA  GLY A 194      11.581   5.781  28.732  1.00 82.92           H
ATOM   2876  HN  GLY A 194       8.750   5.391  28.379  1.00 82.92           H
ATOM   2877  N   ILE A 195      10.361   5.616  25.804  1.00 81.14           N
ATOM   2878  CA  ILE A 195      10.597   5.753  24.377  1.00 81.14           C
ATOM   2879  C   ILE A 195       9.422   6.498  23.740  1.00 81.14           C
ATOM   2880  O   ILE A 195       8.264   6.151  23.970  1.00 81.14           O
ATOM   2881  HA  ILE A 195      11.497   6.354  24.250  1.00 81.14           H
ATOM   2882  CB  ILE A 195      10.873   4.386  23.746  1.00 81.14           C
ATOM   2883  HB  ILE A 195      10.014   3.742  23.937  1.00 81.14           H
ATOM   2884  CG1 ILE A 195      12.090   3.720  24.391  1.00 81.14           C
ATOM   2885 1HG1 ILE A 195      12.976   4.332  24.222  1.00 81.14           H
ATOM   2886 2HG1 ILE A 195      11.946   3.660  25.470  1.00 81.14           H
ATOM   2887  CG2 ILE A 195      11.021   4.503  22.228  1.00 81.14           C
ATOM   2888 1HG2 ILE A 195      10.102   4.905  21.802  1.00 81.14           H
ATOM   2889 2HG2 ILE A 195      11.851   5.170  21.994  1.00 81.14           H
ATOM   2890 3HG2 ILE A 195      11.217   3.518  21.805  1.00 81.14           H
ATOM   2891  CD1 ILE A 195      12.314   2.318  23.822  1.00 81.14           C
ATOM   2892 1HD1 ILE A 195      11.436   1.703  24.014  1.00 81.14           H
ATOM   2893 2HD1 ILE A 195      12.482   2.386  22.747  1.00 81.14           H
ATOM   2894 3HD1 ILE A 195      13.185   1.868  24.298  1.00 81.14           H
ATOM   2895  HN  ILE A 195       9.609   5.005  26.052  1.00 81.14           H
ATOM   2896  N   ALA A 196       9.761   7.508  22.951  1.00 91.43           N
ATOM   2897  CA  ALA A 196       8.755   8.244  22.205  1.00 91.43           C
ATOM   2898  C   ALA A 196       8.345   7.435  20.973  1.00 91.43           C
ATOM   2899  O   ALA A 196       9.196   7.021  20.187  1.00 91.43           O
ATOM   2900  HA  ALA A 196       7.887   8.369  22.852  1.00 91.43           H
ATOM   2901  CB  ALA A 196       9.301   9.626  21.839  1.00 91.43           C
ATOM   2902 1HB  ALA A 196       9.549  10.171  22.750  1.00 91.43           H
ATOM   2903 2HB  ALA A 196      10.196   9.513  21.228  1.00 91.43           H
ATOM   2904 3HB  ALA A 196       8.546  10.178  21.280  1.00 91.43           H
ATOM   2905  HN  ALA A 196      10.700   7.823  22.819  1.00 91.43           H
ATOM   2906  N   ILE A 197       7.042   7.233  20.844  1.00 86.65           N
ATOM   2907  CA  ILE A 197       6.510   6.467  19.729  1.00 86.65           C
ATOM   2908  C   ILE A 197       5.446   7.296  19.008  1.00 86.65           C
ATOM   2909  O   ILE A 197       4.548   7.847  19.642  1.00 86.65           O
ATOM   2910  HA  ILE A 197       7.332   6.283  19.038  1.00 86.65           H
ATOM   2911  CB  ILE A 197       6.008   5.103  20.208  1.00 86.65           C
ATOM   2912  HB  ILE A 197       5.246   5.268  20.970  1.00 86.65           H
ATOM   2913  CG1 ILE A 197       7.135   4.301  20.861  1.00 86.65           C
ATOM   2914 1HG1 ILE A 197       7.922   4.113  20.130  1.00 86.65           H
ATOM   2915 2HG1 ILE A 197       7.581   4.883  21.667  1.00 86.65           H
ATOM   2916  CG2 ILE A 197       5.343   4.332  19.065  1.00 86.65           C
ATOM   2917 1HG2 ILE A 197       4.496   4.904  18.686  1.00 86.65           H
ATOM   2918 2HG2 ILE A 197       6.064   4.177  18.264  1.00 86.65           H
ATOM   2919 3HG2 ILE A 197       4.994   3.367  19.433  1.00 86.65           H
ATOM   2920  CD1 ILE A 197       6.615   2.972  21.411  1.00 86.65           C
ATOM   2921 1HD1 ILE A 197       5.845   3.164  22.158  1.00 86.65           H
ATOM   2922 2HD1 ILE A 197       6.192   2.382  20.597  1.00 86.65           H
ATOM   2923 3HD1 ILE A 197       7.437   2.422  21.869  1.00 86.65           H
ATOM   2924  HN  ILE A 197       6.356   7.581  21.483  1.00 86.65           H
ATOM   2925  N   CYS A 198       5.583   7.358  17.691  1.00 92.07           N
ATOM   2926  CA  CYS A 198       4.529   7.908  16.855  1.00 92.07           C
ATOM   2927  C   CYS A 198       3.497   6.808  16.599  1.00 92.07           C
ATOM   2928  O   CYS A 198       3.782   5.834  15.904  1.00 92.07           O
ATOM   2929  HA  CYS A 198       4.085   8.733  17.412  1.00 92.07           H
ATOM   2930  CB  CYS A 198       5.084   8.484  15.551  1.00 92.07           C
ATOM   2931 1HB  CYS A 198       5.676   9.375  15.761  1.00 92.07           H
ATOM   2932 2HB  CYS A 198       5.751   7.763  15.080  1.00 92.07           H
ATOM   2933  SG  CYS A 198       3.711   8.900  14.416  1.00 92.07           S
ATOM   2934  HN  CYS A 198       6.393   7.042  17.197  1.00 92.07           H
ATOM   2935  N   THR A 199       2.318   7.001  17.174  1.00 90.09           N
ATOM   2936  CA  THR A 199       1.236   6.047  16.999  1.00 90.09           C
ATOM   2937  C   THR A 199      -0.109   6.774  16.931  1.00 90.09           C
ATOM   2938  O   THR A 199      -0.189   7.968  17.219  1.00 90.09           O
ATOM   2939  HA  THR A 199       1.374   5.541  16.044  1.00 90.09           H
ATOM   2940  CB  THR A 199       1.317   5.026  18.135  1.00 90.09           C
ATOM   2941  HB  THR A 199       2.344   4.691  18.284  1.00 90.09           H
ATOM   2942  OG1 THR A 199       0.388   4.013  17.759  1.00 90.09           O
ATOM   2943  HG1 THR A 199       0.588   3.166  18.251  1.00 90.09           H
ATOM   2944  CG2 THR A 199       0.762   5.570  19.453  1.00 90.09           C
ATOM   2945 1HG2 THR A 199      -0.285   5.843  19.321  1.00 90.09           H
ATOM   2946 2HG2 THR A 199       1.332   6.450  19.751  1.00 90.09           H
ATOM   2947 3HG2 THR A 199       0.844   4.805  20.225  1.00 90.09           H
ATOM   2948  HN  THR A 199       2.099   7.789  17.749  1.00 90.09           H
ATOM   2949  N   MET A 200      -1.132   6.025  16.548  1.00 88.68           N
ATOM   2950  CA  MET A 200      -2.499   6.497  16.686  1.00 88.68           C
ATOM   2951  C   MET A 200      -3.053   6.174  18.076  1.00 88.68           C
ATOM   2952  O   MET A 200      -2.882   5.062  18.573  1.00 88.68           O
ATOM   2953  HA  MET A 200      -2.452   7.577  16.549  1.00 88.68           H
ATOM   2954  CB  MET A 200      -3.377   5.838  15.621  1.00 88.68           C
ATOM   2955 1HB  MET A 200      -3.293   4.754  15.694  1.00 88.68           H
ATOM   2956 2HB  MET A 200      -4.423   6.090  15.800  1.00 88.68           H
ATOM   2957  CG  MET A 200      -2.970   6.293  14.218  1.00 88.68           C
ATOM   2958 1HG  MET A 200      -2.432   7.239  14.274  1.00 88.68           H
ATOM   2959 2HG  MET A 200      -2.291   5.566  13.774  1.00 88.68           H
ATOM   2960  SD  MET A 200      -4.419   6.477  13.192  1.00 88.68           S
ATOM   2961  CE  MET A 200      -5.023   4.797  13.202  1.00 88.68           C
ATOM   2962 1HE  MET A 200      -4.264   4.136  12.783  1.00 88.68           H
ATOM   2963 2HE  MET A 200      -5.241   4.496  14.227  1.00 88.68           H
ATOM   2964 3HE  MET A 200      -5.931   4.733  12.603  1.00 88.68           H
ATOM   2965  HN  MET A 200      -1.039   5.112  16.151  1.00 88.68           H
ATOM   2966  N   VAL A 201      -3.706   7.167  18.663  1.00 91.18           N
ATOM   2967  CA  VAL A 201      -4.385   6.968  19.932  1.00 91.18           C
ATOM   2968  C   VAL A 201      -5.866   7.318  19.773  1.00 91.18           C
ATOM   2969  O   VAL A 201      -6.206   8.441  19.405  1.00 91.18           O
ATOM   2970  HA  VAL A 201      -4.299   5.912  20.189  1.00 91.18           H
ATOM   2971  CB  VAL A 201      -3.693   7.781  21.028  1.00 91.18           C
ATOM   2972  HB  VAL A 201      -3.794   8.837  20.778  1.00 91.18           H
ATOM   2973  CG1 VAL A 201      -4.363   7.553  22.385  1.00 91.18           C
ATOM   2974 1HG1 VAL A 201      -5.408   7.859  22.330  1.00 91.18           H
ATOM   2975 2HG1 VAL A 201      -4.307   6.496  22.645  1.00 91.18           H
ATOM   2976 3HG1 VAL A 201      -3.852   8.143  23.146  1.00 91.18           H
ATOM   2977  CG2 VAL A 201      -2.199   7.455  21.093  1.00 91.18           C
ATOM   2978 1HG2 VAL A 201      -2.068   6.394  21.308  1.00 91.18           H
ATOM   2979 2HG2 VAL A 201      -1.734   7.691  20.136  1.00 91.18           H
ATOM   2980 3HG2 VAL A 201      -1.732   8.046  21.880  1.00 91.18           H
ATOM   2981  HN  VAL A 201      -3.774   8.091  18.287  1.00 91.18           H
ATOM   2982  N   TYR A 202      -6.707   6.335  20.059  1.00 91.10           N
ATOM   2983  CA  TYR A 202      -8.138   6.494  19.865  1.00 91.10           C
ATOM   2984  C   TYR A 202      -8.810   7.006  21.141  1.00 91.10           C
ATOM   2985  O   TYR A 202      -8.409   6.645  22.246  1.00 91.10           O
ATOM   2986  HA  TYR A 202      -8.290   7.220  19.066  1.00 91.10           H
ATOM   2987  CB  TYR A 202      -8.678   5.100  19.543  1.00 91.10           C
ATOM   2988 1HB  TYR A 202      -8.415   4.423  20.356  1.00 91.10           H
ATOM   2989 2HB  TYR A 202      -9.767   5.143  19.503  1.00 91.10           H
ATOM   2990  CG  TYR A 202      -8.157   4.519  18.227  1.00 91.10           C
ATOM   2991  CD1 TYR A 202      -8.806   4.804  17.042  1.00 91.10           C
ATOM   2992  HD1 TYR A 202      -9.689   5.443  17.045  1.00 91.10           H
ATOM   2993  CD2 TYR A 202      -7.039   3.711  18.224  1.00 91.10           C
ATOM   2994  HD2 TYR A 202      -6.526   3.486  19.159  1.00 91.10           H
ATOM   2995  CE1 TYR A 202      -8.315   4.258  15.803  1.00 91.10           C
ATOM   2996  HE1 TYR A 202      -8.818   4.475  14.861  1.00 91.10           H
ATOM   2997  CE2 TYR A 202      -6.548   3.165  16.985  1.00 91.10           C
ATOM   2998  HE2 TYR A 202      -5.666   2.525  16.968  1.00 91.10           H
ATOM   2999  CZ  TYR A 202      -7.211   3.466  15.836  1.00 91.10           C
ATOM   3000  OH  TYR A 202      -6.747   2.950  14.666  1.00 91.10           O
ATOM   3001  HH  TYR A 202      -6.043   2.264  14.849  1.00 91.10           H
ATOM   3002  HN  TYR A 202      -6.425   5.444  20.416  1.00 91.10           H
ATOM   3003  N   PRO A 203      -9.840   7.853  21.012  1.00 85.81           N
ATOM   3004  CA  PRO A 203     -10.496   8.428  22.190  1.00 85.81           C
ATOM   3005  C   PRO A 203     -11.269   7.389  22.985  1.00 85.81           C
ATOM   3006  O   PRO A 203     -11.774   6.420  22.420  1.00 85.81           O
ATOM   3007  HA  PRO A 203      -9.750   8.819  22.882  1.00 85.81           H
ATOM   3008  CB  PRO A 203     -11.420   9.498  21.604  1.00 85.81           C
ATOM   3009 1HB  PRO A 203     -12.328   9.611  22.196  1.00 85.81           H
ATOM   3010 2HB  PRO A 203     -10.936  10.474  21.575  1.00 85.81           H
ATOM   3011  CG  PRO A 203     -11.721   8.990  20.223  1.00 85.81           C
ATOM   3012 1HG  PRO A 203     -12.553   8.285  20.235  1.00 85.81           H
ATOM   3013 2HG  PRO A 203     -12.005   9.805  19.557  1.00 85.81           H
ATOM   3014  CD  PRO A 203     -10.457   8.327  19.760  1.00 85.81           C
ATOM   3015 1HD  PRO A 203     -10.662   7.503  19.077  1.00 85.81           H
ATOM   3016 2HD  PRO A 203      -9.808   9.026  19.232  1.00 85.81           H
ATOM   3017  N   SER A 204     -11.340   7.620  24.288  1.00 77.76           N
ATOM   3018  CA  SER A 204     -11.674   6.556  25.219  1.00 77.76           C
ATOM   3019  C   SER A 204     -13.083   6.032  24.933  1.00 77.76           C
ATOM   3020  O   SER A 204     -13.347   4.839  25.075  1.00 77.76           O
ATOM   3021  HA  SER A 204     -10.933   5.776  25.043  1.00 77.76           H
ATOM   3022  CB  SER A 204     -11.571   7.039  26.667  1.00 77.76           C
ATOM   3023 1HB  SER A 204     -11.961   6.270  27.334  1.00 77.76           H
ATOM   3024 2HB  SER A 204     -10.523   7.184  26.927  1.00 77.76           H
ATOM   3025  OG  SER A 204     -12.284   8.254  26.876  1.00 77.76           O
ATOM   3026  HG  SER A 204     -13.263   8.067  26.958  1.00 77.76           H
ATOM   3027  HN  SER A 204     -11.175   8.512  24.707  1.00 77.76           H
ATOM   3028  N   ASP A 205     -13.951   6.951  24.535  1.00 71.42           N
ATOM   3029  CA  ASP A 205     -15.382   6.713  24.616  1.00 71.42           C
ATOM   3030  C   ASP A 205     -15.752   5.538  23.709  1.00 71.42           C
ATOM   3031  O   ASP A 205     -16.496   4.646  24.114  1.00 71.42           O
ATOM   3032  HA  ASP A 205     -15.579   6.505  25.668  1.00 71.42           H
ATOM   3033  CB  ASP A 205     -16.172   7.938  24.149  1.00 71.42           C
ATOM   3034 1HB  ASP A 205     -15.854   8.219  23.145  1.00 71.42           H
ATOM   3035 2HB  ASP A 205     -17.232   7.691  24.091  1.00 71.42           H
ATOM   3036  CG  ASP A 205     -15.969   9.117  25.103  1.00 71.42           C
ATOM   3037  OD1 ASP A 205     -15.454   8.866  26.214  1.00 71.42           O
ATOM   3038  OD2 ASP A 205     -16.334  10.242  24.700  1.00 71.42           O
ATOM   3039  HN  ASP A 205     -13.691   7.842  24.162  1.00 71.42           H
ATOM   3040  N   GLU A 206     -15.216   5.575  22.498  1.00 74.93           N
ATOM   3041  CA  GLU A 206     -15.528   4.557  21.510  1.00 74.93           C
ATOM   3042  C   GLU A 206     -14.243   4.027  20.870  1.00 74.93           C
ATOM   3043  O   GLU A 206     -14.233   3.669  19.693  1.00 74.93           O
ATOM   3044  HA  GLU A 206     -16.022   3.758  22.063  1.00 74.93           H
ATOM   3045  CB  GLU A 206     -16.486   5.098  20.447  1.00 74.93           C
ATOM   3046 1HB  GLU A 206     -16.088   6.024  20.032  1.00 74.93           H
ATOM   3047 2HB  GLU A 206     -16.671   4.332  19.694  1.00 74.93           H
ATOM   3048  CG  GLU A 206     -17.847   5.438  21.059  1.00 74.93           C
ATOM   3049 1HG  GLU A 206     -18.013   4.829  21.947  1.00 74.93           H
ATOM   3050 2HG  GLU A 206     -17.855   6.480  21.381  1.00 74.93           H
ATOM   3051  CD  GLU A 206     -18.975   5.201  20.052  1.00 74.93           C
ATOM   3052  OE1 GLU A 206     -19.961   4.544  20.450  1.00 74.93           O
ATOM   3053  OE2 GLU A 206     -18.825   5.683  18.909  1.00 74.93           O
ATOM   3054  HN  GLU A 206     -14.580   6.283  22.189  1.00 74.93           H
ATOM   3055  N   SER A 207     -13.189   3.994  21.673  1.00 87.34           N
ATOM   3056  CA  SER A 207     -11.867   3.680  21.160  1.00 87.34           C
ATOM   3057  C   SER A 207     -11.909   2.371  20.369  1.00 87.34           C
ATOM   3058  O   SER A 207     -11.368   2.290  19.268  1.00 87.34           O
ATOM   3059  HA  SER A 207     -11.605   4.513  20.508  1.00 87.34           H
ATOM   3060  CB  SER A 207     -10.845   3.581  22.295  1.00 87.34           C
ATOM   3061 1HB  SER A 207      -9.893   3.232  21.896  1.00 87.34           H
ATOM   3062 2HB  SER A 207     -10.671   4.573  22.713  1.00 87.34           H
ATOM   3063  OG  SER A 207     -11.278   2.700  23.328  1.00 87.34           O
ATOM   3064  HG  SER A 207     -10.688   2.797  24.129  1.00 87.34           H
ATOM   3065  HN  SER A 207     -13.229   4.178  22.655  1.00 87.34           H
ATOM   3066  N   THR A 208     -12.559   1.380  20.961  1.00 86.81           N
ATOM   3067  CA  THR A 208     -12.577   0.047  20.384  1.00 86.81           C
ATOM   3068  C   THR A 208     -13.292   0.061  19.032  1.00 86.81           C
ATOM   3069  O   THR A 208     -12.807  -0.521  18.062  1.00 86.81           O
ATOM   3070  HA  THR A 208     -11.548  -0.261  20.198  1.00 86.81           H
ATOM   3071  CB  THR A 208     -13.217  -0.900  21.400  1.00 86.81           C
ATOM   3072  HB  THR A 208     -14.286  -0.707  21.493  1.00 86.81           H
ATOM   3073  OG1 THR A 208     -12.452  -0.705  22.587  1.00 86.81           O
ATOM   3074  HG1 THR A 208     -11.494  -0.935  22.417  1.00 86.81           H
ATOM   3075  CG2 THR A 208     -12.994  -2.373  21.051  1.00 86.81           C
ATOM   3076 1HG2 THR A 208     -11.925  -2.582  21.025  1.00 86.81           H
ATOM   3077 2HG2 THR A 208     -13.429  -2.585  20.074  1.00 86.81           H
ATOM   3078 3HG2 THR A 208     -13.469  -3.001  21.804  1.00 86.81           H
ATOM   3079  HN  THR A 208     -13.065   1.476  21.818  1.00 86.81           H
ATOM   3080  N   LYS A 209     -14.435   0.732  19.010  1.00 82.48           N
ATOM   3081  CA  LYS A 209     -15.245   0.791  17.805  1.00 82.48           C
ATOM   3082  C   LYS A 209     -14.440   1.455  16.686  1.00 82.48           C
ATOM   3083  O   LYS A 209     -14.433   0.976  15.553  1.00 82.48           O
ATOM   3084  HA  LYS A 209     -15.466  -0.235  17.509  1.00 82.48           H
ATOM   3085  CB  LYS A 209     -16.582   1.477  18.091  1.00 82.48           C
ATOM   3086 1HB  LYS A 209     -16.406   2.435  18.582  1.00 82.48           H
ATOM   3087 2HB  LYS A 209     -17.094   1.690  17.153  1.00 82.48           H
ATOM   3088  CG  LYS A 209     -17.470   0.601  18.976  1.00 82.48           C
ATOM   3089 1HG  LYS A 209     -17.564  -0.391  18.534  1.00 82.48           H
ATOM   3090 2HG  LYS A 209     -17.003   0.472  19.952  1.00 82.48           H
ATOM   3091  CD  LYS A 209     -18.858   1.222  19.147  1.00 82.48           C
ATOM   3092 1HD  LYS A 209     -18.759   2.280  19.390  1.00 82.48           H
ATOM   3093 2HD  LYS A 209     -19.406   1.161  18.206  1.00 82.48           H
ATOM   3094  CE  LYS A 209     -19.645   0.511  20.249  1.00 82.48           C
ATOM   3095 1HE  LYS A 209     -19.952  -0.477  19.905  1.00 82.48           H
ATOM   3096 2HE  LYS A 209     -19.008   0.362  21.121  1.00 82.48           H
ATOM   3097  NZ  LYS A 209     -20.837   1.302  20.627  1.00 82.48           N
ATOM   3098 1HZ  LYS A 209     -21.314   0.847  21.398  1.00 82.48           H
ATOM   3099 2HZ  LYS A 209     -20.549   2.232  20.910  1.00 82.48           H
ATOM   3100 3HZ  LYS A 209     -21.464   1.369  19.833  1.00 82.48           H
ATOM   3101  HN  LYS A 209     -14.807   1.228  19.794  1.00 82.48           H
ATOM   3102  N   LEU A 210     -13.780   2.547  17.043  1.00 88.36           N
ATOM   3103  CA  LEU A 210     -13.100   3.367  16.055  1.00 88.36           C
ATOM   3104  C   LEU A 210     -11.961   2.560  15.427  1.00 88.36           C
ATOM   3105  O   LEU A 210     -11.820   2.526  14.205  1.00 88.36           O
ATOM   3106  HA  LEU A 210     -13.823   3.607  15.276  1.00 88.36           H
ATOM   3107  CB  LEU A 210     -12.647   4.689  16.676  1.00 88.36           C
ATOM   3108 1HB  LEU A 210     -13.465   5.084  17.278  1.00 88.36           H
ATOM   3109 2HB  LEU A 210     -11.821   4.484  17.357  1.00 88.36           H
ATOM   3110  CG  LEU A 210     -12.203   5.775  15.693  1.00 88.36           C
ATOM   3111  HG  LEU A 210     -11.463   5.343  15.019  1.00 88.36           H
ATOM   3112  CD1 LEU A 210     -13.377   6.249  14.834  1.00 88.36           C
ATOM   3113 1HD1 LEU A 210     -13.776   5.407  14.268  1.00 88.36           H
ATOM   3114 2HD1 LEU A 210     -14.156   6.657  15.477  1.00 88.36           H
ATOM   3115 3HD1 LEU A 210     -13.034   7.020  14.144  1.00 88.36           H
ATOM   3116  CD2 LEU A 210     -11.524   6.934  16.426  1.00 88.36           C
ATOM   3117 1HD2 LEU A 210     -12.223   7.372  17.139  1.00 88.36           H
ATOM   3118 2HD2 LEU A 210     -10.647   6.564  16.958  1.00 88.36           H
ATOM   3119 3HD2 LEU A 210     -11.219   7.691  15.704  1.00 88.36           H
ATOM   3120  HN  LEU A 210     -13.707   2.873  17.985  1.00 88.36           H
ATOM   3121  N   LYS A 211     -11.178   1.931  16.291  1.00 93.36           N
ATOM   3122  CA  LYS A 211     -10.055   1.129  15.836  1.00 93.36           C
ATOM   3123  C   LYS A 211     -10.562   0.042  14.885  1.00 93.36           C
ATOM   3124  O   LYS A 211     -10.029  -0.127  13.790  1.00 93.36           O
ATOM   3125  HA  LYS A 211      -9.386   1.787  15.282  1.00 93.36           H
ATOM   3126  CB  LYS A 211      -9.268   0.583  17.029  1.00 93.36           C
ATOM   3127 1HB  LYS A 211      -8.870   1.411  17.617  1.00 93.36           H
ATOM   3128 2HB  LYS A 211      -9.935   0.021  17.683  1.00 93.36           H
ATOM   3129  CG  LYS A 211      -8.121  -0.317  16.565  1.00 93.36           C
ATOM   3130 1HG  LYS A 211      -8.525  -1.240  16.149  1.00 93.36           H
ATOM   3131 2HG  LYS A 211      -7.567   0.177  15.767  1.00 93.36           H
ATOM   3132  CD  LYS A 211      -7.176  -0.643  17.723  1.00 93.36           C
ATOM   3133 1HD  LYS A 211      -6.798   0.281  18.160  1.00 93.36           H
ATOM   3134 2HD  LYS A 211      -7.724  -1.166  18.507  1.00 93.36           H
ATOM   3135  CE  LYS A 211      -6.005  -1.506  17.249  1.00 93.36           C
ATOM   3136 1HE  LYS A 211      -6.372  -2.478  16.919  1.00 93.36           H
ATOM   3137 2HE  LYS A 211      -5.526  -1.038  16.389  1.00 93.36           H
ATOM   3138  NZ  LYS A 211      -5.019  -1.684  18.338  1.00 93.36           N
ATOM   3139 1HZ  LYS A 211      -4.300  -2.334  18.039  1.00 93.36           H
ATOM   3140 2HZ  LYS A 211      -4.595  -0.790  18.560  1.00 93.36           H
ATOM   3141 3HZ  LYS A 211      -5.485  -2.050  19.160  1.00 93.36           H
ATOM   3142  HN  LYS A 211     -11.300   1.963  17.283  1.00 93.36           H
ATOM   3143  N   SER A 212     -11.586  -0.666  15.339  1.00 91.08           N
ATOM   3144  CA  SER A 212     -12.121  -1.781  14.577  1.00 91.08           C
ATOM   3145  C   SER A 212     -12.592  -1.297  13.204  1.00 91.08           C
ATOM   3146  O   SER A 212     -12.341  -1.951  12.192  1.00 91.08           O
ATOM   3147  HA  SER A 212     -11.294  -2.483  14.473  1.00 91.08           H
ATOM   3148  CB  SER A 212     -13.272  -2.457  15.325  1.00 91.08           C
ATOM   3149 1HB  SER A 212     -12.945  -2.724  16.329  1.00 91.08           H
ATOM   3150 2HB  SER A 212     -14.097  -1.752  15.435  1.00 91.08           H
ATOM   3151  OG  SER A 212     -13.734  -3.625  14.651  1.00 91.08           O
ATOM   3152  HG  SER A 212     -12.971  -4.252  14.494  1.00 91.08           H
ATOM   3153  HN  SER A 212     -12.046  -0.489  16.209  1.00 91.08           H
ATOM   3154  N   ALA A 213     -13.266  -0.156  13.212  1.00 94.20           N
ATOM   3155  CA  ALA A 213     -13.808   0.402  11.985  1.00 94.20           C
ATOM   3156  C   ALA A 213     -12.659   0.745  11.035  1.00 94.20           C
ATOM   3157  O   ALA A 213     -12.712   0.423   9.849  1.00 94.20           O
ATOM   3158  HA  ALA A 213     -14.435  -0.360  11.522  1.00 94.20           H
ATOM   3159  CB  ALA A 213     -14.674   1.619  12.316  1.00 94.20           C
ATOM   3160 1HB  ALA A 213     -15.492   1.315  12.970  1.00 94.20           H
ATOM   3161 2HB  ALA A 213     -14.067   2.371  12.820  1.00 94.20           H
ATOM   3162 3HB  ALA A 213     -15.080   2.037  11.396  1.00 94.20           H
ATOM   3163  HN  ALA A 213     -13.442   0.383  14.036  1.00 94.20           H
ATOM   3164  N   VAL A 214     -11.647   1.395  11.591  1.00 92.35           N
ATOM   3165  CA  VAL A 214     -10.519   1.848  10.795  1.00 92.35           C
ATOM   3166  C   VAL A 214      -9.847   0.640  10.138  1.00 92.35           C
ATOM   3167  O   VAL A 214      -9.514   0.678   8.955  1.00 92.35           O
ATOM   3168  HA  VAL A 214     -10.910   2.500  10.013  1.00 92.35           H
ATOM   3169  CB  VAL A 214      -9.562   2.668  11.662  1.00 92.35           C
ATOM   3170  HB  VAL A 214      -9.353   2.094  12.565  1.00 92.35           H
ATOM   3171  CG1 VAL A 214      -8.235   2.905  10.939  1.00 92.35           C
ATOM   3172 1HG1 VAL A 214      -7.767   1.946  10.713  1.00 92.35           H
ATOM   3173 2HG1 VAL A 214      -8.418   3.448  10.011  1.00 92.35           H
ATOM   3174 3HG1 VAL A 214      -7.573   3.490  11.577  1.00 92.35           H
ATOM   3175  CG2 VAL A 214     -10.201   3.992  12.083  1.00 92.35           C
ATOM   3176 1HG2 VAL A 214     -10.453   4.573  11.195  1.00 92.35           H
ATOM   3177 2HG2 VAL A 214     -11.107   3.793  12.655  1.00 92.35           H
ATOM   3178 3HG2 VAL A 214      -9.499   4.555  12.698  1.00 92.35           H
ATOM   3179  HN  VAL A 214     -11.590   1.611  12.566  1.00 92.35           H
ATOM   3180  N   LEU A 215      -9.666  -0.402  10.936  1.00 92.22           N
ATOM   3181  CA  LEU A 215      -8.961  -1.585  10.472  1.00 92.22           C
ATOM   3182  C   LEU A 215      -9.807  -2.296   9.414  1.00 92.22           C
ATOM   3183  O   LEU A 215      -9.289  -2.721   8.383  1.00 92.22           O
ATOM   3184  HA  LEU A 215      -8.034  -1.252  10.007  1.00 92.22           H
ATOM   3185  CB  LEU A 215      -8.578  -2.478  11.655  1.00 92.22           C
ATOM   3186 1HB  LEU A 215      -9.466  -2.637  12.267  1.00 92.22           H
ATOM   3187 2HB  LEU A 215      -8.279  -3.452  11.267  1.00 92.22           H
ATOM   3188  CG  LEU A 215      -7.459  -1.954  12.556  1.00 92.22           C
ATOM   3189  HG  LEU A 215      -7.779  -1.001  12.978  1.00 92.22           H
ATOM   3190  CD1 LEU A 215      -7.207  -2.905  13.727  1.00 92.22           C
ATOM   3191 1HD1 LEU A 215      -8.117  -3.001  14.320  1.00 92.22           H
ATOM   3192 2HD1 LEU A 215      -6.918  -3.884  13.345  1.00 92.22           H
ATOM   3193 3HD1 LEU A 215      -6.407  -2.509  14.352  1.00 92.22           H
ATOM   3194  CD2 LEU A 215      -6.186  -1.687  11.751  1.00 92.22           C
ATOM   3195 1HD2 LEU A 215      -5.852  -2.612  11.281  1.00 92.22           H
ATOM   3196 2HD2 LEU A 215      -6.392  -0.943  10.981  1.00 92.22           H
ATOM   3197 3HD2 LEU A 215      -5.406  -1.315  12.416  1.00 92.22           H
ATOM   3198  HN  LEU A 215      -9.992  -0.447  11.880  1.00 92.22           H
ATOM   3199  N   THR A 216     -11.095  -2.403   9.706  1.00 91.50           N
ATOM   3200  CA  THR A 216     -12.011  -3.089   8.810  1.00 91.50           C
ATOM   3201  C   THR A 216     -12.011  -2.420   7.434  1.00 91.50           C
ATOM   3202  O   THR A 216     -11.949  -3.098   6.410  1.00 91.50           O
ATOM   3203  HA  THR A 216     -11.654  -4.109   8.669  1.00 91.50           H
ATOM   3204  CB  THR A 216     -13.389  -3.116   9.473  1.00 91.50           C
ATOM   3205  HB  THR A 216     -13.779  -2.107   9.601  1.00 91.50           H
ATOM   3206  OG1 THR A 216     -13.182  -3.853  10.674  1.00 91.50           O
ATOM   3207  HG1 THR A 216     -13.121  -3.229  11.453  1.00 91.50           H
ATOM   3208  CG2 THR A 216     -14.399  -3.957   8.689  1.00 91.50           C
ATOM   3209 1HG2 THR A 216     -14.040  -4.984   8.619  1.00 91.50           H
ATOM   3210 2HG2 THR A 216     -14.517  -3.544   7.688  1.00 91.50           H
ATOM   3211 3HG2 THR A 216     -15.360  -3.943   9.203  1.00 91.50           H
ATOM   3212  HN  THR A 216     -11.513  -2.032  10.535  1.00 91.50           H
ATOM   3213  N   LEU A 217     -12.083  -1.097   7.454  1.00 88.40           N
ATOM   3214  CA  LEU A 217     -12.111  -0.330   6.220  1.00 88.40           C
ATOM   3215  C   LEU A 217     -10.825  -0.591   5.433  1.00 88.40           C
ATOM   3216  O   LEU A 217     -10.854  -0.697   4.208  1.00 88.40           O
ATOM   3217  HA  LEU A 217     -12.955  -0.689   5.632  1.00 88.40           H
ATOM   3218  CB  LEU A 217     -12.362   1.150   6.515  1.00 88.40           C
ATOM   3219 1HB  LEU A 217     -13.199   1.225   7.210  1.00 88.40           H
ATOM   3220 2HB  LEU A 217     -11.487   1.552   7.027  1.00 88.40           H
ATOM   3221  CG  LEU A 217     -12.660   2.035   5.303  1.00 88.40           C
ATOM   3222  HG  LEU A 217     -11.895   1.850   4.549  1.00 88.40           H
ATOM   3223  CD1 LEU A 217     -14.008   1.672   4.678  1.00 88.40           C
ATOM   3224 1HD1 LEU A 217     -13.990   0.631   4.355  1.00 88.40           H
ATOM   3225 2HD1 LEU A 217     -14.799   1.810   5.415  1.00 88.40           H
ATOM   3226 3HD1 LEU A 217     -14.195   2.315   3.818  1.00 88.40           H
ATOM   3227  CD2 LEU A 217     -12.580   3.517   5.673  1.00 88.40           C
ATOM   3228 1HD2 LEU A 217     -13.309   3.737   6.453  1.00 88.40           H
ATOM   3229 2HD2 LEU A 217     -11.579   3.748   6.036  1.00 88.40           H
ATOM   3230 3HD2 LEU A 217     -12.796   4.123   4.793  1.00 88.40           H
ATOM   3231  HN  LEU A 217     -12.121  -0.552   8.292  1.00 88.40           H
ATOM   3232  N   LYS A 218      -9.727  -0.686   6.169  1.00 86.22           N
ATOM   3233  CA  LYS A 218      -8.428  -0.891   5.552  1.00 86.22           C
ATOM   3234  C   LYS A 218      -8.418  -2.239   4.829  1.00 86.22           C
ATOM   3235  O   LYS A 218      -7.943  -2.338   3.699  1.00 86.22           O
ATOM   3236  HA  LYS A 218      -8.289  -0.102   4.814  1.00 86.22           H
ATOM   3237  CB  LYS A 218      -7.313  -0.741   6.589  1.00 86.22           C
ATOM   3238 1HB  LYS A 218      -7.452   0.185   7.147  1.00 86.22           H
ATOM   3239 2HB  LYS A 218      -7.369  -1.558   7.309  1.00 86.22           H
ATOM   3240  CG  LYS A 218      -5.938  -0.738   5.919  1.00 86.22           C
ATOM   3241 1HG  LYS A 218      -5.805  -1.657   5.348  1.00 86.22           H
ATOM   3242 2HG  LYS A 218      -5.876   0.089   5.211  1.00 86.22           H
ATOM   3243  CD  LYS A 218      -4.822  -0.611   6.958  1.00 86.22           C
ATOM   3244 1HD  LYS A 218      -4.927   0.330   7.498  1.00 86.22           H
ATOM   3245 2HD  LYS A 218      -4.911  -1.411   7.693  1.00 86.22           H
ATOM   3246  CE  LYS A 218      -3.445  -0.672   6.294  1.00 86.22           C
ATOM   3247 1HE  LYS A 218      -3.375  -1.563   5.670  1.00 86.22           H
ATOM   3248 2HE  LYS A 218      -3.312   0.188   5.637  1.00 86.22           H
ATOM   3249  NZ  LYS A 218      -2.376  -0.692   7.317  1.00 86.22           N
ATOM   3250 1HZ  LYS A 218      -1.502  -0.976   6.889  1.00 86.22           H
ATOM   3251 2HZ  LYS A 218      -2.271   0.236   7.714  1.00 86.22           H
ATOM   3252 3HZ  LYS A 218      -2.622  -1.347   8.051  1.00 86.22           H
ATOM   3253  HN  LYS A 218      -9.717  -0.627   7.168  1.00 86.22           H
ATOM   3254  N   VAL A 219      -8.948  -3.244   5.511  1.00 90.84           N
ATOM   3255  CA  VAL A 219      -8.914  -4.601   4.991  1.00 90.84           C
ATOM   3256  C   VAL A 219      -9.825  -4.696   3.766  1.00 90.84           C
ATOM   3257  O   VAL A 219      -9.447  -5.278   2.751  1.00 90.84           O
ATOM   3258  HA  VAL A 219      -7.889  -4.810   4.684  1.00 90.84           H
ATOM   3259  CB  VAL A 219      -9.289  -5.593   6.094  1.00 90.84           C
ATOM   3260  HB  VAL A 219     -10.247  -5.283   6.512  1.00 90.84           H
ATOM   3261  CG1 VAL A 219      -9.459  -7.004   5.528  1.00 90.84           C
ATOM   3262 1HG1 VAL A 219     -10.248  -7.001   4.776  1.00 90.84           H
ATOM   3263 2HG1 VAL A 219      -8.523  -7.327   5.071  1.00 90.84           H
ATOM   3264 3HG1 VAL A 219      -9.725  -7.689   6.333  1.00 90.84           H
ATOM   3265  CG2 VAL A 219      -8.256  -5.575   7.222  1.00 90.84           C
ATOM   3266 1HG2 VAL A 219      -7.279  -5.848   6.824  1.00 90.84           H
ATOM   3267 2HG2 VAL A 219      -8.206  -4.575   7.654  1.00 90.84           H
ATOM   3268 3HG2 VAL A 219      -8.547  -6.289   7.993  1.00 90.84           H
ATOM   3269  HN  VAL A 219      -9.394  -3.143   6.400  1.00 90.84           H
ATOM   3270  N   ILE A 220     -11.008  -4.115   3.901  1.00 90.95           N
ATOM   3271  CA  ILE A 220     -12.016  -4.218   2.859  1.00 90.95           C
ATOM   3272  C   ILE A 220     -11.500  -3.539   1.589  1.00 90.95           C
ATOM   3273  O   ILE A 220     -11.431  -4.164   0.531  1.00 90.95           O
ATOM   3274  HA  ILE A 220     -12.163  -5.277   2.650  1.00 90.95           H
ATOM   3275  CB  ILE A 220     -13.354  -3.664   3.352  1.00 90.95           C
ATOM   3276  HB  ILE A 220     -13.173  -2.694   3.815  1.00 90.95           H
ATOM   3277  CG1 ILE A 220     -13.961  -4.570   4.425  1.00 90.95           C
ATOM   3278 1HG1 ILE A 220     -14.190  -5.546   3.996  1.00 90.95           H
ATOM   3279 2HG1 ILE A 220     -13.234  -4.735   5.221  1.00 90.95           H
ATOM   3280  CG2 ILE A 220     -14.316  -3.435   2.184  1.00 90.95           C
ATOM   3281 1HG2 ILE A 220     -13.878  -2.721   1.487  1.00 90.95           H
ATOM   3282 2HG2 ILE A 220     -14.496  -4.380   1.671  1.00 90.95           H
ATOM   3283 3HG2 ILE A 220     -15.260  -3.042   2.563  1.00 90.95           H
ATOM   3284  CD1 ILE A 220     -15.233  -3.953   5.009  1.00 90.95           C
ATOM   3285 1HD1 ILE A 220     -14.996  -2.989   5.459  1.00 90.95           H
ATOM   3286 2HD1 ILE A 220     -15.966  -3.813   4.215  1.00 90.95           H
ATOM   3287 3HD1 ILE A 220     -15.644  -4.617   5.769  1.00 90.95           H
ATOM   3288  HN  ILE A 220     -11.282  -3.584   4.703  1.00 90.95           H
ATOM   3289  N   LEU A 221     -11.151  -2.269   1.734  1.00 89.97           N
ATOM   3290  CA  LEU A 221     -10.797  -1.454   0.585  1.00 89.97           C
ATOM   3291  C   LEU A 221      -9.372  -1.794   0.144  1.00 89.97           C
ATOM   3292  O   LEU A 221      -9.016  -1.604  -1.018  1.00 89.97           O
ATOM   3293  HA  LEU A 221     -11.480  -1.715  -0.224  1.00 89.97           H
ATOM   3294  CB  LEU A 221     -11.008   0.029   0.894  1.00 89.97           C
ATOM   3295 1HB  LEU A 221     -10.425   0.282   1.780  1.00 89.97           H
ATOM   3296 2HB  LEU A 221     -10.602   0.614   0.069  1.00 89.97           H
ATOM   3297  CG  LEU A 221     -12.455   0.466   1.129  1.00 89.97           C
ATOM   3298  HG  LEU A 221     -12.833  -0.060   2.006  1.00 89.97           H
ATOM   3299  CD1 LEU A 221     -12.534   1.964   1.432  1.00 89.97           C
ATOM   3300 1HD1 LEU A 221     -11.953   2.185   2.327  1.00 89.97           H
ATOM   3301 2HD1 LEU A 221     -12.131   2.526   0.589  1.00 89.97           H
ATOM   3302 3HD1 LEU A 221     -13.574   2.248   1.594  1.00 89.97           H
ATOM   3303  CD2 LEU A 221     -13.345   0.073  -0.052  1.00 89.97           C
ATOM   3304 1HD2 LEU A 221     -12.978   0.552  -0.959  1.00 89.97           H
ATOM   3305 2HD2 LEU A 221     -13.323  -1.010  -0.178  1.00 89.97           H
ATOM   3306 3HD2 LEU A 221     -14.369   0.395   0.141  1.00 89.97           H
ATOM   3307  HN  LEU A 221     -11.108  -1.799   2.615  1.00 89.97           H
ATOM   3308  N   GLY A 222      -8.595  -2.290   1.095  1.00 88.17           N
ATOM   3309  CA  GLY A 222      -7.170  -2.474   0.877  1.00 88.17           C
ATOM   3310  C   GLY A 222      -6.890  -3.802   0.171  1.00 88.17           C
ATOM   3311  O   GLY A 222      -5.876  -3.944  -0.512  1.00 88.17           O
ATOM   3312 1HA  GLY A 222      -6.781  -1.650   0.278  1.00 88.17           H
ATOM   3313 2HA  GLY A 222      -6.646  -2.448   1.833  1.00 88.17           H
ATOM   3314  HN  GLY A 222      -8.923  -2.564   1.999  1.00 88.17           H
ATOM   3315  N   PHE A 223      -7.806  -4.740   0.359  1.00 80.99           N
ATOM   3316  CA  PHE A 223      -7.585  -6.103  -0.095  1.00 80.99           C
ATOM   3317  C   PHE A 223      -8.804  -6.632  -0.853  1.00 80.99           C
ATOM   3318  O   PHE A 223      -8.745  -6.837  -2.065  1.00 80.99           O
ATOM   3319  HA  PHE A 223      -6.724  -6.086  -0.762  1.00 80.99           H
ATOM   3320  CB  PHE A 223      -7.365  -6.960   1.153  1.00 80.99           C
ATOM   3321 1HB  PHE A 223      -6.568  -6.516   1.750  1.00 80.99           H
ATOM   3322 2HB  PHE A 223      -8.269  -6.938   1.761  1.00 80.99           H
ATOM   3323  CG  PHE A 223      -7.006  -8.416   0.852  1.00 80.99           C
ATOM   3324  CD1 PHE A 223      -7.829  -9.418   1.262  1.00 80.99           C
ATOM   3325  HD1 PHE A 223      -8.745  -9.184   1.804  1.00 80.99           H
ATOM   3326  CD2 PHE A 223      -5.863  -8.709   0.176  1.00 80.99           C
ATOM   3327  HD2 PHE A 223      -5.203  -7.906  -0.152  1.00 80.99           H
ATOM   3328  CE1 PHE A 223      -7.496 -10.770   0.982  1.00 80.99           C
ATOM   3329  HE1 PHE A 223      -8.156 -11.573   1.311  1.00 80.99           H
ATOM   3330  CE2 PHE A 223      -5.529 -10.061  -0.103  1.00 80.99           C
ATOM   3331  HE2 PHE A 223      -4.613 -10.296  -0.646  1.00 80.99           H
ATOM   3332  CZ  PHE A 223      -6.353 -11.063   0.306  1.00 80.99           C
ATOM   3333  HZ  PHE A 223      -6.097 -12.100   0.091  1.00 80.99           H
ATOM   3334  HN  PHE A 223      -8.683  -4.582   0.812  1.00 80.99           H
ATOM   3335  N   PHE A 224      -9.881  -6.838  -0.109  1.00 84.38           N
ATOM   3336  CA  PHE A 224     -10.980  -7.656  -0.593  1.00 84.38           C
ATOM   3337  C   PHE A 224     -11.558  -7.084  -1.890  1.00 84.38           C
ATOM   3338  O   PHE A 224     -11.660  -7.790  -2.892  1.00 84.38           O
ATOM   3339  HA  PHE A 224     -10.582  -8.653  -0.783  1.00 84.38           H
ATOM   3340  CB  PHE A 224     -12.063  -7.635   0.487  1.00 84.38           C
ATOM   3341 1HB  PHE A 224     -12.124  -6.630   0.906  1.00 84.38           H
ATOM   3342 2HB  PHE A 224     -13.027  -7.846   0.025  1.00 84.38           H
ATOM   3343  CG  PHE A 224     -11.829  -8.633   1.623  1.00 84.38           C
ATOM   3344  CD1 PHE A 224     -12.029  -9.961   1.413  1.00 84.38           C
ATOM   3345  HD1 PHE A 224     -12.357 -10.315   0.435  1.00 84.38           H
ATOM   3346  CD2 PHE A 224     -11.419  -8.191   2.842  1.00 84.38           C
ATOM   3347  HD2 PHE A 224     -11.259  -7.126   3.011  1.00 84.38           H
ATOM   3348  CE1 PHE A 224     -11.812 -10.887   2.467  1.00 84.38           C
ATOM   3349  HE1 PHE A 224     -11.973 -11.952   2.299  1.00 84.38           H
ATOM   3350  CE2 PHE A 224     -11.202  -9.117   3.896  1.00 84.38           C
ATOM   3351  HE2 PHE A 224     -10.874  -8.764   4.874  1.00 84.38           H
ATOM   3352  CZ  PHE A 224     -11.402 -10.446   3.686  1.00 84.38           C
ATOM   3353  HZ  PHE A 224     -11.235 -11.157   4.495  1.00 84.38           H
ATOM   3354  HN  PHE A 224     -10.008  -6.459   0.807  1.00 84.38           H
ATOM   3355  N   LEU A 225     -11.922  -5.812  -1.828  1.00 90.20           N
ATOM   3356  CA  LEU A 225     -12.568  -5.162  -2.955  1.00 90.20           C
ATOM   3357  C   LEU A 225     -11.646  -5.230  -4.174  1.00 90.20           C
ATOM   3358  O   LEU A 225     -12.033  -5.746  -5.222  1.00 90.20           O
ATOM   3359  HA  LEU A 225     -13.477  -5.722  -3.178  1.00 90.20           H
ATOM   3360  CB  LEU A 225     -12.993  -3.740  -2.583  1.00 90.20           C
ATOM   3361 1HB  LEU A 225     -13.704  -3.799  -1.759  1.00 90.20           H
ATOM   3362 2HB  LEU A 225     -12.118  -3.206  -2.213  1.00 90.20           H
ATOM   3363  CG  LEU A 225     -13.623  -2.913  -3.706  1.00 90.20           C
ATOM   3364  HG  LEU A 225     -13.007  -3.023  -4.598  1.00 90.20           H
ATOM   3365  CD1 LEU A 225     -15.019  -3.435  -4.054  1.00 90.20           C
ATOM   3366 1HD1 LEU A 225     -14.948  -4.472  -4.381  1.00 90.20           H
ATOM   3367 2HD1 LEU A 225     -15.659  -3.374  -3.174  1.00 90.20           H
ATOM   3368 3HD1 LEU A 225     -15.444  -2.829  -4.854  1.00 90.20           H
ATOM   3369  CD2 LEU A 225     -13.640  -1.426  -3.348  1.00 90.20           C
ATOM   3370 1HD2 LEU A 225     -14.219  -1.278  -2.437  1.00 90.20           H
ATOM   3371 2HD2 LEU A 225     -12.618  -1.079  -3.189  1.00 90.20           H
ATOM   3372 3HD2 LEU A 225     -14.092  -0.861  -4.163  1.00 90.20           H
ATOM   3373  HN  LEU A 225     -11.782  -5.229  -1.028  1.00 90.20           H
ATOM   3374  N   PRO A 226     -10.416  -4.712  -4.062  1.00 90.31           N
ATOM   3375  CA  PRO A 226      -9.476  -4.748  -5.185  1.00 90.31           C
ATOM   3376  C   PRO A 226      -9.302  -6.149  -5.747  1.00 90.31           C
ATOM   3377  O   PRO A 226      -9.298  -6.339  -6.962  1.00 90.31           O
ATOM   3378  HA  PRO A 226      -9.861  -4.154  -6.014  1.00 90.31           H
ATOM   3379  CB  PRO A 226      -8.175  -4.210  -4.587  1.00 90.31           C
ATOM   3380 1HB  PRO A 226      -7.546  -5.014  -4.206  1.00 90.31           H
ATOM   3381 2HB  PRO A 226      -7.586  -3.669  -5.328  1.00 90.31           H
ATOM   3382  CG  PRO A 226      -8.653  -3.292  -3.468  1.00 90.31           C
ATOM   3383 1HG  PRO A 226      -7.871  -3.110  -2.731  1.00 90.31           H
ATOM   3384 2HG  PRO A 226      -8.951  -2.314  -3.847  1.00 90.31           H
ATOM   3385  CD  PRO A 226      -9.827  -4.058  -2.879  1.00 90.31           C
ATOM   3386 1HD  PRO A 226      -9.502  -4.788  -2.138  1.00 90.31           H
ATOM   3387 2HD  PRO A 226     -10.534  -3.395  -2.381  1.00 90.31           H
ATOM   3388  N   PHE A 227      -9.160  -7.103  -4.838  1.00 85.24           N
ATOM   3389  CA  PHE A 227      -8.831  -8.464  -5.227  1.00 85.24           C
ATOM   3390  C   PHE A 227      -9.961  -9.088  -6.047  1.00 85.24           C
ATOM   3391  O   PHE A 227      -9.713  -9.712  -7.078  1.00 85.24           O
ATOM   3392  HA  PHE A 227      -7.926  -8.417  -5.833  1.00 85.24           H
ATOM   3393  CB  PHE A 227      -8.650  -9.266  -3.936  1.00 85.24           C
ATOM   3394 1HB  PHE A 227      -7.912  -8.766  -3.310  1.00 85.24           H
ATOM   3395 2HB  PHE A 227      -9.590  -9.264  -3.385  1.00 85.24           H
ATOM   3396  CG  PHE A 227      -8.210 -10.714  -4.160  1.00 85.24           C
ATOM   3397  CD1 PHE A 227      -9.128 -11.717  -4.124  1.00 85.24           C
ATOM   3398  HD1 PHE A 227     -10.177 -11.489  -3.936  1.00 85.24           H
ATOM   3399  CD2 PHE A 227      -6.901 -10.999  -4.396  1.00 85.24           C
ATOM   3400  HD2 PHE A 227      -6.166 -10.195  -4.424  1.00 85.24           H
ATOM   3401  CE1 PHE A 227      -8.720 -13.061  -4.332  1.00 85.24           C
ATOM   3402  HE1 PHE A 227      -9.456 -13.865  -4.303  1.00 85.24           H
ATOM   3403  CE2 PHE A 227      -6.493 -12.343  -4.604  1.00 85.24           C
ATOM   3404  HE2 PHE A 227      -5.444 -12.571  -4.792  1.00 85.24           H
ATOM   3405  CZ  PHE A 227      -7.411 -13.346  -4.568  1.00 85.24           C
ATOM   3406  HZ  PHE A 227      -7.098 -14.377  -4.727  1.00 85.24           H
ATOM   3407  HN  PHE A 227      -9.265  -6.958  -3.854  1.00 85.24           H
ATOM   3408  N   VAL A 228     -11.178  -8.898  -5.559  1.00 92.22           N
ATOM   3409  CA  VAL A 228     -12.344  -9.464  -6.216  1.00 92.22           C
ATOM   3410  C   VAL A 228     -12.440  -8.914  -7.640  1.00 92.22           C
ATOM   3411  O   VAL A 228     -12.671  -9.667  -8.586  1.00 92.22           O
ATOM   3412  HA  VAL A 228     -12.202 -10.544  -6.265  1.00 92.22           H
ATOM   3413  CB  VAL A 228     -13.598  -9.189  -5.384  1.00 92.22           C
ATOM   3414  HB  VAL A 228     -13.630  -8.121  -5.168  1.00 92.22           H
ATOM   3415  CG1 VAL A 228     -14.864  -9.549  -6.164  1.00 92.22           C
ATOM   3416 1HG1 VAL A 228     -14.911  -8.952  -7.075  1.00 92.22           H
ATOM   3417 2HG1 VAL A 228     -14.842 -10.608  -6.424  1.00 92.22           H
ATOM   3418 3HG1 VAL A 228     -15.740  -9.344  -5.549  1.00 92.22           H
ATOM   3419  CG2 VAL A 228     -13.546  -9.937  -4.049  1.00 92.22           C
ATOM   3420 1HG2 VAL A 228     -13.478 -11.008  -4.236  1.00 92.22           H
ATOM   3421 2HG2 VAL A 228     -12.673  -9.610  -3.484  1.00 92.22           H
ATOM   3422 3HG2 VAL A 228     -14.449  -9.724  -3.478  1.00 92.22           H
ATOM   3423  HN  VAL A 228     -11.373  -8.370  -4.733  1.00 92.22           H
ATOM   3424  N   VAL A 229     -12.257  -7.607  -7.749  1.00 92.13           N
ATOM   3425  CA  VAL A 229     -12.391  -6.936  -9.031  1.00 92.13           C
ATOM   3426  C   VAL A 229     -11.319  -7.458  -9.990  1.00 92.13           C
ATOM   3427  O   VAL A 229     -11.608  -7.755 -11.148  1.00 92.13           O
ATOM   3428  HA  VAL A 229     -13.373  -7.188  -9.433  1.00 92.13           H
ATOM   3429  CB  VAL A 229     -12.332  -5.420  -8.837  1.00 92.13           C
ATOM   3430  HB  VAL A 229     -11.419  -5.187  -8.290  1.00 92.13           H
ATOM   3431  CG1 VAL A 229     -12.271  -4.697 -10.185  1.00 92.13           C
ATOM   3432 1HG1 VAL A 229     -11.380  -5.015 -10.727  1.00 92.13           H
ATOM   3433 2HG1 VAL A 229     -13.158  -4.940 -10.768  1.00 92.13           H
ATOM   3434 3HG1 VAL A 229     -12.230  -3.621 -10.018  1.00 92.13           H
ATOM   3435  CG2 VAL A 229     -13.517  -4.927  -8.004  1.00 92.13           C
ATOM   3436 1HG2 VAL A 229     -14.448  -5.178  -8.513  1.00 92.13           H
ATOM   3437 2HG2 VAL A 229     -13.497  -5.406  -7.025  1.00 92.13           H
ATOM   3438 3HG2 VAL A 229     -13.451  -3.846  -7.882  1.00 92.13           H
ATOM   3439  HN  VAL A 229     -12.022  -7.009  -6.982  1.00 92.13           H
ATOM   3440  N   MET A 230     -10.103  -7.555  -9.471  1.00 84.31           N
ATOM   3441  CA  MET A 230      -8.981  -8.006 -10.275  1.00 84.31           C
ATOM   3442  C   MET A 230      -9.194  -9.443 -10.757  1.00 84.31           C
ATOM   3443  O   MET A 230      -8.968  -9.749 -11.927  1.00 84.31           O
ATOM   3444  HA  MET A 230      -8.941  -7.331 -11.130  1.00 84.31           H
ATOM   3445  CB  MET A 230      -7.696  -7.932  -9.447  1.00 84.31           C
ATOM   3446 1HB  MET A 230      -7.875  -8.346  -8.454  1.00 84.31           H
ATOM   3447 2HB  MET A 230      -6.923  -8.542  -9.913  1.00 84.31           H
ATOM   3448  CG  MET A 230      -7.208  -6.487  -9.322  1.00 84.31           C
ATOM   3449 1HG  MET A 230      -7.166  -6.022 -10.307  1.00 84.31           H
ATOM   3450 2HG  MET A 230      -7.912  -5.906  -8.726  1.00 84.31           H
ATOM   3451  SD  MET A 230      -5.593  -6.452  -8.563  1.00 84.31           S
ATOM   3452  CE  MET A 230      -6.030  -6.878  -6.885  1.00 84.31           C
ATOM   3453 1HE  MET A 230      -6.721  -6.134  -6.490  1.00 84.31           H
ATOM   3454 2HE  MET A 230      -6.504  -7.859  -6.871  1.00 84.31           H
ATOM   3455 3HE  MET A 230      -5.130  -6.901  -6.270  1.00 84.31           H
ATOM   3456  HN  MET A 230      -9.881  -7.331  -8.522  1.00 84.31           H
ATOM   3457  N   ALA A 231      -9.628 -10.286  -9.832  1.00 90.31           N
ATOM   3458  CA  ALA A 231      -9.806 -11.697 -10.129  1.00 90.31           C
ATOM   3459  C   ALA A 231     -10.833 -11.851 -11.252  1.00 90.31           C
ATOM   3460  O   ALA A 231     -10.627 -12.628 -12.183  1.00 90.31           O
ATOM   3461  HA  ALA A 231      -8.847 -12.088 -10.468  1.00 90.31           H
ATOM   3462  CB  ALA A 231     -10.218 -12.439  -8.856  1.00 90.31           C
ATOM   3463 1HB  ALA A 231      -9.442 -12.322  -8.100  1.00 90.31           H
ATOM   3464 2HB  ALA A 231     -11.155 -12.025  -8.481  1.00 90.31           H
ATOM   3465 3HB  ALA A 231     -10.351 -13.497  -9.079  1.00 90.31           H
ATOM   3466  HN  ALA A 231      -9.855 -10.019  -8.895  1.00 90.31           H
ATOM   3467  N   CYS A 232     -11.917 -11.099 -11.127  1.00 89.54           N
ATOM   3468  CA  CYS A 232     -12.988 -11.163 -12.107  1.00 89.54           C
ATOM   3469  C   CYS A 232     -12.443 -10.667 -13.448  1.00 89.54           C
ATOM   3470  O   CYS A 232     -12.710 -11.264 -14.489  1.00 89.54           O
ATOM   3471  HA  CYS A 232     -13.290 -12.208 -12.174  1.00 89.54           H
ATOM   3472  CB  CYS A 232     -14.213 -10.363 -11.657  1.00 89.54           C
ATOM   3473 1HB  CYS A 232     -13.914  -9.354 -11.372  1.00 89.54           H
ATOM   3474 2HB  CYS A 232     -14.916 -10.265 -12.484  1.00 89.54           H
ATOM   3475  SG  CYS A 232     -15.022 -11.198 -10.245  1.00 89.54           S
ATOM   3476  HG  CYS A 232     -14.200 -10.725  -9.313  1.00 89.54           H
ATOM   3477  HN  CYS A 232     -12.068 -10.457 -10.376  1.00 89.54           H
ATOM   3478  N   CYS A 233     -11.690  -9.579 -13.378  1.00 87.78           N
ATOM   3479  CA  CYS A 233     -11.159  -8.959 -14.580  1.00 87.78           C
ATOM   3480  C   CYS A 233     -10.279  -9.982 -15.300  1.00 87.78           C
ATOM   3481  O   CYS A 233     -10.388 -10.156 -16.513  1.00 87.78           O
ATOM   3482  HA  CYS A 233     -12.016  -8.684 -15.195  1.00 87.78           H
ATOM   3483  CB  CYS A 233     -10.395  -7.672 -14.262  1.00 87.78           C
ATOM   3484 1HB  CYS A 233      -9.703  -7.844 -13.437  1.00 87.78           H
ATOM   3485 2HB  CYS A 233      -9.796  -7.373 -15.122  1.00 87.78           H
ATOM   3486  SG  CYS A 233     -11.569  -6.338 -13.824  1.00 87.78           S
ATOM   3487  HG  CYS A 233     -11.801  -6.760 -12.584  1.00 87.78           H
ATOM   3488  HN  CYS A 233     -11.442  -9.124 -12.523  1.00 87.78           H
ATOM   3489  N   TYR A 234      -9.425 -10.632 -14.522  1.00 73.68           N
ATOM   3490  CA  TYR A 234      -8.426 -11.523 -15.088  1.00 73.68           C
ATOM   3491  C   TYR A 234      -9.082 -12.760 -15.705  1.00 73.68           C
ATOM   3492  O   TYR A 234      -8.701 -13.192 -16.792  1.00 73.68           O
ATOM   3493  HA  TYR A 234      -7.892 -10.978 -15.867  1.00 73.68           H
ATOM   3494  CB  TYR A 234      -7.540 -11.959 -13.920  1.00 73.68           C
ATOM   3495 1HB  TYR A 234      -8.088 -11.817 -12.989  1.00 73.68           H
ATOM   3496 2HB  TYR A 234      -7.335 -13.025 -14.011  1.00 73.68           H
ATOM   3497  CG  TYR A 234      -6.211 -11.204 -13.832  1.00 73.68           C
ATOM   3498  CD1 TYR A 234      -5.296 -11.297 -14.861  1.00 73.68           C
ATOM   3499  HD1 TYR A 234      -5.520 -11.906 -15.736  1.00 73.68           H
ATOM   3500  CD2 TYR A 234      -5.928 -10.432 -12.724  1.00 73.68           C
ATOM   3501  HD2 TYR A 234      -6.651 -10.360 -11.911  1.00 73.68           H
ATOM   3502  CE1 TYR A 234      -4.046 -10.587 -14.778  1.00 73.68           C
ATOM   3503  HE1 TYR A 234      -3.314 -10.651 -15.584  1.00 73.68           H
ATOM   3504  CE2 TYR A 234      -4.678  -9.723 -12.641  1.00 73.68           C
ATOM   3505  HE2 TYR A 234      -4.442  -9.109 -11.772  1.00 73.68           H
ATOM   3506  CZ  TYR A 234      -3.799  -9.835 -13.673  1.00 73.68           C
ATOM   3507  OH  TYR A 234      -2.618  -9.165 -13.595  1.00 73.68           O
ATOM   3508  HH  TYR A 234      -1.907  -9.765 -13.229  1.00 73.68           H
ATOM   3509  HN  TYR A 234      -9.409 -10.558 -13.525  1.00 73.68           H
ATOM   3510  N   THR A 235     -10.055 -13.296 -14.984  1.00 84.95           N
ATOM   3511  CA  THR A 235     -10.727 -14.509 -15.418  1.00 84.95           C
ATOM   3512  C   THR A 235     -11.325 -14.318 -16.813  1.00 84.95           C
ATOM   3513  O   THR A 235     -11.245 -15.211 -17.655  1.00 84.95           O
ATOM   3514  HA  THR A 235      -9.986 -15.304 -15.494  1.00 84.95           H
ATOM   3515  CB  THR A 235     -11.766 -14.880 -14.357  1.00 84.95           C
ATOM   3516  HB  THR A 235     -12.389 -15.707 -14.696  1.00 84.95           H
ATOM   3517  OG1 THR A 235     -12.452 -13.657 -14.102  1.00 84.95           O
ATOM   3518  HG1 THR A 235     -13.327 -13.843 -13.653  1.00 84.95           H
ATOM   3519  CG2 THR A 235     -11.129 -15.237 -13.013  1.00 84.95           C
ATOM   3520 1HG2 THR A 235     -10.560 -14.385 -12.642  1.00 84.95           H
ATOM   3521 2HG2 THR A 235     -10.462 -16.090 -13.142  1.00 84.95           H
ATOM   3522 3HG2 THR A 235     -11.910 -15.492 -12.297  1.00 84.95           H
ATOM   3523  HN  THR A 235     -10.385 -12.916 -14.120  1.00 84.95           H
ATOM   3524  N   ILE A 236     -11.911 -13.147 -17.015  1.00 83.77           N
ATOM   3525  CA  ILE A 236     -12.531 -12.831 -18.291  1.00 83.77           C
ATOM   3526  C   ILE A 236     -11.442 -12.611 -19.342  1.00 83.77           C
ATOM   3527  O   ILE A 236     -11.575 -13.055 -20.481  1.00 83.77           O
ATOM   3528  HA  ILE A 236     -13.128 -13.693 -18.587  1.00 83.77           H
ATOM   3529  CB  ILE A 236     -13.490 -11.647 -18.142  1.00 83.77           C
ATOM   3530  HB  ILE A 236     -12.924 -10.795 -17.766  1.00 83.77           H
ATOM   3531  CG1 ILE A 236     -14.582 -11.952 -17.116  1.00 83.77           C
ATOM   3532 1HG1 ILE A 236     -15.270 -12.695 -17.521  1.00 83.77           H
ATOM   3533 2HG1 ILE A 236     -14.135 -12.387 -16.221  1.00 83.77           H
ATOM   3534  CG2 ILE A 236     -14.073 -11.240 -19.497  1.00 83.77           C
ATOM   3535 1HG2 ILE A 236     -13.265 -10.953 -20.169  1.00 83.77           H
ATOM   3536 2HG2 ILE A 236     -14.619 -12.081 -19.924  1.00 83.77           H
ATOM   3537 3HG2 ILE A 236     -14.750 -10.397 -19.362  1.00 83.77           H
ATOM   3538  CD1 ILE A 236     -15.354 -10.685 -16.743  1.00 83.77           C
ATOM   3539 1HD1 ILE A 236     -14.667  -9.954 -16.315  1.00 83.77           H
ATOM   3540 2HD1 ILE A 236     -15.819 -10.267 -17.635  1.00 83.77           H
ATOM   3541 3HD1 ILE A 236     -16.124 -10.930 -16.012  1.00 83.77           H
ATOM   3542  HN  ILE A 236     -11.966 -12.423 -16.328  1.00 83.77           H
ATOM   3543  N   ILE A 237     -10.388 -11.926 -18.922  1.00 80.19           N
ATOM   3544  CA  ILE A 237      -9.283 -11.628 -19.818  1.00 80.19           C
ATOM   3545  C   ILE A 237      -8.720 -12.936 -20.377  1.00 80.19           C
ATOM   3546  O   ILE A 237      -8.594 -13.093 -21.591  1.00 80.19           O
ATOM   3547  HA  ILE A 237      -9.682 -11.042 -20.646  1.00 80.19           H
ATOM   3548  CB  ILE A 237      -8.239 -10.761 -19.111  1.00 80.19           C
ATOM   3549  HB  ILE A 237      -8.119 -11.133 -18.093  1.00 80.19           H
ATOM   3550  CG1 ILE A 237      -8.711  -9.309 -19.010  1.00 80.19           C
ATOM   3551 1HG1 ILE A 237      -8.658  -8.837 -19.991  1.00 80.19           H
ATOM   3552 2HG1 ILE A 237      -9.755  -9.283 -18.699  1.00 80.19           H
ATOM   3553  CG2 ILE A 237      -6.877 -10.875 -19.797  1.00 80.19           C
ATOM   3554 1HG2 ILE A 237      -6.543 -11.913 -19.773  1.00 80.19           H
ATOM   3555 2HG2 ILE A 237      -6.962 -10.545 -20.833  1.00 80.19           H
ATOM   3556 3HG2 ILE A 237      -6.153 -10.249 -19.275  1.00 80.19           H
ATOM   3557  CD1 ILE A 237      -7.856  -8.524 -18.013  1.00 80.19           C
ATOM   3558 1HD1 ILE A 237      -7.931  -8.985 -17.028  1.00 80.19           H
ATOM   3559 2HD1 ILE A 237      -6.817  -8.532 -18.340  1.00 80.19           H
ATOM   3560 3HD1 ILE A 237      -8.213  -7.495 -17.960  1.00 80.19           H
ATOM   3561  HN  ILE A 237     -10.283 -11.577 -17.991  1.00 80.19           H
ATOM   3562  N   ILE A 238      -8.395 -13.841 -19.466  1.00 77.63           N
ATOM   3563  CA  ILE A 238      -7.764 -15.093 -19.846  1.00 77.63           C
ATOM   3564  C   ILE A 238      -8.674 -15.844 -20.820  1.00 77.63           C
ATOM   3565  O   ILE A 238      -8.214 -16.350 -21.842  1.00 77.63           O
ATOM   3566  HA  ILE A 238      -6.835 -14.848 -20.362  1.00 77.63           H
ATOM   3567  CB  ILE A 238      -7.390 -15.904 -18.604  1.00 77.63           C
ATOM   3568  HB  ILE A 238      -8.256 -15.933 -17.942  1.00 77.63           H
ATOM   3569  CG1 ILE A 238      -6.252 -15.233 -17.832  1.00 77.63           C
ATOM   3570 1HG1 ILE A 238      -5.315 -15.364 -18.373  1.00 77.63           H
ATOM   3571 2HG1 ILE A 238      -6.435 -14.161 -17.767  1.00 77.63           H
ATOM   3572  CG2 ILE A 238      -7.057 -17.351 -18.973  1.00 77.63           C
ATOM   3573 1HG2 ILE A 238      -7.923 -17.814 -19.446  1.00 77.63           H
ATOM   3574 2HG2 ILE A 238      -6.215 -17.365 -19.665  1.00 77.63           H
ATOM   3575 3HG2 ILE A 238      -6.795 -17.905 -18.072  1.00 77.63           H
ATOM   3576  CD1 ILE A 238      -6.123 -15.820 -16.425  1.00 77.63           C
ATOM   3577 1HD1 ILE A 238      -7.054 -15.666 -15.880  1.00 77.63           H
ATOM   3578 2HD1 ILE A 238      -5.916 -16.888 -16.495  1.00 77.63           H
ATOM   3579 3HD1 ILE A 238      -5.307 -15.325 -15.899  1.00 77.63           H
ATOM   3580  HN  ILE A 238      -8.557 -13.730 -18.485  1.00 77.63           H
ATOM   3581  N   HIS A 239      -9.951 -15.892 -20.468  1.00 76.46           N
ATOM   3582  CA  HIS A 239     -10.924 -16.604 -21.279  1.00 76.46           C
ATOM   3583  C   HIS A 239     -10.920 -16.039 -22.701  1.00 76.46           C
ATOM   3584  O   HIS A 239     -10.934 -16.793 -23.672  1.00 76.46           O
ATOM   3585  HA  HIS A 239     -10.603 -17.645 -21.310  1.00 76.46           H
ATOM   3586  CB  HIS A 239     -12.308 -16.562 -20.628  1.00 76.46           C
ATOM   3587 1HB  HIS A 239     -12.227 -16.921 -19.602  1.00 76.46           H
ATOM   3588 2HB  HIS A 239     -12.643 -15.526 -20.578  1.00 76.46           H
ATOM   3589  CG  HIS A 239     -13.352 -17.380 -21.351  1.00 76.46           C
ATOM   3590  ND1 HIS A 239     -14.262 -16.823 -22.232  1.00 76.46           N
ATOM   3591  HD1 HIS A 239     -14.324 -15.855 -22.475  1.00 76.46           H
ATOM   3592  CD2 HIS A 239     -13.619 -18.717 -21.316  1.00 76.46           C
ATOM   3593  HD2 HIS A 239     -13.086 -19.457 -20.719  1.00 76.46           H
ATOM   3594  CE1 HIS A 239     -15.038 -17.790 -22.699  1.00 76.46           C
ATOM   3595  HE1 HIS A 239     -15.853 -17.670 -23.413  1.00 76.46           H
ATOM   3596  NE2 HIS A 239     -14.638 -18.963 -22.129  1.00 76.46           N
ATOM   3597  HN  HIS A 239     -10.322 -15.456 -19.649  1.00 76.46           H
ATOM   3598  N   THR A 240     -10.901 -14.717 -22.777  1.00 78.51           N
ATOM   3599  CA  THR A 240     -10.963 -14.041 -24.062  1.00 78.51           C
ATOM   3600  C   THR A 240      -9.699 -14.327 -24.876  1.00 78.51           C
ATOM   3601  O   THR A 240      -9.767 -14.508 -26.091  1.00 78.51           O
ATOM   3602  HA  THR A 240     -11.804 -14.446 -24.624  1.00 78.51           H
ATOM   3603  CB  THR A 240     -11.193 -12.551 -23.802  1.00 78.51           C
ATOM   3604  HB  THR A 240     -10.301 -12.086 -23.382  1.00 78.51           H
ATOM   3605  OG1 THR A 240     -12.351 -12.518 -22.973  1.00 78.51           O
ATOM   3606  HG1 THR A 240     -12.084 -12.399 -22.016  1.00 78.51           H
ATOM   3607  CG2 THR A 240     -11.616 -11.795 -25.063  1.00 78.51           C
ATOM   3608 1HG2 THR A 240     -12.546 -12.216 -25.445  1.00 78.51           H
ATOM   3609 2HG2 THR A 240     -10.838 -11.887 -25.820  1.00 78.51           H
ATOM   3610 3HG2 THR A 240     -11.767 -10.742 -24.822  1.00 78.51           H
ATOM   3611  HN  THR A 240     -10.845 -14.111 -21.984  1.00 78.51           H
ATOM   3612  N   LEU A 241      -8.576 -14.359 -24.175  1.00 74.88           N
ATOM   3613  CA  LEU A 241      -7.289 -14.522 -24.829  1.00 74.88           C
ATOM   3614  C   LEU A 241      -7.202 -15.925 -25.432  1.00 74.88           C
ATOM   3615  O   LEU A 241      -6.707 -16.097 -26.544  1.00 74.88           O
ATOM   3616  HA  LEU A 241      -7.240 -13.794 -25.639  1.00 74.88           H
ATOM   3617  CB  LEU A 241      -6.150 -14.197 -23.860  1.00 74.88           C
ATOM   3618 1HB  LEU A 241      -6.347 -14.706 -22.916  1.00 74.88           H
ATOM   3619 2HB  LEU A 241      -5.227 -14.616 -24.262  1.00 74.88           H
ATOM   3620  CG  LEU A 241      -5.920 -12.713 -23.569  1.00 74.88           C
ATOM   3621  HG  LEU A 241      -6.854 -12.287 -23.204  1.00 74.88           H
ATOM   3622  CD1 LEU A 241      -4.877 -12.527 -22.465  1.00 74.88           C
ATOM   3623 1HD1 LEU A 241      -5.223 -13.012 -21.552  1.00 74.88           H
ATOM   3624 2HD1 LEU A 241      -3.933 -12.972 -22.778  1.00 74.88           H
ATOM   3625 3HD1 LEU A 241      -4.732 -11.462 -22.278  1.00 74.88           H
ATOM   3626  CD2 LEU A 241      -5.545 -11.956 -24.845  1.00 74.88           C
ATOM   3627 1HD2 LEU A 241      -4.630 -12.377 -25.262  1.00 74.88           H
ATOM   3628 2HD2 LEU A 241      -6.352 -12.048 -25.572  1.00 74.88           H
ATOM   3629 3HD2 LEU A 241      -5.387 -10.903 -24.609  1.00 74.88           H
ATOM   3630  HN  LEU A 241      -8.536 -14.276 -23.179  1.00 74.88           H
ATOM   3631  N   ILE A 242      -7.692 -16.893 -24.671  1.00 74.46           N
ATOM   3632  CA  ILE A 242      -7.673 -18.276 -25.114  1.00 74.46           C
ATOM   3633  C   ILE A 242      -8.439 -18.395 -26.434  1.00 74.46           C
ATOM   3634  O   ILE A 242      -8.006 -19.098 -27.345  1.00 74.46           O
ATOM   3635  HA  ILE A 242      -6.633 -18.548 -25.293  1.00 74.46           H
ATOM   3636  CB  ILE A 242      -8.199 -19.199 -24.013  1.00 74.46           C
ATOM   3637  HB  ILE A 242      -9.129 -18.780 -23.631  1.00 74.46           H
ATOM   3638  CG1 ILE A 242      -7.218 -19.267 -22.840  1.00 74.46           C
ATOM   3639 1HG1 ILE A 242      -6.330 -19.825 -23.136  1.00 74.46           H
ATOM   3640 2HG1 ILE A 242      -6.890 -18.262 -22.577  1.00 74.46           H
ATOM   3641  CG2 ILE A 242      -8.524 -20.587 -24.570  1.00 74.46           C
ATOM   3642 1HG2 ILE A 242      -9.285 -20.499 -25.344  1.00 74.46           H
ATOM   3643 2HG2 ILE A 242      -7.622 -21.028 -24.995  1.00 74.46           H
ATOM   3644 3HG2 ILE A 242      -8.895 -21.223 -23.766  1.00 74.46           H
ATOM   3645  CD1 ILE A 242      -7.864 -19.934 -21.624  1.00 74.46           C
ATOM   3646 1HD1 ILE A 242      -8.738 -19.359 -21.316  1.00 74.46           H
ATOM   3647 2HD1 ILE A 242      -8.169 -20.947 -21.884  1.00 74.46           H
ATOM   3648 3HD1 ILE A 242      -7.146 -19.969 -20.805  1.00 74.46           H
ATOM   3649  HN  ILE A 242      -8.096 -16.744 -23.768  1.00 74.46           H
ATOM   3650  N   GLN A 243      -9.563 -17.696 -26.493  1.00 69.83           N
ATOM   3651  CA  GLN A 243     -10.425 -17.764 -27.661  1.00 69.83           C
ATOM   3652  C   GLN A 243      -9.767 -17.056 -28.848  1.00 69.83           C
ATOM   3653  O   GLN A 243      -9.948 -17.461 -29.995  1.00 69.83           O
ATOM   3654  HA  GLN A 243     -10.535 -18.826 -27.879  1.00 69.83           H
ATOM   3655  CB  GLN A 243     -11.801 -17.167 -27.362  1.00 69.83           C
ATOM   3656 1HB  GLN A 243     -11.684 -16.188 -26.897  1.00 69.83           H
ATOM   3657 2HB  GLN A 243     -12.346 -17.015 -28.294  1.00 69.83           H
ATOM   3658  CG  GLN A 243     -12.607 -18.083 -26.438  1.00 69.83           C
ATOM   3659 1HG  GLN A 243     -12.638 -19.090 -26.856  1.00 69.83           H
ATOM   3660 2HG  GLN A 243     -12.112 -18.155 -25.470  1.00 69.83           H
ATOM   3661  CD  GLN A 243     -14.032 -17.558 -26.251  1.00 69.83           C
ATOM   3662  OE1 GLN A 243     -14.360 -16.438 -26.608  1.00 69.83           O
ATOM   3663  NE2 GLN A 243     -14.857 -18.427 -25.675  1.00 69.83           N
ATOM   3664 1HE2 GLN A 243     -14.524 -19.331 -25.406  1.00 69.83           H
ATOM   3665 2HE2 GLN A 243     -15.811 -18.176 -25.509  1.00 69.83           H
ATOM   3666  HN  GLN A 243      -9.887 -17.094 -25.764  1.00 69.83           H
ATOM   3667  N   ALA A 244      -9.016 -16.011 -28.531  1.00 70.49           N
ATOM   3668  CA  ALA A 244      -8.534 -15.098 -29.553  1.00 70.49           C
ATOM   3669  C   ALA A 244      -7.388 -15.759 -30.322  1.00 70.49           C
ATOM   3670  O   ALA A 244      -7.088 -15.372 -31.450  1.00 70.49           O
ATOM   3671  HA  ALA A 244      -9.358 -14.905 -30.240  1.00 70.49           H
ATOM   3672  CB  ALA A 244      -8.115 -13.778 -28.902  1.00 70.49           C
ATOM   3673 1HB  ALA A 244      -8.972 -13.335 -28.394  1.00 70.49           H
ATOM   3674 2HB  ALA A 244      -7.321 -13.966 -28.179  1.00 70.49           H
ATOM   3675 3HB  ALA A 244      -7.753 -13.094 -29.670  1.00 70.49           H
ATOM   3676  HN  ALA A 244      -8.738 -15.785 -27.597  1.00 70.49           H
ATOM   3677  N   LYS A 245      -6.779 -16.746 -29.680  1.00 58.72           N
ATOM   3678  CA  LYS A 245      -5.671 -17.461 -30.288  1.00 58.72           C
ATOM   3679  C   LYS A 245      -4.652 -16.454 -30.826  1.00 58.72           C
ATOM   3680  O   LYS A 245      -3.610 -16.841 -31.352  1.00 58.72           O
ATOM   3681  HA  LYS A 245      -5.193 -18.050 -29.505  1.00 58.72           H
ATOM   3682  CB  LYS A 245      -6.182 -18.443 -31.344  1.00 58.72           C
ATOM   3683 1HB  LYS A 245      -6.893 -17.941 -32.000  1.00 58.72           H
ATOM   3684 2HB  LYS A 245      -5.352 -18.775 -31.969  1.00 58.72           H
ATOM   3685  CG  LYS A 245      -6.850 -19.654 -30.690  1.00 58.72           C
ATOM   3686 1HG  LYS A 245      -6.221 -20.029 -29.882  1.00 58.72           H
ATOM   3687 2HG  LYS A 245      -7.798 -19.353 -30.242  1.00 58.72           H
ATOM   3688  CD  LYS A 245      -7.094 -20.765 -31.713  1.00 58.72           C
ATOM   3689 1HD  LYS A 245      -7.814 -20.428 -32.458  1.00 58.72           H
ATOM   3690 2HD  LYS A 245      -6.167 -20.986 -32.243  1.00 58.72           H
ATOM   3691  CE  LYS A 245      -7.612 -22.033 -31.031  1.00 58.72           C
ATOM   3692 1HE  LYS A 245      -6.954 -22.305 -30.206  1.00 58.72           H
ATOM   3693 2HE  LYS A 245      -8.598 -21.847 -30.604  1.00 58.72           H
ATOM   3694  NZ  LYS A 245      -7.689 -23.149 -32.001  1.00 58.72           N
ATOM   3695 1HZ  LYS A 245      -8.055 -23.974 -31.539  1.00 58.72           H
ATOM   3696 2HZ  LYS A 245      -8.302 -22.890 -32.766  1.00 58.72           H
ATOM   3697 3HZ  LYS A 245      -6.762 -23.346 -32.363  1.00 58.72           H
ATOM   3698  HN  LYS A 245      -7.032 -17.056 -28.764  1.00 58.72           H
ATOM   3699  N   LYS A 246      -4.990 -15.182 -30.676  1.00 51.81           N
ATOM   3700  CA  LYS A 246      -4.215 -14.123 -31.299  1.00 51.81           C
ATOM   3701  C   LYS A 246      -3.026 -13.772 -30.402  1.00 51.81           C
ATOM   3702  O   LYS A 246      -3.199 -13.180 -29.338  1.00 51.81           O
ATOM   3703  HA  LYS A 246      -3.833 -14.510 -32.243  1.00 51.81           H
ATOM   3704  CB  LYS A 246      -5.110 -12.927 -31.629  1.00 51.81           C
ATOM   3705 1HB  LYS A 246      -5.796 -12.742 -30.803  1.00 51.81           H
ATOM   3706 2HB  LYS A 246      -4.499 -12.031 -31.742  1.00 51.81           H
ATOM   3707  CG  LYS A 246      -5.904 -13.174 -32.914  1.00 51.81           C
ATOM   3708 1HG  LYS A 246      -5.235 -13.535 -33.695  1.00 51.81           H
ATOM   3709 2HG  LYS A 246      -6.644 -13.955 -32.743  1.00 51.81           H
ATOM   3710  CD  LYS A 246      -6.601 -11.896 -33.382  1.00 51.81           C
ATOM   3711 1HD  LYS A 246      -7.329 -11.580 -32.634  1.00 51.81           H
ATOM   3712 2HD  LYS A 246      -5.871 -11.092 -33.476  1.00 51.81           H
ATOM   3713  CE  LYS A 246      -7.303 -12.114 -34.724  1.00 51.81           C
ATOM   3714 1HE  LYS A 246      -6.595 -12.515 -35.450  1.00 51.81           H
ATOM   3715 2HE  LYS A 246      -8.096 -12.853 -34.611  1.00 51.81           H
ATOM   3716  NZ  LYS A 246      -7.870 -10.842 -35.225  1.00 51.81           N
ATOM   3717 1HZ  LYS A 246      -8.348 -11.008 -36.104  1.00 51.81           H
ATOM   3718 2HZ  LYS A 246      -8.527 -10.474 -34.547  1.00 51.81           H
ATOM   3719 3HZ  LYS A 246      -7.122 -10.172 -35.369  1.00 51.81           H
ATOM   3720  HN  LYS A 246      -5.776 -14.871 -30.141  1.00 51.81           H
ATOM   3721  N   SER A 247      -1.844 -14.152 -30.865  1.00 55.08           N
ATOM   3722  CA  SER A 247      -0.642 -14.004 -30.062  1.00 55.08           C
ATOM   3723  C   SER A 247      -0.398 -12.525 -29.755  1.00 55.08           C
ATOM   3724  O   SER A 247      -0.027 -12.173 -28.636  1.00 55.08           O
ATOM   3725  HA  SER A 247      -0.838 -14.558 -29.144  1.00 55.08           H
ATOM   3726  CB  SER A 247       0.572 -14.606 -30.771  1.00 55.08           C
ATOM   3727 1HB  SER A 247       0.594 -15.682 -30.602  1.00 55.08           H
ATOM   3728 2HB  SER A 247       0.476 -14.455 -31.846  1.00 55.08           H
ATOM   3729  OG  SER A 247       1.795 -14.030 -30.319  1.00 55.08           O
ATOM   3730  HG  SER A 247       2.565 -14.427 -30.817  1.00 55.08           H
ATOM   3731  HN  SER A 247      -1.701 -14.555 -31.770  1.00 55.08           H
ATOM   3732  N   SER A 248      -0.616 -11.699 -30.767  1.00 54.26           N
ATOM   3733  CA  SER A 248      -0.005 -10.381 -30.803  1.00 54.26           C
ATOM   3734  C   SER A 248      -0.437  -9.570 -29.580  1.00 54.26           C
ATOM   3735  O   SER A 248       0.326  -8.749 -29.074  1.00 54.26           O
ATOM   3736  HA  SER A 248       1.070 -10.561 -30.783  1.00 54.26           H
ATOM   3737  CB  SER A 248      -0.373  -9.638 -32.089  1.00 54.26           C
ATOM   3738 1HB  SER A 248       0.426  -8.943 -32.347  1.00 54.26           H
ATOM   3739 2HB  SER A 248      -0.452 -10.351 -32.910  1.00 54.26           H
ATOM   3740  OG  SER A 248      -1.599  -8.924 -31.961  1.00 54.26           O
ATOM   3741  HG  SER A 248      -1.790  -8.419 -32.803  1.00 54.26           H
ATOM   3742  HN  SER A 248      -1.197 -11.917 -31.552  1.00 54.26           H
ATOM   3743  N   LYS A 249      -1.660  -9.830 -29.140  1.00 51.47           N
ATOM   3744  CA  LYS A 249      -2.252  -9.045 -28.070  1.00 51.47           C
ATOM   3745  C   LYS A 249      -1.522  -9.344 -26.759  1.00 51.47           C
ATOM   3746  O   LYS A 249      -1.643  -8.594 -25.792  1.00 51.47           O
ATOM   3747  HA  LYS A 249      -2.104  -7.993 -28.315  1.00 51.47           H
ATOM   3748  CB  LYS A 249      -3.762  -9.285 -28.002  1.00 51.47           C
ATOM   3749 1HB  LYS A 249      -3.969 -10.351 -28.095  1.00 51.47           H
ATOM   3750 2HB  LYS A 249      -4.140  -8.971 -27.029  1.00 51.47           H
ATOM   3751  CG  LYS A 249      -4.489  -8.519 -29.109  1.00 51.47           C
ATOM   3752 1HG  LYS A 249      -4.141  -7.487 -29.132  1.00 51.47           H
ATOM   3753 2HG  LYS A 249      -4.249  -8.958 -30.078  1.00 51.47           H
ATOM   3754  CD  LYS A 249      -6.003  -8.548 -28.892  1.00 51.47           C
ATOM   3755 1HD  LYS A 249      -6.364  -9.574 -28.956  1.00 51.47           H
ATOM   3756 2HD  LYS A 249      -6.237  -8.190 -27.889  1.00 51.47           H
ATOM   3757  CE  LYS A 249      -6.722  -7.683 -29.929  1.00 51.47           C
ATOM   3758 1HE  LYS A 249      -6.304  -6.676 -29.925  1.00 51.47           H
ATOM   3759 2HE  LYS A 249      -6.561  -8.091 -30.926  1.00 51.47           H
ATOM   3760  NZ  LYS A 249      -8.173  -7.624 -29.639  1.00 51.47           N
ATOM   3761 1HZ  LYS A 249      -8.634  -7.051 -30.337  1.00 51.47           H
ATOM   3762 2HZ  LYS A 249      -8.560  -8.561 -29.661  1.00 51.47           H
ATOM   3763 3HZ  LYS A 249      -8.318  -7.221 -28.720  1.00 51.47           H
ATOM   3764  HN  LYS A 249      -2.241 -10.559 -29.500  1.00 51.47           H
ATOM   3765  N   HIS A 250      -0.780 -10.442 -26.769  1.00 54.60           N
ATOM   3766  CA  HIS A 250      -0.202 -10.966 -25.544  1.00 54.60           C
ATOM   3767  C   HIS A 250       0.889 -10.017 -25.044  1.00 54.60           C
ATOM   3768  O   HIS A 250       1.025  -9.801 -23.841  1.00 54.60           O
ATOM   3769  HA  HIS A 250      -1.006 -11.000 -24.808  1.00 54.60           H
ATOM   3770  CB  HIS A 250       0.303 -12.395 -25.749  1.00 54.60           C
ATOM   3771 1HB  HIS A 250       0.933 -12.423 -26.638  1.00 54.60           H
ATOM   3772 2HB  HIS A 250       0.933 -12.672 -24.904  1.00 54.60           H
ATOM   3773  CG  HIS A 250      -0.796 -13.420 -25.897  1.00 54.60           C
ATOM   3774  ND1 HIS A 250      -1.417 -14.014 -24.812  1.00 54.60           N
ATOM   3775  HD1 HIS A 250      -1.213 -13.835 -23.850  1.00 54.60           H
ATOM   3776  CD2 HIS A 250      -1.378 -13.949 -27.012  1.00 54.60           C
ATOM   3777  HD2 HIS A 250      -1.124 -13.699 -28.042  1.00 54.60           H
ATOM   3778  CE1 HIS A 250      -2.330 -14.861 -25.266  1.00 54.60           C
ATOM   3779  HE1 HIS A 250      -2.987 -15.482 -24.657  1.00 54.60           H
ATOM   3780  NE2 HIS A 250      -2.303 -14.820 -26.629  1.00 54.60           N
ATOM   3781  HN  HIS A 250      -0.573 -10.969 -27.593  1.00 54.60           H
ATOM   3782  N   LYS A 251       1.638  -9.476 -25.993  1.00 55.46           N
ATOM   3783  CA  LYS A 251       2.856  -8.755 -25.666  1.00 55.46           C
ATOM   3784  C   LYS A 251       2.509  -7.546 -24.794  1.00 55.46           C
ATOM   3785  O   LYS A 251       3.200  -7.263 -23.817  1.00 55.46           O
ATOM   3786  HA  LYS A 251       3.489  -9.428 -25.087  1.00 55.46           H
ATOM   3787  CB  LYS A 251       3.625  -8.395 -26.939  1.00 55.46           C
ATOM   3788 1HB  LYS A 251       2.940  -7.975 -27.675  1.00 55.46           H
ATOM   3789 2HB  LYS A 251       4.363  -7.625 -26.716  1.00 55.46           H
ATOM   3790  CG  LYS A 251       4.322  -9.624 -27.525  1.00 55.46           C
ATOM   3791 1HG  LYS A 251       4.891 -10.130 -26.745  1.00 55.46           H
ATOM   3792 2HG  LYS A 251       3.576 -10.333 -27.885  1.00 55.46           H
ATOM   3793  CD  LYS A 251       5.255  -9.231 -28.672  1.00 55.46           C
ATOM   3794 1HD  LYS A 251       4.675  -8.786 -29.481  1.00 55.46           H
ATOM   3795 2HD  LYS A 251       5.958  -8.472 -28.329  1.00 55.46           H
ATOM   3796  CE  LYS A 251       6.023 -10.446 -29.195  1.00 55.46           C
ATOM   3797 1HE  LYS A 251       6.605 -10.891 -28.388  1.00 55.46           H
ATOM   3798 2HE  LYS A 251       5.321 -11.206 -29.539  1.00 55.46           H
ATOM   3799  NZ  LYS A 251       6.920 -10.054 -30.305  1.00 55.46           N
ATOM   3800 1HZ  LYS A 251       7.417 -10.871 -30.643  1.00 55.46           H
ATOM   3801 2HZ  LYS A 251       6.371  -9.655 -31.059  1.00 55.46           H
ATOM   3802 3HZ  LYS A 251       7.587  -9.366 -29.973  1.00 55.46           H
ATOM   3803  HN  LYS A 251       1.425  -9.524 -26.969  1.00 55.46           H
ATOM   3804  N   ALA A 252       1.439  -6.866 -25.179  1.00 64.06           N
ATOM   3805  CA  ALA A 252       1.060  -5.630 -24.517  1.00 64.06           C
ATOM   3806  C   ALA A 252       0.556  -5.946 -23.107  1.00 64.06           C
ATOM   3807  O   ALA A 252       0.542  -5.074 -22.240  1.00 64.06           O
ATOM   3808  HA  ALA A 252       1.950  -5.006 -24.444  1.00 64.06           H
ATOM   3809  CB  ALA A 252       0.013  -4.900 -25.361  1.00 64.06           C
ATOM   3810 1HB  ALA A 252       0.430  -4.673 -26.342  1.00 64.06           H
ATOM   3811 2HB  ALA A 252      -0.866  -5.534 -25.478  1.00 64.06           H
ATOM   3812 3HB  ALA A 252      -0.272  -3.972 -24.864  1.00 64.06           H
ATOM   3813  HN  ALA A 252       0.838  -7.147 -25.928  1.00 64.06           H
ATOM   3814  N   LEU A 253       0.154  -7.195 -22.923  1.00 67.91           N
ATOM   3815  CA  LEU A 253      -0.467  -7.604 -21.675  1.00 67.91           C
ATOM   3816  C   LEU A 253       0.622  -7.988 -20.671  1.00 67.91           C
ATOM   3817  O   LEU A 253       0.425  -7.876 -19.462  1.00 67.91           O
ATOM   3818  HA  LEU A 253      -1.010  -6.745 -21.282  1.00 67.91           H
ATOM   3819  CB  LEU A 253      -1.492  -8.713 -21.924  1.00 67.91           C
ATOM   3820 1HB  LEU A 253      -1.136  -9.330 -22.750  1.00 67.91           H
ATOM   3821 2HB  LEU A 253      -1.529  -9.352 -21.042  1.00 67.91           H
ATOM   3822  CG  LEU A 253      -2.915  -8.251 -22.245  1.00 67.91           C
ATOM   3823  HG  LEU A 253      -2.852  -7.338 -22.837  1.00 67.91           H
ATOM   3824  CD1 LEU A 253      -3.650  -9.290 -23.093  1.00 67.91           C
ATOM   3825 1HD1 LEU A 253      -3.113  -9.442 -24.029  1.00 67.91           H
ATOM   3826 2HD1 LEU A 253      -3.703 -10.232 -22.548  1.00 67.91           H
ATOM   3827 3HD1 LEU A 253      -4.659  -8.937 -23.307  1.00 67.91           H
ATOM   3828  CD2 LEU A 253      -3.681  -7.908 -20.966  1.00 67.91           C
ATOM   3829 1HD2 LEU A 253      -3.736  -8.790 -20.328  1.00 67.91           H
ATOM   3830 2HD2 LEU A 253      -3.165  -7.107 -20.437  1.00 67.91           H
ATOM   3831 3HD2 LEU A 253      -4.689  -7.583 -21.223  1.00 67.91           H
ATOM   3832  HN  LEU A 253       0.246  -7.918 -23.607  1.00 67.91           H
ATOM   3833  N   LYS A 254       1.748  -8.434 -21.209  1.00 71.14           N
ATOM   3834  CA  LYS A 254       2.787  -9.028 -20.386  1.00 71.14           C
ATOM   3835  C   LYS A 254       3.064  -8.120 -19.187  1.00 71.14           C
ATOM   3836  O   LYS A 254       3.052  -8.573 -18.044  1.00 71.14           O
ATOM   3837  HA  LYS A 254       2.407  -9.981 -20.017  1.00 71.14           H
ATOM   3838  CB  LYS A 254       4.029  -9.332 -21.227  1.00 71.14           C
ATOM   3839 1HB  LYS A 254       4.219  -8.507 -21.914  1.00 71.14           H
ATOM   3840 2HB  LYS A 254       4.901  -9.413 -20.578  1.00 71.14           H
ATOM   3841  CG  LYS A 254       3.852 -10.630 -22.017  1.00 71.14           C
ATOM   3842 1HG  LYS A 254       3.575 -11.438 -21.339  1.00 71.14           H
ATOM   3843 2HG  LYS A 254       3.034 -10.518 -22.729  1.00 71.14           H
ATOM   3844  CD  LYS A 254       5.137 -10.999 -22.761  1.00 71.14           C
ATOM   3845 1HD  LYS A 254       5.383 -10.216 -23.479  1.00 71.14           H
ATOM   3846 2HD  LYS A 254       5.966 -11.056 -22.056  1.00 71.14           H
ATOM   3847  CE  LYS A 254       4.984 -12.336 -23.489  1.00 71.14           C
ATOM   3848 1HE  LYS A 254       4.645 -13.101 -22.790  1.00 71.14           H
ATOM   3849 2HE  LYS A 254       4.222 -12.251 -24.263  1.00 71.14           H
ATOM   3850  NZ  LYS A 254       6.271 -12.746 -24.095  1.00 71.14           N
ATOM   3851 1HZ  LYS A 254       6.147 -13.621 -24.591  1.00 71.14           H
ATOM   3852 2HZ  LYS A 254       6.582 -12.031 -24.744  1.00 71.14           H
ATOM   3853 3HZ  LYS A 254       6.965 -12.865 -23.366  1.00 71.14           H
ATOM   3854  HN  LYS A 254       1.955  -8.393 -22.187  1.00 71.14           H
ATOM   3855  N   VAL A 255       3.308  -6.853 -19.489  1.00 75.55           N
ATOM   3856  CA  VAL A 255       3.711  -5.903 -18.465  1.00 75.55           C
ATOM   3857  C   VAL A 255       2.673  -5.901 -17.341  1.00 75.55           C
ATOM   3858  O   VAL A 255       3.019  -6.063 -16.171  1.00 75.55           O
ATOM   3859  HA  VAL A 255       4.665  -6.241 -18.061  1.00 75.55           H
ATOM   3860  CB  VAL A 255       3.922  -4.521 -19.087  1.00 75.55           C
ATOM   3861  HB  VAL A 255       2.979  -4.208 -19.535  1.00 75.55           H
ATOM   3862  CG1 VAL A 255       4.299  -3.492 -18.019  1.00 75.55           C
ATOM   3863 1HG1 VAL A 255       3.500  -3.425 -17.281  1.00 75.55           H
ATOM   3864 2HG1 VAL A 255       5.222  -3.799 -17.529  1.00 75.55           H
ATOM   3865 3HG1 VAL A 255       4.443  -2.519 -18.488  1.00 75.55           H
ATOM   3866  CG2 VAL A 255       4.975  -4.574 -20.195  1.00 75.55           C
ATOM   3867 1HG2 VAL A 255       5.923  -4.918 -19.779  1.00 75.55           H
ATOM   3868 2HG2 VAL A 255       4.649  -5.262 -20.975  1.00 75.55           H
ATOM   3869 3HG2 VAL A 255       5.106  -3.578 -20.619  1.00 75.55           H
ATOM   3870  HN  VAL A 255       3.234  -6.473 -20.411  1.00 75.55           H
ATOM   3871  N   THR A 256       1.422  -5.716 -17.734  1.00 74.05           N
ATOM   3872  CA  THR A 256       0.363  -5.470 -16.770  1.00 74.05           C
ATOM   3873  C   THR A 256       0.131  -6.710 -15.904  1.00 74.05           C
ATOM   3874  O   THR A 256      -0.105  -6.596 -14.702  1.00 74.05           O
ATOM   3875  HA  THR A 256       0.684  -4.670 -16.103  1.00 74.05           H
ATOM   3876  CB  THR A 256      -0.883  -5.024 -17.539  1.00 74.05           C
ATOM   3877  HB  THR A 256      -1.376  -5.876 -18.009  1.00 74.05           H
ATOM   3878  OG1 THR A 256      -0.400  -4.024 -18.432  1.00 74.05           O
ATOM   3879  HG1 THR A 256       0.043  -3.291 -17.917  1.00 74.05           H
ATOM   3880  CG2 THR A 256      -1.884  -4.281 -16.653  1.00 74.05           C
ATOM   3881 1HG2 THR A 256      -1.410  -3.391 -16.237  1.00 74.05           H
ATOM   3882 2HG2 THR A 256      -2.206  -4.934 -15.842  1.00 74.05           H
ATOM   3883 3HG2 THR A 256      -2.748  -3.987 -17.248  1.00 74.05           H
ATOM   3884  HN  THR A 256       1.128  -5.732 -18.690  1.00 74.05           H
ATOM   3885  N   ILE A 257       0.207  -7.865 -16.549  1.00 76.96           N
ATOM   3886  CA  ILE A 257       0.016  -9.125 -15.851  1.00 76.96           C
ATOM   3887  C   ILE A 257       1.066  -9.255 -14.745  1.00 76.96           C
ATOM   3888  O   ILE A 257       0.734  -9.559 -13.601  1.00 76.96           O
ATOM   3889  HA  ILE A 257      -0.970  -9.096 -15.388  1.00 76.96           H
ATOM   3890  CB  ILE A 257       0.018 -10.291 -16.841  1.00 76.96           C
ATOM   3891  HB  ILE A 257       0.887 -10.186 -17.490  1.00 76.96           H
ATOM   3892  CG1 ILE A 257      -1.223 -10.253 -17.735  1.00 76.96           C
ATOM   3893 1HG1 ILE A 257      -2.117 -10.406 -17.130  1.00 76.96           H
ATOM   3894 2HG1 ILE A 257      -1.314  -9.269 -18.195  1.00 76.96           H
ATOM   3895  CG2 ILE A 257       0.158 -11.629 -16.111  1.00 76.96           C
ATOM   3896 1HG2 ILE A 257       1.094 -11.643 -15.554  1.00 76.96           H
ATOM   3897 2HG2 ILE A 257      -0.677 -11.757 -15.423  1.00 76.96           H
ATOM   3898 3HG2 ILE A 257       0.156 -12.441 -16.839  1.00 76.96           H
ATOM   3899  CD1 ILE A 257      -1.147 -11.326 -18.823  1.00 76.96           C
ATOM   3900 1HD1 ILE A 257      -0.266 -11.156 -19.441  1.00 76.96           H
ATOM   3901 2HD1 ILE A 257      -1.081 -12.310 -18.359  1.00 76.96           H
ATOM   3902 3HD1 ILE A 257      -2.042 -11.277 -19.445  1.00 76.96           H
ATOM   3903  HN  ILE A 257       0.394  -7.948 -17.527  1.00 76.96           H
ATOM   3904  N   THR A 258       2.313  -9.017 -15.127  1.00 81.65           N
ATOM   3905  CA  THR A 258       3.424  -9.197 -14.208  1.00 81.65           C
ATOM   3906  C   THR A 258       3.252  -8.298 -12.981  1.00 81.65           C
ATOM   3907  O   THR A 258       3.387  -8.756 -11.848  1.00 81.65           O
ATOM   3908  HA  THR A 258       3.413 -10.227 -13.853  1.00 81.65           H
ATOM   3909  CB  THR A 258       4.720  -8.934 -14.976  1.00 81.65           C
ATOM   3910  HB  THR A 258       4.791  -7.888 -15.274  1.00 81.65           H
ATOM   3911  OG1 THR A 258       4.688  -9.877 -16.044  1.00 81.65           O
ATOM   3912  HG1 THR A 258       4.212  -9.486 -16.832  1.00 81.65           H
ATOM   3913  CG2 THR A 258       5.965  -9.321 -14.175  1.00 81.65           C
ATOM   3914 1HG2 THR A 258       5.926 -10.384 -13.934  1.00 81.65           H
ATOM   3915 2HG2 THR A 258       5.998  -8.741 -13.253  1.00 81.65           H
ATOM   3916 3HG2 THR A 258       6.857  -9.115 -14.766  1.00 81.65           H
ATOM   3917  HN  THR A 258       2.568  -8.708 -16.043  1.00 81.65           H
ATOM   3918  N   VAL A 259       2.956  -7.035 -13.250  1.00 80.87           N
ATOM   3919  CA  VAL A 259       2.832  -6.053 -12.186  1.00 80.87           C
ATOM   3920  C   VAL A 259       1.747  -6.503 -11.206  1.00 80.87           C
ATOM   3921  O   VAL A 259       1.936  -6.435  -9.992  1.00 80.87           O
ATOM   3922  HA  VAL A 259       3.786  -6.015 -11.661  1.00 80.87           H
ATOM   3923  CB  VAL A 259       2.564  -4.669 -12.781  1.00 80.87           C
ATOM   3924  HB  VAL A 259       1.737  -4.761 -13.485  1.00 80.87           H
ATOM   3925  CG1 VAL A 259       2.146  -3.676 -11.693  1.00 80.87           C
ATOM   3926 1HG1 VAL A 259       1.237  -4.031 -11.208  1.00 80.87           H
ATOM   3927 2HG1 VAL A 259       2.943  -3.591 -10.954  1.00 80.87           H
ATOM   3928 3HG1 VAL A 259       1.962  -2.701 -12.143  1.00 80.87           H
ATOM   3929  CG2 VAL A 259       3.782  -4.157 -13.551  1.00 80.87           C
ATOM   3930 1HG2 VAL A 259       4.636  -4.088 -12.877  1.00 80.87           H
ATOM   3931 2HG2 VAL A 259       4.015  -4.847 -14.363  1.00 80.87           H
ATOM   3932 3HG2 VAL A 259       3.564  -3.172 -13.963  1.00 80.87           H
ATOM   3933  HN  VAL A 259       2.802  -6.680 -14.172  1.00 80.87           H
ATOM   3934  N   LEU A 260       0.635  -6.953 -11.769  1.00 76.61           N
ATOM   3935  CA  LEU A 260      -0.521  -7.306 -10.963  1.00 76.61           C
ATOM   3936  C   LEU A 260      -0.193  -8.539 -10.120  1.00 76.61           C
ATOM   3937  O   LEU A 260      -0.542  -8.601  -8.942  1.00 76.61           O
ATOM   3938  HA  LEU A 260      -0.718  -6.470 -10.291  1.00 76.61           H
ATOM   3939  CB  LEU A 260      -1.758  -7.476 -11.848  1.00 76.61           C
ATOM   3940 1HB  LEU A 260      -1.472  -8.047 -12.731  1.00 76.61           H
ATOM   3941 2HB  LEU A 260      -2.489  -8.075 -11.304  1.00 76.61           H
ATOM   3942  CG  LEU A 260      -2.438  -6.185 -12.307  1.00 76.61           C
ATOM   3943  HG  LEU A 260      -1.663  -5.467 -12.575  1.00 76.61           H
ATOM   3944  CD1 LEU A 260      -3.284  -6.426 -13.559  1.00 76.61           C
ATOM   3945 1HD1 LEU A 260      -2.645  -6.790 -14.364  1.00 76.61           H
ATOM   3946 2HD1 LEU A 260      -4.052  -7.167 -13.341  1.00 76.61           H
ATOM   3947 3HD1 LEU A 260      -3.756  -5.492 -13.864  1.00 76.61           H
ATOM   3948  CD2 LEU A 260      -3.256  -5.564 -11.173  1.00 76.61           C
ATOM   3949 1HD2 LEU A 260      -4.024  -6.267 -10.851  1.00 76.61           H
ATOM   3950 2HD2 LEU A 260      -2.599  -5.334 -10.334  1.00 76.61           H
ATOM   3951 3HD2 LEU A 260      -3.729  -4.647 -11.526  1.00 76.61           H
ATOM   3952  HN  LEU A 260       0.518  -7.077 -12.754  1.00 76.61           H
ATOM   3953  N   THR A 261       0.474  -9.491 -10.756  1.00 84.39           N
ATOM   3954  CA  THR A 261       0.821 -10.735 -10.090  1.00 84.39           C
ATOM   3955  C   THR A 261       1.758 -10.465  -8.911  1.00 84.39           C
ATOM   3956  O   THR A 261       1.553 -10.989  -7.818  1.00 84.39           O
ATOM   3957  HA  THR A 261      -0.090 -11.171  -9.681  1.00 84.39           H
ATOM   3958  CB  THR A 261       1.417 -11.681 -11.135  1.00 84.39           C
ATOM   3959  HB  THR A 261       2.349 -11.282 -11.535  1.00 84.39           H
ATOM   3960  OG1 THR A 261       0.367 -11.856 -12.082  1.00 84.39           O
ATOM   3961  HG1 THR A 261       0.417 -11.146 -12.784  1.00 84.39           H
ATOM   3962  CG2 THR A 261       1.659 -13.087 -10.582  1.00 84.39           C
ATOM   3963 1HG2 THR A 261       0.714 -13.512 -10.244  1.00 84.39           H
ATOM   3964 2HG2 THR A 261       2.353 -13.033  -9.744  1.00 84.39           H
ATOM   3965 3HG2 THR A 261       2.081 -13.717 -11.364  1.00 84.39           H
ATOM   3966  HN  THR A 261       0.776  -9.423 -11.707  1.00 84.39           H
ATOM   3967  N   VAL A 262       2.767  -9.647  -9.173  1.00 87.47           N
ATOM   3968  CA  VAL A 262       3.769  -9.347  -8.165  1.00 87.47           C
ATOM   3969  C   VAL A 262       3.102  -8.641  -6.983  1.00 87.47           C
ATOM   3970  O   VAL A 262       3.420  -8.922  -5.828  1.00 87.47           O
ATOM   3971  HA  VAL A 262       4.183 -10.295  -7.820  1.00 87.47           H
ATOM   3972  CB  VAL A 262       4.906  -8.531  -8.783  1.00 87.47           C
ATOM   3973  HB  VAL A 262       4.466  -7.668  -9.284  1.00 87.47           H
ATOM   3974  CG1 VAL A 262       5.859  -8.013  -7.704  1.00 87.47           C
ATOM   3975 1HG1 VAL A 262       5.310  -7.377  -7.010  1.00 87.47           H
ATOM   3976 2HG1 VAL A 262       6.288  -8.856  -7.163  1.00 87.47           H
ATOM   3977 3HG1 VAL A 262       6.658  -7.437  -8.171  1.00 87.47           H
ATOM   3978  CG2 VAL A 262       5.660  -9.350  -9.834  1.00 87.47           C
ATOM   3979 1HG2 VAL A 262       6.083 -10.239  -9.366  1.00 87.47           H
ATOM   3980 2HG2 VAL A 262       4.972  -9.647 -10.625  1.00 87.47           H
ATOM   3981 3HG2 VAL A 262       6.463  -8.746 -10.257  1.00 87.47           H
ATOM   3982  HN  VAL A 262       2.905  -9.193 -10.054  1.00 87.47           H
ATOM   3983  N   PHE A 263       2.189  -7.739  -7.312  1.00 82.54           N
ATOM   3984  CA  PHE A 263       1.472  -6.994  -6.291  1.00 82.54           C
ATOM   3985  C   PHE A 263       0.716  -7.937  -5.353  1.00 82.54           C
ATOM   3986  O   PHE A 263       0.888  -7.877  -4.137  1.00 82.54           O
ATOM   3987  HA  PHE A 263       2.211  -6.433  -5.721  1.00 82.54           H
ATOM   3988  CB  PHE A 263       0.464  -6.099  -7.016  1.00 82.54           C
ATOM   3989 1HB  PHE A 263       0.999  -5.465  -7.723  1.00 82.54           H
ATOM   3990 2HB  PHE A 263      -0.210  -6.727  -7.599  1.00 82.54           H
ATOM   3991  CG  PHE A 263      -0.365  -5.214  -6.084  1.00 82.54           C
ATOM   3992  CD1 PHE A 263      -1.653  -5.546  -5.798  1.00 82.54           C
ATOM   3993  HD1 PHE A 263      -2.094  -6.443  -6.232  1.00 82.54           H
ATOM   3994  CD2 PHE A 263       0.185  -4.094  -5.542  1.00 82.54           C
ATOM   3995  HD2 PHE A 263       1.217  -3.828  -5.772  1.00 82.54           H
ATOM   3996  CE1 PHE A 263      -2.422  -4.724  -4.932  1.00 82.54           C
ATOM   3997  HE1 PHE A 263      -3.454  -4.990  -4.703  1.00 82.54           H
ATOM   3998  CE2 PHE A 263      -0.585  -3.272  -4.677  1.00 82.54           C
ATOM   3999  HE2 PHE A 263      -0.144  -2.375  -4.242  1.00 82.54           H
ATOM   4000  CZ  PHE A 263      -1.872  -3.605  -4.390  1.00 82.54           C
ATOM   4001  HZ  PHE A 263      -2.463  -2.974  -3.726  1.00 82.54           H
ATOM   4002  HN  PHE A 263       1.938  -7.516  -8.253  1.00 82.54           H
ATOM   4003  N   VAL A 264      -0.105  -8.786  -5.954  1.00 86.53           N
ATOM   4004  CA  VAL A 264      -0.964  -9.669  -5.184  1.00 86.53           C
ATOM   4005  C   VAL A 264      -0.103 -10.533  -4.261  1.00 86.53           C
ATOM   4006  O   VAL A 264      -0.427 -10.708  -3.087  1.00 86.53           O
ATOM   4007  HA  VAL A 264      -1.615  -9.044  -4.573  1.00 86.53           H
ATOM   4008  CB  VAL A 264      -1.845 -10.493  -6.124  1.00 86.53           C
ATOM   4009  HB  VAL A 264      -1.196 -10.975  -6.856  1.00 86.53           H
ATOM   4010  CG1 VAL A 264      -2.587 -11.591  -5.359  1.00 86.53           C
ATOM   4011 1HG1 VAL A 264      -1.864 -12.256  -4.885  1.00 86.53           H
ATOM   4012 2HG1 VAL A 264      -3.219 -11.138  -4.595  1.00 86.53           H
ATOM   4013 3HG1 VAL A 264      -3.206 -12.162  -6.051  1.00 86.53           H
ATOM   4014  CG2 VAL A 264      -2.825  -9.597  -6.884  1.00 86.53           C
ATOM   4015 1HG2 VAL A 264      -3.466  -9.075  -6.174  1.00 86.53           H
ATOM   4016 2HG2 VAL A 264      -2.269  -8.869  -7.475  1.00 86.53           H
ATOM   4017 3HG2 VAL A 264      -3.439 -10.209  -7.545  1.00 86.53           H
ATOM   4018  HN  VAL A 264      -0.189  -8.875  -6.947  1.00 86.53           H
ATOM   4019  N   LEU A 265       0.978 -11.051  -4.826  1.00 88.39           N
ATOM   4020  CA  LEU A 265       1.825 -11.985  -4.104  1.00 88.39           C
ATOM   4021  C   LEU A 265       2.461 -11.271  -2.909  1.00 88.39           C
ATOM   4022  O   LEU A 265       2.620 -11.862  -1.842  1.00 88.39           O
ATOM   4023  HA  LEU A 265       1.186 -12.784  -3.729  1.00 88.39           H
ATOM   4024  CB  LEU A 265       2.843 -12.626  -5.049  1.00 88.39           C
ATOM   4025 1HB  LEU A 265       3.334 -11.834  -5.614  1.00 88.39           H
ATOM   4026 2HB  LEU A 265       3.611 -13.113  -4.448  1.00 88.39           H
ATOM   4027  CG  LEU A 265       2.286 -13.650  -6.040  1.00 88.39           C
ATOM   4028  HG  LEU A 265       1.490 -13.173  -6.613  1.00 88.39           H
ATOM   4029  CD1 LEU A 265       3.360 -14.089  -7.038  1.00 88.39           C
ATOM   4030 1HD1 LEU A 265       3.716 -13.222  -7.594  1.00 88.39           H
ATOM   4031 2HD1 LEU A 265       4.193 -14.541  -6.499  1.00 88.39           H
ATOM   4032 3HD1 LEU A 265       2.937 -14.816  -7.730  1.00 88.39           H
ATOM   4033  CD2 LEU A 265       1.663 -14.840  -5.307  1.00 88.39           C
ATOM   4034 1HD2 LEU A 265       2.422 -15.325  -4.693  1.00 88.39           H
ATOM   4035 2HD2 LEU A 265       0.850 -14.490  -4.672  1.00 88.39           H
ATOM   4036 3HD2 LEU A 265       1.275 -15.552  -6.035  1.00 88.39           H
ATOM   4037  HN  LEU A 265       1.276 -10.843  -5.757  1.00 88.39           H
ATOM   4038  N   SER A 266       2.806 -10.011  -3.128  1.00 89.88           N
ATOM   4039  CA  SER A 266       3.520  -9.245  -2.121  1.00 89.88           C
ATOM   4040  C   SER A 266       2.548  -8.765  -1.042  1.00 89.88           C
ATOM   4041  O   SER A 266       2.911  -8.675   0.130  1.00 89.88           O
ATOM   4042  HA  SER A 266       4.251  -9.934  -1.699  1.00 89.88           H
ATOM   4043  CB  SER A 266       4.247  -8.054  -2.749  1.00 89.88           C
ATOM   4044 1HB  SER A 266       4.807  -7.524  -1.978  1.00 89.88           H
ATOM   4045 2HB  SER A 266       4.973  -8.415  -3.478  1.00 89.88           H
ATOM   4046  OG  SER A 266       3.345  -7.152  -3.384  1.00 89.88           O
ATOM   4047  HG  SER A 266       3.259  -7.381  -4.354  1.00 89.88           H
ATOM   4048  HN  SER A 266       2.606  -9.515  -3.973  1.00 89.88           H
ATOM   4049  N   GLN A 267       1.332  -8.468  -1.476  1.00 84.80           N
ATOM   4050  CA  GLN A 267       0.361  -7.830  -0.603  1.00 84.80           C
ATOM   4051  C   GLN A 267      -0.380  -8.881   0.225  1.00 84.80           C
ATOM   4052  O   GLN A 267      -0.827  -8.600   1.336  1.00 84.80           O
ATOM   4053  HA  GLN A 267       0.943  -7.184   0.054  1.00 84.80           H
ATOM   4054  CB  GLN A 267      -0.620  -6.974  -1.407  1.00 84.80           C
ATOM   4055 1HB  GLN A 267      -1.074  -7.577  -2.193  1.00 84.80           H
ATOM   4056 2HB  GLN A 267      -1.427  -6.634  -0.759  1.00 84.80           H
ATOM   4057  CG  GLN A 267       0.087  -5.766  -2.027  1.00 84.80           C
ATOM   4058 1HG  GLN A 267       0.934  -6.103  -2.624  1.00 84.80           H
ATOM   4059 2HG  GLN A 267      -0.594  -5.250  -2.704  1.00 84.80           H
ATOM   4060  CD  GLN A 267       0.570  -4.799  -0.945  1.00 84.80           C
ATOM   4061  OE1 GLN A 267      -0.014  -4.675   0.119  1.00 84.80           O
ATOM   4062  NE2 GLN A 267       1.667  -4.122  -1.275  1.00 84.80           N
ATOM   4063 1HE2 GLN A 267       2.097  -4.272  -2.165  1.00 84.80           H
ATOM   4064 2HE2 GLN A 267       2.061  -3.465  -0.633  1.00 84.80           H
ATOM   4065  HN  GLN A 267       1.007  -8.656  -2.403  1.00 84.80           H
ATOM   4066  N   PHE A 268      -0.488 -10.071  -0.348  1.00 91.10           N
ATOM   4067  CA  PHE A 268      -1.351 -11.096   0.213  1.00 91.10           C
ATOM   4068  C   PHE A 268      -0.947 -11.427   1.651  1.00 91.10           C
ATOM   4069  O   PHE A 268      -1.766 -11.347   2.565  1.00 91.10           O
ATOM   4070  HA  PHE A 268      -2.368 -10.703   0.205  1.00 91.10           H
ATOM   4071  CB  PHE A 268      -1.182 -12.346  -0.652  1.00 91.10           C
ATOM   4072 1HB  PHE A 268      -1.414 -12.094  -1.687  1.00 91.10           H
ATOM   4073 2HB  PHE A 268      -0.137 -12.655  -0.626  1.00 91.10           H
ATOM   4074  CG  PHE A 268      -2.058 -13.525  -0.221  1.00 91.10           C
ATOM   4075  CD1 PHE A 268      -1.523 -14.536   0.514  1.00 91.10           C
ATOM   4076  HD1 PHE A 268      -0.470 -14.507   0.797  1.00 91.10           H
ATOM   4077  CD2 PHE A 268      -3.371 -13.561  -0.573  1.00 91.10           C
ATOM   4078  HD2 PHE A 268      -3.799 -12.750  -1.162  1.00 91.10           H
ATOM   4079  CE1 PHE A 268      -2.335 -15.630   0.914  1.00 91.10           C
ATOM   4080  HE1 PHE A 268      -1.907 -16.441   1.503  1.00 91.10           H
ATOM   4081  CE2 PHE A 268      -4.183 -14.655  -0.173  1.00 91.10           C
ATOM   4082  HE2 PHE A 268      -5.236 -14.684  -0.455  1.00 91.10           H
ATOM   4083  CZ  PHE A 268      -3.648 -15.666   0.562  1.00 91.10           C
ATOM   4084  HZ  PHE A 268      -4.272 -16.505   0.869  1.00 91.10           H
ATOM   4085  HN  PHE A 268       0.000 -10.338  -1.178  1.00 91.10           H
ATOM   4086  N   PRO A 269       0.319 -11.803   1.878  1.00 94.59           N
ATOM   4087  CA  PRO A 269       0.765 -12.184   3.220  1.00 94.59           C
ATOM   4088  C   PRO A 269       0.441 -11.122   4.258  1.00 94.59           C
ATOM   4089  O   PRO A 269      -0.023 -11.439   5.353  1.00 94.59           O
ATOM   4090  HA  PRO A 269       0.234 -13.077   3.552  1.00 94.59           H
ATOM   4091  CB  PRO A 269       2.274 -12.380   3.060  1.00 94.59           C
ATOM   4092 1HB  PRO A 269       2.823 -11.465   3.280  1.00 94.59           H
ATOM   4093 2HB  PRO A 269       2.653 -13.148   3.734  1.00 94.59           H
ATOM   4094  CG  PRO A 269       2.423 -12.789   1.599  1.00 94.59           C
ATOM   4095 1HG  PRO A 269       3.437 -12.625   1.235  1.00 94.59           H
ATOM   4096 2HG  PRO A 269       2.211 -13.848   1.451  1.00 94.59           H
ATOM   4097  CD  PRO A 269       1.412 -11.900   0.893  1.00 94.59           C
ATOM   4098 1HD  PRO A 269       1.828 -10.920   0.659  1.00 94.59           H
ATOM   4099 2HD  PRO A 269       1.080 -12.335  -0.050  1.00 94.59           H
ATOM   4100  N   TYR A 270       0.697  -9.877   3.884  1.00 91.89           N
ATOM   4101  CA  TYR A 270       0.505  -8.766   4.800  1.00 91.89           C
ATOM   4102  C   TYR A 270      -0.967  -8.625   5.191  1.00 91.89           C
ATOM   4103  O   TYR A 270      -1.287  -8.447   6.365  1.00 91.89           O
ATOM   4104  HA  TYR A 270       1.094  -8.963   5.696  1.00 91.89           H
ATOM   4105  CB  TYR A 270       0.940  -7.512   4.039  1.00 91.89           C
ATOM   4106 1HB  TYR A 270       2.008  -7.577   3.832  1.00 91.89           H
ATOM   4107 2HB  TYR A 270       0.430  -7.488   3.077  1.00 91.89           H
ATOM   4108  CG  TYR A 270       0.659  -6.204   4.782  1.00 91.89           C
ATOM   4109  CD1 TYR A 270      -0.157  -5.248   4.211  1.00 91.89           C
ATOM   4110  HD1 TYR A 270      -0.600  -5.425   3.231  1.00 91.89           H
ATOM   4111  CD2 TYR A 270       1.221  -5.981   6.023  1.00 91.89           C
ATOM   4112  HD2 TYR A 270       1.865  -6.736   6.473  1.00 91.89           H
ATOM   4113  CE1 TYR A 270      -0.421  -4.017   4.910  1.00 91.89           C
ATOM   4114  HE1 TYR A 270      -1.063  -3.254   4.471  1.00 91.89           H
ATOM   4115  CE2 TYR A 270       0.956  -4.750   6.722  1.00 91.89           C
ATOM   4116  HE2 TYR A 270       1.393  -4.560   7.702  1.00 91.89           H
ATOM   4117  CZ  TYR A 270       0.148  -3.829   6.131  1.00 91.89           C
ATOM   4118  OH  TYR A 270      -0.102  -2.667   6.791  1.00 91.89           O
ATOM   4119  HH  TYR A 270       0.242  -2.725   7.728  1.00 91.89           H
ATOM   4120  HN  TYR A 270       1.029  -9.623   2.976  1.00 91.89           H
ATOM   4121  N   ASN A 271      -1.825  -8.711   4.184  1.00 89.52           N
ATOM   4122  CA  ASN A 271      -3.247  -8.501   4.393  1.00 89.52           C
ATOM   4123  C   ASN A 271      -3.816  -9.662   5.210  1.00 89.52           C
ATOM   4124  O   ASN A 271      -4.818  -9.505   5.905  1.00 89.52           O
ATOM   4125  HA  ASN A 271      -3.322  -7.547   4.916  1.00 89.52           H
ATOM   4126  CB  ASN A 271      -3.997  -8.448   3.060  1.00 89.52           C
ATOM   4127 1HB  ASN A 271      -3.631  -9.236   2.401  1.00 89.52           H
ATOM   4128 2HB  ASN A 271      -5.057  -8.640   3.228  1.00 89.52           H
ATOM   4129  CG  ASN A 271      -3.821  -7.087   2.385  1.00 89.52           C
ATOM   4130  OD1 ASN A 271      -4.346  -6.076   2.820  1.00 89.52           O
ATOM   4131  ND2 ASN A 271      -3.053  -7.117   1.299  1.00 89.52           N
ATOM   4132 1HD2 ASN A 271      -2.651  -7.981   0.995  1.00 89.52           H
ATOM   4133 2HD2 ASN A 271      -2.877  -6.277   0.787  1.00 89.52           H
ATOM   4134  HN  ASN A 271      -1.562  -8.919   3.242  1.00 89.52           H
ATOM   4135  N   CYS A 272      -3.151 -10.803   5.099  1.00 94.67           N
ATOM   4136  CA  CYS A 272      -3.510 -11.960   5.902  1.00 94.67           C
ATOM   4137  C   CYS A 272      -3.355 -11.587   7.378  1.00 94.67           C
ATOM   4138  O   CYS A 272      -4.245 -11.851   8.185  1.00 94.67           O
ATOM   4139  HA  CYS A 272      -4.549 -12.192   5.669  1.00 94.67           H
ATOM   4140  CB  CYS A 272      -2.674 -13.187   5.532  1.00 94.67           C
ATOM   4141 1HB  CYS A 272      -1.616 -12.925   5.516  1.00 94.67           H
ATOM   4142 2HB  CYS A 272      -2.798 -13.963   6.288  1.00 94.67           H
ATOM   4143  SG  CYS A 272      -3.186 -13.822   3.894  1.00 94.67           S
ATOM   4144  HG  CYS A 272      -2.581 -12.875   3.183  1.00 94.67           H
ATOM   4145  HN  CYS A 272      -2.381 -10.944   4.476  1.00 94.67           H
ATOM   4146  N   ILE A 273      -2.218 -10.979   7.685  1.00 93.67           N
ATOM   4147  CA  ILE A 273      -1.919 -10.601   9.056  1.00 93.67           C
ATOM   4148  C   ILE A 273      -2.849  -9.463   9.481  1.00 93.67           C
ATOM   4149  O   ILE A 273      -3.326  -9.437  10.615  1.00 93.67           O
ATOM   4150  HA  ILE A 273      -2.123 -11.467   9.686  1.00 93.67           H
ATOM   4151  CB  ILE A 273      -0.433 -10.270   9.208  1.00 93.67           C
ATOM   4152  HB  ILE A 273      -0.189  -9.468   8.512  1.00 93.67           H
ATOM   4153  CG1 ILE A 273       0.437 -11.473   8.837  1.00 93.67           C
ATOM   4154 1HG1 ILE A 273       0.255 -11.750   7.798  1.00 93.67           H
ATOM   4155 2HG1 ILE A 273       1.490 -11.202   8.915  1.00 93.67           H
ATOM   4156  CG2 ILE A 273      -0.128  -9.755  10.616  1.00 93.67           C
ATOM   4157 1HG2 ILE A 273      -0.708  -8.852  10.807  1.00 93.67           H
ATOM   4158 2HG2 ILE A 273      -0.393 -10.518  11.348  1.00 93.67           H
ATOM   4159 3HG2 ILE A 273       0.935  -9.528  10.697  1.00 93.67           H
ATOM   4160  CD1 ILE A 273       0.142 -12.666   9.748  1.00 93.67           C
ATOM   4161 1HD1 ILE A 273       0.348 -12.392  10.783  1.00 93.67           H
ATOM   4162 2HD1 ILE A 273      -0.906 -12.949   9.649  1.00 93.67           H
ATOM   4163 3HD1 ILE A 273       0.774 -13.506   9.462  1.00 93.67           H
ATOM   4164  HN  ILE A 273      -1.511 -10.746   7.019  1.00 93.67           H
ATOM   4165  N   LEU A 274      -3.080  -8.550   8.549  1.00 90.31           N
ATOM   4166  CA  LEU A 274      -3.971  -7.431   8.801  1.00 90.31           C
ATOM   4167  C   LEU A 274      -5.342  -7.962   9.226  1.00 90.31           C
ATOM   4168  O   LEU A 274      -5.972  -7.413  10.128  1.00 90.31           O
ATOM   4169  HA  LEU A 274      -3.551  -6.859   9.629  1.00 90.31           H
ATOM   4170  CB  LEU A 274      -4.021  -6.501   7.587  1.00 90.31           C
ATOM   4171 1HB  LEU A 274      -3.967  -7.111   6.685  1.00 90.31           H
ATOM   4172 2HB  LEU A 274      -4.990  -6.002   7.576  1.00 90.31           H
ATOM   4173  CG  LEU A 274      -2.928  -5.433   7.515  1.00 90.31           C
ATOM   4174  HG  LEU A 274      -1.960  -5.934   7.541  1.00 90.31           H
ATOM   4175  CD1 LEU A 274      -3.003  -4.661   6.196  1.00 90.31           C
ATOM   4176 1HD1 LEU A 274      -2.873  -5.352   5.363  1.00 90.31           H
ATOM   4177 2HD1 LEU A 274      -3.974  -4.173   6.115  1.00 90.31           H
ATOM   4178 3HD1 LEU A 274      -2.215  -3.909   6.171  1.00 90.31           H
ATOM   4179  CD2 LEU A 274      -2.989  -4.503   8.728  1.00 90.31           C
ATOM   4180 1HD2 LEU A 274      -3.959  -4.008   8.758  1.00 90.31           H
ATOM   4181 2HD2 LEU A 274      -2.849  -5.085   9.639  1.00 90.31           H
ATOM   4182 3HD2 LEU A 274      -2.201  -3.754   8.651  1.00 90.31           H
ATOM   4183  HN  LEU A 274      -2.670  -8.567   7.637  1.00 90.31           H
ATOM   4184  N   LEU A 275      -5.763  -9.025   8.556  1.00 92.73           N
ATOM   4185  CA  LEU A 275      -7.061  -9.617   8.831  1.00 92.73           C
ATOM   4186  C   LEU A 275      -7.095 -10.108  10.280  1.00 92.73           C
ATOM   4187  O   LEU A 275      -8.052  -9.844  11.006  1.00 92.73           O
ATOM   4188  HA  LEU A 275      -7.809  -8.833   8.714  1.00 92.73           H
ATOM   4189  CB  LEU A 275      -7.381 -10.706   7.805  1.00 92.73           C
ATOM   4190 1HB  LEU A 275      -7.339 -10.263   6.810  1.00 92.73           H
ATOM   4191 2HB  LEU A 275      -6.598 -11.463   7.851  1.00 92.73           H
ATOM   4192  CG  LEU A 275      -8.734 -11.402   7.966  1.00 92.73           C
ATOM   4193  HG  LEU A 275      -8.790 -11.811   8.974  1.00 92.73           H
ATOM   4194  CD1 LEU A 275      -9.885 -10.404   7.818  1.00 92.73           C
ATOM   4195 1HD1 LEU A 275      -9.796  -9.632   8.582  1.00 92.73           H
ATOM   4196 2HD1 LEU A 275      -9.843  -9.945   6.831  1.00 92.73           H
ATOM   4197 3HD1 LEU A 275     -10.835 -10.925   7.937  1.00 92.73           H
ATOM   4198  CD2 LEU A 275      -8.866 -12.576   6.994  1.00 92.73           C
ATOM   4199 1HD2 LEU A 275      -8.779 -12.212   5.970  1.00 92.73           H
ATOM   4200 2HD2 LEU A 275      -8.075 -13.300   7.190  1.00 92.73           H
ATOM   4201 3HD2 LEU A 275      -9.836 -13.053   7.129  1.00 92.73           H
ATOM   4202  HN  LEU A 275      -5.235  -9.478   7.838  1.00 92.73           H
ATOM   4203  N   VAL A 276      -6.040 -10.815  10.657  1.00 94.63           N
ATOM   4204  CA  VAL A 276      -5.944 -11.357  12.002  1.00 94.63           C
ATOM   4205  C   VAL A 276      -6.030 -10.214  13.015  1.00 94.63           C
ATOM   4206  O   VAL A 276      -6.775 -10.299  13.990  1.00 94.63           O
ATOM   4207  HA  VAL A 276      -6.794 -12.023  12.150  1.00 94.63           H
ATOM   4208  CB  VAL A 276      -4.664 -12.185  12.142  1.00 94.63           C
ATOM   4209  HB  VAL A 276      -3.822 -11.550  11.865  1.00 94.63           H
ATOM   4210  CG1 VAL A 276      -4.458 -12.633  13.590  1.00 94.63           C
ATOM   4211 1HG1 VAL A 276      -4.380 -11.757  14.234  1.00 94.63           H
ATOM   4212 2HG1 VAL A 276      -5.304 -13.242  13.906  1.00 94.63           H
ATOM   4213 3HG1 VAL A 276      -3.541 -13.219  13.662  1.00 94.63           H
ATOM   4214  CG2 VAL A 276      -4.681 -13.385  11.193  1.00 94.63           C
ATOM   4215 1HG2 VAL A 276      -5.535 -14.020  11.426  1.00 94.63           H
ATOM   4216 2HG2 VAL A 276      -4.759 -13.034  10.164  1.00 94.63           H
ATOM   4217 3HG2 VAL A 276      -3.760 -13.956  11.314  1.00 94.63           H
ATOM   4218  HN  VAL A 276      -5.262 -11.019  10.062  1.00 94.63           H
ATOM   4219  N   GLN A 277      -5.259  -9.170  12.749  1.00 90.73           N
ATOM   4220  CA  GLN A 277      -5.205  -8.031  13.648  1.00 90.73           C
ATOM   4221  C   GLN A 277      -6.584  -7.375  13.757  1.00 90.73           C
ATOM   4222  O   GLN A 277      -6.964  -6.894  14.824  1.00 90.73           O
ATOM   4223  HA  GLN A 277      -4.912  -8.438  14.616  1.00 90.73           H
ATOM   4224  CB  GLN A 277      -4.152  -7.020  13.191  1.00 90.73           C
ATOM   4225 1HB  GLN A 277      -4.263  -6.831  12.123  1.00 90.73           H
ATOM   4226 2HB  GLN A 277      -4.310  -6.069  13.700  1.00 90.73           H
ATOM   4227  CG  GLN A 277      -2.739  -7.531  13.480  1.00 90.73           C
ATOM   4228 1HG  GLN A 277      -2.661  -7.822  14.527  1.00 90.73           H
ATOM   4229 2HG  GLN A 277      -2.543  -8.423  12.885  1.00 90.73           H
ATOM   4230  CD  GLN A 277      -1.693  -6.460  13.163  1.00 90.73           C
ATOM   4231  OE1 GLN A 277      -1.918  -5.546  12.387  1.00 90.73           O
ATOM   4232  NE2 GLN A 277      -0.540  -6.623  13.805  1.00 90.73           N
ATOM   4233 1HE2 GLN A 277      -0.420  -7.396  14.429  1.00 90.73           H
ATOM   4234 2HE2 GLN A 277       0.207  -5.974  13.664  1.00 90.73           H
ATOM   4235  HN  GLN A 277      -4.678  -9.096  11.938  1.00 90.73           H
ATOM   4236  N   THR A 278      -7.294  -7.377  12.639  1.00 91.83           N
ATOM   4237  CA  THR A 278      -8.601  -6.744  12.582  1.00 91.83           C
ATOM   4238  C   THR A 278      -9.597  -7.495  13.466  1.00 91.83           C
ATOM   4239  O   THR A 278     -10.365  -6.879  14.204  1.00 91.83           O
ATOM   4240  HA  THR A 278      -8.511  -5.735  12.986  1.00 91.83           H
ATOM   4241  CB  THR A 278      -9.026  -6.670  11.114  1.00 91.83           C
ATOM   4242  HB  THR A 278      -9.174  -7.668  10.701  1.00 91.83           H
ATOM   4243  OG1 THR A 278      -8.005  -5.893  10.495  1.00 91.83           O
ATOM   4244  HG1 THR A 278      -7.328  -6.494  10.069  1.00 91.83           H
ATOM   4245  CG2 THR A 278     -10.297  -5.842  10.914  1.00 91.83           C
ATOM   4246 1HG2 THR A 278     -10.127  -4.824  11.265  1.00 91.83           H
ATOM   4247 2HG2 THR A 278     -11.115  -6.289  11.478  1.00 91.83           H
ATOM   4248 3HG2 THR A 278     -10.555  -5.822   9.855  1.00 91.83           H
ATOM   4249  HN  THR A 278      -6.992  -7.801  11.785  1.00 91.83           H
ATOM   4250  N   ILE A 279      -9.554  -8.815  13.363  1.00 92.38           N
ATOM   4251  CA  ILE A 279     -10.447  -9.657  14.141  1.00 92.38           C
ATOM   4252  C   ILE A 279     -10.101  -9.525  15.625  1.00 92.38           C
ATOM   4253  O   ILE A 279     -10.991  -9.404  16.465  1.00 92.38           O
ATOM   4254  HA  ILE A 279     -11.460  -9.286  13.988  1.00 92.38           H
ATOM   4255  CB  ILE A 279     -10.409 -11.097  13.626  1.00 92.38           C
ATOM   4256  HB  ILE A 279      -9.371 -11.430  13.618  1.00 92.38           H
ATOM   4257  CG1 ILE A 279     -10.921 -11.179  12.187  1.00 92.38           C
ATOM   4258 1HG1 ILE A 279     -12.002 -11.038  12.173  1.00 92.38           H
ATOM   4259 2HG1 ILE A 279     -10.487 -10.373  11.596  1.00 92.38           H
ATOM   4260  CG2 ILE A 279     -11.176 -12.034  14.562  1.00 92.38           C
ATOM   4261 1HG2 ILE A 279     -10.726 -12.005  15.554  1.00 92.38           H
ATOM   4262 2HG2 ILE A 279     -12.216 -11.712  14.625  1.00 92.38           H
ATOM   4263 3HG2 ILE A 279     -11.133 -13.051  14.172  1.00 92.38           H
ATOM   4264  CD1 ILE A 279     -10.570 -12.528  11.556  1.00 92.38           C
ATOM   4265 1HD1 ILE A 279      -9.487 -12.655  11.549  1.00 92.38           H
ATOM   4266 2HD1 ILE A 279     -11.026 -13.330  12.135  1.00 92.38           H
ATOM   4267 3HD1 ILE A 279     -10.945 -12.559  10.533  1.00 92.38           H
ATOM   4268  HN  ILE A 279      -8.924  -9.308  12.762  1.00 92.38           H
ATOM   4269  N   ASP A 280      -8.805  -9.552  15.903  1.00 91.43           N
ATOM   4270  CA  ASP A 280      -8.333  -9.494  17.276  1.00 91.43           C
ATOM   4271  C   ASP A 280      -8.716  -8.144  17.885  1.00 91.43           C
ATOM   4272  O   ASP A 280      -9.006  -8.057  19.077  1.00 91.43           O
ATOM   4273  HA  ASP A 280      -8.815 -10.331  17.780  1.00 91.43           H
ATOM   4274  CB  ASP A 280      -6.810  -9.626  17.340  1.00 91.43           C
ATOM   4275 1HB  ASP A 280      -6.498 -10.533  16.822  1.00 91.43           H
ATOM   4276 2HB  ASP A 280      -6.346  -8.787  16.821  1.00 91.43           H
ATOM   4277  CG  ASP A 280      -6.324  -9.667  18.790  1.00 91.43           C
ATOM   4278  OD1 ASP A 280      -6.890 -10.476  19.556  1.00 91.43           O
ATOM   4279  OD2 ASP A 280      -5.397  -8.888  19.100  1.00 91.43           O
ATOM   4280  HN  ASP A 280      -8.086  -9.613  15.211  1.00 91.43           H
ATOM   4281  N   ALA A 281      -8.705  -7.124  17.039  1.00 90.57           N
ATOM   4282  CA  ALA A 281      -9.043  -5.782  17.481  1.00 90.57           C
ATOM   4283  C   ALA A 281     -10.471  -5.774  18.032  1.00 90.57           C
ATOM   4284  O   ALA A 281     -10.798  -4.974  18.906  1.00 90.57           O
ATOM   4285  HA  ALA A 281      -8.353  -5.512  18.281  1.00 90.57           H
ATOM   4286  CB  ALA A 281      -8.861  -4.801  16.321  1.00 90.57           C
ATOM   4287 1HB  ALA A 281      -7.824  -4.823  15.986  1.00 90.57           H
ATOM   4288 2HB  ALA A 281      -9.515  -5.087  15.497  1.00 90.57           H
ATOM   4289 3HB  ALA A 281      -9.114  -3.794  16.653  1.00 90.57           H
ATOM   4290  HN  ALA A 281      -8.472  -7.204  16.070  1.00 90.57           H
ATOM   4291  N   TYR A 282     -11.281  -6.675  17.497  1.00 79.98           N
ATOM   4292  CA  TYR A 282     -12.676  -6.758  17.897  1.00 79.98           C
ATOM   4293  C   TYR A 282     -12.878  -7.839  18.961  1.00 79.98           C
ATOM   4294  O   TYR A 282     -13.525  -7.599  19.979  1.00 79.98           O
ATOM   4295  HA  TYR A 282     -12.965  -5.792  18.311  1.00 79.98           H
ATOM   4296  CB  TYR A 282     -13.453  -7.147  16.638  1.00 79.98           C
ATOM   4297 1HB  TYR A 282     -13.205  -6.448  15.839  1.00 79.98           H
ATOM   4298 2HB  TYR A 282     -13.125  -8.134  16.311  1.00 79.98           H
ATOM   4299  CG  TYR A 282     -14.972  -7.168  16.825  1.00 79.98           C
ATOM   4300  CD1 TYR A 282     -15.632  -8.370  16.980  1.00 79.98           C
ATOM   4301  HD1 TYR A 282     -15.072  -9.304  16.968  1.00 79.98           H
ATOM   4302  CD2 TYR A 282     -15.681  -5.984  16.840  1.00 79.98           C
ATOM   4303  HD2 TYR A 282     -15.159  -5.034  16.718  1.00 79.98           H
ATOM   4304  CE1 TYR A 282     -17.061  -8.389  17.156  1.00 79.98           C
ATOM   4305  HE1 TYR A 282     -17.595  -9.331  17.280  1.00 79.98           H
ATOM   4306  CE2 TYR A 282     -17.110  -6.003  17.016  1.00 79.98           C
ATOM   4307  HE2 TYR A 282     -17.682  -5.075  17.030  1.00 79.98           H
ATOM   4308  CZ  TYR A 282     -17.729  -7.204  17.166  1.00 79.98           C
ATOM   4309  OH  TYR A 282     -19.079  -7.222  17.333  1.00 79.98           O
ATOM   4310  HH  TYR A 282     -19.435  -6.288  17.336  1.00 79.98           H
ATOM   4311  HN  TYR A 282     -11.000  -7.339  16.804  1.00 79.98           H
ATOM   4312  N   ALA A 283     -12.312  -9.006  18.689  1.00 88.71           N
ATOM   4313  CA  ALA A 283     -12.629 -10.191  19.467  1.00 88.71           C
ATOM   4314  C   ALA A 283     -11.650 -10.306  20.636  1.00 88.71           C
ATOM   4315  O   ALA A 283     -11.938 -10.972  21.629  1.00 88.71           O
ATOM   4316  HA  ALA A 283     -13.639 -10.070  19.860  1.00 88.71           H
ATOM   4317  CB  ALA A 283     -12.599 -11.422  18.558  1.00 88.71           C
ATOM   4318 1HB  ALA A 283     -13.333 -11.303  17.761  1.00 88.71           H
ATOM   4319 2HB  ALA A 283     -11.605 -11.528  18.123  1.00 88.71           H
ATOM   4320 3HB  ALA A 283     -12.837 -12.311  19.142  1.00 88.71           H
ATOM   4321  HN  ALA A 283     -11.649  -9.148  17.953  1.00 88.71           H
ATOM   4322  N   MET A 284     -10.512  -9.645  20.480  1.00 82.34           N
ATOM   4323  CA  MET A 284      -9.487  -9.666  21.510  1.00 82.34           C
ATOM   4324  C   MET A 284      -9.228 -11.093  21.997  1.00 82.34           C
ATOM   4325  O   MET A 284      -9.140 -11.337  23.199  1.00 82.34           O
ATOM   4326  HA  MET A 284      -8.589  -9.267  21.038  1.00 82.34           H
ATOM   4327  CB  MET A 284      -9.930  -8.797  22.689  1.00 82.34           C
ATOM   4328 1HB  MET A 284     -10.834  -9.213  23.133  1.00 82.34           H
ATOM   4329 2HB  MET A 284      -9.161  -8.807  23.462  1.00 82.34           H
ATOM   4330  CG  MET A 284     -10.191  -7.358  22.241  1.00 82.34           C
ATOM   4331 1HG  MET A 284      -9.281  -6.927  21.823  1.00 82.34           H
ATOM   4332 2HG  MET A 284     -10.942  -7.344  21.451  1.00 82.34           H
ATOM   4333  SD  MET A 284     -10.747  -6.379  23.626  1.00 82.34           S
ATOM   4334  CE  MET A 284     -11.008  -4.811  22.813  1.00 82.34           C
ATOM   4335 1HE  MET A 284     -10.069  -4.468  22.376  1.00 82.34           H
ATOM   4336 2HE  MET A 284     -11.753  -4.929  22.026  1.00 82.34           H
ATOM   4337 3HE  MET A 284     -11.359  -4.079  23.539  1.00 82.34           H
ATOM   4338  HN  MET A 284     -10.286  -9.104  19.670  1.00 82.34           H
ATOM   4339  N   PHE A 285      -9.112 -12.000  21.037  1.00 84.78           N
ATOM   4340  CA  PHE A 285      -9.040 -13.417  21.351  1.00 84.78           C
ATOM   4341  C   PHE A 285      -7.604 -13.835  21.671  1.00 84.78           C
ATOM   4342  O   PHE A 285      -7.373 -14.919  22.205  1.00 84.78           O
ATOM   4343  HA  PHE A 285      -9.669 -13.587  22.225  1.00 84.78           H
ATOM   4344  CB  PHE A 285      -9.515 -14.175  20.110  1.00 84.78           C
ATOM   4345 1HB  PHE A 285      -9.641 -15.227  20.365  1.00 84.78           H
ATOM   4346 2HB  PHE A 285     -10.495 -13.797  19.819  1.00 84.78           H
ATOM   4347  CG  PHE A 285      -8.567 -14.066  18.914  1.00 84.78           C
ATOM   4348  CD1 PHE A 285      -8.722 -13.059  18.013  1.00 84.78           C
ATOM   4349  HD1 PHE A 285      -9.522 -12.330  18.143  1.00 84.78           H
ATOM   4350  CD2 PHE A 285      -7.569 -14.975  18.752  1.00 84.78           C
ATOM   4351  HD2 PHE A 285      -7.444 -15.782  19.474  1.00 84.78           H
ATOM   4352  CE1 PHE A 285      -7.843 -12.957  16.903  1.00 84.78           C
ATOM   4353  HE1 PHE A 285      -7.968 -12.151  16.180  1.00 84.78           H
ATOM   4354  CE2 PHE A 285      -6.689 -14.874  17.642  1.00 84.78           C
ATOM   4355  HE2 PHE A 285      -5.889 -15.603  17.512  1.00 84.78           H
ATOM   4356  CZ  PHE A 285      -6.845 -13.867  16.740  1.00 84.78           C
ATOM   4357  HZ  PHE A 285      -6.169 -13.789  15.888  1.00 84.78           H
ATOM   4358  HN  PHE A 285      -9.069 -11.780  20.063  1.00 84.78           H
ATOM   4359  N   ILE A 286      -6.675 -12.953  21.332  1.00 85.93           N
ATOM   4360  CA  ILE A 286      -5.268 -13.213  21.585  1.00 85.93           C
ATOM   4361  C   ILE A 286      -4.918 -12.766  23.005  1.00 85.93           C
ATOM   4362  O   ILE A 286      -4.798 -11.571  23.272  1.00 85.93           O
ATOM   4363  HA  ILE A 286      -5.117 -14.290  21.515  1.00 85.93           H
ATOM   4364  CB  ILE A 286      -4.401 -12.563  20.504  1.00 85.93           C
ATOM   4365  HB  ILE A 286      -4.587 -11.489  20.517  1.00 85.93           H
ATOM   4366  CG1 ILE A 286      -4.785 -13.072  19.114  1.00 85.93           C
ATOM   4367 1HG1 ILE A 286      -4.573 -14.139  19.042  1.00 85.93           H
ATOM   4368 2HG1 ILE A 286      -5.857 -12.948  18.960  1.00 85.93           H
ATOM   4369  CG2 ILE A 286      -2.913 -12.767  20.799  1.00 85.93           C
ATOM   4370 1HG2 ILE A 286      -2.668 -12.318  21.761  1.00 85.93           H
ATOM   4371 2HG2 ILE A 286      -2.692 -13.834  20.830  1.00 85.93           H
ATOM   4372 3HG2 ILE A 286      -2.320 -12.296  20.016  1.00 85.93           H
ATOM   4373  CD1 ILE A 286      -4.018 -12.320  18.024  1.00 85.93           C
ATOM   4374 1HD1 ILE A 286      -4.251 -11.257  18.084  1.00 85.93           H
ATOM   4375 2HD1 ILE A 286      -2.947 -12.466  18.166  1.00 85.93           H
ATOM   4376 3HD1 ILE A 286      -4.310 -12.701  17.045  1.00 85.93           H
ATOM   4377  HN  ILE A 286      -6.870 -12.076  20.893  1.00 85.93           H
ATOM   4378  N   SER A 287      -4.764 -13.749  23.880  1.00 84.25           N
ATOM   4379  CA  SER A 287      -4.446 -13.471  25.270  1.00 84.25           C
ATOM   4380  C   SER A 287      -3.015 -13.916  25.578  1.00 84.25           C
ATOM   4381  O   SER A 287      -2.453 -13.543  26.607  1.00 84.25           O
ATOM   4382  HA  SER A 287      -4.542 -12.391  25.378  1.00 84.25           H
ATOM   4383  CB  SER A 287      -5.432 -14.167  26.211  1.00 84.25           C
ATOM   4384 1HB  SER A 287      -5.149 -13.968  27.244  1.00 84.25           H
ATOM   4385 2HB  SER A 287      -6.428 -13.747  26.067  1.00 84.25           H
ATOM   4386  OG  SER A 287      -5.474 -15.575  25.994  1.00 84.25           O
ATOM   4387  HG  SER A 287      -6.152 -15.993  26.598  1.00 84.25           H
ATOM   4388  HN  SER A 287      -4.853 -14.719  23.652  1.00 84.25           H
ATOM   4389  N   ASN A 288      -2.466 -14.708  24.668  1.00 85.88           N
ATOM   4390  CA  ASN A 288      -1.147 -15.281  24.873  1.00 85.88           C
ATOM   4391  C   ASN A 288      -0.087 -14.315  24.339  1.00 85.88           C
ATOM   4392  O   ASN A 288      -0.109 -13.951  23.164  1.00 85.88           O
ATOM   4393  HA  ASN A 288      -1.065 -15.436  25.948  1.00 85.88           H
ATOM   4394  CB  ASN A 288      -1.000 -16.606  24.121  1.00 85.88           C
ATOM   4395 1HB  ASN A 288      -1.843 -17.256  24.354  1.00 85.88           H
ATOM   4396 2HB  ASN A 288      -1.024 -16.423  23.047  1.00 85.88           H
ATOM   4397  CG  ASN A 288       0.308 -17.306  24.495  1.00 85.88           C
ATOM   4398  OD1 ASN A 288       1.344 -16.687  24.678  1.00 85.88           O
ATOM   4399  ND2 ASN A 288       0.204 -18.628  24.598  1.00 85.88           N
ATOM   4400 1HD2 ASN A 288      -0.675 -19.074  24.434  1.00 85.88           H
ATOM   4401 2HD2 ASN A 288       1.006 -19.175  24.838  1.00 85.88           H
ATOM   4402  HN  ASN A 288      -2.906 -14.957  23.806  1.00 85.88           H
ATOM   4403  N   CYS A 289       0.815 -13.926  25.229  1.00 90.93           N
ATOM   4404  CA  CYS A 289       1.823 -12.937  24.889  1.00 90.93           C
ATOM   4405  C   CYS A 289       2.705 -13.512  23.779  1.00 90.93           C
ATOM   4406  O   CYS A 289       3.094 -12.797  22.856  1.00 90.93           O
ATOM   4407  HA  CYS A 289       1.289 -12.053  24.540  1.00 90.93           H
ATOM   4408  CB  CYS A 289       2.643 -12.522  26.112  1.00 90.93           C
ATOM   4409 1HB  CYS A 289       1.983 -12.135  26.888  1.00 90.93           H
ATOM   4410 2HB  CYS A 289       3.153 -13.390  26.530  1.00 90.93           H
ATOM   4411  SG  CYS A 289       3.868 -11.247  25.641  1.00 90.93           S
ATOM   4412  HN  CYS A 289       0.864 -14.275  26.165  1.00 90.93           H
ATOM   4413  N   ALA A 290       2.996 -14.798  23.904  1.00 93.06           N
ATOM   4414  CA  ALA A 290       3.900 -15.456  22.975  1.00 93.06           C
ATOM   4415  C   ALA A 290       3.317 -15.379  21.563  1.00 93.06           C
ATOM   4416  O   ALA A 290       4.037 -15.107  20.604  1.00 93.06           O
ATOM   4417  HA  ALA A 290       4.848 -14.918  22.997  1.00 93.06           H
ATOM   4418  CB  ALA A 290       4.140 -16.897  23.429  1.00 93.06           C
ATOM   4419 1HB  ALA A 290       4.582 -16.895  24.426  1.00 93.06           H
ATOM   4420 2HB  ALA A 290       3.191 -17.433  23.454  1.00 93.06           H
ATOM   4421 3HB  ALA A 290       4.818 -17.389  22.732  1.00 93.06           H
ATOM   4422  HN  ALA A 290       2.627 -15.388  24.622  1.00 93.06           H
ATOM   4423  N   VAL A 291       2.017 -15.624  21.479  1.00 93.25           N
ATOM   4424  CA  VAL A 291       1.328 -15.581  20.201  1.00 93.25           C
ATOM   4425  C   VAL A 291       1.343 -14.147  19.666  1.00 93.25           C
ATOM   4426  O   VAL A 291       1.593 -13.925  18.483  1.00 93.25           O
ATOM   4427  HA  VAL A 291       1.878 -16.219  19.509  1.00 93.25           H
ATOM   4428  CB  VAL A 291      -0.085 -16.149  20.349  1.00 93.25           C
ATOM   4429  HB  VAL A 291      -0.608 -15.557  21.100  1.00 93.25           H
ATOM   4430  CG1 VAL A 291      -0.862 -16.035  19.036  1.00 93.25           C
ATOM   4431 1HG1 VAL A 291      -0.935 -14.987  18.747  1.00 93.25           H
ATOM   4432 2HG1 VAL A 291      -0.341 -16.591  18.256  1.00 93.25           H
ATOM   4433 3HG1 VAL A 291      -1.862 -16.446  19.169  1.00 93.25           H
ATOM   4434  CG2 VAL A 291      -0.044 -17.598  20.838  1.00 93.25           C
ATOM   4435 1HG2 VAL A 291       0.505 -18.209  20.120  1.00 93.25           H
ATOM   4436 2HG2 VAL A 291       0.453 -17.641  21.807  1.00 93.25           H
ATOM   4437 3HG2 VAL A 291      -1.062 -17.978  20.934  1.00 93.25           H
ATOM   4438  HN  VAL A 291       1.439 -15.847  22.264  1.00 93.25           H
ATOM   4439  N   SER A 292       1.071 -13.212  20.564  1.00 93.42           N
ATOM   4440  CA  SER A 292       1.005 -11.810  20.188  1.00 93.42           C
ATOM   4441  C   SER A 292       2.357 -11.351  19.638  1.00 93.42           C
ATOM   4442  O   SER A 292       2.414 -10.629  18.644  1.00 93.42           O
ATOM   4443  HA  SER A 292       0.239 -11.755  19.415  1.00 93.42           H
ATOM   4444  CB  SER A 292       0.593 -10.940  21.377  1.00 93.42           C
ATOM   4445 1HB  SER A 292      -0.325 -11.334  21.814  1.00 93.42           H
ATOM   4446 2HB  SER A 292       1.361 -10.992  22.148  1.00 93.42           H
ATOM   4447  OG  SER A 292       0.391  -9.580  20.999  1.00 93.42           O
ATOM   4448  HG  SER A 292      -0.442  -9.497  20.453  1.00 93.42           H
ATOM   4449  HN  SER A 292       0.899 -13.398  21.532  1.00 93.42           H
ATOM   4450  N   THR A 293       3.412 -11.789  20.310  1.00 89.89           N
ATOM   4451  CA  THR A 293       4.758 -11.397  19.927  1.00 89.89           C
ATOM   4452  C   THR A 293       5.070 -11.878  18.508  1.00 89.89           C
ATOM   4453  O   THR A 293       5.583 -11.116  17.690  1.00 89.89           O
ATOM   4454  HA  THR A 293       4.809 -10.308  19.914  1.00 89.89           H
ATOM   4455  CB  THR A 293       5.726 -11.941  20.979  1.00 89.89           C
ATOM   4456  HB  THR A 293       5.681 -13.029  21.025  1.00 89.89           H
ATOM   4457  OG1 THR A 293       5.358 -11.260  22.175  1.00 89.89           O
ATOM   4458  HG1 THR A 293       4.692 -11.803  22.687  1.00 89.89           H
ATOM   4459  CG2 THR A 293       7.170 -11.501  20.730  1.00 89.89           C
ATOM   4460 1HG2 THR A 293       7.227 -10.412  20.752  1.00 89.89           H
ATOM   4461 2HG2 THR A 293       7.497 -11.862  19.755  1.00 89.89           H
ATOM   4462 3HG2 THR A 293       7.815 -11.914  21.505  1.00 89.89           H
ATOM   4463  HN  THR A 293       3.359 -12.399  21.100  1.00 89.89           H
ATOM   4464  N   ASN A 294       4.747 -13.138  18.260  1.00 92.09           N
ATOM   4465  CA  ASN A 294       5.053 -13.751  16.979  1.00 92.09           C
ATOM   4466  C   ASN A 294       4.255 -13.049  15.879  1.00 92.09           C
ATOM   4467  O   ASN A 294       4.756 -12.852  14.773  1.00 92.09           O
ATOM   4468  HA  ASN A 294       6.130 -13.631  16.854  1.00 92.09           H
ATOM   4469  CB  ASN A 294       4.668 -15.232  16.970  1.00 92.09           C
ATOM   4470 1HB  ASN A 294       3.665 -15.353  17.377  1.00 92.09           H
ATOM   4471 2HB  ASN A 294       4.643 -15.599  15.944  1.00 92.09           H
ATOM   4472  CG  ASN A 294       5.660 -16.061  17.789  1.00 92.09           C
ATOM   4473  OD1 ASN A 294       6.784 -15.660  18.043  1.00 92.09           O
ATOM   4474  ND2 ASN A 294       5.183 -17.237  18.187  1.00 92.09           N
ATOM   4475 1HD2 ASN A 294       4.251 -17.506  17.945  1.00 92.09           H
ATOM   4476 2HD2 ASN A 294       5.756 -17.852  18.729  1.00 92.09           H
ATOM   4477  HN  ASN A 294       4.286 -13.737  18.915  1.00 92.09           H
ATOM   4478  N   ILE A 295       3.026 -12.690  16.221  1.00 91.92           N
ATOM   4479  CA  ILE A 295       2.146 -12.032  15.270  1.00 91.92           C
ATOM   4480  C   ILE A 295       2.744 -10.679  14.881  1.00 91.92           C
ATOM   4481  O   ILE A 295       2.739 -10.308  13.708  1.00 91.92           O
ATOM   4482  HA  ILE A 295       2.101 -12.658  14.379  1.00 91.92           H
ATOM   4483  CB  ILE A 295       0.726 -11.939  15.830  1.00 91.92           C
ATOM   4484  HB  ILE A 295       0.789 -11.619  16.870  1.00 91.92           H
ATOM   4485  CG1 ILE A 295       0.041 -13.307  15.819  1.00 91.92           C
ATOM   4486 1HG1 ILE A 295      -0.137 -13.620  14.790  1.00 91.92           H
ATOM   4487 2HG1 ILE A 295       0.698 -14.050  16.269  1.00 91.92           H
ATOM   4488  CG2 ILE A 295      -0.091 -10.883  15.082  1.00 91.92           C
ATOM   4489 1HG2 ILE A 295       0.391  -9.910  15.186  1.00 91.92           H
ATOM   4490 2HG2 ILE A 295      -0.148 -11.149  14.026  1.00 91.92           H
ATOM   4491 3HG2 ILE A 295      -1.096 -10.837  15.500  1.00 91.92           H
ATOM   4492  CD1 ILE A 295      -1.286 -13.262  16.580  1.00 91.92           C
ATOM   4493 1HD1 ILE A 295      -1.101 -12.972  17.615  1.00 91.92           H
ATOM   4494 2HD1 ILE A 295      -1.949 -12.535  16.112  1.00 91.92           H
ATOM   4495 3HD1 ILE A 295      -1.751 -14.248  16.557  1.00 91.92           H
ATOM   4496  HN  ILE A 295       2.631 -12.843  17.127  1.00 91.92           H
ATOM   4497  N   ASP A 296       3.245  -9.978  15.888  1.00 93.36           N
ATOM   4498  CA  ASP A 296       3.790  -8.647  15.676  1.00 93.36           C
ATOM   4499  C   ASP A 296       5.007  -8.741  14.753  1.00 93.36           C
ATOM   4500  O   ASP A 296       5.184  -7.906  13.867  1.00 93.36           O
ATOM   4501  HA  ASP A 296       2.976  -8.072  15.235  1.00 93.36           H
ATOM   4502  CB  ASP A 296       4.244  -8.021  16.996  1.00 93.36           C
ATOM   4503 1HB  ASP A 296       4.730  -8.777  17.613  1.00 93.36           H
ATOM   4504 2HB  ASP A 296       4.984  -7.246  16.799  1.00 93.36           H
ATOM   4505  CG  ASP A 296       3.058  -7.421  17.754  1.00 93.36           C
ATOM   4506  OD1 ASP A 296       1.915  -7.767  17.386  1.00 93.36           O
ATOM   4507  OD2 ASP A 296       3.322  -6.630  18.686  1.00 93.36           O
ATOM   4508  HN  ASP A 296       3.282 -10.304  16.833  1.00 93.36           H
ATOM   4509  N   ILE A 297       5.814  -9.763  14.993  1.00 93.16           N
ATOM   4510  CA  ILE A 297       6.995  -9.992  14.178  1.00 93.16           C
ATOM   4511  C   ILE A 297       6.566 -10.313  12.745  1.00 93.16           C
ATOM   4512  O   ILE A 297       7.125  -9.775  11.790  1.00 93.16           O
ATOM   4513  HA  ILE A 297       7.569  -9.065  14.167  1.00 93.16           H
ATOM   4514  CB  ILE A 297       7.882 -11.067  14.809  1.00 93.16           C
ATOM   4515  HB  ILE A 297       7.255 -11.922  15.062  1.00 93.16           H
ATOM   4516  CG1 ILE A 297       8.509 -10.565  16.111  1.00 93.16           C
ATOM   4517 1HG1 ILE A 297       9.219  -9.767  15.893  1.00 93.16           H
ATOM   4518 2HG1 ILE A 297       7.736 -10.138  16.750  1.00 93.16           H
ATOM   4519  CG2 ILE A 297       8.938 -11.558  13.817  1.00 93.16           C
ATOM   4520 1HG2 ILE A 297       8.445 -11.982  12.942  1.00 93.16           H
ATOM   4521 2HG2 ILE A 297       9.566 -10.722  13.511  1.00 93.16           H
ATOM   4522 3HG2 ILE A 297       9.555 -12.322  14.291  1.00 93.16           H
ATOM   4523  CD1 ILE A 297       9.220 -11.700  16.851  1.00 93.16           C
ATOM   4524 1HD1 ILE A 297       8.502 -12.485  17.088  1.00 93.16           H
ATOM   4525 2HD1 ILE A 297      10.008 -12.108  16.218  1.00 93.16           H
ATOM   4526 3HD1 ILE A 297       9.657 -11.316  17.773  1.00 93.16           H
ATOM   4527  HN  ILE A 297       5.673 -10.428  15.727  1.00 93.16           H
ATOM   4528  N   CYS A 298       5.576 -11.187  12.639  1.00 94.78           N
ATOM   4529  CA  CYS A 298       5.073 -11.595  11.338  1.00 94.78           C
ATOM   4530  C   CYS A 298       4.600 -10.345  10.593  1.00 94.78           C
ATOM   4531  O   CYS A 298       4.825 -10.212   9.391  1.00 94.78           O
ATOM   4532  HA  CYS A 298       5.904 -12.067  10.815  1.00 94.78           H
ATOM   4533  CB  CYS A 298       3.961 -12.639  11.463  1.00 94.78           C
ATOM   4534 1HB  CYS A 298       3.251 -12.336  12.233  1.00 94.78           H
ATOM   4535 2HB  CYS A 298       3.407 -12.706  10.527  1.00 94.78           H
ATOM   4536  SG  CYS A 298       4.678 -14.269  11.882  1.00 94.78           S
ATOM   4537  HG  CYS A 298       4.901 -13.998  13.165  1.00 94.78           H
ATOM   4538  HN  CYS A 298       5.121 -11.614  13.421  1.00 94.78           H
ATOM   4539  N   PHE A 299       3.954  -9.460  11.338  1.00 93.75           N
ATOM   4540  CA  PHE A 299       3.449  -8.225  10.763  1.00 93.75           C
ATOM   4541  C   PHE A 299       4.585  -7.396  10.160  1.00 93.75           C
ATOM   4542  O   PHE A 299       4.487  -6.937   9.023  1.00 93.75           O
ATOM   4543  HA  PHE A 299       2.744  -8.498   9.977  1.00 93.75           H
ATOM   4544  CB  PHE A 299       2.804  -7.432  11.902  1.00 93.75           C
ATOM   4545 1HB  PHE A 299       1.993  -8.023  12.328  1.00 93.75           H
ATOM   4546 2HB  PHE A 299       3.541  -7.285  12.691  1.00 93.75           H
ATOM   4547  CG  PHE A 299       2.253  -6.069  11.477  1.00 93.75           C
ATOM   4548  CD1 PHE A 299       2.988  -4.944  11.686  1.00 93.75           C
ATOM   4549  HD1 PHE A 299       3.969  -5.013  12.156  1.00 93.75           H
ATOM   4550  CD2 PHE A 299       1.029  -5.983  10.891  1.00 93.75           C
ATOM   4551  HD2 PHE A 299       0.440  -6.885  10.723  1.00 93.75           H
ATOM   4552  CE1 PHE A 299       2.477  -3.679  11.293  1.00 93.75           C
ATOM   4553  HE1 PHE A 299       3.065  -2.777  11.460  1.00 93.75           H
ATOM   4554  CE2 PHE A 299       0.518  -4.718  10.497  1.00 93.75           C
ATOM   4555  HE2 PHE A 299      -0.463  -4.649  10.027  1.00 93.75           H
ATOM   4556  CZ  PHE A 299       1.253  -3.593  10.706  1.00 93.75           C
ATOM   4557  HZ  PHE A 299       0.860  -2.622  10.404  1.00 93.75           H
ATOM   4558  HN  PHE A 299       3.775  -9.575  12.315  1.00 93.75           H
ATOM   4559  N   GLN A 300       5.636  -7.228  10.949  1.00 90.52           N
ATOM   4560  CA  GLN A 300       6.751  -6.390  10.543  1.00 90.52           C
ATOM   4561  C   GLN A 300       7.391  -6.939   9.266  1.00 90.52           C
ATOM   4562  O   GLN A 300       7.742  -6.177   8.367  1.00 90.52           O
ATOM   4563  HA  GLN A 300       6.319  -5.408  10.348  1.00 90.52           H
ATOM   4564  CB  GLN A 300       7.783  -6.269  11.665  1.00 90.52           C
ATOM   4565 1HB  GLN A 300       8.021  -7.259  12.054  1.00 90.52           H
ATOM   4566 2HB  GLN A 300       8.709  -5.851  11.270  1.00 90.52           H
ATOM   4567  CG  GLN A 300       7.260  -5.383  12.798  1.00 90.52           C
ATOM   4568 1HG  GLN A 300       7.037  -4.388  12.413  1.00 90.52           H
ATOM   4569 2HG  GLN A 300       6.327  -5.792  13.183  1.00 90.52           H
ATOM   4570  CD  GLN A 300       8.284  -5.279  13.930  1.00 90.52           C
ATOM   4571  OE1 GLN A 300       9.394  -5.779  13.846  1.00 90.52           O
ATOM   4572  NE2 GLN A 300       7.851  -4.605  14.991  1.00 90.52           N
ATOM   4573 1HE2 GLN A 300       6.928  -4.220  14.996  1.00 90.52           H
ATOM   4574 2HE2 GLN A 300       8.448  -4.483  15.784  1.00 90.52           H
ATOM   4575  HN  GLN A 300       5.733  -7.653  11.849  1.00 90.52           H
ATOM   4576  N   VAL A 301       7.522  -8.257   9.228  1.00 95.22           N
ATOM   4577  CA  VAL A 301       8.178  -8.911   8.109  1.00 95.22           C
ATOM   4578  C   VAL A 301       7.331  -8.728   6.848  1.00 95.22           C
ATOM   4579  O   VAL A 301       7.831  -8.274   5.820  1.00 95.22           O
ATOM   4580  HA  VAL A 301       9.140  -8.421   7.959  1.00 95.22           H
ATOM   4581  CB  VAL A 301       8.442 -10.381   8.443  1.00 95.22           C
ATOM   4582  HB  VAL A 301       7.493 -10.834   8.731  1.00 95.22           H
ATOM   4583  CG1 VAL A 301       8.972 -11.134   7.222  1.00 95.22           C
ATOM   4584 1HG1 VAL A 301       8.238 -11.085   6.418  1.00 95.22           H
ATOM   4585 2HG1 VAL A 301       9.905 -10.678   6.891  1.00 95.22           H
ATOM   4586 3HG1 VAL A 301       9.151 -12.176   7.487  1.00 95.22           H
ATOM   4587  CG2 VAL A 301       9.402 -10.510   9.627  1.00 95.22           C
ATOM   4588 1HG2 VAL A 301      10.350 -10.032   9.379  1.00 95.22           H
ATOM   4589 2HG2 VAL A 301       8.969 -10.025  10.502  1.00 95.22           H
ATOM   4590 3HG2 VAL A 301       9.573 -11.564   9.843  1.00 95.22           H
ATOM   4591  HN  VAL A 301       7.191  -8.873   9.942  1.00 95.22           H
ATOM   4592  N   THR A 302       6.062  -9.089   6.969  1.00 94.37           N
ATOM   4593  CA  THR A 302       5.179  -9.117   5.816  1.00 94.37           C
ATOM   4594  C   THR A 302       4.948  -7.700   5.286  1.00 94.37           C
ATOM   4595  O   THR A 302       4.781  -7.502   4.084  1.00 94.37           O
ATOM   4596  HA  THR A 302       5.669  -9.679   5.021  1.00 94.37           H
ATOM   4597  CB  THR A 302       3.888  -9.830   6.225  1.00 94.37           C
ATOM   4598  HB  THR A 302       3.177  -9.852   5.399  1.00 94.37           H
ATOM   4599  OG1 THR A 302       3.458  -9.129   7.389  1.00 94.37           O
ATOM   4600  HG1 THR A 302       3.701  -9.646   8.209  1.00 94.37           H
ATOM   4601  CG2 THR A 302       4.139 -11.256   6.721  1.00 94.37           C
ATOM   4602 1HG2 THR A 302       4.798 -11.228   7.589  1.00 94.37           H
ATOM   4603 2HG2 THR A 302       4.608 -11.839   5.928  1.00 94.37           H
ATOM   4604 3HG2 THR A 302       3.191 -11.716   6.998  1.00 94.37           H
ATOM   4605  HN  THR A 302       5.637  -9.359   7.833  1.00 94.37           H
ATOM   4606  N   GLN A 303       4.946  -6.751   6.210  1.00 91.59           N
ATOM   4607  CA  GLN A 303       4.804  -5.351   5.845  1.00 91.59           C
ATOM   4608  C   GLN A 303       5.986  -4.905   4.983  1.00 91.59           C
ATOM   4609  O   GLN A 303       5.807  -4.184   4.003  1.00 91.59           O
ATOM   4610  HA  GLN A 303       3.882  -5.295   5.267  1.00 91.59           H
ATOM   4611  CB  GLN A 303       4.670  -4.471   7.090  1.00 91.59           C
ATOM   4612 1HB  GLN A 303       3.819  -4.803   7.685  1.00 91.59           H
ATOM   4613 2HB  GLN A 303       5.557  -4.579   7.713  1.00 91.59           H
ATOM   4614  CG  GLN A 303       4.487  -3.002   6.704  1.00 91.59           C
ATOM   4615 1HG  GLN A 303       5.393  -2.632   6.225  1.00 91.59           H
ATOM   4616 2HG  GLN A 303       3.681  -2.911   5.976  1.00 91.59           H
ATOM   4617  CD  GLN A 303       4.169  -2.148   7.934  1.00 91.59           C
ATOM   4618  OE1 GLN A 303       4.960  -2.019   8.853  1.00 91.59           O
ATOM   4619  NE2 GLN A 303       2.970  -1.574   7.899  1.00 91.59           N
ATOM   4620 1HE2 GLN A 303       2.368  -1.721   7.113  1.00 91.59           H
ATOM   4621 2HE2 GLN A 303       2.670  -0.996   8.657  1.00 91.59           H
ATOM   4622  HN  GLN A 303       5.038  -6.924   7.191  1.00 91.59           H
ATOM   4623  N   THR A 304       7.169  -5.353   5.379  1.00 92.93           N
ATOM   4624  CA  THR A 304       8.385  -4.978   4.677  1.00 92.93           C
ATOM   4625  C   THR A 304       8.358  -5.510   3.243  1.00 92.93           C
ATOM   4626  O   THR A 304       8.722  -4.800   2.307  1.00 92.93           O
ATOM   4627  HA  THR A 304       8.423  -3.891   4.614  1.00 92.93           H
ATOM   4628  CB  THR A 304       9.576  -5.486   5.492  1.00 92.93           C
ATOM   4629  HB  THR A 304       9.604  -6.575   5.503  1.00 92.93           H
ATOM   4630  OG1 THR A 304       9.419  -4.861   6.763  1.00 92.93           O
ATOM   4631  HG1 THR A 304       9.020  -5.506   7.414  1.00 92.93           H
ATOM   4632  CG2 THR A 304      10.911  -4.947   4.974  1.00 92.93           C
ATOM   4633 1HG2 THR A 304      10.908  -3.858   5.026  1.00 92.93           H
ATOM   4634 2HG2 THR A 304      11.053  -5.261   3.940  1.00 92.93           H
ATOM   4635 3HG2 THR A 304      11.723  -5.338   5.587  1.00 92.93           H
ATOM   4636  HN  THR A 304       7.303  -5.961   6.162  1.00 92.93           H
ATOM   4637  N   ILE A 305       7.924  -6.756   3.115  1.00 92.62           N
ATOM   4638  CA  ILE A 305       7.819  -7.381   1.808  1.00 92.62           C
ATOM   4639  C   ILE A 305       6.895  -6.546   0.920  1.00 92.62           C
ATOM   4640  O   ILE A 305       7.155  -6.382  -0.271  1.00 92.62           O
ATOM   4641  HA  ILE A 305       8.815  -7.382   1.366  1.00 92.62           H
ATOM   4642  CB  ILE A 305       7.384  -8.842   1.947  1.00 92.62           C
ATOM   4643  HB  ILE A 305       6.494  -8.875   2.576  1.00 92.62           H
ATOM   4644  CG1 ILE A 305       8.462  -9.671   2.647  1.00 92.62           C
ATOM   4645 1HG1 ILE A 305       9.300  -9.832   1.968  1.00 92.62           H
ATOM   4646 2HG1 ILE A 305       8.849  -9.122   3.505  1.00 92.62           H
ATOM   4647  CG2 ILE A 305       6.999  -9.430   0.588  1.00 92.62           C
ATOM   4648 1HG2 ILE A 305       6.173  -8.858   0.165  1.00 92.62           H
ATOM   4649 2HG2 ILE A 305       7.856  -9.383  -0.084  1.00 92.62           H
ATOM   4650 3HG2 ILE A 305       6.694 -10.469   0.716  1.00 92.62           H
ATOM   4651  CD1 ILE A 305       7.905 -11.020   3.106  1.00 92.62           C
ATOM   4652 1HD1 ILE A 305       7.083 -10.855   3.803  1.00 92.62           H
ATOM   4653 2HD1 ILE A 305       7.542 -11.576   2.242  1.00 92.62           H
ATOM   4654 3HD1 ILE A 305       8.692 -11.590   3.600  1.00 92.62           H
ATOM   4655  HN  ILE A 305       7.647  -7.333   3.884  1.00 92.62           H
ATOM   4656  N   ALA A 306       5.835  -6.040   1.534  1.00 92.53           N
ATOM   4657  CA  ALA A 306       4.850  -5.260   0.805  1.00 92.53           C
ATOM   4658  C   ALA A 306       5.504  -3.979   0.283  1.00 92.53           C
ATOM   4659  O   ALA A 306       5.185  -3.516  -0.811  1.00 92.53           O
ATOM   4660  HA  ALA A 306       4.514  -5.858  -0.042  1.00 92.53           H
ATOM   4661  CB  ALA A 306       3.652  -4.974   1.713  1.00 92.53           C
ATOM   4662 1HB  ALA A 306       3.205  -5.916   2.032  1.00 92.53           H
ATOM   4663 2HB  ALA A 306       3.984  -4.414   2.587  1.00 92.53           H
ATOM   4664 3HB  ALA A 306       2.913  -4.389   1.165  1.00 92.53           H
ATOM   4665  HN  ALA A 306       5.645  -6.156   2.509  1.00 92.53           H
ATOM   4666  N   PHE A 307       6.408  -3.443   1.090  1.00 90.61           N
ATOM   4667  CA  PHE A 307       7.062  -2.190   0.753  1.00 90.61           C
ATOM   4668  C   PHE A 307       8.019  -2.371  -0.427  1.00 90.61           C
ATOM   4669  O   PHE A 307       8.236  -1.441  -1.202  1.00 90.61           O
ATOM   4670  HA  PHE A 307       6.281  -1.480   0.481  1.00 90.61           H
ATOM   4671  CB  PHE A 307       7.865  -1.760   1.983  1.00 90.61           C
ATOM   4672 1HB  PHE A 307       8.495  -2.591   2.302  1.00 90.61           H
ATOM   4673 2HB  PHE A 307       8.531  -0.944   1.703  1.00 90.61           H
ATOM   4674  CG  PHE A 307       7.001  -1.311   3.164  1.00 90.61           C
ATOM   4675  CD1 PHE A 307       5.655  -1.191   3.015  1.00 90.61           C
ATOM   4676  HD1 PHE A 307       5.191  -1.415   2.054  1.00 90.61           H
ATOM   4677  CD2 PHE A 307       7.580  -1.032   4.362  1.00 90.61           C
ATOM   4678  HD2 PHE A 307       8.660  -1.127   4.482  1.00 90.61           H
ATOM   4679  CE1 PHE A 307       4.854  -0.774   4.110  1.00 90.61           C
ATOM   4680  HE1 PHE A 307       3.774  -0.678   3.991  1.00 90.61           H
ATOM   4681  CE2 PHE A 307       6.779  -0.615   5.458  1.00 90.61           C
ATOM   4682  HE2 PHE A 307       7.243  -0.391   6.418  1.00 90.61           H
ATOM   4683  CZ  PHE A 307       5.433  -0.495   5.309  1.00 90.61           C
ATOM   4684  HZ  PHE A 307       4.818  -0.175   6.150  1.00 90.61           H
ATOM   4685  HN  PHE A 307       6.694  -3.849   1.958  1.00 90.61           H
ATOM   4686  N   PHE A 308       8.564  -3.574  -0.527  1.00 87.64           N
ATOM   4687  CA  PHE A 308       9.482  -3.892  -1.607  1.00 87.64           C
ATOM   4688  C   PHE A 308       8.796  -3.759  -2.968  1.00 87.64           C
ATOM   4689  O   PHE A 308       9.458  -3.562  -3.985  1.00 87.64           O
ATOM   4690  HA  PHE A 308      10.308  -3.184  -1.548  1.00 87.64           H
ATOM   4691  CB  PHE A 308       9.919  -5.345  -1.409  1.00 87.64           C
ATOM   4692 1HB  PHE A 308       9.111  -5.895  -0.927  1.00 87.64           H
ATOM   4693 2HB  PHE A 308      10.077  -5.803  -2.386  1.00 87.64           H
ATOM   4694  CG  PHE A 308      11.193  -5.504  -0.576  1.00 87.64           C
ATOM   4695  CD1 PHE A 308      12.405  -5.226  -1.127  1.00 87.64           C
ATOM   4696  HD1 PHE A 308      12.469  -4.889  -2.162  1.00 87.64           H
ATOM   4697  CD2 PHE A 308      11.113  -5.924   0.715  1.00 87.64           C
ATOM   4698  HD2 PHE A 308      10.141  -6.148   1.156  1.00 87.64           H
ATOM   4699  CE1 PHE A 308      13.586  -5.373  -0.354  1.00 87.64           C
ATOM   4700  HE1 PHE A 308      14.558  -5.150  -0.795  1.00 87.64           H
ATOM   4701  CE2 PHE A 308      12.294  -6.072   1.488  1.00 87.64           C
ATOM   4702  HE2 PHE A 308      12.230  -6.408   2.523  1.00 87.64           H
ATOM   4703  CZ  PHE A 308      13.506  -5.793   0.937  1.00 87.64           C
ATOM   4704  HZ  PHE A 308      14.413  -5.906   1.531  1.00 87.64           H
ATOM   4705  HN  PHE A 308       8.388  -4.323   0.112  1.00 87.64           H
ATOM   4706  N   HIS A 309       7.476  -3.873  -2.943  1.00 79.58           N
ATOM   4707  CA  HIS A 309       6.695  -3.800  -4.166  1.00 79.58           C
ATOM   4708  C   HIS A 309       6.922  -2.445  -4.839  1.00 79.58           C
ATOM   4709  O   HIS A 309       7.016  -2.363  -6.062  1.00 79.58           O
ATOM   4710  HA  HIS A 309       7.065  -4.588  -4.821  1.00 79.58           H
ATOM   4711  CB  HIS A 309       5.217  -4.082  -3.885  1.00 79.58           C
ATOM   4712 1HB  HIS A 309       5.124  -5.079  -3.455  1.00 79.58           H
ATOM   4713 2HB  HIS A 309       4.860  -3.377  -3.134  1.00 79.58           H
ATOM   4714  CG  HIS A 309       4.332  -3.990  -5.104  1.00 79.58           C
ATOM   4715  ND1 HIS A 309       4.401  -4.894  -6.150  1.00 79.58           N
ATOM   4716  HD1 HIS A 309       5.022  -5.675  -6.208  1.00 79.58           H
ATOM   4717  CD2 HIS A 309       3.357  -3.094  -5.433  1.00 79.58           C
ATOM   4718  HD2 HIS A 309       3.042  -2.245  -4.827  1.00 79.58           H
ATOM   4719  CE1 HIS A 309       3.504  -4.547  -7.062  1.00 79.58           C
ATOM   4720  HE1 HIS A 309       3.315  -5.062  -8.004  1.00 79.58           H
ATOM   4721  NE2 HIS A 309       2.859  -3.431  -6.616  1.00 79.58           N
ATOM   4722  HN  HIS A 309       6.942  -4.014  -2.108  1.00 79.58           H
ATOM   4723  N   SER A 310       7.003  -1.414  -4.010  1.00 84.88           N
ATOM   4724  CA  SER A 310       7.058  -0.052  -4.512  1.00 84.88           C
ATOM   4725  C   SER A 310       8.387   0.188  -5.230  1.00 84.88           C
ATOM   4726  O   SER A 310       8.491   1.081  -6.070  1.00 84.88           O
ATOM   4727  HA  SER A 310       6.225   0.032  -5.210  1.00 84.88           H
ATOM   4728  CB  SER A 310       6.876   0.961  -3.379  1.00 84.88           C
ATOM   4729 1HB  SER A 310       7.631   0.786  -2.613  1.00 84.88           H
ATOM   4730 2HB  SER A 310       7.039   1.968  -3.764  1.00 84.88           H
ATOM   4731  OG  SER A 310       5.579   0.880  -2.794  1.00 84.88           O
ATOM   4732  HG  SER A 310       4.902   1.290  -3.405  1.00 84.88           H
ATOM   4733  HN  SER A 310       7.031  -1.499  -3.013  1.00 84.88           H
ATOM   4734  N   CYS A 311       9.371  -0.626  -4.874  1.00 87.59           N
ATOM   4735  CA  CYS A 311      10.688  -0.516  -5.477  1.00 87.59           C
ATOM   4736  C   CYS A 311      10.761  -1.494  -6.652  1.00 87.59           C
ATOM   4737  O   CYS A 311      11.622  -1.364  -7.520  1.00 87.59           O
ATOM   4738  HA  CYS A 311      10.789   0.512  -5.823  1.00 87.59           H
ATOM   4739  CB  CYS A 311      11.800  -0.766  -4.457  1.00 87.59           C
ATOM   4740 1HB  CYS A 311      12.747  -0.383  -4.837  1.00 87.59           H
ATOM   4741 2HB  CYS A 311      11.586  -0.227  -3.534  1.00 87.59           H
ATOM   4742  SG  CYS A 311      11.945  -2.558  -4.114  1.00 87.59           S
ATOM   4743  HG  CYS A 311      12.977  -2.457  -3.281  1.00 87.59           H
ATOM   4744  HN  CYS A 311       9.279  -1.347  -4.188  1.00 87.59           H
ATOM   4745  N   LEU A 312       9.846  -2.453  -6.640  1.00 84.78           N
ATOM   4746  CA  LEU A 312       9.893  -3.544  -7.598  1.00 84.78           C
ATOM   4747  C   LEU A 312       9.269  -3.087  -8.917  1.00 84.78           C
ATOM   4748  O   LEU A 312       9.711  -3.493  -9.991  1.00 84.78           O
ATOM   4749  HA  LEU A 312      10.943  -3.778  -7.775  1.00 84.78           H
ATOM   4750  CB  LEU A 312       9.243  -4.799  -7.012  1.00 84.78           C
ATOM   4751 1HB  LEU A 312       8.316  -4.508  -6.519  1.00 84.78           H
ATOM   4752 2HB  LEU A 312       8.972  -5.462  -7.834  1.00 84.78           H
ATOM   4753  CG  LEU A 312      10.091  -5.591  -6.015  1.00 84.78           C
ATOM   4754  HG  LEU A 312      10.370  -4.925  -5.199  1.00 84.78           H
ATOM   4755  CD1 LEU A 312       9.289  -6.742  -5.404  1.00 84.78           C
ATOM   4756 1HD1 LEU A 312       8.419  -6.342  -4.883  1.00 84.78           H
ATOM   4757 2HD1 LEU A 312       8.960  -7.415  -6.196  1.00 84.78           H
ATOM   4758 3HD1 LEU A 312       9.915  -7.288  -4.699  1.00 84.78           H
ATOM   4759  CD2 LEU A 312      11.388  -6.078  -6.664  1.00 84.78           C
ATOM   4760 1HD2 LEU A 312      11.152  -6.723  -7.510  1.00 84.78           H
ATOM   4761 2HD2 LEU A 312      11.966  -5.221  -7.010  1.00 84.78           H
ATOM   4762 3HD2 LEU A 312      11.972  -6.638  -5.933  1.00 84.78           H
ATOM   4763  HN  LEU A 312       9.084  -2.490  -5.993  1.00 84.78           H
ATOM   4764  N   ASN A 313       8.250  -2.249  -8.794  1.00 79.91           N
ATOM   4765  CA  ASN A 313       7.463  -1.852  -9.949  1.00 79.91           C
ATOM   4766  C   ASN A 313       8.398  -1.345 -11.048  1.00 79.91           C
ATOM   4767  O   ASN A 313       8.368  -1.843 -12.173  1.00 79.91           O
ATOM   4768  HA  ASN A 313       6.919  -2.749 -10.246  1.00 79.91           H
ATOM   4769  CB  ASN A 313       6.493  -0.723  -9.594  1.00 79.91           C
ATOM   4770 1HB  ASN A 313       6.972  -0.033  -8.900  1.00 79.91           H
ATOM   4771 2HB  ASN A 313       6.248  -0.154 -10.491  1.00 79.91           H
ATOM   4772  CG  ASN A 313       5.212  -1.277  -8.968  1.00 79.91           C
ATOM   4773  OD1 ASN A 313       4.818  -2.409  -9.196  1.00 79.91           O
ATOM   4774  ND2 ASN A 313       4.585  -0.418  -8.170  1.00 79.91           N
ATOM   4775 1HD2 ASN A 313       4.961   0.497  -8.025  1.00 79.91           H
ATOM   4776 2HD2 ASN A 313       3.736  -0.688  -7.713  1.00 79.91           H
ATOM   4777  HN  ASN A 313       7.961  -1.843  -7.927  1.00 79.91           H
ATOM   4778  N   PRO A 314       9.241  -0.348 -10.746  1.00 81.04           N
ATOM   4779  CA  PRO A 314      10.127   0.225 -11.763  1.00 81.04           C
ATOM   4780  C   PRO A 314      10.954  -0.836 -12.472  1.00 81.04           C
ATOM   4781  O   PRO A 314      11.130  -0.780 -13.688  1.00 81.04           O
ATOM   4782  HA  PRO A 314       9.539   0.700 -12.548  1.00 81.04           H
ATOM   4783  CB  PRO A 314      11.007   1.195 -10.971  1.00 81.04           C
ATOM   4784 1HB  PRO A 314      11.925   0.717 -10.630  1.00 81.04           H
ATOM   4785 2HB  PRO A 314      11.301   2.053 -11.575  1.00 81.04           H
ATOM   4786  CG  PRO A 314      10.118   1.606  -9.804  1.00 81.04           C
ATOM   4787 1HG  PRO A 314      10.699   2.006  -8.973  1.00 81.04           H
ATOM   4788 2HG  PRO A 314       9.412   2.387 -10.088  1.00 81.04           H
ATOM   4789  CD  PRO A 314       9.417   0.308  -9.438  1.00 81.04           C
ATOM   4790 1HD  PRO A 314      10.018  -0.301  -8.763  1.00 81.04           H
ATOM   4791 2HD  PRO A 314       8.465   0.489  -8.937  1.00 81.04           H
ATOM   4792  N   VAL A 315      11.443  -1.783 -11.685  1.00 82.25           N
ATOM   4793  CA  VAL A 315      12.312  -2.820 -12.214  1.00 82.25           C
ATOM   4794  C   VAL A 315      11.528  -3.675 -13.213  1.00 82.25           C
ATOM   4795  O   VAL A 315      12.057  -4.059 -14.255  1.00 82.25           O
ATOM   4796  HA  VAL A 315      13.130  -2.328 -12.740  1.00 82.25           H
ATOM   4797  CB  VAL A 315      12.909  -3.638 -11.067  1.00 82.25           C
ATOM   4798  HB  VAL A 315      12.087  -4.101 -10.522  1.00 82.25           H
ATOM   4799  CG1 VAL A 315      13.808  -4.755 -11.601  1.00 82.25           C
ATOM   4800 1HG1 VAL A 315      13.224  -5.420 -12.236  1.00 82.25           H
ATOM   4801 2HG1 VAL A 315      14.622  -4.320 -12.181  1.00 82.25           H
ATOM   4802 3HG1 VAL A 315      14.220  -5.320 -10.765  1.00 82.25           H
ATOM   4803  CG2 VAL A 315      13.672  -2.738 -10.092  1.00 82.25           C
ATOM   4804 1HG2 VAL A 315      14.481  -2.234 -10.620  1.00 82.25           H
ATOM   4805 2HG2 VAL A 315      12.992  -1.996  -9.675  1.00 82.25           H
ATOM   4806 3HG2 VAL A 315      14.086  -3.345  -9.287  1.00 82.25           H
ATOM   4807  HN  VAL A 315      11.255  -1.848 -10.705  1.00 82.25           H
ATOM   4808  N   LEU A 316      10.281  -3.948 -12.859  1.00 80.72           N
ATOM   4809  CA  LEU A 316       9.431  -4.779 -13.694  1.00 80.72           C
ATOM   4810  C   LEU A 316       9.304  -4.142 -15.079  1.00 80.72           C
ATOM   4811  O   LEU A 316       9.355  -4.837 -16.093  1.00 80.72           O
ATOM   4812  HA  LEU A 316       9.924  -5.746 -13.802  1.00 80.72           H
ATOM   4813  CB  LEU A 316       8.087  -5.031 -13.008  1.00 80.72           C
ATOM   4814 1HB  LEU A 316       7.633  -4.067 -12.778  1.00 80.72           H
ATOM   4815 2HB  LEU A 316       7.428  -5.533 -13.716  1.00 80.72           H
ATOM   4816  CG  LEU A 316       8.135  -5.860 -11.723  1.00 80.72           C
ATOM   4817  HG  LEU A 316       8.795  -5.357 -11.016  1.00 80.72           H
ATOM   4818  CD1 LEU A 316       6.753  -5.940 -11.070  1.00 80.72           C
ATOM   4819 1HD1 LEU A 316       6.408  -4.935 -10.825  1.00 80.72           H
ATOM   4820 2HD1 LEU A 316       6.051  -6.407 -11.761  1.00 80.72           H
ATOM   4821 3HD1 LEU A 316       6.815  -6.535 -10.159  1.00 80.72           H
ATOM   4822  CD2 LEU A 316       8.725  -7.246 -11.986  1.00 80.72           C
ATOM   4823 1HD2 LEU A 316       8.110  -7.770 -12.718  1.00 80.72           H
ATOM   4824 2HD2 LEU A 316       9.739  -7.142 -12.373  1.00 80.72           H
ATOM   4825 3HD2 LEU A 316       8.748  -7.815 -11.056  1.00 80.72           H
ATOM   4826  HN  LEU A 316       9.852  -3.613 -12.020  1.00 80.72           H
ATOM   4827  N   TYR A 317       9.142  -2.827 -15.078  1.00 71.68           N
ATOM   4828  CA  TYR A 317       8.970  -2.093 -16.320  1.00 71.68           C
ATOM   4829  C   TYR A 317      10.218  -2.200 -17.197  1.00 71.68           C
ATOM   4830  O   TYR A 317      10.117  -2.288 -18.420  1.00 71.68           O
ATOM   4831  HA  TYR A 317       8.123  -2.526 -16.852  1.00 71.68           H
ATOM   4832  CB  TYR A 317       8.765  -0.630 -15.920  1.00 71.68           C
ATOM   4833 1HB  TYR A 317       9.656  -0.278 -15.400  1.00 71.68           H
ATOM   4834 2HB  TYR A 317       8.665  -0.028 -16.823  1.00 71.68           H
ATOM   4835  CG  TYR A 317       7.544  -0.394 -15.029  1.00 71.68           C
ATOM   4836  CD1 TYR A 317       6.487  -1.280 -15.058  1.00 71.68           C
ATOM   4837  HD1 TYR A 317       6.521  -2.148 -15.716  1.00 71.68           H
ATOM   4838  CD2 TYR A 317       7.500   0.706 -14.197  1.00 71.68           C
ATOM   4839  HD2 TYR A 317       8.335   1.406 -14.174  1.00 71.68           H
ATOM   4840  CE1 TYR A 317       5.337  -1.057 -14.219  1.00 71.68           C
ATOM   4841  HE1 TYR A 317       4.495  -1.749 -14.232  1.00 71.68           H
ATOM   4842  CE2 TYR A 317       6.351   0.929 -13.358  1.00 71.68           C
ATOM   4843  HE2 TYR A 317       6.304   1.793 -12.696  1.00 71.68           H
ATOM   4844  CZ  TYR A 317       5.326   0.036 -13.411  1.00 71.68           C
ATOM   4845  OH  TYR A 317       4.241   0.246 -12.618  1.00 71.68           O
ATOM   4846  HH  TYR A 317       4.357   1.091 -12.096  1.00 71.68           H
ATOM   4847  HN  TYR A 317       9.127  -2.266 -14.250  1.00 71.68           H
ATOM   4848  N   VAL A 318      11.368  -2.188 -16.539  1.00 73.58           N
ATOM   4849  CA  VAL A 318      12.636  -2.230 -17.247  1.00 73.58           C
ATOM   4850  C   VAL A 318      12.758  -3.563 -17.988  1.00 73.58           C
ATOM   4851  O   VAL A 318      13.073  -3.590 -19.176  1.00 73.58           O
ATOM   4852  HA  VAL A 318      12.632  -1.421 -17.978  1.00 73.58           H
ATOM   4853  CB  VAL A 318      13.789  -1.981 -16.272  1.00 73.58           C
ATOM   4854  HB  VAL A 318      13.690  -2.689 -15.449  1.00 73.58           H
ATOM   4855  CG1 VAL A 318      15.140  -2.228 -16.945  1.00 73.58           C
ATOM   4856 1HG1 VAL A 318      15.191  -3.261 -17.289  1.00 73.58           H
ATOM   4857 2HG1 VAL A 318      15.251  -1.556 -17.795  1.00 73.58           H
ATOM   4858 3HG1 VAL A 318      15.941  -2.044 -16.229  1.00 73.58           H
ATOM   4859  CG2 VAL A 318      13.717  -0.568 -15.688  1.00 73.58           C
ATOM   4860 1HG2 VAL A 318      13.779   0.162 -16.495  1.00 73.58           H
ATOM   4861 2HG2 VAL A 318      12.775  -0.443 -15.155  1.00 73.58           H
ATOM   4862 3HG2 VAL A 318      14.548  -0.418 -14.998  1.00 73.58           H
ATOM   4863  HN  VAL A 318      11.442  -2.150 -15.542  1.00 73.58           H
ATOM   4864  N   PHE A 319      12.501  -4.636 -17.255  1.00 72.42           N
ATOM   4865  CA  PHE A 319      12.770  -5.971 -17.763  1.00 72.42           C
ATOM   4866  C   PHE A 319      11.658  -6.434 -18.706  1.00 72.42           C
ATOM   4867  O   PHE A 319      11.922  -7.113 -19.697  1.00 72.42           O
ATOM   4868  HA  PHE A 319      13.712  -5.925 -18.309  1.00 72.42           H
ATOM   4869  CB  PHE A 319      12.820  -6.908 -16.554  1.00 72.42           C
ATOM   4870 1HB  PHE A 319      12.013  -6.645 -15.870  1.00 72.42           H
ATOM   4871 2HB  PHE A 319      12.634  -7.928 -16.890  1.00 72.42           H
ATOM   4872  CG  PHE A 319      14.147  -6.871 -15.792  1.00 72.42           C
ATOM   4873  CD1 PHE A 319      15.272  -7.379 -16.363  1.00 72.42           C
ATOM   4874  HD1 PHE A 319      15.229  -7.812 -17.362  1.00 72.42           H
ATOM   4875  CD2 PHE A 319      14.200  -6.331 -14.545  1.00 72.42           C
ATOM   4876  HD2 PHE A 319      13.298  -5.924 -14.088  1.00 72.42           H
ATOM   4877  CE1 PHE A 319      16.503  -7.345 -15.656  1.00 72.42           C
ATOM   4878  HE1 PHE A 319      17.405  -7.752 -16.113  1.00 72.42           H
ATOM   4879  CE2 PHE A 319      15.432  -6.297 -13.839  1.00 72.42           C
ATOM   4880  HE2 PHE A 319      15.475  -5.865 -12.839  1.00 72.42           H
ATOM   4881  CZ  PHE A 319      16.557  -6.805 -14.409  1.00 72.42           C
ATOM   4882  HZ  PHE A 319      17.502  -6.779 -13.866  1.00 72.42           H
ATOM   4883  HN  PHE A 319      12.117  -4.605 -16.332  1.00 72.42           H
ATOM   4884  N   VAL A 320      10.438  -6.047 -18.365  1.00 75.57           N
ATOM   4885  CA  VAL A 320       9.266  -6.597 -19.025  1.00 75.57           C
ATOM   4886  C   VAL A 320       8.813  -5.641 -20.130  1.00 75.57           C
ATOM   4887  O   VAL A 320       8.224  -6.067 -21.122  1.00 75.57           O
ATOM   4888  HA  VAL A 320       9.559  -7.544 -19.479  1.00 75.57           H
ATOM   4889  CB  VAL A 320       8.171  -6.883 -17.996  1.00 75.57           C
ATOM   4890  HB  VAL A 320       7.803  -5.927 -17.624  1.00 75.57           H
ATOM   4891  CG1 VAL A 320       6.995  -7.621 -18.638  1.00 75.57           C
ATOM   4892 1HG1 VAL A 320       6.574  -7.009 -19.436  1.00 75.57           H
ATOM   4893 2HG1 VAL A 320       7.342  -8.568 -19.051  1.00 75.57           H
ATOM   4894 3HG1 VAL A 320       6.230  -7.812 -17.885  1.00 75.57           H
ATOM   4895  CG2 VAL A 320       8.727  -7.668 -16.807  1.00 75.57           C
ATOM   4896 1HG2 VAL A 320       9.135  -8.617 -17.156  1.00 75.57           H
ATOM   4897 2HG2 VAL A 320       9.516  -7.089 -16.326  1.00 75.57           H
ATOM   4898 3HG2 VAL A 320       7.928  -7.858 -16.091  1.00 75.57           H
ATOM   4899  HN  VAL A 320      10.243  -5.373 -17.652  1.00 75.57           H
ATOM   4900  N   GLY A 321       9.107  -4.365 -19.922  1.00 77.35           N
ATOM   4901  CA  GLY A 321       8.577  -3.325 -20.787  1.00 77.35           C
ATOM   4902  C   GLY A 321       9.540  -3.025 -21.938  1.00 77.35           C
ATOM   4903  O   GLY A 321      10.470  -2.235 -21.783  1.00 77.35           O
ATOM   4904 1HA  GLY A 321       7.612  -3.636 -21.188  1.00 77.35           H
ATOM   4905 2HA  GLY A 321       8.404  -2.418 -20.208  1.00 77.35           H
ATOM   4906  HN  GLY A 321       9.693  -4.040 -19.181  1.00 77.35           H
ATOM   4907  N   GLU A 322       9.285  -3.672 -23.065  1.00 67.59           N
ATOM   4908  CA  GLU A 322      10.008  -3.362 -24.287  1.00 67.59           C
ATOM   4909  C   GLU A 322       9.873  -1.874 -24.620  1.00 67.59           C
ATOM   4910  O   GLU A 322      10.860  -1.216 -24.948  1.00 67.59           O
ATOM   4911  HA  GLU A 322      11.050  -3.601 -24.075  1.00 67.59           H
ATOM   4912  CB  GLU A 322       9.520  -4.230 -25.448  1.00 67.59           C
ATOM   4913 1HB  GLU A 322       8.431  -4.273 -25.443  1.00 67.59           H
ATOM   4914 2HB  GLU A 322       9.932  -3.855 -26.385  1.00 67.59           H
ATOM   4915  CG  GLU A 322      10.019  -5.669 -25.304  1.00 67.59           C
ATOM   4916 1HG  GLU A 322      11.094  -5.669 -25.123  1.00 67.59           H
ATOM   4917 2HG  GLU A 322       9.550  -6.135 -24.438  1.00 67.59           H
ATOM   4918  CD  GLU A 322       9.709  -6.485 -26.560  1.00 67.59           C
ATOM   4919  OE1 GLU A 322      10.106  -7.670 -26.579  1.00 67.59           O
ATOM   4920  OE2 GLU A 322       9.081  -5.906 -27.473  1.00 67.59           O
ATOM   4921  HN  GLU A 322       8.599  -4.395 -23.152  1.00 67.59           H
ATOM   4922  N   ARG A 323       8.645  -1.388 -24.524  1.00 64.68           N
ATOM   4923  CA  ARG A 323       8.359  -0.004 -24.861  1.00 64.68           C
ATOM   4924  C   ARG A 323       9.107   0.938 -23.915  1.00 64.68           C
ATOM   4925  O   ARG A 323       9.688   1.931 -24.352  1.00 64.68           O
ATOM   4926  HA  ARG A 323       8.710   0.111 -25.887  1.00 64.68           H
ATOM   4927  CB  ARG A 323       6.859   0.286 -24.777  1.00 64.68           C
ATOM   4928 1HB  ARG A 323       6.314  -0.415 -25.409  1.00 64.68           H
ATOM   4929 2HB  ARG A 323       6.512   0.131 -23.756  1.00 64.68           H
ATOM   4930  CG  ARG A 323       6.553   1.720 -25.214  1.00 64.68           C
ATOM   4931 1HG  ARG A 323       7.068   2.422 -24.558  1.00 64.68           H
ATOM   4932 2HG  ARG A 323       6.934   1.886 -26.221  1.00 64.68           H
ATOM   4933  CD  ARG A 323       5.047   1.993 -25.181  1.00 64.68           C
ATOM   4934 1HD  ARG A 323       4.540   1.369 -25.916  1.00 64.68           H
ATOM   4935 2HD  ARG A 323       4.643   1.727 -24.204  1.00 64.68           H
ATOM   4936  NE  ARG A 323       4.786   3.422 -25.464  1.00 64.68           N
ATOM   4937  HE  ARG A 323       5.503   3.948 -25.921  1.00 64.68           H
ATOM   4938  CZ  ARG A 323       3.648   4.055 -25.146  1.00 64.68           C
ATOM   4939  NH1 ARG A 323       2.654   3.399 -24.532  1.00 64.68           N
ATOM   4940 1HH1 ARG A 323       2.757   2.430 -24.308  1.00 64.68           H
ATOM   4941 2HH1 ARG A 323       1.808   3.879 -24.299  1.00 64.68           H
ATOM   4942  NH2 ARG A 323       3.520   5.353 -25.451  1.00 64.68           N
ATOM   4943 1HH2 ARG A 323       2.678   5.840 -25.221  1.00 64.68           H
ATOM   4944 2HH2 ARG A 323       4.267   5.835 -25.910  1.00 64.68           H
ATOM   4945  HN  ARG A 323       7.854  -1.921 -24.222  1.00 64.68           H
ATOM   4946  N   PHE A 324       9.069   0.594 -22.636  1.00 78.23           N
ATOM   4947  CA  PHE A 324       9.686   1.427 -21.618  1.00 78.23           C
ATOM   4948  C   PHE A 324      11.207   1.457 -21.781  1.00 78.23           C
ATOM   4949  O   PHE A 324      11.826   2.514 -21.669  1.00 78.23           O
ATOM   4950  HA  PHE A 324       9.289   2.435 -21.741  1.00 78.23           H
ATOM   4951  CB  PHE A 324       9.342   0.805 -20.263  1.00 78.23           C
ATOM   4952 1HB  PHE A 324       8.262   0.675 -20.197  1.00 78.23           H
ATOM   4953 2HB  PHE A 324       9.787  -0.188 -20.207  1.00 78.23           H
ATOM   4954  CG  PHE A 324       9.816   1.628 -19.063  1.00 78.23           C
ATOM   4955  CD1 PHE A 324      10.997   1.330 -18.458  1.00 78.23           C
ATOM   4956  HD1 PHE A 324      11.607   0.506 -18.828  1.00 78.23           H
ATOM   4957  CD2 PHE A 324       9.056   2.657 -18.601  1.00 78.23           C
ATOM   4958  HD2 PHE A 324       8.109   2.895 -19.085  1.00 78.23           H
ATOM   4959  CE1 PHE A 324      11.437   2.094 -17.344  1.00 78.23           C
ATOM   4960  HE1 PHE A 324      12.383   1.855 -16.860  1.00 78.23           H
ATOM   4961  CE2 PHE A 324       9.495   3.420 -17.487  1.00 78.23           C
ATOM   4962  HE2 PHE A 324       8.886   4.244 -17.117  1.00 78.23           H
ATOM   4963  CZ  PHE A 324      10.676   3.123 -16.882  1.00 78.23           C
ATOM   4964  HZ  PHE A 324      11.014   3.709 -16.028  1.00 78.23           H
ATOM   4965  HN  PHE A 324       8.628  -0.235 -22.293  1.00 78.23           H
ATOM   4966  N   ARG A 325      11.765   0.285 -22.045  1.00 75.08           N
ATOM   4967  CA  ARG A 325      13.199   0.167 -22.244  1.00 75.08           C
ATOM   4968  C   ARG A 325      13.661   1.113 -23.354  1.00 75.08           C
ATOM   4969  O   ARG A 325      14.658   1.817 -23.200  1.00 75.08           O
ATOM   4970  HA  ARG A 325      13.638   0.443 -21.285  1.00 75.08           H
ATOM   4971  CB  ARG A 325      13.588  -1.267 -22.611  1.00 75.08           C
ATOM   4972 1HB  ARG A 325      12.907  -1.649 -23.371  1.00 75.08           H
ATOM   4973 2HB  ARG A 325      14.588  -1.276 -23.046  1.00 75.08           H
ATOM   4974  CG  ARG A 325      13.552  -2.177 -21.382  1.00 75.08           C
ATOM   4975 1HG  ARG A 325      13.954  -1.646 -20.520  1.00 75.08           H
ATOM   4976 2HG  ARG A 325      12.519  -2.433 -21.145  1.00 75.08           H
ATOM   4977  CD  ARG A 325      14.357  -3.455 -21.622  1.00 75.08           C
ATOM   4978 1HD  ARG A 325      15.394  -3.205 -21.846  1.00 75.08           H
ATOM   4979 2HD  ARG A 325      14.364  -4.065 -20.719  1.00 75.08           H
ATOM   4980  NE  ARG A 325      13.768  -4.221 -22.744  1.00 75.08           N
ATOM   4981  HE  ARG A 325      13.924  -3.886 -23.673  1.00 75.08           H
ATOM   4982  CZ  ARG A 325      13.040  -5.336 -22.592  1.00 75.08           C
ATOM   4983  NH1 ARG A 325      12.801  -5.830 -21.370  1.00 75.08           N
ATOM   4984 1HH1 ARG A 325      13.166  -5.367 -20.562  1.00 75.08           H
ATOM   4985 2HH1 ARG A 325      12.256  -6.663 -21.265  1.00 75.08           H
ATOM   4986  NH2 ARG A 325      12.556  -5.948 -23.681  1.00 75.08           N
ATOM   4987 1HH2 ARG A 325      12.010  -6.781 -23.585  1.00 75.08           H
ATOM   4988 2HH2 ARG A 325      12.739  -5.573 -24.589  1.00 75.08           H
ATOM   4989  HN  ARG A 325      11.255  -0.572 -22.122  1.00 75.08           H
ATOM   4990  N   ARG A 326      12.913   1.100 -24.448  1.00 68.21           N
ATOM   4991  CA  ARG A 326      13.284   1.878 -25.618  1.00 68.21           C
ATOM   4992  C   ARG A 326      13.185   3.374 -25.314  1.00 68.21           C
ATOM   4993  O   ARG A 326      14.062   4.148 -25.694  1.00 68.21           O
ATOM   4994  HA  ARG A 326      14.313   1.588 -25.830  1.00 68.21           H
ATOM   4995  CB  ARG A 326      12.383   1.546 -26.809  1.00 68.21           C
ATOM   4996 1HB  ARG A 326      12.033   0.516 -26.729  1.00 68.21           H
ATOM   4997 2HB  ARG A 326      11.500   2.185 -26.791  1.00 68.21           H
ATOM   4998  CG  ARG A 326      13.130   1.735 -28.131  1.00 68.21           C
ATOM   4999 1HG  ARG A 326      13.448   2.773 -28.227  1.00 68.21           H
ATOM   5000 2HG  ARG A 326      14.032   1.124 -28.134  1.00 68.21           H
ATOM   5001  CD  ARG A 326      12.245   1.355 -29.320  1.00 68.21           C
ATOM   5002 1HD  ARG A 326      11.352   1.981 -29.334  1.00 68.21           H
ATOM   5003 2HD  ARG A 326      12.777   1.538 -30.253  1.00 68.21           H
ATOM   5004  NE  ARG A 326      11.860  -0.071 -29.228  1.00 68.21           N
ATOM   5005  HE  ARG A 326      12.523  -0.711 -28.840  1.00 68.21           H
ATOM   5006  CZ  ARG A 326      10.680  -0.558 -29.634  1.00 68.21           C
ATOM   5007  NH1 ARG A 326       9.754   0.254 -30.162  1.00 68.21           N
ATOM   5008 1HH1 ARG A 326       9.942   1.232 -30.256  1.00 68.21           H
ATOM   5009 2HH1 ARG A 326       8.876  -0.118 -30.463  1.00 68.21           H
ATOM   5010  NH2 ARG A 326      10.439  -1.870 -29.503  1.00 68.21           N
ATOM   5011 1HH2 ARG A 326       9.563  -2.249 -29.801  1.00 68.21           H
ATOM   5012 2HH2 ARG A 326      11.135  -2.469 -29.108  1.00 68.21           H
ATOM   5013  HN  ARG A 326      12.069   0.572 -24.542  1.00 68.21           H
ATOM   5014  N   ASP A 327      12.110   3.736 -24.630  1.00 78.79           N
ATOM   5015  CA  ASP A 327      11.858   5.133 -24.316  1.00 78.79           C
ATOM   5016  C   ASP A 327      12.876   5.609 -23.278  1.00 78.79           C
ATOM   5017  O   ASP A 327      13.284   6.769 -23.291  1.00 78.79           O
ATOM   5018  HA  ASP A 327      11.951   5.661 -25.265  1.00 78.79           H
ATOM   5019  CB  ASP A 327      10.458   5.321 -23.727  1.00 78.79           C
ATOM   5020 1HB  ASP A 327      10.297   4.600 -22.925  1.00 78.79           H
ATOM   5021 2HB  ASP A 327      10.377   6.314 -23.284  1.00 78.79           H
ATOM   5022  CG  ASP A 327       9.383   5.146 -24.801  1.00 78.79           C
ATOM   5023  OD1 ASP A 327       9.770   5.093 -25.988  1.00 78.79           O
ATOM   5024  OD2 ASP A 327       8.198   5.069 -24.411  1.00 78.79           O
ATOM   5025  HN  ASP A 327      11.419   3.096 -24.293  1.00 78.79           H
ATOM   5026  N   LEU A 328      13.256   4.690 -22.403  1.00 80.50           N
ATOM   5027  CA  LEU A 328      14.253   4.988 -21.390  1.00 80.50           C
ATOM   5028  C   LEU A 328      15.570   5.366 -22.072  1.00 80.50           C
ATOM   5029  O   LEU A 328      16.121   6.435 -21.816  1.00 80.50           O
ATOM   5030  HA  LEU A 328      13.898   5.850 -20.825  1.00 80.50           H
ATOM   5031  CB  LEU A 328      14.383   3.823 -20.406  1.00 80.50           C
ATOM   5032 1HB  LEU A 328      13.443   3.728 -19.861  1.00 80.50           H
ATOM   5033 2HB  LEU A 328      14.514   2.904 -20.977  1.00 80.50           H
ATOM   5034  CG  LEU A 328      15.522   3.927 -19.390  1.00 80.50           C
ATOM   5035  HG  LEU A 328      16.460   4.019 -19.937  1.00 80.50           H
ATOM   5036  CD1 LEU A 328      15.375   5.183 -18.528  1.00 80.50           C
ATOM   5037 1HD1 LEU A 328      15.395   6.066 -19.167  1.00 80.50           H
ATOM   5038 2HD1 LEU A 328      14.429   5.146 -17.990  1.00 80.50           H
ATOM   5039 3HD1 LEU A 328      16.198   5.232 -17.815  1.00 80.50           H
ATOM   5040  CD2 LEU A 328      15.616   2.657 -18.541  1.00 80.50           C
ATOM   5041 1HD2 LEU A 328      14.680   2.510 -18.003  1.00 80.50           H
ATOM   5042 2HD2 LEU A 328      15.802   1.801 -19.189  1.00 80.50           H
ATOM   5043 3HD2 LEU A 328      16.434   2.758 -17.827  1.00 80.50           H
ATOM   5044  HN  LEU A 328      12.895   3.757 -22.380  1.00 80.50           H
ATOM   5045  N   VAL A 329      16.036   4.467 -22.926  1.00 81.19           N
ATOM   5046  CA  VAL A 329      17.319   4.652 -23.582  1.00 81.19           C
ATOM   5047  C   VAL A 329      17.278   5.932 -24.421  1.00 81.19           C
ATOM   5048  O   VAL A 329      18.275   6.646 -24.519  1.00 81.19           O
ATOM   5049  HA  VAL A 329      18.073   4.768 -22.803  1.00 81.19           H
ATOM   5050  CB  VAL A 329      17.672   3.410 -24.403  1.00 81.19           C
ATOM   5051  HB  VAL A 329      16.847   3.216 -25.088  1.00 81.19           H
ATOM   5052  CG1 VAL A 329      18.931   3.646 -25.239  1.00 81.19           C
ATOM   5053 1HG1 VAL A 329      18.764   4.479 -25.921  1.00 81.19           H
ATOM   5054 2HG1 VAL A 329      19.767   3.877 -24.580  1.00 81.19           H
ATOM   5055 3HG1 VAL A 329      19.159   2.747 -25.813  1.00 81.19           H
ATOM   5056  CG2 VAL A 329      17.833   2.185 -23.502  1.00 81.19           C
ATOM   5057 1HG2 VAL A 329      18.631   2.366 -22.782  1.00 81.19           H
ATOM   5058 2HG2 VAL A 329      16.900   1.999 -22.970  1.00 81.19           H
ATOM   5059 3HG2 VAL A 329      18.083   1.316 -24.111  1.00 81.19           H
ATOM   5060  HN  VAL A 329      15.554   3.626 -23.172  1.00 81.19           H
ATOM   5061  N   LYS A 330      16.115   6.182 -25.004  1.00 74.81           N
ATOM   5062  CA  LYS A 330      15.923   7.376 -25.809  1.00 74.81           C
ATOM   5063  C   LYS A 330      16.102   8.614 -24.928  1.00 74.81           C
[truncated: 117,478 more chars]
