# Supplementary material for: Noncanonical roles of chemokine regions in CCR9 activation revealed by structural modeling and mutational mapping
Source: Nat Commun. 2025 Aug 18;16:7695. doi: 10.1038/s41467-025-62321-9 (PMC12361432; doi:10.1038/s41467-025-62321-9)
Supplement: Supplementary file 7 — Supplementary Data 5 [file 41467_2025_62321_MOESM7_ESM.zip › CCR9_CCL25x1P6_08_rnk0.pdb]

ATOM      1  N   GLU A  20      -6.613  -6.403  57.739  1.00 49.85           N
ATOM      2  CA  GLU A  20      -6.555  -7.464  56.748  1.00 49.85           C
ATOM      3  C   GLU A  20      -7.165  -8.750  57.311  1.00 49.85           C
ATOM      4  O   GLU A  20      -6.476  -9.535  57.961  1.00 49.85           O
ATOM      5  HA  GLU A  20      -7.152  -7.109  55.908  1.00 49.85           H
ATOM      6  CB  GLU A  20      -5.118  -7.698  56.279  1.00 49.85           C
ATOM      7 1HB  GLU A  20      -4.447  -7.699  57.138  1.00 49.85           H
ATOM      8 2HB  GLU A  20      -5.068  -8.616  55.693  1.00 49.85           H
ATOM      9  CG  GLU A  20      -4.652  -6.571  55.356  1.00 49.85           C
ATOM     10 1HG  GLU A  20      -5.475  -6.260  54.712  1.00 49.85           H
ATOM     11 2HG  GLU A  20      -4.367  -5.703  55.951  1.00 49.85           H
ATOM     12  CD  GLU A  20      -3.467  -7.019  54.498  1.00 49.85           C
ATOM     13  OE1 GLU A  20      -3.186  -6.314  53.505  1.00 49.85           O
ATOM     14  OE2 GLU A  20      -2.870  -8.058  54.854  1.00 49.85           O
ATOM     15  HN  GLU A  20      -7.053  -6.654  58.602  1.00 49.85           H
ATOM     16  N   SER A  21      -8.450  -8.925  57.042  1.00 56.82           N
ATOM     17  CA  SER A  21      -9.100 -10.200  57.293  1.00 56.82           C
ATOM     18  C   SER A  21      -8.321 -11.328  56.614  1.00 56.82           C
ATOM     19  O   SER A  21      -7.800 -11.152  55.513  1.00 56.82           O
ATOM     20  HA  SER A  21      -9.085 -10.323  58.376  1.00 56.82           H
ATOM     21  CB  SER A  21     -10.549 -10.185  56.802  1.00 56.82           C
ATOM     22 1HB  SER A  21     -11.030 -11.129  57.062  1.00 56.82           H
ATOM     23 2HB  SER A  21     -11.098  -9.396  57.315  1.00 56.82           H
ATOM     24  OG  SER A  21     -10.634  -9.983  55.394  1.00 56.82           O
ATOM     25  HG  SER A  21     -11.560 -10.185  55.074  1.00 56.82           H
ATOM     26  HN  SER A  21      -9.043  -8.216  56.659  1.00 56.82           H
ATOM     27  N   THR A  22      -8.266 -12.461  57.298  1.00 58.25           N
ATOM     28  CA  THR A  22      -7.557 -13.617  56.775  1.00 58.25           C
ATOM     29  C   THR A  22      -8.025 -13.932  55.353  1.00 58.25           C
ATOM     30  O   THR A  22      -7.230 -14.345  54.510  1.00 58.25           O
ATOM     31  HA  THR A  22      -6.496 -13.372  56.715  1.00 58.25           H
ATOM     32  CB  THR A  22      -7.758 -14.777  57.752  1.00 58.25           C
ATOM     33  HB  THR A  22      -7.686 -15.736  57.238  1.00 58.25           H
ATOM     34  OG1 THR A  22      -9.015 -14.501  58.364  1.00 58.25           O
ATOM     35  HG1 THR A  22      -9.365 -15.323  58.814  1.00 58.25           H
ATOM     36  CG2 THR A  22      -6.763 -14.744  58.913  1.00 58.25           C
ATOM     37 1HG2 THR A  22      -6.883 -13.814  59.468  1.00 58.25           H
ATOM     38 2HG2 THR A  22      -5.747 -14.807  58.523  1.00 58.25           H
ATOM     39 3HG2 THR A  22      -6.950 -15.589  59.576  1.00 58.25           H
ATOM     40  HN  THR A  22      -8.693 -12.597  58.191  1.00 58.25           H
ATOM     41  N   SER A  23      -9.315 -13.725  55.129  1.00 61.30           N
ATOM     42  CA  SER A  23      -9.894 -13.960  53.818  1.00 61.30           C
ATOM     43  C   SER A  23      -9.254 -13.028  52.788  1.00 61.30           C
ATOM     44  O   SER A  23      -9.008 -13.429  51.651  1.00 61.30           O
ATOM     45  HA  SER A  23      -9.668 -15.001  53.585  1.00 61.30           H
ATOM     46  CB  SER A  23     -11.411 -13.762  53.842  1.00 61.30           C
ATOM     47 1HB  SER A  23     -11.865 -14.339  53.037  1.00 61.30           H
ATOM     48 2HB  SER A  23     -11.813 -14.151  54.778  1.00 61.30           H
ATOM     49  OG  SER A  23     -11.772 -12.390  53.705  1.00 61.30           O
ATOM     50  HG  SER A  23     -12.768 -12.300  53.671  1.00 61.30           H
ATOM     51  HN  SER A  23      -9.958 -13.403  55.824  1.00 61.30           H
ATOM     52  N   SER A  24      -9.001 -11.802  53.222  1.00 67.42           N
ATOM     53  CA  SER A  24      -8.453 -10.791  52.334  1.00 67.42           C
ATOM     54  C   SER A  24      -7.037 -11.183  51.906  1.00 67.42           C
ATOM     55  O   SER A  24      -6.629 -10.913  50.778  1.00 67.42           O
ATOM     56  HA  SER A  24      -9.121 -10.771  51.473  1.00 67.42           H
ATOM     57  CB  SER A  24      -8.444  -9.416  53.004  1.00 67.42           C
ATOM     58 1HB  SER A  24      -9.449  -9.174  53.349  1.00 67.42           H
ATOM     59 2HB  SER A  24      -7.803  -9.446  53.885  1.00 67.42           H
ATOM     60  OG  SER A  24      -7.987  -8.395  52.121  1.00 67.42           O
ATOM     61  HG  SER A  24      -6.990  -8.428  52.046  1.00 67.42           H
ATOM     62  HN  SER A  24      -9.165 -11.497  54.160  1.00 67.42           H
ATOM     63  N   MET A  25      -6.327 -11.814  52.830  1.00 64.89           N
ATOM     64  CA  MET A  25      -4.968 -12.251  52.560  1.00 64.89           C
ATOM     65  C   MET A  25      -4.959 -13.492  51.665  1.00 64.89           C
ATOM     66  O   MET A  25      -4.117 -13.615  50.777  1.00 64.89           O
ATOM     67  HA  MET A  25      -4.489 -11.419  52.045  1.00 64.89           H
ATOM     68  CB  MET A  25      -4.263 -12.569  53.880  1.00 64.89           C
ATOM     69 1HB  MET A  25      -4.471 -11.783  54.607  1.00 64.89           H
ATOM     70 2HB  MET A  25      -4.656 -13.497  54.293  1.00 64.89           H
ATOM     71  CG  MET A  25      -2.751 -12.695  53.678  1.00 64.89           C
ATOM     72 1HG  MET A  25      -2.282 -13.055  54.593  1.00 64.89           H
ATOM     73 2HG  MET A  25      -2.540 -13.429  52.901  1.00 64.89           H
ATOM     74  SD  MET A  25      -2.062 -11.112  53.223  1.00 64.89           S
ATOM     75  CE  MET A  25      -0.324 -11.459  53.432  1.00 64.89           C
ATOM     76 1HE  MET A  25      -0.132 -11.744  54.467  1.00 64.89           H
ATOM     77 2HE  MET A  25      -0.034 -12.275  52.770  1.00 64.89           H
ATOM     78 3HE  MET A  25       0.256 -10.569  53.188  1.00 64.89           H
ATOM     79  HN  MET A  25      -6.666 -12.026  53.747  1.00 64.89           H
ATOM     80  N   GLU A  26      -5.905 -14.381  51.930  1.00 58.94           N
ATOM     81  CA  GLU A  26      -6.047 -15.585  51.129  1.00 58.94           C
ATOM     82  C   GLU A  26      -6.384 -15.222  49.681  1.00 58.94           C
ATOM     83  O   GLU A  26      -5.841 -15.810  48.747  1.00 58.94           O
ATOM     84  HA  GLU A  26      -5.075 -16.076  51.170  1.00 58.94           H
ATOM     85  CB  GLU A  26      -7.106 -16.516  51.721  1.00 58.94           C
ATOM     86 1HB  GLU A  26      -7.968 -15.934  52.045  1.00 58.94           H
ATOM     87 2HB  GLU A  26      -7.357 -17.293  50.999  1.00 58.94           H
ATOM     88  CG  GLU A  26      -6.571 -17.236  52.961  1.00 58.94           C
ATOM     89 1HG  GLU A  26      -5.690 -17.820  52.694  1.00 58.94           H
ATOM     90 2HG  GLU A  26      -6.255 -16.504  53.704  1.00 58.94           H
ATOM     91  CD  GLU A  26      -7.635 -18.155  53.563  1.00 58.94           C
ATOM     92  OE1 GLU A  26      -7.237 -19.056  54.333  1.00 58.94           O
ATOM     93  OE2 GLU A  26      -8.823 -17.936  53.241  1.00 58.94           O
ATOM     94  HN  GLU A  26      -6.566 -14.289  52.675  1.00 58.94           H
ATOM     95  N   ASP A  27      -7.279 -14.255  49.540  1.00 66.95           N
ATOM     96  CA  ASP A  27      -7.728 -13.837  48.223  1.00 66.95           C
ATOM     97  C   ASP A  27      -6.525 -13.362  47.405  1.00 66.95           C
ATOM     98  O   ASP A  27      -6.442 -13.625  46.207  1.00 66.95           O
ATOM     99  HA  ASP A  27      -8.205 -14.717  47.791  1.00 66.95           H
ATOM    100  CB  ASP A  27      -8.720 -12.676  48.322  1.00 66.95           C
ATOM    101 1HB  ASP A  27      -8.339 -11.926  49.015  1.00 66.95           H
ATOM    102 2HB  ASP A  27      -8.817 -12.192  47.350  1.00 66.95           H
ATOM    103  CG  ASP A  27     -10.091 -13.165  48.793  1.00 66.95           C
ATOM    104  OD1 ASP A  27     -10.353 -14.375  48.616  1.00 66.95           O
ATOM    105  OD2 ASP A  27     -10.845 -12.319  49.319  1.00 66.95           O
ATOM    106  HN  ASP A  27      -7.694 -13.761  50.304  1.00 66.95           H
ATOM    107  N   TYR A  28      -5.622 -12.672  48.087  1.00 66.31           N
ATOM    108  CA  TYR A  28      -4.449 -12.121  47.429  1.00 66.31           C
ATOM    109  C   TYR A  28      -3.440 -13.222  47.095  1.00 66.31           C
ATOM    110  O   TYR A  28      -2.783 -13.171  46.057  1.00 66.31           O
ATOM    111  HA  TYR A  28      -4.774 -11.644  46.505  1.00 66.31           H
ATOM    112  CB  TYR A  28      -3.818 -11.155  48.434  1.00 66.31           C
ATOM    113 1HB  TYR A  28      -4.541 -10.378  48.679  1.00 66.31           H
ATOM    114 2HB  TYR A  28      -3.605 -11.695  49.357  1.00 66.31           H
ATOM    115  CG  TYR A  28      -2.530 -10.495  47.938  1.00 66.31           C
ATOM    116  CD1 TYR A  28      -1.313 -10.866  48.474  1.00 66.31           C
ATOM    117  HD1 TYR A  28      -1.270 -11.629  49.251  1.00 66.31           H
ATOM    118  CD2 TYR A  28      -2.585  -9.529  46.953  1.00 66.31           C
ATOM    119  HD2 TYR A  28      -3.545  -9.236  46.530  1.00 66.31           H
ATOM    120  CE1 TYR A  28      -0.101 -10.244  48.006  1.00 66.31           C
ATOM    121  HE1 TYR A  28       0.866 -10.528  48.421  1.00 66.31           H
ATOM    122  CE2 TYR A  28      -1.372  -8.908  46.486  1.00 66.31           C
ATOM    123  HE2 TYR A  28      -1.401  -8.143  45.710  1.00 66.31           H
ATOM    124  CZ  TYR A  28      -0.191  -9.296  47.036  1.00 66.31           C
ATOM    125  OH  TYR A  28       0.954  -8.710  46.594  1.00 66.31           O
ATOM    126  HH  TYR A  28       0.794  -8.267  45.712  1.00 66.31           H
ATOM    127  HN  TYR A  28      -5.682 -12.488  49.068  1.00 66.31           H
ATOM    128  N   VAL A  29      -3.350 -14.191  47.994  1.00 65.59           N
ATOM    129  CA  VAL A  29      -2.383 -15.264  47.842  1.00 65.59           C
ATOM    130  C   VAL A  29      -2.851 -16.214  46.738  1.00 65.59           C
ATOM    131  O   VAL A  29      -2.043 -16.695  45.944  1.00 65.59           O
ATOM    132  HA  VAL A  29      -1.437 -14.815  47.541  1.00 65.59           H
ATOM    133  CB  VAL A  29      -2.168 -15.968  49.184  1.00 65.59           C
ATOM    134  HB  VAL A  29      -3.145 -16.250  49.575  1.00 65.59           H
ATOM    135  CG1 VAL A  29      -1.345 -17.246  49.007  1.00 65.59           C
ATOM    136 1HG1 VAL A  29      -1.871 -17.926  48.336  1.00 65.59           H
ATOM    137 2HG1 VAL A  29      -0.373 -16.997  48.583  1.00 65.59           H
ATOM    138 3HG1 VAL A  29      -1.207 -17.726  49.975  1.00 65.59           H
ATOM    139  CG2 VAL A  29      -1.510 -15.029  50.196  1.00 65.59           C
ATOM    140 1HG2 VAL A  29      -0.543 -14.702  49.814  1.00 65.59           H
ATOM    141 2HG2 VAL A  29      -2.149 -14.161  50.356  1.00 65.59           H
ATOM    142 3HG2 VAL A  29      -1.368 -15.554  51.141  1.00 65.59           H
ATOM    143  HN  VAL A  29      -3.921 -14.249  48.813  1.00 65.59           H
ATOM    144  N   ASN A  30      -4.153 -16.455  46.721  1.00 61.39           N
ATOM    145  CA  ASN A  30      -4.716 -17.467  45.843  1.00 61.39           C
ATOM    146  C   ASN A  30      -5.011 -16.842  44.477  1.00 61.39           C
ATOM    147  O   ASN A  30      -5.412 -17.539  43.546  1.00 61.39           O
ATOM    148  HA  ASN A  30      -3.961 -18.251  45.788  1.00 61.39           H
ATOM    149  CB  ASN A  30      -6.028 -18.016  46.405  1.00 61.39           C
ATOM    150 1HB  ASN A  30      -6.703 -17.192  46.636  1.00 61.39           H
ATOM    151 2HB  ASN A  30      -6.522 -18.630  45.652  1.00 61.39           H
ATOM    152  CG  ASN A  30      -5.780 -18.848  47.665  1.00 61.39           C
ATOM    153  OD1 ASN A  30      -4.716 -19.409  47.870  1.00 61.39           O
ATOM    154  ND2 ASN A  30      -6.817 -18.895  48.495  1.00 61.39           N
ATOM    155 1HD2 ASN A  30      -7.663 -18.412  48.268  1.00 61.39           H
ATOM    156 2HD2 ASN A  30      -6.753 -19.414  49.348  1.00 61.39           H
ATOM    157  HN  ASN A  30      -4.818 -15.975  47.293  1.00 61.39           H
ATOM    158  N   PHE A  31      -4.802 -15.536  44.402  1.00 67.50           N
ATOM    159  CA  PHE A  31      -5.029 -14.813  43.162  1.00 67.50           C
ATOM    160  C   PHE A  31      -4.105 -15.319  42.054  1.00 67.50           C
ATOM    161  O   PHE A  31      -2.893 -15.414  42.246  1.00 67.50           O
ATOM    162  HA  PHE A  31      -6.066 -14.983  42.874  1.00 67.50           H
ATOM    163  CB  PHE A  31      -4.714 -13.341  43.440  1.00 67.50           C
ATOM    164 1HB  PHE A  31      -5.285 -13.016  44.310  1.00 67.50           H
ATOM    165 2HB  PHE A  31      -3.659 -13.248  43.697  1.00 67.50           H
ATOM    166  CG  PHE A  31      -5.022 -12.407  42.267  1.00 67.50           C
ATOM    167  CD1 PHE A  31      -4.018 -11.979  41.457  1.00 67.50           C
ATOM    168  HD1 PHE A  31      -2.993 -12.301  41.643  1.00 67.50           H
ATOM    169  CD2 PHE A  31      -6.301 -12.006  42.036  1.00 67.50           C
ATOM    170  HD2 PHE A  31      -7.106 -12.349  42.685  1.00 67.50           H
ATOM    171  CE1 PHE A  31      -4.304 -11.112  40.369  1.00 67.50           C
ATOM    172  HE1 PHE A  31      -3.498 -10.769  39.720  1.00 67.50           H
ATOM    173  CE2 PHE A  31      -6.587 -11.139  40.948  1.00 67.50           C
ATOM    174  HE2 PHE A  31      -7.611 -10.817  40.762  1.00 67.50           H
ATOM    175  CZ  PHE A  31      -5.582 -10.711  40.138  1.00 67.50           C
ATOM    176  HZ  PHE A  31      -5.802 -10.045  39.302  1.00 67.50           H
ATOM    177  HN  PHE A  31      -4.483 -14.976  45.166  1.00 67.50           H
ATOM    178  N   ASN A  32      -4.711 -15.632  40.918  1.00 61.96           N
ATOM    179  CA  ASN A  32      -3.956 -16.118  39.775  1.00 61.96           C
ATOM    180  C   ASN A  32      -3.344 -14.929  39.032  1.00 61.96           C
ATOM    181  O   ASN A  32      -4.020 -14.271  38.242  1.00 61.96           O
ATOM    182  HA  ASN A  32      -3.200 -16.783  40.193  1.00 61.96           H
ATOM    183  CB  ASN A  32      -4.860 -16.872  38.798  1.00 61.96           C
ATOM    184 1HB  ASN A  32      -5.448 -17.614  39.340  1.00 61.96           H
ATOM    185 2HB  ASN A  32      -5.566 -16.179  38.341  1.00 61.96           H
ATOM    186  CG  ASN A  32      -4.036 -17.563  37.710  1.00 61.96           C
ATOM    187  OD1 ASN A  32      -2.819 -17.480  37.671  1.00 61.96           O
ATOM    188  ND2 ASN A  32      -4.764 -18.246  36.831  1.00 61.96           N
ATOM    189 1HD2 ASN A  32      -5.760 -18.273  36.921  1.00 61.96           H
ATOM    190 2HD2 ASN A  32      -4.316 -18.732  36.081  1.00 61.96           H
ATOM    191  HN  ASN A  32      -5.698 -15.558  40.772  1.00 61.96           H
ATOM    192  N   PHE A  33      -2.070 -14.691  39.310  1.00 62.79           N
ATOM    193  CA  PHE A  33      -1.341 -13.634  38.629  1.00 62.79           C
ATOM    194  C   PHE A  33      -0.865 -14.096  37.251  1.00 62.79           C
ATOM    195  O   PHE A  33       0.323 -14.016  36.942  1.00 62.79           O
ATOM    196  HA  PHE A  33      -2.025 -12.793  38.513  1.00 62.79           H
ATOM    197  CB  PHE A  33      -0.122 -13.304  39.493  1.00 62.79           C
ATOM    198 1HB  PHE A  33       0.410 -14.228  39.720  1.00 62.79           H
ATOM    199 2HB  PHE A  33       0.559 -12.677  38.918  1.00 62.79           H
ATOM    200  CG  PHE A  33      -0.462 -12.593  40.804  1.00 62.79           C
ATOM    201  CD1 PHE A  33      -0.612 -11.241  40.825  1.00 62.79           C
ATOM    202  HD1 PHE A  33      -0.491 -10.665  39.908  1.00 62.79           H
ATOM    203  CD2 PHE A  33      -0.614 -13.312  41.948  1.00 62.79           C
ATOM    204  HD2 PHE A  33      -0.494 -14.395  41.931  1.00 62.79           H
ATOM    205  CE1 PHE A  33      -0.928 -10.581  42.042  1.00 62.79           C
ATOM    206  HE1 PHE A  33      -1.048  -9.498  42.059  1.00 62.79           H
ATOM    207  CE2 PHE A  33      -0.930 -12.652  43.165  1.00 62.79           C
ATOM    208  HE2 PHE A  33      -1.052 -13.228  44.082  1.00 62.79           H
ATOM    209  CZ  PHE A  33      -1.080 -11.300  43.187  1.00 62.79           C
ATOM    210  HZ  PHE A  33      -1.323 -10.794  44.121  1.00 62.79           H
ATOM    211  HN  PHE A  33      -1.540 -15.204  39.984  1.00 62.79           H
ATOM    212  N   THR A  34      -1.817 -14.569  36.459  1.00 63.35           N
ATOM    213  CA  THR A  34      -1.573 -14.784  35.043  1.00 63.35           C
ATOM    214  C   THR A  34      -1.059 -13.500  34.389  1.00 63.35           C
ATOM    215  O   THR A  34      -1.642 -12.432  34.566  1.00 63.35           O
ATOM    216  HA  THR A  34      -0.788 -15.533  34.939  1.00 63.35           H
ATOM    217  CB  THR A  34      -2.866 -15.310  34.416  1.00 63.35           C
ATOM    218  HB  THR A  34      -3.621 -14.526  34.365  1.00 63.35           H
ATOM    219  OG1 THR A  34      -3.206 -16.440  35.215  1.00 63.35           O
ATOM    220  HG1 THR A  34      -2.406 -17.028  35.333  1.00 63.35           H
ATOM    221  CG2 THR A  34      -2.644 -15.895  33.020  1.00 63.35           C
ATOM    222 1HG2 THR A  34      -1.939 -16.724  33.081  1.00 63.35           H
ATOM    223 2HG2 THR A  34      -2.242 -15.124  32.363  1.00 63.35           H
ATOM    224 3HG2 THR A  34      -3.593 -16.253  32.621  1.00 63.35           H
ATOM    225  HN  THR A  34      -2.738 -14.803  36.770  1.00 63.35           H
ATOM    226  N   ASP A  35       0.028 -13.647  33.646  1.00 68.61           N
ATOM    227  CA  ASP A  35       0.693 -12.497  33.057  1.00 68.61           C
ATOM    228  C   ASP A  35       0.028 -12.156  31.722  1.00 68.61           C
ATOM    229  O   ASP A  35       0.452 -12.639  30.673  1.00 68.61           O
ATOM    230  HA  ASP A  35       0.588 -11.699  33.792  1.00 68.61           H
ATOM    231  CB  ASP A  35       2.170 -12.794  32.788  1.00 68.61           C
ATOM    232 1HB  ASP A  35       2.518 -13.573  33.466  1.00 68.61           H
ATOM    233 2HB  ASP A  35       2.289 -13.176  31.774  1.00 68.61           H
ATOM    234  CG  ASP A  35       3.023 -11.536  32.967  1.00 68.61           C
ATOM    235  OD1 ASP A  35       2.428 -10.437  32.935  1.00 68.61           O
ATOM    236  OD2 ASP A  35       4.251 -11.702  33.133  1.00 68.61           O
ATOM    237  HN  ASP A  35       0.453 -14.530  33.444  1.00 68.61           H
ATOM    238  N   PHE A  36      -1.002 -11.328  31.805  1.00 82.42           N
ATOM    239  CA  PHE A  36      -1.675 -10.848  30.610  1.00 82.42           C
ATOM    240  C   PHE A  36      -0.981  -9.604  30.052  1.00 82.42           C
ATOM    241  O   PHE A  36      -1.311  -9.141  28.962  1.00 82.42           O
ATOM    242  HA  PHE A  36      -1.632 -11.648  29.871  1.00 82.42           H
ATOM    243  CB  PHE A  36      -3.103 -10.481  31.018  1.00 82.42           C
ATOM    244 1HB  PHE A  36      -3.064  -9.808  31.874  1.00 82.42           H
ATOM    245 2HB  PHE A  36      -3.573  -9.931  30.202  1.00 82.42           H
ATOM    246  CG  PHE A  36      -3.978 -11.685  31.373  1.00 82.42           C
ATOM    247  CD1 PHE A  36      -3.951 -12.799  30.594  1.00 82.42           C
ATOM    248  HD1 PHE A  36      -3.305 -12.834  29.716  1.00 82.42           H
ATOM    249  CD2 PHE A  36      -4.783 -11.641  32.469  1.00 82.42           C
ATOM    250  HD2 PHE A  36      -4.805 -10.748  33.093  1.00 82.42           H
ATOM    251  CE1 PHE A  36      -4.762 -13.916  30.924  1.00 82.42           C
ATOM    252  HE1 PHE A  36      -4.741 -14.809  30.299  1.00 82.42           H
ATOM    253  CE2 PHE A  36      -5.595 -12.758  32.798  1.00 82.42           C
ATOM    254  HE2 PHE A  36      -6.240 -12.723  33.676  1.00 82.42           H
ATOM    255  CZ  PHE A  36      -5.567 -13.872  32.019  1.00 82.42           C
ATOM    256  HZ  PHE A  36      -6.191 -14.730  32.272  1.00 82.42           H
ATOM    257  HN  PHE A  36      -1.377 -10.986  32.667  1.00 82.42           H
ATOM    258  N   TYR A  37      -0.031  -9.098  30.826  1.00 87.72           N
ATOM    259  CA  TYR A  37       0.780  -7.978  30.379  1.00 87.72           C
ATOM    260  C   TYR A  37       1.979  -8.461  29.561  1.00 87.72           C
ATOM    261  O   TYR A  37       2.892  -9.086  30.099  1.00 87.72           O
ATOM    262  HA  TYR A  37       0.156  -7.339  29.754  1.00 87.72           H
ATOM    263  CB  TYR A  37       1.288  -7.293  31.650  1.00 87.72           C
ATOM    264 1HB  TYR A  37       0.442  -7.100  32.309  1.00 87.72           H
ATOM    265 2HB  TYR A  37       1.954  -7.976  32.177  1.00 87.72           H
ATOM    266  CG  TYR A  37       2.027  -5.978  31.394  1.00 87.72           C
ATOM    267  CD1 TYR A  37       3.407  -5.949  31.404  1.00 87.72           C
ATOM    268  HD1 TYR A  37       3.970  -6.863  31.594  1.00 87.72           H
ATOM    269  CD2 TYR A  37       1.314  -4.821  31.154  1.00 87.72           C
ATOM    270  HD2 TYR A  37       0.225  -4.844  31.146  1.00 87.72           H
ATOM    271  CE1 TYR A  37       4.103  -4.712  31.164  1.00 87.72           C
ATOM    272  HE1 TYR A  37       5.192  -4.675  31.169  1.00 87.72           H
ATOM    273  CE2 TYR A  37       2.010  -3.584  30.914  1.00 87.72           C
ATOM    274  HE2 TYR A  37       1.460  -2.663  30.722  1.00 87.72           H
ATOM    275  CZ  TYR A  37       3.370  -3.590  30.930  1.00 87.72           C
ATOM    276  OH  TYR A  37       4.027  -2.421  30.703  1.00 87.72           O
ATOM    277  HH  TYR A  37       4.987  -2.605  30.489  1.00 87.72           H
ATOM    278  HN  TYR A  37       0.187  -9.440  31.740  1.00 87.72           H
ATOM    279  N   CYS A  38       1.938  -8.154  28.272  1.00 90.52           N
ATOM    280  CA  CYS A  38       2.940  -8.660  27.350  1.00 90.52           C
ATOM    281  C   CYS A  38       3.964  -7.551  27.098  1.00 90.52           C
ATOM    282  O   CYS A  38       3.634  -6.516  26.521  1.00 90.52           O
ATOM    283  HA  CYS A  38       3.408  -9.516  27.835  1.00 90.52           H
ATOM    284  CB  CYS A  38       2.310  -9.161  26.049  1.00 90.52           C
ATOM    285 1HB  CYS A  38       1.509  -9.866  26.271  1.00 90.52           H
ATOM    286 2HB  CYS A  38       1.860  -8.328  25.509  1.00 90.52           H
ATOM    287  SG  CYS A  38       3.580  -9.967  25.008  1.00 90.52           S
ATOM    288  HN  CYS A  38       1.237  -7.572  27.859  1.00 90.52           H
ATOM    289  N   GLU A  39       5.185  -7.806  27.543  1.00 83.17           N
ATOM    290  CA  GLU A  39       6.302  -6.941  27.200  1.00 83.17           C
ATOM    291  C   GLU A  39       6.922  -7.377  25.871  1.00 83.17           C
ATOM    292  O   GLU A  39       7.334  -8.527  25.721  1.00 83.17           O
ATOM    293  HA  GLU A  39       5.875  -5.943  27.100  1.00 83.17           H
ATOM    294  CB  GLU A  39       7.349  -6.929  28.316  1.00 83.17           C
ATOM    295 1HB  GLU A  39       7.698  -7.945  28.503  1.00 83.17           H
ATOM    296 2HB  GLU A  39       8.151  -6.238  28.059  1.00 83.17           H
ATOM    297  CG  GLU A  39       6.746  -6.422  29.628  1.00 83.17           C
ATOM    298 1HG  GLU A  39       6.224  -5.482  29.453  1.00 83.17           H
ATOM    299 2HG  GLU A  39       6.006  -7.135  29.991  1.00 83.17           H
ATOM    300  CD  GLU A  39       7.831  -6.220  30.688  1.00 83.17           C
ATOM    301  OE1 GLU A  39       7.517  -5.561  31.702  1.00 83.17           O
ATOM    302  OE2 GLU A  39       8.949  -6.731  30.459  1.00 83.17           O
ATOM    303  HN  GLU A  39       5.417  -8.584  28.126  1.00 83.17           H
ATOM    304  N   LYS A  40       6.970  -6.436  24.940  1.00 88.54           N
ATOM    305  CA  LYS A  40       7.341  -6.755  23.572  1.00 88.54           C
ATOM    306  C   LYS A  40       8.741  -6.206  23.287  1.00 88.54           C
ATOM    307  O   LYS A  40       9.026  -5.770  22.173  1.00 88.54           O
ATOM    308  HA  LYS A  40       7.373  -7.841  23.486  1.00 88.54           H
ATOM    309  CB  LYS A  40       6.274  -6.254  22.596  1.00 88.54           C
ATOM    310 1HB  LYS A  40       6.107  -5.188  22.750  1.00 88.54           H
ATOM    311 2HB  LYS A  40       6.626  -6.377  21.572  1.00 88.54           H
ATOM    312  CG  LYS A  40       4.960  -7.015  22.784  1.00 88.54           C
ATOM    313 1HG  LYS A  40       5.140  -8.086  22.697  1.00 88.54           H
ATOM    314 2HG  LYS A  40       4.573  -6.837  23.788  1.00 88.54           H
ATOM    315  CD  LYS A  40       3.922  -6.580  21.748  1.00 88.54           C
ATOM    316 1HD  LYS A  40       3.694  -5.522  21.877  1.00 88.54           H
ATOM    317 2HD  LYS A  40       4.333  -6.697  20.745  1.00 88.54           H
ATOM    318  CE  LYS A  40       2.639  -7.404  21.877  1.00 88.54           C
ATOM    319 1HE  LYS A  40       2.863  -8.461  21.736  1.00 88.54           H
ATOM    320 2HE  LYS A  40       2.231  -7.296  22.882  1.00 88.54           H
ATOM    321  NZ  LYS A  40       1.638  -6.965  20.879  1.00 88.54           N
ATOM    322 1HZ  LYS A  40       0.912  -7.668  20.798  1.00 88.54           H
ATOM    323 2HZ  LYS A  40       1.227  -6.087  21.177  1.00 88.54           H
ATOM    324 3HZ  LYS A  40       2.090  -6.840  19.980  1.00 88.54           H
ATOM    325  HN  LYS A  40       6.760  -5.472  25.108  1.00 88.54           H
ATOM    326  N   ASN A  41       9.577  -6.245  24.314  1.00 82.71           N
ATOM    327  CA  ASN A  41      10.932  -5.732  24.196  1.00 82.71           C
ATOM    328  C   ASN A  41      11.644  -6.447  23.046  1.00 82.71           C
ATOM    329  O   ASN A  41      12.371  -5.821  22.276  1.00 82.71           O
ATOM    330  HA  ASN A  41      10.819  -4.663  24.016  1.00 82.71           H
ATOM    331  CB  ASN A  41      11.730  -5.985  25.476  1.00 82.71           C
ATOM    332 1HB  ASN A  41      11.645  -7.033  25.761  1.00 82.71           H
ATOM    333 2HB  ASN A  41      12.787  -5.789  25.295  1.00 82.71           H
ATOM    334  CG  ASN A  41      11.230  -5.097  26.618  1.00 82.71           C
ATOM    335  OD1 ASN A  41      10.732  -4.003  26.415  1.00 82.71           O
ATOM    336  ND2 ASN A  41      11.391  -5.629  27.826  1.00 82.71           N
ATOM    337 1HD2 ASN A  41      11.808  -6.533  27.924  1.00 82.71           H
ATOM    338 2HD2 ASN A  41      11.096  -5.125  28.638  1.00 82.71           H
ATOM    339  HN  ASN A  41       9.343  -6.617  25.212  1.00 82.71           H
ATOM    340  N   ASN A  42      11.411  -7.749  22.965  1.00 84.06           N
ATOM    341  CA  ASN A  42      12.070  -8.566  21.961  1.00 84.06           C
ATOM    342  C   ASN A  42      11.647  -8.094  20.568  1.00 84.06           C
ATOM    343  O   ASN A  42      12.450  -8.100  19.637  1.00 84.06           O
ATOM    344  HA  ASN A  42      13.137  -8.435  22.139  1.00 84.06           H
ATOM    345  CB  ASN A  42      11.674 -10.037  22.102  1.00 84.06           C
ATOM    346 1HB  ASN A  42      10.588 -10.131  22.064  1.00 84.06           H
ATOM    347 2HB  ASN A  42      12.072 -10.607  21.262  1.00 84.06           H
ATOM    348  CG  ASN A  42      12.196 -10.622  23.415  1.00 84.06           C
ATOM    349  OD1 ASN A  42      12.982 -10.017  24.125  1.00 84.06           O
ATOM    350  ND2 ASN A  42      11.717 -11.830  23.698  1.00 84.06           N
ATOM    351 1HD2 ASN A  42      11.074 -12.272  23.072  1.00 84.06           H
ATOM    352 2HD2 ASN A  42      11.999 -12.297  24.536  1.00 84.06           H
ATOM    353  HN  ASN A  42      10.787  -8.243  23.570  1.00 84.06           H
ATOM    354  N   VAL A  43      10.387  -7.697  20.470  1.00 90.98           N
ATOM    355  CA  VAL A  43       9.831  -7.280  19.194  1.00 90.98           C
ATOM    356  C   VAL A  43      10.500  -5.977  18.752  1.00 90.98           C
ATOM    357  O   VAL A  43      10.855  -5.822  17.585  1.00 90.98           O
ATOM    358  HA  VAL A  43      10.061  -8.057  18.465  1.00 90.98           H
ATOM    359  CB  VAL A  43       8.309  -7.165  19.299  1.00 90.98           C
ATOM    360  HB  VAL A  43       8.081  -6.345  19.979  1.00 90.98           H
ATOM    361  CG1 VAL A  43       7.689  -6.835  17.939  1.00 90.98           C
ATOM    362 1HG1 VAL A  43       8.087  -5.886  17.580  1.00 90.98           H
ATOM    363 2HG1 VAL A  43       7.932  -7.624  17.228  1.00 90.98           H
ATOM    364 3HG1 VAL A  43       6.607  -6.759  18.043  1.00 90.98           H
ATOM    365  CG2 VAL A  43       7.701  -8.443  19.882  1.00 90.98           C
ATOM    366 1HG2 VAL A  43       7.944  -9.288  19.238  1.00 90.98           H
ATOM    367 2HG2 VAL A  43       8.108  -8.617  20.878  1.00 90.98           H
ATOM    368 3HG2 VAL A  43       6.619  -8.334  19.945  1.00 90.98           H
ATOM    369  HN  VAL A  43       9.751  -7.657  21.241  1.00 90.98           H
ATOM    370  N   ARG A  44      10.652  -5.073  19.709  1.00 86.23           N
ATOM    371  CA  ARG A  44      11.253  -3.781  19.429  1.00 86.23           C
ATOM    372  C   ARG A  44      12.721  -3.953  19.034  1.00 86.23           C
ATOM    373  O   ARG A  44      13.220  -3.246  18.160  1.00 86.23           O
ATOM    374  HA  ARG A  44      10.670  -3.375  18.602  1.00 86.23           H
ATOM    375  CB  ARG A  44      11.164  -2.856  20.645  1.00 86.23           C
ATOM    376 1HB  ARG A  44      11.593  -3.352  21.515  1.00 86.23           H
ATOM    377 2HB  ARG A  44      11.753  -1.957  20.467  1.00 86.23           H
ATOM    378  CG  ARG A  44       9.711  -2.471  20.935  1.00 86.23           C
ATOM    379 1HG  ARG A  44       9.225  -2.152  20.014  1.00 86.23           H
ATOM    380 2HG  ARG A  44       9.166  -3.343  21.298  1.00 86.23           H
ATOM    381  CD  ARG A  44       9.639  -1.349  21.972  1.00 86.23           C
ATOM    382 1HD  ARG A  44      10.323  -0.545  21.699  1.00 86.23           H
ATOM    383 2HD  ARG A  44       8.636  -0.922  21.989  1.00 86.23           H
ATOM    384  NE  ARG A  44       9.986  -1.875  23.312  1.00 86.23           N
ATOM    385  HE  ARG A  44      10.954  -1.928  23.558  1.00 86.23           H
ATOM    386  CZ  ARG A  44       9.085  -2.283  24.215  1.00 86.23           C
ATOM    387  NH1 ARG A  44       7.775  -2.234  23.939  1.00 86.23           N
ATOM    388 1HH1 ARG A  44       7.463  -1.891  23.053  1.00 86.23           H
ATOM    389 2HH1 ARG A  44       7.108  -2.541  24.619  1.00 86.23           H
ATOM    390  NH2 ARG A  44       9.514  -2.742  25.399  1.00 86.23           N
ATOM    391 1HH2 ARG A  44       8.854  -3.051  26.084  1.00 86.23           H
ATOM    392 2HH2 ARG A  44      10.493  -2.775  25.597  1.00 86.23           H
ATOM    393  HN  ARG A  44      10.372  -5.213  20.659  1.00 86.23           H
ATOM    394  N   GLN A  45      13.373  -4.896  19.699  1.00 83.21           N
ATOM    395  CA  GLN A  45      14.784  -5.143  19.457  1.00 83.21           C
ATOM    396  C   GLN A  45      14.992  -5.694  18.045  1.00 83.21           C
ATOM    397  O   GLN A  45      15.933  -5.304  17.355  1.00 83.21           O
ATOM    398  HA  GLN A  45      15.268  -4.171  19.550  1.00 83.21           H
ATOM    399  CB  GLN A  45      15.362  -6.094  20.507  1.00 83.21           C
ATOM    400 1HB  GLN A  45      15.079  -5.756  21.504  1.00 83.21           H
ATOM    401 2HB  GLN A  45      14.938  -7.089  20.375  1.00 83.21           H
ATOM    402  CG  GLN A  45      16.887  -6.166  20.401  1.00 83.21           C
ATOM    403 1HG  GLN A  45      17.169  -6.545  19.419  1.00 83.21           H
ATOM    404 2HG  GLN A  45      17.309  -5.164  20.490  1.00 83.21           H
ATOM    405  CD  GLN A  45      17.470  -7.069  21.490  1.00 83.21           C
ATOM    406  OE1 GLN A  45      16.767  -7.796  22.172  1.00 83.21           O
ATOM    407  NE2 GLN A  45      18.791  -6.983  21.614  1.00 83.21           N
ATOM    408 1HE2 GLN A  45      19.310  -6.366  21.022  1.00 83.21           H
ATOM    409 2HE2 GLN A  45      19.266  -7.535  22.299  1.00 83.21           H
ATOM    410  HN  GLN A  45      12.953  -5.484  20.390  1.00 83.21           H
ATOM    411  N   PHE A  46      14.099  -6.592  17.657  1.00 92.47           N
ATOM    412  CA  PHE A  46      14.129  -7.146  16.314  1.00 92.47           C
ATOM    413  C   PHE A  46      13.968  -6.047  15.263  1.00 92.47           C
ATOM    414  O   PHE A  46      14.735  -5.983  14.303  1.00 92.47           O
ATOM    415  HA  PHE A  46      15.098  -7.630  16.186  1.00 92.47           H
ATOM    416  CB  PHE A  46      12.952  -8.117  16.204  1.00 92.47           C
ATOM    417 1HB  PHE A  46      13.122  -8.957  16.878  1.00 92.47           H
ATOM    418 2HB  PHE A  46      12.047  -7.614  16.545  1.00 92.47           H
ATOM    419  CG  PHE A  46      12.718  -8.655  14.791  1.00 92.47           C
ATOM    420  CD1 PHE A  46      11.754  -8.106  14.005  1.00 92.47           C
ATOM    421  HD1 PHE A  46      11.147  -7.283  14.383  1.00 92.47           H
ATOM    422  CD2 PHE A  46      13.476  -9.682  14.320  1.00 92.47           C
ATOM    423  HD2 PHE A  46      14.249 -10.122  14.950  1.00 92.47           H
ATOM    424  CE1 PHE A  46      11.537  -8.605  12.694  1.00 92.47           C
ATOM    425  HE1 PHE A  46      10.764  -8.165  12.064  1.00 92.47           H
ATOM    426  CE2 PHE A  46      13.259 -10.181  13.009  1.00 92.47           C
ATOM    427  HE2 PHE A  46      13.866 -11.004  12.631  1.00 92.47           H
ATOM    428  CZ  PHE A  46      12.294  -9.632  12.223  1.00 92.47           C
ATOM    429  HZ  PHE A  46      12.128 -10.015  11.216  1.00 92.47           H
ATOM    430  HN  PHE A  46      13.365  -6.940  18.241  1.00 92.47           H
ATOM    431  N   ALA A  47      12.966  -5.207  15.480  1.00 92.79           N
ATOM    432  CA  ALA A  47      12.638  -4.169  14.518  1.00 92.79           C
ATOM    433  C   ALA A  47      13.841  -3.239  14.348  1.00 92.79           C
ATOM    434  O   ALA A  47      14.142  -2.804  13.237  1.00 92.79           O
ATOM    435  HA  ALA A  47      12.427  -4.654  13.565  1.00 92.79           H
ATOM    436  CB  ALA A  47      11.384  -3.423  14.979  1.00 92.79           C
ATOM    437 1HB  ALA A  47      10.552  -4.123  15.056  1.00 92.79           H
ATOM    438 2HB  ALA A  47      11.569  -2.970  15.954  1.00 92.79           H
ATOM    439 3HB  ALA A  47      11.139  -2.644  14.258  1.00 92.79           H
ATOM    440  HN  ALA A  47      12.384  -5.229  16.293  1.00 92.79           H
ATOM    441  N   SER A  48      14.496  -2.961  15.465  1.00 91.04           N
ATOM    442  CA  SER A  48      15.546  -1.957  15.487  1.00 91.04           C
ATOM    443  C   SER A  48      16.728  -2.417  14.631  1.00 91.04           C
ATOM    444  O   SER A  48      17.499  -1.596  14.138  1.00 91.04           O
ATOM    445  HA  SER A  48      15.095  -1.059  15.066  1.00 91.04           H
ATOM    446  CB  SER A  48      16.007  -1.673  16.918  1.00 91.04           C
ATOM    447 1HB  SER A  48      16.640  -0.786  16.926  1.00 91.04           H
ATOM    448 2HB  SER A  48      15.140  -1.452  17.541  1.00 91.04           H
ATOM    449  OG  SER A  48      16.724  -2.771  17.476  1.00 91.04           O
ATOM    450  HG  SER A  48      17.033  -2.544  18.400  1.00 91.04           H
ATOM    451  HN  SER A  48      14.320  -3.407  16.343  1.00 91.04           H
ATOM    452  N   HIS A  49      16.832  -3.730  14.480  1.00 87.35           N
ATOM    453  CA  HIS A  49      17.960  -4.314  13.774  1.00 87.35           C
ATOM    454  C   HIS A  49      17.561  -4.616  12.329  1.00 87.35           C
ATOM    455  O   HIS A  49      18.339  -4.385  11.405  1.00 87.35           O
ATOM    456  HA  HIS A  49      18.752  -3.565  13.775  1.00 87.35           H
ATOM    457  CB  HIS A  49      18.484  -5.547  14.514  1.00 87.35           C
ATOM    458 1HB  HIS A  49      17.649  -6.215  14.722  1.00 87.35           H
ATOM    459 2HB  HIS A  49      19.169  -6.086  13.860  1.00 87.35           H
ATOM    460  CG  HIS A  49      19.192  -5.230  15.810  1.00 87.35           C
ATOM    461  ND1 HIS A  49      18.518  -5.036  17.004  1.00 87.35           N
ATOM    462  HD1 HIS A  49      17.528  -5.082  17.131  1.00 87.35           H
ATOM    463  CD2 HIS A  49      20.519  -5.078  16.087  1.00 87.35           C
ATOM    464  HD2 HIS A  49      21.333  -5.166  15.369  1.00 87.35           H
ATOM    465  CE1 HIS A  49      19.410  -4.778  17.949  1.00 87.35           C
ATOM    466  HE1 HIS A  49      19.192  -4.579  18.999  1.00 87.35           H
ATOM    467  NE2 HIS A  49      20.649  -4.804  17.379  1.00 87.35           N
ATOM    468  HN  HIS A  49      16.165  -4.388  14.829  1.00 87.35           H
ATOM    469  N   PHE A  50      16.348  -5.127  12.178  1.00 83.82           N
ATOM    470  CA  PHE A  50      15.951  -5.757  10.930  1.00 83.82           C
ATOM    471  C   PHE A  50      15.395  -4.724   9.947  1.00 83.82           C
ATOM    472  O   PHE A  50      15.720  -4.753   8.761  1.00 83.82           O
ATOM    473  HA  PHE A  50      16.841  -6.219  10.503  1.00 83.82           H
ATOM    474  CB  PHE A  50      14.851  -6.765  11.268  1.00 83.82           C
ATOM    475 1HB  PHE A  50      15.231  -7.467  12.010  1.00 83.82           H
ATOM    476 2HB  PHE A  50      14.016  -6.236  11.727  1.00 83.82           H
ATOM    477  CG  PHE A  50      14.336  -7.552  10.061  1.00 83.82           C
ATOM    478  CD1 PHE A  50      13.122  -7.255   9.523  1.00 83.82           C
ATOM    479  HD1 PHE A  50      12.517  -6.456   9.952  1.00 83.82           H
ATOM    480  CD2 PHE A  50      15.091  -8.548   9.525  1.00 83.82           C
ATOM    481  HD2 PHE A  50      16.064  -8.786   9.956  1.00 83.82           H
ATOM    482  CE1 PHE A  50      12.644  -7.985   8.403  1.00 83.82           C
ATOM    483  HE1 PHE A  50      11.672  -7.746   7.972  1.00 83.82           H
ATOM    484  CE2 PHE A  50      14.613  -9.278   8.405  1.00 83.82           C
ATOM    485  HE2 PHE A  50      15.218 -10.077   7.976  1.00 83.82           H
ATOM    486  CZ  PHE A  50      13.400  -8.981   7.867  1.00 83.82           C
ATOM    487  HZ  PHE A  50      13.033  -9.541   7.007  1.00 83.82           H
ATOM    488  HN  PHE A  50      15.644  -5.116  12.888  1.00 83.82           H
ATOM    489  N   LEU A  51      14.567  -3.836  10.477  1.00 93.99           N
ATOM    490  CA  LEU A  51      13.711  -3.016   9.636  1.00 93.99           C
ATOM    491  C   LEU A  51      14.554  -1.930   8.964  1.00 93.99           C
ATOM    492  O   LEU A  51      14.467  -1.733   7.753  1.00 93.99           O
ATOM    493  HA  LEU A  51      13.299  -3.662   8.861  1.00 93.99           H
ATOM    494  CB  LEU A  51      12.533  -2.468  10.444  1.00 93.99           C
ATOM    495 1HB  LEU A  51      12.928  -1.871  11.265  1.00 93.99           H
ATOM    496 2HB  LEU A  51      11.963  -1.794   9.805  1.00 93.99           H
ATOM    497  CG  LEU A  51      11.574  -3.510  11.023  1.00 93.99           C
ATOM    498  HG  LEU A  51      12.124  -4.119  11.740  1.00 93.99           H
ATOM    499  CD1 LEU A  51      10.429  -2.839  11.784  1.00 93.99           C
ATOM    500 1HD1 LEU A  51      10.836  -2.245  12.602  1.00 93.99           H
ATOM    501 2HD1 LEU A  51       9.873  -2.191  11.106  1.00 93.99           H
ATOM    502 3HD1 LEU A  51       9.762  -3.602  12.185  1.00 93.99           H
ATOM    503  CD2 LEU A  51      11.062  -4.451   9.930  1.00 93.99           C
ATOM    504 1HD2 LEU A  51      10.534  -3.874   9.171  1.00 93.99           H
ATOM    505 2HD2 LEU A  51      11.905  -4.968   9.472  1.00 93.99           H
ATOM    506 3HD2 LEU A  51      10.383  -5.182  10.369  1.00 93.99           H
ATOM    507  HN  LEU A  51      14.475  -3.673  11.459  1.00 93.99           H
ATOM    508  N   PRO A  52      15.382  -1.210   9.733  1.00 95.70           N
ATOM    509  CA  PRO A  52      16.037  -0.006   9.215  1.00 95.70           C
ATOM    510  C   PRO A  52      16.779  -0.268   7.914  1.00 95.70           C
ATOM    511  O   PRO A  52      16.581   0.440   6.929  1.00 95.70           O
ATOM    512  HA  PRO A  52      15.291   0.750   8.970  1.00 95.70           H
ATOM    513  CB  PRO A  52      16.990   0.401  10.340  1.00 95.70           C
ATOM    514 1HB  PRO A  52      17.979  -0.036  10.206  1.00 95.70           H
ATOM    515 2HB  PRO A  52      17.123   1.482  10.382  1.00 95.70           H
ATOM    516  CG  PRO A  52      16.304  -0.132  11.593  1.00 95.70           C
ATOM    517 1HG  PRO A  52      17.003  -0.238  12.423  1.00 95.70           H
ATOM    518 2HG  PRO A  52      15.517   0.538  11.939  1.00 95.70           H
ATOM    519  CD  PRO A  52      15.753  -1.472  11.135  1.00 95.70           C
ATOM    520 1HD  PRO A  52      16.499  -2.263  11.210  1.00 95.70           H
ATOM    521 2HD  PRO A  52      14.899  -1.786  11.736  1.00 95.70           H
ATOM    522  N   PRO A  53      17.649  -1.287   7.881  1.00 95.86           N
ATOM    523  CA  PRO A  53      18.415  -1.586   6.668  1.00 95.86           C
ATOM    524  C   PRO A  53      17.524  -1.743   5.447  1.00 95.86           C
ATOM    525  O   PRO A  53      17.840  -1.230   4.374  1.00 95.86           O
ATOM    526  HA  PRO A  53      19.080  -0.755   6.431  1.00 95.86           H
ATOM    527  CB  PRO A  53      19.143  -2.887   7.011  1.00 95.86           C
ATOM    528 1HB  PRO A  53      18.568  -3.761   6.704  1.00 95.86           H
ATOM    529 2HB  PRO A  53      20.109  -2.951   6.510  1.00 95.86           H
ATOM    530  CG  PRO A  53      19.297  -2.818   8.525  1.00 95.86           C
ATOM    531 1HG  PRO A  53      19.472  -3.802   8.960  1.00 95.86           H
ATOM    532 2HG  PRO A  53      20.146  -2.198   8.818  1.00 95.86           H
ATOM    533  CD  PRO A  53      17.973  -2.221   8.974  1.00 95.86           C
ATOM    534 1HD  PRO A  53      17.204  -2.985   9.090  1.00 95.86           H
ATOM    535 2HD  PRO A  53      18.063  -1.715   9.936  1.00 95.86           H
ATOM    536  N   LEU A  54      16.424  -2.454   5.644  1.00 94.05           N
ATOM    537  CA  LEU A  54      15.548  -2.801   4.537  1.00 94.05           C
ATOM    538  C   LEU A  54      14.856  -1.536   4.024  1.00 94.05           C
ATOM    539  O   LEU A  54      14.732  -1.339   2.817  1.00 94.05           O
ATOM    540  HA  LEU A  54      16.174  -3.200   3.739  1.00 94.05           H
ATOM    541  CB  LEU A  54      14.578  -3.909   4.949  1.00 94.05           C
ATOM    542 1HB  LEU A  54      14.016  -3.568   5.819  1.00 94.05           H
ATOM    543 2HB  LEU A  54      13.859  -4.054   4.142  1.00 94.05           H
ATOM    544  CG  LEU A  54      15.208  -5.263   5.283  1.00 94.05           C
ATOM    545  HG  LEU A  54      15.909  -5.120   6.104  1.00 94.05           H
ATOM    546  CD1 LEU A  54      14.148  -6.258   5.761  1.00 94.05           C
ATOM    547 1HD1 LEU A  54      13.662  -5.869   6.656  1.00 94.05           H
ATOM    548 2HD1 LEU A  54      13.405  -6.402   4.977  1.00 94.05           H
ATOM    549 3HD1 LEU A  54      14.623  -7.212   5.991  1.00 94.05           H
ATOM    550  CD2 LEU A  54      16.006  -5.803   4.095  1.00 94.05           C
ATOM    551 1HD2 LEU A  54      15.344  -5.928   3.238  1.00 94.05           H
ATOM    552 2HD2 LEU A  54      16.801  -5.101   3.841  1.00 94.05           H
ATOM    553 3HD2 LEU A  54      16.443  -6.766   4.359  1.00 94.05           H
ATOM    554  HN  LEU A  54      16.128  -2.791   6.538  1.00 94.05           H
ATOM    555  N   TYR A  55      14.424  -0.713   4.968  1.00 94.41           N
ATOM    556  CA  TYR A  55      13.705   0.503   4.628  1.00 94.41           C
ATOM    557  C   TYR A  55      14.597   1.465   3.840  1.00 94.41           C
ATOM    558  O   TYR A  55      14.135   2.125   2.910  1.00 94.41           O
ATOM    559  HA  TYR A  55      12.849   0.227   4.012  1.00 94.41           H
ATOM    560  CB  TYR A  55      13.324   1.154   5.959  1.00 94.41           C
ATOM    561 1HB  TYR A  55      14.184   1.120   6.628  1.00 94.41           H
ATOM    562 2HB  TYR A  55      13.098   2.207   5.785  1.00 94.41           H
ATOM    563  CG  TYR A  55      12.129   0.498   6.653  1.00 94.41           C
ATOM    564  CD1 TYR A  55      11.581  -0.658   6.137  1.00 94.41           C
ATOM    565  HD1 TYR A  55      11.999  -1.104   5.234  1.00 94.41           H
ATOM    566  CD2 TYR A  55      11.599   1.063   7.795  1.00 94.41           C
ATOM    567  HD2 TYR A  55      12.032   1.976   8.203  1.00 94.41           H
ATOM    568  CE1 TYR A  55      10.456  -1.276   6.790  1.00 94.41           C
ATOM    569  HE1 TYR A  55      10.013  -2.189   6.393  1.00 94.41           H
ATOM    570  CE2 TYR A  55      10.475   0.445   8.449  1.00 94.41           C
ATOM    571  HE2 TYR A  55      10.046   0.881   9.352  1.00 94.41           H
ATOM    572  CZ  TYR A  55       9.958  -0.694   7.914  1.00 94.41           C
ATOM    573  OH  TYR A  55       8.896  -1.277   8.531  1.00 94.41           O
ATOM    574  HH  TYR A  55       8.581  -2.063   7.999  1.00 94.41           H
ATOM    575  HN  TYR A  55      14.557  -0.865   5.947  1.00 94.41           H
ATOM    576  N   TRP A  56      15.859   1.515   4.241  1.00 93.19           N
ATOM    577  CA  TRP A  56      16.831   2.345   3.551  1.00 93.19           C
ATOM    578  C   TRP A  56      17.019   1.780   2.141  1.00 93.19           C
ATOM    579  O   TRP A  56      17.082   2.532   1.170  1.00 93.19           O
ATOM    580  HA  TRP A  56      16.428   3.356   3.496  1.00 93.19           H
ATOM    581  CB  TRP A  56      18.139   2.429   4.341  1.00 93.19           C
ATOM    582 1HB  TRP A  56      18.347   1.455   4.784  1.00 93.19           H
ATOM    583 2HB  TRP A  56      18.955   2.646   3.651  1.00 93.19           H
ATOM    584  CG  TRP A  56      18.131   3.485   5.447  1.00 93.19           C
ATOM    585  CD1 TRP A  56      18.250   3.297   6.768  1.00 93.19           C
ATOM    586  HD1 TRP A  56      18.373   2.322   7.241  1.00 93.19           H
ATOM    587  CD2 TRP A  56      17.992   4.911   5.273  1.00 93.19           C
ATOM    588  NE1 TRP A  56      18.198   4.492   7.456  1.00 93.19           N
ATOM    589  HE1 TRP A  56      18.264   4.608   8.447  1.00 93.19           H
ATOM    590  CE2 TRP A  56      18.036   5.505   6.518  1.00 93.19           C
ATOM    591  CE3 TRP A  56      17.834   5.674   4.103  1.00 93.19           C
ATOM    592  HE3 TRP A  56      17.797   5.229   3.109  1.00 93.19           H
ATOM    593  CZ2 TRP A  56      17.928   6.887   6.713  1.00 93.19           C
ATOM    594  HZ2 TRP A  56      17.966   7.332   7.707  1.00 93.19           H
ATOM    595  CZ3 TRP A  56      17.728   7.054   4.314  1.00 93.19           C
ATOM    596  HZ3 TRP A  56      17.604   7.692   3.439  1.00 93.19           H
ATOM    597  CH2 TRP A  56      17.770   7.667   5.561  1.00 93.19           C
ATOM    598  HH2 TRP A  56      17.681   8.750   5.641  1.00 93.19           H
ATOM    599  HN  TRP A  56      16.218   1.002   5.021  1.00 93.19           H
ATOM    600  N   LEU A  57      17.104   0.459   2.074  1.00 93.00           N
ATOM    601  CA  LEU A  57      17.299  -0.215   0.802  1.00 93.00           C
ATOM    602  C   LEU A  57      16.114   0.088  -0.118  1.00 93.00           C
ATOM    603  O   LEU A  57      16.301   0.503  -1.261  1.00 93.00           O
ATOM    604  HA  LEU A  57      18.201   0.197   0.349  1.00 93.00           H
ATOM    605  CB  LEU A  57      17.543  -1.709   1.019  1.00 93.00           C
ATOM    606 1HB  LEU A  57      18.415  -1.826   1.662  1.00 93.00           H
ATOM    607 2HB  LEU A  57      16.691  -2.121   1.559  1.00 93.00           H
ATOM    608  CG  LEU A  57      17.761  -2.544  -0.245  1.00 93.00           C
ATOM    609  HG  LEU A  57      16.926  -2.363  -0.922  1.00 93.00           H
ATOM    610  CD1 LEU A  57      19.035  -2.112  -0.974  1.00 93.00           C
ATOM    611 1HD1 LEU A  57      18.954  -1.063  -1.258  1.00 93.00           H
ATOM    612 2HD1 LEU A  57      19.893  -2.245  -0.315  1.00 93.00           H
ATOM    613 3HD1 LEU A  57      19.166  -2.721  -1.869  1.00 93.00           H
ATOM    614  CD2 LEU A  57      17.764  -4.039   0.079  1.00 93.00           C
ATOM    615 1HD2 LEU A  57      18.567  -4.256   0.784  1.00 93.00           H
ATOM    616 2HD2 LEU A  57      16.808  -4.317   0.520  1.00 93.00           H
ATOM    617 3HD2 LEU A  57      17.921  -4.609  -0.837  1.00 93.00           H
ATOM    618  HN  LEU A  57      17.042  -0.146   2.868  1.00 93.00           H
ATOM    619  N   VAL A  58      14.921  -0.131   0.416  1.00 94.89           N
ATOM    620  CA  VAL A  58      13.709   0.045  -0.366  1.00 94.89           C
ATOM    621  C   VAL A  58      13.628   1.492  -0.855  1.00 94.89           C
ATOM    622  O   VAL A  58      13.291   1.742  -2.012  1.00 94.89           O
ATOM    623  HA  VAL A  58      13.776  -0.615  -1.231  1.00 94.89           H
ATOM    624  CB  VAL A  58      12.490  -0.377   0.458  1.00 94.89           C
ATOM    625  HB  VAL A  58      12.513   0.176   1.397  1.00 94.89           H
ATOM    626  CG1 VAL A  58      11.190  -0.021  -0.266  1.00 94.89           C
ATOM    627 1HG1 VAL A  58      11.147   1.057  -0.427  1.00 94.89           H
ATOM    628 2HG1 VAL A  58      11.157  -0.534  -1.227  1.00 94.89           H
ATOM    629 3HG1 VAL A  58      10.340  -0.331   0.342  1.00 94.89           H
ATOM    630  CG2 VAL A  58      12.542  -1.870   0.789  1.00 94.89           C
ATOM    631 1HG2 VAL A  58      12.556  -2.447  -0.135  1.00 94.89           H
ATOM    632 2HG2 VAL A  58      13.443  -2.083   1.364  1.00 94.89           H
ATOM    633 3HG2 VAL A  58      11.664  -2.142   1.375  1.00 94.89           H
ATOM    634  HN  VAL A  58      14.776  -0.422   1.361  1.00 94.89           H
ATOM    635  N   PHE A  59      13.943   2.408   0.049  1.00 95.99           N
ATOM    636  CA  PHE A  59      13.872   3.825  -0.265  1.00 95.99           C
ATOM    637  C   PHE A  59      14.779   4.170  -1.448  1.00 95.99           C
ATOM    638  O   PHE A  59      14.334   4.780  -2.419  1.00 95.99           O
ATOM    639  HA  PHE A  59      12.838   4.047  -0.525  1.00 95.99           H
ATOM    640  CB  PHE A  59      14.358   4.582   0.973  1.00 95.99           C
ATOM    641 1HB  PHE A  59      13.652   4.419   1.787  1.00 95.99           H
ATOM    642 2HB  PHE A  59      15.313   4.162   1.291  1.00 95.99           H
ATOM    643  CG  PHE A  59      14.526   6.087   0.756  1.00 95.99           C
ATOM    644  CD1 PHE A  59      15.770   6.636   0.736  1.00 95.99           C
ATOM    645  HD1 PHE A  59      16.647   6.005   0.875  1.00 95.99           H
ATOM    646  CD2 PHE A  59      13.432   6.875   0.582  1.00 95.99           C
ATOM    647  HD2 PHE A  59      12.435   6.435   0.598  1.00 95.99           H
ATOM    648  CE1 PHE A  59      15.926   8.033   0.535  1.00 95.99           C
ATOM    649  HE1 PHE A  59      16.923   8.474   0.519  1.00 95.99           H
ATOM    650  CE2 PHE A  59      13.588   8.272   0.381  1.00 95.99           C
ATOM    651  HE2 PHE A  59      12.710   8.904   0.242  1.00 95.99           H
ATOM    652  CZ  PHE A  59      14.831   8.822   0.361  1.00 95.99           C
ATOM    653  HZ  PHE A  59      14.951   9.894   0.206  1.00 95.99           H
ATOM    654  HN  PHE A  59      14.241   2.195   0.980  1.00 95.99           H
ATOM    655  N   ILE A  60      16.035   3.765  -1.328  1.00 93.78           N
ATOM    656  CA  ILE A  60      17.046   4.166  -2.291  1.00 93.78           C
ATOM    657  C   ILE A  60      16.661   3.642  -3.676  1.00 93.78           C
ATOM    658  O   ILE A  60      16.607   4.405  -4.639  1.00 93.78           O
ATOM    659  HA  ILE A  60      17.052   5.256  -2.323  1.00 93.78           H
ATOM    660  CB  ILE A  60      18.434   3.720  -1.828  1.00 93.78           C
ATOM    661  HB  ILE A  60      18.378   2.668  -1.546  1.00 93.78           H
ATOM    662  CG1 ILE A  60      18.875   4.498  -0.586  1.00 93.78           C
ATOM    663 1HG1 ILE A  60      19.116   5.524  -0.863  1.00 93.78           H
ATOM    664 2HG1 ILE A  60      18.053   4.544   0.129  1.00 93.78           H
ATOM    665  CG2 ILE A  60      19.453   3.829  -2.964  1.00 93.78           C
ATOM    666 1HG2 ILE A  60      19.140   3.195  -3.794  1.00 93.78           H
ATOM    667 2HG2 ILE A  60      19.513   4.864  -3.300  1.00 93.78           H
ATOM    668 3HG2 ILE A  60      20.431   3.505  -2.608  1.00 93.78           H
ATOM    669  CD1 ILE A  60      20.092   3.841   0.069  1.00 93.78           C
ATOM    670 1HD1 ILE A  60      19.840   2.823   0.366  1.00 93.78           H
ATOM    671 2HD1 ILE A  60      20.919   3.819  -0.641  1.00 93.78           H
ATOM    672 3HD1 ILE A  60      20.384   4.414   0.949  1.00 93.78           H
ATOM    673  HN  ILE A  60      16.364   3.175  -0.591  1.00 93.78           H
ATOM    674  N   VAL A  61      16.405   2.344  -3.732  1.00 93.78           N
ATOM    675  CA  VAL A  61      16.151   1.685  -5.002  1.00 93.78           C
ATOM    676  C   VAL A  61      14.843   2.213  -5.593  1.00 93.78           C
ATOM    677  O   VAL A  61      14.763   2.480  -6.791  1.00 93.78           O
ATOM    678  HA  VAL A  61      16.970   1.942  -5.675  1.00 93.78           H
ATOM    679  CB  VAL A  61      16.152   0.167  -4.813  1.00 93.78           C
ATOM    680  HB  VAL A  61      15.392  -0.079  -4.070  1.00 93.78           H
ATOM    681  CG1 VAL A  61      15.784  -0.548  -6.115  1.00 93.78           C
ATOM    682 1HG1 VAL A  61      14.789  -0.235  -6.432  1.00 93.78           H
ATOM    683 2HG1 VAL A  61      16.509  -0.292  -6.887  1.00 93.78           H
ATOM    684 3HG1 VAL A  61      15.792  -1.626  -5.952  1.00 93.78           H
ATOM    685  CG2 VAL A  61      17.502  -0.320  -4.283  1.00 93.78           C
ATOM    686 1HG2 VAL A  61      18.287  -0.056  -4.992  1.00 93.78           H
ATOM    687 2HG2 VAL A  61      17.707   0.152  -3.322  1.00 93.78           H
ATOM    688 3HG2 VAL A  61      17.475  -1.402  -4.158  1.00 93.78           H
ATOM    689  HN  VAL A  61      16.368   1.746  -2.931  1.00 93.78           H
ATOM    690  N   GLY A  62      13.851   2.349  -4.726  1.00 95.25           N
ATOM    691  CA  GLY A  62      12.517   2.721  -5.167  1.00 95.25           C
ATOM    692  C   GLY A  62      12.488   4.168  -5.663  1.00 95.25           C
ATOM    693  O   GLY A  62      11.872   4.465  -6.686  1.00 95.25           O
ATOM    694 1HA  GLY A  62      12.194   2.053  -5.965  1.00 95.25           H
ATOM    695 2HA  GLY A  62      11.811   2.600  -4.345  1.00 95.25           H
ATOM    696  HN  GLY A  62      13.946   2.209  -3.741  1.00 95.25           H
ATOM    697  N   ALA A  63      13.161   5.030  -4.915  1.00 95.17           N
ATOM    698  CA  ALA A  63      13.174   6.448  -5.235  1.00 95.17           C
ATOM    699  C   ALA A  63      13.823   6.651  -6.606  1.00 95.17           C
ATOM    700  O   ALA A  63      13.309   7.400  -7.435  1.00 95.17           O
ATOM    701  HA  ALA A  63      12.139   6.788  -5.279  1.00 95.17           H
ATOM    702  CB  ALA A  63      13.899   7.215  -4.127  1.00 95.17           C
ATOM    703 1HB  ALA A  63      13.381   7.061  -3.180  1.00 95.17           H
ATOM    704 2HB  ALA A  63      14.923   6.851  -4.045  1.00 95.17           H
ATOM    705 3HB  ALA A  63      13.908   8.278  -4.368  1.00 95.17           H
ATOM    706  HN  ALA A  63      13.689   4.775  -4.105  1.00 95.17           H
ATOM    707  N   LEU A  64      14.943   5.970  -6.801  1.00 89.62           N
ATOM    708  CA  LEU A  64      15.668   6.067  -8.057  1.00 89.62           C
ATOM    709  C   LEU A  64      14.794   5.523  -9.189  1.00 89.62           C
ATOM    710  O   LEU A  64      14.676   6.147 -10.242  1.00 89.62           O
ATOM    711  HA  LEU A  64      15.857   7.124  -8.244  1.00 89.62           H
ATOM    712  CB  LEU A  64      17.028   5.376  -7.945  1.00 89.62           C
ATOM    713 1HB  LEU A  64      16.872   4.368  -7.560  1.00 89.62           H
ATOM    714 2HB  LEU A  64      17.446   5.274  -8.946  1.00 89.62           H
ATOM    715  CG  LEU A  64      18.063   6.074  -7.060  1.00 89.62           C
ATOM    716  HG  LEU A  64      17.619   6.238  -6.078  1.00 89.62           H
ATOM    717  CD1 LEU A  64      19.295   5.190  -6.856  1.00 89.62           C
ATOM    718 1HD1 LEU A  64      18.998   4.257  -6.376  1.00 89.62           H
ATOM    719 2HD1 LEU A  64      19.751   4.973  -7.822  1.00 89.62           H
ATOM    720 3HD1 LEU A  64      20.015   5.710  -6.223  1.00 89.62           H
ATOM    721  CD2 LEU A  64      18.431   7.448  -7.625  1.00 89.62           C
ATOM    722 1HD2 LEU A  64      18.849   7.329  -8.625  1.00 89.62           H
ATOM    723 2HD2 LEU A  64      17.538   8.070  -7.676  1.00 89.62           H
ATOM    724 3HD2 LEU A  64      19.168   7.922  -6.977  1.00 89.62           H
ATOM    725  HN  LEU A  64      15.354   5.362  -6.122  1.00 89.62           H
ATOM    726  N   GLY A  65      14.203   4.365  -8.933  1.00 92.76           N
ATOM    727  CA  GLY A  65      13.467   3.656  -9.966  1.00 92.76           C
ATOM    728  C   GLY A  65      12.248   4.460 -10.421  1.00 92.76           C
ATOM    729  O   GLY A  65      12.060   4.686 -11.615  1.00 92.76           O
ATOM    730 1HA  GLY A  65      14.120   3.465 -10.817  1.00 92.76           H
ATOM    731 2HA  GLY A  65      13.146   2.685  -9.588  1.00 92.76           H
ATOM    732  HN  GLY A  65      14.221   3.912  -8.041  1.00 92.76           H
ATOM    733  N   ASN A  66      11.451   4.871  -9.445  1.00 90.64           N
ATOM    734  CA  ASN A  66      10.190   5.531  -9.736  1.00 90.64           C
ATOM    735  C   ASN A  66      10.469   6.912 -10.334  1.00 90.64           C
ATOM    736  O   ASN A  66       9.738   7.372 -11.209  1.00 90.64           O
ATOM    737  HA  ASN A  66       9.675   4.871 -10.433  1.00 90.64           H
ATOM    738  CB  ASN A  66       9.364   5.726  -8.463  1.00 90.64           C
ATOM    739 1HB  ASN A  66      10.010   6.069  -7.655  1.00 90.64           H
ATOM    740 2HB  ASN A  66       8.617   6.503  -8.625  1.00 90.64           H
ATOM    741  CG  ASN A  66       8.673   4.424  -8.054  1.00 90.64           C
ATOM    742  OD1 ASN A  66       7.785   3.925  -8.725  1.00 90.64           O
ATOM    743  ND2 ASN A  66       9.129   3.903  -6.918  1.00 90.64           N
ATOM    744 1HD2 ASN A  66       9.860   4.364  -6.415  1.00 90.64           H
ATOM    745 2HD2 ASN A  66       8.740   3.052  -6.566  1.00 90.64           H
ATOM    746  HN  ASN A  66      11.655   4.758  -8.472  1.00 90.64           H
ATOM    747  N   SER A  67      11.529   7.533  -9.838  1.00 91.15           N
ATOM    748  CA  SER A  67      11.960   8.816 -10.368  1.00 91.15           C
ATOM    749  C   SER A  67      12.302   8.681 -11.853  1.00 91.15           C
ATOM    750  O   SER A  67      12.011   9.577 -12.644  1.00 91.15           O
ATOM    751  HA  SER A  67      11.110   9.485 -10.230  1.00 91.15           H
ATOM    752  CB  SER A  67      13.163   9.356  -9.592  1.00 91.15           C
ATOM    753 1HB  SER A  67      13.984   8.641  -9.653  1.00 91.15           H
ATOM    754 2HB  SER A  67      13.510  10.279 -10.057  1.00 91.15           H
ATOM    755  OG  SER A  67      12.850   9.602  -8.224  1.00 91.15           O
ATOM    756  HG  SER A  67      13.367   8.979  -7.637  1.00 91.15           H
ATOM    757  HN  SER A  67      12.088   7.176  -9.090  1.00 91.15           H
ATOM    758  N   LEU A  68      12.915   7.555 -12.186  1.00 85.41           N
ATOM    759  CA  LEU A  68      13.301   7.291 -13.562  1.00 85.41           C
ATOM    760  C   LEU A  68      12.042   7.119 -14.415  1.00 85.41           C
ATOM    761  O   LEU A  68      11.982   7.605 -15.544  1.00 85.41           O
ATOM    762  HA  LEU A  68      13.845   8.165 -13.922  1.00 85.41           H
ATOM    763  CB  LEU A  68      14.258   6.100 -13.631  1.00 85.41           C
ATOM    764 1HB  LEU A  68      15.042   6.246 -12.888  1.00 85.41           H
ATOM    765 2HB  LEU A  68      13.711   5.202 -13.345  1.00 85.41           H
ATOM    766  CG  LEU A  68      14.921   5.850 -14.988  1.00 85.41           C
ATOM    767  HG  LEU A  68      14.149   5.891 -15.757  1.00 85.41           H
ATOM    768  CD1 LEU A  68      15.939   6.945 -15.311  1.00 85.41           C
ATOM    769 1HD1 LEU A  68      15.437   7.912 -15.340  1.00 85.41           H
ATOM    770 2HD1 LEU A  68      16.712   6.961 -14.542  1.00 85.41           H
ATOM    771 3HD1 LEU A  68      16.395   6.743 -16.280  1.00 85.41           H
ATOM    772  CD2 LEU A  68      15.543   4.454 -15.045  1.00 85.41           C
ATOM    773 1HD2 LEU A  68      16.298   4.360 -14.265  1.00 85.41           H
ATOM    774 2HD2 LEU A  68      14.767   3.704 -14.891  1.00 85.41           H
ATOM    775 3HD2 LEU A  68      16.006   4.302 -16.020  1.00 85.41           H
ATOM    776  HN  LEU A  68      13.148   6.831 -11.536  1.00 85.41           H
ATOM    777  N   VAL A  69      11.068   6.426 -13.844  1.00 88.63           N
ATOM    778  CA  VAL A  69       9.818   6.178 -14.540  1.00 88.63           C
ATOM    779  C   VAL A  69       9.181   7.515 -14.928  1.00 88.63           C
ATOM    780  O   VAL A  69       8.796   7.712 -16.079  1.00 88.63           O
ATOM    781  HA  VAL A  69      10.052   5.625 -15.450  1.00 88.63           H
ATOM    782  CB  VAL A  69       8.902   5.308 -13.678  1.00 88.63           C
ATOM    783  HB  VAL A  69       8.815   5.780 -12.699  1.00 88.63           H
ATOM    784  CG1 VAL A  69       7.500   5.220 -14.283  1.00 88.63           C
ATOM    785 1HG1 VAL A  69       7.070   6.219 -14.351  1.00 88.63           H
ATOM    786 2HG1 VAL A  69       7.561   4.782 -15.280  1.00 88.63           H
ATOM    787 3HG1 VAL A  69       6.869   4.595 -13.651  1.00 88.63           H
ATOM    788  CG2 VAL A  69       9.501   3.914 -13.476  1.00 88.63           C
ATOM    789 1HG2 VAL A  69       9.631   3.431 -14.445  1.00 88.63           H
ATOM    790 2HG2 VAL A  69      10.467   4.002 -12.981  1.00 88.63           H
ATOM    791 3HG2 VAL A  69       8.829   3.316 -12.860  1.00 88.63           H
ATOM    792  HN  VAL A  69      11.124   6.038 -12.924  1.00 88.63           H
ATOM    793  N   ILE A  70       9.091   8.398 -13.944  1.00 89.21           N
ATOM    794  CA  ILE A  70       8.440   9.681 -14.148  1.00 89.21           C
ATOM    795  C   ILE A  70       9.179  10.454 -15.242  1.00 89.21           C
ATOM    796  O   ILE A  70       8.553  11.085 -16.092  1.00 89.21           O
ATOM    797  HA  ILE A  70       7.425   9.482 -14.491  1.00 89.21           H
ATOM    798  CB  ILE A  70       8.330  10.442 -12.825  1.00 89.21           C
ATOM    799  HB  ILE A  70       9.319  10.478 -12.368  1.00 89.21           H
ATOM    800  CG1 ILE A  70       7.407   9.711 -11.848  1.00 89.21           C
ATOM    801 1HG1 ILE A  70       6.371   9.827 -12.164  1.00 89.21           H
ATOM    802 2HG1 ILE A  70       7.627   8.643 -11.863  1.00 89.21           H
ATOM    803  CG2 ILE A  70       7.887  11.888 -13.059  1.00 89.21           C
ATOM    804 1HG2 ILE A  70       8.616  12.393 -13.693  1.00 89.21           H
ATOM    805 2HG2 ILE A  70       6.913  11.894 -13.549  1.00 89.21           H
ATOM    806 3HG2 ILE A  70       7.816  12.405 -12.103  1.00 89.21           H
ATOM    807  CD1 ILE A  70       7.576  10.251 -10.426  1.00 89.21           C
ATOM    808 1HD1 ILE A  70       8.608  10.111 -10.104  1.00 89.21           H
ATOM    809 2HD1 ILE A  70       7.332  11.313 -10.410  1.00 89.21           H
ATOM    810 3HD1 ILE A  70       6.909   9.714  -9.752  1.00 89.21           H
ATOM    811  HN  ILE A  70       9.452   8.248 -13.023  1.00 89.21           H
ATOM    812  N   LEU A  71      10.501  10.381 -15.185  1.00 84.24           N
ATOM    813  CA  LEU A  71      11.332  11.106 -16.130  1.00 84.24           C
ATOM    814  C   LEU A  71      11.036  10.611 -17.547  1.00 84.24           C
ATOM    815  O   LEU A  71      10.898  11.411 -18.472  1.00 84.24           O
ATOM    816  HA  LEU A  71      11.057  12.158 -16.067  1.00 84.24           H
ATOM    817  CB  LEU A  71      12.807  10.999 -15.738  1.00 84.24           C
ATOM    818 1HB  LEU A  71      12.893  11.192 -14.668  1.00 84.24           H
ATOM    819 2HB  LEU A  71      13.134   9.973 -15.904  1.00 84.24           H
ATOM    820  CG  LEU A  71      13.767  11.937 -16.474  1.00 84.24           C
ATOM    821  HG  LEU A  71      13.359  12.132 -17.466  1.00 84.24           H
ATOM    822  CD1 LEU A  71      13.876  13.284 -15.757  1.00 84.24           C
ATOM    823 1HD1 LEU A  71      12.894  13.753 -15.713  1.00 84.24           H
ATOM    824 2HD1 LEU A  71      14.249  13.127 -14.745  1.00 84.24           H
ATOM    825 3HD1 LEU A  71      14.564  13.930 -16.301  1.00 84.24           H
ATOM    826  CD2 LEU A  71      15.134  11.278 -16.670  1.00 84.24           C
ATOM    827 1HD2 LEU A  71      15.562  11.034 -15.698  1.00 84.24           H
ATOM    828 2HD2 LEU A  71      15.018  10.367 -17.256  1.00 84.24           H
ATOM    829 3HD2 LEU A  71      15.796  11.966 -17.196  1.00 84.24           H
ATOM    830  HN  LEU A  71      11.002   9.839 -14.510  1.00 84.24           H
ATOM    831  N   VAL A  72      10.948   9.295 -17.674  1.00 84.44           N
ATOM    832  CA  VAL A  72      10.761   8.680 -18.977  1.00 84.44           C
ATOM    833  C   VAL A  72       9.449   9.176 -19.588  1.00 84.44           C
ATOM    834  O   VAL A  72       9.406   9.545 -20.760  1.00 84.44           O
ATOM    835  HA  VAL A  72      11.587   8.999 -19.613  1.00 84.44           H
ATOM    836  CB  VAL A  72      10.823   7.156 -18.850  1.00 84.44           C
ATOM    837  HB  VAL A  72      10.124   6.856 -18.070  1.00 84.44           H
ATOM    838  CG1 VAL A  72      10.392   6.480 -20.153  1.00 84.44           C
ATOM    839 1HG1 VAL A  72       9.368   6.769 -20.391  1.00 84.44           H
ATOM    840 2HG1 VAL A  72      11.055   6.790 -20.960  1.00 84.44           H
ATOM    841 3HG1 VAL A  72      10.445   5.397 -20.035  1.00 84.44           H
ATOM    842  CG2 VAL A  72      12.221   6.698 -18.430  1.00 84.44           C
ATOM    843 1HG2 VAL A  72      12.948   7.016 -19.178  1.00 84.44           H
ATOM    844 2HG2 VAL A  72      12.474   7.139 -17.467  1.00 84.44           H
ATOM    845 3HG2 VAL A  72      12.237   5.611 -18.348  1.00 84.44           H
ATOM    846  HN  VAL A  72      11.001   8.655 -16.908  1.00 84.44           H
ATOM    847  N   TYR A  73       8.411   9.169 -18.765  1.00 81.67           N
ATOM    848  CA  TYR A  73       7.095   9.590 -19.216  1.00 81.67           C
ATOM    849  C   TYR A  73       7.087  11.079 -19.568  1.00 81.67           C
ATOM    850  O   TYR A  73       6.388  11.499 -20.488  1.00 81.67           O
ATOM    851  HA  TYR A  73       6.844   9.013 -20.106  1.00 81.67           H
ATOM    852  CB  TYR A  73       6.149   9.351 -18.038  1.00 81.67           C
ATOM    853 1HB  TYR A  73       6.712   9.441 -17.109  1.00 81.67           H
ATOM    854 2HB  TYR A  73       5.392  10.135 -18.028  1.00 81.67           H
ATOM    855  CG  TYR A  73       5.452   7.989 -18.066  1.00 81.67           C
ATOM    856  CD1 TYR A  73       4.504   7.719 -19.032  1.00 81.67           C
ATOM    857  HD1 TYR A  73       4.253   8.475 -19.775  1.00 81.67           H
ATOM    858  CD2 TYR A  73       5.771   7.032 -17.124  1.00 81.67           C
ATOM    859  HD2 TYR A  73       6.520   7.246 -16.361  1.00 81.67           H
ATOM    860  CE1 TYR A  73       3.849   6.437 -19.058  1.00 81.67           C
ATOM    861  HE1 TYR A  73       3.098   6.210 -19.815  1.00 81.67           H
ATOM    862  CE2 TYR A  73       5.115   5.750 -17.151  1.00 81.67           C
ATOM    863  HE2 TYR A  73       5.358   4.985 -16.413  1.00 81.67           H
ATOM    864  CZ  TYR A  73       4.187   5.516 -18.116  1.00 81.67           C
ATOM    865  OH  TYR A  73       3.567   4.305 -18.141  1.00 81.67           O
ATOM    866  HH  TYR A  73       3.065   4.195 -18.999  1.00 81.67           H
ATOM    867  HN  TYR A  73       8.458   8.883 -17.808  1.00 81.67           H
ATOM    868  N   TRP A  74       7.872  11.836 -18.816  1.00 71.47           N
ATOM    869  CA  TRP A  74       7.874  13.283 -18.955  1.00 71.47           C
ATOM    870  C   TRP A  74       8.457  13.625 -20.328  1.00 71.47           C
ATOM    871  O   TRP A  74       7.874  14.407 -21.077  1.00 71.47           O
ATOM    872  HA  TRP A  74       6.841  13.624 -18.894  1.00 71.47           H
ATOM    873  CB  TRP A  74       8.631  13.944 -17.802  1.00 71.47           C
ATOM    874 1HB  TRP A  74       8.219  13.587 -16.858  1.00 71.47           H
ATOM    875 2HB  TRP A  74       9.673  13.626 -17.835  1.00 71.47           H
ATOM    876  CG  TRP A  74       8.579  15.473 -17.819  1.00 71.47           C
ATOM    877  CD1 TRP A  74       9.445  16.322 -18.390  1.00 71.47           C
ATOM    878  HD1 TRP A  74      10.335  16.013 -18.939  1.00 71.47           H
ATOM    879  CD2 TRP A  74       7.569  16.306 -17.213  1.00 71.47           C
ATOM    880  NE1 TRP A  74       9.069  17.635 -18.197  1.00 71.47           N
ATOM    881  HE1 TRP A  74       9.554  18.445 -18.527  1.00 71.47           H
ATOM    882  CE2 TRP A  74       7.891  17.625 -17.458  1.00 71.47           C
ATOM    883  CE3 TRP A  74       6.420  15.956 -16.481  1.00 71.47           C
ATOM    884  HE3 TRP A  74       6.144  14.922 -16.274  1.00 71.47           H
ATOM    885  CZ2 TRP A  74       7.116  18.700 -17.006  1.00 71.47           C
ATOM    886  HZ2 TRP A  74       7.393  19.734 -17.213  1.00 71.47           H
ATOM    887  CZ3 TRP A  74       5.657  17.042 -16.037  1.00 71.47           C
ATOM    888  HZ3 TRP A  74       4.755  16.827 -15.464  1.00 71.47           H
ATOM    889  CH2 TRP A  74       5.968  18.376 -16.275  1.00 71.47           C
ATOM    890  HH2 TRP A  74       5.320  19.165 -15.894  1.00 71.47           H
ATOM    891  HN  TRP A  74       8.498  11.478 -18.123  1.00 71.47           H
ATOM    892  N   TYR A  75       9.601  13.021 -20.616  1.00 69.74           N
ATOM    893  CA  TYR A  75      10.424  13.469 -21.727  1.00 69.74           C
ATOM    894  C   TYR A  75      10.138  12.649 -22.986  1.00 69.74           C
ATOM    895  O   TYR A  75      10.281  13.147 -24.102  1.00 69.74           O
ATOM    896  HA  TYR A  75      10.186  14.515 -21.922  1.00 69.74           H
ATOM    897  CB  TYR A  75      11.874  13.235 -21.299  1.00 69.74           C
ATOM    898 1HB  TYR A  75      11.931  12.300 -20.741  1.00 69.74           H
ATOM    899 2HB  TYR A  75      12.490  13.111 -22.190  1.00 69.74           H
ATOM    900  CG  TYR A  75      12.460  14.360 -20.443  1.00 69.74           C
ATOM    901  CD1 TYR A  75      12.925  15.512 -21.043  1.00 69.74           C
ATOM    902  HD1 TYR A  75      12.876  15.620 -22.127  1.00 69.74           H
ATOM    903  CD2 TYR A  75      12.522  14.222 -19.072  1.00 69.74           C
ATOM    904  HD2 TYR A  75      12.155  13.312 -18.598  1.00 69.74           H
ATOM    905  CE1 TYR A  75      13.477  16.571 -20.238  1.00 69.74           C
ATOM    906  HE1 TYR A  75      13.848  17.486 -20.699  1.00 69.74           H
ATOM    907  CE2 TYR A  75      13.074  15.281 -18.266  1.00 69.74           C
ATOM    908  HE2 TYR A  75      13.129  15.185 -17.182  1.00 69.74           H
ATOM    909  CZ  TYR A  75      13.524  16.403 -18.889  1.00 69.74           C
ATOM    910  OH  TYR A  75      14.044  17.403 -18.129  1.00 69.74           O
ATOM    911  HH  TYR A  75      13.993  17.159 -17.161  1.00 69.74           H
ATOM    912  HN  TYR A  75       9.966  12.242 -20.107  1.00 69.74           H
ATOM    913  N   CYS A  76       9.738  11.405 -22.766  1.00 68.46           N
ATOM    914  CA  CYS A  76       9.754  10.414 -23.829  1.00 68.46           C
ATOM    915  C   CYS A  76       8.320   9.931 -24.057  1.00 68.46           C
ATOM    916  O   CYS A  76       7.705  10.259 -25.070  1.00 68.46           O
ATOM    917  HA  CYS A  76      10.140  10.914 -24.717  1.00 68.46           H
ATOM    918  CB  CYS A  76      10.702   9.257 -23.509  1.00 68.46           C
ATOM    919 1HB  CYS A  76      11.645   9.644 -23.124  1.00 68.46           H
ATOM    920 2HB  CYS A  76      10.273   8.629 -22.728  1.00 68.46           H
ATOM    921  SG  CYS A  76      11.004   8.261 -25.015  1.00 68.46           S
ATOM    922  HG  CYS A  76       9.795   7.710 -25.062  1.00 68.46           H
ATOM    923  HN  CYS A  76       9.409  11.071 -21.882  1.00 68.46           H
ATOM    924  N   THR A  77       7.830   9.159 -23.098  1.00 61.75           N
ATOM    925  CA  THR A  77       6.629   8.371 -23.312  1.00 61.75           C
ATOM    926  C   THR A  77       5.429   9.286 -23.563  1.00 61.75           C
ATOM    927  O   THR A  77       4.629   9.034 -24.464  1.00 61.75           O
ATOM    928  HA  THR A  77       6.767   7.771 -24.211  1.00 61.75           H
ATOM    929  CB  THR A  77       6.447   7.448 -22.105  1.00 61.75           C
ATOM    930  HB  THR A  77       6.191   8.020 -21.213  1.00 61.75           H
ATOM    931  OG1 THR A  77       7.670   6.719 -22.038  1.00 61.75           O
ATOM    932  HG1 THR A  77       7.730   6.081 -22.805  1.00 61.75           H
ATOM    933  CG2 THR A  77       5.385   6.373 -22.345  1.00 61.75           C
ATOM    934 1HG2 THR A  77       5.676   5.759 -23.196  1.00 61.75           H
ATOM    935 2HG2 THR A  77       4.426   6.849 -22.551  1.00 61.75           H
ATOM    936 3HG2 THR A  77       5.296   5.746 -21.458  1.00 61.75           H
ATOM    937  HN  THR A  77       8.239   9.068 -22.189  1.00 61.75           H
ATOM    938  N   ARG A  78       5.340  10.329 -22.752  1.00 57.10           N
ATOM    939  CA  ARG A  78       4.115  11.106 -22.662  1.00 57.10           C
ATOM    940  C   ARG A  78       2.928  10.192 -22.353  1.00 57.10           C
ATOM    941  O   ARG A  78       2.935   9.016 -22.714  1.00 57.10           O
ATOM    942  HA  ARG A  78       4.291  11.810 -21.849  1.00 57.10           H
ATOM    943  CB  ARG A  78       3.844  11.859 -23.966  1.00 57.10           C
ATOM    944 1HB  ARG A  78       3.628  11.147 -24.763  1.00 57.10           H
ATOM    945 2HB  ARG A  78       2.960  12.486 -23.851  1.00 57.10           H
ATOM    946  CG  ARG A  78       5.042  12.724 -24.360  1.00 57.10           C
ATOM    947 1HG  ARG A  78       5.954  12.128 -24.322  1.00 57.10           H
ATOM    948 2HG  ARG A  78       4.927  13.066 -25.388  1.00 57.10           H
ATOM    949  CD  ARG A  78       5.177  13.931 -23.428  1.00 57.10           C
ATOM    950 1HD  ARG A  78       4.215  14.434 -23.330  1.00 57.10           H
ATOM    951 2HD  ARG A  78       5.466  13.600 -22.431  1.00 57.10           H
ATOM    952  NE  ARG A  78       6.187  14.872 -23.961  1.00 57.10           N
ATOM    953  HE  ARG A  78       6.809  14.539 -24.671  1.00 57.10           H
ATOM    954  CZ  ARG A  78       6.321  16.141 -23.553  1.00 57.10           C
ATOM    955  NH1 ARG A  78       5.515  16.639 -22.606  1.00 57.10           N
ATOM    956 1HH1 ARG A  78       4.807  16.063 -22.197  1.00 57.10           H
ATOM    957 2HH1 ARG A  78       5.621  17.587 -22.307  1.00 57.10           H
ATOM    958  NH2 ARG A  78       7.272  16.905 -24.107  1.00 57.10           N
ATOM    959 1HH2 ARG A  78       7.385  17.854 -23.813  1.00 57.10           H
ATOM    960 2HH2 ARG A  78       7.870  16.525 -24.813  1.00 57.10           H
ATOM    961  HN  ARG A  78       6.085  10.645 -22.164  1.00 57.10           H
ATOM    962  N   VAL A  79       1.937  10.766 -21.687  1.00 72.25           N
ATOM    963  CA  VAL A  79       0.725  10.032 -21.368  1.00 72.25           C
ATOM    964  C   VAL A  79      -0.196  10.021 -22.591  1.00 72.25           C
ATOM    965  O   VAL A  79      -0.823  11.031 -22.909  1.00 72.25           O
ATOM    966  HA  VAL A  79       1.012   9.006 -21.137  1.00 72.25           H
ATOM    967  CB  VAL A  79       0.062  10.630 -20.126  1.00 72.25           C
ATOM    968  HB  VAL A  79      -0.236  11.651 -20.363  1.00 72.25           H
ATOM    969  CG1 VAL A  79      -1.199   9.849 -19.748  1.00 72.25           C
ATOM    970 1HG1 VAL A  79      -1.909   9.884 -20.574  1.00 72.25           H
ATOM    971 2HG1 VAL A  79      -0.935   8.813 -19.538  1.00 72.25           H
ATOM    972 3HG1 VAL A  79      -1.650  10.296 -18.862  1.00 72.25           H
ATOM    973  CG2 VAL A  79       1.044  10.687 -18.954  1.00 72.25           C
ATOM    974 1HG2 VAL A  79       1.385   9.679 -18.717  1.00 72.25           H
ATOM    975 2HG2 VAL A  79       1.899  11.305 -19.226  1.00 72.25           H
ATOM    976 3HG2 VAL A  79       0.547  11.116 -18.084  1.00 72.25           H
ATOM    977  HN  VAL A  79       1.954  11.714 -21.367  1.00 72.25           H
ATOM    978  N   LYS A  80      -0.248   8.869 -23.243  1.00 65.54           N
ATOM    979  CA  LYS A  80      -1.005   8.741 -24.476  1.00 65.54           C
ATOM    980  C   LYS A  80      -2.243   7.879 -24.222  1.00 65.54           C
ATOM    981  O   LYS A  80      -3.259   8.031 -24.899  1.00 65.54           O
ATOM    982  HA  LYS A  80      -1.332   9.740 -24.764  1.00 65.54           H
ATOM    983  CB  LYS A  80      -0.111   8.216 -25.601  1.00 65.54           C
ATOM    984 1HB  LYS A  80       0.365   7.286 -25.290  1.00 65.54           H
ATOM    985 2HB  LYS A  80      -0.719   7.985 -26.476  1.00 65.54           H
ATOM    986  CG  LYS A  80       0.960   9.243 -25.975  1.00 65.54           C
ATOM    987 1HG  LYS A  80       0.486  10.185 -26.250  1.00 65.54           H
ATOM    988 2HG  LYS A  80       1.592   9.445 -25.110  1.00 65.54           H
ATOM    989  CD  LYS A  80       1.821   8.740 -27.136  1.00 65.54           C
ATOM    990 1HD  LYS A  80       2.276   7.786 -26.870  1.00 65.54           H
ATOM    991 2HD  LYS A  80       1.192   8.561 -28.008  1.00 65.54           H
ATOM    992  CE  LYS A  80       2.914   9.752 -27.487  1.00 65.54           C
ATOM    993 1HE  LYS A  80       2.461  10.706 -27.756  1.00 65.54           H
ATOM    994 2HE  LYS A  80       3.543   9.933 -26.615  1.00 65.54           H
ATOM    995  NZ  LYS A  80       3.740   9.254 -28.609  1.00 65.54           N
ATOM    996 1HZ  LYS A  80       4.459   9.935 -28.827  1.00 65.54           H
ATOM    997 2HZ  LYS A  80       4.175   8.377 -28.345  1.00 65.54           H
ATOM    998 3HZ  LYS A  80       3.153   9.108 -29.422  1.00 65.54           H
ATOM    999  HN  LYS A  80       0.215   8.035 -22.942  1.00 65.54           H
ATOM   1000  N   THR A  81      -2.118   6.993 -23.245  1.00 76.29           N
ATOM   1001  CA  THR A  81      -3.165   6.022 -22.976  1.00 76.29           C
ATOM   1002  C   THR A  81      -3.643   6.139 -21.528  1.00 76.29           C
ATOM   1003  O   THR A  81      -2.967   6.741 -20.694  1.00 76.29           O
ATOM   1004  HA  THR A  81      -4.018   6.252 -23.614  1.00 76.29           H
ATOM   1005  CB  THR A  81      -2.624   4.634 -23.327  1.00 76.29           C
ATOM   1006  HB  THR A  81      -3.430   3.901 -23.367  1.00 76.29           H
ATOM   1007  OG1 THR A  81      -1.622   4.393 -22.343  1.00 76.29           O
ATOM   1008  HG1 THR A  81      -0.739   4.736 -22.664  1.00 76.29           H
ATOM   1009  CG2 THR A  81      -1.857   4.622 -24.651  1.00 76.29           C
ATOM   1010 1HG2 THR A  81      -1.011   5.306 -24.587  1.00 76.29           H
ATOM   1011 2HG2 THR A  81      -2.519   4.938 -25.457  1.00 76.29           H
ATOM   1012 3HG2 THR A  81      -1.495   3.614 -24.852  1.00 76.29           H
ATOM   1013  HN  THR A  81      -1.321   6.932 -22.643  1.00 76.29           H
ATOM   1014  N   MET A  82      -4.804   5.555 -21.272  1.00 76.27           N
ATOM   1015  CA  MET A  82      -5.350   5.532 -19.925  1.00 76.27           C
ATOM   1016  C   MET A  82      -4.416   4.789 -18.968  1.00 76.27           C
ATOM   1017  O   MET A  82      -4.280   5.171 -17.807  1.00 76.27           O
ATOM   1018  HA  MET A  82      -5.432   6.577 -19.625  1.00 76.27           H
ATOM   1019  CB  MET A  82      -6.717   4.847 -19.940  1.00 76.27           C
ATOM   1020 1HB  MET A  82      -7.302   5.212 -20.785  1.00 76.27           H
ATOM   1021 2HB  MET A  82      -6.589   3.774 -20.081  1.00 76.27           H
ATOM   1022  CG  MET A  82      -7.476   5.109 -18.638  1.00 76.27           C
ATOM   1023 1HG  MET A  82      -6.970   4.618 -17.807  1.00 76.27           H
ATOM   1024 2HG  MET A  82      -7.483   6.177 -18.420  1.00 76.27           H
ATOM   1025  SD  MET A  82      -9.150   4.505 -18.774  1.00 76.27           S
ATOM   1026  CE  MET A  82      -9.795   5.018 -17.191  1.00 76.27           C
ATOM   1027 1HE  MET A  82      -9.218   4.548 -16.394  1.00 76.27           H
ATOM   1028 2HE  MET A  82      -9.721   6.102 -17.102  1.00 76.27           H
ATOM   1029 3HE  MET A  82     -10.839   4.717 -17.109  1.00 76.27           H
ATOM   1030  HN  MET A  82      -5.367   5.104 -21.964  1.00 76.27           H
ATOM   1031  N   THR A  83      -3.798   3.739 -19.490  1.00 78.16           N
ATOM   1032  CA  THR A  83      -2.866   2.951 -18.702  1.00 78.16           C
ATOM   1033  C   THR A  83      -1.648   3.794 -18.318  1.00 78.16           C
ATOM   1034  O   THR A  83      -1.170   3.721 -17.187  1.00 78.16           O
ATOM   1035  HA  THR A  83      -3.359   2.661 -17.775  1.00 78.16           H
ATOM   1036  CB  THR A  83      -2.509   1.699 -19.505  1.00 78.16           C
ATOM   1037  HB  THR A  83      -1.808   1.936 -20.305  1.00 78.16           H
ATOM   1038  OG1 THR A  83      -3.771   1.185 -19.925  1.00 78.16           O
ATOM   1039  HG1 THR A  83      -4.433   1.252 -19.179  1.00 78.16           H
ATOM   1040  CG2 THR A  83      -1.928   0.587 -18.629  1.00 78.16           C
ATOM   1041 1HG2 THR A  83      -2.657   0.304 -17.870  1.00 78.16           H
ATOM   1042 2HG2 THR A  83      -1.019   0.945 -18.144  1.00 78.16           H
ATOM   1043 3HG2 THR A  83      -1.692  -0.278 -19.249  1.00 78.16           H
ATOM   1044  HN  THR A  83      -3.926   3.427 -20.431  1.00 78.16           H
ATOM   1045  N   ASP A  84      -1.179   4.574 -19.282  1.00 80.45           N
ATOM   1046  CA  ASP A  84      -0.028   5.431 -19.058  1.00 80.45           C
ATOM   1047  C   ASP A  84      -0.332   6.397 -17.911  1.00 80.45           C
ATOM   1048  O   ASP A  84       0.546   6.709 -17.108  1.00 80.45           O
ATOM   1049  HA  ASP A  84       0.793   4.752 -18.825  1.00 80.45           H
ATOM   1050  CB  ASP A  84       0.292   6.260 -20.303  1.00 80.45           C
ATOM   1051 1HB  ASP A  84      -0.569   6.873 -20.567  1.00 80.45           H
ATOM   1052 2HB  ASP A  84       1.115   6.942 -20.089  1.00 80.45           H
ATOM   1053  CG  ASP A  84       0.663   5.358 -21.482  1.00 80.45           C
ATOM   1054  OD1 ASP A  84       1.337   4.337 -21.225  1.00 80.45           O
ATOM   1055  OD2 ASP A  84       0.265   5.711 -22.613  1.00 80.45           O
ATOM   1056  HN  ASP A  84      -1.573   4.625 -20.200  1.00 80.45           H
ATOM   1057  N   MET A  85      -1.578   6.844 -17.872  1.00 85.02           N
ATOM   1058  CA  MET A  85      -2.005   7.781 -16.846  1.00 85.02           C
ATOM   1059  C   MET A  85      -1.922   7.148 -15.456  1.00 85.02           C
ATOM   1060  O   MET A  85      -1.403   7.758 -14.522  1.00 85.02           O
ATOM   1061  HA  MET A  85      -1.315   8.622 -16.912  1.00 85.02           H
ATOM   1062  CB  MET A  85      -3.445   8.220 -17.122  1.00 85.02           C
ATOM   1063 1HB  MET A  85      -3.544   8.519 -18.166  1.00 85.02           H
ATOM   1064 2HB  MET A  85      -4.121   7.379 -16.966  1.00 85.02           H
ATOM   1065  CG  MET A  85      -3.847   9.382 -16.213  1.00 85.02           C
ATOM   1066 1HG  MET A  85      -4.919   9.565 -16.296  1.00 85.02           H
ATOM   1067 2HG  MET A  85      -3.648   9.127 -15.172  1.00 85.02           H
ATOM   1068  SD  MET A  85      -2.942  10.853 -16.664  1.00 85.02           S
ATOM   1069  CE  MET A  85      -3.492  11.962 -15.379  1.00 85.02           C
ATOM   1070 1HE  MET A  85      -4.575  12.075 -15.435  1.00 85.02           H
ATOM   1071 2HE  MET A  85      -3.219  11.555 -14.405  1.00 85.02           H
ATOM   1072 3HE  MET A  85      -3.019  12.935 -15.511  1.00 85.02           H
ATOM   1073  HN  MET A  85      -2.289   6.577 -18.523  1.00 85.02           H
ATOM   1074  N   PHE A  86      -2.440   5.932 -15.362  1.00 88.59           N
ATOM   1075  CA  PHE A  86      -2.472   5.228 -14.092  1.00 88.59           C
ATOM   1076  C   PHE A  86      -1.061   4.840 -13.644  1.00 88.59           C
ATOM   1077  O   PHE A  86      -0.739   4.918 -12.460  1.00 88.59           O
ATOM   1078  HA  PHE A  86      -2.911   5.905 -13.358  1.00 88.59           H
ATOM   1079  CB  PHE A  86      -3.295   3.956 -14.306  1.00 88.59           C
ATOM   1080 1HB  PHE A  86      -2.893   3.416 -15.163  1.00 88.59           H
ATOM   1081 2HB  PHE A  86      -3.176   3.309 -13.437  1.00 88.59           H
ATOM   1082  CG  PHE A  86      -4.786   4.211 -14.534  1.00 88.59           C
ATOM   1083  CD1 PHE A  86      -5.439   5.143 -13.790  1.00 88.59           C
ATOM   1084  HD1 PHE A  86      -4.900   5.709 -13.030  1.00 88.59           H
ATOM   1085  CD2 PHE A  86      -5.459   3.505 -15.482  1.00 88.59           C
ATOM   1086  HD2 PHE A  86      -4.935   2.758 -16.079  1.00 88.59           H
ATOM   1087  CE1 PHE A  86      -6.823   5.379 -14.002  1.00 88.59           C
ATOM   1088  HE1 PHE A  86      -7.346   6.126 -13.405  1.00 88.59           H
ATOM   1089  CE2 PHE A  86      -6.843   3.741 -15.695  1.00 88.59           C
ATOM   1090  HE2 PHE A  86      -7.382   3.175 -16.454  1.00 88.59           H
ATOM   1091  CZ  PHE A  86      -7.496   4.673 -14.950  1.00 88.59           C
ATOM   1092  HZ  PHE A  86      -8.558   4.854 -15.113  1.00 88.59           H
ATOM   1093  HN  PHE A  86      -2.832   5.431 -16.133  1.00 88.59           H
ATOM   1094  N   LEU A  87      -0.259   4.431 -14.615  1.00 84.49           N
ATOM   1095  CA  LEU A  87       1.094   3.984 -14.330  1.00 84.49           C
ATOM   1096  C   LEU A  87       1.919   5.165 -13.814  1.00 84.49           C
ATOM   1097  O   LEU A  87       2.775   4.998 -12.947  1.00 84.49           O
ATOM   1098  HA  LEU A  87       1.031   3.236 -13.539  1.00 84.49           H
ATOM   1099  CB  LEU A  87       1.702   3.298 -15.555  1.00 84.49           C
ATOM   1100 1HB  LEU A  87       1.563   3.949 -16.418  1.00 84.49           H
ATOM   1101 2HB  LEU A  87       2.776   3.203 -15.398  1.00 84.49           H
ATOM   1102  CG  LEU A  87       1.140   1.917 -15.898  1.00 84.49           C
ATOM   1103  HG  LEU A  87       0.062   2.009 -16.029  1.00 84.49           H
ATOM   1104  CD1 LEU A  87       1.715   1.404 -17.220  1.00 84.49           C
ATOM   1105 1HD1 LEU A  87       1.455   2.096 -18.021  1.00 84.49           H
ATOM   1106 2HD1 LEU A  87       2.799   1.331 -17.141  1.00 84.49           H
ATOM   1107 3HD1 LEU A  87       1.299   0.421 -17.440  1.00 84.49           H
ATOM   1108  CD2 LEU A  87       1.373   0.931 -14.751  1.00 84.49           C
ATOM   1109 1HD2 LEU A  87       2.443   0.836 -14.564  1.00 84.49           H
ATOM   1110 2HD2 LEU A  87       0.877   1.296 -13.852  1.00 84.49           H
ATOM   1111 3HD2 LEU A  87       0.964  -0.043 -15.021  1.00 84.49           H
ATOM   1112  HN  LEU A  87      -0.518   4.401 -15.581  1.00 84.49           H
ATOM   1113  N   LEU A  88       1.631   6.333 -14.370  1.00 88.92           N
ATOM   1114  CA  LEU A  88       2.315   7.547 -13.956  1.00 88.92           C
ATOM   1115  C   LEU A  88       1.926   7.879 -12.514  1.00 88.92           C
ATOM   1116  O   LEU A  88       2.791   8.144 -11.680  1.00 88.92           O
ATOM   1117  HA  LEU A  88       3.385   7.346 -13.988  1.00 88.92           H
ATOM   1118  CB  LEU A  88       2.037   8.682 -14.944  1.00 88.92           C
ATOM   1119 1HB  LEU A  88       2.414   8.385 -15.923  1.00 88.92           H
ATOM   1120 2HB  LEU A  88       0.958   8.798 -15.040  1.00 88.92           H
ATOM   1121  CG  LEU A  88       2.639  10.043 -14.589  1.00 88.92           C
ATOM   1122  HG  LEU A  88       2.277  10.329 -13.601  1.00 88.92           H
ATOM   1123  CD1 LEU A  88       4.164   9.963 -14.506  1.00 88.92           C
ATOM   1124 1HD1 LEU A  88       4.450   9.244 -13.739  1.00 88.92           H
ATOM   1125 2HD1 LEU A  88       4.564   9.645 -15.469  1.00 88.92           H
ATOM   1126 3HD1 LEU A  88       4.566  10.944 -14.252  1.00 88.92           H
ATOM   1127  CD2 LEU A  88       2.173  11.121 -15.569  1.00 88.92           C
ATOM   1128 1HD2 LEU A  88       2.486  10.854 -16.579  1.00 88.92           H
ATOM   1129 2HD2 LEU A  88       1.086  11.199 -15.534  1.00 88.92           H
ATOM   1130 3HD2 LEU A  88       2.615  12.078 -15.294  1.00 88.92           H
ATOM   1131  HN  LEU A  88       0.948   6.458 -15.089  1.00 88.92           H
ATOM   1132  N   ASN A  89       0.625   7.854 -12.264  1.00 90.27           N
ATOM   1133  CA  ASN A  89       0.108   8.200 -10.951  1.00 90.27           C
ATOM   1134  C   ASN A  89       0.579   7.161  -9.932  1.00 90.27           C
ATOM   1135  O   ASN A  89       0.795   7.485  -8.765  1.00 90.27           O
ATOM   1136  HA  ASN A  89       0.500   9.196 -10.743  1.00 90.27           H
ATOM   1137  CB  ASN A  89      -1.422   8.208 -10.946  1.00 90.27           C
ATOM   1138 1HB  ASN A  89      -1.795   7.377 -11.544  1.00 90.27           H
ATOM   1139 2HB  ASN A  89      -1.786   8.059  -9.930  1.00 90.27           H
ATOM   1140  CG  ASN A  89      -1.965   9.527 -11.500  1.00 90.27           C
ATOM   1141  OD1 ASN A  89      -2.195  10.484 -10.780  1.00 90.27           O
ATOM   1142  ND2 ASN A  89      -2.156   9.523 -12.816  1.00 90.27           N
ATOM   1143 1HD2 ASN A  89      -1.947   8.703 -13.349  1.00 90.27           H
ATOM   1144 2HD2 ASN A  89      -2.509  10.340 -13.272  1.00 90.27           H
ATOM   1145  HN  ASN A  89      -0.069   7.602 -12.939  1.00 90.27           H
ATOM   1146  N   LEU A  90       0.724   5.934 -10.409  1.00 89.08           N
ATOM   1147  CA  LEU A  90       1.201   4.853  -9.563  1.00 89.08           C
ATOM   1148  C   LEU A  90       2.630   5.158  -9.110  1.00 89.08           C
ATOM   1149  O   LEU A  90       2.962   4.993  -7.937  1.00 89.08           O
ATOM   1150  HA  LEU A  90       0.559   4.821  -8.682  1.00 89.08           H
ATOM   1151  CB  LEU A  90       1.056   3.509 -10.279  1.00 89.08           C
ATOM   1152 1HB  LEU A  90       0.015   3.390 -10.579  1.00 89.08           H
ATOM   1153 2HB  LEU A  90       1.650   3.540 -11.192  1.00 89.08           H
ATOM   1154  CG  LEU A  90       1.470   2.274  -9.476  1.00 89.08           C
ATOM   1155  HG  LEU A  90       2.493   2.419  -9.130  1.00 89.08           H
ATOM   1156  CD1 LEU A  90       0.592   2.107  -8.234  1.00 89.08           C
ATOM   1157 1HD1 LEU A  90       0.691   2.986  -7.598  1.00 89.08           H
ATOM   1158 2HD1 LEU A  90      -0.449   1.994  -8.538  1.00 89.08           H
ATOM   1159 3HD1 LEU A  90       0.907   1.222  -7.682  1.00 89.08           H
ATOM   1160  CD2 LEU A  90       1.464   1.021 -10.355  1.00 89.08           C
ATOM   1161 1HD2 LEU A  90       0.461   0.860 -10.751  1.00 89.08           H
ATOM   1162 2HD2 LEU A  90       2.164   1.153 -11.180  1.00 89.08           H
ATOM   1163 3HD2 LEU A  90       1.761   0.158  -9.760  1.00 89.08           H
ATOM   1164  HN  LEU A  90       0.523   5.674 -11.354  1.00 89.08           H
ATOM   1165  N   ALA A  91       3.438   5.597 -10.064  1.00 92.59           N
ATOM   1166  CA  ALA A  91       4.833   5.892  -9.786  1.00 92.59           C
ATOM   1167  C   ALA A  91       4.917   7.058  -8.799  1.00 92.59           C
ATOM   1168  O   ALA A  91       5.781   7.075  -7.923  1.00 92.59           O
ATOM   1169  HA  ALA A  91       5.275   5.007  -9.327  1.00 92.59           H
ATOM   1170  CB  ALA A  91       5.565   6.184 -11.097  1.00 92.59           C
ATOM   1171 1HB  ALA A  91       5.501   5.314 -11.751  1.00 92.59           H
ATOM   1172 2HB  ALA A  91       5.104   7.041 -11.587  1.00 92.59           H
ATOM   1173 3HB  ALA A  91       6.612   6.405 -10.888  1.00 92.59           H
ATOM   1174  HN  ALA A  91       3.154   5.751 -11.010  1.00 92.59           H
ATOM   1175  N   ILE A  92       4.007   8.006  -8.974  1.00 91.47           N
ATOM   1176  CA  ILE A  92       3.952   9.162  -8.096  1.00 91.47           C
ATOM   1177  C   ILE A  92       3.593   8.705  -6.680  1.00 91.47           C
ATOM   1178  O   ILE A  92       4.204   9.147  -5.708  1.00 91.47           O
ATOM   1179  HA  ILE A  92       4.949   9.603  -8.074  1.00 91.47           H
ATOM   1180  CB  ILE A  92       3.002  10.219  -8.661  1.00 91.47           C
ATOM   1181  HB  ILE A  92       2.059   9.732  -8.911  1.00 91.47           H
ATOM   1182  CG1 ILE A  92       3.557  10.821  -9.953  1.00 91.47           C
ATOM   1183 1HG1 ILE A  92       4.406  11.466  -9.723  1.00 91.47           H
ATOM   1184 2HG1 ILE A  92       3.927  10.026 -10.599  1.00 91.47           H
ATOM   1185  CG2 ILE A  92       2.692  11.292  -7.615  1.00 91.47           C
ATOM   1186 1HG2 ILE A  92       2.223  10.829  -6.747  1.00 91.47           H
ATOM   1187 2HG2 ILE A  92       3.617  11.781  -7.311  1.00 91.47           H
ATOM   1188 3HG2 ILE A  92       2.014  12.031  -8.043  1.00 91.47           H
ATOM   1189  CD1 ILE A  92       2.483  11.626 -10.689  1.00 91.47           C
ATOM   1190 1HD1 ILE A  92       1.647  10.973 -10.938  1.00 91.47           H
ATOM   1191 2HD1 ILE A  92       2.133  12.435 -10.048  1.00 91.47           H
ATOM   1192 3HD1 ILE A  92       2.905  12.043 -11.603  1.00 91.47           H
ATOM   1193  HN  ILE A  92       3.318   7.992  -9.698  1.00 91.47           H
ATOM   1194  N   ALA A  93       2.604   7.826  -6.610  1.00 93.11           N
ATOM   1195  CA  ALA A  93       2.105   7.363  -5.326  1.00 93.11           C
ATOM   1196  C   ALA A  93       3.220   6.620  -4.588  1.00 93.11           C
ATOM   1197  O   ALA A  93       3.439   6.844  -3.399  1.00 93.11           O
ATOM   1198  HA  ALA A  93       1.819   8.240  -4.745  1.00 93.11           H
ATOM   1199  CB  ALA A  93       0.868   6.490  -5.544  1.00 93.11           C
ATOM   1200 1HB  ALA A  93       0.095   7.073  -6.045  1.00 93.11           H
ATOM   1201 2HB  ALA A  93       1.133   5.632  -6.162  1.00 93.11           H
ATOM   1202 3HB  ALA A  93       0.494   6.143  -4.581  1.00 93.11           H
ATOM   1203  HN  ALA A  93       2.147   7.433  -7.408  1.00 93.11           H
ATOM   1204  N   ASP A  94       3.896   5.750  -5.325  1.00 90.48           N
ATOM   1205  CA  ASP A  94       4.971   4.958  -4.750  1.00 90.48           C
ATOM   1206  C   ASP A  94       6.048   5.893  -4.197  1.00 90.48           C
ATOM   1207  O   ASP A  94       6.566   5.670  -3.104  1.00 90.48           O
ATOM   1208  HA  ASP A  94       4.500   4.358  -3.972  1.00 90.48           H
ATOM   1209  CB  ASP A  94       5.620   4.062  -5.807  1.00 90.48           C
ATOM   1210 1HB  ASP A  94       5.740   4.618  -6.737  1.00 90.48           H
ATOM   1211 2HB  ASP A  94       6.618   3.771  -5.478  1.00 90.48           H
ATOM   1212  CG  ASP A  94       4.775   2.812  -6.060  1.00 90.48           C
ATOM   1213  OD1 ASP A  94       4.058   2.412  -5.117  1.00 90.48           O
ATOM   1214  OD2 ASP A  94       4.866   2.285  -7.190  1.00 90.48           O
ATOM   1215  HN  ASP A  94       3.721   5.583  -6.295  1.00 90.48           H
ATOM   1216  N   LEU A  95       6.353   6.920  -4.976  1.00 90.88           N
ATOM   1217  CA  LEU A  95       7.416   7.843  -4.617  1.00 90.88           C
ATOM   1218  C   LEU A  95       7.049   8.553  -3.312  1.00 90.88           C
ATOM   1219  O   LEU A  95       7.892   8.713  -2.431  1.00 90.88           O
ATOM   1220  HA  LEU A  95       8.317   7.254  -4.448  1.00 90.88           H
ATOM   1221  CB  LEU A  95       7.710   8.798  -5.775  1.00 90.88           C
ATOM   1222 1HB  LEU A  95       7.860   8.207  -6.679  1.00 90.88           H
ATOM   1223 2HB  LEU A  95       6.829   9.418  -5.942  1.00 90.88           H
ATOM   1224  CG  LEU A  95       8.920   9.718  -5.595  1.00 90.88           C
ATOM   1225  HG  LEU A  95       8.809  10.247  -4.649  1.00 90.88           H
ATOM   1226  CD1 LEU A  95      10.216   8.909  -5.511  1.00 90.88           C
ATOM   1227 1HD1 LEU A  95      10.165   8.228  -4.661  1.00 90.88           H
ATOM   1228 2HD1 LEU A  95      10.346   8.335  -6.428  1.00 90.88           H
ATOM   1229 3HD1 LEU A  95      11.060   9.587  -5.383  1.00 90.88           H
ATOM   1230  CD2 LEU A  95       8.975  10.775  -6.700  1.00 90.88           C
ATOM   1231 1HD2 LEU A  95       9.051  10.283  -7.670  1.00 90.88           H
ATOM   1232 2HD2 LEU A  95       8.068  11.379  -6.670  1.00 90.88           H
ATOM   1233 3HD2 LEU A  95       9.844  11.415  -6.548  1.00 90.88           H
ATOM   1234  HN  LEU A  95       5.888   7.125  -5.838  1.00 90.88           H
ATOM   1235  N   LEU A  96       5.791   8.959  -3.230  1.00 87.56           N
ATOM   1236  CA  LEU A  96       5.314   9.687  -2.066  1.00 87.56           C
ATOM   1237  C   LEU A  96       5.455   8.805  -0.825  1.00 87.56           C
ATOM   1238  O   LEU A  96       5.831   9.285   0.243  1.00 87.56           O
ATOM   1239  HA  LEU A  96       5.954  10.561  -1.943  1.00 87.56           H
ATOM   1240  CB  LEU A  96       3.891  10.197  -2.300  1.00 87.56           C
ATOM   1241 1HB  LEU A  96       3.288   9.372  -2.679  1.00 87.56           H
ATOM   1242 2HB  LEU A  96       3.467  10.486  -1.338  1.00 87.56           H
ATOM   1243  CG  LEU A  96       3.751  11.378  -3.262  1.00 87.56           C
ATOM   1244  HG  LEU A  96       4.238  11.114  -4.201  1.00 87.56           H
ATOM   1245  CD1 LEU A  96       2.280  11.656  -3.579  1.00 87.56           C
ATOM   1246 1HD1 LEU A  96       1.835  10.774  -4.041  1.00 87.56           H
ATOM   1247 2HD1 LEU A  96       1.747  11.891  -2.658  1.00 87.56           H
ATOM   1248 3HD1 LEU A  96       2.209  12.500  -4.265  1.00 87.56           H
ATOM   1249  CD2 LEU A  96       4.463  12.618  -2.716  1.00 87.56           C
ATOM   1250 1HD2 LEU A  96       4.026  12.895  -1.757  1.00 87.56           H
ATOM   1251 2HD2 LEU A  96       5.522  12.399  -2.584  1.00 87.56           H
ATOM   1252 3HD2 LEU A  96       4.348  13.442  -3.420  1.00 87.56           H
ATOM   1253  HN  LEU A  96       5.104   8.799  -3.939  1.00 87.56           H
ATOM   1254  N   PHE A  97       5.147   7.529  -1.006  1.00 89.98           N
ATOM   1255  CA  PHE A  97       5.257   6.570   0.080  1.00 89.98           C
ATOM   1256  C   PHE A  97       6.708   6.437   0.547  1.00 89.98           C
ATOM   1257  O   PHE A  97       6.982   6.459   1.746  1.00 89.98           O
ATOM   1258  HA  PHE A  97       4.645   6.941   0.902  1.00 89.98           H
ATOM   1259  CB  PHE A  97       4.783   5.221  -0.464  1.00 89.98           C
ATOM   1260 1HB  PHE A  97       3.696   5.238  -0.552  1.00 89.98           H
ATOM   1261 2HB  PHE A  97       5.182   5.086  -1.469  1.00 89.98           H
ATOM   1262  CG  PHE A  97       5.191   4.025   0.397  1.00 89.98           C
ATOM   1263  CD1 PHE A  97       6.156   3.171  -0.039  1.00 89.98           C
ATOM   1264  HD1 PHE A  97       6.639   3.340  -1.001  1.00 89.98           H
ATOM   1265  CD2 PHE A  97       4.589   3.814   1.598  1.00 89.98           C
ATOM   1266  HD2 PHE A  97       3.816   4.498   1.948  1.00 89.98           H
ATOM   1267  CE1 PHE A  97       6.535   2.060   0.761  1.00 89.98           C
ATOM   1268  HE1 PHE A  97       7.309   1.376   0.412  1.00 89.98           H
ATOM   1269  CE2 PHE A  97       4.968   2.704   2.398  1.00 89.98           C
ATOM   1270  HE2 PHE A  97       4.486   2.535   3.361  1.00 89.98           H
ATOM   1271  CZ  PHE A  97       5.933   1.850   1.962  1.00 89.98           C
ATOM   1272  HZ  PHE A  97       6.225   0.998   2.576  1.00 89.98           H
ATOM   1273  HN  PHE A  97       4.827   7.149  -1.874  1.00 89.98           H
ATOM   1274  N   LEU A  98       7.599   6.300  -0.424  1.00 93.35           N
ATOM   1275  CA  LEU A  98       8.984   5.974  -0.128  1.00 93.35           C
ATOM   1276  C   LEU A  98       9.591   7.082   0.736  1.00 93.35           C
ATOM   1277  O   LEU A  98      10.454   6.819   1.571  1.00 93.35           O
ATOM   1278  HA  LEU A  98       8.986   5.048   0.446  1.00 93.35           H
ATOM   1279  CB  LEU A  98       9.759   5.708  -1.420  1.00 93.35           C
ATOM   1280 1HB  LEU A  98       9.589   6.542  -2.101  1.00 93.35           H
ATOM   1281 2HB  LEU A  98      10.824   5.699  -1.187  1.00 93.35           H
ATOM   1282  CG  LEU A  98       9.415   4.410  -2.153  1.00 93.35           C
ATOM   1283  HG  LEU A  98       8.330   4.307  -2.176  1.00 93.35           H
ATOM   1284  CD1 LEU A  98       9.896   4.456  -3.605  1.00 93.35           C
ATOM   1285 1HD1 LEU A  98       9.414   5.287  -4.121  1.00 93.35           H
ATOM   1286 2HD1 LEU A  98      10.977   4.593  -3.626  1.00 93.35           H
ATOM   1287 3HD1 LEU A  98       9.639   3.521  -4.103  1.00 93.35           H
ATOM   1288  CD2 LEU A  98       9.968   3.195  -1.405  1.00 93.35           C
ATOM   1289 1HD2 LEU A  98      11.052   3.277  -1.329  1.00 93.35           H
ATOM   1290 2HD2 LEU A  98       9.536   3.157  -0.405  1.00 93.35           H
ATOM   1291 3HD2 LEU A  98       9.709   2.286  -1.947  1.00 93.35           H
ATOM   1292  HN  LEU A  98       7.388   6.409  -1.395  1.00 93.35           H
ATOM   1293  N   VAL A  99       9.115   8.296   0.505  1.00 90.67           N
ATOM   1294  CA  VAL A  99       9.636   9.452   1.216  1.00 90.67           C
ATOM   1295  C   VAL A  99       9.390   9.275   2.716  1.00 90.67           C
ATOM   1296  O   VAL A  99      10.054   9.907   3.536  1.00 90.67           O
ATOM   1297  HA  VAL A  99      10.711   9.490   1.039  1.00 90.67           H
ATOM   1298  CB  VAL A  99       9.017  10.734   0.655  1.00 90.67           C
ATOM   1299  HB  VAL A  99       7.934  10.613   0.659  1.00 90.67           H
ATOM   1300  CG1 VAL A  99       9.358  11.938   1.536  1.00 90.67           C
ATOM   1301 1HG1 VAL A  99       8.971  11.774   2.541  1.00 90.67           H
ATOM   1302 2HG1 VAL A  99      10.440  12.061   1.578  1.00 90.67           H
ATOM   1303 3HG1 VAL A  99       8.906  12.836   1.114  1.00 90.67           H
ATOM   1304  CG2 VAL A  99       9.459  10.969  -0.791  1.00 90.67           C
ATOM   1305 1HG2 VAL A  99      10.544  11.059  -0.829  1.00 90.67           H
ATOM   1306 2HG2 VAL A  99       9.142  10.129  -1.409  1.00 90.67           H
ATOM   1307 3HG2 VAL A  99       9.005  11.887  -1.164  1.00 90.67           H
ATOM   1308  HN  VAL A  99       8.389   8.497  -0.153  1.00 90.67           H
ATOM   1309  N   THR A 100       8.433   8.414   3.029  1.00 90.61           N
ATOM   1310  CA  THR A 100       8.059   8.181   4.413  1.00 90.61           C
ATOM   1311  C   THR A 100       9.026   7.191   5.067  1.00 90.61           C
ATOM   1312  O   THR A 100       9.164   7.168   6.289  1.00 90.61           O
ATOM   1313  HA  THR A 100       8.149   9.121   4.957  1.00 90.61           H
ATOM   1314  CB  THR A 100       6.603   7.714   4.438  1.00 90.61           C
ATOM   1315  HB  THR A 100       6.182   7.802   5.440  1.00 90.61           H
ATOM   1316  OG1 THR A 100       6.652   6.393   3.906  1.00 90.61           O
ATOM   1317  HG1 THR A 100       5.792   5.917   4.091  1.00 90.61           H
ATOM   1318  CG2 THR A 100       5.725   8.481   3.447  1.00 90.61           C
ATOM   1319 1HG2 THR A 100       6.106   8.338   2.436  1.00 90.61           H
ATOM   1320 2HG2 THR A 100       5.741   9.543   3.694  1.00 90.61           H
ATOM   1321 3HG2 THR A 100       4.702   8.111   3.505  1.00 90.61           H
ATOM   1322  HN  THR A 100       7.918   7.881   2.357  1.00 90.61           H
ATOM   1323  N   LEU A 101       9.669   6.397   4.224  1.00 92.97           N
ATOM   1324  CA  LEU A 101      10.423   5.250   4.703  1.00 92.97           C
ATOM   1325  C   LEU A 101      11.582   5.736   5.575  1.00 92.97           C
ATOM   1326  O   LEU A 101      11.879   5.138   6.608  1.00 92.97           O
ATOM   1327  HA  LEU A 101       9.752   4.654   5.322  1.00 92.97           H
ATOM   1328  CB  LEU A 101      10.861   4.370   3.531  1.00 92.97           C
ATOM   1329 1HB  LEU A 101      11.326   5.006   2.778  1.00 92.97           H
ATOM   1330 2HB  LEU A 101      11.629   3.683   3.886  1.00 92.97           H
ATOM   1331  CG  LEU A 101       9.758   3.553   2.857  1.00 92.97           C
ATOM   1332  HG  LEU A 101       9.046   4.245   2.408  1.00 92.97           H
ATOM   1333  CD1 LEU A 101      10.326   2.693   1.726  1.00 92.97           C
ATOM   1334 1HD1 LEU A 101      10.791   3.336   0.979  1.00 92.97           H
ATOM   1335 2HD1 LEU A 101      11.071   2.007   2.130  1.00 92.97           H
ATOM   1336 3HD1 LEU A 101       9.520   2.122   1.263  1.00 92.97           H
ATOM   1337  CD2 LEU A 101       8.990   2.716   3.882  1.00 92.97           C
ATOM   1338 1HD2 LEU A 101       9.676   2.032   4.381  1.00 92.97           H
ATOM   1339 2HD2 LEU A 101       8.534   3.376   4.621  1.00 92.97           H
ATOM   1340 3HD2 LEU A 101       8.211   2.145   3.376  1.00 92.97           H
ATOM   1341  HN  LEU A 101       9.681   6.526   3.233  1.00 92.97           H
ATOM   1342  N   PRO A 102      12.256   6.824   5.177  1.00 94.95           N
ATOM   1343  CA  PRO A 102      13.390   7.334   5.951  1.00 94.95           C
ATOM   1344  C   PRO A 102      13.037   7.559   7.412  1.00 94.95           C
ATOM   1345  O   PRO A 102      13.812   7.213   8.302  1.00 94.95           O
ATOM   1346  HA  PRO A 102      14.196   6.600   5.963  1.00 94.95           H
ATOM   1347  CB  PRO A 102      13.751   8.643   5.246  1.00 94.95           C
ATOM   1348 1HB  PRO A 102      13.235   9.494   5.690  1.00 94.95           H
ATOM   1349 2HB  PRO A 102      14.819   8.851   5.308  1.00 94.95           H
ATOM   1350  CG  PRO A 102      13.307   8.403   3.808  1.00 94.95           C
ATOM   1351 1HG  PRO A 102      13.169   9.338   3.265  1.00 94.95           H
ATOM   1352 2HG  PRO A 102      14.046   7.829   3.246  1.00 94.95           H
ATOM   1353  CD  PRO A 102      12.002   7.642   3.977  1.00 94.95           C
ATOM   1354 1HD  PRO A 102      11.158   8.315   4.124  1.00 94.95           H
ATOM   1355 2HD  PRO A 102      11.773   7.032   3.104  1.00 94.95           H
ATOM   1356  N   PHE A 103      11.865   8.140   7.622  1.00 93.61           N
ATOM   1357  CA  PHE A 103      11.421   8.467   8.966  1.00 93.61           C
ATOM   1358  C   PHE A 103      11.155   7.199   9.780  1.00 93.61           C
ATOM   1359  O   PHE A 103      11.497   7.131  10.959  1.00 93.61           O
ATOM   1360  HA  PHE A 103      12.219   9.040   9.439  1.00 93.61           H
ATOM   1361  CB  PHE A 103      10.116   9.253   8.827  1.00 93.61           C
ATOM   1362 1HB  PHE A 103       9.398   8.651   8.270  1.00 93.61           H
ATOM   1363 2HB  PHE A 103       9.694   9.415   9.819  1.00 93.61           H
ATOM   1364  CG  PHE A 103      10.275  10.606   8.130  1.00 93.61           C
ATOM   1365  CD1 PHE A 103      10.579  11.714   8.858  1.00 93.61           C
ATOM   1366  HD1 PHE A 103      10.710  11.639   9.937  1.00 93.61           H
ATOM   1367  CD2 PHE A 103      10.111  10.700   6.783  1.00 93.61           C
ATOM   1368  HD2 PHE A 103       9.867   9.812   6.201  1.00 93.61           H
ATOM   1369  CE1 PHE A 103      10.726  12.969   8.210  1.00 93.61           C
ATOM   1370  HE1 PHE A 103      10.970  13.858   8.793  1.00 93.61           H
ATOM   1371  CE2 PHE A 103      10.259  11.956   6.136  1.00 93.61           C
ATOM   1372  HE2 PHE A 103      10.128  12.031   5.057  1.00 93.61           H
ATOM   1373  CZ  PHE A 103      10.563  13.064   6.864  1.00 93.61           C
ATOM   1374  HZ  PHE A 103      10.676  14.027   6.367  1.00 93.61           H
ATOM   1375  HN  PHE A 103      11.225   8.386   6.894  1.00 93.61           H
ATOM   1376  N   TRP A 104      10.548   6.226   9.117  1.00 87.04           N
ATOM   1377  CA  TRP A 104      10.207   4.974   9.771  1.00 87.04           C
ATOM   1378  C   TRP A 104      11.511   4.257  10.128  1.00 87.04           C
ATOM   1379  O   TRP A 104      11.589   3.574  11.148  1.00 87.04           O
ATOM   1380  HA  TRP A 104       9.653   5.213  10.679  1.00 87.04           H
ATOM   1381  CB  TRP A 104       9.281   4.130   8.893  1.00 87.04           C
ATOM   1382 1HB  TRP A 104       9.738   4.011   7.911  1.00 87.04           H
ATOM   1383 2HB  TRP A 104       9.194   3.134   9.327  1.00 87.04           H
ATOM   1384  CG  TRP A 104       7.880   4.720   8.720  1.00 87.04           C
ATOM   1385  CD1 TRP A 104       7.248   5.023   7.578  1.00 87.04           C
ATOM   1386  HD1 TRP A 104       7.673   4.879   6.585  1.00 87.04           H
ATOM   1387  CD2 TRP A 104       6.958   5.068   9.774  1.00 87.04           C
ATOM   1388  NE1 TRP A 104       5.990   5.538   7.817  1.00 87.04           N
ATOM   1389  HE1 TRP A 104       5.331   5.836   7.127  1.00 87.04           H
ATOM   1390  CE2 TRP A 104       5.808   5.567   9.195  1.00 87.04           C
ATOM   1391  CE3 TRP A 104       7.090   4.965  11.170  1.00 87.04           C
ATOM   1392  HE3 TRP A 104       7.987   4.575  11.651  1.00 87.04           H
ATOM   1393  CZ2 TRP A 104       4.703   6.002   9.937  1.00 87.04           C
ATOM   1394  HZ2 TRP A 104       3.806   6.392   9.455  1.00 87.04           H
ATOM   1395  CZ3 TRP A 104       5.977   5.404  11.896  1.00 87.04           C
ATOM   1396  HZ3 TRP A 104       6.027   5.346  12.984  1.00 87.04           H
ATOM   1397  CH2 TRP A 104       4.813   5.909  11.329  1.00 87.04           C
ATOM   1398  HH2 TRP A 104       3.988   6.231  11.966  1.00 87.04           H
ATOM   1399  HN  TRP A 104      10.290   6.282   8.152  1.00 87.04           H
ATOM   1400  N   ALA A 105      12.502   4.436   9.266  1.00 95.33           N
ATOM   1401  CA  ALA A 105      13.792   3.797   9.466  1.00 95.33           C
ATOM   1402  C   ALA A 105      14.413   4.308  10.768  1.00 95.33           C
ATOM   1403  O   ALA A 105      14.901   3.522  11.578  1.00 95.33           O
ATOM   1404  HA  ALA A 105      13.621   2.724   9.553  1.00 95.33           H
ATOM   1405  CB  ALA A 105      14.685   4.058   8.252  1.00 95.33           C
ATOM   1406 1HB  ALA A 105      14.212   3.650   7.359  1.00 95.33           H
ATOM   1407 2HB  ALA A 105      14.827   5.132   8.130  1.00 95.33           H
ATOM   1408 3HB  ALA A 105      15.652   3.579   8.402  1.00 95.33           H
ATOM   1409  HN  ALA A 105      12.434   5.004   8.446  1.00 95.33           H
ATOM   1410  N   ILE A 106      14.375   5.623  10.928  1.00 92.12           N
ATOM   1411  CA  ILE A 106      14.946   6.250  12.107  1.00 92.12           C
ATOM   1412  C   ILE A 106      14.147   5.827  13.342  1.00 92.12           C
ATOM   1413  O   ILE A 106      14.725   5.484  14.372  1.00 92.12           O
ATOM   1414  HA  ILE A 106      15.966   5.881  12.213  1.00 92.12           H
ATOM   1415  CB  ILE A 106      15.031   7.766  11.920  1.00 92.12           C
ATOM   1416  HB  ILE A 106      14.057   8.125  11.588  1.00 92.12           H
ATOM   1417  CG1 ILE A 106      16.041   8.128  10.830  1.00 92.12           C
ATOM   1418 1HG1 ILE A 106      17.054   7.986  11.206  1.00 92.12           H
ATOM   1419 2HG1 ILE A 106      15.920   7.457   9.979  1.00 92.12           H
ATOM   1420  CG2 ILE A 106      15.342   8.466  13.245  1.00 92.12           C
ATOM   1421 1HG2 ILE A 106      14.554   8.247  13.965  1.00 92.12           H
ATOM   1422 2HG2 ILE A 106      16.296   8.107  13.630  1.00 92.12           H
ATOM   1423 3HG2 ILE A 106      15.397   9.543  13.083  1.00 92.12           H
ATOM   1424  CD1 ILE A 106      15.860   9.577  10.373  1.00 92.12           C
ATOM   1425 1HD1 ILE A 106      14.854   9.709   9.975  1.00 92.12           H
ATOM   1426 2HD1 ILE A 106      16.006  10.246  11.221  1.00 92.12           H
ATOM   1427 3HD1 ILE A 106      16.590   9.808   9.598  1.00 92.12           H
ATOM   1428  HN  ILE A 106      13.964   6.255  10.270  1.00 92.12           H
ATOM   1429  N   ALA A 107      12.831   5.866  13.197  1.00 93.16           N
ATOM   1430  CA  ALA A 107      11.946   5.582  14.315  1.00 93.16           C
ATOM   1431  C   ALA A 107      12.154   4.136  14.770  1.00 93.16           C
ATOM   1432  O   ALA A 107      12.063   3.837  15.959  1.00 93.16           O
ATOM   1433  HA  ALA A 107      12.217   6.253  15.130  1.00 93.16           H
ATOM   1434  CB  ALA A 107      10.499   5.863  13.905  1.00 93.16           C
ATOM   1435 1HB  ALA A 107      10.399   6.910  13.619  1.00 93.16           H
ATOM   1436 2HB  ALA A 107      10.231   5.228  13.060  1.00 93.16           H
ATOM   1437 3HB  ALA A 107       9.836   5.650  14.744  1.00 93.16           H
ATOM   1438  HN  ALA A 107      12.369   6.085  12.338  1.00 93.16           H
ATOM   1439  N   ALA A 108      12.429   3.278  13.799  1.00 92.47           N
ATOM   1440  CA  ALA A 108      12.602   1.862  14.078  1.00 92.47           C
ATOM   1441  C   ALA A 108      13.968   1.639  14.729  1.00 92.47           C
ATOM   1442  O   ALA A 108      14.131   0.732  15.544  1.00 92.47           O
ATOM   1443  HA  ALA A 108      11.822   1.564  14.778  1.00 92.47           H
ATOM   1444  CB  ALA A 108      12.435   1.063  12.784  1.00 92.47           C
ATOM   1445 1HB  ALA A 108      11.438   1.233  12.378  1.00 92.47           H
ATOM   1446 2HB  ALA A 108      13.183   1.384  12.059  1.00 92.47           H
ATOM   1447 3HB  ALA A 108      12.565   0.001  12.994  1.00 92.47           H
ATOM   1448  HN  ALA A 108      12.533   3.535  12.838  1.00 92.47           H
ATOM   1449  N   ALA A 109      14.916   2.482  14.346  1.00 91.17           N
ATOM   1450  CA  ALA A 109      16.290   2.314  14.786  1.00 91.17           C
ATOM   1451  C   ALA A 109      16.385   2.630  16.280  1.00 91.17           C
ATOM   1452  O   ALA A 109      17.133   1.981  17.010  1.00 91.17           O
ATOM   1453  HA  ALA A 109      16.565   1.271  14.627  1.00 91.17           H
ATOM   1454  CB  ALA A 109      17.209   3.200  13.943  1.00 91.17           C
ATOM   1455 1HB  ALA A 109      17.127   2.915  12.895  1.00 91.17           H
ATOM   1456 2HB  ALA A 109      16.915   4.243  14.061  1.00 91.17           H
ATOM   1457 3HB  ALA A 109      18.240   3.074  14.274  1.00 91.17           H
ATOM   1458  HN  ALA A 109      14.758   3.266  13.746  1.00 91.17           H
ATOM   1459  N   ASP A 110      15.615   3.628  16.691  1.00 82.37           N
ATOM   1460  CA  ASP A 110      15.739   4.164  18.036  1.00 82.37           C
ATOM   1461  C   ASP A 110      14.359   4.590  18.539  1.00 82.37           C
ATOM   1462  O   ASP A 110      13.633   3.789  19.126  1.00 82.37           O
ATOM   1463  HA  ASP A 110      16.167   3.355  18.628  1.00 82.37           H
ATOM   1464  CB  ASP A 110      16.651   5.392  18.058  1.00 82.37           C
ATOM   1465 1HB  ASP A 110      17.590   5.161  17.555  1.00 82.37           H
ATOM   1466 2HB  ASP A 110      16.184   6.206  17.503  1.00 82.37           H
ATOM   1467  CG  ASP A 110      16.931   5.841  19.493  1.00 82.37           C
ATOM   1468  OD1 ASP A 110      16.540   5.088  20.410  1.00 82.37           O
ATOM   1469  OD2 ASP A 110      17.531   6.928  19.640  1.00 82.37           O
ATOM   1470  HN  ASP A 110      14.919   4.067  16.124  1.00 82.37           H
ATOM   1471  N   GLN A 111      14.038   5.852  18.292  1.00 85.78           N
ATOM   1472  CA  GLN A 111      12.753   6.392  18.704  1.00 85.78           C
ATOM   1473  C   GLN A 111      12.303   7.487  17.735  1.00 85.78           C
ATOM   1474  O   GLN A 111      13.070   7.912  16.873  1.00 85.78           O
ATOM   1475  HA  GLN A 111      12.059   5.552  18.661  1.00 85.78           H
ATOM   1476  CB  GLN A 111      12.814   6.919  20.138  1.00 85.78           C
ATOM   1477 1HB  GLN A 111      11.850   7.346  20.414  1.00 85.78           H
ATOM   1478 2HB  GLN A 111      13.006   6.095  20.825  1.00 85.78           H
ATOM   1479  CG  GLN A 111      13.908   7.979  20.287  1.00 85.78           C
ATOM   1480 1HG  GLN A 111      14.875   7.546  20.030  1.00 85.78           H
ATOM   1481 2HG  GLN A 111      13.728   8.794  19.586  1.00 85.78           H
ATOM   1482  CD  GLN A 111      13.951   8.526  21.715  1.00 85.78           C
ATOM   1483  OE1 GLN A 111      12.989   8.459  22.462  1.00 85.78           O
ATOM   1484  NE2 GLN A 111      15.117   9.071  22.050  1.00 85.78           N
ATOM   1485 1HE2 GLN A 111      15.867   9.094  21.389  1.00 85.78           H
ATOM   1486 2HE2 GLN A 111      15.244   9.457  22.964  1.00 85.78           H
ATOM   1487  HN  GLN A 111      14.637   6.499  17.821  1.00 85.78           H
ATOM   1488  N   TRP A 112      11.060   7.913  17.910  1.00 90.92           N
ATOM   1489  CA  TRP A 112      10.523   9.001  17.111  1.00 90.92           C
ATOM   1490  C   TRP A 112      11.168  10.303  17.590  1.00 90.92           C
ATOM   1491  O   TRP A 112      10.912  10.753  18.706  1.00 90.92           O
ATOM   1492  HA  TRP A 112      10.790   8.814  16.071  1.00 90.92           H
ATOM   1493  CB  TRP A 112       8.995   9.030  17.181  1.00 90.92           C
ATOM   1494 1HB  TRP A 112       8.611   8.040  16.933  1.00 90.92           H
ATOM   1495 2HB  TRP A 112       8.692   9.241  18.206  1.00 90.92           H
ATOM   1496  CG  TRP A 112       8.348  10.059  16.251  1.00 90.92           C
ATOM   1497  CD1 TRP A 112       7.931  11.296  16.552  1.00 90.92           C
ATOM   1498  HD1 TRP A 112       8.004  11.743  17.543  1.00 90.92           H
ATOM   1499  CD2 TRP A 112       8.061   9.887  14.847  1.00 90.92           C
ATOM   1500  NE1 TRP A 112       7.398  11.932  15.450  1.00 90.92           N
ATOM   1501  HE1 TRP A 112       7.022  12.858  15.425  1.00 90.92           H
ATOM   1502  CE2 TRP A 112       7.479  11.048  14.380  1.00 90.92           C
ATOM   1503  CE3 TRP A 112       8.285   8.788  14.000  1.00 90.92           C
ATOM   1504  HE3 TRP A 112       8.743   7.861  14.344  1.00 90.92           H
ATOM   1505  CZ2 TRP A 112       7.073  11.222  13.051  1.00 90.92           C
ATOM   1506  HZ2 TRP A 112       6.616  12.149  12.707  1.00 90.92           H
ATOM   1507  CZ3 TRP A 112       7.874   8.977  12.675  1.00 90.92           C
ATOM   1508  HZ3 TRP A 112       8.024   8.155  11.975  1.00 90.92           H
ATOM   1509  CH2 TRP A 112       7.286  10.140  12.189  1.00 90.92           C
ATOM   1510  HH2 TRP A 112       6.993  10.208  11.142  1.00 90.92           H
ATOM   1511  HN  TRP A 112      10.427   7.529  18.582  1.00 90.92           H
ATOM   1512  N   LYS A 113      11.992  10.872  16.723  1.00 83.41           N
ATOM   1513  CA  LYS A 113      12.808  12.012  17.104  1.00 83.41           C
ATOM   1514  C   LYS A 113      12.188  13.290  16.535  1.00 83.41           C
ATOM   1515  O   LYS A 113      12.780  14.365  16.625  1.00 83.41           O
ATOM   1516  HA  LYS A 113      12.794  12.076  18.192  1.00 83.41           H
ATOM   1517  CB  LYS A 113      14.263  11.795  16.682  1.00 83.41           C
ATOM   1518 1HB  LYS A 113      14.319  11.676  15.600  1.00 83.41           H
ATOM   1519 2HB  LYS A 113      14.855  12.674  16.937  1.00 83.41           H
ATOM   1520  CG  LYS A 113      14.853  10.560  17.367  1.00 83.41           C
ATOM   1521 1HG  LYS A 113      14.706  10.633  18.444  1.00 83.41           H
ATOM   1522 2HG  LYS A 113      14.325   9.667  17.033  1.00 83.41           H
ATOM   1523  CD  LYS A 113      16.345  10.423  17.058  1.00 83.41           C
ATOM   1524 1HD  LYS A 113      16.490  10.320  15.983  1.00 83.41           H
ATOM   1525 2HD  LYS A 113      16.869  11.328  17.365  1.00 83.41           H
ATOM   1526  CE  LYS A 113      16.945   9.212  17.776  1.00 83.41           C
ATOM   1527 1HE  LYS A 113      16.781   9.301  18.850  1.00 83.41           H
ATOM   1528 2HE  LYS A 113      16.440   8.302  17.451  1.00 83.41           H
ATOM   1529  NZ  LYS A 113      18.394   9.108  17.497  1.00 83.41           N
ATOM   1530 1HZ  LYS A 113      18.776   8.307  17.986  1.00 83.41           H
ATOM   1531 2HZ  LYS A 113      18.539   8.997  16.499  1.00 83.41           H
ATOM   1532 3HZ  LYS A 113      18.861   9.951  17.813  1.00 83.41           H
ATOM   1533  HN  LYS A 113      12.107  10.567  15.777  1.00 83.41           H
ATOM   1534  N   PHE A 114      11.004  13.132  15.963  1.00 89.18           N
ATOM   1535  CA  PHE A 114      10.374  14.219  15.233  1.00 89.18           C
ATOM   1536  C   PHE A 114       9.165  14.763  15.996  1.00 89.18           C
ATOM   1537  O   PHE A 114       8.718  14.160  16.970  1.00 89.18           O
ATOM   1538  HA  PHE A 114      11.117  15.008  15.123  1.00 89.18           H
ATOM   1539  CB  PHE A 114       9.902  13.645  13.895  1.00 89.18           C
ATOM   1540 1HB  PHE A 114       9.097  12.933  14.081  1.00 89.18           H
ATOM   1541 2HB  PHE A 114       9.482  14.451  13.294  1.00 89.18           H
ATOM   1542  CG  PHE A 114      11.003  12.949  13.093  1.00 89.18           C
ATOM   1543  CD1 PHE A 114      11.901  13.689  12.389  1.00 89.18           C
ATOM   1544  HD1 PHE A 114      11.837  14.777  12.396  1.00 89.18           H
ATOM   1545  CD2 PHE A 114      11.084  11.592  13.084  1.00 89.18           C
ATOM   1546  HD2 PHE A 114      10.364  10.999  13.648  1.00 89.18           H
ATOM   1547  CE1 PHE A 114      12.923  13.043  11.644  1.00 89.18           C
ATOM   1548  HE1 PHE A 114      13.643  13.636  11.079  1.00 89.18           H
ATOM   1549  CE2 PHE A 114      12.106  10.946  12.339  1.00 89.18           C
ATOM   1550  HE2 PHE A 114      12.171   9.858  12.332  1.00 89.18           H
ATOM   1551  CZ  PHE A 114      13.004  11.685  11.635  1.00 89.18           C
ATOM   1552  HZ  PHE A 114      13.789  11.190  11.063  1.00 89.18           H
ATOM   1553  HN  PHE A 114      10.479  12.281  15.992  1.00 89.18           H
ATOM   1554  N   GLN A 115       8.670  15.898  15.524  1.00 81.92           N
ATOM   1555  CA  GLN A 115       7.540  16.547  16.169  1.00 81.92           C
ATOM   1556  C   GLN A 115       6.248  15.784  15.869  1.00 81.92           C
ATOM   1557  O   GLN A 115       6.209  14.955  14.961  1.00 81.92           O
ATOM   1558  HA  GLN A 115       7.754  16.507  17.237  1.00 81.92           H
ATOM   1559  CB  GLN A 115       7.428  18.009  15.735  1.00 81.92           C
ATOM   1560 1HB  GLN A 115       7.372  18.067  14.648  1.00 81.92           H
ATOM   1561 2HB  GLN A 115       6.504  18.438  16.124  1.00 81.92           H
ATOM   1562  CG  GLN A 115       8.623  18.823  16.233  1.00 81.92           C
ATOM   1563 1HG  GLN A 115       8.721  18.709  17.313  1.00 81.92           H
ATOM   1564 2HG  GLN A 115       9.541  18.438  15.788  1.00 81.92           H
ATOM   1565  CD  GLN A 115       8.463  20.304  15.884  1.00 81.92           C
ATOM   1566  OE1 GLN A 115       7.551  20.707  15.181  1.00 81.92           O
ATOM   1567  NE2 GLN A 115       9.397  21.089  16.413  1.00 81.92           N
ATOM   1568 1HE2 GLN A 115      10.119  20.694  16.981  1.00 81.92           H
ATOM   1569 2HE2 GLN A 115       9.378  22.074  16.242  1.00 81.92           H
ATOM   1570  HN  GLN A 115       9.026  16.372  14.719  1.00 81.92           H
ATOM   1571  N   THR A 116       5.222  16.093  16.648  1.00 88.31           N
ATOM   1572  CA  THR A 116       3.934  15.442  16.482  1.00 88.31           C
ATOM   1573  C   THR A 116       3.395  15.680  15.070  1.00 88.31           C
ATOM   1574  O   THR A 116       2.800  14.786  14.470  1.00 88.31           O
ATOM   1575  HA  THR A 116       4.074  14.367  16.593  1.00 88.31           H
ATOM   1576  CB  THR A 116       3.001  15.952  17.582  1.00 88.31           C
ATOM   1577  HB  THR A 116       2.689  16.977  17.383  1.00 88.31           H
ATOM   1578  OG1 THR A 116       3.742  15.757  18.784  1.00 88.31           O
ATOM   1579  HG1 THR A 116       3.343  16.299  19.523  1.00 88.31           H
ATOM   1580  CG2 THR A 116       1.765  15.068  17.759  1.00 88.31           C
ATOM   1581 1HG2 THR A 116       2.076  14.057  18.024  1.00 88.31           H
ATOM   1582 2HG2 THR A 116       1.201  15.041  16.826  1.00 88.31           H
ATOM   1583 3HG2 THR A 116       1.137  15.474  18.551  1.00 88.31           H
ATOM   1584  HN  THR A 116       5.261  16.772  17.382  1.00 88.31           H
ATOM   1585  N   PHE A 117       3.622  16.890  14.580  1.00 91.27           N
ATOM   1586  CA  PHE A 117       3.155  17.262  13.256  1.00 91.27           C
ATOM   1587  C   PHE A 117       3.652  16.271  12.201  1.00 91.27           C
ATOM   1588  O   PHE A 117       2.879  15.809  11.364  1.00 91.27           O
ATOM   1589  HA  PHE A 117       2.065  17.245  13.281  1.00 91.27           H
ATOM   1590  CB  PHE A 117       3.730  18.646  12.950  1.00 91.27           C
ATOM   1591 1HB  PHE A 117       3.358  19.354  13.691  1.00 91.27           H
ATOM   1592 2HB  PHE A 117       4.814  18.610  13.059  1.00 91.27           H
ATOM   1593  CG  PHE A 117       3.390  19.167  11.552  1.00 91.27           C
ATOM   1594  CD1 PHE A 117       4.340  19.176  10.580  1.00 91.27           C
ATOM   1595  HD1 PHE A 117       5.345  18.812  10.796  1.00 91.27           H
ATOM   1596  CD2 PHE A 117       2.136  19.620  11.282  1.00 91.27           C
ATOM   1597  HD2 PHE A 117       1.374  19.613  12.061  1.00 91.27           H
ATOM   1598  CE1 PHE A 117       4.025  19.659   9.282  1.00 91.27           C
ATOM   1599  HE1 PHE A 117       4.787  19.666   8.503  1.00 91.27           H
ATOM   1600  CE2 PHE A 117       1.820  20.103   9.984  1.00 91.27           C
ATOM   1601  HE2 PHE A 117       0.816  20.467   9.768  1.00 91.27           H
ATOM   1602  CZ  PHE A 117       2.771  20.112   9.012  1.00 91.27           C
ATOM   1603  HZ  PHE A 117       2.529  20.483   8.016  1.00 91.27           H
ATOM   1604  HN  PHE A 117       4.115  17.609  15.071  1.00 91.27           H
ATOM   1605  N   MET A 118       4.942  15.974  12.276  1.00 88.76           N
ATOM   1606  CA  MET A 118       5.557  15.065  11.324  1.00 88.76           C
ATOM   1607  C   MET A 118       4.961  13.661  11.443  1.00 88.76           C
ATOM   1608  O   MET A 118       4.857  12.941  10.451  1.00 88.76           O
ATOM   1609  HA  MET A 118       5.337  15.479  10.339  1.00 88.76           H
ATOM   1610  CB  MET A 118       7.064  15.004  11.577  1.00 88.76           C
ATOM   1611 1HB  MET A 118       7.252  14.824  12.636  1.00 88.76           H
ATOM   1612 2HB  MET A 118       7.495  14.165  11.031  1.00 88.76           H
ATOM   1613  CG  MET A 118       7.746  16.304  11.147  1.00 88.76           C
ATOM   1614 1HG  MET A 118       7.405  17.128  11.772  1.00 88.76           H
ATOM   1615 2HG  MET A 118       8.824  16.223  11.287  1.00 88.76           H
ATOM   1616  SD  MET A 118       7.379  16.647   9.434  1.00 88.76           S
ATOM   1617  CE  MET A 118       8.173  15.248   8.660  1.00 88.76           C
ATOM   1618 1HE  MET A 118       9.237  15.258   8.896  1.00 88.76           H
ATOM   1619 2HE  MET A 118       7.727  14.326   9.033  1.00 88.76           H
ATOM   1620 3HE  MET A 118       8.039  15.306   7.580  1.00 88.76           H
ATOM   1621  HN  MET A 118       5.561  16.343  12.969  1.00 88.76           H
ATOM   1622  N   CYS A 119       4.586  13.314  12.665  1.00 93.93           N
ATOM   1623  CA  CYS A 119       3.954  12.030  12.918  1.00 93.93           C
ATOM   1624  C   CYS A 119       2.642  11.978  12.132  1.00 93.93           C
ATOM   1625  O   CYS A 119       2.360  10.992  11.452  1.00 93.93           O
ATOM   1626  HA  CYS A 119       4.646  11.266  12.566  1.00 93.93           H
ATOM   1627  CB  CYS A 119       3.733  11.793  14.413  1.00 93.93           C
ATOM   1628 1HB  CYS A 119       4.692  11.756  14.929  1.00 93.93           H
ATOM   1629 2HB  CYS A 119       3.171  12.622  14.842  1.00 93.93           H
ATOM   1630  SG  CYS A 119       2.825  10.225  14.670  1.00 93.93           S
ATOM   1631  HN  CYS A 119       4.708  13.891  13.473  1.00 93.93           H
ATOM   1632  N   LYS A 120       1.875  13.052  12.250  1.00 91.78           N
ATOM   1633  CA  LYS A 120       0.591  13.133  11.574  1.00 91.78           C
ATOM   1634  C   LYS A 120       0.807  13.019  10.064  1.00 91.78           C
ATOM   1635  O   LYS A 120       0.114  12.258   9.390  1.00 91.78           O
ATOM   1636  HA  LYS A 120      -0.005  12.282  11.903  1.00 91.78           H
ATOM   1637  CB  LYS A 120      -0.156  14.400  11.994  1.00 91.78           C
ATOM   1638 1HB  LYS A 120       0.502  15.264  11.899  1.00 91.78           H
ATOM   1639 2HB  LYS A 120      -1.000  14.568  11.325  1.00 91.78           H
ATOM   1640  CG  LYS A 120      -0.656  14.289  13.436  1.00 91.78           C
ATOM   1641 1HG  LYS A 120      -1.350  13.452  13.520  1.00 91.78           H
ATOM   1642 2HG  LYS A 120       0.181  14.077  14.100  1.00 91.78           H
ATOM   1643  CD  LYS A 120      -1.350  15.580  13.877  1.00 91.78           C
ATOM   1644 1HD  LYS A 120      -0.646  16.411  13.826  1.00 91.78           H
ATOM   1645 2HD  LYS A 120      -2.166  15.811  13.191  1.00 91.78           H
ATOM   1646  CE  LYS A 120      -1.894  15.451  15.301  1.00 91.78           C
ATOM   1647 1HE  LYS A 120      -1.160  14.952  15.933  1.00 91.78           H
ATOM   1648 2HE  LYS A 120      -2.058  16.442  15.725  1.00 91.78           H
ATOM   1649  NZ  LYS A 120      -3.162  14.688  15.305  1.00 91.78           N
ATOM   1650 1HZ  LYS A 120      -3.586  14.741  16.224  1.00 91.78           H
ATOM   1651 2HZ  LYS A 120      -3.795  15.080  14.617  1.00 91.78           H
ATOM   1652 3HZ  LYS A 120      -2.973  13.718  15.076  1.00 91.78           H
ATOM   1653  HN  LYS A 120       2.117  13.855  12.795  1.00 91.78           H
ATOM   1654  N   VAL A 121       1.771  13.786   9.576  1.00 93.22           N
ATOM   1655  CA  VAL A 121       2.015  13.863   8.146  1.00 93.22           C
ATOM   1656  C   VAL A 121       2.428  12.484   7.628  1.00 93.22           C
ATOM   1657  O   VAL A 121       1.871  11.992   6.648  1.00 93.22           O
ATOM   1658  HA  VAL A 121       1.078  14.151   7.668  1.00 93.22           H
ATOM   1659  CB  VAL A 121       3.052  14.948   7.849  1.00 93.22           C
ATOM   1660  HB  VAL A 121       3.922  14.761   8.478  1.00 93.22           H
ATOM   1661  CG1 VAL A 121       3.505  14.889   6.389  1.00 93.22           C
ATOM   1662 1HG1 VAL A 121       3.950  13.915   6.186  1.00 93.22           H
ATOM   1663 2HG1 VAL A 121       2.646  15.039   5.736  1.00 93.22           H
ATOM   1664 3HG1 VAL A 121       4.242  15.671   6.206  1.00 93.22           H
ATOM   1665  CG2 VAL A 121       2.509  16.335   8.199  1.00 93.22           C
ATOM   1666 1HG2 VAL A 121       1.615  16.535   7.608  1.00 93.22           H
ATOM   1667 2HG2 VAL A 121       2.259  16.371   9.260  1.00 93.22           H
ATOM   1668 3HG2 VAL A 121       3.266  17.088   7.979  1.00 93.22           H
ATOM   1669  HN  VAL A 121       2.378  14.347  10.139  1.00 93.22           H
ATOM   1670  N   VAL A 122       3.401  11.898   8.310  1.00 92.42           N
ATOM   1671  CA  VAL A 122       4.022  10.676   7.828  1.00 92.42           C
ATOM   1672  C   VAL A 122       2.975   9.562   7.780  1.00 92.42           C
ATOM   1673  O   VAL A 122       2.883   8.835   6.792  1.00 92.42           O
ATOM   1674  HA  VAL A 122       4.380  10.866   6.816  1.00 92.42           H
ATOM   1675  CB  VAL A 122       5.230  10.325   8.700  1.00 92.42           C
ATOM   1676  HB  VAL A 122       4.906  10.330   9.740  1.00 92.42           H
ATOM   1677  CG1 VAL A 122       5.749   8.922   8.377  1.00 92.42           C
ATOM   1678 1HG1 VAL A 122       4.961   8.192   8.560  1.00 92.42           H
ATOM   1679 2HG1 VAL A 122       6.049   8.878   7.330  1.00 92.42           H
ATOM   1680 3HG1 VAL A 122       6.607   8.697   9.010  1.00 92.42           H
ATOM   1681  CG2 VAL A 122       6.338  11.368   8.547  1.00 92.42           C
ATOM   1682 1HG2 VAL A 122       6.659  11.409   7.506  1.00 92.42           H
ATOM   1683 2HG2 VAL A 122       5.962  12.345   8.850  1.00 92.42           H
ATOM   1684 3HG2 VAL A 122       7.185  11.094   9.177  1.00 92.42           H
ATOM   1685  HN  VAL A 122       3.764  12.244   9.175  1.00 92.42           H
ATOM   1686  N   ASN A 123       2.213   9.462   8.859  1.00 91.56           N
ATOM   1687  CA  ASN A 123       1.175   8.449   8.951  1.00 91.56           C
ATOM   1688  C   ASN A 123       0.141   8.684   7.849  1.00 91.56           C
ATOM   1689  O   ASN A 123      -0.316   7.738   7.209  1.00 91.56           O
ATOM   1690  HA  ASN A 123       1.694   7.497   8.840  1.00 91.56           H
ATOM   1691  CB  ASN A 123       0.455   8.520  10.299  1.00 91.56           C
ATOM   1692 1HB  ASN A 123       0.448   9.549  10.658  1.00 91.56           H
ATOM   1693 2HB  ASN A 123      -0.586   8.219  10.175  1.00 91.56           H
ATOM   1694  CG  ASN A 123       1.133   7.617  11.331  1.00 91.56           C
ATOM   1695  OD1 ASN A 123       1.926   6.749  11.009  1.00 91.56           O
ATOM   1696  ND2 ASN A 123       0.777   7.871  12.588  1.00 91.56           N
ATOM   1697 1HD2 ASN A 123       0.120   8.598  12.784  1.00 91.56           H
ATOM   1698 2HD2 ASN A 123       1.166   7.333  13.336  1.00 91.56           H
ATOM   1699  HN  ASN A 123       2.296  10.056   9.659  1.00 91.56           H
ATOM   1700  N   SER A 124      -0.199   9.951   7.660  1.00 92.06           N
ATOM   1701  CA  SER A 124      -1.221  10.316   6.693  1.00 92.06           C
ATOM   1702  C   SER A 124      -0.746   9.979   5.278  1.00 92.06           C
ATOM   1703  O   SER A 124      -1.498   9.414   4.486  1.00 92.06           O
ATOM   1704  HA  SER A 124      -2.094   9.718   6.956  1.00 92.06           H
ATOM   1705  CB  SER A 124      -1.570  11.802   6.796  1.00 92.06           C
ATOM   1706 1HB  SER A 124      -0.693  12.399   6.548  1.00 92.06           H
ATOM   1707 2HB  SER A 124      -2.339  12.045   6.062  1.00 92.06           H
ATOM   1708  OG  SER A 124      -2.030  12.153   8.098  1.00 92.06           O
ATOM   1709  HG  SER A 124      -1.359  12.739   8.551  1.00 92.06           H
ATOM   1710  HN  SER A 124       0.209  10.719   8.154  1.00 92.06           H
ATOM   1711  N   MET A 125       0.500  10.339   5.005  1.00 85.39           N
ATOM   1712  CA  MET A 125       1.077  10.098   3.694  1.00 85.39           C
ATOM   1713  C   MET A 125       1.072   8.606   3.358  1.00 85.39           C
ATOM   1714  O   MET A 125       0.665   8.213   2.265  1.00 85.39           O
ATOM   1715  HA  MET A 125       0.443  10.638   2.990  1.00 85.39           H
ATOM   1716  CB  MET A 125       2.514  10.624   3.664  1.00 85.39           C
ATOM   1717 1HB  MET A 125       3.032  10.327   4.577  1.00 85.39           H
ATOM   1718 2HB  MET A 125       3.053  10.173   2.831  1.00 85.39           H
ATOM   1719  CG  MET A 125       2.538  12.148   3.530  1.00 85.39           C
ATOM   1720 1HG  MET A 125       1.968  12.453   2.653  1.00 85.39           H
ATOM   1721 2HG  MET A 125       2.060  12.605   4.396  1.00 85.39           H
ATOM   1722  SD  MET A 125       4.222  12.722   3.391  1.00 85.39           S
ATOM   1723  CE  MET A 125       4.598  12.181   1.732  1.00 85.39           C
ATOM   1724 1HE  MET A 125       4.493  11.098   1.670  1.00 85.39           H
ATOM   1725 2HE  MET A 125       3.910  12.654   1.031  1.00 85.39           H
ATOM   1726 3HE  MET A 125       5.621  12.462   1.481  1.00 85.39           H
ATOM   1727  HN  MET A 125       1.109  10.786   5.660  1.00 85.39           H
ATOM   1728  N   TYR A 126       1.529   7.814   4.317  1.00 85.32           N
ATOM   1729  CA  TYR A 126       1.601   6.375   4.129  1.00 85.32           C
ATOM   1730  C   TYR A 126       0.233   5.803   3.753  1.00 85.32           C
ATOM   1731  O   TYR A 126       0.120   5.026   2.806  1.00 85.32           O
ATOM   1732  HA  TYR A 126       2.305   6.176   3.321  1.00 85.32           H
ATOM   1733  CB  TYR A 126       2.030   5.795   5.478  1.00 85.32           C
ATOM   1734 1HB  TYR A 126       3.079   6.037   5.650  1.00 85.32           H
ATOM   1735 2HB  TYR A 126       1.458   6.279   6.269  1.00 85.32           H
ATOM   1736  CG  TYR A 126       1.847   4.280   5.590  1.00 85.32           C
ATOM   1737  CD1 TYR A 126       0.776   3.764   6.292  1.00 85.32           C
ATOM   1738  HD1 TYR A 126       0.061   4.436   6.766  1.00 85.32           H
ATOM   1739  CD2 TYR A 126       2.753   3.429   4.990  1.00 85.32           C
ATOM   1740  HD2 TYR A 126       3.598   3.836   4.436  1.00 85.32           H
ATOM   1741  CE1 TYR A 126       0.604   2.339   6.398  1.00 85.32           C
ATOM   1742  HE1 TYR A 126      -0.237   1.918   6.949  1.00 85.32           H
ATOM   1743  CE2 TYR A 126       2.580   2.003   5.095  1.00 85.32           C
ATOM   1744  HE2 TYR A 126       3.288   1.320   4.626  1.00 85.32           H
ATOM   1745  CZ  TYR A 126       1.514   1.529   5.794  1.00 85.32           C
ATOM   1746  OH  TYR A 126       1.352   0.182   5.894  1.00 85.32           O
ATOM   1747  HH  TYR A 126       1.567  -0.254   5.020  1.00 85.32           H
ATOM   1748  HN  TYR A 126       1.846   8.141   5.207  1.00 85.32           H
ATOM   1749  N   LYS A 127      -0.773   6.208   4.515  1.00 85.20           N
ATOM   1750  CA  LYS A 127      -2.094   5.617   4.388  1.00 85.20           C
ATOM   1751  C   LYS A 127      -2.723   6.064   3.067  1.00 85.20           C
ATOM   1752  O   LYS A 127      -3.374   5.273   2.386  1.00 85.20           O
ATOM   1753  HA  LYS A 127      -1.966   4.535   4.361  1.00 85.20           H
ATOM   1754  CB  LYS A 127      -2.946   5.942   5.616  1.00 85.20           C
ATOM   1755 1HB  LYS A 127      -2.350   5.821   6.520  1.00 85.20           H
ATOM   1756 2HB  LYS A 127      -3.262   6.984   5.579  1.00 85.20           H
ATOM   1757  CG  LYS A 127      -4.176   5.034   5.685  1.00 85.20           C
ATOM   1758 1HG  LYS A 127      -4.862   5.282   4.876  1.00 85.20           H
ATOM   1759 2HG  LYS A 127      -3.875   3.996   5.540  1.00 85.20           H
ATOM   1760  CD  LYS A 127      -4.890   5.180   7.030  1.00 85.20           C
ATOM   1761 1HD  LYS A 127      -4.214   4.898   7.838  1.00 85.20           H
ATOM   1762 2HD  LYS A 127      -5.161   6.223   7.191  1.00 85.20           H
ATOM   1763  CE  LYS A 127      -6.146   4.308   7.082  1.00 85.20           C
ATOM   1764 1HE  LYS A 127      -6.806   4.561   6.251  1.00 85.20           H
ATOM   1765 2HE  LYS A 127      -5.874   3.259   6.964  1.00 85.20           H
ATOM   1766  NZ  LYS A 127      -6.859   4.500   8.365  1.00 85.20           N
ATOM   1767 1HZ  LYS A 127      -7.779   4.078   8.307  1.00 85.20           H
ATOM   1768 2HZ  LYS A 127      -6.332   4.061   9.112  1.00 85.20           H
ATOM   1769 3HZ  LYS A 127      -6.952   5.492   8.554  1.00 85.20           H
ATOM   1770  HN  LYS A 127      -0.696   6.926   5.207  1.00 85.20           H
ATOM   1771  N   MET A 128      -2.507   7.331   2.744  1.00 85.93           N
ATOM   1772  CA  MET A 128      -3.019   7.884   1.502  1.00 85.93           C
ATOM   1773  C   MET A 128      -2.461   7.129   0.293  1.00 85.93           C
ATOM   1774  O   MET A 128      -3.198   6.813  -0.640  1.00 85.93           O
ATOM   1775  HA  MET A 128      -4.101   7.759   1.549  1.00 85.93           H
ATOM   1776  CB  MET A 128      -2.633   9.361   1.403  1.00 85.93           C
ATOM   1777 1HB  MET A 128      -2.981   9.892   2.289  1.00 85.93           H
ATOM   1778 2HB  MET A 128      -1.547   9.456   1.381  1.00 85.93           H
ATOM   1779  CG  MET A 128      -3.232  10.002   0.149  1.00 85.93           C
ATOM   1780 1HG  MET A 128      -2.850   9.503  -0.742  1.00 85.93           H
ATOM   1781 2HG  MET A 128      -4.314   9.875   0.148  1.00 85.93           H
ATOM   1782  SD  MET A 128      -2.823  11.739   0.097  1.00 85.93           S
ATOM   1783  CE  MET A 128      -3.613  12.197  -1.436  1.00 85.93           C
ATOM   1784 1HE  MET A 128      -3.186  11.617  -2.254  1.00 85.93           H
ATOM   1785 2HE  MET A 128      -4.682  11.996  -1.368  1.00 85.93           H
ATOM   1786 3HE  MET A 128      -3.455  13.259  -1.624  1.00 85.93           H
ATOM   1787  HN  MET A 128      -1.993   7.973   3.312  1.00 85.93           H
ATOM   1788  N   ASN A 129      -1.165   6.861   0.350  1.00 81.25           N
ATOM   1789  CA  ASN A 129      -0.480   6.238  -0.770  1.00 81.25           C
ATOM   1790  C   ASN A 129      -0.854   4.755  -0.830  1.00 81.25           C
ATOM   1791  O   ASN A 129      -0.943   4.178  -1.913  1.00 81.25           O
ATOM   1792  HA  ASN A 129      -0.812   6.788  -1.650  1.00 81.25           H
ATOM   1793  CB  ASN A 129       1.038   6.337  -0.610  1.00 81.25           C
ATOM   1794 1HB  ASN A 129       1.328   5.974   0.376  1.00 81.25           H
ATOM   1795 2HB  ASN A 129       1.527   5.694  -1.342  1.00 81.25           H
ATOM   1796  CG  ASN A 129       1.516   7.779  -0.791  1.00 81.25           C
ATOM   1797  OD1 ASN A 129       1.083   8.497  -1.677  1.00 81.25           O
ATOM   1798  ND2 ASN A 129       2.431   8.161   0.097  1.00 81.25           N
ATOM   1799 1HD2 ASN A 129       2.743   7.521   0.799  1.00 81.25           H
ATOM   1800 2HD2 ASN A 129       2.805   9.087   0.061  1.00 81.25           H
ATOM   1801  HN  ASN A 129      -0.587   7.061   1.141  1.00 81.25           H
ATOM   1802  N   PHE A 130      -1.062   4.182   0.346  1.00 85.70           N
ATOM   1803  CA  PHE A 130      -1.485   2.795   0.438  1.00 85.70           C
ATOM   1804  C   PHE A 130      -2.745   2.549  -0.396  1.00 85.70           C
ATOM   1805  O   PHE A 130      -2.770   1.656  -1.240  1.00 85.70           O
ATOM   1806  HA  PHE A 130      -0.671   2.182   0.051  1.00 85.70           H
ATOM   1807  CB  PHE A 130      -1.800   2.520   1.909  1.00 85.70           C
ATOM   1808 1HB  PHE A 130      -0.884   2.622   2.492  1.00 85.70           H
ATOM   1809 2HB  PHE A 130      -2.493   3.279   2.270  1.00 85.70           H
ATOM   1810  CG  PHE A 130      -2.401   1.137   2.169  1.00 85.70           C
ATOM   1811  CD1 PHE A 130      -3.742   1.001   2.347  1.00 85.70           C
ATOM   1812  HD1 PHE A 130      -4.389   1.877   2.305  1.00 85.70           H
ATOM   1813  CD2 PHE A 130      -1.594   0.044   2.222  1.00 85.70           C
ATOM   1814  HD2 PHE A 130      -0.519   0.153   2.079  1.00 85.70           H
ATOM   1815  CE1 PHE A 130      -4.300  -0.282   2.589  1.00 85.70           C
ATOM   1816  HE1 PHE A 130      -5.375  -0.391   2.731  1.00 85.70           H
ATOM   1817  CE2 PHE A 130      -2.151  -1.240   2.463  1.00 85.70           C
ATOM   1818  HE2 PHE A 130      -1.504  -2.116   2.506  1.00 85.70           H
ATOM   1819  CZ  PHE A 130      -3.493  -1.376   2.641  1.00 85.70           C
ATOM   1820  HZ  PHE A 130      -3.921  -2.361   2.826  1.00 85.70           H
ATOM   1821  HN  PHE A 130      -0.947   4.648   1.223  1.00 85.70           H
ATOM   1822  N   TYR A 131      -3.759   3.359  -0.129  1.00 91.61           N
ATOM   1823  CA  TYR A 131      -5.040   3.199  -0.797  1.00 91.61           C
ATOM   1824  C   TYR A 131      -4.938   3.580  -2.275  1.00 91.61           C
ATOM   1825  O   TYR A 131      -5.509   2.908  -3.133  1.00 91.61           O
ATOM   1826  HA  TYR A 131      -5.332   2.152  -0.718  1.00 91.61           H
ATOM   1827  CB  TYR A 131      -6.002   4.162  -0.099  1.00 91.61           C
ATOM   1828 1HB  TYR A 131      -5.500   5.118   0.048  1.00 91.61           H
ATOM   1829 2HB  TYR A 131      -6.853   4.347  -0.754  1.00 91.61           H
ATOM   1830  CG  TYR A 131      -6.516   3.659   1.251  1.00 91.61           C
ATOM   1831  CD1 TYR A 131      -7.144   2.433   1.337  1.00 91.61           C
ATOM   1832  HD1 TYR A 131      -7.274   1.823   0.443  1.00 91.61           H
ATOM   1833  CD2 TYR A 131      -6.352   4.431   2.383  1.00 91.61           C
ATOM   1834  HD2 TYR A 131      -5.855   5.399   2.316  1.00 91.61           H
ATOM   1835  CE1 TYR A 131      -7.628   1.959   2.608  1.00 91.61           C
ATOM   1836  HE1 TYR A 131      -8.126   0.993   2.690  1.00 91.61           H
ATOM   1837  CE2 TYR A 131      -6.835   3.957   3.654  1.00 91.61           C
ATOM   1838  HE2 TYR A 131      -6.712   4.557   4.556  1.00 91.61           H
ATOM   1839  CZ  TYR A 131      -7.450   2.745   3.704  1.00 91.61           C
ATOM   1840  OH  TYR A 131      -7.906   2.297   4.904  1.00 91.61           O
ATOM   1841  HH  TYR A 131      -8.181   3.071   5.476  1.00 91.61           H
ATOM   1842  HN  TYR A 131      -3.716   4.111   0.528  1.00 91.61           H
ATOM   1843  N   SER A 132      -4.208   4.656  -2.527  1.00 91.52           N
ATOM   1844  CA  SER A 132      -4.105   5.191  -3.874  1.00 91.52           C
ATOM   1845  C   SER A 132      -3.458   4.159  -4.800  1.00 91.52           C
ATOM   1846  O   SER A 132      -3.909   3.961  -5.927  1.00 91.52           O
ATOM   1847  HA  SER A 132      -5.130   5.393  -4.184  1.00 91.52           H
ATOM   1848  CB  SER A 132      -3.303   6.494  -3.889  1.00 91.52           C
ATOM   1849 1HB  SER A 132      -3.247   6.873  -4.909  1.00 91.52           H
ATOM   1850 2HB  SER A 132      -3.823   7.247  -3.297  1.00 91.52           H
ATOM   1851  OG  SER A 132      -1.985   6.315  -3.377  1.00 91.52           O
ATOM   1852  HG  SER A 132      -1.456   7.156  -3.493  1.00 91.52           H
ATOM   1853  HN  SER A 132      -3.695   5.159  -1.832  1.00 91.52           H
ATOM   1854  N   CYS A 133      -2.411   3.527  -4.289  1.00 89.45           N
ATOM   1855  CA  CYS A 133      -1.698   2.519  -5.055  1.00 89.45           C
ATOM   1856  C   CYS A 133      -2.676   1.391  -5.391  1.00 89.45           C
ATOM   1857  O   CYS A 133      -2.794   0.992  -6.549  1.00 89.45           O
ATOM   1858  HA  CYS A 133      -1.344   3.008  -5.962  1.00 89.45           H
ATOM   1859  CB  CYS A 133      -0.468   2.004  -4.305  1.00 89.45           C
ATOM   1860 1HB  CYS A 133      -0.739   1.743  -3.282  1.00 89.45           H
ATOM   1861 2HB  CYS A 133      -0.098   1.095  -4.779  1.00 89.45           H
ATOM   1862  SG  CYS A 133       0.841   3.282  -4.298  1.00 89.45           S
ATOM   1863  HG  CYS A 133       0.366   3.962  -3.258  1.00 89.45           H
ATOM   1864  HN  CYS A 133      -2.050   3.694  -3.371  1.00 89.45           H
ATOM   1865  N   VAL A 134      -3.351   0.909  -4.358  1.00 88.40           N
ATOM   1866  CA  VAL A 134      -4.217  -0.249  -4.505  1.00 88.40           C
ATOM   1867  C   VAL A 134      -5.321   0.070  -5.515  1.00 88.40           C
ATOM   1868  O   VAL A 134      -5.630  -0.748  -6.380  1.00 88.40           O
ATOM   1869  HA  VAL A 134      -3.610  -1.066  -4.895  1.00 88.40           H
ATOM   1870  CB  VAL A 134      -4.760  -0.672  -3.139  1.00 88.40           C
ATOM   1871  HB  VAL A 134      -5.177   0.211  -2.655  1.00 88.40           H
ATOM   1872  CG1 VAL A 134      -5.884  -1.700  -3.290  1.00 88.40           C
ATOM   1873 1HG1 VAL A 134      -6.697  -1.265  -3.871  1.00 88.40           H
ATOM   1874 2HG1 VAL A 134      -5.502  -2.583  -3.803  1.00 88.40           H
ATOM   1875 3HG1 VAL A 134      -6.252  -1.984  -2.304  1.00 88.40           H
ATOM   1876  CG2 VAL A 134      -3.640  -1.212  -2.247  1.00 88.40           C
ATOM   1877 1HG2 VAL A 134      -3.181  -2.078  -2.724  1.00 88.40           H
ATOM   1878 2HG2 VAL A 134      -2.888  -0.437  -2.099  1.00 88.40           H
ATOM   1879 3HG2 VAL A 134      -4.054  -1.506  -1.282  1.00 88.40           H
ATOM   1880  HN  VAL A 134      -3.314   1.295  -3.437  1.00 88.40           H
ATOM   1881  N   LEU A 135      -5.885   1.260  -5.371  1.00 92.42           N
ATOM   1882  CA  LEU A 135      -7.013   1.658  -6.195  1.00 92.42           C
ATOM   1883  C   LEU A 135      -6.545   1.838  -7.641  1.00 92.42           C
ATOM   1884  O   LEU A 135      -7.272   1.512  -8.578  1.00 92.42           O
ATOM   1885  HA  LEU A 135      -7.741   0.846  -6.167  1.00 92.42           H
ATOM   1886  CB  LEU A 135      -7.694   2.897  -5.610  1.00 92.42           C
ATOM   1887 1HB  LEU A 135      -6.936   3.666  -5.459  1.00 92.42           H
ATOM   1888 2HB  LEU A 135      -8.397   3.283  -6.348  1.00 92.42           H
ATOM   1889  CG  LEU A 135      -8.442   2.691  -4.292  1.00 92.42           C
ATOM   1890  HG  LEU A 135      -7.753   2.248  -3.573  1.00 92.42           H
ATOM   1891  CD1 LEU A 135      -8.904   4.028  -3.709  1.00 92.42           C
ATOM   1892 1HD1 LEU A 135      -8.038   4.663  -3.524  1.00 92.42           H
ATOM   1893 2HD1 LEU A 135      -9.571   4.522  -4.416  1.00 92.42           H
ATOM   1894 3HD1 LEU A 135      -9.433   3.853  -2.772  1.00 92.42           H
ATOM   1895  CD2 LEU A 135      -9.604   1.711  -4.467  1.00 92.42           C
ATOM   1896 1HD2 LEU A 135     -10.301   2.103  -5.208  1.00 92.42           H
ATOM   1897 2HD2 LEU A 135      -9.219   0.748  -4.805  1.00 92.42           H
ATOM   1898 3HD2 LEU A 135     -10.119   1.583  -3.515  1.00 92.42           H
ATOM   1899  HN  LEU A 135      -5.584   1.945  -4.708  1.00 92.42           H
ATOM   1900  N   LEU A 136      -5.334   2.358  -7.776  1.00 91.99           N
ATOM   1901  CA  LEU A 136      -4.760   2.585  -9.091  1.00 91.99           C
ATOM   1902  C   LEU A 136      -4.575   1.242  -9.801  1.00 91.99           C
ATOM   1903  O   LEU A 136      -4.914   1.105 -10.976  1.00 91.99           O
ATOM   1904  HA  LEU A 136      -5.473   3.181  -9.661  1.00 91.99           H
ATOM   1905  CB  LEU A 136      -3.472   3.404  -8.980  1.00 91.99           C
ATOM   1906 1HB  LEU A 136      -2.886   3.011  -8.149  1.00 91.99           H
ATOM   1907 2HB  LEU A 136      -2.886   3.247  -9.885  1.00 91.99           H
ATOM   1908  CG  LEU A 136      -3.650   4.909  -8.774  1.00 91.99           C
ATOM   1909  HG  LEU A 136      -4.368   5.061  -7.969  1.00 91.99           H
ATOM   1910  CD1 LEU A 136      -2.337   5.563  -8.339  1.00 91.99           C
ATOM   1911 1HD1 LEU A 136      -2.004   5.119  -7.401  1.00 91.99           H
ATOM   1912 2HD1 LEU A 136      -1.579   5.402  -9.106  1.00 91.99           H
ATOM   1913 3HD1 LEU A 136      -2.492   6.633  -8.200  1.00 91.99           H
ATOM   1914  CD2 LEU A 136      -4.231   5.569 -10.027  1.00 91.99           C
ATOM   1915 1HD2 LEU A 136      -3.556   5.408 -10.868  1.00 91.99           H
ATOM   1916 2HD2 LEU A 136      -5.202   5.129 -10.252  1.00 91.99           H
ATOM   1917 3HD2 LEU A 136      -4.347   6.638  -9.854  1.00 91.99           H
ATOM   1918  HN  LEU A 136      -4.749   2.621  -7.009  1.00 91.99           H
ATOM   1919  N   ILE A 137      -4.037   0.285  -9.059  1.00 87.25           N
ATOM   1920  CA  ILE A 137      -3.760  -1.028  -9.616  1.00 87.25           C
ATOM   1921  C   ILE A 137      -5.074  -1.679 -10.053  1.00 87.25           C
ATOM   1922  O   ILE A 137      -5.135  -2.319 -11.102  1.00 87.25           O
ATOM   1923  HA  ILE A 137      -3.137  -0.883 -10.499  1.00 87.25           H
ATOM   1924  CB  ILE A 137      -2.955  -1.871  -8.626  1.00 87.25           C
ATOM   1925  HB  ILE A 137      -3.372  -1.720  -7.630  1.00 87.25           H
ATOM   1926  CG1 ILE A 137      -1.495  -1.415  -8.577  1.00 87.25           C
ATOM   1927 1HG1 ILE A 137      -1.007  -1.645  -9.524  1.00 87.25           H
ATOM   1928 2HG1 ILE A 137      -1.453  -0.333  -8.452  1.00 87.25           H
ATOM   1929  CG2 ILE A 137      -3.079  -3.362  -8.947  1.00 87.25           C
ATOM   1930 1HG2 ILE A 137      -4.126  -3.660  -8.889  1.00 87.25           H
ATOM   1931 2HG2 ILE A 137      -2.703  -3.549  -9.952  1.00 87.25           H
ATOM   1932 3HG2 ILE A 137      -2.497  -3.938  -8.228  1.00 87.25           H
ATOM   1933  CD1 ILE A 137      -0.745  -2.097  -7.432  1.00 87.25           C
ATOM   1934 1HD1 ILE A 137      -1.222  -1.845  -6.484  1.00 87.25           H
ATOM   1935 2HD1 ILE A 137      -0.769  -3.177  -7.574  1.00 87.25           H
ATOM   1936 3HD1 ILE A 137       0.290  -1.755  -7.420  1.00 87.25           H
ATOM   1937  HN  ILE A 137      -3.793   0.396  -8.096  1.00 87.25           H
ATOM   1938  N   MET A 138      -6.093  -1.494  -9.226  1.00 89.06           N
ATOM   1939  CA  MET A 138      -7.416  -2.005  -9.542  1.00 89.06           C
ATOM   1940  C   MET A 138      -7.941  -1.397 -10.844  1.00 89.06           C
ATOM   1941  O   MET A 138      -8.503  -2.103 -11.681  1.00 89.06           O
ATOM   1942  HA  MET A 138      -7.294  -3.082  -9.659  1.00 89.06           H
ATOM   1943  CB  MET A 138      -8.377  -1.674  -8.399  1.00 89.06           C
ATOM   1944 1HB  MET A 138      -7.977  -2.057  -7.460  1.00 89.06           H
ATOM   1945 2HB  MET A 138      -8.463  -0.593  -8.292  1.00 89.06           H
ATOM   1946  CG  MET A 138      -9.760  -2.278  -8.655  1.00 89.06           C
ATOM   1947 1HG  MET A 138     -10.143  -1.937  -9.617  1.00 89.06           H
ATOM   1948 2HG  MET A 138      -9.688  -3.364  -8.706  1.00 89.06           H
ATOM   1949  SD  MET A 138     -10.883  -1.803  -7.351  1.00 89.06           S
ATOM   1950  CE  MET A 138     -11.076  -0.069  -7.724  1.00 89.06           C
ATOM   1951 1HE  MET A 138     -10.106   0.424  -7.673  1.00 89.06           H
ATOM   1952 2HE  MET A 138     -11.489   0.044  -8.727  1.00 89.06           H
ATOM   1953 3HE  MET A 138     -11.753   0.386  -7.000  1.00 89.06           H
ATOM   1954  HN  MET A 138      -6.025  -1.007  -8.355  1.00 89.06           H
ATOM   1955  N   CYS A 139      -7.740  -0.094 -10.975  1.00 91.59           N
ATOM   1956  CA  CYS A 139      -8.251   0.630 -12.126  1.00 91.59           C
ATOM   1957  C   CYS A 139      -7.505   0.142 -13.370  1.00 91.59           C
ATOM   1958  O   CYS A 139      -8.082   0.062 -14.453  1.00 91.59           O
ATOM   1959  HA  CYS A 139      -9.313   0.398 -12.196  1.00 91.59           H
ATOM   1960  CB  CYS A 139      -8.126   2.144 -11.943  1.00 91.59           C
ATOM   1961 1HB  CYS A 139      -7.129   2.394 -11.579  1.00 91.59           H
ATOM   1962 2HB  CYS A 139      -8.249   2.646 -12.903  1.00 91.59           H
ATOM   1963  SG  CYS A 139      -9.390   2.738 -10.761  1.00 91.59           S
ATOM   1964  HG  CYS A 139      -8.773   2.300  -9.667  1.00 91.59           H
ATOM   1965  HN  CYS A 139      -7.240   0.464 -10.312  1.00 91.59           H
ATOM   1966  N   ILE A 140      -6.233  -0.171 -13.173  1.00 86.62           N
ATOM   1967  CA  ILE A 140      -5.415  -0.697 -14.253  1.00 86.62           C
ATOM   1968  C   ILE A 140      -6.051  -1.981 -14.790  1.00 86.62           C
ATOM   1969  O   ILE A 140      -6.146  -2.171 -16.001  1.00 86.62           O
ATOM   1970  HA  ILE A 140      -5.411   0.046 -15.051  1.00 86.62           H
ATOM   1971  CB  ILE A 140      -3.967  -0.873 -13.792  1.00 86.62           C
ATOM   1972  HB  ILE A 140      -3.976  -1.347 -12.810  1.00 86.62           H
ATOM   1973  CG1 ILE A 140      -3.273   0.481 -13.633  1.00 86.62           C
ATOM   1974 1HG1 ILE A 140      -3.075   0.910 -14.615  1.00 86.62           H
ATOM   1975 2HG1 ILE A 140      -3.934   1.173 -13.110  1.00 86.62           H
ATOM   1976  CG2 ILE A 140      -3.201  -1.803 -14.735  1.00 86.62           C
ATOM   1977 1HG2 ILE A 140      -3.683  -2.780 -14.754  1.00 86.62           H
ATOM   1978 2HG2 ILE A 140      -3.199  -1.380 -15.740  1.00 86.62           H
ATOM   1979 3HG2 ILE A 140      -2.175  -1.911 -14.384  1.00 86.62           H
ATOM   1980  CD1 ILE A 140      -1.961   0.337 -12.859  1.00 86.62           C
ATOM   1981 1HD1 ILE A 140      -2.166  -0.069 -11.869  1.00 86.62           H
ATOM   1982 2HD1 ILE A 140      -1.294  -0.336 -13.397  1.00 86.62           H
ATOM   1983 3HD1 ILE A 140      -1.488   1.314 -12.761  1.00 86.62           H
ATOM   1984  HN  ILE A 140      -5.761  -0.072 -12.296  1.00 86.62           H
ATOM   1985  N   SER A 141      -6.469  -2.829 -13.862  1.00 86.56           N
ATOM   1986  CA  SER A 141      -7.047  -4.111 -14.226  1.00 86.56           C
ATOM   1987  C   SER A 141      -8.317  -3.898 -15.051  1.00 86.56           C
ATOM   1988  O   SER A 141      -8.523  -4.565 -16.064  1.00 86.56           O
ATOM   1989  HA  SER A 141      -6.284  -4.613 -14.821  1.00 86.56           H
ATOM   1990  CB  SER A 141      -7.355  -4.949 -12.983  1.00 86.56           C
ATOM   1991 1HB  SER A 141      -8.157  -4.476 -12.416  1.00 86.56           H
ATOM   1992 2HB  SER A 141      -7.717  -5.931 -13.288  1.00 86.56           H
ATOM   1993  OG  SER A 141      -6.212  -5.105 -12.147  1.00 86.56           O
ATOM   1994  HG  SER A 141      -6.147  -4.336 -11.510  1.00 86.56           H
ATOM   1995  HN  SER A 141      -6.419  -2.651 -12.879  1.00 86.56           H
ATOM   1996  N   VAL A 142      -9.137  -2.967 -14.586  1.00 88.55           N
ATOM   1997  CA  VAL A 142     -10.405  -2.691 -15.240  1.00 88.55           C
ATOM   1998  C   VAL A 142     -10.141  -2.164 -16.652  1.00 88.55           C
ATOM   1999  O   VAL A 142     -10.826  -2.546 -17.600  1.00 88.55           O
ATOM   2000  HA  VAL A 142     -10.948  -3.633 -15.314  1.00 88.55           H
ATOM   2001  CB  VAL A 142     -11.236  -1.730 -14.388  1.00 88.55           C
ATOM   2002  HB  VAL A 142     -10.647  -0.826 -14.233  1.00 88.55           H
ATOM   2003  CG1 VAL A 142     -12.526  -1.333 -15.109  1.00 88.55           C
ATOM   2004 1HG1 VAL A 142     -12.279  -0.842 -16.051  1.00 88.55           H
ATOM   2005 2HG1 VAL A 142     -13.119  -2.225 -15.309  1.00 88.55           H
ATOM   2006 3HG1 VAL A 142     -13.097  -0.650 -14.481  1.00 88.55           H
ATOM   2007  CG2 VAL A 142     -11.538  -2.335 -13.016  1.00 88.55           C
ATOM   2008 1HG2 VAL A 142     -12.098  -3.262 -13.143  1.00 88.55           H
ATOM   2009 2HG2 VAL A 142     -10.603  -2.544 -12.497  1.00 88.55           H
ATOM   2010 3HG2 VAL A 142     -12.130  -1.631 -12.431  1.00 88.55           H
ATOM   2011  HN  VAL A 142      -8.947  -2.406 -13.780  1.00 88.55           H
ATOM   2012  N   ASP A 143      -9.147  -1.293 -16.748  1.00 82.97           N
ATOM   2013  CA  ASP A 143      -8.819  -0.668 -18.018  1.00 82.97           C
ATOM   2014  C   ASP A 143      -8.429  -1.750 -19.028  1.00 82.97           C
ATOM   2015  O   ASP A 143      -8.842  -1.701 -20.185  1.00 82.97           O
ATOM   2016  HA  ASP A 143      -9.718  -0.128 -18.312  1.00 82.97           H
ATOM   2017  CB  ASP A 143      -7.635   0.290 -17.871  1.00 82.97           C
ATOM   2018 1HB  ASP A 143      -7.893   1.088 -17.175  1.00 82.97           H
ATOM   2019 2HB  ASP A 143      -6.783  -0.241 -17.446  1.00 82.97           H
ATOM   2020  CG  ASP A 143      -7.245   0.891 -19.223  1.00 82.97           C
ATOM   2021  OD1 ASP A 143      -8.133   1.516 -19.843  1.00 82.97           O
ATOM   2022  OD2 ASP A 143      -6.069   0.714 -19.605  1.00 82.97           O
ATOM   2023  HN  ASP A 143      -8.572  -1.014 -15.979  1.00 82.97           H
ATOM   2024  N   ARG A 144      -7.638  -2.701 -18.552  1.00 73.76           N
ATOM   2025  CA  ARG A 144      -7.145  -3.763 -19.412  1.00 73.76           C
ATOM   2026  C   ARG A 144      -8.301  -4.650 -19.878  1.00 73.76           C
ATOM   2027  O   ARG A 144      -8.338  -5.072 -21.032  1.00 73.76           O
ATOM   2028  HA  ARG A 144      -6.682  -3.247 -20.254  1.00 73.76           H
ATOM   2029  CB  ARG A 144      -6.111  -4.625 -18.685  1.00 73.76           C
ATOM   2030 1HB  ARG A 144      -6.495  -4.911 -17.706  1.00 73.76           H
ATOM   2031 2HB  ARG A 144      -5.943  -5.546 -19.243  1.00 73.76           H
ATOM   2032  CG  ARG A 144      -4.788  -3.873 -18.520  1.00 73.76           C
ATOM   2033 1HG  ARG A 144      -4.959  -2.946 -17.973  1.00 73.76           H
ATOM   2034 2HG  ARG A 144      -4.097  -4.471 -17.927  1.00 73.76           H
ATOM   2035  CD  ARG A 144      -4.162  -3.561 -19.881  1.00 73.76           C
ATOM   2036 1HD  ARG A 144      -3.794  -4.479 -20.340  1.00 73.76           H
ATOM   2037 2HD  ARG A 144      -4.916  -3.150 -20.552  1.00 73.76           H
ATOM   2038  NE  ARG A 144      -3.051  -2.597 -19.718  1.00 73.76           N
ATOM   2039  HE  ARG A 144      -2.713  -2.423 -18.793  1.00 73.76           H
ATOM   2040  CZ  ARG A 144      -2.470  -1.942 -20.732  1.00 73.76           C
ATOM   2041  NH1 ARG A 144      -2.882  -2.136 -21.992  1.00 73.76           N
ATOM   2042 1HH1 ARG A 144      -3.629  -2.773 -22.181  1.00 73.76           H
ATOM   2043 2HH1 ARG A 144      -2.443  -1.643 -22.743  1.00 73.76           H
ATOM   2044  NH2 ARG A 144      -1.470  -1.090 -20.467  1.00 73.76           N
ATOM   2045 1HH2 ARG A 144      -1.026  -0.593 -21.212  1.00 73.76           H
ATOM   2046 2HH2 ARG A 144      -1.169  -0.951 -19.524  1.00 73.76           H
ATOM   2047  HN  ARG A 144      -7.336  -2.753 -17.600  1.00 73.76           H
ATOM   2048  N   TYR A 145      -9.217  -4.905 -18.955  1.00 84.55           N
ATOM   2049  CA  TYR A 145     -10.419  -5.654 -19.281  1.00 84.55           C
ATOM   2050  C   TYR A 145     -11.167  -5.008 -20.449  1.00 84.55           C
ATOM   2051  O   TYR A 145     -11.506  -5.680 -21.422  1.00 84.55           O
ATOM   2052  HA  TYR A 145     -10.121  -6.663 -19.564  1.00 84.55           H
ATOM   2053  CB  TYR A 145     -11.302  -5.599 -18.033  1.00 84.55           C
ATOM   2054 1HB  TYR A 145     -10.878  -6.253 -17.271  1.00 84.55           H
ATOM   2055 2HB  TYR A 145     -11.281  -4.586 -17.630  1.00 84.55           H
ATOM   2056  CG  TYR A 145     -12.757  -6.003 -18.281  1.00 84.55           C
ATOM   2057  CD1 TYR A 145     -13.748  -5.043 -18.286  1.00 84.55           C
ATOM   2058  HD1 TYR A 145     -13.495  -3.997 -18.114  1.00 84.55           H
ATOM   2059  CD2 TYR A 145     -13.077  -7.328 -18.499  1.00 84.55           C
ATOM   2060  HD2 TYR A 145     -12.293  -8.086 -18.495  1.00 84.55           H
ATOM   2061  CE1 TYR A 145     -15.117  -5.424 -18.520  1.00 84.55           C
ATOM   2062  HE1 TYR A 145     -15.910  -4.676 -18.527  1.00 84.55           H
ATOM   2063  CE2 TYR A 145     -14.446  -7.708 -18.733  1.00 84.55           C
ATOM   2064  HE2 TYR A 145     -14.712  -8.751 -18.906  1.00 84.55           H
ATOM   2065  CZ  TYR A 145     -15.398  -6.738 -18.731  1.00 84.55           C
ATOM   2066  OH  TYR A 145     -16.691  -7.097 -18.952  1.00 84.55           O
ATOM   2067  HH  TYR A 145     -16.750  -8.083 -19.113  1.00 84.55           H
ATOM   2068  HN  TYR A 145      -9.148  -4.611 -18.002  1.00 84.55           H
ATOM   2069  N   ILE A 146     -11.403  -3.711 -20.314  1.00 81.58           N
ATOM   2070  CA  ILE A 146     -12.176  -2.984 -21.307  1.00 81.58           C
ATOM   2071  C   ILE A 146     -11.419  -2.985 -22.637  1.00 81.58           C
ATOM   2072  O   ILE A 146     -12.024  -3.124 -23.699  1.00 81.58           O
ATOM   2073  HA  ILE A 146     -13.116  -3.518 -21.445  1.00 81.58           H
ATOM   2074  CB  ILE A 146     -12.521  -1.584 -20.797  1.00 81.58           C
ATOM   2075  HB  ILE A 146     -11.595  -1.089 -20.504  1.00 81.58           H
ATOM   2076  CG1 ILE A 146     -13.408  -1.657 -19.553  1.00 81.58           C
ATOM   2077 1HG1 ILE A 146     -14.413  -1.971 -19.836  1.00 81.58           H
ATOM   2078 2HG1 ILE A 146     -13.019  -2.411 -18.868  1.00 81.58           H
ATOM   2079  CG2 ILE A 146     -13.154  -0.738 -21.904  1.00 81.58           C
ATOM   2080 1HG2 ILE A 146     -12.455  -0.644 -22.735  1.00 81.58           H
ATOM   2081 2HG2 ILE A 146     -14.069  -1.219 -22.250  1.00 81.58           H
ATOM   2082 3HG2 ILE A 146     -13.390   0.253 -21.514  1.00 81.58           H
ATOM   2083  CD1 ILE A 146     -13.472  -0.302 -18.845  1.00 81.58           C
ATOM   2084 1HD1 ILE A 146     -12.469  -0.002 -18.542  1.00 81.58           H
ATOM   2085 2HD1 ILE A 146     -13.884   0.444 -19.525  1.00 81.58           H
ATOM   2086 3HD1 ILE A 146     -14.109  -0.382 -17.964  1.00 81.58           H
ATOM   2087  HN  ILE A 146     -11.078  -3.160 -19.546  1.00 81.58           H
ATOM   2088  N   ALA A 147     -10.107  -2.829 -22.535  1.00 80.10           N
ATOM   2089  CA  ALA A 147      -9.276  -2.686 -23.718  1.00 80.10           C
ATOM   2090  C   ALA A 147      -9.341  -3.975 -24.540  1.00 80.10           C
ATOM   2091  O   ALA A 147      -9.174  -3.947 -25.759  1.00 80.10           O
ATOM   2092  HA  ALA A 147      -9.682  -1.866 -24.311  1.00 80.10           H
ATOM   2093  CB  ALA A 147      -7.848  -2.333 -23.299  1.00 80.10           C
ATOM   2094 1HB  ALA A 147      -7.853  -1.395 -22.744  1.00 80.10           H
ATOM   2095 2HB  ALA A 147      -7.448  -3.126 -22.668  1.00 80.10           H
ATOM   2096 3HB  ALA A 147      -7.225  -2.226 -24.187  1.00 80.10           H
ATOM   2097  HN  ALA A 147      -9.614  -2.799 -21.666  1.00 80.10           H
ATOM   2098  N   ILE A 148      -9.585  -5.073 -23.841  1.00 76.54           N
ATOM   2099  CA  ILE A 148      -9.490  -6.387 -24.454  1.00 76.54           C
ATOM   2100  C   ILE A 148     -10.893  -6.878 -24.819  1.00 76.54           C
ATOM   2101  O   ILE A 148     -11.149  -7.243 -25.965  1.00 76.54           O
ATOM   2102  HA  ILE A 148      -8.913  -6.278 -25.373  1.00 76.54           H
ATOM   2103  CB  ILE A 148      -8.719  -7.348 -23.547  1.00 76.54           C
ATOM   2104  HB  ILE A 148      -9.149  -7.291 -22.547  1.00 76.54           H
ATOM   2105  CG1 ILE A 148      -7.251  -6.934 -23.432  1.00 76.54           C
ATOM   2106 1HG1 ILE A 148      -6.744  -7.110 -24.381  1.00 76.54           H
ATOM   2107 2HG1 ILE A 148      -7.186  -5.865 -23.229  1.00 76.54           H
ATOM   2108  CG2 ILE A 148      -8.872  -8.794 -24.023  1.00 76.54           C
ATOM   2109 1HG2 ILE A 148      -9.926  -9.071 -24.011  1.00 76.54           H
ATOM   2110 2HG2 ILE A 148      -8.484  -8.884 -25.038  1.00 76.54           H
ATOM   2111 3HG2 ILE A 148      -8.314  -9.455 -23.361  1.00 76.54           H
ATOM   2112  CD1 ILE A 148      -6.547  -7.713 -22.319  1.00 76.54           C
ATOM   2113 1HD1 ILE A 148      -7.041  -7.515 -21.368  1.00 76.54           H
ATOM   2114 2HD1 ILE A 148      -6.593  -8.780 -22.538  1.00 76.54           H
ATOM   2115 3HD1 ILE A 148      -5.505  -7.400 -22.259  1.00 76.54           H
ATOM   2116  HN  ILE A 148      -9.843  -5.076 -22.875  1.00 76.54           H
ATOM   2117  N   ALA A 149     -11.766  -6.869 -23.821  1.00 76.63           N
ATOM   2118  CA  ALA A 149     -13.087  -7.453 -23.978  1.00 76.63           C
ATOM   2119  C   ALA A 149     -13.939  -6.546 -24.868  1.00 76.63           C
ATOM   2120  O   ALA A 149     -14.756  -7.027 -25.650  1.00 76.63           O
ATOM   2121  HA  ALA A 149     -12.967  -8.419 -24.469  1.00 76.63           H
ATOM   2122  CB  ALA A 149     -13.714  -7.675 -22.600  1.00 76.63           C
ATOM   2123 1HB  ALA A 149     -13.086  -8.349 -22.019  1.00 76.63           H
ATOM   2124 2HB  ALA A 149     -13.799  -6.720 -22.082  1.00 76.63           H
ATOM   2125 3HB  ALA A 149     -14.705  -8.113 -22.719  1.00 76.63           H
ATOM   2126  HN  ALA A 149     -11.582  -6.474 -22.921  1.00 76.63           H
ATOM   2127  N   GLN A 150     -13.718  -5.248 -24.718  1.00 68.72           N
ATOM   2128  CA  GLN A 150     -14.526  -4.265 -25.420  1.00 68.72           C
ATOM   2129  C   GLN A 150     -13.658  -3.458 -26.387  1.00 68.72           C
ATOM   2130  O   GLN A 150     -13.787  -2.237 -26.472  1.00 68.72           O
ATOM   2131  HA  GLN A 150     -15.263  -4.842 -25.978  1.00 68.72           H
ATOM   2132  CB  GLN A 150     -15.250  -3.346 -24.434  1.00 68.72           C
ATOM   2133 1HB  GLN A 150     -14.520  -2.760 -23.875  1.00 68.72           H
ATOM   2134 2HB  GLN A 150     -15.874  -2.639 -24.982  1.00 68.72           H
ATOM   2135  CG  GLN A 150     -16.114  -4.154 -23.465  1.00 68.72           C
ATOM   2136 1HG  GLN A 150     -16.732  -4.857 -24.022  1.00 68.72           H
ATOM   2137 2HG  GLN A 150     -15.476  -4.742 -22.806  1.00 68.72           H
ATOM   2138  CD  GLN A 150     -17.007  -3.234 -22.629  1.00 68.72           C
ATOM   2139  OE1 GLN A 150     -16.986  -2.021 -22.758  1.00 68.72           O
ATOM   2140  NE2 GLN A 150     -17.791  -3.877 -21.768  1.00 68.72           N
ATOM   2141 1HE2 GLN A 150     -17.759  -4.874 -21.712  1.00 68.72           H
ATOM   2142 2HE2 GLN A 150     -18.411  -3.362 -21.177  1.00 68.72           H
ATOM   2143  HN  GLN A 150     -13.003  -4.866 -24.131  1.00 68.72           H
ATOM   2144  N   ALA A 151     -12.793  -4.171 -27.093  1.00 68.53           N
ATOM   2145  CA  ALA A 151     -11.743  -3.527 -27.864  1.00 68.53           C
ATOM   2146  C   ALA A 151     -12.370  -2.507 -28.817  1.00 68.53           C
ATOM   2147  O   ALA A 151     -11.841  -1.411 -28.994  1.00 68.53           O
ATOM   2148  HA  ALA A 151     -11.091  -3.004 -27.164  1.00 68.53           H
ATOM   2149  CB  ALA A 151     -10.925  -4.589 -28.601  1.00 68.53           C
ATOM   2150 1HB  ALA A 151     -10.478  -5.270 -27.877  1.00 68.53           H
ATOM   2151 2HB  ALA A 151     -11.577  -5.148 -29.272  1.00 68.53           H
ATOM   2152 3HB  ALA A 151     -10.138  -4.105 -29.179  1.00 68.53           H
ATOM   2153  HN  ALA A 151     -12.801  -5.170 -27.143  1.00 68.53           H
ATOM   2154  N   MET A 152     -13.487  -2.905 -29.407  1.00 58.29           N
ATOM   2155  CA  MET A 152     -14.165  -2.060 -30.375  1.00 58.29           C
ATOM   2156  C   MET A 152     -14.579  -0.728 -29.745  1.00 58.29           C
ATOM   2157  O   MET A 152     -14.251   0.337 -30.266  1.00 58.29           O
ATOM   2158  HA  MET A 152     -13.440  -1.884 -31.169  1.00 58.29           H
ATOM   2159  CB  MET A 152     -15.406  -2.782 -30.904  1.00 58.29           C
ATOM   2160 1HB  MET A 152     -15.858  -3.368 -30.104  1.00 58.29           H
ATOM   2161 2HB  MET A 152     -16.148  -2.051 -31.223  1.00 58.29           H
ATOM   2162  CG  MET A 152     -15.048  -3.699 -32.076  1.00 58.29           C
ATOM   2163 1HG  MET A 152     -14.356  -3.191 -32.748  1.00 58.29           H
ATOM   2164 2HG  MET A 152     -14.540  -4.590 -31.709  1.00 58.29           H
ATOM   2165  SD  MET A 152     -16.527  -4.162 -32.961  1.00 58.29           S
ATOM   2166  CE  MET A 152     -16.852  -5.750 -32.213  1.00 58.29           C
ATOM   2167 1HE  MET A 152     -16.005  -6.414 -32.388  1.00 58.29           H
ATOM   2168 2HE  MET A 152     -16.999  -5.623 -31.141  1.00 58.29           H
ATOM   2169 3HE  MET A 152     -17.750  -6.183 -32.655  1.00 58.29           H
ATOM   2170  HN  MET A 152     -13.929  -3.786 -29.233  1.00 58.29           H
ATOM   2171  N   ARG A 153     -15.293  -0.832 -28.634  1.00 55.89           N
ATOM   2172  CA  ARG A 153     -15.790   0.350 -27.950  1.00 55.89           C
ATOM   2173  C   ARG A 153     -14.623   1.196 -27.438  1.00 55.89           C
ATOM   2174  O   ARG A 153     -14.726   2.420 -27.361  1.00 55.89           O
ATOM   2175  HA  ARG A 153     -16.363   0.888 -28.705  1.00 55.89           H
ATOM   2176  CB  ARG A 153     -16.689  -0.032 -26.773  1.00 55.89           C
ATOM   2177 1HB  ARG A 153     -16.217  -0.824 -26.191  1.00 55.89           H
ATOM   2178 2HB  ARG A 153     -16.808   0.824 -26.109  1.00 55.89           H
ATOM   2179  CG  ARG A 153     -18.062  -0.501 -27.261  1.00 55.89           C
ATOM   2180 1HG  ARG A 153     -18.494   0.253 -27.919  1.00 55.89           H
ATOM   2181 2HG  ARG A 153     -17.951  -1.411 -27.850  1.00 55.89           H
ATOM   2182  CD  ARG A 153     -19.003  -0.759 -26.084  1.00 55.89           C
ATOM   2183 1HD  ARG A 153     -18.614  -1.569 -25.467  1.00 55.89           H
ATOM   2184 2HD  ARG A 153     -19.059   0.126 -25.450  1.00 55.89           H
ATOM   2185  NE  ARG A 153     -20.353  -1.108 -26.582  1.00 55.89           N
ATOM   2186  HE  ARG A 153     -20.503  -1.105 -27.570  1.00 55.89           H
ATOM   2187  CZ  ARG A 153     -21.386  -1.429 -25.791  1.00 55.89           C
ATOM   2188  NH1 ARG A 153     -21.242  -1.450 -24.459  1.00 55.89           N
ATOM   2189 1HH1 ARG A 153     -20.358  -1.225 -24.048  1.00 55.89           H
ATOM   2190 2HH1 ARG A 153     -22.018  -1.690 -23.876  1.00 55.89           H
ATOM   2191  NH2 ARG A 153     -22.565  -1.729 -26.352  1.00 55.89           N
ATOM   2192 1HH2 ARG A 153     -23.346  -1.970 -25.776  1.00 55.89           H
ATOM   2193 2HH2 ARG A 153     -22.664  -1.711 -27.347  1.00 55.89           H
ATOM   2194  HN  ARG A 153     -15.532  -1.702 -28.202  1.00 55.89           H
ATOM   2195  N   ALA A 154     -13.540   0.511 -27.101  1.00 62.09           N
ATOM   2196  CA  ALA A 154     -12.388   1.174 -26.514  1.00 62.09           C
ATOM   2197  C   ALA A 154     -11.771   2.124 -27.543  1.00 62.09           C
ATOM   2198  O   ALA A 154     -11.225   3.165 -27.183  1.00 62.09           O
ATOM   2199  HA  ALA A 154     -12.738   1.755 -25.661  1.00 62.09           H
ATOM   2200  CB  ALA A 154     -11.391   0.124 -26.020  1.00 62.09           C
ATOM   2201 1HB  ALA A 154     -11.869  -0.506 -25.269  1.00 62.09           H
ATOM   2202 2HB  ALA A 154     -11.067  -0.492 -26.858  1.00 62.09           H
ATOM   2203 3HB  ALA A 154     -10.527   0.622 -25.579  1.00 62.09           H
ATOM   2204  HN  ALA A 154     -13.442  -0.476 -27.223  1.00 62.09           H
ATOM   2205  N   HIS A 155     -11.880   1.730 -28.804  1.00 57.24           N
ATOM   2206  CA  HIS A 155     -11.219   2.457 -29.874  1.00 57.24           C
ATOM   2207  C   HIS A 155     -11.939   3.786 -30.113  1.00 57.24           C
ATOM   2208  O   HIS A 155     -11.298   4.822 -30.280  1.00 57.24           O
ATOM   2209  HA  HIS A 155     -10.204   2.660 -29.534  1.00 57.24           H
ATOM   2210  CB  HIS A 155     -11.126   1.598 -31.137  1.00 57.24           C
ATOM   2211 1HB  HIS A 155     -11.108   0.547 -30.849  1.00 57.24           H
ATOM   2212 2HB  HIS A 155     -12.025   1.749 -31.734  1.00 57.24           H
ATOM   2213  CG  HIS A 155      -9.916   1.891 -31.991  1.00 57.24           C
ATOM   2214  ND1 HIS A 155      -9.747   3.087 -32.667  1.00 57.24           N
ATOM   2215  HD1 HIS A 155     -10.386   3.857 -32.662  1.00 57.24           H
ATOM   2216  CD2 HIS A 155      -8.817   1.133 -32.271  1.00 57.24           C
ATOM   2217  HD2 HIS A 155      -8.625   0.127 -31.899  1.00 57.24           H
ATOM   2218  CE1 HIS A 155      -8.596   3.039 -33.322  1.00 57.24           C
ATOM   2219  HE1 HIS A 155      -8.182   3.830 -33.947  1.00 57.24           H
ATOM   2220  NE2 HIS A 155      -8.022   1.827 -33.076  1.00 57.24           N
ATOM   2221  HN  HIS A 155     -12.406   0.932 -29.097  1.00 57.24           H
ATOM   2222  N   THR A 156     -13.262   3.712 -30.122  1.00 63.34           N
ATOM   2223  CA  THR A 156     -14.074   4.877 -30.429  1.00 63.34           C
ATOM   2224  C   THR A 156     -13.967   5.913 -29.308  1.00 63.34           C
ATOM   2225  O   THR A 156     -14.078   7.113 -29.554  1.00 63.34           O
ATOM   2226  HA  THR A 156     -13.680   5.342 -31.333  1.00 63.34           H
ATOM   2227  CB  THR A 156     -15.506   4.401 -30.682  1.00 63.34           C
ATOM   2228  HB  THR A 156     -16.206   4.901 -30.012  1.00 63.34           H
ATOM   2229  OG1 THR A 156     -15.431   2.985 -30.547  1.00 63.34           O
ATOM   2230  HG1 THR A 156     -16.346   2.604 -30.415  1.00 63.34           H
ATOM   2231  CG2 THR A 156     -15.947   4.615 -32.132  1.00 63.34           C
ATOM   2232 1HG2 THR A 156     -15.286   4.059 -32.798  1.00 63.34           H
ATOM   2233 2HG2 THR A 156     -15.898   5.676 -32.374  1.00 63.34           H
ATOM   2234 3HG2 THR A 156     -16.970   4.260 -32.256  1.00 63.34           H
ATOM   2235  HN  THR A 156     -13.777   2.878 -29.924  1.00 63.34           H
ATOM   2236  N   TRP A 157     -13.753   5.411 -28.101  1.00 57.34           N
ATOM   2237  CA  TRP A 157     -13.839   6.248 -26.916  1.00 57.34           C
ATOM   2238  C   TRP A 157     -12.417   6.634 -26.506  1.00 57.34           C
ATOM   2239  O   TRP A 157     -12.184   7.039 -25.368  1.00 57.34           O
ATOM   2240  HA  TRP A 157     -14.406   7.141 -27.180  1.00 57.34           H
ATOM   2241  CB  TRP A 157     -14.613   5.542 -25.801  1.00 57.34           C
ATOM   2242 1HB  TRP A 157     -14.264   4.512 -25.726  1.00 57.34           H
ATOM   2243 2HB  TRP A 157     -14.383   6.026 -24.851  1.00 57.34           H
ATOM   2244  CG  TRP A 157     -16.129   5.539 -26.001  1.00 57.34           C
ATOM   2245  CD1 TRP A 157     -16.827   5.005 -27.013  1.00 57.34           C
ATOM   2246  HD1 TRP A 157     -16.379   4.482 -27.859  1.00 57.34           H
ATOM   2247  CD2 TRP A 157     -17.114   6.120 -25.121  1.00 57.34           C
ATOM   2248  NE1 TRP A 157     -18.183   5.199 -26.851  1.00 57.34           N
ATOM   2249  HE1 TRP A 157     -18.904   4.893 -27.473  1.00 57.34           H
ATOM   2250  CE2 TRP A 157     -18.364   5.899 -25.664  1.00 57.34           C
ATOM   2251  CE3 TRP A 157     -16.955   6.811 -23.907  1.00 57.34           C
ATOM   2252  HE3 TRP A 157     -15.979   6.998 -23.458  1.00 57.34           H
ATOM   2253  CZ2 TRP A 157     -19.549   6.335 -25.061  1.00 57.34           C
ATOM   2254  HZ2 TRP A 157     -20.525   6.148 -25.510  1.00 57.34           H
ATOM   2255  CZ3 TRP A 157     -18.149   7.240 -23.317  1.00 57.34           C
ATOM   2256  HZ3 TRP A 157     -18.082   7.781 -22.373  1.00 57.34           H
ATOM   2257  CH2 TRP A 157     -19.415   7.026 -23.850  1.00 57.34           C
ATOM   2258  HH2 TRP A 157     -20.298   7.393 -23.328  1.00 57.34           H
ATOM   2259  HN  TRP A 157     -13.525   4.453 -27.925  1.00 57.34           H
ATOM   2260  N   ARG A 158     -11.503   6.496 -27.455  1.00 57.55           N
ATOM   2261  CA  ARG A 158     -10.085   6.574 -27.146  1.00 57.55           C
ATOM   2262  C   ARG A 158      -9.763   7.907 -26.468  1.00 57.55           C
ATOM   2263  O   ARG A 158      -9.051   7.941 -25.466  1.00 57.55           O
ATOM   2264  HA  ARG A 158      -9.900   5.737 -26.474  1.00 57.55           H
ATOM   2265  CB  ARG A 158      -9.237   6.436 -28.412  1.00 57.55           C
ATOM   2266 1HB  ARG A 158      -9.590   5.589 -29.000  1.00 57.55           H
ATOM   2267 2HB  ARG A 158      -9.355   7.325 -29.032  1.00 57.55           H
ATOM   2268  CG  ARG A 158      -7.760   6.242 -28.064  1.00 57.55           C
ATOM   2269 1HG  ARG A 158      -7.377   7.139 -27.577  1.00 57.55           H
ATOM   2270 2HG  ARG A 158      -7.655   5.423 -27.352  1.00 57.55           H
ATOM   2271  CD  ARG A 158      -6.936   5.944 -29.318  1.00 57.55           C
ATOM   2272 1HD  ARG A 158      -7.312   5.044 -29.805  1.00 57.55           H
ATOM   2273 2HD  ARG A 158      -7.039   6.760 -30.034  1.00 57.55           H
ATOM   2274  NE  ARG A 158      -5.512   5.765 -28.957  1.00 57.55           N
ATOM   2275  HE  ARG A 158      -5.236   5.974 -28.019  1.00 57.55           H
ATOM   2276  CZ  ARG A 158      -4.568   5.340 -29.809  1.00 57.55           C
ATOM   2277  NH1 ARG A 158      -4.881   5.045 -31.078  1.00 57.55           N
ATOM   2278 1HH1 ARG A 158      -5.824   5.141 -31.396  1.00 57.55           H
ATOM   2279 2HH1 ARG A 158      -4.171   4.729 -31.707  1.00 57.55           H
ATOM   2280  NH2 ARG A 158      -3.308   5.215 -29.372  1.00 57.55           N
ATOM   2281 1HH2 ARG A 158      -2.592   4.899 -29.995  1.00 57.55           H
ATOM   2282 2HH2 ARG A 158      -3.083   5.437 -28.424  1.00 57.55           H
ATOM   2283  HN  ARG A 158     -11.717   6.333 -28.418  1.00 57.55           H
ATOM   2284  N   GLU A 159     -10.303   8.973 -27.041  1.00 63.51           N
ATOM   2285  CA  GLU A 159     -10.039  10.309 -26.536  1.00 63.51           C
ATOM   2286  C   GLU A 159     -10.734  10.514 -25.189  1.00 63.51           C
ATOM   2287  O   GLU A 159     -10.127  11.013 -24.242  1.00 63.51           O
ATOM   2288  HA  GLU A 159      -8.958  10.361 -26.406  1.00 63.51           H
ATOM   2289  CB  GLU A 159     -10.475  11.373 -27.546  1.00 63.51           C
ATOM   2290 1HB  GLU A 159     -11.473  11.141 -27.916  1.00 63.51           H
ATOM   2291 2HB  GLU A 159     -10.402  12.361 -27.092  1.00 63.51           H
ATOM   2292  CG  GLU A 159      -9.546  11.388 -28.762  1.00 63.51           C
ATOM   2293 1HG  GLU A 159      -8.508  11.427 -28.431  1.00 63.51           H
ATOM   2294 2HG  GLU A 159      -9.666  10.463 -29.327  1.00 63.51           H
ATOM   2295  CD  GLU A 159      -9.845  12.586 -29.665  1.00 63.51           C
ATOM   2296  OE1 GLU A 159      -8.942  12.943 -30.452  1.00 63.51           O
ATOM   2297  OE2 GLU A 159     -10.971  13.117 -29.549  1.00 63.51           O
ATOM   2298  HN  GLU A 159     -10.909   8.933 -27.835  1.00 63.51           H
ATOM   2299  N   LYS A 160     -11.998  10.119 -25.145  1.00 69.34           N
ATOM   2300  CA  LYS A 160     -12.793  10.287 -23.941  1.00 69.34           C
ATOM   2301  C   LYS A 160     -12.145   9.509 -22.794  1.00 69.34           C
ATOM   2302  O   LYS A 160     -12.210   9.929 -21.640  1.00 69.34           O
ATOM   2303  HA  LYS A 160     -12.783  11.347 -23.688  1.00 69.34           H
ATOM   2304  CB  LYS A 160     -14.250   9.899 -24.202  1.00 69.34           C
ATOM   2305 1HB  LYS A 160     -14.290   8.908 -24.655  1.00 69.34           H
ATOM   2306 2HB  LYS A 160     -14.789   9.839 -23.257  1.00 69.34           H
ATOM   2307  CG  LYS A 160     -14.932  10.914 -25.121  1.00 69.34           C
ATOM   2308 1HG  LYS A 160     -14.789  11.920 -24.727  1.00 69.34           H
ATOM   2309 2HG  LYS A 160     -14.466  10.888 -26.106  1.00 69.34           H
ATOM   2310  CD  LYS A 160     -16.428  10.618 -25.250  1.00 69.34           C
ATOM   2311 1HD  LYS A 160     -16.570   9.624 -25.673  1.00 69.34           H
ATOM   2312 2HD  LYS A 160     -16.888  10.613 -24.262  1.00 69.34           H
ATOM   2313  CE  LYS A 160     -17.118  11.658 -26.135  1.00 69.34           C
ATOM   2314 1HE  LYS A 160     -16.988  12.652 -25.708  1.00 69.34           H
ATOM   2315 2HE  LYS A 160     -16.652  11.672 -27.121  1.00 69.34           H
ATOM   2316  NZ  LYS A 160     -18.560  11.353 -26.266  1.00 69.34           N
ATOM   2317 1HZ  LYS A 160     -19.003  12.057 -26.846  1.00 69.34           H
ATOM   2318 2HZ  LYS A 160     -18.675  10.441 -26.694  1.00 69.34           H
ATOM   2319 3HZ  LYS A 160     -18.989  11.351 -25.348  1.00 69.34           H
ATOM   2320  HN  LYS A 160     -12.477   9.692 -25.912  1.00 69.34           H
ATOM   2321  N   ARG A 161     -11.535   8.389 -23.152  1.00 67.24           N
ATOM   2322  CA  ARG A 161     -10.925   7.519 -22.161  1.00 67.24           C
ATOM   2323  C   ARG A 161      -9.831   8.268 -21.398  1.00 67.24           C
ATOM   2324  O   ARG A 161      -9.630   8.037 -20.207  1.00 67.24           O
ATOM   2325  HA  ARG A 161     -11.743   7.236 -21.498  1.00 67.24           H
ATOM   2326  CB  ARG A 161     -10.320   6.276 -22.817  1.00 67.24           C
ATOM   2327 1HB  ARG A 161      -9.839   6.553 -23.755  1.00 67.24           H
ATOM   2328 2HB  ARG A 161      -9.546   5.860 -22.172  1.00 67.24           H
ATOM   2329  CG  ARG A 161     -11.394   5.218 -23.081  1.00 67.24           C
ATOM   2330 1HG  ARG A 161     -11.886   4.953 -22.145  1.00 67.24           H
ATOM   2331 2HG  ARG A 161     -12.160   5.628 -23.739  1.00 67.24           H
ATOM   2332  CD  ARG A 161     -10.786   3.966 -23.716  1.00 67.24           C
ATOM   2333 1HD  ARG A 161     -11.320   3.717 -24.633  1.00 67.24           H
ATOM   2334 2HD  ARG A 161      -9.749   4.156 -23.993  1.00 67.24           H
ATOM   2335  NE  ARG A 161     -10.856   2.832 -22.767  1.00 67.24           N
ATOM   2336  HE  ARG A 161     -11.443   2.929 -21.964  1.00 67.24           H
ATOM   2337  CZ  ARG A 161     -10.181   1.684 -22.917  1.00 67.24           C
ATOM   2338  NH1 ARG A 161      -9.378   1.500 -23.975  1.00 67.24           N
ATOM   2339 1HH1 ARG A 161      -9.280   2.223 -24.659  1.00 67.24           H
ATOM   2340 2HH1 ARG A 161      -8.878   0.641 -24.079  1.00 67.24           H
ATOM   2341  NH2 ARG A 161     -10.320   0.723 -21.994  1.00 67.24           N
ATOM   2342 1HH2 ARG A 161      -9.823  -0.139 -22.091  1.00 67.24           H
ATOM   2343 2HH2 ARG A 161     -10.920   0.869 -21.207  1.00 67.24           H
ATOM   2344  HN  ARG A 161     -11.453   8.074 -24.098  1.00 67.24           H
ATOM   2345  N   LEU A 162      -9.152   9.151 -22.116  1.00 78.49           N
ATOM   2346  CA  LEU A 162      -8.058   9.908 -21.532  1.00 78.49           C
ATOM   2347  C   LEU A 162      -8.619  10.907 -20.518  1.00 78.49           C
ATOM   2348  O   LEU A 162      -8.013  11.144 -19.474  1.00 78.49           O
ATOM   2349  HA  LEU A 162      -7.418   9.202 -21.003  1.00 78.49           H
ATOM   2350  CB  LEU A 162      -7.209  10.556 -22.628  1.00 78.49           C
ATOM   2351 1HB  LEU A 162      -6.975   9.797 -23.375  1.00 78.49           H
ATOM   2352 2HB  LEU A 162      -7.812  11.316 -23.125  1.00 78.49           H
ATOM   2353  CG  LEU A 162      -5.900  11.202 -22.169  1.00 78.49           C
ATOM   2354  HG  LEU A 162      -6.121  11.863 -21.332  1.00 78.49           H
ATOM   2355  CD1 LEU A 162      -4.915  10.145 -21.664  1.00 78.49           C
ATOM   2356 1HD1 LEU A 162      -5.356   9.611 -20.822  1.00 78.49           H
ATOM   2357 2HD1 LEU A 162      -4.695   9.441 -22.466  1.00 78.49           H
ATOM   2358 3HD1 LEU A 162      -3.994  10.632 -21.344  1.00 78.49           H
ATOM   2359  CD2 LEU A 162      -5.296  12.064 -23.279  1.00 78.49           C
ATOM   2360 1HD2 LEU A 162      -5.093  11.444 -24.152  1.00 78.49           H
ATOM   2361 2HD2 LEU A 162      -5.999  12.852 -23.550  1.00 78.49           H
ATOM   2362 3HD2 LEU A 162      -4.367  12.512 -22.926  1.00 78.49           H
ATOM   2363  HN  LEU A 162      -9.338   9.351 -23.078  1.00 78.49           H
ATOM   2364  N   LEU A 163      -9.771  11.465 -20.861  1.00 81.36           N
ATOM   2365  CA  LEU A 163     -10.437  12.409 -19.979  1.00 81.36           C
ATOM   2366  C   LEU A 163     -10.889  11.683 -18.711  1.00 81.36           C
ATOM   2367  O   LEU A 163     -10.624  12.141 -17.600  1.00 81.36           O
ATOM   2368  HA  LEU A 163      -9.705  13.167 -19.700  1.00 81.36           H
ATOM   2369  CB  LEU A 163     -11.571  13.123 -20.717  1.00 81.36           C
ATOM   2370 1HB  LEU A 163     -11.163  13.568 -21.625  1.00 81.36           H
ATOM   2371 2HB  LEU A 163     -12.302  12.377 -21.027  1.00 81.36           H
ATOM   2372  CG  LEU A 163     -12.299  14.215 -19.931  1.00 81.36           C
ATOM   2373  HG  LEU A 163     -12.625  13.792 -18.980  1.00 81.36           H
ATOM   2374  CD1 LEU A 163     -11.359  15.379 -19.609  1.00 81.36           C
ATOM   2375 1HD1 LEU A 163     -10.523  15.017 -19.011  1.00 81.36           H
ATOM   2376 2HD1 LEU A 163     -10.983  15.809 -20.537  1.00 81.36           H
ATOM   2377 3HD1 LEU A 163     -11.903  16.141 -19.050  1.00 81.36           H
ATOM   2378  CD2 LEU A 163     -13.554  14.680 -20.672  1.00 81.36           C
ATOM   2379 1HD2 LEU A 163     -13.274  15.079 -21.647  1.00 81.36           H
ATOM   2380 2HD2 LEU A 163     -14.230  13.835 -20.806  1.00 81.36           H
ATOM   2381 3HD2 LEU A 163     -14.053  15.456 -20.091  1.00 81.36           H
ATOM   2382  HN  LEU A 163     -10.247  11.283 -21.721  1.00 81.36           H
ATOM   2383  N   TYR A 164     -11.566  10.563 -18.918  1.00 75.09           N
ATOM   2384  CA  TYR A 164     -12.076   9.780 -17.805  1.00 75.09           C
ATOM   2385  C   TYR A 164     -10.938   9.315 -16.894  1.00 75.09           C
ATOM   2386  O   TYR A 164     -11.106   9.232 -15.679  1.00 75.09           O
ATOM   2387  HA  TYR A 164     -12.755  10.412 -17.233  1.00 75.09           H
ATOM   2388  CB  TYR A 164     -12.750   8.554 -18.426  1.00 75.09           C
ATOM   2389 1HB  TYR A 164     -12.112   8.164 -19.218  1.00 75.09           H
ATOM   2390 2HB  TYR A 164     -12.831   7.775 -17.669  1.00 75.09           H
ATOM   2391  CG  TYR A 164     -14.140   8.833 -19.001  1.00 75.09           C
ATOM   2392  CD1 TYR A 164     -15.137   9.330 -18.187  1.00 75.09           C
ATOM   2393  HD1 TYR A 164     -14.934   9.524 -17.134  1.00 75.09           H
ATOM   2394  CD2 TYR A 164     -14.397   8.588 -20.335  1.00 75.09           C
ATOM   2395  HD2 TYR A 164     -13.609   8.195 -20.978  1.00 75.09           H
ATOM   2396  CE1 TYR A 164     -16.445   9.592 -18.728  1.00 75.09           C
ATOM   2397  HE1 TYR A 164     -17.242   9.985 -18.096  1.00 75.09           H
ATOM   2398  CE2 TYR A 164     -15.705   8.850 -20.877  1.00 75.09           C
ATOM   2399  HE2 TYR A 164     -15.921   8.661 -21.928  1.00 75.09           H
ATOM   2400  CZ  TYR A 164     -16.665   9.340 -20.047  1.00 75.09           C
ATOM   2401  OH  TYR A 164     -17.900   9.588 -20.558  1.00 75.09           O
ATOM   2402  HH  TYR A 164     -18.500   9.948 -19.844  1.00 75.09           H
ATOM   2403  HN  TYR A 164     -11.766  10.190 -19.824  1.00 75.09           H
ATOM   2404  N   SER A 165      -9.806   9.023 -17.518  1.00 86.04           N
ATOM   2405  CA  SER A 165      -8.646   8.551 -16.780  1.00 86.04           C
ATOM   2406  C   SER A 165      -8.178   9.626 -15.798  1.00 86.04           C
ATOM   2407  O   SER A 165      -7.735   9.312 -14.694  1.00 86.04           O
ATOM   2408  HA  SER A 165      -8.986   7.664 -16.245  1.00 86.04           H
ATOM   2409  CB  SER A 165      -7.509   8.167 -17.729  1.00 86.04           C
ATOM   2410 1HB  SER A 165      -6.738   7.633 -17.174  1.00 86.04           H
ATOM   2411 2HB  SER A 165      -7.886   7.483 -18.489  1.00 86.04           H
ATOM   2412  OG  SER A 165      -6.934   9.307 -18.361  1.00 86.04           O
ATOM   2413  HG  SER A 165      -7.643   9.985 -18.555  1.00 86.04           H
ATOM   2414  HN  SER A 165      -9.674   9.104 -18.506  1.00 86.04           H
ATOM   2415  N   LYS A 166      -8.292  10.872 -16.234  1.00 83.13           N
ATOM   2416  CA  LYS A 166      -7.921  11.996 -15.392  1.00 83.13           C
ATOM   2417  C   LYS A 166      -8.884  12.079 -14.206  1.00 83.13           C
ATOM   2418  O   LYS A 166      -8.455  12.216 -13.062  1.00 83.13           O
ATOM   2419  HA  LYS A 166      -6.919  11.803 -15.010  1.00 83.13           H
ATOM   2420  CB  LYS A 166      -7.851  13.283 -16.218  1.00 83.13           C
ATOM   2421 1HB  LYS A 166      -8.762  13.394 -16.805  1.00 83.13           H
ATOM   2422 2HB  LYS A 166      -7.794  14.144 -15.552  1.00 83.13           H
ATOM   2423  CG  LYS A 166      -6.637  13.271 -17.149  1.00 83.13           C
ATOM   2424 1HG  LYS A 166      -5.725  13.154 -16.562  1.00 83.13           H
ATOM   2425 2HG  LYS A 166      -6.696  12.413 -17.819  1.00 83.13           H
ATOM   2426  CD  LYS A 166      -6.561  14.561 -17.968  1.00 83.13           C
ATOM   2427 1HD  LYS A 166      -7.460  14.663 -18.575  1.00 83.13           H
ATOM   2428 2HD  LYS A 166      -6.530  15.420 -17.298  1.00 83.13           H
ATOM   2429  CE  LYS A 166      -5.325  14.566 -18.870  1.00 83.13           C
ATOM   2430 1HE  LYS A 166      -4.431  14.385 -18.274  1.00 83.13           H
ATOM   2431 2HE  LYS A 166      -5.394  13.755 -19.595  1.00 83.13           H
ATOM   2432  NZ  LYS A 166      -5.205  15.861 -19.576  1.00 83.13           N
ATOM   2433 1HZ  LYS A 166      -4.390  15.842 -20.180  1.00 83.13           H
ATOM   2434 2HZ  LYS A 166      -6.036  16.020 -20.135  1.00 83.13           H
ATOM   2435 3HZ  LYS A 166      -5.105  16.608 -18.898  1.00 83.13           H
ATOM   2436  HN  LYS A 166      -8.629  11.117 -17.143  1.00 83.13           H
ATOM   2437  N   MET A 167     -10.169  11.992 -14.521  1.00 84.87           N
ATOM   2438  CA  MET A 167     -11.198  12.095 -13.500  1.00 84.87           C
ATOM   2439  C   MET A 167     -11.049  10.985 -12.458  1.00 84.87           C
ATOM   2440  O   MET A 167     -11.125  11.241 -11.257  1.00 84.87           O
ATOM   2441  HA  MET A 167     -11.048  13.067 -13.029  1.00 84.87           H
ATOM   2442  CB  MET A 167     -12.577  12.000 -14.154  1.00 84.87           C
ATOM   2443 1HB  MET A 167     -12.639  11.089 -14.750  1.00 84.87           H
ATOM   2444 2HB  MET A 167     -13.345  11.929 -13.384  1.00 84.87           H
ATOM   2445  CG  MET A 167     -12.848  13.216 -15.042  1.00 84.87           C
ATOM   2446 1HG  MET A 167     -12.801  14.128 -14.447  1.00 84.87           H
ATOM   2447 2HG  MET A 167     -12.078  13.296 -15.809  1.00 84.87           H
ATOM   2448  SD  MET A 167     -14.455  13.069 -15.805  1.00 84.87           S
ATOM   2449  CE  MET A 167     -15.500  13.388 -14.393  1.00 84.87           C
ATOM   2450 1HE  MET A 167     -15.306  12.643 -13.622  1.00 84.87           H
ATOM   2451 2HE  MET A 167     -15.285  14.382 -14.000  1.00 84.87           H
ATOM   2452 3HE  MET A 167     -16.545  13.335 -14.695  1.00 84.87           H
ATOM   2453  HN  MET A 167     -10.509  11.854 -15.451  1.00 84.87           H
ATOM   2454  N   VAL A 168     -10.839   9.774 -12.955  1.00 92.17           N
ATOM   2455  CA  VAL A 168     -10.734   8.616 -12.084  1.00 92.17           C
ATOM   2456  C   VAL A 168      -9.549   8.804 -11.134  1.00 92.17           C
ATOM   2457  O   VAL A 168      -9.658   8.530  -9.940  1.00 92.17           O
ATOM   2458  HA  VAL A 168     -11.650   8.561 -11.496  1.00 92.17           H
ATOM   2459  CB  VAL A 168     -10.631   7.340 -12.922  1.00 92.17           C
ATOM   2460  HB  VAL A 168      -9.828   7.478 -13.646  1.00 92.17           H
ATOM   2461  CG1 VAL A 168     -10.273   6.137 -12.047  1.00 92.17           C
ATOM   2462 1HG1 VAL A 168      -9.313   6.314 -11.561  1.00 92.17           H
ATOM   2463 2HG1 VAL A 168     -11.043   5.997 -11.289  1.00 92.17           H
ATOM   2464 3HG1 VAL A 168     -10.206   5.243 -12.667  1.00 92.17           H
ATOM   2465  CG2 VAL A 168     -11.926   7.087 -13.697  1.00 92.17           C
ATOM   2466 1HG2 VAL A 168     -12.754   6.980 -12.997  1.00 92.17           H
ATOM   2467 2HG2 VAL A 168     -12.120   7.928 -14.363  1.00 92.17           H
ATOM   2468 3HG2 VAL A 168     -11.826   6.174 -14.284  1.00 92.17           H
ATOM   2469  HN  VAL A 168     -10.742   9.580 -13.931  1.00 92.17           H
ATOM   2470  N   CYS A 169      -8.446   9.271 -11.700  1.00 93.75           N
ATOM   2471  CA  CYS A 169      -7.240   9.490 -10.919  1.00 93.75           C
ATOM   2472  C   CYS A 169      -7.563  10.489  -9.807  1.00 93.75           C
ATOM   2473  O   CYS A 169      -7.213  10.269  -8.648  1.00 93.75           O
ATOM   2474  HA  CYS A 169      -6.957   8.523 -10.502  1.00 93.75           H
ATOM   2475  CB  CYS A 169      -6.079   9.966 -11.794  1.00 93.75           C
ATOM   2476 1HB  CYS A 169      -6.408  10.782 -12.437  1.00 93.75           H
ATOM   2477 2HB  CYS A 169      -5.277  10.357 -11.168  1.00 93.75           H
ATOM   2478  SG  CYS A 169      -5.455   8.580 -12.814  1.00 93.75           S
ATOM   2479  HG  CYS A 169      -6.428   8.624 -13.719  1.00 93.75           H
ATOM   2480  HN  CYS A 169      -8.368   9.497 -12.670  1.00 93.75           H
ATOM   2481  N   PHE A 170      -8.227  11.567 -10.197  1.00 93.20           N
ATOM   2482  CA  PHE A 170      -8.572  12.616  -9.254  1.00 93.20           C
ATOM   2483  C   PHE A 170      -9.448  12.071  -8.124  1.00 93.20           C
ATOM   2484  O   PHE A 170      -9.204  12.356  -6.952  1.00 93.20           O
ATOM   2485  HA  PHE A 170      -7.639  12.996  -8.837  1.00 93.20           H
ATOM   2486  CB  PHE A 170      -9.361  13.674 -10.029  1.00 93.20           C
ATOM   2487 1HB  PHE A 170      -8.756  14.021 -10.867  1.00 93.20           H
ATOM   2488 2HB  PHE A 170     -10.253  13.210 -10.450  1.00 93.20           H
ATOM   2489  CG  PHE A 170      -9.780  14.880  -9.186  1.00 93.20           C
ATOM   2490  CD1 PHE A 170     -11.059  14.983  -8.735  1.00 93.20           C
ATOM   2491  HD1 PHE A 170     -11.785  14.206  -8.974  1.00 93.20           H
ATOM   2492  CD2 PHE A 170      -8.874  15.849  -8.888  1.00 93.20           C
ATOM   2493  HD2 PHE A 170      -7.849  15.767  -9.250  1.00 93.20           H
ATOM   2494  CE1 PHE A 170     -11.448  16.102  -7.953  1.00 93.20           C
ATOM   2495  HE1 PHE A 170     -12.473  16.185  -7.591  1.00 93.20           H
ATOM   2496  CE2 PHE A 170      -9.262  16.969  -8.106  1.00 93.20           C
ATOM   2497  HE2 PHE A 170      -8.536  17.745  -7.867  1.00 93.20           H
ATOM   2498  CZ  PHE A 170     -10.541  17.072  -7.655  1.00 93.20           C
ATOM   2499  HZ  PHE A 170     -10.840  17.931  -7.054  1.00 93.20           H
ATOM   2500  HN  PHE A 170      -8.527  11.729 -11.138  1.00 93.20           H
ATOM   2501  N   THR A 171     -10.450  11.298  -8.515  1.00 93.07           N
ATOM   2502  CA  THR A 171     -11.375  10.726  -7.551  1.00 93.07           C
ATOM   2503  C   THR A 171     -10.625   9.844  -6.551  1.00 93.07           C
ATOM   2504  O   THR A 171     -10.943   9.838  -5.363  1.00 93.07           O
ATOM   2505  HA  THR A 171     -11.827  11.539  -6.984  1.00 93.07           H
ATOM   2506  CB  THR A 171     -12.461   9.977  -8.325  1.00 93.07           C
ATOM   2507  HB  THR A 171     -12.051   9.095  -8.817  1.00 93.07           H
ATOM   2508  OG1 THR A 171     -13.013  10.964  -9.193  1.00 93.07           O
ATOM   2509  HG1 THR A 171     -12.541  10.947 -10.074  1.00 93.07           H
ATOM   2510  CG2 THR A 171     -13.636   9.565  -7.436  1.00 93.07           C
ATOM   2511 1HG2 THR A 171     -14.088  10.454  -6.997  1.00 93.07           H
ATOM   2512 2HG2 THR A 171     -13.277   8.910  -6.642  1.00 93.07           H
ATOM   2513 3HG2 THR A 171     -14.378   9.037  -8.035  1.00 93.07           H
ATOM   2514  HN  THR A 171     -10.634  11.061  -9.469  1.00 93.07           H
ATOM   2515  N   ILE A 172      -9.642   9.121  -7.068  1.00 93.60           N
ATOM   2516  CA  ILE A 172      -8.859   8.221  -6.239  1.00 93.60           C
ATOM   2517  C   ILE A 172      -8.112   9.032  -5.178  1.00 93.60           C
ATOM   2518  O   ILE A 172      -8.114   8.672  -4.002  1.00 93.60           O
ATOM   2519  HA  ILE A 172      -9.556   7.551  -5.735  1.00 93.60           H
ATOM   2520  CB  ILE A 172      -7.945   7.353  -7.106  1.00 93.60           C
ATOM   2521  HB  ILE A 172      -7.477   7.992  -7.855  1.00 93.60           H
ATOM   2522  CG1 ILE A 172      -8.749   6.290  -7.857  1.00 93.60           C
ATOM   2523 1HG1 ILE A 172      -9.111   5.539  -7.155  1.00 93.60           H
ATOM   2524 2HG1 ILE A 172      -9.626   6.748  -8.314  1.00 93.60           H
ATOM   2525  CG2 ILE A 172      -6.820   6.737  -6.271  1.00 93.60           C
ATOM   2526 1HG2 ILE A 172      -6.224   7.532  -5.822  1.00 93.60           H
ATOM   2527 2HG2 ILE A 172      -7.249   6.116  -5.485  1.00 93.60           H
ATOM   2528 3HG2 ILE A 172      -6.185   6.125  -6.912  1.00 93.60           H
ATOM   2529  CD1 ILE A 172      -7.896   5.619  -8.936  1.00 93.60           C
ATOM   2530 1HD1 ILE A 172      -7.556   6.369  -9.650  1.00 93.60           H
ATOM   2531 2HD1 ILE A 172      -7.033   5.141  -8.472  1.00 93.60           H
ATOM   2532 3HD1 ILE A 172      -8.492   4.868  -9.455  1.00 93.60           H
ATOM   2533  HN  ILE A 172      -9.380   9.143  -8.033  1.00 93.60           H
ATOM   2534  N   TRP A 173      -7.492  10.111  -5.632  1.00 92.10           N
ATOM   2535  CA  TRP A 173      -6.660  10.920  -4.757  1.00 92.10           C
ATOM   2536  C   TRP A 173      -7.556  11.507  -3.664  1.00 92.10           C
ATOM   2537  O   TRP A 173      -7.189  11.507  -2.490  1.00 92.10           O
ATOM   2538  HA  TRP A 173      -5.910  10.266  -4.312  1.00 92.10           H
ATOM   2539  CB  TRP A 173      -5.906  11.988  -5.550  1.00 92.10           C
ATOM   2540 1HB  TRP A 173      -6.591  12.449  -6.262  1.00 92.10           H
ATOM   2541 2HB  TRP A 173      -5.582  12.773  -4.867  1.00 92.10           H
ATOM   2542  CG  TRP A 173      -4.688  11.456  -6.308  1.00 92.10           C
ATOM   2543  CD1 TRP A 173      -4.525  11.343  -7.633  1.00 92.10           C
ATOM   2544  HD1 TRP A 173      -5.276  11.629  -8.370  1.00 92.10           H
ATOM   2545  CD2 TRP A 173      -3.460  10.967  -5.727  1.00 92.10           C
ATOM   2546  NE1 TRP A 173      -3.288  10.819  -7.948  1.00 92.10           N
ATOM   2547  HE1 TRP A 173      -2.937  10.641  -8.867  1.00 92.10           H
ATOM   2548  CE2 TRP A 173      -2.620  10.583  -6.752  1.00 92.10           C
ATOM   2549  CE3 TRP A 173      -3.073  10.853  -4.381  1.00 92.10           C
ATOM   2550  HE3 TRP A 173      -3.718  11.150  -3.553  1.00 92.10           H
ATOM   2551  CZ2 TRP A 173      -1.340  10.059  -6.538  1.00 92.10           C
ATOM   2552  HZ2 TRP A 173      -0.694   9.763  -7.365  1.00 92.10           H
ATOM   2553  CZ3 TRP A 173      -1.791  10.328  -4.183  1.00 92.10           C
ATOM   2554  HZ3 TRP A 173      -1.440  10.218  -3.157  1.00 92.10           H
ATOM   2555  CH2 TRP A 173      -0.932   9.936  -5.204  1.00 92.10           C
ATOM   2556  HH2 TRP A 173       0.053   9.535  -4.967  1.00 92.10           H
ATOM   2557  HN  TRP A 173      -7.550  10.434  -6.576  1.00 92.10           H
ATOM   2558  N   VAL A 174      -8.712  11.995  -4.089  1.00 95.31           N
ATOM   2559  CA  VAL A 174      -9.650  12.610  -3.166  1.00 95.31           C
ATOM   2560  C   VAL A 174     -10.083  11.578  -2.122  1.00 95.31           C
ATOM   2561  O   VAL A 174     -10.108  11.871  -0.928  1.00 95.31           O
ATOM   2562  HA  VAL A 174      -9.129  13.423  -2.660  1.00 95.31           H
ATOM   2563  CB  VAL A 174     -10.827  13.209  -3.938  1.00 95.31           C
ATOM   2564  HB  VAL A 174     -11.241  12.429  -4.577  1.00 95.31           H
ATOM   2565  CG1 VAL A 174     -11.931  13.669  -2.983  1.00 95.31           C
ATOM   2566 1HG1 VAL A 174     -12.290  12.817  -2.405  1.00 95.31           H
ATOM   2567 2HG1 VAL A 174     -11.535  14.426  -2.307  1.00 95.31           H
ATOM   2568 3HG1 VAL A 174     -12.756  14.091  -3.558  1.00 95.31           H
ATOM   2569  CG2 VAL A 174     -10.366  14.358  -4.836  1.00 95.31           C
ATOM   2570 1HG2 VAL A 174      -9.915  15.139  -4.224  1.00 95.31           H
ATOM   2571 2HG2 VAL A 174      -9.631  13.988  -5.551  1.00 95.31           H
ATOM   2572 3HG2 VAL A 174     -11.222  14.766  -5.373  1.00 95.31           H
ATOM   2573  HN  VAL A 174      -9.010  11.974  -5.044  1.00 95.31           H
ATOM   2574  N   LEU A 175     -10.412  10.391  -2.611  1.00 89.66           N
ATOM   2575  CA  LEU A 175     -10.906   9.335  -1.744  1.00 89.66           C
ATOM   2576  C   LEU A 175      -9.824   8.968  -0.727  1.00 89.66           C
ATOM   2577  O   LEU A 175     -10.104   8.845   0.465  1.00 89.66           O
ATOM   2578  HA  LEU A 175     -11.767   9.731  -1.205  1.00 89.66           H
ATOM   2579  CB  LEU A 175     -11.398   8.147  -2.574  1.00 89.66           C
ATOM   2580 1HB  LEU A 175     -12.165   8.503  -3.261  1.00 89.66           H
ATOM   2581 2HB  LEU A 175     -10.569   7.785  -3.181  1.00 89.66           H
ATOM   2582  CG  LEU A 175     -11.969   6.968  -1.783  1.00 89.66           C
ATOM   2583  HG  LEU A 175     -11.220   6.648  -1.058  1.00 89.66           H
ATOM   2584  CD1 LEU A 175     -13.211   7.386  -0.994  1.00 89.66           C
ATOM   2585 1HD1 LEU A 175     -12.948   8.181  -0.296  1.00 89.66           H
ATOM   2586 2HD1 LEU A 175     -13.975   7.747  -1.684  1.00 89.66           H
ATOM   2587 3HD1 LEU A 175     -13.597   6.529  -0.442  1.00 89.66           H
ATOM   2588  CD2 LEU A 175     -12.247   5.776  -2.701  1.00 89.66           C
ATOM   2589 1HD2 LEU A 175     -12.968   6.066  -3.465  1.00 89.66           H
ATOM   2590 2HD2 LEU A 175     -11.319   5.461  -3.178  1.00 89.66           H
ATOM   2591 3HD2 LEU A 175     -12.652   4.952  -2.114  1.00 89.66           H
ATOM   2592  HN  LEU A 175     -10.345  10.147  -3.579  1.00 89.66           H
ATOM   2593  N   ALA A 176      -8.611   8.804  -1.234  1.00 94.83           N
ATOM   2594  CA  ALA A 176      -7.502   8.379  -0.397  1.00 94.83           C
ATOM   2595  C   ALA A 176      -7.257   9.427   0.691  1.00 94.83           C
ATOM   2596  O   ALA A 176      -6.953   9.083   1.832  1.00 94.83           O
ATOM   2597  HA  ALA A 176      -7.783   7.437   0.074  1.00 94.83           H
ATOM   2598  CB  ALA A 176      -6.266   8.144  -1.268  1.00 94.83           C
ATOM   2599 1HB  ALA A 176      -6.483   7.371  -2.005  1.00 94.83           H
ATOM   2600 2HB  ALA A 176      -6.001   9.069  -1.780  1.00 94.83           H
ATOM   2601 3HB  ALA A 176      -5.434   7.825  -0.641  1.00 94.83           H
ATOM   2602  HN  ALA A 176      -8.381   8.957  -2.195  1.00 94.83           H
ATOM   2603  N   ALA A 177      -7.400  10.684   0.298  1.00 94.79           N
ATOM   2604  CA  ALA A 177      -7.167  11.786   1.217  1.00 94.79           C
ATOM   2605  C   ALA A 177      -8.165  11.700   2.373  1.00 94.79           C
ATOM   2606  O   ALA A 177      -7.788  11.841   3.536  1.00 94.79           O
ATOM   2607  HA  ALA A 177      -6.156  11.680   1.612  1.00 94.79           H
ATOM   2608  CB  ALA A 177      -7.264  13.112   0.460  1.00 94.79           C
ATOM   2609 1HB  ALA A 177      -6.515  13.134  -0.331  1.00 94.79           H
ATOM   2610 2HB  ALA A 177      -8.258  13.208   0.023  1.00 94.79           H
ATOM   2611 3HB  ALA A 177      -7.089  13.938   1.150  1.00 94.79           H
ATOM   2612  HN  ALA A 177      -7.668  10.955  -0.626  1.00 94.79           H
ATOM   2613  N   ALA A 178      -9.419  11.468   2.014  1.00 94.98           N
ATOM   2614  CA  ALA A 178     -10.483  11.416   3.003  1.00 94.98           C
ATOM   2615  C   ALA A 178     -10.217  10.264   3.973  1.00 94.98           C
ATOM   2616  O   ALA A 178     -10.512  10.368   5.162  1.00 94.98           O
ATOM   2617  HA  ALA A 178     -10.469  12.356   3.555  1.00 94.98           H
ATOM   2618  CB  ALA A 178     -11.832  11.282   2.294  1.00 94.98           C
ATOM   2619 1HB  ALA A 178     -11.986  12.140   1.639  1.00 94.98           H
ATOM   2620 2HB  ALA A 178     -11.842  10.367   1.702  1.00 94.98           H
ATOM   2621 3HB  ALA A 178     -12.630  11.243   3.035  1.00 94.98           H
ATOM   2622  HN  ALA A 178      -9.712  11.317   1.070  1.00 94.98           H
ATOM   2623  N   LEU A 179      -9.661   9.191   3.429  1.00 92.06           N
ATOM   2624  CA  LEU A 179      -9.421   7.992   4.215  1.00 92.06           C
ATOM   2625  C   LEU A 179      -8.233   8.231   5.149  1.00 92.06           C
ATOM   2626  O   LEU A 179      -7.908   7.379   5.975  1.00 92.06           O
ATOM   2627  HA  LEU A 179     -10.309   7.817   4.822  1.00 92.06           H
ATOM   2628  CB  LEU A 179      -9.250   6.777   3.300  1.00 92.06           C
ATOM   2629 1HB  LEU A 179      -8.468   7.001   2.574  1.00 92.06           H
ATOM   2630 2HB  LEU A 179      -8.896   5.941   3.903  1.00 92.06           H
ATOM   2631  CG  LEU A 179     -10.500   6.329   2.541  1.00 92.06           C
ATOM   2632  HG  LEU A 179     -10.924   7.198   2.038  1.00 92.06           H
ATOM   2633  CD1 LEU A 179     -10.146   5.307   1.458  1.00 92.06           C
ATOM   2634 1HD1 LEU A 179      -9.449   5.755   0.750  1.00 92.06           H
ATOM   2635 2HD1 LEU A 179      -9.685   4.434   1.919  1.00 92.06           H
ATOM   2636 3HD1 LEU A 179     -11.053   5.005   0.933  1.00 92.06           H
ATOM   2637  CD2 LEU A 179     -11.565   5.798   3.502  1.00 92.06           C
ATOM   2638 1HD2 LEU A 179     -11.166   4.947   4.053  1.00 92.06           H
ATOM   2639 2HD2 LEU A 179     -11.846   6.585   4.203  1.00 92.06           H
ATOM   2640 3HD2 LEU A 179     -12.443   5.486   2.936  1.00 92.06           H
ATOM   2641  HN  LEU A 179      -9.378   9.132   2.471  1.00 92.06           H
ATOM   2642  N   CYS A 180      -7.618   9.393   4.988  1.00 91.13           N
ATOM   2643  CA  CYS A 180      -6.449   9.737   5.780  1.00 91.13           C
ATOM   2644  C   CYS A 180      -6.913  10.535   7.000  1.00 91.13           C
ATOM   2645  O   CYS A 180      -6.115  10.842   7.885  1.00 91.13           O
ATOM   2646  HA  CYS A 180      -5.989   8.797   6.084  1.00 91.13           H
ATOM   2647  CB  CYS A 180      -5.414  10.505   4.955  1.00 91.13           C
ATOM   2648 1HB  CYS A 180      -5.857  11.420   4.561  1.00 91.13           H
ATOM   2649 2HB  CYS A 180      -4.580  10.803   5.590  1.00 91.13           H
ATOM   2650  SG  CYS A 180      -4.810   9.461   3.579  1.00 91.13           S
ATOM   2651  HG  CYS A 180      -5.814   9.731   2.749  1.00 91.13           H
ATOM   2652  HN  CYS A 180      -7.906  10.092   4.333  1.00 91.13           H
ATOM   2653  N   ILE A 181      -8.200  10.847   7.009  1.00 90.90           N
ATOM   2654  CA  ILE A 181      -8.758  11.696   8.048  1.00 90.90           C
ATOM   2655  C   ILE A 181      -8.442  11.091   9.418  1.00 90.90           C
ATOM   2656  O   ILE A 181      -7.980  11.791  10.318  1.00 90.90           O
ATOM   2657  HA  ILE A 181      -8.265  12.666   7.977  1.00 90.90           H
ATOM   2658  CB  ILE A 181     -10.251  11.927   7.808  1.00 90.90           C
ATOM   2659  HB  ILE A 181     -10.719  10.963   7.613  1.00 90.90           H
ATOM   2660  CG1 ILE A 181     -10.478  12.798   6.571  1.00 90.90           C
ATOM   2661 1HG1 ILE A 181     -10.094  13.802   6.753  1.00 90.90           H
ATOM   2662 2HG1 ILE A 181      -9.920  12.392   5.727  1.00 90.90           H
ATOM   2663  CG2 ILE A 181     -10.922  12.512   9.052  1.00 90.90           C
ATOM   2664 1HG2 ILE A 181     -10.806  11.821   9.886  1.00 90.90           H
ATOM   2665 2HG2 ILE A 181     -10.457  13.465   9.302  1.00 90.90           H
ATOM   2666 3HG2 ILE A 181     -11.983  12.667   8.853  1.00 90.90           H
ATOM   2667  CD1 ILE A 181     -11.965  12.872   6.217  1.00 90.90           C
ATOM   2668 1HD1 ILE A 181     -12.340  11.869   6.012  1.00 90.90           H
ATOM   2669 2HD1 ILE A 181     -12.516  13.301   7.053  1.00 90.90           H
ATOM   2670 3HD1 ILE A 181     -12.098  13.497   5.334  1.00 90.90           H
ATOM   2671  HN  ILE A 181      -8.857  10.532   6.324  1.00 90.90           H
ATOM   2672  N   PRO A 182      -8.685   9.786   9.600  1.00 92.74           N
ATOM   2673  CA  PRO A 182      -8.440   9.147  10.896  1.00 92.74           C
ATOM   2674  C   PRO A 182      -7.029   9.396  11.404  1.00 92.74           C
ATOM   2675  O   PRO A 182      -6.835   9.713  12.577  1.00 92.74           O
ATOM   2676  HA  PRO A 182      -9.096   9.574  11.654  1.00 92.74           H
ATOM   2677  CB  PRO A 182      -8.691   7.663  10.621  1.00 92.74           C
ATOM   2678 1HB  PRO A 182      -7.773   7.146  10.341  1.00 92.74           H
ATOM   2679 2HB  PRO A 182      -9.087   7.153  11.499  1.00 92.74           H
ATOM   2680  CG  PRO A 182      -9.698   7.681   9.478  1.00 92.74           C
ATOM   2681 1HG  PRO A 182      -9.714   6.735   8.937  1.00 92.74           H
ATOM   2682 2HG  PRO A 182     -10.714   7.845   9.836  1.00 92.74           H
ATOM   2683  CD  PRO A 182      -9.206   8.827   8.609  1.00 92.74           C
ATOM   2684 1HD  PRO A 182      -8.429   8.505   7.916  1.00 92.74           H
ATOM   2685 2HD  PRO A 182     -10.009   9.253   8.008  1.00 92.74           H
ATOM   2686  N   GLU A 183      -6.073   9.245  10.500  1.00 89.72           N
ATOM   2687  CA  GLU A 183      -4.672   9.382  10.861  1.00 89.72           C
ATOM   2688  C   GLU A 183      -4.390  10.801  11.359  1.00 89.72           C
ATOM   2689  O   GLU A 183      -3.659  10.988  12.331  1.00 89.72           O
ATOM   2690  HA  GLU A 183      -4.510   8.668  11.668  1.00 89.72           H
ATOM   2691  CB  GLU A 183      -3.764   9.023   9.684  1.00 89.72           C
ATOM   2692 1HB  GLU A 183      -4.246   9.310   8.748  1.00 89.72           H
ATOM   2693 2HB  GLU A 183      -2.785   9.481   9.822  1.00 89.72           H
ATOM   2694  CG  GLU A 183      -3.528   7.513   9.614  1.00 89.72           C
ATOM   2695 1HG  GLU A 183      -2.794   7.292   8.839  1.00 89.72           H
ATOM   2696 2HG  GLU A 183      -3.110   7.163  10.558  1.00 89.72           H
ATOM   2697  CD  GLU A 183      -4.831   6.768   9.318  1.00 89.72           C
ATOM   2698  OE1 GLU A 183      -4.896   5.573   9.681  1.00 89.72           O
ATOM   2699  OE2 GLU A 183      -5.731   7.408   8.734  1.00 89.72           O
ATOM   2700  HN  GLU A 183      -6.242   9.032   9.537  1.00 89.72           H
ATOM   2701  N   ILE A 184      -4.984  11.765  10.671  1.00 90.93           N
ATOM   2702  CA  ILE A 184      -4.738  13.164  10.977  1.00 90.93           C
ATOM   2703  C   ILE A 184      -5.187  13.455  12.410  1.00 90.93           C
ATOM   2704  O   ILE A 184      -4.536  14.214  13.126  1.00 90.93           O
ATOM   2705  HA  ILE A 184      -3.662  13.328  10.912  1.00 90.93           H
ATOM   2706  CB  ILE A 184      -5.396  14.065   9.930  1.00 90.93           C
ATOM   2707  HB  ILE A 184      -6.445  13.780   9.846  1.00 90.93           H
ATOM   2708  CG1 ILE A 184      -4.761  13.861   8.553  1.00 90.93           C
ATOM   2709 1HG1 ILE A 184      -3.752  14.273   8.550  1.00 90.93           H
ATOM   2710 2HG1 ILE A 184      -4.671  12.795   8.344  1.00 90.93           H
ATOM   2711  CG2 ILE A 184      -5.360  15.531  10.367  1.00 90.93           C
ATOM   2712 1HG2 ILE A 184      -5.894  15.642  11.311  1.00 90.93           H
ATOM   2713 2HG2 ILE A 184      -4.324  15.845  10.497  1.00 90.93           H
ATOM   2714 3HG2 ILE A 184      -5.834  16.149   9.606  1.00 90.93           H
ATOM   2715  CD1 ILE A 184      -5.595  14.532   7.460  1.00 90.93           C
ATOM   2716 1HD1 ILE A 184      -6.596  14.101   7.450  1.00 90.93           H
ATOM   2717 2HD1 ILE A 184      -5.662  15.602   7.659  1.00 90.93           H
ATOM   2718 3HD1 ILE A 184      -5.121  14.372   6.492  1.00 90.93           H
ATOM   2719  HN  ILE A 184      -5.623  11.603   9.919  1.00 90.93           H
ATOM   2720  N   LEU A 185      -6.298  12.837  12.785  1.00 91.33           N
ATOM   2721  CA  LEU A 185      -6.953  13.172  14.038  1.00 91.33           C
ATOM   2722  C   LEU A 185      -6.196  12.518  15.195  1.00 91.33           C
ATOM   2723  O   LEU A 185      -5.871  13.178  16.181  1.00 91.33           O
ATOM   2724  HA  LEU A 185      -6.899  14.254  14.157  1.00 91.33           H
ATOM   2725  CB  LEU A 185      -8.436  12.797  13.984  1.00 91.33           C
ATOM   2726 1HB  LEU A 185      -8.514  11.746  13.704  1.00 91.33           H
ATOM   2727 2HB  LEU A 185      -8.851  12.891  14.987  1.00 91.33           H
ATOM   2728  CG  LEU A 185      -9.300  13.617  13.024  1.00 91.33           C
ATOM   2729  HG  LEU A 185      -8.901  13.496  12.017  1.00 91.33           H
ATOM   2730  CD1 LEU A 185     -10.740  13.099  13.005  1.00 91.33           C
ATOM   2731 1HD1 LEU A 185     -10.748  12.059  12.680  1.00 91.33           H
ATOM   2732 2HD1 LEU A 185     -11.165  13.170  14.006  1.00 91.33           H
ATOM   2733 3HD1 LEU A 185     -11.333  13.700  12.315  1.00 91.33           H
ATOM   2734  CD2 LEU A 185      -9.231  15.107  13.362  1.00 91.33           C
ATOM   2735 1HD2 LEU A 185      -9.590  15.266  14.379  1.00 91.33           H
ATOM   2736 2HD2 LEU A 185      -8.200  15.450  13.283  1.00 91.33           H
ATOM   2737 3HD2 LEU A 185      -9.855  15.667  12.665  1.00 91.33           H
ATOM   2738  HN  LEU A 185      -6.748  12.122  12.250  1.00 91.33           H
ATOM   2739  N   TYR A 186      -5.936  11.228  15.037  1.00 91.54           N
ATOM   2740  CA  TYR A 186      -5.636  10.380  16.178  1.00 91.54           C
ATOM   2741  C   TYR A 186      -4.153  10.005  16.207  1.00 91.54           C
ATOM   2742  O   TYR A 186      -3.700   9.319  17.122  1.00 91.54           O
ATOM   2743  HA  TYR A 186      -5.880  10.935  17.083  1.00 91.54           H
ATOM   2744  CB  TYR A 186      -6.467   9.109  15.989  1.00 91.54           C
ATOM   2745 1HB  TYR A 186      -6.112   8.583  15.104  1.00 91.54           H
ATOM   2746 2HB  TYR A 186      -6.302   8.449  16.841  1.00 91.54           H
ATOM   2747  CG  TYR A 186      -7.969   9.364  15.844  1.00 91.54           C
ATOM   2748  CD1 TYR A 186      -8.618  10.190  16.739  1.00 91.54           C
ATOM   2749  HD1 TYR A 186      -8.061  10.660  17.549  1.00 91.54           H
ATOM   2750  CD2 TYR A 186      -8.674   8.768  14.818  1.00 91.54           C
ATOM   2751  HD2 TYR A 186      -8.161   8.116  14.111  1.00 91.54           H
ATOM   2752  CE1 TYR A 186     -10.032  10.430  16.603  1.00 91.54           C
ATOM   2753  HE1 TYR A 186     -10.557  11.080  17.303  1.00 91.54           H
ATOM   2754  CE2 TYR A 186     -10.087   9.008  14.682  1.00 91.54           C
ATOM   2755  HE2 TYR A 186     -10.656   8.544  13.876  1.00 91.54           H
ATOM   2756  CZ  TYR A 186     -10.696   9.827  15.581  1.00 91.54           C
ATOM   2757  OH  TYR A 186     -12.031  10.054  15.452  1.00 91.54           O
ATOM   2758  HH  TYR A 186     -12.396   9.521  14.688  1.00 91.54           H
ATOM   2759  HN  TYR A 186      -5.929  10.764  14.151  1.00 91.54           H
ATOM   2760  N   SER A 187      -3.437  10.472  15.194  1.00 92.38           N
ATOM   2761  CA  SER A 187      -1.988  10.365  15.190  1.00 92.38           C
ATOM   2762  C   SER A 187      -1.390  11.324  16.221  1.00 92.38           C
ATOM   2763  O   SER A 187      -1.617  12.531  16.157  1.00 92.38           O
ATOM   2764  HA  SER A 187      -1.774   9.331  15.459  1.00 92.38           H
ATOM   2765  CB  SER A 187      -1.419  10.658  13.800  1.00 92.38           C
ATOM   2766 1HB  SER A 187      -1.704  11.665  13.496  1.00 92.38           H
ATOM   2767 2HB  SER A 187      -0.330  10.634  13.842  1.00 92.38           H
ATOM   2768  OG  SER A 187      -1.875   9.721  12.828  1.00 92.38           O
ATOM   2769  HG  SER A 187      -2.434  10.186  12.141  1.00 92.38           H
ATOM   2770  HN  SER A 187      -3.831  10.915  14.389  1.00 92.38           H
ATOM   2771  N   GLN A 188      -0.637  10.750  17.148  1.00 85.17           N
ATOM   2772  CA  GLN A 188       0.122  11.548  18.096  1.00 85.17           C
ATOM   2773  C   GLN A 188       1.366  10.786  18.556  1.00 85.17           C
ATOM   2774  O   GLN A 188       1.511   9.598  18.272  1.00 85.17           O
ATOM   2775  HA  GLN A 188       0.417  12.444  17.549  1.00 85.17           H
ATOM   2776  CB  GLN A 188      -0.745  11.954  19.289  1.00 85.17           C
ATOM   2777 1HB  GLN A 188      -0.165  12.575  19.971  1.00 85.17           H
ATOM   2778 2HB  GLN A 188      -1.585  12.557  18.945  1.00 85.17           H
ATOM   2779  CG  GLN A 188      -1.265  10.721  20.033  1.00 85.17           C
ATOM   2780 1HG  GLN A 188      -1.778  10.060  19.334  1.00 85.17           H
ATOM   2781 2HG  GLN A 188      -0.427  10.161  20.446  1.00 85.17           H
ATOM   2782  CD  GLN A 188      -2.221  11.123  21.158  1.00 85.17           C
ATOM   2783  OE1 GLN A 188      -2.551  12.283  21.343  1.00 85.17           O
ATOM   2784  NE2 GLN A 188      -2.646  10.102  21.897  1.00 85.17           N
ATOM   2785 1HE2 GLN A 188      -2.337   9.173  21.691  1.00 85.17           H
ATOM   2786 2HE2 GLN A 188      -3.275  10.263  22.657  1.00 85.17           H
ATOM   2787  HN  GLN A 188      -0.541   9.760  17.257  1.00 85.17           H
ATOM   2788  N   ILE A 189       2.233  11.501  19.258  1.00 89.86           N
ATOM   2789  CA  ILE A 189       3.390  10.877  19.876  1.00 89.86           C
ATOM   2790  C   ILE A 189       2.997  10.333  21.251  1.00 89.86           C
ATOM   2791  O   ILE A 189       2.528  11.080  22.108  1.00 89.86           O
ATOM   2792  HA  ILE A 189       3.686  10.039  19.245  1.00 89.86           H
ATOM   2793  CB  ILE A 189       4.568  11.853  19.915  1.00 89.86           C
ATOM   2794  HB  ILE A 189       4.264  12.733  20.481  1.00 89.86           H
ATOM   2795  CG1 ILE A 189       4.936  12.325  18.507  1.00 89.86           C
ATOM   2796 1HG1 ILE A 189       5.311  11.483  17.924  1.00 89.86           H
ATOM   2797 2HG1 ILE A 189       4.045  12.692  17.999  1.00 89.86           H
ATOM   2798  CG2 ILE A 189       5.765  11.239  20.645  1.00 89.86           C
ATOM   2799 1HG2 ILE A 189       5.480  10.994  21.668  1.00 89.86           H
ATOM   2800 2HG2 ILE A 189       6.079  10.332  20.128  1.00 89.86           H
ATOM   2801 3HG2 ILE A 189       6.588  11.953  20.658  1.00 89.86           H
ATOM   2802  CD1 ILE A 189       5.993  13.429  18.558  1.00 89.86           C
ATOM   2803 1HD1 ILE A 189       5.605  14.278  19.121  1.00 89.86           H
ATOM   2804 2HD1 ILE A 189       6.892  13.050  19.045  1.00 89.86           H
ATOM   2805 3HD1 ILE A 189       6.237  13.746  17.544  1.00 89.86           H
ATOM   2806  HN  ILE A 189       2.154  12.487  19.407  1.00 89.86           H
ATOM   2807  N   LYS A 190       3.203   9.034  21.419  1.00 84.84           N
ATOM   2808  CA  LYS A 190       3.035   8.413  22.722  1.00 84.84           C
ATOM   2809  C   LYS A 190       4.411   8.082  23.304  1.00 84.84           C
ATOM   2810  O   LYS A 190       5.266   7.530  22.613  1.00 84.84           O
ATOM   2811  HA  LYS A 190       2.551   9.141  23.372  1.00 84.84           H
ATOM   2812  CB  LYS A 190       2.103   7.204  22.622  1.00 84.84           C
ATOM   2813 1HB  LYS A 190       1.162   7.502  22.159  1.00 84.84           H
ATOM   2814 2HB  LYS A 190       2.549   6.447  21.977  1.00 84.84           H
ATOM   2815  CG  LYS A 190       1.830   6.607  24.004  1.00 84.84           C
ATOM   2816 1HG  LYS A 190       2.772   6.321  24.473  1.00 84.84           H
ATOM   2817 2HG  LYS A 190       1.371   7.359  24.645  1.00 84.84           H
ATOM   2818  CD  LYS A 190       0.913   5.386  23.903  1.00 84.84           C
ATOM   2819 1HD  LYS A 190      -0.062   5.691  23.523  1.00 84.84           H
ATOM   2820 2HD  LYS A 190       1.326   4.675  23.188  1.00 84.84           H
ATOM   2821  CE  LYS A 190       0.747   4.711  25.266  1.00 84.84           C
ATOM   2822 1HE  LYS A 190       1.711   4.657  25.772  1.00 84.84           H
ATOM   2823 2HE  LYS A 190       0.089   5.309  25.897  1.00 84.84           H
ATOM   2824  NZ  LYS A 190       0.188   3.350  25.105  1.00 84.84           N
ATOM   2825 1HZ  LYS A 190       0.118   2.904  26.013  1.00 84.84           H
ATOM   2826 2HZ  LYS A 190      -0.734   3.411  24.687  1.00 84.84           H
ATOM   2827 3HZ  LYS A 190       0.796   2.803  24.506  1.00 84.84           H
ATOM   2828  HN  LYS A 190       3.478   8.412  20.686  1.00 84.84           H
ATOM   2829  N   GLU A 191       4.582   8.433  24.571  1.00 75.01           N
ATOM   2830  CA  GLU A 191       5.780   8.051  25.298  1.00 75.01           C
ATOM   2831  C   GLU A 191       5.503   6.823  26.169  1.00 75.01           C
ATOM   2832  O   GLU A 191       4.594   6.838  26.997  1.00 75.01           O
ATOM   2833  HA  GLU A 191       6.516   7.804  24.534  1.00 75.01           H
ATOM   2834  CB  GLU A 191       6.304   9.214  26.142  1.00 75.01           C
ATOM   2835 1HB  GLU A 191       6.398  10.105  25.521  1.00 75.01           H
ATOM   2836 2HB  GLU A 191       5.659   9.359  27.009  1.00 75.01           H
ATOM   2837  CG  GLU A 191       7.699   8.910  26.690  1.00 75.01           C
ATOM   2838 1HG  GLU A 191       7.650   8.059  27.369  1.00 75.01           H
ATOM   2839 2HG  GLU A 191       8.361   8.626  25.872  1.00 75.01           H
ATOM   2840  CD  GLU A 191       8.277  10.122  27.423  1.00 75.01           C
ATOM   2841  OE1 GLU A 191       9.408   9.987  27.938  1.00 75.01           O
ATOM   2842  OE2 GLU A 191       7.575  11.155  27.452  1.00 75.01           O
ATOM   2843  HN  GLU A 191       3.921   8.968  25.097  1.00 75.01           H
ATOM   2844  N   GLU A 192       6.303   5.790  25.951  1.00 74.23           N
ATOM   2845  CA  GLU A 192       6.152   4.555  26.700  1.00 74.23           C
ATOM   2846  C   GLU A 192       7.523   4.002  27.095  1.00 74.23           C
ATOM   2847  O   GLU A 192       8.371   3.765  26.236  1.00 74.23           O
ATOM   2848  HA  GLU A 192       5.591   4.826  27.595  1.00 74.23           H
ATOM   2849  CB  GLU A 192       5.354   3.523  25.901  1.00 74.23           C
ATOM   2850 1HB  GLU A 192       4.382   3.938  25.632  1.00 74.23           H
ATOM   2851 2HB  GLU A 192       5.936   3.195  25.040  1.00 74.23           H
ATOM   2852  CG  GLU A 192       5.082   2.272  26.739  1.00 74.23           C
ATOM   2853 1HG  GLU A 192       5.847   1.522  26.538  1.00 74.23           H
ATOM   2854 2HG  GLU A 192       5.147   2.518  27.799  1.00 74.23           H
ATOM   2855  CD  GLU A 192       3.700   1.693  26.428  1.00 74.23           C
ATOM   2856  OE1 GLU A 192       3.220   0.892  27.259  1.00 74.23           O
ATOM   2857  OE2 GLU A 192       3.155   2.065  25.366  1.00 74.23           O
ATOM   2858  HN  GLU A 192       7.043   5.788  25.277  1.00 74.23           H
ATOM   2859  N   SER A 193       7.697   3.812  28.394  1.00 73.17           N
ATOM   2860  CA  SER A 193       8.938   3.259  28.910  1.00 73.17           C
ATOM   2861  C   SER A 193      10.122   4.111  28.447  1.00 73.17           C
ATOM   2862  O   SER A 193      11.202   3.586  28.181  1.00 73.17           O
ATOM   2863  HA  SER A 193       8.842   3.296  29.995  1.00 73.17           H
ATOM   2864  CB  SER A 193       9.122   1.808  28.464  1.00 73.17           C
ATOM   2865 1HB  SER A 193       9.260   1.775  27.383  1.00 73.17           H
ATOM   2866 2HB  SER A 193      10.029   1.403  28.913  1.00 73.17           H
ATOM   2867  OG  SER A 193       8.010   0.993  28.825  1.00 73.17           O
ATOM   2868  HG  SER A 193       8.115   0.078  28.435  1.00 73.17           H
ATOM   2869  HN  SER A 193       7.010   4.028  29.088  1.00 73.17           H
ATOM   2870  N   GLY A 194       9.879   5.411  28.366  1.00 81.57           N
ATOM   2871  CA  GLY A 194      10.934   6.349  28.022  1.00 81.57           C
ATOM   2872  C   GLY A 194      11.226   6.319  26.520  1.00 81.57           C
ATOM   2873  O   GLY A 194      12.175   6.948  26.056  1.00 81.57           O
ATOM   2874 1HA  GLY A 194      10.640   7.356  28.318  1.00 81.57           H
ATOM   2875 2HA  GLY A 194      11.839   6.105  28.577  1.00 81.57           H
ATOM   2876  HN  GLY A 194       8.983   5.824  28.531  1.00 81.57           H
ATOM   2877  N   ILE A 195      10.392   5.580  25.802  1.00 79.19           N
ATOM   2878  CA  ILE A 195      10.503   5.518  24.355  1.00 79.19           C
ATOM   2879  C   ILE A 195       9.359   6.315  23.725  1.00 79.19           C
ATOM   2880  O   ILE A 195       8.190   6.058  24.008  1.00 79.19           O
ATOM   2881  HA  ILE A 195      11.446   5.991  24.079  1.00 79.19           H
ATOM   2882  CB  ILE A 195      10.572   4.064  23.885  1.00 79.19           C
ATOM   2883  HB  ILE A 195       9.662   3.557  24.207  1.00 79.19           H
ATOM   2884  CG1 ILE A 195      11.750   3.333  24.534  1.00 79.19           C
ATOM   2885 1HG1 ILE A 195      12.684   3.818  24.250  1.00 79.19           H
ATOM   2886 2HG1 ILE A 195      11.672   3.401  25.619  1.00 79.19           H
ATOM   2887  CG2 ILE A 195      10.618   3.982  22.358  1.00 79.19           C
ATOM   2888 1HG2 ILE A 195       9.721   4.442  21.943  1.00 79.19           H
ATOM   2889 2HG2 ILE A 195      11.499   4.510  21.992  1.00 79.19           H
ATOM   2890 3HG2 ILE A 195      10.666   2.938  22.051  1.00 79.19           H
ATOM   2891  CD1 ILE A 195      11.783   1.863  24.111  1.00 79.19           C
ATOM   2892 1HD1 ILE A 195      10.857   1.376  24.417  1.00 79.19           H
ATOM   2893 2HD1 ILE A 195      11.885   1.799  23.027  1.00 79.19           H
ATOM   2894 3HD1 ILE A 195      12.629   1.367  24.586  1.00 79.19           H
ATOM   2895  HN  ILE A 195       9.652   5.033  26.193  1.00 79.19           H
ATOM   2896  N   ALA A 196       9.736   7.265  22.882  1.00 90.56           N
ATOM   2897  CA  ALA A 196       8.756   8.029  22.129  1.00 90.56           C
ATOM   2898  C   ALA A 196       8.317   7.221  20.906  1.00 90.56           C
ATOM   2899  O   ALA A 196       9.150   6.780  20.116  1.00 90.56           O
ATOM   2900  HA  ALA A 196       7.894   8.191  22.775  1.00 90.56           H
ATOM   2901  CB  ALA A 196       9.350   9.386  21.748  1.00 90.56           C
ATOM   2902 1HB  ALA A 196       9.619   9.932  22.653  1.00 90.56           H
ATOM   2903 2HB  ALA A 196      10.240   9.235  21.137  1.00 90.56           H
ATOM   2904 3HB  ALA A 196       8.615   9.959  21.183  1.00 90.56           H
ATOM   2905  HN  ALA A 196      10.689   7.514  22.710  1.00 90.56           H
ATOM   2906  N   ILE A 197       7.008   7.052  20.787  1.00 86.73           N
ATOM   2907  CA  ILE A 197       6.449   6.279  19.691  1.00 86.73           C
ATOM   2908  C   ILE A 197       5.402   7.121  18.960  1.00 86.73           C
ATOM   2909  O   ILE A 197       4.500   7.677  19.585  1.00 86.73           O
ATOM   2910  HA  ILE A 197       7.262   6.060  18.998  1.00 86.73           H
ATOM   2911  CB  ILE A 197       5.915   4.938  20.199  1.00 86.73           C
ATOM   2912  HB  ILE A 197       5.135   5.138  20.934  1.00 86.73           H
ATOM   2913  CG1 ILE A 197       7.013   4.144  20.909  1.00 86.73           C
ATOM   2914 1HG1 ILE A 197       7.818   3.923  20.208  1.00 86.73           H
ATOM   2915 2HG1 ILE A 197       7.443   4.746  21.709  1.00 86.73           H
ATOM   2916  CG2 ILE A 197       5.271   4.139  19.064  1.00 86.73           C
ATOM   2917 1HG2 ILE A 197       4.443   4.708  18.643  1.00 86.73           H
ATOM   2918 2HG2 ILE A 197       6.013   3.948  18.288  1.00 86.73           H
ATOM   2919 3HG2 ILE A 197       4.900   3.191  19.453  1.00 86.73           H
ATOM   2920  CD1 ILE A 197       6.460   2.839  21.486  1.00 86.73           C
ATOM   2921 1HD1 ILE A 197       5.672   3.065  22.205  1.00 86.73           H
ATOM   2922 2HD1 ILE A 197       6.052   2.229  20.680  1.00 86.73           H
ATOM   2923 3HD1 ILE A 197       7.261   2.294  21.985  1.00 86.73           H
ATOM   2924  HN  ILE A 197       6.335   7.432  21.422  1.00 86.73           H
ATOM   2925  N   CYS A 198       5.557   7.189  17.646  1.00 92.46           N
ATOM   2926  CA  CYS A 198       4.515   7.743  16.798  1.00 92.46           C
ATOM   2927  C   CYS A 198       3.476   6.650  16.536  1.00 92.46           C
ATOM   2928  O   CYS A 198       3.746   5.693  15.813  1.00 92.46           O
ATOM   2929  HA  CYS A 198       4.072   8.574  17.347  1.00 92.46           H
ATOM   2930  CB  CYS A 198       5.086   8.310  15.496  1.00 92.46           C
ATOM   2931 1HB  CYS A 198       5.698   9.186  15.710  1.00 92.46           H
ATOM   2932 2HB  CYS A 198       5.738   7.574  15.025  1.00 92.46           H
ATOM   2933  SG  CYS A 198       3.725   8.760  14.359  1.00 92.46           S
ATOM   2934  HN  CYS A 198       6.373   6.875  17.161  1.00 92.46           H
ATOM   2935  N   THR A 199       2.310   6.830  17.140  1.00 90.43           N
ATOM   2936  CA  THR A 199       1.234   5.866  16.990  1.00 90.43           C
ATOM   2937  C   THR A 199      -0.118   6.581  16.928  1.00 90.43           C
ATOM   2938  O   THR A 199      -0.210   7.769  17.232  1.00 90.43           O
ATOM   2939  HA  THR A 199       1.366   5.348  16.040  1.00 90.43           H
ATOM   2940  CB  THR A 199       1.337   4.860  18.138  1.00 90.43           C
ATOM   2941  HB  THR A 199       2.367   4.532  18.277  1.00 90.43           H
ATOM   2942  OG1 THR A 199       0.408   3.837  17.788  1.00 90.43           O
ATOM   2943  HG1 THR A 199       0.588   3.013  18.325  1.00 90.43           H
ATOM   2944  CG2 THR A 199       0.797   5.418  19.456  1.00 90.43           C
ATOM   2945 1HG2 THR A 199      -0.253   5.684  19.336  1.00 90.43           H
ATOM   2946 2HG2 THR A 199       1.367   6.305  19.735  1.00 90.43           H
ATOM   2947 3HG2 THR A 199       0.894   4.664  20.237  1.00 90.43           H
ATOM   2948  HN  THR A 199       2.097   7.615  17.721  1.00 90.43           H
ATOM   2949  N   MET A 200      -1.132   5.826  16.531  1.00 89.22           N
ATOM   2950  CA  MET A 200      -2.504   6.284  16.671  1.00 89.22           C
ATOM   2951  C   MET A 200      -3.051   5.961  18.062  1.00 89.22           C
ATOM   2952  O   MET A 200      -2.884   4.846  18.555  1.00 89.22           O
ATOM   2953  HA  MET A 200      -2.469   7.364  16.529  1.00 89.22           H
ATOM   2954  CB  MET A 200      -3.377   5.611  15.610  1.00 89.22           C
ATOM   2955 1HB  MET A 200      -3.296   4.528  15.700  1.00 89.22           H
ATOM   2956 2HB  MET A 200      -4.423   5.868  15.778  1.00 89.22           H
ATOM   2957  CG  MET A 200      -2.961   6.044  14.202  1.00 89.22           C
ATOM   2958 1HG  MET A 200      -2.935   7.132  14.140  1.00 89.22           H
ATOM   2959 2HG  MET A 200      -1.954   5.688  13.986  1.00 89.22           H
ATOM   2960  SD  MET A 200      -4.108   5.392  12.999  1.00 89.22           S
ATOM   2961  CE  MET A 200      -5.562   6.343  13.410  1.00 89.22           C
ATOM   2962 1HE  MET A 200      -5.845   6.146  14.444  1.00 89.22           H
ATOM   2963 2HE  MET A 200      -5.348   7.405  13.288  1.00 89.22           H
ATOM   2964 3HE  MET A 200      -6.380   6.060  12.749  1.00 89.22           H
ATOM   2965  HN  MET A 200      -1.029   4.920  16.122  1.00 89.22           H
ATOM   2966  N   VAL A 201      -3.694   6.955  18.657  1.00 91.46           N
ATOM   2967  CA  VAL A 201      -4.385   6.752  19.918  1.00 91.46           C
ATOM   2968  C   VAL A 201      -5.851   7.162  19.764  1.00 91.46           C
ATOM   2969  O   VAL A 201      -6.146   8.305  19.417  1.00 91.46           O
ATOM   2970  HA  VAL A 201      -4.341   5.688  20.150  1.00 91.46           H
ATOM   2971  CB  VAL A 201      -3.666   7.510  21.037  1.00 91.46           C
ATOM   2972  HB  VAL A 201      -3.744   8.576  20.823  1.00 91.46           H
ATOM   2973  CG1 VAL A 201      -4.333   7.252  22.390  1.00 91.46           C
ATOM   2974 1HG1 VAL A 201      -5.370   7.585  22.353  1.00 91.46           H
ATOM   2975 2HG1 VAL A 201      -4.301   6.186  22.613  1.00 91.46           H
ATOM   2976 3HG1 VAL A 201      -3.802   7.803  23.166  1.00 91.46           H
ATOM   2977  CG2 VAL A 201      -2.181   7.146  21.079  1.00 91.46           C
ATOM   2978 1HG2 VAL A 201      -2.074   6.076  21.258  1.00 91.46           H
ATOM   2979 2HG2 VAL A 201      -1.716   7.403  20.127  1.00 91.46           H
ATOM   2980 3HG2 VAL A 201      -1.694   7.698  21.883  1.00 91.46           H
ATOM   2981  HN  VAL A 201      -3.747   7.884  18.291  1.00 91.46           H
ATOM   2982  N   TYR A 202      -6.730   6.208  20.030  1.00 91.56           N
ATOM   2983  CA  TYR A 202      -8.148   6.405  19.779  1.00 91.56           C
ATOM   2984  C   TYR A 202      -8.861   6.912  21.034  1.00 91.56           C
ATOM   2985  O   TYR A 202      -8.522   6.517  22.148  1.00 91.56           O
ATOM   2986  HA  TYR A 202      -8.249   7.148  18.988  1.00 91.56           H
ATOM   2987  CB  TYR A 202      -8.707   5.030  19.410  1.00 91.56           C
ATOM   2988 1HB  TYR A 202      -8.504   4.336  20.226  1.00 91.56           H
ATOM   2989 2HB  TYR A 202      -9.790   5.102  19.316  1.00 91.56           H
ATOM   2990  CG  TYR A 202      -8.134   4.453  18.114  1.00 91.56           C
ATOM   2991  CD1 TYR A 202      -8.718   4.763  16.903  1.00 91.56           C
ATOM   2992  HD1 TYR A 202      -9.587   5.420  16.870  1.00 91.56           H
ATOM   2993  CD2 TYR A 202      -7.033   3.622  18.157  1.00 91.56           C
ATOM   2994  HD2 TYR A 202      -6.571   3.376  19.113  1.00 91.56           H
ATOM   2995  CE1 TYR A 202      -8.178   4.220  15.683  1.00 91.56           C
ATOM   2996  HE1 TYR A 202      -8.630   4.457  14.720  1.00 91.56           H
ATOM   2997  CE2 TYR A 202      -6.493   3.078  16.937  1.00 91.56           C
ATOM   2998  HE2 TYR A 202      -5.624   2.421  16.956  1.00 91.56           H
ATOM   2999  CZ  TYR A 202      -7.093   3.405  15.761  1.00 91.56           C
ATOM   3000  OH  TYR A 202      -6.583   2.892  14.609  1.00 91.56           O
ATOM   3001  HH  TYR A 202      -7.074   3.265  13.821  1.00 91.56           H
ATOM   3002  HN  TYR A 202      -6.489   5.315  20.410  1.00 91.56           H
ATOM   3003  N   PRO A 203      -9.859   7.794  20.878  1.00 85.77           N
ATOM   3004  CA  PRO A 203     -10.601   8.305  22.033  1.00 85.77           C
ATOM   3005  C   PRO A 203     -11.149   7.189  22.907  1.00 85.77           C
ATOM   3006  O   PRO A 203     -11.483   6.114  22.410  1.00 85.77           O
ATOM   3007  HA  PRO A 203      -9.937   8.876  22.682  1.00 85.77           H
ATOM   3008  CB  PRO A 203     -11.722   9.136  21.404  1.00 85.77           C
ATOM   3009 1HB  PRO A 203     -12.624   8.543  21.252  1.00 85.77           H
ATOM   3010 2HB  PRO A 203     -11.998   9.980  22.035  1.00 85.77           H
ATOM   3011  CG  PRO A 203     -11.121   9.595  20.081  1.00 85.77           C
ATOM   3012 1HG  PRO A 203     -11.890   9.892  19.368  1.00 85.77           H
ATOM   3013 2HG  PRO A 203     -10.472  10.462  20.210  1.00 85.77           H
ATOM   3014  CD  PRO A 203     -10.351   8.370  19.614  1.00 85.77           C
ATOM   3015 1HD  PRO A 203     -10.992   7.670  19.078  1.00 85.77           H
ATOM   3016 2HD  PRO A 203      -9.538   8.636  18.938  1.00 85.77           H
ATOM   3017  N   SER A 204     -11.227   7.476  24.198  1.00 76.97           N
ATOM   3018  CA  SER A 204     -11.453   6.433  25.184  1.00 76.97           C
ATOM   3019  C   SER A 204     -12.826   5.795  24.967  1.00 76.97           C
ATOM   3020  O   SER A 204     -12.980   4.582  25.102  1.00 76.97           O
ATOM   3021  HA  SER A 204     -10.661   5.702  25.017  1.00 76.97           H
ATOM   3022  CB  SER A 204     -11.343   6.986  26.606  1.00 76.97           C
ATOM   3023 1HB  SER A 204     -11.635   6.215  27.319  1.00 76.97           H
ATOM   3024 2HB  SER A 204     -10.304   7.238  26.818  1.00 76.97           H
ATOM   3025  OG  SER A 204     -12.158   8.139  26.795  1.00 76.97           O
ATOM   3026  HG  SER A 204     -13.104   7.865  26.968  1.00 76.97           H
ATOM   3027  HN  SER A 204     -11.140   8.399  24.572  1.00 76.97           H
ATOM   3028  N   ASP A 205     -13.790   6.641  24.634  1.00 71.86           N
ATOM   3029  CA  ASP A 205     -15.189   6.283  24.792  1.00 71.86           C
ATOM   3030  C   ASP A 205     -15.512   5.092  23.888  1.00 71.86           C
ATOM   3031  O   ASP A 205     -16.044   4.084  24.349  1.00 71.86           O
ATOM   3032  HA  ASP A 205     -15.306   6.046  25.850  1.00 71.86           H
ATOM   3033  CB  ASP A 205     -16.104   7.442  24.392  1.00 71.86           C
ATOM   3034 1HB  ASP A 205     -15.846   7.784  23.390  1.00 71.86           H
ATOM   3035 2HB  ASP A 205     -17.138   7.098  24.356  1.00 71.86           H
ATOM   3036  CG  ASP A 205     -15.981   8.604  25.380  1.00 71.86           C
ATOM   3037  OD1 ASP A 205     -15.420   8.364  26.471  1.00 71.86           O
ATOM   3038  OD2 ASP A 205     -16.450   9.705  25.022  1.00 71.86           O
ATOM   3039  HN  ASP A 205     -13.628   7.556  24.262  1.00 71.86           H
ATOM   3040  N   GLU A 206     -15.175   5.248  22.616  1.00 74.95           N
ATOM   3041  CA  GLU A 206     -15.485   4.227  21.629  1.00 74.95           C
ATOM   3042  C   GLU A 206     -14.207   3.758  20.931  1.00 74.95           C
ATOM   3043  O   GLU A 206     -14.236   3.385  19.760  1.00 74.95           O
ATOM   3044  HA  GLU A 206     -15.923   3.403  22.192  1.00 74.95           H
ATOM   3045  CB  GLU A 206     -16.508   4.739  20.613  1.00 74.95           C
ATOM   3046 1HB  GLU A 206     -16.163   5.682  20.188  1.00 74.95           H
ATOM   3047 2HB  GLU A 206     -16.695   3.972  19.862  1.00 74.95           H
ATOM   3048  CG  GLU A 206     -17.853   5.024  21.284  1.00 74.95           C
ATOM   3049 1HG  GLU A 206     -17.920   4.470  22.221  1.00 74.95           H
ATOM   3050 2HG  GLU A 206     -17.922   6.082  21.534  1.00 74.95           H
ATOM   3051  CD  GLU A 206     -19.015   4.633  20.370  1.00 74.95           C
ATOM   3052  OE1 GLU A 206     -19.953   3.989  20.888  1.00 74.95           O
ATOM   3053  OE2 GLU A 206     -18.940   4.987  19.173  1.00 74.95           O
ATOM   3054  HN  GLU A 206     -14.700   6.052  22.257  1.00 74.95           H
ATOM   3055  N   SER A 207     -13.115   3.791  21.681  1.00 87.48           N
ATOM   3056  CA  SER A 207     -11.806   3.524  21.110  1.00 87.48           C
ATOM   3057  C   SER A 207     -11.833   2.205  20.334  1.00 87.48           C
ATOM   3058  O   SER A 207     -11.312   2.124  19.223  1.00 87.48           O
ATOM   3059  HA  SER A 207     -11.609   4.359  20.438  1.00 87.48           H
ATOM   3060  CB  SER A 207     -10.729   3.479  22.196  1.00 87.48           C
ATOM   3061 1HB  SER A 207      -9.783   3.166  21.755  1.00 87.48           H
ATOM   3062 2HB  SER A 207     -10.578   4.481  22.598  1.00 87.48           H
ATOM   3063  OG  SER A 207     -11.076   2.590  23.255  1.00 87.48           O
ATOM   3064  HG  SER A 207     -10.493   2.761  24.049  1.00 87.48           H
ATOM   3065  HN  SER A 207     -13.115   3.996  22.660  1.00 87.48           H
ATOM   3066  N   THR A 208     -12.446   1.206  20.951  1.00 87.27           N
ATOM   3067  CA  THR A 208     -12.460  -0.130  20.379  1.00 87.27           C
ATOM   3068  C   THR A 208     -13.189  -0.127  19.034  1.00 87.27           C
ATOM   3069  O   THR A 208     -12.693  -0.682  18.054  1.00 87.27           O
ATOM   3070  HA  THR A 208     -11.430  -0.431  20.184  1.00 87.27           H
ATOM   3071  CB  THR A 208     -13.083  -1.078  21.406  1.00 87.27           C
ATOM   3072  HB  THR A 208     -14.145  -0.866  21.536  1.00 87.27           H
ATOM   3073  OG1 THR A 208     -12.276  -0.910  22.568  1.00 87.27           O
ATOM   3074  HG1 THR A 208     -11.331  -1.168  22.368  1.00 87.27           H
ATOM   3075  CG2 THR A 208     -12.898  -2.550  21.033  1.00 87.27           C
ATOM   3076 1HG2 THR A 208     -11.834  -2.777  20.969  1.00 87.27           H
ATOM   3077 2HG2 THR A 208     -13.370  -2.742  20.069  1.00 87.27           H
ATOM   3078 3HG2 THR A 208     -13.359  -3.178  21.795  1.00 87.27           H
ATOM   3079  HN  THR A 208     -12.926   1.297  21.823  1.00 87.27           H
ATOM   3080  N   LYS A 209     -14.353   0.504  19.030  1.00 83.09           N
ATOM   3081  CA  LYS A 209     -15.176   0.548  17.833  1.00 83.09           C
ATOM   3082  C   LYS A 209     -14.404   1.247  16.713  1.00 83.09           C
ATOM   3083  O   LYS A 209     -14.400   0.784  15.574  1.00 83.09           O
ATOM   3084  HA  LYS A 209     -15.368  -0.482  17.530  1.00 83.09           H
ATOM   3085  CB  LYS A 209     -16.532   1.189  18.138  1.00 83.09           C
ATOM   3086 1HB  LYS A 209     -16.382   2.155  18.620  1.00 83.09           H
ATOM   3087 2HB  LYS A 209     -17.067   1.377  17.207  1.00 83.09           H
ATOM   3088  CG  LYS A 209     -17.374   0.287  19.043  1.00 83.09           C
ATOM   3089 1HG  LYS A 209     -17.440  -0.710  18.608  1.00 83.09           H
ATOM   3090 2HG  LYS A 209     -16.886   0.181  20.012  1.00 83.09           H
ATOM   3091  CD  LYS A 209     -18.779   0.860  19.233  1.00 83.09           C
ATOM   3092 1HD  LYS A 209     -18.714   1.921  19.475  1.00 83.09           H
ATOM   3093 2HD  LYS A 209     -19.338   0.780  18.301  1.00 83.09           H
ATOM   3094  CE  LYS A 209     -19.526   0.123  20.347  1.00 83.09           C
ATOM   3095 1HE  LYS A 209     -19.806  -0.874  20.007  1.00 83.09           H
ATOM   3096 2HE  LYS A 209     -18.871  -0.007  21.208  1.00 83.09           H
ATOM   3097  NZ  LYS A 209     -20.736   0.875  20.746  1.00 83.09           N
ATOM   3098 1HZ  LYS A 209     -21.209   0.383  21.496  1.00 83.09           H
ATOM   3099 2HZ  LYS A 209     -20.469   1.800  21.065  1.00 83.09           H
ATOM   3100 3HZ  LYS A 209     -21.360   0.959  19.951  1.00 83.09           H
ATOM   3101  HN  LYS A 209     -14.735   0.979  19.823  1.00 83.09           H
ATOM   3102  N   LEU A 210     -13.768   2.351  17.076  1.00 89.42           N
ATOM   3103  CA  LEU A 210     -13.101   3.189  16.093  1.00 89.42           C
ATOM   3104  C   LEU A 210     -11.962   2.399  15.445  1.00 89.42           C
ATOM   3105  O   LEU A 210     -11.846   2.361  14.221  1.00 89.42           O
ATOM   3106  HA  LEU A 210     -13.833   3.434  15.323  1.00 89.42           H
ATOM   3107  CB  LEU A 210     -12.653   4.506  16.728  1.00 89.42           C
ATOM   3108 1HB  LEU A 210     -13.504   4.943  17.251  1.00 89.42           H
ATOM   3109 2HB  LEU A 210     -11.895   4.285  17.480  1.00 89.42           H
ATOM   3110  CG  LEU A 210     -12.087   5.555  15.768  1.00 89.42           C
ATOM   3111  HG  LEU A 210     -11.247   5.111  15.234  1.00 89.42           H
ATOM   3112  CD1 LEU A 210     -13.127   5.957  14.721  1.00 89.42           C
ATOM   3113 1HD1 LEU A 210     -13.422   5.080  14.145  1.00 89.42           H
ATOM   3114 2HD1 LEU A 210     -14.002   6.375  15.219  1.00 89.42           H
ATOM   3115 3HD1 LEU A 210     -12.699   6.704  14.051  1.00 89.42           H
ATOM   3116  CD2 LEU A 210     -11.547   6.765  16.534  1.00 89.42           C
ATOM   3117 1HD2 LEU A 210     -12.352   7.218  17.111  1.00 89.42           H
ATOM   3118 2HD2 LEU A 210     -10.753   6.443  17.207  1.00 89.42           H
ATOM   3119 3HD2 LEU A 210     -11.151   7.494  15.827  1.00 89.42           H
ATOM   3120  HN  LEU A 210     -13.704   2.675  18.020  1.00 89.42           H
ATOM   3121  N   LYS A 211     -11.150   1.788  16.296  1.00 93.81           N
ATOM   3122  CA  LYS A 211     -10.027   0.998  15.821  1.00 93.81           C
ATOM   3123  C   LYS A 211     -10.537  -0.085  14.869  1.00 93.81           C
ATOM   3124  O   LYS A 211     -10.013  -0.246  13.768  1.00 93.81           O
ATOM   3125  HA  LYS A 211      -9.370   1.665  15.264  1.00 93.81           H
ATOM   3126  CB  LYS A 211      -9.221   0.449  17.001  1.00 93.81           C
ATOM   3127 1HB  LYS A 211      -8.826   1.275  17.592  1.00 93.81           H
ATOM   3128 2HB  LYS A 211      -9.875  -0.127  17.656  1.00 93.81           H
ATOM   3129  CG  LYS A 211      -8.070  -0.434  16.515  1.00 93.81           C
ATOM   3130 1HG  LYS A 211      -8.468  -1.357  16.095  1.00 93.81           H
ATOM   3131 2HG  LYS A 211      -7.530   0.074  15.716  1.00 93.81           H
ATOM   3132  CD  LYS A 211      -7.109  -0.761  17.660  1.00 93.81           C
ATOM   3133 1HD  LYS A 211      -6.733   0.163  18.099  1.00 93.81           H
ATOM   3134 2HD  LYS A 211      -7.644  -1.293  18.447  1.00 93.81           H
ATOM   3135  CE  LYS A 211      -5.938  -1.612  17.167  1.00 93.81           C
ATOM   3136 1HE  LYS A 211      -6.301  -2.585  16.836  1.00 93.81           H
ATOM   3137 2HE  LYS A 211      -5.473  -1.135  16.303  1.00 93.81           H
ATOM   3138  NZ  LYS A 211      -4.936  -1.788  18.242  1.00 93.81           N
ATOM   3139 1HZ  LYS A 211      -4.196  -2.400  17.917  1.00 93.81           H
ATOM   3140 2HZ  LYS A 211      -4.545  -0.886  18.491  1.00 93.81           H
ATOM   3141 3HZ  LYS A 211      -5.382  -2.199  19.055  1.00 93.81           H
ATOM   3142  HN  LYS A 211     -11.250   1.827  17.290  1.00 93.81           H
ATOM   3143  N   SER A 212     -11.555  -0.800  15.327  1.00 91.35           N
ATOM   3144  CA  SER A 212     -12.086  -1.919  14.567  1.00 91.35           C
ATOM   3145  C   SER A 212     -12.582  -1.436  13.203  1.00 91.35           C
ATOM   3146  O   SER A 212     -12.367  -2.099  12.190  1.00 91.35           O
ATOM   3147  HA  SER A 212     -11.251  -2.609  14.448  1.00 91.35           H
ATOM   3148  CB  SER A 212     -13.216  -2.614  15.328  1.00 91.35           C
ATOM   3149 1HB  SER A 212     -14.020  -1.902  15.513  1.00 91.35           H
ATOM   3150 2HB  SER A 212     -13.632  -3.411  14.711  1.00 91.35           H
ATOM   3151  OG  SER A 212     -12.770  -3.158  16.567  1.00 91.35           O
ATOM   3152  HG  SER A 212     -12.852  -2.473  17.291  1.00 91.35           H
ATOM   3153  HN  SER A 212     -12.013  -0.626  16.198  1.00 91.35           H
ATOM   3154  N   ALA A 213     -13.238  -0.285  13.221  1.00 94.34           N
ATOM   3155  CA  ALA A 213     -13.791   0.281  12.002  1.00 94.34           C
ATOM   3156  C   ALA A 213     -12.649   0.639  11.048  1.00 94.34           C
ATOM   3157  O   ALA A 213     -12.709   0.332   9.859  1.00 94.34           O
ATOM   3158  HA  ALA A 213     -14.416  -0.481  11.536  1.00 94.34           H
ATOM   3159  CB  ALA A 213     -14.661   1.490  12.349  1.00 94.34           C
ATOM   3160 1HB  ALA A 213     -15.474   1.176  13.004  1.00 94.34           H
ATOM   3161 2HB  ALA A 213     -14.055   2.241  12.856  1.00 94.34           H
ATOM   3162 3HB  ALA A 213     -15.076   1.914  11.434  1.00 94.34           H
ATOM   3163  HN  ALA A 213     -13.394   0.257  14.047  1.00 94.34           H
ATOM   3164  N   VAL A 214     -11.635   1.285  11.606  1.00 92.67           N
ATOM   3165  CA  VAL A 214     -10.515   1.751  10.807  1.00 92.67           C
ATOM   3166  C   VAL A 214      -9.835   0.553  10.141  1.00 92.67           C
ATOM   3167  O   VAL A 214      -9.508   0.600   8.956  1.00 92.67           O
ATOM   3168  HA  VAL A 214     -10.913   2.404  10.031  1.00 92.67           H
ATOM   3169  CB  VAL A 214      -9.560   2.574  11.674  1.00 92.67           C
ATOM   3170  HB  VAL A 214      -9.344   1.998  12.574  1.00 92.67           H
ATOM   3171  CG1 VAL A 214      -8.237   2.824  10.948  1.00 92.67           C
ATOM   3172 1HG1 VAL A 214      -7.764   1.869  10.716  1.00 92.67           H
ATOM   3173 2HG1 VAL A 214      -8.427   3.369  10.024  1.00 92.67           H
ATOM   3174 3HG1 VAL A 214      -7.577   3.410  11.587  1.00 92.67           H
ATOM   3175  CG2 VAL A 214     -10.207   3.892  12.104  1.00 92.67           C
ATOM   3176 1HG2 VAL A 214     -10.466   4.475  11.220  1.00 92.67           H
ATOM   3177 2HG2 VAL A 214     -11.110   3.683  12.679  1.00 92.67           H
ATOM   3178 3HG2 VAL A 214      -9.507   4.457  12.720  1.00 92.67           H
ATOM   3179  HN  VAL A 214     -11.572   1.489  12.583  1.00 92.67           H
ATOM   3180  N   LEU A 215      -9.643  -0.493  10.931  1.00 92.55           N
ATOM   3181  CA  LEU A 215      -8.935  -1.669  10.457  1.00 92.55           C
ATOM   3182  C   LEU A 215      -9.781  -2.376   9.396  1.00 92.55           C
ATOM   3183  O   LEU A 215      -9.265  -2.787   8.358  1.00 92.55           O
ATOM   3184  HA  LEU A 215      -8.011  -1.328   9.990  1.00 92.55           H
ATOM   3185  CB  LEU A 215      -8.544  -2.569  11.631  1.00 92.55           C
ATOM   3186 1HB  LEU A 215      -9.431  -2.744  12.240  1.00 92.55           H
ATOM   3187 2HB  LEU A 215      -8.233  -3.536  11.234  1.00 92.55           H
ATOM   3188  CG  LEU A 215      -7.432  -2.041  12.540  1.00 92.55           C
ATOM   3189  HG  LEU A 215      -7.775  -1.110  12.993  1.00 92.55           H
ATOM   3190  CD1 LEU A 215      -7.144  -3.020  13.679  1.00 92.55           C
ATOM   3191 1HD1 LEU A 215      -8.045  -3.159  14.275  1.00 92.55           H
ATOM   3192 2HD1 LEU A 215      -6.830  -3.978  13.265  1.00 92.55           H
ATOM   3193 3HD1 LEU A 215      -6.350  -2.619  14.310  1.00 92.55           H
ATOM   3194  CD2 LEU A 215      -6.174  -1.713  11.733  1.00 92.55           C
ATOM   3195 1HD2 LEU A 215      -5.818  -2.614  11.233  1.00 92.55           H
ATOM   3196 2HD2 LEU A 215      -6.408  -0.952  10.988  1.00 92.55           H
ATOM   3197 3HD2 LEU A 215      -5.400  -1.339  12.403  1.00 92.55           H
ATOM   3198  HN  LEU A 215      -9.962  -0.544  11.878  1.00 92.55           H
ATOM   3199  N   THR A 216     -11.067  -2.496   9.694  1.00 92.05           N
ATOM   3200  CA  THR A 216     -11.983  -3.176   8.794  1.00 92.05           C
ATOM   3201  C   THR A 216     -11.987  -2.497   7.423  1.00 92.05           C
ATOM   3202  O   THR A 216     -11.945  -3.169   6.394  1.00 92.05           O
ATOM   3203  HA  THR A 216     -11.626  -4.195   8.646  1.00 92.05           H
ATOM   3204  CB  THR A 216     -13.361  -3.210   9.459  1.00 92.05           C
ATOM   3205  HB  THR A 216     -13.747  -2.201   9.604  1.00 92.05           H
ATOM   3206  OG1 THR A 216     -13.153  -3.966  10.649  1.00 92.05           O
ATOM   3207  HG1 THR A 216     -13.127  -3.357  11.441  1.00 92.05           H
ATOM   3208  CG2 THR A 216     -14.374  -4.035   8.665  1.00 92.05           C
ATOM   3209 1HG2 THR A 216     -14.018  -5.062   8.578  1.00 92.05           H
ATOM   3210 2HG2 THR A 216     -14.492  -3.606   7.670  1.00 92.05           H
ATOM   3211 3HG2 THR A 216     -15.334  -4.026   9.180  1.00 92.05           H
ATOM   3212  HN  THR A 216     -11.483  -2.138  10.530  1.00 92.05           H
ATOM   3213  N   LEU A 217     -12.037  -1.174   7.453  1.00 88.73           N
ATOM   3214  CA  LEU A 217     -12.061  -0.397   6.226  1.00 88.73           C
ATOM   3215  C   LEU A 217     -10.777  -0.661   5.436  1.00 88.73           C
ATOM   3216  O   LEU A 217     -10.808  -0.770   4.212  1.00 88.73           O
ATOM   3217  HA  LEU A 217     -12.907  -0.746   5.634  1.00 88.73           H
ATOM   3218  CB  LEU A 217     -12.301   1.082   6.532  1.00 88.73           C
ATOM   3219 1HB  LEU A 217     -13.161   1.160   7.197  1.00 88.73           H
ATOM   3220 2HB  LEU A 217     -11.440   1.465   7.079  1.00 88.73           H
ATOM   3221  CG  LEU A 217     -12.544   1.987   5.322  1.00 88.73           C
ATOM   3222  HG  LEU A 217     -11.741   1.821   4.604  1.00 88.73           H
ATOM   3223  CD1 LEU A 217     -13.856   1.626   4.622  1.00 88.73           C
ATOM   3224 1HD1 LEU A 217     -13.814   0.591   4.282  1.00 88.73           H
ATOM   3225 2HD1 LEU A 217     -14.685   1.745   5.320  1.00 88.73           H
ATOM   3226 3HD1 LEU A 217     -14.004   2.284   3.766  1.00 88.73           H
ATOM   3227  CD2 LEU A 217     -12.495   3.463   5.722  1.00 88.73           C
ATOM   3228 1HD2 LEU A 217     -13.265   3.663   6.468  1.00 88.73           H
ATOM   3229 2HD2 LEU A 217     -11.515   3.694   6.140  1.00 88.73           H
ATOM   3230 3HD2 LEU A 217     -12.671   4.083   4.843  1.00 88.73           H
ATOM   3231  HN  LEU A 217     -12.063  -0.634   8.295  1.00 88.73           H
ATOM   3232  N   LYS A 218      -9.677  -0.755   6.170  1.00 86.43           N
ATOM   3233  CA  LYS A 218      -8.380  -0.963   5.551  1.00 86.43           C
ATOM   3234  C   LYS A 218      -8.373  -2.312   4.830  1.00 86.43           C
ATOM   3235  O   LYS A 218      -7.892  -2.416   3.703  1.00 86.43           O
ATOM   3236  HA  LYS A 218      -8.241  -0.175   4.810  1.00 86.43           H
ATOM   3237  CB  LYS A 218      -7.262  -0.813   6.585  1.00 86.43           C
ATOM   3238 1HB  LYS A 218      -7.398   0.115   7.142  1.00 86.43           H
ATOM   3239 2HB  LYS A 218      -7.318  -1.628   7.307  1.00 86.43           H
ATOM   3240  CG  LYS A 218      -5.888  -0.813   5.912  1.00 86.43           C
ATOM   3241 1HG  LYS A 218      -5.765  -1.725   5.329  1.00 86.43           H
ATOM   3242 2HG  LYS A 218      -5.821   0.023   5.215  1.00 86.43           H
ATOM   3243  CD  LYS A 218      -4.769  -0.709   6.950  1.00 86.43           C
ATOM   3244 1HD  LYS A 218      -4.859   0.231   7.494  1.00 86.43           H
ATOM   3245 2HD  LYS A 218      -4.870  -1.511   7.681  1.00 86.43           H
ATOM   3246  CE  LYS A 218      -3.394  -0.790   6.283  1.00 86.43           C
ATOM   3247 1HE  LYS A 218      -3.340  -1.678   5.654  1.00 86.43           H
ATOM   3248 2HE  LYS A 218      -3.248   0.072   5.632  1.00 86.43           H
ATOM   3249  NZ  LYS A 218      -2.325  -0.833   7.305  1.00 86.43           N
ATOM   3250 1HZ  LYS A 218      -1.452  -1.112   6.870  1.00 86.43           H
ATOM   3251 2HZ  LYS A 218      -2.216   0.086   7.720  1.00 86.43           H
ATOM   3252 3HZ  LYS A 218      -2.572  -1.502   8.026  1.00 86.43           H
ATOM   3253  HN  LYS A 218      -9.664  -0.691   7.168  1.00 86.43           H
ATOM   3254  N   VAL A 219      -8.913  -3.313   5.511  1.00 90.97           N
ATOM   3255  CA  VAL A 219      -8.897  -4.668   4.988  1.00 90.97           C
ATOM   3256  C   VAL A 219      -9.794  -4.744   3.750  1.00 90.97           C
ATOM   3257  O   VAL A 219      -9.404  -5.311   2.731  1.00 90.97           O
ATOM   3258  HA  VAL A 219      -7.873  -4.895   4.693  1.00 90.97           H
ATOM   3259  CB  VAL A 219      -9.305  -5.656   6.082  1.00 90.97           C
ATOM   3260  HB  VAL A 219     -10.253  -5.320   6.501  1.00 90.97           H
ATOM   3261  CG1 VAL A 219      -9.518  -7.057   5.505  1.00 90.97           C
ATOM   3262 1HG1 VAL A 219     -10.306  -7.024   4.752  1.00 90.97           H
ATOM   3263 2HG1 VAL A 219      -8.593  -7.406   5.046  1.00 90.97           H
ATOM   3264 3HG1 VAL A 219      -9.807  -7.740   6.304  1.00 90.97           H
ATOM   3265  CG2 VAL A 219      -8.274  -5.680   7.212  1.00 90.97           C
ATOM   3266 1HG2 VAL A 219      -7.305  -5.981   6.813  1.00 90.97           H
ATOM   3267 2HG2 VAL A 219      -8.193  -4.686   7.651  1.00 90.97           H
ATOM   3268 3HG2 VAL A 219      -8.588  -6.391   7.976  1.00 90.97           H
ATOM   3269  HN  VAL A 219      -9.355  -3.209   6.402  1.00 90.97           H
ATOM   3270  N   ILE A 220     -10.977  -4.163   3.880  1.00 91.20           N
ATOM   3271  CA  ILE A 220     -11.973  -4.249   2.825  1.00 91.20           C
ATOM   3272  C   ILE A 220     -11.434  -3.571   1.564  1.00 91.20           C
ATOM   3273  O   ILE A 220     -11.380  -4.186   0.500  1.00 91.20           O
ATOM   3274  HA  ILE A 220     -12.129  -5.306   2.609  1.00 91.20           H
ATOM   3275  CB  ILE A 220     -13.311  -3.683   3.304  1.00 91.20           C
ATOM   3276  HB  ILE A 220     -13.125  -2.718   3.776  1.00 91.20           H
ATOM   3277  CG1 ILE A 220     -13.943  -4.589   4.362  1.00 91.20           C
ATOM   3278 1HG1 ILE A 220     -14.179  -5.558   3.923  1.00 91.20           H
ATOM   3279 2HG1 ILE A 220     -13.229  -4.769   5.166  1.00 91.20           H
ATOM   3280  CG2 ILE A 220     -14.255  -3.434   2.125  1.00 91.20           C
ATOM   3281 1HG2 ILE A 220     -13.799  -2.721   1.439  1.00 91.20           H
ATOM   3282 2HG2 ILE A 220     -14.439  -4.373   1.603  1.00 91.20           H
ATOM   3283 3HG2 ILE A 220     -15.198  -3.032   2.494  1.00 91.20           H
ATOM   3284  CD1 ILE A 220     -15.215  -3.960   4.935  1.00 91.20           C
ATOM   3285 1HD1 ILE A 220     -14.971  -3.002   5.395  1.00 91.20           H
ATOM   3286 2HD1 ILE A 220     -15.936  -3.804   4.132  1.00 91.20           H
ATOM   3287 3HD1 ILE A 220     -15.643  -4.625   5.685  1.00 91.20           H
ATOM   3288  HN  ILE A 220     -11.259  -3.641   4.685  1.00 91.20           H
ATOM   3289  N   LEU A 221     -11.050  -2.314   1.725  1.00 90.05           N
ATOM   3290  CA  LEU A 221     -10.658  -1.500   0.587  1.00 90.05           C
ATOM   3291  C   LEU A 221      -9.234  -1.871   0.167  1.00 90.05           C
ATOM   3292  O   LEU A 221      -8.853  -1.675  -0.986  1.00 90.05           O
ATOM   3293  HA  LEU A 221     -11.333  -1.738  -0.234  1.00 90.05           H
ATOM   3294  CB  LEU A 221     -10.838  -0.014   0.904  1.00 90.05           C
ATOM   3295 1HB  LEU A 221     -10.252   0.222   1.792  1.00 90.05           H
ATOM   3296 2HB  LEU A 221     -10.417   0.566   0.082  1.00 90.05           H
ATOM   3297  CG  LEU A 221     -12.276   0.453   1.137  1.00 90.05           C
ATOM   3298  HG  LEU A 221     -12.666  -0.066   2.013  1.00 90.05           H
ATOM   3299  CD1 LEU A 221     -12.323   1.952   1.442  1.00 90.05           C
ATOM   3300 1HD1 LEU A 221     -11.739   2.159   2.339  1.00 90.05           H
ATOM   3301 2HD1 LEU A 221     -11.908   2.507   0.601  1.00 90.05           H
ATOM   3302 3HD1 LEU A 221     -13.357   2.257   1.604  1.00 90.05           H
ATOM   3303  CD2 LEU A 221     -13.172   0.080  -0.046  1.00 90.05           C
ATOM   3304 1HD2 LEU A 221     -12.794   0.554  -0.952  1.00 90.05           H
ATOM   3305 2HD2 LEU A 221     -13.172  -1.002  -0.174  1.00 90.05           H
ATOM   3306 3HD2 LEU A 221     -14.189   0.424   0.146  1.00 90.05           H
ATOM   3307  HN  LEU A 221     -11.005  -1.852   2.610  1.00 90.05           H
ATOM   3308  N   GLY A 222      -8.487  -2.400   1.125  1.00 88.18           N
ATOM   3309  CA  GLY A 222      -7.063  -2.614   0.931  1.00 88.18           C
ATOM   3310  C   GLY A 222      -6.800  -3.942   0.219  1.00 88.18           C
ATOM   3311  O   GLY A 222      -5.782  -4.098  -0.454  1.00 88.18           O
ATOM   3312 1HA  GLY A 222      -6.645  -1.794   0.347  1.00 88.18           H
ATOM   3313 2HA  GLY A 222      -6.557  -2.608   1.897  1.00 88.18           H
ATOM   3314  HN  GLY A 222      -8.839  -2.680   2.018  1.00 88.18           H
ATOM   3315  N   PHE A 223      -7.735  -4.865   0.390  1.00 82.15           N
ATOM   3316  CA  PHE A 223      -7.534  -6.228  -0.068  1.00 82.15           C
ATOM   3317  C   PHE A 223      -8.751  -6.730  -0.848  1.00 82.15           C
ATOM   3318  O   PHE A 223      -8.675  -6.935  -2.059  1.00 82.15           O
ATOM   3319  HA  PHE A 223      -6.662  -6.224  -0.722  1.00 82.15           H
ATOM   3320  CB  PHE A 223      -7.349  -7.097   1.178  1.00 82.15           C
ATOM   3321 1HB  PHE A 223      -6.540  -6.683   1.779  1.00 82.15           H
ATOM   3322 2HB  PHE A 223      -8.254  -7.045   1.782  1.00 82.15           H
ATOM   3323  CG  PHE A 223      -7.040  -8.564   0.873  1.00 82.15           C
ATOM   3324  CD1 PHE A 223      -7.908  -9.536   1.261  1.00 82.15           C
ATOM   3325  HD1 PHE A 223      -8.824  -9.270   1.789  1.00 82.15           H
ATOM   3326  CD2 PHE A 223      -5.897  -8.896   0.215  1.00 82.15           C
ATOM   3327  HD2 PHE A 223      -5.201  -8.117  -0.096  1.00 82.15           H
ATOM   3328  CE1 PHE A 223      -7.621 -10.898   0.979  1.00 82.15           C
ATOM   3329  HE1 PHE A 223      -8.317 -11.677   1.290  1.00 82.15           H
ATOM   3330  CE2 PHE A 223      -5.610 -10.258  -0.067  1.00 82.15           C
ATOM   3331  HE2 PHE A 223      -4.694 -10.524  -0.595  1.00 82.15           H
ATOM   3332  CZ  PHE A 223      -6.479 -11.230   0.320  1.00 82.15           C
ATOM   3333  HZ  PHE A 223      -6.259 -12.275   0.103  1.00 82.15           H
ATOM   3334  HN  PHE A 223      -8.615  -4.693   0.833  1.00 82.15           H
ATOM   3335  N   PHE A 224      -9.845  -6.913  -0.123  1.00 84.68           N
ATOM   3336  CA  PHE A 224     -10.957  -7.697  -0.631  1.00 84.68           C
ATOM   3337  C   PHE A 224     -11.505  -7.096  -1.927  1.00 84.68           C
ATOM   3338  O   PHE A 224     -11.610  -7.785  -2.940  1.00 84.68           O
ATOM   3339  HA  PHE A 224     -10.581  -8.701  -0.829  1.00 84.68           H
ATOM   3340  CB  PHE A 224     -12.053  -7.664   0.436  1.00 84.68           C
ATOM   3341 1HB  PHE A 224     -12.084  -6.668   0.879  1.00 84.68           H
ATOM   3342 2HB  PHE A 224     -13.017  -7.831  -0.042  1.00 84.68           H
ATOM   3343  CG  PHE A 224     -11.867  -8.695   1.551  1.00 84.68           C
ATOM   3344  CD1 PHE A 224     -12.177 -10.000   1.328  1.00 84.68           C
ATOM   3345  HD1 PHE A 224     -12.558 -10.312   0.355  1.00 84.68           H
ATOM   3346  CD2 PHE A 224     -11.392  -8.307   2.765  1.00 84.68           C
ATOM   3347  HD2 PHE A 224     -11.144  -7.261   2.944  1.00 84.68           H
ATOM   3348  CE1 PHE A 224     -12.005 -10.958   2.362  1.00 84.68           C
ATOM   3349  HE1 PHE A 224     -12.254 -12.004   2.184  1.00 84.68           H
ATOM   3350  CE2 PHE A 224     -11.220  -9.264   3.799  1.00 84.68           C
ATOM   3351  HE2 PHE A 224     -10.840  -8.953   4.772  1.00 84.68           H
ATOM   3352  CZ  PHE A 224     -11.530 -10.570   3.576  1.00 84.68           C
ATOM   3353  HZ  PHE A 224     -11.398 -11.305   4.370  1.00 84.68           H
ATOM   3354  HN  PHE A 224      -9.977  -6.537   0.794  1.00 84.68           H
ATOM   3355  N   LEU A 225     -11.842  -5.816  -1.852  1.00 89.94           N
ATOM   3356  CA  LEU A 225     -12.464  -5.139  -2.977  1.00 89.94           C
ATOM   3357  C   LEU A 225     -11.534  -5.214  -4.190  1.00 89.94           C
ATOM   3358  O   LEU A 225     -11.925  -5.709  -5.246  1.00 89.94           O
ATOM   3359  HA  LEU A 225     -13.383  -5.675  -3.213  1.00 89.94           H
ATOM   3360  CB  LEU A 225     -12.857  -3.712  -2.592  1.00 89.94           C
ATOM   3361 1HB  LEU A 225     -13.577  -3.762  -1.774  1.00 89.94           H
ATOM   3362 2HB  LEU A 225     -11.973  -3.203  -2.207  1.00 89.94           H
ATOM   3363  CG  LEU A 225     -13.457  -2.856  -3.710  1.00 89.94           C
ATOM   3364  HG  LEU A 225     -12.838  -2.974  -4.599  1.00 89.94           H
ATOM   3365  CD1 LEU A 225     -14.864  -3.335  -4.072  1.00 89.94           C
ATOM   3366 1HD1 LEU A 225     -14.820  -4.371  -4.409  1.00 89.94           H
ATOM   3367 2HD1 LEU A 225     -15.508  -3.266  -3.195  1.00 89.94           H
ATOM   3368 3HD1 LEU A 225     -15.267  -2.710  -4.869  1.00 89.94           H
ATOM   3369  CD2 LEU A 225     -13.435  -1.373  -3.337  1.00 89.94           C
ATOM   3370 1HD2 LEU A 225     -14.016  -1.218  -2.428  1.00 89.94           H
ATOM   3371 2HD2 LEU A 225     -12.406  -1.056  -3.168  1.00 89.94           H
ATOM   3372 3HD2 LEU A 225     -13.867  -0.787  -4.149  1.00 89.94           H
ATOM   3373  HN  LEU A 225     -11.696  -5.246  -1.043  1.00 89.94           H
ATOM   3374  N   PRO A 226     -10.292  -4.728  -4.061  1.00 90.94           N
ATOM   3375  CA  PRO A 226      -9.344  -4.777  -5.177  1.00 90.94           C
ATOM   3376  C   PRO A 226      -9.199  -6.178  -5.749  1.00 90.94           C
ATOM   3377  O   PRO A 226      -9.208  -6.359  -6.966  1.00 90.94           O
ATOM   3378  HA  PRO A 226      -9.707  -4.168  -6.004  1.00 90.94           H
ATOM   3379  CB  PRO A 226      -8.035  -4.277  -4.562  1.00 90.94           C
ATOM   3380 1HB  PRO A 226      -7.429  -5.100  -4.183  1.00 90.94           H
ATOM   3381 2HB  PRO A 226      -7.426  -3.744  -5.293  1.00 90.94           H
ATOM   3382  CG  PRO A 226      -8.501  -3.357  -3.440  1.00 90.94           C
ATOM   3383 1HG  PRO A 226      -7.721  -3.201  -2.695  1.00 90.94           H
ATOM   3384 2HG  PRO A 226      -8.771  -2.369  -3.813  1.00 90.94           H
ATOM   3385  CD  PRO A 226      -9.698  -4.099  -2.868  1.00 90.94           C
ATOM   3386 1HD  PRO A 226      -9.398  -4.843  -2.130  1.00 90.94           H
ATOM   3387 2HD  PRO A 226     -10.393  -3.423  -2.370  1.00 90.94           H
ATOM   3388  N   PHE A 227      -9.067  -7.140  -4.848  1.00 86.49           N
ATOM   3389  CA  PHE A 227      -8.769  -8.505  -5.249  1.00 86.49           C
ATOM   3390  C   PHE A 227      -9.909  -9.093  -6.082  1.00 86.49           C
ATOM   3391  O   PHE A 227      -9.671  -9.706  -7.122  1.00 86.49           O
ATOM   3392  HA  PHE A 227      -7.860  -8.474  -5.850  1.00 86.49           H
ATOM   3393  CB  PHE A 227      -8.616  -9.324  -3.966  1.00 86.49           C
ATOM   3394 1HB  PHE A 227      -7.869  -8.849  -3.330  1.00 86.49           H
ATOM   3395 2HB  PHE A 227      -9.559  -9.304  -3.419  1.00 86.49           H
ATOM   3396  CG  PHE A 227      -8.211 -10.781  -4.202  1.00 86.49           C
ATOM   3397  CD1 PHE A 227      -9.154 -11.760  -4.185  1.00 86.49           C
ATOM   3398  HD1 PHE A 227     -10.199 -11.508  -4.003  1.00 86.49           H
ATOM   3399  CD2 PHE A 227      -6.907 -11.096  -4.430  1.00 86.49           C
ATOM   3400  HD2 PHE A 227      -6.151 -10.311  -4.443  1.00 86.49           H
ATOM   3401  CE1 PHE A 227      -8.778 -13.112  -4.404  1.00 86.49           C
ATOM   3402  HE1 PHE A 227      -9.534 -13.897  -4.390  1.00 86.49           H
ATOM   3403  CE2 PHE A 227      -6.532 -12.447  -4.649  1.00 86.49           C
ATOM   3404  HE2 PHE A 227      -5.487 -12.700  -4.831  1.00 86.49           H
ATOM   3405  CZ  PHE A 227      -7.475 -13.427  -4.632  1.00 86.49           C
ATOM   3406  HZ  PHE A 227      -7.186 -14.464  -4.801  1.00 86.49           H
ATOM   3407  HN  PHE A 227      -9.160  -7.000  -3.863  1.00 86.49           H
ATOM   3408  N   VAL A 228     -11.124  -8.886  -5.595  1.00 92.66           N
ATOM   3409  CA  VAL A 228     -12.298  -9.429  -6.256  1.00 92.66           C
ATOM   3410  C   VAL A 228     -12.392  -8.856  -7.671  1.00 92.66           C
ATOM   3411  O   VAL A 228     -12.639  -9.590  -8.627  1.00 92.66           O
ATOM   3412  HA  VAL A 228     -12.168 -10.509  -6.323  1.00 92.66           H
ATOM   3413  CB  VAL A 228     -13.546  -9.153  -5.415  1.00 92.66           C
ATOM   3414  HB  VAL A 228     -13.563  -8.089  -5.180  1.00 92.66           H
ATOM   3415  CG1 VAL A 228     -14.819  -9.481  -6.199  1.00 92.66           C
ATOM   3416 1HG1 VAL A 228     -14.860  -8.866  -7.098  1.00 92.66           H
ATOM   3417 2HG1 VAL A 228     -14.812 -10.534  -6.478  1.00 92.66           H
ATOM   3418 3HG1 VAL A 228     -15.691  -9.276  -5.578  1.00 92.66           H
ATOM   3419  CG2 VAL A 228     -13.501  -9.925  -4.095  1.00 92.66           C
ATOM   3420 1HG2 VAL A 228     -13.448 -10.994  -4.302  1.00 92.66           H
ATOM   3421 2HG2 VAL A 228     -12.622  -9.621  -3.527  1.00 92.66           H
ATOM   3422 3HG2 VAL A 228     -14.399  -9.711  -3.517  1.00 92.66           H
ATOM   3423  HN  VAL A 228     -11.311  -8.359  -4.766  1.00 92.66           H
ATOM   3424  N   VAL A 229     -12.190  -7.549  -7.761  1.00 92.67           N
ATOM   3425  CA  VAL A 229     -12.321  -6.857  -9.032  1.00 92.67           C
ATOM   3426  C   VAL A 229     -11.262  -7.381 -10.004  1.00 92.67           C
ATOM   3427  O   VAL A 229     -11.565  -7.671 -11.160  1.00 92.67           O
ATOM   3428  HA  VAL A 229     -13.308  -7.088  -9.432  1.00 92.67           H
ATOM   3429  CB  VAL A 229     -12.238  -5.345  -8.816  1.00 92.67           C
ATOM   3430  HB  VAL A 229     -11.323  -5.135  -8.262  1.00 92.67           H
ATOM   3431  CG1 VAL A 229     -12.161  -4.603 -10.152  1.00 92.67           C
ATOM   3432 1HG1 VAL A 229     -11.274  -4.927 -10.696  1.00 92.67           H
ATOM   3433 2HG1 VAL A 229     -13.050  -4.824 -10.742  1.00 92.67           H
ATOM   3434 3HG1 VAL A 229     -12.103  -3.531  -9.969  1.00 92.67           H
ATOM   3435  CG2 VAL A 229     -13.418  -4.846  -7.979  1.00 92.67           C
ATOM   3436 1HG2 VAL A 229     -14.351  -5.075  -8.494  1.00 92.67           H
ATOM   3437 2HG2 VAL A 229     -13.409  -5.339  -7.007  1.00 92.67           H
ATOM   3438 3HG2 VAL A 229     -13.335  -3.768  -7.840  1.00 92.67           H
ATOM   3439  HN  VAL A 229     -11.942  -6.967  -6.987  1.00 92.67           H
ATOM   3440  N   MET A 230     -10.041  -7.485  -9.499  1.00 84.80           N
ATOM   3441  CA  MET A 230      -8.930  -7.941 -10.317  1.00 84.80           C
ATOM   3442  C   MET A 230      -9.173  -9.361 -10.831  1.00 84.80           C
ATOM   3443  O   MET A 230      -9.038  -9.625 -12.025  1.00 84.80           O
ATOM   3444  HA  MET A 230      -8.879  -7.247 -11.156  1.00 84.80           H
ATOM   3445  CB  MET A 230      -7.642  -7.911  -9.491  1.00 84.80           C
ATOM   3446 1HB  MET A 230      -7.820  -8.366  -8.516  1.00 84.80           H
ATOM   3447 2HB  MET A 230      -6.874  -8.506  -9.985  1.00 84.80           H
ATOM   3448  CG  MET A 230      -7.143  -6.477  -9.306  1.00 84.80           C
ATOM   3449 1HG  MET A 230      -7.101  -5.970 -10.270  1.00 84.80           H
ATOM   3450 2HG  MET A 230      -7.840  -5.918  -8.682  1.00 84.80           H
ATOM   3451  SD  MET A 230      -5.524  -6.486  -8.553  1.00 84.80           S
ATOM   3452  CE  MET A 230      -5.947  -7.065  -6.918  1.00 84.80           C
ATOM   3453 1HE  MET A 230      -6.646  -6.369  -6.455  1.00 84.80           H
ATOM   3454 2HE  MET A 230      -6.407  -8.050  -6.989  1.00 84.80           H
ATOM   3455 3HE  MET A 230      -5.044  -7.130  -6.311  1.00 84.80           H
ATOM   3456  HN  MET A 230      -9.807  -7.265  -8.552  1.00 84.80           H
ATOM   3457  N   ALA A 231      -9.529 -10.239  -9.904  1.00 90.54           N
ATOM   3458  CA  ALA A 231      -9.689 -11.646 -10.228  1.00 90.54           C
ATOM   3459  C   ALA A 231     -10.742 -11.796 -11.328  1.00 90.54           C
ATOM   3460  O   ALA A 231     -10.559 -12.569 -12.267  1.00 90.54           O
ATOM   3461  HA  ALA A 231      -8.732 -12.011 -10.601  1.00 90.54           H
ATOM   3462  CB  ALA A 231     -10.054 -12.424  -8.962  1.00 90.54           C
ATOM   3463 1HB  ALA A 231      -9.260 -12.309  -8.224  1.00 90.54           H
ATOM   3464 2HB  ALA A 231     -10.988 -12.037  -8.555  1.00 90.54           H
ATOM   3465 3HB  ALA A 231     -10.173 -13.479  -9.206  1.00 90.54           H
ATOM   3466  HN  ALA A 231      -9.707 -10.002  -8.949  1.00 90.54           H
ATOM   3467  N   CYS A 232     -11.822 -11.043 -11.175  1.00 90.44           N
ATOM   3468  CA  CYS A 232     -12.915 -11.100 -12.131  1.00 90.44           C
ATOM   3469  C   CYS A 232     -12.400 -10.598 -13.481  1.00 90.44           C
ATOM   3470  O   CYS A 232     -12.612 -11.241 -14.508  1.00 90.44           O
ATOM   3471  HA  CYS A 232     -13.219 -12.145 -12.197  1.00 90.44           H
ATOM   3472  CB  CYS A 232     -14.129 -10.302 -11.650  1.00 90.44           C
ATOM   3473 1HB  CYS A 232     -13.822  -9.297 -11.360  1.00 90.44           H
ATOM   3474 2HB  CYS A 232     -14.848 -10.193 -12.462  1.00 90.44           H
ATOM   3475  SG  CYS A 232     -14.913 -11.150 -10.231  1.00 90.44           S
ATOM   3476  HG  CYS A 232     -14.075 -10.683  -9.309  1.00 90.44           H
ATOM   3477  HN  CYS A 232     -11.955 -10.404 -10.418  1.00 90.44           H
ATOM   3478  N   CYS A 233     -11.733  -9.454 -13.436  1.00 88.98           N
ATOM   3479  CA  CYS A 233     -11.291  -8.797 -14.654  1.00 88.98           C
ATOM   3480  C   CYS A 233     -10.395  -9.768 -15.425  1.00 88.98           C
ATOM   3481  O   CYS A 233     -10.582  -9.971 -16.624  1.00 88.98           O
ATOM   3482  HA  CYS A 233     -12.188  -8.560 -15.226  1.00 88.98           H
ATOM   3483  CB  CYS A 233     -10.578  -7.476 -14.357  1.00 88.98           C
ATOM   3484 1HB  CYS A 233      -9.839  -7.621 -13.568  1.00 88.98           H
ATOM   3485 2HB  CYS A 233     -10.037  -7.138 -15.241  1.00 88.98           H
ATOM   3486  SG  CYS A 233     -11.795  -6.208 -13.848  1.00 88.98           S
ATOM   3487  HG  CYS A 233     -11.925  -6.636 -12.595  1.00 88.98           H
ATOM   3488  HN  CYS A 233     -11.496  -8.978 -12.589  1.00 88.98           H
ATOM   3489  N   TYR A 234      -9.442 -10.342 -14.706  1.00 75.96           N
ATOM   3490  CA  TYR A 234      -8.420 -11.161 -15.336  1.00 75.96           C
ATOM   3491  C   TYR A 234      -9.005 -12.489 -15.823  1.00 75.96           C
ATOM   3492  O   TYR A 234      -8.604 -13.002 -16.866  1.00 75.96           O
ATOM   3493  HA  TYR A 234      -8.027 -10.611 -16.191  1.00 75.96           H
ATOM   3494  CB  TYR A 234      -7.378 -11.443 -14.252  1.00 75.96           C
ATOM   3495 1HB  TYR A 234      -7.869 -11.429 -13.278  1.00 75.96           H
ATOM   3496 2HB  TYR A 234      -6.983 -12.449 -14.395  1.00 75.96           H
ATOM   3497  CG  TYR A 234      -6.214 -10.451 -14.235  1.00 75.96           C
ATOM   3498  CD1 TYR A 234      -5.171 -10.596 -15.127  1.00 75.96           C
ATOM   3499  HD1 TYR A 234      -5.177 -11.418 -15.844  1.00 75.96           H
ATOM   3500  CD2 TYR A 234      -6.206  -9.411 -13.328  1.00 75.96           C
ATOM   3501  HD2 TYR A 234      -7.030  -9.297 -12.623  1.00 75.96           H
ATOM   3502  CE1 TYR A 234      -4.075  -9.663 -15.111  1.00 75.96           C
ATOM   3503  HE1 TYR A 234      -3.245  -9.766 -15.810  1.00 75.96           H
ATOM   3504  CE2 TYR A 234      -5.110  -8.478 -13.312  1.00 75.96           C
ATOM   3505  HE2 TYR A 234      -5.091  -7.652 -12.601  1.00 75.96           H
ATOM   3506  CZ  TYR A 234      -4.098  -8.649 -14.205  1.00 75.96           C
ATOM   3507  OH  TYR A 234      -3.063  -7.767 -14.190  1.00 75.96           O
ATOM   3508  HH  TYR A 234      -2.515  -7.870 -15.020  1.00 75.96           H
ATOM   3509  HN  TYR A 234      -9.361 -10.255 -13.713  1.00 75.96           H
ATOM   3510  N   THR A 235      -9.943 -13.007 -15.044  1.00 85.49           N
ATOM   3511  CA  THR A 235     -10.626 -14.236 -15.410  1.00 85.49           C
ATOM   3512  C   THR A 235     -11.237 -14.110 -16.807  1.00 85.49           C
ATOM   3513  O   THR A 235     -11.136 -15.029 -17.618  1.00 85.49           O
ATOM   3514  HA  THR A 235      -9.889 -15.038 -15.455  1.00 85.49           H
ATOM   3515  CB  THR A 235     -11.655 -14.548 -14.322  1.00 85.49           C
ATOM   3516  HB  THR A 235     -12.424 -13.776 -14.281  1.00 85.49           H
ATOM   3517  OG1 THR A 235     -10.875 -14.701 -13.140  1.00 85.49           O
ATOM   3518  HG1 THR A 235     -10.996 -13.907 -12.544  1.00 85.49           H
ATOM   3519  CG2 THR A 235     -12.314 -15.915 -14.514  1.00 85.49           C
ATOM   3520 1HG2 THR A 235     -11.551 -16.693 -14.487  1.00 85.49           H
ATOM   3521 2HG2 THR A 235     -12.825 -15.940 -15.476  1.00 85.49           H
ATOM   3522 3HG2 THR A 235     -13.036 -16.086 -13.715  1.00 85.49           H
ATOM   3523  HN  THR A 235     -10.237 -12.602 -14.178  1.00 85.49           H
ATOM   3524  N   ILE A 236     -11.859 -12.964 -17.045  1.00 84.70           N
ATOM   3525  CA  ILE A 236     -12.494 -12.709 -18.327  1.00 84.70           C
ATOM   3526  C   ILE A 236     -11.416 -12.465 -19.385  1.00 84.70           C
ATOM   3527  O   ILE A 236     -11.544 -12.915 -20.522  1.00 84.70           O
ATOM   3528  HA  ILE A 236     -13.049 -13.606 -18.601  1.00 84.70           H
ATOM   3529  CB  ILE A 236     -13.507 -11.569 -18.206  1.00 84.70           C
ATOM   3530  HB  ILE A 236     -12.983 -10.683 -17.846  1.00 84.70           H
ATOM   3531  CG1 ILE A 236     -14.588 -11.903 -17.176  1.00 84.70           C
ATOM   3532 1HG1 ILE A 236     -15.265 -12.654 -17.584  1.00 84.70           H
ATOM   3533 2HG1 ILE A 236     -14.128 -12.338 -16.288  1.00 84.70           H
ATOM   3534  CG2 ILE A 236     -14.103 -11.218 -19.570  1.00 84.70           C
ATOM   3535 1HG2 ILE A 236     -13.307 -10.908 -20.246  1.00 84.70           H
ATOM   3536 2HG2 ILE A 236     -14.609 -12.093 -19.981  1.00 84.70           H
ATOM   3537 3HG2 ILE A 236     -14.820 -10.405 -19.455  1.00 84.70           H
ATOM   3538  CD1 ILE A 236     -15.379 -10.653 -16.787  1.00 84.70           C
ATOM   3539 1HD1 ILE A 236     -14.703  -9.914 -16.356  1.00 84.70           H
ATOM   3540 2HD1 ILE A 236     -15.858 -10.235 -17.673  1.00 84.70           H
ATOM   3541 3HD1 ILE A 236     -16.141 -10.919 -16.054  1.00 84.70           H
ATOM   3542  HN  ILE A 236     -11.933 -12.220 -16.381  1.00 84.70           H
ATOM   3543  N   ILE A 237     -10.378 -11.752 -18.972  1.00 81.17           N
ATOM   3544  CA  ILE A 237      -9.289 -11.424 -19.876  1.00 81.17           C
ATOM   3545  C   ILE A 237      -8.698 -12.716 -20.446  1.00 81.17           C
ATOM   3546  O   ILE A 237      -8.579 -12.865 -21.661  1.00 81.17           O
ATOM   3547  HA  ILE A 237      -9.709 -10.845 -20.698  1.00 81.17           H
ATOM   3548  CB  ILE A 237      -8.260 -10.535 -19.175  1.00 81.17           C
ATOM   3549  HB  ILE A 237      -8.119 -10.909 -18.162  1.00 81.17           H
ATOM   3550  CG1 ILE A 237      -8.768  -9.096 -19.059  1.00 81.17           C
ATOM   3551 1HG1 ILE A 237      -8.748  -8.619 -20.039  1.00 81.17           H
ATOM   3552 2HG1 ILE A 237      -9.806  -9.099 -18.727  1.00 81.17           H
ATOM   3553  CG2 ILE A 237      -6.903 -10.608 -19.877  1.00 81.17           C
ATOM   3554 1HG2 ILE A 237      -6.542 -11.637 -19.864  1.00 81.17           H
ATOM   3555 2HG2 ILE A 237      -7.008 -10.274 -20.909  1.00 81.17           H
ATOM   3556 3HG2 ILE A 237      -6.190  -9.967 -19.359  1.00 81.17           H
ATOM   3557  CD1 ILE A 237      -7.915  -8.291 -18.077  1.00 81.17           C
ATOM   3558 1HD1 ILE A 237      -7.957  -8.757 -17.092  1.00 81.17           H
ATOM   3559 2HD1 ILE A 237      -6.882  -8.270 -18.425  1.00 81.17           H
ATOM   3560 3HD1 ILE A 237      -8.297  -7.272 -18.013  1.00 81.17           H
ATOM   3561  HN  ILE A 237     -10.275 -11.401 -18.042  1.00 81.17           H
ATOM   3562  N   ILE A 238      -8.344 -13.616 -19.541  1.00 78.22           N
ATOM   3563  CA  ILE A 238      -7.682 -14.850 -19.931  1.00 78.22           C
ATOM   3564  C   ILE A 238      -8.578 -15.618 -20.904  1.00 78.22           C
ATOM   3565  O   ILE A 238      -8.107 -16.119 -21.924  1.00 78.22           O
ATOM   3566  HA  ILE A 238      -6.763 -14.577 -20.450  1.00 78.22           H
ATOM   3567  CB  ILE A 238      -7.282 -15.657 -18.695  1.00 78.22           C
ATOM   3568  HB  ILE A 238      -8.139 -15.702 -18.023  1.00 78.22           H
ATOM   3569  CG1 ILE A 238      -6.148 -14.968 -17.933  1.00 78.22           C
ATOM   3570 1HG1 ILE A 238      -5.216 -15.072 -18.489  1.00 78.22           H
ATOM   3571 2HG1 ILE A 238      -6.354 -13.901 -17.854  1.00 78.22           H
ATOM   3572  CG2 ILE A 238      -6.927 -17.097 -19.071  1.00 78.22           C
ATOM   3573 1HG2 ILE A 238      -7.790 -17.574 -19.536  1.00 78.22           H
ATOM   3574 2HG2 ILE A 238      -6.093 -17.094 -19.772  1.00 78.22           H
ATOM   3575 3HG2 ILE A 238      -6.646 -17.649 -18.174  1.00 78.22           H
ATOM   3576  CD1 ILE A 238      -5.983 -15.567 -16.535  1.00 78.22           C
ATOM   3577 1HD1 ILE A 238      -6.909 -15.439 -15.974  1.00 78.22           H
ATOM   3578 2HD1 ILE A 238      -5.753 -16.629 -16.619  1.00 78.22           H
ATOM   3579 3HD1 ILE A 238      -5.170 -15.059 -16.016  1.00 78.22           H
ATOM   3580  HN  ILE A 238      -8.503 -13.514 -18.558  1.00 78.22           H
ATOM   3581  N   HIS A 239      -9.854 -15.688 -20.555  1.00 77.06           N
ATOM   3582  CA  HIS A 239     -10.813 -16.420 -21.364  1.00 77.06           C
ATOM   3583  C   HIS A 239     -10.834 -15.844 -22.782  1.00 77.06           C
ATOM   3584  O   HIS A 239     -10.847 -16.590 -23.759  1.00 77.06           O
ATOM   3585  HA  HIS A 239     -10.464 -17.452 -21.406  1.00 77.06           H
ATOM   3586  CB  HIS A 239     -12.193 -16.422 -20.704  1.00 77.06           C
ATOM   3587 1HB  HIS A 239     -12.086 -16.722 -19.662  1.00 77.06           H
ATOM   3588 2HB  HIS A 239     -12.586 -15.405 -20.704  1.00 77.06           H
ATOM   3589  CG  HIS A 239     -13.194 -17.333 -21.374  1.00 77.06           C
ATOM   3590  ND1 HIS A 239     -13.147 -18.711 -21.260  1.00 77.06           N
ATOM   3591  HD1 HIS A 239     -12.470 -19.232 -20.740  1.00 77.06           H
ATOM   3592  CD2 HIS A 239     -14.267 -17.049 -22.166  1.00 77.06           C
ATOM   3593  HD2 HIS A 239     -14.595 -16.052 -22.461  1.00 77.06           H
ATOM   3594  CE1 HIS A 239     -14.151 -19.223 -21.956  1.00 77.06           C
ATOM   3595  HE1 HIS A 239     -14.383 -20.283 -22.062  1.00 77.06           H
ATOM   3596  NE2 HIS A 239     -14.844 -18.191 -22.517  1.00 77.06           N
ATOM   3597  HN  HIS A 239     -10.235 -15.256 -19.737  1.00 77.06           H
ATOM   3598  N   THR A 240     -10.837 -14.521 -22.848  1.00 79.23           N
ATOM   3599  CA  THR A 240     -10.919 -13.835 -24.126  1.00 79.23           C
ATOM   3600  C   THR A 240      -9.664 -14.107 -24.958  1.00 79.23           C
ATOM   3601  O   THR A 240      -9.746 -14.276 -26.174  1.00 79.23           O
ATOM   3602  HA  THR A 240     -11.765 -14.243 -24.681  1.00 79.23           H
ATOM   3603  CB  THR A 240     -11.157 -12.349 -23.852  1.00 79.23           C
ATOM   3604  HB  THR A 240     -10.266 -11.884 -23.431  1.00 79.23           H
ATOM   3605  OG1 THR A 240     -12.313 -12.330 -23.019  1.00 79.23           O
ATOM   3606  HG1 THR A 240     -12.044 -12.205 -22.064  1.00 79.23           H
ATOM   3607  CG2 THR A 240     -11.588 -11.584 -25.105  1.00 79.23           C
ATOM   3608 1HG2 THR A 240     -12.517 -12.007 -25.487  1.00 79.23           H
ATOM   3609 2HG2 THR A 240     -10.812 -11.665 -25.865  1.00 79.23           H
ATOM   3610 3HG2 THR A 240     -11.744 -10.535 -24.854  1.00 79.23           H
ATOM   3611  HN  THR A 240     -10.785 -13.921 -22.049  1.00 79.23           H
ATOM   3612  N   LEU A 241      -8.533 -14.139 -24.270  1.00 75.13           N
ATOM   3613  CA  LEU A 241      -7.252 -14.274 -24.942  1.00 75.13           C
ATOM   3614  C   LEU A 241      -7.149 -15.670 -25.560  1.00 75.13           C
ATOM   3615  O   LEU A 241      -6.678 -15.821 -26.686  1.00 75.13           O
ATOM   3616  HA  LEU A 241      -7.225 -13.538 -25.746  1.00 75.13           H
ATOM   3617  CB  LEU A 241      -6.106 -13.940 -23.985  1.00 75.13           C
ATOM   3618 1HB  LEU A 241      -6.285 -14.456 -23.042  1.00 75.13           H
ATOM   3619 2HB  LEU A 241      -5.183 -14.344 -24.399  1.00 75.13           H
ATOM   3620  CG  LEU A 241      -5.891 -12.454 -23.688  1.00 75.13           C
ATOM   3621  HG  LEU A 241      -6.844 -12.028 -23.375  1.00 75.13           H
ATOM   3622  CD1 LEU A 241      -4.909 -12.263 -22.531  1.00 75.13           C
ATOM   3623 1HD1 LEU A 241      -5.302 -12.745 -21.636  1.00 75.13           H
ATOM   3624 2HD1 LEU A 241      -3.949 -12.709 -22.792  1.00 75.13           H
ATOM   3625 3HD1 LEU A 241      -4.774 -11.198 -22.341  1.00 75.13           H
ATOM   3626  CD2 LEU A 241      -5.450 -11.702 -24.945  1.00 75.13           C
ATOM   3627 1HD2 LEU A 241      -4.515 -12.124 -25.312  1.00 75.13           H
ATOM   3628 2HD2 LEU A 241      -6.218 -11.798 -25.714  1.00 75.13           H
ATOM   3629 3HD2 LEU A 241      -5.305 -10.649 -24.706  1.00 75.13           H
ATOM   3630  HN  LEU A 241      -8.482 -14.075 -23.273  1.00 75.13           H
ATOM   3631  N   ILE A 242      -7.599 -16.655 -24.797  1.00 74.74           N
ATOM   3632  CA  ILE A 242      -7.562 -18.033 -25.254  1.00 74.74           C
ATOM   3633  C   ILE A 242      -8.333 -18.151 -26.570  1.00 74.74           C
ATOM   3634  O   ILE A 242      -7.905 -18.853 -27.484  1.00 74.74           O
ATOM   3635  HA  ILE A 242      -6.518 -18.287 -25.442  1.00 74.74           H
ATOM   3636  CB  ILE A 242      -8.066 -18.975 -24.159  1.00 74.74           C
ATOM   3637  HB  ILE A 242      -9.006 -18.578 -23.773  1.00 74.74           H
ATOM   3638  CG1 ILE A 242      -7.084 -19.030 -22.987  1.00 74.74           C
ATOM   3639 1HG1 ILE A 242      -6.192 -19.583 -23.282  1.00 74.74           H
ATOM   3640 2HG1 ILE A 242      -6.763 -18.021 -22.730  1.00 74.74           H
ATOM   3641  CG2 ILE A 242      -8.362 -20.365 -24.725  1.00 74.74           C
ATOM   3642 1HG2 ILE A 242      -9.126 -20.288 -25.499  1.00 74.74           H
ATOM   3643 2HG2 ILE A 242      -7.452 -20.784 -25.154  1.00 74.74           H
ATOM   3644 3HG2 ILE A 242      -8.719 -21.015 -23.925  1.00 74.74           H
ATOM   3645  CD1 ILE A 242      -7.723 -19.695 -21.766  1.00 74.74           C
ATOM   3646 1HD1 ILE A 242      -8.601 -19.126 -21.460  1.00 74.74           H
ATOM   3647 2HD1 ILE A 242      -8.021 -20.712 -22.021  1.00 74.74           H
ATOM   3648 3HD1 ILE A 242      -7.004 -19.721 -20.948  1.00 74.74           H
ATOM   3649  HN  ILE A 242      -7.983 -16.523 -23.883  1.00 74.74           H
ATOM   3650  N   GLN A 243      -9.458 -17.452 -26.624  1.00 70.05           N
ATOM   3651  CA  GLN A 243     -10.320 -17.510 -27.792  1.00 70.05           C
ATOM   3652  C   GLN A 243      -9.676 -16.765 -28.964  1.00 70.05           C
ATOM   3653  O   GLN A 243      -9.845 -17.153 -30.119  1.00 70.05           O
ATOM   3654  HA  GLN A 243     -10.411 -18.569 -28.033  1.00 70.05           H
ATOM   3655  CB  GLN A 243     -11.707 -16.946 -27.479  1.00 70.05           C
ATOM   3656 1HB  GLN A 243     -11.609 -15.955 -27.036  1.00 70.05           H
ATOM   3657 2HB  GLN A 243     -12.272 -16.827 -28.403  1.00 70.05           H
ATOM   3658  CG  GLN A 243     -12.469 -17.865 -26.522  1.00 70.05           C
ATOM   3659 1HG  GLN A 243     -12.521 -18.869 -26.942  1.00 70.05           H
ATOM   3660 2HG  GLN A 243     -11.930 -17.941 -25.578  1.00 70.05           H
ATOM   3661  CD  GLN A 243     -13.883 -17.339 -26.267  1.00 70.05           C
ATOM   3662  OE1 GLN A 243     -14.255 -16.254 -26.684  1.00 70.05           O
ATOM   3663  NE2 GLN A 243     -14.648 -18.165 -25.560  1.00 70.05           N
ATOM   3664 1HE2 GLN A 243     -14.282 -19.042 -25.247  1.00 70.05           H
ATOM   3665 2HE2 GLN A 243     -15.590 -17.911 -25.341  1.00 70.05           H
ATOM   3666  HN  GLN A 243      -9.781 -16.856 -25.889  1.00 70.05           H
ATOM   3667  N   ALA A 244      -8.952 -15.708 -28.625  1.00 70.65           N
ATOM   3668  CA  ALA A 244      -8.541 -14.733 -29.621  1.00 70.65           C
ATOM   3669  C   ALA A 244      -7.381 -15.303 -30.439  1.00 70.65           C
ATOM   3670  O   ALA A 244      -7.097 -14.827 -31.537  1.00 70.65           O
ATOM   3671  HA  ALA A 244      -9.389 -14.557 -30.283  1.00 70.65           H
ATOM   3672  CB  ALA A 244      -8.175 -13.419 -28.928  1.00 70.65           C
ATOM   3673 1HB  ALA A 244      -9.042 -13.041 -28.385  1.00 70.65           H
ATOM   3674 2HB  ALA A 244      -7.356 -13.592 -28.230  1.00 70.65           H
ATOM   3675 3HB  ALA A 244      -7.867 -12.688 -29.675  1.00 70.65           H
ATOM   3676  HN  ALA A 244      -8.648 -15.514 -27.693  1.00 70.65           H
ATOM   3677  N   LYS A 245      -6.742 -16.317 -29.873  1.00 59.08           N
ATOM   3678  CA  LYS A 245      -5.619 -16.958 -30.536  1.00 59.08           C
ATOM   3679  C   LYS A 245      -4.629 -15.889 -31.002  1.00 59.08           C
ATOM   3680  O   LYS A 245      -3.550 -16.210 -31.496  1.00 59.08           O
ATOM   3681  HA  LYS A 245      -5.123 -17.591 -29.801  1.00 59.08           H
ATOM   3682  CB  LYS A 245      -6.112 -17.871 -31.661  1.00 59.08           C
ATOM   3683 1HB  LYS A 245      -6.872 -17.354 -32.248  1.00 59.08           H
ATOM   3684 2HB  LYS A 245      -5.288 -18.098 -32.337  1.00 59.08           H
ATOM   3685  CG  LYS A 245      -6.691 -19.170 -31.099  1.00 59.08           C
ATOM   3686 1HG  LYS A 245      -6.021 -19.573 -30.339  1.00 59.08           H
ATOM   3687 2HG  LYS A 245      -7.643 -18.966 -30.607  1.00 59.08           H
ATOM   3688  CD  LYS A 245      -6.895 -20.205 -32.207  1.00 59.08           C
ATOM   3689 1HD  LYS A 245      -7.658 -19.853 -32.902  1.00 59.08           H
ATOM   3690 2HD  LYS A 245      -5.973 -20.319 -32.777  1.00 59.08           H
ATOM   3691  CE  LYS A 245      -7.312 -21.557 -31.625  1.00 59.08           C
ATOM   3692 1HE  LYS A 245      -6.618 -21.850 -30.838  1.00 59.08           H
ATOM   3693 2HE  LYS A 245      -8.298 -21.474 -31.167  1.00 59.08           H
ATOM   3694  NZ  LYS A 245      -7.337 -22.591 -32.684  1.00 59.08           N
ATOM   3695 1HZ  LYS A 245      -7.634 -23.475 -32.285  1.00 59.08           H
ATOM   3696 2HZ  LYS A 245      -7.985 -22.314 -33.412  1.00 59.08           H
ATOM   3697 3HZ  LYS A 245      -6.408 -22.693 -33.078  1.00 59.08           H
ATOM   3698  HN  LYS A 245      -6.979 -16.698 -28.979  1.00 59.08           H
ATOM   3699  N   LYS A 246      -5.031 -14.638 -30.827  1.00 52.26           N
ATOM   3700  CA  LYS A 246      -4.288 -13.527 -31.395  1.00 52.26           C
ATOM   3701  C   LYS A 246      -3.109 -13.187 -30.481  1.00 52.26           C
ATOM   3702  O   LYS A 246      -3.290 -12.576 -29.429  1.00 52.26           O
ATOM   3703  HA  LYS A 246      -3.896 -13.854 -32.358  1.00 52.26           H
ATOM   3704  CB  LYS A 246      -5.218 -12.342 -31.664  1.00 52.26           C
ATOM   3705 1HB  LYS A 246      -5.921 -12.231 -30.838  1.00 52.26           H
ATOM   3706 2HB  LYS A 246      -4.636 -11.422 -31.713  1.00 52.26           H
ATOM   3707  CG  LYS A 246      -5.988 -12.535 -32.972  1.00 52.26           C
ATOM   3708 1HG  LYS A 246      -5.297 -12.824 -33.765  1.00 52.26           H
ATOM   3709 2HG  LYS A 246      -6.703 -13.350 -32.861  1.00 52.26           H
ATOM   3710  CD  LYS A 246      -6.723 -11.254 -33.370  1.00 52.26           C
ATOM   3711 1HD  LYS A 246      -7.477 -11.015 -32.621  1.00 52.26           H
ATOM   3712 2HD  LYS A 246      -6.022 -10.420 -33.393  1.00 52.26           H
ATOM   3713  CE  LYS A 246      -7.388 -11.407 -34.740  1.00 52.26           C
ATOM   3714 1HE  LYS A 246      -6.645 -11.704 -35.480  1.00 52.26           H
ATOM   3715 2HE  LYS A 246      -8.135 -12.199 -34.702  1.00 52.26           H
ATOM   3716  NZ  LYS A 246      -8.026 -10.136 -35.151  1.00 52.26           N
ATOM   3717 1HZ  LYS A 246      -8.476 -10.259 -36.051  1.00 52.26           H
ATOM   3718 2HZ  LYS A 246      -8.718  -9.866 -34.460  1.00 52.26           H
ATOM   3719 3HZ  LYS A 246      -7.320  -9.411 -35.223  1.00 52.26           H
ATOM   3720  HN  LYS A 246      -5.847 -14.381 -30.309  1.00 52.26           H
ATOM   3721  N   SER A 247      -1.927 -13.598 -30.916  1.00 54.67           N
ATOM   3722  CA  SER A 247      -0.737 -13.461 -30.094  1.00 54.67           C
ATOM   3723  C   SER A 247      -0.468 -11.982 -29.806  1.00 54.67           C
ATOM   3724  O   SER A 247      -0.049 -11.626 -28.706  1.00 54.67           O
ATOM   3725  HA  SER A 247      -0.961 -13.995 -29.170  1.00 54.67           H
ATOM   3726  CB  SER A 247       0.478 -14.099 -30.770  1.00 54.67           C
ATOM   3727 1HB  SER A 247       0.397 -15.185 -30.710  1.00 54.67           H
ATOM   3728 2HB  SER A 247       0.482 -13.838 -31.828  1.00 54.67           H
ATOM   3729  OG  SER A 247       1.702 -13.681 -30.173  1.00 54.67           O
ATOM   3730  HG  SER A 247       1.776 -14.052 -29.248  1.00 54.67           H
ATOM   3731  HN  SER A 247      -1.775 -14.018 -31.811  1.00 54.67           H
ATOM   3732  N   SER A 248      -0.720 -11.161 -30.815  1.00 54.26           N
ATOM   3733  CA  SER A 248      -0.068  -9.865 -30.905  1.00 54.26           C
ATOM   3734  C   SER A 248      -0.318  -9.063 -29.626  1.00 54.26           C
ATOM   3735  O   SER A 248       0.578  -8.382 -29.131  1.00 54.26           O
ATOM   3736  HA  SER A 248       0.994 -10.083 -31.018  1.00 54.26           H
ATOM   3737  CB  SER A 248      -0.561  -9.085 -32.125  1.00 54.26           C
ATOM   3738 1HB  SER A 248      -0.284  -9.619 -33.034  1.00 54.26           H
ATOM   3739 2HB  SER A 248      -1.650  -9.031 -32.106  1.00 54.26           H
ATOM   3740  OG  SER A 248      -0.023  -7.766 -32.169  1.00 54.26           O
ATOM   3741  HG  SER A 248       0.971  -7.805 -32.277  1.00 54.26           H
ATOM   3742  HN  SER A 248      -1.354 -11.368 -31.559  1.00 54.26           H
ATOM   3743  N   LYS A 249      -1.541  -9.172 -29.127  1.00 51.56           N
ATOM   3744  CA  LYS A 249      -1.985  -8.315 -28.041  1.00 51.56           C
ATOM   3745  C   LYS A 249      -1.304  -8.753 -26.742  1.00 51.56           C
ATOM   3746  O   LYS A 249      -1.449  -8.099 -25.710  1.00 51.56           O
ATOM   3747  HA  LYS A 249      -1.664  -7.300 -28.273  1.00 51.56           H
ATOM   3748  CB  LYS A 249      -3.513  -8.300 -27.959  1.00 51.56           C
ATOM   3749 1HB  LYS A 249      -3.895  -9.318 -28.038  1.00 51.56           H
ATOM   3750 2HB  LYS A 249      -3.825  -7.917 -26.988  1.00 51.56           H
ATOM   3751  CG  LYS A 249      -4.112  -7.438 -29.072  1.00 51.56           C
ATOM   3752 1HG  LYS A 249      -3.614  -6.468 -29.094  1.00 51.56           H
ATOM   3753 2HG  LYS A 249      -3.935  -7.909 -30.038  1.00 51.56           H
ATOM   3754  CD  LYS A 249      -5.615  -7.240 -28.862  1.00 51.56           C
ATOM   3755 1HD  LYS A 249      -6.122  -8.204 -28.904  1.00 51.56           H
ATOM   3756 2HD  LYS A 249      -5.796  -6.828 -27.869  1.00 51.56           H
ATOM   3757  CE  LYS A 249      -6.198  -6.304 -29.923  1.00 51.56           C
ATOM   3758 1HE  LYS A 249      -5.665  -5.353 -29.910  1.00 51.56           H
ATOM   3759 2HE  LYS A 249      -6.056  -6.735 -30.914  1.00 51.56           H
ATOM   3760  NZ  LYS A 249      -7.639  -6.075 -29.677  1.00 51.56           N
ATOM   3761 1HZ  LYS A 249      -8.009  -5.453 -30.387  1.00 51.56           H
ATOM   3762 2HZ  LYS A 249      -8.133  -6.960 -29.712  1.00 51.56           H
ATOM   3763 3HZ  LYS A 249      -7.763  -5.655 -28.762  1.00 51.56           H
ATOM   3764  HN  LYS A 249      -2.222  -9.828 -29.453  1.00 51.56           H
ATOM   3765  N   HIS A 250      -0.576  -9.856 -26.835  1.00 55.20           N
ATOM   3766  CA  HIS A 250      -0.072 -10.522 -25.647  1.00 55.20           C
ATOM   3767  C   HIS A 250       0.980  -9.640 -24.971  1.00 55.20           C
ATOM   3768  O   HIS A 250       1.069  -9.602 -23.745  1.00 55.20           O
ATOM   3769  HA  HIS A 250      -0.919 -10.643 -24.972  1.00 55.20           H
ATOM   3770  CB  HIS A 250       0.456 -11.917 -25.989  1.00 55.20           C
ATOM   3771 1HB  HIS A 250       1.084 -11.849 -26.877  1.00 55.20           H
ATOM   3772 2HB  HIS A 250       1.093 -12.263 -25.174  1.00 55.20           H
ATOM   3773  CG  HIS A 250      -0.627 -12.941 -26.232  1.00 55.20           C
ATOM   3774  ND1 HIS A 250      -1.235 -13.646 -25.208  1.00 55.20           N
ATOM   3775  HD1 HIS A 250      -1.030 -13.556 -24.234  1.00 55.20           H
ATOM   3776  CD2 HIS A 250      -1.204 -13.370 -27.391  1.00 55.20           C
ATOM   3777  HD2 HIS A 250      -0.959 -13.018 -28.393  1.00 55.20           H
ATOM   3778  CE1 HIS A 250      -2.136 -14.460 -25.739  1.00 55.20           C
ATOM   3779  HE1 HIS A 250      -2.780 -15.147 -25.191  1.00 55.20           H
ATOM   3780  NE2 HIS A 250      -2.115 -14.288 -27.092  1.00 55.20           N
ATOM   3781  HN  HIS A 250      -0.331 -10.292 -27.701  1.00 55.20           H
ATOM   3782  N   LYS A 251       1.750  -8.951 -25.801  1.00 56.79           N
ATOM   3783  CA  LYS A 251       2.957  -8.293 -25.330  1.00 56.79           C
ATOM   3784  C   LYS A 251       2.584  -7.245 -24.279  1.00 56.79           C
ATOM   3785  O   LYS A 251       3.156  -7.221 -23.191  1.00 56.79           O
ATOM   3786  HA  LYS A 251       3.578  -9.051 -24.855  1.00 56.79           H
ATOM   3787  CB  LYS A 251       3.753  -7.727 -26.507  1.00 56.79           C
ATOM   3788 1HB  LYS A 251       3.080  -7.213 -27.193  1.00 56.79           H
ATOM   3789 2HB  LYS A 251       4.466  -6.986 -26.146  1.00 56.79           H
ATOM   3790  CG  LYS A 251       4.497  -8.838 -27.250  1.00 56.79           C
ATOM   3791 1HG  LYS A 251       4.957  -9.516 -26.532  1.00 56.79           H
ATOM   3792 2HG  LYS A 251       3.789  -9.426 -27.835  1.00 56.79           H
ATOM   3793  CD  LYS A 251       5.571  -8.258 -28.173  1.00 56.79           C
ATOM   3794 1HD  LYS A 251       5.098  -7.714 -28.990  1.00 56.79           H
ATOM   3795 2HD  LYS A 251       6.178  -7.540 -27.622  1.00 56.79           H
ATOM   3796  CE  LYS A 251       6.464  -9.363 -28.738  1.00 56.79           C
ATOM   3797 1HE  LYS A 251       6.619 -10.135 -27.984  1.00 56.79           H
ATOM   3798 2HE  LYS A 251       5.972  -9.840 -29.585  1.00 56.79           H
ATOM   3799  NZ  LYS A 251       7.769  -8.809 -29.163  1.00 56.79           N
ATOM   3800 1HZ  LYS A 251       8.289  -9.517 -29.669  1.00 56.79           H
ATOM   3801 2HZ  LYS A 251       7.616  -8.007 -29.765  1.00 56.79           H
ATOM   3802 3HZ  LYS A 251       8.297  -8.522 -28.346  1.00 56.79           H
ATOM   3803  HN  LYS A 251       1.561  -8.839 -26.776  1.00 56.79           H
ATOM   3804  N   ALA A 252       1.627  -6.404 -24.643  1.00 64.72           N
ATOM   3805  CA  ALA A 252       1.235  -5.299 -23.783  1.00 64.72           C
ATOM   3806  C   ALA A 252       0.601  -5.853 -22.505  1.00 64.72           C
ATOM   3807  O   ALA A 252       0.584  -5.182 -21.475  1.00 64.72           O
ATOM   3808  HA  ALA A 252       2.137  -4.746 -23.521  1.00 64.72           H
ATOM   3809  CB  ALA A 252       0.290  -4.369 -24.546  1.00 64.72           C
ATOM   3810 1HB  ALA A 252       0.798  -3.980 -25.429  1.00 64.72           H
ATOM   3811 2HB  ALA A 252      -0.597  -4.923 -24.852  1.00 64.72           H
ATOM   3812 3HB  ALA A 252      -0.004  -3.541 -23.901  1.00 64.72           H
ATOM   3813  HN  ALA A 252       1.124  -6.467 -25.505  1.00 64.72           H
ATOM   3814  N   LEU A 253       0.096  -7.073 -22.614  1.00 68.52           N
ATOM   3815  CA  LEU A 253      -0.603  -7.696 -21.503  1.00 68.52           C
ATOM   3816  C   LEU A 253       0.420  -8.230 -20.498  1.00 68.52           C
ATOM   3817  O   LEU A 253       0.183  -8.200 -19.291  1.00 68.52           O
ATOM   3818  HA  LEU A 253      -1.195  -6.922 -21.015  1.00 68.52           H
ATOM   3819  CB  LEU A 253      -1.578  -8.760 -22.011  1.00 68.52           C
ATOM   3820 1HB  LEU A 253      -1.898  -8.481 -23.016  1.00 68.52           H
ATOM   3821 2HB  LEU A 253      -1.042  -9.704 -22.098  1.00 68.52           H
ATOM   3822  CG  LEU A 253      -2.825  -8.990 -21.155  1.00 68.52           C
ATOM   3823  HG  LEU A 253      -2.551  -8.853 -20.109  1.00 68.52           H
ATOM   3824  CD1 LEU A 253      -3.910  -7.961 -21.478  1.00 68.52           C
ATOM   3825 1HD1 LEU A 253      -3.530  -6.958 -21.279  1.00 68.52           H
ATOM   3826 2HD1 LEU A 253      -4.188  -8.042 -22.529  1.00 68.52           H
ATOM   3827 3HD1 LEU A 253      -4.785  -8.148 -20.855  1.00 68.52           H
ATOM   3828  CD2 LEU A 253      -3.335 -10.425 -21.304  1.00 68.52           C
ATOM   3829 1HD2 LEU A 253      -3.587 -10.615 -22.347  1.00 68.52           H
ATOM   3830 2HD2 LEU A 253      -2.558 -11.121 -20.986  1.00 68.52           H
ATOM   3831 3HD2 LEU A 253      -4.221 -10.562 -20.685  1.00 68.52           H
ATOM   3832  HN  LEU A 253       0.158  -7.633 -23.441  1.00 68.52           H
ATOM   3833  N   LYS A 254       1.535  -8.706 -21.033  1.00 71.50           N
ATOM   3834  CA  LYS A 254       2.552  -9.333 -20.207  1.00 71.50           C
ATOM   3835  C   LYS A 254       2.907  -8.401 -19.046  1.00 71.50           C
ATOM   3836  O   LYS A 254       2.959  -8.830 -17.894  1.00 71.50           O
ATOM   3837  HA  LYS A 254       2.122 -10.247 -19.797  1.00 71.50           H
ATOM   3838  CB  LYS A 254       3.756  -9.741 -21.058  1.00 71.50           C
ATOM   3839 1HB  LYS A 254       3.983  -8.953 -21.775  1.00 71.50           H
ATOM   3840 2HB  LYS A 254       4.634  -9.855 -20.422  1.00 71.50           H
ATOM   3841  CG  LYS A 254       3.485 -11.051 -21.800  1.00 71.50           C
ATOM   3842 1HG  LYS A 254       3.177 -11.819 -21.089  1.00 71.50           H
ATOM   3843 2HG  LYS A 254       2.659 -10.914 -22.497  1.00 71.50           H
ATOM   3844  CD  LYS A 254       4.728 -11.520 -22.558  1.00 71.50           C
ATOM   3845 1HD  LYS A 254       4.998 -10.781 -23.313  1.00 71.50           H
ATOM   3846 2HD  LYS A 254       5.571 -11.596 -21.871  1.00 71.50           H
ATOM   3847  CE  LYS A 254       4.484 -12.874 -23.227  1.00 71.50           C
ATOM   3848 1HE  LYS A 254       4.116 -13.589 -22.491  1.00 71.50           H
ATOM   3849 2HE  LYS A 254       3.712 -12.776 -23.990  1.00 71.50           H
ATOM   3850  NZ  LYS A 254       5.732 -13.382 -23.840  1.00 71.50           N
ATOM   3851 1HZ  LYS A 254       5.548 -14.267 -24.298  1.00 71.50           H
ATOM   3852 2HZ  LYS A 254       6.071 -12.712 -24.522  1.00 71.50           H
ATOM   3853 3HZ  LYS A 254       6.433 -13.513 -23.119  1.00 71.50           H
ATOM   3854  HN  LYS A 254       1.747  -8.668 -22.009  1.00 71.50           H
ATOM   3855  N   VAL A 255       3.142  -7.143 -19.390  1.00 75.37           N
ATOM   3856  CA  VAL A 255       3.585  -6.170 -18.407  1.00 75.37           C
ATOM   3857  C   VAL A 255       2.579  -6.118 -17.256  1.00 75.37           C
ATOM   3858  O   VAL A 255       2.954  -6.254 -16.092  1.00 75.37           O
ATOM   3859  HA  VAL A 255       4.546  -6.509 -18.018  1.00 75.37           H
ATOM   3860  CB  VAL A 255       3.798  -4.810 -19.076  1.00 75.37           C
ATOM   3861  HB  VAL A 255       2.841  -4.482 -19.480  1.00 75.37           H
ATOM   3862  CG1 VAL A 255       4.262  -3.765 -18.059  1.00 75.37           C
ATOM   3863 1HG1 VAL A 255       3.508  -3.657 -17.280  1.00 75.37           H
ATOM   3864 2HG1 VAL A 255       5.203  -4.086 -17.612  1.00 75.37           H
ATOM   3865 3HG1 VAL A 255       4.406  -2.809 -18.561  1.00 75.37           H
ATOM   3866  CG2 VAL A 255       4.786  -4.921 -20.239  1.00 75.37           C
ATOM   3867 1HG2 VAL A 255       5.746  -5.281 -19.868  1.00 75.37           H
ATOM   3868 2HG2 VAL A 255       4.398  -5.618 -20.981  1.00 75.37           H
ATOM   3869 3HG2 VAL A 255       4.920  -3.940 -20.697  1.00 75.37           H
ATOM   3870  HN  VAL A 255       3.034  -6.788 -20.318  1.00 75.37           H
ATOM   3871  N   THR A 256       1.320  -5.922 -17.621  1.00 73.83           N
ATOM   3872  CA  THR A 256       0.283  -5.680 -16.632  1.00 73.83           C
ATOM   3873  C   THR A 256       0.062  -6.927 -15.775  1.00 73.83           C
ATOM   3874  O   THR A 256      -0.133  -6.827 -14.565  1.00 73.83           O
ATOM   3875  HA  THR A 256       0.624  -4.889 -15.964  1.00 73.83           H
ATOM   3876  CB  THR A 256      -0.975  -5.218 -17.370  1.00 73.83           C
ATOM   3877  HB  THR A 256      -1.855  -5.307 -16.733  1.00 73.83           H
ATOM   3878  OG1 THR A 256      -0.992  -6.009 -18.556  1.00 73.83           O
ATOM   3879  HG1 THR A 256      -1.090  -6.976 -18.321  1.00 73.83           H
ATOM   3880  CG2 THR A 256      -0.859  -3.781 -17.882  1.00 73.83           C
ATOM   3881 1HG2 THR A 256      -0.019  -3.708 -18.573  1.00 73.83           H
ATOM   3882 2HG2 THR A 256      -0.698  -3.107 -17.041  1.00 73.83           H
ATOM   3883 3HG2 THR A 256      -1.779  -3.504 -18.398  1.00 73.83           H
ATOM   3884  HN  THR A 256       1.006  -5.927 -18.570  1.00 73.83           H
ATOM   3885  N   ILE A 257       0.099  -8.075 -16.436  1.00 77.18           N
ATOM   3886  CA  ILE A 257      -0.080  -9.342 -15.748  1.00 77.18           C
ATOM   3887  C   ILE A 257       0.976  -9.473 -14.649  1.00 77.18           C
ATOM   3888  O   ILE A 257       0.647  -9.755 -13.497  1.00 77.18           O
ATOM   3889  HA  ILE A 257      -1.064  -9.324 -15.280  1.00 77.18           H
ATOM   3890  CB  ILE A 257      -0.075 -10.500 -16.747  1.00 77.18           C
ATOM   3891  HB  ILE A 257       0.784 -10.378 -17.407  1.00 77.18           H
ATOM   3892  CG1 ILE A 257      -1.328 -10.473 -17.625  1.00 77.18           C
ATOM   3893 1HG1 ILE A 257      -2.213 -10.623 -17.007  1.00 77.18           H
ATOM   3894 2HG1 ILE A 257      -1.428  -9.493 -18.092  1.00 77.18           H
ATOM   3895  CG2 ILE A 257       0.093 -11.842 -16.031  1.00 77.18           C
ATOM   3896 1HG2 ILE A 257       1.037 -11.847 -15.485  1.00 77.18           H
ATOM   3897 2HG2 ILE A 257      -0.731 -11.986 -15.332  1.00 77.18           H
ATOM   3898 3HG2 ILE A 257       0.093 -12.648 -16.764  1.00 77.18           H
ATOM   3899  CD1 ILE A 257      -1.264 -11.554 -18.705  1.00 77.18           C
ATOM   3900 1HD1 ILE A 257      -0.392 -11.386 -19.336  1.00 77.18           H
ATOM   3901 2HD1 ILE A 257      -1.189 -12.534 -18.234  1.00 77.18           H
ATOM   3902 3HD1 ILE A 257      -2.167 -11.512 -19.315  1.00 77.18           H
ATOM   3903  HN  ILE A 257       0.247  -8.147 -17.423  1.00 77.18           H
ATOM   3904  N   THR A 258       2.224  -9.263 -15.043  1.00 81.94           N
ATOM   3905  CA  THR A 258       3.339  -9.458 -14.132  1.00 81.94           C
ATOM   3906  C   THR A 258       3.208  -8.532 -12.922  1.00 81.94           C
ATOM   3907  O   THR A 258       3.344  -8.972 -11.781  1.00 81.94           O
ATOM   3908  HA  THR A 258       3.302 -10.481 -13.758  1.00 81.94           H
ATOM   3909  CB  THR A 258       4.634  -9.249 -14.920  1.00 81.94           C
ATOM   3910  HB  THR A 258       4.727  -8.214 -15.249  1.00 81.94           H
ATOM   3911  OG1 THR A 258       4.569 -10.222 -15.959  1.00 81.94           O
ATOM   3912  HG1 THR A 258       4.114  -9.835 -16.761  1.00 81.94           H
ATOM   3913  CG2 THR A 258       5.877  -9.643 -14.118  1.00 81.94           C
ATOM   3914 1HG2 THR A 258       5.815 -10.697 -13.847  1.00 81.94           H
ATOM   3915 2HG2 THR A 258       5.932  -9.038 -13.214  1.00 81.94           H
ATOM   3916 3HG2 THR A 258       6.768  -9.475 -14.723  1.00 81.94           H
ATOM   3917  HN  THR A 258       2.477  -8.965 -15.963  1.00 81.94           H
ATOM   3918  N   VAL A 259       2.946  -7.266 -13.211  1.00 80.47           N
ATOM   3919  CA  VAL A 259       2.866  -6.260 -12.165  1.00 80.47           C
ATOM   3920  C   VAL A 259       1.801  -6.672 -11.147  1.00 80.47           C
ATOM   3921  O   VAL A 259       2.014  -6.560  -9.941  1.00 80.47           O
ATOM   3922  HA  VAL A 259       3.835  -6.228 -11.666  1.00 80.47           H
ATOM   3923  CB  VAL A 259       2.605  -4.884 -12.781  1.00 80.47           C
ATOM   3924  HB  VAL A 259       1.763  -4.979 -13.468  1.00 80.47           H
ATOM   3925  CG1 VAL A 259       2.221  -3.866 -11.706  1.00 80.47           C
ATOM   3926 1HG1 VAL A 259       1.317  -4.199 -11.196  1.00 80.47           H
ATOM   3927 2HG1 VAL A 259       3.033  -3.777 -10.984  1.00 80.47           H
ATOM   3928 3HG1 VAL A 259       2.041  -2.897 -12.171  1.00 80.47           H
ATOM   3929  CG2 VAL A 259       3.815  -4.404 -13.585  1.00 80.47           C
ATOM   3930 1HG2 VAL A 259       4.682  -4.334 -12.928  1.00 80.47           H
ATOM   3931 2HG2 VAL A 259       4.023  -5.112 -14.387  1.00 80.47           H
ATOM   3932 3HG2 VAL A 259       3.602  -3.424 -14.012  1.00 80.47           H
ATOM   3933  HN  VAL A 259       2.789  -6.925 -14.138  1.00 80.47           H
ATOM   3934  N   LEU A 260       0.678  -7.140 -11.671  1.00 76.70           N
ATOM   3935  CA  LEU A 260      -0.478  -7.421 -10.835  1.00 76.70           C
ATOM   3936  C   LEU A 260      -0.216  -8.688 -10.019  1.00 76.70           C
ATOM   3937  O   LEU A 260      -0.570  -8.757  -8.843  1.00 76.70           O
ATOM   3938  HA  LEU A 260      -0.593  -6.584 -10.147  1.00 76.70           H
ATOM   3939  CB  LEU A 260      -1.749  -7.488 -11.684  1.00 76.70           C
ATOM   3940 1HB  LEU A 260      -1.528  -8.053 -12.590  1.00 76.70           H
ATOM   3941 2HB  LEU A 260      -2.501  -8.052 -11.132  1.00 76.70           H
ATOM   3942  CG  LEU A 260      -2.356  -6.143 -12.090  1.00 76.70           C
ATOM   3943  HG  LEU A 260      -1.548  -5.418 -12.184  1.00 76.70           H
ATOM   3944  CD1 LEU A 260      -3.038  -6.240 -13.456  1.00 76.70           C
ATOM   3945 1HD1 LEU A 260      -2.306  -6.534 -14.208  1.00 76.70           H
ATOM   3946 2HD1 LEU A 260      -3.833  -6.984 -13.414  1.00 76.70           H
ATOM   3947 3HD1 LEU A 260      -3.461  -5.271 -13.721  1.00 76.70           H
ATOM   3948  CD2 LEU A 260      -3.307  -5.623 -11.010  1.00 76.70           C
ATOM   3949 1HD2 LEU A 260      -4.114  -6.340 -10.861  1.00 76.70           H
ATOM   3950 2HD2 LEU A 260      -2.760  -5.491 -10.077  1.00 76.70           H
ATOM   3951 3HD2 LEU A 260      -3.725  -4.666 -11.325  1.00 76.70           H
ATOM   3952  HN  LEU A 260       0.550  -7.327 -12.645  1.00 76.70           H
ATOM   3953  N   THR A 261       0.403  -9.658 -10.675  1.00 84.77           N
ATOM   3954  CA  THR A 261       0.739 -10.910 -10.017  1.00 84.77           C
ATOM   3955  C   THR A 261       1.697 -10.659  -8.851  1.00 84.77           C
ATOM   3956  O   THR A 261       1.506 -11.195  -7.760  1.00 84.77           O
ATOM   3957  HA  THR A 261      -0.173 -11.333  -9.597  1.00 84.77           H
ATOM   3958  CB  THR A 261       1.304 -11.862 -11.074  1.00 84.77           C
ATOM   3959  HB  THR A 261       2.235 -11.475 -11.488  1.00 84.77           H
ATOM   3960  OG1 THR A 261       0.236 -12.022 -12.003  1.00 84.77           O
ATOM   3961  HG1 THR A 261       0.276 -11.303 -12.698  1.00 84.77           H
ATOM   3962  CG2 THR A 261       1.536 -13.272 -10.527  1.00 84.77           C
ATOM   3963 1HG2 THR A 261       0.591 -13.685 -10.173  1.00 84.77           H
ATOM   3964 2HG2 THR A 261       2.245 -13.229  -9.700  1.00 84.77           H
ATOM   3965 3HG2 THR A 261       1.937 -13.907 -11.317  1.00 84.77           H
ATOM   3966  HN  THR A 261       0.674  -9.600 -11.636  1.00 84.77           H
ATOM   3967  N   VAL A 262       2.707  -9.845  -9.121  1.00 87.91           N
ATOM   3968  CA  VAL A 262       3.718  -9.550  -8.120  1.00 87.91           C
ATOM   3969  C   VAL A 262       3.067  -8.822  -6.942  1.00 87.91           C
ATOM   3970  O   VAL A 262       3.381  -9.099  -5.786  1.00 87.91           O
ATOM   3971  HA  VAL A 262       4.118 -10.500  -7.766  1.00 87.91           H
ATOM   3972  CB  VAL A 262       4.865  -8.758  -8.752  1.00 87.91           C
ATOM   3973  HB  VAL A 262       4.436  -7.895  -9.260  1.00 87.91           H
ATOM   3974  CG1 VAL A 262       5.830  -8.243  -7.683  1.00 87.91           C
ATOM   3975 1HG1 VAL A 262       5.294  -7.591  -6.993  1.00 87.91           H
ATOM   3976 2HG1 VAL A 262       6.249  -9.087  -7.134  1.00 87.91           H
ATOM   3977 3HG1 VAL A 262       6.635  -7.684  -8.159  1.00 87.91           H
ATOM   3978  CG2 VAL A 262       5.601  -9.600  -9.796  1.00 87.91           C
ATOM   3979 1HG2 VAL A 262       6.012 -10.490  -9.321  1.00 87.91           H
ATOM   3980 2HG2 VAL A 262       4.906  -9.895 -10.582  1.00 87.91           H
ATOM   3981 3HG2 VAL A 262       6.411  -9.013 -10.230  1.00 87.91           H
ATOM   3982  HN  VAL A 262       2.840  -9.392 -10.002  1.00 87.91           H
ATOM   3983  N   PHE A 263       2.171  -7.905  -7.278  1.00 82.90           N
ATOM   3984  CA  PHE A 263       1.466  -7.141  -6.262  1.00 82.90           C
ATOM   3985  C   PHE A 263       0.700  -8.066  -5.313  1.00 82.90           C
ATOM   3986  O   PHE A 263       0.882  -8.002  -4.099  1.00 82.90           O
ATOM   3987  HA  PHE A 263       2.214  -6.584  -5.699  1.00 82.90           H
ATOM   3988  CB  PHE A 263       0.468  -6.240  -6.993  1.00 82.90           C
ATOM   3989 1HB  PHE A 263       1.014  -5.589  -7.675  1.00 82.90           H
ATOM   3990 2HB  PHE A 263      -0.189  -6.861  -7.602  1.00 82.90           H
ATOM   3991  CG  PHE A 263      -0.388  -5.377  -6.063  1.00 82.90           C
ATOM   3992  CD1 PHE A 263      -1.678  -5.725  -5.809  1.00 82.90           C
ATOM   3993  HD1 PHE A 263      -2.102  -6.619  -6.267  1.00 82.90           H
ATOM   3994  CD2 PHE A 263       0.141  -4.263  -5.491  1.00 82.90           C
ATOM   3995  HD2 PHE A 263       1.175  -3.984  -5.695  1.00 82.90           H
ATOM   3996  CE1 PHE A 263      -2.472  -4.925  -4.946  1.00 82.90           C
ATOM   3997  HE1 PHE A 263      -3.506  -5.203  -4.742  1.00 82.90           H
ATOM   3998  CE2 PHE A 263      -0.653  -3.462  -4.628  1.00 82.90           C
ATOM   3999  HE2 PHE A 263      -0.229  -2.569  -4.170  1.00 82.90           H
ATOM   4000  CZ  PHE A 263      -1.943  -3.810  -4.374  1.00 82.90           C
ATOM   4001  HZ  PHE A 263      -2.553  -3.196  -3.711  1.00 82.90           H
ATOM   4002  HN  PHE A 263       1.925  -7.682  -8.221  1.00 82.90           H
ATOM   4003  N   VAL A 264      -0.140  -8.903  -5.904  1.00 87.33           N
ATOM   4004  CA  VAL A 264      -1.010  -9.765  -5.123  1.00 87.33           C
ATOM   4005  C   VAL A 264      -0.159 -10.641  -4.201  1.00 87.33           C
ATOM   4006  O   VAL A 264      -0.477 -10.801  -3.023  1.00 87.33           O
ATOM   4007  HA  VAL A 264      -1.644  -9.124  -4.510  1.00 87.33           H
ATOM   4008  CB  VAL A 264      -1.913 -10.578  -6.052  1.00 87.33           C
ATOM   4009  HB  VAL A 264      -1.278 -11.075  -6.786  1.00 87.33           H
ATOM   4010  CG1 VAL A 264      -2.669 -11.658  -5.276  1.00 87.33           C
ATOM   4011 1HG1 VAL A 264      -1.956 -12.333  -4.804  1.00 87.33           H
ATOM   4012 2HG1 VAL A 264      -3.287 -11.189  -4.510  1.00 87.33           H
ATOM   4013 3HG1 VAL A 264      -3.304 -12.220  -5.961  1.00 87.33           H
ATOM   4014  CG2 VAL A 264      -2.882  -9.667  -6.810  1.00 87.33           C
ATOM   4015 1HG2 VAL A 264      -3.507  -9.129  -6.097  1.00 87.33           H
ATOM   4016 2HG2 VAL A 264      -2.316  -8.953  -7.408  1.00 87.33           H
ATOM   4017 3HG2 VAL A 264      -3.512 -10.270  -7.463  1.00 87.33           H
ATOM   4018  HN  VAL A 264      -0.231  -8.997  -6.895  1.00 87.33           H
ATOM   4019  N   LEU A 265       0.907 -11.184  -4.771  1.00 88.82           N
ATOM   4020  CA  LEU A 265       1.743 -12.127  -4.048  1.00 88.82           C
ATOM   4021  C   LEU A 265       2.407 -11.414  -2.868  1.00 88.82           C
ATOM   4022  O   LEU A 265       2.560 -11.994  -1.794  1.00 88.82           O
ATOM   4023  HA  LEU A 265       1.091 -12.908  -3.657  1.00 88.82           H
ATOM   4024  CB  LEU A 265       2.736 -12.799  -4.998  1.00 88.82           C
ATOM   4025 1HB  LEU A 265       3.239 -12.023  -5.576  1.00 88.82           H
ATOM   4026 2HB  LEU A 265       3.500 -13.297  -4.401  1.00 88.82           H
ATOM   4027  CG  LEU A 265       2.146 -13.820  -5.973  1.00 88.82           C
ATOM   4028  HG  LEU A 265       1.357 -13.330  -6.544  1.00 88.82           H
ATOM   4029  CD1 LEU A 265       3.201 -14.295  -6.975  1.00 88.82           C
ATOM   4030 1HD1 LEU A 265       3.572 -13.442  -7.544  1.00 88.82           H
ATOM   4031 2HD1 LEU A 265       4.027 -14.761  -6.439  1.00 88.82           H
ATOM   4032 3HD1 LEU A 265       2.754 -15.019  -7.656  1.00 88.82           H
ATOM   4033  CD2 LEU A 265       1.502 -14.987  -5.223  1.00 88.82           C
ATOM   4034 1HD2 LEU A 265       2.254 -15.484  -4.610  1.00 88.82           H
ATOM   4035 2HD2 LEU A 265       0.703 -14.611  -4.584  1.00 88.82           H
ATOM   4036 3HD2 LEU A 265       1.091 -15.698  -5.939  1.00 88.82           H
ATOM   4037  HN  LEU A 265       1.201 -10.989  -5.707  1.00 88.82           H
ATOM   4038  N   SER A 266       2.784 -10.167  -3.108  1.00 90.34           N
ATOM   4039  CA  SER A 266       3.512  -9.400  -2.111  1.00 90.34           C
ATOM   4040  C   SER A 266       2.550  -8.897  -1.033  1.00 90.34           C
ATOM   4041  O   SER A 266       2.924  -8.781   0.133  1.00 90.34           O
ATOM   4042  HA  SER A 266       4.235 -10.095  -1.684  1.00 90.34           H
ATOM   4043  CB  SER A 266       4.253  -8.225  -2.753  1.00 90.34           C
ATOM   4044 1HB  SER A 266       4.818  -7.692  -1.988  1.00 90.34           H
ATOM   4045 2HB  SER A 266       4.974  -8.603  -3.477  1.00 90.34           H
ATOM   4046  OG  SER A 266       3.361  -7.321  -3.400  1.00 90.34           O
ATOM   4047  HG  SER A 266       3.263  -7.569  -4.364  1.00 90.34           H
ATOM   4048  HN  SER A 266       2.600  -9.681  -3.963  1.00 90.34           H
ATOM   4049  N   GLN A 267       1.329  -8.611  -1.462  1.00 85.55           N
ATOM   4050  CA  GLN A 267       0.361  -7.967  -0.589  1.00 85.55           C
ATOM   4051  C   GLN A 267      -0.378  -9.014   0.246  1.00 85.55           C
ATOM   4052  O   GLN A 267      -0.841  -8.720   1.347  1.00 85.55           O
ATOM   4053  HA  GLN A 267       0.946  -7.319   0.063  1.00 85.55           H
ATOM   4054  CB  GLN A 267      -0.621  -7.114  -1.395  1.00 85.55           C
ATOM   4055 1HB  GLN A 267      -1.083  -7.722  -2.173  1.00 85.55           H
ATOM   4056 2HB  GLN A 267      -1.423  -6.765  -0.744  1.00 85.55           H
ATOM   4057  CG  GLN A 267       0.087  -5.915  -2.029  1.00 85.55           C
ATOM   4058 1HG  GLN A 267       0.927  -6.261  -2.631  1.00 85.55           H
ATOM   4059 2HG  GLN A 267      -0.597  -5.400  -2.704  1.00 85.55           H
ATOM   4060  CD  GLN A 267       0.584  -4.943  -0.958  1.00 85.55           C
ATOM   4061  OE1 GLN A 267      -0.011  -4.779   0.094  1.00 85.55           O
ATOM   4062  NE2 GLN A 267       1.707  -4.308  -1.284  1.00 85.55           N
ATOM   4063 1HE2 GLN A 267       2.146  -4.488  -2.164  1.00 85.55           H
ATOM   4064 2HE2 GLN A 267       2.112  -3.651  -0.648  1.00 85.55           H
ATOM   4065  HN  GLN A 267       0.999  -8.811  -2.384  1.00 85.55           H
ATOM   4066  N   PHE A 268      -0.467 -10.214  -0.309  1.00 91.48           N
ATOM   4067  CA  PHE A 268      -1.322 -11.241   0.260  1.00 91.48           C
ATOM   4068  C   PHE A 268      -0.902 -11.572   1.693  1.00 91.48           C
ATOM   4069  O   PHE A 268      -1.716 -11.505   2.613  1.00 91.48           O
ATOM   4070  HA  PHE A 268      -2.340 -10.849   0.262  1.00 91.48           H
ATOM   4071  CB  PHE A 268      -1.159 -12.490  -0.608  1.00 91.48           C
ATOM   4072 1HB  PHE A 268      -1.415 -12.241  -1.638  1.00 91.48           H
ATOM   4073 2HB  PHE A 268      -0.111 -12.789  -0.603  1.00 91.48           H
ATOM   4074  CG  PHE A 268      -2.015 -13.676  -0.158  1.00 91.48           C
ATOM   4075  CD1 PHE A 268      -1.455 -14.684   0.563  1.00 91.48           C
ATOM   4076  HD1 PHE A 268      -0.397 -14.647   0.820  1.00 91.48           H
ATOM   4077  CD2 PHE A 268      -3.336 -13.722  -0.480  1.00 91.48           C
ATOM   4078  HD2 PHE A 268      -3.785 -12.914  -1.058  1.00 91.48           H
ATOM   4079  CE1 PHE A 268      -2.249 -15.785   0.980  1.00 91.48           C
ATOM   4080  HE1 PHE A 268      -1.800 -16.593   1.558  1.00 91.48           H
ATOM   4081  CE2 PHE A 268      -4.130 -14.823  -0.063  1.00 91.48           C
ATOM   4082  HE2 PHE A 268      -5.188 -14.860  -0.320  1.00 91.48           H
ATOM   4083  CZ  PHE A 268      -3.570 -15.831   0.658  1.00 91.48           C
ATOM   4084  HZ  PHE A 268      -4.180 -16.676   0.979  1.00 91.48           H
ATOM   4085  HN  PHE A 268       0.032 -10.487  -1.132  1.00 91.48           H
ATOM   4086  N   PRO A 269       0.370 -11.933   1.909  1.00 94.70           N
ATOM   4087  CA  PRO A 269       0.831 -12.311   3.247  1.00 94.70           C
ATOM   4088  C   PRO A 269       0.503 -11.254   4.289  1.00 94.70           C
ATOM   4089  O   PRO A 269       0.046 -11.578   5.385  1.00 94.70           O
ATOM   4090  HA  PRO A 269       0.314 -13.210   3.581  1.00 94.70           H
ATOM   4091  CB  PRO A 269       2.340 -12.488   3.074  1.00 94.70           C
ATOM   4092 1HB  PRO A 269       2.880 -11.567   3.291  1.00 94.70           H
ATOM   4093 2HB  PRO A 269       2.734 -13.253   3.743  1.00 94.70           H
ATOM   4094  CG  PRO A 269       2.483 -12.893   1.611  1.00 94.70           C
ATOM   4095 1HG  PRO A 269       3.492 -12.717   1.239  1.00 94.70           H
ATOM   4096 2HG  PRO A 269       2.282 -13.954   1.463  1.00 94.70           H
ATOM   4097  CD  PRO A 269       1.455 -12.015   0.915  1.00 94.70           C
ATOM   4098 1HD  PRO A 269       1.858 -11.030   0.679  1.00 94.70           H
ATOM   4099 2HD  PRO A 269       1.120 -12.453  -0.026  1.00 94.70           H
ATOM   4100  N   TYR A 270       0.748 -10.006   3.918  1.00 92.19           N
ATOM   4101  CA  TYR A 270       0.538  -8.898   4.834  1.00 92.19           C
ATOM   4102  C   TYR A 270      -0.936  -8.781   5.225  1.00 92.19           C
ATOM   4103  O   TYR A 270      -1.260  -8.638   6.403  1.00 92.19           O
ATOM   4104  HA  TYR A 270       1.130  -9.085   5.729  1.00 92.19           H
ATOM   4105  CB  TYR A 270       0.953  -7.637   4.072  1.00 92.19           C
ATOM   4106 1HB  TYR A 270       2.030  -7.663   3.906  1.00 92.19           H
ATOM   4107 2HB  TYR A 270       0.478  -7.645   3.090  1.00 92.19           H
ATOM   4108  CG  TYR A 270       0.592  -6.332   4.785  1.00 92.19           C
ATOM   4109  CD1 TYR A 270      -0.333  -5.474   4.227  1.00 92.19           C
ATOM   4110  HD1 TYR A 270      -0.807  -5.725   3.279  1.00 92.19           H
ATOM   4111  CD2 TYR A 270       1.193  -6.014   5.986  1.00 92.19           C
ATOM   4112  HD2 TYR A 270       1.924  -6.692   6.427  1.00 92.19           H
ATOM   4113  CE1 TYR A 270      -0.672  -4.246   4.899  1.00 92.19           C
ATOM   4114  HE1 TYR A 270      -1.401  -3.559   4.469  1.00 92.19           H
ATOM   4115  CE2 TYR A 270       0.854  -4.786   6.657  1.00 92.19           C
ATOM   4116  HE2 TYR A 270       1.321  -4.522   7.607  1.00 92.19           H
ATOM   4117  CZ  TYR A 270      -0.062  -3.963   6.081  1.00 92.19           C
ATOM   4118  OH  TYR A 270      -0.382  -2.803   6.715  1.00 92.19           O
ATOM   4119  HH  TYR A 270       0.017  -2.793   7.632  1.00 92.19           H
ATOM   4120  HN  TYR A 270       1.082  -9.748   3.011  1.00 92.19           H
ATOM   4121  N   ASN A 271      -1.791  -8.846   4.214  1.00 90.19           N
ATOM   4122  CA  ASN A 271      -3.214  -8.641   4.423  1.00 90.19           C
ATOM   4123  C   ASN A 271      -3.779  -9.807   5.237  1.00 90.19           C
ATOM   4124  O   ASN A 271      -4.781  -9.654   5.934  1.00 90.19           O
ATOM   4125  HA  ASN A 271      -3.292  -7.689   4.949  1.00 90.19           H
ATOM   4126  CB  ASN A 271      -3.964  -8.586   3.091  1.00 90.19           C
ATOM   4127 1HB  ASN A 271      -3.584  -9.360   2.423  1.00 90.19           H
ATOM   4128 2HB  ASN A 271      -5.020  -8.799   3.255  1.00 90.19           H
ATOM   4129  CG  ASN A 271      -3.810  -7.215   2.431  1.00 90.19           C
ATOM   4130  OD1 ASN A 271      -4.376  -6.223   2.861  1.00 90.19           O
ATOM   4131  ND2 ASN A 271      -3.016  -7.214   1.364  1.00 90.19           N
ATOM   4132 1HD2 ASN A 271      -2.582  -8.063   1.063  1.00 90.19           H
ATOM   4133 2HD2 ASN A 271      -2.852  -6.364   0.864  1.00 90.19           H
ATOM   4134  HN  ASN A 271      -1.525  -9.035   3.269  1.00 90.19           H
ATOM   4135  N   CYS A 272      -3.113 -10.946   5.120  1.00 94.96           N
ATOM   4136  CA  CYS A 272      -3.470 -12.107   5.917  1.00 94.96           C
ATOM   4137  C   CYS A 272      -3.306 -11.745   7.395  1.00 94.96           C
ATOM   4138  O   CYS A 272      -4.204 -11.984   8.200  1.00 94.96           O
ATOM   4139  HA  CYS A 272      -4.511 -12.336   5.688  1.00 94.96           H
ATOM   4140  CB  CYS A 272      -2.639 -13.333   5.535  1.00 94.96           C
ATOM   4141 1HB  CYS A 272      -1.582 -13.070   5.501  1.00 94.96           H
ATOM   4142 2HB  CYS A 272      -2.750 -14.109   6.292  1.00 94.96           H
ATOM   4143  SG  CYS A 272      -3.177 -13.971   3.906  1.00 94.96           S
ATOM   4144  HG  CYS A 272      -2.594 -13.017   3.184  1.00 94.96           H
ATOM   4145  HN  CYS A 272      -2.343 -11.082   4.497  1.00 94.96           H
ATOM   4146  N   ILE A 273      -2.152 -11.173   7.706  1.00 93.96           N
ATOM   4147  CA  ILE A 273      -1.846 -10.803   9.077  1.00 93.96           C
ATOM   4148  C   ILE A 273      -2.758  -9.651   9.506  1.00 93.96           C
ATOM   4149  O   ILE A 273      -3.234  -9.621  10.639  1.00 93.96           O
ATOM   4150  HA  ILE A 273      -2.063 -11.667   9.705  1.00 93.96           H
ATOM   4151  CB  ILE A 273      -0.355 -10.496   9.230  1.00 93.96           C
ATOM   4152  HB  ILE A 273      -0.096  -9.701   8.529  1.00 93.96           H
ATOM   4153  CG1 ILE A 273       0.496 -11.714   8.865  1.00 93.96           C
ATOM   4154 1HG1 ILE A 273       0.322 -11.985   7.824  1.00 93.96           H
ATOM   4155 2HG1 ILE A 273       1.553 -11.464   8.958  1.00 93.96           H
ATOM   4156  CG2 ILE A 273      -0.042  -9.978  10.635  1.00 93.96           C
ATOM   4157 1HG2 ILE A 273      -0.608  -9.064  10.820  1.00 93.96           H
ATOM   4158 2HG2 ILE A 273      -0.321 -10.732  11.370  1.00 93.96           H
ATOM   4159 3HG2 ILE A 273       1.024  -9.767  10.716  1.00 93.96           H
ATOM   4160  CD1 ILE A 273       0.166 -12.903   9.770  1.00 93.96           C
ATOM   4161 1HD1 ILE A 273       0.364 -12.636  10.808  1.00 93.96           H
ATOM   4162 2HD1 ILE A 273      -0.886 -13.165   9.656  1.00 93.96           H
ATOM   4163 3HD1 ILE A 273       0.785 -13.755   9.489  1.00 93.96           H
ATOM   4164  HN  ILE A 273      -1.434 -10.963   7.042  1.00 93.96           H
ATOM   4165  N   LEU A 274      -2.974  -8.732   8.576  1.00 90.86           N
ATOM   4166  CA  LEU A 274      -3.798  -7.568   8.852  1.00 90.86           C
ATOM   4167  C   LEU A 274      -5.212  -8.024   9.214  1.00 90.86           C
ATOM   4168  O   LEU A 274      -5.863  -7.421  10.066  1.00 90.86           O
ATOM   4169  HA  LEU A 274      -3.367  -7.060   9.715  1.00 90.86           H
ATOM   4170  CB  LEU A 274      -3.749  -6.587   7.678  1.00 90.86           C
ATOM   4171 1HB  LEU A 274      -2.704  -6.403   7.427  1.00 90.86           H
ATOM   4172 2HB  LEU A 274      -4.206  -7.065   6.812  1.00 90.86           H
ATOM   4173  CG  LEU A 274      -4.435  -5.238   7.903  1.00 90.86           C
ATOM   4174  HG  LEU A 274      -5.450  -5.426   8.255  1.00 90.86           H
ATOM   4175  CD1 LEU A 274      -3.720  -4.434   8.990  1.00 90.86           C
ATOM   4176 1HD1 LEU A 274      -3.735  -4.993   9.926  1.00 90.86           H
ATOM   4177 2HD1 LEU A 274      -2.688  -4.255   8.691  1.00 90.86           H
ATOM   4178 3HD1 LEU A 274      -4.229  -3.479   9.130  1.00 90.86           H
ATOM   4179  CD2 LEU A 274      -4.549  -4.456   6.593  1.00 90.86           C
ATOM   4180 1HD2 LEU A 274      -3.553  -4.278   6.188  1.00 90.86           H
ATOM   4181 2HD2 LEU A 274      -5.135  -5.032   5.876  1.00 90.86           H
ATOM   4182 3HD2 LEU A 274      -5.041  -3.502   6.781  1.00 90.86           H
ATOM   4183  HN  LEU A 274      -2.598  -8.774   7.650  1.00 90.86           H
ATOM   4184  N   LEU A 275      -5.647  -9.084   8.549  1.00 92.86           N
ATOM   4185  CA  LEU A 275      -6.964  -9.641   8.807  1.00 92.86           C
ATOM   4186  C   LEU A 275      -7.024 -10.148  10.249  1.00 92.86           C
ATOM   4187  O   LEU A 275      -7.983  -9.872  10.968  1.00 92.86           O
ATOM   4188  HA  LEU A 275      -7.688  -8.835   8.693  1.00 92.86           H
ATOM   4189  CB  LEU A 275      -7.307 -10.708   7.765  1.00 92.86           C
ATOM   4190 1HB  LEU A 275      -7.274 -10.248   6.778  1.00 92.86           H
ATOM   4191 2HB  LEU A 275      -6.530 -11.472   7.787  1.00 92.86           H
ATOM   4192  CG  LEU A 275      -8.664 -11.395   7.931  1.00 92.86           C
ATOM   4193  HG  LEU A 275      -8.714 -11.814   8.936  1.00 92.86           H
ATOM   4194  CD1 LEU A 275      -9.808 -10.388   7.804  1.00 92.86           C
ATOM   4195 1HD1 LEU A 275      -9.707  -9.623   8.574  1.00 92.86           H
ATOM   4196 2HD1 LEU A 275      -9.772  -9.919   6.820  1.00 92.86           H
ATOM   4197 3HD1 LEU A 275     -10.761 -10.903   7.926  1.00 92.86           H
ATOM   4198  CD2 LEU A 275      -8.813 -12.559   6.949  1.00 92.86           C
ATOM   4199 1HD2 LEU A 275      -8.733 -12.186   5.928  1.00 92.86           H
ATOM   4200 2HD2 LEU A 275      -8.026 -13.291   7.131  1.00 92.86           H
ATOM   4201 3HD2 LEU A 275      -9.786 -13.030   7.089  1.00 92.86           H
ATOM   4202  HN  LEU A 275      -5.117  -9.558   7.846  1.00 92.86           H
ATOM   4203  N   VAL A 276      -5.988 -10.881  10.629  1.00 94.94           N
ATOM   4204  CA  VAL A 276      -5.916 -11.437  11.969  1.00 94.94           C
ATOM   4205  C   VAL A 276      -5.990 -10.302  12.992  1.00 94.94           C
ATOM   4206  O   VAL A 276      -6.735 -10.388  13.967  1.00 94.94           O
ATOM   4207  HA  VAL A 276      -6.781 -12.087  12.103  1.00 94.94           H
ATOM   4208  CB  VAL A 276      -4.655 -12.291  12.115  1.00 94.94           C
ATOM   4209  HB  VAL A 276      -3.799 -11.675  11.837  1.00 94.94           H
ATOM   4210  CG1 VAL A 276      -4.460 -12.740  13.564  1.00 94.94           C
ATOM   4211 1HG1 VAL A 276      -4.365 -11.864  14.206  1.00 94.94           H
ATOM   4212 2HG1 VAL A 276      -5.320 -13.330  13.880  1.00 94.94           H
ATOM   4213 3HG1 VAL A 276      -3.557 -13.345  13.639  1.00 94.94           H
ATOM   4214  CG2 VAL A 276      -4.695 -13.494  11.169  1.00 94.94           C
ATOM   4215 1HG2 VAL A 276      -5.563 -14.110  11.402  1.00 94.94           H
ATOM   4216 2HG2 VAL A 276      -4.763 -13.144  10.139  1.00 94.94           H
ATOM   4217 3HG2 VAL A 276      -3.786 -14.083  11.293  1.00 94.94           H
ATOM   4218  HN  VAL A 276      -5.209 -11.096  10.040  1.00 94.94           H
ATOM   4219  N   GLN A 277      -5.208  -9.264  12.735  1.00 91.63           N
ATOM   4220  CA  GLN A 277      -5.154  -8.126  13.637  1.00 91.63           C
ATOM   4221  C   GLN A 277      -6.527  -7.459  13.732  1.00 91.63           C
ATOM   4222  O   GLN A 277      -6.911  -6.971  14.794  1.00 91.63           O
ATOM   4223  HA  GLN A 277      -4.874  -8.538  14.606  1.00 91.63           H
ATOM   4224  CB  GLN A 277      -4.087  -7.124  13.191  1.00 91.63           C
ATOM   4225 1HB  GLN A 277      -4.188  -6.930  12.123  1.00 91.63           H
ATOM   4226 2HB  GLN A 277      -4.238  -6.174  13.704  1.00 91.63           H
ATOM   4227  CG  GLN A 277      -2.681  -7.651  13.488  1.00 91.63           C
ATOM   4228 1HG  GLN A 277      -2.609  -7.932  14.539  1.00 91.63           H
ATOM   4229 2HG  GLN A 277      -2.496  -8.553  12.904  1.00 91.63           H
ATOM   4230  CD  GLN A 277      -1.620  -6.598  13.161  1.00 91.63           C
ATOM   4231  OE1 GLN A 277      -1.824  -5.703  12.357  1.00 91.63           O
ATOM   4232  NE2 GLN A 277      -0.480  -6.755  13.827  1.00 91.63           N
ATOM   4233 1HE2 GLN A 277      -0.378  -7.511  14.473  1.00 91.63           H
ATOM   4234 2HE2 GLN A 277       0.276  -6.116  13.681  1.00 91.63           H
ATOM   4235  HN  GLN A 277      -4.620  -9.193  11.929  1.00 91.63           H
ATOM   4236  N   THR A 278      -7.229  -7.458  12.609  1.00 92.43           N
ATOM   4237  CA  THR A 278      -8.534  -6.824  12.542  1.00 92.43           C
ATOM   4238  C   THR A 278      -9.537  -7.574  13.421  1.00 92.43           C
ATOM   4239  O   THR A 278     -10.301  -6.957  14.163  1.00 92.43           O
ATOM   4240  HA  THR A 278      -8.447  -5.815  12.946  1.00 92.43           H
ATOM   4241  CB  THR A 278      -8.951  -6.751  11.072  1.00 92.43           C
ATOM   4242  HB  THR A 278      -9.091  -7.750  10.658  1.00 92.43           H
ATOM   4243  OG1 THR A 278      -7.928  -5.970  10.459  1.00 92.43           O
ATOM   4244  HG1 THR A 278      -7.031  -6.363  10.661  1.00 92.43           H
ATOM   4245  CG2 THR A 278     -10.223  -5.929  10.863  1.00 92.43           C
ATOM   4246 1HG2 THR A 278     -10.060  -4.910  11.216  1.00 92.43           H
ATOM   4247 2HG2 THR A 278     -11.043  -6.379  11.422  1.00 92.43           H
ATOM   4248 3HG2 THR A 278     -10.474  -5.910   9.802  1.00 92.43           H
ATOM   4249  HN  THR A 278      -6.920  -7.880  11.756  1.00 92.43           H
ATOM   4250  N   ILE A 279      -9.502  -8.894  13.309  1.00 92.64           N
ATOM   4251  CA  ILE A 279     -10.398  -9.734  14.085  1.00 92.64           C
ATOM   4252  C   ILE A 279     -10.052  -9.606  15.570  1.00 92.64           C
ATOM   4253  O   ILE A 279     -10.943  -9.503  16.412  1.00 92.64           O
ATOM   4254  HA  ILE A 279     -11.411  -9.360  13.933  1.00 92.64           H
ATOM   4255  CB  ILE A 279     -10.365 -11.174  13.568  1.00 92.64           C
ATOM   4256  HB  ILE A 279      -9.329 -11.513  13.570  1.00 92.64           H
ATOM   4257  CG1 ILE A 279     -10.861 -11.249  12.123  1.00 92.64           C
ATOM   4258 1HG1 ILE A 279     -11.941 -11.099  12.097  1.00 92.64           H
ATOM   4259 2HG1 ILE A 279     -10.414 -10.445  11.538  1.00 92.64           H
ATOM   4260  CG2 ILE A 279     -11.148 -12.107  14.493  1.00 92.64           C
ATOM   4261 1HG2 ILE A 279     -10.709 -12.084  15.490  1.00 92.64           H
ATOM   4262 2HG2 ILE A 279     -12.186 -11.779  14.546  1.00 92.64           H
ATOM   4263 3HG2 ILE A 279     -11.108 -13.124  14.102  1.00 92.64           H
ATOM   4264  CD1 ILE A 279     -10.513 -12.599  11.493  1.00 92.64           C
ATOM   4265 1HD1 ILE A 279      -9.432 -12.734  11.498  1.00 92.64           H
ATOM   4266 2HD1 ILE A 279     -10.982 -13.399  12.066  1.00 92.64           H
ATOM   4267 3HD1 ILE A 279     -10.878 -12.625  10.466  1.00 92.64           H
ATOM   4268  HN  ILE A 279      -8.879  -9.387  12.703  1.00 92.64           H
ATOM   4269  N   ASP A 280      -8.757  -9.616  15.846  1.00 91.87           N
ATOM   4270  CA  ASP A 280      -8.283  -9.547  17.218  1.00 91.87           C
ATOM   4271  C   ASP A 280      -8.689  -8.203  17.826  1.00 91.87           C
ATOM   4272  O   ASP A 280      -9.012  -8.125  19.010  1.00 91.87           O
ATOM   4273  HA  ASP A 280      -8.750 -10.391  17.725  1.00 91.87           H
ATOM   4274  CB  ASP A 280      -6.758  -9.653  17.281  1.00 91.87           C
ATOM   4275 1HB  ASP A 280      -6.431 -10.556  16.765  1.00 91.87           H
ATOM   4276 2HB  ASP A 280      -6.310  -8.808  16.758  1.00 91.87           H
ATOM   4277  CG  ASP A 280      -6.269  -9.681  18.730  1.00 91.87           C
ATOM   4278  OD1 ASP A 280      -6.824 -10.495  19.500  1.00 91.87           O
ATOM   4279  OD2 ASP A 280      -5.352  -8.889  19.036  1.00 91.87           O
ATOM   4280  HN  ASP A 280      -8.038  -9.671  15.153  1.00 91.87           H
ATOM   4281  N   ALA A 281      -8.660  -7.177  16.987  1.00 91.37           N
ATOM   4282  CA  ALA A 281      -9.025  -5.841  17.426  1.00 91.37           C
ATOM   4283  C   ALA A 281     -10.473  -5.849  17.920  1.00 91.37           C
ATOM   4284  O   ALA A 281     -10.838  -5.067  18.797  1.00 91.37           O
ATOM   4285  HA  ALA A 281      -8.369  -5.572  18.254  1.00 91.37           H
ATOM   4286  CB  ALA A 281      -8.806  -4.850  16.281  1.00 91.37           C
ATOM   4287 1HB  ALA A 281      -7.756  -4.861  15.987  1.00 91.37           H
ATOM   4288 2HB  ALA A 281      -9.425  -5.135  15.430  1.00 91.37           H
ATOM   4289 3HB  ALA A 281      -9.080  -3.848  16.610  1.00 91.37           H
ATOM   4290  HN  ALA A 281      -8.393  -7.248  16.026  1.00 91.37           H
ATOM   4291  N   TYR A 282     -11.259  -6.743  17.337  1.00 81.18           N
ATOM   4292  CA  TYR A 282     -12.668  -6.837  17.679  1.00 81.18           C
ATOM   4293  C   TYR A 282     -12.896  -7.871  18.784  1.00 81.18           C
ATOM   4294  O   TYR A 282     -13.598  -7.601  19.757  1.00 81.18           O
ATOM   4295  HA  TYR A 282     -12.994  -5.859  18.035  1.00 81.18           H
ATOM   4296  CB  TYR A 282     -13.381  -7.301  16.408  1.00 81.18           C
ATOM   4297 1HB  TYR A 282     -13.133  -6.618  15.595  1.00 81.18           H
ATOM   4298 2HB  TYR A 282     -12.999  -8.282  16.126  1.00 81.18           H
ATOM   4299  CG  TYR A 282     -14.903  -7.381  16.542  1.00 81.18           C
ATOM   4300  CD1 TYR A 282     -15.519  -8.608  16.684  1.00 81.18           C
ATOM   4301  HD1 TYR A 282     -14.921  -9.519  16.701  1.00 81.18           H
ATOM   4302  CD2 TYR A 282     -15.659  -6.227  16.520  1.00 81.18           C
ATOM   4303  HD2 TYR A 282     -15.172  -5.258  16.408  1.00 81.18           H
ATOM   4304  CE1 TYR A 282     -16.951  -8.683  16.810  1.00 81.18           C
ATOM   4305  HE1 TYR A 282     -17.451  -9.646  16.923  1.00 81.18           H
ATOM   4306  CE2 TYR A 282     -17.092  -6.303  16.646  1.00 81.18           C
ATOM   4307  HE2 TYR A 282     -17.701  -5.399  16.631  1.00 81.18           H
ATOM   4308  CZ  TYR A 282     -17.667  -7.527  16.785  1.00 81.18           C
ATOM   4309  OH  TYR A 282     -19.020  -7.599  16.904  1.00 81.18           O
ATOM   4310  HH  TYR A 282     -19.412  -6.679  16.908  1.00 81.18           H
ATOM   4311  HN  TYR A 282     -10.948  -7.393  16.644  1.00 81.18           H
ATOM   4312  N   ALA A 283     -12.289  -9.034  18.596  1.00 89.32           N
ATOM   4313  CA  ALA A 283     -12.627 -10.193  19.404  1.00 89.32           C
ATOM   4314  C   ALA A 283     -11.655 -10.288  20.582  1.00 89.32           C
ATOM   4315  O   ALA A 283     -11.951 -10.938  21.584  1.00 89.32           O
ATOM   4316  HA  ALA A 283     -13.637 -10.048  19.787  1.00 89.32           H
ATOM   4317  CB  ALA A 283     -12.607 -11.448  18.529  1.00 89.32           C
ATOM   4318 1HB  ALA A 283     -13.335 -11.342  17.725  1.00 89.32           H
ATOM   4319 2HB  ALA A 283     -11.612 -11.580  18.104  1.00 89.32           H
ATOM   4320 3HB  ALA A 283     -12.860 -12.318  19.136  1.00 89.32           H
ATOM   4321  HN  ALA A 283     -11.580  -9.190  17.908  1.00 89.32           H
ATOM   4322  N   MET A 284     -10.516  -9.631  20.423  1.00 82.72           N
ATOM   4323  CA  MET A 284      -9.495  -9.643  21.457  1.00 82.72           C
ATOM   4324  C   MET A 284      -9.223 -11.068  21.943  1.00 82.72           C
ATOM   4325  O   MET A 284      -9.129 -11.310  23.145  1.00 82.72           O
ATOM   4326  HA  MET A 284      -8.599  -9.235  20.988  1.00 82.72           H
ATOM   4327  CB  MET A 284      -9.950  -8.779  22.634  1.00 82.72           C
ATOM   4328 1HB  MET A 284     -10.857  -9.200  23.069  1.00 82.72           H
ATOM   4329 2HB  MET A 284      -9.188  -8.790  23.414  1.00 82.72           H
ATOM   4330  CG  MET A 284     -10.212  -7.339  22.189  1.00 82.72           C
ATOM   4331 1HG  MET A 284      -9.301  -6.907  21.773  1.00 82.72           H
ATOM   4332 2HG  MET A 284     -10.962  -7.325  21.399  1.00 82.72           H
ATOM   4333  SD  MET A 284     -10.770  -6.363  23.576  1.00 82.72           S
ATOM   4334  CE  MET A 284     -11.010  -4.789  22.770  1.00 82.72           C
ATOM   4335 1HE  MET A 284     -10.066  -4.451  22.343  1.00 82.72           H
ATOM   4336 2HE  MET A 284     -11.750  -4.895  21.977  1.00 82.72           H
ATOM   4337 3HE  MET A 284     -11.361  -4.058  23.499  1.00 82.72           H
ATOM   4338  HN  MET A 284     -10.286  -9.099  19.608  1.00 82.72           H
ATOM   4339  N   PHE A 285      -9.106 -11.974  20.984  1.00 86.34           N
ATOM   4340  CA  PHE A 285      -9.028 -13.391  21.298  1.00 86.34           C
ATOM   4341  C   PHE A 285      -7.587 -13.806  21.603  1.00 86.34           C
ATOM   4342  O   PHE A 285      -7.349 -14.891  22.131  1.00 86.34           O
ATOM   4343  HA  PHE A 285      -9.648 -13.561  22.178  1.00 86.34           H
ATOM   4344  CB  PHE A 285      -9.514 -14.150  20.062  1.00 86.34           C
ATOM   4345 1HB  PHE A 285      -9.661 -15.197  20.326  1.00 86.34           H
ATOM   4346 2HB  PHE A 285     -10.486 -13.757  19.765  1.00 86.34           H
ATOM   4347  CG  PHE A 285      -8.561 -14.070  18.867  1.00 86.34           C
ATOM   4348  CD1 PHE A 285      -8.682 -13.056  17.969  1.00 86.34           C
ATOM   4349  HD1 PHE A 285      -9.457 -12.301  18.100  1.00 86.34           H
ATOM   4350  CD2 PHE A 285      -7.595 -15.012  18.704  1.00 86.34           C
ATOM   4351  HD2 PHE A 285      -7.498 -15.825  19.424  1.00 86.34           H
ATOM   4352  CE1 PHE A 285      -7.798 -12.981  16.860  1.00 86.34           C
ATOM   4353  HE1 PHE A 285      -7.894 -12.169  16.140  1.00 86.34           H
ATOM   4354  CE2 PHE A 285      -6.710 -14.938  17.595  1.00 86.34           C
ATOM   4355  HE2 PHE A 285      -5.935 -15.693  17.464  1.00 86.34           H
ATOM   4356  CZ  PHE A 285      -6.831 -13.924  16.697  1.00 86.34           C
ATOM   4357  HZ  PHE A 285      -6.152 -13.866  15.846  1.00 86.34           H
ATOM   4358  HN  PHE A 285      -9.064 -11.755  20.009  1.00 86.34           H
ATOM   4359  N   ILE A 286      -6.664 -12.921  21.257  1.00 87.01           N
ATOM   4360  CA  ILE A 286      -5.256 -13.169  21.516  1.00 87.01           C
ATOM   4361  C   ILE A 286      -4.906 -12.682  22.923  1.00 87.01           C
ATOM   4362  O   ILE A 286      -4.733 -11.484  23.144  1.00 87.01           O
ATOM   4363  HA  ILE A 286      -5.101 -14.248  21.475  1.00 87.01           H
ATOM   4364  CB  ILE A 286      -4.392 -12.547  20.417  1.00 87.01           C
ATOM   4365  HB  ILE A 286      -4.574 -11.472  20.407  1.00 87.01           H
ATOM   4366  CG1 ILE A 286      -4.785 -13.085  19.040  1.00 87.01           C
ATOM   4367 1HG1 ILE A 286      -4.555 -14.148  18.982  1.00 87.01           H
ATOM   4368 2HG1 ILE A 286      -5.861 -12.983  18.899  1.00 87.01           H
ATOM   4369  CG2 ILE A 286      -2.904 -12.750  20.708  1.00 87.01           C
ATOM   4370 1HG2 ILE A 286      -2.652 -12.280  21.659  1.00 87.01           H
ATOM   4371 2HG2 ILE A 286      -2.686 -13.817  20.762  1.00 87.01           H
ATOM   4372 3HG2 ILE A 286      -2.313 -12.298  19.912  1.00 87.01           H
ATOM   4373  CD1 ILE A 286      -4.047 -12.336  17.928  1.00 87.01           C
ATOM   4374 1HD1 ILE A 286      -4.299 -11.277  17.974  1.00 87.01           H
ATOM   4375 2HD1 ILE A 286      -2.972 -12.460  18.058  1.00 87.01           H
ATOM   4376 3HD1 ILE A 286      -4.345 -12.738  16.959  1.00 87.01           H
ATOM   4377  HN  ILE A 286      -6.864 -12.050  20.810  1.00 87.01           H
ATOM   4378  N   SER A 287      -4.812 -13.635  23.839  1.00 85.18           N
ATOM   4379  CA  SER A 287      -4.487 -13.318  25.219  1.00 85.18           C
ATOM   4380  C   SER A 287      -3.070 -13.794  25.545  1.00 85.18           C
ATOM   4381  O   SER A 287      -2.513 -13.433  26.581  1.00 85.18           O
ATOM   4382  HA  SER A 287      -4.551 -12.232  25.288  1.00 85.18           H
ATOM   4383  CB  SER A 287      -5.494 -13.950  26.181  1.00 85.18           C
ATOM   4384 1HB  SER A 287      -5.206 -13.724  27.208  1.00 85.18           H
ATOM   4385 2HB  SER A 287      -6.477 -13.505  26.021  1.00 85.18           H
ATOM   4386  OG  SER A 287      -5.580 -15.362  26.013  1.00 85.18           O
ATOM   4387  HG  SER A 287      -6.273 -15.739  26.628  1.00 85.18           H
ATOM   4388  HN  SER A 287      -4.954 -14.607  23.650  1.00 85.18           H
ATOM   4389  N   ASN A 288      -2.527 -14.598  24.642  1.00 86.41           N
ATOM   4390  CA  ASN A 288      -1.216 -15.185  24.855  1.00 86.41           C
ATOM   4391  C   ASN A 288      -0.143 -14.231  24.327  1.00 86.41           C
ATOM   4392  O   ASN A 288      -0.164 -13.855  23.156  1.00 86.41           O
ATOM   4393  HA  ASN A 288      -1.142 -15.340  25.932  1.00 86.41           H
ATOM   4394  CB  ASN A 288      -1.078 -16.512  24.107  1.00 86.41           C
ATOM   4395 1HB  ASN A 288      -1.924 -17.158  24.346  1.00 86.41           H
ATOM   4396 2HB  ASN A 288      -1.108 -16.333  23.032  1.00 86.41           H
ATOM   4397  CG  ASN A 288       0.229 -17.217  24.476  1.00 86.41           C
ATOM   4398  OD1 ASN A 288       1.300 -16.633  24.480  1.00 86.41           O
ATOM   4399  ND2 ASN A 288       0.082 -18.503  24.784  1.00 86.41           N
ATOM   4400 1HD2 ASN A 288      -0.826 -18.922  24.761  1.00 86.41           H
ATOM   4401 2HD2 ASN A 288       0.879 -19.050  25.039  1.00 86.41           H
ATOM   4402  HN  ASN A 288      -2.968 -14.848  23.780  1.00 86.41           H
ATOM   4403  N   CYS A 289       0.770 -13.867  25.216  1.00 91.37           N
ATOM   4404  CA  CYS A 289       1.779 -12.874  24.889  1.00 91.37           C
ATOM   4405  C   CYS A 289       2.669 -13.440  23.781  1.00 91.37           C
ATOM   4406  O   CYS A 289       3.056 -12.719  22.862  1.00 91.37           O
ATOM   4407  HA  CYS A 289       1.246 -11.988  24.543  1.00 91.37           H
ATOM   4408  CB  CYS A 289       2.591 -12.466  26.120  1.00 91.37           C
ATOM   4409 1HB  CYS A 289       1.925 -12.086  26.896  1.00 91.37           H
ATOM   4410 2HB  CYS A 289       3.100 -13.336  26.535  1.00 91.37           H
ATOM   4411  SG  CYS A 289       3.815 -11.183  25.666  1.00 91.37           S
ATOM   4412  HN  CYS A 289       0.827 -14.238  26.143  1.00 91.37           H
ATOM   4413  N   ALA A 290       2.968 -14.725  23.904  1.00 93.22           N
ATOM   4414  CA  ALA A 290       3.870 -15.376  22.969  1.00 93.22           C
ATOM   4415  C   ALA A 290       3.274 -15.309  21.561  1.00 93.22           C
ATOM   4416  O   ALA A 290       3.984 -15.038  20.595  1.00 93.22           O
ATOM   4417  HA  ALA A 290       4.812 -14.829  22.982  1.00 93.22           H
ATOM   4418  CB  ALA A 290       4.127 -16.814  23.425  1.00 93.22           C
ATOM   4419 1HB  ALA A 290       4.577 -16.805  24.418  1.00 93.22           H
ATOM   4420 2HB  ALA A 290       3.184 -17.359  23.459  1.00 93.22           H
ATOM   4421 3HB  ALA A 290       4.803 -17.302  22.724  1.00 93.22           H
ATOM   4422  HN  ALA A 290       2.606 -15.317  24.624  1.00 93.22           H
ATOM   4423  N   VAL A 291       1.975 -15.562  21.491  1.00 93.49           N
ATOM   4424  CA  VAL A 291       1.274 -15.528  20.218  1.00 93.49           C
ATOM   4425  C   VAL A 291       1.284 -14.099  19.673  1.00 93.49           C
ATOM   4426  O   VAL A 291       1.524 -13.885  18.486  1.00 93.49           O
ATOM   4427  HA  VAL A 291       1.818 -16.171  19.526  1.00 93.49           H
ATOM   4428  CB  VAL A 291      -0.137 -16.096  20.382  1.00 93.49           C
ATOM   4429  HB  VAL A 291      -0.652 -15.501  21.137  1.00 93.49           H
ATOM   4430  CG1 VAL A 291      -0.928 -15.986  19.077  1.00 93.49           C
ATOM   4431 1HG1 VAL A 291      -1.004 -14.938  18.786  1.00 93.49           H
ATOM   4432 2HG1 VAL A 291      -0.415 -16.544  18.294  1.00 93.49           H
ATOM   4433 3HG1 VAL A 291      -1.927 -16.397  19.222  1.00 93.49           H
ATOM   4434  CG2 VAL A 291      -0.091 -17.544  20.876  1.00 93.49           C
ATOM   4435 1HG2 VAL A 291       0.450 -18.156  20.155  1.00 93.49           H
ATOM   4436 2HG2 VAL A 291       0.416 -17.583  21.840  1.00 93.49           H
ATOM   4437 3HG2 VAL A 291      -1.108 -17.923  20.984  1.00 93.49           H
ATOM   4438  HN  VAL A 291       1.405 -15.786  22.281  1.00 93.49           H
ATOM   4439  N   SER A 292       1.019 -13.157  20.567  1.00 93.84           N
ATOM   4440  CA  SER A 292       0.956 -11.757  20.182  1.00 93.84           C
ATOM   4441  C   SER A 292       2.311 -11.304  19.634  1.00 93.84           C
ATOM   4442  O   SER A 292       2.371 -10.582  18.639  1.00 93.84           O
ATOM   4443  HA  SER A 292       0.192 -11.705  19.407  1.00 93.84           H
ATOM   4444  CB  SER A 292       0.542 -10.879  21.365  1.00 93.84           C
ATOM   4445 1HB  SER A 292      -0.384 -11.262  21.794  1.00 93.84           H
ATOM   4446 2HB  SER A 292       1.302 -10.939  22.144  1.00 93.84           H
ATOM   4447  OG  SER A 292       0.361  -9.519  20.983  1.00 93.84           O
ATOM   4448  HG  SER A 292      -0.475  -9.424  20.442  1.00 93.84           H
ATOM   4449  HN  SER A 292       0.850 -13.337  21.536  1.00 93.84           H
ATOM   4450  N   THR A 293       3.364 -11.746  20.305  1.00 90.50           N
ATOM   4451  CA  THR A 293       4.712 -11.365  19.919  1.00 90.50           C
ATOM   4452  C   THR A 293       5.020 -11.857  18.504  1.00 90.50           C
ATOM   4453  O   THR A 293       5.537 -11.104  17.680  1.00 90.50           O
ATOM   4454  HA  THR A 293       4.769 -10.277  19.899  1.00 90.50           H
ATOM   4455  CB  THR A 293       5.677 -11.908  20.975  1.00 90.50           C
ATOM   4456  HB  THR A 293       5.620 -12.995  21.032  1.00 90.50           H
ATOM   4457  OG1 THR A 293       5.318 -11.210  22.165  1.00 90.50           O
ATOM   4458  HG1 THR A 293       4.651 -11.742  22.685  1.00 90.50           H
ATOM   4459  CG2 THR A 293       7.125 -11.485  20.717  1.00 90.50           C
ATOM   4460 1HG2 THR A 293       7.193 -10.397  20.728  1.00 90.50           H
ATOM   4461 2HG2 THR A 293       7.445 -11.860  19.745  1.00 90.50           H
ATOM   4462 3HG2 THR A 293       7.767 -11.897  21.495  1.00 90.50           H
ATOM   4463  HN  THR A 293       3.307 -12.353  21.098  1.00 90.50           H
ATOM   4464  N   ASN A 294       4.690 -13.118  18.265  1.00 92.47           N
ATOM   4465  CA  ASN A 294       4.991 -13.740  16.987  1.00 92.47           C
ATOM   4466  C   ASN A 294       4.192 -13.043  15.884  1.00 92.47           C
ATOM   4467  O   ASN A 294       4.691 -12.855  14.775  1.00 92.47           O
ATOM   4468  HA  ASN A 294       6.067 -13.625  16.858  1.00 92.47           H
ATOM   4469  CB  ASN A 294       4.601 -15.220  16.990  1.00 92.47           C
ATOM   4470 1HB  ASN A 294       3.598 -15.334  17.402  1.00 92.47           H
ATOM   4471 2HB  ASN A 294       4.568 -15.593  15.966  1.00 92.47           H
ATOM   4472  CG  ASN A 294       5.593 -16.047  17.809  1.00 92.47           C
ATOM   4473  OD1 ASN A 294       6.719 -15.647  18.057  1.00 92.47           O
ATOM   4474  ND2 ASN A 294       5.115 -17.220  18.214  1.00 92.47           N
ATOM   4475 1HD2 ASN A 294       4.181 -17.488  17.976  1.00 92.47           H
ATOM   4476 2HD2 ASN A 294       5.688 -17.834  18.756  1.00 92.47           H
ATOM   4477  HN  ASN A 294       4.226 -13.709  18.924  1.00 92.47           H
ATOM   4478  N   ILE A 295       2.965 -12.678  16.226  1.00 92.22           N
ATOM   4479  CA  ILE A 295       2.085 -12.026  15.272  1.00 92.22           C
ATOM   4480  C   ILE A 295       2.682 -10.674  14.875  1.00 92.22           C
ATOM   4481  O   ILE A 295       2.671 -10.307  13.701  1.00 92.22           O
ATOM   4482  HA  ILE A 295       2.040 -12.657  14.384  1.00 92.22           H
ATOM   4483  CB  ILE A 295       0.665 -11.930  15.832  1.00 92.22           C
ATOM   4484  HB  ILE A 295       0.729 -11.612  16.873  1.00 92.22           H
ATOM   4485  CG1 ILE A 295      -0.024 -13.296  15.818  1.00 92.22           C
ATOM   4486 1HG1 ILE A 295      -0.194 -13.611  14.789  1.00 92.22           H
ATOM   4487 2HG1 ILE A 295       0.628 -14.040  16.276  1.00 92.22           H
ATOM   4488  CG2 ILE A 295      -0.149 -10.870  15.086  1.00 92.22           C
ATOM   4489 1HG2 ILE A 295       0.335  -9.899  15.191  1.00 92.22           H
ATOM   4490 2HG2 ILE A 295      -0.207 -11.134  14.030  1.00 92.22           H
ATOM   4491 3HG2 ILE A 295      -1.154 -10.823  15.504  1.00 92.22           H
ATOM   4492  CD1 ILE A 295      -1.356 -13.246  16.569  1.00 92.22           C
ATOM   4493 1HD1 ILE A 295      -1.180 -12.954  17.604  1.00 92.22           H
ATOM   4494 2HD1 ILE A 295      -2.014 -12.519  16.093  1.00 92.22           H
ATOM   4495 3HD1 ILE A 295      -1.824 -14.230  16.544  1.00 92.22           H
ATOM   4496  HN  ILE A 295       2.573 -12.821  17.134  1.00 92.22           H
ATOM   4497  N   ASP A 296       3.189  -9.970  15.876  1.00 93.49           N
ATOM   4498  CA  ASP A 296       3.747  -8.647  15.653  1.00 93.49           C
ATOM   4499  C   ASP A 296       4.963  -8.759  14.732  1.00 93.49           C
ATOM   4500  O   ASP A 296       5.142  -7.940  13.832  1.00 93.49           O
ATOM   4501  HA  ASP A 296       2.939  -8.067  15.208  1.00 93.49           H
ATOM   4502  CB  ASP A 296       4.207  -8.015  16.968  1.00 93.49           C
ATOM   4503 1HB  ASP A 296       4.699  -8.767  17.585  1.00 93.49           H
ATOM   4504 2HB  ASP A 296       4.944  -7.238  16.764  1.00 93.49           H
ATOM   4505  CG  ASP A 296       3.024  -7.416  17.732  1.00 93.49           C
ATOM   4506  OD1 ASP A 296       1.879  -7.743  17.352  1.00 93.49           O
ATOM   4507  OD2 ASP A 296       3.292  -6.644  18.679  1.00 93.49           O
ATOM   4508  HN  ASP A 296       3.223 -10.289  16.823  1.00 93.49           H
ATOM   4509  N   ILE A 297       5.768  -9.780  14.988  1.00 93.53           N
ATOM   4510  CA  ILE A 297       6.948 -10.024  14.177  1.00 93.53           C
ATOM   4511  C   ILE A 297       6.518 -10.358  12.747  1.00 93.53           C
ATOM   4512  O   ILE A 297       7.081  -9.833  11.787  1.00 93.53           O
ATOM   4513  HA  ILE A 297       7.528  -9.102  14.157  1.00 93.53           H
ATOM   4514  CB  ILE A 297       7.828 -11.098  14.821  1.00 93.53           C
ATOM   4515  HB  ILE A 297       7.196 -11.948  15.079  1.00 93.53           H
ATOM   4516  CG1 ILE A 297       8.452 -10.587  16.121  1.00 93.53           C
ATOM   4517 1HG1 ILE A 297       9.165  -9.793  15.899  1.00 93.53           H
ATOM   4518 2HG1 ILE A 297       7.679 -10.152  16.754  1.00 93.53           H
ATOM   4519  CG2 ILE A 297       8.885 -11.603  13.837  1.00 93.53           C
ATOM   4520 1HG2 ILE A 297       8.393 -12.032  12.964  1.00 93.53           H
ATOM   4521 2HG2 ILE A 297       9.518 -10.772  13.526  1.00 93.53           H
ATOM   4522 3HG2 ILE A 297       9.497 -12.365  14.321  1.00 93.53           H
ATOM   4523  CD1 ILE A 297       9.157 -11.718  16.872  1.00 93.53           C
ATOM   4524 1HD1 ILE A 297       8.436 -12.499  17.114  1.00 93.53           H
ATOM   4525 2HD1 ILE A 297       9.946 -12.134  16.245  1.00 93.53           H
ATOM   4526 3HD1 ILE A 297       9.592 -11.328  17.792  1.00 93.53           H
ATOM   4527  HN  ILE A 297       5.624 -10.432  15.733  1.00 93.53           H
ATOM   4528  N   CYS A 298       5.525 -11.230  12.650  1.00 95.09           N
ATOM   4529  CA  CYS A 298       5.020 -11.648  11.353  1.00 95.09           C
ATOM   4530  C   CYS A 298       4.556 -10.403  10.594  1.00 95.09           C
ATOM   4531  O   CYS A 298       4.791 -10.280   9.393  1.00 95.09           O
ATOM   4532  HA  CYS A 298       5.850 -12.129  10.835  1.00 95.09           H
ATOM   4533  CB  CYS A 298       3.903 -12.684  11.488  1.00 95.09           C
ATOM   4534 1HB  CYS A 298       3.199 -12.373  12.259  1.00 95.09           H
ATOM   4535 2HB  CYS A 298       3.344 -12.752  10.554  1.00 95.09           H
ATOM   4536  SG  CYS A 298       4.612 -14.317  11.911  1.00 95.09           S
ATOM   4537  HG  CYS A 298       4.843 -14.041  13.191  1.00 95.09           H
ATOM   4538  HN  CYS A 298       5.068 -11.647  13.435  1.00 95.09           H
ATOM   4539  N   PHE A 299       3.904  -9.512  11.327  1.00 94.18           N
ATOM   4540  CA  PHE A 299       3.404  -8.281  10.738  1.00 94.18           C
ATOM   4541  C   PHE A 299       4.544  -7.457  10.137  1.00 94.18           C
ATOM   4542  O   PHE A 299       4.453  -7.002   8.998  1.00 94.18           O
ATOM   4543  HA  PHE A 299       2.705  -8.561   9.949  1.00 94.18           H
ATOM   4544  CB  PHE A 299       2.750  -7.479  11.865  1.00 94.18           C
ATOM   4545 1HB  PHE A 299       1.944  -8.071  12.298  1.00 94.18           H
ATOM   4546 2HB  PHE A 299       3.485  -7.316  12.654  1.00 94.18           H
ATOM   4547  CG  PHE A 299       2.189  -6.126  11.422  1.00 94.18           C
ATOM   4548  CD1 PHE A 299       2.925  -4.996  11.594  1.00 94.18           C
ATOM   4549  HD1 PHE A 299       3.915  -5.053  12.048  1.00 94.18           H
ATOM   4550  CD2 PHE A 299       0.955  -6.055  10.856  1.00 94.18           C
ATOM   4551  HD2 PHE A 299       0.365  -6.961  10.718  1.00 94.18           H
ATOM   4552  CE1 PHE A 299       2.404  -3.740  11.183  1.00 94.18           C
ATOM   4553  HE1 PHE A 299       2.994  -2.834  11.321  1.00 94.18           H
ATOM   4554  CE2 PHE A 299       0.434  -4.799  10.445  1.00 94.18           C
ATOM   4555  HE2 PHE A 299      -0.556  -4.741   9.991  1.00 94.18           H
ATOM   4556  CZ  PHE A 299       1.170  -3.668  10.617  1.00 94.18           C
ATOM   4557  HZ  PHE A 299       0.770  -2.705  10.302  1.00 94.18           H
ATOM   4558  HN  PHE A 299       3.717  -9.619  12.303  1.00 94.18           H
ATOM   4559  N   GLN A 300       5.593  -7.291  10.929  1.00 90.52           N
ATOM   4560  CA  GLN A 300       6.712  -6.457  10.525  1.00 90.52           C
ATOM   4561  C   GLN A 300       7.353  -7.010   9.250  1.00 90.52           C
ATOM   4562  O   GLN A 300       7.697  -6.251   8.345  1.00 90.52           O
ATOM   4563  HA  GLN A 300       6.284  -5.474  10.328  1.00 90.52           H
ATOM   4564  CB  GLN A 300       7.742  -6.339  11.650  1.00 90.52           C
ATOM   4565 1HB  GLN A 300       7.970  -7.329  12.044  1.00 90.52           H
ATOM   4566 2HB  GLN A 300       8.673  -5.932  11.254  1.00 90.52           H
ATOM   4567  CG  GLN A 300       7.225  -5.442  12.776  1.00 90.52           C
ATOM   4568 1HG  GLN A 300       7.029  -4.442  12.388  1.00 90.52           H
ATOM   4569 2HG  GLN A 300       6.277  -5.831  13.149  1.00 90.52           H
ATOM   4570  CD  GLN A 300       8.235  -5.362  13.922  1.00 90.52           C
ATOM   4571  OE1 GLN A 300       9.335  -5.886  13.852  1.00 90.52           O
ATOM   4572  NE2 GLN A 300       7.803  -4.679  14.978  1.00 90.52           N
ATOM   4573 1HE2 GLN A 300       6.889  -4.273  14.971  1.00 90.52           H
ATOM   4574 2HE2 GLN A 300       8.392  -4.570  15.778  1.00 90.52           H
ATOM   4575  HN  GLN A 300       5.685  -7.714  11.831  1.00 90.52           H
ATOM   4576  N   VAL A 301       7.493  -8.327   9.219  1.00 95.53           N
ATOM   4577  CA  VAL A 301       8.151  -8.983   8.103  1.00 95.53           C
ATOM   4578  C   VAL A 301       7.302  -8.809   6.842  1.00 95.53           C
ATOM   4579  O   VAL A 301       7.800  -8.356   5.812  1.00 95.53           O
ATOM   4580  HA  VAL A 301       9.111  -8.490   7.950  1.00 95.53           H
ATOM   4581  CB  VAL A 301       8.421 -10.450   8.443  1.00 95.53           C
ATOM   4582  HB  VAL A 301       7.474 -10.908   8.730  1.00 95.53           H
ATOM   4583  CG1 VAL A 301       8.958 -11.206   7.226  1.00 95.53           C
ATOM   4584 1HG1 VAL A 301       8.226 -11.163   6.420  1.00 95.53           H
ATOM   4585 2HG1 VAL A 301       9.890 -10.747   6.896  1.00 95.53           H
ATOM   4586 3HG1 VAL A 301       9.142 -12.246   7.496  1.00 95.53           H
ATOM   4587  CG2 VAL A 301       9.379 -10.570   9.630  1.00 95.53           C
ATOM   4588 1HG2 VAL A 301      10.325 -10.089   9.383  1.00 95.53           H
ATOM   4589 2HG2 VAL A 301       8.941 -10.084  10.502  1.00 95.53           H
ATOM   4590 3HG2 VAL A 301       9.554 -11.623   9.851  1.00 95.53           H
ATOM   4591  HN  VAL A 301       7.167  -8.941   9.938  1.00 95.53           H
ATOM   4592  N   THR A 302       6.035  -9.177   6.964  1.00 94.66           N
ATOM   4593  CA  THR A 302       5.152  -9.215   5.811  1.00 94.66           C
ATOM   4594  C   THR A 302       4.905  -7.801   5.282  1.00 94.66           C
ATOM   4595  O   THR A 302       4.736  -7.605   4.080  1.00 94.66           O
ATOM   4596  HA  THR A 302       5.649  -9.771   5.016  1.00 94.66           H
ATOM   4597  CB  THR A 302       3.871  -9.944   6.221  1.00 94.66           C
ATOM   4598  HB  THR A 302       3.164  -9.983   5.392  1.00 94.66           H
ATOM   4599  OG1 THR A 302       3.425  -9.239   7.376  1.00 94.66           O
ATOM   4600  HG1 THR A 302       2.513  -9.554   7.638  1.00 94.66           H
ATOM   4601  CG2 THR A 302       4.140 -11.361   6.729  1.00 94.66           C
ATOM   4602 1HG2 THR A 302       4.793 -11.317   7.600  1.00 94.66           H
ATOM   4603 2HG2 THR A 302       4.621 -11.944   5.944  1.00 94.66           H
ATOM   4604 3HG2 THR A 302       3.197 -11.833   7.006  1.00 94.66           H
ATOM   4605  HN  THR A 302       5.612  -9.447   7.829  1.00 94.66           H
ATOM   4606  N   GLN A 303       4.892  -6.852   6.207  1.00 91.84           N
ATOM   4607  CA  GLN A 303       4.740  -5.454   5.841  1.00 91.84           C
ATOM   4608  C   GLN A 303       5.924  -4.997   4.985  1.00 91.84           C
ATOM   4609  O   GLN A 303       5.745  -4.267   4.012  1.00 91.84           O
ATOM   4610  HA  GLN A 303       3.821  -5.405   5.258  1.00 91.84           H
ATOM   4611  CB  GLN A 303       4.592  -4.575   7.085  1.00 91.84           C
ATOM   4612 1HB  GLN A 303       3.733  -4.906   7.669  1.00 91.84           H
ATOM   4613 2HB  GLN A 303       5.471  -4.687   7.721  1.00 91.84           H
ATOM   4614  CG  GLN A 303       4.418  -3.105   6.700  1.00 91.84           C
ATOM   4615 1HG  GLN A 303       5.326  -2.741   6.218  1.00 91.84           H
ATOM   4616 2HG  GLN A 303       3.611  -3.008   5.974  1.00 91.84           H
ATOM   4617  CD  GLN A 303       4.110  -2.249   7.931  1.00 91.84           C
ATOM   4618  OE1 GLN A 303       4.955  -2.004   8.776  1.00 91.84           O
ATOM   4619  NE2 GLN A 303       2.856  -1.808   7.983  1.00 91.84           N
ATOM   4620 1HE2 GLN A 303       2.212  -2.045   7.255  1.00 91.84           H
ATOM   4621 2HE2 GLN A 303       2.557  -1.240   8.749  1.00 91.84           H
ATOM   4622  HN  GLN A 303       4.982  -7.025   7.187  1.00 91.84           H
ATOM   4623  N   THR A 304       7.106  -5.446   5.380  1.00 93.19           N
ATOM   4624  CA  THR A 304       8.321  -5.071   4.677  1.00 93.19           C
ATOM   4625  C   THR A 304       8.297  -5.609   3.245  1.00 93.19           C
ATOM   4626  O   THR A 304       8.650  -4.898   2.305  1.00 93.19           O
ATOM   4627  HA  THR A 304       8.358  -3.984   4.610  1.00 93.19           H
ATOM   4628  CB  THR A 304       9.514  -5.572   5.494  1.00 93.19           C
ATOM   4629  HB  THR A 304       9.539  -6.662   5.518  1.00 93.19           H
ATOM   4630  OG1 THR A 304       9.361  -4.933   6.759  1.00 93.19           O
ATOM   4631  HG1 THR A 304       8.969  -5.573   7.420  1.00 93.19           H
ATOM   4632  CG2 THR A 304      10.849  -5.042   4.968  1.00 93.19           C
ATOM   4633 1HG2 THR A 304      10.849  -3.953   5.008  1.00 93.19           H
ATOM   4634 2HG2 THR A 304      10.988  -5.368   3.937  1.00 93.19           H
ATOM   4635 3HG2 THR A 304      11.661  -5.428   5.583  1.00 93.19           H
ATOM   4636  HN  THR A 304       7.241  -6.055   6.162  1.00 93.19           H
ATOM   4637  N   ILE A 305       7.877  -6.859   3.123  1.00 92.95           N
ATOM   4638  CA  ILE A 305       7.769  -7.489   1.818  1.00 92.95           C
ATOM   4639  C   ILE A 305       6.837  -6.659   0.932  1.00 92.95           C
ATOM   4640  O   ILE A 305       7.094  -6.493  -0.259  1.00 92.95           O
ATOM   4641  HA  ILE A 305       8.763  -7.487   1.371  1.00 92.95           H
ATOM   4642  CB  ILE A 305       7.341  -8.950   1.962  1.00 92.95           C
ATOM   4643  HB  ILE A 305       6.452  -8.985   2.592  1.00 92.95           H
ATOM   4644  CG1 ILE A 305       8.424  -9.773   2.663  1.00 92.95           C
ATOM   4645 1HG1 ILE A 305       9.261  -9.933   1.984  1.00 92.95           H
ATOM   4646 2HG1 ILE A 305       8.809  -9.218   3.519  1.00 92.95           H
ATOM   4647  CG2 ILE A 305       6.957  -9.546   0.606  1.00 92.95           C
ATOM   4648 1HG2 ILE A 305       6.128  -8.979   0.182  1.00 92.95           H
ATOM   4649 2HG2 ILE A 305       7.813  -9.497  -0.067  1.00 92.95           H
ATOM   4650 3HG2 ILE A 305       6.657 -10.585   0.737  1.00 92.95           H
ATOM   4651  CD1 ILE A 305       7.873 -11.122   3.129  1.00 92.95           C
ATOM   4652 1HD1 ILE A 305       7.052 -10.958   3.827  1.00 92.95           H
ATOM   4653 2HD1 ILE A 305       7.510 -11.683   2.268  1.00 92.95           H
ATOM   4654 3HD1 ILE A 305       8.663 -11.686   3.624  1.00 92.95           H
ATOM   4655  HN  ILE A 305       7.613  -7.438   3.895  1.00 92.95           H
ATOM   4656  N   ALA A 306       5.775  -6.161   1.548  1.00 92.78           N
ATOM   4657  CA  ALA A 306       4.782  -5.389   0.821  1.00 92.78           C
ATOM   4658  C   ALA A 306       5.427  -4.105   0.293  1.00 92.78           C
ATOM   4659  O   ALA A 306       5.116  -3.658  -0.809  1.00 92.78           O
ATOM   4660  HA  ALA A 306       4.447  -5.990  -0.024  1.00 92.78           H
ATOM   4661  CB  ALA A 306       3.586  -5.108   1.732  1.00 92.78           C
ATOM   4662 1HB  ALA A 306       3.146  -6.051   2.056  1.00 92.78           H
ATOM   4663 2HB  ALA A 306       3.918  -4.544   2.604  1.00 92.78           H
ATOM   4664 3HB  ALA A 306       2.842  -4.528   1.187  1.00 92.78           H
ATOM   4665  HN  ALA A 306       5.588  -6.278   2.523  1.00 92.78           H
ATOM   4666  N   PHE A 307       6.315  -3.550   1.106  1.00 91.03           N
ATOM   4667  CA  PHE A 307       6.954  -2.290   0.766  1.00 91.03           C
ATOM   4668  C   PHE A 307       7.909  -2.461  -0.417  1.00 91.03           C
ATOM   4669  O   PHE A 307       8.091  -1.539  -1.210  1.00 91.03           O
ATOM   4670  HA  PHE A 307       6.164  -1.589   0.495  1.00 91.03           H
ATOM   4671  CB  PHE A 307       7.754  -1.850   1.994  1.00 91.03           C
ATOM   4672 1HB  PHE A 307       8.382  -2.678   2.322  1.00 91.03           H
ATOM   4673 2HB  PHE A 307       8.423  -1.038   1.707  1.00 91.03           H
ATOM   4674  CG  PHE A 307       6.890  -1.387   3.168  1.00 91.03           C
ATOM   4675  CD1 PHE A 307       5.539  -1.314   3.030  1.00 91.03           C
ATOM   4676  HD1 PHE A 307       5.072  -1.585   2.083  1.00 91.03           H
ATOM   4677  CD2 PHE A 307       7.472  -1.050   4.350  1.00 91.03           C
ATOM   4678  HD2 PHE A 307       8.554  -1.108   4.460  1.00 91.03           H
ATOM   4679  CE1 PHE A 307       4.736  -0.885   4.120  1.00 91.03           C
ATOM   4680  HE1 PHE A 307       3.653  -0.826   4.009  1.00 91.03           H
ATOM   4681  CE2 PHE A 307       6.669  -0.621   5.440  1.00 91.03           C
ATOM   4682  HE2 PHE A 307       7.135  -0.350   6.387  1.00 91.03           H
ATOM   4683  CZ  PHE A 307       5.318  -0.547   5.302  1.00 91.03           C
ATOM   4684  HZ  PHE A 307       4.702  -0.218   6.139  1.00 91.03           H
ATOM   4685  HN  PHE A 307       6.597  -3.945   1.980  1.00 91.03           H
ATOM   4686  N   PHE A 308       8.494  -3.647  -0.497  1.00 87.83           N
ATOM   4687  CA  PHE A 308       9.422  -3.952  -1.572  1.00 87.83           C
ATOM   4688  C   PHE A 308       8.737  -3.845  -2.936  1.00 87.83           C
ATOM   4689  O   PHE A 308       9.395  -3.616  -3.949  1.00 87.83           O
ATOM   4690  HA  PHE A 308      10.232  -3.224  -1.516  1.00 87.83           H
ATOM   4691  CB  PHE A 308       9.892  -5.393  -1.362  1.00 87.83           C
ATOM   4692 1HB  PHE A 308       9.114  -5.945  -0.835  1.00 87.83           H
ATOM   4693 2HB  PHE A 308      10.016  -5.869  -2.335  1.00 87.83           H
ATOM   4694  CG  PHE A 308      11.202  -5.513  -0.581  1.00 87.83           C
ATOM   4695  CD1 PHE A 308      12.388  -5.273  -1.201  1.00 87.83           C
ATOM   4696  HD1 PHE A 308      12.406  -4.995  -2.255  1.00 87.83           H
ATOM   4697  CD2 PHE A 308      11.180  -5.860   0.734  1.00 87.83           C
ATOM   4698  HD2 PHE A 308      10.229  -6.053   1.231  1.00 87.83           H
ATOM   4699  CE1 PHE A 308      13.604  -5.385  -0.476  1.00 87.83           C
ATOM   4700  HE1 PHE A 308      14.555  -5.192  -0.973  1.00 87.83           H
ATOM   4701  CE2 PHE A 308      12.396  -5.972   1.459  1.00 87.83           C
ATOM   4702  HE2 PHE A 308      12.378  -6.250   2.513  1.00 87.83           H
ATOM   4703  CZ  PHE A 308      13.582  -5.732   0.839  1.00 87.83           C
ATOM   4704  HZ  PHE A 308      14.515  -5.817   1.396  1.00 87.83           H
ATOM   4705  HN  PHE A 308       8.342  -4.391   0.154  1.00 87.83           H
ATOM   4706  N   HIS A 309       7.423  -4.015  -2.917  1.00 80.65           N
ATOM   4707  CA  HIS A 309       6.646  -3.974  -4.144  1.00 80.65           C
ATOM   4708  C   HIS A 309       6.829  -2.615  -4.823  1.00 80.65           C
ATOM   4709  O   HIS A 309       6.891  -2.532  -6.048  1.00 80.65           O
ATOM   4710  HA  HIS A 309       7.045  -4.752  -4.794  1.00 80.65           H
ATOM   4711  CB  HIS A 309       5.178  -4.305  -3.868  1.00 80.65           C
ATOM   4712 1HB  HIS A 309       5.109  -5.330  -3.505  1.00 80.65           H
ATOM   4713 2HB  HIS A 309       4.814  -3.659  -3.069  1.00 80.65           H
ATOM   4714  CG  HIS A 309       4.277  -4.150  -5.070  1.00 80.65           C
ATOM   4715  ND1 HIS A 309       3.564  -2.992  -5.329  1.00 80.65           N
ATOM   4716  HD1 HIS A 309       3.569  -2.165  -4.768  1.00 80.65           H
ATOM   4717  CD2 HIS A 309       3.981  -5.018  -6.080  1.00 80.65           C
ATOM   4718  HD2 HIS A 309       4.374  -6.029  -6.187  1.00 80.65           H
ATOM   4719  CE1 HIS A 309       2.874  -3.167  -6.446  1.00 80.65           C
ATOM   4720  HE1 HIS A 309       2.214  -2.436  -6.913  1.00 80.65           H
ATOM   4721  NE2 HIS A 309       3.133  -4.423  -6.910  1.00 80.65           N
ATOM   4722  HN  HIS A 309       6.892  -4.179  -2.086  1.00 80.65           H
ATOM   4723  N   SER A 310       6.913  -1.583  -3.996  1.00 85.28           N
ATOM   4724  CA  SER A 310       6.930  -0.220  -4.500  1.00 85.28           C
ATOM   4725  C   SER A 310       8.245   0.049  -5.235  1.00 85.28           C
ATOM   4726  O   SER A 310       8.318   0.946  -6.074  1.00 85.28           O
ATOM   4727  HA  SER A 310       6.087  -0.156  -5.187  1.00 85.28           H
ATOM   4728  CB  SER A 310       6.740   0.789  -3.365  1.00 85.28           C
ATOM   4729 1HB  SER A 310       7.503   0.626  -2.604  1.00 85.28           H
ATOM   4730 2HB  SER A 310       6.885   1.799  -3.750  1.00 85.28           H
ATOM   4731  OG  SER A 310       5.449   0.688  -2.771  1.00 85.28           O
ATOM   4732  HG  SER A 310       4.762   1.089  -3.377  1.00 85.28           H
ATOM   4733  HN  SER A 310       6.967  -1.666  -3.001  1.00 85.28           H
ATOM   4734  N   CYS A 311       9.250  -0.744  -4.894  1.00 88.00           N
ATOM   4735  CA  CYS A 311      10.552  -0.615  -5.525  1.00 88.00           C
ATOM   4736  C   CYS A 311      10.627  -1.615  -6.681  1.00 88.00           C
ATOM   4737  O   CYS A 311      11.498  -1.509  -7.543  1.00 88.00           O
ATOM   4738  HA  CYS A 311      10.622   0.408  -5.893  1.00 88.00           H
ATOM   4739  CB  CYS A 311      11.689  -0.817  -4.522  1.00 88.00           C
ATOM   4740 1HB  CYS A 311      12.623  -0.438  -4.937  1.00 88.00           H
ATOM   4741 2HB  CYS A 311      11.490  -0.247  -3.614  1.00 88.00           H
ATOM   4742  SG  CYS A 311      11.860  -2.594  -4.118  1.00 88.00           S
ATOM   4743  HG  CYS A 311      12.918  -2.455  -3.323  1.00 88.00           H
ATOM   4744  HN  CYS A 311       9.185  -1.463  -4.202  1.00 88.00           H
ATOM   4745  N   LEU A 312       9.702  -2.563  -6.662  1.00 85.27           N
ATOM   4746  CA  LEU A 312       9.737  -3.662  -7.612  1.00 85.27           C
ATOM   4747  C   LEU A 312       9.145  -3.197  -8.944  1.00 85.27           C
ATOM   4748  O   LEU A 312       9.600  -3.613 -10.008  1.00 85.27           O
ATOM   4749  HA  LEU A 312      10.783  -3.923  -7.771  1.00 85.27           H
ATOM   4750  CB  LEU A 312       9.046  -4.896  -7.029  1.00 85.27           C
ATOM   4751 1HB  LEU A 312       8.128  -4.575  -6.535  1.00 85.27           H
ATOM   4752 2HB  LEU A 312       8.753  -5.547  -7.853  1.00 85.27           H
ATOM   4753  CG  LEU A 312       9.867  -5.718  -6.034  1.00 85.27           C
ATOM   4754  HG  LEU A 312      10.190  -5.057  -5.230  1.00 85.27           H
ATOM   4755  CD1 LEU A 312       9.017  -6.820  -5.399  1.00 85.27           C
ATOM   4756 1HD1 LEU A 312       8.176  -6.371  -4.871  1.00 85.27           H
ATOM   4757 2HD1 LEU A 312       8.644  -7.485  -6.178  1.00 85.27           H
ATOM   4758 3HD1 LEU A 312       9.626  -7.389  -4.696  1.00 85.27           H
ATOM   4759  CD2 LEU A 312      11.130  -6.276  -6.694  1.00 85.27           C
ATOM   4760 1HD2 LEU A 312      10.849  -6.918  -7.530  1.00 85.27           H
ATOM   4761 2HD2 LEU A 312      11.744  -5.452  -7.059  1.00 85.27           H
ATOM   4762 3HD2 LEU A 312      11.695  -6.856  -5.965  1.00 85.27           H
ATOM   4763  HN  LEU A 312       8.940  -2.588  -6.014  1.00 85.27           H
ATOM   4764  N   ASN A 313       8.139  -2.341  -8.842  1.00 80.24           N
ATOM   4765  CA  ASN A 313       7.369  -1.948 -10.010  1.00 80.24           C
ATOM   4766  C   ASN A 313       8.323  -1.464 -11.105  1.00 80.24           C
ATOM   4767  O   ASN A 313       8.309  -1.985 -12.219  1.00 80.24           O
ATOM   4768  HA  ASN A 313       6.817  -2.840 -10.303  1.00 80.24           H
ATOM   4769  CB  ASN A 313       6.411  -0.802  -9.678  1.00 80.24           C
ATOM   4770 1HB  ASN A 313       6.901  -0.095  -9.009  1.00 80.24           H
ATOM   4771 2HB  ASN A 313       6.160  -0.258 -10.588  1.00 80.24           H
ATOM   4772  CG  ASN A 313       5.132  -1.329  -9.024  1.00 80.24           C
ATOM   4773  OD1 ASN A 313       4.719  -2.458  -9.230  1.00 80.24           O
ATOM   4774  ND2 ASN A 313       4.531  -0.451  -8.226  1.00 80.24           N
ATOM   4775 1HD2 ASN A 313       4.923   0.460  -8.101  1.00 80.24           H
ATOM   4776 2HD2 ASN A 313       3.687  -0.702  -7.753  1.00 80.24           H
ATOM   4777  HN  ASN A 313       7.848  -1.920  -7.983  1.00 80.24           H
ATOM   4778  N   PRO A 314       9.164  -0.464 -10.809  1.00 81.44           N
ATOM   4779  CA  PRO A 314      10.061   0.093 -11.825  1.00 81.44           C
ATOM   4780  C   PRO A 314      10.893  -0.979 -12.510  1.00 81.44           C
ATOM   4781  O   PRO A 314      11.085  -0.939 -13.724  1.00 81.44           O
ATOM   4782  HA  PRO A 314       9.481   0.556 -12.623  1.00 81.44           H
ATOM   4783  CB  PRO A 314      10.934   1.074 -11.040  1.00 81.44           C
ATOM   4784 1HB  PRO A 314      11.848   0.600 -10.682  1.00 81.44           H
ATOM   4785 2HB  PRO A 314      11.235   1.923 -11.654  1.00 81.44           H
ATOM   4786  CG  PRO A 314      10.034   1.503  -9.887  1.00 81.44           C
ATOM   4787 1HG  PRO A 314      10.607   1.915  -9.057  1.00 81.44           H
ATOM   4788 2HG  PRO A 314       9.331   2.280 -10.190  1.00 81.44           H
ATOM   4789  CD  PRO A 314       9.328   0.211  -9.509  1.00 81.44           C
ATOM   4790 1HD  PRO A 314       9.922  -0.388  -8.819  1.00 81.44           H
ATOM   4791 2HD  PRO A 314       8.372   0.400  -9.020  1.00 81.44           H
ATOM   4792  N   VAL A 315      11.369  -1.918 -11.705  1.00 82.55           N
ATOM   4793  CA  VAL A 315      12.238  -2.967 -12.211  1.00 82.55           C
ATOM   4794  C   VAL A 315      11.459  -3.832 -13.204  1.00 82.55           C
ATOM   4795  O   VAL A 315      11.989  -4.217 -14.246  1.00 82.55           O
ATOM   4796  HA  VAL A 315      13.063  -2.487 -12.736  1.00 82.55           H
ATOM   4797  CB  VAL A 315      12.820  -3.771 -11.047  1.00 82.55           C
ATOM   4798  HB  VAL A 315      11.991  -4.225 -10.505  1.00 82.55           H
ATOM   4799  CG1 VAL A 315      13.722  -4.897 -11.555  1.00 82.55           C
ATOM   4800 1HG1 VAL A 315      13.142  -5.569 -12.188  1.00 82.55           H
ATOM   4801 2HG1 VAL A 315      14.543  -4.473 -12.133  1.00 82.55           H
ATOM   4802 3HG1 VAL A 315      14.123  -5.452 -10.707  1.00 82.55           H
ATOM   4803  CG2 VAL A 315      13.575  -2.860 -10.076  1.00 82.55           C
ATOM   4804 1HG2 VAL A 315      14.391  -2.365 -10.602  1.00 82.55           H
ATOM   4805 2HG2 VAL A 315      12.892  -2.110  -9.676  1.00 82.55           H
ATOM   4806 3HG2 VAL A 315      13.979  -3.457  -9.258  1.00 82.55           H
ATOM   4807  HN  VAL A 315      11.171  -1.968 -10.726  1.00 82.55           H
ATOM   4808  N   LEU A 316      10.215  -4.113 -12.847  1.00 81.32           N
ATOM   4809  CA  LEU A 316       9.370  -4.957 -13.676  1.00 81.32           C
ATOM   4810  C   LEU A 316       9.248  -4.336 -15.069  1.00 81.32           C
ATOM   4811  O   LEU A 316       9.290  -5.044 -16.074  1.00 81.32           O
ATOM   4812  HA  LEU A 316       9.866  -5.923 -13.771  1.00 81.32           H
ATOM   4813  CB  LEU A 316       8.024  -5.204 -12.992  1.00 81.32           C
ATOM   4814 1HB  LEU A 316       7.572  -4.238 -12.765  1.00 81.32           H
ATOM   4815 2HB  LEU A 316       7.365  -5.705 -13.702  1.00 81.32           H
ATOM   4816  CG  LEU A 316       8.066  -6.031 -11.706  1.00 81.32           C
ATOM   4817  HG  LEU A 316       8.735  -5.535 -11.003  1.00 81.32           H
ATOM   4818  CD1 LEU A 316       6.686  -6.095 -11.049  1.00 81.32           C
ATOM   4819 1HD1 LEU A 316       6.353  -5.086 -10.805  1.00 81.32           H
ATOM   4820 2HD1 LEU A 316       5.977  -6.555 -11.738  1.00 81.32           H
ATOM   4821 3HD1 LEU A 316       6.745  -6.689 -10.137  1.00 81.32           H
ATOM   4822  CD2 LEU A 316       8.641  -7.425 -11.970  1.00 81.32           C
ATOM   4823 1HD2 LEU A 316       8.017  -7.943 -12.698  1.00 81.32           H
ATOM   4824 2HD2 LEU A 316       9.655  -7.332 -12.359  1.00 81.32           H
ATOM   4825 3HD2 LEU A 316       8.660  -7.992 -11.039  1.00 81.32           H
ATOM   4826  HN  LEU A 316       9.784  -3.776 -12.010  1.00 81.32           H
ATOM   4827  N   TYR A 317       9.099  -3.020 -15.085  1.00 73.24           N
ATOM   4828  CA  TYR A 317       8.939  -2.299 -16.336  1.00 73.24           C
ATOM   4829  C   TYR A 317      10.192  -2.426 -17.206  1.00 73.24           C
ATOM   4830  O   TYR A 317      10.096  -2.508 -18.429  1.00 73.24           O
ATOM   4831  HA  TYR A 317       8.092  -2.733 -16.868  1.00 73.24           H
ATOM   4832  CB  TYR A 317       8.743  -0.830 -15.955  1.00 73.24           C
ATOM   4833 1HB  TYR A 317       9.633  -0.480 -15.432  1.00 73.24           H
ATOM   4834 2HB  TYR A 317       8.656  -0.238 -16.866  1.00 73.24           H
ATOM   4835  CG  TYR A 317       7.517  -0.573 -15.077  1.00 73.24           C
ATOM   4836  CD1 TYR A 317       6.444  -1.440 -15.119  1.00 73.24           C
ATOM   4837  HD1 TYR A 317       6.471  -2.308 -15.778  1.00 73.24           H
ATOM   4838  CD2 TYR A 317       7.484   0.525 -14.243  1.00 73.24           C
ATOM   4839  HD2 TYR A 317       8.332   1.210 -14.210  1.00 73.24           H
ATOM   4840  CE1 TYR A 317       5.290  -1.198 -14.293  1.00 73.24           C
ATOM   4841  HE1 TYR A 317       4.436  -1.875 -14.316  1.00 73.24           H
ATOM   4842  CE2 TYR A 317       6.330   0.767 -13.416  1.00 73.24           C
ATOM   4843  HE2 TYR A 317       6.291   1.631 -12.753  1.00 73.24           H
ATOM   4844  CZ  TYR A 317       5.290  -0.106 -13.482  1.00 73.24           C
ATOM   4845  OH  TYR A 317       4.200   0.122 -12.701  1.00 73.24           O
ATOM   4846  HH  TYR A 317       4.325   0.966 -12.179  1.00 73.24           H
ATOM   4847  HN  TYR A 317       9.087  -2.449 -14.264  1.00 73.24           H
ATOM   4848  N   VAL A 318      11.337  -2.437 -16.540  1.00 74.63           N
ATOM   4849  CA  VAL A 318      12.609  -2.509 -17.239  1.00 74.63           C
ATOM   4850  C   VAL A 318      12.714  -3.854 -17.961  1.00 74.63           C
ATOM   4851  O   VAL A 318      13.046  -3.903 -19.144  1.00 74.63           O
ATOM   4852  HA  VAL A 318      12.621  -1.711 -17.981  1.00 74.63           H
ATOM   4853  CB  VAL A 318      13.759  -2.264 -16.260  1.00 74.63           C
ATOM   4854  HB  VAL A 318      13.648  -2.963 -15.432  1.00 74.63           H
ATOM   4855  CG1 VAL A 318      15.111  -2.532 -16.925  1.00 74.63           C
ATOM   4856 1HG1 VAL A 318      15.152  -3.568 -17.260  1.00 74.63           H
ATOM   4857 2HG1 VAL A 318      15.233  -1.868 -17.780  1.00 74.63           H
ATOM   4858 3HG1 VAL A 318      15.910  -2.350 -16.207  1.00 74.63           H
ATOM   4859  CG2 VAL A 318      13.700  -0.845 -15.689  1.00 74.63           C
ATOM   4860 1HG2 VAL A 318      13.773  -0.123 -16.502  1.00 74.63           H
ATOM   4861 2HG2 VAL A 318      12.756  -0.705 -15.162  1.00 74.63           H
ATOM   4862 3HG2 VAL A 318      14.528  -0.698 -14.996  1.00 74.63           H
ATOM   4863  HN  VAL A 318      11.404  -2.399 -15.543  1.00 74.63           H
ATOM   4864  N   PHE A 319      12.426  -4.912 -17.218  1.00 72.72           N
ATOM   4865  CA  PHE A 319      12.661  -6.259 -17.710  1.00 72.72           C
ATOM   4866  C   PHE A 319      11.552  -6.694 -18.669  1.00 72.72           C
ATOM   4867  O   PHE A 319      11.816  -7.360 -19.668  1.00 72.72           O
ATOM   4868  HA  PHE A 319      13.614  -6.247 -18.240  1.00 72.72           H
ATOM   4869  CB  PHE A 319      12.659  -7.186 -16.493  1.00 72.72           C
ATOM   4870 1HB  PHE A 319      11.861  -6.880 -15.817  1.00 72.72           H
ATOM   4871 2HB  PHE A 319      12.428  -8.199 -16.822  1.00 72.72           H
ATOM   4872  CG  PHE A 319      13.981  -7.205 -15.723  1.00 72.72           C
ATOM   4873  CD1 PHE A 319      15.076  -7.804 -16.266  1.00 72.72           C
ATOM   4874  HD1 PHE A 319      15.011  -8.269 -17.249  1.00 72.72           H
ATOM   4875  CD2 PHE A 319      14.062  -6.624 -14.496  1.00 72.72           C
ATOM   4876  HD2 PHE A 319      13.185  -6.145 -14.061  1.00 72.72           H
ATOM   4877  CE1 PHE A 319      16.303  -7.821 -15.551  1.00 72.72           C
ATOM   4878  HE1 PHE A 319      17.180  -8.301 -15.986  1.00 72.72           H
ATOM   4879  CE2 PHE A 319      15.289  -6.642 -13.782  1.00 72.72           C
ATOM   4880  HE2 PHE A 319      15.354  -6.176 -12.798  1.00 72.72           H
ATOM   4881  CZ  PHE A 319      16.383  -7.240 -14.324  1.00 72.72           C
ATOM   4882  HZ  PHE A 319      17.325  -7.253 -13.776  1.00 72.72           H
ATOM   4883  HN  PHE A 319      12.039  -4.860 -16.297  1.00 72.72           H
ATOM   4884  N   VAL A 320      10.333  -6.298 -18.332  1.00 75.83           N
ATOM   4885  CA  VAL A 320       9.160  -6.834 -19.003  1.00 75.83           C
ATOM   4886  C   VAL A 320       8.704  -5.853 -20.085  1.00 75.83           C
ATOM   4887  O   VAL A 320       8.085  -6.253 -21.069  1.00 75.83           O
ATOM   4888  HA  VAL A 320       9.452  -7.770 -19.478  1.00 75.83           H
ATOM   4889  CB  VAL A 320       8.067  -7.144 -17.978  1.00 75.83           C
ATOM   4890  HB  VAL A 320       7.690  -6.196 -17.593  1.00 75.83           H
ATOM   4891  CG1 VAL A 320       6.899  -7.885 -18.630  1.00 75.83           C
ATOM   4892 1HG1 VAL A 320       6.472  -7.267 -19.419  1.00 75.83           H
ATOM   4893 2HG1 VAL A 320       7.255  -8.823 -19.055  1.00 75.83           H
ATOM   4894 3HG1 VAL A 320       6.136  -8.093 -17.879  1.00 75.83           H
ATOM   4895  CG2 VAL A 320       8.631  -7.939 -16.798  1.00 75.83           C
ATOM   4896 1HG2 VAL A 320       9.048  -8.879 -17.160  1.00 75.83           H
ATOM   4897 2HG2 VAL A 320       9.414  -7.358 -16.310  1.00 75.83           H
ATOM   4898 3HG2 VAL A 320       7.834  -8.145 -16.085  1.00 75.83           H
ATOM   4899  HN  VAL A 320      10.141  -5.626 -17.617  1.00 75.83           H
ATOM   4900  N   GLY A 321       9.028  -4.587 -19.866  1.00 77.01           N
ATOM   4901  CA  GLY A 321       8.508  -3.525 -20.709  1.00 77.01           C
ATOM   4902  C   GLY A 321       9.454  -3.237 -21.876  1.00 77.01           C
ATOM   4903  O   GLY A 321      10.404  -2.468 -21.735  1.00 77.01           O
ATOM   4904 1HA  GLY A 321       7.527  -3.807 -21.092  1.00 77.01           H
ATOM   4905 2HA  GLY A 321       8.370  -2.620 -20.117  1.00 77.01           H
ATOM   4906  HN  GLY A 321       9.633  -4.284 -19.129  1.00 77.01           H
ATOM   4907  N   GLU A 322       9.163  -3.871 -23.002  1.00 67.55           N
ATOM   4908  CA  GLU A 322       9.866  -3.565 -24.237  1.00 67.55           C
ATOM   4909  C   GLU A 322       9.747  -2.074 -24.559  1.00 67.55           C
ATOM   4910  O   GLU A 322      10.738  -1.426 -24.893  1.00 67.55           O
ATOM   4911  HA  GLU A 322      10.908  -3.820 -24.047  1.00 67.55           H
ATOM   4912  CB  GLU A 322       9.342  -4.419 -25.393  1.00 67.55           C
ATOM   4913 1HB  GLU A 322       8.252  -4.437 -25.372  1.00 67.55           H
ATOM   4914 2HB  GLU A 322       9.749  -4.053 -26.335  1.00 67.55           H
ATOM   4915  CG  GLU A 322       9.808  -5.870 -25.257  1.00 67.55           C
ATOM   4916 1HG  GLU A 322      10.889  -5.897 -25.121  1.00 67.55           H
ATOM   4917 2HG  GLU A 322       9.364  -6.317 -24.368  1.00 67.55           H
ATOM   4918  CD  GLU A 322       9.424  -6.688 -26.492  1.00 67.55           C
ATOM   4919  OE1 GLU A 322       9.846  -7.863 -26.549  1.00 67.55           O
ATOM   4920  OE2 GLU A 322       8.715  -6.119 -27.351  1.00 67.55           O
ATOM   4921  HN  GLU A 322       8.462  -4.581 -23.080  1.00 67.55           H
ATOM   4922  N   ARG A 323       8.525  -1.573 -24.449  1.00 64.61           N
ATOM   4923  CA  ARG A 323       8.254  -0.183 -24.776  1.00 64.61           C
ATOM   4924  C   ARG A 323       9.033   0.744 -23.842  1.00 64.61           C
ATOM   4925  O   ARG A 323       9.631   1.722 -24.289  1.00 64.61           O
ATOM   4926  HA  ARG A 323       8.586  -0.070 -25.808  1.00 64.61           H
ATOM   4927  CB  ARG A 323       6.760   0.128 -24.663  1.00 64.61           C
ATOM   4928 1HB  ARG A 323       6.194  -0.549 -25.304  1.00 64.61           H
ATOM   4929 2HB  ARG A 323       6.425  -0.048 -23.640  1.00 64.61           H
ATOM   4930  CG  ARG A 323       6.470   1.577 -25.059  1.00 64.61           C
ATOM   4931 1HG  ARG A 323       7.007   2.254 -24.395  1.00 64.61           H
ATOM   4932 2HG  ARG A 323       6.837   1.762 -26.068  1.00 64.61           H
ATOM   4933  CD  ARG A 323       4.970   1.873 -24.994  1.00 64.61           C
ATOM   4934 1HD  ARG A 323       4.441   1.280 -25.740  1.00 64.61           H
ATOM   4935 2HD  ARG A 323       4.576   1.585 -24.019  1.00 64.61           H
ATOM   4936  NE  ARG A 323       4.729   3.314 -25.230  1.00 64.61           N
ATOM   4937  HE  ARG A 323       5.436   3.836 -25.706  1.00 64.61           H
ATOM   4938  CZ  ARG A 323       3.621   3.963 -24.846  1.00 64.61           C
ATOM   4939  NH1 ARG A 323       2.640   3.313 -24.205  1.00 64.61           N
ATOM   4940 1HH1 ARG A 323       2.731   2.337 -24.009  1.00 64.61           H
ATOM   4941 2HH1 ARG A 323       1.816   3.805 -23.922  1.00 64.61           H
ATOM   4942  NH2 ARG A 323       3.508   5.271 -25.113  1.00 64.61           N
ATOM   4943 1HH2 ARG A 323       2.688   5.770 -24.834  1.00 64.61           H
ATOM   4944 2HH2 ARG A 323       4.245   5.749 -25.592  1.00 64.61           H
ATOM   4945  HN  ARG A 323       7.731  -2.098 -24.142  1.00 64.61           H
ATOM   4946  N   PHE A 324       9.001   0.405 -22.561  1.00 77.40           N
ATOM   4947  CA  PHE A 324       9.635   1.235 -21.551  1.00 77.40           C
ATOM   4948  C   PHE A 324      11.156   1.241 -21.722  1.00 77.40           C
ATOM   4949  O   PHE A 324      11.790   2.290 -21.629  1.00 77.40           O
ATOM   4950  HA  PHE A 324       9.253   2.247 -21.678  1.00 77.40           H
ATOM   4951  CB  PHE A 324       9.290   0.626 -20.191  1.00 77.40           C
ATOM   4952 1HB  PHE A 324       8.207   0.525 -20.113  1.00 77.40           H
ATOM   4953 2HB  PHE A 324       9.708  -0.379 -20.137  1.00 77.40           H
ATOM   4954  CG  PHE A 324       9.798   1.438 -18.998  1.00 77.40           C
ATOM   4955  CD1 PHE A 324      10.968   1.098 -18.393  1.00 77.40           C
ATOM   4956  HD1 PHE A 324      11.544   0.248 -18.759  1.00 77.40           H
ATOM   4957  CD2 PHE A 324       9.081   2.500 -18.543  1.00 77.40           C
ATOM   4958  HD2 PHE A 324       8.143   2.772 -19.027  1.00 77.40           H
ATOM   4959  CE1 PHE A 324      11.440   1.852 -17.287  1.00 77.40           C
ATOM   4960  HE1 PHE A 324      12.378   1.580 -16.802  1.00 77.40           H
ATOM   4961  CE2 PHE A 324       9.553   3.254 -17.436  1.00 77.40           C
ATOM   4962  HE2 PHE A 324       8.978   4.105 -17.071  1.00 77.40           H
ATOM   4963  CZ  PHE A 324      10.723   2.914 -16.831  1.00 77.40           C
ATOM   4964  HZ  PHE A 324      11.085   3.493 -15.982  1.00 77.40           H
ATOM   4965  HN  PHE A 324       8.553  -0.418 -22.212  1.00 77.40           H
ATOM   4966  N   ARG A 325      11.696   0.057 -21.970  1.00 74.86           N
ATOM   4967  CA  ARG A 325      13.128  -0.085 -22.173  1.00 74.86           C
ATOM   4968  C   ARG A 325      13.596   0.829 -23.307  1.00 74.86           C
ATOM   4969  O   ARG A 325      14.610   1.514 -23.179  1.00 74.86           O
ATOM   4970  HA  ARG A 325      13.575   0.210 -21.223  1.00 74.86           H
ATOM   4971  CB  ARG A 325      13.497  -1.531 -22.507  1.00 74.86           C
ATOM   4972 1HB  ARG A 325      12.795  -1.930 -23.239  1.00 74.86           H
ATOM   4973 2HB  ARG A 325      14.486  -1.562 -22.964  1.00 74.86           H
ATOM   4974  CG  ARG A 325      13.482  -2.405 -21.251  1.00 74.86           C
ATOM   4975 1HG  ARG A 325      14.057  -1.922 -20.460  1.00 74.86           H
ATOM   4976 2HG  ARG A 325      12.460  -2.506 -20.885  1.00 74.86           H
ATOM   4977  CD  ARG A 325      14.066  -3.790 -21.539  1.00 74.86           C
ATOM   4978 1HD  ARG A 325      15.026  -3.690 -22.046  1.00 74.86           H
ATOM   4979 2HD  ARG A 325      14.253  -4.316 -20.603  1.00 74.86           H
ATOM   4980  NE  ARG A 325      13.129  -4.569 -22.379  1.00 74.86           N
ATOM   4981  HE  ARG A 325      12.212  -4.199 -22.524  1.00 74.86           H
ATOM   4982  CZ  ARG A 325      13.434  -5.739 -22.956  1.00 74.86           C
ATOM   4983  NH1 ARG A 325      14.648  -6.282 -22.794  1.00 74.86           N
ATOM   4984 1HH1 ARG A 325      15.336  -5.813 -22.240  1.00 74.86           H
ATOM   4985 2HH1 ARG A 325      14.867  -7.156 -23.228  1.00 74.86           H
ATOM   4986  NH2 ARG A 325      12.505  -6.359 -23.697  1.00 74.86           N
ATOM   4987 1HH2 ARG A 325      12.716  -7.233 -24.134  1.00 74.86           H
ATOM   4988 2HH2 ARG A 325      11.601  -5.948 -23.812  1.00 74.86           H
ATOM   4989  HN  ARG A 325      11.175  -0.794 -22.032  1.00 74.86           H
ATOM   4990  N   ARG A 326      12.835   0.809 -24.392  1.00 67.92           N
ATOM   4991  CA  ARG A 326      13.186   1.590 -25.566  1.00 67.92           C
ATOM   4992  C   ARG A 326      13.116   3.085 -25.249  1.00 67.92           C
ATOM   4993  O   ARG A 326      14.012   3.844 -25.617  1.00 67.92           O
ATOM   4994  HA  ARG A 326      14.205   1.288 -25.808  1.00 67.92           H
ATOM   4995  CB  ARG A 326      12.248   1.279 -26.734  1.00 67.92           C
ATOM   4996 1HB  ARG A 326      12.150   0.200 -26.849  1.00 67.92           H
ATOM   4997 2HB  ARG A 326      11.253   1.669 -26.520  1.00 67.92           H
ATOM   4998  CG  ARG A 326      12.772   1.890 -28.035  1.00 67.92           C
ATOM   4999 1HG  ARG A 326      12.842   2.973 -27.931  1.00 67.92           H
ATOM   5000 2HG  ARG A 326      13.779   1.523 -28.234  1.00 67.92           H
ATOM   5001  CD  ARG A 326      11.857   1.544 -29.211  1.00 67.92           C
ATOM   5002 1HD  ARG A 326      10.860   1.950 -29.039  1.00 67.92           H
ATOM   5003 2HD  ARG A 326      12.235   2.003 -30.125  1.00 67.92           H
ATOM   5004  NE  ARG A 326      11.782   0.075 -29.379  1.00 67.92           N
ATOM   5005  HE  ARG A 326      12.520  -0.479 -28.995  1.00 67.92           H
ATOM   5006  CZ  ARG A 326      10.786  -0.559 -30.013  1.00 67.92           C
ATOM   5007  NH1 ARG A 326       9.771   0.133 -30.548  1.00 67.92           N
ATOM   5008 1HH1 ARG A 326       9.752   1.130 -30.475  1.00 67.92           H
ATOM   5009 2HH1 ARG A 326       9.032  -0.347 -31.020  1.00 67.92           H
ATOM   5010  NH2 ARG A 326      10.821  -1.895 -30.105  1.00 67.92           N
ATOM   5011 1HH2 ARG A 326      10.086  -2.383 -30.575  1.00 67.92           H
ATOM   5012 2HH2 ARG A 326      11.582  -2.404 -29.704  1.00 67.92           H
ATOM   5013  HN  ARG A 326      11.995   0.274 -24.476  1.00 67.92           H
ATOM   5014  N   ASP A 327      12.044   3.464 -24.570  1.00 78.52           N
ATOM   5015  CA  ASP A 327      11.802   4.866 -24.274  1.00 78.52           C
ATOM   5016  C   ASP A 327      12.822   5.349 -23.241  1.00 78.52           C
ATOM   5017  O   ASP A 327      13.227   6.510 -23.259  1.00 78.52           O
ATOM   5018  HA  ASP A 327      11.901   5.382 -25.230  1.00 78.52           H
ATOM   5019  CB  ASP A 327      10.403   5.073 -23.689  1.00 78.52           C
ATOM   5020 1HB  ASP A 327      10.232   4.358 -22.885  1.00 78.52           H
ATOM   5021 2HB  ASP A 327      10.332   6.068 -23.251  1.00 78.52           H
ATOM   5022  CG  ASP A 327       9.329   4.905 -24.766  1.00 78.52           C
ATOM   5023  OD1 ASP A 327       9.716   4.874 -25.954  1.00 78.52           O
ATOM   5024  OD2 ASP A 327       8.145   4.810 -24.376  1.00 78.52           O
ATOM   5025  HN  ASP A 327      11.349   2.834 -24.224  1.00 78.52           H
ATOM   5026  N   LEU A 328      13.208   4.432 -22.365  1.00 79.94           N
ATOM   5027  CA  LEU A 328      14.217   4.733 -21.363  1.00 79.94           C
ATOM   5028  C   LEU A 328      15.529   5.098 -22.060  1.00 79.94           C
ATOM   5029  O   LEU A 328      16.084   6.170 -21.823  1.00 79.94           O
ATOM   5030  HA  LEU A 328      13.871   5.601 -20.802  1.00 79.94           H
ATOM   5031  CB  LEU A 328      14.348   3.575 -20.372  1.00 79.94           C
ATOM   5032 1HB  LEU A 328      13.410   3.483 -19.824  1.00 79.94           H
ATOM   5033 2HB  LEU A 328      14.480   2.652 -20.937  1.00 79.94           H
ATOM   5034  CG  LEU A 328      15.489   3.687 -19.358  1.00 79.94           C
ATOM   5035  HG  LEU A 328      16.426   3.775 -19.907  1.00 79.94           H
ATOM   5036  CD1 LEU A 328      15.343   4.948 -18.505  1.00 79.94           C
ATOM   5037 1HD1 LEU A 328      15.362   5.827 -19.150  1.00 79.94           H
ATOM   5038 2HD1 LEU A 328      14.397   4.915 -17.965  1.00 79.94           H
ATOM   5039 3HD1 LEU A 328      16.167   5.003 -17.793  1.00 79.94           H
ATOM   5040  CD2 LEU A 328      15.586   2.423 -18.501  1.00 79.94           C
ATOM   5041 1HD2 LEU A 328      14.651   2.279 -17.960  1.00 79.94           H
ATOM   5042 2HD2 LEU A 328      15.771   1.562 -19.142  1.00 79.94           H
ATOM   5043 3HD2 LEU A 328      16.405   2.529 -17.789  1.00 79.94           H
ATOM   5044  HN  LEU A 328      12.845   3.501 -22.333  1.00 79.94           H
ATOM   5045  N   VAL A 329      15.986   4.186 -22.906  1.00 80.43           N
ATOM   5046  CA  VAL A 329      17.265   4.360 -23.574  1.00 80.43           C
ATOM   5047  C   VAL A 329      17.225   5.635 -24.418  1.00 80.43           C
ATOM   5048  O   VAL A 329      18.221   6.350 -24.518  1.00 80.43           O
ATOM   5049  HA  VAL A 329      18.026   4.473 -22.803  1.00 80.43           H
ATOM   5050  CB  VAL A 329      17.601   3.112 -24.392  1.00 80.43           C
ATOM   5051  HB  VAL A 329      16.775   2.928 -25.079  1.00 80.43           H
ATOM   5052  CG1 VAL A 329      18.866   3.327 -25.226  1.00 80.43           C
ATOM   5053 1HG1 VAL A 329      18.713   4.163 -25.909  1.00 80.43           H
ATOM   5054 2HG1 VAL A 329      19.704   3.548 -24.565  1.00 80.43           H
ATOM   5055 3HG1 VAL A 329      19.082   2.425 -25.798  1.00 80.43           H
ATOM   5056  CG2 VAL A 329      17.743   1.885 -23.489  1.00 80.43           C
ATOM   5057 1HG2 VAL A 329      18.542   2.056 -22.767  1.00 80.43           H
ATOM   5058 2HG2 VAL A 329      16.805   1.714 -22.959  1.00 80.43           H
ATOM   5059 3HG2 VAL A 329      17.982   1.012 -24.096  1.00 80.43           H
ATOM   5060  HN  VAL A 329      15.500   3.343 -23.136  1.00 80.43           H
ATOM   5061  N   LYS A 330      16.063   5.883 -25.004  1.00 74.37           N
ATOM   5062  CA  LYS A 330      15.873   7.072 -25.817  1.00 74.37           C
ATOM   5063  C   LYS A 330      16.054   8.316 -24.944  1.00 74.37           C
[truncated: 117,478 more chars]
