# Supplementary material for: Noncanonical roles of chemokine regions in CCR9 activation revealed by structural modeling and mutational mapping
Source: Nat Commun. 2025 Aug 18;16:7695. doi: 10.1038/s41467-025-62321-9 (PMC12361432; doi:10.1038/s41467-025-62321-9)
Supplement: Supplementary file 7 — Supplementary Data 5 [file 41467_2025_62321_MOESM7_ESM.zip › CCR9_CCL25x1P6_08_rnk1.pdb]

ATOM      1  N   GLU A  20      -5.196  -5.731  57.734  1.00 50.21           N
ATOM      2  CA  GLU A  20      -5.197  -6.794  56.743  1.00 50.21           C
ATOM      3  C   GLU A  20      -5.691  -8.100  57.368  1.00 50.21           C
ATOM      4  O   GLU A  20      -4.907  -8.852  57.945  1.00 50.21           O
ATOM      5  HA  GLU A  20      -5.892  -6.467  55.970  1.00 50.21           H
ATOM      6  CB  GLU A  20      -3.808  -6.971  56.127  1.00 50.21           C
ATOM      7 1HB  GLU A  20      -3.052  -6.939  56.912  1.00 50.21           H
ATOM      8 2HB  GLU A  20      -3.781  -7.889  55.540  1.00 50.21           H
ATOM      9  CG  GLU A  20      -3.488  -5.831  55.159  1.00 50.21           C
ATOM     10 1HG  GLU A  20      -4.376  -5.580  54.580  1.00 50.21           H
ATOM     11 2HG  GLU A  20      -3.211  -4.939  55.721  1.00 50.21           H
ATOM     12  CD  GLU A  20      -2.349  -6.218  54.214  1.00 50.21           C
ATOM     13  OE1 GLU A  20      -2.171  -5.491  53.212  1.00 50.21           O
ATOM     14  OE2 GLU A  20      -1.682  -7.232  54.513  1.00 50.21           O
ATOM     15  HN  GLU A  20      -5.529  -5.995  58.639  1.00 50.21           H
ATOM     16  N   SER A  21      -6.989  -8.330  57.231  1.00 57.13           N
ATOM     17  CA  SER A  21      -7.568  -9.605  57.620  1.00 57.13           C
ATOM     18  C   SER A  21      -6.846 -10.748  56.903  1.00 57.13           C
ATOM     19  O   SER A  21      -6.463 -10.613  55.742  1.00 57.13           O
ATOM     20  HA  SER A  21      -7.417  -9.674  58.697  1.00 57.13           H
ATOM     21  CB  SER A  21      -9.066  -9.647  57.311  1.00 57.13           C
ATOM     22 1HB  SER A  21      -9.484 -10.587  57.672  1.00 57.13           H
ATOM     23 2HB  SER A  21      -9.570  -8.846  57.852  1.00 57.13           H
ATOM     24  OG  SER A  21      -9.328  -9.516  55.917  1.00 57.13           O
ATOM     25  HG  SER A  21      -9.798 -10.331  55.579  1.00 57.13           H
ATOM     26  HN  SER A  21      -7.639  -7.666  56.863  1.00 57.13           H
ATOM     27  N   THR A  22      -6.683 -11.847  57.624  1.00 58.98           N
ATOM     28  CA  THR A  22      -6.027 -13.018  57.066  1.00 58.98           C
ATOM     29  C   THR A  22      -6.643 -13.381  55.714  1.00 58.98           C
ATOM     30  O   THR A  22      -5.940 -13.822  54.806  1.00 58.98           O
ATOM     31  HA  THR A  22      -4.981 -12.771  56.885  1.00 58.98           H
ATOM     32  CB  THR A  22      -6.115 -14.145  58.097  1.00 58.98           C
ATOM     33  HB  THR A  22      -6.390 -15.087  57.621  1.00 58.98           H
ATOM     34  OG1 THR A  22      -7.034 -13.656  59.069  1.00 58.98           O
ATOM     35  HG1 THR A  22      -7.377 -14.412  59.627  1.00 58.98           H
ATOM     36  CG2 THR A  22      -4.811 -14.329  58.877  1.00 58.98           C
ATOM     37 1HG2 THR A  22      -4.572 -13.407  59.407  1.00 58.98           H
ATOM     38 2HG2 THR A  22      -4.005 -14.569  58.184  1.00 58.98           H
ATOM     39 3HG2 THR A  22      -4.928 -15.141  59.594  1.00 58.98           H
ATOM     40  HN  THR A  22      -6.990 -11.946  58.571  1.00 58.98           H
ATOM     41  N   SER A  23      -7.950 -13.183  55.623  1.00 61.86           N
ATOM     42  CA  SER A  23      -8.664 -13.460  54.388  1.00 61.86           C
ATOM     43  C   SER A  23      -8.123 -12.577  53.262  1.00 61.86           C
ATOM     44  O   SER A  23      -7.924 -13.046  52.142  1.00 61.86           O
ATOM     45  HA  SER A  23      -8.475 -14.512  54.175  1.00 61.86           H
ATOM     46  CB  SER A  23     -10.168 -13.237  54.560  1.00 61.86           C
ATOM     47 1HB  SER A  23     -10.686 -13.537  53.649  1.00 61.86           H
ATOM     48 2HB  SER A  23     -10.540 -13.875  55.362  1.00 61.86           H
ATOM     49  OG  SER A  23     -10.477 -11.877  54.855  1.00 61.86           O
ATOM     50  HG  SER A  23     -11.468 -11.745  54.862  1.00 61.86           H
ATOM     51  HN  SER A  23      -8.517 -12.841  56.372  1.00 61.86           H
ATOM     52  N   SER A  24      -7.900 -11.315  53.597  1.00 67.88           N
ATOM     53  CA  SER A  24      -7.441 -10.349  52.613  1.00 67.88           C
ATOM     54  C   SER A  24      -6.042 -10.726  52.123  1.00 67.88           C
ATOM     55  O   SER A  24      -5.687 -10.452  50.978  1.00 67.88           O
ATOM     56  HA  SER A  24      -8.161 -10.405  51.796  1.00 67.88           H
ATOM     57  CB  SER A  24      -7.437  -8.933  53.192  1.00 67.88           C
ATOM     58 1HB  SER A  24      -7.560  -8.211  52.385  1.00 67.88           H
ATOM     59 2HB  SER A  24      -8.289  -8.812  53.861  1.00 67.88           H
ATOM     60  OG  SER A  24      -6.233  -8.650  53.901  1.00 67.88           O
ATOM     61  HG  SER A  24      -6.137  -9.275  54.675  1.00 67.88           H
ATOM     62  HN  SER A  24      -8.028 -10.950  54.519  1.00 67.88           H
ATOM     63  N   MET A  25      -5.285 -11.349  53.014  1.00 65.28           N
ATOM     64  CA  MET A  25      -3.929 -11.758  52.690  1.00 65.28           C
ATOM     65  C   MET A  25      -3.927 -13.048  51.867  1.00 65.28           C
ATOM     66  O   MET A  25      -3.129 -13.197  50.943  1.00 65.28           O
ATOM     67  HA  MET A  25      -3.510 -10.942  52.101  1.00 65.28           H
ATOM     68  CB  MET A  25      -3.138 -11.975  53.982  1.00 65.28           C
ATOM     69 1HB  MET A  25      -3.431 -11.230  54.721  1.00 65.28           H
ATOM     70 2HB  MET A  25      -3.380 -12.952  54.400  1.00 65.28           H
ATOM     71  CG  MET A  25      -1.633 -11.883  53.725  1.00 65.28           C
ATOM     72 1HG  MET A  25      -1.289 -12.775  53.201  1.00 65.28           H
ATOM     73 2HG  MET A  25      -1.417 -11.031  53.080  1.00 65.28           H
ATOM     74  SD  MET A  25      -0.759 -11.712  55.272  1.00 65.28           S
ATOM     75  CE  MET A  25       0.912 -11.542  54.667  1.00 65.28           C
ATOM     76 1HE  MET A  25       1.186 -12.431  54.100  1.00 65.28           H
ATOM     77 2HE  MET A  25       0.977 -10.665  54.022  1.00 65.28           H
ATOM     78 3HE  MET A  25       1.593 -11.424  55.510  1.00 65.28           H
ATOM     79  HN  MET A  25      -5.584 -11.575  53.942  1.00 65.28           H
ATOM     80  N   GLU A  26      -4.829 -13.947  52.232  1.00 59.89           N
ATOM     81  CA  GLU A  26      -5.007 -15.177  51.480  1.00 59.89           C
ATOM     82  C   GLU A  26      -5.459 -14.866  50.052  1.00 59.89           C
ATOM     83  O   GLU A  26      -4.969 -15.467  49.097  1.00 59.89           O
ATOM     84  HA  GLU A  26      -4.025 -15.650  51.463  1.00 59.89           H
ATOM     85  CB  GLU A  26      -6.000 -16.108  52.179  1.00 59.89           C
ATOM     86 1HB  GLU A  26      -6.840 -15.529  52.562  1.00 59.89           H
ATOM     87 2HB  GLU A  26      -6.300 -16.903  51.497  1.00 59.89           H
ATOM     88  CG  GLU A  26      -5.353 -16.795  53.384  1.00 59.89           C
ATOM     89 1HG  GLU A  26      -4.481 -17.363  53.058  1.00 59.89           H
ATOM     90 2HG  GLU A  26      -4.999 -16.043  54.089  1.00 59.89           H
ATOM     91  CD  GLU A  26      -6.345 -17.729  54.080  1.00 59.89           C
ATOM     92  OE1 GLU A  26      -5.868 -18.595  54.844  1.00 59.89           O
ATOM     93  OE2 GLU A  26      -7.558 -17.554  53.833  1.00 59.89           O
ATOM     94  HN  GLU A  26      -5.431 -13.845  53.025  1.00 59.89           H
ATOM     95  N   ASP A  27      -6.388 -13.927  49.951  1.00 67.13           N
ATOM     96  CA  ASP A  27      -6.939 -13.556  48.659  1.00 67.13           C
ATOM     97  C   ASP A  27      -5.810 -13.069  47.748  1.00 67.13           C
ATOM     98  O   ASP A  27      -5.796 -13.371  46.556  1.00 67.13           O
ATOM     99  HA  ASP A  27      -7.419 -14.459  48.282  1.00 67.13           H
ATOM    100  CB  ASP A  27      -7.956 -12.421  48.799  1.00 67.13           C
ATOM    101 1HB  ASP A  27      -7.542 -11.633  49.429  1.00 67.13           H
ATOM    102 2HB  ASP A  27      -8.149 -11.979  47.822  1.00 67.13           H
ATOM    103  CG  ASP A  27      -9.266 -12.930  49.403  1.00 67.13           C
ATOM    104  OD1 ASP A  27      -9.506 -14.151  49.290  1.00 67.13           O
ATOM    105  OD2 ASP A  27      -9.997 -12.086  49.965  1.00 67.13           O
ATOM    106  HN  ASP A  27      -6.763 -13.425  50.730  1.00 67.13           H
ATOM    107  N   TYR A  28      -4.891 -12.325  48.345  1.00 66.57           N
ATOM    108  CA  TYR A  28      -3.776 -11.770  47.597  1.00 66.57           C
ATOM    109  C   TYR A  28      -2.775 -12.862  47.213  1.00 66.57           C
ATOM    110  O   TYR A  28      -2.196 -12.824  46.129  1.00 66.57           O
ATOM    111  HA  TYR A  28      -4.173 -11.316  46.689  1.00 66.57           H
ATOM    112  CB  TYR A  28      -3.091 -10.775  48.536  1.00 66.57           C
ATOM    113 1HB  TYR A  28      -3.804  -9.994  48.804  1.00 66.57           H
ATOM    114 2HB  TYR A  28      -2.820 -11.288  49.458  1.00 66.57           H
ATOM    115  CG  TYR A  28      -1.840 -10.122  47.946  1.00 66.57           C
ATOM    116  CD1 TYR A  28      -0.589 -10.498  48.392  1.00 66.57           C
ATOM    117  HD1 TYR A  28      -0.493 -11.260  49.165  1.00 66.57           H
ATOM    118  CD2 TYR A  28      -1.962  -9.156  46.967  1.00 66.57           C
ATOM    119  HD2 TYR A  28      -2.949  -8.859  46.614  1.00 66.57           H
ATOM    120  CE1 TYR A  28       0.588  -9.883  47.837  1.00 66.57           C
ATOM    121  HE1 TYR A  28       1.582 -10.171  48.180  1.00 66.57           H
ATOM    122  CE2 TYR A  28      -0.784  -8.542  46.411  1.00 66.57           C
ATOM    123  HE2 TYR A  28      -0.866  -7.778  45.638  1.00 66.57           H
ATOM    124  CZ  TYR A  28       0.433  -8.936  46.874  1.00 66.57           C
ATOM    125  OH  TYR A  28       1.546  -8.355  46.349  1.00 66.57           O
ATOM    126  HH  TYR A  28       1.323  -7.914  45.479  1.00 66.57           H
ATOM    127  HN  TYR A  28      -4.900 -12.100  49.320  1.00 66.57           H
ATOM    128  N   VAL A  29      -2.603 -13.809  48.124  1.00 66.35           N
ATOM    129  CA  VAL A  29      -1.634 -14.872  47.924  1.00 66.35           C
ATOM    130  C   VAL A  29      -2.155 -15.838  46.858  1.00 66.35           C
ATOM    131  O   VAL A  29      -1.394 -16.304  46.011  1.00 66.35           O
ATOM    132  HA  VAL A  29      -0.713 -14.414  47.562  1.00 66.35           H
ATOM    133  CB  VAL A  29      -1.329 -15.560  49.256  1.00 66.35           C
ATOM    134  HB  VAL A  29      -2.278 -15.835  49.716  1.00 66.35           H
ATOM    135  CG1 VAL A  29      -0.523 -16.843  49.039  1.00 66.35           C
ATOM    136 1HG1 VAL A  29      -1.094 -17.529  48.414  1.00 66.35           H
ATOM    137 2HG1 VAL A  29       0.419 -16.601  48.547  1.00 66.35           H
ATOM    138 3HG1 VAL A  29      -0.321 -17.311  50.002  1.00 66.35           H
ATOM    139  CG2 VAL A  29      -0.602 -14.610  50.210  1.00 66.35           C
ATOM    140 1HG2 VAL A  29       0.338 -14.291  49.758  1.00 66.35           H
ATOM    141 2HG2 VAL A  29      -1.227 -13.738  50.401  1.00 66.35           H
ATOM    142 3HG2 VAL A  29      -0.397 -15.124  51.149  1.00 66.35           H
ATOM    143  HN  VAL A  29      -3.111 -13.856  48.984  1.00 66.35           H
ATOM    144  N   ASN A  30      -3.450 -16.110  46.934  1.00 62.03           N
ATOM    145  CA  ASN A  30      -4.046 -17.148  46.111  1.00 62.03           C
ATOM    146  C   ASN A  30      -4.434 -16.558  44.754  1.00 62.03           C
ATOM    147  O   ASN A  30      -4.851 -17.285  43.853  1.00 62.03           O
ATOM    148  HA  ASN A  30      -3.282 -17.921  46.027  1.00 62.03           H
ATOM    149  CB  ASN A  30      -5.313 -17.707  46.762  1.00 62.03           C
ATOM    150 1HB  ASN A  30      -5.985 -16.889  47.021  1.00 62.03           H
ATOM    151 2HB  ASN A  30      -5.842 -18.342  46.051  1.00 62.03           H
ATOM    152  CG  ASN A  30      -4.974 -18.513  48.018  1.00 62.03           C
ATOM    153  OD1 ASN A  30      -3.892 -19.056  48.166  1.00 62.03           O
ATOM    154  ND2 ASN A  30      -5.958 -18.560  48.912  1.00 62.03           N
ATOM    155 1HD2 ASN A  30      -6.822 -18.092  48.730  1.00 62.03           H
ATOM    156 2HD2 ASN A  30      -5.832 -19.063  49.767  1.00 62.03           H
ATOM    157  HN  ASN A  30      -4.086 -15.635  47.542  1.00 62.03           H
ATOM    158  N   PHE A  31      -4.281 -15.246  44.649  1.00 67.99           N
ATOM    159  CA  PHE A  31      -4.588 -14.553  43.410  1.00 67.99           C
ATOM    160  C   PHE A  31      -3.687 -15.039  42.272  1.00 67.99           C
ATOM    161  O   PHE A  31      -2.466 -15.080  42.417  1.00 67.99           O
ATOM    162  HA  PHE A  31      -5.628 -14.772  43.166  1.00 67.99           H
ATOM    163  CB  PHE A  31      -4.326 -13.066  43.652  1.00 67.99           C
ATOM    164 1HB  PHE A  31      -4.862 -12.754  44.548  1.00 67.99           H
ATOM    165 2HB  PHE A  31      -3.263 -12.922  43.850  1.00 67.99           H
ATOM    166  CG  PHE A  31      -4.739 -12.163  42.487  1.00 67.99           C
ATOM    167  CD1 PHE A  31      -3.802 -11.711  41.612  1.00 67.99           C
ATOM    168  HD1 PHE A  31      -2.757 -11.992  41.739  1.00 67.99           H
ATOM    169  CD2 PHE A  31      -6.044 -11.813  42.329  1.00 67.99           C
ATOM    170  HD2 PHE A  31      -6.795 -12.175  43.031  1.00 67.99           H
ATOM    171  CE1 PHE A  31      -4.186 -10.874  40.531  1.00 67.99           C
ATOM    172  HE1 PHE A  31      -3.435 -10.511  39.829  1.00 67.99           H
ATOM    173  CE2 PHE A  31      -6.427 -10.975  41.248  1.00 67.99           C
ATOM    174  HE2 PHE A  31      -7.473 -10.694  41.121  1.00 67.99           H
ATOM    175  CZ  PHE A  31      -5.490 -10.523  40.372  1.00 67.99           C
ATOM    176  HZ  PHE A  31      -5.785  -9.881  39.542  1.00 67.99           H
ATOM    177  HN  PHE A  31      -3.956 -14.660  45.391  1.00 67.99           H
ATOM    178  N   ASN A  32      -4.324 -15.395  41.167  1.00 62.34           N
ATOM    179  CA  ASN A  32      -3.596 -15.889  40.010  1.00 62.34           C
ATOM    180  C   ASN A  32      -3.059 -14.702  39.207  1.00 62.34           C
ATOM    181  O   ASN A  32      -3.790 -14.092  38.429  1.00 62.34           O
ATOM    182  HA  ASN A  32      -2.800 -16.512  40.416  1.00 62.34           H
ATOM    183  CB  ASN A  32      -4.508 -16.706  39.092  1.00 62.34           C
ATOM    184 1HB  ASN A  32      -5.057 -17.441  39.681  1.00 62.34           H
ATOM    185 2HB  ASN A  32      -5.247 -16.050  38.631  1.00 62.34           H
ATOM    186  CG  ASN A  32      -3.699 -17.415  38.005  1.00 62.34           C
ATOM    187  OD1 ASN A  32      -2.491 -17.279  37.906  1.00 62.34           O
ATOM    188  ND2 ASN A  32      -4.430 -18.179  37.198  1.00 62.34           N
ATOM    189 1HD2 ASN A  32      -5.418 -18.247  37.334  1.00 62.34           H
ATOM    190 2HD2 ASN A  32      -3.992 -18.684  36.455  1.00 62.34           H
ATOM    191  HN  ASN A  32      -5.317 -15.351  41.054  1.00 62.34           H
ATOM    192  N   PHE A  33      -1.784 -14.411  39.423  1.00 63.06           N
ATOM    193  CA  PHE A  33      -1.121 -13.355  38.677  1.00 63.06           C
ATOM    194  C   PHE A  33      -0.685 -13.850  37.297  1.00 63.06           C
ATOM    195  O   PHE A  33       0.500 -13.821  36.968  1.00 63.06           O
ATOM    196  HA  PHE A  33      -1.837 -12.542  38.561  1.00 63.06           H
ATOM    197  CB  PHE A  33       0.121 -12.955  39.477  1.00 63.06           C
ATOM    198 1HB  PHE A  33       0.697 -13.851  39.708  1.00 63.06           H
ATOM    199 2HB  PHE A  33       0.753 -12.322  38.855  1.00 63.06           H
ATOM    200  CG  PHE A  33      -0.190 -12.216  40.781  1.00 63.06           C
ATOM    201  CD1 PHE A  33      -0.354 -10.866  40.775  1.00 63.06           C
ATOM    202  HD1 PHE A  33      -0.264 -10.310  39.841  1.00 63.06           H
ATOM    203  CD2 PHE A  33      -0.303 -12.910  41.945  1.00 63.06           C
ATOM    204  HD2 PHE A  33      -0.171 -13.992  41.950  1.00 63.06           H
ATOM    205  CE1 PHE A  33      -0.643 -10.181  41.984  1.00 63.06           C
ATOM    206  HE1 PHE A  33      -0.774  -9.099  41.980  1.00 63.06           H
ATOM    207  CE2 PHE A  33      -0.591 -12.224  43.155  1.00 63.06           C
ATOM    208  HE2 PHE A  33      -0.682 -12.780  44.088  1.00 63.06           H
ATOM    209  CZ  PHE A  33      -0.755 -10.874  43.149  1.00 63.06           C
ATOM    210  HZ  PHE A  33      -0.977 -10.348  44.077  1.00 63.06           H
ATOM    211  HN  PHE A  33      -1.209 -14.881  40.093  1.00 63.06           H
ATOM    212  N   THR A  34      -1.668 -14.292  36.525  1.00 63.73           N
ATOM    213  CA  THR A  34      -1.446 -14.567  35.115  1.00 63.73           C
ATOM    214  C   THR A  34      -0.858 -13.338  34.419  1.00 63.73           C
ATOM    215  O   THR A  34      -1.308 -12.216  34.646  1.00 63.73           O
ATOM    216  HA  THR A  34      -0.708 -15.365  35.033  1.00 63.73           H
ATOM    217  CB  THR A  34      -2.772 -15.032  34.510  1.00 63.73           C
ATOM    218  HB  THR A  34      -3.472 -14.201  34.422  1.00 63.73           H
ATOM    219  OG1 THR A  34      -3.186 -16.098  35.360  1.00 63.73           O
ATOM    220  HG1 THR A  34      -2.442 -16.758  35.468  1.00 63.73           H
ATOM    221  CG2 THR A  34      -2.591 -15.694  33.143  1.00 63.73           C
ATOM    222 1HG2 THR A  34      -1.944 -16.565  33.243  1.00 63.73           H
ATOM    223 2HG2 THR A  34      -2.138 -14.983  32.452  1.00 63.73           H
ATOM    224 3HG2 THR A  34      -3.563 -16.005  32.759  1.00 63.73           H
ATOM    225  HN  THR A  34      -2.599 -14.462  36.847  1.00 63.73           H
ATOM    226  N   ASP A  35       0.138 -13.591  33.583  1.00 68.39           N
ATOM    227  CA  ASP A  35       0.867 -12.512  32.938  1.00 68.39           C
ATOM    228  C   ASP A  35       0.148 -12.119  31.646  1.00 68.39           C
ATOM    229  O   ASP A  35       0.525 -12.562  30.562  1.00 68.39           O
ATOM    230  HA  ASP A  35       0.885 -11.703  33.668  1.00 68.39           H
ATOM    231  CB  ASP A  35       2.288 -12.947  32.575  1.00 68.39           C
ATOM    232 1HB  ASP A  35       2.656 -13.655  33.317  1.00 68.39           H
ATOM    233 2HB  ASP A  35       2.280 -13.466  31.616  1.00 68.39           H
ATOM    234  CG  ASP A  35       3.228 -11.742  32.501  1.00 68.39           C
ATOM    235  OD1 ASP A  35       2.731 -10.619  32.735  1.00 68.39           O
ATOM    236  OD2 ASP A  35       4.423 -11.971  32.213  1.00 68.39           O
ATOM    237  HN  ASP A  35       0.449 -14.512  33.346  1.00 68.39           H
ATOM    238  N   PHE A  36      -0.873 -11.290  31.803  1.00 82.32           N
ATOM    239  CA  PHE A  36      -1.607 -10.780  30.657  1.00 82.32           C
ATOM    240  C   PHE A  36      -0.931  -9.534  30.083  1.00 82.32           C
ATOM    241  O   PHE A  36      -1.300  -9.063  29.009  1.00 82.32           O
ATOM    242  HA  PHE A  36      -1.616 -11.567  29.903  1.00 82.32           H
ATOM    243  CB  PHE A  36      -3.005 -10.405  31.153  1.00 82.32           C
ATOM    244 1HB  PHE A  36      -2.909  -9.753  32.022  1.00 82.32           H
ATOM    245 2HB  PHE A  36      -3.512  -9.829  30.378  1.00 82.32           H
ATOM    246  CG  PHE A  36      -3.876 -11.605  31.527  1.00 82.32           C
ATOM    247  CD1 PHE A  36      -3.850 -12.730  30.762  1.00 82.32           C
ATOM    248  HD1 PHE A  36      -3.207 -12.775  29.883  1.00 82.32           H
ATOM    249  CD2 PHE A  36      -4.677 -11.549  32.625  1.00 82.32           C
ATOM    250  HD2 PHE A  36      -4.699 -10.648  33.238  1.00 82.32           H
ATOM    251  CE1 PHE A  36      -4.658 -13.844  31.110  1.00 82.32           C
ATOM    252  HE1 PHE A  36      -4.637 -14.745  30.497  1.00 82.32           H
ATOM    253  CE2 PHE A  36      -5.486 -12.663  32.972  1.00 82.32           C
ATOM    254  HE2 PHE A  36      -6.128 -12.618  33.852  1.00 82.32           H
ATOM    255  CZ  PHE A  36      -5.459 -13.787  32.208  1.00 82.32           C
ATOM    256  HZ  PHE A  36      -6.079 -14.643  32.475  1.00 82.32           H
ATOM    257  HN  PHE A  36      -1.200 -10.967  32.692  1.00 82.32           H
ATOM    258  N   TYR A  37       0.048  -9.036  30.825  1.00 87.74           N
ATOM    259  CA  TYR A  37       0.851  -7.921  30.353  1.00 87.74           C
ATOM    260  C   TYR A  37       2.047  -8.414  29.535  1.00 87.74           C
ATOM    261  O   TYR A  37       2.957  -9.040  30.076  1.00 87.74           O
ATOM    262  HA  TYR A  37       0.221  -7.296  29.720  1.00 87.74           H
ATOM    263  CB  TYR A  37       1.364  -7.210  31.607  1.00 87.74           C
ATOM    264 1HB  TYR A  37       0.519  -6.992  32.260  1.00 87.74           H
ATOM    265 2HB  TYR A  37       2.022  -7.887  32.152  1.00 87.74           H
ATOM    266  CG  TYR A  37       2.118  -5.910  31.321  1.00 87.74           C
ATOM    267  CD1 TYR A  37       3.498  -5.902  31.306  1.00 87.74           C
ATOM    268  HD1 TYR A  37       4.051  -6.821  31.497  1.00 87.74           H
ATOM    269  CD2 TYR A  37       1.418  -4.746  31.078  1.00 87.74           C
ATOM    270  HD2 TYR A  37       0.328  -4.752  31.091  1.00 87.74           H
ATOM    271  CE1 TYR A  37       4.208  -4.678  31.036  1.00 87.74           C
ATOM    272  HE1 TYR A  37       5.297  -4.657  31.021  1.00 87.74           H
ATOM    273  CE2 TYR A  37       2.128  -3.522  30.809  1.00 87.74           C
ATOM    274  HE2 TYR A  37       1.587  -2.595  30.616  1.00 87.74           H
ATOM    275  CZ  TYR A  37       3.487  -3.548  30.801  1.00 87.74           C
ATOM    276  OH  TYR A  37       4.157  -2.393  30.547  1.00 87.74           O
ATOM    277  HH  TYR A  37       5.119  -2.590  30.355  1.00 87.74           H
ATOM    278  HN  TYR A  37       0.294  -9.380  31.731  1.00 87.74           H
ATOM    279  N   CYS A  38       2.006  -8.112  28.246  1.00 90.56           N
ATOM    280  CA  CYS A  38       3.005  -8.626  27.325  1.00 90.56           C
ATOM    281  C   CYS A  38       4.033  -7.522  27.066  1.00 90.56           C
ATOM    282  O   CYS A  38       3.709  -6.495  26.472  1.00 90.56           O
ATOM    283  HA  CYS A  38       3.471  -9.482  27.814  1.00 90.56           H
ATOM    284  CB  CYS A  38       2.372  -9.132  26.027  1.00 90.56           C
ATOM    285 1HB  CYS A  38       1.581  -9.848  26.253  1.00 90.56           H
ATOM    286 2HB  CYS A  38       1.908  -8.303  25.492  1.00 90.56           H
ATOM    287  SG  CYS A  38       3.645  -9.920  24.975  1.00 90.56           S
ATOM    288  HN  CYS A  38       1.308  -7.530  27.829  1.00 90.56           H
ATOM    289  N   GLU A  39       5.250  -7.772  27.525  1.00 83.30           N
ATOM    290  CA  GLU A  39       6.371  -6.915  27.179  1.00 83.30           C
ATOM    291  C   GLU A  39       6.966  -7.337  25.834  1.00 83.30           C
ATOM    292  O   GLU A  39       7.293  -8.505  25.635  1.00 83.30           O
ATOM    293  HA  GLU A  39       5.954  -5.911  27.100  1.00 83.30           H
ATOM    294  CB  GLU A  39       7.435  -6.932  28.278  1.00 83.30           C
ATOM    295 1HB  GLU A  39       7.780  -7.953  28.440  1.00 83.30           H
ATOM    296 2HB  GLU A  39       8.238  -6.241  28.023  1.00 83.30           H
ATOM    297  CG  GLU A  39       6.856  -6.446  29.609  1.00 83.30           C
ATOM    298 1HG  GLU A  39       6.326  -5.506  29.458  1.00 83.30           H
ATOM    299 2HG  GLU A  39       6.126  -7.168  29.977  1.00 83.30           H
ATOM    300  CD  GLU A  39       7.960  -6.254  30.650  1.00 83.30           C
ATOM    301  OE1 GLU A  39       7.673  -5.581  31.664  1.00 83.30           O
ATOM    302  OE2 GLU A  39       9.066  -6.784  30.409  1.00 83.30           O
ATOM    303  HN  GLU A  39       5.476  -8.542  28.122  1.00 83.30           H
ATOM    304  N   LYS A  40       7.089  -6.361  24.945  1.00 88.84           N
ATOM    305  CA  LYS A  40       7.452  -6.646  23.567  1.00 88.84           C
ATOM    306  C   LYS A  40       8.835  -6.061  23.277  1.00 88.84           C
ATOM    307  O   LYS A  40       9.110  -5.632  22.158  1.00 88.84           O
ATOM    308  HA  LYS A  40       7.505  -7.729  23.460  1.00 88.84           H
ATOM    309  CB  LYS A  40       6.363  -6.150  22.614  1.00 88.84           C
ATOM    310 1HB  LYS A  40       6.165  -5.094  22.798  1.00 88.84           H
ATOM    311 2HB  LYS A  40       6.710  -6.233  21.584  1.00 88.84           H
ATOM    312  CG  LYS A  40       5.073  -6.955  22.789  1.00 88.84           C
ATOM    313 1HG  LYS A  40       5.283  -8.017  22.664  1.00 88.84           H
ATOM    314 2HG  LYS A  40       4.692  -6.822  23.801  1.00 88.84           H
ATOM    315  CD  LYS A  40       4.012  -6.517  21.777  1.00 88.84           C
ATOM    316 1HD  LYS A  40       3.753  -5.471  21.946  1.00 88.84           H
ATOM    317 2HD  LYS A  40       4.416  -6.586  20.767  1.00 88.84           H
ATOM    318  CE  LYS A  40       2.756  -7.383  21.890  1.00 88.84           C
ATOM    319 1HE  LYS A  40       3.008  -8.426  21.699  1.00 88.84           H
ATOM    320 2HE  LYS A  40       2.361  -7.331  22.905  1.00 88.84           H
ATOM    321  NZ  LYS A  40       1.726  -6.932  20.928  1.00 88.84           N
ATOM    322 1HZ  LYS A  40       1.007  -7.641  20.845  1.00 88.84           H
ATOM    323 2HZ  LYS A  40       1.312  -6.066  21.257  1.00 88.84           H
ATOM    324 3HZ  LYS A  40       2.155  -6.778  20.022  1.00 88.84           H
ATOM    325  HN  LYS A  40       6.946  -5.394  25.153  1.00 88.84           H
ATOM    326  N   ASN A  41       9.670  -6.062  24.306  1.00 83.21           N
ATOM    327  CA  ASN A  41      11.015  -5.527  24.179  1.00 83.21           C
ATOM    328  C   ASN A  41      11.746  -6.257  23.050  1.00 83.21           C
ATOM    329  O   ASN A  41      12.468  -5.638  22.270  1.00 83.21           O
ATOM    330  HA  ASN A  41      10.883  -4.465  23.971  1.00 83.21           H
ATOM    331  CB  ASN A  41      11.814  -5.731  25.468  1.00 83.21           C
ATOM    332 1HB  ASN A  41      11.729  -6.768  25.793  1.00 83.21           H
ATOM    333 2HB  ASN A  41      12.870  -5.541  25.280  1.00 83.21           H
ATOM    334  CG  ASN A  41      11.313  -4.802  26.576  1.00 83.21           C
ATOM    335  OD1 ASN A  41      10.891  -3.682  26.339  1.00 83.21           O
ATOM    336  ND2 ASN A  41      11.383  -5.327  27.796  1.00 83.21           N
ATOM    337 1HD2 ASN A  41      11.740  -6.253  27.921  1.00 83.21           H
ATOM    338 2HD2 ASN A  41      11.079  -4.797  28.587  1.00 83.21           H
ATOM    339  HN  ASN A  41       9.442  -6.419  25.212  1.00 83.21           H
ATOM    340  N   ASN A  42      11.532  -7.564  22.999  1.00 84.25           N
ATOM    341  CA  ASN A  42      12.206  -8.394  22.015  1.00 84.25           C
ATOM    342  C   ASN A  42      11.772  -7.967  20.611  1.00 84.25           C
ATOM    343  O   ASN A  42      12.573  -7.982  19.678  1.00 84.25           O
ATOM    344  HA  ASN A  42      13.270  -8.237  22.187  1.00 84.25           H
ATOM    345  CB  ASN A  42      11.840  -9.869  22.194  1.00 84.25           C
ATOM    346 1HB  ASN A  42      10.756  -9.985  22.164  1.00 84.25           H
ATOM    347 2HB  ASN A  42      12.246 -10.451  21.368  1.00 84.25           H
ATOM    348  CG  ASN A  42      12.379 -10.410  23.520  1.00 84.25           C
ATOM    349  OD1 ASN A  42      13.155  -9.771  24.211  1.00 84.25           O
ATOM    350  ND2 ASN A  42      11.926 -11.620  23.835  1.00 84.25           N
ATOM    351 1HD2 ASN A  42      11.290 -12.091  23.223  1.00 84.25           H
ATOM    352 2HD2 ASN A  42      12.221 -12.059  24.683  1.00 84.25           H
ATOM    353  HN  ASN A  42      10.914  -8.054  23.613  1.00 84.25           H
ATOM    354  N   VAL A  43      10.504  -7.596  20.506  1.00 91.17           N
ATOM    355  CA  VAL A  43       9.939  -7.217  19.222  1.00 91.17           C
ATOM    356  C   VAL A  43      10.579  -5.907  18.755  1.00 91.17           C
ATOM    357  O   VAL A  43      10.921  -5.762  17.583  1.00 91.17           O
ATOM    358  HA  VAL A  43      10.188  -8.002  18.508  1.00 91.17           H
ATOM    359  CB  VAL A  43       8.415  -7.134  19.324  1.00 91.17           C
ATOM    360  HB  VAL A  43       8.168  -6.301  19.981  1.00 91.17           H
ATOM    361  CG1 VAL A  43       7.788  -6.856  17.956  1.00 91.17           C
ATOM    362 1HG1 VAL A  43       8.164  -5.909  17.570  1.00 91.17           H
ATOM    363 2HG1 VAL A  43       8.049  -7.659  17.267  1.00 91.17           H
ATOM    364 3HG1 VAL A  43       6.704  -6.803  18.058  1.00 91.17           H
ATOM    365  CG2 VAL A  43       7.838  -8.409  19.943  1.00 91.17           C
ATOM    366 1HG2 VAL A  43       8.100  -9.266  19.322  1.00 91.17           H
ATOM    367 2HG2 VAL A  43       8.248  -8.546  20.943  1.00 91.17           H
ATOM    368 3HG2 VAL A  43       6.753  -8.324  20.004  1.00 91.17           H
ATOM    369  HN  VAL A  43       9.868  -7.553  21.276  1.00 91.17           H
ATOM    370  N   ARG A  44      10.721  -4.987  19.698  1.00 86.68           N
ATOM    371  CA  ARG A  44      11.303  -3.690  19.396  1.00 86.68           C
ATOM    372  C   ARG A  44      12.771  -3.848  18.995  1.00 86.68           C
ATOM    373  O   ARG A  44      13.253  -3.151  18.103  1.00 86.68           O
ATOM    374  HA  ARG A  44      10.709  -3.304  18.568  1.00 86.68           H
ATOM    375  CB  ARG A  44      11.209  -2.750  20.600  1.00 86.68           C
ATOM    376 1HB  ARG A  44      11.630  -3.237  21.479  1.00 86.68           H
ATOM    377 2HB  ARG A  44      11.804  -1.856  20.415  1.00 86.68           H
ATOM    378  CG  ARG A  44       9.757  -2.356  20.875  1.00 86.68           C
ATOM    379 1HG  ARG A  44       9.276  -2.051  19.945  1.00 86.68           H
ATOM    380 2HG  ARG A  44       9.206  -3.218  21.250  1.00 86.68           H
ATOM    381  CD  ARG A  44       9.682  -1.214  21.891  1.00 86.68           C
ATOM    382 1HD  ARG A  44      10.375  -0.422  21.612  1.00 86.68           H
ATOM    383 2HD  ARG A  44       8.682  -0.779  21.889  1.00 86.68           H
ATOM    384  NE  ARG A  44      10.009  -1.719  23.244  1.00 86.68           N
ATOM    385  HE  ARG A  44      10.971  -1.740  23.516  1.00 86.68           H
ATOM    386  CZ  ARG A  44       9.097  -2.148  24.126  1.00 86.68           C
ATOM    387  NH1 ARG A  44       7.794  -2.142  23.815  1.00 86.68           N
ATOM    388 1HH1 ARG A  44       7.495  -1.815  22.919  1.00 86.68           H
ATOM    389 2HH1 ARG A  44       7.120  -2.464  24.480  1.00 86.68           H
ATOM    390  NH2 ARG A  44       9.508  -2.584  25.325  1.00 86.68           N
ATOM    391 1HH2 ARG A  44       8.841  -2.908  25.995  1.00 86.68           H
ATOM    392 2HH2 ARG A  44      10.483  -2.586  25.549  1.00 86.68           H
ATOM    393  HN  ARG A  44      10.447  -5.115  20.651  1.00 86.68           H
ATOM    394  N   GLN A  45      13.441  -4.769  19.672  1.00 83.47           N
ATOM    395  CA  GLN A  45      14.848  -5.016  19.408  1.00 83.47           C
ATOM    396  C   GLN A  45      15.033  -5.570  17.993  1.00 83.47           C
ATOM    397  O   GLN A  45      15.938  -5.151  17.273  1.00 83.47           O
ATOM    398  HA  GLN A  45      15.334  -4.044  19.491  1.00 83.47           H
ATOM    399  CB  GLN A  45      15.443  -5.965  20.450  1.00 83.47           C
ATOM    400 1HB  GLN A  45      15.214  -5.601  21.452  1.00 83.47           H
ATOM    401 2HB  GLN A  45      14.984  -6.949  20.356  1.00 83.47           H
ATOM    402  CG  GLN A  45      16.959  -6.084  20.281  1.00 83.47           C
ATOM    403 1HG  GLN A  45      17.188  -6.469  19.287  1.00 83.47           H
ATOM    404 2HG  GLN A  45      17.416  -5.097  20.353  1.00 83.47           H
ATOM    405  CD  GLN A  45      17.558  -7.009  21.342  1.00 83.47           C
ATOM    406  OE1 GLN A  45      16.860  -7.685  22.079  1.00 83.47           O
ATOM    407  NE2 GLN A  45      18.888  -7.001  21.378  1.00 83.47           N
ATOM    408 1HE2 GLN A  45      19.402  -6.423  20.745  1.00 83.47           H
ATOM    409 2HE2 GLN A  45      19.373  -7.574  22.039  1.00 83.47           H
ATOM    410  HN  GLN A  45      13.039  -5.339  20.389  1.00 83.47           H
ATOM    411  N   PHE A  46      14.162  -6.503  17.639  1.00 92.34           N
ATOM    412  CA  PHE A  46      14.181  -7.076  16.304  1.00 92.34           C
ATOM    413  C   PHE A  46      13.996  -5.993  15.239  1.00 92.34           C
ATOM    414  O   PHE A  46      14.746  -5.941  14.266  1.00 92.34           O
ATOM    415  HA  PHE A  46      15.152  -7.553  16.171  1.00 92.34           H
ATOM    416  CB  PHE A  46      13.011  -8.060  16.223  1.00 92.34           C
ATOM    417 1HB  PHE A  46      13.209  -8.899  16.889  1.00 92.34           H
ATOM    418 2HB  PHE A  46      12.110  -7.567  16.588  1.00 92.34           H
ATOM    419  CG  PHE A  46      12.746  -8.596  14.815  1.00 92.34           C
ATOM    420  CD1 PHE A  46      11.757  -8.055  14.056  1.00 92.34           C
ATOM    421  HD1 PHE A  46      11.152  -7.238  14.450  1.00 92.34           H
ATOM    422  CD2 PHE A  46      13.501  -9.615  14.322  1.00 92.34           C
ATOM    423  HD2 PHE A  46      14.294 -10.050  14.931  1.00 92.34           H
ATOM    424  CE1 PHE A  46      11.511  -8.553  12.749  1.00 92.34           C
ATOM    425  HE1 PHE A  46      10.718  -8.119  12.140  1.00 92.34           H
ATOM    426  CE2 PHE A  46      13.255 -10.114  13.016  1.00 92.34           C
ATOM    427  HE2 PHE A  46      13.859 -10.930  12.621  1.00 92.34           H
ATOM    428  CZ  PHE A  46      12.265  -9.572  12.256  1.00 92.34           C
ATOM    429  HZ  PHE A  46      12.076  -9.954  11.253  1.00 92.34           H
ATOM    430  HN  PHE A  46      13.453  -6.866  18.245  1.00 92.34           H
ATOM    431  N   ALA A  47      12.994  -5.156  15.461  1.00 92.98           N
ATOM    432  CA  ALA A  47      12.650  -4.128  14.493  1.00 92.98           C
ATOM    433  C   ALA A  47      13.847  -3.196  14.298  1.00 92.98           C
ATOM    434  O   ALA A  47      14.135  -2.775  13.178  1.00 92.98           O
ATOM    435  HA  ALA A  47      12.428  -4.623  13.548  1.00 92.98           H
ATOM    436  CB  ALA A  47      11.400  -3.381  14.964  1.00 92.98           C
ATOM    437 1HB  ALA A  47      10.571  -4.083  15.058  1.00 92.98           H
ATOM    438 2HB  ALA A  47      11.596  -2.918  15.931  1.00 92.98           H
ATOM    439 3HB  ALA A  47      11.142  -2.610  14.237  1.00 92.98           H
ATOM    440  HN  ALA A  47      12.423  -5.171  16.282  1.00 92.98           H
ATOM    441  N   SER A  48      14.513  -2.900  15.404  1.00 91.31           N
ATOM    442  CA  SER A  48      15.565  -1.898  15.400  1.00 91.31           C
ATOM    443  C   SER A  48      16.744  -2.381  14.552  1.00 91.31           C
ATOM    444  O   SER A  48      17.510  -1.573  14.030  1.00 91.31           O
ATOM    445  HA  SER A  48      15.115  -1.009  14.958  1.00 91.31           H
ATOM    446  CB  SER A  48      16.029  -1.580  16.823  1.00 91.31           C
ATOM    447 1HB  SER A  48      16.670  -0.699  16.806  1.00 91.31           H
ATOM    448 2HB  SER A  48      15.165  -1.334  17.439  1.00 91.31           H
ATOM    449  OG  SER A  48      16.736  -2.669  17.410  1.00 91.31           O
ATOM    450  HG  SER A  48      16.353  -3.537  17.092  1.00 91.31           H
ATOM    451  HN  SER A  48      14.344  -3.332  16.291  1.00 91.31           H
ATOM    452  N   HIS A  49      16.853  -3.697  14.442  1.00 87.46           N
ATOM    453  CA  HIS A  49      17.968  -4.299  13.732  1.00 87.46           C
ATOM    454  C   HIS A  49      17.554  -4.605  12.291  1.00 87.46           C
ATOM    455  O   HIS A  49      18.327  -4.386  11.359  1.00 87.46           O
ATOM    456  HA  HIS A  49      18.768  -3.559  13.721  1.00 87.46           H
ATOM    457  CB  HIS A  49      18.483  -5.533  14.475  1.00 87.46           C
ATOM    458 1HB  HIS A  49      17.642  -6.189  14.696  1.00 87.46           H
ATOM    459 2HB  HIS A  49      19.155  -6.086  13.819  1.00 87.46           H
ATOM    460  CG  HIS A  49      19.208  -5.216  15.762  1.00 87.46           C
ATOM    461  ND1 HIS A  49      20.309  -4.379  15.816  1.00 87.46           N
ATOM    462  HD1 HIS A  49      20.726  -3.911  15.037  1.00 87.46           H
ATOM    463  CD2 HIS A  49      18.978  -5.633  17.040  1.00 87.46           C
ATOM    464  HD2 HIS A  49      18.181  -6.305  17.357  1.00 87.46           H
ATOM    465  CE1 HIS A  49      20.715  -4.303  17.075  1.00 87.46           C
ATOM    466  HE1 HIS A  49      21.560  -3.721  17.441  1.00 87.46           H
ATOM    467  NE2 HIS A  49      19.889  -5.081  17.832  1.00 87.46           N
ATOM    468  HN  HIS A  49      16.197  -4.346  14.827  1.00 87.46           H
ATOM    469  N   PHE A  50      16.335  -5.106  12.153  1.00 83.67           N
ATOM    470  CA  PHE A  50      15.919  -5.730  10.908  1.00 83.67           C
ATOM    471  C   PHE A  50      15.374  -4.688   9.929  1.00 83.67           C
ATOM    472  O   PHE A  50      15.703  -4.712   8.744  1.00 83.67           O
ATOM    473  HA  PHE A  50      16.798  -6.207  10.476  1.00 83.67           H
ATOM    474  CB  PHE A  50      14.804  -6.719  11.255  1.00 83.67           C
ATOM    475 1HB  PHE A  50      15.179  -7.430  11.991  1.00 83.67           H
ATOM    476 2HB  PHE A  50      13.984  -6.176  11.724  1.00 83.67           H
ATOM    477  CG  PHE A  50      14.262  -7.492  10.050  1.00 83.67           C
ATOM    478  CD1 PHE A  50      13.058  -7.157   9.514  1.00 83.67           C
ATOM    479  HD1 PHE A  50      12.479  -6.338   9.942  1.00 83.67           H
ATOM    480  CD2 PHE A  50      14.984  -8.513   9.517  1.00 83.67           C
ATOM    481  HD2 PHE A  50      15.949  -8.782   9.947  1.00 83.67           H
ATOM    482  CE1 PHE A  50      12.554  -7.874   8.396  1.00 83.67           C
ATOM    483  HE1 PHE A  50      11.589  -7.606   7.966  1.00 83.67           H
ATOM    484  CE2 PHE A  50      14.480  -9.230   8.399  1.00 83.67           C
ATOM    485  HE2 PHE A  50      15.059 -10.049   7.972  1.00 83.67           H
ATOM    486  CZ  PHE A  50      13.276  -8.896   7.863  1.00 83.67           C
ATOM    487  HZ  PHE A  50      12.890  -9.446   7.005  1.00 83.67           H
ATOM    488  HN  PHE A  50      15.640  -5.091  12.872  1.00 83.67           H
ATOM    489  N   LEU A  51      14.549  -3.797  10.460  1.00 94.02           N
ATOM    490  CA  LEU A  51      13.696  -2.973   9.621  1.00 94.02           C
ATOM    491  C   LEU A  51      14.543  -1.893   8.946  1.00 94.02           C
ATOM    492  O   LEU A  51      14.462  -1.704   7.733  1.00 94.02           O
ATOM    493  HA  LEU A  51      13.278  -3.618   8.848  1.00 94.02           H
ATOM    494  CB  LEU A  51      12.523  -2.418  10.431  1.00 94.02           C
ATOM    495 1HB  LEU A  51      12.923  -1.817  11.248  1.00 94.02           H
ATOM    496 2HB  LEU A  51      11.951  -1.745   9.791  1.00 94.02           H
ATOM    497  CG  LEU A  51      11.564  -3.455  11.020  1.00 94.02           C
ATOM    498  HG  LEU A  51      12.117  -4.065  11.733  1.00 94.02           H
ATOM    499  CD1 LEU A  51      10.428  -2.777  11.789  1.00 94.02           C
ATOM    500 1HD1 LEU A  51      10.845  -2.184  12.604  1.00 94.02           H
ATOM    501 2HD1 LEU A  51       9.870  -2.127  11.116  1.00 94.02           H
ATOM    502 3HD1 LEU A  51       9.762  -3.536  12.197  1.00 94.02           H
ATOM    503  CD2 LEU A  51      11.038  -4.395   9.933  1.00 94.02           C
ATOM    504 1HD2 LEU A  51      10.506  -3.815   9.178  1.00 94.02           H
ATOM    505 2HD2 LEU A  51      11.874  -4.916   9.468  1.00 94.02           H
ATOM    506 3HD2 LEU A  51      10.359  -5.121  10.378  1.00 94.02           H
ATOM    507  HN  LEU A  51      14.459  -3.635  11.443  1.00 94.02           H
ATOM    508  N   PRO A  52      15.367  -1.168   9.714  1.00 95.72           N
ATOM    509  CA  PRO A  52      16.024   0.033   9.192  1.00 95.72           C
ATOM    510  C   PRO A  52      16.772  -0.236   7.896  1.00 95.72           C
ATOM    511  O   PRO A  52      16.579   0.468   6.906  1.00 95.72           O
ATOM    512  HA  PRO A  52      15.279   0.788   8.939  1.00 95.72           H
ATOM    513  CB  PRO A  52      16.972   0.447  10.319  1.00 95.72           C
ATOM    514 1HB  PRO A  52      17.962   0.010  10.192  1.00 95.72           H
ATOM    515 2HB  PRO A  52      17.104   1.528  10.355  1.00 95.72           H
ATOM    516  CG  PRO A  52      16.281  -0.078  11.572  1.00 95.72           C
ATOM    517 1HG  PRO A  52      16.976  -0.179  12.405  1.00 95.72           H
ATOM    518 2HG  PRO A  52      15.492   0.593  11.911  1.00 95.72           H
ATOM    519  CD  PRO A  52      15.733  -1.422  11.119  1.00 95.72           C
ATOM    520 1HD  PRO A  52      16.479  -2.212  11.202  1.00 95.72           H
ATOM    521 2HD  PRO A  52      14.876  -1.732  11.718  1.00 95.72           H
ATOM    522  N   PRO A  53      17.641  -1.256   7.871  1.00 95.85           N
ATOM    523  CA  PRO A  53      18.410  -1.562   6.663  1.00 95.85           C
ATOM    524  C   PRO A  53      17.523  -1.725   5.440  1.00 95.85           C
ATOM    525  O   PRO A  53      17.844  -1.222   4.364  1.00 95.85           O
ATOM    526  HA  PRO A  53      19.077  -0.734   6.424  1.00 95.85           H
ATOM    527  CB  PRO A  53      19.136  -2.862   7.016  1.00 95.85           C
ATOM    528 1HB  PRO A  53      18.561  -3.737   6.713  1.00 95.85           H
ATOM    529 2HB  PRO A  53      20.103  -2.929   6.518  1.00 95.85           H
ATOM    530  CG  PRO A  53      19.285  -2.784   8.531  1.00 95.85           C
ATOM    531 1HG  PRO A  53      19.457  -3.766   8.972  1.00 95.85           H
ATOM    532 2HG  PRO A  53      20.133  -2.164   8.822  1.00 95.85           H
ATOM    533  CD  PRO A  53      17.961  -2.183   8.972  1.00 95.85           C
ATOM    534 1HD  PRO A  53      17.190  -2.945   9.089  1.00 95.85           H
ATOM    535 2HD  PRO A  53      18.047  -1.671   9.930  1.00 95.85           H
ATOM    536  N   LEU A  54      16.420  -2.431   5.638  1.00 94.08           N
ATOM    537  CA  LEU A  54      15.548  -2.784   4.531  1.00 94.08           C
ATOM    538  C   LEU A  54      14.849  -1.524   4.016  1.00 94.08           C
ATOM    539  O   LEU A  54      14.713  -1.335   2.808  1.00 94.08           O
ATOM    540  HA  LEU A  54      16.176  -3.181   3.734  1.00 94.08           H
ATOM    541  CB  LEU A  54      14.583  -3.898   4.943  1.00 94.08           C
ATOM    542 1HB  LEU A  54      14.025  -3.563   5.818  1.00 94.08           H
ATOM    543 2HB  LEU A  54      13.860  -4.040   4.140  1.00 94.08           H
ATOM    544  CG  LEU A  54      15.219  -5.251   5.265  1.00 94.08           C
ATOM    545  HG  LEU A  54      15.932  -5.109   6.077  1.00 94.08           H
ATOM    546  CD1 LEU A  54      14.167  -6.248   5.757  1.00 94.08           C
ATOM    547 1HD1 LEU A  54      13.694  -5.861   6.660  1.00 94.08           H
ATOM    548 2HD1 LEU A  54      13.412  -6.391   4.984  1.00 94.08           H
ATOM    549 3HD1 LEU A  54      14.646  -7.202   5.979  1.00 94.08           H
ATOM    550  CD2 LEU A  54      16.001  -5.789   4.065  1.00 94.08           C
ATOM    551 1HD2 LEU A  54      15.327  -5.913   3.218  1.00 94.08           H
ATOM    552 2HD2 LEU A  54      16.791  -5.086   3.802  1.00 94.08           H
ATOM    553 3HD2 LEU A  54      16.442  -6.752   4.322  1.00 94.08           H
ATOM    554  HN  LEU A  54      16.120  -2.760   6.534  1.00 94.08           H
ATOM    555  N   TYR A  55      14.425  -0.695   4.958  1.00 94.48           N
ATOM    556  CA  TYR A  55      13.708   0.522   4.616  1.00 94.48           C
ATOM    557  C   TYR A  55      14.601   1.481   3.826  1.00 94.48           C
ATOM    558  O   TYR A  55      14.139   2.142   2.897  1.00 94.48           O
ATOM    559  HA  TYR A  55      12.851   0.246   4.001  1.00 94.48           H
ATOM    560  CB  TYR A  55      13.328   1.176   5.946  1.00 94.48           C
ATOM    561 1HB  TYR A  55      14.188   1.143   6.614  1.00 94.48           H
ATOM    562 2HB  TYR A  55      13.100   2.227   5.771  1.00 94.48           H
ATOM    563  CG  TYR A  55      12.134   0.520   6.643  1.00 94.48           C
ATOM    564  CD1 TYR A  55      11.568  -0.622   6.114  1.00 94.48           C
ATOM    565  HD1 TYR A  55      11.971  -1.057   5.199  1.00 94.48           H
ATOM    566  CD2 TYR A  55      11.624   1.070   7.801  1.00 94.48           C
ATOM    567  HD2 TYR A  55      12.071   1.972   8.219  1.00 94.48           H
ATOM    568  CE1 TYR A  55      10.444  -1.239   6.770  1.00 94.48           C
ATOM    569  HE1 TYR A  55       9.988  -2.141   6.362  1.00 94.48           H
ATOM    570  CE2 TYR A  55      10.500   0.453   8.457  1.00 94.48           C
ATOM    571  HE2 TYR A  55      10.087   0.877   9.372  1.00 94.48           H
ATOM    572  CZ  TYR A  55       9.966  -0.671   7.909  1.00 94.48           C
ATOM    573  OH  TYR A  55       8.905  -1.254   8.529  1.00 94.48           O
ATOM    574  HH  TYR A  55       8.572  -2.024   7.985  1.00 94.48           H
ATOM    575  HN  TYR A  55      14.563  -0.842   5.937  1.00 94.48           H
ATOM    576  N   TRP A  56      15.863   1.528   4.226  1.00 93.25           N
ATOM    577  CA  TRP A  56      16.836   2.359   3.537  1.00 93.25           C
ATOM    578  C   TRP A  56      17.032   1.791   2.130  1.00 93.25           C
ATOM    579  O   TRP A  56      17.102   2.541   1.158  1.00 93.25           O
ATOM    580  HA  TRP A  56      16.429   3.369   3.478  1.00 93.25           H
ATOM    581  CB  TRP A  56      18.140   2.450   4.332  1.00 93.25           C
ATOM    582 1HB  TRP A  56      18.358   1.474   4.765  1.00 93.25           H
ATOM    583 2HB  TRP A  56      18.955   2.685   3.648  1.00 93.25           H
ATOM    584  CG  TRP A  56      18.116   3.494   5.451  1.00 93.25           C
ATOM    585  CD1 TRP A  56      18.239   3.293   6.770  1.00 93.25           C
ATOM    586  HD1 TRP A  56      18.379   2.316   7.231  1.00 93.25           H
ATOM    587  CD2 TRP A  56      17.953   4.919   5.293  1.00 93.25           C
ATOM    588  NE1 TRP A  56      18.168   4.480   7.471  1.00 93.25           N
ATOM    589  HE1 TRP A  56      18.233   4.586   8.463  1.00 93.25           H
ATOM    590  CE2 TRP A  56      17.988   5.500   6.544  1.00 93.25           C
ATOM    591  CE3 TRP A  56      17.781   5.692   4.131  1.00 93.25           C
ATOM    592  HE3 TRP A  56      17.750   5.258   3.132  1.00 93.25           H
ATOM    593  CZ2 TRP A  56      17.858   6.878   6.754  1.00 93.25           C
ATOM    594  HZ2 TRP A  56      17.889   7.313   7.753  1.00 93.25           H
ATOM    595  CZ3 TRP A  56      17.652   7.068   4.357  1.00 93.25           C
ATOM    596  HZ3 TRP A  56      17.517   7.714   3.490  1.00 93.25           H
ATOM    597  CH2 TRP A  56      17.686   7.668   5.610  1.00 93.25           C
ATOM    598  HH2 TRP A  56      17.578   8.749   5.703  1.00 93.25           H
ATOM    599  HN  TRP A  56      16.223   1.011   5.003  1.00 93.25           H
ATOM    600  N   LEU A  57      17.114   0.470   2.066  1.00 93.05           N
ATOM    601  CA  LEU A  57      17.312  -0.207   0.796  1.00 93.05           C
ATOM    602  C   LEU A  57      16.130   0.095  -0.127  1.00 93.05           C
ATOM    603  O   LEU A  57      16.320   0.515  -1.268  1.00 93.05           O
ATOM    604  HA  LEU A  57      18.216   0.203   0.345  1.00 93.05           H
ATOM    605  CB  LEU A  57      17.554  -1.701   1.017  1.00 93.05           C
ATOM    606 1HB  LEU A  57      18.432  -1.817   1.653  1.00 93.05           H
ATOM    607 2HB  LEU A  57      16.706  -2.109   1.567  1.00 93.05           H
ATOM    608  CG  LEU A  57      17.759  -2.541  -0.245  1.00 93.05           C
ATOM    609  HG  LEU A  57      16.920  -2.359  -0.917  1.00 93.05           H
ATOM    610  CD1 LEU A  57      19.030  -2.118  -0.985  1.00 93.05           C
ATOM    611 1HD1 LEU A  57      18.952  -1.069  -1.272  1.00 93.05           H
ATOM    612 2HD1 LEU A  57      19.893  -2.252  -0.332  1.00 93.05           H
ATOM    613 3HD1 LEU A  57      19.152  -2.731  -1.878  1.00 93.05           H
ATOM    614  CD2 LEU A  57      17.759  -4.035   0.084  1.00 93.05           C
ATOM    615 1HD2 LEU A  57      18.565  -4.253   0.784  1.00 93.05           H
ATOM    616 2HD2 LEU A  57      16.804  -4.308   0.534  1.00 93.05           H
ATOM    617 3HD2 LEU A  57      17.906  -4.609  -0.831  1.00 93.05           H
ATOM    618  HN  LEU A  57      17.048  -0.134   2.861  1.00 93.05           H
ATOM    619  N   VAL A  58      14.936  -0.131   0.400  1.00 94.97           N
ATOM    620  CA  VAL A  58      13.726   0.045  -0.385  1.00 94.97           C
ATOM    621  C   VAL A  58      13.646   1.492  -0.875  1.00 94.97           C
ATOM    622  O   VAL A  58      13.307   1.742  -2.030  1.00 94.97           O
ATOM    623  HA  VAL A  58      13.796  -0.615  -1.250  1.00 94.97           H
ATOM    624  CB  VAL A  58      12.504  -0.377   0.435  1.00 94.97           C
ATOM    625  HB  VAL A  58      12.527   0.172   1.376  1.00 94.97           H
ATOM    626  CG1 VAL A  58      11.206  -0.015  -0.290  1.00 94.97           C
ATOM    627 1HG1 VAL A  58      11.166   1.063  -0.447  1.00 94.97           H
ATOM    628 2HG1 VAL A  58      11.174  -0.524  -1.253  1.00 94.97           H
ATOM    629 3HG1 VAL A  58      10.354  -0.326   0.315  1.00 94.97           H
ATOM    630  CG2 VAL A  58      12.552  -1.871   0.760  1.00 94.97           C
ATOM    631 1HG2 VAL A  58      12.566  -2.445  -0.167  1.00 94.97           H
ATOM    632 2HG2 VAL A  58      13.452  -2.089   1.336  1.00 94.97           H
ATOM    633 3HG2 VAL A  58      11.673  -2.145   1.343  1.00 94.97           H
ATOM    634  HN  VAL A  58      14.788  -0.428   1.343  1.00 94.97           H
ATOM    635  N   PHE A  59      13.964   2.407   0.029  1.00 96.03           N
ATOM    636  CA  PHE A  59      13.899   3.824  -0.286  1.00 96.03           C
ATOM    637  C   PHE A  59      14.810   4.166  -1.467  1.00 96.03           C
ATOM    638  O   PHE A  59      14.370   4.781  -2.437  1.00 96.03           O
ATOM    639  HA  PHE A  59      12.866   4.050  -0.549  1.00 96.03           H
ATOM    640  CB  PHE A  59      14.384   4.581   0.953  1.00 96.03           C
ATOM    641 1HB  PHE A  59      13.671   4.426   1.763  1.00 96.03           H
ATOM    642 2HB  PHE A  59      15.333   4.154   1.278  1.00 96.03           H
ATOM    643  CG  PHE A  59      14.567   6.084   0.732  1.00 96.03           C
ATOM    644  CD1 PHE A  59      15.815   6.623   0.725  1.00 96.03           C
ATOM    645  HD1 PHE A  59      16.686   5.985   0.877  1.00 96.03           H
ATOM    646  CD2 PHE A  59      13.481   6.880   0.543  1.00 96.03           C
ATOM    647  HD2 PHE A  59      12.480   6.447   0.549  1.00 96.03           H
ATOM    648  CE1 PHE A  59      15.984   8.018   0.521  1.00 96.03           C
ATOM    649  HE1 PHE A  59      16.985   8.451   0.515  1.00 96.03           H
ATOM    650  CE2 PHE A  59      13.650   8.275   0.339  1.00 96.03           C
ATOM    651  HE2 PHE A  59      12.779   8.913   0.187  1.00 96.03           H
ATOM    652  CZ  PHE A  59      14.898   8.814   0.332  1.00 96.03           C
ATOM    653  HZ  PHE A  59      15.028   9.885   0.175  1.00 96.03           H
ATOM    654  HN  PHE A  59      14.261   2.195   0.960  1.00 96.03           H
ATOM    655  N   ILE A  60      16.063   3.752  -1.346  1.00 93.80           N
ATOM    656  CA  ILE A  60      17.077   4.146  -2.308  1.00 93.80           C
ATOM    657  C   ILE A  60      16.694   3.619  -3.692  1.00 93.80           C
ATOM    658  O   ILE A  60      16.644   4.379  -4.658  1.00 93.80           O
ATOM    659  HA  ILE A  60      17.088   5.235  -2.344  1.00 93.80           H
ATOM    660  CB  ILE A  60      18.463   3.695  -1.841  1.00 93.80           C
ATOM    661  HB  ILE A  60      18.402   2.644  -1.556  1.00 93.80           H
ATOM    662  CG1 ILE A  60      18.904   4.474  -0.600  1.00 93.80           C
ATOM    663 1HG1 ILE A  60      19.157   5.497  -0.881  1.00 93.80           H
ATOM    664 2HG1 ILE A  60      18.079   4.533   0.109  1.00 93.80           H
ATOM    665  CG2 ILE A  60      19.484   3.797  -2.975  1.00 93.80           C
ATOM    666 1HG2 ILE A  60      19.171   3.162  -3.804  1.00 93.80           H
ATOM    667 2HG2 ILE A  60      19.549   4.831  -3.314  1.00 93.80           H
ATOM    668 3HG2 ILE A  60      20.460   3.470  -2.616  1.00 93.80           H
ATOM    669  CD1 ILE A  60      20.110   3.809   0.066  1.00 93.80           C
ATOM    670 1HD1 ILE A  60      19.845   2.795   0.366  1.00 93.80           H
ATOM    671 2HD1 ILE A  60      20.941   3.774  -0.639  1.00 93.80           H
ATOM    672 3HD1 ILE A  60      20.403   4.383   0.944  1.00 93.80           H
ATOM    673  HN  ILE A  60      16.387   3.159  -0.608  1.00 93.80           H
ATOM    674  N   VAL A  61      16.432   2.321  -3.744  1.00 93.87           N
ATOM    675  CA  VAL A  61      16.179   1.659  -5.013  1.00 93.87           C
ATOM    676  C   VAL A  61      14.872   2.187  -5.607  1.00 93.87           C
ATOM    677  O   VAL A  61      14.794   2.453  -6.805  1.00 93.87           O
ATOM    678  HA  VAL A  61      16.998   1.913  -5.686  1.00 93.87           H
ATOM    679  CB  VAL A  61      16.178   0.141  -4.820  1.00 93.87           C
ATOM    680  HB  VAL A  61      15.417  -0.102  -4.078  1.00 93.87           H
ATOM    681  CG1 VAL A  61      15.813  -0.577  -6.121  1.00 93.87           C
ATOM    682 1HG1 VAL A  61      14.819  -0.264  -6.441  1.00 93.87           H
ATOM    683 2HG1 VAL A  61      16.540  -0.323  -6.892  1.00 93.87           H
ATOM    684 3HG1 VAL A  61      15.819  -1.654  -5.956  1.00 93.87           H
ATOM    685  CG2 VAL A  61      17.527  -0.345  -4.286  1.00 93.87           C
ATOM    686 1HG2 VAL A  61      18.314  -0.083  -4.994  1.00 93.87           H
ATOM    687 2HG2 VAL A  61      17.730   0.129  -3.326  1.00 93.87           H
ATOM    688 3HG2 VAL A  61      17.499  -1.427  -4.158  1.00 93.87           H
ATOM    689  HN  VAL A  61      16.392   1.726  -2.942  1.00 93.87           H
ATOM    690  N   GLY A  62      13.878   2.322  -4.742  1.00 95.35           N
ATOM    691  CA  GLY A  62      12.545   2.694  -5.185  1.00 95.35           C
ATOM    692  C   GLY A  62      12.515   4.140  -5.682  1.00 95.35           C
ATOM    693  O   GLY A  62      11.899   4.437  -6.704  1.00 95.35           O
ATOM    694 1HA  GLY A  62      12.224   2.024  -5.983  1.00 95.35           H
ATOM    695 2HA  GLY A  62      11.838   2.573  -4.364  1.00 95.35           H
ATOM    696  HN  GLY A  62      13.972   2.183  -3.756  1.00 95.35           H
ATOM    697  N   ALA A  63      13.190   5.003  -4.935  1.00 95.27           N
ATOM    698  CA  ALA A  63      13.206   6.419  -5.258  1.00 95.27           C
ATOM    699  C   ALA A  63      13.853   6.618  -6.630  1.00 95.27           C
ATOM    700  O   ALA A  63      13.342   7.370  -7.459  1.00 95.27           O
ATOM    701  HA  ALA A  63      12.172   6.762  -5.300  1.00 95.27           H
ATOM    702  CB  ALA A  63      13.936   7.186  -4.153  1.00 95.27           C
ATOM    703 1HB  ALA A  63      13.420   7.036  -3.205  1.00 95.27           H
ATOM    704 2HB  ALA A  63      14.959   6.820  -4.072  1.00 95.27           H
ATOM    705 3HB  ALA A  63      13.948   8.249  -4.396  1.00 95.27           H
ATOM    706  HN  ALA A  63      13.717   4.748  -4.124  1.00 95.27           H
ATOM    707  N   LEU A  64      14.968   5.929  -6.829  1.00 89.78           N
ATOM    708  CA  LEU A  64      15.690   6.022  -8.086  1.00 89.78           C
ATOM    709  C   LEU A  64      14.810   5.482  -9.216  1.00 89.78           C
ATOM    710  O   LEU A  64      14.687   6.110 -10.266  1.00 89.78           O
ATOM    711  HA  LEU A  64      15.885   7.077  -8.275  1.00 89.78           H
ATOM    712  CB  LEU A  64      17.047   5.324  -7.977  1.00 89.78           C
ATOM    713 1HB  LEU A  64      16.886   4.317  -7.591  1.00 89.78           H
ATOM    714 2HB  LEU A  64      17.461   5.218  -8.979  1.00 89.78           H
ATOM    715  CG  LEU A  64      18.089   6.017  -7.096  1.00 89.78           C
ATOM    716  HG  LEU A  64      17.648   6.183  -6.113  1.00 89.78           H
ATOM    717  CD1 LEU A  64      19.317   5.127  -6.896  1.00 89.78           C
ATOM    718 1HD1 LEU A  64      19.017   4.195  -6.416  1.00 89.78           H
ATOM    719 2HD1 LEU A  64      19.768   4.908  -7.864  1.00 89.78           H
ATOM    720 3HD1 LEU A  64      20.042   5.643  -6.266  1.00 89.78           H
ATOM    721  CD2 LEU A  64      18.460   7.388  -7.662  1.00 89.78           C
ATOM    722 1HD2 LEU A  64      18.874   7.268  -8.663  1.00 89.78           H
ATOM    723 2HD2 LEU A  64      17.570   8.015  -7.709  1.00 89.78           H
ATOM    724 3HD2 LEU A  64      19.202   7.859  -7.017  1.00 89.78           H
ATOM    725  HN  LEU A  64      15.376   5.319  -6.150  1.00 89.78           H
ATOM    726  N   GLY A  65      14.221   4.323  -8.961  1.00 92.99           N
ATOM    727  CA  GLY A  65      13.478   3.619  -9.993  1.00 92.99           C
ATOM    728  C   GLY A  65      12.259   4.428 -10.439  1.00 92.99           C
ATOM    729  O   GLY A  65      12.072   4.668 -11.631  1.00 92.99           O
ATOM    730 1HA  GLY A  65      14.127   3.430 -10.848  1.00 92.99           H
ATOM    731 2HA  GLY A  65      13.157   2.648  -9.616  1.00 92.99           H
ATOM    732  HN  GLY A  65      14.245   3.866  -8.072  1.00 92.99           H
ATOM    733  N   ASN A  66      11.461   4.826  -9.459  1.00 90.87           N
ATOM    734  CA  ASN A  66      10.199   5.486  -9.743  1.00 90.87           C
ATOM    735  C   ASN A  66      10.473   6.871 -10.332  1.00 90.87           C
ATOM    736  O   ASN A  66       9.737   7.337 -11.200  1.00 90.87           O
ATOM    737  HA  ASN A  66       9.683   4.829 -10.444  1.00 90.87           H
ATOM    738  CB  ASN A  66       9.374   5.670  -8.467  1.00 90.87           C
ATOM    739 1HB  ASN A  66      10.020   6.013  -7.659  1.00 90.87           H
ATOM    740 2HB  ASN A  66       8.622   6.443  -8.625  1.00 90.87           H
ATOM    741  CG  ASN A  66       8.692   4.362  -8.062  1.00 90.87           C
ATOM    742  OD1 ASN A  66       7.800   3.864  -8.730  1.00 90.87           O
ATOM    743  ND2 ASN A  66       9.159   3.835  -6.934  1.00 90.87           N
ATOM    744 1HD2 ASN A  66       9.893   4.294  -6.434  1.00 90.87           H
ATOM    745 2HD2 ASN A  66       8.776   2.979  -6.586  1.00 90.87           H
ATOM    746  HN  ASN A  66      11.665   4.704  -8.488  1.00 90.87           H
ATOM    747  N   SER A  67      11.535   7.490  -9.837  1.00 91.28           N
ATOM    748  CA  SER A  67      11.963   8.776 -10.360  1.00 91.28           C
ATOM    749  C   SER A  67      12.292   8.652 -11.849  1.00 91.28           C
ATOM    750  O   SER A  67      11.982   9.548 -12.633  1.00 91.28           O
ATOM    751  HA  SER A  67      11.116   9.445 -10.209  1.00 91.28           H
ATOM    752  CB  SER A  67      13.175   9.307  -9.591  1.00 91.28           C
ATOM    753 1HB  SER A  67      13.992   8.588  -9.660  1.00 91.28           H
ATOM    754 2HB  SER A  67      13.523  10.230 -10.055  1.00 91.28           H
ATOM    755  OG  SER A  67      12.873   9.551  -8.220  1.00 91.28           O
ATOM    756  HG  SER A  67      13.407   8.938  -7.638  1.00 91.28           H
ATOM    757  HN  SER A  67      12.098   7.127  -9.094  1.00 91.28           H
ATOM    758  N   LEU A  68      12.915   7.535 -12.194  1.00 85.65           N
ATOM    759  CA  LEU A  68      13.289   7.283 -13.576  1.00 85.65           C
ATOM    760  C   LEU A  68      12.023   7.117 -14.419  1.00 85.65           C
ATOM    761  O   LEU A  68      11.948   7.623 -15.538  1.00 85.65           O
ATOM    762  HA  LEU A  68      13.830   8.159 -13.933  1.00 85.65           H
ATOM    763  CB  LEU A  68      14.246   6.093 -13.663  1.00 85.65           C
ATOM    764 1HB  LEU A  68      15.041   6.237 -12.931  1.00 85.65           H
ATOM    765 2HB  LEU A  68      13.704   5.193 -13.371  1.00 85.65           H
ATOM    766  CG  LEU A  68      14.887   5.847 -15.030  1.00 85.65           C
ATOM    767  HG  LEU A  68      14.101   5.864 -15.784  1.00 85.65           H
ATOM    768  CD1 LEU A  68      15.875   6.962 -15.381  1.00 85.65           C
ATOM    769 1HD1 LEU A  68      15.350   7.917 -15.408  1.00 85.65           H
ATOM    770 2HD1 LEU A  68      16.661   7.001 -14.628  1.00 85.65           H
ATOM    771 3HD1 LEU A  68      16.316   6.762 -16.357  1.00 85.65           H
ATOM    772  CD2 LEU A  68      15.540   4.464 -15.089  1.00 85.65           C
ATOM    773 1HD2 LEU A  68      16.312   4.394 -14.323  1.00 85.65           H
ATOM    774 2HD2 LEU A  68      14.784   3.698 -14.914  1.00 85.65           H
ATOM    775 3HD2 LEU A  68      15.988   4.315 -16.071  1.00 85.65           H
ATOM    776  HN  LEU A  68      13.165   6.812 -11.550  1.00 85.65           H
ATOM    777  N   VAL A  69      11.060   6.407 -13.850  1.00 88.89           N
ATOM    778  CA  VAL A  69       9.807   6.157 -14.542  1.00 88.89           C
ATOM    779  C   VAL A  69       9.155   7.492 -14.907  1.00 88.89           C
ATOM    780  O   VAL A  69       8.768   7.704 -16.055  1.00 88.89           O
ATOM    781  HA  VAL A  69      10.039   5.617 -15.460  1.00 88.89           H
ATOM    782  CB  VAL A  69       8.905   5.267 -13.684  1.00 88.89           C
ATOM    783  HB  VAL A  69       8.825   5.722 -12.697  1.00 88.89           H
ATOM    784  CG1 VAL A  69       7.497   5.180 -14.277  1.00 88.89           C
ATOM    785 1HG1 VAL A  69       7.060   6.178 -14.324  1.00 88.89           H
ATOM    786 2HG1 VAL A  69       7.551   4.759 -15.281  1.00 88.89           H
ATOM    787 3HG1 VAL A  69       6.877   4.541 -13.648  1.00 88.89           H
ATOM    788  CG2 VAL A  69       9.514   3.874 -13.511  1.00 88.89           C
ATOM    789 1HG2 VAL A  69       9.638   3.407 -14.488  1.00 88.89           H
ATOM    790 2HG2 VAL A  69      10.485   3.960 -13.024  1.00 88.89           H
ATOM    791 3HG2 VAL A  69       8.852   3.262 -12.897  1.00 88.89           H
ATOM    792  HN  VAL A  69      11.126   6.006 -12.936  1.00 88.89           H
ATOM    793  N   ILE A  70       9.055   8.358 -13.909  1.00 89.34           N
ATOM    794  CA  ILE A  70       8.383   9.633 -14.090  1.00 89.34           C
ATOM    795  C   ILE A  70       9.104  10.436 -15.175  1.00 89.34           C
ATOM    796  O   ILE A  70       8.463  11.069 -16.013  1.00 89.34           O
ATOM    797  HA  ILE A  70       7.369   9.423 -14.432  1.00 89.34           H
ATOM    798  CB  ILE A  70       8.266  10.371 -12.755  1.00 89.34           C
ATOM    799  HB  ILE A  70       9.253  10.401 -12.293  1.00 89.34           H
ATOM    800  CG1 ILE A  70       7.341   9.623 -11.793  1.00 89.34           C
ATOM    801 1HG1 ILE A  70       6.305   9.746 -12.110  1.00 89.34           H
ATOM    802 2HG1 ILE A  70       7.560   8.556 -11.829  1.00 89.34           H
ATOM    803  CG2 ILE A  70       7.822  11.820 -12.966  1.00 89.34           C
ATOM    804 1HG2 ILE A  70       8.553  12.337 -13.588  1.00 89.34           H
ATOM    805 2HG2 ILE A  70       6.850  11.834 -13.459  1.00 89.34           H
ATOM    806 3HG2 ILE A  70       7.748  12.322 -12.001  1.00 89.34           H
ATOM    807  CD1 ILE A  70       7.507  10.136 -10.361  1.00 89.34           C
ATOM    808 1HD1 ILE A  70       8.538   9.988 -10.040  1.00 89.34           H
ATOM    809 2HD1 ILE A  70       7.264  11.197 -10.325  1.00 89.34           H
ATOM    810 3HD1 ILE A  70       6.838   9.587  -9.699  1.00 89.34           H
ATOM    811  HN  ILE A  70       9.422   8.200 -12.993  1.00 89.34           H
ATOM    812  N   LEU A  71      10.427  10.383 -15.125  1.00 84.34           N
ATOM    813  CA  LEU A  71      11.242  11.169 -16.035  1.00 84.34           C
ATOM    814  C   LEU A  71      11.022  10.674 -17.466  1.00 84.34           C
ATOM    815  O   LEU A  71      10.953  11.473 -18.399  1.00 84.34           O
ATOM    816  HA  LEU A  71      10.900  12.202 -15.971  1.00 84.34           H
ATOM    817  CB  LEU A  71      12.707  11.148 -15.595  1.00 84.34           C
ATOM    818 1HB  LEU A  71      12.755  11.439 -14.546  1.00 84.34           H
ATOM    819 2HB  LEU A  71      13.071  10.123 -15.659  1.00 84.34           H
ATOM    820  CG  LEU A  71      13.658  12.047 -16.389  1.00 84.34           C
ATOM    821  HG  LEU A  71      13.067  12.817 -16.884  1.00 84.34           H
ATOM    822  CD1 LEU A  71      14.642  12.759 -15.459  1.00 84.34           C
ATOM    823 1HD1 LEU A  71      14.091  13.375 -14.749  1.00 84.34           H
ATOM    824 2HD1 LEU A  71      15.231  12.020 -14.917  1.00 84.34           H
ATOM    825 3HD1 LEU A  71      15.307  13.391 -16.049  1.00 84.34           H
ATOM    826  CD2 LEU A  71      14.375  11.254 -17.484  1.00 84.34           C
ATOM    827 1HD2 LEU A  71      14.952  10.448 -17.031  1.00 84.34           H
ATOM    828 2HD2 LEU A  71      13.639  10.833 -18.169  1.00 84.34           H
ATOM    829 3HD2 LEU A  71      15.045  11.917 -18.033  1.00 84.34           H
ATOM    830  HN  LEU A  71      10.940   9.818 -14.479  1.00 84.34           H
ATOM    831  N   VAL A  72      10.919   9.359 -17.594  1.00 84.59           N
ATOM    832  CA  VAL A  72      10.721   8.748 -18.898  1.00 84.59           C
ATOM    833  C   VAL A  72       9.414   9.262 -19.504  1.00 84.59           C
ATOM    834  O   VAL A  72       9.376   9.648 -20.671  1.00 84.59           O
ATOM    835  HA  VAL A  72      11.549   9.058 -19.535  1.00 84.59           H
ATOM    836  CB  VAL A  72      10.764   7.224 -18.772  1.00 84.59           C
ATOM    837  HB  VAL A  72      10.075   6.933 -17.980  1.00 84.59           H
ATOM    838  CG1 VAL A  72      10.300   6.554 -20.067  1.00 84.59           C
ATOM    839 1HG1 VAL A  72       9.276   6.858 -20.287  1.00 84.59           H
ATOM    840 2HG1 VAL A  72      10.952   6.856 -20.887  1.00 84.59           H
ATOM    841 3HG1 VAL A  72      10.340   5.471 -19.951  1.00 84.59           H
ATOM    842  CG2 VAL A  72      12.163   6.745 -18.378  1.00 84.59           C
ATOM    843 1HG2 VAL A  72      12.880   7.053 -19.139  1.00 84.59           H
ATOM    844 2HG2 VAL A  72      12.439   7.182 -17.419  1.00 84.59           H
ATOM    845 3HG2 VAL A  72      12.165   5.658 -18.296  1.00 84.59           H
ATOM    846  HN  VAL A  72      10.968   8.717 -16.829  1.00 84.59           H
ATOM    847  N   TYR A  73       8.373   9.249 -18.684  1.00 81.78           N
ATOM    848  CA  TYR A  73       7.060   9.677 -19.135  1.00 81.78           C
ATOM    849  C   TYR A  73       7.049  11.173 -19.452  1.00 81.78           C
ATOM    850  O   TYR A  73       6.353  11.613 -20.366  1.00 81.78           O
ATOM    851  HA  TYR A  73       6.817   9.119 -20.040  1.00 81.78           H
ATOM    852  CB  TYR A  73       6.106   9.408 -17.970  1.00 81.78           C
ATOM    853 1HB  TYR A  73       6.660   9.485 -17.034  1.00 81.78           H
ATOM    854 2HB  TYR A  73       5.341  10.185 -17.952  1.00 81.78           H
ATOM    855  CG  TYR A  73       5.421   8.041 -18.028  1.00 81.78           C
ATOM    856  CD1 TYR A  73       4.511   7.767 -19.029  1.00 81.78           C
ATOM    857  HD1 TYR A  73       4.280   8.525 -19.777  1.00 81.78           H
ATOM    858  CD2 TYR A  73       5.714   7.081 -17.081  1.00 81.78           C
ATOM    859  HD2 TYR A  73       6.433   7.297 -16.290  1.00 81.78           H
ATOM    860  CE1 TYR A  73       3.867   6.481 -19.084  1.00 81.78           C
ATOM    861  HE1 TYR A  73       3.146   6.251 -19.869  1.00 81.78           H
ATOM    862  CE2 TYR A  73       5.070   5.795 -17.136  1.00 81.78           C
ATOM    863  HE2 TYR A  73       5.292   5.028 -16.394  1.00 81.78           H
ATOM    864  CZ  TYR A  73       4.178   5.558 -18.135  1.00 81.78           C
ATOM    865  OH  TYR A  73       3.570   4.342 -18.187  1.00 81.78           O
ATOM    866  HH  TYR A  73       3.066   4.249 -19.046  1.00 81.78           H
ATOM    867  HN  TYR A  73       8.417   8.955 -17.729  1.00 81.78           H
ATOM    868  N   TRP A  74       7.830  11.915 -18.680  1.00 71.44           N
ATOM    869  CA  TRP A  74       7.826  13.364 -18.785  1.00 71.44           C
ATOM    870  C   TRP A  74       8.402  13.741 -20.151  1.00 71.44           C
ATOM    871  O   TRP A  74       7.792  14.507 -20.896  1.00 71.44           O
ATOM    872  HA  TRP A  74       6.792  13.702 -18.710  1.00 71.44           H
ATOM    873  CB  TRP A  74       8.588  14.000 -17.620  1.00 71.44           C
ATOM    874 1HB  TRP A  74       8.167  13.637 -16.682  1.00 71.44           H
ATOM    875 2HB  TRP A  74       9.625  13.668 -17.653  1.00 71.44           H
ATOM    876  CG  TRP A  74       8.557  15.530 -17.617  1.00 71.44           C
ATOM    877  CD1 TRP A  74       9.414  16.373 -18.209  1.00 71.44           C
ATOM    878  HD1 TRP A  74      10.279  16.059 -18.793  1.00 71.44           H
ATOM    879  CD2 TRP A  74       7.581  16.369 -16.964  1.00 71.44           C
ATOM    880  NE1 TRP A  74       9.063  17.689 -17.986  1.00 71.44           N
ATOM    881  HE1 TRP A  74       9.547  18.496 -18.324  1.00 71.44           H
ATOM    882  CE2 TRP A  74       7.913  17.686 -17.205  1.00 71.44           C
ATOM    883  CE3 TRP A  74       6.455  16.026 -16.195  1.00 71.44           C
ATOM    884  HE3 TRP A  74       6.172  14.993 -15.991  1.00 71.44           H
ATOM    885  CZ2 TRP A  74       7.170  18.766 -16.713  1.00 71.44           C
ATOM    886  HZ2 TRP A  74       7.454  19.799 -16.917  1.00 71.44           H
ATOM    887  CZ3 TRP A  74       5.723  17.116 -15.711  1.00 71.44           C
ATOM    888  HZ3 TRP A  74       4.840  16.906 -15.108  1.00 71.44           H
ATOM    889  CH2 TRP A  74       6.044  18.449 -15.944  1.00 71.44           C
ATOM    890  HH2 TRP A  74       5.422  19.242 -15.531  1.00 71.44           H
ATOM    891  HN  TRP A  74       8.454  11.542 -17.994  1.00 71.44           H
ATOM    892  N   TYR A  75       9.569  13.185 -20.440  1.00 69.57           N
ATOM    893  CA  TYR A  75      10.383  13.680 -21.537  1.00 69.57           C
ATOM    894  C   TYR A  75      10.094  12.909 -22.826  1.00 69.57           C
ATOM    895  O   TYR A  75      10.264  13.440 -23.923  1.00 69.57           O
ATOM    896  HA  TYR A  75      10.139  14.732 -21.688  1.00 69.57           H
ATOM    897  CB  TYR A  75      11.837  13.437 -21.126  1.00 69.57           C
ATOM    898 1HB  TYR A  75      11.902  12.481 -20.606  1.00 69.57           H
ATOM    899 2HB  TYR A  75      12.448  13.353 -22.024  1.00 69.57           H
ATOM    900  CG  TYR A  75      12.421  14.530 -20.229  1.00 69.57           C
ATOM    901  CD1 TYR A  75      12.906  15.695 -20.787  1.00 69.57           C
ATOM    902  HD1 TYR A  75      12.873  15.836 -21.867  1.00 69.57           H
ATOM    903  CD2 TYR A  75      12.463  14.350 -18.861  1.00 69.57           C
ATOM    904  HD2 TYR A  75      12.080  13.430 -18.420  1.00 69.57           H
ATOM    905  CE1 TYR A  75      13.456  16.723 -19.942  1.00 69.57           C
ATOM    906  HE1 TYR A  75      13.843  17.648 -20.370  1.00 69.57           H
ATOM    907  CE2 TYR A  75      13.013  15.378 -18.016  1.00 69.57           C
ATOM    908  HE2 TYR A  75      13.052  15.250 -16.935  1.00 69.57           H
ATOM    909  CZ  TYR A  75      13.482  16.514 -18.599  1.00 69.57           C
ATOM    910  OH  TYR A  75      14.001  17.486 -17.801  1.00 69.57           O
ATOM    911  HH  TYR A  75      13.934  17.213 -16.841  1.00 69.57           H
ATOM    912  HN  TYR A  75       9.958  12.411 -19.941  1.00 69.57           H
ATOM    913  N   CYS A  76       9.662  11.669 -22.652  1.00 68.26           N
ATOM    914  CA  CYS A  76       9.680  10.710 -23.744  1.00 68.26           C
ATOM    915  C   CYS A  76       8.241  10.268 -24.018  1.00 68.26           C
ATOM    916  O   CYS A  76       7.656  10.641 -25.035  1.00 68.26           O
ATOM    917  HA  CYS A  76      10.097  11.227 -24.608  1.00 68.26           H
ATOM    918  CB  CYS A  76      10.593   9.522 -23.439  1.00 68.26           C
ATOM    919 1HB  CYS A  76      11.529   9.874 -23.005  1.00 68.26           H
ATOM    920 2HB  CYS A  76      10.124   8.872 -22.700  1.00 68.26           H
ATOM    921  SG  CYS A  76      10.931   8.582 -24.972  1.00 68.26           S
ATOM    922  HG  CYS A  76       9.716   8.052 -25.082  1.00 68.26           H
ATOM    923  HN  CYS A  76       9.306  11.317 -21.787  1.00 68.26           H
ATOM    924  N   THR A  77       7.711   9.481 -23.094  1.00 61.71           N
ATOM    925  CA  THR A  77       6.514   8.704 -23.369  1.00 61.71           C
ATOM    926  C   THR A  77       5.317   9.630 -23.592  1.00 61.71           C
ATOM    927  O   THR A  77       4.532   9.425 -24.517  1.00 61.71           O
ATOM    928  HA  THR A  77       6.668   8.152 -24.297  1.00 61.71           H
ATOM    929  CB  THR A  77       6.315   7.718 -22.216  1.00 61.71           C
ATOM    930  HB  THR A  77       6.013   8.239 -21.307  1.00 61.71           H
ATOM    931  OG1 THR A  77       7.552   7.016 -22.141  1.00 61.71           O
ATOM    932  HG1 THR A  77       7.580   6.297 -22.835  1.00 61.71           H
ATOM    933  CG2 THR A  77       5.289   6.632 -22.545  1.00 61.71           C
ATOM    934 1HG2 THR A  77       5.625   6.067 -23.415  1.00 61.71           H
ATOM    935 2HG2 THR A  77       4.326   7.094 -22.762  1.00 61.71           H
ATOM    936 3HG2 THR A  77       5.186   5.960 -21.693  1.00 61.71           H
ATOM    937  HN  THR A  77       8.085   9.369 -22.173  1.00 61.71           H
ATOM    938  N   ARG A  78       5.214  10.629 -22.728  1.00 56.85           N
ATOM    939  CA  ARG A  78       3.969  11.363 -22.578  1.00 56.85           C
ATOM    940  C   ARG A  78       2.802  10.394 -22.380  1.00 56.85           C
ATOM    941  O   ARG A  78       2.806   9.292 -22.925  1.00 56.85           O
ATOM    942  HA  ARG A  78       4.117  11.985 -21.695  1.00 56.85           H
ATOM    943  CB  ARG A  78       3.694  12.238 -23.803  1.00 56.85           C
ATOM    944 1HB  ARG A  78       3.656  11.615 -24.697  1.00 56.85           H
ATOM    945 2HB  ARG A  78       2.718  12.713 -23.703  1.00 56.85           H
ATOM    946  CG  ARG A  78       4.775  13.308 -23.966  1.00 56.85           C
ATOM    947 1HG  ARG A  78       4.904  13.845 -23.026  1.00 56.85           H
ATOM    948 2HG  ARG A  78       5.729  12.834 -24.196  1.00 56.85           H
ATOM    949  CD  ARG A  78       4.408  14.293 -25.077  1.00 56.85           C
ATOM    950 1HD  ARG A  78       4.341  13.770 -26.031  1.00 56.85           H
ATOM    951 2HD  ARG A  78       3.427  14.726 -24.882  1.00 56.85           H
ATOM    952  NE  ARG A  78       5.425  15.366 -25.159  1.00 56.85           N
ATOM    953  HE  ARG A  78       6.256  15.266 -24.612  1.00 56.85           H
ATOM    954  CZ  ARG A  78       5.301  16.462 -25.920  1.00 56.85           C
ATOM    955  NH1 ARG A  78       4.208  16.647 -26.673  1.00 56.85           N
ATOM    956 1HH1 ARG A  78       3.477  15.965 -26.670  1.00 56.85           H
ATOM    957 2HH1 ARG A  78       4.123  17.468 -27.238  1.00 56.85           H
ATOM    958  NH2 ARG A  78       6.286  17.370 -25.917  1.00 56.85           N
ATOM    959 1HH2 ARG A  78       6.209  18.193 -26.479  1.00 56.85           H
ATOM    960 2HH2 ARG A  78       7.099  17.224 -25.352  1.00 56.85           H
ATOM    961  HN  ARG A  78       5.960  10.938 -22.138  1.00 56.85           H
ATOM    962  N   VAL A  79       1.830  10.840 -21.597  1.00 72.16           N
ATOM    963  CA  VAL A  79       0.663  10.023 -21.312  1.00 72.16           C
ATOM    964  C   VAL A  79      -0.277  10.045 -22.519  1.00 72.16           C
ATOM    965  O   VAL A  79      -0.916  11.060 -22.793  1.00 72.16           O
ATOM    966  HA  VAL A  79       1.008   9.001 -21.155  1.00 72.16           H
ATOM    967  CB  VAL A  79      -0.008  10.499 -20.022  1.00 72.16           C
ATOM    968  HB  VAL A  79      -0.362  11.517 -20.185  1.00 72.16           H
ATOM    969  CG1 VAL A  79      -1.219   9.629 -19.680  1.00 72.16           C
ATOM    970 1HG1 VAL A  79      -1.945   9.681 -20.492  1.00 72.16           H
ATOM    971 2HG1 VAL A  79      -0.897   8.596 -19.546  1.00 72.16           H
ATOM    972 3HG1 VAL A  79      -1.677   9.990 -18.759  1.00 72.16           H
ATOM    973  CG2 VAL A  79       0.991  10.529 -18.864  1.00 72.16           C
ATOM    974 1HG2 VAL A  79       1.389   9.528 -18.701  1.00 72.16           H
ATOM    975 2HG2 VAL A  79       1.808  11.210 -19.105  1.00 72.16           H
ATOM    976 3HG2 VAL A  79       0.488  10.872 -17.959  1.00 72.16           H
ATOM    977  HN  VAL A  79       1.831  11.741 -21.163  1.00 72.16           H
ATOM    978  N   LYS A  80      -0.332   8.914 -23.207  1.00 65.43           N
ATOM    979  CA  LYS A  80      -1.125   8.815 -24.421  1.00 65.43           C
ATOM    980  C   LYS A  80      -2.351   7.940 -24.154  1.00 65.43           C
ATOM    981  O   LYS A  80      -3.387   8.104 -24.797  1.00 65.43           O
ATOM    982  HA  LYS A  80      -1.465   9.819 -24.672  1.00 65.43           H
ATOM    983  CB  LYS A  80      -0.261   8.325 -25.585  1.00 65.43           C
ATOM    984 1HB  LYS A  80       0.251   7.406 -25.302  1.00 65.43           H
ATOM    985 2HB  LYS A  80      -0.897   8.085 -26.438  1.00 65.43           H
ATOM    986  CG  LYS A  80       0.766   9.384 -25.990  1.00 65.43           C
ATOM    987 1HG  LYS A  80       0.256  10.318 -26.226  1.00 65.43           H
ATOM    988 2HG  LYS A  80       1.433   9.588 -25.152  1.00 65.43           H
ATOM    989  CD  LYS A  80       1.582   8.923 -27.199  1.00 65.43           C
ATOM    990 1HD  LYS A  80       2.081   7.982 -26.967  1.00 65.43           H
ATOM    991 2HD  LYS A  80       0.917   8.732 -28.040  1.00 65.43           H
ATOM    992  CE  LYS A  80       2.622   9.974 -27.592  1.00 65.43           C
ATOM    993 1HE  LYS A  80       2.126  10.918 -27.816  1.00 65.43           H
ATOM    994 2HE  LYS A  80       3.296  10.159 -26.755  1.00 65.43           H
ATOM    995  NZ  LYS A  80       3.397   9.522 -28.769  1.00 65.43           N
ATOM    996 1HZ  LYS A  80       4.082  10.228 -29.014  1.00 65.43           H
ATOM    997 2HZ  LYS A  80       3.871   8.653 -28.549  1.00 65.43           H
ATOM    998 3HZ  LYS A  80       2.768   9.375 -29.551  1.00 65.43           H
ATOM    999  HN  LYS A  80       0.151   8.078 -22.948  1.00 65.43           H
ATOM   1000  N   THR A  81      -2.194   7.029 -23.205  1.00 76.43           N
ATOM   1001  CA  THR A  81      -3.228   6.046 -22.932  1.00 76.43           C
ATOM   1002  C   THR A  81      -3.696   6.153 -21.480  1.00 76.43           C
ATOM   1003  O   THR A  81      -3.020   6.757 -20.649  1.00 76.43           O
ATOM   1004  HA  THR A  81      -4.089   6.268 -23.563  1.00 76.43           H
ATOM   1005  CB  THR A  81      -2.675   4.665 -23.293  1.00 76.43           C
ATOM   1006  HB  THR A  81      -3.480   3.938 -23.394  1.00 76.43           H
ATOM   1007  OG1 THR A  81      -1.725   4.393 -22.266  1.00 76.43           O
ATOM   1008  HG1 THR A  81      -1.445   3.434 -22.304  1.00 76.43           H
ATOM   1009  CG2 THR A  81      -1.841   4.685 -24.575  1.00 76.43           C
ATOM   1010 1HG2 THR A  81      -0.997   5.363 -24.450  1.00 76.43           H
ATOM   1011 2HG2 THR A  81      -2.460   5.026 -25.406  1.00 76.43           H
ATOM   1012 3HG2 THR A  81      -1.473   3.681 -24.785  1.00 76.43           H
ATOM   1013  HN  THR A  81      -1.380   6.957 -22.629  1.00 76.43           H
ATOM   1014  N   MET A  82      -4.850   5.556 -21.218  1.00 76.61           N
ATOM   1015  CA  MET A  82      -5.400   5.548 -19.873  1.00 76.61           C
ATOM   1016  C   MET A  82      -4.480   4.795 -18.909  1.00 76.61           C
ATOM   1017  O   MET A  82      -4.324   5.194 -17.756  1.00 76.61           O
ATOM   1018  HA  MET A  82      -5.468   6.595 -19.578  1.00 76.61           H
ATOM   1019  CB  MET A  82      -6.778   4.883 -19.889  1.00 76.61           C
ATOM   1020 1HB  MET A  82      -7.296   5.133 -20.814  1.00 76.61           H
ATOM   1021 2HB  MET A  82      -6.662   3.799 -19.871  1.00 76.61           H
ATOM   1022  CG  MET A  82      -7.617   5.331 -18.691  1.00 76.61           C
ATOM   1023 1HG  MET A  82      -7.190   4.936 -17.769  1.00 76.61           H
ATOM   1024 2HG  MET A  82      -7.598   6.418 -18.610  1.00 76.61           H
ATOM   1025  SD  MET A  82      -9.299   4.763 -18.876  1.00 76.61           S
ATOM   1026  CE  MET A  82     -10.008   5.394 -17.364  1.00 76.61           C
ATOM   1027 1HE  MET A  82      -9.486   4.962 -16.510  1.00 76.61           H
ATOM   1028 2HE  MET A  82      -9.907   6.479 -17.341  1.00 76.61           H
ATOM   1029 3HE  MET A  82     -11.063   5.126 -17.318  1.00 76.61           H
ATOM   1030  HN  MET A  82      -5.405   5.086 -21.904  1.00 76.61           H
ATOM   1031  N   THR A  83      -3.896   3.720 -19.417  1.00 78.50           N
ATOM   1032  CA  THR A  83      -2.975   2.923 -18.624  1.00 78.50           C
ATOM   1033  C   THR A  83      -1.734   3.742 -18.266  1.00 78.50           C
ATOM   1034  O   THR A  83      -1.232   3.659 -17.146  1.00 78.50           O
ATOM   1035  HA  THR A  83      -3.467   2.662 -17.687  1.00 78.50           H
ATOM   1036  CB  THR A  83      -2.658   1.648 -19.408  1.00 78.50           C
ATOM   1037  HB  THR A  83      -2.177   1.885 -20.357  1.00 78.50           H
ATOM   1038  OG1 THR A  83      -3.911   0.978 -19.503  1.00 78.50           O
ATOM   1039  HG1 THR A  83      -4.287   0.824 -18.590  1.00 78.50           H
ATOM   1040  CG2 THR A  83      -1.776   0.680 -18.617  1.00 78.50           C
ATOM   1041 1HG2 THR A  83      -2.287   0.390 -17.699  1.00 78.50           H
ATOM   1042 2HG2 THR A  83      -0.832   1.166 -18.370  1.00 78.50           H
ATOM   1043 3HG2 THR A  83      -1.581  -0.208 -19.219  1.00 78.50           H
ATOM   1044  HN  THR A  83      -4.043   3.392 -20.351  1.00 78.50           H
ATOM   1045  N   ASP A  84      -1.273   4.515 -19.239  1.00 80.76           N
ATOM   1046  CA  ASP A  84      -0.112   5.365 -19.034  1.00 80.76           C
ATOM   1047  C   ASP A  84      -0.389   6.327 -17.877  1.00 80.76           C
ATOM   1048  O   ASP A  84       0.501   6.614 -17.077  1.00 80.76           O
ATOM   1049  HA  ASP A  84       0.709   4.681 -18.820  1.00 80.76           H
ATOM   1050  CB  ASP A  84       0.188   6.198 -20.281  1.00 80.76           C
ATOM   1051 1HB  ASP A  84      -0.675   6.819 -20.524  1.00 80.76           H
ATOM   1052 2HB  ASP A  84       1.020   6.873 -20.080  1.00 80.76           H
ATOM   1053  CG  ASP A  84       0.528   5.300 -21.472  1.00 80.76           C
ATOM   1054  OD1 ASP A  84       1.163   4.251 -21.228  1.00 80.76           O
ATOM   1055  OD2 ASP A  84       0.146   5.683 -22.599  1.00 80.76           O
ATOM   1056  HN  ASP A  84      -1.677   4.565 -20.152  1.00 80.76           H
ATOM   1057  N   MET A  85      -1.626   6.799 -17.825  1.00 85.39           N
ATOM   1058  CA  MET A  85      -2.024   7.743 -16.794  1.00 85.39           C
ATOM   1059  C   MET A  85      -1.938   7.107 -15.405  1.00 85.39           C
ATOM   1060  O   MET A  85      -1.401   7.707 -14.476  1.00 85.39           O
ATOM   1061  HA  MET A  85      -1.319   8.571 -16.866  1.00 85.39           H
ATOM   1062  CB  MET A  85      -3.458   8.209 -17.055  1.00 85.39           C
ATOM   1063 1HB  MET A  85      -3.554   8.540 -18.088  1.00 85.39           H
ATOM   1064 2HB  MET A  85      -4.145   7.373 -16.922  1.00 85.39           H
ATOM   1065  CG  MET A  85      -3.844   9.348 -16.110  1.00 85.39           C
ATOM   1066 1HG  MET A  85      -4.913   9.549 -16.187  1.00 85.39           H
ATOM   1067 2HG  MET A  85      -3.648   9.058 -15.077  1.00 85.39           H
ATOM   1068  SD  MET A  85      -2.917  10.819 -16.516  1.00 85.39           S
ATOM   1069  CE  MET A  85      -3.204  11.783 -15.041  1.00 85.39           C
ATOM   1070 1HE  MET A  85      -4.273  11.953 -14.920  1.00 85.39           H
ATOM   1071 2HE  MET A  85      -2.821  11.244 -14.175  1.00 85.39           H
ATOM   1072 3HE  MET A  85      -2.691  12.741 -15.128  1.00 85.39           H
ATOM   1073  HN  MET A  85      -2.348   6.547 -18.469  1.00 85.39           H
ATOM   1074  N   PHE A  86      -2.475   5.899 -15.308  1.00 89.04           N
ATOM   1075  CA  PHE A  86      -2.514   5.198 -14.036  1.00 89.04           C
ATOM   1076  C   PHE A  86      -1.109   4.782 -13.596  1.00 89.04           C
ATOM   1077  O   PHE A  86      -0.782   4.846 -12.412  1.00 89.04           O
ATOM   1078  HA  PHE A  86      -2.935   5.884 -13.301  1.00 89.04           H
ATOM   1079  CB  PHE A  86      -3.363   3.942 -14.244  1.00 89.04           C
ATOM   1080 1HB  PHE A  86      -2.962   3.380 -15.088  1.00 89.04           H
ATOM   1081 2HB  PHE A  86      -3.272   3.305 -13.364  1.00 89.04           H
ATOM   1082  CG  PHE A  86      -4.844   4.227 -14.498  1.00 89.04           C
ATOM   1083  CD1 PHE A  86      -5.486   5.185 -13.777  1.00 89.04           C
ATOM   1084  HD1 PHE A  86      -4.945   5.750 -13.018  1.00 89.04           H
ATOM   1085  CD2 PHE A  86      -5.520   3.523 -15.445  1.00 89.04           C
ATOM   1086  HD2 PHE A  86      -5.006   2.755 -16.023  1.00 89.04           H
ATOM   1087  CE1 PHE A  86      -6.861   5.450 -14.013  1.00 89.04           C
ATOM   1088  HE1 PHE A  86      -7.375   6.217 -13.435  1.00 89.04           H
ATOM   1089  CE2 PHE A  86      -6.895   3.787 -15.681  1.00 89.04           C
ATOM   1090  HE2 PHE A  86      -7.436   3.223 -16.441  1.00 89.04           H
ATOM   1091  CZ  PHE A  86      -7.536   4.745 -14.960  1.00 89.04           C
ATOM   1092  HZ  PHE A  86      -8.592   4.948 -15.141  1.00 89.04           H
ATOM   1093  HN  PHE A  86      -2.877   5.403 -16.077  1.00 89.04           H
ATOM   1094  N   LEU A  87      -0.316   4.366 -14.572  1.00 85.18           N
ATOM   1095  CA  LEU A  87       1.032   3.900 -14.295  1.00 85.18           C
ATOM   1096  C   LEU A  87       1.876   5.069 -13.782  1.00 85.18           C
ATOM   1097  O   LEU A  87       2.735   4.889 -12.921  1.00 85.18           O
ATOM   1098  HA  LEU A  87       0.963   3.152 -13.505  1.00 85.18           H
ATOM   1099  CB  LEU A  87       1.623   3.207 -15.524  1.00 85.18           C
ATOM   1100 1HB  LEU A  87       1.489   3.862 -16.385  1.00 85.18           H
ATOM   1101 2HB  LEU A  87       2.697   3.096 -15.372  1.00 85.18           H
ATOM   1102  CG  LEU A  87       1.039   1.835 -15.866  1.00 85.18           C
ATOM   1103  HG  LEU A  87      -0.037   1.945 -15.998  1.00 85.18           H
ATOM   1104  CD1 LEU A  87       1.607   1.312 -17.187  1.00 85.18           C
ATOM   1105 1HD1 LEU A  87       1.359   2.007 -17.989  1.00 85.18           H
ATOM   1106 2HD1 LEU A  87       2.690   1.221 -17.107  1.00 85.18           H
ATOM   1107 3HD1 LEU A  87       1.175   0.335 -17.406  1.00 85.18           H
ATOM   1108  CD2 LEU A  87       1.254   0.846 -14.718  1.00 85.18           C
ATOM   1109 1HD2 LEU A  87       2.322   0.735 -14.530  1.00 85.18           H
ATOM   1110 2HD2 LEU A  87       0.764   1.221 -13.819  1.00 85.18           H
ATOM   1111 3HD2 LEU A  87       0.830  -0.121 -14.987  1.00 85.18           H
ATOM   1112  HN  LEU A  87      -0.581   4.344 -15.536  1.00 85.18           H
ATOM   1113  N   LEU A  88       1.601   6.242 -14.334  1.00 89.31           N
ATOM   1114  CA  LEU A  88       2.302   7.446 -13.921  1.00 89.31           C
ATOM   1115  C   LEU A  88       1.932   7.775 -12.473  1.00 89.31           C
ATOM   1116  O   LEU A  88       2.807   8.026 -11.647  1.00 89.31           O
ATOM   1117  HA  LEU A  88       3.370   7.233 -13.964  1.00 89.31           H
ATOM   1118  CB  LEU A  88       2.027   8.589 -14.901  1.00 89.31           C
ATOM   1119 1HB  LEU A  88       2.408   8.300 -15.881  1.00 89.31           H
ATOM   1120 2HB  LEU A  88       0.948   8.705 -14.999  1.00 89.31           H
ATOM   1121  CG  LEU A  88       2.627   9.947 -14.532  1.00 89.31           C
ATOM   1122  HG  LEU A  88       2.261  10.225 -13.543  1.00 89.31           H
ATOM   1123  CD1 LEU A  88       4.152   9.868 -14.443  1.00 89.31           C
ATOM   1124 1HD1 LEU A  88       4.434   9.142 -13.680  1.00 89.31           H
ATOM   1125 2HD1 LEU A  88       4.556   9.557 -15.407  1.00 89.31           H
ATOM   1126 3HD1 LEU A  88       4.552  10.846 -14.180  1.00 89.31           H
ATOM   1127  CD2 LEU A  88       2.165  11.033 -15.506  1.00 89.31           C
ATOM   1128 1HD2 LEU A  88       2.482  10.774 -16.516  1.00 89.31           H
ATOM   1129 2HD2 LEU A  88       1.078  11.111 -15.475  1.00 89.31           H
ATOM   1130 3HD2 LEU A  88       2.606  11.988 -15.221  1.00 89.31           H
ATOM   1131  HN  LEU A  88       0.915   6.377 -15.049  1.00 89.31           H
ATOM   1132  N   ASN A  89       0.633   7.764 -12.211  1.00 90.53           N
ATOM   1133  CA  ASN A  89       0.133   8.115 -10.893  1.00 90.53           C
ATOM   1134  C   ASN A  89       0.602   7.070  -9.879  1.00 90.53           C
ATOM   1135  O   ASN A  89       0.826   7.388  -8.712  1.00 90.53           O
ATOM   1136  HA  ASN A  89       0.537   9.106 -10.687  1.00 90.53           H
ATOM   1137  CB  ASN A  89      -1.397   8.139 -10.872  1.00 90.53           C
ATOM   1138 1HB  ASN A  89      -1.785   7.305 -11.457  1.00 90.53           H
ATOM   1139 2HB  ASN A  89      -1.753   8.005  -9.851  1.00 90.53           H
ATOM   1140  CG  ASN A  89      -1.932   9.457 -11.436  1.00 90.53           C
ATOM   1141  OD1 ASN A  89      -2.161  10.420 -10.722  1.00 90.53           O
ATOM   1142  ND2 ASN A  89      -2.119   9.446 -12.753  1.00 90.53           N
ATOM   1143 1HD2 ASN A  89      -1.912   8.623 -13.280  1.00 90.53           H
ATOM   1144 2HD2 ASN A  89      -2.467  10.262 -13.215  1.00 90.53           H
ATOM   1145  HN  ASN A  89      -0.071   7.521 -12.879  1.00 90.53           H
ATOM   1146  N   LEU A  90       0.738   5.843 -10.361  1.00 89.47           N
ATOM   1147  CA  LEU A  90       1.216   4.758  -9.522  1.00 89.47           C
ATOM   1148  C   LEU A  90       2.648   5.058  -9.073  1.00 89.47           C
ATOM   1149  O   LEU A  90       2.986   4.883  -7.904  1.00 89.47           O
ATOM   1150  HA  LEU A  90       0.578   4.722  -8.638  1.00 89.47           H
ATOM   1151  CB  LEU A  90       1.066   3.417 -10.243  1.00 89.47           C
ATOM   1152 1HB  LEU A  90       0.025   3.305 -10.547  1.00 89.47           H
ATOM   1153 2HB  LEU A  90       1.663   3.448 -11.154  1.00 89.47           H
ATOM   1154  CG  LEU A  90       1.470   2.176  -9.443  1.00 89.47           C
ATOM   1155  HG  LEU A  90       2.495   2.312  -9.098  1.00 89.47           H
ATOM   1156  CD1 LEU A  90       0.592   2.014  -8.201  1.00 89.47           C
ATOM   1157 1HD1 LEU A  90       0.700   2.892  -7.563  1.00 89.47           H
ATOM   1158 2HD1 LEU A  90      -0.450   1.911  -8.503  1.00 89.47           H
ATOM   1159 3HD1 LEU A  90       0.901   1.125  -7.651  1.00 89.47           H
ATOM   1160  CD2 LEU A  90       1.452   0.926 -10.325  1.00 89.47           C
ATOM   1161 1HD2 LEU A  90       0.448   0.775 -10.720  1.00 89.47           H
ATOM   1162 2HD2 LEU A  90       2.153   1.053 -11.150  1.00 89.47           H
ATOM   1163 3HD2 LEU A  90       1.744   0.059  -9.732  1.00 89.47           H
ATOM   1164  HN  LEU A  90       0.529   5.587 -11.305  1.00 89.47           H
ATOM   1165  N   ALA A  91       3.452   5.505 -10.028  1.00 92.91           N
ATOM   1166  CA  ALA A  91       4.846   5.806  -9.752  1.00 92.91           C
ATOM   1167  C   ALA A  91       4.925   6.976  -8.769  1.00 92.91           C
ATOM   1168  O   ALA A  91       5.784   6.996  -7.889  1.00 92.91           O
ATOM   1169  HA  ALA A  91       5.291   4.925  -9.291  1.00 92.91           H
ATOM   1170  CB  ALA A  91       5.575   6.098 -11.065  1.00 92.91           C
ATOM   1171 1HB  ALA A  91       5.514   5.226 -11.715  1.00 92.91           H
ATOM   1172 2HB  ALA A  91       5.109   6.952 -11.557  1.00 92.91           H
ATOM   1173 3HB  ALA A  91       6.621   6.324 -10.857  1.00 92.91           H
ATOM   1174  HN  ALA A  91       3.165   5.660 -10.973  1.00 92.91           H
ATOM   1175  N   ILE A  92       4.016   7.924  -8.951  1.00 91.74           N
ATOM   1176  CA  ILE A  92       3.958   9.083  -8.077  1.00 91.74           C
ATOM   1177  C   ILE A  92       3.606   8.630  -6.659  1.00 91.74           C
ATOM   1178  O   ILE A  92       4.226   9.068  -5.692  1.00 91.74           O
ATOM   1179  HA  ILE A  92       4.952   9.530  -8.060  1.00 91.74           H
ATOM   1180  CB  ILE A  92       2.999  10.132  -8.643  1.00 91.74           C
ATOM   1181  HB  ILE A  92       2.059   9.639  -8.888  1.00 91.74           H
ATOM   1182  CG1 ILE A  92       3.546  10.733  -9.940  1.00 91.74           C
ATOM   1183 1HG1 ILE A  92       4.396  11.378  -9.716  1.00 91.74           H
ATOM   1184 2HG1 ILE A  92       3.914   9.936 -10.587  1.00 91.74           H
ATOM   1185  CG2 ILE A  92       2.687  11.208  -7.601  1.00 91.74           C
ATOM   1186 1HG2 ILE A  92       2.224  10.746  -6.729  1.00 91.74           H
ATOM   1187 2HG2 ILE A  92       3.611  11.703  -7.302  1.00 91.74           H
ATOM   1188 3HG2 ILE A  92       2.003  11.941  -8.029  1.00 91.74           H
ATOM   1189  CD1 ILE A  92       2.468  11.535 -10.671  1.00 91.74           C
ATOM   1190 1HD1 ILE A  92       1.631  10.880 -10.914  1.00 91.74           H
ATOM   1191 2HD1 ILE A  92       2.121  12.345 -10.030  1.00 91.74           H
ATOM   1192 3HD1 ILE A  92       2.883  11.950 -11.589  1.00 91.74           H
ATOM   1193  HN  ILE A  92       3.331   7.908  -9.679  1.00 91.74           H
ATOM   1194  N   ALA A  93       2.612   7.757  -6.580  1.00 93.46           N
ATOM   1195  CA  ALA A  93       2.121   7.296  -5.293  1.00 93.46           C
ATOM   1196  C   ALA A  93       3.247   6.570  -4.553  1.00 93.46           C
ATOM   1197  O   ALA A  93       3.473   6.811  -3.368  1.00 93.46           O
ATOM   1198  HA  ALA A  93       1.826   8.173  -4.717  1.00 93.46           H
ATOM   1199  CB  ALA A  93       0.893   6.408  -5.503  1.00 93.46           C
ATOM   1200 1HB  ALA A  93       0.113   6.980  -6.005  1.00 93.46           H
ATOM   1201 2HB  ALA A  93       1.167   5.549  -6.116  1.00 93.46           H
ATOM   1202 3HB  ALA A  93       0.526   6.062  -4.536  1.00 93.46           H
ATOM   1203  HN  ALA A  93       2.146   7.368  -7.374  1.00 93.46           H
ATOM   1204  N   ASP A  94       3.923   5.695  -5.283  1.00 91.03           N
ATOM   1205  CA  ASP A  94       5.001   4.912  -4.704  1.00 91.03           C
ATOM   1206  C   ASP A  94       6.078   5.855  -4.164  1.00 91.03           C
ATOM   1207  O   ASP A  94       6.612   5.637  -3.078  1.00 91.03           O
ATOM   1208  HA  ASP A  94       4.535   4.319  -3.917  1.00 91.03           H
ATOM   1209  CB  ASP A  94       5.649   4.006  -5.753  1.00 91.03           C
ATOM   1210 1HB  ASP A  94       5.782   4.558  -6.683  1.00 91.03           H
ATOM   1211 2HB  ASP A  94       6.642   3.706  -5.416  1.00 91.03           H
ATOM   1212  CG  ASP A  94       4.794   2.764  -6.008  1.00 91.03           C
ATOM   1213  OD1 ASP A  94       4.071   2.369  -5.067  1.00 91.03           O
ATOM   1214  OD2 ASP A  94       4.881   2.237  -7.138  1.00 91.03           O
ATOM   1215  HN  ASP A  94       3.745   5.518  -6.251  1.00 91.03           H
ATOM   1216  N   LEU A  95       6.365   6.884  -4.949  1.00 91.14           N
ATOM   1217  CA  LEU A  95       7.424   7.817  -4.601  1.00 91.14           C
ATOM   1218  C   LEU A  95       7.059   8.534  -3.299  1.00 91.14           C
ATOM   1219  O   LEU A  95       7.910   8.724  -2.432  1.00 91.14           O
ATOM   1220  HA  LEU A  95       8.330   7.236  -4.433  1.00 91.14           H
ATOM   1221  CB  LEU A  95       7.705   8.767  -5.768  1.00 91.14           C
ATOM   1222 1HB  LEU A  95       7.836   8.171  -6.671  1.00 91.14           H
ATOM   1223 2HB  LEU A  95       6.825   9.391  -5.922  1.00 91.14           H
ATOM   1224  CG  LEU A  95       8.923   9.679  -5.611  1.00 91.14           C
ATOM   1225  HG  LEU A  95       8.830  10.212  -4.664  1.00 91.14           H
ATOM   1226  CD1 LEU A  95      10.215   8.863  -5.546  1.00 91.14           C
ATOM   1227 1HD1 LEU A  95      10.174   8.185  -4.693  1.00 91.14           H
ATOM   1228 2HD1 LEU A  95      10.327   8.286  -6.464  1.00 91.14           H
ATOM   1229 3HD1 LEU A  95      11.065   9.536  -5.434  1.00 91.14           H
ATOM   1230  CD2 LEU A  95       8.965  10.732  -6.720  1.00 91.14           C
ATOM   1231 1HD2 LEU A  95       9.022  10.237  -7.689  1.00 91.14           H
ATOM   1232 2HD2 LEU A  95       8.063  11.343  -6.676  1.00 91.14           H
ATOM   1233 3HD2 LEU A  95       9.840  11.368  -6.584  1.00 91.14           H
ATOM   1234  HN  LEU A  95       5.890   7.084  -5.806  1.00 91.14           H
ATOM   1235  N   LEU A  96       5.792   8.911  -3.204  1.00 87.82           N
ATOM   1236  CA  LEU A  96       5.313   9.636  -2.039  1.00 87.82           C
ATOM   1237  C   LEU A  96       5.500   8.769  -0.792  1.00 87.82           C
ATOM   1238  O   LEU A  96       5.896   9.267   0.260  1.00 87.82           O
ATOM   1239  HA  LEU A  96       5.929  10.529  -1.934  1.00 87.82           H
ATOM   1240  CB  LEU A  96       3.872  10.103  -2.254  1.00 87.82           C
ATOM   1241 1HB  LEU A  96       3.287   9.257  -2.616  1.00 87.82           H
ATOM   1242 2HB  LEU A  96       3.456  10.388  -1.288  1.00 87.82           H
ATOM   1243  CG  LEU A  96       3.683  11.271  -3.224  1.00 87.82           C
ATOM   1244  HG  LEU A  96       4.146  11.004  -4.174  1.00 87.82           H
ATOM   1245  CD1 LEU A  96       2.199  11.520  -3.499  1.00 87.82           C
ATOM   1246 1HD1 LEU A  96       1.755  10.626  -3.938  1.00 87.82           H
ATOM   1247 2HD1 LEU A  96       1.691  11.757  -2.564  1.00 87.82           H
ATOM   1248 3HD1 LEU A  96       2.093  12.355  -4.192  1.00 87.82           H
ATOM   1249  CD2 LEU A  96       4.391  12.528  -2.714  1.00 87.82           C
ATOM   1250 1HD2 LEU A  96       3.979  12.808  -1.745  1.00 87.82           H
ATOM   1251 2HD2 LEU A  96       5.457  12.328  -2.612  1.00 87.82           H
ATOM   1252 3HD2 LEU A  96       4.240  13.342  -3.423  1.00 87.82           H
ATOM   1253  HN  LEU A  96       5.101   8.730  -3.903  1.00 87.82           H
ATOM   1254  N   PHE A  97       5.205   7.487  -0.952  1.00 90.49           N
ATOM   1255  CA  PHE A  97       5.352   6.543   0.142  1.00 90.49           C
ATOM   1256  C   PHE A  97       6.814   6.432   0.578  1.00 90.49           C
ATOM   1257  O   PHE A  97       7.114   6.461   1.771  1.00 90.49           O
ATOM   1258  HA  PHE A  97       4.754   6.916   0.974  1.00 90.49           H
ATOM   1259  CB  PHE A  97       4.881   5.182  -0.375  1.00 90.49           C
ATOM   1260 1HB  PHE A  97       3.792   5.176  -0.413  1.00 90.49           H
ATOM   1261 2HB  PHE A  97       5.237   5.051  -1.397  1.00 90.49           H
ATOM   1262  CG  PHE A  97       5.355   3.998   0.471  1.00 90.49           C
ATOM   1263  CD1 PHE A  97       6.253   3.114  -0.041  1.00 90.49           C
ATOM   1264  HD1 PHE A  97       6.635   3.248  -1.052  1.00 90.49           H
ATOM   1265  CD2 PHE A  97       4.878   3.830   1.733  1.00 90.49           C
ATOM   1266  HD2 PHE A  97       4.158   4.538   2.142  1.00 90.49           H
ATOM   1267  CE1 PHE A  97       6.692   2.015   0.744  1.00 90.49           C
ATOM   1268  HE1 PHE A  97       7.412   1.306   0.334  1.00 90.49           H
ATOM   1269  CE2 PHE A  97       5.317   2.731   2.517  1.00 90.49           C
ATOM   1270  HE2 PHE A  97       4.935   2.596   3.529  1.00 90.49           H
ATOM   1271  CZ  PHE A  97       6.215   1.846   2.006  1.00 90.49           C
ATOM   1272  HZ  PHE A  97       6.552   1.003   2.609  1.00 90.49           H
ATOM   1273  HN  PHE A  97       4.872   7.093  -1.809  1.00 90.49           H
ATOM   1274  N   LEU A  98       7.686   6.309  -0.412  1.00 93.58           N
ATOM   1275  CA  LEU A  98       9.081   6.003  -0.147  1.00 93.58           C
ATOM   1276  C   LEU A  98       9.687   7.113   0.715  1.00 93.58           C
ATOM   1277  O   LEU A  98      10.556   6.854   1.546  1.00 93.58           O
ATOM   1278  HA  LEU A  98       9.110   5.072   0.419  1.00 93.58           H
ATOM   1279  CB  LEU A  98       9.835   5.760  -1.456  1.00 93.58           C
ATOM   1280 1HB  LEU A  98       9.632   6.594  -2.129  1.00 93.58           H
ATOM   1281 2HB  LEU A  98      10.904   5.774  -1.245  1.00 93.58           H
ATOM   1282  CG  LEU A  98       9.504   4.458  -2.188  1.00 93.58           C
ATOM   1283  HG  LEU A  98       8.421   4.336  -2.197  1.00 93.58           H
ATOM   1284  CD1 LEU A  98       9.964   4.517  -3.647  1.00 93.58           C
ATOM   1285 1HD1 LEU A  98       9.460   5.341  -4.153  1.00 93.58           H
ATOM   1286 2HD1 LEU A  98      11.042   4.675  -3.682  1.00 93.58           H
ATOM   1287 3HD1 LEU A  98       9.717   3.579  -4.144  1.00 93.58           H
ATOM   1288  CD2 LEU A  98      10.089   3.251  -1.452  1.00 93.58           C
ATOM   1289 1HD2 LEU A  98      11.173   3.353  -1.391  1.00 93.58           H
ATOM   1290 2HD2 LEU A  98       9.672   3.202  -0.446  1.00 93.58           H
ATOM   1291 3HD2 LEU A  98       9.840   2.339  -1.994  1.00 93.58           H
ATOM   1292  HN  LEU A  98       7.452   6.414  -1.379  1.00 93.58           H
ATOM   1293  N   VAL A  99       9.205   8.326   0.486  1.00 90.86           N
ATOM   1294  CA  VAL A  99       9.712   9.481   1.206  1.00 90.86           C
ATOM   1295  C   VAL A  99       9.445   9.302   2.702  1.00 90.86           C
ATOM   1296  O   VAL A  99      10.087   9.942   3.532  1.00 90.86           O
ATOM   1297  HA  VAL A  99      10.790   9.522   1.045  1.00 90.86           H
ATOM   1298  CB  VAL A  99       9.099  10.763   0.639  1.00 90.86           C
ATOM   1299  HB  VAL A  99       8.015  10.650   0.653  1.00 90.86           H
ATOM   1300  CG1 VAL A  99       9.458  11.972   1.505  1.00 90.86           C
ATOM   1301 1HG1 VAL A  99       9.078  11.821   2.515  1.00 90.86           H
ATOM   1302 2HG1 VAL A  99      10.541  12.088   1.536  1.00 90.86           H
ATOM   1303 3HG1 VAL A  99       9.009  12.869   1.079  1.00 90.86           H
ATOM   1304  CG2 VAL A  99       9.529  10.980  -0.813  1.00 90.86           C
ATOM   1305 1HG2 VAL A  99      10.615  11.061  -0.862  1.00 90.86           H
ATOM   1306 2HG2 VAL A  99       9.201  10.137  -1.420  1.00 90.86           H
ATOM   1307 3HG2 VAL A  99       9.079  11.898  -1.192  1.00 90.86           H
ATOM   1308  HN  VAL A  99       8.483   8.525  -0.176  1.00 90.86           H
ATOM   1309  N   THR A 100       8.495   8.427   3.000  1.00 90.71           N
ATOM   1310  CA  THR A 100       8.105   8.187   4.379  1.00 90.71           C
ATOM   1311  C   THR A 100       9.071   7.206   5.045  1.00 90.71           C
ATOM   1312  O   THR A 100       9.206   7.195   6.267  1.00 90.71           O
ATOM   1313  HA  THR A 100       8.177   9.128   4.925  1.00 90.71           H
ATOM   1314  CB  THR A 100       6.652   7.706   4.382  1.00 90.71           C
ATOM   1315  HB  THR A 100       6.220   7.781   5.380  1.00 90.71           H
ATOM   1316  OG1 THR A 100       6.722   6.390   3.839  1.00 90.71           O
ATOM   1317  HG1 THR A 100       7.516   6.310   3.237  1.00 90.71           H
ATOM   1318  CG2 THR A 100       5.779   8.474   3.388  1.00 90.71           C
ATOM   1319 1HG2 THR A 100       6.174   8.343   2.381  1.00 90.71           H
ATOM   1320 2HG2 THR A 100       5.782   9.533   3.644  1.00 90.71           H
ATOM   1321 3HG2 THR A 100       4.759   8.093   3.431  1.00 90.71           H
ATOM   1322  HN  THR A 100       7.998   7.888   2.320  1.00 90.71           H
ATOM   1323  N   LEU A 101       9.719   6.406   4.211  1.00 93.13           N
ATOM   1324  CA  LEU A 101      10.474   5.266   4.702  1.00 93.13           C
ATOM   1325  C   LEU A 101      11.624   5.762   5.582  1.00 93.13           C
ATOM   1326  O   LEU A 101      11.917   5.170   6.619  1.00 93.13           O
ATOM   1327  HA  LEU A 101       9.801   4.669   5.318  1.00 93.13           H
ATOM   1328  CB  LEU A 101      10.927   4.381   3.539  1.00 93.13           C
ATOM   1329 1HB  LEU A 101      11.385   5.017   2.781  1.00 93.13           H
ATOM   1330 2HB  LEU A 101      11.705   3.708   3.902  1.00 93.13           H
ATOM   1331  CG  LEU A 101       9.837   3.542   2.870  1.00 93.13           C
ATOM   1332  HG  LEU A 101       9.112   4.221   2.419  1.00 93.13           H
ATOM   1333  CD1 LEU A 101      10.417   2.686   1.743  1.00 93.13           C
ATOM   1334 1HD1 LEU A 101      10.870   3.334   0.992  1.00 93.13           H
ATOM   1335 2HD1 LEU A 101      11.174   2.016   2.149  1.00 93.13           H
ATOM   1336 3HD1 LEU A 101       9.621   2.100   1.284  1.00 93.13           H
ATOM   1337  CD2 LEU A 101       9.084   2.698   3.901  1.00 93.13           C
ATOM   1338 1HD2 LEU A 101       9.783   2.028   4.402  1.00 93.13           H
ATOM   1339 2HD2 LEU A 101       8.619   3.354   4.637  1.00 93.13           H
ATOM   1340 3HD2 LEU A 101       8.315   2.112   3.399  1.00 93.13           H
ATOM   1341  HN  LEU A 101       9.734   6.526   3.218  1.00 93.13           H
ATOM   1342  N   PRO A 102      12.294   6.852   5.185  1.00 95.04           N
ATOM   1343  CA  PRO A 102      13.417   7.374   5.968  1.00 95.04           C
ATOM   1344  C   PRO A 102      13.047   7.605   7.424  1.00 95.04           C
ATOM   1345  O   PRO A 102      13.818   7.272   8.323  1.00 95.04           O
ATOM   1346  HA  PRO A 102      14.228   6.646   5.991  1.00 95.04           H
ATOM   1347  CB  PRO A 102      13.776   8.682   5.259  1.00 95.04           C
ATOM   1348 1HB  PRO A 102      13.249   9.532   5.694  1.00 95.04           H
ATOM   1349 2HB  PRO A 102      14.842   8.898   5.331  1.00 95.04           H
ATOM   1350  CG  PRO A 102      13.348   8.432   3.818  1.00 95.04           C
ATOM   1351 1HG  PRO A 102      13.208   9.363   3.270  1.00 95.04           H
ATOM   1352 2HG  PRO A 102      14.096   7.861   3.267  1.00 95.04           H
ATOM   1353  CD  PRO A 102      12.047   7.663   3.979  1.00 95.04           C
ATOM   1354 1HD  PRO A 102      11.196   8.331   4.113  1.00 95.04           H
ATOM   1355 2HD  PRO A 102      11.830   7.047   3.106  1.00 95.04           H
ATOM   1356  N   PHE A 103      11.867   8.173   7.619  1.00 93.72           N
ATOM   1357  CA  PHE A 103      11.406   8.502   8.957  1.00 93.72           C
ATOM   1358  C   PHE A 103      11.138   7.235   9.771  1.00 93.72           C
ATOM   1359  O   PHE A 103      11.473   7.170  10.953  1.00 93.72           O
ATOM   1360  HA  PHE A 103      12.195   9.081   9.437  1.00 93.72           H
ATOM   1361  CB  PHE A 103      10.098   9.281   8.801  1.00 93.72           C
ATOM   1362 1HB  PHE A 103       9.393   8.676   8.230  1.00 93.72           H
ATOM   1363 2HB  PHE A 103       9.659   9.435   9.787  1.00 93.72           H
ATOM   1364  CG  PHE A 103      10.260  10.637   8.113  1.00 93.72           C
ATOM   1365  CD1 PHE A 103      10.548  11.744   8.850  1.00 93.72           C
ATOM   1366  HD1 PHE A 103      10.664  11.664   9.931  1.00 93.72           H
ATOM   1367  CD2 PHE A 103      10.115  10.737   6.764  1.00 93.72           C
ATOM   1368  HD2 PHE A 103       9.884   9.851   6.174  1.00 93.72           H
ATOM   1369  CE1 PHE A 103      10.697  13.003   8.211  1.00 93.72           C
ATOM   1370  HE1 PHE A 103      10.928  13.890   8.801  1.00 93.72           H
ATOM   1371  CE2 PHE A 103      10.265  11.997   6.125  1.00 93.72           C
ATOM   1372  HE2 PHE A 103      10.149  12.077   5.045  1.00 93.72           H
ATOM   1373  CZ  PHE A 103      10.553  13.103   6.862  1.00 93.72           C
ATOM   1374  HZ  PHE A 103      10.668  14.069   6.372  1.00 93.72           H
ATOM   1375  HN  PHE A 103      11.231   8.408   6.883  1.00 93.72           H
ATOM   1376  N   TRP A 104      10.535   6.260   9.107  1.00 87.25           N
ATOM   1377  CA  TRP A 104      10.191   5.009   9.763  1.00 87.25           C
ATOM   1378  C   TRP A 104      11.493   4.293  10.127  1.00 87.25           C
ATOM   1379  O   TRP A 104      11.567   3.614  11.150  1.00 87.25           O
ATOM   1380  HA  TRP A 104       9.632   5.250  10.667  1.00 87.25           H
ATOM   1381  CB  TRP A 104       9.270   4.164   8.881  1.00 87.25           C
ATOM   1382 1HB  TRP A 104       9.714   4.072   7.891  1.00 87.25           H
ATOM   1383 2HB  TRP A 104       9.208   3.158   9.297  1.00 87.25           H
ATOM   1384  CG  TRP A 104       7.855   4.728   8.739  1.00 87.25           C
ATOM   1385  CD1 TRP A 104       7.194   5.024   7.612  1.00 87.25           C
ATOM   1386  HD1 TRP A 104       7.602   4.893   6.609  1.00 87.25           H
ATOM   1387  CD2 TRP A 104       6.947   5.054   9.813  1.00 87.25           C
ATOM   1388  NE1 TRP A 104       5.932   5.515   7.879  1.00 87.25           N
ATOM   1389  HE1 TRP A 104       5.254   5.804   7.203  1.00 87.25           H
ATOM   1390  CE2 TRP A 104       5.777   5.534   9.260  1.00 87.25           C
ATOM   1391  CE3 TRP A 104       7.109   4.947  11.205  1.00 87.25           C
ATOM   1392  HE3 TRP A 104       8.023   4.572  11.666  1.00 87.25           H
ATOM   1393  CZ2 TRP A 104       4.680   5.945  10.026  1.00 87.25           C
ATOM   1394  HZ2 TRP A 104       3.766   6.321   9.565  1.00 87.25           H
ATOM   1395  CZ3 TRP A 104       6.003   5.362  11.957  1.00 87.25           C
ATOM   1396  HZ3 TRP A 104       6.076   5.300  13.042  1.00 87.25           H
ATOM   1397  CH2 TRP A 104       4.819   5.848  11.415  1.00 87.25           C
ATOM   1398  HH2 TRP A 104       4.002   6.151  12.070  1.00 87.25           H
ATOM   1399  HN  TRP A 104      10.283   6.314   8.141  1.00 87.25           H
ATOM   1400  N   ALA A 105      12.487   4.467   9.269  1.00 95.38           N
ATOM   1401  CA  ALA A 105      13.778   3.834   9.480  1.00 95.38           C
ATOM   1402  C   ALA A 105      14.389   4.353  10.783  1.00 95.38           C
ATOM   1403  O   ALA A 105      14.866   3.570  11.603  1.00 95.38           O
ATOM   1404  HA  ALA A 105      13.610   2.761   9.569  1.00 95.38           H
ATOM   1405  CB  ALA A 105      14.678   4.094   8.270  1.00 95.38           C
ATOM   1406 1HB  ALA A 105      14.213   3.680   7.375  1.00 95.38           H
ATOM   1407 2HB  ALA A 105      14.817   5.168   8.145  1.00 95.38           H
ATOM   1408 3HB  ALA A 105      15.646   3.619   8.429  1.00 95.38           H
ATOM   1409  HN  ALA A 105      12.422   5.029   8.444  1.00 95.38           H
ATOM   1410  N   ILE A 106      14.353   5.669  10.934  1.00 92.28           N
ATOM   1411  CA  ILE A 106      14.917   6.303  12.113  1.00 92.28           C
ATOM   1412  C   ILE A 106      14.116   5.878  13.346  1.00 92.28           C
ATOM   1413  O   ILE A 106      14.693   5.544  14.380  1.00 92.28           O
ATOM   1414  HA  ILE A 106      15.938   5.939  12.223  1.00 92.28           H
ATOM   1415  CB  ILE A 106      14.994   7.819  11.922  1.00 92.28           C
ATOM   1416  HB  ILE A 106      14.021   8.169  11.577  1.00 92.28           H
ATOM   1417  CG1 ILE A 106      16.015   8.183  10.842  1.00 92.28           C
ATOM   1418 1HG1 ILE A 106      17.024   8.052  11.232  1.00 92.28           H
ATOM   1419 2HG1 ILE A 106      15.910   7.507   9.994  1.00 92.28           H
ATOM   1420  CG2 ILE A 106      15.285   8.525  13.248  1.00 92.28           C
ATOM   1421 1HG2 ILE A 106      14.490   8.302  13.960  1.00 92.28           H
ATOM   1422 2HG2 ILE A 106      16.237   8.173  13.645  1.00 92.28           H
ATOM   1423 3HG2 ILE A 106      15.335   9.601  13.083  1.00 92.28           H
ATOM   1424  CD1 ILE A 106      15.826   9.628  10.375  1.00 92.28           C
ATOM   1425 1HD1 ILE A 106      14.824   9.749   9.963  1.00 92.28           H
ATOM   1426 2HD1 ILE A 106      15.955  10.303  11.221  1.00 92.28           H
ATOM   1427 3HD1 ILE A 106      16.564   9.861   9.607  1.00 92.28           H
ATOM   1428  HN  ILE A 106      13.950   6.297  10.268  1.00 92.28           H
ATOM   1429  N   ALA A 107      12.800   5.907  13.196  1.00 93.36           N
ATOM   1430  CA  ALA A 107      11.914   5.614  14.310  1.00 93.36           C
ATOM   1431  C   ALA A 107      12.142   4.173  14.773  1.00 93.36           C
ATOM   1432  O   ALA A 107      12.081   3.884  15.966  1.00 93.36           O
ATOM   1433  HA  ALA A 107      12.168   6.292  15.124  1.00 93.36           H
ATOM   1434  CB  ALA A 107      10.465   5.868  13.889  1.00 93.36           C
ATOM   1435 1HB  ALA A 107      10.349   6.912  13.598  1.00 93.36           H
ATOM   1436 2HB  ALA A 107      10.213   5.225  13.046  1.00 93.36           H
ATOM   1437 3HB  ALA A 107       9.800   5.648  14.725  1.00 93.36           H
ATOM   1438  HN  ALA A 107      12.340   6.124  12.336  1.00 93.36           H
ATOM   1439  N   ALA A 108      12.401   3.308  13.803  1.00 92.76           N
ATOM   1440  CA  ALA A 108      12.593   1.897  14.091  1.00 92.76           C
ATOM   1441  C   ALA A 108      13.966   1.696  14.738  1.00 92.76           C
ATOM   1442  O   ALA A 108      14.141   0.802  15.565  1.00 92.76           O
ATOM   1443  HA  ALA A 108      11.821   1.594  14.798  1.00 92.76           H
ATOM   1444  CB  ALA A 108      12.431   1.086  12.804  1.00 92.76           C
ATOM   1445 1HB  ALA A 108      11.430   1.241  12.401  1.00 92.76           H
ATOM   1446 2HB  ALA A 108      13.171   1.412  12.073  1.00 92.76           H
ATOM   1447 3HB  ALA A 108      12.576   0.027  13.021  1.00 92.76           H
ATOM   1448  HN  ALA A 108      12.479   3.557  12.838  1.00 92.76           H
ATOM   1449  N   ALA A 109      14.903   2.541  14.336  1.00 91.51           N
ATOM   1450  CA  ALA A 109      16.282   2.391  14.770  1.00 91.51           C
ATOM   1451  C   ALA A 109      16.381   2.719  16.261  1.00 91.51           C
ATOM   1452  O   ALA A 109      17.164   2.106  16.985  1.00 91.51           O
ATOM   1453  HA  ALA A 109      16.567   1.351  14.616  1.00 91.51           H
ATOM   1454  CB  ALA A 109      17.186   3.282  13.916  1.00 91.51           C
ATOM   1455 1HB  ALA A 109      17.101   2.989  12.869  1.00 91.51           H
ATOM   1456 2HB  ALA A 109      16.881   4.322  14.027  1.00 91.51           H
ATOM   1457 3HB  ALA A 109      18.220   3.169  14.242  1.00 91.51           H
ATOM   1458  HN  ALA A 109      14.734   3.315  13.726  1.00 91.51           H
ATOM   1459  N   ASP A 110      15.576   3.687  16.676  1.00 82.75           N
ATOM   1460  CA  ASP A 110      15.686   4.226  18.021  1.00 82.75           C
ATOM   1461  C   ASP A 110      14.300   4.654  18.509  1.00 82.75           C
ATOM   1462  O   ASP A 110      13.572   3.858  19.099  1.00 82.75           O
ATOM   1463  HA  ASP A 110      16.107   3.418  18.620  1.00 82.75           H
ATOM   1464  CB  ASP A 110      16.598   5.454  18.049  1.00 82.75           C
ATOM   1465 1HB  ASP A 110      17.549   5.216  17.573  1.00 82.75           H
ATOM   1466 2HB  ASP A 110      16.145   6.261  17.473  1.00 82.75           H
ATOM   1467  CG  ASP A 110      16.843   5.921  19.485  1.00 82.75           C
ATOM   1468  OD1 ASP A 110      16.455   5.166  20.402  1.00 82.75           O
ATOM   1469  OD2 ASP A 110      17.414   7.023  19.634  1.00 82.75           O
ATOM   1470  HN  ASP A 110      14.861   4.100  16.112  1.00 82.75           H
ATOM   1471  N   GLN A 111      13.978   5.912  18.244  1.00 86.22           N
ATOM   1472  CA  GLN A 111      12.695   6.457  18.653  1.00 86.22           C
ATOM   1473  C   GLN A 111      12.245   7.547  17.677  1.00 86.22           C
ATOM   1474  O   GLN A 111      13.014   7.967  16.813  1.00 86.22           O
ATOM   1475  HA  GLN A 111      11.999   5.619  18.617  1.00 86.22           H
ATOM   1476  CB  GLN A 111      12.759   6.996  20.083  1.00 86.22           C
ATOM   1477 1HB  GLN A 111      11.793   7.418  20.360  1.00 86.22           H
ATOM   1478 2HB  GLN A 111      12.959   6.178  20.775  1.00 86.22           H
ATOM   1479  CG  GLN A 111      13.846   8.064  20.219  1.00 86.22           C
ATOM   1480 1HG  GLN A 111      14.817   7.631  19.980  1.00 86.22           H
ATOM   1481 2HG  GLN A 111      13.667   8.863  19.500  1.00 86.22           H
ATOM   1482  CD  GLN A 111      13.873   8.641  21.636  1.00 86.22           C
ATOM   1483  OE1 GLN A 111      12.917   8.553  22.388  1.00 86.22           O
ATOM   1484  NE2 GLN A 111      15.020   9.235  21.956  1.00 86.22           N
ATOM   1485 1HE2 GLN A 111      15.766   9.273  21.291  1.00 86.22           H
ATOM   1486 2HE2 GLN A 111      15.135   9.644  22.861  1.00 86.22           H
ATOM   1487  HN  GLN A 111      14.574   6.552  17.760  1.00 86.22           H
ATOM   1488  N   TRP A 112      11.002   7.973  17.846  1.00 91.36           N
ATOM   1489  CA  TRP A 112      10.467   9.058  17.042  1.00 91.36           C
ATOM   1490  C   TRP A 112      11.103  10.363  17.526  1.00 91.36           C
ATOM   1491  O   TRP A 112      10.856  10.798  18.650  1.00 91.36           O
ATOM   1492  HA  TRP A 112      10.743   8.872  16.004  1.00 91.36           H
ATOM   1493  CB  TRP A 112       8.938   9.081  17.100  1.00 91.36           C
ATOM   1494 1HB  TRP A 112       8.560   8.093  16.834  1.00 91.36           H
ATOM   1495 2HB  TRP A 112       8.626   9.276  18.125  1.00 91.36           H
ATOM   1496  CG  TRP A 112       8.296  10.121  16.179  1.00 91.36           C
ATOM   1497  CD1 TRP A 112       7.859  11.347  16.498  1.00 91.36           C
ATOM   1498  HD1 TRP A 112       7.909  11.775  17.499  1.00 91.36           H
ATOM   1499  CD2 TRP A 112       8.035   9.975  14.767  1.00 91.36           C
ATOM   1500  NE1 TRP A 112       7.338  11.999  15.399  1.00 91.36           N
ATOM   1501  HE1 TRP A 112       6.951  12.921  15.387  1.00 91.36           H
ATOM   1502  CE2 TRP A 112       7.448  11.138  14.314  1.00 91.36           C
ATOM   1503  CE3 TRP A 112       8.287   8.896  13.902  1.00 91.36           C
ATOM   1504  HE3 TRP A 112       8.750   7.967  14.236  1.00 91.36           H
ATOM   1505  CZ2 TRP A 112       7.063  11.334  12.982  1.00 91.36           C
ATOM   1506  HZ2 TRP A 112       6.601  12.263  12.648  1.00 91.36           H
ATOM   1507  CZ3 TRP A 112       7.897   9.107  12.574  1.00 91.36           C
ATOM   1508  HZ3 TRP A 112       8.069   8.301  11.861  1.00 91.36           H
ATOM   1509  CH2 TRP A 112       7.304  10.272  12.102  1.00 91.36           C
ATOM   1510  HH2 TRP A 112       7.029  10.359  11.051  1.00 91.36           H
ATOM   1511  HN  TRP A 112      10.367   7.590  18.517  1.00 91.36           H
ATOM   1512  N   LYS A 113      11.908  10.951  16.654  1.00 83.71           N
ATOM   1513  CA  LYS A 113      12.717  12.096  17.035  1.00 83.71           C
ATOM   1514  C   LYS A 113      12.102  13.368  16.447  1.00 83.71           C
ATOM   1515  O   LYS A 113      12.710  14.436  16.498  1.00 83.71           O
ATOM   1516  HA  LYS A 113      12.687  12.169  18.123  1.00 83.71           H
ATOM   1517  CB  LYS A 113      14.178  11.878  16.636  1.00 83.71           C
ATOM   1518 1HB  LYS A 113      14.248  11.751  15.556  1.00 83.71           H
ATOM   1519 2HB  LYS A 113      14.764  12.760  16.892  1.00 83.71           H
ATOM   1520  CG  LYS A 113      14.760  10.650  17.338  1.00 83.71           C
ATOM   1521 1HG  LYS A 113      14.598  10.730  18.413  1.00 83.71           H
ATOM   1522 2HG  LYS A 113      14.239   9.753  17.003  1.00 83.71           H
ATOM   1523  CD  LYS A 113      16.257  10.513  17.052  1.00 83.71           C
ATOM   1524 1HD  LYS A 113      16.418  10.410  15.979  1.00 83.71           H
ATOM   1525 2HD  LYS A 113      16.775  11.419  17.366  1.00 83.71           H
ATOM   1526  CE  LYS A 113      16.847   9.304  17.781  1.00 83.71           C
ATOM   1527 1HE  LYS A 113      16.661   9.391  18.851  1.00 83.71           H
ATOM   1528 2HE  LYS A 113      16.352   8.393  17.444  1.00 83.71           H
ATOM   1529  NZ  LYS A 113      18.302   9.206  17.529  1.00 83.71           N
ATOM   1530 1HZ  LYS A 113      18.677   8.404  18.024  1.00 83.71           H
ATOM   1531 2HZ  LYS A 113      18.467   9.097  16.535  1.00 83.71           H
ATOM   1532 3HZ  LYS A 113      18.759  10.050  17.858  1.00 83.71           H
ATOM   1533  HN  LYS A 113      12.013  10.657  15.704  1.00 83.71           H
ATOM   1534  N   PHE A 114      10.904  13.211  15.903  1.00 89.47           N
ATOM   1535  CA  PHE A 114      10.275  14.286  15.155  1.00 89.47           C
ATOM   1536  C   PHE A 114       9.052  14.828  15.898  1.00 89.47           C
ATOM   1537  O   PHE A 114       8.612  14.243  16.886  1.00 89.47           O
ATOM   1538  HA  PHE A 114      11.014  15.080  15.047  1.00 89.47           H
ATOM   1539  CB  PHE A 114       9.824  13.696  13.818  1.00 89.47           C
ATOM   1540 1HB  PHE A 114       9.015  12.988  13.998  1.00 89.47           H
ATOM   1541 2HB  PHE A 114       9.416  14.495  13.199  1.00 89.47           H
ATOM   1542  CG  PHE A 114      10.938  12.989  13.042  1.00 89.47           C
ATOM   1543  CD1 PHE A 114      11.862  13.719  12.363  1.00 89.47           C
ATOM   1544  HD1 PHE A 114      11.810  14.808  12.370  1.00 89.47           H
ATOM   1545  CD2 PHE A 114      11.003  11.631  13.033  1.00 89.47           C
ATOM   1546  HD2 PHE A 114      10.262  11.046  13.578  1.00 89.47           H
ATOM   1547  CE1 PHE A 114      12.896  13.063  11.643  1.00 89.47           C
ATOM   1548  HE1 PHE A 114      13.637  13.648  11.098  1.00 89.47           H
ATOM   1549  CE2 PHE A 114      12.037  10.974  12.314  1.00 89.47           C
ATOM   1550  HE2 PHE A 114      12.089   9.886  12.306  1.00 89.47           H
ATOM   1551  CZ  PHE A 114      12.961  11.704  11.634  1.00 89.47           C
ATOM   1552  HZ  PHE A 114      13.755  11.200  11.082  1.00 89.47           H
ATOM   1553  HN  PHE A 114      10.367  12.370  15.967  1.00 89.47           H
ATOM   1554  N   GLN A 115       8.538  15.940  15.394  1.00 82.21           N
ATOM   1555  CA  GLN A 115       7.393  16.584  16.014  1.00 82.21           C
ATOM   1556  C   GLN A 115       6.120  15.783  15.739  1.00 82.21           C
ATOM   1557  O   GLN A 115       6.092  14.945  14.838  1.00 82.21           O
ATOM   1558  HA  GLN A 115       7.606  16.585  17.083  1.00 82.21           H
ATOM   1559  CB  GLN A 115       7.248  18.029  15.531  1.00 82.21           C
ATOM   1560 1HB  GLN A 115       7.173  18.046  14.444  1.00 82.21           H
ATOM   1561 2HB  GLN A 115       6.324  18.456  15.921  1.00 82.21           H
ATOM   1562  CG  GLN A 115       8.438  18.879  15.979  1.00 82.21           C
ATOM   1563 1HG  GLN A 115       8.551  18.812  17.061  1.00 82.21           H
ATOM   1564 2HG  GLN A 115       9.355  18.489  15.539  1.00 82.21           H
ATOM   1565  CD  GLN A 115       8.252  20.342  15.570  1.00 82.21           C
ATOM   1566  OE1 GLN A 115       7.311  20.707  14.885  1.00 82.21           O
ATOM   1567  NE2 GLN A 115       9.199  21.156  16.028  1.00 82.21           N
ATOM   1568 1HE2 GLN A 115       9.944  20.793  16.586  1.00 82.21           H
ATOM   1569 2HE2 GLN A 115       9.164  22.133  15.814  1.00 82.21           H
ATOM   1570  HN  GLN A 115       8.891  16.399  14.578  1.00 82.21           H
ATOM   1571  N   THR A 116       5.096  16.069  16.530  1.00 88.55           N
ATOM   1572  CA  THR A 116       3.821  15.389  16.378  1.00 88.55           C
ATOM   1573  C   THR A 116       3.263  15.609  14.971  1.00 88.55           C
ATOM   1574  O   THR A 116       2.681  14.700  14.381  1.00 88.55           O
ATOM   1575  HA  THR A 116       3.986  14.318  16.493  1.00 88.55           H
ATOM   1576  CB  THR A 116       2.887  15.883  17.485  1.00 88.55           C
ATOM   1577  HB  THR A 116       2.551  16.901  17.286  1.00 88.55           H
ATOM   1578  OG1 THR A 116       3.643  15.709  18.681  1.00 88.55           O
ATOM   1579  HG1 THR A 116       3.238  16.243  19.423  1.00 88.55           H
ATOM   1580  CG2 THR A 116       1.672  14.973  17.676  1.00 88.55           C
ATOM   1581 1HG2 THR A 116       2.007  13.971  17.943  1.00 88.55           H
ATOM   1582 2HG2 THR A 116       1.101  14.931  16.749  1.00 88.55           H
ATOM   1583 3HG2 THR A 116       1.043  15.370  18.473  1.00 88.55           H
ATOM   1584  HN  THR A 116       5.128  16.749  17.262  1.00 88.55           H
ATOM   1585  N   PHE A 117       3.461  16.821  14.473  1.00 91.38           N
ATOM   1586  CA  PHE A 117       2.973  17.176  13.151  1.00 91.38           C
ATOM   1587  C   PHE A 117       3.494  16.200  12.094  1.00 91.38           C
ATOM   1588  O   PHE A 117       2.733  15.730  11.249  1.00 91.38           O
ATOM   1589  HA  PHE A 117       1.885  17.126  13.184  1.00 91.38           H
ATOM   1590  CB  PHE A 117       3.503  18.577  12.840  1.00 91.38           C
ATOM   1591 1HB  PHE A 117       3.125  19.272  13.589  1.00 91.38           H
ATOM   1592 2HB  PHE A 117       4.590  18.572  12.930  1.00 91.38           H
ATOM   1593  CG  PHE A 117       3.124  19.091  11.449  1.00 91.38           C
ATOM   1594  CD1 PHE A 117       4.060  19.138  10.463  1.00 91.38           C
ATOM   1595  HD1 PHE A 117       5.080  18.810  10.664  1.00 91.38           H
ATOM   1596  CD2 PHE A 117       1.852  19.501  11.200  1.00 91.38           C
ATOM   1597  HD2 PHE A 117       1.102  19.463  11.990  1.00 91.38           H
ATOM   1598  CE1 PHE A 117       3.708  19.615   9.173  1.00 91.38           C
ATOM   1599  HE1 PHE A 117       4.458  19.653   8.383  1.00 91.38           H
ATOM   1600  CE2 PHE A 117       1.500  19.978   9.909  1.00 91.38           C
ATOM   1601  HE2 PHE A 117       0.480  20.306   9.709  1.00 91.38           H
ATOM   1602  CZ  PHE A 117       2.436  20.025   8.923  1.00 91.38           C
ATOM   1603  HZ  PHE A 117       2.165  20.391   7.933  1.00 91.38           H
ATOM   1604  HN  PHE A 117       3.944  17.551  14.955  1.00 91.38           H
ATOM   1605  N   MET A 118       4.788  15.924  12.175  1.00 89.02           N
ATOM   1606  CA  MET A 118       5.422  15.025  11.226  1.00 89.02           C
ATOM   1607  C   MET A 118       4.860  13.608  11.353  1.00 89.02           C
ATOM   1608  O   MET A 118       4.781  12.877  10.367  1.00 89.02           O
ATOM   1609  HA  MET A 118       5.191  15.428  10.240  1.00 89.02           H
ATOM   1610  CB  MET A 118       6.931  15.000  11.477  1.00 89.02           C
ATOM   1611 1HB  MET A 118       7.125  14.827  12.536  1.00 89.02           H
ATOM   1612 2HB  MET A 118       7.381  14.171  10.931  1.00 89.02           H
ATOM   1613  CG  MET A 118       7.581  16.316  11.042  1.00 89.02           C
ATOM   1614 1HG  MET A 118       7.230  17.131  11.676  1.00 89.02           H
ATOM   1615 2HG  MET A 118       8.662  16.256  11.169  1.00 89.02           H
ATOM   1616  SD  MET A 118       7.186  16.657   9.336  1.00 89.02           S
ATOM   1617  CE  MET A 118       7.980  15.265   8.549  1.00 89.02           C
ATOM   1618 1HE  MET A 118       9.047  15.283   8.769  1.00 89.02           H
ATOM   1619 2HE  MET A 118       7.547  14.338   8.928  1.00 89.02           H
ATOM   1620 3HE  MET A 118       7.830  15.322   7.471  1.00 89.02           H
ATOM   1621  HN  MET A 118       5.397  16.303  12.871  1.00 89.02           H
ATOM   1622  N   CYS A 119       4.483  13.263  12.576  1.00 94.15           N
ATOM   1623  CA  CYS A 119       3.868  11.972  12.832  1.00 94.15           C
ATOM   1624  C   CYS A 119       2.562  11.896  12.038  1.00 94.15           C
ATOM   1625  O   CYS A 119       2.302  10.904  11.358  1.00 94.15           O
ATOM   1626  HA  CYS A 119       4.573  11.215  12.491  1.00 94.15           H
ATOM   1627  CB  CYS A 119       3.640  11.741  14.328  1.00 94.15           C
ATOM   1628 1HB  CYS A 119       4.596  11.722  14.851  1.00 94.15           H
ATOM   1629 2HB  CYS A 119       3.063  12.565  14.748  1.00 94.15           H
ATOM   1630  SG  CYS A 119       2.754  10.162  14.589  1.00 94.15           S
ATOM   1631  HN  CYS A 119       4.593  13.846  13.380  1.00 94.15           H
ATOM   1632  N   LYS A 120       1.776  12.957  12.150  1.00 91.97           N
ATOM   1633  CA  LYS A 120       0.497  13.016  11.463  1.00 91.97           C
ATOM   1634  C   LYS A 120       0.725  12.885   9.956  1.00 91.97           C
ATOM   1635  O   LYS A 120       0.050  12.103   9.288  1.00 91.97           O
ATOM   1636  HA  LYS A 120      -0.093  12.163  11.798  1.00 91.97           H
ATOM   1637  CB  LYS A 120      -0.267  14.280  11.862  1.00 91.97           C
ATOM   1638 1HB  LYS A 120       0.378  15.151  11.747  1.00 91.97           H
ATOM   1639 2HB  LYS A 120      -1.116  14.422  11.193  1.00 91.97           H
ATOM   1640  CG  LYS A 120      -0.760  14.190  13.308  1.00 91.97           C
ATOM   1641 1HG  LYS A 120      -1.465  13.364  13.404  1.00 91.97           H
ATOM   1642 2HG  LYS A 120       0.079  13.971  13.968  1.00 91.97           H
ATOM   1643  CD  LYS A 120      -1.431  15.494  13.741  1.00 91.97           C
ATOM   1644 1HD  LYS A 120      -0.718  16.316  13.668  1.00 91.97           H
ATOM   1645 2HD  LYS A 120      -2.254  15.726  13.064  1.00 91.97           H
ATOM   1646  CE  LYS A 120      -1.956  15.392  15.174  1.00 91.97           C
ATOM   1647 1HE  LYS A 120      -1.254  14.822  15.784  1.00 91.97           H
ATOM   1648 2HE  LYS A 120      -2.026  16.387  15.614  1.00 91.97           H
ATOM   1649  NZ  LYS A 120      -3.284  14.739  15.195  1.00 91.97           N
ATOM   1650 1HZ  LYS A 120      -3.720  14.889  16.097  1.00 91.97           H
ATOM   1651 2HZ  LYS A 120      -3.867  15.137  14.467  1.00 91.97           H
ATOM   1652 3HZ  LYS A 120      -3.174  13.744  15.034  1.00 91.97           H
ATOM   1653  HN  LYS A 120       2.000  13.764  12.696  1.00 91.97           H
ATOM   1654  N   VAL A 121       1.679  13.662   9.465  1.00 93.51           N
ATOM   1655  CA  VAL A 121       1.931  13.725   8.035  1.00 93.51           C
ATOM   1656  C   VAL A 121       2.363  12.345   7.536  1.00 93.51           C
ATOM   1657  O   VAL A 121       1.824  11.839   6.554  1.00 93.51           O
ATOM   1658  HA  VAL A 121       0.995  13.997   7.548  1.00 93.51           H
ATOM   1659  CB  VAL A 121       2.958  14.818   7.732  1.00 93.51           C
ATOM   1660  HB  VAL A 121       3.827  14.648   8.368  1.00 93.51           H
ATOM   1661  CG1 VAL A 121       3.420  14.748   6.275  1.00 93.51           C
ATOM   1662 1HG1 VAL A 121       3.877  13.777   6.086  1.00 93.51           H
ATOM   1663 2HG1 VAL A 121       2.562  14.881   5.615  1.00 93.51           H
ATOM   1664 3HG1 VAL A 121       4.149  15.536   6.087  1.00 93.51           H
ATOM   1665  CG2 VAL A 121       2.398  16.203   8.064  1.00 93.51           C
ATOM   1666 1HG2 VAL A 121       1.505  16.387   7.466  1.00 93.51           H
ATOM   1667 2HG2 VAL A 121       2.142  16.248   9.122  1.00 93.51           H
ATOM   1668 3HG2 VAL A 121       3.148  16.962   7.839  1.00 93.51           H
ATOM   1669  HN  VAL A 121       2.273  14.241  10.024  1.00 93.51           H
ATOM   1670  N   VAL A 122       3.333  11.775   8.237  1.00 92.63           N
ATOM   1671  CA  VAL A 122       3.978  10.559   7.770  1.00 92.63           C
ATOM   1672  C   VAL A 122       2.953   9.424   7.738  1.00 92.63           C
ATOM   1673  O   VAL A 122       2.882   8.674   6.765  1.00 92.63           O
ATOM   1674  HA  VAL A 122       4.331  10.742   6.755  1.00 92.63           H
ATOM   1675  CB  VAL A 122       5.193  10.242   8.645  1.00 92.63           C
ATOM   1676  HB  VAL A 122       4.873  10.270   9.686  1.00 92.63           H
ATOM   1677  CG1 VAL A 122       5.726   8.838   8.355  1.00 92.63           C
ATOM   1678 1HG1 VAL A 122       4.947   8.104   8.560  1.00 92.63           H
ATOM   1679 2HG1 VAL A 122       6.022   8.771   7.308  1.00 92.63           H
ATOM   1680 3HG1 VAL A 122       6.589   8.639   8.990  1.00 92.63           H
ATOM   1681  CG2 VAL A 122       6.289  11.294   8.462  1.00 92.63           C
ATOM   1682 1HG2 VAL A 122       6.604  11.312   7.418  1.00 92.63           H
ATOM   1683 2HG2 VAL A 122       5.903  12.274   8.741  1.00 92.63           H
ATOM   1684 3HG2 VAL A 122       7.141  11.045   9.094  1.00 92.63           H
ATOM   1685  HN  VAL A 122       3.678  12.129   9.106  1.00 92.63           H
ATOM   1686  N   ASN A 123       2.184   9.332   8.813  1.00 91.80           N
ATOM   1687  CA  ASN A 123       1.154   8.312   8.912  1.00 91.80           C
ATOM   1688  C   ASN A 123       0.126   8.520   7.798  1.00 91.80           C
ATOM   1689  O   ASN A 123      -0.322   7.559   7.175  1.00 91.80           O
ATOM   1690  HA  ASN A 123       1.682   7.363   8.820  1.00 91.80           H
ATOM   1691  CB  ASN A 123       0.422   8.396  10.253  1.00 91.80           C
ATOM   1692 1HB  ASN A 123       0.418   9.428  10.605  1.00 91.80           H
ATOM   1693 2HB  ASN A 123      -0.619   8.100  10.122  1.00 91.80           H
ATOM   1694  CG  ASN A 123       1.086   7.498  11.298  1.00 91.80           C
ATOM   1695  OD1 ASN A 123       1.916   6.656  10.994  1.00 91.80           O
ATOM   1696  ND2 ASN A 123       0.677   7.722  12.543  1.00 91.80           N
ATOM   1697 1HD2 ASN A 123      -0.007   8.428  12.725  1.00 91.80           H
ATOM   1698 2HD2 ASN A 123       1.053   7.185  13.298  1.00 91.80           H
ATOM   1699  HN  ASN A 123       2.255   9.939   9.604  1.00 91.80           H
ATOM   1700  N   SER A 124      -0.217   9.782   7.582  1.00 92.21           N
ATOM   1701  CA  SER A 124      -1.235  10.123   6.603  1.00 92.21           C
ATOM   1702  C   SER A 124      -0.748   9.765   5.197  1.00 92.21           C
ATOM   1703  O   SER A 124      -1.494   9.191   4.405  1.00 92.21           O
ATOM   1704  HA  SER A 124      -2.105   9.524   6.870  1.00 92.21           H
ATOM   1705  CB  SER A 124      -1.596  11.608   6.678  1.00 92.21           C
ATOM   1706 1HB  SER A 124      -0.717  12.207   6.440  1.00 92.21           H
ATOM   1707 2HB  SER A 124      -2.351  11.836   5.925  1.00 92.21           H
ATOM   1708  OG  SER A 124      -2.084  11.974   7.966  1.00 92.21           O
ATOM   1709  HG  SER A 124      -1.420  12.560   8.429  1.00 92.21           H
ATOM   1710  HN  SER A 124       0.186  10.561   8.062  1.00 92.21           H
ATOM   1711  N   MET A 125       0.500  10.120   4.929  1.00 85.65           N
ATOM   1712  CA  MET A 125       1.085   9.871   3.623  1.00 85.65           C
ATOM   1713  C   MET A 125       1.096   8.374   3.303  1.00 85.65           C
ATOM   1714  O   MET A 125       0.745   7.970   2.196  1.00 85.65           O
ATOM   1715  HA  MET A 125       0.449  10.396   2.911  1.00 85.65           H
ATOM   1716  CB  MET A 125       2.517  10.410   3.593  1.00 85.65           C
ATOM   1717 1HB  MET A 125       3.039  10.114   4.503  1.00 85.65           H
ATOM   1718 2HB  MET A 125       3.058   9.968   2.757  1.00 85.65           H
ATOM   1719  CG  MET A 125       2.526  11.934   3.465  1.00 85.65           C
ATOM   1720 1HG  MET A 125       1.969  12.236   2.578  1.00 85.65           H
ATOM   1721 2HG  MET A 125       2.026  12.383   4.324  1.00 85.65           H
ATOM   1722  SD  MET A 125       4.206  12.528   3.361  1.00 85.65           S
ATOM   1723  CE  MET A 125       4.610  12.024   1.697  1.00 85.65           C
ATOM   1724 1HE  MET A 125       4.517  10.941   1.613  1.00 85.65           H
ATOM   1725 2HE  MET A 125       3.927  12.503   0.996  1.00 85.65           H
ATOM   1726 3HE  MET A 125       5.634  12.319   1.466  1.00 85.65           H
ATOM   1727  HN  MET A 125       1.107  10.569   5.585  1.00 85.65           H
ATOM   1728  N   TYR A 126       1.502   7.593   4.294  1.00 85.71           N
ATOM   1729  CA  TYR A 126       1.533   6.148   4.143  1.00 85.71           C
ATOM   1730  C   TYR A 126       0.143   5.603   3.810  1.00 85.71           C
ATOM   1731  O   TYR A 126      -0.007   4.787   2.902  1.00 85.71           O
ATOM   1732  HA  TYR A 126       2.214   5.910   3.326  1.00 85.71           H
ATOM   1733  CB  TYR A 126       1.975   5.593   5.498  1.00 85.71           C
ATOM   1734 1HB  TYR A 126       3.034   5.809   5.640  1.00 85.71           H
ATOM   1735 2HB  TYR A 126       1.435   6.115   6.288  1.00 85.71           H
ATOM   1736  CG  TYR A 126       1.751   4.087   5.656  1.00 85.71           C
ATOM   1737  CD1 TYR A 126       0.716   3.622   6.441  1.00 85.71           C
ATOM   1738  HD1 TYR A 126       0.057   4.328   6.948  1.00 85.71           H
ATOM   1739  CD2 TYR A 126       2.585   3.195   5.014  1.00 85.71           C
ATOM   1740  HD2 TYR A 126       3.404   3.562   4.394  1.00 85.71           H
ATOM   1741  CE1 TYR A 126       0.505   2.206   6.589  1.00 85.71           C
ATOM   1742  HE1 TYR A 126      -0.309   1.825   7.206  1.00 85.71           H
ATOM   1743  CE2 TYR A 126       2.375   1.778   5.163  1.00 85.71           C
ATOM   1744  HE2 TYR A 126       3.026   1.062   4.661  1.00 85.71           H
ATOM   1745  CZ  TYR A 126       1.345   1.353   5.943  1.00 85.71           C
ATOM   1746  OH  TYR A 126       1.146   0.015   6.084  1.00 85.71           O
ATOM   1747  HH  TYR A 126       1.595  -0.477   5.338  1.00 85.71           H
ATOM   1748  HN  TYR A 126       1.806   7.932   5.184  1.00 85.71           H
ATOM   1749  N   LYS A 127      -0.839   6.074   4.565  1.00 85.59           N
ATOM   1750  CA  LYS A 127      -2.190   5.552   4.447  1.00 85.59           C
ATOM   1751  C   LYS A 127      -2.754   5.914   3.071  1.00 85.59           C
ATOM   1752  O   LYS A 127      -3.424   5.100   2.438  1.00 85.59           O
ATOM   1753  HA  LYS A 127      -2.128   4.466   4.520  1.00 85.59           H
ATOM   1754  CB  LYS A 127      -3.055   6.036   5.613  1.00 85.59           C
ATOM   1755 1HB  LYS A 127      -2.529   5.874   6.553  1.00 85.59           H
ATOM   1756 2HB  LYS A 127      -3.224   7.109   5.524  1.00 85.59           H
ATOM   1757  CG  LYS A 127      -4.398   5.303   5.640  1.00 85.59           C
ATOM   1758 1HG  LYS A 127      -5.078   5.809   6.325  1.00 85.59           H
ATOM   1759 2HG  LYS A 127      -4.856   5.339   4.652  1.00 85.59           H
ATOM   1760  CD  LYS A 127      -4.219   3.847   6.073  1.00 85.59           C
ATOM   1761 1HD  LYS A 127      -3.724   3.286   5.280  1.00 85.59           H
ATOM   1762 2HD  LYS A 127      -3.570   3.801   6.948  1.00 85.59           H
ATOM   1763  CE  LYS A 127      -5.568   3.201   6.396  1.00 85.59           C
ATOM   1764 1HE  LYS A 127      -6.367   3.744   5.893  1.00 85.59           H
ATOM   1765 2HE  LYS A 127      -5.588   2.179   6.018  1.00 85.59           H
ATOM   1766  NZ  LYS A 127      -5.805   3.199   7.857  1.00 85.59           N
ATOM   1767 1HZ  LYS A 127      -6.678   2.724   8.057  1.00 85.59           H
ATOM   1768 2HZ  LYS A 127      -5.043   2.718   8.323  1.00 85.59           H
ATOM   1769 3HZ  LYS A 127      -5.856   4.155   8.192  1.00 85.59           H
ATOM   1770  HN  LYS A 127      -0.724   6.798   5.245  1.00 85.59           H
ATOM   1771  N   MET A 128      -2.462   7.135   2.650  1.00 86.51           N
ATOM   1772  CA  MET A 128      -2.931   7.615   1.361  1.00 86.51           C
ATOM   1773  C   MET A 128      -2.346   6.780   0.220  1.00 86.51           C
ATOM   1774  O   MET A 128      -3.057   6.419  -0.717  1.00 86.51           O
ATOM   1775  HA  MET A 128      -4.015   7.503   1.383  1.00 86.51           H
ATOM   1776  CB  MET A 128      -2.525   9.079   1.182  1.00 86.51           C
ATOM   1777 1HB  MET A 128      -2.833   9.654   2.055  1.00 86.51           H
ATOM   1778 2HB  MET A 128      -1.440   9.154   1.117  1.00 86.51           H
ATOM   1779  CG  MET A 128      -3.160   9.674  -0.077  1.00 86.51           C
ATOM   1780 1HG  MET A 128      -2.873   9.088  -0.950  1.00 86.51           H
ATOM   1781 2HG  MET A 128      -4.246   9.626  -0.004  1.00 86.51           H
ATOM   1782  SD  MET A 128      -2.638  11.369  -0.281  1.00 86.51           S
ATOM   1783  CE  MET A 128      -3.450  12.115   1.122  1.00 86.51           C
ATOM   1784 1HE  MET A 128      -4.527  11.970   1.037  1.00 86.51           H
ATOM   1785 2HE  MET A 128      -3.092  11.649   2.040  1.00 86.51           H
ATOM   1786 3HE  MET A 128      -3.228  13.182   1.146  1.00 86.51           H
ATOM   1787  HN  MET A 128      -1.916   7.791   3.171  1.00 86.51           H
ATOM   1788  N   ASN A 129      -1.057   6.498   0.336  1.00 81.63           N
ATOM   1789  CA  ASN A 129      -0.369   5.711  -0.674  1.00 81.63           C
ATOM   1790  C   ASN A 129      -0.984   4.311  -0.729  1.00 81.63           C
ATOM   1791  O   ASN A 129      -1.238   3.782  -1.810  1.00 81.63           O
ATOM   1792  HA  ASN A 129      -0.501   6.261  -1.605  1.00 81.63           H
ATOM   1793  CB  ASN A 129       1.116   5.562  -0.339  1.00 81.63           C
ATOM   1794 1HB  ASN A 129       1.576   6.547  -0.260  1.00 81.63           H
ATOM   1795 2HB  ASN A 129       1.227   5.081   0.633  1.00 81.63           H
ATOM   1796  CG  ASN A 129       1.840   4.740  -1.407  1.00 81.63           C
ATOM   1797  OD1 ASN A 129       1.957   5.133  -2.556  1.00 81.63           O
ATOM   1798  ND2 ASN A 129       2.317   3.579  -0.966  1.00 81.63           N
ATOM   1799 1HD2 ASN A 129       2.186   3.316  -0.010  1.00 81.63           H
ATOM   1800 2HD2 ASN A 129       2.806   2.970  -1.590  1.00 81.63           H
ATOM   1801  HN  ASN A 129      -0.485   6.797   1.100  1.00 81.63           H
ATOM   1802  N   PHE A 130      -1.205   3.750   0.451  1.00 87.07           N
ATOM   1803  CA  PHE A 130      -1.704   2.389   0.551  1.00 87.07           C
ATOM   1804  C   PHE A 130      -2.956   2.199  -0.307  1.00 87.07           C
ATOM   1805  O   PHE A 130      -3.029   1.269  -1.109  1.00 87.07           O
ATOM   1806  HA  PHE A 130      -0.915   1.728   0.190  1.00 87.07           H
ATOM   1807  CB  PHE A 130      -2.065   2.151   2.018  1.00 87.07           C
ATOM   1808 1HB  PHE A 130      -1.162   2.235   2.623  1.00 87.07           H
ATOM   1809 2HB  PHE A 130      -2.743   2.939   2.347  1.00 87.07           H
ATOM   1810  CG  PHE A 130      -2.717   0.793   2.287  1.00 87.07           C
ATOM   1811  CD1 PHE A 130      -4.066   0.704   2.439  1.00 87.07           C
ATOM   1812  HD1 PHE A 130      -4.682   1.601   2.369  1.00 87.07           H
ATOM   1813  CD2 PHE A 130      -1.948  -0.325   2.373  1.00 87.07           C
ATOM   1814  HD2 PHE A 130      -0.867  -0.254   2.252  1.00 87.07           H
ATOM   1815  CE1 PHE A 130      -4.671  -0.556   2.688  1.00 87.07           C
ATOM   1816  HE1 PHE A 130      -5.752  -0.627   2.810  1.00 87.07           H
ATOM   1817  CE2 PHE A 130      -2.553  -1.586   2.622  1.00 87.07           C
ATOM   1818  HE2 PHE A 130      -1.937  -2.482   2.692  1.00 87.07           H
ATOM   1819  CZ  PHE A 130      -3.902  -1.674   2.774  1.00 87.07           C
ATOM   1820  HZ  PHE A 130      -4.366  -2.642   2.966  1.00 87.07           H
ATOM   1821  HN  PHE A 130      -1.050   4.208   1.326  1.00 87.07           H
ATOM   1822  N   TYR A 131      -3.911   3.096  -0.110  1.00 92.09           N
ATOM   1823  CA  TYR A 131      -5.180   3.006  -0.813  1.00 92.09           C
ATOM   1824  C   TYR A 131      -5.017   3.382  -2.287  1.00 92.09           C
ATOM   1825  O   TYR A 131      -5.582   2.730  -3.164  1.00 92.09           O
ATOM   1826  HA  TYR A 131      -5.529   1.976  -0.745  1.00 92.09           H
ATOM   1827  CB  TYR A 131      -6.108   4.019  -0.140  1.00 92.09           C
ATOM   1828 1HB  TYR A 131      -5.564   4.952   0.009  1.00 92.09           H
ATOM   1829 2HB  TYR A 131      -6.938   4.237  -0.811  1.00 92.09           H
ATOM   1830  CG  TYR A 131      -6.668   3.552   1.205  1.00 92.09           C
ATOM   1831  CD1 TYR A 131      -7.347   2.353   1.291  1.00 92.09           C
ATOM   1832  HD1 TYR A 131      -7.484   1.739   0.401  1.00 92.09           H
ATOM   1833  CD2 TYR A 131      -6.494   4.329   2.332  1.00 92.09           C
ATOM   1834  HD2 TYR A 131      -5.958   5.276   2.264  1.00 92.09           H
ATOM   1835  CE1 TYR A 131      -7.874   1.913   2.557  1.00 92.09           C
ATOM   1836  HE1 TYR A 131      -8.412   0.969   2.639  1.00 92.09           H
ATOM   1837  CE2 TYR A 131      -7.021   3.889   3.598  1.00 92.09           C
ATOM   1838  HE2 TYR A 131      -6.891   4.493   4.496  1.00 92.09           H
ATOM   1839  CZ  TYR A 131      -7.685   2.703   3.648  1.00 92.09           C
ATOM   1840  OH  TYR A 131      -8.182   2.288   4.844  1.00 92.09           O
ATOM   1841  HH  TYR A 131      -8.337   3.074   5.442  1.00 92.09           H
ATOM   1842  HN  TYR A 131      -3.829   3.872   0.516  1.00 92.09           H
ATOM   1843  N   SER A 132      -4.242   4.432  -2.515  1.00 91.91           N
ATOM   1844  CA  SER A 132      -4.116   4.994  -3.849  1.00 91.91           C
ATOM   1845  C   SER A 132      -3.497   3.963  -4.795  1.00 91.91           C
ATOM   1846  O   SER A 132      -3.942   3.812  -5.932  1.00 91.91           O
ATOM   1847  HA  SER A 132      -5.134   5.234  -4.159  1.00 91.91           H
ATOM   1848  CB  SER A 132      -3.274   6.271  -3.832  1.00 91.91           C
ATOM   1849 1HB  SER A 132      -3.239   6.696  -4.835  1.00 91.91           H
ATOM   1850 2HB  SER A 132      -3.751   7.011  -3.190  1.00 91.91           H
ATOM   1851  OG  SER A 132      -1.947   6.029  -3.372  1.00 91.91           O
ATOM   1852  HG  SER A 132      -1.425   6.882  -3.372  1.00 91.91           H
ATOM   1853  HN  SER A 132      -3.708   4.897  -1.809  1.00 91.91           H
ATOM   1854  N   CYS A 133      -2.480   3.279  -4.290  1.00 90.03           N
ATOM   1855  CA  CYS A 133      -1.777   2.287  -5.085  1.00 90.03           C
ATOM   1856  C   CYS A 133      -2.774   1.196  -5.482  1.00 90.03           C
ATOM   1857  O   CYS A 133      -2.875   0.839  -6.654  1.00 90.03           O
ATOM   1858  HA  CYS A 133      -1.398   2.804  -5.966  1.00 90.03           H
ATOM   1859  CB  CYS A 133      -0.571   1.714  -4.337  1.00 90.03           C
ATOM   1860 1HB  CYS A 133      -0.840   1.509  -3.301  1.00 90.03           H
ATOM   1861 2HB  CYS A 133      -0.274   0.765  -4.783  1.00 90.03           H
ATOM   1862  SG  CYS A 133       0.823   2.898  -4.399  1.00 90.03           S
ATOM   1863  HG  CYS A 133       0.345   3.723  -3.472  1.00 90.03           H
ATOM   1864  HN  CYS A 133      -2.137   3.395  -3.358  1.00 90.03           H
ATOM   1865  N   VAL A 134      -3.484   0.695  -4.481  1.00 88.68           N
ATOM   1866  CA  VAL A 134      -4.364  -0.443  -4.684  1.00 88.68           C
ATOM   1867  C   VAL A 134      -5.469  -0.059  -5.670  1.00 88.68           C
ATOM   1868  O   VAL A 134      -5.805  -0.834  -6.564  1.00 88.68           O
ATOM   1869  HA  VAL A 134      -3.769  -1.246  -5.120  1.00 88.68           H
ATOM   1870  CB  VAL A 134      -4.906  -0.932  -3.339  1.00 88.68           C
ATOM   1871  HB  VAL A 134      -5.414  -0.095  -2.859  1.00 88.68           H
ATOM   1872  CG1 VAL A 134      -5.929  -2.052  -3.535  1.00 88.68           C
ATOM   1873 1HG1 VAL A 134      -6.762  -1.684  -4.135  1.00 88.68           H
ATOM   1874 2HG1 VAL A 134      -5.456  -2.891  -4.047  1.00 88.68           H
ATOM   1875 3HG1 VAL A 134      -6.298  -2.381  -2.564  1.00 88.68           H
ATOM   1876  CG2 VAL A 134      -3.769  -1.382  -2.420  1.00 88.68           C
ATOM   1877 1HG2 VAL A 134      -3.221  -2.197  -2.893  1.00 88.68           H
ATOM   1878 2HG2 VAL A 134      -3.093  -0.545  -2.242  1.00 88.68           H
ATOM   1879 3HG2 VAL A 134      -4.182  -1.724  -1.472  1.00 88.68           H
ATOM   1880  HN  VAL A 134      -3.465   1.054  -3.548  1.00 88.68           H
ATOM   1881  N   LEU A 135      -6.003   1.138  -5.474  1.00 92.74           N
ATOM   1882  CA  LEU A 135      -7.117   1.602  -6.283  1.00 92.74           C
ATOM   1883  C   LEU A 135      -6.645   1.807  -7.724  1.00 92.74           C
ATOM   1884  O   LEU A 135      -7.398   1.571  -8.667  1.00 92.74           O
ATOM   1885  HA  LEU A 135      -7.874   0.818  -6.277  1.00 92.74           H
ATOM   1886  CB  LEU A 135      -7.750   2.847  -5.660  1.00 92.74           C
ATOM   1887 1HB  LEU A 135      -6.963   3.580  -5.482  1.00 92.74           H
ATOM   1888 2HB  LEU A 135      -8.434   3.285  -6.386  1.00 92.74           H
ATOM   1889  CG  LEU A 135      -8.511   2.629  -4.351  1.00 92.74           C
ATOM   1890  HG  LEU A 135      -7.840   2.142  -3.643  1.00 92.74           H
ATOM   1891  CD1 LEU A 135      -8.930   3.964  -3.731  1.00 92.74           C
ATOM   1892 1HD1 LEU A 135      -8.043   4.563  -3.524  1.00 92.74           H
ATOM   1893 2HD1 LEU A 135      -9.576   4.500  -4.426  1.00 92.74           H
ATOM   1894 3HD1 LEU A 135      -9.469   3.780  -2.802  1.00 92.74           H
ATOM   1895  CD2 LEU A 135      -9.704   1.694  -4.559  1.00 92.74           C
ATOM   1896 1HD2 LEU A 135     -10.384   2.131  -5.290  1.00 92.74           H
ATOM   1897 2HD2 LEU A 135      -9.350   0.730  -4.923  1.00 92.74           H
ATOM   1898 3HD2 LEU A 135     -10.227   1.556  -3.613  1.00 92.74           H
ATOM   1899  HN  LEU A 135      -5.687   1.784  -4.780  1.00 92.74           H
ATOM   1900  N   LEU A 136      -5.401   2.245  -7.849  1.00 92.37           N
ATOM   1901  CA  LEU A 136      -4.821   2.490  -9.158  1.00 92.37           C
ATOM   1902  C   LEU A 136      -4.683   1.163  -9.906  1.00 92.37           C
ATOM   1903  O   LEU A 136      -5.029   1.070 -11.083  1.00 92.37           O
ATOM   1904  HA  LEU A 136      -5.514   3.126  -9.709  1.00 92.37           H
ATOM   1905  CB  LEU A 136      -3.506   3.261  -9.027  1.00 92.37           C
ATOM   1906 1HB  LEU A 136      -2.927   2.818  -8.216  1.00 92.37           H
ATOM   1907 2HB  LEU A 136      -2.932   3.121  -9.942  1.00 92.37           H
ATOM   1908  CG  LEU A 136      -3.633   4.763  -8.763  1.00 92.37           C
ATOM   1909  HG  LEU A 136      -4.335   4.907  -7.942  1.00 92.37           H
ATOM   1910  CD1 LEU A 136      -2.294   5.357  -8.322  1.00 92.37           C
ATOM   1911 1HD1 LEU A 136      -1.963   4.868  -7.406  1.00 92.37           H
ATOM   1912 2HD1 LEU A 136      -1.552   5.202  -9.105  1.00 92.37           H
ATOM   1913 3HD1 LEU A 136      -2.413   6.426  -8.141  1.00 92.37           H
ATOM   1914  CD2 LEU A 136      -4.208   5.487  -9.982  1.00 92.37           C
ATOM   1915 1HD2 LEU A 136      -3.550   5.337 -10.837  1.00 92.37           H
ATOM   1916 2HD2 LEU A 136      -5.196   5.088 -10.209  1.00 92.37           H
ATOM   1917 3HD2 LEU A 136      -4.288   6.553  -9.767  1.00 92.37           H
ATOM   1918  HN  LEU A 136      -4.793   2.432  -7.076  1.00 92.37           H
ATOM   1919  N   ILE A 137      -4.176   0.168  -9.193  1.00 87.81           N
ATOM   1920  CA  ILE A 137      -3.941  -1.136  -9.789  1.00 87.81           C
ATOM   1921  C   ILE A 137      -5.279  -1.751 -10.206  1.00 87.81           C
ATOM   1922  O   ILE A 137      -5.374  -2.385 -11.255  1.00 87.81           O
ATOM   1923  HA  ILE A 137      -3.338  -0.983 -10.684  1.00 87.81           H
ATOM   1924  CB  ILE A 137      -3.127  -2.020  -8.841  1.00 87.81           C
ATOM   1925  HB  ILE A 137      -3.567  -1.948  -7.846  1.00 87.81           H
ATOM   1926  CG1 ILE A 137      -1.684  -1.525  -8.733  1.00 87.81           C
ATOM   1927 1HG1 ILE A 137      -1.174  -1.670  -9.686  1.00 87.81           H
ATOM   1928 2HG1 ILE A 137      -1.676  -0.455  -8.528  1.00 87.81           H
ATOM   1929  CG2 ILE A 137      -3.200  -3.489  -9.262  1.00 87.81           C
ATOM   1930 1HG2 ILE A 137      -4.238  -3.821  -9.244  1.00 87.81           H
ATOM   1931 2HG2 ILE A 137      -2.801  -3.598 -10.270  1.00 87.81           H
ATOM   1932 3HG2 ILE A 137      -2.614  -4.094  -8.571  1.00 87.81           H
ATOM   1933  CD1 ILE A 137      -0.930  -2.267  -7.628  1.00 87.81           C
ATOM   1934 1HD1 ILE A 137      -1.429  -2.100  -6.673  1.00 87.81           H
ATOM   1935 2HD1 ILE A 137      -0.919  -3.335  -7.849  1.00 87.81           H
ATOM   1936 3HD1 ILE A 137       0.093  -1.896  -7.573  1.00 87.81           H
ATOM   1937  HN  ILE A 137      -3.928   0.242  -8.227  1.00 87.81           H
ATOM   1938  N   MET A 138      -6.278  -1.541  -9.361  1.00 89.49           N
ATOM   1939  CA  MET A 138      -7.624  -1.996  -9.667  1.00 89.49           C
ATOM   1940  C   MET A 138      -8.145  -1.345 -10.950  1.00 89.49           C
ATOM   1941  O   MET A 138      -8.729  -2.017 -11.799  1.00 89.49           O
ATOM   1942  HA  MET A 138      -7.545  -3.074  -9.805  1.00 89.49           H
ATOM   1943  CB  MET A 138      -8.556  -1.651  -8.505  1.00 89.49           C
ATOM   1944 1HB  MET A 138      -8.160  -2.069  -7.579  1.00 89.49           H
ATOM   1945 2HB  MET A 138      -8.596  -0.569  -8.374  1.00 89.49           H
ATOM   1946  CG  MET A 138      -9.966  -2.192  -8.753  1.00 89.49           C
ATOM   1947 1HG  MET A 138     -10.342  -1.827  -9.708  1.00 89.49           H
ATOM   1948 2HG  MET A 138      -9.941  -3.280  -8.815  1.00 89.49           H
ATOM   1949  SD  MET A 138     -11.056  -1.683  -7.434  1.00 89.49           S
ATOM   1950  CE  MET A 138     -11.197   0.058  -7.804  1.00 89.49           C
ATOM   1951 1HE  MET A 138     -10.210   0.519  -7.765  1.00 89.49           H
ATOM   1952 2HE  MET A 138     -11.618   0.185  -8.801  1.00 89.49           H
ATOM   1953 3HE  MET A 138     -11.849   0.534  -7.071  1.00 89.49           H
ATOM   1954  HN  MET A 138      -6.180  -1.071  -8.484  1.00 89.49           H
ATOM   1955  N   CYS A 139      -7.914  -0.044 -11.051  1.00 91.74           N
ATOM   1956  CA  CYS A 139      -8.417   0.719 -12.181  1.00 91.74           C
ATOM   1957  C   CYS A 139      -7.702   0.236 -13.444  1.00 91.74           C
ATOM   1958  O   CYS A 139      -8.299   0.185 -14.518  1.00 91.74           O
ATOM   1959  HA  CYS A 139      -9.487   0.521 -12.241  1.00 91.74           H
ATOM   1960  CB  CYS A 139      -8.244   2.225 -11.968  1.00 91.74           C
ATOM   1961 1HB  CYS A 139      -7.236   2.436 -11.610  1.00 91.74           H
ATOM   1962 2HB  CYS A 139      -8.362   2.750 -12.916  1.00 91.74           H
ATOM   1963  SG  CYS A 139      -9.477   2.832 -10.760  1.00 91.74           S
ATOM   1964  HG  CYS A 139      -8.862   2.353  -9.682  1.00 91.74           H
ATOM   1965  HN  CYS A 139      -7.395   0.486 -10.380  1.00 91.74           H
ATOM   1966  N   ILE A 140      -6.434  -0.107 -13.273  1.00 87.18           N
ATOM   1967  CA  ILE A 140      -5.650  -0.646 -14.372  1.00 87.18           C
ATOM   1968  C   ILE A 140      -6.329  -1.908 -14.907  1.00 87.18           C
ATOM   1969  O   ILE A 140      -6.456  -2.082 -16.118  1.00 87.18           O
ATOM   1970  HA  ILE A 140      -5.639   0.103 -15.164  1.00 87.18           H
ATOM   1971  CB  ILE A 140      -4.199  -0.865 -13.937  1.00 87.18           C
ATOM   1972  HB  ILE A 140      -4.204  -1.351 -12.962  1.00 87.18           H
ATOM   1973  CG1 ILE A 140      -3.468   0.469 -13.773  1.00 87.18           C
ATOM   1974 1HG1 ILE A 140      -3.269   0.902 -14.753  1.00 87.18           H
ATOM   1975 2HG1 ILE A 140      -4.105   1.173 -13.237  1.00 87.18           H
ATOM   1976  CG2 ILE A 140      -3.472  -1.801 -14.905  1.00 87.18           C
ATOM   1977 1HG2 ILE A 140      -3.980  -2.766 -14.928  1.00 87.18           H
ATOM   1978 2HG2 ILE A 140      -3.476  -1.365 -15.904  1.00 87.18           H
ATOM   1979 3HG2 ILE A 140      -2.444  -1.940 -14.573  1.00 87.18           H
ATOM   1980  CD1 ILE A 140      -2.152   0.283 -13.015  1.00 87.18           C
ATOM   1981 1HD1 ILE A 140      -2.357  -0.127 -12.026  1.00 87.18           H
ATOM   1982 2HD1 ILE A 140      -1.509  -0.402 -13.567  1.00 87.18           H
ATOM   1983 3HD1 ILE A 140      -1.653   1.247 -12.912  1.00 87.18           H
ATOM   1984  HN  ILE A 140      -5.943  -0.023 -12.406  1.00 87.18           H
ATOM   1985  N   SER A 141      -6.747  -2.755 -13.978  1.00 86.92           N
ATOM   1986  CA  SER A 141      -7.345  -4.028 -14.342  1.00 86.92           C
ATOM   1987  C   SER A 141      -8.649  -3.794 -15.108  1.00 86.92           C
ATOM   1988  O   SER A 141      -8.909  -4.453 -16.113  1.00 86.92           O
ATOM   1989  HA  SER A 141      -6.611  -4.521 -14.979  1.00 86.92           H
ATOM   1990  CB  SER A 141      -7.605  -4.889 -13.104  1.00 86.92           C
ATOM   1991 1HB  SER A 141      -8.322  -4.385 -12.456  1.00 86.92           H
ATOM   1992 2HB  SER A 141      -8.058  -5.833 -13.407  1.00 86.92           H
ATOM   1993  OG  SER A 141      -6.409  -5.150 -12.375  1.00 86.92           O
ATOM   1994  HG  SER A 141      -6.227  -4.402 -11.736  1.00 86.92           H
ATOM   1995  HN  SER A 141      -6.682  -2.584 -12.995  1.00 86.92           H
ATOM   1996  N   VAL A 142      -9.433  -2.853 -14.604  1.00 88.64           N
ATOM   1997  CA  VAL A 142     -10.708  -2.530 -15.223  1.00 88.64           C
ATOM   1998  C   VAL A 142     -10.462  -1.980 -16.629  1.00 88.64           C
ATOM   1999  O   VAL A 142     -11.182  -2.320 -17.567  1.00 88.64           O
ATOM   2000  HA  VAL A 142     -11.278  -3.455 -15.303  1.00 88.64           H
ATOM   2001  CB  VAL A 142     -11.492  -1.565 -14.332  1.00 88.64           C
ATOM   2002  HB  VAL A 142     -10.872  -0.684 -14.165  1.00 88.64           H
ATOM   2003  CG1 VAL A 142     -12.781  -1.109 -15.019  1.00 88.64           C
ATOM   2004 1HG1 VAL A 142     -12.535  -0.602 -15.952  1.00 88.64           H
ATOM   2005 2HG1 VAL A 142     -13.406  -1.976 -15.230  1.00 88.64           H
ATOM   2006 3HG1 VAL A 142     -13.319  -0.424 -14.364  1.00 88.64           H
ATOM   2007  CG2 VAL A 142     -11.790  -2.195 -12.970  1.00 88.64           C
ATOM   2008 1HG2 VAL A 142     -12.381  -3.100 -13.110  1.00 88.64           H
ATOM   2009 2HG2 VAL A 142     -10.853  -2.446 -12.473  1.00 88.64           H
ATOM   2010 3HG2 VAL A 142     -12.348  -1.487 -12.357  1.00 88.64           H
ATOM   2011  HN  VAL A 142      -9.211  -2.316 -13.790  1.00 88.64           H
ATOM   2012  N   ASP A 143      -9.444  -1.138 -16.731  1.00 83.15           N
ATOM   2013  CA  ASP A 143      -9.126  -0.498 -17.997  1.00 83.15           C
ATOM   2014  C   ASP A 143      -8.769  -1.569 -19.029  1.00 83.15           C
ATOM   2015  O   ASP A 143      -9.186  -1.487 -20.184  1.00 83.15           O
ATOM   2016  HA  ASP A 143     -10.022   0.060 -18.268  1.00 83.15           H
ATOM   2017  CB  ASP A 143      -7.925   0.439 -17.853  1.00 83.15           C
ATOM   2018 1HB  ASP A 143      -8.149   1.213 -17.119  1.00 83.15           H
ATOM   2019 2HB  ASP A 143      -7.067  -0.118 -17.478  1.00 83.15           H
ATOM   2020  CG  ASP A 143      -7.573   1.087 -19.194  1.00 83.15           C
ATOM   2021  OD1 ASP A 143      -8.444   1.814 -19.719  1.00 83.15           O
ATOM   2022  OD2 ASP A 143      -6.440   0.842 -19.662  1.00 83.15           O
ATOM   2023  HN  ASP A 143      -8.842  -0.893 -15.971  1.00 83.15           H
ATOM   2024  N   ARG A 144      -8.000  -2.549 -18.577  1.00 74.17           N
ATOM   2025  CA  ARG A 144      -7.573  -3.628 -19.451  1.00 74.17           C
ATOM   2026  C   ARG A 144      -8.783  -4.426 -19.940  1.00 74.17           C
ATOM   2027  O   ARG A 144      -8.872  -4.765 -21.119  1.00 74.17           O
ATOM   2028  HA  ARG A 144      -7.068  -3.133 -20.280  1.00 74.17           H
ATOM   2029  CB  ARG A 144      -6.607  -4.571 -18.730  1.00 74.17           C
ATOM   2030 1HB  ARG A 144      -7.040  -4.884 -17.780  1.00 74.17           H
ATOM   2031 2HB  ARG A 144      -6.459  -5.472 -19.326  1.00 74.17           H
ATOM   2032  CG  ARG A 144      -5.259  -3.890 -18.482  1.00 74.17           C
ATOM   2033 1HG  ARG A 144      -5.401  -3.015 -17.847  1.00 74.17           H
ATOM   2034 2HG  ARG A 144      -4.597  -4.570 -17.945  1.00 74.17           H
ATOM   2035  CD  ARG A 144      -4.606  -3.469 -19.800  1.00 74.17           C
ATOM   2036 1HD  ARG A 144      -3.521  -3.516 -19.709  1.00 74.17           H
ATOM   2037 2HD  ARG A 144      -4.890  -4.161 -20.593  1.00 74.17           H
ATOM   2038  NE  ARG A 144      -5.024  -2.095 -20.156  1.00 74.17           N
ATOM   2039  HE  ARG A 144      -5.629  -1.610 -19.524  1.00 74.17           H
ATOM   2040  CZ  ARG A 144      -4.643  -1.459 -21.272  1.00 74.17           C
ATOM   2041  NH1 ARG A 144      -3.834  -2.060 -22.155  1.00 74.17           N
ATOM   2042 1HH1 ARG A 144      -3.509  -2.990 -21.983  1.00 74.17           H
ATOM   2043 2HH1 ARG A 144      -3.554  -1.579 -22.985  1.00 74.17           H
ATOM   2044  NH2 ARG A 144      -5.084  -0.213 -21.493  1.00 74.17           N
ATOM   2045 1HH2 ARG A 144      -4.809   0.275 -22.321  1.00 74.17           H
ATOM   2046 2HH2 ARG A 144      -5.688   0.229 -20.829  1.00 74.17           H
ATOM   2047  HN  ARG A 144      -7.671  -2.612 -17.635  1.00 74.17           H
ATOM   2048  N   TYR A 145      -9.684  -4.704 -19.009  1.00 84.30           N
ATOM   2049  CA  TYR A 145     -10.900  -5.429 -19.337  1.00 84.30           C
ATOM   2050  C   TYR A 145     -11.673  -4.726 -20.455  1.00 84.30           C
ATOM   2051  O   TYR A 145     -12.016  -5.344 -21.461  1.00 84.30           O
ATOM   2052  HA  TYR A 145     -10.617  -6.426 -19.673  1.00 84.30           H
ATOM   2053  CB  TYR A 145     -11.750  -5.424 -18.065  1.00 84.30           C
ATOM   2054 1HB  TYR A 145     -11.301  -6.102 -17.338  1.00 84.30           H
ATOM   2055 2HB  TYR A 145     -11.725  -4.426 -17.627  1.00 84.30           H
ATOM   2056  CG  TYR A 145     -13.207  -5.831 -18.288  1.00 84.30           C
ATOM   2057  CD1 TYR A 145     -14.201  -4.874 -18.276  1.00 84.30           C
ATOM   2058  HD1 TYR A 145     -13.947  -3.827 -18.106  1.00 84.30           H
ATOM   2059  CD2 TYR A 145     -13.529  -7.156 -18.503  1.00 84.30           C
ATOM   2060  HD2 TYR A 145     -12.744  -7.913 -18.513  1.00 84.30           H
ATOM   2061  CE1 TYR A 145     -15.573  -5.257 -18.486  1.00 84.30           C
ATOM   2062  HE1 TYR A 145     -16.368  -4.511 -18.479  1.00 84.30           H
ATOM   2063  CE2 TYR A 145     -14.901  -7.539 -18.714  1.00 84.30           C
ATOM   2064  HE2 TYR A 145     -15.168  -8.582 -18.884  1.00 84.30           H
ATOM   2065  CZ  TYR A 145     -15.855  -6.571 -18.695  1.00 84.30           C
ATOM   2066  OH  TYR A 145     -17.151  -6.933 -18.894  1.00 84.30           O
ATOM   2067  HH  TYR A 145     -17.212  -7.921 -19.036  1.00 84.30           H
ATOM   2068  HN  TYR A 145      -9.594  -4.443 -18.048  1.00 84.30           H
ATOM   2069  N   ILE A 146     -11.924  -3.442 -20.241  1.00 81.42           N
ATOM   2070  CA  ILE A 146     -12.719  -2.669 -21.179  1.00 81.42           C
ATOM   2071  C   ILE A 146     -12.035  -2.676 -22.548  1.00 81.42           C
ATOM   2072  O   ILE A 146     -12.697  -2.809 -23.576  1.00 81.42           O
ATOM   2073  HA  ILE A 146     -13.686  -3.163 -21.274  1.00 81.42           H
ATOM   2074  CB  ILE A 146     -12.979  -1.264 -20.630  1.00 81.42           C
ATOM   2075  HB  ILE A 146     -12.026  -0.835 -20.323  1.00 81.42           H
ATOM   2076  CG1 ILE A 146     -13.871  -1.319 -19.387  1.00 81.42           C
ATOM   2077 1HG1 ILE A 146     -14.886  -1.589 -19.676  1.00 81.42           H
ATOM   2078 2HG1 ILE A 146     -13.513  -2.096 -18.712  1.00 81.42           H
ATOM   2079  CG2 ILE A 146     -13.559  -0.351 -21.712  1.00 81.42           C
ATOM   2080 1HG2 ILE A 146     -12.855  -0.277 -22.540  1.00 81.42           H
ATOM   2081 2HG2 ILE A 146     -14.501  -0.767 -22.072  1.00 81.42           H
ATOM   2082 3HG2 ILE A 146     -13.735   0.640 -21.295  1.00 81.42           H
ATOM   2083  CD1 ILE A 146     -13.883   0.029 -18.662  1.00 81.42           C
ATOM   2084 1HD1 ILE A 146     -12.869   0.284 -18.354  1.00 81.42           H
ATOM   2085 2HD1 ILE A 146     -14.264   0.799 -19.333  1.00 81.42           H
ATOM   2086 3HD1 ILE A 146     -14.524  -0.038 -17.783  1.00 81.42           H
ATOM   2087  HN  ILE A 146     -11.595  -2.933 -19.445  1.00 81.42           H
ATOM   2088  N   ALA A 147     -10.718  -2.533 -22.516  1.00 80.25           N
ATOM   2089  CA  ALA A 147      -9.951  -2.392 -23.742  1.00 80.25           C
ATOM   2090  C   ALA A 147     -10.094  -3.665 -24.578  1.00 80.25           C
ATOM   2091  O   ALA A 147      -9.939  -3.633 -25.797  1.00 80.25           O
ATOM   2092  HA  ALA A 147     -10.368  -1.553 -24.300  1.00 80.25           H
ATOM   2093  CB  ALA A 147      -8.493  -2.080 -23.400  1.00 80.25           C
ATOM   2094 1HB  ALA A 147      -8.444  -1.151 -22.832  1.00 80.25           H
ATOM   2095 2HB  ALA A 147      -8.078  -2.892 -22.804  1.00 80.25           H
ATOM   2096 3HB  ALA A 147      -7.918  -1.974 -24.320  1.00 80.25           H
ATOM   2097  HN  ALA A 147     -10.177  -2.512 -21.675  1.00 80.25           H
ATOM   2098  N   ILE A 148     -10.389  -4.757 -23.888  1.00 76.50           N
ATOM   2099  CA  ILE A 148     -10.374  -6.067 -24.517  1.00 76.50           C
ATOM   2100  C   ILE A 148     -11.808  -6.484 -24.850  1.00 76.50           C
ATOM   2101  O   ILE A 148     -12.102  -6.856 -25.985  1.00 76.50           O
ATOM   2102  HA  ILE A 148      -9.816  -5.976 -25.449  1.00 76.50           H
ATOM   2103  CB  ILE A 148      -9.629  -7.075 -23.640  1.00 76.50           C
ATOM   2104  HB  ILE A 148     -10.028  -7.007 -22.627  1.00 76.50           H
ATOM   2105  CG1 ILE A 148      -8.139  -6.737 -23.561  1.00 76.50           C
ATOM   2106 1HG1 ILE A 148      -7.660  -6.968 -24.513  1.00 76.50           H
ATOM   2107 2HG1 ILE A 148      -8.013  -5.668 -23.392  1.00 76.50           H
ATOM   2108  CG2 ILE A 148      -9.868  -8.506 -24.124  1.00 76.50           C
ATOM   2109 1HG2 ILE A 148     -10.934  -8.730 -24.085  1.00 76.50           H
ATOM   2110 2HG2 ILE A 148      -9.513  -8.606 -25.150  1.00 76.50           H
ATOM   2111 3HG2 ILE A 148      -9.327  -9.202 -23.483  1.00 76.50           H
ATOM   2112  CD1 ILE A 148      -7.457  -7.521 -22.438  1.00 76.50           C
ATOM   2113 1HD1 ILE A 148      -7.923  -7.270 -21.485  1.00 76.50           H
ATOM   2114 2HD1 ILE A 148      -7.564  -8.590 -22.624  1.00 76.50           H
ATOM   2115 3HD1 ILE A 148      -6.399  -7.262 -22.405  1.00 76.50           H
ATOM   2116  HN  ILE A 148     -10.634  -4.757 -22.918  1.00 76.50           H
ATOM   2117  N   ALA A 149     -12.662  -6.408 -23.840  1.00 75.48           N
ATOM   2118  CA  ALA A 149     -14.022  -6.904 -23.972  1.00 75.48           C
ATOM   2119  C   ALA A 149     -14.813  -5.972 -24.891  1.00 75.48           C
ATOM   2120  O   ALA A 149     -15.657  -6.425 -25.663  1.00 75.48           O
ATOM   2121  HA  ALA A 149     -13.972  -7.893 -24.427  1.00 75.48           H
ATOM   2122  CB  ALA A 149     -14.655  -7.031 -22.585  1.00 75.48           C
ATOM   2123 1HB  ALA A 149     -14.072  -7.726 -21.981  1.00 75.48           H
ATOM   2124 2HB  ALA A 149     -14.670  -6.054 -22.101  1.00 75.48           H
ATOM   2125 3HB  ALA A 149     -15.675  -7.402 -22.683  1.00 75.48           H
ATOM   2126  HN  ALA A 149     -12.439  -6.018 -22.947  1.00 75.48           H
ATOM   2127  N   GLN A 150     -14.514  -4.686 -24.778  1.00 66.99           N
ATOM   2128  CA  GLN A 150     -15.261  -3.676 -25.508  1.00 66.99           C
ATOM   2129  C   GLN A 150     -14.342  -2.939 -26.484  1.00 66.99           C
ATOM   2130  O   GLN A 150     -14.424  -1.719 -26.618  1.00 66.99           O
ATOM   2131  HA  GLN A 150     -16.024  -4.224 -26.061  1.00 66.99           H
ATOM   2132  CB  GLN A 150     -15.941  -2.697 -24.549  1.00 66.99           C
ATOM   2133 1HB  GLN A 150     -15.186  -2.143 -23.993  1.00 66.99           H
ATOM   2134 2HB  GLN A 150     -16.518  -1.968 -25.118  1.00 66.99           H
ATOM   2135  CG  GLN A 150     -16.861  -3.435 -23.574  1.00 66.99           C
ATOM   2136 1HG  GLN A 150     -17.509  -4.117 -24.125  1.00 66.99           H
ATOM   2137 2HG  GLN A 150     -16.264  -4.042 -22.894  1.00 66.99           H
ATOM   2138  CD  GLN A 150     -17.714  -2.449 -22.772  1.00 66.99           C
ATOM   2139  OE1 GLN A 150     -17.676  -1.247 -22.976  1.00 66.99           O
ATOM   2140  NE2 GLN A 150     -18.482  -3.024 -21.852  1.00 66.99           N
ATOM   2141 1HE2 GLN A 150     -18.466  -4.017 -21.735  1.00 66.99           H
ATOM   2142 2HE2 GLN A 150     -19.077  -2.462 -21.276  1.00 66.99           H
ATOM   2143  HN  GLN A 150     -13.777  -4.332 -24.201  1.00 66.99           H
ATOM   2144  N   ALA A 151     -13.486  -3.710 -27.139  1.00 67.30           N
ATOM   2145  CA  ALA A 151     -12.395  -3.133 -27.907  1.00 67.30           C
ATOM   2146  C   ALA A 151     -12.960  -2.128 -28.913  1.00 67.30           C
ATOM   2147  O   ALA A 151     -12.403  -1.047 -29.095  1.00 67.30           O
ATOM   2148  HA  ALA A 151     -11.741  -2.609 -27.211  1.00 67.30           H
ATOM   2149  CB  ALA A 151     -11.600  -4.252 -28.583  1.00 67.30           C
ATOM   2150 1HB  ALA A 151     -11.196  -4.921 -27.824  1.00 67.30           H
ATOM   2151 2HB  ALA A 151     -12.257  -4.812 -29.250  1.00 67.30           H
ATOM   2152 3HB  ALA A 151     -10.782  -3.819 -29.159  1.00 67.30           H
ATOM   2153  HN  ALA A 151     -13.530  -4.709 -27.152  1.00 67.30           H
ATOM   2154  N   MET A 152     -14.060  -2.521 -29.539  1.00 57.30           N
ATOM   2155  CA  MET A 152     -14.665  -1.701 -30.575  1.00 57.30           C
ATOM   2156  C   MET A 152     -15.089  -0.340 -30.019  1.00 57.30           C
ATOM   2157  O   MET A 152     -14.725   0.699 -30.567  1.00 57.30           O
ATOM   2158  HA  MET A 152     -13.892  -1.567 -31.331  1.00 57.30           H
ATOM   2159  CB  MET A 152     -15.886  -2.421 -31.148  1.00 57.30           C
ATOM   2160 1HB  MET A 152     -16.498  -2.812 -30.335  1.00 57.30           H
ATOM   2161 2HB  MET A 152     -16.505  -1.713 -31.700  1.00 57.30           H
ATOM   2162  CG  MET A 152     -15.465  -3.565 -32.072  1.00 57.30           C
ATOM   2163 1HG  MET A 152     -14.805  -3.189 -32.854  1.00 57.30           H
ATOM   2164 2HG  MET A 152     -14.899  -4.308 -31.509  1.00 57.30           H
ATOM   2165  SD  MET A 152     -16.906  -4.323 -32.803  1.00 57.30           S
ATOM   2166  CE  MET A 152     -17.349  -3.064 -33.989  1.00 57.30           C
ATOM   2167 1HE  MET A 152     -17.557  -2.130 -33.467  1.00 57.30           H
ATOM   2168 2HE  MET A 152     -16.525  -2.915 -34.686  1.00 57.30           H
ATOM   2169 3HE  MET A 152     -18.237  -3.378 -34.538  1.00 57.30           H
ATOM   2170  HN  MET A 152     -14.535  -3.380 -29.349  1.00 57.30           H
ATOM   2171  N   ARG A 153     -15.852  -0.390 -28.937  1.00 54.47           N
ATOM   2172  CA  ARG A 153     -16.366   0.824 -28.326  1.00 54.47           C
ATOM   2173  C   ARG A 153     -15.216   1.664 -27.765  1.00 54.47           C
ATOM   2174  O   ARG A 153     -15.281   2.892 -27.769  1.00 54.47           O
ATOM   2175  HA  ARG A 153     -16.876   1.348 -29.134  1.00 54.47           H
ATOM   2176  CB  ARG A 153     -17.349   0.501 -27.199  1.00 54.47           C
ATOM   2177 1HB  ARG A 153     -16.926  -0.268 -26.553  1.00 54.47           H
ATOM   2178 2HB  ARG A 153     -17.505   1.386 -26.583  1.00 54.47           H
ATOM   2179  CG  ARG A 153     -18.689   0.022 -27.762  1.00 54.47           C
ATOM   2180 1HG  ARG A 153     -19.060   0.742 -28.490  1.00 54.47           H
ATOM   2181 2HG  ARG A 153     -18.550  -0.922 -28.289  1.00 54.47           H
ATOM   2182  CD  ARG A 153     -19.719  -0.160 -26.645  1.00 54.47           C
ATOM   2183 1HD  ARG A 153     -19.386  -0.934 -25.954  1.00 54.47           H
ATOM   2184 2HD  ARG A 153     -19.810   0.762 -26.070  1.00 54.47           H
ATOM   2185  NE  ARG A 153     -21.031  -0.528 -27.221  1.00 54.47           N
ATOM   2186  HE  ARG A 153     -21.109  -0.576 -28.217  1.00 54.47           H
ATOM   2187  CZ  ARG A 153     -22.122  -0.802 -26.492  1.00 54.47           C
ATOM   2188  NH1 ARG A 153     -22.075  -0.754 -25.154  1.00 54.47           N
ATOM   2189 1HH1 ARG A 153     -21.222  -0.512 -24.692  1.00 54.47           H
ATOM   2190 2HH1 ARG A 153     -22.893  -0.959 -24.617  1.00 54.47           H
ATOM   2191  NH2 ARG A 153     -23.260  -1.125 -27.122  1.00 54.47           N
ATOM   2192 1HH2 ARG A 153     -24.082  -1.332 -26.592  1.00 54.47           H
ATOM   2193 2HH2 ARG A 153     -23.286  -1.158 -28.121  1.00 54.47           H
ATOM   2194  HN  ARG A 153     -16.119  -1.239 -28.480  1.00 54.47           H
ATOM   2195  N   ALA A 154     -14.191   0.968 -27.297  1.00 60.53           N
ATOM   2196  CA  ALA A 154     -13.088   1.626 -26.617  1.00 60.53           C
ATOM   2197  C   ALA A 154     -12.343   2.520 -27.610  1.00 60.53           C
ATOM   2198  O   ALA A 154     -11.782   3.545 -27.227  1.00 60.53           O
ATOM   2199  HA  ALA A 154     -13.509   2.247 -25.826  1.00 60.53           H
ATOM   2200  CB  ALA A 154     -12.177   0.572 -25.985  1.00 60.53           C
ATOM   2201 1HB  ALA A 154     -12.746  -0.017 -25.266  1.00 60.53           H
ATOM   2202 2HB  ALA A 154     -11.785  -0.084 -26.762  1.00 60.53           H
ATOM   2203 3HB  ALA A 154     -11.349   1.066 -25.475  1.00 60.53           H
ATOM   2204  HN  ALA A 154     -14.107  -0.026 -27.375  1.00 60.53           H
ATOM   2205  N   HIS A 155     -12.363   2.099 -28.866  1.00 56.39           N
ATOM   2206  CA  HIS A 155     -11.606   2.788 -29.898  1.00 56.39           C
ATOM   2207  C   HIS A 155     -12.242   4.151 -30.178  1.00 56.39           C
ATOM   2208  O   HIS A 155     -11.538   5.143 -30.359  1.00 56.39           O
ATOM   2209  HA  HIS A 155     -10.602   2.940 -29.501  1.00 56.39           H
ATOM   2210  CB  HIS A 155     -11.485   1.921 -31.153  1.00 56.39           C
ATOM   2211 1HB  HIS A 155     -11.453   0.873 -30.857  1.00 56.39           H
ATOM   2212 2HB  HIS A 155     -12.380   2.054 -31.761  1.00 56.39           H
ATOM   2213  CG  HIS A 155     -10.271   2.228 -31.997  1.00 56.39           C
ATOM   2214  ND1 HIS A 155      -9.890   3.519 -32.322  1.00 56.39           N
ATOM   2215  HD1 HIS A 155     -10.362   4.355 -32.042  1.00 56.39           H
ATOM   2216  CD2 HIS A 155      -9.356   1.400 -32.578  1.00 56.39           C
ATOM   2217  HD2 HIS A 155      -9.357   0.311 -32.522  1.00 56.39           H
ATOM   2218  CE1 HIS A 155      -8.796   3.457 -33.065  1.00 56.39           C
ATOM   2219  HE1 HIS A 155      -8.253   4.308 -33.478  1.00 56.39           H
ATOM   2220  NE2 HIS A 155      -8.467   2.143 -33.223  1.00 56.39           N
ATOM   2221  HN  HIS A 155     -12.882   1.305 -29.182  1.00 56.39           H
ATOM   2222  N   THR A 156     -13.567   4.156 -30.204  1.00 62.38           N
ATOM   2223  CA  THR A 156     -14.303   5.354 -30.568  1.00 62.38           C
ATOM   2224  C   THR A 156     -14.149   6.425 -29.486  1.00 62.38           C
ATOM   2225  O   THR A 156     -14.203   7.619 -29.777  1.00 62.38           O
ATOM   2226  HA  THR A 156     -13.870   5.760 -31.483  1.00 62.38           H
ATOM   2227  CB  THR A 156     -15.758   4.955 -30.826  1.00 62.38           C
ATOM   2228  HB  THR A 156     -16.394   5.244 -29.989  1.00 62.38           H
ATOM   2229  OG1 THR A 156     -15.692   3.558 -31.095  1.00 62.38           O
ATOM   2230  HG1 THR A 156     -16.594   3.143 -30.976  1.00 62.38           H
ATOM   2231  CG2 THR A 156     -16.311   5.558 -32.118  1.00 62.38           C
ATOM   2232 1HG2 THR A 156     -15.714   5.215 -32.964  1.00 62.38           H
ATOM   2233 2HG2 THR A 156     -16.266   6.646 -32.060  1.00 62.38           H
ATOM   2234 3HG2 THR A 156     -17.346   5.244 -32.253  1.00 62.38           H
ATOM   2235  HN  THR A 156     -14.133   3.363 -29.983  1.00 62.38           H
ATOM   2236  N   TRP A 157     -13.960   5.959 -28.260  1.00 56.81           N
ATOM   2237  CA  TRP A 157     -14.035   6.837 -27.106  1.00 56.81           C
ATOM   2238  C   TRP A 157     -12.611   7.072 -26.597  1.00 56.81           C
ATOM   2239  O   TRP A 157     -12.410   7.381 -25.424  1.00 56.81           O
ATOM   2240  HA  TRP A 157     -14.474   7.780 -27.432  1.00 56.81           H
ATOM   2241  CB  TRP A 157     -14.964   6.260 -26.036  1.00 56.81           C
ATOM   2242 1HB  TRP A 157     -14.636   5.249 -25.793  1.00 56.81           H
ATOM   2243 2HB  TRP A 157     -14.868   6.853 -25.127  1.00 56.81           H
ATOM   2244  CG  TRP A 157     -16.437   6.218 -26.447  1.00 56.81           C
ATOM   2245  CD1 TRP A 157     -17.026   5.390 -27.321  1.00 56.81           C
ATOM   2246  HD1 TRP A 157     -16.505   4.608 -27.872  1.00 56.81           H
ATOM   2247  CD2 TRP A 157     -17.489   7.078 -25.963  1.00 56.81           C
ATOM   2248  NE1 TRP A 157     -18.376   5.653 -27.435  1.00 56.81           N
ATOM   2249  HE1 TRP A 157     -19.026   5.171 -28.022  1.00 56.81           H
ATOM   2250  CE2 TRP A 157     -18.667   6.713 -26.583  1.00 56.81           C
ATOM   2251  CE3 TRP A 157     -17.448   8.131 -25.032  1.00 56.81           C
ATOM   2252  HE3 TRP A 157     -16.531   8.439 -24.529  1.00 56.81           H
ATOM   2253  CZ2 TRP A 157     -19.890   7.347 -26.339  1.00 56.81           C
ATOM   2254  HZ2 TRP A 157     -20.807   7.039 -26.842  1.00 56.81           H
ATOM   2255  CZ3 TRP A 157     -18.679   8.755 -24.800  1.00 56.81           C
ATOM   2256  HZ3 TRP A 157     -18.703   9.579 -24.086  1.00 56.81           H
ATOM   2257  CH2 TRP A 157     -19.873   8.399 -25.415  1.00 56.81           C
ATOM   2258  HH2 TRP A 157     -20.792   8.936 -25.180  1.00 56.81           H
ATOM   2259  HN  TRP A 157     -13.760   5.002 -28.051  1.00 56.81           H
ATOM   2260  N   ARG A 158     -11.659   6.917 -27.506  1.00 57.35           N
ATOM   2261  CA  ARG A 158     -10.259   6.858 -27.121  1.00 57.35           C
ATOM   2262  C   ARG A 158      -9.854   8.141 -26.394  1.00 57.35           C
ATOM   2263  O   ARG A 158      -9.176   8.090 -25.369  1.00 57.35           O
ATOM   2264  HA  ARG A 158     -10.189   5.993 -26.461  1.00 57.35           H
ATOM   2265  CB  ARG A 158      -9.360   6.667 -28.344  1.00 57.35           C
ATOM   2266 1HB  ARG A 158      -9.802   5.929 -29.014  1.00 57.35           H
ATOM   2267 2HB  ARG A 158      -9.292   7.602 -28.900  1.00 57.35           H
ATOM   2268  CG  ARG A 158      -7.959   6.212 -27.928  1.00 57.35           C
ATOM   2269 1HG  ARG A 158      -7.480   6.993 -27.338  1.00 57.35           H
ATOM   2270 2HG  ARG A 158      -8.033   5.331 -27.291  1.00 57.35           H
ATOM   2271  CD  ARG A 158      -7.101   5.892 -29.154  1.00 57.35           C
ATOM   2272 1HD  ARG A 158      -7.599   5.145 -29.772  1.00 57.35           H
ATOM   2273 2HD  ARG A 158      -6.980   6.785 -29.767  1.00 57.35           H
ATOM   2274  NE  ARG A 158      -5.776   5.390 -28.726  1.00 57.35           N
ATOM   2275  HE  ARG A 158      -5.571   5.381 -27.747  1.00 57.35           H
ATOM   2276  CZ  ARG A 158      -4.832   4.947 -29.568  1.00 57.35           C
ATOM   2277  NH1 ARG A 158      -5.052   4.936 -30.890  1.00 57.35           N
ATOM   2278 1HH1 ARG A 158      -5.925   5.260 -31.255  1.00 57.35           H
ATOM   2279 2HH1 ARG A 158      -4.343   4.603 -31.512  1.00 57.35           H
ATOM   2280  NH2 ARG A 158      -3.667   4.514 -29.069  1.00 57.35           N
ATOM   2281 1HH2 ARG A 158      -2.952   4.180 -29.684  1.00 57.35           H
ATOM   2282 2HH2 ARG A 158      -3.511   4.526 -28.081  1.00 57.35           H
ATOM   2283  HN  ARG A 158     -11.832   6.833 -28.488  1.00 57.35           H
ATOM   2284  N   GLU A 159     -10.286   9.262 -26.952  1.00 63.15           N
ATOM   2285  CA  GLU A 159      -9.925  10.558 -26.405  1.00 63.15           C
ATOM   2286  C   GLU A 159     -10.623  10.781 -25.062  1.00 63.15           C
ATOM   2287  O   GLU A 159      -9.999  11.225 -24.099  1.00 63.15           O
ATOM   2288  HA  GLU A 159      -8.846  10.521 -26.259  1.00 63.15           H
ATOM   2289  CB  GLU A 159     -10.259  11.681 -27.389  1.00 63.15           C
ATOM   2290 1HB  GLU A 159     -11.271  11.546 -27.770  1.00 63.15           H
ATOM   2291 2HB  GLU A 159     -10.105  12.648 -26.909  1.00 63.15           H
ATOM   2292  CG  GLU A 159      -9.324  11.646 -28.599  1.00 63.15           C
ATOM   2293 1HG  GLU A 159      -8.291  11.559 -28.262  1.00 63.15           H
ATOM   2294 2HG  GLU A 159      -9.538  10.765 -29.203  1.00 63.15           H
ATOM   2295  CD  GLU A 159      -9.482  12.907 -29.451  1.00 63.15           C
ATOM   2296  OE1 GLU A 159      -8.546  13.187 -30.231  1.00 63.15           O
ATOM   2297  OE2 GLU A 159     -10.536  13.563 -29.304  1.00 63.15           O
ATOM   2298  HN  GLU A 159     -10.872   9.293 -27.762  1.00 63.15           H
ATOM   2299  N   LYS A 160     -11.909  10.462 -25.039  1.00 69.05           N
ATOM   2300  CA  LYS A 160     -12.707  10.655 -23.841  1.00 69.05           C
ATOM   2301  C   LYS A 160     -12.127   9.812 -22.704  1.00 69.05           C
ATOM   2302  O   LYS A 160     -12.173  10.213 -21.542  1.00 69.05           O
ATOM   2303  HA  LYS A 160     -12.631  11.707 -23.564  1.00 69.05           H
ATOM   2304  CB  LYS A 160     -14.183  10.369 -24.128  1.00 69.05           C
ATOM   2305 1HB  LYS A 160     -14.285   9.378 -24.572  1.00 69.05           H
ATOM   2306 2HB  LYS A 160     -14.743  10.357 -23.193  1.00 69.05           H
ATOM   2307  CG  LYS A 160     -14.773  11.420 -25.070  1.00 69.05           C
ATOM   2308 1HG  LYS A 160     -14.524  12.418 -24.709  1.00 69.05           H
ATOM   2309 2HG  LYS A 160     -14.326  11.318 -26.059  1.00 69.05           H
ATOM   2310  CD  LYS A 160     -16.292  11.273 -25.173  1.00 69.05           C
ATOM   2311 1HD  LYS A 160     -16.542  10.263 -25.498  1.00 69.05           H
ATOM   2312 2HD  LYS A 160     -16.742  11.412 -24.190  1.00 69.05           H
ATOM   2313  CE  LYS A 160     -16.876  12.290 -26.156  1.00 69.05           C
ATOM   2314 1HE  LYS A 160     -16.673  13.302 -25.805  1.00 69.05           H
ATOM   2315 2HE  LYS A 160     -16.391  12.186 -27.127  1.00 69.05           H
ATOM   2316  NZ  LYS A 160     -18.335  12.092 -26.300  1.00 69.05           N
ATOM   2317 1HZ  LYS A 160     -18.711  12.794 -26.929  1.00 69.05           H
ATOM   2318 2HZ  LYS A 160     -18.516  11.169 -26.678  1.00 69.05           H
ATOM   2319 3HZ  LYS A 160     -18.779  12.179 -25.393  1.00 69.05           H
ATOM   2320  HN  LYS A 160     -12.404  10.078 -25.819  1.00 69.05           H
ATOM   2321  N   ARG A 161     -11.593   8.659 -23.079  1.00 67.08           N
ATOM   2322  CA  ARG A 161     -11.037   7.738 -22.102  1.00 67.08           C
ATOM   2323  C   ARG A 161      -9.884   8.400 -21.345  1.00 67.08           C
ATOM   2324  O   ARG A 161      -9.675   8.129 -20.164  1.00 67.08           O
ATOM   2325  HA  ARG A 161     -11.866   7.509 -21.432  1.00 67.08           H
ATOM   2326  CB  ARG A 161     -10.530   6.461 -22.774  1.00 67.08           C
ATOM   2327 1HB  ARG A 161      -9.967   6.717 -23.671  1.00 67.08           H
ATOM   2328 2HB  ARG A 161      -9.844   5.941 -22.105  1.00 67.08           H
ATOM   2329  CG  ARG A 161     -11.692   5.536 -23.141  1.00 67.08           C
ATOM   2330 1HG  ARG A 161     -12.270   5.299 -22.248  1.00 67.08           H
ATOM   2331 2HG  ARG A 161     -12.365   6.047 -23.830  1.00 67.08           H
ATOM   2332  CD  ARG A 161     -11.183   4.244 -23.783  1.00 67.08           C
ATOM   2333 1HD  ARG A 161     -11.999   3.739 -24.300  1.00 67.08           H
ATOM   2334 2HD  ARG A 161     -10.425   4.474 -24.532  1.00 67.08           H
ATOM   2335  NE  ARG A 161     -10.614   3.354 -22.746  1.00 67.08           N
ATOM   2336  HE  ARG A 161     -10.729   3.617 -21.788  1.00 67.08           H
ATOM   2337  CZ  ARG A 161      -9.955   2.218 -23.011  1.00 67.08           C
ATOM   2338  NH1 ARG A 161      -9.772   1.816 -24.276  1.00 67.08           N
ATOM   2339 1HH1 ARG A 161     -10.128   2.366 -25.031  1.00 67.08           H
ATOM   2340 2HH1 ARG A 161      -9.279   0.967 -24.465  1.00 67.08           H
ATOM   2341  NH2 ARG A 161      -9.482   1.488 -21.991  1.00 67.08           N
ATOM   2342 1HH2 ARG A 161      -8.988   0.638 -22.171  1.00 67.08           H
ATOM   2343 2HH2 ARG A 161      -9.623   1.795 -21.049  1.00 67.08           H
ATOM   2344  HN  ARG A 161     -11.536   8.351 -24.029  1.00 67.08           H
ATOM   2345  N   LEU A 162      -9.166   9.257 -22.056  1.00 78.51           N
ATOM   2346  CA  LEU A 162      -8.027   9.945 -21.472  1.00 78.51           C
ATOM   2347  C   LEU A 162      -8.524  10.972 -20.453  1.00 78.51           C
ATOM   2348  O   LEU A 162      -7.910  11.158 -19.404  1.00 78.51           O
ATOM   2349  HA  LEU A 162      -7.429   9.199 -20.947  1.00 78.51           H
ATOM   2350  CB  LEU A 162      -7.143  10.544 -22.568  1.00 78.51           C
ATOM   2351 1HB  LEU A 162      -6.903   9.758 -23.284  1.00 78.51           H
ATOM   2352 2HB  LEU A 162      -7.722  11.296 -23.103  1.00 78.51           H
ATOM   2353  CG  LEU A 162      -5.835  11.185 -22.099  1.00 78.51           C
ATOM   2354  HG  LEU A 162      -6.071  11.909 -21.319  1.00 78.51           H
ATOM   2355  CD1 LEU A 162      -4.903  10.141 -21.482  1.00 78.51           C
ATOM   2356 1HD1 LEU A 162      -5.392   9.678 -20.625  1.00 78.51           H
ATOM   2357 2HD1 LEU A 162      -4.671   9.377 -22.224  1.00 78.51           H
ATOM   2358 3HD1 LEU A 162      -3.981  10.624 -21.157  1.00 78.51           H
ATOM   2359  CD2 LEU A 162      -5.162  11.953 -23.239  1.00 78.51           C
ATOM   2360 1HD2 LEU A 162      -4.942  11.268 -24.058  1.00 78.51           H
ATOM   2361 2HD2 LEU A 162      -5.830  12.738 -23.592  1.00 78.51           H
ATOM   2362 3HD2 LEU A 162      -4.235  12.398 -22.878  1.00 78.51           H
ATOM   2363  HN  LEU A 162      -9.351   9.483 -23.013  1.00 78.51           H
ATOM   2364  N   LEU A 163      -9.633  11.611 -20.798  1.00 81.27           N
ATOM   2365  CA  LEU A 163     -10.240  12.588 -19.911  1.00 81.27           C
ATOM   2366  C   LEU A 163     -10.723  11.886 -18.640  1.00 81.27           C
ATOM   2367  O   LEU A 163     -10.435  12.334 -17.531  1.00 81.27           O
ATOM   2368  HA  LEU A 163      -9.466  13.305 -19.636  1.00 81.27           H
ATOM   2369  CB  LEU A 163     -11.338  13.365 -20.640  1.00 81.27           C
ATOM   2370 1HB  LEU A 163     -10.909  13.802 -21.542  1.00 81.27           H
ATOM   2371 2HB  LEU A 163     -12.103  12.659 -20.961  1.00 81.27           H
ATOM   2372  CG  LEU A 163     -12.015  14.480 -19.840  1.00 81.27           C
ATOM   2373  HG  LEU A 163     -12.380  14.055 -18.905  1.00 81.27           H
ATOM   2374  CD1 LEU A 163     -11.015  15.580 -19.477  1.00 81.27           C
ATOM   2375 1HD1 LEU A 163     -10.212  15.156 -18.875  1.00 81.27           H
ATOM   2376 2HD1 LEU A 163     -10.599  16.007 -20.389  1.00 81.27           H
ATOM   2377 3HD1 LEU A 163     -11.523  16.359 -18.909  1.00 81.27           H
ATOM   2378  CD2 LEU A 163     -13.228  15.033 -20.590  1.00 81.27           C
ATOM   2379 1HD2 LEU A 163     -12.909  15.437 -21.551  1.00 81.27           H
ATOM   2380 2HD2 LEU A 163     -13.950  14.233 -20.754  1.00 81.27           H
ATOM   2381 3HD2 LEU A 163     -13.691  15.824 -19.999  1.00 81.27           H
ATOM   2382  HN  LEU A 163     -10.113  11.471 -21.664  1.00 81.27           H
ATOM   2383  N   TYR A 164     -11.451  10.798 -18.844  1.00 74.72           N
ATOM   2384  CA  TYR A 164     -11.985  10.035 -17.729  1.00 74.72           C
ATOM   2385  C   TYR A 164     -10.860   9.513 -16.833  1.00 74.72           C
ATOM   2386  O   TYR A 164     -11.024   9.414 -15.618  1.00 74.72           O
ATOM   2387  HA  TYR A 164     -12.626  10.695 -17.146  1.00 74.72           H
ATOM   2388  CB  TYR A 164     -12.722   8.845 -18.347  1.00 74.72           C
ATOM   2389 1HB  TYR A 164     -12.068   8.363 -19.073  1.00 74.72           H
ATOM   2390 2HB  TYR A 164     -12.927   8.112 -17.566  1.00 74.72           H
ATOM   2391  CG  TYR A 164     -14.037   9.217 -19.034  1.00 74.72           C
ATOM   2392  CD1 TYR A 164     -14.952  10.020 -18.385  1.00 74.72           C
ATOM   2393  HD1 TYR A 164     -14.738  10.390 -17.382  1.00 74.72           H
ATOM   2394  CD2 TYR A 164     -14.308   8.749 -20.304  1.00 74.72           C
ATOM   2395  HD2 TYR A 164     -13.585   8.115 -20.817  1.00 74.72           H
ATOM   2396  CE1 TYR A 164     -16.190  10.370 -19.032  1.00 74.72           C
ATOM   2397  HE1 TYR A 164     -16.922  11.004 -18.531  1.00 74.72           H
ATOM   2398  CE2 TYR A 164     -15.546   9.099 -20.952  1.00 74.72           C
ATOM   2399  HE2 TYR A 164     -15.772   8.737 -21.954  1.00 74.72           H
ATOM   2400  CZ  TYR A 164     -16.426   9.893 -20.284  1.00 74.72           C
ATOM   2401  OH  TYR A 164     -17.595  10.223 -20.895  1.00 74.72           O
ATOM   2402  HH  TYR A 164     -18.151  10.790 -20.286  1.00 74.72           H
ATOM   2403  HN  TYR A 164     -11.676  10.437 -19.749  1.00 74.72           H
ATOM   2404  N   SER A 165      -9.742   9.192 -17.467  1.00 85.94           N
ATOM   2405  CA  SER A 165      -8.594   8.672 -16.744  1.00 85.94           C
ATOM   2406  C   SER A 165      -8.086   9.716 -15.747  1.00 85.94           C
ATOM   2407  O   SER A 165      -7.655   9.371 -14.648  1.00 85.94           O
ATOM   2408  HA  SER A 165      -8.958   7.788 -16.221  1.00 85.94           H
ATOM   2409  CB  SER A 165      -7.474   8.268 -17.706  1.00 85.94           C
ATOM   2410 1HB  SER A 165      -6.736   7.669 -17.172  1.00 85.94           H
ATOM   2411 2HB  SER A 165      -7.884   7.639 -18.496  1.00 85.94           H
ATOM   2412  OG  SER A 165      -6.834   9.402 -18.286  1.00 85.94           O
ATOM   2413  HG  SER A 165      -7.515  10.094 -18.524  1.00 85.94           H
ATOM   2414  HN  SER A 165      -9.614   9.282 -18.455  1.00 85.94           H
ATOM   2415  N   LYS A 166      -8.155  10.971 -16.167  1.00 83.21           N
ATOM   2416  CA  LYS A 166      -7.743  12.070 -15.310  1.00 83.21           C
ATOM   2417  C   LYS A 166      -8.703  12.175 -14.124  1.00 83.21           C
ATOM   2418  O   LYS A 166      -8.270  12.284 -12.978  1.00 83.21           O
ATOM   2419  HA  LYS A 166      -6.749  11.832 -14.930  1.00 83.21           H
ATOM   2420  CB  LYS A 166      -7.621  13.363 -16.119  1.00 83.21           C
ATOM   2421 1HB  LYS A 166      -8.543  13.538 -16.673  1.00 83.21           H
ATOM   2422 2HB  LYS A 166      -7.489  14.208 -15.443  1.00 83.21           H
ATOM   2423  CG  LYS A 166      -6.441  13.292 -17.091  1.00 83.21           C
ATOM   2424 1HG  LYS A 166      -5.522  13.099 -16.539  1.00 83.21           H
ATOM   2425 2HG  LYS A 166      -6.581  12.457 -17.778  1.00 83.21           H
ATOM   2426  CD  LYS A 166      -6.305  14.594 -17.883  1.00 83.21           C
ATOM   2427 1HD  LYS A 166      -7.213  14.770 -18.459  1.00 83.21           H
ATOM   2428 2HD  LYS A 166      -6.196  15.432 -17.195  1.00 83.21           H
ATOM   2429  CE  LYS A 166      -5.100  14.539 -18.824  1.00 83.21           C
ATOM   2430 1HE  LYS A 166      -4.200  14.297 -18.259  1.00 83.21           H
ATOM   2431 2HE  LYS A 166      -5.239  13.745 -19.557  1.00 83.21           H
ATOM   2432  NZ  LYS A 166      -4.923  15.836 -19.516  1.00 83.21           N
ATOM   2433 1HZ  LYS A 166      -4.130  15.778 -20.145  1.00 83.21           H
ATOM   2434 2HZ  LYS A 166      -5.760  16.052 -20.046  1.00 83.21           H
ATOM   2435 3HZ  LYS A 166      -4.759  16.565 -18.831  1.00 83.21           H
ATOM   2436  HN  LYS A 166      -8.485  11.241 -17.071  1.00 83.21           H
ATOM   2437  N   MET A 167      -9.990  12.138 -14.440  1.00 84.90           N
ATOM   2438  CA  MET A 167     -11.015  12.266 -13.419  1.00 84.90           C
ATOM   2439  C   MET A 167     -10.909  11.137 -12.391  1.00 84.90           C
ATOM   2440  O   MET A 167     -10.980  11.381 -11.187  1.00 84.90           O
ATOM   2441  HA  MET A 167     -10.830  13.225 -12.936  1.00 84.90           H
ATOM   2442  CB  MET A 167     -12.397  12.231 -14.075  1.00 84.90           C
ATOM   2443 1HB  MET A 167     -12.500  11.320 -14.665  1.00 84.90           H
ATOM   2444 2HB  MET A 167     -13.168  12.202 -13.306  1.00 84.90           H
ATOM   2445  CG  MET A 167     -12.609  13.452 -14.972  1.00 84.90           C
ATOM   2446 1HG  MET A 167     -12.542  14.365 -14.380  1.00 84.90           H
ATOM   2447 2HG  MET A 167     -11.821  13.502 -15.724  1.00 84.90           H
ATOM   2448  SD  MET A 167     -14.204  13.357 -15.766  1.00 84.90           S
ATOM   2449  CE  MET A 167     -15.266  13.681 -14.369  1.00 84.90           C
ATOM   2450 1HE  MET A 167     -15.105  12.919 -13.606  1.00 84.90           H
ATOM   2451 2HE  MET A 167     -15.035  14.663 -13.957  1.00 84.90           H
ATOM   2452 3HE  MET A 167     -16.307  13.658 -14.690  1.00 84.90           H
ATOM   2453  HN  MET A 167     -10.333  12.023 -15.372  1.00 84.90           H
ATOM   2454  N   VAL A 168     -10.741   9.927 -12.903  1.00 92.30           N
ATOM   2455  CA  VAL A 168     -10.666   8.756 -12.047  1.00 92.30           C
ATOM   2456  C   VAL A 168      -9.475   8.900 -11.097  1.00 92.30           C
ATOM   2457  O   VAL A 168      -9.587   8.609  -9.907  1.00 92.30           O
ATOM   2458  HA  VAL A 168     -11.582   8.719 -11.458  1.00 92.30           H
ATOM   2459  CB  VAL A 168     -10.599   7.487 -12.900  1.00 92.30           C
ATOM   2460  HB  VAL A 168      -9.796   7.613 -13.626  1.00 92.30           H
ATOM   2461  CG1 VAL A 168     -10.269   6.265 -12.040  1.00 92.30           C
ATOM   2462 1HG1 VAL A 168      -9.304   6.412 -11.556  1.00 92.30           H
ATOM   2463 2HG1 VAL A 168     -11.041   6.136 -11.281  1.00 92.30           H
ATOM   2464 3HG1 VAL A 168     -10.228   5.378 -12.672  1.00 92.30           H
ATOM   2465  CG2 VAL A 168     -11.903   7.278 -13.673  1.00 92.30           C
ATOM   2466 1HG2 VAL A 168     -12.731   7.184 -12.971  1.00 92.30           H
ATOM   2467 2HG2 VAL A 168     -12.077   8.131 -14.329  1.00 92.30           H
ATOM   2468 3HG2 VAL A 168     -11.828   6.370 -14.271  1.00 92.30           H
ATOM   2469  HN  VAL A 168     -10.657   9.741 -13.882  1.00 92.30           H
ATOM   2470  N   CYS A 169      -8.362   9.349 -11.658  1.00 93.89           N
ATOM   2471  CA  CYS A 169      -7.150   9.529 -10.876  1.00 93.89           C
ATOM   2472  C   CYS A 169      -7.448  10.522  -9.751  1.00 93.89           C
ATOM   2473  O   CYS A 169      -7.097  10.280  -8.597  1.00 93.89           O
ATOM   2474  HA  CYS A 169      -6.890   8.551 -10.472  1.00 93.89           H
ATOM   2475  CB  CYS A 169      -5.979   9.988 -11.747  1.00 93.89           C
ATOM   2476 1HB  CYS A 169      -6.289  10.820 -12.379  1.00 93.89           H
ATOM   2477 2HB  CYS A 169      -5.167  10.352 -11.117  1.00 93.89           H
ATOM   2478  SG  CYS A 169      -5.390   8.601 -12.786  1.00 93.89           S
ATOM   2479  HG  CYS A 169      -6.362   8.682 -13.690  1.00 93.89           H
ATOM   2480  HN  CYS A 169      -8.280   9.587 -12.625  1.00 93.89           H
ATOM   2481  N   PHE A 170      -8.091  11.618 -10.126  1.00 93.39           N
ATOM   2482  CA  PHE A 170      -8.419  12.658  -9.166  1.00 93.39           C
ATOM   2483  C   PHE A 170      -9.315  12.113  -8.052  1.00 93.39           C
ATOM   2484  O   PHE A 170      -9.077  12.377  -6.874  1.00 93.39           O
ATOM   2485  HA  PHE A 170      -7.481  13.010  -8.737  1.00 93.39           H
ATOM   2486  CB  PHE A 170      -9.178  13.746  -9.928  1.00 93.39           C
ATOM   2487 1HB  PHE A 170      -8.566  14.085 -10.763  1.00 93.39           H
ATOM   2488 2HB  PHE A 170     -10.084  13.313 -10.353  1.00 93.39           H
ATOM   2489  CG  PHE A 170      -9.561  14.955  -9.071  1.00 93.39           C
ATOM   2490  CD1 PHE A 170     -10.834  15.087  -8.613  1.00 93.39           C
ATOM   2491  HD1 PHE A 170     -11.582  14.332  -8.855  1.00 93.39           H
ATOM   2492  CD2 PHE A 170      -8.627  15.896  -8.768  1.00 93.39           C
ATOM   2493  HD2 PHE A 170      -7.607  15.790  -9.136  1.00 93.39           H
ATOM   2494  CE1 PHE A 170     -11.189  16.209  -7.817  1.00 93.39           C
ATOM   2495  HE1 PHE A 170     -12.210  16.315  -7.450  1.00 93.39           H
ATOM   2496  CE2 PHE A 170      -8.983  17.018  -7.973  1.00 93.39           C
ATOM   2497  HE2 PHE A 170      -8.234  17.772  -7.730  1.00 93.39           H
ATOM   2498  CZ  PHE A 170     -10.256  17.150  -7.514  1.00 93.39           C
ATOM   2499  HZ  PHE A 170     -10.528  18.011  -6.903  1.00 93.39           H
ATOM   2500  HN  PHE A 170      -8.386  11.800 -11.064  1.00 93.39           H
ATOM   2501  N   THR A 171     -10.326  11.363  -8.463  1.00 93.31           N
ATOM   2502  CA  THR A 171     -11.267  10.791  -7.515  1.00 93.31           C
ATOM   2503  C   THR A 171     -10.539   9.881  -6.524  1.00 93.31           C
ATOM   2504  O   THR A 171     -10.865   9.861  -5.338  1.00 93.31           O
ATOM   2505  HA  THR A 171     -11.710  11.602  -6.937  1.00 93.31           H
ATOM   2506  CB  THR A 171     -12.361  10.073  -8.308  1.00 93.31           C
ATOM   2507  HB  THR A 171     -11.960   9.198  -8.820  1.00 93.31           H
ATOM   2508  OG1 THR A 171     -12.898  11.087  -9.154  1.00 93.31           O
ATOM   2509  HG1 THR A 171     -12.422  11.087 -10.033  1.00 93.31           H
ATOM   2510  CG2 THR A 171     -13.542   9.654  -7.431  1.00 93.31           C
ATOM   2511 1HG2 THR A 171     -13.986  10.538  -6.973  1.00 93.31           H
ATOM   2512 2HG2 THR A 171     -13.194   8.977  -6.651  1.00 93.31           H
ATOM   2513 3HG2 THR A 171     -14.289   9.149  -8.044  1.00 93.31           H
ATOM   2514  HN  THR A 171     -10.508  11.145  -9.422  1.00 93.31           H
ATOM   2515  N   ILE A 172      -9.566   9.148  -7.046  1.00 93.86           N
ATOM   2516  CA  ILE A 172      -8.805   8.221  -6.227  1.00 93.86           C
ATOM   2517  C   ILE A 172      -8.051   9.001  -5.148  1.00 93.86           C
ATOM   2518  O   ILE A 172      -8.054   8.612  -3.981  1.00 93.86           O
ATOM   2519  HA  ILE A 172      -9.517   7.556  -5.739  1.00 93.86           H
ATOM   2520  CB  ILE A 172      -7.900   7.352  -7.103  1.00 93.86           C
ATOM   2521  HB  ILE A 172      -7.417   7.994  -7.839  1.00 93.86           H
ATOM   2522  CG1 ILE A 172      -8.717   6.314  -7.875  1.00 93.86           C
ATOM   2523 1HG1 ILE A 172      -9.097   5.559  -7.186  1.00 93.86           H
ATOM   2524 2HG1 ILE A 172      -9.582   6.794  -8.332  1.00 93.86           H
ATOM   2525  CG2 ILE A 172      -6.790   6.705  -6.271  1.00 93.86           C
ATOM   2526 1HG2 ILE A 172      -6.184   7.482  -5.806  1.00 93.86           H
ATOM   2527 2HG2 ILE A 172      -7.234   6.078  -5.497  1.00 93.86           H
ATOM   2528 3HG2 ILE A 172      -6.162   6.092  -6.918  1.00 93.86           H
ATOM   2529  CD1 ILE A 172      -7.868   5.642  -8.957  1.00 93.86           C
ATOM   2530 1HD1 ILE A 172      -7.510   6.397  -9.657  1.00 93.86           H
ATOM   2531 2HD1 ILE A 172      -7.017   5.143  -8.493  1.00 93.86           H
ATOM   2532 3HD1 ILE A 172      -8.473   4.909  -9.490  1.00 93.86           H
ATOM   2533  HN  ILE A 172      -9.297   9.182  -8.009  1.00 93.86           H
ATOM   2534  N   TRP A 173      -7.424  10.086  -5.576  1.00 92.40           N
ATOM   2535  CA  TRP A 173      -6.596  10.875  -4.679  1.00 92.40           C
ATOM   2536  C   TRP A 173      -7.499  11.451  -3.587  1.00 92.40           C
ATOM   2537  O   TRP A 173      -7.148  11.424  -2.408  1.00 92.40           O
ATOM   2538  HA  TRP A 173      -5.855  10.209  -4.238  1.00 92.40           H
ATOM   2539  CB  TRP A 173      -5.827  11.951  -5.448  1.00 92.40           C
ATOM   2540 1HB  TRP A 173      -6.502  12.430  -6.157  1.00 92.40           H
ATOM   2541 2HB  TRP A 173      -5.501  12.720  -4.748  1.00 92.40           H
ATOM   2542  CG  TRP A 173      -4.607  11.422  -6.206  1.00 92.40           C
ATOM   2543  CD1 TRP A 173      -4.426  11.352  -7.532  1.00 92.40           C
ATOM   2544  HD1 TRP A 173      -5.160  11.678  -8.269  1.00 92.40           H
ATOM   2545  CD2 TRP A 173      -3.399  10.889  -5.625  1.00 92.40           C
ATOM   2546  NE1 TRP A 173      -3.195  10.815  -7.847  1.00 92.40           N
ATOM   2547  HE1 TRP A 173      -2.833  10.662  -8.766  1.00 92.40           H
ATOM   2548  CE2 TRP A 173      -2.550  10.524  -6.650  1.00 92.40           C
ATOM   2549  CE3 TRP A 173      -3.034  10.720  -4.277  1.00 92.40           C
ATOM   2550  HE3 TRP A 173      -3.686  11.001  -3.450  1.00 92.40           H
ATOM   2551  CZ2 TRP A 173      -1.283   9.968  -6.435  1.00 92.40           C
ATOM   2552  HZ2 TRP A 173      -0.631   9.688  -7.263  1.00 92.40           H
ATOM   2553  CZ3 TRP A 173      -1.765  10.163  -4.080  1.00 92.40           C
ATOM   2554  HZ3 TRP A 173      -1.433  10.011  -3.053  1.00 92.40           H
ATOM   2555  CH2 TRP A 173      -0.899   9.791  -5.101  1.00 92.40           C
ATOM   2556  HH2 TRP A 173       0.075   9.363  -4.864  1.00 92.40           H
ATOM   2557  HN  TRP A 173      -7.475  10.428  -6.514  1.00 92.40           H
ATOM   2558  N   VAL A 174      -8.644  11.960  -4.017  1.00 95.62           N
ATOM   2559  CA  VAL A 174      -9.587  12.567  -3.093  1.00 95.62           C
ATOM   2560  C   VAL A 174     -10.050  11.518  -2.080  1.00 95.62           C
ATOM   2561  O   VAL A 174     -10.100  11.788  -0.881  1.00 95.62           O
ATOM   2562  HA  VAL A 174      -9.062  13.361  -2.562  1.00 95.62           H
ATOM   2563  CB  VAL A 174     -10.744  13.201  -3.868  1.00 95.62           C
ATOM   2564  HB  VAL A 174     -11.164  12.440  -4.525  1.00 95.62           H
ATOM   2565  CG1 VAL A 174     -11.851  13.664  -2.918  1.00 95.62           C
ATOM   2566 1HG1 VAL A 174     -12.232  12.809  -2.359  1.00 95.62           H
ATOM   2567 2HG1 VAL A 174     -11.449  14.403  -2.225  1.00 95.62           H
ATOM   2568 3HG1 VAL A 174     -12.661  14.110  -3.495  1.00 95.62           H
ATOM   2569  CG2 VAL A 174     -10.252  14.356  -4.741  1.00 95.62           C
ATOM   2570 1HG2 VAL A 174      -9.794  15.119  -4.111  1.00 95.62           H
ATOM   2571 2HG2 VAL A 174      -9.516  13.985  -5.454  1.00 95.62           H
ATOM   2572 3HG2 VAL A 174     -11.094  14.789  -5.281  1.00 95.62           H
ATOM   2573  HN  VAL A 174      -8.931  11.961  -4.975  1.00 95.62           H
ATOM   2574  N   LEU A 175     -10.376  10.344  -2.599  1.00 89.95           N
ATOM   2575  CA  LEU A 175     -10.894   9.274  -1.763  1.00 89.95           C
ATOM   2576  C   LEU A 175      -9.828   8.868  -0.743  1.00 89.95           C
ATOM   2577  O   LEU A 175     -10.120   8.726   0.443  1.00 89.95           O
ATOM   2578  HA  LEU A 175     -11.755   9.669  -1.223  1.00 89.95           H
ATOM   2579  CB  LEU A 175     -11.393   8.114  -2.626  1.00 89.95           C
ATOM   2580 1HB  LEU A 175     -12.154   8.495  -3.307  1.00 89.95           H
ATOM   2581 2HB  LEU A 175     -10.564   7.760  -3.240  1.00 89.95           H
ATOM   2582  CG  LEU A 175     -11.977   6.918  -1.870  1.00 89.95           C
ATOM   2583  HG  LEU A 175     -11.231   6.567  -1.158  1.00 89.95           H
ATOM   2584  CD1 LEU A 175     -13.212   7.329  -1.066  1.00 89.95           C
ATOM   2585 1HD1 LEU A 175     -12.937   8.098  -0.344  1.00 89.95           H
ATOM   2586 2HD1 LEU A 175     -13.972   7.720  -1.742  1.00 89.95           H
ATOM   2587 3HD1 LEU A 175     -13.607   6.461  -0.538  1.00 89.95           H
ATOM   2588  CD2 LEU A 175     -12.273   5.759  -2.823  1.00 89.95           C
ATOM   2589 1HD2 LEU A 175     -12.992   6.081  -3.576  1.00 89.95           H
ATOM   2590 2HD2 LEU A 175     -11.350   5.446  -3.312  1.00 89.95           H
ATOM   2591 3HD2 LEU A 175     -12.687   4.922  -2.260  1.00 89.95           H
ATOM   2592  HN  LEU A 175     -10.292  10.119  -3.569  1.00 89.95           H
ATOM   2593  N   ALA A 176      -8.613   8.692  -1.243  1.00 95.10           N
ATOM   2594  CA  ALA A 176      -7.517   8.239  -0.404  1.00 95.10           C
ATOM   2595  C   ALA A 176      -7.272   9.264   0.705  1.00 95.10           C
ATOM   2596  O   ALA A 176      -6.980   8.896   1.842  1.00 95.10           O
ATOM   2597  HA  ALA A 176      -7.814   7.292   0.047  1.00 95.10           H
ATOM   2598  CB  ALA A 176      -6.275   8.006  -1.267  1.00 95.10           C
ATOM   2599 1HB  ALA A 176      -6.493   7.249  -2.020  1.00 95.10           H
ATOM   2600 2HB  ALA A 176      -5.995   8.937  -1.759  1.00 95.10           H
ATOM   2601 3HB  ALA A 176      -5.453   7.666  -0.637  1.00 95.10           H
ATOM   2602  HN  ALA A 176      -8.374   8.853  -2.201  1.00 95.10           H
ATOM   2603  N   ALA A 177      -7.400  10.530   0.336  1.00 95.14           N
ATOM   2604  CA  ALA A 177      -7.173  11.611   1.280  1.00 95.14           C
ATOM   2605  C   ALA A 177      -8.188  11.509   2.420  1.00 95.14           C
ATOM   2606  O   ALA A 177      -7.826  11.622   3.590  1.00 95.14           O
ATOM   2607  HA  ALA A 177      -6.169  11.491   1.686  1.00 95.14           H
ATOM   2608  CB  ALA A 177      -7.252  12.952   0.548  1.00 95.14           C
ATOM   2609 1HB  ALA A 177      -6.491  12.985  -0.233  1.00 95.14           H
ATOM   2610 2HB  ALA A 177      -8.238  13.064   0.098  1.00 95.14           H
ATOM   2611 3HB  ALA A 177      -7.081  13.763   1.256  1.00 95.14           H
ATOM   2612  HN  ALA A 177      -7.654  10.820  -0.587  1.00 95.14           H
ATOM   2613  N   ALA A 178      -9.439  11.295   2.039  1.00 95.28           N
ATOM   2614  CA  ALA A 178     -10.517  11.231   3.011  1.00 95.28           C
ATOM   2615  C   ALA A 178     -10.277  10.051   3.955  1.00 95.28           C
ATOM   2616  O   ALA A 178     -10.580  10.131   5.144  1.00 95.28           O
ATOM   2617  HA  ALA A 178     -10.499  12.156   3.588  1.00 95.28           H
ATOM   2618  CB  ALA A 178     -11.858  11.131   2.281  1.00 95.28           C
ATOM   2619 1HB  ALA A 178     -11.992  12.007   1.647  1.00 95.28           H
ATOM   2620 2HB  ALA A 178     -11.870  10.231   1.665  1.00 95.28           H
ATOM   2621 3HB  ALA A 178     -12.666  11.083   3.010  1.00 95.28           H
ATOM   2622  HN  ALA A 178      -9.720  11.168   1.087  1.00 95.28           H
ATOM   2623  N   LEU A 179      -9.735   8.983   3.389  1.00 92.52           N
ATOM   2624  CA  LEU A 179      -9.515   7.764   4.148  1.00 92.52           C
ATOM   2625  C   LEU A 179      -8.320   7.960   5.083  1.00 92.52           C
ATOM   2626  O   LEU A 179      -8.012   7.087   5.894  1.00 92.52           O
ATOM   2627  HA  LEU A 179     -10.404   7.592   4.755  1.00 92.52           H
ATOM   2628  CB  LEU A 179      -9.370   6.565   3.208  1.00 92.52           C
ATOM   2629 1HB  LEU A 179      -8.576   6.783   2.494  1.00 92.52           H
ATOM   2630 2HB  LEU A 179      -9.045   5.706   3.795  1.00 92.52           H
ATOM   2631  CG  LEU A 179     -10.626   6.169   2.428  1.00 92.52           C
ATOM   2632  HG  LEU A 179     -11.013   7.058   1.930  1.00 92.52           H
ATOM   2633  CD1 LEU A 179     -10.294   5.148   1.338  1.00 92.52           C
ATOM   2634 1HD1 LEU A 179      -9.573   5.579   0.644  1.00 92.52           H
ATOM   2635 2HD1 LEU A 179      -9.870   4.254   1.795  1.00 92.52           H
ATOM   2636 3HD1 LEU A 179     -11.204   4.884   0.799  1.00 92.52           H
ATOM   2637  CD2 LEU A 179     -11.721   5.666   3.371  1.00 92.52           C
ATOM   2638 1HD2 LEU A 179     -11.359   4.795   3.916  1.00 92.52           H
ATOM   2639 2HD2 LEU A 179     -11.982   6.454   4.077  1.00 92.52           H
ATOM   2640 3HD2 LEU A 179     -12.602   5.392   2.791  1.00 92.52           H
ATOM   2641  HN  LEU A 179      -9.449   8.941   2.431  1.00 92.52           H
ATOM   2642  N   CYS A 180      -7.679   9.110   4.940  1.00 91.52           N
ATOM   2643  CA  CYS A 180      -6.507   9.420   5.741  1.00 91.52           C
ATOM   2644  C   CYS A 180      -6.951  10.267   6.935  1.00 91.52           C
ATOM   2645  O   CYS A 180      -6.141  10.606   7.796  1.00 91.52           O
ATOM   2646  HA  CYS A 180      -6.096   8.467   6.075  1.00 91.52           H
ATOM   2647  CB  CYS A 180      -5.426  10.119   4.915  1.00 91.52           C
ATOM   2648 1HB  CYS A 180      -5.813  11.055   4.512  1.00 91.52           H
ATOM   2649 2HB  CYS A 180      -4.578  10.373   5.552  1.00 91.52           H
ATOM   2650  SG  CYS A 180      -4.878   9.030   3.550  1.00 91.52           S
ATOM   2651  HG  CYS A 180      -6.097   8.758   3.092  1.00 91.52           H
ATOM   2652  HN  CYS A 180      -7.948   9.823   4.292  1.00 91.52           H
ATOM   2653  N   ILE A 181      -8.237  10.586   6.947  1.00 91.47           N
ATOM   2654  CA  ILE A 181      -8.781  11.462   7.971  1.00 91.47           C
ATOM   2655  C   ILE A 181      -8.465  10.884   9.352  1.00 91.47           C
ATOM   2656  O   ILE A 181      -7.998  11.599  10.237  1.00 91.47           O
ATOM   2657  HA  ILE A 181      -8.279  12.425   7.878  1.00 91.47           H
ATOM   2658  CB  ILE A 181     -10.273  11.704   7.732  1.00 91.47           C
ATOM   2659  HB  ILE A 181     -10.750  10.742   7.549  1.00 91.47           H
ATOM   2660  CG1 ILE A 181     -10.496  12.564   6.486  1.00 91.47           C
ATOM   2661 1HG1 ILE A 181     -10.105  13.567   6.657  1.00 91.47           H
ATOM   2662 2HG1 ILE A 181      -9.942  12.144   5.647  1.00 91.47           H
ATOM   2663  CG2 ILE A 181     -10.936  12.309   8.972  1.00 91.47           C
ATOM   2664 1HG2 ILE A 181     -10.823  11.625   9.814  1.00 91.47           H
ATOM   2665 2HG2 ILE A 181     -10.461  13.260   9.210  1.00 91.47           H
ATOM   2666 3HG2 ILE A 181     -11.995  12.470   8.775  1.00 91.47           H
ATOM   2667  CD1 ILE A 181     -11.983  12.644   6.135  1.00 91.47           C
ATOM   2668 1HD1 ILE A 181     -12.365  11.642   5.941  1.00 91.47           H
ATOM   2669 2HD1 ILE A 181     -12.530  13.086   6.968  1.00 91.47           H
ATOM   2670 3HD1 ILE A 181     -12.114  13.260   5.246  1.00 91.47           H
ATOM   2671  HN  ILE A 181      -8.902  10.258   6.276  1.00 91.47           H
ATOM   2672  N   PRO A 182      -8.714   9.584   9.561  1.00 93.26           N
ATOM   2673  CA  PRO A 182      -8.459   8.967  10.865  1.00 93.26           C
ATOM   2674  C   PRO A 182      -7.042   9.216  11.354  1.00 93.26           C
ATOM   2675  O   PRO A 182      -6.834   9.559  12.517  1.00 93.26           O
ATOM   2676  HA  PRO A 182      -9.104   9.413  11.623  1.00 93.26           H
ATOM   2677  CB  PRO A 182      -8.722   7.480  10.620  1.00 93.26           C
ATOM   2678 1HB  PRO A 182      -7.811   6.952  10.340  1.00 93.26           H
ATOM   2679 2HB  PRO A 182      -9.112   6.989  11.512  1.00 93.26           H
ATOM   2680  CG  PRO A 182      -9.742   7.483   9.488  1.00 93.26           C
ATOM   2681 1HG  PRO A 182      -9.769   6.527   8.965  1.00 93.26           H
ATOM   2682 2HG  PRO A 182     -10.753   7.661   9.854  1.00 93.26           H
ATOM   2683  CD  PRO A 182      -9.252   8.610   8.594  1.00 93.26           C
ATOM   2684 1HD  PRO A 182      -8.485   8.271   7.898  1.00 93.26           H
ATOM   2685 2HD  PRO A 182     -10.059   9.030   7.993  1.00 93.26           H
ATOM   2686  N   GLU A 183      -6.096   9.035  10.444  1.00 90.27           N
ATOM   2687  CA  GLU A 183      -4.691   9.169  10.789  1.00 90.27           C
ATOM   2688  C   GLU A 183      -4.386  10.602  11.229  1.00 90.27           C
ATOM   2689  O   GLU A 183      -3.608  10.819  12.156  1.00 90.27           O
ATOM   2690  HA  GLU A 183      -4.531   8.484  11.622  1.00 90.27           H
ATOM   2691  CB  GLU A 183      -3.797   8.753   9.619  1.00 90.27           C
ATOM   2692 1HB  GLU A 183      -4.235   9.096   8.682  1.00 90.27           H
ATOM   2693 2HB  GLU A 183      -2.784   9.120   9.782  1.00 90.27           H
ATOM   2694  CG  GLU A 183      -3.693   7.229   9.524  1.00 90.27           C
ATOM   2695 1HG  GLU A 183      -2.874   6.958   8.857  1.00 90.27           H
ATOM   2696 2HG  GLU A 183      -3.455   6.815  10.504  1.00 90.27           H
ATOM   2697  CD  GLU A 183      -4.999   6.621   9.011  1.00 90.27           C
ATOM   2698  OE1 GLU A 183      -5.141   5.386   9.144  1.00 90.27           O
ATOM   2699  OE2 GLU A 183      -5.827   7.404   8.497  1.00 90.27           O
ATOM   2700  HN  GLU A 183      -6.276   8.802   9.489  1.00 90.27           H
ATOM   2701  N   ILE A 184      -5.015  11.544  10.542  1.00 91.41           N
ATOM   2702  CA  ILE A 184      -4.781  12.952  10.814  1.00 91.41           C
ATOM   2703  C   ILE A 184      -5.209  13.268  12.249  1.00 91.41           C
ATOM   2704  O   ILE A 184      -4.543  14.032  12.946  1.00 91.41           O
ATOM   2705  HA  ILE A 184      -3.709  13.128  10.728  1.00 91.41           H
ATOM   2706  CB  ILE A 184      -5.469  13.824   9.761  1.00 91.41           C
ATOM   2707  HB  ILE A 184      -6.514  13.521   9.697  1.00 91.41           H
ATOM   2708  CG1 ILE A 184      -4.849  13.605   8.380  1.00 91.41           C
ATOM   2709 1HG1 ILE A 184      -3.844  14.026   8.357  1.00 91.41           H
ATOM   2710 2HG1 ILE A 184      -4.753  12.537   8.185  1.00 91.41           H
ATOM   2711  CG2 ILE A 184      -5.449  15.298  10.172  1.00 91.41           C
ATOM   2712 1HG2 ILE A 184      -5.972  15.417  11.120  1.00 91.41           H
ATOM   2713 2HG2 ILE A 184      -4.417  15.631  10.281  1.00 91.41           H
ATOM   2714 3HG2 ILE A 184      -5.944  15.894   9.406  1.00 91.41           H
ATOM   2715  CD1 ILE A 184      -5.703  14.253   7.288  1.00 91.41           C
ATOM   2716 1HD1 ILE A 184      -6.701  13.812   7.297  1.00 91.41           H
ATOM   2717 2HD1 ILE A 184      -5.777  15.324   7.472  1.00 91.41           H
ATOM   2718 3HD1 ILE A 184      -5.241  14.082   6.316  1.00 91.41           H
ATOM   2719  HN  ILE A 184      -5.674  11.359   9.812  1.00 91.41           H
ATOM   2720  N   LEU A 185      -6.319  12.664  12.648  1.00 91.69           N
ATOM   2721  CA  LEU A 185      -6.965  13.032  13.896  1.00 91.69           C
ATOM   2722  C   LEU A 185      -6.208  12.396  15.064  1.00 91.69           C
ATOM   2723  O   LEU A 185      -5.859  13.076  16.027  1.00 91.69           O
ATOM   2724  HA  LEU A 185      -6.898  14.116  13.991  1.00 91.69           H
ATOM   2725  CB  LEU A 185      -8.451  12.672  13.857  1.00 91.69           C
ATOM   2726 1HB  LEU A 185      -8.543  11.617  13.598  1.00 91.69           H
ATOM   2727 2HB  LEU A 185      -8.859  12.789  14.861  1.00 91.69           H
ATOM   2728  CG  LEU A 185      -9.313  13.484  12.889  1.00 91.69           C
ATOM   2729  HG  LEU A 185      -8.924  13.337  11.881  1.00 91.69           H
ATOM   2730  CD1 LEU A 185     -10.760  12.985  12.892  1.00 91.69           C
ATOM   2731 1HD1 LEU A 185     -10.784  11.939  12.588  1.00 91.69           H
ATOM   2732 2HD1 LEU A 185     -11.175  13.083  13.895  1.00 91.69           H
ATOM   2733 3HD1 LEU A 185     -11.350  13.580  12.195  1.00 91.69           H
ATOM   2734  CD2 LEU A 185      -9.222  14.980  13.195  1.00 91.69           C
ATOM   2735 1HD2 LEU A 185      -9.570  15.165  14.211  1.00 91.69           H
ATOM   2736 2HD2 LEU A 185      -8.186  15.308  13.101  1.00 91.69           H
ATOM   2737 3HD2 LEU A 185      -9.843  15.534  12.492  1.00 91.69           H
ATOM   2738  HN  LEU A 185      -6.775  11.936  12.135  1.00 91.69           H
ATOM   2739  N   TYR A 186      -5.976  11.097  14.939  1.00 91.98           N
ATOM   2740  CA  TYR A 186      -5.678  10.275  16.100  1.00 91.98           C
ATOM   2741  C   TYR A 186      -4.194   9.909  16.146  1.00 91.98           C
ATOM   2742  O   TYR A 186      -3.743   9.247  17.079  1.00 91.98           O
ATOM   2743  HA  TYR A 186      -5.932  10.849  16.992  1.00 91.98           H
ATOM   2744  CB  TYR A 186      -6.502   8.997  15.934  1.00 91.98           C
ATOM   2745 1HB  TYR A 186      -6.142   8.456  15.059  1.00 91.98           H
ATOM   2746 2HB  TYR A 186      -6.333   8.353  16.798  1.00 91.98           H
ATOM   2747  CG  TYR A 186      -8.005   9.239  15.783  1.00 91.98           C
ATOM   2748  CD1 TYR A 186      -8.662  10.069  16.669  1.00 91.98           C
ATOM   2749  HD1 TYR A 186      -8.110  10.551  17.476  1.00 91.98           H
ATOM   2750  CD2 TYR A 186      -8.703   8.629  14.761  1.00 91.98           C
ATOM   2751  HD2 TYR A 186      -8.184   7.973  14.062  1.00 91.98           H
ATOM   2752  CE1 TYR A 186     -10.077  10.298  16.526  1.00 91.98           C
ATOM   2753  HE1 TYR A 186     -10.608  10.951  17.219  1.00 91.98           H
ATOM   2754  CE2 TYR A 186     -10.118   8.857  14.619  1.00 91.98           C
ATOM   2755  HE2 TYR A 186     -10.681   8.381  13.817  1.00 91.98           H
ATOM   2756  CZ  TYR A 186     -10.735   9.680  15.509  1.00 91.98           C
ATOM   2757  OH  TYR A 186     -12.071   9.896  15.374  1.00 91.98           O
ATOM   2758  HH  TYR A 186     -12.429   9.357  14.612  1.00 91.98           H
ATOM   2759  HN  TYR A 186      -5.990  10.607  14.067  1.00 91.98           H
ATOM   2760  N   SER A 187      -3.475  10.357  15.127  1.00 92.71           N
ATOM   2761  CA  SER A 187      -2.025  10.252  15.131  1.00 92.71           C
ATOM   2762  C   SER A 187      -1.434  11.215  16.163  1.00 92.71           C
ATOM   2763  O   SER A 187      -1.665  12.421  16.095  1.00 92.71           O
ATOM   2764  HA  SER A 187      -1.811   9.219  15.405  1.00 92.71           H
ATOM   2765  CB  SER A 187      -1.449  10.541  13.743  1.00 92.71           C
ATOM   2766 1HB  SER A 187      -1.750  11.539  13.426  1.00 92.71           H
ATOM   2767 2HB  SER A 187      -0.360  10.539  13.795  1.00 92.71           H
ATOM   2768  OG  SER A 187      -1.879   9.587  12.777  1.00 92.71           O
ATOM   2769  HG  SER A 187      -2.361  10.048  12.032  1.00 92.71           H
ATOM   2770  HN  SER A 187      -3.865  10.784  14.312  1.00 92.71           H
ATOM   2771  N   GLN A 188      -0.682  10.645  17.093  1.00 85.69           N
ATOM   2772  CA  GLN A 188       0.051  11.448  18.058  1.00 85.69           C
ATOM   2773  C   GLN A 188       1.304  10.704  18.525  1.00 85.69           C
ATOM   2774  O   GLN A 188       1.479   9.525  18.222  1.00 85.69           O
ATOM   2775  HA  GLN A 188       0.336  12.354  17.524  1.00 85.69           H
ATOM   2776  CB  GLN A 188      -0.838  11.824  19.245  1.00 85.69           C
ATOM   2777 1HB  GLN A 188      -0.290  12.483  19.919  1.00 85.69           H
ATOM   2778 2HB  GLN A 188      -1.706  12.380  18.892  1.00 85.69           H
ATOM   2779  CG  GLN A 188      -1.297  10.577  20.004  1.00 85.69           C
ATOM   2780 1HG  GLN A 188      -1.767   9.879  19.311  1.00 85.69           H
ATOM   2781 2HG  GLN A 188      -0.433  10.069  20.432  1.00 85.69           H
ATOM   2782  CD  GLN A 188      -2.282  10.943  21.115  1.00 85.69           C
ATOM   2783  OE1 GLN A 188      -2.826  12.034  21.163  1.00 85.69           O
ATOM   2784  NE2 GLN A 188      -2.481   9.973  22.003  1.00 85.69           N
ATOM   2785 1HE2 GLN A 188      -2.002   9.101  21.906  1.00 85.69           H
ATOM   2786 2HE2 GLN A 188      -3.109  10.117  22.768  1.00 85.69           H
ATOM   2787  HN  GLN A 188      -0.569   9.657  17.194  1.00 85.69           H
ATOM   2788  N   ILE A 189       2.144  11.424  19.254  1.00 90.19           N
ATOM   2789  CA  ILE A 189       3.314  10.818  19.865  1.00 90.19           C
ATOM   2790  C   ILE A 189       2.935  10.257  21.237  1.00 90.19           C
ATOM   2791  O   ILE A 189       2.397  10.975  22.078  1.00 90.19           O
ATOM   2792  HA  ILE A 189       3.624   9.990  19.227  1.00 90.19           H
ATOM   2793  CB  ILE A 189       4.474  11.815  19.907  1.00 90.19           C
ATOM   2794  HB  ILE A 189       4.153  12.688  20.474  1.00 90.19           H
ATOM   2795  CG1 ILE A 189       4.834  12.296  18.500  1.00 90.19           C
ATOM   2796 1HG1 ILE A 189       5.219  11.462  17.914  1.00 90.19           H
ATOM   2797 2HG1 ILE A 189       3.938  12.655  17.994  1.00 90.19           H
ATOM   2798  CG2 ILE A 189       5.681  11.221  20.636  1.00 90.19           C
ATOM   2799 1HG2 ILE A 189       5.400  10.969  21.659  1.00 90.19           H
ATOM   2800 2HG2 ILE A 189       6.012  10.322  20.118  1.00 90.19           H
ATOM   2801 3HG2 ILE A 189       6.491  11.951  20.652  1.00 90.19           H
ATOM   2802  CD1 ILE A 189       5.878  13.414  18.554  1.00 90.19           C
ATOM   2803 1HD1 ILE A 189       5.480  14.256  19.120  1.00 90.19           H
ATOM   2804 2HD1 ILE A 189       6.781  13.044  19.039  1.00 90.19           H
ATOM   2805 3HD1 ILE A 189       6.116  13.738  17.540  1.00 90.19           H
ATOM   2806  HN  ILE A 189       2.035  12.403  19.429  1.00 90.19           H
ATOM   2807  N   LYS A 190       3.231   8.978  21.420  1.00 85.31           N
ATOM   2808  CA  LYS A 190       3.060   8.349  22.719  1.00 85.31           C
ATOM   2809  C   LYS A 190       4.431   7.971  23.282  1.00 85.31           C
ATOM   2810  O   LYS A 190       5.321   7.563  22.538  1.00 85.31           O
ATOM   2811  HA  LYS A 190       2.605   9.086  23.381  1.00 85.31           H
ATOM   2812  CB  LYS A 190       2.089   7.171  22.619  1.00 85.31           C
ATOM   2813 1HB  LYS A 190       1.146   7.506  22.187  1.00 85.31           H
ATOM   2814 2HB  LYS A 190       2.496   6.416  21.947  1.00 85.31           H
ATOM   2815  CG  LYS A 190       1.835   6.553  23.996  1.00 85.31           C
ATOM   2816 1HG  LYS A 190       2.782   6.251  24.443  1.00 85.31           H
ATOM   2817 2HG  LYS A 190       1.392   7.298  24.657  1.00 85.31           H
ATOM   2818  CD  LYS A 190       0.906   5.341  23.889  1.00 85.31           C
ATOM   2819 1HD  LYS A 190      -0.093   5.668  23.601  1.00 85.31           H
ATOM   2820 2HD  LYS A 190       1.262   4.673  23.105  1.00 85.31           H
ATOM   2821  CE  LYS A 190       0.837   4.585  25.218  1.00 85.31           C
ATOM   2822 1HE  LYS A 190       1.823   4.562  25.681  1.00 85.31           H
ATOM   2823 2HE  LYS A 190       0.173   5.108  25.906  1.00 85.31           H
ATOM   2824  NZ  LYS A 190       0.351   3.204  25.003  1.00 85.31           N
ATOM   2825 1HZ  LYS A 190       0.323   2.714  25.890  1.00 85.31           H
ATOM   2826 2HZ  LYS A 190      -0.581   3.232  24.603  1.00 85.31           H
ATOM   2827 3HZ  LYS A 190       0.976   2.720  24.369  1.00 85.31           H
ATOM   2828  HN  LYS A 190       3.581   8.377  20.702  1.00 85.31           H
ATOM   2829  N   GLU A 191       4.558   8.121  24.593  1.00 76.37           N
ATOM   2830  CA  GLU A 191       5.749   7.659  25.286  1.00 76.37           C
ATOM   2831  C   GLU A 191       5.515   6.266  25.873  1.00 76.37           C
ATOM   2832  O   GLU A 191       4.549   6.050  26.604  1.00 76.37           O
ATOM   2833  HA  GLU A 191       6.528   7.614  24.526  1.00 76.37           H
ATOM   2834  CB  GLU A 191       6.167   8.649  26.375  1.00 76.37           C
ATOM   2835 1HB  GLU A 191       6.197   9.658  25.963  1.00 76.37           H
ATOM   2836 2HB  GLU A 191       5.502   8.554  27.234  1.00 76.37           H
ATOM   2837  CG  GLU A 191       7.576   8.340  26.885  1.00 76.37           C
ATOM   2838 1HG  GLU A 191       7.590   7.356  27.352  1.00 76.37           H
ATOM   2839 2HG  GLU A 191       8.271   8.305  26.046  1.00 76.37           H
ATOM   2840  CD  GLU A 191       8.039   9.395  27.892  1.00 76.37           C
ATOM   2841  OE1 GLU A 191       9.123   9.185  28.477  1.00 76.37           O
ATOM   2842  OE2 GLU A 191       7.297  10.388  28.054  1.00 76.37           O
ATOM   2843  HN  GLU A 191       3.867   8.547  25.177  1.00 76.37           H
ATOM   2844  N   GLU A 192       6.415   5.356  25.531  1.00 76.75           N
ATOM   2845  CA  GLU A 192       6.321   3.990  26.018  1.00 76.75           C
ATOM   2846  C   GLU A 192       7.688   3.505  26.505  1.00 76.75           C
ATOM   2847  O   GLU A 192       8.628   3.399  25.720  1.00 76.75           O
ATOM   2848  HA  GLU A 192       5.622   4.028  26.854  1.00 76.75           H
ATOM   2849  CB  GLU A 192       5.762   3.060  24.939  1.00 76.75           C
ATOM   2850 1HB  GLU A 192       4.788   3.423  24.610  1.00 76.75           H
ATOM   2851 2HB  GLU A 192       6.482   2.964  24.127  1.00 76.75           H
ATOM   2852  CG  GLU A 192       5.543   1.650  25.491  1.00 76.75           C
ATOM   2853 1HG  GLU A 192       5.279   0.974  24.677  1.00 76.75           H
ATOM   2854 2HG  GLU A 192       6.470   1.278  25.926  1.00 76.75           H
ATOM   2855  CD  GLU A 192       4.437   1.640  26.547  1.00 76.75           C
ATOM   2856  OE1 GLU A 192       4.510   0.766  27.438  1.00 76.75           O
ATOM   2857  OE2 GLU A 192       3.542   2.507  26.441  1.00 76.75           O
ATOM   2858  HN  GLU A 192       7.196   5.539  24.934  1.00 76.75           H
ATOM   2859  N   SER A 193       7.754   3.224  27.798  1.00 75.65           N
ATOM   2860  CA  SER A 193       8.976   2.706  28.390  1.00 75.65           C
ATOM   2861  C   SER A 193      10.141   3.654  28.099  1.00 75.65           C
ATOM   2862  O   SER A 193      11.261   3.209  27.855  1.00 75.65           O
ATOM   2863  HA  SER A 193       8.780   2.658  29.461  1.00 75.65           H
ATOM   2864  CB  SER A 193       9.289   1.303  27.867  1.00 75.65           C
ATOM   2865 1HB  SER A 193       9.461   1.347  26.791  1.00 75.65           H
ATOM   2866 2HB  SER A 193      10.212   0.944  28.322  1.00 75.65           H
ATOM   2867  OG  SER A 193       8.236   0.383  28.141  1.00 75.65           O
ATOM   2868  HG  SER A 193       8.404  -0.481  27.666  1.00 75.65           H
ATOM   2869  HN  SER A 193       6.993   3.345  28.437  1.00 75.65           H
ATOM   2870  N   GLY A 194       9.836   4.943  28.134  1.00 83.81           N
ATOM   2871  CA  GLY A 194      10.858   5.958  27.945  1.00 83.81           C
ATOM   2872  C   GLY A 194      11.212   6.111  26.464  1.00 83.81           C
ATOM   2873  O   GLY A 194      12.166   6.807  26.119  1.00 83.81           O
ATOM   2874 1HA  GLY A 194      10.506   6.912  28.338  1.00 83.81           H
ATOM   2875 2HA  GLY A 194      11.751   5.691  28.510  1.00 83.81           H
ATOM   2876  HN  GLY A 194       8.913   5.295  28.287  1.00 83.81           H
ATOM   2877  N   ILE A 195      10.425   5.449  25.629  1.00 81.14           N
ATOM   2878  CA  ILE A 195      10.612   5.544  24.191  1.00 81.14           C
ATOM   2879  C   ILE A 195       9.432   6.300  23.577  1.00 81.14           C
ATOM   2880  O   ILE A 195       8.276   5.962  23.826  1.00 81.14           O
ATOM   2881  HA  ILE A 195      11.520   6.121  24.017  1.00 81.14           H
ATOM   2882  CB  ILE A 195      10.834   4.156  23.587  1.00 81.14           C
ATOM   2883  HB  ILE A 195       9.972   3.535  23.830  1.00 81.14           H
ATOM   2884  CG1 ILE A 195      12.063   3.482  24.200  1.00 81.14           C
ATOM   2885 1HG1 ILE A 195      12.952   4.078  23.991  1.00 81.14           H
ATOM   2886 2HG1 ILE A 195      11.956   3.439  25.284  1.00 81.14           H
ATOM   2887  CG2 ILE A 195      10.923   4.230  22.061  1.00 81.14           C
ATOM   2888 1HG2 ILE A 195       9.994   4.639  21.663  1.00 81.14           H
ATOM   2889 2HG2 ILE A 195      11.755   4.873  21.776  1.00 81.14           H
ATOM   2890 3HG2 ILE A 195      11.081   3.230  21.658  1.00 81.14           H
ATOM   2891  CD1 ILE A 195      12.248   2.069  23.645  1.00 81.14           C
ATOM   2892 1HD1 ILE A 195      11.368   1.469  23.877  1.00 81.14           H
ATOM   2893 2HD1 ILE A 195      12.380   2.118  22.564  1.00 81.14           H
ATOM   2894 3HD1 ILE A 195      13.129   1.612  24.097  1.00 81.14           H
ATOM   2895  HN  ILE A 195       9.673   4.858  25.919  1.00 81.14           H
ATOM   2896  N   ALA A 196       9.764   7.309  22.785  1.00 91.26           N
ATOM   2897  CA  ALA A 196       8.751   8.054  22.057  1.00 91.26           C
ATOM   2898  C   ALA A 196       8.317   7.250  20.830  1.00 91.26           C
ATOM   2899  O   ALA A 196       9.151   6.836  20.027  1.00 91.26           O
ATOM   2900  HA  ALA A 196       7.895   8.183  22.718  1.00 91.26           H
ATOM   2901  CB  ALA A 196       9.300   9.433  21.686  1.00 91.26           C
ATOM   2902 1HB  ALA A 196       9.566   9.975  22.593  1.00 91.26           H
ATOM   2903 2HB  ALA A 196      10.185   9.316  21.060  1.00 91.26           H
ATOM   2904 3HB  ALA A 196       8.540   9.992  21.139  1.00 91.26           H
ATOM   2905  HN  ALA A 196      10.704   7.619  22.639  1.00 91.26           H
ATOM   2906  N   ILE A 197       7.011   7.052  20.724  1.00 87.34           N
ATOM   2907  CA  ILE A 197       6.458   6.281  19.623  1.00 87.34           C
ATOM   2908  C   ILE A 197       5.403   7.120  18.899  1.00 87.34           C
ATOM   2909  O   ILE A 197       4.505   7.675  19.530  1.00 87.34           O
ATOM   2910  HA  ILE A 197       7.271   6.074  18.928  1.00 87.34           H
ATOM   2911  CB  ILE A 197       5.935   4.933  20.123  1.00 87.34           C
ATOM   2912  HB  ILE A 197       5.156   5.122  20.862  1.00 87.34           H
ATOM   2913  CG1 ILE A 197       7.041   4.142  20.825  1.00 87.34           C
ATOM   2914 1HG1 ILE A 197       7.846   3.933  20.120  1.00 87.34           H
ATOM   2915 2HG1 ILE A 197       7.468   4.742  21.628  1.00 87.34           H
ATOM   2916  CG2 ILE A 197       5.294   4.137  18.985  1.00 87.34           C
ATOM   2917 1HG2 ILE A 197       4.460   4.703  18.570  1.00 87.34           H
ATOM   2918 2HG2 ILE A 197       6.035   3.958  18.205  1.00 87.34           H
ATOM   2919 3HG2 ILE A 197       4.931   3.183  19.368  1.00 87.34           H
ATOM   2920  CD1 ILE A 197       6.499   2.829  21.393  1.00 87.34           C
ATOM   2921 1HD1 ILE A 197       5.711   3.043  22.115  1.00 87.34           H
ATOM   2922 2HD1 ILE A 197       6.095   2.222  20.583  1.00 87.34           H
ATOM   2923 3HD1 ILE A 197       7.306   2.286  21.886  1.00 87.34           H
ATOM   2924  HN  ILE A 197       6.337   7.408  21.371  1.00 87.34           H
ATOM   2925  N   CYS A 198       5.546   7.185  17.583  1.00 92.74           N
ATOM   2926  CA  CYS A 198       4.493   7.727  16.741  1.00 92.74           C
ATOM   2927  C   CYS A 198       3.468   6.621  16.482  1.00 92.74           C
ATOM   2928  O   CYS A 198       3.756   5.656  15.776  1.00 92.74           O
ATOM   2929  HA  CYS A 198       4.043   8.551  17.295  1.00 92.74           H
ATOM   2930  CB  CYS A 198       5.051   8.304  15.439  1.00 92.74           C
ATOM   2931 1HB  CYS A 198       5.641   9.196  15.650  1.00 92.74           H
ATOM   2932 2HB  CYS A 198       5.720   7.583  14.969  1.00 92.74           H
ATOM   2933  SG  CYS A 198       3.680   8.719  14.300  1.00 92.74           S
ATOM   2934  HN  CYS A 198       6.362   6.877  17.094  1.00 92.74           H
ATOM   2935  N   THR A 199       2.293   6.799  17.068  1.00 90.78           N
ATOM   2936  CA  THR A 199       1.225   5.826  16.912  1.00 90.78           C
ATOM   2937  C   THR A 199      -0.132   6.529  16.844  1.00 90.78           C
ATOM   2938  O   THR A 199      -0.236   7.715  17.155  1.00 90.78           O
ATOM   2939  HA  THR A 199       1.366   5.310  15.963  1.00 90.78           H
ATOM   2940  CB  THR A 199       1.331   4.820  18.061  1.00 90.78           C
ATOM   2941  HB  THR A 199       2.364   4.503  18.206  1.00 90.78           H
ATOM   2942  OG1 THR A 199       0.415   3.788  17.705  1.00 90.78           O
ATOM   2943  HG1 THR A 199       0.629   2.952  18.209  1.00 90.78           H
ATOM   2944  CG2 THR A 199       0.778   5.372  19.376  1.00 90.78           C
ATOM   2945 1HG2 THR A 199      -0.274   5.627  19.249  1.00 90.78           H
ATOM   2946 2HG2 THR A 199       1.336   6.265  19.659  1.00 90.78           H
ATOM   2947 3HG2 THR A 199       0.878   4.619  20.157  1.00 90.78           H
ATOM   2948  HN  THR A 199       2.066   7.588  17.638  1.00 90.78           H
ATOM   2949  N   MET A 200      -1.137   5.769  16.436  1.00 89.68           N
ATOM   2950  CA  MET A 200      -2.515   6.207  16.582  1.00 89.68           C
ATOM   2951  C   MET A 200      -3.040   5.906  17.987  1.00 89.68           C
ATOM   2952  O   MET A 200      -2.850   4.805  18.502  1.00 89.68           O
ATOM   2953  HA  MET A 200      -2.499   7.285  16.416  1.00 89.68           H
ATOM   2954  CB  MET A 200      -3.389   5.498  15.547  1.00 89.68           C
ATOM   2955 1HB  MET A 200      -3.266   4.419  15.639  1.00 89.68           H
ATOM   2956 2HB  MET A 200      -4.439   5.716  15.741  1.00 89.68           H
ATOM   2957  CG  MET A 200      -3.025   5.938  14.127  1.00 89.68           C
ATOM   2958 1HG  MET A 200      -3.035   7.026  14.061  1.00 89.68           H
ATOM   2959 2HG  MET A 200      -2.013   5.613  13.885  1.00 89.68           H
ATOM   2960  SD  MET A 200      -4.183   5.247  12.958  1.00 89.68           S
ATOM   2961  CE  MET A 200      -5.655   6.149  13.409  1.00 89.68           C
ATOM   2962 1HE  MET A 200      -5.902   5.944  14.450  1.00 89.68           H
ATOM   2963 2HE  MET A 200      -5.480   7.217  13.280  1.00 89.68           H
ATOM   2964 3HE  MET A 200      -6.482   5.837  12.771  1.00 89.68           H
ATOM   2965  HN  MET A 200      -1.022   4.870  16.013  1.00 89.68           H
ATOM   2966  N   VAL A 201      -3.690   6.904  18.568  1.00 91.88           N
ATOM   2967  CA  VAL A 201      -4.372   6.714  19.837  1.00 91.88           C
ATOM   2968  C   VAL A 201      -5.837   7.132  19.691  1.00 91.88           C
ATOM   2969  O   VAL A 201      -6.129   8.280  19.360  1.00 91.88           O
ATOM   2970  HA  VAL A 201      -4.332   5.652  20.076  1.00 91.88           H
ATOM   2971  CB  VAL A 201      -3.641   7.477  20.943  1.00 91.88           C
ATOM   2972  HB  VAL A 201      -3.691   8.540  20.707  1.00 91.88           H
ATOM   2973  CG1 VAL A 201      -4.319   7.263  22.298  1.00 91.88           C
ATOM   2974 1HG1 VAL A 201      -5.348   7.620  22.249  1.00 91.88           H
ATOM   2975 2HG1 VAL A 201      -4.314   6.201  22.543  1.00 91.88           H
ATOM   2976 3HG1 VAL A 201      -3.779   7.817  23.066  1.00 91.88           H
ATOM   2977  CG2 VAL A 201      -2.165   7.078  21.001  1.00 91.88           C
ATOM   2978 1HG2 VAL A 201      -2.085   6.010  21.201  1.00 91.88           H
ATOM   2979 2HG2 VAL A 201      -1.689   7.305  20.046  1.00 91.88           H
ATOM   2980 3HG2 VAL A 201      -1.668   7.635  21.795  1.00 91.88           H
ATOM   2981  HN  VAL A 201      -3.755   7.826  18.187  1.00 91.88           H
ATOM   2982  N   TYR A 202      -6.719   6.176  19.945  1.00 91.95           N
ATOM   2983  CA  TYR A 202      -8.139   6.391  19.724  1.00 91.95           C
ATOM   2984  C   TYR A 202      -8.820   6.909  20.993  1.00 91.95           C
ATOM   2985  O   TYR A 202      -8.438   6.537  22.101  1.00 91.95           O
ATOM   2986  HA  TYR A 202      -8.248   7.134  18.934  1.00 91.95           H
ATOM   2987  CB  TYR A 202      -8.722   5.022  19.368  1.00 91.95           C
ATOM   2988 1HB  TYR A 202      -8.528   4.332  20.189  1.00 91.95           H
ATOM   2989 2HB  TYR A 202      -9.805   5.112  19.277  1.00 91.95           H
ATOM   2990  CG  TYR A 202      -8.164   4.425  18.075  1.00 91.95           C
ATOM   2991  CD1 TYR A 202      -8.734   4.751  16.862  1.00 91.95           C
ATOM   2992  HD1 TYR A 202      -9.582   5.435  16.824  1.00 91.95           H
ATOM   2993  CD2 TYR A 202      -7.090   3.558  18.123  1.00 91.95           C
ATOM   2994  HD2 TYR A 202      -6.640   3.300  19.082  1.00 91.95           H
ATOM   2995  CE1 TYR A 202      -8.208   4.189  15.645  1.00 91.95           C
ATOM   2996  HE1 TYR A 202      -8.649   4.439  14.680  1.00 91.95           H
ATOM   2997  CE2 TYR A 202      -6.565   2.996  16.906  1.00 91.95           C
ATOM   2998  HE2 TYR A 202      -5.718   2.311  16.929  1.00 91.95           H
ATOM   2999  CZ  TYR A 202      -7.150   3.339  15.727  1.00 91.95           C
ATOM   3000  OH  TYR A 202      -6.653   2.808  14.578  1.00 91.95           O
ATOM   3001  HH  TYR A 202      -7.167   3.152  13.792  1.00 91.95           H
ATOM   3002  HN  TYR A 202      -6.478   5.271  20.295  1.00 91.95           H
ATOM   3003  N   PRO A 203      -9.835   7.772  20.855  1.00 86.32           N
ATOM   3004  CA  PRO A 203     -10.566   8.270  22.023  1.00 86.32           C
ATOM   3005  C   PRO A 203     -11.079   7.143  22.905  1.00 86.32           C
ATOM   3006  O   PRO A 203     -11.389   6.058  22.416  1.00 86.32           O
ATOM   3007  HA  PRO A 203      -9.901   8.852  22.661  1.00 86.32           H
ATOM   3008  CB  PRO A 203     -11.712   9.080  21.414  1.00 86.32           C
ATOM   3009 1HB  PRO A 203     -12.606   8.472  21.278  1.00 86.32           H
ATOM   3010 2HB  PRO A 203     -11.993   9.919  22.051  1.00 86.32           H
ATOM   3011  CG  PRO A 203     -11.143   9.551  20.081  1.00 86.32           C
ATOM   3012 1HG  PRO A 203     -11.930   9.834  19.382  1.00 86.32           H
ATOM   3013 2HG  PRO A 203     -10.508  10.429  20.199  1.00 86.32           H
ATOM   3014  CD  PRO A 203     -10.360   8.340  19.600  1.00 86.32           C
ATOM   3015 1HD  PRO A 203     -10.997   7.629  19.074  1.00 86.32           H
ATOM   3016 2HD  PRO A 203      -9.564   8.621  18.910  1.00 86.32           H
ATOM   3017  N   SER A 204     -11.154   7.433  24.196  1.00 77.89           N
ATOM   3018  CA  SER A 204     -11.475   6.409  25.176  1.00 77.89           C
ATOM   3019  C   SER A 204     -12.867   5.837  24.898  1.00 77.89           C
ATOM   3020  O   SER A 204     -13.091   4.638  25.052  1.00 77.89           O
ATOM   3021  HA  SER A 204     -10.713   5.640  25.049  1.00 77.89           H
ATOM   3022  CB  SER A 204     -11.405   6.967  26.599  1.00 77.89           C
ATOM   3023 1HB  SER A 204     -11.766   6.216  27.301  1.00 77.89           H
ATOM   3024 2HB  SER A 204     -10.366   7.171  26.857  1.00 77.89           H
ATOM   3025  OG  SER A 204     -12.172   8.159  26.743  1.00 77.89           O
ATOM   3026  HG  SER A 204     -13.110   7.932  27.003  1.00 77.89           H
ATOM   3027  HN  SER A 204     -11.001   8.346  24.574  1.00 77.89           H
ATOM   3028  N   ASP A 205     -13.766   6.723  24.494  1.00 73.35           N
ATOM   3029  CA  ASP A 205     -15.133   6.324  24.206  1.00 73.35           C
ATOM   3030  C   ASP A 205     -15.177   5.604  22.857  1.00 73.35           C
ATOM   3031  O   ASP A 205     -14.756   6.155  21.841  1.00 73.35           O
ATOM   3032  HA  ASP A 205     -15.422   5.676  25.034  1.00 73.35           H
ATOM   3033  CB  ASP A 205     -16.056   7.541  24.123  1.00 73.35           C
ATOM   3034 1HB  ASP A 205     -15.573   8.330  23.547  1.00 73.35           H
ATOM   3035 2HB  ASP A 205     -16.970   7.273  23.592  1.00 73.35           H
ATOM   3036  CG  ASP A 205     -16.405   8.061  25.519  1.00 73.35           C
ATOM   3037  OD1 ASP A 205     -16.261   7.267  26.473  1.00 73.35           O
ATOM   3038  OD2 ASP A 205     -16.807   9.242  25.600  1.00 73.35           O
ATOM   3039  HN  ASP A 205     -13.573   7.695  24.362  1.00 73.35           H
ATOM   3040  N   GLU A 206     -15.689   4.382  22.890  1.00 76.33           N
ATOM   3041  CA  GLU A 206     -15.853   3.606  21.673  1.00 76.33           C
ATOM   3042  C   GLU A 206     -14.508   3.447  20.960  1.00 76.33           C
ATOM   3043  O   GLU A 206     -14.465   3.205  19.755  1.00 76.33           O
ATOM   3044  HA  GLU A 206     -16.217   2.631  21.998  1.00 76.33           H
ATOM   3045  CB  GLU A 206     -16.891   4.246  20.749  1.00 76.33           C
ATOM   3046 1HB  GLU A 206     -16.536   5.223  20.421  1.00 76.33           H
ATOM   3047 2HB  GLU A 206     -17.116   3.570  19.925  1.00 76.33           H
ATOM   3048  CG  GLU A 206     -18.210   4.481  21.487  1.00 76.33           C
ATOM   3049 1HG  GLU A 206     -18.317   3.752  22.290  1.00 76.33           H
ATOM   3050 2HG  GLU A 206     -18.201   5.467  21.952  1.00 76.33           H
ATOM   3051  CD  GLU A 206     -19.400   4.373  20.531  1.00 76.33           C
ATOM   3052  OE1 GLU A 206     -20.338   3.623  20.875  1.00 76.33           O
ATOM   3053  OE2 GLU A 206     -19.343   5.044  19.477  1.00 76.33           O
ATOM   3054  HN  GLU A 206     -15.989   3.924  23.727  1.00 76.33           H
ATOM   3055  N   SER A 207     -13.443   3.589  21.735  1.00 88.10           N
ATOM   3056  CA  SER A 207     -12.101   3.438  21.199  1.00 88.10           C
ATOM   3057  C   SER A 207     -11.996   2.129  20.413  1.00 88.10           C
ATOM   3058  O   SER A 207     -11.404   2.094  19.336  1.00 88.10           O
ATOM   3059  HA  SER A 207     -11.957   4.293  20.538  1.00 88.10           H
ATOM   3060  CB  SER A 207     -11.055   3.474  22.314  1.00 88.10           C
ATOM   3061 1HB  SER A 207     -10.072   3.257  21.896  1.00 88.10           H
ATOM   3062 2HB  SER A 207     -11.008   4.478  22.735  1.00 88.10           H
ATOM   3063  OG  SER A 207     -11.346   2.538  23.349  1.00 88.10           O
ATOM   3064  HG  SER A 207     -10.780   2.728  24.151  1.00 88.10           H
ATOM   3065  HN  SER A 207     -13.486   3.803  22.711  1.00 88.10           H
ATOM   3066  N   THR A 208     -12.580   1.086  20.984  1.00 87.67           N
ATOM   3067  CA  THR A 208     -12.512  -0.233  20.378  1.00 87.67           C
ATOM   3068  C   THR A 208     -13.229  -0.238  19.027  1.00 87.67           C
ATOM   3069  O   THR A 208     -12.716  -0.779  18.049  1.00 87.67           O
ATOM   3070  HA  THR A 208     -11.465  -0.469  20.185  1.00 87.67           H
ATOM   3071  CB  THR A 208     -13.087  -1.241  21.375  1.00 87.67           C
ATOM   3072  HB  THR A 208     -14.157  -1.085  21.512  1.00 87.67           H
ATOM   3073  OG1 THR A 208     -12.287  -1.073  22.541  1.00 87.67           O
ATOM   3074  HG1 THR A 208     -11.324  -1.235  22.322  1.00 87.67           H
ATOM   3075  CG2 THR A 208     -12.833  -2.691  20.955  1.00 87.67           C
ATOM   3076 1HG2 THR A 208     -11.760  -2.865  20.883  1.00 87.67           H
ATOM   3077 2HG2 THR A 208     -13.297  -2.875  19.986  1.00 87.67           H
ATOM   3078 3HG2 THR A 208     -13.262  -3.364  21.696  1.00 87.67           H
ATOM   3079  HN  THR A 208     -13.091   1.131  21.842  1.00 87.67           H
ATOM   3080  N   LYS A 209     -14.405   0.373  19.015  1.00 83.47           N
ATOM   3081  CA  LYS A 209     -15.219   0.408  17.812  1.00 83.47           C
ATOM   3082  C   LYS A 209     -14.453   1.136  16.705  1.00 83.47           C
ATOM   3083  O   LYS A 209     -14.440   0.691  15.558  1.00 83.47           O
ATOM   3084  HA  LYS A 209     -15.382  -0.623  17.498  1.00 83.47           H
ATOM   3085  CB  LYS A 209     -16.592   1.013  18.110  1.00 83.47           C
ATOM   3086 1HB  LYS A 209     -16.469   1.983  18.593  1.00 83.47           H
ATOM   3087 2HB  LYS A 209     -17.127   1.188  17.177  1.00 83.47           H
ATOM   3088  CG  LYS A 209     -17.414   0.090  19.011  1.00 83.47           C
ATOM   3089 1HG  LYS A 209     -17.453  -0.909  18.575  1.00 83.47           H
ATOM   3090 2HG  LYS A 209     -16.927  -0.006  19.982  1.00 83.47           H
ATOM   3091  CD  LYS A 209     -18.834   0.627  19.197  1.00 83.47           C
ATOM   3092 1HD  LYS A 209     -18.795   1.681  19.472  1.00 83.47           H
ATOM   3093 2HD  LYS A 209     -19.378   0.563  18.254  1.00 83.47           H
ATOM   3094  CE  LYS A 209     -19.581  -0.159  20.277  1.00 83.47           C
ATOM   3095 1HE  LYS A 209     -19.791  -1.168  19.921  1.00 83.47           H
ATOM   3096 2HE  LYS A 209     -18.954  -0.258  21.162  1.00 83.47           H
ATOM   3097  NZ  LYS A 209     -20.847   0.522  20.631  1.00 83.47           N
ATOM   3098 1HZ  LYS A 209     -21.323  -0.006  21.354  1.00 83.47           H
ATOM   3099 2HZ  LYS A 209     -20.644   1.455  20.972  1.00 83.47           H
ATOM   3100 3HZ  LYS A 209     -21.439   0.582  19.811  1.00 83.47           H
ATOM   3101  HN  LYS A 209     -14.802   0.837  19.807  1.00 83.47           H
ATOM   3102  N   LEU A 210     -13.835   2.243  17.087  1.00 89.82           N
ATOM   3103  CA  LEU A 210     -13.174   3.103  16.120  1.00 89.82           C
ATOM   3104  C   LEU A 210     -12.028   2.335  15.460  1.00 89.82           C
ATOM   3105  O   LEU A 210     -11.919   2.307  14.235  1.00 89.82           O
ATOM   3106  HA  LEU A 210     -13.906   3.357  15.354  1.00 89.82           H
ATOM   3107  CB  LEU A 210     -12.737   4.413  16.779  1.00 89.82           C
ATOM   3108 1HB  LEU A 210     -13.592   4.835  17.307  1.00 89.82           H
ATOM   3109 2HB  LEU A 210     -11.980   4.185  17.530  1.00 89.82           H
ATOM   3110  CG  LEU A 210     -12.176   5.482  15.839  1.00 89.82           C
ATOM   3111  HG  LEU A 210     -11.322   5.058  15.311  1.00 89.82           H
ATOM   3112  CD1 LEU A 210     -13.208   5.880  14.782  1.00 89.82           C
ATOM   3113 1HD1 LEU A 210     -13.481   5.004  14.193  1.00 89.82           H
ATOM   3114 2HD1 LEU A 210     -14.096   6.278  15.274  1.00 89.82           H
ATOM   3115 3HD1 LEU A 210     -12.784   6.641  14.127  1.00 89.82           H
ATOM   3116  CD2 LEU A 210     -11.666   6.691  16.625  1.00 89.82           C
ATOM   3117 1HD2 LEU A 210     -12.486   7.125  17.198  1.00 89.82           H
ATOM   3118 2HD2 LEU A 210     -10.876   6.375  17.306  1.00 89.82           H
ATOM   3119 3HD2 LEU A 210     -11.273   7.436  15.933  1.00 89.82           H
ATOM   3120  HN  LEU A 210     -13.781   2.555  18.036  1.00 89.82           H
ATOM   3121  N   LYS A 211     -11.202   1.730  16.301  1.00 94.22           N
ATOM   3122  CA  LYS A 211     -10.072   0.956  15.814  1.00 94.22           C
ATOM   3123  C   LYS A 211     -10.576  -0.124  14.854  1.00 94.22           C
ATOM   3124  O   LYS A 211     -10.060  -0.264  13.746  1.00 94.22           O
ATOM   3125  HA  LYS A 211      -9.425   1.635  15.260  1.00 94.22           H
ATOM   3126  CB  LYS A 211      -9.255   0.405  16.985  1.00 94.22           C
ATOM   3127 1HB  LYS A 211      -8.860   1.230  17.578  1.00 94.22           H
ATOM   3128 2HB  LYS A 211      -9.901  -0.178  17.641  1.00 94.22           H
ATOM   3129  CG  LYS A 211      -8.103  -0.469  16.486  1.00 94.22           C
ATOM   3130 1HG  LYS A 211      -8.499  -1.386  16.051  1.00 94.22           H
ATOM   3131 2HG  LYS A 211      -7.563   0.052  15.695  1.00 94.22           H
ATOM   3132  CD  LYS A 211      -7.142  -0.813  17.626  1.00 94.22           C
ATOM   3133 1HD  LYS A 211      -6.765   0.105  18.077  1.00 94.22           H
ATOM   3134 2HD  LYS A 211      -7.677  -1.354  18.406  1.00 94.22           H
ATOM   3135  CE  LYS A 211      -5.972  -1.658  17.121  1.00 94.22           C
ATOM   3136 1HE  LYS A 211      -6.338  -2.623  16.769  1.00 94.22           H
ATOM   3137 2HE  LYS A 211      -5.501  -1.167  16.270  1.00 94.22           H
ATOM   3138  NZ  LYS A 211      -4.976  -1.861  18.197  1.00 94.22           N
ATOM   3139 1HZ  LYS A 211      -4.292  -2.548  17.899  1.00 94.22           H
ATOM   3140 2HZ  LYS A 211      -4.510  -0.983  18.396  1.00 94.22           H
ATOM   3141 3HZ  LYS A 211      -5.445  -2.191  19.033  1.00 94.22           H
ATOM   3142  HN  LYS A 211     -11.294   1.762  17.296  1.00 94.22           H
ATOM   3143  N   SER A 212     -11.577  -0.860  15.314  1.00 91.74           N
ATOM   3144  CA  SER A 212     -12.098  -1.978  14.547  1.00 91.74           C
ATOM   3145  C   SER A 212     -12.598  -1.491  13.185  1.00 91.74           C
ATOM   3146  O   SER A 212     -12.383  -2.150  12.169  1.00 91.74           O
ATOM   3147  HA  SER A 212     -11.257  -2.661  14.424  1.00 91.74           H
ATOM   3148  CB  SER A 212     -13.223  -2.688  15.302  1.00 91.74           C
ATOM   3149 1HB  SER A 212     -14.040  -1.988  15.477  1.00 91.74           H
ATOM   3150 2HB  SER A 212     -13.621  -3.495  14.687  1.00 91.74           H
ATOM   3151  OG  SER A 212     -12.779  -3.218  16.548  1.00 91.74           O
ATOM   3152  HG  SER A 212     -12.935  -2.552  17.278  1.00 91.74           H
ATOM   3153  HN  SER A 212     -12.029  -0.703  16.193  1.00 91.74           H
ATOM   3154  N   ALA A 213     -13.255  -0.341  13.209  1.00 94.75           N
ATOM   3155  CA  ALA A 213     -13.812   0.228  11.994  1.00 94.75           C
ATOM   3156  C   ALA A 213     -12.674   0.593  11.038  1.00 94.75           C
ATOM   3157  O   ALA A 213     -12.735   0.285   9.849  1.00 94.75           O
ATOM   3158  HA  ALA A 213     -14.436  -0.534  11.527  1.00 94.75           H
ATOM   3159  CB  ALA A 213     -14.686   1.433  12.347  1.00 94.75           C
ATOM   3160 1HB  ALA A 213     -15.495   1.115  13.004  1.00 94.75           H
ATOM   3161 2HB  ALA A 213     -14.080   2.184  12.855  1.00 94.75           H
ATOM   3162 3HB  ALA A 213     -15.103   1.859  11.435  1.00 94.75           H
ATOM   3163  HN  ALA A 213     -13.408   0.199  14.037  1.00 94.75           H
ATOM   3164  N   VAL A 214     -11.663   1.244  11.594  1.00 93.13           N
ATOM   3165  CA  VAL A 214     -10.543   1.711  10.795  1.00 93.13           C
ATOM   3166  C   VAL A 214      -9.865   0.513  10.126  1.00 93.13           C
ATOM   3167  O   VAL A 214      -9.548   0.558   8.939  1.00 93.13           O
ATOM   3168  HA  VAL A 214     -10.942   2.366  10.020  1.00 93.13           H
ATOM   3169  CB  VAL A 214      -9.587   2.531  11.663  1.00 93.13           C
ATOM   3170  HB  VAL A 214      -9.346   1.941  12.547  1.00 93.13           H
ATOM   3171  CG1 VAL A 214      -8.281   2.818  10.919  1.00 93.13           C
ATOM   3172 1HG1 VAL A 214      -7.796   1.876  10.659  1.00 93.13           H
ATOM   3173 2HG1 VAL A 214      -8.496   3.379  10.010  1.00 93.13           H
ATOM   3174 3HG1 VAL A 214      -7.619   3.402  11.558  1.00 93.13           H
ATOM   3175  CG2 VAL A 214     -10.248   3.830  12.130  1.00 93.13           C
ATOM   3176 1HG2 VAL A 214     -10.531   4.426  11.263  1.00 93.13           H
ATOM   3177 2HG2 VAL A 214     -11.136   3.594  12.716  1.00 93.13           H
ATOM   3178 3HG2 VAL A 214      -9.546   4.393  12.745  1.00 93.13           H
ATOM   3179  HN  VAL A 214     -11.602   1.453  12.570  1.00 93.13           H
ATOM   3180  N   LEU A 215      -9.663  -0.530  10.918  1.00 92.98           N
ATOM   3181  CA  LEU A 215      -8.954  -1.705  10.441  1.00 92.98           C
ATOM   3182  C   LEU A 215      -9.802  -2.411   9.380  1.00 92.98           C
ATOM   3183  O   LEU A 215      -9.286  -2.821   8.342  1.00 92.98           O
ATOM   3184  HA  LEU A 215      -8.031  -1.363   9.974  1.00 92.98           H
ATOM   3185  CB  LEU A 215      -8.562  -2.607  11.614  1.00 92.98           C
ATOM   3186 1HB  LEU A 215      -9.448  -2.783  12.223  1.00 92.98           H
ATOM   3187 2HB  LEU A 215      -8.251  -3.573  11.215  1.00 92.98           H
ATOM   3188  CG  LEU A 215      -7.449  -2.079  12.522  1.00 92.98           C
ATOM   3189  HG  LEU A 215      -7.795  -1.154  12.983  1.00 92.98           H
ATOM   3190  CD1 LEU A 215      -7.152  -3.065  13.654  1.00 92.98           C
ATOM   3191 1HD1 LEU A 215      -8.052  -3.213  14.252  1.00 92.98           H
ATOM   3192 2HD1 LEU A 215      -6.836  -4.019  13.232  1.00 92.98           H
ATOM   3193 3HD1 LEU A 215      -6.358  -2.665  14.284  1.00 92.98           H
ATOM   3194  CD2 LEU A 215      -6.196  -1.741  11.713  1.00 92.98           C
ATOM   3195 1HD2 LEU A 215      -5.837  -2.636  11.206  1.00 92.98           H
ATOM   3196 2HD2 LEU A 215      -6.435  -0.976  10.974  1.00 92.98           H
ATOM   3197 3HD2 LEU A 215      -5.421  -1.368  12.383  1.00 92.98           H
ATOM   3198  HN  LEU A 215      -9.973  -0.580  11.868  1.00 92.98           H
ATOM   3199  N   THR A 216     -11.087  -2.529   9.678  1.00 92.48           N
ATOM   3200  CA  THR A 216     -12.005  -3.206   8.778  1.00 92.48           C
ATOM   3201  C   THR A 216     -12.015  -2.519   7.411  1.00 92.48           C
ATOM   3202  O   THR A 216     -11.968  -3.184   6.377  1.00 92.48           O
ATOM   3203  HA  THR A 216     -11.645  -4.223   8.621  1.00 92.48           H
ATOM   3204  CB  THR A 216     -13.380  -3.247   9.447  1.00 92.48           C
ATOM   3205  HB  THR A 216     -13.767  -2.240   9.604  1.00 92.48           H
ATOM   3206  OG1 THR A 216     -13.169  -4.017  10.627  1.00 92.48           O
ATOM   3207  HG1 THR A 216     -13.129  -3.415  11.425  1.00 92.48           H
ATOM   3208  CG2 THR A 216     -14.396  -4.064   8.647  1.00 92.48           C
ATOM   3209 1HG2 THR A 216     -14.041  -5.090   8.547  1.00 92.48           H
ATOM   3210 2HG2 THR A 216     -14.518  -3.624   7.657  1.00 92.48           H
ATOM   3211 3HG2 THR A 216     -15.355  -4.061   9.166  1.00 92.48           H
ATOM   3212  HN  THR A 216     -11.503  -2.173  10.515  1.00 92.48           H
ATOM   3213  N   LEU A 217     -12.077  -1.196   7.450  1.00 89.06           N
ATOM   3214  CA  LEU A 217     -12.101  -0.411   6.227  1.00 89.06           C
ATOM   3215  C   LEU A 217     -10.813  -0.662   5.439  1.00 89.06           C
ATOM   3216  O   LEU A 217     -10.840  -0.759   4.213  1.00 89.06           O
ATOM   3217  HA  LEU A 217     -12.944  -0.761   5.631  1.00 89.06           H
ATOM   3218  CB  LEU A 217     -12.351   1.065   6.542  1.00 89.06           C
ATOM   3219 1HB  LEU A 217     -13.177   1.130   7.250  1.00 89.06           H
ATOM   3220 2HB  LEU A 217     -11.469   1.463   7.043  1.00 89.06           H
ATOM   3221  CG  LEU A 217     -12.671   1.962   5.344  1.00 89.06           C
ATOM   3222  HG  LEU A 217     -11.924   1.779   4.571  1.00 89.06           H
ATOM   3223  CD1 LEU A 217     -14.035   1.612   4.747  1.00 89.06           C
ATOM   3224 1HD1 LEU A 217     -14.031   0.574   4.415  1.00 89.06           H
ATOM   3225 2HD1 LEU A 217     -14.809   1.748   5.502  1.00 89.06           H
ATOM   3226 3HD1 LEU A 217     -14.238   2.264   3.897  1.00 89.06           H
ATOM   3227  CD2 LEU A 217     -12.574   3.440   5.725  1.00 89.06           C
ATOM   3228 1HD2 LEU A 217     -13.284   3.657   6.523  1.00 89.06           H
ATOM   3229 2HD2 LEU A 217     -11.563   3.662   6.067  1.00 89.06           H
ATOM   3230 3HD2 LEU A 217     -12.806   4.055   4.855  1.00 89.06           H
ATOM   3231  HN  LEU A 217     -12.110  -0.662   8.295  1.00 89.06           H
ATOM   3232  N   LYS A 218      -9.716  -0.761   6.176  1.00 86.97           N
ATOM   3233  CA  LYS A 218      -8.416  -0.959   5.560  1.00 86.97           C
ATOM   3234  C   LYS A 218      -8.412  -2.290   4.805  1.00 86.97           C
ATOM   3235  O   LYS A 218      -7.945  -2.363   3.670  1.00 86.97           O
ATOM   3236  HA  LYS A 218      -8.269  -0.154   4.840  1.00 86.97           H
ATOM   3237  CB  LYS A 218      -7.304  -0.841   6.604  1.00 86.97           C
ATOM   3238 1HB  LYS A 218      -7.424   0.086   7.165  1.00 86.97           H
ATOM   3239 2HB  LYS A 218      -7.384  -1.658   7.320  1.00 86.97           H
ATOM   3240  CG  LYS A 218      -5.925  -0.868   5.942  1.00 86.97           C
ATOM   3241 1HG  LYS A 218      -5.821  -1.776   5.348  1.00 86.97           H
ATOM   3242 2HG  LYS A 218      -5.830  -0.026   5.256  1.00 86.97           H
ATOM   3243  CD  LYS A 218      -4.812  -0.807   6.990  1.00 86.97           C
ATOM   3244 1HD  LYS A 218      -4.897   0.117   7.562  1.00 86.97           H
ATOM   3245 2HD  LYS A 218      -4.927  -1.631   7.696  1.00 86.97           H
ATOM   3246  CE  LYS A 218      -3.433  -0.881   6.331  1.00 86.97           C
ATOM   3247 1HE  LYS A 218      -3.386  -1.746   5.669  1.00 86.97           H
ATOM   3248 2HE  LYS A 218      -3.271   0.002   5.714  1.00 86.97           H
ATOM   3249  NZ  LYS A 218      -2.372  -0.978   7.359  1.00 86.97           N
ATOM   3250 1HZ  LYS A 218      -1.531  -1.360   6.941  1.00 86.97           H
ATOM   3251 2HZ  LYS A 218      -2.176  -0.055   7.730  1.00 86.97           H
ATOM   3252 3HZ  LYS A 218      -2.683  -1.585   8.109  1.00 86.97           H
ATOM   3253  HN  LYS A 218      -9.707  -0.707   7.175  1.00 86.97           H
ATOM   3254  N   VAL A 219      -8.937  -3.311   5.467  1.00 91.49           N
ATOM   3255  CA  VAL A 219      -8.878  -4.660   4.932  1.00 91.49           C
ATOM   3256  C   VAL A 219      -9.805  -4.764   3.719  1.00 91.49           C
ATOM   3257  O   VAL A 219      -9.427  -5.324   2.691  1.00 91.49           O
ATOM   3258  HA  VAL A 219      -7.853  -4.841   4.607  1.00 91.49           H
ATOM   3259  CB  VAL A 219      -9.212  -5.673   6.029  1.00 91.49           C
ATOM   3260  HB  VAL A 219     -10.172  -5.393   6.462  1.00 91.49           H
ATOM   3261  CG1 VAL A 219      -9.352  -7.083   5.449  1.00 91.49           C
ATOM   3262 1HG1 VAL A 219     -10.151  -7.093   4.708  1.00 91.49           H
ATOM   3263 2HG1 VAL A 219      -8.415  -7.376   4.977  1.00 91.49           H
ATOM   3264 3HG1 VAL A 219      -9.590  -7.783   6.250  1.00 91.49           H
ATOM   3265  CG2 VAL A 219      -8.165  -5.640   7.144  1.00 91.49           C
ATOM   3266 1HG2 VAL A 219      -7.187  -5.884   6.730  1.00 91.49           H
ATOM   3267 2HG2 VAL A 219      -8.136  -4.644   7.585  1.00 91.49           H
ATOM   3268 3HG2 VAL A 219      -8.427  -6.370   7.910  1.00 91.49           H
ATOM   3269  HN  VAL A 219      -9.396  -3.227   6.352  1.00 91.49           H
ATOM   3270  N   ILE A 220     -11.000  -4.217   3.879  1.00 91.64           N
ATOM   3271  CA  ILE A 220     -12.024  -4.342   2.856  1.00 91.64           C
ATOM   3272  C   ILE A 220     -11.569  -3.609   1.593  1.00 91.64           C
ATOM   3273  O   ILE A 220     -11.461  -4.211   0.526  1.00 91.64           O
ATOM   3274  HA  ILE A 220     -12.125  -5.402   2.623  1.00 91.64           H
ATOM   3275  CB  ILE A 220     -13.376  -3.865   3.390  1.00 91.64           C
ATOM   3276  HB  ILE A 220     -13.233  -2.894   3.864  1.00 91.64           H
ATOM   3277  CG1 ILE A 220     -13.909  -4.818   4.462  1.00 91.64           C
ATOM   3278 1HG1 ILE A 220     -14.055  -5.809   4.032  1.00 91.64           H
ATOM   3279 2HG1 ILE A 220     -13.174  -4.921   5.260  1.00 91.64           H
ATOM   3280  CG2 ILE A 220     -14.377  -3.668   2.249  1.00 91.64           C
ATOM   3281 1HG2 ILE A 220     -13.993  -2.922   1.554  1.00 91.64           H
ATOM   3282 2HG2 ILE A 220     -14.522  -4.613   1.725  1.00 91.64           H
ATOM   3283 3HG2 ILE A 220     -15.330  -3.329   2.657  1.00 91.64           H
ATOM   3284  CD1 ILE A 220     -15.230  -4.307   5.041  1.00 91.64           C
ATOM   3285 1HD1 ILE A 220     -15.075  -3.327   5.491  1.00 91.64           H
ATOM   3286 2HD1 ILE A 220     -15.970  -4.228   4.245  1.00 91.64           H
ATOM   3287 3HD1 ILE A 220     -15.587  -5.003   5.801  1.00 91.64           H
ATOM   3288  HN  ILE A 220     -11.273  -3.696   4.688  1.00 91.64           H
ATOM   3289  N   LEU A 221     -11.313  -2.319   1.755  1.00 90.50           N
ATOM   3290  CA  LEU A 221     -11.028  -1.463   0.616  1.00 90.50           C
ATOM   3291  C   LEU A 221      -9.580  -1.677   0.172  1.00 90.50           C
ATOM   3292  O   LEU A 221      -9.240  -1.438  -0.986  1.00 90.50           O
ATOM   3293  HA  LEU A 221     -11.687  -1.771  -0.196  1.00 90.50           H
ATOM   3294  CB  LEU A 221     -11.363  -0.007   0.943  1.00 90.50           C
ATOM   3295 1HB  LEU A 221     -10.782   0.292   1.816  1.00 90.50           H
ATOM   3296 2HB  LEU A 221     -11.032   0.617   0.113  1.00 90.50           H
ATOM   3297  CG  LEU A 221     -12.837   0.298   1.218  1.00 90.50           C
ATOM   3298  HG  LEU A 221     -13.136  -0.243   2.116  1.00 90.50           H
ATOM   3299  CD1 LEU A 221     -13.047   1.787   1.497  1.00 90.50           C
ATOM   3300 1HD1 LEU A 221     -12.461   2.080   2.369  1.00 90.50           H
ATOM   3301 2HD1 LEU A 221     -12.725   2.368   0.632  1.00 90.50           H
ATOM   3302 3HD1 LEU A 221     -14.103   1.976   1.689  1.00 90.50           H
ATOM   3303  CD2 LEU A 221     -13.722  -0.201   0.074  1.00 90.50           C
ATOM   3304 1HD2 LEU A 221     -13.430   0.292  -0.853  1.00 90.50           H
ATOM   3305 2HD2 LEU A 221     -13.602  -1.279  -0.035  1.00 90.50           H
ATOM   3306 3HD2 LEU A 221     -14.765   0.028   0.295  1.00 90.50           H
ATOM   3307  HN  LEU A 221     -11.298  -1.859   2.643  1.00 90.50           H
ATOM   3308  N   GLY A 222      -8.765  -2.123   1.116  1.00 89.49           N
ATOM   3309  CA  GLY A 222      -7.330  -2.193   0.896  1.00 89.49           C
ATOM   3310  C   GLY A 222      -6.952  -3.472   0.146  1.00 89.49           C
ATOM   3311  O   GLY A 222      -5.906  -3.532  -0.498  1.00 89.49           O
ATOM   3312 1HA  GLY A 222      -7.004  -1.323   0.325  1.00 89.49           H
ATOM   3313 2HA  GLY A 222      -6.809  -2.160   1.853  1.00 89.49           H
ATOM   3314  HN  GLY A 222      -9.069  -2.434   2.017  1.00 89.49           H
ATOM   3315  N   PHE A 223      -7.825  -4.463   0.255  1.00 84.29           N
ATOM   3316  CA  PHE A 223      -7.529  -5.782  -0.278  1.00 84.29           C
ATOM   3317  C   PHE A 223      -8.757  -6.385  -0.964  1.00 84.29           C
ATOM   3318  O   PHE A 223      -8.774  -6.545  -2.183  1.00 84.29           O
ATOM   3319  HA  PHE A 223      -6.728  -5.664  -1.008  1.00 84.29           H
ATOM   3320  CB  PHE A 223      -7.137  -6.666   0.908  1.00 84.29           C
ATOM   3321 1HB  PHE A 223      -6.358  -6.164   1.481  1.00 84.29           H
ATOM   3322 2HB  PHE A 223      -7.998  -6.774   1.568  1.00 84.29           H
ATOM   3323  CG  PHE A 223      -6.641  -8.058   0.510  1.00 84.29           C
ATOM   3324  CD1 PHE A 223      -7.370  -9.159   0.835  1.00 84.29           C
ATOM   3325  HD1 PHE A 223      -8.309  -9.050   1.378  1.00 84.29           H
ATOM   3326  CD2 PHE A 223      -5.470  -8.193  -0.168  1.00 84.29           C
ATOM   3327  HD2 PHE A 223      -4.885  -7.311  -0.428  1.00 84.29           H
ATOM   3328  CE1 PHE A 223      -6.909 -10.450   0.466  1.00 84.29           C
ATOM   3329  HE1 PHE A 223      -7.494 -11.332   0.726  1.00 84.29           H
ATOM   3330  CE2 PHE A 223      -5.009  -9.485  -0.537  1.00 84.29           C
ATOM   3331  HE2 PHE A 223      -4.070  -9.594  -1.081  1.00 84.29           H
ATOM   3332  CZ  PHE A 223      -5.738 -10.586  -0.213  1.00 84.29           C
ATOM   3333  HZ  PHE A 223      -5.385 -11.577  -0.496  1.00 84.29           H
ATOM   3334  HN  PHE A 223      -8.718  -4.376   0.696  1.00 84.29           H
ATOM   3335  N   PHE A 224      -9.753  -6.702  -0.151  1.00 85.17           N
ATOM   3336  CA  PHE A 224     -10.815  -7.596  -0.581  1.00 85.17           C
ATOM   3337  C   PHE A 224     -11.518  -7.051  -1.826  1.00 85.17           C
ATOM   3338  O   PHE A 224     -11.619  -7.743  -2.839  1.00 85.17           O
ATOM   3339  HA  PHE A 224     -10.355  -8.555  -0.816  1.00 85.17           H
ATOM   3340  CB  PHE A 224     -11.824  -7.676   0.566  1.00 85.17           C
ATOM   3341 1HB  PHE A 224     -11.898  -6.698   1.041  1.00 85.17           H
ATOM   3342 2HB  PHE A 224     -12.808  -7.906   0.155  1.00 85.17           H
ATOM   3343  CG  PHE A 224     -11.476  -8.720   1.629  1.00 85.17           C
ATOM   3344  CD1 PHE A 224     -11.663 -10.042   1.372  1.00 85.17           C
ATOM   3345  HD1 PHE A 224     -12.062 -10.358   0.408  1.00 85.17           H
ATOM   3346  CD2 PHE A 224     -10.978  -8.325   2.832  1.00 85.17           C
ATOM   3347  HD2 PHE A 224     -10.828  -7.265   3.038  1.00 85.17           H
ATOM   3348  CE1 PHE A 224     -11.340 -11.010   2.359  1.00 85.17           C
ATOM   3349  HE1 PHE A 224     -11.490 -12.070   2.153  1.00 85.17           H
ATOM   3350  CE2 PHE A 224     -10.654  -9.293   3.819  1.00 85.17           C
ATOM   3351  HE2 PHE A 224     -10.255  -8.977   4.783  1.00 85.17           H
ATOM   3352  CZ  PHE A 224     -10.842 -10.615   3.562  1.00 85.17           C
ATOM   3353  HZ  PHE A 224     -10.593 -11.358   4.319  1.00 85.17           H
ATOM   3354  HN  PHE A 224      -9.842  -6.360   0.785  1.00 85.17           H
ATOM   3355  N   LEU A 225     -11.987  -5.818  -1.710  1.00 90.08           N
ATOM   3356  CA  LEU A 225     -12.751  -5.203  -2.783  1.00 90.08           C
ATOM   3357  C   LEU A 225     -11.897  -5.164  -4.053  1.00 90.08           C
ATOM   3358  O   LEU A 225     -12.304  -5.676  -5.094  1.00 90.08           O
ATOM   3359  HA  LEU A 225     -13.619  -5.835  -2.970  1.00 90.08           H
ATOM   3360  CB  LEU A 225     -13.274  -3.832  -2.351  1.00 90.08           C
ATOM   3361 1HB  LEU A 225     -13.951  -3.972  -1.509  1.00 90.08           H
ATOM   3362 2HB  LEU A 225     -12.432  -3.242  -1.989  1.00 90.08           H
ATOM   3363  CG  LEU A 225     -14.002  -3.023  -3.426  1.00 90.08           C
ATOM   3364  HG  LEU A 225     -13.392  -3.027  -4.329  1.00 90.08           H
ATOM   3365  CD1 LEU A 225     -15.343  -3.668  -3.784  1.00 90.08           C
ATOM   3366 1HD1 LEU A 225     -15.172  -4.676  -4.161  1.00 90.08           H
ATOM   3367 2HD1 LEU A 225     -15.972  -3.715  -2.895  1.00 90.08           H
ATOM   3368 3HD1 LEU A 225     -15.840  -3.073  -4.550  1.00 90.08           H
ATOM   3369  CD2 LEU A 225     -14.165  -1.563  -2.998  1.00 90.08           C
ATOM   3370 1HD2 LEU A 225     -14.743  -1.518  -2.075  1.00 90.08           H
ATOM   3371 2HD2 LEU A 225     -13.182  -1.121  -2.834  1.00 90.08           H
ATOM   3372 3HD2 LEU A 225     -14.686  -1.011  -3.780  1.00 90.08           H
ATOM   3373  HN  LEU A 225     -11.854  -5.242  -0.903  1.00 90.08           H
ATOM   3374  N   PRO A 226     -10.704  -4.558  -3.990  1.00 91.28           N
ATOM   3375  CA  PRO A 226      -9.820  -4.509  -5.157  1.00 91.28           C
ATOM   3376  C   PRO A 226      -9.571  -5.886  -5.750  1.00 91.28           C
ATOM   3377  O   PRO A 226      -9.635  -6.063  -6.966  1.00 91.28           O
ATOM   3378  HA  PRO A 226     -10.288  -3.935  -5.957  1.00 91.28           H
ATOM   3379  CB  PRO A 226      -8.534  -3.884  -4.612  1.00 91.28           C
ATOM   3380 1HB  PRO A 226      -7.830  -4.644  -4.276  1.00 91.28           H
ATOM   3381 2HB  PRO A 226      -8.023  -3.291  -5.371  1.00 91.28           H
ATOM   3382  CG  PRO A 226      -9.024  -3.019  -3.457  1.00 91.28           C
ATOM   3383 1HG  PRO A 226      -8.222  -2.789  -2.755  1.00 91.28           H
ATOM   3384 2HG  PRO A 226      -9.411  -2.061  -3.804  1.00 91.28           H
ATOM   3385  CD  PRO A 226     -10.108  -3.878  -2.826  1.00 91.28           C
ATOM   3386 1HD  PRO A 226      -9.694  -4.592  -2.113  1.00 91.28           H
ATOM   3387 2HD  PRO A 226     -10.836  -3.276  -2.283  1.00 91.28           H
ATOM   3388  N   PHE A 227      -9.290  -6.833  -4.867  1.00 86.63           N
ATOM   3389  CA  PHE A 227      -8.903  -8.166  -5.298  1.00 86.63           C
ATOM   3390  C   PHE A 227     -10.029  -8.835  -6.089  1.00 86.63           C
ATOM   3391  O   PHE A 227      -9.790  -9.414  -7.147  1.00 86.63           O
ATOM   3392  HA  PHE A 227      -8.027  -8.058  -5.937  1.00 86.63           H
ATOM   3393  CB  PHE A 227      -8.630  -8.982  -4.033  1.00 86.63           C
ATOM   3394 1HB  PHE A 227      -7.862  -8.478  -3.446  1.00 86.63           H
ATOM   3395 2HB  PHE A 227      -9.534  -9.004  -3.424  1.00 86.63           H
ATOM   3396  CG  PHE A 227      -8.181 -10.420  -4.305  1.00 86.63           C
ATOM   3397  CD1 PHE A 227      -9.072 -11.442  -4.198  1.00 86.63           C
ATOM   3398  HD1 PHE A 227     -10.105 -11.237  -3.918  1.00 86.63           H
ATOM   3399  CD2 PHE A 227      -6.892 -10.675  -4.654  1.00 86.63           C
ATOM   3400  HD2 PHE A 227      -6.178  -9.856  -4.740  1.00 86.63           H
ATOM   3401  CE1 PHE A 227      -8.656 -12.776  -4.450  1.00 86.63           C
ATOM   3402  HE1 PHE A 227      -9.369 -13.595  -4.364  1.00 86.63           H
ATOM   3403  CE2 PHE A 227      -6.476 -12.009  -4.906  1.00 86.63           C
ATOM   3404  HE2 PHE A 227      -5.442 -12.214  -5.186  1.00 86.63           H
ATOM   3405  CZ  PHE A 227      -7.366 -13.031  -4.799  1.00 86.63           C
ATOM   3406  HZ  PHE A 227      -7.047 -14.055  -4.993  1.00 86.63           H
ATOM   3407  HN  PHE A 227      -9.324  -6.702  -3.877  1.00 86.63           H
ATOM   3408  N   VAL A 228     -11.233  -8.734  -5.544  1.00 92.99           N
ATOM   3409  CA  VAL A 228     -12.392  -9.348  -6.170  1.00 92.99           C
ATOM   3410  C   VAL A 228     -12.573  -8.768  -7.575  1.00 92.99           C
ATOM   3411  O   VAL A 228     -12.801  -9.508  -8.531  1.00 92.99           O
ATOM   3412  HA  VAL A 228     -12.193 -10.416  -6.255  1.00 92.99           H
ATOM   3413  CB  VAL A 228     -13.625  -9.163  -5.283  1.00 92.99           C
ATOM   3414  HB  VAL A 228     -13.702  -8.106  -5.032  1.00 92.99           H
ATOM   3415  CG1 VAL A 228     -14.900  -9.563  -6.028  1.00 92.99           C
ATOM   3416 1HG1 VAL A 228     -15.012  -8.941  -6.916  1.00 92.99           H
ATOM   3417 2HG1 VAL A 228     -14.835 -10.611  -6.323  1.00 92.99           H
ATOM   3418 3HG1 VAL A 228     -15.761  -9.423  -5.375  1.00 92.99           H
ATOM   3419  CG2 VAL A 228     -13.483  -9.948  -3.978  1.00 92.99           C
ATOM   3420 1HG2 VAL A 228     -13.369 -11.009  -4.202  1.00 92.99           H
ATOM   3421 2HG2 VAL A 228     -12.606  -9.595  -3.435  1.00 92.99           H
ATOM   3422 3HG2 VAL A 228     -14.373  -9.800  -3.366  1.00 92.99           H
ATOM   3423  HN  VAL A 228     -11.422  -8.245  -4.692  1.00 92.99           H
ATOM   3424  N   VAL A 229     -12.466  -7.450  -7.655  1.00 92.90           N
ATOM   3425  CA  VAL A 229     -12.676  -6.757  -8.915  1.00 92.90           C
ATOM   3426  C   VAL A 229     -11.623  -7.216  -9.925  1.00 92.90           C
ATOM   3427  O   VAL A 229     -11.948  -7.516 -11.073  1.00 92.90           O
ATOM   3428  HA  VAL A 229     -13.662  -7.038  -9.284  1.00 92.90           H
ATOM   3429  CB  VAL A 229     -12.668  -5.244  -8.688  1.00 92.90           C
ATOM   3430  HB  VAL A 229     -11.749  -4.990  -8.160  1.00 92.90           H
ATOM   3431  CG1 VAL A 229     -12.670  -4.490 -10.019  1.00 92.90           C
ATOM   3432 1HG1 VAL A 229     -11.783  -4.763 -10.592  1.00 92.90           H
ATOM   3433 2HG1 VAL A 229     -13.563  -4.754 -10.585  1.00 92.90           H
ATOM   3434 3HG1 VAL A 229     -12.664  -3.417  -9.828  1.00 92.90           H
ATOM   3435  CG2 VAL A 229     -13.847  -4.815  -7.813  1.00 92.90           C
ATOM   3436 1HG2 VAL A 229     -14.782  -5.090  -8.302  1.00 92.90           H
ATOM   3437 2HG2 VAL A 229     -13.783  -5.314  -6.846  1.00 92.90           H
ATOM   3438 3HG2 VAL A 229     -13.818  -3.735  -7.667  1.00 92.90           H
ATOM   3439  HN  VAL A 229     -12.241  -6.859  -6.880  1.00 92.90           H
ATOM   3440  N   MET A 230     -10.382  -7.255  -9.462  1.00 85.19           N
ATOM   3441  CA  MET A 230      -9.272  -7.617 -10.327  1.00 85.19           C
ATOM   3442  C   MET A 230      -9.420  -9.052 -10.838  1.00 85.19           C
ATOM   3443  O   MET A 230      -9.241  -9.312 -12.027  1.00 85.19           O
ATOM   3444  HA  MET A 230      -9.312  -6.920 -11.163  1.00 85.19           H
ATOM   3445  CB  MET A 230      -7.958  -7.484  -9.554  1.00 85.19           C
ATOM   3446 1HB  MET A 230      -8.046  -7.987  -8.591  1.00 85.19           H
ATOM   3447 2HB  MET A 230      -7.157  -7.980 -10.102  1.00 85.19           H
ATOM   3448  CG  MET A 230      -7.598  -6.013  -9.335  1.00 85.19           C
ATOM   3449 1HG  MET A 230      -7.619  -5.479 -10.285  1.00 85.19           H
ATOM   3450 2HG  MET A 230      -8.338  -5.541  -8.688  1.00 85.19           H
ATOM   3451  SD  MET A 230      -5.976  -5.884  -8.600  1.00 85.19           S
ATOM   3452  CE  MET A 230      -6.297  -6.626  -7.009  1.00 85.19           C
ATOM   3453 1HE  MET A 230      -7.066  -6.054  -6.489  1.00 85.19           H
ATOM   3454 2HE  MET A 230      -6.640  -7.652  -7.148  1.00 85.19           H
ATOM   3455 3HE  MET A 230      -5.382  -6.627  -6.417  1.00 85.19           H
ATOM   3456  HN  MET A 230     -10.131  -7.046  -8.517  1.00 85.19           H
ATOM   3457  N   ALA A 231      -9.745  -9.945  -9.914  1.00 90.95           N
ATOM   3458  CA  ALA A 231      -9.848 -11.356 -10.242  1.00 90.95           C
ATOM   3459  C   ALA A 231     -10.921 -11.549 -11.316  1.00 90.95           C
ATOM   3460  O   ALA A 231     -10.715 -12.285 -12.280  1.00 90.95           O
ATOM   3461  HA  ALA A 231      -8.886 -11.676 -10.641  1.00 90.95           H
ATOM   3462  CB  ALA A 231     -10.145 -12.155  -8.972  1.00 90.95           C
ATOM   3463 1HB  ALA A 231      -9.339 -12.008  -8.253  1.00 90.95           H
ATOM   3464 2HB  ALA A 231     -11.085 -11.813  -8.539  1.00 90.95           H
ATOM   3465 3HB  ALA A 231     -10.223 -13.214  -9.218  1.00 90.95           H
ATOM   3466  HN  ALA A 231      -9.935  -9.717  -8.959  1.00 90.95           H
ATOM   3467  N   CYS A 232     -12.044 -10.874 -11.113  1.00 90.43           N
ATOM   3468  CA  CYS A 232     -13.158 -10.981 -12.039  1.00 90.43           C
ATOM   3469  C   CYS A 232     -12.704 -10.450 -13.401  1.00 90.43           C
ATOM   3470  O   CYS A 232     -12.926 -11.091 -14.426  1.00 90.43           O
ATOM   3471  HA  CYS A 232     -13.413 -12.038 -12.102  1.00 90.43           H
ATOM   3472  CB  CYS A 232     -14.395 -10.243 -11.523  1.00 90.43           C
ATOM   3473 1HB  CYS A 232     -14.127  -9.228 -11.230  1.00 90.43           H
ATOM   3474 2HB  CYS A 232     -15.137 -10.159 -12.317  1.00 90.43           H
ATOM   3475  SG  CYS A 232     -15.107 -11.138 -10.095  1.00 90.43           S
ATOM   3476  HG  CYS A 232     -14.265 -10.648  -9.190  1.00 90.43           H
ATOM   3477  HN  CYS A 232     -12.197 -10.265 -10.335  1.00 90.43           H
ATOM   3478  N   CYS A 233     -12.076  -9.284 -13.366  1.00 88.87           N
ATOM   3479  CA  CYS A 233     -11.703  -8.598 -14.591  1.00 88.87           C
ATOM   3480  C   CYS A 233     -10.835  -9.542 -15.425  1.00 88.87           C
ATOM   3481  O   CYS A 233     -11.119  -9.779 -16.598  1.00 88.87           O
ATOM   3482  HA  CYS A 233     -12.631  -8.362 -15.113  1.00 88.87           H
ATOM   3483  CB  CYS A 233     -10.993  -7.273 -14.304  1.00 88.87           C
ATOM   3484 1HB  CYS A 233     -10.231  -7.418 -13.538  1.00 88.87           H
ATOM   3485 2HB  CYS A 233     -10.480  -6.924 -15.201  1.00 88.87           H
ATOM   3486  SG  CYS A 233     -12.205  -6.020 -13.751  1.00 88.87           S
ATOM   3487  HG  CYS A 233     -12.318  -6.475 -12.506  1.00 88.87           H
ATOM   3488  HN  CYS A 233     -11.823  -8.810 -12.522  1.00 88.87           H
ATOM   3489  N   TYR A 234      -9.794 -10.056 -14.787  1.00 76.45           N
ATOM   3490  CA  TYR A 234      -8.785 -10.823 -15.497  1.00 76.45           C
ATOM   3491  C   TYR A 234      -9.308 -12.215 -15.859  1.00 76.45           C
ATOM   3492  O   TYR A 234      -8.880 -12.804 -16.851  1.00 76.45           O
ATOM   3493  HA  TYR A 234      -8.537 -10.286 -16.413  1.00 76.45           H
ATOM   3494  CB  TYR A 234      -7.608 -10.969 -14.530  1.00 76.45           C
ATOM   3495 1HB  TYR A 234      -7.993 -11.039 -13.513  1.00 76.45           H
ATOM   3496 2HB  TYR A 234      -7.093 -11.907 -14.740  1.00 76.45           H
ATOM   3497  CG  TYR A 234      -6.598  -9.822 -14.600  1.00 76.45           C
ATOM   3498  CD1 TYR A 234      -5.594  -9.843 -15.547  1.00 76.45           C
ATOM   3499  HD1 TYR A 234      -5.520 -10.678 -16.244  1.00 76.45           H
ATOM   3500  CD2 TYR A 234      -6.692  -8.766 -13.717  1.00 76.45           C
ATOM   3501  HD2 TYR A 234      -7.485  -8.749 -12.970  1.00 76.45           H
ATOM   3502  CE1 TYR A 234      -4.644  -8.763 -15.613  1.00 76.45           C
ATOM   3503  HE1 TYR A 234      -3.846  -8.768 -16.355  1.00 76.45           H
ATOM   3504  CE2 TYR A 234      -5.742  -7.686 -13.783  1.00 76.45           C
ATOM   3505  HE2 TYR A 234      -5.804  -6.845 -13.092  1.00 76.45           H
ATOM   3506  CZ  TYR A 234      -4.765  -7.738 -14.728  1.00 76.45           C
ATOM   3507  OH  TYR A 234      -3.867  -6.718 -14.790  1.00 76.45           O
ATOM   3508  HH  TYR A 234      -4.065  -6.045 -14.077  1.00 76.45           H
ATOM   3509  HN  TYR A 234      -9.635  -9.956 -13.805  1.00 76.45           H
ATOM   3510  N   THR A 235     -10.225 -12.700 -15.036  1.00 85.70           N
ATOM   3511  CA  THR A 235     -10.913 -13.945 -15.332  1.00 85.70           C
ATOM   3512  C   THR A 235     -11.605 -13.862 -16.694  1.00 85.70           C
ATOM   3513  O   THR A 235     -11.479 -14.770 -17.514  1.00 85.70           O
ATOM   3514  HA  THR A 235     -10.170 -14.740 -15.398  1.00 85.70           H
ATOM   3515  CB  THR A 235     -11.874 -14.240 -14.179  1.00 85.70           C
ATOM   3516  HB  THR A 235     -12.636 -13.464 -14.099  1.00 85.70           H
ATOM   3517  OG1 THR A 235     -11.023 -14.384 -13.045  1.00 85.70           O
ATOM   3518  HG1 THR A 235     -11.111 -13.587 -12.448  1.00 85.70           H
ATOM   3519  CG2 THR A 235     -12.550 -15.606 -14.314  1.00 85.70           C
ATOM   3520 1HG2 THR A 235     -11.790 -16.387 -14.325  1.00 85.70           H
ATOM   3521 2HG2 THR A 235     -13.119 -15.639 -15.243  1.00 85.70           H
ATOM   3522 3HG2 THR A 235     -13.222 -15.764 -13.470  1.00 85.70           H
ATOM   3523  HN  THR A 235     -10.500 -12.258 -14.182  1.00 85.70           H
ATOM   3524  N   ILE A 236     -12.320 -12.764 -16.893  1.00 84.41           N
ATOM   3525  CA  ILE A 236     -13.043 -12.558 -18.136  1.00 84.41           C
ATOM   3526  C   ILE A 236     -12.044 -12.309 -19.267  1.00 84.41           C
ATOM   3527  O   ILE A 236     -12.235 -12.786 -20.385  1.00 84.41           O
ATOM   3528  HA  ILE A 236     -13.589 -13.476 -18.352  1.00 84.41           H
ATOM   3529  CB  ILE A 236     -14.079 -11.443 -17.973  1.00 84.41           C
ATOM   3530  HB  ILE A 236     -13.562 -10.542 -17.645  1.00 84.41           H
ATOM   3531  CG1 ILE A 236     -15.101 -11.798 -16.892  1.00 84.41           C
ATOM   3532 1HG1 ILE A 236     -15.786 -12.558 -17.269  1.00 84.41           H
ATOM   3533 2HG1 ILE A 236     -14.590 -12.229 -16.031  1.00 84.41           H
ATOM   3534  CG2 ILE A 236     -14.749 -11.118 -19.310  1.00 84.41           C
ATOM   3535 1HG2 ILE A 236     -13.993 -10.792 -20.025  1.00 84.41           H
ATOM   3536 2HG2 ILE A 236     -15.249 -12.008 -19.692  1.00 84.41           H
ATOM   3537 3HG2 ILE A 236     -15.480 -10.323 -19.166  1.00 84.41           H
ATOM   3538  CD1 ILE A 236     -15.891 -10.562 -16.457  1.00 84.41           C
ATOM   3539 1HD1 ILE A 236     -15.206  -9.814 -16.059  1.00 84.41           H
ATOM   3540 2HD1 ILE A 236     -16.420 -10.148 -17.316  1.00 84.41           H
ATOM   3541 3HD1 ILE A 236     -16.611 -10.842 -15.688  1.00 84.41           H
ATOM   3542  HN  ILE A 236     -12.408 -12.026 -16.224  1.00 84.41           H
ATOM   3543  N   ILE A 237     -11.001 -11.562 -18.939  1.00 81.53           N
ATOM   3544  CA  ILE A 237      -9.977 -11.234 -19.917  1.00 81.53           C
ATOM   3545  C   ILE A 237      -9.403 -12.527 -20.501  1.00 81.53           C
ATOM   3546  O   ILE A 237      -9.364 -12.698 -21.718  1.00 81.53           O
ATOM   3547  HA  ILE A 237     -10.460 -10.677 -20.720  1.00 81.53           H
ATOM   3548  CB  ILE A 237      -8.921 -10.316 -19.299  1.00 81.53           C
ATOM   3549  HB  ILE A 237      -8.712 -10.666 -18.289  1.00 81.53           H
ATOM   3550  CG1 ILE A 237      -9.442  -8.882 -19.182  1.00 81.53           C
ATOM   3551 1HG1 ILE A 237      -9.488  -8.426 -20.171  1.00 81.53           H
ATOM   3552 2HG1 ILE A 237     -10.458  -8.891 -18.788  1.00 81.53           H
ATOM   3553  CG2 ILE A 237      -7.608 -10.386 -20.082  1.00 81.53           C
ATOM   3554 1HG2 ILE A 237      -7.232 -11.410 -20.069  1.00 81.53           H
ATOM   3555 2HG2 ILE A 237      -7.782 -10.076 -21.112  1.00 81.53           H
ATOM   3556 3HG2 ILE A 237      -6.875  -9.724 -19.622  1.00 81.53           H
ATOM   3557  CD1 ILE A 237      -8.543  -8.045 -18.270  1.00 81.53           C
ATOM   3558 1HD1 ILE A 237      -8.518  -8.490 -17.276  1.00 81.53           H
ATOM   3559 2HD1 ILE A 237      -7.533  -8.017 -18.681  1.00 81.53           H
ATOM   3560 3HD1 ILE A 237      -8.936  -7.030 -18.205  1.00 81.53           H
ATOM   3561  HN  ILE A 237     -10.849 -11.184 -18.025  1.00 81.53           H
ATOM   3562  N   ILE A 238      -8.972 -13.403 -19.605  1.00 78.60           N
ATOM   3563  CA  ILE A 238      -8.315 -14.631 -20.016  1.00 78.60           C
ATOM   3564  C   ILE A 238      -9.261 -15.438 -20.907  1.00 78.60           C
ATOM   3565  O   ILE A 238      -8.851 -15.957 -21.944  1.00 78.60           O
ATOM   3566  HA  ILE A 238      -7.440 -14.353 -20.604  1.00 78.60           H
ATOM   3567  CB  ILE A 238      -7.812 -15.404 -18.795  1.00 78.60           C
ATOM   3568  HB  ILE A 238      -8.616 -15.444 -18.061  1.00 78.60           H
ATOM   3569  CG1 ILE A 238      -6.634 -14.682 -18.136  1.00 78.60           C
ATOM   3570 1HG1 ILE A 238      -5.737 -14.815 -18.741  1.00 78.60           H
ATOM   3571 2HG1 ILE A 238      -6.836 -13.612 -18.096  1.00 78.60           H
ATOM   3572  CG2 ILE A 238      -7.465 -16.848 -19.165  1.00 78.60           C
ATOM   3573 1HG2 ILE A 238      -8.352 -17.347 -19.553  1.00 78.60           H
ATOM   3574 2HG2 ILE A 238      -6.684 -16.850 -19.926  1.00 78.60           H
ATOM   3575 3HG2 ILE A 238      -7.110 -17.374 -18.279  1.00 78.60           H
ATOM   3576  CD1 ILE A 238      -6.387 -15.214 -16.723  1.00 78.60           C
ATOM   3577 1HD1 ILE A 238      -7.278 -15.057 -16.115  1.00 78.60           H
ATOM   3578 2HD1 ILE A 238      -6.162 -16.279 -16.770  1.00 78.60           H
ATOM   3579 3HD1 ILE A 238      -5.545 -14.684 -16.278  1.00 78.60           H
ATOM   3580  HN  ILE A 238      -9.067 -13.284 -18.616  1.00 78.60           H
ATOM   3581  N   HIS A 239     -10.510 -15.517 -20.471  1.00 77.27           N
ATOM   3582  CA  HIS A 239     -11.511 -16.275 -21.201  1.00 77.27           C
ATOM   3583  C   HIS A 239     -11.631 -15.728 -22.625  1.00 77.27           C
ATOM   3584  O   HIS A 239     -11.673 -16.493 -23.587  1.00 77.27           O
ATOM   3585  HA  HIS A 239     -11.154 -17.304 -21.246  1.00 77.27           H
ATOM   3586  CB  HIS A 239     -12.845 -16.276 -20.452  1.00 77.27           C
ATOM   3587 1HB  HIS A 239     -12.671 -16.583 -19.421  1.00 77.27           H
ATOM   3588 2HB  HIS A 239     -13.233 -15.258 -20.421  1.00 77.27           H
ATOM   3589  CG  HIS A 239     -13.891 -17.179 -21.061  1.00 77.27           C
ATOM   3590  ND1 HIS A 239     -13.845 -18.558 -20.953  1.00 77.27           N
ATOM   3591  HD1 HIS A 239     -13.141 -19.085 -20.478  1.00 77.27           H
ATOM   3592  CD2 HIS A 239     -15.010 -16.887 -21.784  1.00 77.27           C
ATOM   3593  HD2 HIS A 239     -15.350 -15.887 -22.056  1.00 77.27           H
ATOM   3594  CE1 HIS A 239     -14.894 -19.062 -21.587  1.00 77.27           C
ATOM   3595  HE1 HIS A 239     -15.138 -20.121 -21.681  1.00 77.27           H
ATOM   3596  NE2 HIS A 239     -15.614 -18.025 -22.102  1.00 77.27           N
ATOM   3597  HN  HIS A 239     -10.839 -15.076 -19.636  1.00 77.27           H
ATOM   3598  N   THR A 240     -11.683 -14.407 -22.715  1.00 79.22           N
ATOM   3599  CA  THR A 240     -11.855 -13.750 -23.999  1.00 79.22           C
ATOM   3600  C   THR A 240     -10.651 -14.023 -24.904  1.00 79.22           C
ATOM   3601  O   THR A 240     -10.806 -14.213 -26.109  1.00 79.22           O
ATOM   3602  HA  THR A 240     -12.728 -14.180 -24.491  1.00 79.22           H
ATOM   3603  CB  THR A 240     -12.095 -12.261 -23.741  1.00 79.22           C
ATOM   3604  HB  THR A 240     -11.190 -11.779 -23.371  1.00 79.22           H
ATOM   3605  OG1 THR A 240     -13.210 -12.238 -22.854  1.00 79.22           O
ATOM   3606  HG1 THR A 240     -12.896 -12.118 -21.912  1.00 79.22           H
ATOM   3607  CG2 THR A 240     -12.593 -11.524 -24.985  1.00 79.22           C
ATOM   3608 1HG2 THR A 240     -13.535 -11.963 -25.315  1.00 79.22           H
ATOM   3609 2HG2 THR A 240     -11.853 -11.611 -25.780  1.00 79.22           H
ATOM   3610 3HG2 THR A 240     -12.748 -10.471 -24.746  1.00 79.22           H
ATOM   3611  HN  THR A 240     -11.609 -13.790 -21.931  1.00 79.22           H
ATOM   3612  N   LEU A 241      -9.479 -14.034 -24.287  1.00 75.49           N
ATOM   3613  CA  LEU A 241      -8.241 -14.178 -25.034  1.00 75.49           C
ATOM   3614  C   LEU A 241      -8.155 -15.596 -25.602  1.00 75.49           C
ATOM   3615  O   LEU A 241      -7.753 -15.786 -26.749  1.00 75.49           O
ATOM   3616  HA  LEU A 241      -8.279 -13.475 -25.867  1.00 75.49           H
ATOM   3617  CB  LEU A 241      -7.042 -13.789 -24.167  1.00 75.49           C
ATOM   3618 1HB  LEU A 241      -7.147 -14.277 -23.198  1.00 75.49           H
ATOM   3619 2HB  LEU A 241      -6.140 -14.188 -24.629  1.00 75.49           H
ATOM   3620  CG  LEU A 241      -6.842 -12.290 -23.933  1.00 75.49           C
ATOM   3621  HG  LEU A 241      -7.771 -11.878 -23.539  1.00 75.49           H
ATOM   3622  CD1 LEU A 241      -5.757 -12.039 -22.884  1.00 75.49           C
ATOM   3623 1HD1 LEU A 241      -6.047 -12.504 -21.942  1.00 75.49           H
ATOM   3624 2HD1 LEU A 241      -4.815 -12.469 -23.226  1.00 75.49           H
ATOM   3625 3HD1 LEU A 241      -5.635 -10.966 -22.737  1.00 75.49           H
ATOM   3626  CD2 LEU A 241      -6.547 -11.565 -25.247  1.00 75.49           C
ATOM   3627 1HD2 LEU A 241      -5.640 -11.973 -25.692  1.00 75.49           H
ATOM   3628 2HD2 LEU A 241      -7.383 -11.703 -25.934  1.00 75.49           H
ATOM   3629 3HD2 LEU A 241      -6.409 -10.501 -25.052  1.00 75.49           H
ATOM   3630  HN  LEU A 241      -9.367 -13.947 -23.297  1.00 75.49           H
ATOM   3631  N   ILE A 242      -8.539 -16.555 -24.773  1.00 75.14           N
ATOM   3632  CA  ILE A 242      -8.511 -17.950 -25.178  1.00 75.14           C
ATOM   3633  C   ILE A 242      -9.390 -18.134 -26.417  1.00 75.14           C
ATOM   3634  O   ILE A 242      -8.999 -18.814 -27.365  1.00 75.14           O
ATOM   3635  HA  ILE A 242      -7.483 -18.193 -25.445  1.00 75.14           H
ATOM   3636  CB  ILE A 242      -8.901 -18.856 -24.008  1.00 75.14           C
ATOM   3637  HB  ILE A 242      -9.809 -18.457 -23.556  1.00 75.14           H
ATOM   3638  CG1 ILE A 242      -7.818 -18.853 -22.928  1.00 75.14           C
ATOM   3639 1HG1 ILE A 242      -6.938 -19.385 -23.289  1.00 75.14           H
ATOM   3640 2HG1 ILE A 242      -7.509 -17.828 -22.721  1.00 75.14           H
ATOM   3641  CG2 ILE A 242      -9.222 -20.271 -24.494  1.00 75.14           C
ATOM   3642 1HG2 ILE A 242     -10.053 -20.234 -25.199  1.00 75.14           H
ATOM   3643 2HG2 ILE A 242      -8.346 -20.694 -24.986  1.00 75.14           H
ATOM   3644 3HG2 ILE A 242      -9.496 -20.894 -23.642  1.00 75.14           H
ATOM   3645  CD1 ILE A 242      -8.325 -19.507 -21.641  1.00 75.14           C
ATOM   3646 1HD1 ILE A 242      -9.190 -18.958 -21.270  1.00 75.14           H
ATOM   3647 2HD1 ILE A 242      -8.610 -20.539 -21.847  1.00 75.14           H
ATOM   3648 3HD1 ILE A 242      -7.535 -19.491 -20.890  1.00 75.14           H
ATOM   3649  HN  ILE A 242      -8.864 -16.392 -23.841  1.00 75.14           H
ATOM   3650  N   GLN A 243     -10.561 -17.515 -26.371  1.00 70.44           N
ATOM   3651  CA  GLN A 243     -11.512 -17.632 -27.462  1.00 70.44           C
ATOM   3652  C   GLN A 243     -10.976 -16.929 -28.711  1.00 70.44           C
ATOM   3653  O   GLN A 243     -11.201 -17.388 -29.830  1.00 70.44           O
ATOM   3654  HA  GLN A 243     -11.608 -18.701 -27.651  1.00 70.44           H
ATOM   3655  CB  GLN A 243     -12.878 -17.070 -27.061  1.00 70.44           C
ATOM   3656 1HB  GLN A 243     -12.755 -16.072 -26.640  1.00 70.44           H
ATOM   3657 2HB  GLN A 243     -13.507 -16.968 -27.945  1.00 70.44           H
ATOM   3658  CG  GLN A 243     -13.566 -17.979 -26.041  1.00 70.44           C
ATOM   3659 1HG  GLN A 243     -13.578 -19.004 -26.411  1.00 70.44           H
ATOM   3660 2HG  GLN A 243     -12.999 -17.982 -25.110  1.00 70.44           H
ATOM   3661  CD  GLN A 243     -14.998 -17.512 -25.769  1.00 70.44           C
ATOM   3662  OE1 GLN A 243     -15.430 -16.461 -26.212  1.00 70.44           O
ATOM   3663  NE2 GLN A 243     -15.707 -18.351 -25.019  1.00 70.44           N
ATOM   3664 1HE2 GLN A 243     -15.292 -19.199 -24.688  1.00 70.44           H
ATOM   3665 2HE2 GLN A 243     -16.655 -18.134 -24.787  1.00 70.44           H
ATOM   3666  HN  GLN A 243     -10.861 -16.944 -25.607  1.00 70.44           H
ATOM   3667  N   ALA A 244     -10.277 -15.828 -28.478  1.00 71.29           N
ATOM   3668  CA  ALA A 244      -9.869 -14.956 -29.566  1.00 71.29           C
ATOM   3669  C   ALA A 244      -8.711 -15.606 -30.327  1.00 71.29           C
ATOM   3670  O   ALA A 244      -8.445 -15.257 -31.476  1.00 71.29           O
ATOM   3671  HA  ALA A 244     -10.718 -14.846 -30.240  1.00 71.29           H
ATOM   3672  CB  ALA A 244      -9.501 -13.580 -29.008  1.00 71.29           C
ATOM   3673 1HB  ALA A 244     -10.366 -13.150 -28.503  1.00 71.29           H
ATOM   3674 2HB  ALA A 244      -8.680 -13.684 -28.298  1.00 71.29           H
ATOM   3675 3HB  ALA A 244      -9.195 -12.927 -29.824  1.00 71.29           H
ATOM   3676  HN  ALA A 244      -9.992 -15.529 -27.567  1.00 71.29           H
ATOM   3677  N   LYS A 245      -8.052 -16.538 -29.654  1.00 59.70           N
ATOM   3678  CA  LYS A 245      -6.915 -17.223 -30.244  1.00 59.70           C
ATOM   3679  C   LYS A 245      -5.962 -16.192 -30.851  1.00 59.70           C
ATOM   3680  O   LYS A 245      -5.095 -16.538 -31.652  1.00 59.70           O
ATOM   3681  HA  LYS A 245      -6.394 -17.743 -29.440  1.00 59.70           H
ATOM   3682  CB  LYS A 245      -7.386 -18.286 -31.239  1.00 59.70           C
ATOM   3683 1HB  LYS A 245      -8.079 -17.839 -31.953  1.00 59.70           H
ATOM   3684 2HB  LYS A 245      -6.536 -18.657 -31.811  1.00 59.70           H
ATOM   3685  CG  LYS A 245      -8.069 -19.449 -30.517  1.00 59.70           C
ATOM   3686 1HG  LYS A 245      -7.456 -19.768 -29.674  1.00 59.70           H
ATOM   3687 2HG  LYS A 245      -9.025 -19.119 -30.110  1.00 59.70           H
ATOM   3688  CD  LYS A 245      -8.293 -20.628 -31.466  1.00 59.70           C
ATOM   3689 1HD  LYS A 245      -9.000 -20.343 -32.246  1.00 59.70           H
ATOM   3690 2HD  LYS A 245      -7.356 -20.883 -31.963  1.00 59.70           H
ATOM   3691  CE  LYS A 245      -8.824 -21.848 -30.710  1.00 59.70           C
ATOM   3692 1HE  LYS A 245      -8.186 -22.056 -29.852  1.00 59.70           H
ATOM   3693 2HE  LYS A 245      -9.820 -21.637 -30.323  1.00 59.70           H
ATOM   3694  NZ  LYS A 245      -8.870 -23.029 -31.600  1.00 59.70           N
ATOM   3695 1HZ  LYS A 245      -9.251 -23.820 -31.092  1.00 59.70           H
ATOM   3696 2HZ  LYS A 245      -9.459 -22.826 -32.401  1.00 59.70           H
ATOM   3697 3HZ  LYS A 245      -7.933 -23.251 -31.917  1.00 59.70           H
ATOM   3698  HN  LYS A 245      -8.284 -16.826 -28.725  1.00 59.70           H
ATOM   3699  N   LYS A 246      -6.155 -14.945 -30.446  1.00 52.44           N
ATOM   3700  CA  LYS A 246      -5.364 -13.852 -30.986  1.00 52.44           C
ATOM   3701  C   LYS A 246      -4.157 -13.605 -30.078  1.00 52.44           C
ATOM   3702  O   LYS A 246      -4.287 -12.987 -29.022  1.00 52.44           O
ATOM   3703  HA  LYS A 246      -5.001 -14.164 -31.965  1.00 52.44           H
ATOM   3704  CB  LYS A 246      -6.237 -12.614 -31.200  1.00 52.44           C
ATOM   3705 1HB  LYS A 246      -6.899 -12.478 -30.344  1.00 52.44           H
ATOM   3706 2HB  LYS A 246      -5.607 -11.726 -31.258  1.00 52.44           H
ATOM   3707  CG  LYS A 246      -7.067 -12.742 -32.479  1.00 52.44           C
ATOM   3708 1HG  LYS A 246      -6.427 -13.064 -33.301  1.00 52.44           H
ATOM   3709 2HG  LYS A 246      -7.828 -13.512 -32.347  1.00 52.44           H
ATOM   3710  CD  LYS A 246      -7.735 -11.413 -32.835  1.00 52.44           C
ATOM   3711 1HD  LYS A 246      -8.414 -11.117 -32.035  1.00 52.44           H
ATOM   3712 2HD  LYS A 246      -6.979 -10.632 -32.915  1.00 52.44           H
ATOM   3713  CE  LYS A 246      -8.506 -11.521 -34.152  1.00 52.44           C
ATOM   3714 1HE  LYS A 246      -7.854 -11.921 -34.929  1.00 52.44           H
ATOM   3715 2HE  LYS A 246      -9.334 -12.221 -34.039  1.00 52.44           H
ATOM   3716  NZ  LYS A 246      -9.021 -10.196 -34.562  1.00 52.44           N
ATOM   3717 1HZ  LYS A 246      -9.546 -10.290 -35.424  1.00 52.44           H
ATOM   3718 2HZ  LYS A 246      -9.627  -9.830 -33.836  1.00 52.44           H
ATOM   3719 3HZ  LYS A 246      -8.244  -9.561 -34.706  1.00 52.44           H
ATOM   3720  HN  LYS A 246      -6.835 -14.678 -29.764  1.00 52.44           H
ATOM   3721  N   SER A 247      -3.011 -14.099 -30.523  1.00 55.91           N
ATOM   3722  CA  SER A 247      -1.797 -14.003 -29.731  1.00 55.91           C
ATOM   3723  C   SER A 247      -1.470 -12.535 -29.450  1.00 55.91           C
ATOM   3724  O   SER A 247      -1.008 -12.196 -28.361  1.00 55.91           O
ATOM   3725  HA  SER A 247      -2.016 -14.531 -28.802  1.00 55.91           H
ATOM   3726  CB  SER A 247      -0.623 -14.683 -30.438  1.00 55.91           C
ATOM   3727 1HB  SER A 247      -0.745 -15.765 -30.385  1.00 55.91           H
ATOM   3728 2HB  SER A 247      -0.630 -14.413 -31.494  1.00 55.91           H
ATOM   3729  OG  SER A 247       0.629 -14.319 -29.864  1.00 55.91           O
ATOM   3730  HG  SER A 247       0.696 -14.678 -28.933  1.00 55.91           H
ATOM   3731  HN  SER A 247      -2.905 -14.557 -31.406  1.00 55.91           H
ATOM   3732  N   SER A 248      -1.722 -11.704 -30.450  1.00 55.99           N
ATOM   3733  CA  SER A 248      -1.198 -10.349 -30.447  1.00 55.99           C
ATOM   3734  C   SER A 248      -1.637  -9.620 -29.176  1.00 55.99           C
ATOM   3735  O   SER A 248      -0.941  -8.727 -28.696  1.00 55.99           O
ATOM   3736  HA  SER A 248      -0.114 -10.459 -30.470  1.00 55.99           H
ATOM   3737  CB  SER A 248      -1.658  -9.578 -31.686  1.00 55.99           C
ATOM   3738 1HB  SER A 248      -1.176  -8.600 -31.705  1.00 55.99           H
ATOM   3739 2HB  SER A 248      -1.338 -10.108 -32.583  1.00 55.99           H
ATOM   3740  OG  SER A 248      -3.073  -9.409 -31.715  1.00 55.99           O
ATOM   3741  HG  SER A 248      -3.338  -8.881 -32.522  1.00 55.99           H
ATOM   3742  HN  SER A 248      -2.273 -11.942 -31.250  1.00 55.99           H
ATOM   3743  N   LYS A 249      -2.790 -10.029 -28.666  1.00 51.65           N
ATOM   3744  CA  LYS A 249      -3.388  -9.350 -27.529  1.00 51.65           C
ATOM   3745  C   LYS A 249      -2.602  -9.697 -26.262  1.00 51.65           C
ATOM   3746  O   LYS A 249      -2.654  -8.965 -25.275  1.00 51.65           O
ATOM   3747  HA  LYS A 249      -3.301  -8.278 -27.706  1.00 51.65           H
ATOM   3748  CB  LYS A 249      -4.880  -9.675 -27.435  1.00 51.65           C
ATOM   3749 1HB  LYS A 249      -5.029 -10.750 -27.536  1.00 51.65           H
ATOM   3750 2HB  LYS A 249      -5.256  -9.392 -26.452  1.00 51.65           H
ATOM   3751  CG  LYS A 249      -5.670  -8.940 -28.520  1.00 51.65           C
ATOM   3752 1HG  LYS A 249      -5.373  -7.892 -28.544  1.00 51.65           H
ATOM   3753 2HG  LYS A 249      -5.430  -9.361 -29.497  1.00 51.65           H
ATOM   3754  CD  LYS A 249      -7.175  -9.045 -28.269  1.00 51.65           C
ATOM   3755 1HD  LYS A 249      -7.490 -10.085 -28.355  1.00 51.65           H
ATOM   3756 2HD  LYS A 249      -7.400  -8.728 -27.251  1.00 51.65           H
ATOM   3757  CE  LYS A 249      -7.958  -8.185 -29.262  1.00 51.65           C
ATOM   3758 1HE  LYS A 249      -7.555  -7.173 -29.273  1.00 51.65           H
ATOM   3759 2HE  LYS A 249      -7.841  -8.585 -30.270  1.00 51.65           H
ATOM   3760  NZ  LYS A 249      -9.393  -8.151 -28.900  1.00 51.65           N
ATOM   3761 1HZ  LYS A 249      -9.901  -7.597 -29.581  1.00 51.65           H
ATOM   3762 2HZ  LYS A 249      -9.762  -9.096 -28.890  1.00 51.65           H
ATOM   3763 3HZ  LYS A 249      -9.500  -7.737 -27.981  1.00 51.65           H
ATOM   3764  HN  LYS A 249      -3.311 -10.807 -29.015  1.00 51.65           H
ATOM   3765  N   HIS A 250      -1.893 -10.814 -26.331  1.00 55.10           N
ATOM   3766  CA  HIS A 250      -1.223 -11.349 -25.158  1.00 55.10           C
ATOM   3767  C   HIS A 250      -0.070 -10.425 -24.760  1.00 55.10           C
ATOM   3768  O   HIS A 250       0.144 -10.169 -23.576  1.00 55.10           O
ATOM   3769  HA  HIS A 250      -1.960 -11.362 -24.356  1.00 55.10           H
ATOM   3770  CB  HIS A 250      -0.771 -12.790 -25.401  1.00 55.10           C
ATOM   3771 1HB  HIS A 250      -0.228 -12.836 -26.345  1.00 55.10           H
ATOM   3772 2HB  HIS A 250      -0.071 -13.078 -24.616  1.00 55.10           H
ATOM   3773  CG  HIS A 250      -1.902 -13.790 -25.438  1.00 55.10           C
ATOM   3774  ND1 HIS A 250      -2.469 -14.324 -24.293  1.00 55.10           N
ATOM   3775  HD1 HIS A 250      -2.200 -14.111 -23.354  1.00 55.10           H
ATOM   3776  CD2 HIS A 250      -2.565 -14.347 -26.491  1.00 55.10           C
ATOM   3777  HD2 HIS A 250      -2.371 -14.146 -27.545  1.00 55.10           H
ATOM   3778  CE1 HIS A 250      -3.428 -15.163 -24.654  1.00 55.10           C
ATOM   3779  HE1 HIS A 250      -4.061 -15.741 -23.980  1.00 55.10           H
ATOM   3780  NE2 HIS A 250      -3.486 -15.177 -26.017  1.00 55.10           N
ATOM   3781  HN  HIS A 250      -1.773 -11.349 -27.168  1.00 55.10           H
ATOM   3782  N   LYS A 251       0.642  -9.950 -25.771  1.00 56.95           N
ATOM   3783  CA  LYS A 251       1.851  -9.179 -25.538  1.00 56.95           C
ATOM   3784  C   LYS A 251       1.494  -7.893 -24.789  1.00 56.95           C
ATOM   3785  O   LYS A 251       2.258  -7.432 -23.942  1.00 56.95           O
ATOM   3786  HA  LYS A 251       2.504  -9.778 -24.903  1.00 56.95           H
ATOM   3787  CB  LYS A 251       2.595  -8.938 -26.853  1.00 56.95           C
ATOM   3788 1HB  LYS A 251       1.898  -8.579 -27.610  1.00 56.95           H
ATOM   3789 2HB  LYS A 251       3.344  -8.158 -26.714  1.00 56.95           H
ATOM   3790  CG  LYS A 251       3.272 -10.220 -27.342  1.00 56.95           C
ATOM   3791 1HG  LYS A 251       3.910 -10.622 -26.555  1.00 56.95           H
ATOM   3792 2HG  LYS A 251       2.516 -10.976 -27.557  1.00 56.95           H
ATOM   3793  CD  LYS A 251       4.106  -9.955 -28.597  1.00 56.95           C
ATOM   3794 1HD  LYS A 251       3.464  -9.576 -29.392  1.00 56.95           H
ATOM   3795 2HD  LYS A 251       4.846  -9.181 -28.390  1.00 56.95           H
ATOM   3796  CE  LYS A 251       4.811 -11.229 -29.067  1.00 56.95           C
ATOM   3797 1HE  LYS A 251       5.589 -11.505 -28.355  1.00 56.95           H
ATOM   3798 2HE  LYS A 251       4.100 -12.055 -29.098  1.00 56.95           H
ATOM   3799  NZ  LYS A 251       5.405 -11.029 -30.407  1.00 56.95           N
ATOM   3800 1HZ  LYS A 251       5.865 -11.883 -30.705  1.00 56.95           H
ATOM   3801 2HZ  LYS A 251       4.675 -10.790 -31.069  1.00 56.95           H
ATOM   3802 3HZ  LYS A 251       6.084 -10.276 -30.367  1.00 56.95           H
ATOM   3803  HN  LYS A 251       0.406 -10.085 -26.733  1.00 56.95           H
ATOM   3804  N   ALA A 252       0.334  -7.352 -25.128  1.00 64.93           N
ATOM   3805  CA  ALA A 252      -0.080  -6.068 -24.587  1.00 64.93           C
ATOM   3806  C   ALA A 252      -0.415  -6.230 -23.103  1.00 64.93           C
ATOM   3807  O   ALA A 252      -0.389  -5.260 -22.347  1.00 64.93           O
ATOM   3808  HA  ALA A 252       0.759  -5.379 -24.688  1.00 64.93           H
ATOM   3809  CB  ALA A 252      -1.261  -5.529 -25.396  1.00 64.93           C
ATOM   3810 1HB  ALA A 252      -0.962  -5.405 -26.437  1.00 64.93           H
ATOM   3811 2HB  ALA A 252      -2.092  -6.233 -25.338  1.00 64.93           H
ATOM   3812 3HB  ALA A 252      -1.571  -4.567 -24.989  1.00 64.93           H
ATOM   3813  HN  ALA A 252      -0.317  -7.773 -25.760  1.00 64.93           H
ATOM   3814  N   LEU A 253      -0.722  -7.464 -22.729  1.00 68.81           N
ATOM   3815  CA  LEU A 253      -1.218  -7.739 -21.391  1.00 68.81           C
ATOM   3816  C   LEU A 253      -0.045  -8.118 -20.485  1.00 68.81           C
ATOM   3817  O   LEU A 253      -0.161  -8.075 -19.262  1.00 68.81           O
ATOM   3818  HA  LEU A 253      -1.663  -6.819 -21.012  1.00 68.81           H
ATOM   3819  CB  LEU A 253      -2.325  -8.794 -21.437  1.00 68.81           C
ATOM   3820 1HB  LEU A 253      -2.029  -9.573 -22.139  1.00 68.81           H
ATOM   3821 2HB  LEU A 253      -2.397  -9.260 -20.454  1.00 68.81           H
ATOM   3822  CG  LEU A 253      -3.715  -8.290 -21.834  1.00 68.81           C
ATOM   3823  HG  LEU A 253      -3.604  -7.618 -22.685  1.00 68.81           H
ATOM   3824  CD1 LEU A 253      -4.608  -9.447 -22.287  1.00 68.81           C
ATOM   3825 1HD1 LEU A 253      -4.156  -9.941 -23.147  1.00 68.81           H
ATOM   3826 2HD1 LEU A 253      -4.715 -10.163 -21.472  1.00 68.81           H
ATOM   3827 3HD1 LEU A 253      -5.589  -9.062 -22.563  1.00 68.81           H
ATOM   3828  CD2 LEU A 253      -4.351  -7.484 -20.700  1.00 68.81           C
ATOM   3829 1HD2 LEU A 253      -4.447  -8.114 -19.816  1.00 68.81           H
ATOM   3830 2HD2 LEU A 253      -3.721  -6.625 -20.468  1.00 68.81           H
ATOM   3831 3HD2 LEU A 253      -5.337  -7.139 -21.009  1.00 68.81           H
ATOM   3832  HN  LEU A 253      -0.637  -8.265 -23.322  1.00 68.81           H
ATOM   3833  N   LYS A 254       1.060  -8.482 -21.122  1.00 71.86           N
ATOM   3834  CA  LYS A 254       2.163  -9.103 -20.410  1.00 71.86           C
ATOM   3835  C   LYS A 254       2.545  -8.233 -19.211  1.00 71.86           C
ATOM   3836  O   LYS A 254       2.727  -8.739 -18.104  1.00 71.86           O
ATOM   3837  HA  LYS A 254       1.813 -10.066 -20.039  1.00 71.86           H
ATOM   3838  CB  LYS A 254       3.327  -9.381 -21.363  1.00 71.86           C
ATOM   3839 1HB  LYS A 254       2.956  -9.873 -22.262  1.00 71.86           H
ATOM   3840 2HB  LYS A 254       3.777  -8.439 -21.678  1.00 71.86           H
ATOM   3841  CG  LYS A 254       4.386 -10.260 -20.694  1.00 71.86           C
ATOM   3842 1HG  LYS A 254       4.779  -9.754 -19.812  1.00 71.86           H
ATOM   3843 2HG  LYS A 254       3.929 -11.188 -20.352  1.00 71.86           H
ATOM   3844  CD  LYS A 254       5.529 -10.573 -21.662  1.00 71.86           C
ATOM   3845 1HD  LYS A 254       5.134 -11.067 -22.549  1.00 71.86           H
ATOM   3846 2HD  LYS A 254       5.994  -9.645 -21.994  1.00 71.86           H
ATOM   3847  CE  LYS A 254       6.579 -11.467 -20.998  1.00 71.86           C
ATOM   3848 1HE  LYS A 254       6.958 -10.986 -20.097  1.00 71.86           H
ATOM   3849 2HE  LYS A 254       6.122 -12.407 -20.689  1.00 71.86           H
ATOM   3850  NZ  LYS A 254       7.696 -11.735 -21.932  1.00 71.86           N
ATOM   3851 1HZ  LYS A 254       8.382 -12.326 -21.476  1.00 71.86           H
ATOM   3852 2HZ  LYS A 254       7.341 -12.204 -22.758  1.00 71.86           H
ATOM   3853 3HZ  LYS A 254       8.129 -10.859 -22.201  1.00 71.86           H
ATOM   3854  HN  LYS A 254       1.206  -8.358 -22.103  1.00 71.86           H
ATOM   3855  N   VAL A 255       2.656  -6.938 -19.471  1.00 76.21           N
ATOM   3856  CA  VAL A 255       3.107  -6.006 -18.452  1.00 76.21           C
ATOM   3857  C   VAL A 255       2.105  -5.997 -17.295  1.00 76.21           C
ATOM   3858  O   VAL A 255       2.485  -6.178 -16.139  1.00 76.21           O
ATOM   3859  HA  VAL A 255       4.068  -6.363 -18.081  1.00 76.21           H
ATOM   3860  CB  VAL A 255       3.322  -4.622 -19.067  1.00 76.21           C
ATOM   3861  HB  VAL A 255       2.374  -4.294 -19.496  1.00 76.21           H
ATOM   3862  CG1 VAL A 255       3.731  -3.605 -18.000  1.00 76.21           C
ATOM   3863 1HG1 VAL A 255       2.947  -3.534 -17.246  1.00 76.21           H
ATOM   3864 2HG1 VAL A 255       4.660  -3.926 -17.529  1.00 76.21           H
ATOM   3865 3HG1 VAL A 255       3.877  -2.629 -18.464  1.00 76.21           H
ATOM   3866  CG2 VAL A 255       4.354  -4.677 -20.195  1.00 76.21           C
ATOM   3867 1HG2 VAL A 255       5.304  -5.036 -19.801  1.00 76.21           H
ATOM   3868 2HG2 VAL A 255       4.005  -5.356 -20.974  1.00 76.21           H
ATOM   3869 3HG2 VAL A 255       4.487  -3.680 -20.615  1.00 76.21           H
ATOM   3870  HN  VAL A 255       2.444  -6.526 -20.357  1.00 76.21           H
ATOM   3871  N   THR A 256       0.846  -5.784 -17.647  1.00 74.32           N
ATOM   3872  CA  THR A 256      -0.180  -5.541 -16.647  1.00 74.32           C
ATOM   3873  C   THR A 256      -0.388  -6.788 -15.784  1.00 74.32           C
ATOM   3874  O   THR A 256      -0.644  -6.681 -14.585  1.00 74.32           O
ATOM   3875  HA  THR A 256       0.167  -4.748 -15.984  1.00 74.32           H
ATOM   3876  CB  THR A 256      -1.448  -5.085 -17.371  1.00 74.32           C
ATOM   3877  HB  THR A 256      -2.283  -4.997 -16.675  1.00 74.32           H
ATOM   3878  OG1 THR A 256      -1.615  -6.040 -18.415  1.00 74.32           O
ATOM   3879  HG1 THR A 256      -2.031  -6.874 -18.051  1.00 74.32           H
ATOM   3880  CG2 THR A 256      -1.256  -3.758 -18.108  1.00 74.32           C
ATOM   3881 1HG2 THR A 256      -0.466  -3.866 -18.851  1.00 74.32           H
ATOM   3882 2HG2 THR A 256      -0.980  -2.982 -17.393  1.00 74.32           H
ATOM   3883 3HG2 THR A 256      -2.186  -3.480 -18.604  1.00 74.32           H
ATOM   3884  HN  THR A 256       0.523  -5.775 -18.594  1.00 74.32           H
ATOM   3885  N   ILE A 257      -0.271  -7.940 -16.427  1.00 77.75           N
ATOM   3886  CA  ILE A 257      -0.403  -9.205 -15.725  1.00 77.75           C
ATOM   3887  C   ILE A 257       0.698  -9.316 -14.669  1.00 77.75           C
ATOM   3888  O   ILE A 257       0.427  -9.646 -13.516  1.00 77.75           O
ATOM   3889  HA  ILE A 257      -1.368  -9.198 -15.218  1.00 77.75           H
ATOM   3890  CB  ILE A 257      -0.423 -10.369 -16.718  1.00 77.75           C
ATOM   3891  HB  ILE A 257       0.409 -10.242 -17.410  1.00 77.75           H
ATOM   3892  CG1 ILE A 257      -1.707 -10.360 -17.549  1.00 77.75           C
ATOM   3893 1HG1 ILE A 257      -2.564 -10.552 -16.903  1.00 77.75           H
ATOM   3894 2HG1 ILE A 257      -1.854  -9.372 -17.987  1.00 77.75           H
ATOM   3895  CG2 ILE A 257      -0.214 -11.705 -16.002  1.00 77.75           C
ATOM   3896 1HG2 ILE A 257       0.750 -11.697 -15.492  1.00 77.75           H
ATOM   3897 2HG2 ILE A 257      -1.010 -11.854 -15.272  1.00 77.75           H
ATOM   3898 3HG2 ILE A 257      -0.232 -12.515 -16.731  1.00 77.75           H
ATOM   3899  CD1 ILE A 257      -1.651 -11.413 -18.658  1.00 77.75           C
ATOM   3900 1HD1 ILE A 257      -0.808 -11.203 -19.316  1.00 77.75           H
ATOM   3901 2HD1 ILE A 257      -1.529 -12.401 -18.214  1.00 77.75           H
ATOM   3902 3HD1 ILE A 257      -2.576 -11.384 -19.233  1.00 77.75           H
ATOM   3903  HN  ILE A 257      -0.089  -8.017 -17.407  1.00 77.75           H
ATOM   3904  N   THR A 258       1.919  -9.034 -15.102  1.00 82.51           N
ATOM   3905  CA  THR A 258       3.075  -9.190 -14.235  1.00 82.51           C
ATOM   3906  C   THR A 258       2.941  -8.296 -13.001  1.00 82.51           C
ATOM   3907  O   THR A 258       3.155  -8.747 -11.877  1.00 82.51           O
ATOM   3908  HA  THR A 258       3.102 -10.221 -13.882  1.00 82.51           H
ATOM   3909  CB  THR A 258       4.328  -8.900 -15.063  1.00 82.51           C
ATOM   3910  HB  THR A 258       4.379  -7.846 -15.337  1.00 82.51           H
ATOM   3911  OG1 THR A 258       4.245  -9.815 -16.152  1.00 82.51           O
ATOM   3912  HG1 THR A 258       3.876  -9.354 -16.959  1.00 82.51           H
ATOM   3913  CG2 THR A 258       5.614  -9.301 -14.337  1.00 82.51           C
ATOM   3914 1HG2 THR A 258       5.593 -10.369 -14.123  1.00 82.51           H
ATOM   3915 2HG2 THR A 258       5.693  -8.744 -13.403  1.00 82.51           H
ATOM   3916 3HG2 THR A 258       6.474  -9.074 -14.968  1.00 82.51           H
ATOM   3917  HN  THR A 258       2.123  -8.705 -16.024  1.00 82.51           H
ATOM   3918  N   VAL A 259       2.587  -7.044 -13.253  1.00 81.52           N
ATOM   3919  CA  VAL A 259       2.465  -6.071 -12.181  1.00 81.52           C
ATOM   3920  C   VAL A 259       1.425  -6.560 -11.170  1.00 81.52           C
ATOM   3921  O   VAL A 259       1.645  -6.485  -9.963  1.00 81.52           O
ATOM   3922  HA  VAL A 259       3.433  -6.005 -11.684  1.00 81.52           H
ATOM   3923  CB  VAL A 259       2.134  -4.693 -12.759  1.00 81.52           C
ATOM   3924  HB  VAL A 259       1.275  -4.805 -13.421  1.00 81.52           H
ATOM   3925  CG1 VAL A 259       1.750  -3.711 -11.651  1.00 81.52           C
ATOM   3926 1HG1 VAL A 259       0.875  -4.087 -11.120  1.00 81.52           H
ATOM   3927 2HG1 VAL A 259       2.581  -3.607 -10.953  1.00 81.52           H
ATOM   3928 3HG1 VAL A 259       1.520  -2.740 -12.089  1.00 81.52           H
ATOM   3929  CG2 VAL A 259       3.300  -4.153 -13.590  1.00 81.52           C
ATOM   3930 1HG2 VAL A 259       4.185  -4.064 -12.959  1.00 81.52           H
ATOM   3931 2HG2 VAL A 259       3.508  -4.837 -14.413  1.00 81.52           H
ATOM   3932 3HG2 VAL A 259       3.039  -3.173 -13.989  1.00 81.52           H
ATOM   3933  HN  VAL A 259       2.387  -6.692 -14.167  1.00 81.52           H
ATOM   3934  N   LEU A 260       0.315  -7.050 -11.702  1.00 77.39           N
ATOM   3935  CA  LEU A 260      -0.774  -7.519 -10.862  1.00 77.39           C
ATOM   3936  C   LEU A 260      -0.275  -8.668  -9.983  1.00 77.39           C
ATOM   3937  O   LEU A 260      -0.471  -8.656  -8.769  1.00 77.39           O
ATOM   3938  HA  LEU A 260      -1.067  -6.692 -10.215  1.00 77.39           H
ATOM   3939  CB  LEU A 260      -1.991  -7.880 -11.715  1.00 77.39           C
ATOM   3940 1HB  LEU A 260      -2.294  -6.995 -12.274  1.00 77.39           H
ATOM   3941 2HB  LEU A 260      -1.689  -8.631 -12.445  1.00 77.39           H
ATOM   3942  CG  LEU A 260      -3.209  -8.410 -10.955  1.00 77.39           C
ATOM   3943  HG  LEU A 260      -2.864  -9.139 -10.221  1.00 77.39           H
ATOM   3944  CD1 LEU A 260      -3.905  -7.287 -10.182  1.00 77.39           C
ATOM   3945 1HD1 LEU A 260      -3.207  -6.853  -9.466  1.00 77.39           H
ATOM   3946 2HD1 LEU A 260      -4.235  -6.517 -10.880  1.00 77.39           H
ATOM   3947 3HD1 LEU A 260      -4.766  -7.691  -9.651  1.00 77.39           H
ATOM   3948  CD2 LEU A 260      -4.170  -9.138 -11.897  1.00 77.39           C
ATOM   3949 1HD2 LEU A 260      -4.512  -8.449 -12.670  1.00 77.39           H
ATOM   3950 2HD2 LEU A 260      -3.655  -9.978 -12.362  1.00 77.39           H
ATOM   3951 3HD2 LEU A 260      -5.026  -9.504 -11.331  1.00 77.39           H
ATOM   3952  HN  LEU A 260       0.154  -7.129 -12.686  1.00 77.39           H
ATOM   3953  N   THR A 261       0.360  -9.634 -10.631  1.00 85.37           N
ATOM   3954  CA  THR A 261       0.760 -10.854  -9.951  1.00 85.37           C
ATOM   3955  C   THR A 261       1.724 -10.535  -8.807  1.00 85.37           C
ATOM   3956  O   THR A 261       1.572 -11.050  -7.700  1.00 85.37           O
ATOM   3957  HA  THR A 261      -0.127 -11.305  -9.506  1.00 85.37           H
ATOM   3958  CB  THR A 261       1.348 -11.805 -10.995  1.00 85.37           C
ATOM   3959  HB  THR A 261       2.252 -11.386 -11.438  1.00 85.37           H
ATOM   3960  OG1 THR A 261       0.271 -12.039 -11.898  1.00 85.37           O
ATOM   3961  HG1 THR A 261       0.275 -11.347 -12.620  1.00 85.37           H
ATOM   3962  CG2 THR A 261       1.657 -13.188 -10.418  1.00 85.37           C
ATOM   3963 1HG2 THR A 261       0.740 -13.636 -10.035  1.00 85.37           H
ATOM   3964 2HG2 THR A 261       2.380 -13.091  -9.607  1.00 85.37           H
ATOM   3965 3HG2 THR A 261       2.073 -13.824 -11.200  1.00 85.37           H
ATOM   3966  HN  THR A 261       0.600  -9.592 -11.601  1.00 85.37           H
ATOM   3967  N   VAL A 262       2.695  -9.688  -9.113  1.00 88.45           N
ATOM   3968  CA  VAL A 262       3.712  -9.330  -8.138  1.00 88.45           C
ATOM   3969  C   VAL A 262       3.050  -8.622  -6.954  1.00 88.45           C
ATOM   3970  O   VAL A 262       3.395  -8.877  -5.802  1.00 88.45           O
ATOM   3971  HA  VAL A 262       4.167 -10.255  -7.783  1.00 88.45           H
ATOM   3972  CB  VAL A 262       4.803  -8.490  -8.804  1.00 88.45           C
ATOM   3973  HB  VAL A 262       4.322  -7.645  -9.297  1.00 88.45           H
ATOM   3974  CG1 VAL A 262       5.778  -7.934  -7.763  1.00 88.45           C
ATOM   3975 1HG1 VAL A 262       5.236  -7.306  -7.057  1.00 88.45           H
ATOM   3976 2HG1 VAL A 262       6.249  -8.759  -7.229  1.00 88.45           H
ATOM   3977 3HG1 VAL A 262       6.544  -7.341  -8.264  1.00 88.45           H
ATOM   3978  CG2 VAL A 262       5.543  -9.299  -9.871  1.00 88.45           C
ATOM   3979 1HG2 VAL A 262       6.006 -10.171  -9.410  1.00 88.45           H
ATOM   3980 2HG2 VAL A 262       4.837  -9.623 -10.636  1.00 88.45           H
ATOM   3981 3HG2 VAL A 262       6.313  -8.678 -10.328  1.00 88.45           H
ATOM   3982  HN  VAL A 262       2.794  -9.249 -10.006  1.00 88.45           H
ATOM   3983  N   PHE A 263       2.111  -7.745  -7.280  1.00 83.71           N
ATOM   3984  CA  PHE A 263       1.396  -7.000  -6.258  1.00 83.71           C
ATOM   3985  C   PHE A 263       0.665  -7.945  -5.302  1.00 83.71           C
ATOM   3986  O   PHE A 263       0.852  -7.872  -4.088  1.00 83.71           O
ATOM   3987  HA  PHE A 263       2.134  -6.423  -5.702  1.00 83.71           H
ATOM   3988  CB  PHE A 263       0.367  -6.127  -6.979  1.00 83.71           C
ATOM   3989 1HB  PHE A 263       0.889  -5.450  -7.654  1.00 83.71           H
ATOM   3990 2HB  PHE A 263      -0.268  -6.765  -7.595  1.00 83.71           H
ATOM   3991  CG  PHE A 263      -0.519  -5.306  -6.041  1.00 83.71           C
ATOM   3992  CD1 PHE A 263      -1.784  -5.721  -5.763  1.00 83.71           C
ATOM   3993  HD1 PHE A 263      -2.167  -6.639  -6.209  1.00 83.71           H
ATOM   3994  CD2 PHE A 263      -0.042  -4.161  -5.484  1.00 83.71           C
ATOM   3995  HD2 PHE A 263       0.972  -3.828  -5.706  1.00 83.71           H
ATOM   3996  CE1 PHE A 263      -2.607  -4.958  -4.892  1.00 83.71           C
ATOM   3997  HE1 PHE A 263      -3.621  -5.291  -4.670  1.00 83.71           H
ATOM   3998  CE2 PHE A 263      -0.864  -3.398  -4.612  1.00 83.71           C
ATOM   3999  HE2 PHE A 263      -0.481  -2.480  -4.166  1.00 83.71           H
ATOM   4000  CZ  PHE A 263      -2.129  -3.813  -4.335  1.00 83.71           C
ATOM   4001  HZ  PHE A 263      -2.760  -3.228  -3.666  1.00 83.71           H
ATOM   4002  HN  PHE A 263       1.838  -7.542  -8.221  1.00 83.71           H
ATOM   4003  N   VAL A 264      -0.152  -8.810  -5.885  1.00 87.97           N
ATOM   4004  CA  VAL A 264      -1.000  -9.687  -5.096  1.00 87.97           C
ATOM   4005  C   VAL A 264      -0.126 -10.550  -4.184  1.00 87.97           C
ATOM   4006  O   VAL A 264      -0.430 -10.718  -3.004  1.00 87.97           O
ATOM   4007  HA  VAL A 264      -1.638  -9.057  -4.476  1.00 87.97           H
ATOM   4008  CB  VAL A 264      -1.901 -10.512  -6.017  1.00 87.97           C
ATOM   4009  HB  VAL A 264      -1.266 -11.000  -6.757  1.00 87.97           H
ATOM   4010  CG1 VAL A 264      -2.634 -11.603  -5.234  1.00 87.97           C
ATOM   4011 1HG1 VAL A 264      -1.906 -12.268  -4.769  1.00 87.97           H
ATOM   4012 2HG1 VAL A 264      -3.251 -11.143  -4.462  1.00 87.97           H
ATOM   4013 3HG1 VAL A 264      -3.267 -12.175  -5.913  1.00 87.97           H
ATOM   4014  CG2 VAL A 264      -2.889  -9.615  -6.765  1.00 87.97           C
ATOM   4015 1HG2 VAL A 264      -3.516  -9.087  -6.046  1.00 87.97           H
ATOM   4016 2HG2 VAL A 264      -2.340  -8.893  -7.368  1.00 87.97           H
ATOM   4017 3HG2 VAL A 264      -3.517 -10.228  -7.412  1.00 87.97           H
ATOM   4018  HN  VAL A 264      -0.239  -8.917  -6.875  1.00 87.97           H
ATOM   4019  N   LEU A 265       0.942 -11.075  -4.765  1.00 89.29           N
ATOM   4020  CA  LEU A 265       1.799 -12.008  -4.054  1.00 89.29           C
ATOM   4021  C   LEU A 265       2.453 -11.292  -2.870  1.00 89.29           C
ATOM   4022  O   LEU A 265       2.630 -11.881  -1.805  1.00 89.29           O
ATOM   4023  HA  LEU A 265       1.164 -12.805  -3.667  1.00 89.29           H
ATOM   4024  CB  LEU A 265       2.801 -12.653  -5.013  1.00 89.29           C
ATOM   4025 1HB  LEU A 265       3.280 -11.864  -5.592  1.00 89.29           H
ATOM   4026 2HB  LEU A 265       3.582 -13.133  -4.422  1.00 89.29           H
ATOM   4027  CG  LEU A 265       2.229 -13.686  -5.986  1.00 89.29           C
ATOM   4028  HG  LEU A 265       1.430 -13.212  -6.556  1.00 89.29           H
ATOM   4029  CD1 LEU A 265       3.291 -14.141  -6.989  1.00 89.29           C
ATOM   4030 1HD1 LEU A 265       3.645 -13.282  -7.559  1.00 89.29           H
ATOM   4031 2HD1 LEU A 265       4.127 -14.591  -6.454  1.00 89.29           H
ATOM   4032 3HD1 LEU A 265       2.858 -14.875  -7.669  1.00 89.29           H
ATOM   4033  CD2 LEU A 265       1.609 -14.865  -5.233  1.00 89.29           C
ATOM   4034 1HD2 LEU A 265       2.372 -15.346  -4.621  1.00 89.29           H
ATOM   4035 2HD2 LEU A 265       0.804 -14.504  -4.593  1.00 89.29           H
ATOM   4036 3HD2 LEU A 265       1.210 -15.584  -5.948  1.00 89.29           H
ATOM   4037  HN  LEU A 265       1.225 -10.872  -5.703  1.00 89.29           H
ATOM   4038  N   SER A 266       2.796 -10.033  -3.097  1.00 90.83           N
ATOM   4039  CA  SER A 266       3.504  -9.257  -2.093  1.00 90.83           C
ATOM   4040  C   SER A 266       2.528  -8.783  -1.014  1.00 90.83           C
ATOM   4041  O   SER A 266       2.891  -8.685   0.157  1.00 90.83           O
ATOM   4042  HA  SER A 266       4.241  -9.938  -1.669  1.00 90.83           H
ATOM   4043  CB  SER A 266       4.218  -8.060  -2.724  1.00 90.83           C
ATOM   4044 1HB  SER A 266       4.761  -7.514  -1.953  1.00 90.83           H
ATOM   4045 2HB  SER A 266       4.958  -8.417  -3.442  1.00 90.83           H
ATOM   4046  OG  SER A 266       3.309  -7.180  -3.379  1.00 90.83           O
ATOM   4047  HG  SER A 266       3.232  -7.424  -4.345  1.00 90.83           H
ATOM   4048  HN  SER A 266       2.598  -9.544  -3.947  1.00 90.83           H
ATOM   4049  N   GLN A 267       1.307  -8.502  -1.447  1.00 85.98           N
ATOM   4050  CA  GLN A 267       0.332  -7.869  -0.576  1.00 85.98           C
ATOM   4051  C   GLN A 267      -0.400  -8.924   0.256  1.00 85.98           C
ATOM   4052  O   GLN A 267      -0.844  -8.644   1.368  1.00 85.98           O
ATOM   4053  HA  GLN A 267       0.909  -7.216   0.079  1.00 85.98           H
ATOM   4054  CB  GLN A 267      -0.657  -7.024  -1.383  1.00 85.98           C
ATOM   4055 1HB  GLN A 267      -1.109  -7.635  -2.165  1.00 85.98           H
ATOM   4056 2HB  GLN A 267      -1.465  -6.687  -0.735  1.00 85.98           H
ATOM   4057  CG  GLN A 267       0.040  -5.816  -2.011  1.00 85.98           C
ATOM   4058 1HG  GLN A 267       0.886  -6.150  -2.611  1.00 85.98           H
ATOM   4059 2HG  GLN A 267      -0.648  -5.305  -2.684  1.00 85.98           H
ATOM   4060  CD  GLN A 267       0.526  -4.843  -0.934  1.00 85.98           C
ATOM   4061  OE1 GLN A 267      -0.055  -4.715   0.131  1.00 85.98           O
ATOM   4062  NE2 GLN A 267       1.620  -4.166  -1.271  1.00 85.98           N
ATOM   4063 1HE2 GLN A 267       2.047  -4.318  -2.162  1.00 85.98           H
ATOM   4064 2HE2 GLN A 267       2.015  -3.504  -0.633  1.00 85.98           H
ATOM   4065  HN  GLN A 267       0.983  -8.699  -2.372  1.00 85.98           H
ATOM   4066  N   PHE A 268      -0.503 -10.115  -0.315  1.00 91.88           N
ATOM   4067  CA  PHE A 268      -1.365 -11.142   0.246  1.00 91.88           C
ATOM   4068  C   PHE A 268      -0.956 -11.478   1.681  1.00 91.88           C
ATOM   4069  O   PHE A 268      -1.773 -11.398   2.598  1.00 91.88           O
ATOM   4070  HA  PHE A 268      -2.382 -10.748   0.242  1.00 91.88           H
ATOM   4071  CB  PHE A 268      -1.200 -12.389  -0.624  1.00 91.88           C
ATOM   4072 1HB  PHE A 268      -1.456 -12.139  -1.654  1.00 91.88           H
ATOM   4073 2HB  PHE A 268      -0.151 -12.686  -0.621  1.00 91.88           H
ATOM   4074  CG  PHE A 268      -2.052 -13.578  -0.176  1.00 91.88           C
ATOM   4075  CD1 PHE A 268      -1.485 -14.596   0.525  1.00 91.88           C
ATOM   4076  HD1 PHE A 268      -0.423 -14.564   0.768  1.00 91.88           H
ATOM   4077  CD2 PHE A 268      -3.377 -13.617  -0.480  1.00 91.88           C
ATOM   4078  HD2 PHE A 268      -3.832 -12.802  -1.042  1.00 91.88           H
ATOM   4079  CE1 PHE A 268      -2.276 -15.699   0.941  1.00 91.88           C
ATOM   4080  HE1 PHE A 268      -1.821 -16.515   1.503  1.00 91.88           H
ATOM   4081  CE2 PHE A 268      -4.168 -14.721  -0.064  1.00 91.88           C
ATOM   4082  HE2 PHE A 268      -5.231 -14.752  -0.307  1.00 91.88           H
ATOM   4083  CZ  PHE A 268      -3.601 -15.738   0.638  1.00 91.88           C
ATOM   4084  HZ  PHE A 268      -4.208 -16.585   0.957  1.00 91.88           H
ATOM   4085  HN  PHE A 268      -0.011 -10.383  -1.143  1.00 91.88           H
ATOM   4086  N   PRO A 269       0.310 -11.857   1.902  1.00 95.06           N
ATOM   4087  CA  PRO A 269       0.761 -12.234   3.244  1.00 95.06           C
ATOM   4088  C   PRO A 269       0.447 -11.166   4.279  1.00 95.06           C
ATOM   4089  O   PRO A 269      -0.003 -11.478   5.380  1.00 95.06           O
ATOM   4090  HA  PRO A 269       0.230 -13.124   3.582  1.00 95.06           H
ATOM   4091  CB  PRO A 269       2.268 -12.436   3.076  1.00 95.06           C
ATOM   4092 1HB  PRO A 269       2.822 -11.522   3.289  1.00 95.06           H
ATOM   4093 2HB  PRO A 269       2.648 -13.203   3.751  1.00 95.06           H
ATOM   4094  CG  PRO A 269       2.408 -12.852   1.616  1.00 95.06           C
ATOM   4095 1HG  PRO A 269       3.421 -12.693   1.245  1.00 95.06           H
ATOM   4096 2HG  PRO A 269       2.192 -13.910   1.474  1.00 95.06           H
ATOM   4097  CD  PRO A 269       1.396 -11.962   0.912  1.00 95.06           C
ATOM   4098 1HD  PRO A 269       1.815 -10.985   0.671  1.00 95.06           H
ATOM   4099 2HD  PRO A 269       1.057 -12.400  -0.027  1.00 95.06           H
ATOM   4100  N   TYR A 270       0.697  -9.923   3.894  1.00 92.64           N
ATOM   4101  CA  TYR A 270       0.511  -8.807   4.805  1.00 92.64           C
ATOM   4102  C   TYR A 270      -0.960  -8.658   5.199  1.00 92.64           C
ATOM   4103  O   TYR A 270      -1.276  -8.457   6.370  1.00 92.64           O
ATOM   4104  HA  TYR A 270       1.101  -9.002   5.701  1.00 92.64           H
ATOM   4105  CB  TYR A 270       0.950  -7.558   4.037  1.00 92.64           C
ATOM   4106 1HB  TYR A 270       2.016  -7.632   3.823  1.00 92.64           H
ATOM   4107 2HB  TYR A 270       0.433  -7.534   3.078  1.00 92.64           H
ATOM   4108  CG  TYR A 270       0.682  -6.246   4.777  1.00 92.64           C
ATOM   4109  CD1 TYR A 270      -0.092  -5.267   4.188  1.00 92.64           C
ATOM   4110  HD1 TYR A 270      -0.512  -5.428   3.195  1.00 92.64           H
ATOM   4111  CD2 TYR A 270       1.214  -6.042   6.034  1.00 92.64           C
ATOM   4112  HD2 TYR A 270       1.825  -6.815   6.500  1.00 92.64           H
ATOM   4113  CE1 TYR A 270      -0.344  -4.032   4.884  1.00 92.64           C
ATOM   4114  HE1 TYR A 270      -0.953  -3.250   4.430  1.00 92.64           H
ATOM   4115  CE2 TYR A 270       0.962  -4.807   6.731  1.00 92.64           C
ATOM   4116  HE2 TYR A 270       1.376  -4.633   7.724  1.00 92.64           H
ATOM   4117  CZ  TYR A 270       0.196  -3.863   6.121  1.00 92.64           C
ATOM   4118  OH  TYR A 270      -0.042  -2.697   6.779  1.00 92.64           O
ATOM   4119  HH  TYR A 270       0.301  -2.757   7.716  1.00 92.64           H
ATOM   4120  HN  TYR A 270       1.019  -9.674   2.981  1.00 92.64           H
ATOM   4121  N   ASN A 271      -1.821  -8.764   4.197  1.00 90.66           N
ATOM   4122  CA  ASN A 271      -3.244  -8.562   4.409  1.00 90.66           C
ATOM   4123  C   ASN A 271      -3.805  -9.730   5.222  1.00 90.66           C
ATOM   4124  O   ASN A 271      -4.816  -9.585   5.907  1.00 90.66           O
ATOM   4125  HA  ASN A 271      -3.323  -7.611   4.936  1.00 90.66           H
ATOM   4126  CB  ASN A 271      -3.997  -8.508   3.078  1.00 90.66           C
ATOM   4127 1HB  ASN A 271      -3.622  -9.285   2.412  1.00 90.66           H
ATOM   4128 2HB  ASN A 271      -5.054  -8.714   3.245  1.00 90.66           H
ATOM   4129  CG  ASN A 271      -3.837  -7.139   2.413  1.00 90.66           C
ATOM   4130  OD1 ASN A 271      -4.439  -6.154   2.809  1.00 90.66           O
ATOM   4131  ND2 ASN A 271      -2.995  -7.133   1.383  1.00 90.66           N
ATOM   4132 1HD2 ASN A 271      -2.534  -7.976   1.110  1.00 90.66           H
ATOM   4133 2HD2 ASN A 271      -2.824  -6.284   0.883  1.00 90.66           H
ATOM   4134  HN  ASN A 271      -1.560  -8.983   3.257  1.00 90.66           H
ATOM   4135  N   CYS A 272      -3.124 -10.862   5.119  1.00 95.34           N
ATOM   4136  CA  CYS A 272      -3.464 -12.017   5.934  1.00 95.34           C
ATOM   4137  C   CYS A 272      -3.310 -11.628   7.405  1.00 95.34           C
ATOM   4138  O   CYS A 272      -4.194 -11.896   8.218  1.00 95.34           O
ATOM   4139  HA  CYS A 272      -4.500 -12.266   5.706  1.00 95.34           H
ATOM   4140  CB  CYS A 272      -2.612 -13.235   5.572  1.00 95.34           C
ATOM   4141 1HB  CYS A 272      -1.557 -12.958   5.554  1.00 95.34           H
ATOM   4142 2HB  CYS A 272      -2.725 -14.007   6.333  1.00 95.34           H
ATOM   4143  SG  CYS A 272      -3.115 -13.889   3.939  1.00 95.34           S
ATOM   4144  HG  CYS A 272      -2.524 -12.938   3.221  1.00 95.34           H
ATOM   4145  HN  CYS A 272      -2.355 -10.997   4.495  1.00 95.34           H
ATOM   4146  N   ILE A 273      -2.181 -11.003   7.704  1.00 94.15           N
ATOM   4147  CA  ILE A 273      -1.887 -10.600   9.069  1.00 94.15           C
ATOM   4148  C   ILE A 273      -2.834  -9.470   9.478  1.00 94.15           C
ATOM   4149  O   ILE A 273      -3.308  -9.433  10.613  1.00 94.15           O
ATOM   4150  HA  ILE A 273      -2.077 -11.460   9.711  1.00 94.15           H
ATOM   4151  CB  ILE A 273      -0.406 -10.245   9.215  1.00 94.15           C
ATOM   4152  HB  ILE A 273      -0.175  -9.446   8.510  1.00 94.15           H
ATOM   4153  CG1 ILE A 273       0.482 -11.437   8.855  1.00 94.15           C
ATOM   4154 1HG1 ILE A 273       0.316 -11.718   7.815  1.00 94.15           H
ATOM   4155 2HG1 ILE A 273       1.531 -11.154   8.944  1.00 94.15           H
ATOM   4156  CG2 ILE A 273      -0.106  -9.710  10.617  1.00 94.15           C
ATOM   4157 1HG2 ILE A 273      -0.700  -8.814  10.799  1.00 94.15           H
ATOM   4158 2HG2 ILE A 273      -0.358 -10.469  11.357  1.00 94.15           H
ATOM   4159 3HG2 ILE A 273       0.953  -9.465  10.694  1.00 94.15           H
ATOM   4160  CD1 ILE A 273       0.192 -12.632   9.764  1.00 94.15           C
ATOM   4161 1HD1 ILE A 273       0.383 -12.355  10.801  1.00 94.15           H
ATOM   4162 2HD1 ILE A 273      -0.852 -12.928   9.654  1.00 94.15           H
ATOM   4163 3HD1 ILE A 273       0.837 -13.466   9.487  1.00 94.15           H
ATOM   4164  HN  ILE A 273      -1.476 -10.771   7.034  1.00 94.15           H
ATOM   4165  N   LEU A 274      -3.081  -8.576   8.532  1.00 91.17           N
ATOM   4166  CA  LEU A 274      -3.978  -7.459   8.774  1.00 91.17           C
ATOM   4167  C   LEU A 274      -5.349  -7.993   9.193  1.00 91.17           C
ATOM   4168  O   LEU A 274      -5.997  -7.427  10.072  1.00 91.17           O
ATOM   4169  HA  LEU A 274      -3.564  -6.881   9.601  1.00 91.17           H
ATOM   4170  CB  LEU A 274      -4.024  -6.536   7.555  1.00 91.17           C
ATOM   4171 1HB  LEU A 274      -4.061  -7.153   6.657  1.00 91.17           H
ATOM   4172 2HB  LEU A 274      -4.954  -5.968   7.589  1.00 91.17           H
ATOM   4173  CG  LEU A 274      -2.862  -5.550   7.416  1.00 91.17           C
ATOM   4174  HG  LEU A 274      -1.938  -6.122   7.329  1.00 91.17           H
ATOM   4175  CD1 LEU A 274      -2.999  -4.717   6.139  1.00 91.17           C
ATOM   4176 1HD1 LEU A 274      -3.003  -5.378   5.273  1.00 91.17           H
ATOM   4177 2HD1 LEU A 274      -3.932  -4.155   6.171  1.00 91.17           H
ATOM   4178 3HD1 LEU A 274      -2.160  -4.025   6.065  1.00 91.17           H
ATOM   4179  CD2 LEU A 274      -2.735  -4.672   8.662  1.00 91.17           C
ATOM   4180 1HD2 LEU A 274      -3.657  -4.108   8.804  1.00 91.17           H
ATOM   4181 2HD2 LEU A 274      -2.556  -5.302   9.534  1.00 91.17           H
ATOM   4182 3HD2 LEU A 274      -1.901  -3.981   8.536  1.00 91.17           H
ATOM   4183  HN  LEU A 274      -2.681  -8.607   7.616  1.00 91.17           H
ATOM   4184  N   LEU A 275      -5.750  -9.076   8.545  1.00 93.21           N
ATOM   4185  CA  LEU A 275      -7.042  -9.680   8.824  1.00 93.21           C
ATOM   4186  C   LEU A 275      -7.072 -10.163  10.275  1.00 93.21           C
ATOM   4187  O   LEU A 275      -8.034  -9.910  10.998  1.00 93.21           O
ATOM   4188  HA  LEU A 275      -7.798  -8.904   8.703  1.00 93.21           H
ATOM   4189  CB  LEU A 275      -7.353 -10.777   7.804  1.00 93.21           C
ATOM   4190 1HB  LEU A 275      -7.322 -10.337   6.807  1.00 93.21           H
ATOM   4191 2HB  LEU A 275      -6.559 -11.522   7.848  1.00 93.21           H
ATOM   4192  CG  LEU A 275      -8.695 -11.491   7.974  1.00 93.21           C
ATOM   4193  HG  LEU A 275      -8.736 -11.904   8.982  1.00 93.21           H
ATOM   4194  CD1 LEU A 275      -9.860 -10.508   7.841  1.00 93.21           C
ATOM   4195 1HD1 LEU A 275      -9.775  -9.737   8.607  1.00 93.21           H
ATOM   4196 2HD1 LEU A 275      -9.834 -10.045   6.854  1.00 93.21           H
ATOM   4197 3HD1 LEU A 275     -10.802 -11.042   7.966  1.00 93.21           H
ATOM   4198  CD2 LEU A 275      -8.820 -12.664   7.000  1.00 93.21           C
ATOM   4199 1HD2 LEU A 275      -8.748 -12.295   5.976  1.00 93.21           H
ATOM   4200 2HD2 LEU A 275      -8.018 -13.378   7.186  1.00 93.21           H
ATOM   4201 3HD2 LEU A 275      -9.783 -13.154   7.142  1.00 93.21           H
ATOM   4202  HN  LEU A 275      -5.211  -9.539   7.841  1.00 93.21           H
ATOM   4203  N   VAL A 276      -6.006 -10.851  10.658  1.00 95.09           N
ATOM   4204  CA  VAL A 276      -5.899 -11.376  12.009  1.00 95.09           C
ATOM   4205  C   VAL A 276      -5.991 -10.221  13.008  1.00 95.09           C
ATOM   4206  O   VAL A 276      -6.722 -10.305  13.994  1.00 95.09           O
ATOM   4207  HA  VAL A 276      -6.743 -12.046  12.169  1.00 95.09           H
ATOM   4208  CB  VAL A 276      -4.612 -12.190  12.153  1.00 95.09           C
ATOM   4209  HB  VAL A 276      -3.777 -11.554  11.858  1.00 95.09           H
ATOM   4210  CG1 VAL A 276      -4.390 -12.612  13.607  1.00 95.09           C
ATOM   4211 1HG1 VAL A 276      -4.314 -11.724  14.235  1.00 95.09           H
ATOM   4212 2HG1 VAL A 276      -5.229 -13.222  13.940  1.00 95.09           H
ATOM   4213 3HG1 VAL A 276      -3.469 -13.189  13.682  1.00 95.09           H
ATOM   4214  CG2 VAL A 276      -4.625 -13.407  11.225  1.00 95.09           C
ATOM   4215 1HG2 VAL A 276      -5.473 -14.045  11.476  1.00 95.09           H
ATOM   4216 2HG2 VAL A 276      -4.714 -13.074  10.191  1.00 95.09           H
ATOM   4217 3HG2 VAL A 276      -3.699 -13.968  11.348  1.00 95.09           H
ATOM   4218  HN  VAL A 276      -5.226 -11.051  10.064  1.00 95.09           H
ATOM   4219  N   GLN A 277      -5.239  -9.169  12.719  1.00 91.91           N
ATOM   4220  CA  GLN A 277      -5.199  -8.013  13.599  1.00 91.91           C
ATOM   4221  C   GLN A 277      -6.584  -7.370  13.694  1.00 91.91           C
ATOM   4222  O   GLN A 277      -6.970  -6.871  14.750  1.00 91.91           O
ATOM   4223  HA  GLN A 277      -4.904  -8.402  14.574  1.00 91.91           H
ATOM   4224  CB  GLN A 277      -4.155  -7.000  13.126  1.00 91.91           C
ATOM   4225 1HB  GLN A 277      -4.266  -6.831  12.055  1.00 91.91           H
ATOM   4226 2HB  GLN A 277      -4.323  -6.042  13.619  1.00 91.91           H
ATOM   4227  CG  GLN A 277      -2.738  -7.492  13.427  1.00 91.91           C
ATOM   4228 1HG  GLN A 277      -2.652  -7.742  14.484  1.00 91.91           H
ATOM   4229 2HG  GLN A 277      -2.540  -8.405  12.866  1.00 91.91           H
ATOM   4230  CD  GLN A 277      -1.700  -6.428  13.063  1.00 91.91           C
ATOM   4231  OE1 GLN A 277      -1.927  -5.558  12.238  1.00 91.91           O
ATOM   4232  NE2 GLN A 277      -0.551  -6.546  13.723  1.00 91.91           N
ATOM   4233 1HE2 GLN A 277      -0.429  -7.283  14.388  1.00 91.91           H
ATOM   4234 2HE2 GLN A 277       0.191  -5.897  13.555  1.00 91.91           H
ATOM   4235  HN  GLN A 277      -4.665  -9.098  11.903  1.00 91.91           H
ATOM   4236  N   THR A 278      -7.294  -7.403  12.576  1.00 92.74           N
ATOM   4237  CA  THR A 278      -8.612  -6.794  12.508  1.00 92.74           C
ATOM   4238  C   THR A 278      -9.595  -7.547  13.407  1.00 92.74           C
ATOM   4239  O   THR A 278     -10.362  -6.932  14.145  1.00 92.74           O
ATOM   4240  HA  THR A 278      -8.540  -5.777  12.894  1.00 92.74           H
ATOM   4241  CB  THR A 278      -9.039  -6.754  11.040  1.00 92.74           C
ATOM   4242  HB  THR A 278      -9.157  -7.761  10.641  1.00 92.74           H
ATOM   4243  OG1 THR A 278      -8.041  -5.955  10.409  1.00 92.74           O
ATOM   4244  HG1 THR A 278      -7.131  -6.268  10.681  1.00 92.74           H
ATOM   4245  CG2 THR A 278     -10.334  -5.967  10.828  1.00 92.74           C
ATOM   4246 1HG2 THR A 278     -10.194  -4.939  11.165  1.00 92.74           H
ATOM   4247 2HG2 THR A 278     -11.138  -6.430  11.399  1.00 92.74           H
ATOM   4248 3HG2 THR A 278     -10.592  -5.970   9.769  1.00 92.74           H
ATOM   4249  HN  THR A 278      -6.984  -7.835  11.729  1.00 92.74           H
ATOM   4250  N   ILE A 279      -9.539  -8.867  13.314  1.00 92.94           N
ATOM   4251  CA  ILE A 279     -10.418  -9.711  14.107  1.00 92.94           C
ATOM   4252  C   ILE A 279     -10.067  -9.555  15.588  1.00 92.94           C
ATOM   4253  O   ILE A 279     -10.956  -9.446  16.432  1.00 92.94           O
ATOM   4254  HA  ILE A 279     -11.437  -9.355  13.954  1.00 92.94           H
ATOM   4255  CB  ILE A 279     -10.363 -11.157  13.611  1.00 92.94           C
ATOM   4256  HB  ILE A 279      -9.322 -11.478  13.608  1.00 92.94           H
ATOM   4257  CG1 ILE A 279     -10.872 -11.263  12.171  1.00 92.94           C
ATOM   4258 1HG1 ILE A 279     -11.954 -11.134  12.154  1.00 92.94           H
ATOM   4259 2HG1 ILE A 279     -10.446 -10.458  11.572  1.00 92.94           H
ATOM   4260  CG2 ILE A 279     -11.122 -12.090  14.557  1.00 92.94           C
ATOM   4261 1HG2 ILE A 279     -10.673 -12.044  15.549  1.00 92.94           H
ATOM   4262 2HG2 ILE A 279     -12.165 -11.779  14.614  1.00 92.94           H
ATOM   4263 3HG2 ILE A 279     -11.067 -13.112  14.180  1.00 92.94           H
ATOM   4264  CD1 ILE A 279     -10.503 -12.614  11.557  1.00 92.94           C
ATOM   4265 1HD1 ILE A 279      -9.419 -12.728  11.554  1.00 92.94           H
ATOM   4266 2HD1 ILE A 279     -10.951 -13.415  12.146  1.00 92.94           H
ATOM   4267 3HD1 ILE A 279     -10.877 -12.663  10.534  1.00 92.94           H
ATOM   4268  HN  ILE A 279      -8.911  -9.360  12.712  1.00 92.94           H
ATOM   4269  N   ASP A 280      -8.770  -9.549  15.859  1.00 92.22           N
ATOM   4270  CA  ASP A 280      -8.292  -9.465  17.228  1.00 92.22           C
ATOM   4271  C   ASP A 280      -8.689  -8.112  17.821  1.00 92.22           C
ATOM   4272  O   ASP A 280      -8.991  -8.015  19.009  1.00 92.22           O
ATOM   4273  HA  ASP A 280      -8.761 -10.301  17.747  1.00 92.22           H
ATOM   4274  CB  ASP A 280      -6.767  -9.579  17.287  1.00 92.22           C
ATOM   4275 1HB  ASP A 280      -6.446 -10.485  16.773  1.00 92.22           H
ATOM   4276 2HB  ASP A 280      -6.316  -8.737  16.761  1.00 92.22           H
ATOM   4277  CG  ASP A 280      -6.275  -9.605  18.735  1.00 92.22           C
ATOM   4278  OD1 ASP A 280      -6.837 -10.408  19.511  1.00 92.22           O
ATOM   4279  OD2 ASP A 280      -5.348  -8.821  19.034  1.00 92.22           O
ATOM   4280  HN  ASP A 280      -8.053  -9.600  15.163  1.00 92.22           H
ATOM   4281  N   ALA A 281      -8.675  -7.100  16.965  1.00 92.09           N
ATOM   4282  CA  ALA A 281      -9.043  -5.759  17.386  1.00 92.09           C
ATOM   4283  C   ALA A 281     -10.480  -5.770  17.910  1.00 92.09           C
ATOM   4284  O   ALA A 281     -10.825  -4.997  18.802  1.00 92.09           O
ATOM   4285  HA  ALA A 281      -8.372  -5.469  18.195  1.00 92.09           H
ATOM   4286  CB  ALA A 281      -8.855  -4.788  16.218  1.00 92.09           C
ATOM   4287 1HB  ALA A 281      -7.812  -4.796  15.903  1.00 92.09           H
ATOM   4288 2HB  ALA A 281      -9.489  -5.094  15.386  1.00 92.09           H
ATOM   4289 3HB  ALA A 281      -9.131  -3.782  16.534  1.00 92.09           H
ATOM   4290  HN  ALA A 281      -8.419  -7.186  16.002  1.00 92.09           H
ATOM   4291  N   TYR A 282     -11.280  -6.654  17.333  1.00 82.04           N
ATOM   4292  CA  TYR A 282     -12.683  -6.746  17.699  1.00 82.04           C
ATOM   4293  C   TYR A 282     -12.892  -7.771  18.816  1.00 82.04           C
ATOM   4294  O   TYR A 282     -13.576  -7.491  19.800  1.00 82.04           O
ATOM   4295  HA  TYR A 282     -13.003  -5.765  18.052  1.00 82.04           H
ATOM   4296  CB  TYR A 282     -13.417  -7.221  16.444  1.00 82.04           C
ATOM   4297 1HB  TYR A 282     -13.172  -6.553  15.618  1.00 82.04           H
ATOM   4298 2HB  TYR A 282     -13.050  -8.210  16.173  1.00 82.04           H
ATOM   4299  CG  TYR A 282     -14.938  -7.282  16.597  1.00 82.04           C
ATOM   4300  CD1 TYR A 282     -15.565  -8.497  16.784  1.00 82.04           C
ATOM   4301  HD1 TYR A 282     -14.976  -9.413  16.822  1.00 82.04           H
ATOM   4302  CD2 TYR A 282     -15.683  -6.121  16.550  1.00 82.04           C
ATOM   4303  HD2 TYR A 282     -15.189  -5.161  16.402  1.00 82.04           H
ATOM   4304  CE1 TYR A 282     -16.996  -8.554  16.929  1.00 82.04           C
ATOM   4305  HE1 TYR A 282     -17.503  -9.508  17.077  1.00 82.04           H
ATOM   4306  CE2 TYR A 282     -17.115  -6.178  16.694  1.00 82.04           C
ATOM   4307  HE2 TYR A 282     -17.716  -5.270  16.659  1.00 82.04           H
ATOM   4308  CZ  TYR A 282     -17.701  -7.392  16.877  1.00 82.04           C
ATOM   4309  OH  TYR A 282     -19.053  -7.446  17.014  1.00 82.04           O
ATOM   4310  HH  TYR A 282     -19.438  -6.524  16.975  1.00 82.04           H
ATOM   4311  HN  TYR A 282     -10.985  -7.299  16.628  1.00 82.04           H
ATOM   4312  N   ALA A 283     -12.291  -8.936  18.626  1.00 89.85           N
ATOM   4313  CA  ALA A 283     -12.624 -10.091  19.442  1.00 89.85           C
ATOM   4314  C   ALA A 283     -11.647 -10.180  20.616  1.00 89.85           C
ATOM   4315  O   ALA A 283     -11.936 -10.826  21.622  1.00 89.85           O
ATOM   4316  HA  ALA A 283     -13.632  -9.945  19.830  1.00 89.85           H
ATOM   4317  CB  ALA A 283     -12.608 -11.351  18.574  1.00 89.85           C
ATOM   4318 1HB  ALA A 283     -13.340 -11.250  17.773  1.00 89.85           H
ATOM   4319 2HB  ALA A 283     -11.615 -11.484  18.145  1.00 89.85           H
ATOM   4320 3HB  ALA A 283     -12.858 -12.218  19.187  1.00 89.85           H
ATOM   4321  HN  ALA A 283     -11.590  -9.097  17.932  1.00 89.85           H
ATOM   4322  N   MET A 284     -10.510  -9.521  20.449  1.00 83.21           N
ATOM   4323  CA  MET A 284      -9.480  -9.534  21.474  1.00 83.21           C
ATOM   4324  C   MET A 284      -9.204 -10.959  21.956  1.00 83.21           C
ATOM   4325  O   MET A 284      -9.092 -11.201  23.157  1.00 83.21           O
ATOM   4326  HA  MET A 284      -8.588  -9.125  20.998  1.00 83.21           H
ATOM   4327  CB  MET A 284      -9.925  -8.671  22.656  1.00 83.21           C
ATOM   4328 1HB  MET A 284     -10.819  -9.100  23.108  1.00 83.21           H
ATOM   4329 2HB  MET A 284      -9.150  -8.671  23.423  1.00 83.21           H
ATOM   4330  CG  MET A 284     -10.210  -7.236  22.211  1.00 83.21           C
ATOM   4331 1HG  MET A 284      -9.304  -6.786  21.803  1.00 83.21           H
ATOM   4332 2HG  MET A 284     -10.953  -7.234  21.414  1.00 83.21           H
ATOM   4333  SD  MET A 284     -10.799  -6.273  23.594  1.00 83.21           S
ATOM   4334  CE  MET A 284     -11.109  -4.716  22.779  1.00 83.21           C
ATOM   4335 1HE  MET A 284     -10.182  -4.343  22.342  1.00 83.21           H
ATOM   4336 2HE  MET A 284     -11.849  -4.859  21.992  1.00 83.21           H
ATOM   4337 3HE  MET A 284     -11.484  -3.994  23.504  1.00 83.21           H
ATOM   4338  HN  MET A 284     -10.288  -8.986  19.634  1.00 83.21           H
ATOM   4339  N   PHE A 285      -9.104 -11.866  20.995  1.00 86.60           N
ATOM   4340  CA  PHE A 285      -9.032 -13.283  21.308  1.00 86.60           C
ATOM   4341  C   PHE A 285      -7.594 -13.705  21.617  1.00 86.60           C
ATOM   4342  O   PHE A 285      -7.362 -14.790  22.149  1.00 86.60           O
ATOM   4343  HA  PHE A 285      -9.655 -13.452  22.187  1.00 86.60           H
ATOM   4344  CB  PHE A 285      -9.518 -14.040  20.070  1.00 86.60           C
ATOM   4345 1HB  PHE A 285      -9.671 -15.087  20.333  1.00 86.60           H
ATOM   4346 2HB  PHE A 285     -10.488 -13.642  19.771  1.00 86.60           H
ATOM   4347  CG  PHE A 285      -8.562 -13.962  18.878  1.00 86.60           C
ATOM   4348  CD1 PHE A 285      -8.676 -12.947  17.981  1.00 86.60           C
ATOM   4349  HD1 PHE A 285      -9.448 -12.188  18.110  1.00 86.60           H
ATOM   4350  CD2 PHE A 285      -7.599 -14.908  18.716  1.00 86.60           C
ATOM   4351  HD2 PHE A 285      -7.508 -15.722  19.436  1.00 86.60           H
ATOM   4352  CE1 PHE A 285      -7.788 -12.875  16.874  1.00 86.60           C
ATOM   4353  HE1 PHE A 285      -7.879 -12.061  16.155  1.00 86.60           H
ATOM   4354  CE2 PHE A 285      -6.711 -14.836  17.610  1.00 86.60           C
ATOM   4355  HE2 PHE A 285      -5.940 -15.595  17.480  1.00 86.60           H
ATOM   4356  CZ  PHE A 285      -6.825 -13.821  16.712  1.00 86.60           C
ATOM   4357  HZ  PHE A 285      -6.144 -13.765  15.863  1.00 86.60           H
ATOM   4358  HN  PHE A 285      -9.071 -11.647  20.020  1.00 86.60           H
ATOM   4359  N   ILE A 286      -6.666 -12.825  21.270  1.00 87.19           N
ATOM   4360  CA  ILE A 286      -5.260 -13.078  21.534  1.00 87.19           C
ATOM   4361  C   ILE A 286      -4.918 -12.606  22.949  1.00 87.19           C
ATOM   4362  O   ILE A 286      -4.795 -11.407  23.194  1.00 87.19           O
ATOM   4363  HA  ILE A 286      -5.106 -14.156  21.484  1.00 87.19           H
ATOM   4364  CB  ILE A 286      -4.389 -12.445  20.447  1.00 87.19           C
ATOM   4365  HB  ILE A 286      -4.575 -11.371  20.442  1.00 87.19           H
ATOM   4366  CG1 ILE A 286      -4.766 -12.976  19.063  1.00 87.19           C
ATOM   4367 1HG1 ILE A 286      -4.530 -14.038  19.000  1.00 87.19           H
ATOM   4368 2HG1 ILE A 286      -5.842 -12.880  18.914  1.00 87.19           H
ATOM   4369  CG2 ILE A 286      -2.902 -12.643  20.751  1.00 87.19           C
ATOM   4370 1HG2 ILE A 286      -2.662 -12.178  21.707  1.00 87.19           H
ATOM   4371 2HG2 ILE A 286      -2.681 -13.709  20.800  1.00 87.19           H
ATOM   4372 3HG2 ILE A 286      -2.306 -12.184  19.963  1.00 87.19           H
ATOM   4373  CD1 ILE A 286      -4.023 -12.216  17.963  1.00 87.19           C
ATOM   4374 1HD1 ILE A 286      -4.282 -11.158  18.014  1.00 87.19           H
ATOM   4375 2HD1 ILE A 286      -2.949 -12.335  18.101  1.00 87.19           H
ATOM   4376 3HD1 ILE A 286      -4.311 -12.614  16.989  1.00 87.19           H
ATOM   4377  HN  ILE A 286      -6.862 -11.955  20.818  1.00 87.19           H
ATOM   4378  N   SER A 287      -4.774 -13.573  23.843  1.00 85.24           N
ATOM   4379  CA  SER A 287      -4.457 -13.271  25.228  1.00 85.24           C
ATOM   4380  C   SER A 287      -3.041 -13.748  25.557  1.00 85.24           C
ATOM   4381  O   SER A 287      -2.491 -13.398  26.600  1.00 85.24           O
ATOM   4382  HA  SER A 287      -4.524 -12.186  25.309  1.00 85.24           H
ATOM   4383  CB  SER A 287      -5.469 -13.916  26.178  1.00 85.24           C
ATOM   4384 1HB  SER A 287      -5.190 -13.696  27.208  1.00 85.24           H
ATOM   4385 2HB  SER A 287      -6.452 -13.476  26.013  1.00 85.24           H
ATOM   4386  OG  SER A 287      -5.544 -15.327  25.999  1.00 85.24           O
ATOM   4387  HG  SER A 287      -6.239 -15.713  26.606  1.00 85.24           H
ATOM   4388  HN  SER A 287      -4.871 -14.546  23.634  1.00 85.24           H
ATOM   4389  N   ASN A 288      -2.492 -14.540  24.648  1.00 86.51           N
ATOM   4390  CA  ASN A 288      -1.180 -15.126  24.861  1.00 86.51           C
ATOM   4391  C   ASN A 288      -0.108 -14.176  24.324  1.00 86.51           C
ATOM   4392  O   ASN A 288      -0.147 -13.785  23.158  1.00 86.51           O
ATOM   4393  HA  ASN A 288      -1.103 -15.274  25.938  1.00 86.51           H
ATOM   4394  CB  ASN A 288      -1.045 -16.458  24.120  1.00 86.51           C
ATOM   4395 1HB  ASN A 288      -1.884 -17.106  24.372  1.00 86.51           H
ATOM   4396 2HB  ASN A 288      -1.087 -16.286  23.044  1.00 86.51           H
ATOM   4397  CG  ASN A 288       0.270 -17.155  24.479  1.00 86.51           C
ATOM   4398  OD1 ASN A 288       1.354 -16.637  24.269  1.00 86.51           O
ATOM   4399  ND2 ASN A 288       0.113 -18.354  25.032  1.00 86.51           N
ATOM   4400 1HD2 ASN A 288      -0.806 -18.721  25.177  1.00 86.51           H
ATOM   4401 2HD2 ASN A 288       0.913 -18.889  25.302  1.00 86.51           H
ATOM   4402  HN  ASN A 288      -2.927 -14.782  23.781  1.00 86.51           H
ATOM   4403  N   CYS A 289       0.824 -13.830  25.200  1.00 91.29           N
ATOM   4404  CA  CYS A 289       1.828 -12.833  24.870  1.00 91.29           C
ATOM   4405  C   CYS A 289       2.706 -13.389  23.746  1.00 91.29           C
ATOM   4406  O   CYS A 289       3.075 -12.662  22.825  1.00 91.29           O
ATOM   4407  HA  CYS A 289       1.291 -11.945  24.538  1.00 91.29           H
ATOM   4408  CB  CYS A 289       2.654 -12.435  26.095  1.00 91.29           C
ATOM   4409 1HB  CYS A 289       1.998 -12.052  26.877  1.00 91.29           H
ATOM   4410 2HB  CYS A 289       3.159 -13.310  26.504  1.00 91.29           H
ATOM   4411  SG  CYS A 289       3.885 -11.163  25.633  1.00 91.29           S
ATOM   4412  HN  CYS A 289       0.900 -14.219  26.118  1.00 91.29           H
ATOM   4413  N   ALA A 290       3.015 -14.672  23.860  1.00 93.16           N
ATOM   4414  CA  ALA A 290       3.908 -15.314  22.910  1.00 93.16           C
ATOM   4415  C   ALA A 290       3.293 -15.242  21.510  1.00 93.16           C
ATOM   4416  O   ALA A 290       3.992 -14.968  20.535  1.00 93.16           O
ATOM   4417  HA  ALA A 290       4.848 -14.763  22.913  1.00 93.16           H
ATOM   4418  CB  ALA A 290       4.178 -16.753  23.354  1.00 93.16           C
ATOM   4419 1HB  ALA A 290       4.641 -16.747  24.341  1.00 93.16           H
ATOM   4420 2HB  ALA A 290       3.238 -17.302  23.397  1.00 93.16           H
ATOM   4421 3HB  ALA A 290       4.848 -17.234  22.641  1.00 93.16           H
ATOM   4422  HN  ALA A 290       2.668 -15.269  24.583  1.00 93.16           H
ATOM   4423  N   VAL A 291       1.993 -15.492  21.456  1.00 93.45           N
ATOM   4424  CA  VAL A 291       1.275 -15.447  20.194  1.00 93.45           C
ATOM   4425  C   VAL A 291       1.289 -14.015  19.655  1.00 93.45           C
ATOM   4426  O   VAL A 291       1.516 -13.798  18.466  1.00 93.45           O
ATOM   4427  HA  VAL A 291       1.803 -16.091  19.491  1.00 93.45           H
ATOM   4428  CB  VAL A 291      -0.139 -16.003  20.377  1.00 93.45           C
ATOM   4429  HB  VAL A 291      -0.637 -15.407  21.141  1.00 93.45           H
ATOM   4430  CG1 VAL A 291      -0.948 -15.880  19.084  1.00 93.45           C
ATOM   4431 1HG1 VAL A 291      -1.019 -14.830  18.799  1.00 93.45           H
ATOM   4432 2HG1 VAL A 291      -0.452 -16.439  18.290  1.00 93.45           H
ATOM   4433 3HG1 VAL A 291      -1.948 -16.282  19.241  1.00 93.45           H
ATOM   4434  CG2 VAL A 291      -0.099 -17.453  20.862  1.00 93.45           C
ATOM   4435 1HG2 VAL A 291       0.426 -18.067  20.130  1.00 93.45           H
ATOM   4436 2HG2 VAL A 291       0.422 -17.502  21.818  1.00 93.45           H
ATOM   4437 3HG2 VAL A 291      -1.117 -17.824  20.984  1.00 93.45           H
ATOM   4438  HN  VAL A 291       1.434 -15.721  22.253  1.00 93.45           H
ATOM   4439  N   SER A 292       1.042 -13.075  20.556  1.00 93.85           N
ATOM   4440  CA  SER A 292       0.987 -11.673  20.178  1.00 93.85           C
ATOM   4441  C   SER A 292       2.341 -11.226  19.623  1.00 93.85           C
ATOM   4442  O   SER A 292       2.401 -10.502  18.631  1.00 93.85           O
ATOM   4443  HA  SER A 292       0.218 -11.612  19.407  1.00 93.85           H
ATOM   4444  CB  SER A 292       0.586 -10.798  21.367  1.00 93.85           C
ATOM   4445 1HB  SER A 292      -0.336 -11.180  21.804  1.00 93.85           H
ATOM   4446 2HB  SER A 292       1.354 -10.860  22.139  1.00 93.85           H
ATOM   4447  OG  SER A 292       0.402  -9.436  20.990  1.00 93.85           O
ATOM   4448  HG  SER A 292      -0.439  -9.339  20.459  1.00 93.85           H
ATOM   4449  HN  SER A 292       0.883 -13.258  21.526  1.00 93.85           H
ATOM   4450  N   THR A 293       3.395 -11.677  20.288  1.00 90.56           N
ATOM   4451  CA  THR A 293       4.743 -11.309  19.891  1.00 90.56           C
ATOM   4452  C   THR A 293       5.034 -11.799  18.472  1.00 90.56           C
ATOM   4453  O   THR A 293       5.551 -11.049  17.645  1.00 90.56           O
ATOM   4454  HA  THR A 293       4.812 -10.221  19.874  1.00 90.56           H
ATOM   4455  CB  THR A 293       5.712 -11.865  20.937  1.00 90.56           C
ATOM   4456  HB  THR A 293       5.630 -12.950  21.005  1.00 90.56           H
ATOM   4457  OG1 THR A 293       5.389 -11.149  22.125  1.00 90.56           O
ATOM   4458  HG1 THR A 293       4.691 -11.643  22.644  1.00 90.56           H
ATOM   4459  CG2 THR A 293       7.165 -11.480  20.652  1.00 90.56           C
ATOM   4460 1HG2 THR A 293       7.260 -10.394  20.651  1.00 90.56           H
ATOM   4461 2HG2 THR A 293       7.461 -11.871  19.679  1.00 90.56           H
ATOM   4462 3HG2 THR A 293       7.810 -11.900  21.424  1.00 90.56           H
ATOM   4463  HN  THR A 293       3.338 -12.282  21.082  1.00 90.56           H
ATOM   4464  N   ASN A 294       4.690 -13.056  18.232  1.00 92.49           N
ATOM   4465  CA  ASN A 294       4.976 -13.679  16.950  1.00 92.49           C
ATOM   4466  C   ASN A 294       4.180 -12.968  15.854  1.00 92.49           C
ATOM   4467  O   ASN A 294       4.675 -12.784  14.743  1.00 92.49           O
ATOM   4468  HA  ASN A 294       6.053 -13.577  16.816  1.00 92.49           H
ATOM   4469  CB  ASN A 294       4.567 -15.153  16.951  1.00 92.49           C
ATOM   4470 1HB  ASN A 294       3.563 -15.256  17.363  1.00 92.49           H
ATOM   4471 2HB  ASN A 294       4.530 -15.524  15.926  1.00 92.49           H
ATOM   4472  CG  ASN A 294       5.549 -15.995  17.768  1.00 92.49           C
ATOM   4473  OD1 ASN A 294       6.675 -15.603  18.028  1.00 92.49           O
ATOM   4474  ND2 ASN A 294       5.061 -17.169  18.158  1.00 92.49           N
ATOM   4475 1HD2 ASN A 294       4.128 -17.430  17.911  1.00 92.49           H
ATOM   4476 2HD2 ASN A 294       5.628 -17.791  18.698  1.00 92.49           H
ATOM   4477  HN  ASN A 294       4.225 -13.645  18.893  1.00 92.49           H
ATOM   4478  N   ILE A 295       2.961 -12.587  16.204  1.00 92.24           N
ATOM   4479  CA  ILE A 295       2.086 -11.916  15.259  1.00 92.24           C
ATOM   4480  C   ILE A 295       2.700 -10.570  14.868  1.00 92.24           C
ATOM   4481  O   ILE A 295       2.689 -10.195  13.697  1.00 92.24           O
ATOM   4482  HA  ILE A 295       2.027 -12.540  14.367  1.00 92.24           H
ATOM   4483  CB  ILE A 295       0.669 -11.803  15.826  1.00 92.24           C
ATOM   4484  HB  ILE A 295       0.742 -11.492  16.868  1.00 92.24           H
ATOM   4485  CG1 ILE A 295      -0.038 -13.159  15.808  1.00 92.24           C
ATOM   4486 1HG1 ILE A 295      -0.220 -13.465  14.778  1.00 92.24           H
ATOM   4487 2HG1 ILE A 295       0.607 -13.916  16.255  1.00 92.24           H
ATOM   4488  CG2 ILE A 295      -0.133 -10.728  15.089  1.00 92.24           C
ATOM   4489 1HG2 ILE A 295       0.365  -9.765  15.198  1.00 92.24           H
ATOM   4490 2HG2 ILE A 295      -0.199 -10.986  14.032  1.00 92.24           H
ATOM   4491 3HG2 ILE A 295      -1.136 -10.669  15.513  1.00 92.24           H
ATOM   4492  CD1 ILE A 295      -1.364 -13.097  16.569  1.00 92.24           C
ATOM   4493 1HD1 ILE A 295      -1.175 -12.815  17.605  1.00 92.24           H
ATOM   4494 2HD1 ILE A 295      -2.015 -12.357  16.104  1.00 92.24           H
ATOM   4495 3HD1 ILE A 295      -1.846 -14.074  16.541  1.00 92.24           H
ATOM   4496  HN  ILE A 295       2.570 -12.730  17.114  1.00 92.24           H
ATOM   4497  N   ASP A 296       3.223  -9.881  15.872  1.00 93.62           N
ATOM   4498  CA  ASP A 296       3.798  -8.564  15.656  1.00 93.62           C
ATOM   4499  C   ASP A 296       5.007  -8.686  14.728  1.00 93.62           C
ATOM   4500  O   ASP A 296       5.195  -7.860  13.836  1.00 93.62           O
ATOM   4501  HA  ASP A 296       2.995  -7.969  15.220  1.00 93.62           H
ATOM   4502  CB  ASP A 296       4.273  -7.948  16.974  1.00 93.62           C
ATOM   4503 1HB  ASP A 296       4.756  -8.712  17.583  1.00 93.62           H
ATOM   4504 2HB  ASP A 296       5.021  -7.181  16.772  1.00 93.62           H
ATOM   4505  CG  ASP A 296       3.103  -7.336  17.747  1.00 93.62           C
ATOM   4506  OD1 ASP A 296       1.952  -7.676  17.397  1.00 93.62           O
ATOM   4507  OD2 ASP A 296       3.386  -6.542  18.670  1.00 93.62           O
ATOM   4508  HN  ASP A 296       3.257 -10.207  16.817  1.00 93.62           H
ATOM   4509  N   ILE A 297       5.796  -9.723  14.969  1.00 93.48           N
ATOM   4510  CA  ILE A 297       6.965  -9.981  14.146  1.00 93.48           C
ATOM   4511  C   ILE A 297       6.518 -10.302  12.718  1.00 93.48           C
ATOM   4512  O   ILE A 297       7.077  -9.779  11.756  1.00 93.48           O
ATOM   4513  HA  ILE A 297       7.558  -9.067  14.124  1.00 93.48           H
ATOM   4514  CB  ILE A 297       7.835 -11.070  14.777  1.00 93.48           C
ATOM   4515  HB  ILE A 297       7.193 -11.912  15.037  1.00 93.48           H
ATOM   4516  CG1 ILE A 297       8.479 -10.575  16.074  1.00 93.48           C
ATOM   4517 1HG1 ILE A 297       9.202  -9.791  15.848  1.00 93.48           H
ATOM   4518 2HG1 ILE A 297       7.717 -10.132  16.716  1.00 93.48           H
ATOM   4519  CG2 ILE A 297       8.875 -11.587  13.781  1.00 93.48           C
ATOM   4520 1HG2 ILE A 297       8.369 -12.005  12.911  1.00 93.48           H
ATOM   4521 2HG2 ILE A 297       9.518 -10.764  13.468  1.00 93.48           H
ATOM   4522 3HG2 ILE A 297       9.480 -12.360  14.256  1.00 93.48           H
ATOM   4523  CD1 ILE A 297       9.173 -11.720  16.813  1.00 93.48           C
ATOM   4524 1HD1 ILE A 297       8.443 -12.491  17.058  1.00 93.48           H
ATOM   4525 2HD1 ILE A 297       9.950 -12.145  16.177  1.00 93.48           H
ATOM   4526 3HD1 ILE A 297       9.622 -11.341  17.731  1.00 93.48           H
ATOM   4527  HN  ILE A 297       5.647 -10.378  15.710  1.00 93.48           H
ATOM   4528  N   CYS A 298       5.513 -11.160  12.626  1.00 95.15           N
ATOM   4529  CA  CYS A 298       4.993 -11.569  11.332  1.00 95.15           C
ATOM   4530  C   CYS A 298       4.540 -10.316  10.579  1.00 95.15           C
ATOM   4531  O   CYS A 298       4.772 -10.192   9.378  1.00 95.15           O
ATOM   4532  HA  CYS A 298       5.812 -12.061  10.807  1.00 95.15           H
ATOM   4533  CB  CYS A 298       3.863 -12.590  11.472  1.00 95.15           C
ATOM   4534 1HB  CYS A 298       3.167 -12.270  12.248  1.00 95.15           H
ATOM   4535 2HB  CYS A 298       3.299 -12.650  10.542  1.00 95.15           H
ATOM   4536  SG  CYS A 298       4.552 -14.233  11.892  1.00 95.15           S
ATOM   4537  HG  CYS A 298       4.794 -13.959  13.171  1.00 95.15           H
ATOM   4538  HN  CYS A 298       5.056 -11.574  13.414  1.00 95.15           H
ATOM   4539  N   PHE A 299       3.902  -9.419  11.317  1.00 94.33           N
ATOM   4540  CA  PHE A 299       3.419  -8.179  10.736  1.00 94.33           C
ATOM   4541  C   PHE A 299       4.568  -7.373  10.127  1.00 94.33           C
ATOM   4542  O   PHE A 299       4.477  -6.916   8.989  1.00 94.33           O
ATOM   4543  HA  PHE A 299       2.709  -8.444   9.952  1.00 94.33           H
ATOM   4544  CB  PHE A 299       2.788  -7.369  11.870  1.00 94.33           C
ATOM   4545 1HB  PHE A 299       1.959  -7.936  12.291  1.00 94.33           H
ATOM   4546 2HB  PHE A 299       3.524  -7.243  12.665  1.00 94.33           H
ATOM   4547  CG  PHE A 299       2.280  -5.990  11.443  1.00 94.33           C
ATOM   4548  CD1 PHE A 299       3.057  -4.890  11.631  1.00 94.33           C
ATOM   4549  HD1 PHE A 299       4.042  -4.991  12.087  1.00 94.33           H
ATOM   4550  CD2 PHE A 299       1.051  -5.865  10.874  1.00 94.33           C
ATOM   4551  HD2 PHE A 299       0.428  -6.747  10.724  1.00 94.33           H
ATOM   4552  CE1 PHE A 299       2.585  -3.611  11.234  1.00 94.33           C
ATOM   4553  HE1 PHE A 299       3.208  -2.730  11.386  1.00 94.33           H
ATOM   4554  CE2 PHE A 299       0.579  -4.586  10.478  1.00 94.33           C
ATOM   4555  HE2 PHE A 299      -0.407  -4.486  10.022  1.00 94.33           H
ATOM   4556  CZ  PHE A 299       1.356  -3.486  10.666  1.00 94.33           C
ATOM   4557  HZ  PHE A 299       0.994  -2.504  10.361  1.00 94.33           H
ATOM   4558  HN  PHE A 299       3.715  -9.530  12.293  1.00 94.33           H
ATOM   4559  N   GLN A 300       5.625  -7.224  10.913  1.00 90.62           N
ATOM   4560  CA  GLN A 300       6.752  -6.404  10.504  1.00 90.62           C
ATOM   4561  C   GLN A 300       7.381  -6.966   9.227  1.00 90.62           C
ATOM   4562  O   GLN A 300       7.725  -6.213   8.317  1.00 90.62           O
ATOM   4563  HA  GLN A 300       6.336  -5.416  10.307  1.00 90.62           H
ATOM   4564  CB  GLN A 300       7.789  -6.298  11.624  1.00 90.62           C
ATOM   4565 1HB  GLN A 300       8.009  -7.291  12.016  1.00 90.62           H
ATOM   4566 2HB  GLN A 300       8.721  -5.898  11.226  1.00 90.62           H
ATOM   4567  CG  GLN A 300       7.284  -5.399  12.755  1.00 90.62           C
ATOM   4568 1HG  GLN A 300       7.119  -4.390  12.376  1.00 90.62           H
ATOM   4569 2HG  GLN A 300       6.322  -5.765  13.114  1.00 90.62           H
ATOM   4570  CD  GLN A 300       8.284  -5.358  13.911  1.00 90.62           C
ATOM   4571  OE1 GLN A 300       9.393  -5.860  13.825  1.00 90.62           O
ATOM   4572  NE2 GLN A 300       7.832  -4.734  14.996  1.00 90.62           N
ATOM   4573 1HE2 GLN A 300       6.912  -4.344  15.001  1.00 90.62           H
ATOM   4574 2HE2 GLN A 300       8.414  -4.655  15.806  1.00 90.62           H
ATOM   4575  HN  GLN A 300       5.717  -7.651  11.813  1.00 90.62           H
ATOM   4576  N   VAL A 301       7.512  -8.284   9.200  1.00 95.58           N
ATOM   4577  CA  VAL A 301       8.161  -8.949   8.083  1.00 95.58           C
ATOM   4578  C   VAL A 301       7.308  -8.775   6.825  1.00 95.58           C
ATOM   4579  O   VAL A 301       7.805  -8.332   5.791  1.00 95.58           O
ATOM   4580  HA  VAL A 301       9.123  -8.463   7.925  1.00 95.58           H
ATOM   4581  CB  VAL A 301       8.423 -10.417   8.429  1.00 95.58           C
ATOM   4582  HB  VAL A 301       7.474 -10.867   8.722  1.00 95.58           H
ATOM   4583  CG1 VAL A 301       8.949 -11.181   7.212  1.00 95.58           C
ATOM   4584 1HG1 VAL A 301       8.213 -11.137   6.409  1.00 95.58           H
ATOM   4585 2HG1 VAL A 301       9.882 -10.729   6.875  1.00 95.58           H
ATOM   4586 3HG1 VAL A 301       9.127 -12.221   7.486  1.00 95.58           H
ATOM   4587  CG2 VAL A 301       9.386 -10.538   9.612  1.00 95.58           C
ATOM   4588 1HG2 VAL A 301      10.334 -10.064   9.358  1.00 95.58           H
ATOM   4589 2HG2 VAL A 301       8.955 -10.045  10.483  1.00 95.58           H
ATOM   4590 3HG2 VAL A 301       9.555 -11.591   9.836  1.00 95.58           H
ATOM   4591  HN  VAL A 301       7.184  -8.893   9.922  1.00 95.58           H
ATOM   4592  N   THR A 302       6.038  -9.131   6.956  1.00 94.74           N
ATOM   4593  CA  THR A 302       5.150  -9.170   5.806  1.00 94.74           C
ATOM   4594  C   THR A 302       4.911  -7.757   5.269  1.00 94.74           C
ATOM   4595  O   THR A 302       4.739  -7.567   4.066  1.00 94.74           O
ATOM   4596  HA  THR A 302       5.640  -9.735   5.013  1.00 94.74           H
ATOM   4597  CB  THR A 302       3.865  -9.887   6.225  1.00 94.74           C
ATOM   4598  HB  THR A 302       3.159  -9.937   5.396  1.00 94.74           H
ATOM   4599  OG1 THR A 302       3.421  -9.162   7.369  1.00 94.74           O
ATOM   4600  HG1 THR A 302       2.491  -9.441   7.610  1.00 94.74           H
ATOM   4601  CG2 THR A 302       4.128 -11.297   6.757  1.00 94.74           C
ATOM   4602 1HG2 THR A 302       4.781 -11.241   7.628  1.00 94.74           H
ATOM   4603 2HG2 THR A 302       4.608 -11.894   5.981  1.00 94.74           H
ATOM   4604 3HG2 THR A 302       3.184 -11.761   7.040  1.00 94.74           H
ATOM   4605  HN  THR A 302       5.616  -9.390   7.824  1.00 94.74           H
ATOM   4606  N   GLN A 303       4.907  -6.803   6.188  1.00 91.93           N
ATOM   4607  CA  GLN A 303       4.764  -5.406   5.815  1.00 91.93           C
ATOM   4608  C   GLN A 303       5.946  -4.964   4.949  1.00 91.93           C
ATOM   4609  O   GLN A 303       5.766  -4.248   3.965  1.00 91.93           O
ATOM   4610  HA  GLN A 303       3.842  -5.353   5.236  1.00 91.93           H
ATOM   4611  CB  GLN A 303       4.630  -4.518   7.054  1.00 91.93           C
ATOM   4612 1HB  GLN A 303       3.775  -4.842   7.647  1.00 91.93           H
ATOM   4613 2HB  GLN A 303       5.514  -4.628   7.682  1.00 91.93           H
ATOM   4614  CG  GLN A 303       4.457  -3.049   6.660  1.00 91.93           C
ATOM   4615 1HG  GLN A 303       5.367  -2.688   6.180  1.00 91.93           H
ATOM   4616 2HG  GLN A 303       3.654  -2.957   5.929  1.00 91.93           H
ATOM   4617  CD  GLN A 303       4.143  -2.187   7.884  1.00 91.93           C
ATOM   4618  OE1 GLN A 303       4.942  -2.040   8.794  1.00 91.93           O
ATOM   4619  NE2 GLN A 303       2.937  -1.626   7.855  1.00 91.93           N
ATOM   4620 1HE2 GLN A 303       2.329  -1.788   7.078  1.00 91.93           H
ATOM   4621 2HE2 GLN A 303       2.639  -1.044   8.611  1.00 91.93           H
ATOM   4622  HN  GLN A 303       4.998  -6.970   7.169  1.00 91.93           H
ATOM   4623  N   THR A 304       7.128  -5.410   5.346  1.00 93.27           N
ATOM   4624  CA  THR A 304       8.343  -5.043   4.638  1.00 93.27           C
ATOM   4625  C   THR A 304       8.311  -5.585   3.208  1.00 93.27           C
ATOM   4626  O   THR A 304       8.663  -4.879   2.265  1.00 93.27           O
ATOM   4627  HA  THR A 304       8.385  -3.957   4.568  1.00 93.27           H
ATOM   4628  CB  THR A 304       9.536  -5.548   5.453  1.00 93.27           C
ATOM   4629  HB  THR A 304       9.560  -6.638   5.473  1.00 93.27           H
ATOM   4630  OG1 THR A 304       9.385  -4.912   6.720  1.00 93.27           O
ATOM   4631  HG1 THR A 304       9.011  -5.559   7.384  1.00 93.27           H
ATOM   4632  CG2 THR A 304      10.871  -5.018   4.927  1.00 93.27           C
ATOM   4633 1HG2 THR A 304      10.872  -3.929   4.970  1.00 93.27           H
ATOM   4634 2HG2 THR A 304      11.009  -5.341   3.895  1.00 93.27           H
ATOM   4635 3HG2 THR A 304      11.684  -5.406   5.540  1.00 93.27           H
ATOM   4636  HN  THR A 304       7.264  -6.011   6.135  1.00 93.27           H
ATOM   4637  N   ILE A 305       7.886  -6.835   3.092  1.00 93.10           N
ATOM   4638  CA  ILE A 305       7.774  -7.470   1.790  1.00 93.10           C
ATOM   4639  C   ILE A 305       6.841  -6.643   0.903  1.00 93.10           C
ATOM   4640  O   ILE A 305       7.103  -6.468  -0.286  1.00 93.10           O
ATOM   4641  HA  ILE A 305       8.767  -7.470   1.340  1.00 93.10           H
ATOM   4642  CB  ILE A 305       7.345  -8.930   1.941  1.00 93.10           C
ATOM   4643  HB  ILE A 305       6.457  -8.962   2.572  1.00 93.10           H
ATOM   4644  CG1 ILE A 305       8.429  -9.751   2.643  1.00 93.10           C
ATOM   4645 1HG1 ILE A 305       9.264  -9.915   1.963  1.00 93.10           H
ATOM   4646 2HG1 ILE A 305       8.817  -9.192   3.495  1.00 93.10           H
ATOM   4647  CG2 ILE A 305       6.959  -9.531   0.588  1.00 93.10           C
ATOM   4648 1HG2 ILE A 305       6.130  -8.965   0.163  1.00 93.10           H
ATOM   4649 2HG2 ILE A 305       7.813  -9.486  -0.087  1.00 93.10           H
ATOM   4650 3HG2 ILE A 305       6.658 -10.570   0.724  1.00 93.10           H
ATOM   4651  CD1 ILE A 305       7.877 -11.097   3.118  1.00 93.10           C
ATOM   4652 1HD1 ILE A 305       7.058 -10.927   3.817  1.00 93.10           H
ATOM   4653 2HD1 ILE A 305       7.512 -11.662   2.260  1.00 93.10           H
ATOM   4654 3HD1 ILE A 305       8.668 -11.659   3.614  1.00 93.10           H
ATOM   4655  HN  ILE A 305       7.621  -7.410   3.866  1.00 93.10           H
ATOM   4656  N   ALA A 306       5.772  -6.157   1.516  1.00 93.07           N
ATOM   4657  CA  ALA A 306       4.774  -5.393   0.786  1.00 93.07           C
ATOM   4658  C   ALA A 306       5.410  -4.109   0.251  1.00 93.07           C
ATOM   4659  O   ALA A 306       5.066  -3.647  -0.836  1.00 93.07           O
ATOM   4660  HA  ALA A 306       4.441  -6.001  -0.055  1.00 93.07           H
ATOM   4661  CB  ALA A 306       3.577  -5.115   1.697  1.00 93.07           C
ATOM   4662 1HB  ALA A 306       3.143  -6.060   2.026  1.00 93.07           H
ATOM   4663 2HB  ALA A 306       3.906  -4.545   2.566  1.00 93.07           H
ATOM   4664 3HB  ALA A 306       2.828  -4.543   1.149  1.00 93.07           H
ATOM   4665  HN  ALA A 306       5.583  -6.276   2.490  1.00 93.07           H
ATOM   4666  N   PHE A 307       6.328  -3.569   1.039  1.00 91.24           N
ATOM   4667  CA  PHE A 307       6.964  -2.309   0.693  1.00 91.24           C
ATOM   4668  C   PHE A 307       7.901  -2.479  -0.505  1.00 91.24           C
ATOM   4669  O   PHE A 307       8.082  -1.552  -1.293  1.00 91.24           O
ATOM   4670  HA  PHE A 307       6.172  -1.607   0.435  1.00 91.24           H
ATOM   4671  CB  PHE A 307       7.785  -1.873   1.909  1.00 91.24           C
ATOM   4672 1HB  PHE A 307       8.412  -2.705   2.229  1.00 91.24           H
ATOM   4673 2HB  PHE A 307       8.454  -1.066   1.612  1.00 91.24           H
ATOM   4674  CG  PHE A 307       6.939  -1.406   3.095  1.00 91.24           C
ATOM   4675  CD1 PHE A 307       5.589  -1.295   2.966  1.00 91.24           C
ATOM   4676  HD1 PHE A 307       5.111  -1.539   2.018  1.00 91.24           H
ATOM   4677  CD2 PHE A 307       7.536  -1.101   4.278  1.00 91.24           C
ATOM   4678  HD2 PHE A 307       8.617  -1.190   4.381  1.00 91.24           H
ATOM   4679  CE1 PHE A 307       4.804  -0.861   4.067  1.00 91.24           C
ATOM   4680  HE1 PHE A 307       3.723  -0.772   3.963  1.00 91.24           H
ATOM   4681  CE2 PHE A 307       6.751  -0.667   5.379  1.00 91.24           C
ATOM   4682  HE2 PHE A 307       7.230  -0.423   6.327  1.00 91.24           H
ATOM   4683  CZ  PHE A 307       5.402  -0.556   5.250  1.00 91.24           C
ATOM   4684  HZ  PHE A 307       4.799  -0.223   6.095  1.00 91.24           H
ATOM   4685  HN  PHE A 307       6.637  -3.976   1.899  1.00 91.24           H
ATOM   4686  N   PHE A 308       8.472  -3.671  -0.604  1.00 88.15           N
ATOM   4687  CA  PHE A 308       9.390  -3.972  -1.689  1.00 88.15           C
ATOM   4688  C   PHE A 308       8.696  -3.845  -3.047  1.00 88.15           C
ATOM   4689  O   PHE A 308       9.350  -3.620  -4.064  1.00 88.15           O
ATOM   4690  HA  PHE A 308      10.207  -3.252  -1.632  1.00 88.15           H
ATOM   4691  CB  PHE A 308       9.849  -5.419  -1.498  1.00 88.15           C
ATOM   4692 1HB  PHE A 308       9.051  -5.982  -1.013  1.00 88.15           H
ATOM   4693 2HB  PHE A 308      10.008  -5.872  -2.477  1.00 88.15           H
ATOM   4694  CG  PHE A 308      11.129  -5.562  -0.672  1.00 88.15           C
ATOM   4695  CD1 PHE A 308      12.340  -5.335  -1.249  1.00 88.15           C
ATOM   4696  HD1 PHE A 308      12.398  -5.051  -2.300  1.00 88.15           H
ATOM   4697  CD2 PHE A 308      11.056  -5.917   0.639  1.00 88.15           C
ATOM   4698  HD2 PHE A 308      10.086  -6.099   1.101  1.00 88.15           H
ATOM   4699  CE1 PHE A 308      13.527  -5.468  -0.482  1.00 88.15           C
ATOM   4700  HE1 PHE A 308      14.498  -5.286  -0.945  1.00 88.15           H
ATOM   4701  CE2 PHE A 308      12.244  -6.050   1.406  1.00 88.15           C
ATOM   4702  HE2 PHE A 308      12.186  -6.334   2.456  1.00 88.15           H
ATOM   4703  CZ  PHE A 308      13.455  -5.822   0.829  1.00 88.15           C
ATOM   4704  HZ  PHE A 308      14.367  -5.924   1.417  1.00 88.15           H
ATOM   4705  HN  PHE A 308       8.316  -4.421   0.038  1.00 88.15           H
ATOM   4706  N   HIS A 309       7.380  -3.996  -3.019  1.00 81.16           N
ATOM   4707  CA  HIS A 309       6.591  -3.909  -4.236  1.00 81.16           C
ATOM   4708  C   HIS A 309       6.819  -2.550  -4.900  1.00 81.16           C
ATOM   4709  O   HIS A 309       6.853  -2.452  -6.126  1.00 81.16           O
ATOM   4710  HA  HIS A 309       6.954  -4.694  -4.900  1.00 81.16           H
ATOM   4711  CB  HIS A 309       5.115  -4.188  -3.947  1.00 81.16           C
ATOM   4712 1HB  HIS A 309       5.005  -5.229  -3.644  1.00 81.16           H
ATOM   4713 2HB  HIS A 309       4.798  -3.575  -3.103  1.00 81.16           H
ATOM   4714  CG  HIS A 309       4.199  -3.920  -5.118  1.00 81.16           C
ATOM   4715  ND1 HIS A 309       3.476  -2.747  -5.251  1.00 81.16           N
ATOM   4716  HD1 HIS A 309       3.483  -1.980  -4.609  1.00 81.16           H
ATOM   4717  CD2 HIS A 309       3.897  -4.684  -6.207  1.00 81.16           C
ATOM   4718  HD2 HIS A 309       4.295  -5.676  -6.419  1.00 81.16           H
ATOM   4719  CE1 HIS A 309       2.774  -2.814  -6.372  1.00 81.16           C
ATOM   4720  HE1 HIS A 309       2.104  -2.044  -6.755  1.00 81.16           H
ATOM   4721  NE2 HIS A 309       3.036  -4.015  -6.963  1.00 81.16           N
ATOM   4722  HN  HIS A 309       6.855  -4.173  -2.187  1.00 81.16           H
ATOM   4723  N   SER A 310       6.970  -1.535  -4.062  1.00 85.58           N
ATOM   4724  CA  SER A 310       7.021  -0.166  -4.546  1.00 85.58           C
ATOM   4725  C   SER A 310       8.310   0.062  -5.337  1.00 85.58           C
ATOM   4726  O   SER A 310       8.364   0.933  -6.204  1.00 85.58           O
ATOM   4727  HA  SER A 310       6.150  -0.056  -5.192  1.00 85.58           H
ATOM   4728  CB  SER A 310       6.925   0.831  -3.389  1.00 85.58           C
ATOM   4729 1HB  SER A 310       6.824   1.840  -3.787  1.00 85.58           H
ATOM   4730 2HB  SER A 310       6.027   0.626  -2.807  1.00 85.58           H
ATOM   4731  OG  SER A 310       8.066   0.770  -2.536  1.00 85.58           O
ATOM   4732  HG  SER A 310       7.924   0.083  -1.823  1.00 85.58           H
ATOM   4733  HN  SER A 310       7.056  -1.637  -3.071  1.00 85.58           H
ATOM   4734  N   CYS A 311       9.316  -0.737  -5.012  1.00 88.21           N
ATOM   4735  CA  CYS A 311      10.612  -0.608  -5.654  1.00 88.21           C
ATOM   4736  C   CYS A 311      10.681  -1.614  -6.805  1.00 88.21           C
ATOM   4737  O   CYS A 311      11.555  -1.519  -7.666  1.00 88.21           O
ATOM   4738  HA  CYS A 311      10.675   0.414  -6.029  1.00 88.21           H
ATOM   4739  CB  CYS A 311      11.758  -0.800  -4.659  1.00 88.21           C
ATOM   4740 1HB  CYS A 311      12.700  -0.486  -5.110  1.00 88.21           H
ATOM   4741 2HB  CYS A 311      11.600  -0.171  -3.783  1.00 88.21           H
ATOM   4742  SG  CYS A 311      11.863  -2.556  -4.156  1.00 88.21           S
ATOM   4743  HG  CYS A 311      12.922  -2.411  -3.364  1.00 88.21           H
ATOM   4744  HN  CYS A 311       9.255  -1.461  -4.324  1.00 88.21           H
ATOM   4745  N   LEU A 312       9.748  -2.555  -6.783  1.00 85.61           N
ATOM   4746  CA  LEU A 312       9.774  -3.657  -7.729  1.00 85.61           C
ATOM   4747  C   LEU A 312       9.179  -3.195  -9.060  1.00 85.61           C
ATOM   4748  O   LEU A 312       9.639  -3.603 -10.125  1.00 85.61           O
ATOM   4749  HA  LEU A 312      10.819  -3.923  -7.892  1.00 85.61           H
ATOM   4750  CB  LEU A 312       9.081  -4.886  -7.139  1.00 85.61           C
ATOM   4751 1HB  LEU A 312       8.155  -4.563  -6.663  1.00 85.61           H
ATOM   4752 2HB  LEU A 312       8.803  -5.550  -7.957  1.00 85.61           H
ATOM   4753  CG  LEU A 312       9.892  -5.689  -6.120  1.00 85.61           C
ATOM   4754  HG  LEU A 312      10.177  -5.021  -5.307  1.00 85.61           H
ATOM   4755  CD1 LEU A 312       9.049  -6.810  -5.509  1.00 85.61           C
ATOM   4756 1HD1 LEU A 312       8.183  -6.381  -5.006  1.00 85.61           H
ATOM   4757 2HD1 LEU A 312       8.713  -7.484  -6.298  1.00 85.61           H
ATOM   4758 3HD1 LEU A 312       9.649  -7.366  -4.789  1.00 85.61           H
ATOM   4759  CD2 LEU A 312      11.185  -6.219  -6.743  1.00 85.61           C
ATOM   4760 1HD2 LEU A 312      10.943  -6.867  -7.586  1.00 85.61           H
ATOM   4761 2HD2 LEU A 312      11.790  -5.382  -7.090  1.00 85.61           H
ATOM   4762 3HD2 LEU A 312      11.742  -6.786  -5.998  1.00 85.61           H
ATOM   4763  HN  LEU A 312       8.987  -2.572  -6.135  1.00 85.61           H
ATOM   4764  N   ASN A 313       8.164  -2.349  -8.956  1.00 80.91           N
ATOM   4765  CA  ASN A 313       7.387  -1.965 -10.122  1.00 80.91           C
ATOM   4766  C   ASN A 313       8.331  -1.468 -11.219  1.00 80.91           C
ATOM   4767  O   ASN A 313       8.297  -1.962 -12.344  1.00 80.91           O
ATOM   4768  HA  ASN A 313       6.847  -2.866 -10.415  1.00 80.91           H
ATOM   4769  CB  ASN A 313       6.413  -0.834  -9.788  1.00 80.91           C
ATOM   4770 1HB  ASN A 313       6.900  -0.112  -9.132  1.00 80.91           H
ATOM   4771 2HB  ASN A 313       6.141  -0.302 -10.699  1.00 80.91           H
ATOM   4772  CG  ASN A 313       5.153  -1.377  -9.111  1.00 80.91           C
ATOM   4773  OD1 ASN A 313       4.765  -2.519  -9.290  1.00 80.91           O
ATOM   4774  ND2 ASN A 313       4.539  -0.496  -8.326  1.00 80.91           N
ATOM   4775 1HD2 ASN A 313       4.910   0.426  -8.223  1.00 80.91           H
ATOM   4776 2HD2 ASN A 313       3.705  -0.757  -7.839  1.00 80.91           H
ATOM   4777  HN  ASN A 313       7.872  -1.929  -8.097  1.00 80.91           H
ATOM   4778  N   PRO A 314       9.188  -0.484 -10.912  1.00 81.90           N
ATOM   4779  CA  PRO A 314      10.081   0.082 -11.926  1.00 81.90           C
ATOM   4780  C   PRO A 314      10.893  -0.986 -12.641  1.00 81.90           C
ATOM   4781  O   PRO A 314      11.067  -0.928 -13.857  1.00 81.90           O
ATOM   4782  HA  PRO A 314       9.499   0.568 -12.708  1.00 81.90           H
ATOM   4783  CB  PRO A 314      10.975   1.036 -11.130  1.00 81.90           C
ATOM   4784 1HB  PRO A 314      11.886   0.543 -10.792  1.00 81.90           H
ATOM   4785 2HB  PRO A 314      11.280   1.893 -11.730  1.00 81.90           H
ATOM   4786  CG  PRO A 314      10.092   1.453  -9.960  1.00 81.90           C
ATOM   4787 1HG  PRO A 314      10.679   1.840  -9.128  1.00 81.90           H
ATOM   4788 2HG  PRO A 314       9.396   2.244 -10.239  1.00 81.90           H
ATOM   4789  CD  PRO A 314       9.374   0.162  -9.600  1.00 81.90           C
ATOM   4790 1HD  PRO A 314       9.967  -0.458  -8.929  1.00 81.90           H
ATOM   4791 2HD  PRO A 314       8.425   0.353  -9.098  1.00 81.90           H
ATOM   4792  N   VAL A 315      11.372  -1.943 -11.859  1.00 82.72           N
ATOM   4793  CA  VAL A 315      12.219  -2.994 -12.396  1.00 82.72           C
ATOM   4794  C   VAL A 315      11.409  -3.843 -13.378  1.00 82.72           C
ATOM   4795  O   VAL A 315      11.916  -4.239 -14.427  1.00 82.72           O
ATOM   4796  HA  VAL A 315      13.035  -2.515 -12.937  1.00 82.72           H
ATOM   4797  CB  VAL A 315      12.823  -3.814 -11.254  1.00 82.72           C
ATOM   4798  HB  VAL A 315      12.003  -4.267 -10.697  1.00 82.72           H
ATOM   4799  CG1 VAL A 315      13.703  -4.942 -11.796  1.00 82.72           C
ATOM   4800 1HG1 VAL A 315      13.102  -5.603 -12.421  1.00 82.72           H
ATOM   4801 2HG1 VAL A 315      14.513  -4.519 -12.389  1.00 82.72           H
ATOM   4802 3HG1 VAL A 315      14.120  -5.509 -10.963  1.00 82.72           H
ATOM   4803  CG2 VAL A 315      13.608  -2.919 -10.293  1.00 82.72           C
ATOM   4804 1HG2 VAL A 315      14.415  -2.425 -10.834  1.00 82.72           H
ATOM   4805 2HG2 VAL A 315      12.941  -2.168  -9.869  1.00 82.72           H
ATOM   4806 3HG2 VAL A 315      14.026  -3.527  -9.491  1.00 82.72           H
ATOM   4807  HN  VAL A 315      11.190  -2.006 -10.878  1.00 82.72           H
ATOM   4808  N   LEU A 316      10.164  -4.098 -13.004  1.00 81.78           N
ATOM   4809  CA  LEU A 316       9.289  -4.920 -13.823  1.00 81.78           C
ATOM   4810  C   LEU A 316       9.158  -4.291 -15.212  1.00 81.78           C
ATOM   4811  O   LEU A 316       9.185  -4.994 -16.221  1.00 81.78           O
ATOM   4812  HA  LEU A 316       9.763  -5.896 -13.929  1.00 81.78           H
ATOM   4813  CB  LEU A 316       7.949  -5.142 -13.120  1.00 81.78           C
ATOM   4814 1HB  LEU A 316       7.515  -4.168 -12.893  1.00 81.78           H
ATOM   4815 2HB  LEU A 316       7.273  -5.638 -13.817  1.00 81.78           H
ATOM   4816  CG  LEU A 316       7.996  -5.962 -11.829  1.00 81.78           C
ATOM   4817  HG  LEU A 316       8.684  -5.473 -11.139  1.00 81.78           H
ATOM   4818  CD1 LEU A 316       6.625  -5.997 -11.151  1.00 81.78           C
ATOM   4819 1HD1 LEU A 316       6.314  -4.981 -10.908  1.00 81.78           H
ATOM   4820 2HD1 LEU A 316       5.898  -6.449 -11.825  1.00 81.78           H
ATOM   4821 3HD1 LEU A 316       6.687  -6.586 -10.236  1.00 81.78           H
ATOM   4822  CD2 LEU A 316       8.542  -7.367 -12.091  1.00 81.78           C
ATOM   4823 1HD2 LEU A 316       7.899  -7.879 -12.807  1.00 81.78           H
ATOM   4824 2HD2 LEU A 316       9.552  -7.294 -12.497  1.00 81.78           H
ATOM   4825 3HD2 LEU A 316       8.566  -7.928 -11.157  1.00 81.78           H
ATOM   4826  HN  LEU A 316       9.752  -3.754 -12.160  1.00 81.78           H
ATOM   4827  N   TYR A 317       9.019  -2.973 -15.219  1.00 73.79           N
ATOM   4828  CA  TYR A 317       8.834  -2.247 -16.464  1.00 73.79           C
ATOM   4829  C   TYR A 317      10.061  -2.387 -17.368  1.00 73.79           C
ATOM   4830  O   TYR A 317       9.931  -2.465 -18.588  1.00 73.79           O
ATOM   4831  HA  TYR A 317       7.967  -2.668 -16.973  1.00 73.79           H
ATOM   4832  CB  TYR A 317       8.668  -0.777 -16.073  1.00 73.79           C
ATOM   4833 1HB  TYR A 317       9.574  -0.440 -15.570  1.00 73.79           H
ATOM   4834 2HB  TYR A 317       8.566  -0.180 -16.980  1.00 73.79           H
ATOM   4835  CG  TYR A 317       7.467  -0.507 -15.165  1.00 73.79           C
ATOM   4836  CD1 TYR A 317       6.378  -1.355 -15.190  1.00 73.79           C
ATOM   4837  HD1 TYR A 317       6.374  -2.217 -15.856  1.00 73.79           H
ATOM   4838  CD2 TYR A 317       7.472   0.585 -14.321  1.00 73.79           C
ATOM   4839  HD2 TYR A 317       8.332   1.255 -14.301  1.00 73.79           H
ATOM   4840  CE1 TYR A 317       5.248  -1.100 -14.334  1.00 73.79           C
ATOM   4841  HE1 TYR A 317       4.381  -1.762 -14.344  1.00 73.79           H
ATOM   4842  CE2 TYR A 317       6.342   0.839 -13.465  1.00 73.79           C
ATOM   4843  HE2 TYR A 317       6.333   1.698 -12.794  1.00 73.79           H
ATOM   4844  CZ  TYR A 317       5.286  -0.016 -13.514  1.00 73.79           C
ATOM   4845  OH  TYR A 317       4.218   0.225 -12.707  1.00 73.79           O
ATOM   4846  HH  TYR A 317       4.356   1.077 -12.203  1.00 73.79           H
ATOM   4847  HN  TYR A 317       9.032  -2.405 -14.396  1.00 73.79           H
ATOM   4848  N   VAL A 318      11.224  -2.413 -16.733  1.00 74.96           N
ATOM   4849  CA  VAL A 318      12.475  -2.502 -17.467  1.00 74.96           C
ATOM   4850  C   VAL A 318      12.537  -3.844 -18.199  1.00 74.96           C
ATOM   4851  O   VAL A 318      12.839  -3.891 -19.391  1.00 74.96           O
ATOM   4852  HA  VAL A 318      12.481  -1.699 -18.204  1.00 74.96           H
ATOM   4853  CB  VAL A 318      13.655  -2.284 -16.518  1.00 74.96           C
ATOM   4854  HB  VAL A 318      13.559  -2.992 -15.695  1.00 74.96           H
ATOM   4855  CG1 VAL A 318      14.984  -2.560 -17.223  1.00 74.96           C
ATOM   4856 1HG1 VAL A 318      15.002  -3.593 -17.572  1.00 74.96           H
ATOM   4857 2HG1 VAL A 318      15.091  -1.887 -18.074  1.00 74.96           H
ATOM   4858 3HG1 VAL A 318      15.806  -2.397 -16.526  1.00 74.96           H
ATOM   4859  CG2 VAL A 318      13.630  -0.872 -15.928  1.00 74.96           C
ATOM   4860 1HG2 VAL A 318      13.690  -0.141 -16.734  1.00 74.96           H
ATOM   4861 2HG2 VAL A 318      12.703  -0.726 -15.373  1.00 74.96           H
ATOM   4862 3HG2 VAL A 318      14.480  -0.744 -15.257  1.00 74.96           H
ATOM   4863  HN  VAL A 318      11.319  -2.375 -15.738  1.00 74.96           H
ATOM   4864  N   PHE A 319      12.246  -4.901 -17.456  1.00 73.21           N
ATOM   4865  CA  PHE A 319      12.437  -6.249 -17.965  1.00 73.21           C
ATOM   4866  C   PHE A 319      11.287  -6.654 -18.889  1.00 73.21           C
ATOM   4867  O   PHE A 319      11.498  -7.353 -19.879  1.00 73.21           O
ATOM   4868  HA  PHE A 319      13.371  -6.253 -18.527  1.00 73.21           H
ATOM   4869  CB  PHE A 319      12.458  -7.185 -16.755  1.00 73.21           C
ATOM   4870 1HB  PHE A 319      11.674  -6.883 -16.061  1.00 73.21           H
ATOM   4871 2HB  PHE A 319      12.217  -8.196 -17.087  1.00 73.21           H
ATOM   4872  CG  PHE A 319      13.795  -7.213 -16.012  1.00 73.21           C
ATOM   4873  CD1 PHE A 319      14.889  -7.765 -16.601  1.00 73.21           C
ATOM   4874  HD1 PHE A 319      14.814  -8.187 -17.603  1.00 73.21           H
ATOM   4875  CD2 PHE A 319      13.889  -6.685 -14.762  1.00 73.21           C
ATOM   4876  HD2 PHE A 319      13.011  -6.243 -14.290  1.00 73.21           H
ATOM   4877  CE1 PHE A 319      16.130  -7.790 -15.911  1.00 73.21           C
ATOM   4878  HE1 PHE A 319      17.007  -8.232 -16.383  1.00 73.21           H
ATOM   4879  CE2 PHE A 319      15.129  -6.710 -14.072  1.00 73.21           C
ATOM   4880  HE2 PHE A 319      15.205  -6.287 -13.070  1.00 73.21           H
ATOM   4881  CZ  PHE A 319      16.224  -7.262 -14.661  1.00 73.21           C
ATOM   4882  HZ  PHE A 319      17.176  -7.281 -14.131  1.00 73.21           H
ATOM   4883  HN  PHE A 319      11.888  -4.849 -16.524  1.00 73.21           H
ATOM   4884  N   VAL A 320      10.095  -6.197 -18.533  1.00 76.31           N
ATOM   4885  CA  VAL A 320       8.884  -6.702 -19.157  1.00 76.31           C
ATOM   4886  C   VAL A 320       8.437  -5.733 -20.252  1.00 76.31           C
ATOM   4887  O   VAL A 320       7.822  -6.142 -21.236  1.00 76.31           O
ATOM   4888  HA  VAL A 320       9.124  -7.662 -19.614  1.00 76.31           H
ATOM   4889  CB  VAL A 320       7.809  -6.940 -18.094  1.00 76.31           C
ATOM   4890  HB  VAL A 320       7.515  -5.971 -17.691  1.00 76.31           H
ATOM   4891  CG1 VAL A 320       6.566  -7.590 -18.707  1.00 76.31           C
ATOM   4892 1HG1 VAL A 320       6.158  -6.936 -19.478  1.00 76.31           H
ATOM   4893 2HG1 VAL A 320       6.838  -8.548 -19.150  1.00 76.31           H
ATOM   4894 3HG1 VAL A 320       5.818  -7.748 -17.930  1.00 76.31           H
ATOM   4895  CG2 VAL A 320       8.355  -7.783 -16.940  1.00 76.31           C
ATOM   4896 1HG2 VAL A 320       8.689  -8.748 -17.322  1.00 76.31           H
ATOM   4897 2HG2 VAL A 320       9.195  -7.265 -16.478  1.00 76.31           H
ATOM   4898 3HG2 VAL A 320       7.571  -7.937 -16.199  1.00 76.31           H
ATOM   4899  HN  VAL A 320       9.951  -5.497 -17.834  1.00 76.31           H
ATOM   4900  N   GLY A 321       8.764  -4.465 -20.046  1.00 77.53           N
ATOM   4901  CA  GLY A 321       8.224  -3.407 -20.883  1.00 77.53           C
ATOM   4902  C   GLY A 321       9.165  -3.096 -22.048  1.00 77.53           C
ATOM   4903  O   GLY A 321      10.115  -2.330 -21.895  1.00 77.53           O
ATOM   4904 1HA  GLY A 321       7.249  -3.705 -21.268  1.00 77.53           H
ATOM   4905 2HA  GLY A 321       8.069  -2.509 -20.285  1.00 77.53           H
ATOM   4906  HN  GLY A 321       9.384  -4.158 -19.324  1.00 77.53           H
ATOM   4907  N   GLU A 322       8.868  -3.705 -23.186  1.00 67.70           N
ATOM   4908  CA  GLU A 322       9.574  -3.382 -24.415  1.00 67.70           C
ATOM   4909  C   GLU A 322       9.472  -1.884 -24.707  1.00 67.70           C
ATOM   4910  O   GLU A 322      10.470  -1.242 -25.032  1.00 67.70           O
ATOM   4911  HA  GLU A 322      10.613  -3.653 -24.231  1.00 67.70           H
ATOM   4912  CB  GLU A 322       9.040  -4.207 -25.587  1.00 67.70           C
ATOM   4913 1HB  GLU A 322       7.950  -4.193 -25.579  1.00 67.70           H
ATOM   4914 2HB  GLU A 322       9.468  -3.840 -26.520  1.00 67.70           H
ATOM   4915  CG  GLU A 322       9.463  -5.672 -25.465  1.00 67.70           C
ATOM   4916 1HG  GLU A 322      10.538  -5.730 -25.294  1.00 67.70           H
ATOM   4917 2HG  GLU A 322       8.978  -6.124 -24.600  1.00 67.70           H
ATOM   4918  CD  GLU A 322       9.099  -6.455 -26.728  1.00 67.70           C
ATOM   4919  OE1 GLU A 322       9.340  -7.682 -26.724  1.00 67.70           O
ATOM   4920  OE2 GLU A 322       8.587  -5.810 -27.668  1.00 67.70           O
ATOM   4921  HN  GLU A 322       8.161  -4.406 -23.277  1.00 67.70           H
ATOM   4922  N   ARG A 323       8.257  -1.370 -24.581  1.00 64.76           N
ATOM   4923  CA  ARG A 323       8.003   0.030 -24.876  1.00 64.76           C
ATOM   4924  C   ARG A 323       8.810   0.926 -23.933  1.00 64.76           C
ATOM   4925  O   ARG A 323       9.405   1.912 -24.366  1.00 64.76           O
ATOM   4926  HA  ARG A 323       8.322   0.160 -25.910  1.00 64.76           H
ATOM   4927  CB  ARG A 323       6.516   0.361 -24.734  1.00 64.76           C
ATOM   4928 1HB  ARG A 323       5.932  -0.285 -25.389  1.00 64.76           H
ATOM   4929 2HB  ARG A 323       6.190   0.159 -23.714  1.00 64.76           H
ATOM   4930  CG  ARG A 323       6.245   1.827 -25.081  1.00 64.76           C
ATOM   4931 1HG  ARG A 323       6.803   2.474 -24.404  1.00 64.76           H
ATOM   4932 2HG  ARG A 323       6.602   2.037 -26.089  1.00 64.76           H
ATOM   4933  CD  ARG A 323       4.752   2.146 -24.986  1.00 64.76           C
ATOM   4934 1HD  ARG A 323       4.205   1.597 -25.753  1.00 64.76           H
ATOM   4935 2HD  ARG A 323       4.362   1.819 -24.021  1.00 64.76           H
ATOM   4936  NE  ARG A 323       4.533   3.600 -25.153  1.00 64.76           N
ATOM   4937  HE  ARG A 323       5.238   4.129 -25.626  1.00 64.76           H
ATOM   4938  CZ  ARG A 323       3.450   4.252 -24.710  1.00 64.76           C
ATOM   4939  NH1 ARG A 323       2.474   3.594 -24.070  1.00 64.76           N
ATOM   4940 1HH1 ARG A 323       2.550   2.609 -23.920  1.00 64.76           H
ATOM   4941 2HH1 ARG A 323       1.668   4.089 -23.743  1.00 64.76           H
ATOM   4942  NH2 ARG A 323       3.357   5.573 -24.918  1.00 64.76           N
ATOM   4943 1HH2 ARG A 323       2.555   6.075 -24.594  1.00 64.76           H
ATOM   4944 2HH2 ARG A 323       4.090   6.057 -25.396  1.00 64.76           H
ATOM   4945  HN  ARG A 323       7.457  -1.891 -24.284  1.00 64.76           H
ATOM   4946  N   PHE A 324       8.804   0.551 -22.663  1.00 77.94           N
ATOM   4947  CA  PHE A 324       9.475   1.343 -21.646  1.00 77.94           C
ATOM   4948  C   PHE A 324      10.989   1.342 -21.860  1.00 77.94           C
ATOM   4949  O   PHE A 324      11.639   2.378 -21.729  1.00 77.94           O
ATOM   4950  HA  PHE A 324       9.098   2.363 -21.730  1.00 77.94           H
ATOM   4951  CB  PHE A 324       9.162   0.695 -20.296  1.00 77.94           C
ATOM   4952 1HB  PHE A 324       8.082   0.583 -20.199  1.00 77.94           H
ATOM   4953 2HB  PHE A 324       9.589  -0.308 -20.278  1.00 77.94           H
ATOM   4954  CG  PHE A 324       9.688   1.479 -19.092  1.00 77.94           C
ATOM   4955  CD1 PHE A 324      10.878   1.141 -18.527  1.00 77.94           C
ATOM   4956  HD1 PHE A 324      11.457   0.310 -18.932  1.00 77.94           H
ATOM   4957  CD2 PHE A 324       8.966   2.515 -18.587  1.00 77.94           C
ATOM   4958  HD2 PHE A 324       8.012   2.787 -19.039  1.00 77.94           H
ATOM   4959  CE1 PHE A 324      11.366   1.869 -17.410  1.00 77.94           C
ATOM   4960  HE1 PHE A 324      12.320   1.597 -16.957  1.00 77.94           H
ATOM   4961  CE2 PHE A 324       9.454   3.243 -17.470  1.00 77.94           C
ATOM   4962  HE2 PHE A 324       8.876   4.074 -17.065  1.00 77.94           H
ATOM   4963  CZ  PHE A 324      10.644   2.905 -16.905  1.00 77.94           C
ATOM   4964  HZ  PHE A 324      11.019   3.464 -16.047  1.00 77.94           H
ATOM   4965  HN  PHE A 324       8.353  -0.276 -22.325  1.00 77.94           H
ATOM   4966  N   ARG A 325      11.508   0.167 -22.186  1.00 74.95           N
ATOM   4967  CA  ARG A 325      12.933   0.019 -22.430  1.00 74.95           C
ATOM   4968  C   ARG A 325      13.384   0.976 -23.535  1.00 74.95           C
ATOM   4969  O   ARG A 325      14.396   1.661 -23.393  1.00 74.95           O
ATOM   4970  HA  ARG A 325      13.405   0.267 -21.479  1.00 74.95           H
ATOM   4971  CB  ARG A 325      13.276  -1.416 -22.835  1.00 74.95           C
ATOM   4972 1HB  ARG A 325      12.592  -1.751 -23.615  1.00 74.95           H
ATOM   4973 2HB  ARG A 325      14.281  -1.447 -23.258  1.00 74.95           H
ATOM   4974  CG  ARG A 325      13.191  -2.360 -21.635  1.00 74.95           C
ATOM   4975 1HG  ARG A 325      13.600  -1.869 -20.752  1.00 74.95           H
ATOM   4976 2HG  ARG A 325      12.147  -2.587 -21.419  1.00 74.95           H
ATOM   4977  CD  ARG A 325      13.956  -3.658 -21.903  1.00 74.95           C
ATOM   4978 1HD  ARG A 325      15.009  -3.439 -22.081  1.00 74.95           H
ATOM   4979 2HD  ARG A 325      13.909  -4.305 -21.027  1.00 74.95           H
ATOM   4980  NE  ARG A 325      13.380  -4.352 -23.076  1.00 74.95           N
ATOM   4981  HE  ARG A 325      13.472  -3.915 -23.971  1.00 74.95           H
ATOM   4982  CZ  ARG A 325      12.742  -5.529 -23.014  1.00 74.95           C
ATOM   4983  NH1 ARG A 325      12.589  -6.159 -21.841  1.00 74.95           N
ATOM   4984 1HH1 ARG A 325      12.953  -5.751 -21.004  1.00 74.95           H
ATOM   4985 2HH1 ARG A 325      12.112  -7.037 -21.804  1.00 74.95           H
ATOM   4986  NH2 ARG A 325      12.259  -6.066 -24.142  1.00 74.95           N
ATOM   4987 1HH2 ARG A 325      11.780  -6.944 -24.113  1.00 74.95           H
ATOM   4988 2HH2 ARG A 325      12.377  -5.590 -25.014  1.00 74.95           H
ATOM   4989  HN  ARG A 325      10.973  -0.672 -22.284  1.00 74.95           H
ATOM   4990  N   ARG A 326      12.612   0.993 -24.611  1.00 67.97           N
ATOM   4991  CA  ARG A 326      12.930   1.841 -25.748  1.00 67.97           C
ATOM   4992  C   ARG A 326      12.895   3.314 -25.337  1.00 67.97           C
ATOM   4993  O   ARG A 326      13.806   4.074 -25.661  1.00 67.97           O
ATOM   4994  HA  ARG A 326      13.934   1.540 -26.047  1.00 67.97           H
ATOM   4995  CB  ARG A 326      11.945   1.615 -26.896  1.00 67.97           C
ATOM   4996 1HB  ARG A 326      10.928   1.580 -26.506  1.00 67.97           H
ATOM   4997 2HB  ARG A 326      11.991   2.454 -27.590  1.00 67.97           H
ATOM   4998  CG  ARG A 326      12.257   0.314 -27.639  1.00 67.97           C
ATOM   4999 1HG  ARG A 326      13.248   0.377 -28.089  1.00 67.97           H
ATOM   5000 2HG  ARG A 326      12.280  -0.516 -26.933  1.00 67.97           H
ATOM   5001  CD  ARG A 326      11.214   0.039 -28.724  1.00 67.97           C
ATOM   5002 1HD  ARG A 326      10.242  -0.146 -28.268  1.00 67.97           H
ATOM   5003 2HD  ARG A 326      11.104   0.914 -29.365  1.00 67.97           H
ATOM   5004  NE  ARG A 326      11.623  -1.131 -29.534  1.00 67.97           N
ATOM   5005  HE  ARG A 326      12.304  -1.754 -29.147  1.00 67.97           H
ATOM   5006  CZ  ARG A 326      11.139  -1.408 -30.752  1.00 67.97           C
ATOM   5007  NH1 ARG A 326      10.225  -0.608 -31.319  1.00 67.97           N
ATOM   5008 1HH1 ARG A 326       9.900   0.203 -30.832  1.00 67.97           H
ATOM   5009 2HH1 ARG A 326       9.868  -0.822 -32.228  1.00 67.97           H
ATOM   5010  NH2 ARG A 326      11.582  -2.497 -31.395  1.00 67.97           N
ATOM   5011 1HH2 ARG A 326      11.230  -2.718 -32.305  1.00 67.97           H
ATOM   5012 2HH2 ARG A 326      12.264  -3.088 -30.965  1.00 67.97           H
ATOM   5013  HN  ARG A 326      11.783   0.442 -24.714  1.00 67.97           H
ATOM   5014  N   ASP A 327      11.834   3.673 -24.630  1.00 78.64           N
ATOM   5015  CA  ASP A 327      11.610   5.063 -24.269  1.00 78.64           C
ATOM   5016  C   ASP A 327      12.662   5.496 -23.246  1.00 78.64           C
ATOM   5017  O   ASP A 327      13.082   6.652 -23.233  1.00 78.64           O
ATOM   5018  HA  ASP A 327      11.686   5.617 -25.205  1.00 78.64           H
ATOM   5019  CB  ASP A 327      10.230   5.253 -23.637  1.00 78.64           C
ATOM   5020 1HB  ASP A 327      10.077   4.507 -22.857  1.00 78.64           H
ATOM   5021 2HB  ASP A 327      10.177   6.230 -23.158  1.00 78.64           H
ATOM   5022  CG  ASP A 327       9.124   5.134 -24.688  1.00 78.64           C
ATOM   5023  OD1 ASP A 327       9.471   5.204 -25.887  1.00 78.64           O
ATOM   5024  OD2 ASP A 327       7.958   4.975 -24.269  1.00 78.64           O
ATOM   5025  HN  ASP A 327      11.136   3.035 -24.305  1.00 78.64           H
ATOM   5026  N   LEU A 328      13.058   4.544 -22.413  1.00 80.17           N
ATOM   5027  CA  LEU A 328      14.100   4.794 -21.432  1.00 80.17           C
ATOM   5028  C   LEU A 328      15.397   5.162 -22.154  1.00 80.17           C
ATOM   5029  O   LEU A 328      15.980   6.213 -21.894  1.00 80.17           O
ATOM   5030  HA  LEU A 328      13.785   5.648 -20.831  1.00 80.17           H
ATOM   5031  CB  LEU A 328      14.240   3.602 -20.484  1.00 80.17           C
ATOM   5032 1HB  LEU A 328      13.313   3.500 -19.920  1.00 80.17           H
ATOM   5033 2HB  LEU A 328      14.350   2.698 -21.083  1.00 80.17           H
ATOM   5034  CG  LEU A 328      15.403   3.667 -19.492  1.00 80.17           C
ATOM   5035  HG  LEU A 328      16.330   3.762 -20.058  1.00 80.17           H
ATOM   5036  CD1 LEU A 328      15.292   4.902 -18.596  1.00 80.17           C
ATOM   5037 1HD1 LEU A 328      15.308   5.801 -19.213  1.00 80.17           H
ATOM   5038 2HD1 LEU A 328      14.357   4.862 -18.037  1.00 80.17           H
ATOM   5039 3HD1 LEU A 328      16.131   4.924 -17.901  1.00 80.17           H
ATOM   5040  CD2 LEU A 328      15.502   2.375 -18.677  1.00 80.17           C
ATOM   5041 1HD2 LEU A 328      14.577   2.225 -18.121  1.00 80.17           H
ATOM   5042 2HD2 LEU A 328      15.663   1.533 -19.350  1.00 80.17           H
ATOM   5043 3HD2 LEU A 328      16.337   2.448 -17.980  1.00 80.17           H
ATOM   5044  HN  LEU A 328      12.680   3.618 -22.402  1.00 80.17           H
ATOM   5045  N   VAL A 329      15.812   4.275 -23.047  1.00 80.67           N
ATOM   5046  CA  VAL A 329      17.072   4.452 -23.748  1.00 80.67           C
ATOM   5047  C   VAL A 329      17.025   5.751 -24.553  1.00 80.67           C
ATOM   5048  O   VAL A 329      18.028   6.456 -24.660  1.00 80.67           O
ATOM   5049  HA  VAL A 329      17.858   4.533 -22.996  1.00 80.67           H
ATOM   5050  CB  VAL A 329      17.367   3.223 -24.611  1.00 80.67           C
ATOM   5051  HB  VAL A 329      16.516   3.067 -25.273  1.00 80.67           H
ATOM   5052  CG1 VAL A 329      18.605   3.450 -25.482  1.00 80.67           C
ATOM   5053 1HG1 VAL A 329      18.437   4.305 -26.137  1.00 80.67           H
ATOM   5054 2HG1 VAL A 329      19.467   3.644 -24.844  1.00 80.67           H
ATOM   5055 3HG1 VAL A 329      18.792   2.562 -26.085  1.00 80.67           H
ATOM   5056  CG2 VAL A 329      17.527   1.971 -23.746  1.00 80.67           C
ATOM   5057 1HG2 VAL A 329      18.352   2.114 -23.049  1.00 80.67           H
ATOM   5058 2HG2 VAL A 329      16.607   1.794 -23.190  1.00 80.67           H
ATOM   5059 3HG2 VAL A 329      17.736   1.113 -24.385  1.00 80.67           H
ATOM   5060  HN  VAL A 329      15.303   3.450 -23.293  1.00 80.67           H
ATOM   5061  N   LYS A 330      15.851   6.029 -25.100  1.00 74.42           N
ATOM   5062  CA  LYS A 330      15.654   7.243 -25.874  1.00 74.42           C
ATOM   5063  C   LYS A 330      15.879   8.459 -24.972  1.00 74.42           C
[truncated: 117,478 more chars]
