# Supplementary material for: Noncanonical roles of chemokine regions in CCR9 activation revealed by structural modeling and mutational mapping
Source: Nat Commun. 2025 Aug 18;16:7695. doi: 10.1038/s41467-025-62321-9 (PMC12361432; doi:10.1038/s41467-025-62321-9)
Supplement: Supplementary file 7 — Supplementary Data 5 [file 41467_2025_62321_MOESM7_ESM.zip › CCR9_CCL25x1P6_08_rnk2.pdb]

ATOM      1  N   GLU A  20      -5.016  -5.524  58.287  1.00 50.25           N
ATOM      2  CA  GLU A  20      -5.203  -6.497  57.225  1.00 50.25           C
ATOM      3  C   GLU A  20      -5.880  -7.755  57.772  1.00 50.25           C
ATOM      4  O   GLU A  20      -5.228  -8.599  58.386  1.00 50.25           O
ATOM      5  HA  GLU A  20      -5.855  -6.012  56.499  1.00 50.25           H
ATOM      6  CB  GLU A  20      -3.871  -6.839  56.554  1.00 50.25           C
ATOM      7 1HB  GLU A  20      -3.089  -6.918  57.309  1.00 50.25           H
ATOM      8 2HB  GLU A  20      -3.983  -7.742  55.954  1.00 50.25           H
ATOM      9  CG  GLU A  20      -3.443  -5.732  55.589  1.00 50.25           C
ATOM     10 1HG  GLU A  20      -4.309  -5.374  55.033  1.00 50.25           H
ATOM     11 2HG  GLU A  20      -3.053  -4.884  56.153  1.00 50.25           H
ATOM     12  CD  GLU A  20      -2.377  -6.236  54.614  1.00 50.25           C
ATOM     13  OE1 GLU A  20      -2.252  -5.612  53.538  1.00 50.25           O
ATOM     14  OE2 GLU A  20      -1.711  -7.233  54.967  1.00 50.25           O
ATOM     15  HN  GLU A  20      -5.369  -5.800  59.181  1.00 50.25           H
ATOM     16  N   SER A  21      -7.180  -7.842  57.529  1.00 57.54           N
ATOM     17  CA  SER A  21      -7.919  -9.055  57.834  1.00 57.54           C
ATOM     18  C   SER A  21      -7.267 -10.254  57.142  1.00 57.54           C
ATOM     19  O   SER A  21      -6.824 -10.149  55.999  1.00 57.54           O
ATOM     20  HA  SER A  21      -7.863  -9.162  58.918  1.00 57.54           H
ATOM     21  CB  SER A  21      -9.384  -8.929  57.410  1.00 57.54           C
ATOM     22 1HB  SER A  21      -9.918  -9.840  57.679  1.00 57.54           H
ATOM     23 2HB  SER A  21      -9.851  -8.112  57.959  1.00 57.54           H
ATOM     24  OG  SER A  21      -9.516  -8.697  56.011  1.00 57.54           O
ATOM     25  HG  SER A  21     -10.006  -9.457  55.583  1.00 57.54           H
ATOM     26  HN  SER A  21      -7.725  -7.104  57.131  1.00 57.54           H
ATOM     27  N   THR A  22      -7.229 -11.365  57.863  1.00 59.07           N
ATOM     28  CA  THR A  22      -6.625 -12.577  57.338  1.00 59.07           C
ATOM     29  C   THR A  22      -7.197 -12.903  55.957  1.00 59.07           C
ATOM     30  O   THR A  22      -6.487 -13.414  55.092  1.00 59.07           O
ATOM     31  HA  THR A  22      -5.557 -12.401  57.209  1.00 59.07           H
ATOM     32  CB  THR A  22      -6.838 -13.694  58.363  1.00 59.07           C
ATOM     33  HB  THR A  22      -6.740 -14.674  57.896  1.00 59.07           H
ATOM     34  OG1 THR A  22      -8.114 -13.407  58.928  1.00 59.07           O
ATOM     35  HG1 THR A  22      -8.468 -14.214  59.401  1.00 59.07           H
ATOM     36  CG2 THR A  22      -5.875 -13.593  59.547  1.00 59.07           C
ATOM     37 1HG2 THR A  22      -6.021 -12.639  60.054  1.00 59.07           H
ATOM     38 2HG2 THR A  22      -4.848 -13.659  59.187  1.00 59.07           H
ATOM     39 3HG2 THR A  22      -6.069 -14.409  60.243  1.00 59.07           H
ATOM     40  HN  THR A  22      -7.601 -11.444  58.788  1.00 59.07           H
ATOM     41  N   SER A  23      -8.475 -12.594  55.792  1.00 61.94           N
ATOM     42  CA  SER A  23      -9.142 -12.822  54.522  1.00 61.94           C
ATOM     43  C   SER A  23      -8.459 -12.012  53.419  1.00 61.94           C
ATOM     44  O   SER A  23      -8.266 -12.506  52.309  1.00 61.94           O
ATOM     45  HA  SER A  23      -9.041 -13.890  54.331  1.00 61.94           H
ATOM     46  CB  SER A  23     -10.626 -12.458  54.607  1.00 61.94           C
ATOM     47 1HB  SER A  23     -11.119 -12.727  53.673  1.00 61.94           H
ATOM     48 2HB  SER A  23     -11.098 -13.042  55.396  1.00 61.94           H
ATOM     49  OG  SER A  23     -10.821 -11.069  54.863  1.00 61.94           O
ATOM     50  HG  SER A  23     -11.797 -10.853  54.847  1.00 61.94           H
ATOM     51  HN  SER A  23      -9.050 -12.195  56.507  1.00 61.94           H
ATOM     52  N   SER A  24      -8.112 -10.780  53.762  1.00 67.99           N
ATOM     53  CA  SER A  24      -7.532  -9.868  52.791  1.00 67.99           C
ATOM     54  C   SER A  24      -6.164 -10.383  52.341  1.00 67.99           C
ATOM     55  O   SER A  24      -5.758 -10.162  51.201  1.00 67.99           O
ATOM     56  HA  SER A  24      -8.230  -9.855  51.954  1.00 67.99           H
ATOM     57  CB  SER A  24      -7.404  -8.457  53.368  1.00 67.99           C
ATOM     58 1HB  SER A  24      -7.384  -7.732  52.554  1.00 67.99           H
ATOM     59 2HB  SER A  24      -8.282  -8.232  53.974  1.00 67.99           H
ATOM     60  OG  SER A  24      -6.230  -8.309  54.162  1.00 67.99           O
ATOM     61  HG  SER A  24      -6.283  -8.903  54.965  1.00 67.99           H
ATOM     62  HN  SER A  24      -8.221 -10.404  54.682  1.00 67.99           H
ATOM     63  N   MET A  25      -5.491 -11.060  53.259  1.00 65.68           N
ATOM     64  CA  MET A  25      -4.165 -11.586  52.980  1.00 65.68           C
ATOM     65  C   MET A  25      -4.247 -12.872  52.155  1.00 65.68           C
ATOM     66  O   MET A  25      -3.434 -13.092  51.259  1.00 65.68           O
ATOM     67  HA  MET A  25      -3.657 -10.810  52.407  1.00 65.68           H
ATOM     68  CB  MET A  25      -3.440 -11.870  54.297  1.00 65.68           C
ATOM     69 1HB  MET A  25      -3.648 -11.072  55.010  1.00 65.68           H
ATOM     70 2HB  MET A  25      -3.820 -12.794  54.733  1.00 65.68           H
ATOM     71  CG  MET A  25      -1.930 -11.986  54.078  1.00 65.68           C
ATOM     72 1HG  MET A  25      -1.697 -12.933  53.591  1.00 65.68           H
ATOM     73 2HG  MET A  25      -1.589 -11.192  53.414  1.00 65.68           H
ATOM     74  SD  MET A  25      -1.077 -11.880  55.642  1.00 65.68           S
ATOM     75  CE  MET A  25       0.613 -12.002  55.082  1.00 65.68           C
ATOM     76 1HE  MET A  25       0.757 -12.949  54.562  1.00 65.68           H
ATOM     77 2HE  MET A  25       0.831 -11.178  54.402  1.00 65.68           H
ATOM     78 3HE  MET A  25       1.285 -11.952  55.939  1.00 65.68           H
ATOM     79  HN  MET A  25      -5.836 -11.251  54.178  1.00 65.68           H
ATOM     80  N   GLU A  26      -5.238 -13.687  52.486  1.00 60.16           N
ATOM     81  CA  GLU A  26      -5.476 -14.914  51.746  1.00 60.16           C
ATOM     82  C   GLU A  26      -5.851 -14.595  50.297  1.00 60.16           C
ATOM     83  O   GLU A  26      -5.378 -15.251  49.371  1.00 60.16           O
ATOM     84  HA  GLU A  26      -4.532 -15.457  51.772  1.00 60.16           H
ATOM     85  CB  GLU A  26      -6.560 -15.759  52.419  1.00 60.16           C
ATOM     86 1HB  GLU A  26      -7.370 -15.114  52.759  1.00 60.16           H
ATOM     87 2HB  GLU A  26      -6.890 -16.543  51.738  1.00 60.16           H
ATOM     88  CG  GLU A  26      -6.011 -16.468  53.659  1.00 60.16           C
ATOM     89 1HG  GLU A  26      -5.171 -17.103  53.377  1.00 60.16           H
ATOM     90 2HG  GLU A  26      -5.630 -15.730  54.365  1.00 60.16           H
ATOM     91  CD  GLU A  26      -7.094 -17.314  54.331  1.00 60.16           C
ATOM     92  OE1 GLU A  26      -6.712 -18.180  55.147  1.00 60.16           O
ATOM     93  OE2 GLU A  26      -8.279 -17.076  54.013  1.00 60.16           O
ATOM     94  HN  GLU A  26      -5.869 -13.522  53.244  1.00 60.16           H
ATOM     95  N   ASP A  27      -6.699 -13.587  50.147  1.00 67.41           N
ATOM     96  CA  ASP A  27      -7.176 -13.201  48.830  1.00 67.41           C
ATOM     97  C   ASP A  27      -5.984 -12.799  47.958  1.00 67.41           C
ATOM     98  O   ASP A  27      -5.956 -13.095  46.765  1.00 67.41           O
ATOM     99  HA  ASP A  27      -7.697 -14.077  48.445  1.00 67.41           H
ATOM    100  CB  ASP A  27      -8.123 -12.002  48.917  1.00 67.41           C
ATOM    101 1HB  ASP A  27      -7.707 -11.254  49.591  1.00 67.41           H
ATOM    102 2HB  ASP A  27      -8.214 -11.534  47.937  1.00 67.41           H
ATOM    103  CG  ASP A  27      -9.505 -12.431  49.414  1.00 67.41           C
ATOM    104  OD1 ASP A  27      -9.798 -13.641  49.302  1.00 67.41           O
ATOM    105  OD2 ASP A  27     -10.238 -11.539  49.893  1.00 67.41           O
ATOM    106  HN  ASP A  27      -7.057 -13.041  50.904  1.00 67.41           H
ATOM    107  N   TYR A  28      -5.030 -12.130  48.588  1.00 66.80           N
ATOM    108  CA  TYR A  28      -3.863 -11.639  47.874  1.00 66.80           C
ATOM    109  C   TYR A  28      -2.914 -12.786  47.520  1.00 66.80           C
ATOM    110  O   TYR A  28      -2.289 -12.775  46.461  1.00 66.80           O
ATOM    111  HA  TYR A  28      -4.207 -11.165  46.955  1.00 66.80           H
ATOM    112  CB  TYR A  28      -3.153 -10.683  48.834  1.00 66.80           C
ATOM    113 1HB  TYR A  28      -3.827  -9.860  49.076  1.00 66.80           H
ATOM    114 2HB  TYR A  28      -2.944 -11.208  49.766  1.00 66.80           H
ATOM    115  CG  TYR A  28      -1.846 -10.107  48.285  1.00 66.80           C
ATOM    116  CD1 TYR A  28      -0.636 -10.540  48.789  1.00 66.80           C
ATOM    117  HD1 TYR A  28      -0.612 -11.292  49.578  1.00 66.80           H
ATOM    118  CD2 TYR A  28      -1.877  -9.155  47.286  1.00 66.80           C
ATOM    119  HD2 TYR A  28      -2.832  -8.813  46.888  1.00 66.80           H
ATOM    120  CE1 TYR A  28       0.594  -9.999  48.272  1.00 66.80           C
ATOM    121  HE1 TYR A  28       1.556 -10.332  48.661  1.00 66.80           H
ATOM    122  CE2 TYR A  28      -0.646  -8.614  46.770  1.00 66.80           C
ATOM    123  HE2 TYR A  28      -0.656  -7.862  45.981  1.00 66.80           H
ATOM    124  CZ  TYR A  28       0.528  -9.062  47.288  1.00 66.80           C
ATOM    125  OH  TYR A  28       1.690  -8.551  46.800  1.00 66.80           O
ATOM    126  HH  TYR A  28       1.494  -7.830  46.135  1.00 66.80           H
ATOM    127  HN  TYR A  28      -5.044 -11.924  49.567  1.00 66.80           H
ATOM    128  N   VAL A  29      -2.836 -13.748  48.428  1.00 66.79           N
ATOM    129  CA  VAL A  29      -1.928 -14.869  48.253  1.00 66.79           C
ATOM    130  C   VAL A  29      -2.489 -15.813  47.187  1.00 66.79           C
ATOM    131  O   VAL A  29      -1.738 -16.358  46.380  1.00 66.79           O
ATOM    132  HA  VAL A  29      -0.976 -14.470  47.903  1.00 66.79           H
ATOM    133  CB  VAL A  29      -1.686 -15.561  49.597  1.00 66.79           C
ATOM    134  HB  VAL A  29      -2.657 -15.797  50.032  1.00 66.79           H
ATOM    135  CG1 VAL A  29      -0.925 -16.874  49.408  1.00 66.79           C
ATOM    136 1HG1 VAL A  29      -1.504 -17.542  48.770  1.00 66.79           H
ATOM    137 2HG1 VAL A  29       0.039 -16.671  48.941  1.00 66.79           H
ATOM    138 3HG1 VAL A  29      -0.766 -17.345  50.378  1.00 66.79           H
ATOM    139  CG2 VAL A  29      -0.949 -14.634  50.566  1.00 66.79           C
ATOM    140 1HG2 VAL A  29       0.014 -14.354  50.139  1.00 66.79           H
ATOM    141 2HG2 VAL A  29      -1.546 -13.738  50.736  1.00 66.79           H
ATOM    142 3HG2 VAL A  29      -0.791 -15.151  51.512  1.00 66.79           H
ATOM    143  HN  VAL A  29      -3.377 -13.770  49.268  1.00 66.79           H
ATOM    144  N   ASN A  30      -3.803 -15.976  47.220  1.00 62.51           N
ATOM    145  CA  ASN A  30      -4.455 -16.969  46.383  1.00 62.51           C
ATOM    146  C   ASN A  30      -4.738 -16.363  45.007  1.00 62.51           C
ATOM    147  O   ASN A  30      -5.203 -17.056  44.103  1.00 62.51           O
ATOM    148  HA  ASN A  30      -3.757 -17.805  46.334  1.00 62.51           H
ATOM    149  CB  ASN A  30      -5.788 -17.411  46.988  1.00 62.51           C
ATOM    150 1HB  ASN A  30      -6.392 -16.534  47.226  1.00 62.51           H
ATOM    151 2HB  ASN A  30      -6.348 -17.994  46.258  1.00 62.51           H
ATOM    152  CG  ASN A  30      -5.567 -18.243  48.253  1.00 62.51           C
ATOM    153  OD1 ASN A  30      -4.540 -18.874  48.441  1.00 62.51           O
ATOM    154  ND2 ASN A  30      -6.586 -18.208  49.108  1.00 62.51           N
ATOM    155 1HD2 ASN A  30      -7.401 -17.670  48.893  1.00 62.51           H
ATOM    156 2HD2 ASN A  30      -6.537 -18.721  49.965  1.00 62.51           H
ATOM    157  HN  ASN A  30      -4.418 -15.445  47.803  1.00 62.51           H
ATOM    158  N   PHE A  31      -4.446 -15.076  44.891  1.00 68.63           N
ATOM    159  CA  PHE A  31      -4.658 -14.370  43.638  1.00 68.63           C
ATOM    160  C   PHE A  31      -3.758 -14.928  42.535  1.00 68.63           C
ATOM    161  O   PHE A  31      -2.543 -15.017  42.705  1.00 68.63           O
ATOM    162  HA  PHE A  31      -5.702 -14.513  43.360  1.00 68.63           H
ATOM    163  CB  PHE A  31      -4.295 -12.904  43.884  1.00 68.63           C
ATOM    164 1HB  PHE A  31      -4.836 -12.549  44.761  1.00 68.63           H
ATOM    165 2HB  PHE A  31      -3.232 -12.838  44.116  1.00 68.63           H
ATOM    166  CG  PHE A  31      -4.603 -11.981  42.704  1.00 68.63           C
ATOM    167  CD1 PHE A  31      -3.607 -11.599  41.861  1.00 68.63           C
ATOM    168  HD1 PHE A  31      -2.588 -11.951  42.026  1.00 68.63           H
ATOM    169  CD2 PHE A  31      -5.874 -11.542  42.498  1.00 68.63           C
ATOM    170  HD2 PHE A  31      -6.673 -11.847  43.173  1.00 68.63           H
ATOM    171  CE1 PHE A  31      -3.893 -10.742  40.765  1.00 68.63           C
ATOM    172  HE1 PHE A  31      -3.094 -10.435  40.090  1.00 68.63           H
ATOM    173  CE2 PHE A  31      -6.160 -10.684  41.402  1.00 68.63           C
ATOM    174  HE2 PHE A  31      -7.178 -10.332  41.237  1.00 68.63           H
ATOM    175  CZ  PHE A  31      -5.163 -10.303  40.559  1.00 68.63           C
ATOM    176  HZ  PHE A  31      -5.383  -9.645  39.718  1.00 68.63           H
ATOM    177  HN  PHE A  31      -4.071 -14.518  45.632  1.00 68.63           H
ATOM    178  N   ASN A  32      -4.388 -15.290  41.427  1.00 62.75           N
ATOM    179  CA  ASN A  32      -3.660 -15.842  40.297  1.00 62.75           C
ATOM    180  C   ASN A  32      -3.090 -14.698  39.456  1.00 62.75           C
ATOM    181  O   ASN A  32      -3.810 -14.080  38.673  1.00 62.75           O
ATOM    182  HA  ASN A  32      -2.881 -16.465  40.736  1.00 62.75           H
ATOM    183  CB  ASN A  32      -4.580 -16.674  39.402  1.00 62.75           C
ATOM    184 1HB  ASN A  32      -5.171 -17.355  40.015  1.00 62.75           H
ATOM    185 2HB  ASN A  32      -5.282 -16.019  38.887  1.00 62.75           H
ATOM    186  CG  ASN A  32      -3.772 -17.472  38.377  1.00 62.75           C
ATOM    187  OD1 ASN A  32      -2.555 -17.408  38.321  1.00 62.75           O
ATOM    188  ND2 ASN A  32      -4.515 -18.226  37.571  1.00 62.75           N
ATOM    189 1HD2 ASN A  32      -5.510 -18.234  37.670  1.00 62.75           H
ATOM    190 2HD2 ASN A  32      -4.078 -18.786  36.867  1.00 62.75           H
ATOM    191  HN  ASN A  32      -5.377 -15.211  41.295  1.00 62.75           H
ATOM    192  N   PHE A  33      -1.802 -14.450  39.646  1.00 63.34           N
ATOM    193  CA  PHE A  33      -1.109 -13.443  38.861  1.00 63.34           C
ATOM    194  C   PHE A  33      -0.690 -14.002  37.499  1.00 63.34           C
ATOM    195  O   PHE A  33       0.499 -14.157  37.227  1.00 63.34           O
ATOM    196  HA  PHE A  33      -1.802 -12.615  38.713  1.00 63.34           H
ATOM    197  CB  PHE A  33       0.144 -13.049  39.644  1.00 63.34           C
ATOM    198 1HB  PHE A  33       0.687 -13.953  39.920  1.00 63.34           H
ATOM    199 2HB  PHE A  33       0.799 -12.469  38.994  1.00 63.34           H
ATOM    200  CG  PHE A  33      -0.143 -12.238  40.909  1.00 63.34           C
ATOM    201  CD1 PHE A  33      -0.262 -10.885  40.837  1.00 63.34           C
ATOM    202  HD1 PHE A  33      -0.153 -10.378  39.878  1.00 63.34           H
ATOM    203  CD2 PHE A  33      -0.279 -12.869  42.106  1.00 63.34           C
ATOM    204  HD2 PHE A  33      -0.183 -13.954  42.164  1.00 63.34           H
ATOM    205  CE1 PHE A  33      -0.528 -10.132  42.011  1.00 63.34           C
ATOM    206  HE1 PHE A  33      -0.624  -9.048  41.954  1.00 63.34           H
ATOM    207  CE2 PHE A  33      -0.545 -12.116  43.280  1.00 63.34           C
ATOM    208  HE2 PHE A  33      -0.654 -12.623  44.239  1.00 63.34           H
ATOM    209  CZ  PHE A  33      -0.664 -10.764  43.208  1.00 63.34           C
ATOM    210  HZ  PHE A  33      -0.869 -10.186  44.109  1.00 63.34           H
ATOM    211  HN  PHE A  33      -1.236 -14.923  40.321  1.00 63.34           H
ATOM    212  N   THR A  34      -1.691 -14.290  36.680  1.00 64.01           N
ATOM    213  CA  THR A  34      -1.451 -14.573  35.275  1.00 64.01           C
ATOM    214  C   THR A  34      -0.854 -13.348  34.580  1.00 64.01           C
ATOM    215  O   THR A  34      -1.296 -12.223  34.808  1.00 64.01           O
ATOM    216  HA  THR A  34      -0.712 -15.371  35.207  1.00 64.01           H
ATOM    217  CB  THR A  34      -2.768 -15.042  34.655  1.00 64.01           C
ATOM    218  HB  THR A  34      -2.690 -15.095  33.569  1.00 64.01           H
ATOM    219  OG1 THR A  34      -3.735 -14.125  35.159  1.00 64.01           O
ATOM    220  HG1 THR A  34      -3.503 -13.194  34.877  1.00 64.01           H
ATOM    221  CG2 THR A  34      -3.222 -16.398  35.200  1.00 64.01           C
ATOM    222 1HG2 THR A  34      -3.365 -16.327  36.278  1.00 64.01           H
ATOM    223 2HG2 THR A  34      -2.462 -17.149  34.983  1.00 64.01           H
ATOM    224 3HG2 THR A  34      -4.161 -16.684  34.727  1.00 64.01           H
ATOM    225  HN  THR A  34      -2.650 -14.332  36.962  1.00 64.01           H
ATOM    226  N   ASP A  35       0.141 -13.607  33.744  1.00 68.44           N
ATOM    227  CA  ASP A  35       0.808 -12.539  33.020  1.00 68.44           C
ATOM    228  C   ASP A  35       0.020 -12.220  31.748  1.00 68.44           C
ATOM    229  O   ASP A  35       0.325 -12.744  30.678  1.00 68.44           O
ATOM    230  HA  ASP A  35       0.838 -11.698  33.714  1.00 68.44           H
ATOM    231  CB  ASP A  35       2.223 -12.952  32.609  1.00 68.44           C
ATOM    232 1HB  ASP A  35       2.247 -14.021  32.399  1.00 68.44           H
ATOM    233 2HB  ASP A  35       2.502 -12.440  31.688  1.00 68.44           H
ATOM    234  CG  ASP A  35       3.233 -12.621  33.710  1.00 68.44           C
ATOM    235  OD1 ASP A  35       2.929 -11.702  34.501  1.00 68.44           O
ATOM    236  OD2 ASP A  35       4.285 -13.294  33.736  1.00 68.44           O
ATOM    237  HN  ASP A  35       0.490 -14.526  33.559  1.00 68.44           H
ATOM    238  N   PHE A  36      -0.977 -11.363  31.907  1.00 82.57           N
ATOM    239  CA  PHE A  36      -1.704 -10.840  30.763  1.00 82.57           C
ATOM    240  C   PHE A  36      -0.996  -9.617  30.176  1.00 82.57           C
ATOM    241  O   PHE A  36      -1.322  -9.176  29.075  1.00 82.57           O
ATOM    242  HA  PHE A  36      -1.741 -11.631  30.014  1.00 82.57           H
ATOM    243  CB  PHE A  36      -3.087 -10.421  31.265  1.00 82.57           C
ATOM    244 1HB  PHE A  36      -2.967  -9.763  32.126  1.00 82.57           H
ATOM    245 2HB  PHE A  36      -3.585  -9.841  30.488  1.00 82.57           H
ATOM    246  CG  PHE A  36      -3.987 -11.594  31.660  1.00 82.57           C
ATOM    247  CD1 PHE A  36      -4.034 -12.708  30.881  1.00 82.57           C
ATOM    248  HD1 PHE A  36      -3.429 -12.765  29.976  1.00 82.57           H
ATOM    249  CD2 PHE A  36      -4.741 -11.522  32.790  1.00 82.57           C
ATOM    250  HD2 PHE A  36      -4.704 -10.629  33.414  1.00 82.57           H
ATOM    251  CE1 PHE A  36      -4.869 -13.796  31.247  1.00 82.57           C
ATOM    252  HE1 PHE A  36      -4.906 -14.689  30.623  1.00 82.57           H
ATOM    253  CE2 PHE A  36      -5.577 -12.611  33.156  1.00 82.57           C
ATOM    254  HE2 PHE A  36      -6.181 -12.553  34.061  1.00 82.57           H
ATOM    255  CZ  PHE A  36      -5.623 -13.725  32.377  1.00 82.57           C
ATOM    256  HZ  PHE A  36      -6.264 -14.560  32.658  1.00 82.57           H
ATOM    257  HN  PHE A  36      -1.290 -11.027  32.796  1.00 82.57           H
ATOM    258  N   TYR A  37      -0.041  -9.104  30.937  1.00 87.91           N
ATOM    259  CA  TYR A  37       0.800  -8.021  30.455  1.00 87.91           C
ATOM    260  C   TYR A  37       1.965  -8.560  29.623  1.00 87.91           C
ATOM    261  O   TYR A  37       2.795  -9.316  30.126  1.00 87.91           O
ATOM    262  HA  TYR A  37       0.186  -7.372  29.830  1.00 87.91           H
ATOM    263  CB  TYR A  37       1.356  -7.332  31.703  1.00 87.91           C
ATOM    264 1HB  TYR A  37       0.529  -7.091  32.371  1.00 87.91           H
ATOM    265 2HB  TYR A  37       2.002  -8.030  32.234  1.00 87.91           H
ATOM    266  CG  TYR A  37       2.144  -6.054  31.408  1.00 87.91           C
ATOM    267  CD1 TYR A  37       3.523  -6.079  31.405  1.00 87.91           C
ATOM    268  HD1 TYR A  37       4.052  -7.010  31.613  1.00 87.91           H
ATOM    269  CD2 TYR A  37       1.475  -4.876  31.145  1.00 87.91           C
ATOM    270  HD2 TYR A  37       0.385  -4.856  31.148  1.00 87.91           H
ATOM    271  CE1 TYR A  37       4.265  -4.876  31.128  1.00 87.91           C
ATOM    272  HE1 TYR A  37       5.355  -4.883  31.123  1.00 87.91           H
ATOM    273  CE2 TYR A  37       2.216  -3.673  30.868  1.00 87.91           C
ATOM    274  HE2 TYR A  37       1.701  -2.736  30.659  1.00 87.91           H
ATOM    275  CZ  TYR A  37       3.575  -3.733  30.873  1.00 87.91           C
ATOM    276  OH  TYR A  37       4.276  -2.597  30.611  1.00 87.91           O
ATOM    277  HH  TYR A  37       3.649  -1.860  30.357  1.00 87.91           H
ATOM    278  HN  TYR A  37       0.162  -9.416  31.865  1.00 87.91           H
ATOM    279  N   CYS A  38       1.990  -8.151  28.363  1.00 90.50           N
ATOM    280  CA  CYS A  38       2.969  -8.674  27.425  1.00 90.50           C
ATOM    281  C   CYS A  38       4.006  -7.582  27.155  1.00 90.50           C
ATOM    282  O   CYS A  38       3.681  -6.539  26.590  1.00 90.50           O
ATOM    283  HA  CYS A  38       3.431  -9.537  27.904  1.00 90.50           H
ATOM    284  CB  CYS A  38       2.310  -9.167  26.136  1.00 90.50           C
ATOM    285 1HB  CYS A  38       1.519  -9.879  26.371  1.00 90.50           H
ATOM    286 2HB  CYS A  38       1.841  -8.332  25.615  1.00 90.50           H
ATOM    287  SG  CYS A  38       3.559  -9.955  25.056  1.00 90.50           S
ATOM    288  HN  CYS A  38       1.358  -7.476  27.982  1.00 90.50           H
ATOM    289  N   GLU A  39       5.233  -7.859  27.571  1.00 83.38           N
ATOM    290  CA  GLU A  39       6.353  -7.001  27.224  1.00 83.38           C
ATOM    291  C   GLU A  39       6.939  -7.413  25.872  1.00 83.38           C
ATOM    292  O   GLU A  39       7.293  -8.574  25.673  1.00 83.38           O
ATOM    293  HA  GLU A  39       5.937  -5.996  27.157  1.00 83.38           H
ATOM    294  CB  GLU A  39       7.424  -7.029  28.317  1.00 83.38           C
ATOM    295 1HB  GLU A  39       7.774  -8.050  28.462  1.00 83.38           H
ATOM    296 2HB  GLU A  39       8.222  -6.331  28.066  1.00 83.38           H
ATOM    297  CG  GLU A  39       6.851  -6.564  29.658  1.00 83.38           C
ATOM    298 1HG  GLU A  39       6.316  -5.624  29.523  1.00 83.38           H
ATOM    299 2HG  GLU A  39       6.127  -7.294  30.020  1.00 83.38           H
ATOM    300  CD  GLU A  39       7.961  -6.382  30.694  1.00 83.38           C
ATOM    301  OE1 GLU A  39       7.690  -5.690  31.700  1.00 83.38           O
ATOM    302  OE2 GLU A  39       9.055  -6.938  30.458  1.00 83.38           O
ATOM    303  HN  GLU A  39       5.467  -8.652  28.134  1.00 83.38           H
ATOM    304  N   LYS A  40       7.022  -6.439  24.978  1.00 88.71           N
ATOM    305  CA  LYS A  40       7.380  -6.719  23.598  1.00 88.71           C
ATOM    306  C   LYS A  40       8.773  -6.154  23.312  1.00 88.71           C
ATOM    307  O   LYS A  40       9.051  -5.714  22.197  1.00 88.71           O
ATOM    308  HA  LYS A  40       7.416  -7.802  23.483  1.00 88.71           H
ATOM    309  CB  LYS A  40       6.298  -6.199  22.648  1.00 88.71           C
ATOM    310 1HB  LYS A  40       6.122  -5.140  22.837  1.00 88.71           H
ATOM    311 2HB  LYS A  40       6.642  -6.285  21.617  1.00 88.71           H
ATOM    312  CG  LYS A  40       4.994  -6.978  22.824  1.00 88.71           C
ATOM    313 1HG  LYS A  40       5.180  -8.043  22.682  1.00 88.71           H
ATOM    314 2HG  LYS A  40       4.625  -6.852  23.841  1.00 88.71           H
ATOM    315  CD  LYS A  40       3.933  -6.504  21.828  1.00 88.71           C
ATOM    316 1HD  LYS A  40       3.706  -5.453  22.007  1.00 88.71           H
ATOM    317 2HD  LYS A  40       4.323  -6.577  20.813  1.00 88.71           H
ATOM    318  CE  LYS A  40       2.655  -7.336  21.950  1.00 88.71           C
ATOM    319 1HE  LYS A  40       2.879  -8.386  21.765  1.00 88.71           H
ATOM    320 2HE  LYS A  40       2.265  -7.267  22.966  1.00 88.71           H
ATOM    321  NZ  LYS A  40       1.635  -6.862  20.988  1.00 88.71           N
ATOM    322 1HZ  LYS A  40       0.872  -7.529  20.949  1.00 88.71           H
ATOM    323 2HZ  LYS A  40       1.280  -5.961  21.288  1.00 88.71           H
ATOM    324 3HZ  LYS A  40       2.053  -6.773  20.069  1.00 88.71           H
ATOM    325  HN  LYS A  40       6.851  -5.475  25.183  1.00 88.71           H
ATOM    326  N   ASN A  41       9.611  -6.186  24.337  1.00 83.14           N
ATOM    327  CA  ASN A  41      10.961  -5.661  24.217  1.00 83.14           C
ATOM    328  C   ASN A  41      11.684  -6.382  23.077  1.00 83.14           C
ATOM    329  O   ASN A  41      12.418  -5.759  22.311  1.00 83.14           O
ATOM    330  HA  ASN A  41      10.838  -4.595  24.024  1.00 83.14           H
ATOM    331  CB  ASN A  41      11.758  -5.891  25.502  1.00 83.14           C
ATOM    332 1HB  ASN A  41      11.661  -6.931  25.813  1.00 83.14           H
ATOM    333 2HB  ASN A  41      12.816  -5.712  25.315  1.00 83.14           H
ATOM    334  CG  ASN A  41      11.270  -4.970  26.622  1.00 83.14           C
ATOM    335  OD1 ASN A  41      10.776  -3.878  26.392  1.00 83.14           O
ATOM    336  ND2 ASN A  41      11.435  -5.469  27.844  1.00 83.14           N
ATOM    337 1HD2 ASN A  41      11.847  -6.372  27.963  1.00 83.14           H
ATOM    338 2HD2 ASN A  41      11.146  -4.942  28.643  1.00 83.14           H
ATOM    339  HN  ASN A  41       9.382  -6.560  25.235  1.00 83.14           H
ATOM    340  N   ASN A  42      11.450  -7.684  23.000  1.00 84.19           N
ATOM    341  CA  ASN A  42      12.124  -8.508  22.012  1.00 84.19           C
ATOM    342  C   ASN A  42      11.708  -8.059  20.610  1.00 84.19           C
ATOM    343  O   ASN A  42      12.519  -8.065  19.686  1.00 84.19           O
ATOM    344  HA  ASN A  42      13.189  -8.364  22.197  1.00 84.19           H
ATOM    345  CB  ASN A  42      11.742  -9.981  22.169  1.00 84.19           C
ATOM    346 1HB  ASN A  42      10.658 -10.086  22.120  1.00 84.19           H
ATOM    347 2HB  ASN A  42      12.156 -10.558  21.343  1.00 84.19           H
ATOM    348  CG  ASN A  42      12.254 -10.542  23.498  1.00 84.19           C
ATOM    349  OD1 ASN A  42      13.015  -9.913  24.214  1.00 84.19           O
ATOM    350  ND2 ASN A  42      11.795 -11.757  23.785  1.00 84.19           N
ATOM    351 1HD2 ASN A  42      11.172 -12.218  23.153  1.00 84.19           H
ATOM    352 2HD2 ASN A  42      12.073 -12.208  24.632  1.00 84.19           H
ATOM    353  HN  ASN A  42      10.815  -8.174  23.598  1.00 84.19           H
ATOM    354  N   VAL A  43      10.444  -7.679  20.496  1.00 91.08           N
ATOM    355  CA  VAL A  43       9.895  -7.281  19.211  1.00 91.08           C
ATOM    356  C   VAL A  43      10.549  -5.971  18.766  1.00 91.08           C
ATOM    357  O   VAL A  43      10.873  -5.803  17.591  1.00 91.08           O
ATOM    358  HA  VAL A  43      10.144  -8.060  18.491  1.00 91.08           H
ATOM    359  CB  VAL A  43       8.370  -7.187  19.299  1.00 91.08           C
ATOM    360  HB  VAL A  43       8.123  -6.363  19.970  1.00 91.08           H
ATOM    361  CG1 VAL A  43       7.760  -6.878  17.931  1.00 91.08           C
ATOM    362 1HG1 VAL A  43       8.148  -5.926  17.567  1.00 91.08           H
ATOM    363 2HG1 VAL A  43       8.021  -7.670  17.229  1.00 91.08           H
ATOM    364 3HG1 VAL A  43       6.675  -6.816  18.023  1.00 91.08           H
ATOM    365  CG2 VAL A  43       7.775  -8.467  19.889  1.00 91.08           C
ATOM    366 1HG2 VAL A  43       8.037  -9.315  19.255  1.00 91.08           H
ATOM    367 2HG2 VAL A  43       8.175  -8.626  20.891  1.00 91.08           H
ATOM    368 3HG2 VAL A  43       6.691  -8.374  19.940  1.00 91.08           H
ATOM    369  HN  VAL A  43       9.800  -7.642  21.260  1.00 91.08           H
ATOM    370  N   ARG A  44      10.725  -5.078  19.728  1.00 86.56           N
ATOM    371  CA  ARG A  44      11.304  -3.775  19.444  1.00 86.56           C
ATOM    372  C   ARG A  44      12.770  -3.925  19.032  1.00 86.56           C
ATOM    373  O   ARG A  44      13.247  -3.209  18.153  1.00 86.56           O
ATOM    374  HA  ARG A  44      10.705  -3.377  18.625  1.00 86.56           H
ATOM    375  CB  ARG A  44      11.215  -2.855  20.663  1.00 86.56           C
ATOM    376 1HB  ARG A  44      11.632  -3.359  21.535  1.00 86.56           H
ATOM    377 2HB  ARG A  44      11.815  -1.961  20.493  1.00 86.56           H
ATOM    378  CG  ARG A  44       9.765  -2.456  20.944  1.00 86.56           C
ATOM    379 1HG  ARG A  44       9.285  -2.139  20.018  1.00 86.56           H
ATOM    380 2HG  ARG A  44       9.210  -3.320  21.311  1.00 86.56           H
ATOM    381  CD  ARG A  44       9.697  -1.325  21.972  1.00 86.56           C
ATOM    382 1HD  ARG A  44      10.394  -0.533  21.700  1.00 86.56           H
ATOM    383 2HD  ARG A  44       8.700  -0.884  21.975  1.00 86.56           H
ATOM    384  NE  ARG A  44      10.022  -1.845  23.319  1.00 86.56           N
ATOM    385  HE  ARG A  44      10.987  -1.931  23.567  1.00 86.56           H
ATOM    386  CZ  ARG A  44       9.105  -2.207  24.226  1.00 86.56           C
ATOM    387  NH1 ARG A  44       7.798  -2.112  23.947  1.00 86.56           N
ATOM    388 1HH1 ARG A  44       7.500  -1.769  23.056  1.00 86.56           H
ATOM    389 2HH1 ARG A  44       7.120  -2.385  24.630  1.00 86.56           H
ATOM    390  NH2 ARG A  44       9.515  -2.666  25.417  1.00 86.56           N
ATOM    391 1HH2 ARG A  44       8.844  -2.940  26.105  1.00 86.56           H
ATOM    392 2HH2 ARG A  44      10.492  -2.733  25.617  1.00 86.56           H
ATOM    393  HN  ARG A  44      10.480  -5.231  20.686  1.00 86.56           H
ATOM    394  N   GLN A  45      13.443  -4.859  19.688  1.00 83.33           N
ATOM    395  CA  GLN A  45      14.840  -5.122  19.389  1.00 83.33           C
ATOM    396  C   GLN A  45      14.989  -5.635  17.955  1.00 83.33           C
ATOM    397  O   GLN A  45      15.866  -5.185  17.219  1.00 83.33           O
ATOM    398  HA  GLN A  45      15.345  -4.162  19.493  1.00 83.33           H
ATOM    399  CB  GLN A  45      15.437  -6.113  20.390  1.00 83.33           C
ATOM    400 1HB  GLN A  45      14.739  -6.934  20.556  1.00 83.33           H
ATOM    401 2HB  GLN A  45      16.348  -6.548  19.978  1.00 83.33           H
ATOM    402  CG  GLN A  45      15.750  -5.427  21.721  1.00 83.33           C
ATOM    403 1HG  GLN A  45      16.441  -4.601  21.555  1.00 83.33           H
ATOM    404 2HG  GLN A  45      14.838  -5.000  22.138  1.00 83.33           H
ATOM    405  CD  GLN A  45      16.359  -6.415  22.718  1.00 83.33           C
ATOM    406  OE1 GLN A  45      16.422  -7.611  22.486  1.00 83.33           O
ATOM    407  NE2 GLN A  45      16.804  -5.850  23.837  1.00 83.33           N
ATOM    408 1HE2 GLN A  45      16.722  -4.861  23.965  1.00 83.33           H
ATOM    409 2HE2 GLN A  45      17.219  -6.414  24.551  1.00 83.33           H
ATOM    410  HN  GLN A  45      13.050  -5.429  20.409  1.00 83.33           H
ATOM    411  N   PHE A  46      14.119  -6.569  17.601  1.00 92.17           N
ATOM    412  CA  PHE A  46      14.128  -7.130  16.261  1.00 92.17           C
ATOM    413  C   PHE A  46      13.946  -6.037  15.207  1.00 92.17           C
ATOM    414  O   PHE A  46      14.688  -5.984  14.227  1.00 92.17           O
ATOM    415  HA  PHE A  46      15.095  -7.613  16.119  1.00 92.17           H
ATOM    416  CB  PHE A  46      12.951  -8.104  16.176  1.00 92.17           C
ATOM    417 1HB  PHE A  46      13.126  -8.931  16.864  1.00 92.17           H
ATOM    418 2HB  PHE A  46      12.047  -7.596  16.513  1.00 92.17           H
ATOM    419  CG  PHE A  46      12.709  -8.668  14.775  1.00 92.17           C
ATOM    420  CD1 PHE A  46      11.738  -8.135  13.985  1.00 92.17           C
ATOM    421  HD1 PHE A  46      11.133  -7.306  14.351  1.00 92.17           H
ATOM    422  CD2 PHE A  46      13.464  -9.703  14.318  1.00 92.17           C
ATOM    423  HD2 PHE A  46      14.242 -10.130  14.951  1.00 92.17           H
ATOM    424  CE1 PHE A  46      11.514  -8.658  12.685  1.00 92.17           C
ATOM    425  HE1 PHE A  46      10.736  -8.231  12.052  1.00 92.17           H
ATOM    426  CE2 PHE A  46      13.240 -10.226  13.018  1.00 92.17           C
ATOM    427  HE2 PHE A  46      13.846 -11.055  12.652  1.00 92.17           H
ATOM    428  CZ  PHE A  46      12.270  -9.693  12.228  1.00 92.17           C
ATOM    429  HZ  PHE A  46      12.097 -10.094  11.230  1.00 92.17           H
ATOM    430  HN  PHE A  46      13.419  -6.941  18.211  1.00 92.17           H
ATOM    431  N   ALA A  47      12.954  -5.190  15.444  1.00 92.97           N
ATOM    432  CA  ALA A  47      12.623  -4.141  14.494  1.00 92.97           C
ATOM    433  C   ALA A  47      13.830  -3.217  14.320  1.00 92.97           C
ATOM    434  O   ALA A  47      14.125  -2.780  13.209  1.00 92.97           O
ATOM    435  HA  ALA A  47      12.399  -4.617  13.539  1.00 92.97           H
ATOM    436  CB  ALA A  47      11.379  -3.391  14.975  1.00 92.97           C
ATOM    437 1HB  ALA A  47      10.543  -4.087  15.055  1.00 92.97           H
ATOM    438 2HB  ALA A  47      11.577  -2.948  15.951  1.00 92.97           H
ATOM    439 3HB  ALA A  47      11.131  -2.605  14.263  1.00 92.97           H
ATOM    440  HN  ALA A  47      12.384  -5.212  16.265  1.00 92.97           H
ATOM    441  N   SER A  48      14.494  -2.947  15.434  1.00 91.19           N
ATOM    442  CA  SER A  48      15.546  -1.945  15.453  1.00 91.19           C
ATOM    443  C   SER A  48      16.731  -2.414  14.606  1.00 91.19           C
ATOM    444  O   SER A  48      17.503  -1.597  14.106  1.00 91.19           O
ATOM    445  HA  SER A  48      15.099  -1.049  15.024  1.00 91.19           H
ATOM    446  CB  SER A  48      16.001  -1.652  16.885  1.00 91.19           C
ATOM    447 1HB  SER A  48      16.639  -0.768  16.888  1.00 91.19           H
ATOM    448 2HB  SER A  48      15.132  -1.420  17.501  1.00 91.19           H
ATOM    449  OG  SER A  48      16.707  -2.750  17.456  1.00 91.19           O
ATOM    450  HG  SER A  48      16.342  -3.612  17.105  1.00 91.19           H
ATOM    451  HN  SER A  48      14.324  -3.399  16.310  1.00 91.19           H
ATOM    452  N   HIS A  49      16.837  -3.727  14.470  1.00 87.33           N
ATOM    453  CA  HIS A  49      17.968  -4.319  13.775  1.00 87.33           C
ATOM    454  C   HIS A  49      17.585  -4.603  12.321  1.00 87.33           C
ATOM    455  O   HIS A  49      18.380  -4.378  11.410  1.00 87.33           O
ATOM    456  HA  HIS A  49      18.768  -3.578  13.792  1.00 87.33           H
ATOM    457  CB  HIS A  49      18.468  -5.563  14.510  1.00 87.33           C
ATOM    458 1HB  HIS A  49      17.621  -6.221  14.708  1.00 87.33           H
ATOM    459 2HB  HIS A  49      19.150  -6.109  13.858  1.00 87.33           H
ATOM    460  CG  HIS A  49      19.170  -5.266  15.814  1.00 87.33           C
ATOM    461  ND1 HIS A  49      20.268  -4.427  15.900  1.00 87.33           N
ATOM    462  HD1 HIS A  49      20.697  -3.946  15.135  1.00 87.33           H
ATOM    463  CD2 HIS A  49      18.919  -5.703  17.082  1.00 87.33           C
ATOM    464  HD2 HIS A  49      18.119  -6.382  17.374  1.00 87.33           H
ATOM    465  CE1 HIS A  49      20.652  -4.370  17.166  1.00 87.33           C
ATOM    466  HE1 HIS A  49      21.490  -3.792  17.556  1.00 87.33           H
ATOM    467  NE2 HIS A  49      19.816  -5.161  17.897  1.00 87.33           N
ATOM    468  HN  HIS A  49      16.170  -4.382  14.824  1.00 87.33           H
ATOM    469  N   PHE A  50      16.366  -5.094  12.149  1.00 83.46           N
ATOM    470  CA  PHE A  50      15.979  -5.711  10.892  1.00 83.46           C
ATOM    471  C   PHE A  50      15.401  -4.674   9.927  1.00 83.46           C
ATOM    472  O   PHE A  50      15.700  -4.697   8.734  1.00 83.46           O
ATOM    473  HA  PHE A  50      16.877  -6.150  10.457  1.00 83.46           H
ATOM    474  CB  PHE A  50      14.899  -6.746  11.216  1.00 83.46           C
ATOM    475 1HB  PHE A  50      15.264  -7.403  12.005  1.00 83.46           H
ATOM    476 2HB  PHE A  50      14.023  -6.230  11.610  1.00 83.46           H
ATOM    477  CG  PHE A  50      14.475  -7.598  10.018  1.00 83.46           C
ATOM    478  CD1 PHE A  50      13.272  -7.382   9.421  1.00 83.46           C
ATOM    479  HD1 PHE A  50      12.610  -6.601   9.796  1.00 83.46           H
ATOM    480  CD2 PHE A  50      15.300  -8.572   9.550  1.00 83.46           C
ATOM    481  HD2 PHE A  50      16.264  -8.746  10.029  1.00 83.46           H
ATOM    482  CE1 PHE A  50      12.878  -8.173   8.310  1.00 83.46           C
ATOM    483  HE1 PHE A  50      11.914  -7.999   7.832  1.00 83.46           H
ATOM    484  CE2 PHE A  50      14.906  -9.364   8.439  1.00 83.46           C
ATOM    485  HE2 PHE A  50      15.568 -10.145   8.064  1.00 83.46           H
ATOM    486  CZ  PHE A  50      13.704  -9.147   7.842  1.00 83.46           C
ATOM    487  HZ  PHE A  50      13.401  -9.754   6.989  1.00 83.46           H
ATOM    488  HN  PHE A  50      15.652  -5.075  12.848  1.00 83.46           H
ATOM    489  N   LEU A  51      14.585  -3.789  10.479  1.00 93.87           N
ATOM    490  CA  LEU A  51      13.740  -2.937   9.659  1.00 93.87           C
ATOM    491  C   LEU A  51      14.592  -1.829   9.035  1.00 93.87           C
ATOM    492  O   LEU A  51      14.476  -1.549   7.844  1.00 93.87           O
ATOM    493  HA  LEU A  51      13.335  -3.553   8.857  1.00 93.87           H
ATOM    494  CB  LEU A  51      12.554  -2.416  10.473  1.00 93.87           C
ATOM    495 1HB  LEU A  51      12.941  -1.848  11.319  1.00 93.87           H
ATOM    496 2HB  LEU A  51      11.991  -1.718   9.852  1.00 93.87           H
ATOM    497  CG  LEU A  51      11.588  -3.476  11.005  1.00 93.87           C
ATOM    498  HG  LEU A  51      12.125  -4.100  11.720  1.00 93.87           H
ATOM    499  CD1 LEU A  51      10.422  -2.829  11.755  1.00 93.87           C
ATOM    500 1HD1 LEU A  51      10.807  -2.253  12.597  1.00 93.87           H
ATOM    501 2HD1 LEU A  51       9.878  -2.167  11.081  1.00 93.87           H
ATOM    502 3HD1 LEU A  51       9.751  -3.605  12.122  1.00 93.87           H
ATOM    503  CD2 LEU A  51      11.106  -4.393   9.878  1.00 93.87           C
ATOM    504 1HD2 LEU A  51      10.592  -3.800   9.122  1.00 93.87           H
ATOM    505 2HD2 LEU A  51      11.962  -4.895   9.427  1.00 93.87           H
ATOM    506 3HD2 LEU A  51      10.420  -5.137  10.284  1.00 93.87           H
ATOM    507  HN  LEU A  51      14.495  -3.649  11.465  1.00 93.87           H
ATOM    508  N   PRO A  52      15.460  -1.183   9.826  1.00 95.62           N
ATOM    509  CA  PRO A  52      16.136   0.033   9.368  1.00 95.62           C
ATOM    510  C   PRO A  52      16.837  -0.164   8.033  1.00 95.62           C
ATOM    511  O   PRO A  52      16.672   0.639   7.117  1.00 95.62           O
ATOM    512  HA  PRO A  52      15.407   0.824   9.192  1.00 95.62           H
ATOM    513  CB  PRO A  52      17.129   0.340  10.491  1.00 95.62           C
ATOM    514 1HB  PRO A  52      18.102  -0.114  10.301  1.00 95.62           H
ATOM    515 2HB  PRO A  52      17.295   1.412  10.598  1.00 95.62           H
ATOM    516  CG  PRO A  52      16.461  -0.253  11.725  1.00 95.62           C
ATOM    517 1HG  PRO A  52      17.178  -0.432  12.527  1.00 95.62           H
ATOM    518 2HG  PRO A  52      15.703   0.414  12.135  1.00 95.62           H
ATOM    519  CD  PRO A  52      15.860  -1.546  11.198  1.00 95.62           C
ATOM    520 1HD  PRO A  52      16.584  -2.360  11.201  1.00 95.62           H
ATOM    521 2HD  PRO A  52      15.013  -1.874  11.800  1.00 95.62           H
ATOM    522  N   PRO A  53      17.633  -1.233   7.893  1.00 95.69           N
ATOM    523  CA  PRO A  53      18.422  -1.431   6.675  1.00 95.69           C
ATOM    524  C   PRO A  53      17.553  -1.746   5.468  1.00 95.69           C
ATOM    525  O   PRO A  53      17.867  -1.341   4.350  1.00 95.69           O
ATOM    526  HA  PRO A  53      18.948  -0.513   6.414  1.00 95.69           H
ATOM    527  CB  PRO A  53      19.347  -2.598   7.028  1.00 95.69           C
ATOM    528 1HB  PRO A  53      19.566  -3.214   6.156  1.00 95.69           H
ATOM    529 2HB  PRO A  53      20.303  -2.249   7.419  1.00 95.69           H
ATOM    530  CG  PRO A  53      18.574  -3.363   8.064  1.00 95.69           C
ATOM    531 1HG  PRO A  53      17.878  -4.062   7.600  1.00 95.69           H
ATOM    532 2HG  PRO A  53      19.239  -3.951   8.697  1.00 95.69           H
ATOM    533  CD  PRO A  53      17.845  -2.323   8.863  1.00 95.69           C
ATOM    534 1HD  PRO A  53      16.900  -2.704   9.251  1.00 95.69           H
ATOM    535 2HD  PRO A  53      18.432  -1.990   9.719  1.00 95.69           H
ATOM    536  N   LEU A  54      16.472  -2.466   5.730  1.00 93.64           N
ATOM    537  CA  LEU A  54      15.577  -2.885   4.665  1.00 93.64           C
ATOM    538  C   LEU A  54      14.868  -1.658   4.088  1.00 93.64           C
ATOM    539  O   LEU A  54      14.718  -1.538   2.873  1.00 93.64           O
ATOM    540  HA  LEU A  54      16.188  -3.332   3.880  1.00 93.64           H
ATOM    541  CB  LEU A  54      14.620  -3.970   5.165  1.00 93.64           C
ATOM    542 1HB  LEU A  54      14.127  -3.604   6.066  1.00 93.64           H
ATOM    543 2HB  LEU A  54      13.843  -4.116   4.414  1.00 93.64           H
ATOM    544  CG  LEU A  54      15.250  -5.328   5.477  1.00 93.64           C
ATOM    545  HG  LEU A  54      16.011  -5.184   6.244  1.00 93.64           H
ATOM    546  CD1 LEU A  54      14.212  -6.297   6.047  1.00 93.64           C
ATOM    547 1HD1 LEU A  54      13.797  -5.884   6.967  1.00 93.64           H
ATOM    548 2HD1 LEU A  54      13.412  -6.441   5.321  1.00 93.64           H
ATOM    549 3HD1 LEU A  54      14.687  -7.254   6.260  1.00 93.64           H
ATOM    550  CD2 LEU A  54      15.954  -5.902   4.245  1.00 93.64           C
ATOM    551 1HD2 LEU A  54      15.230  -6.029   3.440  1.00 93.64           H
ATOM    552 2HD2 LEU A  54      16.739  -5.218   3.924  1.00 93.64           H
ATOM    553 3HD2 LEU A  54      16.393  -6.868   4.495  1.00 93.64           H
ATOM    554  HN  LEU A  54      16.206  -2.763   6.647  1.00 93.64           H
ATOM    555  N   TYR A  55      14.451  -0.779   4.986  1.00 94.08           N
ATOM    556  CA  TYR A  55      13.718   0.410   4.585  1.00 94.08           C
ATOM    557  C   TYR A  55      14.609   1.357   3.778  1.00 94.08           C
ATOM    558  O   TYR A  55      14.154   1.971   2.814  1.00 94.08           O
ATOM    559  HA  TYR A  55      12.879   0.095   3.966  1.00 94.08           H
ATOM    560  CB  TYR A  55      13.301   1.106   5.883  1.00 94.08           C
ATOM    561 1HB  TYR A  55      14.154   1.131   6.561  1.00 94.08           H
ATOM    562 2HB  TYR A  55      13.039   2.140   5.661  1.00 94.08           H
ATOM    563  CG  TYR A  55      12.122   0.439   6.594  1.00 94.08           C
ATOM    564  CD1 TYR A  55      11.554  -0.703   6.067  1.00 94.08           C
ATOM    565  HD1 TYR A  55      11.945  -1.130   5.144  1.00 94.08           H
ATOM    566  CD2 TYR A  55      11.626   0.979   7.764  1.00 94.08           C
ATOM    567  HD2 TYR A  55      12.075   1.881   8.180  1.00 94.08           H
ATOM    568  CE1 TYR A  55      10.444  -1.331   6.737  1.00 94.08           C
ATOM    569  HE1 TYR A  55       9.986  -2.233   6.331  1.00 94.08           H
ATOM    570  CE2 TYR A  55      10.517   0.352   8.433  1.00 94.08           C
ATOM    571  HE2 TYR A  55      10.116   0.768   9.358  1.00 94.08           H
ATOM    572  CZ  TYR A  55       9.981  -0.772   7.887  1.00 94.08           C
ATOM    573  OH  TYR A  55       8.933  -1.365   8.520  1.00 94.08           O
ATOM    574  HH  TYR A  55       8.589  -2.127   7.971  1.00 94.08           H
ATOM    575  HN  TYR A  55      14.606  -0.868   5.970  1.00 94.08           H
ATOM    576  N   TRP A  56      15.861   1.444   4.200  1.00 92.69           N
ATOM    577  CA  TRP A  56      16.832   2.268   3.500  1.00 92.69           C
ATOM    578  C   TRP A  56      17.010   1.696   2.092  1.00 92.69           C
ATOM    579  O   TRP A  56      17.046   2.442   1.115  1.00 92.69           O
ATOM    580  HA  TRP A  56      16.430   3.280   3.442  1.00 92.69           H
ATOM    581  CB  TRP A  56      18.144   2.354   4.281  1.00 92.69           C
ATOM    582 1HB  TRP A  56      18.358   1.379   4.720  1.00 92.69           H
ATOM    583 2HB  TRP A  56      18.955   2.575   3.586  1.00 92.69           H
ATOM    584  CG  TRP A  56      18.141   3.407   5.390  1.00 92.69           C
ATOM    585  CD1 TRP A  56      18.263   3.215   6.711  1.00 92.69           C
ATOM    586  HD1 TRP A  56      18.385   2.239   7.180  1.00 92.69           H
ATOM    587  CD2 TRP A  56      18.004   4.834   5.221  1.00 92.69           C
ATOM    588  NE1 TRP A  56      18.214   4.408   7.402  1.00 92.69           N
ATOM    589  HE1 TRP A  56      18.283   4.522   8.393  1.00 92.69           H
ATOM    590  CE2 TRP A  56      18.052   5.424   6.467  1.00 92.69           C
ATOM    591  CE3 TRP A  56      17.844   5.600   4.053  1.00 92.69           C
ATOM    592  HE3 TRP A  56      17.804   5.158   3.057  1.00 92.69           H
ATOM    593  CZ2 TRP A  56      17.947   6.806   6.665  1.00 92.69           C
ATOM    594  HZ2 TRP A  56      17.988   7.248   7.661  1.00 92.69           H
ATOM    595  CZ3 TRP A  56      17.741   6.980   4.268  1.00 92.69           C
ATOM    596  HZ3 TRP A  56      17.616   7.620   3.395  1.00 92.69           H
ATOM    597  CH2 TRP A  56      17.788   7.589   5.516  1.00 92.69           C
ATOM    598  HH2 TRP A  56      17.700   8.673   5.600  1.00 92.69           H
ATOM    599  HN  TRP A  56      16.215   0.965   5.004  1.00 92.69           H
ATOM    600  N   LEU A  57      17.116   0.376   2.033  1.00 91.86           N
ATOM    601  CA  LEU A  57      17.299  -0.304   0.763  1.00 91.86           C
ATOM    602  C   LEU A  57      16.095  -0.024  -0.139  1.00 91.86           C
ATOM    603  O   LEU A  57      16.257   0.345  -1.301  1.00 91.86           O
ATOM    604  HA  LEU A  57      18.188   0.116   0.292  1.00 91.86           H
ATOM    605  CB  LEU A  57      17.566  -1.794   0.986  1.00 91.86           C
ATOM    606 1HB  LEU A  57      18.450  -1.894   1.616  1.00 91.86           H
ATOM    607 2HB  LEU A  57      16.729  -2.213   1.544  1.00 91.86           H
ATOM    608  CG  LEU A  57      17.775  -2.634  -0.275  1.00 91.86           C
ATOM    609  HG  LEU A  57      16.930  -2.464  -0.943  1.00 91.86           H
ATOM    610  CD1 LEU A  57      19.037  -2.198  -1.022  1.00 91.86           C
ATOM    611 1HD1 LEU A  57      18.945  -1.151  -1.311  1.00 91.86           H
ATOM    612 2HD1 LEU A  57      19.904  -2.321  -0.373  1.00 91.86           H
ATOM    613 3HD1 LEU A  57      19.161  -2.812  -1.914  1.00 91.86           H
ATOM    614  CD2 LEU A  57      17.793  -4.128   0.058  1.00 91.86           C
ATOM    615 1HD2 LEU A  57      18.606  -4.335   0.754  1.00 91.86           H
ATOM    616 2HD2 LEU A  57      16.844  -4.410   0.513  1.00 91.86           H
ATOM    617 3HD2 LEU A  57      17.943  -4.702  -0.856  1.00 91.86           H
ATOM    618  HN  LEU A  57      17.080  -0.224   2.833  1.00 91.86           H
ATOM    619  N   VAL A  58      14.913  -0.210   0.432  1.00 93.85           N
ATOM    620  CA  VAL A  58      13.683  -0.035  -0.321  1.00 93.85           C
ATOM    621  C   VAL A  58      13.605   1.404  -0.836  1.00 93.85           C
ATOM    622  O   VAL A  58      13.253   1.635  -1.992  1.00 93.85           O
ATOM    623  HA  VAL A  58      13.721  -0.711  -1.175  1.00 93.85           H
ATOM    624  CB  VAL A  58      12.481  -0.427   0.541  1.00 93.85           C
ATOM    625  HB  VAL A  58      12.559   0.108   1.487  1.00 93.85           H
ATOM    626  CG1 VAL A  58      11.169  -0.012  -0.127  1.00 93.85           C
ATOM    627 1HG1 VAL A  58      11.159   1.069  -0.269  1.00 93.85           H
ATOM    628 2HG1 VAL A  58      11.081  -0.506  -1.094  1.00 93.85           H
ATOM    629 3HG1 VAL A  58      10.331  -0.303   0.507  1.00 93.85           H
ATOM    630  CG2 VAL A  58      12.491  -1.926   0.846  1.00 93.85           C
ATOM    631 1HG2 VAL A  58      12.449  -2.487  -0.088  1.00 93.85           H
ATOM    632 2HG2 VAL A  58      13.405  -2.182   1.383  1.00 93.85           H
ATOM    633 3HG2 VAL A  58      11.627  -2.178   1.460  1.00 93.85           H
ATOM    634  HN  VAL A  58      14.789  -0.474   1.388  1.00 93.85           H
ATOM    635  N   PHE A  59      13.940   2.333   0.047  1.00 95.03           N
ATOM    636  CA  PHE A  59      13.869   3.745  -0.289  1.00 95.03           C
ATOM    637  C   PHE A  59      14.758   4.067  -1.493  1.00 95.03           C
ATOM    638  O   PHE A  59      14.303   4.679  -2.458  1.00 95.03           O
ATOM    639  HA  PHE A  59      12.831   3.967  -0.536  1.00 95.03           H
ATOM    640  CB  PHE A  59      14.379   4.521   0.927  1.00 95.03           C
ATOM    641 1HB  PHE A  59      13.684   4.376   1.755  1.00 95.03           H
ATOM    642 2HB  PHE A  59      15.336   4.102   1.238  1.00 95.03           H
ATOM    643  CG  PHE A  59      14.551   6.021   0.681  1.00 95.03           C
ATOM    644  CD1 PHE A  59      15.797   6.561   0.615  1.00 95.03           C
ATOM    645  HD1 PHE A  59      16.674   5.925   0.737  1.00 95.03           H
ATOM    646  CD2 PHE A  59      13.457   6.815   0.529  1.00 95.03           C
ATOM    647  HD2 PHE A  59      12.458   6.382   0.582  1.00 95.03           H
ATOM    648  CE1 PHE A  59      15.957   7.953   0.387  1.00 95.03           C
ATOM    649  HE1 PHE A  59      16.956   8.386   0.334  1.00 95.03           H
ATOM    650  CE2 PHE A  59      13.617   8.207   0.301  1.00 95.03           C
ATOM    651  HE2 PHE A  59      12.740   8.844   0.178  1.00 95.03           H
ATOM    652  CZ  PHE A  59      14.863   8.747   0.235  1.00 95.03           C
ATOM    653  HZ  PHE A  59      14.985   9.816   0.059  1.00 95.03           H
ATOM    654  HN  PHE A  59      14.254   2.135   0.976  1.00 95.03           H
ATOM    655  N   ILE A  60      16.008   3.640  -1.396  1.00 92.19           N
ATOM    656  CA  ILE A  60      17.003   4.007  -2.389  1.00 92.19           C
ATOM    657  C   ILE A  60      16.574   3.473  -3.757  1.00 92.19           C
ATOM    658  O   ILE A  60      16.519   4.222  -4.731  1.00 92.19           O
ATOM    659  HA  ILE A  60      17.032   5.095  -2.437  1.00 92.19           H
ATOM    660  CB  ILE A  60      18.393   3.536  -1.954  1.00 92.19           C
ATOM    661  HB  ILE A  60      18.322   2.490  -1.658  1.00 92.19           H
ATOM    662  CG1 ILE A  60      18.880   4.320  -0.734  1.00 92.19           C
ATOM    663 1HG1 ILE A  60      19.137   5.338  -1.030  1.00 92.19           H
ATOM    664 2HG1 ILE A  60      18.077   4.395  -0.001  1.00 92.19           H
ATOM    665  CG2 ILE A  60      19.385   3.610  -3.117  1.00 92.19           C
ATOM    666 1HG2 ILE A  60      19.040   2.973  -3.930  1.00 92.19           H
ATOM    667 2HG2 ILE A  60      19.458   4.640  -3.467  1.00 92.19           H
ATOM    668 3HG2 ILE A  60      20.365   3.270  -2.780  1.00 92.19           H
ATOM    669  CD1 ILE A  60      20.097   3.645  -0.099  1.00 92.19           C
ATOM    670 1HD1 ILE A  60      19.830   2.637   0.218  1.00 92.19           H
ATOM    671 2HD1 ILE A  60      20.906   3.595  -0.827  1.00 92.19           H
ATOM    672 3HD1 ILE A  60      20.423   4.223   0.766  1.00 92.19           H
ATOM    673  HN  ILE A  60      16.344   3.055  -0.658  1.00 92.19           H
ATOM    674  N   VAL A  61      16.280   2.181  -3.787  1.00 91.29           N
ATOM    675  CA  VAL A  61      15.988   1.509  -5.041  1.00 91.29           C
ATOM    676  C   VAL A  61      14.691   2.071  -5.627  1.00 91.29           C
ATOM    677  O   VAL A  61      14.611   2.337  -6.825  1.00 91.29           O
ATOM    678  HA  VAL A  61      16.806   1.725  -5.729  1.00 91.29           H
ATOM    679  CB  VAL A  61      15.939  -0.005  -4.825  1.00 91.29           C
ATOM    680  HB  VAL A  61      15.198  -0.210  -4.053  1.00 91.29           H
ATOM    681  CG1 VAL A  61      15.501  -0.728  -6.100  1.00 91.29           C
ATOM    682 1HG1 VAL A  61      14.508  -0.384  -6.389  1.00 91.29           H
ATOM    683 2HG1 VAL A  61      16.208  -0.512  -6.901  1.00 91.29           H
ATOM    684 3HG1 VAL A  61      15.475  -1.802  -5.918  1.00 91.29           H
ATOM    685  CG2 VAL A  61      17.289  -0.532  -4.332  1.00 91.29           C
ATOM    686 1HG2 VAL A  61      18.058  -0.310  -5.072  1.00 91.29           H
ATOM    687 2HG2 VAL A  61      17.544  -0.052  -3.388  1.00 91.29           H
ATOM    688 3HG2 VAL A  61      17.226  -1.611  -4.187  1.00 91.29           H
ATOM    689  HN  VAL A  61      16.239   1.598  -2.975  1.00 91.29           H
ATOM    690  N   GLY A  62      13.708   2.235  -4.754  1.00 92.86           N
ATOM    691  CA  GLY A  62      12.383   2.644  -5.188  1.00 92.86           C
ATOM    692  C   GLY A  62      12.389   4.092  -5.681  1.00 92.86           C
ATOM    693  O   GLY A  62      11.751   4.414  -6.682  1.00 92.86           O
ATOM    694 1HA  GLY A  62      12.039   1.986  -5.987  1.00 92.86           H
ATOM    695 2HA  GLY A  62      11.678   2.539  -4.364  1.00 92.86           H
ATOM    696  HN  GLY A  62      13.805   2.095  -3.769  1.00 92.86           H
ATOM    697  N   ALA A  63      13.117   4.928  -4.954  1.00 93.36           N
ATOM    698  CA  ALA A  63      13.186   6.341  -5.283  1.00 93.36           C
ATOM    699  C   ALA A  63      13.799   6.507  -6.675  1.00 93.36           C
ATOM    700  O   ALA A  63      13.301   7.284  -7.488  1.00 93.36           O
ATOM    701  HA  ALA A  63      12.167   6.729  -5.295  1.00 93.36           H
ATOM    702  CB  ALA A  63      13.981   7.079  -4.204  1.00 93.36           C
ATOM    703 1HB  ALA A  63      13.488   6.954  -3.240  1.00 93.36           H
ATOM    704 2HB  ALA A  63      14.989   6.668  -4.151  1.00 93.36           H
ATOM    705 3HB  ALA A  63      14.033   8.139  -4.451  1.00 93.36           H
ATOM    706  HN  ALA A  63      13.651   4.653  -4.154  1.00 93.36           H
ATOM    707  N   LEU A  64      14.871   5.763  -6.906  1.00 87.12           N
ATOM    708  CA  LEU A  64      15.559   5.820  -8.185  1.00 87.12           C
ATOM    709  C   LEU A  64      14.621   5.320  -9.286  1.00 87.12           C
ATOM    710  O   LEU A  64      14.500   5.949 -10.336  1.00 87.12           O
ATOM    711  HA  LEU A  64      15.797   6.865  -8.382  1.00 87.12           H
ATOM    712  CB  LEU A  64      16.885   5.059  -8.114  1.00 87.12           C
ATOM    713 1HB  LEU A  64      16.690   4.065  -7.711  1.00 87.12           H
ATOM    714 2HB  LEU A  64      17.258   4.924  -9.129  1.00 87.12           H
ATOM    715  CG  LEU A  64      17.988   5.711  -7.278  1.00 87.12           C
ATOM    716  HG  LEU A  64      17.587   5.918  -6.286  1.00 87.12           H
ATOM    717  CD1 LEU A  64      19.173   4.760  -7.098  1.00 87.12           C
ATOM    718 1HD1 LEU A  64      18.839   3.855  -6.591  1.00 87.12           H
ATOM    719 2HD1 LEU A  64      19.582   4.500  -8.074  1.00 87.12           H
ATOM    720 3HD1 LEU A  64      19.943   5.249  -6.500  1.00 87.12           H
ATOM    721  CD2 LEU A  64      18.414   7.051  -7.881  1.00 87.12           C
ATOM    722 1HD2 LEU A  64      18.790   6.891  -8.892  1.00 87.12           H
ATOM    723 2HD2 LEU A  64      17.557   7.723  -7.914  1.00 87.12           H
ATOM    724 3HD2 LEU A  64      19.199   7.492  -7.267  1.00 87.12           H
ATOM    725  HN  LEU A  64      15.268   5.132  -6.240  1.00 87.12           H
ATOM    726  N   GLY A  65      13.982   4.193  -9.008  1.00 88.71           N
ATOM    727  CA  GLY A  65      13.159   3.534 -10.008  1.00 88.71           C
ATOM    728  C   GLY A  65      11.984   4.422 -10.423  1.00 88.71           C
ATOM    729  O   GLY A  65      11.773   4.663 -11.611  1.00 88.71           O
ATOM    730 1HA  GLY A  65      13.764   3.293 -10.882  1.00 88.71           H
ATOM    731 2HA  GLY A  65      12.783   2.591  -9.611  1.00 88.71           H
ATOM    732  HN  GLY A  65      14.020   3.732  -8.122  1.00 88.71           H
ATOM    733  N   ASN A  66      11.251   4.885  -9.422  1.00 87.08           N
ATOM    734  CA  ASN A  66      10.030   5.632  -9.671  1.00 87.08           C
ATOM    735  C   ASN A  66      10.381   6.981 -10.301  1.00 87.08           C
ATOM    736  O   ASN A  66       9.675   7.460 -11.187  1.00 87.08           O
ATOM    737  HA  ASN A  66       9.440   5.002 -10.337  1.00 87.08           H
ATOM    738  CB  ASN A  66       9.273   5.901  -8.369  1.00 87.08           C
ATOM    739 1HB  ASN A  66       9.978   6.177  -7.585  1.00 87.08           H
ATOM    740 2HB  ASN A  66       8.599   6.747  -8.504  1.00 87.08           H
ATOM    741  CG  ASN A  66       8.474   4.670  -7.935  1.00 87.08           C
ATOM    742  OD1 ASN A  66       7.469   4.310  -8.526  1.00 87.08           O
ATOM    743  ND2 ASN A  66       8.975   4.048  -6.872  1.00 87.08           N
ATOM    744 1HD2 ASN A  66       9.804   4.396  -6.433  1.00 87.08           H
ATOM    745 2HD2 ASN A  66       8.523   3.232  -6.511  1.00 87.08           H
ATOM    746  HN  ASN A  66      11.478   4.758  -8.456  1.00 87.08           H
ATOM    747  N   SER A  67      11.473   7.556  -9.819  1.00 88.77           N
ATOM    748  CA  SER A  67      11.941   8.830 -10.340  1.00 88.77           C
ATOM    749  C   SER A  67      12.236   8.706 -11.836  1.00 88.77           C
ATOM    750  O   SER A  67      11.950   9.622 -12.606  1.00 88.77           O
ATOM    751  HA  SER A  67      11.123   9.530 -10.168  1.00 88.77           H
ATOM    752  CB  SER A  67      13.186   9.308  -9.590  1.00 88.77           C
ATOM    753 1HB  SER A  67      13.976   8.563  -9.688  1.00 88.77           H
ATOM    754 2HB  SER A  67      13.555  10.225 -10.049  1.00 88.77           H
ATOM    755  OG  SER A  67      12.922   9.541  -8.210  1.00 88.77           O
ATOM    756  HG  SER A  67      13.421   8.879  -7.650  1.00 88.77           H
ATOM    757  HN  SER A  67      12.034   7.168  -9.088  1.00 88.77           H
ATOM    758  N   LEU A  68      12.805   7.567 -12.202  1.00 82.43           N
ATOM    759  CA  LEU A  68      13.141   7.312 -13.593  1.00 82.43           C
ATOM    760  C   LEU A  68      11.854   7.228 -14.416  1.00 82.43           C
ATOM    761  O   LEU A  68      11.787   7.756 -15.525  1.00 82.43           O
ATOM    762  HA  LEU A  68      13.724   8.160 -13.949  1.00 82.43           H
ATOM    763  CB  LEU A  68      14.028   6.070 -13.710  1.00 82.43           C
ATOM    764 1HB  LEU A  68      14.855   6.172 -13.008  1.00 82.43           H
ATOM    765 2HB  LEU A  68      13.448   5.203 -13.396  1.00 82.43           H
ATOM    766  CG  LEU A  68      14.605   5.788 -15.099  1.00 82.43           C
ATOM    767  HG  LEU A  68      13.792   5.838 -15.823  1.00 82.43           H
ATOM    768  CD1 LEU A  68      15.629   6.854 -15.494  1.00 82.43           C
ATOM    769 1HD1 LEU A  68      15.148   7.832 -15.508  1.00 82.43           H
ATOM    770 2HD1 LEU A  68      16.445   6.860 -14.771  1.00 82.43           H
ATOM    771 3HD1 LEU A  68      16.024   6.628 -16.485  1.00 82.43           H
ATOM    772  CD2 LEU A  68      15.190   4.376 -15.172  1.00 82.43           C
ATOM    773 1HD2 LEU A  68      15.986   4.273 -14.435  1.00 82.43           H
ATOM    774 2HD2 LEU A  68      14.406   3.647 -14.965  1.00 82.43           H
ATOM    775 3HD2 LEU A  68      15.593   4.201 -16.170  1.00 82.43           H
ATOM    776  HN  LEU A  68      13.037   6.829 -11.569  1.00 82.43           H
ATOM    777  N   VAL A  69      10.864   6.561 -13.842  1.00 84.15           N
ATOM    778  CA  VAL A  69       9.595   6.370 -14.524  1.00 84.15           C
ATOM    779  C   VAL A  69       8.981   7.734 -14.841  1.00 84.15           C
ATOM    780  O   VAL A  69       8.583   7.992 -15.976  1.00 84.15           O
ATOM    781  HA  VAL A  69       9.800   5.851 -15.461  1.00 84.15           H
ATOM    782  CB  VAL A  69       8.677   5.482 -13.682  1.00 84.15           C
ATOM    783  HB  VAL A  69       8.603   5.923 -12.688  1.00 84.15           H
ATOM    784  CG1 VAL A  69       7.269   5.428 -14.278  1.00 84.15           C
ATOM    785 1HG1 VAL A  69       6.849   6.433 -14.311  1.00 84.15           H
ATOM    786 2HG1 VAL A  69       7.318   5.021 -15.289  1.00 84.15           H
ATOM    787 3HG1 VAL A  69       6.637   4.790 -13.661  1.00 84.15           H
ATOM    788  CG2 VAL A  69       9.262   4.076 -13.530  1.00 84.15           C
ATOM    789 1HG2 VAL A  69       9.380   3.623 -14.514  1.00 84.15           H
ATOM    790 2HG2 VAL A  69      10.234   4.138 -13.040  1.00 84.15           H
ATOM    791 3HG2 VAL A  69       8.590   3.466 -12.927  1.00 84.15           H
ATOM    792  HN  VAL A  69      10.918   6.156 -12.929  1.00 84.15           H
ATOM    793  N   ILE A  70       8.922   8.574 -13.817  1.00 86.68           N
ATOM    794  CA  ILE A  70       8.297   9.878 -13.953  1.00 86.68           C
ATOM    795  C   ILE A  70       9.027  10.678 -15.035  1.00 86.68           C
ATOM    796  O   ILE A  70       8.394  11.347 -15.850  1.00 86.68           O
ATOM    797  HA  ILE A  70       7.270   9.716 -14.279  1.00 86.68           H
ATOM    798  CB  ILE A  70       8.237  10.588 -12.599  1.00 86.68           C
ATOM    799  HB  ILE A  70       9.235  10.575 -12.162  1.00 86.68           H
ATOM    800  CG1 ILE A  70       7.311   9.846 -11.633  1.00 86.68           C
ATOM    801 1HG1 ILE A  70       6.273  10.003 -11.926  1.00 86.68           H
ATOM    802 2HG1 ILE A  70       7.501   8.774 -11.692  1.00 86.68           H
ATOM    803  CG2 ILE A  70       7.835  12.054 -12.766  1.00 86.68           C
ATOM    804 1HG2 ILE A  70       8.567  12.562 -13.394  1.00 86.68           H
ATOM    805 2HG2 ILE A  70       6.852  12.111 -13.235  1.00 86.68           H
ATOM    806 3HG2 ILE A  70       7.800  12.535 -11.788  1.00 86.68           H
ATOM    807  CD1 ILE A  70       7.520  10.328 -10.196  1.00 86.68           C
ATOM    808 1HD1 ILE A  70       8.552  10.148  -9.898  1.00 86.68           H
ATOM    809 2HD1 ILE A  70       7.305  11.395 -10.136  1.00 86.68           H
ATOM    810 3HD1 ILE A  70       6.849   9.785  -9.529  1.00 86.68           H
ATOM    811  HN  ILE A  70       9.292   8.375 -12.909  1.00 86.68           H
ATOM    812  N   LEU A  71      10.348  10.582 -15.006  1.00 82.34           N
ATOM    813  CA  LEU A  71      11.173  11.334 -15.937  1.00 82.34           C
ATOM    814  C   LEU A  71      10.819  10.927 -17.369  1.00 82.34           C
ATOM    815  O   LEU A  71      10.687  11.780 -18.245  1.00 82.34           O
ATOM    816  HA  LEU A  71      10.932  12.389 -15.808  1.00 82.34           H
ATOM    817  CB  LEU A  71      12.655  11.163 -15.598  1.00 82.34           C
ATOM    818 1HB  LEU A  71      12.782  11.314 -14.526  1.00 82.34           H
ATOM    819 2HB  LEU A  71      12.939  10.132 -15.809  1.00 82.34           H
ATOM    820  CG  LEU A  71      13.623  12.091 -16.334  1.00 82.34           C
ATOM    821  HG  LEU A  71      13.244  12.249 -17.343  1.00 82.34           H
ATOM    822  CD1 LEU A  71      13.691  13.461 -15.657  1.00 82.34           C
ATOM    823 1HD1 LEU A  71      12.700  13.917 -15.659  1.00 82.34           H
ATOM    824 2HD1 LEU A  71      14.034  13.342 -14.629  1.00 82.34           H
ATOM    825 3HD1 LEU A  71      14.386  14.101 -16.201  1.00 82.34           H
ATOM    826  CD2 LEU A  71      15.005  11.448 -16.466  1.00 82.34           C
ATOM    827 1HD2 LEU A  71      15.406  11.241 -15.474  1.00 82.34           H
ATOM    828 2HD2 LEU A  71      14.921  10.516 -17.026  1.00 82.34           H
ATOM    829 3HD2 LEU A  71      15.674  12.129 -16.993  1.00 82.34           H
ATOM    830  HN  LEU A  71      10.853  10.005 -14.365  1.00 82.34           H
ATOM    831  N   VAL A  72      10.676   9.624 -17.562  1.00 80.40           N
ATOM    832  CA  VAL A  72      10.439   9.087 -18.891  1.00 80.40           C
ATOM    833  C   VAL A  72       9.121   9.644 -19.434  1.00 80.40           C
ATOM    834  O   VAL A  72       9.057  10.091 -20.578  1.00 80.40           O
ATOM    835  HA  VAL A  72      11.253   9.423 -19.532  1.00 80.40           H
ATOM    836  CB  VAL A  72      10.469   7.557 -18.849  1.00 80.40           C
ATOM    837  HB  VAL A  72       9.768   7.229 -18.082  1.00 80.40           H
ATOM    838  CG1 VAL A  72      10.016   6.964 -20.185  1.00 80.40           C
ATOM    839 1HG1 VAL A  72       8.998   7.288 -20.400  1.00 80.40           H
ATOM    840 2HG1 VAL A  72      10.681   7.305 -20.978  1.00 80.40           H
ATOM    841 3HG1 VAL A  72      10.047   5.876 -20.128  1.00 80.40           H
ATOM    842  CG2 VAL A  72      11.859   7.047 -18.465  1.00 80.40           C
ATOM    843 1HG2 VAL A  72      12.588   7.391 -19.199  1.00 80.40           H
ATOM    844 2HG2 VAL A  72      12.127   7.428 -17.480  1.00 80.40           H
ATOM    845 3HG2 VAL A  72      11.852   5.957 -18.443  1.00 80.40           H
ATOM    846  HN  VAL A  72      10.719   8.943 -16.832  1.00 80.40           H
ATOM    847  N   TYR A  73       8.103   9.599 -18.588  1.00 78.14           N
ATOM    848  CA  TYR A  73       6.777  10.036 -18.989  1.00 78.14           C
ATOM    849  C   TYR A  73       6.747  11.546 -19.236  1.00 78.14           C
ATOM    850  O   TYR A  73       6.030  12.021 -20.115  1.00 78.14           O
ATOM    851  HA  TYR A  73       6.518   9.519 -19.914  1.00 78.14           H
ATOM    852  CB  TYR A  73       5.851   9.705 -17.817  1.00 78.14           C
ATOM    853 1HB  TYR A  73       6.420   9.763 -16.890  1.00 78.14           H
ATOM    854 2HB  TYR A  73       5.069  10.462 -17.759  1.00 78.14           H
ATOM    855  CG  TYR A  73       5.197   8.324 -17.911  1.00 78.14           C
ATOM    856  CD1 TYR A  73       4.274   8.064 -18.903  1.00 78.14           C
ATOM    857  HD1 TYR A  73       4.010   8.842 -19.619  1.00 78.14           H
ATOM    858  CD2 TYR A  73       5.532   7.340 -17.004  1.00 78.14           C
ATOM    859  HD2 TYR A  73       6.261   7.545 -16.220  1.00 78.14           H
ATOM    860  CE1 TYR A  73       3.659   6.765 -18.991  1.00 78.14           C
ATOM    861  HE1 TYR A  73       2.928   6.546 -19.770  1.00 78.14           H
ATOM    862  CE2 TYR A  73       4.917   6.041 -17.092  1.00 78.14           C
ATOM    863  HE2 TYR A  73       5.172   5.254 -16.382  1.00 78.14           H
ATOM    864  CZ  TYR A  73       4.011   5.817 -18.082  1.00 78.14           C
ATOM    865  OH  TYR A  73       3.430   4.590 -18.165  1.00 78.14           O
ATOM    866  HH  TYR A  73       3.004   4.474 -19.062  1.00 78.14           H
ATOM    867  HN  TYR A  73       8.173   9.273 -17.645  1.00 78.14           H
ATOM    868  N   TRP A  74       7.536  12.258 -18.444  1.00 70.74           N
ATOM    869  CA  TRP A  74       7.528  13.710 -18.489  1.00 70.74           C
ATOM    870  C   TRP A  74       8.076  14.144 -19.850  1.00 70.74           C
ATOM    871  O   TRP A  74       7.460  14.951 -20.543  1.00 70.74           O
ATOM    872  HA  TRP A  74       6.495  14.041 -18.381  1.00 70.74           H
ATOM    873  CB  TRP A  74       8.310  14.300 -17.314  1.00 70.74           C
ATOM    874 1HB  TRP A  74       7.984  13.815 -16.394  1.00 70.74           H
ATOM    875 2HB  TRP A  74       9.367  14.065 -17.440  1.00 70.74           H
ATOM    876  CG  TRP A  74       8.153  15.814 -17.159  1.00 70.74           C
ATOM    877  CD1 TRP A  74       8.741  16.782 -17.875  1.00 70.74           C
ATOM    878  HD1 TRP A  74       9.437  16.602 -18.695  1.00 70.74           H
ATOM    879  CD2 TRP A  74       7.326  16.498 -16.194  1.00 70.74           C
ATOM    880  NE1 TRP A  74       8.356  18.035 -17.444  1.00 70.74           N
ATOM    881  HE1 TRP A  74       8.659  18.910 -17.821  1.00 70.74           H
ATOM    882  CE2 TRP A  74       7.468  17.857 -16.390  1.00 70.74           C
ATOM    883  CE3 TRP A  74       6.486  15.986 -15.190  1.00 70.74           C
ATOM    884  HE3 TRP A  74       6.357  14.917 -15.016  1.00 70.74           H
ATOM    885  CZ2 TRP A  74       6.800  18.816 -15.619  1.00 70.74           C
ATOM    886  HZ2 TRP A  74       6.929  19.884 -15.793  1.00 70.74           H
ATOM    887  CZ3 TRP A  74       5.826  16.957 -14.428  1.00 70.74           C
ATOM    888  HZ3 TRP A  74       5.162  16.614 -13.635  1.00 70.74           H
ATOM    889  CH2 TRP A  74       5.958  18.329 -14.612  1.00 70.74           C
ATOM    890  HH2 TRP A  74       5.408  19.022 -13.975  1.00 70.74           H
ATOM    891  HN  TRP A  74       8.171  11.859 -17.782  1.00 70.74           H
ATOM    892  N   TYR A  75       9.229  13.588 -20.192  1.00 68.17           N
ATOM    893  CA  TYR A  75      10.021  14.120 -21.288  1.00 68.17           C
ATOM    894  C   TYR A  75       9.651  13.443 -22.610  1.00 68.17           C
ATOM    895  O   TYR A  75       9.700  14.070 -23.667  1.00 68.17           O
ATOM    896  HA  TYR A  75       9.814  15.187 -21.365  1.00 68.17           H
ATOM    897  CB  TYR A  75      11.478  13.795 -20.953  1.00 68.17           C
ATOM    898 1HB  TYR A  75      11.517  12.833 -20.442  1.00 68.17           H
ATOM    899 2HB  TYR A  75      12.038  13.685 -21.882  1.00 68.17           H
ATOM    900  CG  TYR A  75      12.165  14.848 -20.081  1.00 68.17           C
ATOM    901  CD1 TYR A  75      12.742  15.957 -20.664  1.00 68.17           C
ATOM    902  HD1 TYR A  75      12.708  16.084 -21.747  1.00 68.17           H
ATOM    903  CD2 TYR A  75      12.208  14.687 -18.711  1.00 68.17           C
ATOM    904  HD2 TYR A  75      11.753  13.811 -18.250  1.00 68.17           H
ATOM    905  CE1 TYR A  75      13.388  16.948 -19.844  1.00 68.17           C
ATOM    906  HE1 TYR A  75      13.848  17.829 -20.292  1.00 68.17           H
ATOM    907  CE2 TYR A  75      12.855  15.678 -17.890  1.00 68.17           C
ATOM    908  HE2 TYR A  75      12.896  15.564 -16.807  1.00 68.17           H
ATOM    909  CZ  TYR A  75      13.413  16.760 -18.497  1.00 68.17           C
ATOM    910  OH  TYR A  75      14.024  17.696 -17.722  1.00 68.17           O
ATOM    911  HH  TYR A  75      13.946  17.444 -16.757  1.00 68.17           H
ATOM    912  HN  TYR A  75       9.623  12.790 -19.735  1.00 68.17           H
ATOM    913  N   CYS A  76       9.290  12.173 -22.507  1.00 66.29           N
ATOM    914  CA  CYS A  76       9.278  11.301 -23.670  1.00 66.29           C
ATOM    915  C   CYS A  76       7.830  10.902 -23.956  1.00 66.29           C
ATOM    916  O   CYS A  76       7.272  11.271 -24.988  1.00 66.29           O
ATOM    917  HA  CYS A  76       9.691  11.878 -24.498  1.00 66.29           H
ATOM    918  CB  CYS A  76      10.179  10.080 -23.471  1.00 66.29           C
ATOM    919 1HB  CYS A  76      11.121  10.384 -23.016  1.00 66.29           H
ATOM    920 2HB  CYS A  76       9.706   9.377 -22.787  1.00 66.29           H
ATOM    921  SG  CYS A  76      10.496   9.268 -25.080  1.00 66.29           S
ATOM    922  HG  CYS A  76       9.282   8.742 -25.212  1.00 66.29           H
ATOM    923  HN  CYS A  76       9.010  11.738 -21.651  1.00 66.29           H
ATOM    924  N   THR A  77       7.261  10.151 -23.023  1.00 58.83           N
ATOM    925  CA  THR A  77       6.078   9.361 -23.317  1.00 58.83           C
ATOM    926  C   THR A  77       4.887  10.274 -23.614  1.00 58.83           C
ATOM    927  O   THR A  77       4.062   9.965 -24.472  1.00 58.83           O
ATOM    928  HA  THR A  77       6.268   8.780 -24.219  1.00 58.83           H
ATOM    929  CB  THR A  77       5.838   8.413 -22.140  1.00 58.83           C
ATOM    930  HB  THR A  77       5.464   8.957 -21.272  1.00 58.83           H
ATOM    931  OG1 THR A  77       7.091   7.758 -21.961  1.00 58.83           O
ATOM    932  HG1 THR A  77       7.163   6.981 -22.587  1.00 58.83           H
ATOM    933  CG2 THR A  77       4.871   7.280 -22.488  1.00 58.83           C
ATOM    934 1HG2 THR A  77       5.279   6.695 -23.312  1.00 58.83           H
ATOM    935 2HG2 THR A  77       3.909   7.701 -22.781  1.00 58.83           H
ATOM    936 3HG2 THR A  77       4.736   6.637 -21.618  1.00 58.83           H
ATOM    937  HN  THR A  77       7.595  10.079 -22.083  1.00 58.83           H
ATOM    938  N   ARG A  78       4.835  11.381 -22.887  1.00 54.27           N
ATOM    939  CA  ARG A  78       3.604  12.144 -22.773  1.00 54.27           C
ATOM    940  C   ARG A  78       2.407  11.201 -22.629  1.00 54.27           C
ATOM    941  O   ARG A  78       2.208  10.314 -23.456  1.00 54.27           O
ATOM    942  HA  ARG A  78       3.734  12.751 -21.877  1.00 54.27           H
ATOM    943  CB  ARG A  78       3.394  13.039 -23.995  1.00 54.27           C
ATOM    944 1HB  ARG A  78       3.512  12.451 -24.906  1.00 54.27           H
ATOM    945 2HB  ARG A  78       2.376  13.427 -23.996  1.00 54.27           H
ATOM    946  CG  ARG A  78       4.389  14.202 -24.000  1.00 54.27           C
ATOM    947 1HG  ARG A  78       4.391  14.687 -23.024  1.00 54.27           H
ATOM    948 2HG  ARG A  78       5.397  13.822 -24.170  1.00 54.27           H
ATOM    949  CD  ARG A  78       4.034  15.223 -25.083  1.00 54.27           C
ATOM    950 1HD  ARG A  78       4.023  14.740 -26.060  1.00 54.27           H
ATOM    951 2HD  ARG A  78       3.032  15.615 -24.910  1.00 54.27           H
ATOM    952  NE  ARG A  78       5.017  16.329 -25.078  1.00 54.27           N
ATOM    953  HE  ARG A  78       5.832  16.229 -24.506  1.00 54.27           H
ATOM    954  CZ  ARG A  78       4.885  17.455 -25.791  1.00 54.27           C
ATOM    955  NH1 ARG A  78       3.813  17.642 -26.574  1.00 54.27           N
ATOM    956 1HH1 ARG A  78       3.105  16.938 -26.629  1.00 54.27           H
ATOM    957 2HH1 ARG A  78       3.722  18.486 -27.103  1.00 54.27           H
ATOM    958  NH2 ARG A  78       5.839  18.392 -25.710  1.00 54.27           N
ATOM    959 1HH2 ARG A  78       5.755  19.239 -26.236  1.00 54.27           H
ATOM    960 2HH2 ARG A  78       6.636  18.245 -25.123  1.00 54.27           H
ATOM    961  HN  ARG A  78       5.613  11.757 -22.384  1.00 54.27           H
ATOM    962  N   VAL A  79       1.641  11.427 -21.571  1.00 70.37           N
ATOM    963  CA  VAL A  79       0.502  10.574 -21.277  1.00 70.37           C
ATOM    964  C   VAL A  79      -0.439  10.553 -22.483  1.00 70.37           C
ATOM    965  O   VAL A  79      -1.151  11.524 -22.736  1.00 70.37           O
ATOM    966  HA  VAL A  79       0.880   9.565 -21.110  1.00 70.37           H
ATOM    967  CB  VAL A  79      -0.184  11.042 -19.992  1.00 70.37           C
ATOM    968  HB  VAL A  79      -0.570  12.046 -20.164  1.00 70.37           H
ATOM    969  CG1 VAL A  79      -1.367  10.137 -19.641  1.00 70.37           C
ATOM    970 1HG1 VAL A  79      -2.094  10.159 -20.453  1.00 70.37           H
ATOM    971 2HG1 VAL A  79      -1.014   9.116 -19.497  1.00 70.37           H
ATOM    972 3HG1 VAL A  79      -1.837  10.492 -18.724  1.00 70.37           H
ATOM    973  CG2 VAL A  79       0.813  11.114 -18.833  1.00 70.37           C
ATOM    974 1HG2 VAL A  79       1.242  10.126 -18.661  1.00 70.37           H
ATOM    975 2HG2 VAL A  79       1.608  11.817 -19.081  1.00 70.37           H
ATOM    976 3HG2 VAL A  79       0.299  11.449 -17.932  1.00 70.37           H
ATOM    977  HN  VAL A  79       1.788  12.174 -20.923  1.00 70.37           H
ATOM    978  N   LYS A  80      -0.412   9.436 -23.196  1.00 63.57           N
ATOM    979  CA  LYS A  80      -1.176   9.314 -24.426  1.00 63.57           C
ATOM    980  C   LYS A  80      -2.362   8.377 -24.193  1.00 63.57           C
ATOM    981  O   LYS A  80      -3.398   8.507 -24.844  1.00 63.57           O
ATOM    982  HA  LYS A  80      -1.561  10.304 -24.671  1.00 63.57           H
ATOM    983  CB  LYS A  80      -0.268   8.883 -25.579  1.00 63.57           C
ATOM    984 1HB  LYS A  80       0.354   8.045 -25.264  1.00 63.57           H
ATOM    985 2HB  LYS A  80      -0.876   8.532 -26.413  1.00 63.57           H
ATOM    986  CG  LYS A  80       0.620  10.040 -26.040  1.00 63.57           C
ATOM    987 1HG  LYS A  80      -0.002  10.877 -26.356  1.00 63.57           H
ATOM    988 2HG  LYS A  80       1.227  10.392 -25.206  1.00 63.57           H
ATOM    989  CD  LYS A  80       1.528   9.609 -27.193  1.00 63.57           C
ATOM    990 1HD  LYS A  80       2.102   8.730 -26.900  1.00 63.57           H
ATOM    991 2HD  LYS A  80       0.921   9.321 -28.051  1.00 63.57           H
ATOM    992  CE  LYS A  80       2.482  10.737 -27.592  1.00 63.57           C
ATOM    993 1HE  LYS A  80       1.912  11.629 -27.850  1.00 63.57           H
ATOM    994 2HE  LYS A  80       3.118  10.999 -26.746  1.00 63.57           H
ATOM    995  NZ  LYS A  80       3.319  10.326 -28.741  1.00 63.57           N
ATOM    996 1HZ  LYS A  80       3.945  11.084 -28.991  1.00 63.57           H
ATOM    997 2HZ  LYS A  80       3.863   9.509 -28.487  1.00 63.57           H
ATOM    998 3HZ  LYS A  80       2.724  10.104 -29.531  1.00 63.57           H
ATOM    999  HN  LYS A  80       0.118   8.626 -22.945  1.00 63.57           H
ATOM   1000  N   THR A  81      -2.172   7.452 -23.263  1.00 73.67           N
ATOM   1001  CA  THR A  81      -3.164   6.419 -23.021  1.00 73.67           C
ATOM   1002  C   THR A  81      -3.644   6.470 -21.569  1.00 73.67           C
ATOM   1003  O   THR A  81      -3.005   7.091 -20.722  1.00 73.67           O
ATOM   1004  HA  THR A  81      -4.031   6.620 -23.651  1.00 73.67           H
ATOM   1005  CB  THR A  81      -2.550   5.073 -23.411  1.00 73.67           C
ATOM   1006  HB  THR A  81      -3.318   4.304 -23.494  1.00 73.67           H
ATOM   1007  OG1 THR A  81      -1.555   4.844 -22.417  1.00 73.67           O
ATOM   1008  HG1 THR A  81      -1.270   3.886 -22.433  1.00 73.67           H
ATOM   1009  CG2 THR A  81      -1.759   5.147 -24.719  1.00 73.67           C
ATOM   1010 1HG2 THR A  81      -0.948   5.868 -24.613  1.00 73.67           H
ATOM   1011 2HG2 THR A  81      -2.421   5.461 -25.526  1.00 73.67           H
ATOM   1012 3HG2 THR A  81      -1.345   4.165 -24.949  1.00 73.67           H
ATOM   1013  HN  THR A  81      -1.359   7.402 -22.683  1.00 73.67           H
ATOM   1014  N   MET A  82      -4.766   5.808 -21.326  1.00 74.29           N
ATOM   1015  CA  MET A  82      -5.311   5.727 -19.982  1.00 74.29           C
ATOM   1016  C   MET A  82      -4.349   4.994 -19.044  1.00 74.29           C
ATOM   1017  O   MET A  82      -4.200   5.373 -17.883  1.00 74.29           O
ATOM   1018  HA  MET A  82      -5.435   6.758 -19.653  1.00 74.29           H
ATOM   1019  CB  MET A  82      -6.651   4.989 -20.018  1.00 74.29           C
ATOM   1020 1HB  MET A  82      -7.268   5.388 -20.822  1.00 74.29           H
ATOM   1021 2HB  MET A  82      -6.483   3.934 -20.238  1.00 74.29           H
ATOM   1022  CG  MET A  82      -7.388   5.126 -18.684  1.00 74.29           C
ATOM   1023 1HG  MET A  82      -6.848   4.591 -17.904  1.00 74.29           H
ATOM   1024 2HG  MET A  82      -7.424   6.174 -18.386  1.00 74.29           H
ATOM   1025  SD  MET A  82      -9.045   4.478 -18.833  1.00 74.29           S
ATOM   1026  CE  MET A  82      -9.679   4.873 -17.212  1.00 74.29           C
ATOM   1027 1HE  MET A  82      -9.074   4.374 -16.454  1.00 74.29           H
ATOM   1028 2HE  MET A  82      -9.637   5.951 -17.058  1.00 74.29           H
ATOM   1029 3HE  MET A  82     -10.712   4.534 -17.133  1.00 74.29           H
ATOM   1030  HN  MET A  82      -5.298   5.333 -22.028  1.00 74.29           H
ATOM   1031  N   THR A  83      -3.722   3.958 -19.582  1.00 73.88           N
ATOM   1032  CA  THR A  83      -2.750   3.194 -18.820  1.00 73.88           C
ATOM   1033  C   THR A  83      -1.589   4.090 -18.385  1.00 73.88           C
ATOM   1034  O   THR A  83      -1.134   4.013 -17.245  1.00 73.88           O
ATOM   1035  HA  THR A  83      -3.233   2.832 -17.911  1.00 73.88           H
ATOM   1036  CB  THR A  83      -2.311   2.002 -19.673  1.00 73.88           C
ATOM   1037  HB  THR A  83      -1.506   2.285 -20.351  1.00 73.88           H
ATOM   1038  OG1 THR A  83      -3.513   1.560 -20.297  1.00 73.88           O
ATOM   1039  HG1 THR A  83      -4.214   1.386 -19.605  1.00 73.88           H
ATOM   1040  CG2 THR A  83      -1.869   0.807 -18.827  1.00 73.88           C
ATOM   1041 1HG2 THR A  83      -2.697   0.481 -18.198  1.00 73.88           H
ATOM   1042 2HG2 THR A  83      -1.027   1.098 -18.199  1.00 73.88           H
ATOM   1043 3HG2 THR A  83      -1.567  -0.011 -19.483  1.00 73.88           H
ATOM   1044  HN  THR A  83      -3.870   3.640 -20.519  1.00 73.88           H
ATOM   1045  N   ASP A  84      -1.144   4.921 -19.316  1.00 77.63           N
ATOM   1046  CA  ASP A  84      -0.018   5.802 -19.056  1.00 77.63           C
ATOM   1047  C   ASP A  84      -0.359   6.726 -17.885  1.00 77.63           C
ATOM   1048  O   ASP A  84       0.499   7.024 -17.055  1.00 77.63           O
ATOM   1049  HA  ASP A  84       0.819   5.140 -18.835  1.00 77.63           H
ATOM   1050  CB  ASP A  84       0.289   6.677 -20.273  1.00 77.63           C
ATOM   1051 1HB  ASP A  84      -0.574   7.300 -20.505  1.00 77.63           H
ATOM   1052 2HB  ASP A  84       1.116   7.349 -20.043  1.00 77.63           H
ATOM   1053  CG  ASP A  84       0.646   5.818 -21.489  1.00 77.63           C
ATOM   1054  OD1 ASP A  84       1.214   4.727 -21.266  1.00 77.63           O
ATOM   1055  OD2 ASP A  84       0.342   6.273 -22.613  1.00 77.63           O
ATOM   1056  HN  ASP A  84      -1.537   4.997 -20.232  1.00 77.63           H
ATOM   1057  N   MET A  85      -1.613   7.152 -17.855  1.00 83.62           N
ATOM   1058  CA  MET A  85      -2.069   8.063 -16.818  1.00 83.62           C
ATOM   1059  C   MET A  85      -1.971   7.413 -15.436  1.00 83.62           C
ATOM   1060  O   MET A  85      -1.477   8.027 -14.492  1.00 83.62           O
ATOM   1061  HA  MET A  85      -1.403   8.924 -16.870  1.00 83.62           H
ATOM   1062  CB  MET A  85      -3.520   8.463 -17.092  1.00 83.62           C
ATOM   1063 1HB  MET A  85      -3.622   8.786 -18.129  1.00 83.62           H
ATOM   1064 2HB  MET A  85      -4.171   7.599 -16.962  1.00 83.62           H
ATOM   1065  CG  MET A  85      -3.964   9.589 -16.156  1.00 83.62           C
ATOM   1066 1HG  MET A  85      -5.042   9.734 -16.234  1.00 83.62           H
ATOM   1067 2HG  MET A  85      -3.754   9.316 -15.121  1.00 83.62           H
ATOM   1068  SD  MET A  85      -3.114  11.102 -16.573  1.00 83.62           S
ATOM   1069  CE  MET A  85      -3.536  12.096 -15.152  1.00 83.62           C
ATOM   1070 1HE  MET A  85      -4.620  12.200 -15.090  1.00 83.62           H
ATOM   1071 2HE  MET A  85      -3.165  11.614 -14.247  1.00 83.62           H
ATOM   1072 3HE  MET A  85      -3.082  13.082 -15.250  1.00 83.62           H
ATOM   1073  HN  MET A  85      -2.310   6.887 -18.520  1.00 83.62           H
ATOM   1074  N   PHE A  86      -2.450   6.180 -15.362  1.00 86.20           N
ATOM   1075  CA  PHE A  86      -2.459   5.456 -14.102  1.00 86.20           C
ATOM   1076  C   PHE A  86      -1.037   5.109 -13.659  1.00 86.20           C
ATOM   1077  O   PHE A  86      -0.723   5.161 -12.471  1.00 86.20           O
ATOM   1078  HA  PHE A  86      -2.921   6.106 -13.359  1.00 86.20           H
ATOM   1079  CB  PHE A  86      -3.239   4.160 -14.337  1.00 86.20           C
ATOM   1080 1HB  PHE A  86      -2.819   3.648 -15.202  1.00 86.20           H
ATOM   1081 2HB  PHE A  86      -3.098   3.503 -13.478  1.00 86.20           H
ATOM   1082  CG  PHE A  86      -4.738   4.368 -14.562  1.00 86.20           C
ATOM   1083  CD1 PHE A  86      -5.424   5.254 -13.793  1.00 86.20           C
ATOM   1084  HD1 PHE A  86      -4.907   5.818 -13.016  1.00 86.20           H
ATOM   1085  CD2 PHE A  86      -5.383   3.665 -15.531  1.00 86.20           C
ATOM   1086  HD2 PHE A  86      -4.833   2.955 -16.147  1.00 86.20           H
ATOM   1087  CE1 PHE A  86      -6.816   5.447 -14.001  1.00 86.20           C
ATOM   1088  HE1 PHE A  86      -7.366   6.158 -13.385  1.00 86.20           H
ATOM   1089  CE2 PHE A  86      -6.775   3.858 -15.740  1.00 86.20           C
ATOM   1090  HE2 PHE A  86      -7.292   3.295 -16.516  1.00 86.20           H
ATOM   1091  CZ  PHE A  86      -7.462   4.745 -14.971  1.00 86.20           C
ATOM   1092  HZ  PHE A  86      -8.529   4.892 -15.131  1.00 86.20           H
ATOM   1093  HN  PHE A  86      -2.826   5.678 -16.140  1.00 86.20           H
ATOM   1094  N   LEU A  87      -0.214   4.761 -14.638  1.00 79.40           N
ATOM   1095  CA  LEU A  87       1.157   4.371 -14.360  1.00 79.40           C
ATOM   1096  C   LEU A  87       1.917   5.568 -13.783  1.00 79.40           C
ATOM   1097  O   LEU A  87       2.740   5.410 -12.883  1.00 79.40           O
ATOM   1098  HA  LEU A  87       1.127   3.585 -13.605  1.00 79.40           H
ATOM   1099  CB  LEU A  87       1.808   3.773 -15.609  1.00 79.40           C
ATOM   1100 1HB  LEU A  87       1.608   4.436 -16.451  1.00 79.40           H
ATOM   1101 2HB  LEU A  87       2.888   3.762 -15.462  1.00 79.40           H
ATOM   1102  CG  LEU A  87       1.358   2.361 -15.990  1.00 79.40           C
ATOM   1103  HG  LEU A  87       0.272   2.362 -16.079  1.00 79.40           H
ATOM   1104  CD1 LEU A  87       1.924   1.954 -17.351  1.00 79.40           C
ATOM   1105 1HD1 LEU A  87       1.574   2.650 -18.114  1.00 79.40           H
ATOM   1106 2HD1 LEU A  87       3.013   1.975 -17.313  1.00 79.40           H
ATOM   1107 3HD1 LEU A  87       1.589   0.947 -17.597  1.00 79.40           H
ATOM   1108  CD2 LEU A  87       1.720   1.357 -14.894  1.00 79.40           C
ATOM   1109 1HD2 LEU A  87       2.801   1.352 -14.748  1.00 79.40           H
ATOM   1110 2HD2 LEU A  87       1.229   1.641 -13.964  1.00 79.40           H
ATOM   1111 3HD2 LEU A  87       1.389   0.361 -15.190  1.00 79.40           H
ATOM   1112  HN  LEU A  87      -0.471   4.744 -15.604  1.00 79.40           H
ATOM   1113  N   LEU A  88       1.613   6.738 -14.326  1.00 86.82           N
ATOM   1114  CA  LEU A  88       2.256   7.960 -13.876  1.00 86.82           C
ATOM   1115  C   LEU A  88       1.860   8.235 -12.424  1.00 86.82           C
ATOM   1116  O   LEU A  88       2.718   8.496 -11.582  1.00 86.82           O
ATOM   1117  HA  LEU A  88       3.333   7.797 -13.915  1.00 86.82           H
ATOM   1118  CB  LEU A  88       1.938   9.115 -14.829  1.00 86.82           C
ATOM   1119 1HB  LEU A  88       2.324   8.861 -15.816  1.00 86.82           H
ATOM   1120 2HB  LEU A  88       0.855   9.196 -14.921  1.00 86.82           H
ATOM   1121  CG  LEU A  88       2.492  10.484 -14.431  1.00 86.82           C
ATOM   1122  HG  LEU A  88       2.124  10.725 -13.434  1.00 86.82           H
ATOM   1123  CD1 LEU A  88       4.020  10.457 -14.355  1.00 86.82           C
ATOM   1124 1HD1 LEU A  88       4.334   9.724 -13.612  1.00 86.82           H
ATOM   1125 2HD1 LEU A  88       4.427  10.184 -15.329  1.00 86.82           H
ATOM   1126 3HD1 LEU A  88       4.387  11.443 -14.071  1.00 86.82           H
ATOM   1127  CD2 LEU A  88       1.985  11.576 -15.376  1.00 86.82           C
ATOM   1128 1HD2 LEU A  88       2.303  11.352 -16.394  1.00 86.82           H
ATOM   1129 2HD2 LEU A  88       0.896  11.614 -15.335  1.00 86.82           H
ATOM   1130 3HD2 LEU A  88       2.394  12.539 -15.071  1.00 86.82           H
ATOM   1131  HN  LEU A  88       0.943   6.857 -15.059  1.00 86.82           H
ATOM   1132  N   ASN A  89       0.560   8.166 -12.175  1.00 89.10           N
ATOM   1133  CA  ASN A  89       0.033   8.475 -10.857  1.00 89.10           C
ATOM   1134  C   ASN A  89       0.529   7.428  -9.857  1.00 89.10           C
ATOM   1135  O   ASN A  89       0.754   7.739  -8.688  1.00 89.10           O
ATOM   1136  HA  ASN A  89       0.400   9.476 -10.629  1.00 89.10           H
ATOM   1137  CB  ASN A  89      -1.496   8.444 -10.854  1.00 89.10           C
ATOM   1138 1HB  ASN A  89      -1.848   7.604 -11.453  1.00 89.10           H
ATOM   1139 2HB  ASN A  89      -1.859   8.285  -9.838  1.00 89.10           H
ATOM   1140  CG  ASN A  89      -2.072   9.749 -11.409  1.00 89.10           C
ATOM   1141  OD1 ASN A  89      -2.292  10.713 -10.695  1.00 89.10           O
ATOM   1142  ND2 ASN A  89      -2.302   9.725 -12.719  1.00 89.10           N
ATOM   1143 1HD2 ASN A  89      -2.099   8.900 -13.247  1.00 89.10           H
ATOM   1144 2HD2 ASN A  89      -2.679  10.531 -13.175  1.00 89.10           H
ATOM   1145  HN  ASN A  89      -0.126   7.906 -12.855  1.00 89.10           H
ATOM   1146  N   LEU A  90       0.684   6.209 -10.352  1.00 85.04           N
ATOM   1147  CA  LEU A  90       1.173   5.121  -9.523  1.00 85.04           C
ATOM   1148  C   LEU A  90       2.598   5.436  -9.063  1.00 85.04           C
ATOM   1149  O   LEU A  90       2.927   5.266  -7.891  1.00 85.04           O
ATOM   1150  HA  LEU A  90       0.531   5.066  -8.644  1.00 85.04           H
ATOM   1151  CB  LEU A  90       1.046   3.787 -10.261  1.00 85.04           C
ATOM   1152 1HB  LEU A  90       0.006   3.659 -10.563  1.00 85.04           H
ATOM   1153 2HB  LEU A  90       1.639   3.841 -11.173  1.00 85.04           H
ATOM   1154  CG  LEU A  90       1.476   2.544  -9.478  1.00 85.04           C
ATOM   1155  HG  LEU A  90       2.486   2.709  -9.104  1.00 85.04           H
ATOM   1156  CD1 LEU A  90       0.574   2.322  -8.262  1.00 85.04           C
ATOM   1157 1HD1 LEU A  90       0.634   3.188  -7.603  1.00 85.04           H
ATOM   1158 2HD1 LEU A  90      -0.455   2.187  -8.594  1.00 85.04           H
ATOM   1159 3HD1 LEU A  90       0.902   1.433  -7.724  1.00 85.04           H
ATOM   1160  CD2 LEU A  90       1.526   1.314 -10.387  1.00 85.04           C
ATOM   1161 1HD2 LEU A  90       0.538   1.135 -10.811  1.00 85.04           H
ATOM   1162 2HD2 LEU A  90       2.241   1.486 -11.192  1.00 85.04           H
ATOM   1163 3HD2 LEU A  90       1.835   0.445  -9.806  1.00 85.04           H
ATOM   1164  HN  LEU A  90       0.483   5.961 -11.300  1.00 85.04           H
ATOM   1165  N   ALA A  91       3.405   5.889 -10.012  1.00 89.51           N
ATOM   1166  CA  ALA A  91       4.800   6.180  -9.731  1.00 89.51           C
ATOM   1167  C   ALA A  91       4.885   7.330  -8.725  1.00 89.51           C
ATOM   1168  O   ALA A  91       5.740   7.325  -7.841  1.00 89.51           O
ATOM   1169  HA  ALA A  91       5.243   5.288  -9.288  1.00 89.51           H
ATOM   1170  CB  ALA A  91       5.530   6.495 -11.038  1.00 89.51           C
ATOM   1171 1HB  ALA A  91       5.465   5.636 -11.706  1.00 89.51           H
ATOM   1172 2HB  ALA A  91       5.067   7.360 -11.513  1.00 89.51           H
ATOM   1173 3HB  ALA A  91       6.577   6.713 -10.827  1.00 89.51           H
ATOM   1174  HN  ALA A  91       3.120   6.057 -10.955  1.00 89.51           H
ATOM   1175  N   ILE A  92       3.985   8.288  -8.892  1.00 90.43           N
ATOM   1176  CA  ILE A  92       3.929   9.428  -7.993  1.00 90.43           C
ATOM   1177  C   ILE A  92       3.577   8.944  -6.585  1.00 90.43           C
ATOM   1178  O   ILE A  92       4.195   9.364  -5.608  1.00 90.43           O
ATOM   1179  HA  ILE A  92       4.924   9.872  -7.967  1.00 90.43           H
ATOM   1180  CB  ILE A  92       2.972  10.492  -8.536  1.00 90.43           C
ATOM   1181  HB  ILE A  92       2.032  10.005  -8.796  1.00 90.43           H
ATOM   1182  CG1 ILE A  92       3.523  11.123  -9.815  1.00 90.43           C
ATOM   1183 1HG1 ILE A  92       4.366  11.770  -9.572  1.00 90.43           H
ATOM   1184 2HG1 ILE A  92       3.900  10.343 -10.477  1.00 90.43           H
ATOM   1185  CG2 ILE A  92       2.657  11.541  -7.468  1.00 90.43           C
ATOM   1186 1HG2 ILE A  92       2.192  11.058  -6.609  1.00 90.43           H
ATOM   1187 2HG2 ILE A  92       3.580  12.029  -7.154  1.00 90.43           H
ATOM   1188 3HG2 ILE A  92       1.975  12.285  -7.880  1.00 90.43           H
ATOM   1189  CD1 ILE A  92       2.443  11.934 -10.536  1.00 90.43           C
ATOM   1190 1HD1 ILE A  92       1.613  11.279 -10.799  1.00 90.43           H
ATOM   1191 2HD1 ILE A  92       2.087  12.728  -9.879  1.00 90.43           H
ATOM   1192 3HD1 ILE A  92       2.862  12.372 -11.442  1.00 90.43           H
ATOM   1193  HN  ILE A  92       3.304   8.294  -9.625  1.00 90.43           H
ATOM   1194  N   ALA A  93       2.584   8.068  -6.526  1.00 91.24           N
ATOM   1195  CA  ALA A  93       2.089   7.584  -5.248  1.00 91.24           C
ATOM   1196  C   ALA A  93       3.210   6.838  -4.521  1.00 91.24           C
ATOM   1197  O   ALA A  93       3.435   7.055  -3.332  1.00 91.24           O
ATOM   1198  HA  ALA A  93       1.797   8.451  -4.655  1.00 91.24           H
ATOM   1199  CB  ALA A  93       0.858   6.706  -5.478  1.00 91.24           C
ATOM   1200 1HB  ALA A  93       0.081   7.291  -5.970  1.00 91.24           H
ATOM   1201 2HB  ALA A  93       1.128   5.858  -6.107  1.00 91.24           H
ATOM   1202 3HB  ALA A  93       0.486   6.343  -4.519  1.00 91.24           H
ATOM   1203  HN  ALA A  93       2.122   7.692  -7.328  1.00 91.24           H
ATOM   1204  N   ASP A  94       3.883   5.975  -5.267  1.00 87.62           N
ATOM   1205  CA  ASP A  94       4.944   5.162  -4.697  1.00 87.62           C
ATOM   1206  C   ASP A  94       6.047   6.075  -4.158  1.00 87.62           C
ATOM   1207  O   ASP A  94       6.589   5.831  -3.081  1.00 87.62           O
ATOM   1208  HA  ASP A  94       4.466   4.577  -3.911  1.00 87.62           H
ATOM   1209  CB  ASP A  94       5.564   4.245  -5.754  1.00 87.62           C
ATOM   1210 1HB  ASP A  94       5.721   4.802  -6.677  1.00 87.62           H
ATOM   1211 2HB  ASP A  94       6.543   3.905  -5.416  1.00 87.62           H
ATOM   1212  CG  ASP A  94       4.664   3.037  -6.027  1.00 87.62           C
ATOM   1213  OD1 ASP A  94       3.930   2.654  -5.092  1.00 87.62           O
ATOM   1214  OD2 ASP A  94       4.732   2.526  -7.166  1.00 87.62           O
ATOM   1215  HN  ASP A  94       3.715   5.827  -6.242  1.00 87.62           H
ATOM   1216  N   LEU A  95       6.347   7.108  -4.932  1.00 89.69           N
ATOM   1217  CA  LEU A  95       7.419   8.022  -4.577  1.00 89.69           C
ATOM   1218  C   LEU A  95       7.078   8.713  -3.256  1.00 89.69           C
ATOM   1219  O   LEU A  95       7.935   8.854  -2.385  1.00 89.69           O
ATOM   1220  HA  LEU A  95       8.321   7.428  -4.433  1.00 89.69           H
ATOM   1221  CB  LEU A  95       7.696   8.994  -5.726  1.00 89.69           C
ATOM   1222 1HB  LEU A  95       7.813   8.417  -6.644  1.00 89.69           H
ATOM   1223 2HB  LEU A  95       6.820   9.629  -5.858  1.00 89.69           H
ATOM   1224  CG  LEU A  95       8.923   9.894  -5.563  1.00 89.69           C
ATOM   1225  HG  LEU A  95       8.857  10.388  -4.593  1.00 89.69           H
ATOM   1226  CD1 LEU A  95      10.211   9.069  -5.562  1.00 89.69           C
ATOM   1227 1HD1 LEU A  95      10.187   8.357  -4.737  1.00 89.69           H
ATOM   1228 2HD1 LEU A  95      10.297   8.529  -6.505  1.00 89.69           H
ATOM   1229 3HD1 LEU A  95      11.068   9.733  -5.445  1.00 89.69           H
ATOM   1230  CD2 LEU A  95       8.944  10.991  -6.629  1.00 89.69           C
ATOM   1231 1HD2 LEU A  95       8.975  10.535  -7.619  1.00 89.69           H
ATOM   1232 2HD2 LEU A  95       8.047  11.603  -6.538  1.00 89.69           H
ATOM   1233 3HD2 LEU A  95       9.827  11.615  -6.490  1.00 89.69           H
ATOM   1234  HN  LEU A  95       5.873   7.323  -5.786  1.00 89.69           H
ATOM   1235  N   LEU A  96       5.823   9.126  -3.148  1.00 87.13           N
ATOM   1236  CA  LEU A  96       5.366   9.826  -1.959  1.00 87.13           C
ATOM   1237  C   LEU A  96       5.521   8.912  -0.742  1.00 87.13           C
ATOM   1238  O   LEU A  96       5.907   9.365   0.334  1.00 87.13           O
ATOM   1239  HA  LEU A  96       6.011  10.694  -1.823  1.00 87.13           H
ATOM   1240  CB  LEU A  96       3.941  10.348  -2.160  1.00 87.13           C
ATOM   1241 1HB  LEU A  96       3.328   9.533  -2.545  1.00 87.13           H
ATOM   1242 2HB  LEU A  96       3.535  10.620  -1.186  1.00 87.13           H
ATOM   1243  CG  LEU A  96       3.792  11.548  -3.097  1.00 87.13           C
ATOM   1244  HG  LEU A  96       4.260  11.298  -4.049  1.00 87.13           H
ATOM   1245  CD1 LEU A  96       2.317  11.841  -3.382  1.00 87.13           C
ATOM   1246 1HD1 LEU A  96       1.858  10.971  -3.852  1.00 87.13           H
ATOM   1247 2HD1 LEU A  96       1.804  12.062  -2.446  1.00 87.13           H
ATOM   1248 3HD1 LEU A  96       2.240  12.698  -4.050  1.00 87.13           H
ATOM   1249  CD2 LEU A  96       4.523  12.772  -2.542  1.00 87.13           C
ATOM   1250 1HD2 LEU A  96       4.106  13.033  -1.569  1.00 87.13           H
ATOM   1251 2HD2 LEU A  96       5.583  12.543  -2.432  1.00 87.13           H
ATOM   1252 3HD2 LEU A  96       4.400  13.610  -3.227  1.00 87.13           H
ATOM   1253  HN  LEU A  96       5.127   8.989  -3.852  1.00 87.13           H
ATOM   1254  N   PHE A  97       5.211   7.641  -0.954  1.00 88.83           N
ATOM   1255  CA  PHE A  97       5.331   6.655   0.107  1.00 88.83           C
ATOM   1256  C   PHE A  97       6.785   6.512   0.560  1.00 88.83           C
ATOM   1257  O   PHE A  97       7.068   6.507   1.757  1.00 88.83           O
ATOM   1258  HA  PHE A  97       4.724   7.004   0.942  1.00 88.83           H
ATOM   1259  CB  PHE A  97       4.854   5.320  -0.468  1.00 88.83           C
ATOM   1260 1HB  PHE A  97       3.769   5.343  -0.563  1.00 88.83           H
ATOM   1261 2HB  PHE A  97       5.260   5.203  -1.473  1.00 88.83           H
ATOM   1262  CG  PHE A  97       5.252   4.104   0.371  1.00 88.83           C
ATOM   1263  CD1 PHE A  97       6.155   3.209  -0.114  1.00 88.83           C
ATOM   1264  HD1 PHE A  97       6.594   3.358  -1.100  1.00 88.83           H
ATOM   1265  CD2 PHE A  97       4.704   3.917   1.601  1.00 88.83           C
ATOM   1266  HD2 PHE A  97       3.981   4.634   1.989  1.00 88.83           H
ATOM   1267  CE1 PHE A  97       6.524   2.080   0.665  1.00 88.83           C
ATOM   1268  HE1 PHE A  97       7.247   1.363   0.276  1.00 88.83           H
ATOM   1269  CE2 PHE A  97       5.073   2.789   2.380  1.00 88.83           C
ATOM   1270  HE2 PHE A  97       4.633   2.640   3.366  1.00 88.83           H
ATOM   1271  CZ  PHE A  97       5.975   1.894   1.895  1.00 88.83           C
ATOM   1272  HZ  PHE A  97       6.259   1.028   2.493  1.00 88.83           H
ATOM   1273  HN  PHE A  97       4.884   7.283  -1.829  1.00 88.83           H
ATOM   1274  N   LEU A  98       7.669   6.399  -0.420  1.00 92.26           N
ATOM   1275  CA  LEU A  98       9.056   6.067  -0.143  1.00 92.26           C
ATOM   1276  C   LEU A  98       9.675   7.163   0.726  1.00 92.26           C
ATOM   1277  O   LEU A  98      10.534   6.887   1.562  1.00 92.26           O
ATOM   1278  HA  LEU A  98       9.061   5.134   0.422  1.00 92.26           H
ATOM   1279  CB  LEU A  98       9.817   5.812  -1.446  1.00 92.26           C
ATOM   1280 1HB  LEU A  98       9.659   6.663  -2.108  1.00 92.26           H
ATOM   1281 2HB  LEU A  98      10.882   5.777  -1.220  1.00 92.26           H
ATOM   1282  CG  LEU A  98       9.442   4.536  -2.202  1.00 92.26           C
ATOM   1283  HG  LEU A  98       8.355   4.465  -2.235  1.00 92.26           H
ATOM   1284  CD1 LEU A  98       9.935   4.592  -3.650  1.00 92.26           C
ATOM   1285 1HD1 LEU A  98       9.482   5.444  -4.155  1.00 92.26           H
ATOM   1286 2HD1 LEU A  98      11.020   4.699  -3.660  1.00 92.26           H
ATOM   1287 3HD1 LEU A  98       9.656   3.673  -4.165  1.00 92.26           H
ATOM   1288  CD2 LEU A  98       9.954   3.294  -1.470  1.00 92.26           C
ATOM   1289 1HD2 LEU A  98      11.039   3.344  -1.385  1.00 92.26           H
ATOM   1290 2HD2 LEU A  98       9.513   3.252  -0.474  1.00 92.26           H
ATOM   1291 3HD2 LEU A  98       9.674   2.401  -2.030  1.00 92.26           H
ATOM   1292  HN  LEU A  98       7.451   6.531  -1.387  1.00 92.26           H
ATOM   1293  N   VAL A  99       9.214   8.385   0.500  1.00 90.10           N
ATOM   1294  CA  VAL A  99       9.742   9.530   1.221  1.00 90.10           C
ATOM   1295  C   VAL A  99       9.475   9.352   2.717  1.00 90.10           C
ATOM   1296  O   VAL A  99      10.135   9.975   3.548  1.00 90.10           O
ATOM   1297  HA  VAL A  99      10.819   9.553   1.058  1.00 90.10           H
ATOM   1298  CB  VAL A  99       9.149  10.822   0.658  1.00 90.10           C
ATOM   1299  HB  VAL A  99       8.064  10.719   0.653  1.00 90.10           H
ATOM   1300  CG1 VAL A  99       9.504  12.020   1.542  1.00 90.10           C
ATOM   1301 1HG1 VAL A  99       9.107  11.861   2.544  1.00 90.10           H
ATOM   1302 2HG1 VAL A  99      10.587  12.125   1.592  1.00 90.10           H
ATOM   1303 3HG1 VAL A  99       9.069  12.925   1.118  1.00 90.10           H
ATOM   1304  CG2 VAL A  99       9.604  11.052  -0.785  1.00 90.10           C
ATOM   1305 1HG2 VAL A  99      10.692  11.124  -0.815  1.00 90.10           H
ATOM   1306 2HG2 VAL A  99       9.278  10.217  -1.406  1.00 90.10           H
ATOM   1307 3HG2 VAL A  99       9.168  11.977  -1.161  1.00 90.10           H
ATOM   1308  HN  VAL A  99       8.495   8.597  -0.162  1.00 90.10           H
ATOM   1309  N   THR A 100       8.506   8.499   3.015  1.00 90.06           N
ATOM   1310  CA  THR A 100       8.117   8.260   4.395  1.00 90.06           C
ATOM   1311  C   THR A 100       9.056   7.241   5.045  1.00 90.06           C
ATOM   1312  O   THR A 100       9.176   7.195   6.268  1.00 90.06           O
ATOM   1313  HA  THR A 100       8.225   9.193   4.949  1.00 90.06           H
ATOM   1314  CB  THR A 100       6.650   7.828   4.405  1.00 90.06           C
ATOM   1315  HB  THR A 100       6.223   7.923   5.403  1.00 90.06           H
ATOM   1316  OG1 THR A 100       6.674   6.507   3.869  1.00 90.06           O
ATOM   1317  HG1 THR A 100       5.809   6.044   4.063  1.00 90.06           H
ATOM   1318  CG2 THR A 100       5.799   8.619   3.409  1.00 90.06           C
ATOM   1319 1HG2 THR A 100       6.187   8.469   2.401  1.00 90.06           H
ATOM   1320 2HG2 THR A 100       5.838   9.679   3.659  1.00 90.06           H
ATOM   1321 3HG2 THR A 100       4.767   8.272   3.456  1.00 90.06           H
ATOM   1322  HN  THR A 100       7.991   7.977   2.335  1.00 90.06           H
ATOM   1323  N   LEU A 101       9.696   6.450   4.197  1.00 92.58           N
ATOM   1324  CA  LEU A 101      10.433   5.290   4.668  1.00 92.58           C
ATOM   1325  C   LEU A 101      11.596   5.753   5.548  1.00 92.58           C
ATOM   1326  O   LEU A 101      11.879   5.145   6.579  1.00 92.58           O
ATOM   1327  HA  LEU A 101       9.753   4.696   5.279  1.00 92.58           H
ATOM   1328  CB  LEU A 101      10.864   4.414   3.490  1.00 92.58           C
ATOM   1329 1HB  LEU A 101      11.322   5.054   2.735  1.00 92.58           H
ATOM   1330 2HB  LEU A 101      11.637   3.728   3.836  1.00 92.58           H
ATOM   1331  CG  LEU A 101       9.757   3.597   2.821  1.00 92.58           C
ATOM   1332  HG  LEU A 101       9.030   4.289   2.398  1.00 92.58           H
ATOM   1333  CD1 LEU A 101      10.313   2.763   1.665  1.00 92.58           C
ATOM   1334 1HD1 LEU A 101      10.758   3.424   0.921  1.00 92.58           H
ATOM   1335 2HD1 LEU A 101      11.073   2.079   2.043  1.00 92.58           H
ATOM   1336 3HD1 LEU A 101       9.505   2.192   1.208  1.00 92.58           H
ATOM   1337  CD2 LEU A 101       9.017   2.735   3.846  1.00 92.58           C
ATOM   1338 1HD2 LEU A 101       9.720   2.049   4.320  1.00 92.58           H
ATOM   1339 2HD2 LEU A 101       8.568   3.376   4.604  1.00 92.58           H
ATOM   1340 3HD2 LEU A 101       8.236   2.164   3.344  1.00 92.58           H
ATOM   1341  HN  LEU A 101       9.716   6.590   3.207  1.00 92.58           H
ATOM   1342  N   PRO A 102      12.288   6.832   5.159  1.00 94.80           N
ATOM   1343  CA  PRO A 102      13.422   7.325   5.945  1.00 94.80           C
ATOM   1344  C   PRO A 102      13.058   7.552   7.404  1.00 94.80           C
ATOM   1345  O   PRO A 102      13.822   7.198   8.300  1.00 94.80           O
ATOM   1346  HA  PRO A 102      14.218   6.580   5.963  1.00 94.80           H
ATOM   1347  CB  PRO A 102      13.807   8.631   5.247  1.00 94.80           C
ATOM   1348 1HB  PRO A 102      13.298   9.487   5.689  1.00 94.80           H
ATOM   1349 2HB  PRO A 102      14.877   8.825   5.320  1.00 94.80           H
ATOM   1350  CG  PRO A 102      13.374   8.400   3.804  1.00 94.80           C
ATOM   1351 1HG  PRO A 102      13.253   9.339   3.263  1.00 94.80           H
ATOM   1352 2HG  PRO A 102      14.109   7.819   3.248  1.00 94.80           H
ATOM   1353  CD  PRO A 102      12.057   7.657   3.960  1.00 94.80           C
ATOM   1354 1HD  PRO A 102      11.220   8.341   4.099  1.00 94.80           H
ATOM   1355 2HD  PRO A 102      11.827   7.053   3.082  1.00 94.80           H
ATOM   1356  N   PHE A 103      11.888   8.141   7.604  1.00 93.45           N
ATOM   1357  CA  PHE A 103      11.433   8.466   8.945  1.00 93.45           C
ATOM   1358  C   PHE A 103      11.161   7.196   9.754  1.00 93.45           C
ATOM   1359  O   PHE A 103      11.494   7.126  10.936  1.00 93.45           O
ATOM   1360  HA  PHE A 103      12.227   9.038   9.426  1.00 93.45           H
ATOM   1361  CB  PHE A 103      10.129   9.252   8.797  1.00 93.45           C
ATOM   1362 1HB  PHE A 103       9.425   8.661   8.211  1.00 93.45           H
ATOM   1363 2HB  PHE A 103       9.686   9.389   9.783  1.00 93.45           H
ATOM   1364  CG  PHE A 103      10.299  10.620   8.135  1.00 93.45           C
ATOM   1365  CD1 PHE A 103      10.579  11.713   8.894  1.00 93.45           C
ATOM   1366  HD1 PHE A 103      10.684  11.614   9.975  1.00 93.45           H
ATOM   1367  CD2 PHE A 103      10.168  10.745   6.787  1.00 93.45           C
ATOM   1368  HD2 PHE A 103       9.943   9.869   6.178  1.00 93.45           H
ATOM   1369  CE1 PHE A 103      10.737  12.983   8.280  1.00 93.45           C
ATOM   1370  HE1 PHE A 103      10.962  13.859   8.889  1.00 93.45           H
ATOM   1371  CE2 PHE A 103      10.326  12.015   6.172  1.00 93.45           C
ATOM   1372  HE2 PHE A 103      10.221  12.114   5.092  1.00 93.45           H
ATOM   1373  CZ  PHE A 103      10.607  13.108   6.932  1.00 93.45           C
ATOM   1374  HZ  PHE A 103      10.728  14.083   6.460  1.00 93.45           H
ATOM   1375  HN  PHE A 103      11.257   8.395   6.870  1.00 93.45           H
ATOM   1376  N   TRP A 104      10.560   6.224   9.085  1.00 87.01           N
ATOM   1377  CA  TRP A 104      10.214   4.971   9.734  1.00 87.01           C
ATOM   1378  C   TRP A 104      11.515   4.248  10.090  1.00 87.01           C
ATOM   1379  O   TRP A 104      11.588   3.556  11.103  1.00 87.01           O
ATOM   1380  HA  TRP A 104       9.659   5.208  10.642  1.00 87.01           H
ATOM   1381  CB  TRP A 104       9.287   4.133   8.851  1.00 87.01           C
ATOM   1382 1HB  TRP A 104       9.718   4.063   7.853  1.00 87.01           H
ATOM   1383 2HB  TRP A 104       9.240   3.120   9.250  1.00 87.01           H
ATOM   1384  CG  TRP A 104       7.865   4.687   8.740  1.00 87.01           C
ATOM   1385  CD1 TRP A 104       7.206   5.051   7.631  1.00 87.01           C
ATOM   1386  HD1 TRP A 104       7.621   4.994   6.624  1.00 87.01           H
ATOM   1387  CD2 TRP A 104       6.948   4.928   9.828  1.00 87.01           C
ATOM   1388  NE1 TRP A 104       5.937   5.507   7.924  1.00 87.01           N
ATOM   1389  HE1 TRP A 104       5.259   5.833   7.265  1.00 87.01           H
ATOM   1390  CE2 TRP A 104       5.775   5.429   9.302  1.00 87.01           C
ATOM   1391  CE3 TRP A 104       7.105   4.728  11.211  1.00 87.01           C
ATOM   1392  HE3 TRP A 104       8.021   4.333  11.650  1.00 87.01           H
ATOM   1393  CZ2 TRP A 104       4.668   5.773  10.087  1.00 87.01           C
ATOM   1394  HZ2 TRP A 104       3.752   6.167   9.648  1.00 87.01           H
ATOM   1395  CZ3 TRP A 104       5.990   5.076  11.982  1.00 87.01           C
ATOM   1396  HZ3 TRP A 104       6.058   4.941  13.061  1.00 87.01           H
ATOM   1397  CH2 TRP A 104       4.801   5.582  11.468  1.00 87.01           C
ATOM   1398  HH2 TRP A 104       3.977   5.830  12.137  1.00 87.01           H
ATOM   1399  HN  TRP A 104      10.309   6.282   8.118  1.00 87.01           H
ATOM   1400  N   ALA A 105      12.511   4.435   9.235  1.00 95.20           N
ATOM   1401  CA  ALA A 105      13.800   3.797   9.439  1.00 95.20           C
ATOM   1402  C   ALA A 105      14.417   4.308  10.742  1.00 95.20           C
ATOM   1403  O   ALA A 105      14.903   3.522  11.553  1.00 95.20           O
ATOM   1404  HA  ALA A 105      13.630   2.724   9.523  1.00 95.20           H
ATOM   1405  CB  ALA A 105      14.697   4.060   8.227  1.00 95.20           C
ATOM   1406 1HB  ALA A 105      14.227   3.652   7.332  1.00 95.20           H
ATOM   1407 2HB  ALA A 105      14.838   5.134   8.105  1.00 95.20           H
ATOM   1408 3HB  ALA A 105      15.664   3.582   8.380  1.00 95.20           H
ATOM   1409  HN  ALA A 105      12.446   5.008   8.418  1.00 95.20           H
ATOM   1410  N   ILE A 106      14.379   5.623  10.902  1.00 92.12           N
ATOM   1411  CA  ILE A 106      14.948   6.251  12.082  1.00 92.12           C
ATOM   1412  C   ILE A 106      14.150   5.824  13.316  1.00 92.12           C
ATOM   1413  O   ILE A 106      14.728   5.478  14.345  1.00 92.12           O
ATOM   1414  HA  ILE A 106      15.969   5.883  12.188  1.00 92.12           H
ATOM   1415  CB  ILE A 106      15.029   7.767  11.897  1.00 92.12           C
ATOM   1416  HB  ILE A 106      14.054   8.123  11.562  1.00 92.12           H
ATOM   1417  CG1 ILE A 106      16.041   8.133  10.809  1.00 92.12           C
ATOM   1418 1HG1 ILE A 106      17.054   7.992  11.188  1.00 92.12           H
ATOM   1419 2HG1 ILE A 106      15.924   7.463   9.958  1.00 92.12           H
ATOM   1420  CG2 ILE A 106      15.334   8.466  13.223  1.00 92.12           C
ATOM   1421 1HG2 ILE A 106      14.545   8.244  13.941  1.00 92.12           H
ATOM   1422 2HG2 ILE A 106      16.289   8.110  13.610  1.00 92.12           H
ATOM   1423 3HG2 ILE A 106      15.387   9.543  13.062  1.00 92.12           H
ATOM   1424  CD1 ILE A 106      15.857   9.582  10.354  1.00 92.12           C
ATOM   1425 1HD1 ILE A 106      14.852   9.712   9.954  1.00 92.12           H
ATOM   1426 2HD1 ILE A 106      16.000  10.250  11.203  1.00 92.12           H
ATOM   1427 3HD1 ILE A 106      16.589   9.816   9.581  1.00 92.12           H
ATOM   1428  HN  ILE A 106      13.969   6.255  10.244  1.00 92.12           H
ATOM   1429  N   ALA A 107      12.833   5.863  13.173  1.00 93.26           N
ATOM   1430  CA  ALA A 107      11.950   5.576  14.290  1.00 93.26           C
ATOM   1431  C   ALA A 107      12.156   4.128  14.739  1.00 93.26           C
ATOM   1432  O   ALA A 107      12.056   3.822  15.926  1.00 93.26           O
ATOM   1433  HA  ALA A 107      12.221   6.243  15.108  1.00 93.26           H
ATOM   1434  CB  ALA A 107      10.502   5.859  13.882  1.00 93.26           C
ATOM   1435 1HB  ALA A 107      10.403   6.907  13.601  1.00 93.26           H
ATOM   1436 2HB  ALA A 107      10.233   5.228  13.035  1.00 93.26           H
ATOM   1437 3HB  ALA A 107       9.840   5.644  14.721  1.00 93.26           H
ATOM   1438  HN  ALA A 107      12.371   6.086  12.314  1.00 93.26           H
ATOM   1439  N   ALA A 108      12.441   3.275  13.766  1.00 92.64           N
ATOM   1440  CA  ALA A 108      12.631   1.861  14.041  1.00 92.64           C
ATOM   1441  C   ALA A 108      13.998   1.652  14.696  1.00 92.64           C
ATOM   1442  O   ALA A 108      14.165   0.753  15.519  1.00 92.64           O
ATOM   1443  HA  ALA A 108      11.852   1.552  14.739  1.00 92.64           H
ATOM   1444  CB  ALA A 108      12.477   1.063  12.745  1.00 92.64           C
ATOM   1445 1HB  ALA A 108      11.479   1.223  12.336  1.00 92.64           H
ATOM   1446 2HB  ALA A 108      13.223   1.395  12.023  1.00 92.64           H
ATOM   1447 3HB  ALA A 108      12.619   0.003  12.952  1.00 92.64           H
ATOM   1448  HN  ALA A 108      12.543   3.536  12.806  1.00 92.64           H
ATOM   1449  N   ALA A 109      14.940   2.498  14.307  1.00 91.46           N
ATOM   1450  CA  ALA A 109      16.316   2.338  14.745  1.00 91.46           C
ATOM   1451  C   ALA A 109      16.412   2.659  16.238  1.00 91.46           C
ATOM   1452  O   ALA A 109      17.156   2.007  16.970  1.00 91.46           O
ATOM   1453  HA  ALA A 109      16.596   1.297  14.587  1.00 91.46           H
ATOM   1454  CB  ALA A 109      17.228   3.228  13.898  1.00 91.46           C
ATOM   1455 1HB  ALA A 109      17.145   2.940  12.850  1.00 91.46           H
ATOM   1456 2HB  ALA A 109      16.929   4.270  14.013  1.00 91.46           H
ATOM   1457 3HB  ALA A 109      18.261   3.108  14.227  1.00 91.46           H
ATOM   1458  HN  ALA A 109      14.776   3.279  13.704  1.00 91.46           H
ATOM   1459  N   ASP A 110      15.649   3.662  16.645  1.00 82.74           N
ATOM   1460  CA  ASP A 110      15.780   4.205  17.987  1.00 82.74           C
ATOM   1461  C   ASP A 110      14.402   4.634  18.495  1.00 82.74           C
ATOM   1462  O   ASP A 110      13.688   3.842  19.107  1.00 82.74           O
ATOM   1463  HA  ASP A 110      16.210   3.399  18.581  1.00 82.74           H
ATOM   1464  CB  ASP A 110      16.692   5.433  17.998  1.00 82.74           C
ATOM   1465 1HB  ASP A 110      17.627   5.201  17.489  1.00 82.74           H
ATOM   1466 2HB  ASP A 110      16.221   6.245  17.444  1.00 82.74           H
ATOM   1467  CG  ASP A 110      16.983   5.887  19.430  1.00 82.74           C
ATOM   1468  OD1 ASP A 110      16.629   5.120  20.351  1.00 82.74           O
ATOM   1469  OD2 ASP A 110      17.552   6.991  19.571  1.00 82.74           O
ATOM   1470  HN  ASP A 110      14.954   4.102  16.077  1.00 82.74           H
ATOM   1471  N   GLN A 111      14.070   5.888  18.221  1.00 86.29           N
ATOM   1472  CA  GLN A 111      12.795   6.435  18.653  1.00 86.29           C
ATOM   1473  C   GLN A 111      12.332   7.527  17.686  1.00 86.29           C
ATOM   1474  O   GLN A 111      13.089   7.952  16.815  1.00 86.29           O
ATOM   1475  HA  GLN A 111      12.097   5.599  18.627  1.00 86.29           H
ATOM   1476  CB  GLN A 111      12.884   6.971  20.083  1.00 86.29           C
ATOM   1477 1HB  GLN A 111      11.926   7.400  20.375  1.00 86.29           H
ATOM   1478 2HB  GLN A 111      13.089   6.150  20.770  1.00 86.29           H
ATOM   1479  CG  GLN A 111      13.981   8.030  20.204  1.00 86.29           C
ATOM   1480 1HG  GLN A 111      14.945   7.592  19.944  1.00 86.29           H
ATOM   1481 2HG  GLN A 111      13.795   8.835  19.494  1.00 86.29           H
ATOM   1482  CD  GLN A 111      14.040   8.599  21.624  1.00 86.29           C
ATOM   1483  OE1 GLN A 111      13.049   8.676  22.331  1.00 86.29           O
ATOM   1484  NE2 GLN A 111      15.254   8.992  21.999  1.00 86.29           N
ATOM   1485 1HE2 GLN A 111      16.026   8.901  21.370  1.00 86.29           H
ATOM   1486 2HE2 GLN A 111      15.394   9.378  22.911  1.00 86.29           H
ATOM   1487  HN  GLN A 111      14.653   6.523  17.715  1.00 86.29           H
ATOM   1488  N   TRP A 112      11.090   7.951  17.873  1.00 91.20           N
ATOM   1489  CA  TRP A 112      10.541   9.034  17.075  1.00 91.20           C
ATOM   1490  C   TRP A 112      11.164  10.343  17.562  1.00 91.20           C
ATOM   1491  O   TRP A 112      10.894  10.787  18.677  1.00 91.20           O
ATOM   1492  HA  TRP A 112      10.815   8.854  16.036  1.00 91.20           H
ATOM   1493  CB  TRP A 112       9.012   9.040  17.137  1.00 91.20           C
ATOM   1494 1HB  TRP A 112       8.644   8.046  16.881  1.00 91.20           H
ATOM   1495 2HB  TRP A 112       8.701   9.239  18.163  1.00 91.20           H
ATOM   1496  CG  TRP A 112       8.356  10.066  16.212  1.00 91.20           C
ATOM   1497  CD1 TRP A 112       7.928  11.299  16.518  1.00 91.20           C
ATOM   1498  HD1 TRP A 112       7.999  11.744  17.511  1.00 91.20           H
ATOM   1499  CD2 TRP A 112       8.068   9.897  14.808  1.00 91.20           C
ATOM   1500  NE1 TRP A 112       7.388  11.934  15.419  1.00 91.20           N
ATOM   1501  HE1 TRP A 112       7.004  12.857  15.398  1.00 91.20           H
ATOM   1502  CE2 TRP A 112       7.475  11.055  14.346  1.00 91.20           C
ATOM   1503  CE3 TRP A 112       8.300   8.803  13.957  1.00 91.20           C
ATOM   1504  HE3 TRP A 112       8.766   7.878  14.297  1.00 91.20           H
ATOM   1505  CZ2 TRP A 112       7.066  11.229  13.018  1.00 91.20           C
ATOM   1506  HZ2 TRP A 112       6.600  12.154  12.678  1.00 91.20           H
ATOM   1507  CZ3 TRP A 112       7.885   8.993  12.633  1.00 91.20           C
ATOM   1508  HZ3 TRP A 112       8.041   8.174  11.931  1.00 91.20           H
ATOM   1509  CH2 TRP A 112       7.287  10.152  12.152  1.00 91.20           C
ATOM   1510  HH2 TRP A 112       6.991  10.221  11.105  1.00 91.20           H
ATOM   1511  HN  TRP A 112      10.465   7.567  18.553  1.00 91.20           H
ATOM   1512  N   LYS A 113      11.988  10.925  16.703  1.00 83.61           N
ATOM   1513  CA  LYS A 113      12.784  12.077  17.092  1.00 83.61           C
ATOM   1514  C   LYS A 113      12.149  13.347  16.522  1.00 83.61           C
ATOM   1515  O   LYS A 113      12.731  14.427  16.604  1.00 83.61           O
ATOM   1516  HA  LYS A 113      12.761  12.138  18.180  1.00 83.61           H
ATOM   1517  CB  LYS A 113      14.245  11.882  16.680  1.00 83.61           C
ATOM   1518 1HB  LYS A 113      14.310  11.767  15.598  1.00 83.61           H
ATOM   1519 2HB  LYS A 113      14.821  12.769  16.941  1.00 83.61           H
ATOM   1520  CG  LYS A 113      14.848  10.655  17.366  1.00 83.61           C
ATOM   1521 1HG  LYS A 113      14.695  10.723  18.443  1.00 83.61           H
ATOM   1522 2HG  LYS A 113      14.335   9.755  17.027  1.00 83.61           H
ATOM   1523  CD  LYS A 113      16.344  10.539  17.065  1.00 83.61           C
ATOM   1524 1HD  LYS A 113      16.496  10.444  15.990  1.00 83.61           H
ATOM   1525 2HD  LYS A 113      16.854  11.449  17.380  1.00 83.61           H
ATOM   1526  CE  LYS A 113      16.955   9.332  17.780  1.00 83.61           C
ATOM   1527 1HE  LYS A 113      16.800   9.422  18.855  1.00 83.61           H
ATOM   1528 2HE  LYS A 113      16.452   8.419  17.461  1.00 83.61           H
ATOM   1529  NZ  LYS A 113      18.403   9.235  17.489  1.00 83.61           N
ATOM   1530 1HZ  LYS A 113      18.790   8.427  17.962  1.00 83.61           H
ATOM   1531 2HZ  LYS A 113      18.541   9.139  16.489  1.00 83.61           H
ATOM   1532 3HZ  LYS A 113      18.870  10.074  17.815  1.00 83.61           H
ATOM   1533  HN  LYS A 113      12.115  10.623  15.758  1.00 83.61           H
ATOM   1534  N   PHE A 114      10.963  13.174  15.956  1.00 89.42           N
ATOM   1535  CA  PHE A 114      10.325  14.248  15.214  1.00 89.42           C
ATOM   1536  C   PHE A 114       9.109  14.789  15.969  1.00 89.42           C
ATOM   1537  O   PHE A 114       8.668  14.193  16.951  1.00 89.42           O
ATOM   1538  HA  PHE A 114      11.061  15.043  15.097  1.00 89.42           H
ATOM   1539  CB  PHE A 114       9.861  13.657  13.881  1.00 89.42           C
ATOM   1540 1HB  PHE A 114       9.071  12.930  14.073  1.00 89.42           H
ATOM   1541 2HB  PHE A 114       9.423  14.451  13.276  1.00 89.42           H
ATOM   1542  CG  PHE A 114      10.974  12.979  13.080  1.00 89.42           C
ATOM   1543  CD1 PHE A 114      11.865  13.733  12.383  1.00 89.42           C
ATOM   1544  HD1 PHE A 114      11.787  14.820  12.395  1.00 89.42           H
ATOM   1545  CD2 PHE A 114      11.072  11.623  13.065  1.00 89.42           C
ATOM   1546  HD2 PHE A 114      10.357  11.018  13.623  1.00 89.42           H
ATOM   1547  CE1 PHE A 114      12.899  13.104  11.639  1.00 89.42           C
ATOM   1548  HE1 PHE A 114      13.613  13.708  11.080  1.00 89.42           H
ATOM   1549  CE2 PHE A 114      12.105  10.994  12.321  1.00 89.42           C
ATOM   1550  HE2 PHE A 114      12.183   9.906  12.308  1.00 89.42           H
ATOM   1551  CZ  PHE A 114      12.996  11.748  11.623  1.00 89.42           C
ATOM   1552  HZ  PHE A 114      13.790  11.265  11.053  1.00 89.42           H
ATOM   1553  HN  PHE A 114      10.442  12.322  15.998  1.00 89.42           H
ATOM   1554  N   GLN A 115       8.602  15.913  15.483  1.00 82.29           N
ATOM   1555  CA  GLN A 115       7.471  16.562  16.123  1.00 82.29           C
ATOM   1556  C   GLN A 115       6.185  15.781  15.847  1.00 82.29           C
ATOM   1557  O   GLN A 115       6.146  14.937  14.953  1.00 82.29           O
ATOM   1558  HA  GLN A 115       7.693  16.544  17.190  1.00 82.29           H
ATOM   1559  CB  GLN A 115       7.340  18.015  15.662  1.00 82.29           C
ATOM   1560 1HB  GLN A 115       7.277  18.051  14.575  1.00 82.29           H
ATOM   1561 2HB  GLN A 115       6.415  18.441  16.050  1.00 82.29           H
ATOM   1562  CG  GLN A 115       8.531  18.850  16.137  1.00 82.29           C
ATOM   1563 1HG  GLN A 115       8.632  18.764  17.219  1.00 82.29           H
ATOM   1564 2HG  GLN A 115       9.450  18.461  15.699  1.00 82.29           H
ATOM   1565  CD  GLN A 115       8.358  20.321  15.751  1.00 82.29           C
ATOM   1566  OE1 GLN A 115       7.444  20.698  15.037  1.00 82.29           O
ATOM   1567  NE2 GLN A 115       9.284  21.127  16.262  1.00 82.29           N
ATOM   1568 1HE2 GLN A 115      10.008  20.752  16.842  1.00 82.29           H
ATOM   1569 2HE2 GLN A 115       9.256  22.107  16.067  1.00 82.29           H
ATOM   1570  HN  GLN A 115       8.951  16.377  14.668  1.00 82.29           H
ATOM   1571  N   THR A 116       5.162  16.091  16.631  1.00 88.46           N
ATOM   1572  CA  THR A 116       3.878  15.428  16.482  1.00 88.46           C
ATOM   1573  C   THR A 116       3.323  15.650  15.074  1.00 88.46           C
ATOM   1574  O   THR A 116       2.743  14.742  14.481  1.00 88.46           O
ATOM   1575  HA  THR A 116       4.029  14.355  16.601  1.00 88.46           H
ATOM   1576  CB  THR A 116       2.952  15.939  17.588  1.00 88.46           C
ATOM   1577  HB  THR A 116       2.609  16.951  17.372  1.00 88.46           H
ATOM   1578  OG1 THR A 116       3.719  15.791  18.780  1.00 88.46           O
ATOM   1579  HG1 THR A 116       3.319  16.339  19.514  1.00 88.46           H
ATOM   1580  CG2 THR A 116       1.743  15.027  17.807  1.00 88.46           C
ATOM   1581 1HG2 THR A 116       2.085  14.031  18.089  1.00 88.46           H
ATOM   1582 2HG2 THR A 116       1.163  14.964  16.886  1.00 88.46           H
ATOM   1583 3HG2 THR A 116       1.119  15.435  18.602  1.00 88.46           H
ATOM   1584  HN  THR A 116       5.201  16.779  17.355  1.00 88.46           H
ATOM   1585  N   PHE A 117       3.520  16.863  14.579  1.00 91.23           N
ATOM   1586  CA  PHE A 117       3.034  17.220  13.257  1.00 91.23           C
ATOM   1587  C   PHE A 117       3.552  16.244  12.200  1.00 91.23           C
ATOM   1588  O   PHE A 117       2.790  15.773  11.357  1.00 91.23           O
ATOM   1589  HA  PHE A 117       1.945  17.174  13.290  1.00 91.23           H
ATOM   1590  CB  PHE A 117       3.567  18.620  12.947  1.00 91.23           C
ATOM   1591 1HB  PHE A 117       3.191  19.316  13.697  1.00 91.23           H
ATOM   1592 2HB  PHE A 117       4.654  18.612  13.038  1.00 91.23           H
ATOM   1593  CG  PHE A 117       3.190  19.137  11.558  1.00 91.23           C
ATOM   1594  CD1 PHE A 117       4.127  19.187  10.573  1.00 91.23           C
ATOM   1595  HD1 PHE A 117       5.147  18.859  10.774  1.00 91.23           H
ATOM   1596  CD2 PHE A 117       1.918  19.546  11.307  1.00 91.23           C
ATOM   1597  HD2 PHE A 117       1.167  19.506  12.096  1.00 91.23           H
ATOM   1598  CE1 PHE A 117       3.777  19.666   9.283  1.00 91.23           C
ATOM   1599  HE1 PHE A 117       4.528  19.707   8.494  1.00 91.23           H
ATOM   1600  CE2 PHE A 117       1.567  20.025  10.017  1.00 91.23           C
ATOM   1601  HE2 PHE A 117       0.547  20.353   9.815  1.00 91.23           H
ATOM   1602  CZ  PHE A 117       2.504  20.075   9.032  1.00 91.23           C
ATOM   1603  HZ  PHE A 117       2.235  20.443   8.042  1.00 91.23           H
ATOM   1604  HN  PHE A 117       4.001  17.594  15.064  1.00 91.23           H
ATOM   1605  N   MET A 118       4.846  15.968  12.279  1.00 88.79           N
ATOM   1606  CA  MET A 118       5.479  15.071  11.327  1.00 88.79           C
ATOM   1607  C   MET A 118       4.915  13.655  11.450  1.00 88.79           C
ATOM   1608  O   MET A 118       4.833  12.928  10.461  1.00 88.79           O
ATOM   1609  HA  MET A 118       5.249  15.478  10.343  1.00 88.79           H
ATOM   1610  CB  MET A 118       6.988  15.043  11.579  1.00 88.79           C
ATOM   1611 1HB  MET A 118       7.181  14.864  12.636  1.00 88.79           H
ATOM   1612 2HB  MET A 118       7.437  14.216  11.028  1.00 88.79           H
ATOM   1613  CG  MET A 118       7.640  16.360  11.152  1.00 88.79           C
ATOM   1614 1HG  MET A 118       7.279  17.175  11.780  1.00 88.79           H
ATOM   1615 2HG  MET A 118       8.719  16.304  11.293  1.00 88.79           H
ATOM   1616  SD  MET A 118       7.266  16.700   9.440  1.00 88.79           S
ATOM   1617  CE  MET A 118       8.078  15.312   8.664  1.00 88.79           C
ATOM   1618 1HE  MET A 118       9.142  15.336   8.899  1.00 88.79           H
ATOM   1619 2HE  MET A 118       7.645  14.383   9.037  1.00 88.79           H
ATOM   1620 3HE  MET A 118       7.942  15.369   7.584  1.00 88.79           H
ATOM   1621  HN  MET A 118       5.457  16.346  12.975  1.00 88.79           H
ATOM   1622  N   CYS A 119       4.540  13.305  12.672  1.00 94.00           N
ATOM   1623  CA  CYS A 119       3.926  12.013  12.925  1.00 94.00           C
ATOM   1624  C   CYS A 119       2.616  11.940  12.137  1.00 94.00           C
ATOM   1625  O   CYS A 119       2.352  10.952  11.455  1.00 94.00           O
ATOM   1626  HA  CYS A 119       4.630  11.258  12.575  1.00 94.00           H
ATOM   1627  CB  CYS A 119       3.707  11.774  14.420  1.00 94.00           C
ATOM   1628 1HB  CYS A 119       4.665  11.759  14.939  1.00 94.00           H
ATOM   1629 2HB  CYS A 119       3.126  12.592  14.846  1.00 94.00           H
ATOM   1630  SG  CYS A 119       2.832  10.188  14.679  1.00 94.00           S
ATOM   1631  HN  CYS A 119       4.650  13.886  13.478  1.00 94.00           H
ATOM   1632  N   LYS A 120       1.831  13.001  12.258  1.00 91.71           N
ATOM   1633  CA  LYS A 120       0.552  13.067  11.573  1.00 91.71           C
ATOM   1634  C   LYS A 120       0.779  12.950  10.064  1.00 91.71           C
ATOM   1635  O   LYS A 120       0.100  12.179   9.388  1.00 91.71           O
ATOM   1636  HA  LYS A 120      -0.039  12.211  11.900  1.00 91.71           H
ATOM   1637  CB  LYS A 120      -0.212  14.327  11.984  1.00 91.71           C
ATOM   1638 1HB  LYS A 120       0.433  15.199  11.878  1.00 91.71           H
ATOM   1639 2HB  LYS A 120      -1.061  14.476  11.316  1.00 91.71           H
ATOM   1640  CG  LYS A 120      -0.705  14.222  13.428  1.00 91.71           C
ATOM   1641 1HG  LYS A 120      -1.397  13.385  13.521  1.00 91.71           H
ATOM   1642 2HG  LYS A 120       0.136  14.015  14.089  1.00 91.71           H
ATOM   1643  CD  LYS A 120      -1.398  15.514  13.866  1.00 91.71           C
ATOM   1644 1HD  LYS A 120      -0.701  16.348  13.793  1.00 91.71           H
ATOM   1645 2HD  LYS A 120      -2.228  15.732  13.193  1.00 91.71           H
ATOM   1646  CE  LYS A 120      -1.916  15.400  15.301  1.00 91.71           C
ATOM   1647 1HE  LYS A 120      -1.214  14.821  15.902  1.00 91.71           H
ATOM   1648 2HE  LYS A 120      -1.980  16.391  15.751  1.00 91.71           H
ATOM   1649  NZ  LYS A 120      -3.247  14.753  15.322  1.00 91.71           N
ATOM   1650 1HZ  LYS A 120      -3.674  14.888  16.232  1.00 91.71           H
ATOM   1651 2HZ  LYS A 120      -3.835  15.167  14.608  1.00 91.71           H
ATOM   1652 3HZ  LYS A 120      -3.143  13.760  15.141  1.00 91.71           H
ATOM   1653  HN  LYS A 120       2.056  13.804  12.810  1.00 91.71           H
ATOM   1654  N   VAL A 121       1.738  13.727   9.581  1.00 93.18           N
ATOM   1655  CA  VAL A 121       1.991  13.802   8.152  1.00 93.18           C
ATOM   1656  C   VAL A 121       2.423  12.426   7.642  1.00 93.18           C
ATOM   1657  O   VAL A 121       1.882  11.928   6.656  1.00 93.18           O
ATOM   1658  HA  VAL A 121       1.055  14.079   7.666  1.00 93.18           H
ATOM   1659  CB  VAL A 121       3.019  14.897   7.860  1.00 93.18           C
ATOM   1660  HB  VAL A 121       3.887  14.720   8.494  1.00 93.18           H
ATOM   1661  CG1 VAL A 121       3.482  14.840   6.403  1.00 93.18           C
ATOM   1662 1HG1 VAL A 121       3.939  13.870   6.205  1.00 93.18           H
ATOM   1663 2HG1 VAL A 121       2.625  14.979   5.743  1.00 93.18           H
ATOM   1664 3HG1 VAL A 121       4.212  15.629   6.222  1.00 93.18           H
ATOM   1665  CG2 VAL A 121       2.460  16.279   8.203  1.00 93.18           C
ATOM   1666 1HG2 VAL A 121       1.567  16.469   7.606  1.00 93.18           H
ATOM   1667 2HG2 VAL A 121       2.203  16.315   9.262  1.00 93.18           H
ATOM   1668 3HG2 VAL A 121       3.210  17.039   7.986  1.00 93.18           H
ATOM   1669  HN  VAL A 121       2.334  14.297  10.146  1.00 93.18           H
ATOM   1670  N   VAL A 122       3.393  11.850   8.337  1.00 92.38           N
ATOM   1671  CA  VAL A 122       4.029  10.631   7.867  1.00 92.38           C
ATOM   1672  C   VAL A 122       2.992   9.506   7.817  1.00 92.38           C
ATOM   1673  O   VAL A 122       2.911   8.775   6.832  1.00 92.38           O
ATOM   1674  HA  VAL A 122       4.391  10.818   6.856  1.00 92.38           H
ATOM   1675  CB  VAL A 122       5.234  10.296   8.748  1.00 92.38           C
ATOM   1676  HB  VAL A 122       4.905  10.318   9.787  1.00 92.38           H
ATOM   1677  CG1 VAL A 122       5.755   8.889   8.451  1.00 92.38           C
ATOM   1678 1HG1 VAL A 122       4.968   8.161   8.644  1.00 92.38           H
ATOM   1679 2HG1 VAL A 122       6.059   8.827   7.405  1.00 92.38           H
ATOM   1680 3HG1 VAL A 122       6.612   8.676   9.091  1.00 92.38           H
ATOM   1681  CG2 VAL A 122       6.341  11.338   8.582  1.00 92.38           C
ATOM   1682 1HG2 VAL A 122       6.665  11.361   7.541  1.00 92.38           H
ATOM   1683 2HG2 VAL A 122       5.962  12.320   8.866  1.00 92.38           H
ATOM   1684 3HG2 VAL A 122       7.186  11.075   9.219  1.00 92.38           H
ATOM   1685  HN  VAL A 122       3.743  12.202   9.205  1.00 92.38           H
ATOM   1686  N   ASN A 123       2.226   9.404   8.893  1.00 91.55           N
ATOM   1687  CA  ASN A 123       1.196   8.383   8.984  1.00 91.55           C
ATOM   1688  C   ASN A 123       0.160   8.610   7.881  1.00 91.55           C
ATOM   1689  O   ASN A 123      -0.280   7.662   7.234  1.00 91.55           O
ATOM   1690  HA  ASN A 123       1.722   7.435   8.873  1.00 91.55           H
ATOM   1691  CB  ASN A 123       0.474   8.446  10.332  1.00 91.55           C
ATOM   1692 1HB  ASN A 123       0.467   9.474  10.696  1.00 91.55           H
ATOM   1693 2HB  ASN A 123      -0.566   8.146  10.206  1.00 91.55           H
ATOM   1694  CG  ASN A 123       1.152   7.539  11.360  1.00 91.55           C
ATOM   1695  OD1 ASN A 123       1.946   6.672  11.034  1.00 91.55           O
ATOM   1696  ND2 ASN A 123       0.796   7.786  12.618  1.00 91.55           N
ATOM   1697 1HD2 ASN A 123       0.139   8.513  12.817  1.00 91.55           H
ATOM   1698 2HD2 ASN A 123       1.186   7.245  13.363  1.00 91.55           H
ATOM   1699  HN  ASN A 123       2.300  10.002   9.692  1.00 91.55           H
ATOM   1700  N   SER A 124      -0.199   9.873   7.702  1.00 92.06           N
ATOM   1701  CA  SER A 124      -1.231  10.229   6.743  1.00 92.06           C
ATOM   1702  C   SER A 124      -0.758   9.908   5.323  1.00 92.06           C
ATOM   1703  O   SER A 124      -1.510   9.349   4.527  1.00 92.06           O
ATOM   1704  HA  SER A 124      -2.093   9.617   7.006  1.00 92.06           H
ATOM   1705  CB  SER A 124      -1.602  11.708   6.857  1.00 92.06           C
ATOM   1706 1HB  SER A 124      -0.736  12.320   6.605  1.00 92.06           H
ATOM   1707 2HB  SER A 124      -2.380  11.944   6.130  1.00 92.06           H
ATOM   1708  OG  SER A 124      -2.056  12.046   8.164  1.00 92.06           O
ATOM   1709  HG  SER A 124      -1.400  12.656   8.607  1.00 92.06           H
ATOM   1710  HN  SER A 124       0.201  10.644   8.198  1.00 92.06           H
ATOM   1711  N   MET A 125       0.485  10.275   5.051  1.00 85.41           N
ATOM   1712  CA  MET A 125       1.063  10.044   3.738  1.00 85.41           C
ATOM   1713  C   MET A 125       1.066   8.553   3.394  1.00 85.41           C
ATOM   1714  O   MET A 125       0.654   8.163   2.303  1.00 85.41           O
ATOM   1715  HA  MET A 125       0.426  10.584   3.037  1.00 85.41           H
ATOM   1716  CB  MET A 125       2.497  10.577   3.709  1.00 85.41           C
ATOM   1717 1HB  MET A 125       3.021  10.270   4.615  1.00 85.41           H
ATOM   1718 2HB  MET A 125       3.034  10.141   2.867  1.00 85.41           H
ATOM   1719  CG  MET A 125       2.513  12.103   3.597  1.00 85.41           C
ATOM   1720 1HG  MET A 125       1.942  12.417   2.723  1.00 85.41           H
ATOM   1721 2HG  MET A 125       2.030  12.544   4.469  1.00 85.41           H
ATOM   1722  SD  MET A 125       4.194  12.688   3.471  1.00 85.41           S
ATOM   1723  CE  MET A 125       4.558  12.225   1.786  1.00 85.41           C
ATOM   1724 1HE  MET A 125       4.455  11.145   1.676  1.00 85.41           H
ATOM   1725 2HE  MET A 125       3.862  12.726   1.113  1.00 85.41           H
ATOM   1726 3HE  MET A 125       5.578  12.520   1.540  1.00 85.41           H
ATOM   1727  HN  MET A 125       1.093  10.722   5.707  1.00 85.41           H
ATOM   1728  N   TYR A 126       1.534   7.760   4.347  1.00 84.99           N
ATOM   1729  CA  TYR A 126       1.590   6.320   4.161  1.00 84.99           C
ATOM   1730  C   TYR A 126       0.210   5.757   3.819  1.00 84.99           C
ATOM   1731  O   TYR A 126       0.073   4.960   2.892  1.00 84.99           O
ATOM   1732  HA  TYR A 126       2.273   6.113   3.337  1.00 84.99           H
ATOM   1733  CB  TYR A 126       2.046   5.739   5.502  1.00 84.99           C
ATOM   1734 1HB  TYR A 126       3.092   6.002   5.663  1.00 84.99           H
ATOM   1735 2HB  TYR A 126       1.473   6.207   6.302  1.00 84.99           H
ATOM   1736  CG  TYR A 126       1.895   4.220   5.605  1.00 84.99           C
ATOM   1737  CD1 TYR A 126       0.867   3.678   6.350  1.00 84.99           C
ATOM   1738  HD1 TYR A 126       0.163   4.333   6.863  1.00 84.99           H
ATOM   1739  CD2 TYR A 126       2.787   3.392   4.955  1.00 84.99           C
ATOM   1740  HD2 TYR A 126       3.599   3.820   4.367  1.00 84.99           H
ATOM   1741  CE1 TYR A 126       0.725   2.249   6.448  1.00 84.99           C
ATOM   1742  HE1 TYR A 126      -0.082   1.808   7.032  1.00 84.99           H
ATOM   1743  CE2 TYR A 126       2.645   1.963   5.053  1.00 84.99           C
ATOM   1744  HE2 TYR A 126       3.343   1.297   4.544  1.00 84.99           H
ATOM   1745  CZ  TYR A 126       1.621   1.461   5.794  1.00 84.99           C
ATOM   1746  OH  TYR A 126       1.487   0.111   5.886  1.00 84.99           O
ATOM   1747  HH  TYR A 126       1.720  -0.316   5.013  1.00 84.99           H
ATOM   1748  HN  TYR A 126       1.871   8.085   5.230  1.00 84.99           H
ATOM   1749  N   LYS A 127      -0.779   6.194   4.585  1.00 85.02           N
ATOM   1750  CA  LYS A 127      -2.120   5.647   4.462  1.00 85.02           C
ATOM   1751  C   LYS A 127      -2.695   6.021   3.094  1.00 85.02           C
ATOM   1752  O   LYS A 127      -3.295   5.185   2.419  1.00 85.02           O
ATOM   1753  HA  LYS A 127      -2.035   4.561   4.515  1.00 85.02           H
ATOM   1754  CB  LYS A 127      -2.990   6.092   5.638  1.00 85.02           C
ATOM   1755 1HB  LYS A 127      -2.462   5.914   6.575  1.00 85.02           H
ATOM   1756 2HB  LYS A 127      -3.173   7.165   5.575  1.00 85.02           H
ATOM   1757  CG  LYS A 127      -4.324   5.342   5.648  1.00 85.02           C
ATOM   1758 1HG  LYS A 127      -4.997   5.799   6.374  1.00 85.02           H
ATOM   1759 2HG  LYS A 127      -4.801   5.429   4.672  1.00 85.02           H
ATOM   1760  CD  LYS A 127      -4.120   3.865   5.992  1.00 85.02           C
ATOM   1761 1HD  LYS A 127      -3.654   3.353   5.150  1.00 85.02           H
ATOM   1762 2HD  LYS A 127      -3.437   3.776   6.837  1.00 85.02           H
ATOM   1763  CE  LYS A 127      -5.451   3.192   6.332  1.00 85.02           C
ATOM   1764 1HE  LYS A 127      -6.260   3.676   5.785  1.00 85.02           H
ATOM   1765 2HE  LYS A 127      -5.430   2.150   6.014  1.00 85.02           H
ATOM   1766  NZ  LYS A 127      -5.714   3.268   7.787  1.00 85.02           N
ATOM   1767 1HZ  LYS A 127      -6.529   2.709   8.012  1.00 85.02           H
ATOM   1768 2HZ  LYS A 127      -4.910   2.915   8.294  1.00 85.02           H
ATOM   1769 3HZ  LYS A 127      -5.882   4.233   8.050  1.00 85.02           H
ATOM   1770  HN  LYS A 127      -0.676   6.907   5.278  1.00 85.02           H
ATOM   1771  N   MET A 128      -2.492   7.277   2.726  1.00 86.01           N
ATOM   1772  CA  MET A 128      -3.011   7.781   1.466  1.00 86.01           C
ATOM   1773  C   MET A 128      -2.404   7.025   0.282  1.00 86.01           C
ATOM   1774  O   MET A 128      -3.110   6.677  -0.664  1.00 86.01           O
ATOM   1775  HA  MET A 128      -4.087   7.610   1.502  1.00 86.01           H
ATOM   1776  CB  MET A 128      -2.688   9.271   1.340  1.00 86.01           C
ATOM   1777 1HB  MET A 128      -3.020   9.796   2.236  1.00 86.01           H
ATOM   1778 2HB  MET A 128      -1.609   9.409   1.272  1.00 86.01           H
ATOM   1779  CG  MET A 128      -3.364   9.876   0.108  1.00 86.01           C
ATOM   1780 1HG  MET A 128      -2.961   9.423  -0.798  1.00 86.01           H
ATOM   1781 2HG  MET A 128      -4.432   9.659   0.125  1.00 86.01           H
ATOM   1782  SD  MET A 128      -3.103  11.642   0.074  1.00 86.01           S
ATOM   1783  CE  MET A 128      -1.349  11.690  -0.253  1.00 86.01           C
ATOM   1784 1HE  MET A 128      -0.816  11.179   0.548  1.00 86.01           H
ATOM   1785 2HE  MET A 128      -1.142  11.193  -1.201  1.00 86.01           H
ATOM   1786 3HE  MET A 128      -1.017  12.727  -0.307  1.00 86.01           H
ATOM   1787  HN  MET A 128      -1.985   7.945   3.271  1.00 86.01           H
ATOM   1788  N   ASN A 129      -1.103   6.793   0.373  1.00 80.79           N
ATOM   1789  CA  ASN A 129      -0.377   6.163  -0.716  1.00 80.79           C
ATOM   1790  C   ASN A 129      -0.766   4.685  -0.794  1.00 80.79           C
ATOM   1791  O   ASN A 129      -0.848   4.117  -1.882  1.00 80.79           O
ATOM   1792  HA  ASN A 129      -0.664   6.716  -1.610  1.00 80.79           H
ATOM   1793  CB  ASN A 129       1.134   6.243  -0.491  1.00 80.79           C
ATOM   1794 1HB  ASN A 129       1.383   5.821   0.483  1.00 80.79           H
ATOM   1795 2HB  ASN A 129       1.649   5.643  -1.240  1.00 80.79           H
ATOM   1796  CG  ASN A 129       1.623   7.691  -0.565  1.00 80.79           C
ATOM   1797  OD1 ASN A 129       1.099   8.514  -1.298  1.00 80.79           O
ATOM   1798  ND2 ASN A 129       2.654   7.955   0.232  1.00 80.79           N
ATOM   1799 1HD2 ASN A 129       3.038   7.234   0.809  1.00 80.79           H
ATOM   1800 2HD2 ASN A 129       3.046   8.875   0.255  1.00 80.79           H
ATOM   1801  HN  ASN A 129      -0.548   7.028   1.171  1.00 80.79           H
ATOM   1802  N   PHE A 130      -0.994   4.104   0.375  1.00 84.48           N
ATOM   1803  CA  PHE A 130      -1.404   2.712   0.451  1.00 84.48           C
ATOM   1804  C   PHE A 130      -2.655   2.462  -0.393  1.00 84.48           C
ATOM   1805  O   PHE A 130      -2.673   1.564  -1.233  1.00 84.48           O
ATOM   1806  HA  PHE A 130      -0.581   2.110   0.065  1.00 84.48           H
ATOM   1807  CB  PHE A 130      -1.727   2.421   1.918  1.00 84.48           C
ATOM   1808 1HB  PHE A 130      -0.820   2.540   2.510  1.00 84.48           H
ATOM   1809 2HB  PHE A 130      -2.441   3.162   2.277  1.00 84.48           H
ATOM   1810  CG  PHE A 130      -2.299   1.023   2.164  1.00 84.48           C
ATOM   1811  CD1 PHE A 130      -3.640   0.855   2.321  1.00 84.48           C
ATOM   1812  HD1 PHE A 130      -4.306   1.716   2.272  1.00 84.48           H
ATOM   1813  CD2 PHE A 130      -1.467  -0.051   2.226  1.00 84.48           C
ATOM   1814  HD2 PHE A 130      -0.393   0.084   2.100  1.00 84.48           H
ATOM   1815  CE1 PHE A 130      -4.170  -0.442   2.549  1.00 84.48           C
ATOM   1816  HE1 PHE A 130      -5.245  -0.577   2.675  1.00 84.48           H
ATOM   1817  CE2 PHE A 130      -1.998  -1.348   2.454  1.00 84.48           C
ATOM   1818  HE2 PHE A 130      -1.331  -2.209   2.503  1.00 84.48           H
ATOM   1819  CZ  PHE A 130      -3.338  -1.516   2.611  1.00 84.48           C
ATOM   1820  HZ  PHE A 130      -3.746  -2.512   2.785  1.00 84.48           H
ATOM   1821  HN  PHE A 130      -0.902   4.566   1.257  1.00 84.48           H
ATOM   1822  N   TYR A 131      -3.672   3.274  -0.142  1.00 91.35           N
ATOM   1823  CA  TYR A 131      -4.942   3.118  -0.829  1.00 91.35           C
ATOM   1824  C   TYR A 131      -4.817   3.497  -2.306  1.00 91.35           C
ATOM   1825  O   TYR A 131      -5.338   2.801  -3.176  1.00 91.35           O
ATOM   1826  HA  TYR A 131      -5.239   2.071  -0.754  1.00 91.35           H
ATOM   1827  CB  TYR A 131      -5.913   4.084  -0.147  1.00 91.35           C
ATOM   1828 1HB  TYR A 131      -5.407   5.036   0.017  1.00 91.35           H
ATOM   1829 2HB  TYR A 131      -6.748   4.280  -0.820  1.00 91.35           H
ATOM   1830  CG  TYR A 131      -6.460   3.577   1.189  1.00 91.35           C
ATOM   1831  CD1 TYR A 131      -7.106   2.360   1.252  1.00 91.35           C
ATOM   1832  HD1 TYR A 131      -7.227   1.759   0.350  1.00 91.35           H
ATOM   1833  CD2 TYR A 131      -6.308   4.338   2.330  1.00 91.35           C
ATOM   1834  HD2 TYR A 131      -5.798   5.300   2.280  1.00 91.35           H
ATOM   1835  CE1 TYR A 131      -7.622   1.882   2.509  1.00 91.35           C
ATOM   1836  HE1 TYR A 131      -8.134   0.922   2.573  1.00 91.35           H
ATOM   1837  CE2 TYR A 131      -6.823   3.861   3.587  1.00 91.35           C
ATOM   1838  HE2 TYR A 131      -6.710   4.451   4.496  1.00 91.35           H
ATOM   1839  CZ  TYR A 131      -7.455   2.656   3.614  1.00 91.35           C
ATOM   1840  OH  TYR A 131      -7.941   2.206   4.802  1.00 91.35           O
ATOM   1841  HH  TYR A 131      -8.210   2.979   5.377  1.00 91.35           H
ATOM   1842  HN  TYR A 131      -3.638   4.026   0.517  1.00 91.35           H
ATOM   1843  N   SER A 132      -4.123   4.600  -2.544  1.00 90.54           N
ATOM   1844  CA  SER A 132      -4.022   5.146  -3.886  1.00 90.54           C
ATOM   1845  C   SER A 132      -3.333   4.140  -4.811  1.00 90.54           C
ATOM   1846  O   SER A 132      -3.756   3.948  -5.950  1.00 90.54           O
ATOM   1847  HA  SER A 132      -5.050   5.318  -4.206  1.00 90.54           H
ATOM   1848  CB  SER A 132      -3.261   6.474  -3.886  1.00 90.54           C
ATOM   1849 1HB  SER A 132      -3.213   6.865  -4.902  1.00 90.54           H
ATOM   1850 2HB  SER A 132      -3.807   7.204  -3.289  1.00 90.54           H
ATOM   1851  OG  SER A 132      -1.940   6.332  -3.370  1.00 90.54           O
ATOM   1852  HG  SER A 132      -1.462   7.209  -3.408  1.00 90.54           H
ATOM   1853  HN  SER A 132      -3.635   5.117  -1.840  1.00 90.54           H
ATOM   1854  N   CYS A 133      -2.284   3.525  -4.285  1.00 86.77           N
ATOM   1855  CA  CYS A 133      -1.517   2.562  -5.058  1.00 86.77           C
ATOM   1856  C   CYS A 133      -2.443   1.405  -5.439  1.00 86.77           C
ATOM   1857  O   CYS A 133      -2.529   1.034  -6.608  1.00 86.77           O
ATOM   1858  HA  CYS A 133      -1.164   3.084  -5.947  1.00 86.77           H
ATOM   1859  CB  CYS A 133      -0.283   2.078  -4.293  1.00 86.77           C
ATOM   1860 1HB  CYS A 133      -0.565   1.777  -3.284  1.00 86.77           H
ATOM   1861 2HB  CYS A 133       0.136   1.198  -4.782  1.00 86.77           H
ATOM   1862  SG  CYS A 133       0.970   3.409  -4.221  1.00 86.77           S
ATOM   1863  HG  CYS A 133       2.017   2.628  -4.472  1.00 86.77           H
ATOM   1864  HN  CYS A 133      -1.957   3.674  -3.352  1.00 86.77           H
ATOM   1865  N   VAL A 134      -3.112   0.868  -4.429  1.00 86.22           N
ATOM   1866  CA  VAL A 134      -3.911  -0.332  -4.615  1.00 86.22           C
ATOM   1867  C   VAL A 134      -5.056  -0.032  -5.585  1.00 86.22           C
ATOM   1868  O   VAL A 134      -5.370  -0.847  -6.451  1.00 86.22           O
ATOM   1869  HA  VAL A 134      -3.266  -1.091  -5.058  1.00 86.22           H
ATOM   1870  CB  VAL A 134      -4.396  -0.852  -3.261  1.00 86.22           C
ATOM   1871  HB  VAL A 134      -4.930  -0.043  -2.762  1.00 86.22           H
ATOM   1872  CG1 VAL A 134      -5.371  -2.019  -3.439  1.00 86.22           C
ATOM   1873 1HG1 VAL A 134      -6.234  -1.686  -4.015  1.00 86.22           H
ATOM   1874 2HG1 VAL A 134      -4.872  -2.831  -3.967  1.00 86.22           H
ATOM   1875 3HG1 VAL A 134      -5.700  -2.369  -2.461  1.00 86.22           H
ATOM   1876  CG2 VAL A 134      -3.217  -1.254  -2.373  1.00 86.22           C
ATOM   1877 1HG2 VAL A 134      -2.643  -2.040  -2.865  1.00 86.22           H
ATOM   1878 2HG2 VAL A 134      -2.576  -0.388  -2.206  1.00 86.22           H
ATOM   1879 3HG2 VAL A 134      -3.590  -1.621  -1.417  1.00 86.22           H
ATOM   1880  HN  VAL A 134      -3.114   1.237  -3.500  1.00 86.22           H
ATOM   1881  N   LEU A 135      -5.647   1.141  -5.408  1.00 91.47           N
ATOM   1882  CA  LEU A 135      -6.782   1.538  -6.224  1.00 91.47           C
ATOM   1883  C   LEU A 135      -6.320   1.740  -7.669  1.00 91.47           C
ATOM   1884  O   LEU A 135      -7.052   1.431  -8.607  1.00 91.47           O
ATOM   1885  HA  LEU A 135      -7.501   0.719  -6.203  1.00 91.47           H
ATOM   1886  CB  LEU A 135      -7.472   2.763  -5.622  1.00 91.47           C
ATOM   1887 1HB  LEU A 135      -6.718   3.529  -5.441  1.00 91.47           H
ATOM   1888 2HB  LEU A 135      -8.164   3.166  -6.362  1.00 91.47           H
ATOM   1889  CG  LEU A 135      -8.241   2.528  -4.320  1.00 91.47           C
ATOM   1890  HG  LEU A 135      -7.563   2.069  -3.601  1.00 91.47           H
ATOM   1891  CD1 LEU A 135      -8.714   3.851  -3.716  1.00 91.47           C
ATOM   1892 1HD1 LEU A 135      -7.851   4.482  -3.503  1.00 91.47           H
ATOM   1893 2HD1 LEU A 135      -9.370   4.360  -4.422  1.00 91.47           H
ATOM   1894 3HD1 LEU A 135      -9.258   3.655  -2.792  1.00 91.47           H
ATOM   1895  CD2 LEU A 135      -9.399   1.550  -4.536  1.00 91.47           C
ATOM   1896 1HD2 LEU A 135     -10.085   1.958  -5.279  1.00 91.47           H
ATOM   1897 2HD2 LEU A 135      -9.007   0.596  -4.889  1.00 91.47           H
ATOM   1898 3HD2 LEU A 135      -9.928   1.401  -3.596  1.00 91.47           H
ATOM   1899  HN  LEU A 135      -5.363   1.812  -4.723  1.00 91.47           H
ATOM   1900  N   LEU A 136      -5.107   2.257  -7.802  1.00 89.53           N
ATOM   1901  CA  LEU A 136      -4.540   2.507  -9.116  1.00 89.53           C
ATOM   1902  C   LEU A 136      -4.305   1.172  -9.826  1.00 89.53           C
ATOM   1903  O   LEU A 136      -4.622   1.029 -11.006  1.00 89.53           O
ATOM   1904  HA  LEU A 136      -5.274   3.076  -9.686  1.00 89.53           H
ATOM   1905  CB  LEU A 136      -3.284   3.373  -9.002  1.00 89.53           C
ATOM   1906 1HB  LEU A 136      -2.673   2.986  -8.187  1.00 89.53           H
ATOM   1907 2HB  LEU A 136      -2.704   3.259  -9.917  1.00 89.53           H
ATOM   1908  CG  LEU A 136      -3.519   4.866  -8.762  1.00 89.53           C
ATOM   1909  HG  LEU A 136      -4.230   4.972  -7.943  1.00 89.53           H
ATOM   1910  CD1 LEU A 136      -2.226   5.561  -8.332  1.00 89.53           C
ATOM   1911 1HD1 LEU A 136      -1.861   5.112  -7.408  1.00 89.53           H
ATOM   1912 2HD1 LEU A 136      -1.474   5.447  -9.113  1.00 89.53           H
ATOM   1913 3HD1 LEU A 136      -2.420   6.621  -8.168  1.00 89.53           H
ATOM   1914  CD2 LEU A 136      -4.144   5.527  -9.992  1.00 89.53           C
ATOM   1915 1HD2 LEU A 136      -3.476   5.411 -10.845  1.00 89.53           H
ATOM   1916 2HD2 LEU A 136      -5.101   5.054 -10.212  1.00 89.53           H
ATOM   1917 3HD2 LEU A 136      -4.299   6.588  -9.794  1.00 89.53           H
ATOM   1918  HN  LEU A 136      -4.517   2.504  -7.033  1.00 89.53           H
ATOM   1919  N   ILE A 137      -3.750   0.230  -9.078  1.00 83.19           N
ATOM   1920  CA  ILE A 137      -3.461  -1.085  -9.624  1.00 83.19           C
ATOM   1921  C   ILE A 137      -4.763  -1.731 -10.104  1.00 83.19           C
ATOM   1922  O   ILE A 137      -4.797  -2.354 -11.164  1.00 83.19           O
ATOM   1923  HA  ILE A 137      -2.808  -0.945 -10.485  1.00 83.19           H
ATOM   1924  CB  ILE A 137      -2.693  -1.931  -8.606  1.00 83.19           C
ATOM   1925  HB  ILE A 137      -3.201  -1.853  -7.645  1.00 83.19           H
ATOM   1926  CG1 ILE A 137      -1.272  -1.399  -8.411  1.00 83.19           C
ATOM   1927 1HG1 ILE A 137      -0.669  -1.634  -9.288  1.00 83.19           H
ATOM   1928 2HG1 ILE A 137      -1.296  -0.313  -8.323  1.00 83.19           H
ATOM   1929  CG2 ILE A 137      -2.702  -3.409  -9.003  1.00 83.19           C
ATOM   1930 1HG2 ILE A 137      -3.731  -3.766  -9.050  1.00 83.19           H
ATOM   1931 2HG2 ILE A 137      -2.233  -3.526  -9.980  1.00 83.19           H
ATOM   1932 3HG2 ILE A 137      -2.150  -3.987  -8.263  1.00 83.19           H
ATOM   1933  CD1 ILE A 137      -0.627  -2.003  -7.163  1.00 83.19           C
ATOM   1934 1HD1 ILE A 137      -1.220  -1.746  -6.286  1.00 83.19           H
ATOM   1935 2HD1 ILE A 137      -0.583  -3.088  -7.266  1.00 83.19           H
ATOM   1936 3HD1 ILE A 137       0.383  -1.608  -7.048  1.00 83.19           H
ATOM   1937  HN  ILE A 137      -3.500   0.353  -8.118  1.00 83.19           H
ATOM   1938  N   MET A 138      -5.802  -1.560  -9.299  1.00 87.61           N
ATOM   1939  CA  MET A 138      -7.113  -2.081  -9.649  1.00 87.61           C
ATOM   1940  C   MET A 138      -7.614  -1.469 -10.959  1.00 87.61           C
ATOM   1941  O   MET A 138      -8.133  -2.177 -11.820  1.00 87.61           O
ATOM   1942  HA  MET A 138      -6.979  -3.156  -9.770  1.00 87.61           H
ATOM   1943  CB  MET A 138      -8.103  -1.766  -8.527  1.00 87.61           C
ATOM   1944 1HB  MET A 138      -7.728  -2.163  -7.584  1.00 87.61           H
ATOM   1945 2HB  MET A 138      -8.191  -0.686  -8.406  1.00 87.61           H
ATOM   1946  CG  MET A 138      -9.479  -2.364  -8.826  1.00 87.61           C
ATOM   1947 1HG  MET A 138      -9.829  -2.024  -9.801  1.00 87.61           H
ATOM   1948 2HG  MET A 138      -9.410  -3.451  -8.874  1.00 87.61           H
ATOM   1949  SD  MET A 138     -10.643  -1.884  -7.561  1.00 87.61           S
ATOM   1950  CE  MET A 138     -10.812  -0.147  -7.939  1.00 87.61           C
ATOM   1951 1HE  MET A 138      -9.840   0.339  -7.855  1.00 87.61           H
ATOM   1952 2HE  MET A 138     -11.190  -0.032  -8.955  1.00 87.61           H
ATOM   1953 3HE  MET A 138     -11.510   0.311  -7.238  1.00 87.61           H
ATOM   1954  HN  MET A 138      -5.759  -1.077  -8.425  1.00 87.61           H
ATOM   1955  N   CYS A 139      -7.440  -0.160 -11.068  1.00 89.78           N
ATOM   1956  CA  CYS A 139      -7.937   0.567 -12.224  1.00 89.78           C
ATOM   1957  C   CYS A 139      -7.162   0.096 -13.457  1.00 89.78           C
ATOM   1958  O   CYS A 139      -7.731  -0.031 -14.540  1.00 89.78           O
ATOM   1959  HA  CYS A 139      -8.995   0.323 -12.316  1.00 89.78           H
ATOM   1960  CB  CYS A 139      -7.832   2.081 -12.028  1.00 89.78           C
ATOM   1961 1HB  CYS A 139      -6.845   2.339 -11.646  1.00 89.78           H
ATOM   1962 2HB  CYS A 139      -7.946   2.588 -12.986  1.00 89.78           H
ATOM   1963  SG  CYS A 139      -9.122   2.651 -10.862  1.00 89.78           S
ATOM   1964  HG  CYS A 139      -8.519   2.211  -9.762  1.00 89.78           H
ATOM   1965  HN  CYS A 139      -6.971   0.401 -10.386  1.00 89.78           H
ATOM   1966  N   ILE A 140      -5.877  -0.149 -13.251  1.00 82.27           N
ATOM   1967  CA  ILE A 140      -5.026  -0.635 -14.324  1.00 82.27           C
ATOM   1968  C   ILE A 140      -5.574  -1.967 -14.840  1.00 82.27           C
ATOM   1969  O   ILE A 140      -5.601  -2.206 -16.046  1.00 82.27           O
ATOM   1970  HA  ILE A 140      -5.072   0.094 -15.133  1.00 82.27           H
ATOM   1971  CB  ILE A 140      -3.569  -0.707 -13.862  1.00 82.27           C
ATOM   1972  HB  ILE A 140      -3.544  -1.186 -12.883  1.00 82.27           H
ATOM   1973  CG1 ILE A 140      -2.977   0.694 -13.694  1.00 82.27           C
ATOM   1974 1HG1 ILE A 140      -2.788   1.132 -14.674  1.00 82.27           H
ATOM   1975 2HG1 ILE A 140      -3.697   1.339 -13.190  1.00 82.27           H
ATOM   1976  CG2 ILE A 140      -2.735  -1.572 -14.809  1.00 82.27           C
ATOM   1977 1HG2 ILE A 140      -3.144  -2.582 -14.834  1.00 82.27           H
ATOM   1978 2HG2 ILE A 140      -2.764  -1.144 -15.811  1.00 82.27           H
ATOM   1979 3HG2 ILE A 140      -1.704  -1.606 -14.458  1.00 82.27           H
ATOM   1980  CD1 ILE A 140      -1.676   0.647 -12.891  1.00 82.27           C
ATOM   1981 1HD1 ILE A 140      -1.874   0.230 -11.903  1.00 82.27           H
ATOM   1982 2HD1 ILE A 140      -0.951   0.021 -13.410  1.00 82.27           H
ATOM   1983 3HD1 ILE A 140      -1.277   1.656 -12.786  1.00 82.27           H
ATOM   1984  HN  ILE A 140      -5.417  -0.021 -12.372  1.00 82.27           H
ATOM   1985  N   SER A 141      -5.997  -2.800 -13.900  1.00 84.56           N
ATOM   1986  CA  SER A 141      -6.485  -4.126 -14.240  1.00 84.56           C
ATOM   1987  C   SER A 141      -7.783  -4.015 -15.042  1.00 84.56           C
ATOM   1988  O   SER A 141      -7.988  -4.755 -16.004  1.00 84.56           O
ATOM   1989  HA  SER A 141      -5.699  -4.577 -14.845  1.00 84.56           H
ATOM   1990  CB  SER A 141      -6.709  -4.970 -12.983  1.00 84.56           C
ATOM   1991 1HB  SER A 141      -7.483  -4.509 -12.370  1.00 84.56           H
ATOM   1992 2HB  SER A 141      -7.074  -5.956 -13.269  1.00 84.56           H
ATOM   1993  OG  SER A 141      -5.517  -5.109 -12.215  1.00 84.56           O
ATOM   1994  HG  SER A 141      -5.431  -4.346 -11.575  1.00 84.56           H
ATOM   1995  HN  SER A 141      -6.008  -2.583 -12.924  1.00 84.56           H
ATOM   1996  N   VAL A 142      -8.626  -3.085 -14.618  1.00 87.52           N
ATOM   1997  CA  VAL A 142      -9.894  -2.860 -15.292  1.00 87.52           C
ATOM   1998  C   VAL A 142      -9.630  -2.348 -16.709  1.00 87.52           C
ATOM   1999  O   VAL A 142     -10.277  -2.783 -17.661  1.00 87.52           O
ATOM   2000  HA  VAL A 142     -10.407  -3.820 -15.355  1.00 87.52           H
ATOM   2001  CB  VAL A 142     -10.765  -1.911 -14.466  1.00 87.52           C
ATOM   2002  HB  VAL A 142     -10.199  -0.994 -14.303  1.00 87.52           H
ATOM   2003  CG1 VAL A 142     -12.045  -1.546 -15.220  1.00 87.52           C
ATOM   2004 1HG1 VAL A 142     -11.787  -1.056 -16.158  1.00 87.52           H
ATOM   2005 2HG1 VAL A 142     -12.615  -2.451 -15.427  1.00 87.52           H
ATOM   2006 3HG1 VAL A 142     -12.645  -0.870 -14.610  1.00 87.52           H
ATOM   2007  CG2 VAL A 142     -11.087  -2.514 -13.097  1.00 87.52           C
ATOM   2008 1HG2 VAL A 142     -11.624  -3.453 -13.231  1.00 87.52           H
ATOM   2009 2HG2 VAL A 142     -10.160  -2.699 -12.554  1.00 87.52           H
ATOM   2010 3HG2 VAL A 142     -11.707  -1.819 -12.531  1.00 87.52           H
ATOM   2011  HN  VAL A 142      -8.455  -2.493 -13.831  1.00 87.52           H
ATOM   2012  N   ASP A 143      -8.677  -1.432 -16.805  1.00 81.00           N
ATOM   2013  CA  ASP A 143      -8.366  -0.807 -18.079  1.00 81.00           C
ATOM   2014  C   ASP A 143      -7.865  -1.872 -19.056  1.00 81.00           C
ATOM   2015  O   ASP A 143      -8.250  -1.878 -20.224  1.00 81.00           O
ATOM   2016  HA  ASP A 143      -9.297  -0.345 -18.407  1.00 81.00           H
ATOM   2017  CB  ASP A 143      -7.266   0.245 -17.922  1.00 81.00           C
ATOM   2018 1HB  ASP A 143      -7.570   0.988 -17.184  1.00 81.00           H
ATOM   2019 2HB  ASP A 143      -6.359  -0.226 -17.544  1.00 81.00           H
ATOM   2020  CG  ASP A 143      -6.972   0.934 -19.256  1.00 81.00           C
ATOM   2021  OD1 ASP A 143      -7.947   1.416 -19.873  1.00 81.00           O
ATOM   2022  OD2 ASP A 143      -5.779   0.963 -19.629  1.00 81.00           O
ATOM   2023  HN  ASP A 143      -8.125  -1.117 -16.033  1.00 81.00           H
ATOM   2024  N   ARG A 144      -7.014  -2.748 -18.542  1.00 71.41           N
ATOM   2025  CA  ARG A 144      -6.468  -3.825 -19.351  1.00 71.41           C
ATOM   2026  C   ARG A 144      -7.590  -4.743 -19.839  1.00 71.41           C
ATOM   2027  O   ARG A 144      -7.582  -5.183 -20.988  1.00 71.41           O
ATOM   2028  HA  ARG A 144      -5.979  -3.325 -20.186  1.00 71.41           H
ATOM   2029  CB  ARG A 144      -5.453  -4.650 -18.557  1.00 71.41           C
ATOM   2030 1HB  ARG A 144      -5.842  -4.849 -17.558  1.00 71.41           H
ATOM   2031 2HB  ARG A 144      -5.306  -5.616 -19.040  1.00 71.41           H
ATOM   2032  CG  ARG A 144      -4.114  -3.917 -18.452  1.00 71.41           C
ATOM   2033 1HG  ARG A 144      -3.752  -3.669 -19.450  1.00 71.41           H
ATOM   2034 2HG  ARG A 144      -4.251  -2.976 -17.920  1.00 71.41           H
ATOM   2035  CD  ARG A 144      -3.076  -4.774 -17.725  1.00 71.41           C
ATOM   2036 1HD  ARG A 144      -3.406  -4.973 -16.706  1.00 71.41           H
ATOM   2037 2HD  ARG A 144      -2.976  -5.739 -18.222  1.00 71.41           H
ATOM   2038  NE  ARG A 144      -1.769  -4.079 -17.706  1.00 71.41           N
ATOM   2039  HE  ARG A 144      -1.745  -3.118 -17.985  1.00 71.41           H
ATOM   2040  CZ  ARG A 144      -0.617  -4.655 -17.339  1.00 71.41           C
ATOM   2041  NH1 ARG A 144      -0.590  -5.939 -16.956  1.00 71.41           N
ATOM   2042 1HH1 ARG A 144      -1.434  -6.474 -16.943  1.00 71.41           H
ATOM   2043 2HH1 ARG A 144       0.274  -6.361 -16.683  1.00 71.41           H
ATOM   2044  NH2 ARG A 144       0.509  -3.928 -17.360  1.00 71.41           N
ATOM   2045 1HH2 ARG A 144       1.377  -4.343 -17.089  1.00 71.41           H
ATOM   2046 2HH2 ARG A 144       0.480  -2.971 -17.647  1.00 71.41           H
ATOM   2047  HN  ARG A 144      -6.699  -2.731 -17.593  1.00 71.41           H
ATOM   2048  N   TYR A 145      -8.529  -5.006 -18.942  1.00 83.81           N
ATOM   2049  CA  TYR A 145      -9.690  -5.810 -19.287  1.00 83.81           C
ATOM   2050  C   TYR A 145     -10.446  -5.201 -20.470  1.00 83.81           C
ATOM   2051  O   TYR A 145     -10.744  -5.891 -21.443  1.00 83.81           O
ATOM   2052  HA  TYR A 145      -9.341  -6.805 -19.563  1.00 83.81           H
ATOM   2053  CB  TYR A 145     -10.596  -5.793 -18.055  1.00 83.81           C
ATOM   2054 1HB  TYR A 145     -10.182  -6.465 -17.303  1.00 83.81           H
ATOM   2055 2HB  TYR A 145     -10.590  -4.791 -17.625  1.00 83.81           H
ATOM   2056  CG  TYR A 145     -12.043  -6.200 -18.340  1.00 83.81           C
ATOM   2057  CD1 TYR A 145     -13.037  -5.243 -18.365  1.00 83.81           C
ATOM   2058  HD1 TYR A 145     -12.791  -4.197 -18.182  1.00 83.81           H
ATOM   2059  CD2 TYR A 145     -12.354  -7.524 -18.572  1.00 83.81           C
ATOM   2060  HD2 TYR A 145     -11.569  -8.280 -18.553  1.00 83.81           H
ATOM   2061  CE1 TYR A 145     -14.399  -5.626 -18.634  1.00 83.81           C
ATOM   2062  HE1 TYR A 145     -15.193  -4.880 -18.657  1.00 83.81           H
ATOM   2063  CE2 TYR A 145     -13.716  -7.907 -18.841  1.00 83.81           C
ATOM   2064  HE2 TYR A 145     -13.975  -8.950 -19.026  1.00 83.81           H
ATOM   2065  CZ  TYR A 145     -14.671  -6.940 -18.859  1.00 83.81           C
ATOM   2066  OH  TYR A 145     -15.957  -7.301 -19.113  1.00 83.81           O
ATOM   2067  HH  TYR A 145     -16.009  -8.287 -19.276  1.00 83.81           H
ATOM   2068  HN  TYR A 145      -8.506  -4.681 -17.997  1.00 83.81           H
ATOM   2069  N   ILE A 146     -10.736  -3.913 -20.346  1.00 80.78           N
ATOM   2070  CA  ILE A 146     -11.521  -3.223 -21.355  1.00 80.78           C
ATOM   2071  C   ILE A 146     -10.769  -3.251 -22.688  1.00 80.78           C
ATOM   2072  O   ILE A 146     -11.377  -3.413 -23.744  1.00 80.78           O
ATOM   2073  HA  ILE A 146     -12.455  -3.772 -21.475  1.00 80.78           H
ATOM   2074  CB  ILE A 146     -11.881  -1.813 -20.882  1.00 80.78           C
ATOM   2075  HB  ILE A 146     -10.962  -1.306 -20.588  1.00 80.78           H
ATOM   2076  CG1 ILE A 146     -12.783  -1.864 -19.647  1.00 80.78           C
ATOM   2077 1HG1 ILE A 146     -13.782  -2.193 -19.935  1.00 80.78           H
ATOM   2078 2HG1 ILE A 146     -12.398  -2.598 -18.940  1.00 80.78           H
ATOM   2079  CG2 ILE A 146     -12.506  -0.997 -22.015  1.00 80.78           C
ATOM   2080 1HG2 ILE A 146     -11.797  -0.918 -22.839  1.00 80.78           H
ATOM   2081 2HG2 ILE A 146     -13.413  -1.492 -22.362  1.00 80.78           H
ATOM   2082 3HG2 ILE A 146     -12.752   0.000 -21.651  1.00 80.78           H
ATOM   2083  CD1 ILE A 146     -12.867  -0.493 -18.972  1.00 80.78           C
ATOM   2084 1HD1 ILE A 146     -11.870  -0.179 -18.664  1.00 80.78           H
ATOM   2085 2HD1 ILE A 146     -13.276   0.233 -19.675  1.00 80.78           H
ATOM   2086 3HD1 ILE A 146     -13.514  -0.557 -18.098  1.00 80.78           H
ATOM   2087  HN  ILE A 146     -10.444  -3.346 -19.577  1.00 80.78           H
ATOM   2088  N   ALA A 147      -9.457  -3.090 -22.594  1.00 78.44           N
ATOM   2089  CA  ALA A 147      -8.629  -2.988 -23.783  1.00 78.44           C
ATOM   2090  C   ALA A 147      -8.662  -4.319 -24.538  1.00 78.44           C
ATOM   2091  O   ALA A 147      -8.571  -4.343 -25.764  1.00 78.44           O
ATOM   2092  HA  ALA A 147      -9.053  -2.210 -24.418  1.00 78.44           H
ATOM   2093  CB  ALA A 147      -7.209  -2.579 -23.383  1.00 78.44           C
ATOM   2094 1HB  ALA A 147      -7.238  -1.614 -22.877  1.00 78.44           H
ATOM   2095 2HB  ALA A 147      -6.791  -3.329 -22.712  1.00 78.44           H
ATOM   2096 3HB  ALA A 147      -6.588  -2.503 -24.276  1.00 78.44           H
ATOM   2097  HN  ALA A 147      -8.962  -3.029 -21.727  1.00 78.44           H
ATOM   2098  N   ILE A 148      -8.791  -5.393 -23.773  1.00 75.41           N
ATOM   2099  CA  ILE A 148      -8.669  -6.729 -24.332  1.00 75.41           C
ATOM   2100  C   ILE A 148     -10.054  -7.237 -24.735  1.00 75.41           C
ATOM   2101  O   ILE A 148     -10.241  -7.718 -25.852  1.00 75.41           O
ATOM   2102  HA  ILE A 148      -8.054  -6.652 -25.228  1.00 75.41           H
ATOM   2103  CB  ILE A 148      -7.935  -7.652 -23.357  1.00 75.41           C
ATOM   2104  HB  ILE A 148      -8.404  -7.557 -22.377  1.00 75.41           H
ATOM   2105  CG1 ILE A 148      -6.472  -7.232 -23.200  1.00 75.41           C
ATOM   2106 1HG1 ILE A 148      -5.936  -7.414 -24.131  1.00 75.41           H
ATOM   2107 2HG1 ILE A 148      -6.416  -6.161 -23.004  1.00 75.41           H
ATOM   2108  CG2 ILE A 148      -8.068  -9.115 -23.782  1.00 75.41           C
ATOM   2109 1HG2 ILE A 148      -9.122  -9.394 -23.800  1.00 75.41           H
ATOM   2110 2HG2 ILE A 148      -7.641  -9.246 -24.776  1.00 75.41           H
ATOM   2111 3HG2 ILE A 148      -7.538  -9.750 -23.072  1.00 75.41           H
ATOM   2112  CD1 ILE A 148      -5.800  -8.000 -22.059  1.00 75.41           C
ATOM   2113 1HD1 ILE A 148      -6.325  -7.796 -21.126  1.00 75.41           H
ATOM   2114 2HD1 ILE A 148      -5.836  -9.068 -22.271  1.00 75.41           H
ATOM   2115 3HD1 ILE A 148      -4.762  -7.682 -21.970  1.00 75.41           H
ATOM   2116  HN  ILE A 148      -8.977  -5.361 -22.791  1.00 75.41           H
ATOM   2117  N   ALA A 149     -10.989  -7.113 -23.805  1.00 75.81           N
ATOM   2118  CA  ALA A 149     -12.293  -7.735 -23.967  1.00 75.81           C
ATOM   2119  C   ALA A 149     -13.157  -6.865 -24.882  1.00 75.81           C
ATOM   2120  O   ALA A 149     -13.920  -7.383 -25.697  1.00 75.81           O
ATOM   2121  HA  ALA A 149     -12.141  -8.705 -24.439  1.00 75.81           H
ATOM   2122  CB  ALA A 149     -12.930  -7.948 -22.593  1.00 75.81           C
ATOM   2123 1HB  ALA A 149     -12.292  -8.596 -21.992  1.00 75.81           H
ATOM   2124 2HB  ALA A 149     -13.046  -6.987 -22.092  1.00 75.81           H
ATOM   2125 3HB  ALA A 149     -13.908  -8.414 -22.715  1.00 75.81           H
ATOM   2126  HN  ALA A 149     -10.868  -6.601 -22.955  1.00 75.81           H
ATOM   2127  N   GLN A 150     -13.009  -5.559 -24.717  1.00 67.93           N
ATOM   2128  CA  GLN A 150     -13.849  -4.614 -25.434  1.00 67.93           C
ATOM   2129  C   GLN A 150     -13.007  -3.790 -26.410  1.00 67.93           C
ATOM   2130  O   GLN A 150     -13.242  -2.595 -26.581  1.00 67.93           O
ATOM   2131  HA  GLN A 150     -14.565  -5.224 -25.985  1.00 67.93           H
ATOM   2132  CB  GLN A 150     -14.607  -3.708 -24.462  1.00 67.93           C
ATOM   2133 1HB  GLN A 150     -13.898  -3.106 -23.892  1.00 67.93           H
ATOM   2134 2HB  GLN A 150     -15.236  -3.014 -25.020  1.00 67.93           H
ATOM   2135  CG  GLN A 150     -15.471  -4.531 -23.504  1.00 67.93           C
ATOM   2136 1HG  GLN A 150     -16.070  -5.243 -24.071  1.00 67.93           H
ATOM   2137 2HG  GLN A 150     -14.832  -5.111 -22.839  1.00 67.93           H
ATOM   2138  CD  GLN A 150     -16.389  -3.627 -22.679  1.00 67.93           C
ATOM   2139  OE1 GLN A 150     -16.362  -2.411 -22.782  1.00 67.93           O
ATOM   2140  NE2 GLN A 150     -17.201  -4.286 -21.857  1.00 67.93           N
ATOM   2141 1HE2 GLN A 150     -17.173  -5.285 -21.821  1.00 67.93           H
ATOM   2142 2HE2 GLN A 150     -17.839  -3.782 -21.275  1.00 67.93           H
ATOM   2143  HN  GLN A 150     -12.332  -5.145 -24.109  1.00 67.93           H
ATOM   2144  N   ALA A 151     -12.044  -4.461 -27.024  1.00 67.74           N
ATOM   2145  CA  ALA A 151     -11.041  -3.772 -27.817  1.00 67.74           C
ATOM   2146  C   ALA A 151     -11.736  -2.877 -28.846  1.00 67.74           C
ATOM   2147  O   ALA A 151     -11.290  -1.760 -29.104  1.00 67.74           O
ATOM   2148  HA  ALA A 151     -10.455  -3.148 -27.143  1.00 67.74           H
ATOM   2149  CB  ALA A 151     -10.113  -4.798 -28.470  1.00 67.74           C
ATOM   2150 1HB  ALA A 151      -9.622  -5.388 -27.696  1.00 67.74           H
ATOM   2151 2HB  ALA A 151     -10.695  -5.457 -29.114  1.00 67.74           H
ATOM   2152 3HB  ALA A 151      -9.360  -4.281 -29.065  1.00 67.74           H
ATOM   2153  HN  ALA A 151     -11.943  -5.455 -26.986  1.00 67.74           H
ATOM   2154  N   MET A 152     -12.816  -3.402 -29.405  1.00 57.00           N
ATOM   2155  CA  MET A 152     -13.530  -2.700 -30.458  1.00 57.00           C
ATOM   2156  C   MET A 152     -14.089  -1.370 -29.949  1.00 57.00           C
ATOM   2157  O   MET A 152     -13.911  -0.333 -30.586  1.00 57.00           O
ATOM   2158  HA  MET A 152     -12.792  -2.516 -31.240  1.00 57.00           H
ATOM   2159  CB  MET A 152     -14.676  -3.575 -30.969  1.00 57.00           C
ATOM   2160 1HB  MET A 152     -15.231  -3.983 -30.125  1.00 57.00           H
ATOM   2161 2HB  MET A 152     -15.374  -2.966 -31.544  1.00 57.00           H
ATOM   2162  CG  MET A 152     -14.149  -4.716 -31.841  1.00 57.00           C
ATOM   2163 1HG  MET A 152     -13.062  -4.661 -31.909  1.00 57.00           H
ATOM   2164 2HG  MET A 152     -14.391  -5.675 -31.384  1.00 57.00           H
ATOM   2165  SD  MET A 152     -14.867  -4.621 -33.472  1.00 57.00           S
ATOM   2166  CE  MET A 152     -15.678  -6.209 -33.547  1.00 57.00           C
ATOM   2167 1HE  MET A 152     -14.937  -7.001 -33.435  1.00 57.00           H
ATOM   2168 2HE  MET A 152     -16.411  -6.281 -32.744  1.00 57.00           H
ATOM   2169 3HE  MET A 152     -16.180  -6.315 -34.509  1.00 57.00           H
ATOM   2170  HN  MET A 152     -13.204  -4.288 -29.150  1.00 57.00           H
ATOM   2171  N   ARG A 153     -14.755  -1.444 -28.806  1.00 54.22           N
ATOM   2172  CA  ARG A 153     -15.351  -0.260 -28.209  1.00 54.22           C
ATOM   2173  C   ARG A 153     -14.260   0.672 -27.677  1.00 54.22           C
ATOM   2174  O   ARG A 153     -14.490   1.868 -27.508  1.00 54.22           O
ATOM   2175  HA  ARG A 153     -15.907   0.210 -29.020  1.00 54.22           H
ATOM   2176  CB  ARG A 153     -16.294  -0.636 -27.065  1.00 54.22           C
ATOM   2177 1HB  ARG A 153     -15.819  -1.381 -26.427  1.00 54.22           H
ATOM   2178 2HB  ARG A 153     -16.486   0.239 -26.445  1.00 54.22           H
ATOM   2179  CG  ARG A 153     -17.617  -1.186 -27.603  1.00 54.22           C
ATOM   2180 1HG  ARG A 153     -18.039  -0.486 -28.324  1.00 54.22           H
ATOM   2181 2HG  ARG A 153     -17.437  -2.121 -28.134  1.00 54.22           H
ATOM   2182  CD  ARG A 153     -18.615  -1.422 -26.468  1.00 54.22           C
ATOM   2183 1HD  ARG A 153     -18.233  -2.185 -25.790  1.00 54.22           H
ATOM   2184 2HD  ARG A 153     -18.737  -0.510 -25.885  1.00 54.22           H
ATOM   2185  NE  ARG A 153     -19.920  -1.847 -27.022  1.00 54.22           N
ATOM   2186  HE  ARG A 153     -20.017  -1.887 -28.016  1.00 54.22           H
ATOM   2187  CZ  ARG A 153     -20.980  -2.182 -26.274  1.00 54.22           C
ATOM   2188  NH1 ARG A 153     -20.907  -2.147 -24.936  1.00 54.22           N
ATOM   2189 1HH1 ARG A 153     -20.057  -1.869 -24.489  1.00 54.22           H
ATOM   2190 2HH1 ARG A 153     -21.703  -2.398 -24.385  1.00 54.22           H
ATOM   2191  NH2 ARG A 153     -22.115  -2.552 -26.883  1.00 54.22           N
ATOM   2192 1HH2 ARG A 153     -22.915  -2.804 -26.340  1.00 54.22           H
ATOM   2193 2HH2 ARG A 153     -22.161  -2.575 -27.882  1.00 54.22           H
ATOM   2194  HN  ARG A 153     -14.889  -2.290 -28.291  1.00 54.22           H
ATOM   2195  N   ALA A 154     -13.098   0.088 -27.426  1.00 58.97           N
ATOM   2196  CA  ALA A 154     -12.008   0.824 -26.808  1.00 58.97           C
ATOM   2197  C   ALA A 154     -11.487   1.876 -27.789  1.00 58.97           C
ATOM   2198  O   ALA A 154     -11.053   2.952 -27.379  1.00 58.97           O
ATOM   2199  HA  ALA A 154     -12.406   1.327 -25.927  1.00 58.97           H
ATOM   2200  CB  ALA A 154     -10.917  -0.153 -26.367  1.00 58.97           C
ATOM   2201 1HB  ALA A 154     -11.331  -0.861 -25.649  1.00 58.97           H
ATOM   2202 2HB  ALA A 154     -10.542  -0.695 -27.236  1.00 58.97           H
ATOM   2203 3HB  ALA A 154     -10.100   0.400 -25.903  1.00 58.97           H
ATOM   2204  HN  ALA A 154     -12.895  -0.868 -27.638  1.00 58.97           H
ATOM   2205  N   HIS A 155     -11.548   1.529 -29.066  1.00 54.64           N
ATOM   2206  CA  HIS A 155     -10.866   2.308 -30.087  1.00 54.64           C
ATOM   2207  C   HIS A 155     -11.611   3.626 -30.309  1.00 54.64           C
ATOM   2208  O   HIS A 155     -10.989   4.676 -30.462  1.00 54.64           O
ATOM   2209  HA  HIS A 155      -9.870   2.523 -29.702  1.00 54.64           H
ATOM   2210  CB  HIS A 155     -10.704   1.495 -31.373  1.00 54.64           C
ATOM   2211 1HB  HIS A 155     -10.595   0.441 -31.113  1.00 54.64           H
ATOM   2212 2HB  HIS A 155     -11.615   1.585 -31.965  1.00 54.64           H
ATOM   2213  CG  HIS A 155      -9.526   1.914 -32.220  1.00 54.64           C
ATOM   2214  ND1 HIS A 155      -9.368   3.203 -32.698  1.00 54.64           N
ATOM   2215  HD1 HIS A 155      -9.993   3.967 -32.539  1.00 54.64           H
ATOM   2216  CD2 HIS A 155      -8.452   1.202 -32.668  1.00 54.64           C
ATOM   2217  HD2 HIS A 155      -8.261   0.147 -32.473  1.00 54.64           H
ATOM   2218  CE1 HIS A 155      -8.246   3.253 -33.401  1.00 54.64           C
ATOM   2219  HE1 HIS A 155      -7.846   4.132 -33.907  1.00 54.64           H
ATOM   2220  NE2 HIS A 155      -7.681   2.012 -33.382  1.00 54.64           N
ATOM   2221  HN  HIS A 155     -12.049   0.733 -29.407  1.00 54.64           H
ATOM   2222  N   THR A 156     -12.932   3.527 -30.318  1.00 60.80           N
ATOM   2223  CA  THR A 156     -13.765   4.673 -30.644  1.00 60.80           C
ATOM   2224  C   THR A 156     -13.745   5.690 -29.502  1.00 60.80           C
ATOM   2225  O   THR A 156     -13.907   6.888 -29.729  1.00 60.80           O
ATOM   2226  HA  THR A 156     -13.344   5.166 -31.520  1.00 60.80           H
ATOM   2227  CB  THR A 156     -15.168   4.158 -30.975  1.00 60.80           C
ATOM   2228  HB  THR A 156     -15.910   4.948 -30.858  1.00 60.80           H
ATOM   2229  OG1 THR A 156     -15.333   3.029 -30.122  1.00 60.80           O
ATOM   2230  HG1 THR A 156     -16.293   2.749 -30.106  1.00 60.80           H
ATOM   2231  CG2 THR A 156     -15.261   3.576 -32.386  1.00 60.80           C
ATOM   2232 1HG2 THR A 156     -14.566   2.741 -32.482  1.00 60.80           H
ATOM   2233 2HG2 THR A 156     -15.006   4.346 -33.114  1.00 60.80           H
ATOM   2234 3HG2 THR A 156     -16.277   3.226 -32.569  1.00 60.80           H
ATOM   2235  HN  THR A 156     -13.432   2.687 -30.109  1.00 60.80           H
ATOM   2236  N   TRP A 157     -13.543   5.175 -28.297  1.00 55.87           N
ATOM   2237  CA  TRP A 157     -13.705   5.984 -27.101  1.00 55.87           C
ATOM   2238  C   TRP A 157     -12.316   6.425 -26.637  1.00 55.87           C
ATOM   2239  O   TRP A 157     -12.133   6.795 -25.478  1.00 55.87           O
ATOM   2240  HA  TRP A 157     -14.304   6.855 -27.367  1.00 55.87           H
ATOM   2241  CB  TRP A 157     -14.481   5.222 -26.025  1.00 55.87           C
ATOM   2242 1HB  TRP A 157     -14.070   4.216 -25.938  1.00 55.87           H
ATOM   2243 2HB  TRP A 157     -14.328   5.713 -25.064  1.00 55.87           H
ATOM   2244  CG  TRP A 157     -15.984   5.120 -26.296  1.00 55.87           C
ATOM   2245  CD1 TRP A 157     -16.595   4.629 -27.382  1.00 55.87           C
ATOM   2246  HD1 TRP A 157     -16.073   4.221 -28.248  1.00 55.87           H
ATOM   2247  CD2 TRP A 157     -17.046   5.543 -25.415  1.00 55.87           C
ATOM   2248  NE1 TRP A 157     -17.968   4.703 -27.267  1.00 55.87           N
ATOM   2249  HE1 TRP A 157     -18.637   4.401 -27.946  1.00 55.87           H
ATOM   2250  CE2 TRP A 157     -18.251   5.277 -26.033  1.00 55.87           C
ATOM   2251  CE3 TRP A 157     -16.991   6.130 -24.139  1.00 55.87           C
ATOM   2252  HE3 TRP A 157     -16.052   6.350 -23.630  1.00 55.87           H
ATOM   2253  CZ2 TRP A 157     -19.491   5.565 -25.450  1.00 55.87           C
ATOM   2254  HZ2 TRP A 157     -20.430   5.345 -25.959  1.00 55.87           H
ATOM   2255  CZ3 TRP A 157     -18.239   6.412 -23.570  1.00 55.87           C
ATOM   2256  HZ3 TRP A 157     -18.253   6.868 -22.581  1.00 55.87           H
ATOM   2257  CH2 TRP A 157     -19.461   6.150 -24.179  1.00 55.87           C
ATOM   2258  HH2 TRP A 157     -20.391   6.400 -23.669  1.00 55.87           H
ATOM   2259  HN  TRP A 157     -13.275   4.226 -28.133  1.00 55.87           H
ATOM   2260  N   ARG A 158     -11.372   6.370 -27.565  1.00 56.41           N
ATOM   2261  CA  ARG A 158      -9.967   6.487 -27.211  1.00 56.41           C
ATOM   2262  C   ARG A 158      -9.700   7.831 -26.532  1.00 56.41           C
ATOM   2263  O   ARG A 158      -8.992   7.894 -25.529  1.00 56.41           O
ATOM   2264  HA  ARG A 158      -9.782   5.658 -26.528  1.00 56.41           H
ATOM   2265  CB  ARG A 158      -9.076   6.362 -28.449  1.00 56.41           C
ATOM   2266 1HB  ARG A 158      -9.450   5.566 -29.093  1.00 56.41           H
ATOM   2267 2HB  ARG A 158      -9.118   7.286 -29.026  1.00 56.41           H
ATOM   2268  CG  ARG A 158      -7.627   6.068 -28.053  1.00 56.41           C
ATOM   2269 1HG  ARG A 158      -7.222   6.908 -27.489  1.00 56.41           H
ATOM   2270 2HG  ARG A 158      -7.595   5.198 -27.397  1.00 56.41           H
ATOM   2271  CD  ARG A 158      -6.763   5.812 -29.290  1.00 56.41           C
ATOM   2272 1HD  ARG A 158      -7.181   4.992 -29.873  1.00 56.41           H
ATOM   2273 2HD  ARG A 158      -6.763   6.693 -29.932  1.00 56.41           H
ATOM   2274  NE  ARG A 158      -5.378   5.487 -28.881  1.00 56.41           N
ATOM   2275  HE  ARG A 158      -5.157   5.521 -27.906  1.00 56.41           H
ATOM   2276  CZ  ARG A 158      -4.402   5.149 -29.735  1.00 56.41           C
ATOM   2277  NH1 ARG A 158      -4.642   5.088 -31.052  1.00 56.41           N
ATOM   2278 1HH1 ARG A 158      -5.555   5.294 -31.404  1.00 56.41           H
ATOM   2279 2HH1 ARG A 158      -3.908   4.835 -31.682  1.00 56.41           H
ATOM   2280  NH2 ARG A 158      -3.183   4.874 -29.252  1.00 56.41           N
ATOM   2281 1HH2 ARG A 158      -2.444   4.621 -29.876  1.00 56.41           H
ATOM   2282 2HH2 ARG A 158      -3.012   4.922 -28.268  1.00 56.41           H
ATOM   2283  HN  ARG A 158     -11.553   6.249 -28.541  1.00 56.41           H
ATOM   2284  N   GLU A 159     -10.283   8.874 -27.106  1.00 62.32           N
ATOM   2285  CA  GLU A 159     -10.060  10.222 -26.611  1.00 62.32           C
ATOM   2286  C   GLU A 159     -10.765  10.417 -25.267  1.00 62.32           C
ATOM   2287  O   GLU A 159     -10.170  10.922 -24.317  1.00 62.32           O
ATOM   2288  HA  GLU A 159      -8.981  10.307 -26.478  1.00 62.32           H
ATOM   2289  CB  GLU A 159     -10.524  11.264 -27.630  1.00 62.32           C
ATOM   2290 1HB  GLU A 159     -11.506  10.990 -28.014  1.00 62.32           H
ATOM   2291 2HB  GLU A 159     -10.500  12.256 -27.178  1.00 62.32           H
ATOM   2292  CG  GLU A 159      -9.579  11.315 -28.832  1.00 62.32           C
ATOM   2293 1HG  GLU A 159      -8.548  11.387 -28.485  1.00 62.32           H
ATOM   2294 2HG  GLU A 159      -9.659  10.389 -29.401  1.00 62.32           H
ATOM   2295  CD  GLU A 159      -9.904  12.506 -29.735  1.00 62.32           C
ATOM   2296  OE1 GLU A 159      -8.998  12.902 -30.500  1.00 62.32           O
ATOM   2297  OE2 GLU A 159     -11.051  12.992 -29.642  1.00 62.32           O
ATOM   2298  HN  GLU A 159     -10.895   8.809 -27.894  1.00 62.32           H
ATOM   2299  N   LYS A 160     -12.024  10.006 -25.231  1.00 68.87           N
ATOM   2300  CA  LYS A 160     -12.832  10.173 -24.035  1.00 68.87           C
ATOM   2301  C   LYS A 160     -12.170   9.436 -22.869  1.00 68.87           C
ATOM   2302  O   LYS A 160     -12.282   9.857 -21.719  1.00 68.87           O
ATOM   2303  HA  LYS A 160     -12.854  11.238 -23.802  1.00 68.87           H
ATOM   2304  CB  LYS A 160     -14.275   9.738 -24.297  1.00 68.87           C
ATOM   2305 1HB  LYS A 160     -14.283   8.748 -24.754  1.00 68.87           H
ATOM   2306 2HB  LYS A 160     -14.812   9.656 -23.352  1.00 68.87           H
ATOM   2307  CG  LYS A 160     -14.991  10.734 -25.212  1.00 68.87           C
ATOM   2308 1HG  LYS A 160     -14.878  11.743 -24.816  1.00 68.87           H
ATOM   2309 2HG  LYS A 160     -14.527  10.724 -26.199  1.00 68.87           H
ATOM   2310  CD  LYS A 160     -16.477  10.393 -25.337  1.00 68.87           C
ATOM   2311 1HD  LYS A 160     -16.591   9.398 -25.769  1.00 68.87           H
ATOM   2312 2HD  LYS A 160     -16.932  10.364 -24.347  1.00 68.87           H
ATOM   2313  CE  LYS A 160     -17.203  11.419 -26.209  1.00 68.87           C
ATOM   2314 1HE  LYS A 160     -17.101  12.413 -25.773  1.00 68.87           H
ATOM   2315 2HE  LYS A 160     -16.744  11.456 -27.197  1.00 68.87           H
ATOM   2316  NZ  LYS A 160     -18.637  11.072 -26.334  1.00 68.87           N
ATOM   2317 1HZ  LYS A 160     -19.104  11.767 -26.905  1.00 68.87           H
ATOM   2318 2HZ  LYS A 160     -18.727  10.161 -26.770  1.00 68.87           H
ATOM   2319 3HZ  LYS A 160     -19.060  11.049 -25.413  1.00 68.87           H
ATOM   2320  HN  LYS A 160     -12.492   9.566 -25.998  1.00 68.87           H
ATOM   2321  N   ARG A 161     -11.493   8.348 -23.207  1.00 66.54           N
ATOM   2322  CA  ARG A 161     -10.857   7.519 -22.198  1.00 66.54           C
ATOM   2323  C   ARG A 161      -9.820   8.331 -21.420  1.00 66.54           C
ATOM   2324  O   ARG A 161      -9.647   8.135 -20.218  1.00 66.54           O
ATOM   2325  HA  ARG A 161     -11.671   7.196 -21.548  1.00 66.54           H
ATOM   2326  CB  ARG A 161     -10.173   6.306 -22.833  1.00 66.54           C
ATOM   2327 1HB  ARG A 161      -9.716   6.596 -23.779  1.00 66.54           H
ATOM   2328 2HB  ARG A 161      -9.369   5.957 -22.184  1.00 66.54           H
ATOM   2329  CG  ARG A 161     -11.174   5.173 -23.069  1.00 66.54           C
ATOM   2330 1HG  ARG A 161     -11.535   4.797 -22.112  1.00 66.54           H
ATOM   2331 2HG  ARG A 161     -12.040   5.556 -23.609  1.00 66.54           H
ATOM   2332  CD  ARG A 161     -10.533   4.033 -23.864  1.00 66.54           C
ATOM   2333 1HD  ARG A 161     -10.279   4.376 -24.867  1.00 66.54           H
ATOM   2334 2HD  ARG A 161      -9.603   3.724 -23.387  1.00 66.54           H
ATOM   2335  NE  ARG A 161     -11.465   2.886 -23.943  1.00 66.54           N
ATOM   2336  HE  ARG A 161     -12.447   3.078 -23.931  1.00 66.54           H
ATOM   2337  CZ  ARG A 161     -11.076   1.607 -24.030  1.00 66.54           C
ATOM   2338  NH1 ARG A 161      -9.774   1.292 -24.050  1.00 66.54           N
ATOM   2339 1HH1 ARG A 161      -9.084   2.014 -24.000  1.00 66.54           H
ATOM   2340 2HH1 ARG A 161      -9.492   0.335 -24.115  1.00 66.54           H
ATOM   2341  NH2 ARG A 161     -12.009   0.647 -24.096  1.00 66.54           N
ATOM   2342 1HH2 ARG A 161     -11.735  -0.313 -24.162  1.00 66.54           H
ATOM   2343 2HH2 ARG A 161     -12.979   0.891 -24.081  1.00 66.54           H
ATOM   2344  HN  ARG A 161     -11.377   8.031 -24.149  1.00 66.54           H
ATOM   2345  N   LEU A 162      -9.158   9.227 -22.137  1.00 78.13           N
ATOM   2346  CA  LEU A 162      -8.095  10.022 -21.545  1.00 78.13           C
ATOM   2347  C   LEU A 162      -8.696  10.986 -20.520  1.00 78.13           C
ATOM   2348  O   LEU A 162      -8.098  11.239 -19.476  1.00 78.13           O
ATOM   2349  HA  LEU A 162      -7.426   9.337 -21.024  1.00 78.13           H
ATOM   2350  CB  LEU A 162      -7.275  10.716 -22.635  1.00 78.13           C
ATOM   2351 1HB  LEU A 162      -6.996   9.972 -23.381  1.00 78.13           H
ATOM   2352 2HB  LEU A 162      -7.913  11.445 -23.134  1.00 78.13           H
ATOM   2353  CG  LEU A 162      -6.004  11.428 -22.166  1.00 78.13           C
ATOM   2354  HG  LEU A 162      -6.262  12.064 -21.320  1.00 78.13           H
ATOM   2355  CD1 LEU A 162      -4.961  10.422 -21.675  1.00 78.13           C
ATOM   2356 1HD1 LEU A 162      -5.371   9.853 -20.840  1.00 78.13           H
ATOM   2357 2HD1 LEU A 162      -4.702   9.742 -22.486  1.00 78.13           H
ATOM   2358 3HD1 LEU A 162      -4.068  10.955 -21.348  1.00 78.13           H
ATOM   2359  CD2 LEU A 162      -5.449  12.338 -23.264  1.00 78.13           C
ATOM   2360 1HD2 LEU A 162      -5.212  11.742 -24.145  1.00 78.13           H
ATOM   2361 2HD2 LEU A 162      -6.195  13.089 -23.524  1.00 78.13           H
ATOM   2362 3HD2 LEU A 162      -4.547  12.832 -22.905  1.00 78.13           H
ATOM   2363  HN  LEU A 162      -9.336   9.413 -23.103  1.00 78.13           H
ATOM   2364  N   LEU A 163      -9.871  11.498 -20.855  1.00 81.05           N
ATOM   2365  CA  LEU A 163     -10.571  12.410 -19.966  1.00 81.05           C
ATOM   2366  C   LEU A 163     -11.002  11.656 -18.706  1.00 81.05           C
ATOM   2367  O   LEU A 163     -10.761  12.115 -17.590  1.00 81.05           O
ATOM   2368  HA  LEU A 163      -9.867  13.190 -19.677  1.00 81.05           H
ATOM   2369  CB  LEU A 163     -11.728  13.092 -20.699  1.00 81.05           C
ATOM   2370 1HB  LEU A 163     -11.342  13.522 -21.623  1.00 81.05           H
ATOM   2371 2HB  LEU A 163     -12.453  12.329 -20.982  1.00 81.05           H
ATOM   2372  CG  LEU A 163     -12.459  14.190 -19.924  1.00 81.05           C
ATOM   2373  HG  LEU A 163     -12.743  13.790 -18.951  1.00 81.05           H
ATOM   2374  CD1 LEU A 163     -11.540  15.387 -19.671  1.00 81.05           C
ATOM   2375 1HD1 LEU A 163     -10.676  15.065 -19.089  1.00 81.05           H
ATOM   2376 2HD1 LEU A 163     -11.205  15.796 -20.624  1.00 81.05           H
ATOM   2377 3HD1 LEU A 163     -12.085  16.152 -19.118  1.00 81.05           H
ATOM   2378  CD2 LEU A 163     -13.749  14.599 -20.638  1.00 81.05           C
ATOM   2379 1HD2 LEU A 163     -13.510  14.973 -21.634  1.00 81.05           H
ATOM   2380 2HD2 LEU A 163     -14.407  13.734 -20.724  1.00 81.05           H
ATOM   2381 3HD2 LEU A 163     -14.249  15.380 -20.066  1.00 81.05           H
ATOM   2382  HN  LEU A 163     -10.344  11.300 -21.714  1.00 81.05           H
ATOM   2383  N   TYR A 164     -11.631  10.511 -18.926  1.00 74.85           N
ATOM   2384  CA  TYR A 164     -12.117   9.700 -17.822  1.00 74.85           C
ATOM   2385  C   TYR A 164     -10.966   9.266 -16.912  1.00 74.85           C
ATOM   2386  O   TYR A 164     -11.133   9.170 -15.698  1.00 74.85           O
ATOM   2387  HA  TYR A 164     -12.819  10.302 -17.246  1.00 74.85           H
ATOM   2388  CB  TYR A 164     -12.746   8.458 -18.457  1.00 74.85           C
ATOM   2389 1HB  TYR A 164     -12.082   8.085 -19.237  1.00 74.85           H
ATOM   2390 2HB  TYR A 164     -12.822   7.675 -17.702  1.00 74.85           H
ATOM   2391  CG  TYR A 164     -14.131   8.701 -19.060  1.00 74.85           C
ATOM   2392  CD1 TYR A 164     -15.151   9.192 -18.271  1.00 74.85           C
ATOM   2393  HD1 TYR A 164     -14.970   9.407 -17.217  1.00 74.85           H
ATOM   2394  CD2 TYR A 164     -14.360   8.429 -20.394  1.00 74.85           C
ATOM   2395  HD2 TYR A 164     -13.555   8.041 -21.017  1.00 74.85           H
ATOM   2396  CE1 TYR A 164     -16.454   9.421 -18.838  1.00 74.85           C
ATOM   2397  HE1 TYR A 164     -17.269   9.808 -18.226  1.00 74.85           H
ATOM   2398  CE2 TYR A 164     -15.664   8.658 -20.961  1.00 74.85           C
ATOM   2399  HE2 TYR A 164     -15.858   8.447 -22.013  1.00 74.85           H
ATOM   2400  CZ  TYR A 164     -16.646   9.142 -20.156  1.00 74.85           C
ATOM   2401  OH  TYR A 164     -17.877   9.359 -20.692  1.00 74.85           O
ATOM   2402  HH  TYR A 164     -18.495   9.721 -19.994  1.00 74.85           H
ATOM   2403  HN  TYR A 164     -11.809  10.137 -19.836  1.00 74.85           H
ATOM   2404  N   SER A 165      -9.824   9.015 -17.535  1.00 85.96           N
ATOM   2405  CA  SER A 165      -8.652   8.570 -16.800  1.00 85.96           C
ATOM   2406  C   SER A 165      -8.226   9.643 -15.796  1.00 85.96           C
ATOM   2407  O   SER A 165      -7.791   9.326 -14.690  1.00 85.96           O
ATOM   2408  HA  SER A 165      -8.964   7.664 -16.281  1.00 85.96           H
ATOM   2409  CB  SER A 165      -7.498   8.243 -17.748  1.00 85.96           C
ATOM   2410 1HB  SER A 165      -6.719   7.712 -17.201  1.00 85.96           H
ATOM   2411 2HB  SER A 165      -7.851   7.571 -18.531  1.00 85.96           H
ATOM   2412  OG  SER A 165      -6.946   9.414 -18.342  1.00 85.96           O
ATOM   2413  HG  SER A 165      -7.677  10.055 -18.579  1.00 85.96           H
ATOM   2414  HN  SER A 165      -9.692   9.111 -18.522  1.00 85.96           H
ATOM   2415  N   LYS A 166      -8.367  10.892 -16.217  1.00 83.02           N
ATOM   2416  CA  LYS A 166      -8.029  12.014 -15.358  1.00 83.02           C
ATOM   2417  C   LYS A 166      -9.000  12.057 -14.177  1.00 83.02           C
ATOM   2418  O   LYS A 166      -8.580  12.192 -13.028  1.00 83.02           O
ATOM   2419  HA  LYS A 166      -7.024  11.840 -14.973  1.00 83.02           H
ATOM   2420  CB  LYS A 166      -7.985  13.313 -16.166  1.00 83.02           C
ATOM   2421 1HB  LYS A 166      -8.892  13.404 -16.765  1.00 83.02           H
ATOM   2422 2HB  LYS A 166      -7.965  14.166 -15.488  1.00 83.02           H
ATOM   2423  CG  LYS A 166      -6.758  13.350 -17.079  1.00 83.02           C
ATOM   2424 1HG  LYS A 166      -5.853  13.243 -16.482  1.00 83.02           H
ATOM   2425 2HG  LYS A 166      -6.787  12.505 -17.768  1.00 83.02           H
ATOM   2426  CD  LYS A 166      -6.703  14.658 -17.870  1.00 83.02           C
ATOM   2427 1HD  LYS A 166      -7.592  14.748 -18.494  1.00 83.02           H
ATOM   2428 2HD  LYS A 166      -6.709  15.504 -17.182  1.00 83.02           H
ATOM   2429  CE  LYS A 166      -5.450  14.716 -18.746  1.00 83.02           C
ATOM   2430 1HE  LYS A 166      -4.563  14.549 -18.135  1.00 83.02           H
ATOM   2431 2HE  LYS A 166      -5.481  13.918 -19.488  1.00 83.02           H
ATOM   2432  NZ  LYS A 166      -5.352  16.028 -19.425  1.00 83.02           N
ATOM   2433 1HZ  LYS A 166      -4.524  16.045 -20.010  1.00 83.02           H
ATOM   2434 2HZ  LYS A 166      -6.175  16.174 -19.999  1.00 83.02           H
ATOM   2435 3HZ  LYS A 166      -5.290  16.764 -18.730  1.00 83.02           H
ATOM   2436  HN  LYS A 166      -8.704  11.141 -17.125  1.00 83.02           H
ATOM   2437  N   MET A 167     -10.279  11.939 -14.499  1.00 84.72           N
ATOM   2438  CA  MET A 167     -11.316  12.007 -13.483  1.00 84.72           C
ATOM   2439  C   MET A 167     -11.147  10.891 -12.450  1.00 84.72           C
ATOM   2440  O   MET A 167     -11.248  11.132 -11.248  1.00 84.72           O
ATOM   2441  HA  MET A 167     -11.193  12.978 -13.002  1.00 84.72           H
ATOM   2442  CB  MET A 167     -12.690  11.885 -14.146  1.00 84.72           C
ATOM   2443 1HB  MET A 167     -12.731  10.972 -14.740  1.00 84.72           H
ATOM   2444 2HB  MET A 167     -13.461  11.803 -13.381  1.00 84.72           H
ATOM   2445  CG  MET A 167     -12.976  13.094 -15.039  1.00 84.72           C
ATOM   2446 1HG  MET A 167     -12.933  14.010 -14.451  1.00 84.72           H
ATOM   2447 2HG  MET A 167     -12.212  13.174 -15.812  1.00 84.72           H
ATOM   2448  SD  MET A 167     -14.587  12.929 -15.791  1.00 84.72           S
ATOM   2449  CE  MET A 167     -15.623  13.356 -14.401  1.00 84.72           C
ATOM   2450 1HE  MET A 167     -15.441  12.658 -13.584  1.00 84.72           H
ATOM   2451 2HE  MET A 167     -15.389  14.369 -14.072  1.00 84.72           H
ATOM   2452 3HE  MET A 167     -16.670  13.304 -14.698  1.00 84.72           H
ATOM   2453  HN  MET A 167     -10.611  11.799 -15.432  1.00 84.72           H
ATOM   2454  N   VAL A 168     -10.892   9.693 -12.957  1.00 92.33           N
ATOM   2455  CA  VAL A 168     -10.760   8.530 -12.097  1.00 92.33           C
ATOM   2456  C   VAL A 168      -9.582   8.737 -11.143  1.00 92.33           C
ATOM   2457  O   VAL A 168      -9.681   8.437  -9.954  1.00 92.33           O
ATOM   2458  HA  VAL A 168     -11.675   8.448 -11.512  1.00 92.33           H
ATOM   2459  CB  VAL A 168     -10.625   7.264 -12.946  1.00 92.33           C
ATOM   2460  HB  VAL A 168      -9.821   7.426 -13.664  1.00 92.33           H
ATOM   2461  CG1 VAL A 168     -10.247   6.061 -12.080  1.00 92.33           C
ATOM   2462 1HG1 VAL A 168      -9.294   6.253 -11.587  1.00 92.33           H
ATOM   2463 2HG1 VAL A 168     -11.019   5.897 -11.329  1.00 92.33           H
ATOM   2464 3HG1 VAL A 168     -10.157   5.175 -12.709  1.00 92.33           H
ATOM   2465  CG2 VAL A 168     -11.909   6.992 -13.733  1.00 92.33           C
ATOM   2466 1HG2 VAL A 168     -12.739   6.861 -13.039  1.00 92.33           H
ATOM   2467 2HG2 VAL A 168     -12.117   7.835 -14.392  1.00 92.33           H
ATOM   2468 3HG2 VAL A 168     -11.786   6.087 -14.328  1.00 92.33           H
ATOM   2469  HN  VAL A 168     -10.776   9.512 -13.934  1.00 92.33           H
ATOM   2470  N   CYS A 169      -8.494   9.250 -11.699  1.00 93.79           N
ATOM   2471  CA  CYS A 169      -7.296   9.494 -10.913  1.00 93.79           C
ATOM   2472  C   CYS A 169      -7.650  10.470  -9.789  1.00 93.79           C
ATOM   2473  O   CYS A 169      -7.294  10.247  -8.633  1.00 93.79           O
ATOM   2474  HA  CYS A 169      -6.987   8.532 -10.507  1.00 93.79           H
ATOM   2475  CB  CYS A 169      -6.148  10.014 -11.780  1.00 93.79           C
ATOM   2476 1HB  CYS A 169      -6.501  10.822 -12.420  1.00 93.79           H
ATOM   2477 2HB  CYS A 169      -5.363  10.428 -11.147  1.00 93.79           H
ATOM   2478  SG  CYS A 169      -5.473   8.656 -12.804  1.00 93.79           S
ATOM   2479  HG  CYS A 169      -6.445   8.670 -13.712  1.00 93.79           H
ATOM   2480  HN  CYS A 169      -8.423   9.496 -12.665  1.00 93.79           H
ATOM   2481  N   PHE A 170      -8.346  11.532 -10.168  1.00 93.32           N
ATOM   2482  CA  PHE A 170      -8.726  12.558  -9.212  1.00 93.32           C
ATOM   2483  C   PHE A 170      -9.585  11.971  -8.090  1.00 93.32           C
ATOM   2484  O   PHE A 170      -9.354  12.250  -6.915  1.00 93.32           O
ATOM   2485  HA  PHE A 170      -7.807  12.962  -8.789  1.00 93.32           H
ATOM   2486  CB  PHE A 170      -9.548  13.599  -9.975  1.00 93.32           C
ATOM   2487 1HB  PHE A 170      -8.958  13.967 -10.815  1.00 93.32           H
ATOM   2488 2HB  PHE A 170     -10.430  13.115 -10.393  1.00 93.32           H
ATOM   2489  CG  PHE A 170      -9.992  14.789  -9.122  1.00 93.32           C
ATOM   2490  CD1 PHE A 170     -11.270  14.856  -8.662  1.00 93.32           C
ATOM   2491  HD1 PHE A 170     -11.978  14.062  -8.901  1.00 93.32           H
ATOM   2492  CD2 PHE A 170      -9.109  15.779  -8.824  1.00 93.32           C
ATOM   2493  HD2 PHE A 170      -8.084  15.725  -9.192  1.00 93.32           H
ATOM   2494  CE1 PHE A 170     -11.682  15.960  -7.870  1.00 93.32           C
ATOM   2495  HE1 PHE A 170     -12.707  16.014  -7.502  1.00 93.32           H
ATOM   2496  CE2 PHE A 170      -9.521  16.883  -8.032  1.00 93.32           C
ATOM   2497  HE2 PHE A 170      -8.813  17.677  -7.793  1.00 93.32           H
ATOM   2498  CZ  PHE A 170     -10.799  16.951  -7.572  1.00 93.32           C
ATOM   2499  HZ  PHE A 170     -11.116  17.798  -6.964  1.00 93.32           H
ATOM   2500  HN  PHE A 170      -8.649  11.697 -11.107  1.00 93.32           H
ATOM   2501  N   THR A 171     -10.560  11.168  -8.493  1.00 93.03           N
ATOM   2502  CA  THR A 171     -11.467  10.555  -7.538  1.00 93.03           C
ATOM   2503  C   THR A 171     -10.690   9.690  -6.543  1.00 93.03           C
ATOM   2504  O   THR A 171     -11.007   9.669  -5.354  1.00 93.03           O
ATOM   2505  HA  THR A 171     -11.949  11.347  -6.965  1.00 93.03           H
ATOM   2506  CB  THR A 171     -12.525   9.776  -8.323  1.00 93.03           C
ATOM   2507  HB  THR A 171     -12.085   8.907  -8.812  1.00 93.03           H
ATOM   2508  OG1 THR A 171     -13.096  10.748  -9.194  1.00 93.03           O
ATOM   2509  HG1 THR A 171     -12.618  10.744 -10.072  1.00 93.03           H
ATOM   2510  CG2 THR A 171     -13.695   9.329  -7.445  1.00 93.03           C
ATOM   2511 1HG2 THR A 171     -14.177  10.204  -7.009  1.00 93.03           H
ATOM   2512 2HG2 THR A 171     -13.325   8.684  -6.648  1.00 93.03           H
ATOM   2513 3HG2 THR A 171     -14.416   8.781  -8.051  1.00 93.03           H
ATOM   2514  HN  THR A 171     -10.733  10.935  -9.450  1.00 93.03           H
ATOM   2515  N   ILE A 172      -9.688   8.999  -7.065  1.00 93.68           N
ATOM   2516  CA  ILE A 172      -8.883   8.111  -6.243  1.00 93.68           C
ATOM   2517  C   ILE A 172      -8.157   8.930  -5.174  1.00 93.68           C
ATOM   2518  O   ILE A 172      -8.146   8.557  -4.003  1.00 93.68           O
ATOM   2519  HA  ILE A 172      -9.564   7.420  -5.746  1.00 93.68           H
ATOM   2520  CB  ILE A 172      -7.947   7.274  -7.118  1.00 93.68           C
ATOM   2521  HB  ILE A 172      -7.488   7.933  -7.855  1.00 93.68           H
ATOM   2522  CG1 ILE A 172      -8.726   6.206  -7.889  1.00 93.68           C
ATOM   2523 1HG1 ILE A 172      -9.081   5.441  -7.198  1.00 93.68           H
ATOM   2524 2HG1 ILE A 172      -9.607   6.654  -8.348  1.00 93.68           H
ATOM   2525  CG2 ILE A 172      -6.815   6.669  -6.285  1.00 93.68           C
ATOM   2526 1HG2 ILE A 172      -6.238   7.468  -5.821  1.00 93.68           H
ATOM   2527 2HG2 ILE A 172      -7.236   6.028  -5.511  1.00 93.68           H
ATOM   2528 3HG2 ILE A 172      -6.165   6.079  -6.931  1.00 93.68           H
ATOM   2529  CD1 ILE A 172      -7.852   5.562  -8.967  1.00 93.68           C
ATOM   2530 1HD1 ILE A 172      -7.519   6.327  -9.669  1.00 93.68           H
ATOM   2531 2HD1 ILE A 172      -6.986   5.094  -8.501  1.00 93.68           H
ATOM   2532 3HD1 ILE A 172      -8.431   4.807  -9.500  1.00 93.68           H
ATOM   2533  HN  ILE A 172      -9.423   9.039  -8.029  1.00 93.68           H
ATOM   2534  N   TRP A 173      -7.569  10.032  -5.617  1.00 91.98           N
ATOM   2535  CA  TRP A 173      -6.760  10.855  -4.733  1.00 91.98           C
ATOM   2536  C   TRP A 173      -7.672  11.410  -3.637  1.00 91.98           C
ATOM   2537  O   TRP A 173      -7.311  11.401  -2.461  1.00 91.98           O
ATOM   2538  HA  TRP A 173      -5.993  10.217  -4.293  1.00 91.98           H
ATOM   2539  CB  TRP A 173      -6.032  11.949  -5.517  1.00 91.98           C
ATOM   2540 1HB  TRP A 173      -6.720  12.379  -6.245  1.00 91.98           H
ATOM   2541 2HB  TRP A 173      -5.754  12.749  -4.831  1.00 91.98           H
ATOM   2542  CG  TRP A 173      -4.778  11.463  -6.247  1.00 91.98           C
ATOM   2543  CD1 TRP A 173      -4.592  11.329  -7.567  1.00 91.98           C
ATOM   2544  HD1 TRP A 173      -5.346  11.560  -8.320  1.00 91.98           H
ATOM   2545  CD2 TRP A 173      -3.536  11.050  -5.640  1.00 91.98           C
ATOM   2546  NE1 TRP A 173      -3.326  10.861  -7.854  1.00 91.98           N
ATOM   2547  HE1 TRP A 173      -2.954  10.681  -8.765  1.00 91.98           H
ATOM   2548  CE2 TRP A 173      -2.663  10.686  -6.645  1.00 91.98           C
ATOM   2549  CE3 TRP A 173      -3.162  10.985  -4.286  1.00 91.98           C
ATOM   2550  HE3 TRP A 173      -3.833  11.267  -3.474  1.00 91.98           H
ATOM   2551  CZ2 TRP A 173      -1.361  10.233  -6.403  1.00 91.98           C
ATOM   2552  HZ2 TRP A 173      -0.691   9.951  -7.215  1.00 91.98           H
ATOM   2553  CZ3 TRP A 173      -1.858  10.530  -4.061  1.00 91.98           C
ATOM   2554  HZ3 TRP A 173      -1.517  10.461  -3.028  1.00 91.98           H
ATOM   2555  CH2 TRP A 173      -0.967  10.160  -5.061  1.00 91.98           C
ATOM   2556  HH2 TRP A 173       0.034   9.815  -4.803  1.00 91.98           H
ATOM   2557  HN  TRP A 173      -7.638  10.364  -6.558  1.00 91.98           H
ATOM   2558  N   VAL A 174      -8.835  11.880  -4.062  1.00 95.39           N
ATOM   2559  CA  VAL A 174      -9.789  12.464  -3.135  1.00 95.39           C
ATOM   2560  C   VAL A 174     -10.202  11.412  -2.103  1.00 95.39           C
ATOM   2561  O   VAL A 174     -10.258  11.698  -0.908  1.00 95.39           O
ATOM   2562  HA  VAL A 174      -9.288  13.283  -2.619  1.00 95.39           H
ATOM   2563  CB  VAL A 174     -10.978  13.045  -3.904  1.00 95.39           C
ATOM   2564  HB  VAL A 174     -11.374  12.262  -4.550  1.00 95.39           H
ATOM   2565  CG1 VAL A 174     -12.092  13.475  -2.948  1.00 95.39           C
ATOM   2566 1HG1 VAL A 174     -12.434  12.612  -2.377  1.00 95.39           H
ATOM   2567 2HG1 VAL A 174     -11.712  14.235  -2.265  1.00 95.39           H
ATOM   2568 3HG1 VAL A 174     -12.924  13.884  -3.520  1.00 95.39           H
ATOM   2569  CG2 VAL A 174     -10.539  14.210  -4.793  1.00 95.39           C
ATOM   2570 1HG2 VAL A 174     -10.105  14.996  -4.175  1.00 95.39           H
ATOM   2571 2HG2 VAL A 174      -9.796  13.860  -5.510  1.00 95.39           H
ATOM   2572 3HG2 VAL A 174     -11.402  14.604  -5.328  1.00 95.39           H
ATOM   2573  HN  VAL A 174      -9.129  11.866  -5.018  1.00 95.39           H
ATOM   2574  N   LEU A 175     -10.479  10.217  -2.602  1.00 89.85           N
ATOM   2575  CA  LEU A 175     -10.947   9.139  -1.748  1.00 89.85           C
ATOM   2576  C   LEU A 175      -9.859   8.794  -0.728  1.00 89.85           C
ATOM   2577  O   LEU A 175     -10.139   8.656   0.461  1.00 89.85           O
ATOM   2578  HA  LEU A 175     -11.821   9.505  -1.209  1.00 89.85           H
ATOM   2579  CB  LEU A 175     -11.401   7.945  -2.590  1.00 89.85           C
ATOM   2580 1HB  LEU A 175     -12.179   8.284  -3.274  1.00 89.85           H
ATOM   2581 2HB  LEU A 175     -10.560   7.617  -3.201  1.00 89.85           H
ATOM   2582  CG  LEU A 175     -11.933   6.739  -1.813  1.00 89.85           C
ATOM   2583  HG  LEU A 175     -11.174   6.436  -1.092  1.00 89.85           H
ATOM   2584  CD1 LEU A 175     -13.188   7.108  -1.021  1.00 89.85           C
ATOM   2585 1HD1 LEU A 175     -12.951   7.903  -0.314  1.00 89.85           H
ATOM   2586 2HD1 LEU A 175     -13.963   7.452  -1.707  1.00 89.85           H
ATOM   2587 3HD1 LEU A 175     -13.546   6.233  -0.478  1.00 89.85           H
ATOM   2588  CD2 LEU A 175     -12.171   5.549  -2.744  1.00 89.85           C
ATOM   2589 1HD2 LEU A 175     -12.901   5.824  -3.506  1.00 89.85           H
ATOM   2590 2HD2 LEU A 175     -11.233   5.270  -3.224  1.00 89.85           H
ATOM   2591 3HD2 LEU A 175     -12.549   4.706  -2.167  1.00 89.85           H
ATOM   2592  HN  LEU A 175     -10.390   9.980  -3.570  1.00 89.85           H
ATOM   2593  N   ALA A 176      -8.640   8.664  -1.232  1.00 94.98           N
ATOM   2594  CA  ALA A 176      -7.525   8.254  -0.396  1.00 94.98           C
ATOM   2595  C   ALA A 176      -7.302   9.300   0.698  1.00 94.98           C
ATOM   2596  O   ALA A 176      -7.003   8.955   1.840  1.00 94.98           O
ATOM   2597  HA  ALA A 176      -7.790   7.305   0.069  1.00 94.98           H
ATOM   2598  CB  ALA A 176      -6.284   8.047  -1.266  1.00 94.98           C
ATOM   2599 1HB  ALA A 176      -6.485   7.274  -2.008  1.00 94.98           H
ATOM   2600 2HB  ALA A 176      -6.035   8.980  -1.772  1.00 94.98           H
ATOM   2601 3HB  ALA A 176      -5.447   7.739  -0.639  1.00 94.98           H
ATOM   2602  HN  ALA A 176      -8.410   8.833  -2.190  1.00 94.98           H
ATOM   2603  N   ALA A 177      -7.456  10.558   0.310  1.00 94.92           N
ATOM   2604  CA  ALA A 177      -7.242  11.658   1.235  1.00 94.92           C
ATOM   2605  C   ALA A 177      -8.239  11.546   2.392  1.00 94.92           C
ATOM   2606  O   ALA A 177      -7.863  11.686   3.555  1.00 94.92           O
ATOM   2607  HA  ALA A 177      -6.230  11.569   1.630  1.00 94.92           H
ATOM   2608  CB  ALA A 177      -7.365  12.986   0.486  1.00 94.92           C
ATOM   2609 1HB  ALA A 177      -6.617  13.027  -0.305  1.00 94.92           H
ATOM   2610 2HB  ALA A 177      -8.360  13.067   0.050  1.00 94.92           H
ATOM   2611 3HB  ALA A 177      -7.205  13.811   1.181  1.00 94.92           H
ATOM   2612  HN  ALA A 177      -7.720  10.829  -0.615  1.00 94.92           H
ATOM   2613  N   ALA A 178      -9.489  11.295   2.031  1.00 95.03           N
ATOM   2614  CA  ALA A 178     -10.551  11.219   3.019  1.00 95.03           C
ATOM   2615  C   ALA A 178     -10.269  10.058   3.976  1.00 95.03           C
ATOM   2616  O   ALA A 178     -10.571  10.143   5.166  1.00 95.03           O
ATOM   2617  HA  ALA A 178     -10.548  12.152   3.583  1.00 95.03           H
ATOM   2618  CB  ALA A 178     -11.899  11.075   2.310  1.00 95.03           C
ATOM   2619 1HB  ALA A 178     -12.064  11.938   1.665  1.00 95.03           H
ATOM   2620 2HB  ALA A 178     -11.898  10.167   1.707  1.00 95.03           H
ATOM   2621 3HB  ALA A 178     -12.696  11.018   3.052  1.00 95.03           H
ATOM   2622  HN  ALA A 178      -9.779  11.145   1.086  1.00 95.03           H
ATOM   2623  N   LEU A 179      -9.695   9.001   3.421  1.00 92.24           N
ATOM   2624  CA  LEU A 179      -9.435   7.799   4.194  1.00 92.24           C
ATOM   2625  C   LEU A 179      -8.242   8.042   5.121  1.00 92.24           C
ATOM   2626  O   LEU A 179      -7.902   7.187   5.938  1.00 92.24           O
ATOM   2627  HA  LEU A 179     -10.315   7.608   4.807  1.00 92.24           H
ATOM   2628  CB  LEU A 179      -9.258   6.594   3.267  1.00 92.24           C
ATOM   2629 1HB  LEU A 179      -8.472   6.826   2.548  1.00 92.24           H
ATOM   2630 2HB  LEU A 179      -8.907   5.751   3.862  1.00 92.24           H
ATOM   2631  CG  LEU A 179     -10.503   6.154   2.495  1.00 92.24           C
ATOM   2632  HG  LEU A 179     -10.913   7.024   1.983  1.00 92.24           H
ATOM   2633  CD1 LEU A 179     -10.147   5.123   1.421  1.00 92.24           C
ATOM   2634 1HD1 LEU A 179      -9.437   5.561   0.720  1.00 92.24           H
ATOM   2635 2HD1 LEU A 179      -9.700   4.248   1.892  1.00 92.24           H
ATOM   2636 3HD1 LEU A 179     -11.050   4.828   0.888  1.00 92.24           H
ATOM   2637  CD2 LEU A 179     -11.585   5.639   3.447  1.00 92.24           C
ATOM   2638 1HD2 LEU A 179     -11.201   4.786   4.006  1.00 92.24           H
ATOM   2639 2HD2 LEU A 179     -11.866   6.432   4.140  1.00 92.24           H
ATOM   2640 3HD2 LEU A 179     -12.459   5.333   2.872  1.00 92.24           H
ATOM   2641  HN  LEU A 179      -9.410   8.959   2.464  1.00 92.24           H
ATOM   2642  N   CYS A 180      -7.639   9.211   4.963  1.00 91.34           N
ATOM   2643  CA  CYS A 180      -6.466   9.560   5.746  1.00 91.34           C
ATOM   2644  C   CYS A 180      -6.922  10.381   6.954  1.00 91.34           C
ATOM   2645  O   CYS A 180      -6.118  10.708   7.826  1.00 91.34           O
ATOM   2646  HA  CYS A 180      -6.012   8.621   6.066  1.00 91.34           H
ATOM   2647  CB  CYS A 180      -5.427  10.306   4.908  1.00 91.34           C
ATOM   2648 1HB  CYS A 180      -5.864  11.217   4.498  1.00 91.34           H
ATOM   2649 2HB  CYS A 180      -4.590  10.609   5.536  1.00 91.34           H
ATOM   2650  SG  CYS A 180      -4.832   9.234   3.549  1.00 91.34           S
ATOM   2651  HG  CYS A 180      -6.028   9.017   3.009  1.00 91.34           H
ATOM   2652  HN  CYS A 180      -7.938   9.912   4.316  1.00 91.34           H
ATOM   2653  N   ILE A 181      -8.210  10.692   6.966  1.00 91.13           N
ATOM   2654  CA  ILE A 181      -8.764  11.547   8.002  1.00 91.13           C
ATOM   2655  C   ILE A 181      -8.460  10.941   9.374  1.00 91.13           C
ATOM   2656  O   ILE A 181      -7.993  11.637  10.274  1.00 91.13           O
ATOM   2657  HA  ILE A 181      -8.262  12.512   7.932  1.00 91.13           H
ATOM   2658  CB  ILE A 181     -10.253  11.793   7.754  1.00 91.13           C
ATOM   2659  HB  ILE A 181     -10.732  10.831   7.568  1.00 91.13           H
ATOM   2660  CG1 ILE A 181     -10.467  12.652   6.506  1.00 91.13           C
ATOM   2661 1HG1 ILE A 181     -10.069  13.652   6.677  1.00 91.13           H
ATOM   2662 2HG1 ILE A 181      -9.914  12.227   5.669  1.00 91.13           H
ATOM   2663  CG2 ILE A 181     -10.922  12.399   8.989  1.00 91.13           C
ATOM   2664 1HG2 ILE A 181     -10.816  11.716   9.832  1.00 91.13           H
ATOM   2665 2HG2 ILE A 181     -10.446  13.350   9.230  1.00 91.13           H
ATOM   2666 3HG2 ILE A 181     -11.980  12.564   8.786  1.00 91.13           H
ATOM   2667  CD1 ILE A 181     -11.952  12.742   6.150  1.00 91.13           C
ATOM   2668 1HD1 ILE A 181     -12.341  11.742   5.957  1.00 91.13           H
ATOM   2669 2HD1 ILE A 181     -12.498  13.190   6.981  1.00 91.13           H
ATOM   2670 3HD1 ILE A 181     -12.076  13.359   5.260  1.00 91.13           H
ATOM   2671  HN  ILE A 181      -8.869  10.370   6.287  1.00 91.13           H
ATOM   2672  N   PRO A 182      -8.720   9.639   9.558  1.00 92.86           N
ATOM   2673  CA  PRO A 182      -8.480   8.998  10.853  1.00 92.86           C
ATOM   2674  C   PRO A 182      -7.064   9.228  11.357  1.00 92.86           C
ATOM   2675  O   PRO A 182      -6.863   9.547  12.528  1.00 92.86           O
ATOM   2676  HA  PRO A 182      -9.127   9.435  11.613  1.00 92.86           H
ATOM   2677  CB  PRO A 182      -8.751   7.517  10.580  1.00 92.86           C
ATOM   2678 1HB  PRO A 182      -7.841   6.988  10.298  1.00 92.86           H
ATOM   2679 2HB  PRO A 182      -9.152   7.014  11.460  1.00 92.86           H
ATOM   2680  CG  PRO A 182      -9.762   7.548   9.440  1.00 92.86           C
ATOM   2681 1HG  PRO A 182      -9.792   6.602   8.900  1.00 92.86           H
ATOM   2682 2HG  PRO A 182     -10.775   7.727   9.802  1.00 92.86           H
ATOM   2683  CD  PRO A 182      -9.258   8.687   8.570  1.00 92.86           C
ATOM   2684 1HD  PRO A 182      -8.487   8.354   7.874  1.00 92.86           H
ATOM   2685 2HD  PRO A 182     -10.057   9.123   7.970  1.00 92.86           H
ATOM   2686  N   GLU A 183      -6.113   9.060  10.451  1.00 89.96           N
ATOM   2687  CA  GLU A 183      -4.709   9.174  10.809  1.00 89.96           C
ATOM   2688  C   GLU A 183      -4.397  10.595  11.283  1.00 89.96           C
ATOM   2689  O   GLU A 183      -3.620  10.785  12.218  1.00 89.96           O
ATOM   2690  HA  GLU A 183      -4.561   8.470  11.628  1.00 89.96           H
ATOM   2691  CB  GLU A 183      -3.810   8.777   9.636  1.00 89.96           C
ATOM   2692 1HB  GLU A 183      -4.239   9.144   8.704  1.00 89.96           H
ATOM   2693 2HB  GLU A 183      -2.796   9.135   9.814  1.00 89.96           H
ATOM   2694  CG  GLU A 183      -3.715   7.256   9.509  1.00 89.96           C
ATOM   2695 1HG  GLU A 183      -2.901   6.994   8.833  1.00 89.96           H
ATOM   2696 2HG  GLU A 183      -3.476   6.820  10.480  1.00 89.96           H
ATOM   2697  CD  GLU A 183      -5.027   6.666   8.989  1.00 89.96           C
ATOM   2698  OE1 GLU A 183      -5.164   5.426   9.071  1.00 89.96           O
ATOM   2699  OE2 GLU A 183      -5.864   7.468   8.521  1.00 89.96           O
ATOM   2700  HN  GLU A 183      -6.288   8.849   9.489  1.00 89.96           H
ATOM   2701  N   ILE A 184      -5.017  11.557  10.616  1.00 91.04           N
ATOM   2702  CA  ILE A 184      -4.771  12.957  10.919  1.00 91.04           C
ATOM   2703  C   ILE A 184      -5.202  13.247  12.357  1.00 91.04           C
ATOM   2704  O   ILE A 184      -4.526  13.981  13.076  1.00 91.04           O
ATOM   2705  HA  ILE A 184      -3.697  13.124  10.840  1.00 91.04           H
ATOM   2706  CB  ILE A 184      -5.446  13.856   9.881  1.00 91.04           C
ATOM   2707  HB  ILE A 184      -6.490  13.556   9.797  1.00 91.04           H
ATOM   2708  CG1 ILE A 184      -4.810  13.674   8.501  1.00 91.04           C
ATOM   2709 1HG1 ILE A 184      -3.809  14.104   8.499  1.00 91.04           H
ATOM   2710 2HG1 ILE A 184      -4.702  12.611   8.284  1.00 91.04           H
ATOM   2711  CG2 ILE A 184      -5.431  15.319  10.330  1.00 91.04           C
ATOM   2712 1HG2 ILE A 184      -5.965  15.414  11.276  1.00 91.04           H
ATOM   2713 2HG2 ILE A 184      -4.400  15.648  10.461  1.00 91.04           H
ATOM   2714 3HG2 ILE A 184      -5.916  15.936   9.575  1.00 91.04           H
ATOM   2715  CD1 ILE A 184      -5.659  14.338   7.415  1.00 91.04           C
ATOM   2716 1HD1 ILE A 184      -6.652  13.888   7.404  1.00 91.04           H
ATOM   2717 2HD1 ILE A 184      -5.745  15.404   7.622  1.00 91.04           H
ATOM   2718 3HD1 ILE A 184      -5.185  14.193   6.444  1.00 91.04           H
ATOM   2719  HN  ILE A 184      -5.677  11.393   9.882  1.00 91.04           H
ATOM   2720  N   LEU A 185      -6.326  12.655  12.735  1.00 91.20           N
ATOM   2721  CA  LEU A 185      -6.969  13.003  13.991  1.00 91.20           C
ATOM   2722  C   LEU A 185      -6.216  12.339  15.145  1.00 91.20           C
ATOM   2723  O   LEU A 185      -5.887  12.993  16.134  1.00 91.20           O
ATOM   2724  HA  LEU A 185      -6.897  14.084  14.107  1.00 91.20           H
ATOM   2725  CB  LEU A 185      -8.458  12.652  13.945  1.00 91.20           C
ATOM   2726 1HB  LEU A 185      -8.555  11.603  13.663  1.00 91.20           H
ATOM   2727 2HB  LEU A 185      -8.865  12.749  14.952  1.00 91.20           H
ATOM   2728  CG  LEU A 185      -9.316  13.489  12.995  1.00 91.20           C
ATOM   2729  HG  LEU A 185      -8.923  13.370  11.986  1.00 91.20           H
ATOM   2730  CD1 LEU A 185     -10.762  12.990  12.979  1.00 91.20           C
ATOM   2731 1HD1 LEU A 185     -10.785  11.952  12.647  1.00 91.20           H
ATOM   2732 2HD1 LEU A 185     -11.182  13.060  13.982  1.00 91.20           H
ATOM   2733 3HD1 LEU A 185     -11.350  13.603  12.296  1.00 91.20           H
ATOM   2734  CD2 LEU A 185      -9.226  14.977  13.343  1.00 91.20           C
ATOM   2735 1HD2 LEU A 185      -9.579  15.133  14.362  1.00 91.20           H
ATOM   2736 2HD2 LEU A 185      -8.191  15.307  13.261  1.00 91.20           H
ATOM   2737 3HD2 LEU A 185      -9.846  15.549  12.652  1.00 91.20           H
ATOM   2738  HN  LEU A 185      -6.795  11.952  12.200  1.00 91.20           H
ATOM   2739  N   TYR A 186      -5.964  11.049  14.981  1.00 91.53           N
ATOM   2740  CA  TYR A 186      -5.645  10.199  16.116  1.00 91.53           C
ATOM   2741  C   TYR A 186      -4.151   9.872  16.153  1.00 91.53           C
ATOM   2742  O   TYR A 186      -3.684   9.188  17.062  1.00 91.53           O
ATOM   2743  HA  TYR A 186      -5.915  10.736  17.025  1.00 91.53           H
ATOM   2744  CB  TYR A 186      -6.433   8.904  15.907  1.00 91.53           C
ATOM   2745 1HB  TYR A 186      -6.059   8.403  15.014  1.00 91.53           H
ATOM   2746 2HB  TYR A 186      -6.245   8.236  16.748  1.00 91.53           H
ATOM   2747  CG  TYR A 186      -7.942   9.109  15.765  1.00 91.53           C
ATOM   2748  CD1 TYR A 186      -8.612   9.936  16.645  1.00 91.53           C
ATOM   2749  HD1 TYR A 186      -8.065  10.442  17.440  1.00 91.53           H
ATOM   2750  CD2 TYR A 186      -8.634   8.468  14.758  1.00 91.53           C
ATOM   2751  HD2 TYR A 186      -8.106   7.815  14.064  1.00 91.53           H
ATOM   2752  CE1 TYR A 186     -10.032  10.130  16.511  1.00 91.53           C
ATOM   2753  HE1 TYR A 186     -10.573  10.780  17.199  1.00 91.53           H
ATOM   2754  CE2 TYR A 186     -10.055   8.662  14.625  1.00 91.53           C
ATOM   2755  HE2 TYR A 186     -10.614   8.161  13.834  1.00 91.53           H
ATOM   2756  CZ  TYR A 186     -10.684   9.483  15.508  1.00 91.53           C
ATOM   2757  OH  TYR A 186     -12.026   9.666  15.382  1.00 91.53           O
ATOM   2758  HH  TYR A 186     -12.379   9.104  14.634  1.00 91.53           H
ATOM   2759  HN  TYR A 186      -5.976  10.585  14.096  1.00 91.53           H
ATOM   2760  N   SER A 187      -3.442  10.377  15.153  1.00 92.42           N
ATOM   2761  CA  SER A 187      -1.994  10.265  15.132  1.00 92.42           C
ATOM   2762  C   SER A 187      -1.386  11.138  16.232  1.00 92.42           C
ATOM   2763  O   SER A 187      -1.599  12.349  16.258  1.00 92.42           O
ATOM   2764  HA  SER A 187      -1.783   9.212  15.318  1.00 92.42           H
ATOM   2765  CB  SER A 187      -1.431  10.664  13.766  1.00 92.42           C
ATOM   2766 1HB  SER A 187      -1.749  11.679  13.526  1.00 92.42           H
ATOM   2767 2HB  SER A 187      -0.342  10.674  13.811  1.00 92.42           H
ATOM   2768  OG  SER A 187      -1.855   9.778  12.734  1.00 92.42           O
ATOM   2769  HG  SER A 187      -2.333  10.289  12.019  1.00 92.42           H
ATOM   2770  HN  SER A 187      -3.841  10.854  14.370  1.00 92.42           H
ATOM   2771  N   GLN A 188      -0.640  10.488  17.114  1.00 85.42           N
ATOM   2772  CA  GLN A 188      -0.017  11.185  18.226  1.00 85.42           C
ATOM   2773  C   GLN A 188       1.364  10.595  18.515  1.00 85.42           C
ATOM   2774  O   GLN A 188       1.692   9.510  18.038  1.00 85.42           O
ATOM   2775  HA  GLN A 188       0.084  12.220  17.899  1.00 85.42           H
ATOM   2776  CB  GLN A 188      -0.906  11.137  19.470  1.00 85.42           C
ATOM   2777 1HB  GLN A 188      -1.080  10.100  19.758  1.00 85.42           H
ATOM   2778 2HB  GLN A 188      -0.395  11.618  20.305  1.00 85.42           H
ATOM   2779  CG  GLN A 188      -2.244  11.833  19.216  1.00 85.42           C
ATOM   2780 1HG  GLN A 188      -2.070  12.817  18.779  1.00 85.42           H
ATOM   2781 2HG  GLN A 188      -2.824  11.261  18.491  1.00 85.42           H
ATOM   2782  CD  GLN A 188      -3.042  11.979  20.513  1.00 85.42           C
ATOM   2783  OE1 GLN A 188      -2.567  11.694  21.600  1.00 85.42           O
ATOM   2784  NE2 GLN A 188      -4.278  12.439  20.339  1.00 85.42           N
ATOM   2785 1HE2 GLN A 188      -4.607  12.654  19.420  1.00 85.42           H
ATOM   2786 2HE2 GLN A 188      -4.879  12.569  21.128  1.00 85.42           H
ATOM   2787  HN  GLN A 188      -0.461   9.505  17.078  1.00 85.42           H
ATOM   2788  N   ILE A 189       2.137  11.336  19.296  1.00 90.10           N
ATOM   2789  CA  ILE A 189       3.352  10.792  19.880  1.00 90.10           C
ATOM   2790  C   ILE A 189       3.038  10.230  21.268  1.00 90.10           C
ATOM   2791  O   ILE A 189       2.539  10.948  22.133  1.00 90.10           O
ATOM   2792  HA  ILE A 189       3.682   9.972  19.242  1.00 90.10           H
ATOM   2793  CB  ILE A 189       4.464  11.843  19.879  1.00 90.10           C
ATOM   2794  HB  ILE A 189       4.107  12.718  20.422  1.00 90.10           H
ATOM   2795  CG1 ILE A 189       4.789  12.296  18.454  1.00 90.10           C
ATOM   2796 1HG1 ILE A 189       5.215  11.465  17.893  1.00 90.10           H
ATOM   2797 2HG1 ILE A 189       3.871  12.588  17.943  1.00 90.10           H
ATOM   2798  CG2 ILE A 189       5.704  11.330  20.614  1.00 90.10           C
ATOM   2799 1HG2 ILE A 189       5.444  11.097  21.646  1.00 90.10           H
ATOM   2800 2HG2 ILE A 189       6.072  10.430  20.120  1.00 90.10           H
ATOM   2801 3HG2 ILE A 189       6.479  12.096  20.598  1.00 90.10           H
ATOM   2802  CD1 ILE A 189       5.770  13.470  18.462  1.00 90.10           C
ATOM   2803 1HD1 ILE A 189       5.330  14.308  19.004  1.00 90.10           H
ATOM   2804 2HD1 ILE A 189       6.695  13.167  18.952  1.00 90.10           H
ATOM   2805 3HD1 ILE A 189       5.984  13.772  17.437  1.00 90.10           H
ATOM   2806  HN  ILE A 189       1.946  12.289  19.530  1.00 90.10           H
ATOM   2807  N   LYS A 190       3.343   8.952  21.437  1.00 85.22           N
ATOM   2808  CA  LYS A 190       3.164   8.304  22.725  1.00 85.22           C
ATOM   2809  C   LYS A 190       4.532   7.914  23.289  1.00 85.22           C
ATOM   2810  O   LYS A 190       5.412   7.478  22.549  1.00 85.22           O
ATOM   2811  HA  LYS A 190       2.708   9.031  23.396  1.00 85.22           H
ATOM   2812  CB  LYS A 190       2.192   7.129  22.602  1.00 85.22           C
ATOM   2813 1HB  LYS A 190       1.269   7.462  22.128  1.00 85.22           H
ATOM   2814 2HB  LYS A 190       2.622   6.362  21.958  1.00 85.22           H
ATOM   2815  CG  LYS A 190       1.879   6.531  23.976  1.00 85.22           C
ATOM   2816 1HG  LYS A 190       2.801   6.187  24.445  1.00 85.22           H
ATOM   2817 2HG  LYS A 190       1.459   7.300  24.624  1.00 85.22           H
ATOM   2818  CD  LYS A 190       0.896   5.365  23.855  1.00 85.22           C
ATOM   2819 1HD  LYS A 190      -0.064   5.730  23.489  1.00 85.22           H
ATOM   2820 2HD  LYS A 190       1.264   4.648  23.121  1.00 85.22           H
ATOM   2821  CE  LYS A 190       0.702   4.669  25.203  1.00 85.22           C
ATOM   2822 1HE  LYS A 190       1.670   4.510  25.679  1.00 85.22           H
ATOM   2823 2HE  LYS A 190       0.121   5.307  25.869  1.00 85.22           H
ATOM   2824  NZ  LYS A 190       0.013   3.371  25.023  1.00 85.22           N
ATOM   2825 1HZ  LYS A 190      -0.336   3.047  25.918  1.00 85.22           H
ATOM   2826 2HZ  LYS A 190      -0.761   3.487  24.379  1.00 85.22           H
ATOM   2827 3HZ  LYS A 190       0.666   2.691  24.648  1.00 85.22           H
ATOM   2828  HN  LYS A 190       3.706   8.364  20.714  1.00 85.22           H
ATOM   2829  N   GLU A 191       4.668   8.086  24.596  1.00 76.33           N
ATOM   2830  CA  GLU A 191       5.863   7.638  25.290  1.00 76.33           C
ATOM   2831  C   GLU A 191       5.646   6.240  25.873  1.00 76.33           C
ATOM   2832  O   GLU A 191       4.701   6.019  26.628  1.00 76.33           O
ATOM   2833  HA  GLU A 191       6.644   7.605  24.530  1.00 76.33           H
ATOM   2834  CB  GLU A 191       6.268   8.631  26.381  1.00 76.33           C
ATOM   2835 1HB  GLU A 191       6.271   9.642  25.975  1.00 76.33           H
ATOM   2836 2HB  GLU A 191       5.613   8.515  27.245  1.00 76.33           H
ATOM   2837  CG  GLU A 191       7.688   8.351  26.877  1.00 76.33           C
ATOM   2838 1HG  GLU A 191       7.727   7.368  27.346  1.00 76.33           H
ATOM   2839 2HG  GLU A 191       8.375   8.327  26.031  1.00 76.33           H
ATOM   2840  CD  GLU A 191       8.140   9.417  27.877  1.00 76.33           C
ATOM   2841  OE1 GLU A 191       9.268   9.268  28.396  1.00 76.33           O
ATOM   2842  OE2 GLU A 191       7.347  10.358  28.101  1.00 76.33           O
ATOM   2843  HN  GLU A 191       3.980   8.522  25.177  1.00 76.33           H
ATOM   2844  N   GLU A 192       6.538   5.334  25.500  1.00 76.91           N
ATOM   2845  CA  GLU A 192       6.446   3.960  25.964  1.00 76.91           C
ATOM   2846  C   GLU A 192       7.797   3.493  26.510  1.00 76.91           C
ATOM   2847  O   GLU A 192       8.766   3.373  25.761  1.00 76.91           O
ATOM   2848  HA  GLU A 192       5.708   3.973  26.766  1.00 76.91           H
ATOM   2849  CB  GLU A 192       5.957   3.035  24.847  1.00 76.91           C
ATOM   2850 1HB  GLU A 192       5.037   3.432  24.418  1.00 76.91           H
ATOM   2851 2HB  GLU A 192       6.750   2.896  24.112  1.00 76.91           H
ATOM   2852  CG  GLU A 192       5.626   1.645  25.392  1.00 76.91           C
ATOM   2853 1HG  GLU A 192       5.446   0.959  24.564  1.00 76.91           H
ATOM   2854 2HG  GLU A 192       6.479   1.256  25.949  1.00 76.91           H
ATOM   2855  CD  GLU A 192       4.395   1.691  26.300  1.00 76.91           C
ATOM   2856  OE1 GLU A 192       4.281   0.778  27.147  1.00 76.91           O
ATOM   2857  OE2 GLU A 192       3.597   2.637  26.127  1.00 76.91           O
ATOM   2858  HN  GLU A 192       7.310   5.525  24.894  1.00 76.91           H
ATOM   2859  N   SER A 193       7.819   3.243  27.811  1.00 75.31           N
ATOM   2860  CA  SER A 193       9.016   2.729  28.455  1.00 75.31           C
ATOM   2861  C   SER A 193      10.200   3.658  28.175  1.00 75.31           C
ATOM   2862  O   SER A 193      11.324   3.196  27.985  1.00 75.31           O
ATOM   2863  HA  SER A 193       8.787   2.712  29.520  1.00 75.31           H
ATOM   2864  CB  SER A 193       9.331   1.310  27.979  1.00 75.31           C
ATOM   2865 1HB  SER A 193       9.570   1.329  26.915  1.00 75.31           H
ATOM   2866 2HB  SER A 193      10.217   0.942  28.497  1.00 75.31           H
ATOM   2867  OG  SER A 193       8.244   0.417  28.205  1.00 75.31           O
ATOM   2868  HG  SER A 193       8.419  -0.457  27.751  1.00 75.31           H
ATOM   2869  HN  SER A 193       7.039   3.385  28.421  1.00 75.31           H
ATOM   2870  N   GLY A 194       9.906   4.950  28.160  1.00 83.49           N
ATOM   2871  CA  GLY A 194      10.942   5.950  27.969  1.00 83.49           C
ATOM   2872  C   GLY A 194      11.290   6.103  26.487  1.00 83.49           C
ATOM   2873  O   GLY A 194      12.224   6.823  26.136  1.00 83.49           O
ATOM   2874 1HA  GLY A 194      10.607   6.908  28.368  1.00 83.49           H
ATOM   2875 2HA  GLY A 194      11.834   5.667  28.528  1.00 83.49           H
ATOM   2876  HN  GLY A 194       8.982   5.315  28.275  1.00 83.49           H
ATOM   2877  N   ILE A 195      10.520   5.414  25.657  1.00 81.07           N
ATOM   2878  CA  ILE A 195      10.704   5.502  24.218  1.00 81.07           C
ATOM   2879  C   ILE A 195       9.523   6.255  23.602  1.00 81.07           C
ATOM   2880  O   ILE A 195       8.368   5.910  23.847  1.00 81.07           O
ATOM   2881  HA  ILE A 195      11.612   6.079  24.040  1.00 81.07           H
ATOM   2882  CB  ILE A 195      10.927   4.112  23.621  1.00 81.07           C
ATOM   2883  HB  ILE A 195      10.062   3.494  23.861  1.00 81.07           H
ATOM   2884  CG1 ILE A 195      12.151   3.437  24.243  1.00 81.07           C
ATOM   2885 1HG1 ILE A 195      13.043   4.027  24.031  1.00 81.07           H
ATOM   2886 2HG1 ILE A 195      12.041   3.404  25.327  1.00 81.07           H
ATOM   2887  CG2 ILE A 195      11.023   4.180  22.095  1.00 81.07           C
ATOM   2888 1HG2 ILE A 195      10.098   4.590  21.690  1.00 81.07           H
ATOM   2889 2HG2 ILE A 195      11.859   4.820  21.812  1.00 81.07           H
ATOM   2890 3HG2 ILE A 195      11.182   3.178  21.696  1.00 81.07           H
ATOM   2891  CD1 ILE A 195      12.331   2.018  23.699  1.00 81.07           C
ATOM   2892 1HD1 ILE A 195      11.447   1.425  23.934  1.00 81.07           H
ATOM   2893 2HD1 ILE A 195      12.465   2.057  22.618  1.00 81.07           H
ATOM   2894 3HD1 ILE A 195      13.208   1.562  24.158  1.00 81.07           H
ATOM   2895  HN  ILE A 195       9.784   4.806  25.952  1.00 81.07           H
ATOM   2896  N   ALA A 196       9.853   7.268  22.816  1.00 91.26           N
ATOM   2897  CA  ALA A 196       8.839   8.012  22.088  1.00 91.26           C
ATOM   2898  C   ALA A 196       8.406   7.208  20.860  1.00 91.26           C
ATOM   2899  O   ALA A 196       9.243   6.783  20.065  1.00 91.26           O
ATOM   2900  HA  ALA A 196       7.982   8.139  22.749  1.00 91.26           H
ATOM   2901  CB  ALA A 196       9.386   9.392  21.717  1.00 91.26           C
ATOM   2902 1HB  ALA A 196       9.651   9.934  22.625  1.00 91.26           H
ATOM   2903 2HB  ALA A 196      10.271   9.277  21.091  1.00 91.26           H
ATOM   2904 3HB  ALA A 196       8.625   9.950  21.171  1.00 91.26           H
ATOM   2905  HN  ALA A 196      10.792   7.582  22.672  1.00 91.26           H
ATOM   2906  N   ILE A 197       7.099   7.023  20.744  1.00 87.31           N
ATOM   2907  CA  ILE A 197       6.548   6.243  19.649  1.00 87.31           C
ATOM   2908  C   ILE A 197       5.484   7.071  18.925  1.00 87.31           C
ATOM   2909  O   ILE A 197       4.590   7.630  19.558  1.00 87.31           O
ATOM   2910  HA  ILE A 197       7.360   6.039  18.952  1.00 87.31           H
ATOM   2911  CB  ILE A 197       6.036   4.894  20.157  1.00 87.31           C
ATOM   2912  HB  ILE A 197       5.270   5.080  20.910  1.00 87.31           H
ATOM   2913  CG1 ILE A 197       7.156   4.104  20.837  1.00 87.31           C
ATOM   2914 1HG1 ILE A 197       7.945   3.889  20.116  1.00 87.31           H
ATOM   2915 2HG1 ILE A 197       7.603   4.706  21.628  1.00 87.31           H
ATOM   2916  CG2 ILE A 197       5.377   4.098  19.029  1.00 87.31           C
ATOM   2917 1HG2 ILE A 197       4.535   4.663  18.630  1.00 87.31           H
ATOM   2918 2HG2 ILE A 197       6.104   3.920  18.236  1.00 87.31           H
ATOM   2919 3HG2 ILE A 197       5.022   3.143  19.417  1.00 87.31           H
ATOM   2920  CD1 ILE A 197       6.625   2.794  21.424  1.00 87.31           C
ATOM   2921 1HD1 ILE A 197       5.854   3.014  22.163  1.00 87.31           H
ATOM   2922 2HD1 ILE A 197       6.201   2.184  20.627  1.00 87.31           H
ATOM   2923 3HD1 ILE A 197       7.442   2.253  21.902  1.00 87.31           H
ATOM   2924  HN  ILE A 197       6.423   7.395  21.381  1.00 87.31           H
ATOM   2925  N   CYS A 198       5.616   7.122  17.607  1.00 92.58           N
ATOM   2926  CA  CYS A 198       4.562   7.671  16.771  1.00 92.58           C
ATOM   2927  C   CYS A 198       3.533   6.569  16.511  1.00 92.58           C
ATOM   2928  O   CYS A 198       3.822   5.596  15.816  1.00 92.58           O
ATOM   2929  HA  CYS A 198       4.116   8.494  17.329  1.00 92.58           H
ATOM   2930  CB  CYS A 198       5.118   8.251  15.469  1.00 92.58           C
ATOM   2931 1HB  CYS A 198       5.740   9.120  15.684  1.00 92.58           H
ATOM   2932 2HB  CYS A 198       5.756   7.517  14.977  1.00 92.58           H
ATOM   2933  SG  CYS A 198       3.743   8.727  14.359  1.00 92.58           S
ATOM   2934  HN  CYS A 198       6.423   6.798  17.113  1.00 92.58           H
ATOM   2935  N   THR A 199       2.353   6.758  17.083  1.00 90.59           N
ATOM   2936  CA  THR A 199       1.279   5.794  16.921  1.00 90.59           C
ATOM   2937  C   THR A 199      -0.074   6.506  16.860  1.00 90.59           C
ATOM   2938  O   THR A 199      -0.170   7.691  17.178  1.00 90.59           O
ATOM   2939  HA  THR A 199       1.415   5.285  15.966  1.00 90.59           H
ATOM   2940  CB  THR A 199       1.380   4.777  18.060  1.00 90.59           C
ATOM   2941  HB  THR A 199       2.409   4.445  18.194  1.00 90.59           H
ATOM   2942  OG1 THR A 199       0.447   3.761  17.703  1.00 90.59           O
ATOM   2943  HG1 THR A 199       0.635   2.927  18.220  1.00 90.59           H
ATOM   2944  CG2 THR A 199       0.844   5.326  19.384  1.00 90.59           C
ATOM   2945 1HG2 THR A 199      -0.205   5.597  19.267  1.00 90.59           H
ATOM   2946 2HG2 THR A 199       1.417   6.209  19.669  1.00 90.59           H
ATOM   2947 3HG2 THR A 199       0.940   4.565  20.158  1.00 90.59           H
ATOM   2948  HN  THR A 199       2.127   7.552  17.648  1.00 90.59           H
ATOM   2949  N   MET A 200      -1.085   5.755  16.451  1.00 89.44           N
ATOM   2950  CA  MET A 200      -2.458   6.215  16.575  1.00 89.44           C
ATOM   2951  C   MET A 200      -2.998   5.956  17.983  1.00 89.44           C
ATOM   2952  O   MET A 200      -2.836   4.862  18.522  1.00 89.44           O
ATOM   2953  HA  MET A 200      -2.426   7.287  16.382  1.00 89.44           H
ATOM   2954  CB  MET A 200      -3.334   5.491  15.550  1.00 89.44           C
ATOM   2955 1HB  MET A 200      -3.230   4.413  15.675  1.00 89.44           H
ATOM   2956 2HB  MET A 200      -4.382   5.733  15.727  1.00 89.44           H
ATOM   2957  CG  MET A 200      -2.947   5.885  14.123  1.00 89.44           C
ATOM   2958 1HG  MET A 200      -2.955   6.970  14.022  1.00 89.44           H
ATOM   2959 2HG  MET A 200      -1.932   5.551  13.907  1.00 89.44           H
ATOM   2960  SD  MET A 200      -4.088   5.156  12.959  1.00 89.44           S
ATOM   2961  CE  MET A 200      -5.558   6.096  13.337  1.00 89.44           C
ATOM   2962 1HE  MET A 200      -5.831   5.940  14.381  1.00 89.44           H
ATOM   2963 2HE  MET A 200      -5.366   7.155  13.166  1.00 89.44           H
ATOM   2964 3HE  MET A 200      -6.375   5.766  12.695  1.00 89.44           H
ATOM   2965  HN  MET A 200      -0.978   4.849  16.041  1.00 89.44           H
ATOM   2966  N   VAL A 201      -3.628   6.980  18.538  1.00 91.44           N
ATOM   2967  CA  VAL A 201      -4.287   6.845  19.826  1.00 91.44           C
ATOM   2968  C   VAL A 201      -5.772   7.178  19.673  1.00 91.44           C
ATOM   2969  O   VAL A 201      -6.125   8.293  19.291  1.00 91.44           O
ATOM   2970  HA  VAL A 201      -4.191   5.804  20.137  1.00 91.44           H
ATOM   2971  CB  VAL A 201      -3.582   7.716  20.868  1.00 91.44           C
ATOM   2972  HB  VAL A 201      -3.695   8.757  20.565  1.00 91.44           H
ATOM   2973  CG1 VAL A 201      -4.229   7.555  22.245  1.00 91.44           C
ATOM   2974 1HG1 VAL A 201      -5.277   7.852  22.191  1.00 91.44           H
ATOM   2975 2HG1 VAL A 201      -4.162   6.513  22.558  1.00 91.44           H
ATOM   2976 3HG1 VAL A 201      -3.710   8.186  22.966  1.00 91.44           H
ATOM   2977  CG2 VAL A 201      -2.086   7.402  20.925  1.00 91.44           C
ATOM   2978 1HG2 VAL A 201      -1.945   6.355  21.192  1.00 91.44           H
ATOM   2979 2HG2 VAL A 201      -1.638   7.592  19.949  1.00 91.44           H
ATOM   2980 3HG2 VAL A 201      -1.610   8.036  21.673  1.00 91.44           H
ATOM   2981  HN  VAL A 201      -3.694   7.888  18.124  1.00 91.44           H
ATOM   2982  N   TYR A 202      -6.602   6.192  19.979  1.00 91.56           N
ATOM   2983  CA  TYR A 202      -8.038   6.347  19.824  1.00 91.56           C
ATOM   2984  C   TYR A 202      -8.681   6.824  21.128  1.00 91.56           C
ATOM   2985  O   TYR A 202      -8.274   6.410  22.213  1.00 91.56           O
ATOM   2986  HA  TYR A 202      -8.215   7.091  19.048  1.00 91.56           H
ATOM   2987  CB  TYR A 202      -8.579   4.957  19.482  1.00 91.56           C
ATOM   2988 1HB  TYR A 202      -8.302   4.265  20.277  1.00 91.56           H
ATOM   2989 2HB  TYR A 202      -9.668   4.998  19.458  1.00 91.56           H
ATOM   2990  CG  TYR A 202      -8.074   4.405  18.147  1.00 91.56           C
ATOM   2991  CD1 TYR A 202      -8.743   4.708  16.978  1.00 91.56           C
ATOM   2992  HD1 TYR A 202      -9.631   5.340  17.006  1.00 91.56           H
ATOM   2993  CD2 TYR A 202      -6.950   3.605  18.111  1.00 91.56           C
ATOM   2994  HD2 TYR A 202      -6.422   3.366  19.034  1.00 91.56           H
ATOM   2995  CE1 TYR A 202      -8.268   4.188  15.722  1.00 91.56           C
ATOM   2996  HE1 TYR A 202      -8.787   4.419  14.791  1.00 91.56           H
ATOM   2997  CE2 TYR A 202      -6.476   3.086  16.855  1.00 91.56           C
ATOM   2998  HE2 TYR A 202      -5.590   2.452  16.813  1.00 91.56           H
ATOM   2999  CZ  TYR A 202      -7.158   3.403  15.722  1.00 91.56           C
ATOM   3000  OH  TYR A 202      -6.710   2.912  14.536  1.00 91.56           O
ATOM   3001  HH  TYR A 202      -7.302   3.222  13.792  1.00 91.56           H
ATOM   3002  HN  TYR A 202      -6.308   5.301  20.325  1.00 91.56           H
ATOM   3003  N   PRO A 203      -9.693   7.699  21.047  1.00 85.34           N
ATOM   3004  CA  PRO A 203     -10.308   8.255  22.255  1.00 85.34           C
ATOM   3005  C   PRO A 203     -11.089   7.211  23.037  1.00 85.34           C
ATOM   3006  O   PRO A 203     -11.616   6.263  22.459  1.00 85.34           O
ATOM   3007  HA  PRO A 203      -9.538   8.607  22.942  1.00 85.34           H
ATOM   3008  CB  PRO A 203     -11.218   9.363  21.722  1.00 85.34           C
ATOM   3009 1HB  PRO A 203     -12.110   9.481  22.337  1.00 85.34           H
ATOM   3010 2HB  PRO A 203     -10.711  10.328  21.709  1.00 85.34           H
ATOM   3011  CG  PRO A 203     -11.562   8.903  20.334  1.00 85.34           C
ATOM   3012 1HG  PRO A 203     -12.410   8.218  20.344  1.00 85.34           H
ATOM   3013 2HG  PRO A 203     -11.839   9.743  19.697  1.00 85.34           H
ATOM   3014  CD  PRO A 203     -10.324   8.224  19.823  1.00 85.34           C
ATOM   3015 1HD  PRO A 203     -10.565   7.426  19.121  1.00 85.34           H
ATOM   3016 2HD  PRO A 203      -9.670   8.922  19.301  1.00 85.34           H
ATOM   3017  N   SER A 204     -11.143   7.416  24.345  1.00 76.12           N
ATOM   3018  CA  SER A 204     -11.492   6.340  25.258  1.00 76.12           C
ATOM   3019  C   SER A 204     -12.889   5.810  24.931  1.00 76.12           C
ATOM   3020  O   SER A 204     -13.134   4.607  25.008  1.00 76.12           O
ATOM   3021  HA  SER A 204     -10.741   5.568  25.093  1.00 76.12           H
ATOM   3022  CB  SER A 204     -11.429   6.810  26.713  1.00 76.12           C
ATOM   3023 1HB  SER A 204     -11.811   6.024  27.364  1.00 76.12           H
ATOM   3024 2HB  SER A 204     -10.390   6.980  26.994  1.00 76.12           H
ATOM   3025  OG  SER A 204     -12.178   8.004  26.921  1.00 76.12           O
ATOM   3026  HG  SER A 204     -13.154   7.791  26.975  1.00 76.12           H
ATOM   3027  HN  SER A 204     -10.953   8.296  24.782  1.00 76.12           H
ATOM   3028  N   ASP A 205     -13.769   6.733  24.573  1.00 70.74           N
ATOM   3029  CA  ASP A 205     -15.197   6.479  24.657  1.00 70.74           C
ATOM   3030  C   ASP A 205     -15.575   5.382  23.660  1.00 70.74           C
ATOM   3031  O   ASP A 205     -16.338   4.475  23.989  1.00 70.74           O
ATOM   3032  HA  ASP A 205     -15.375   6.182  25.691  1.00 70.74           H
ATOM   3033  CB  ASP A 205     -16.002   7.732  24.308  1.00 70.74           C
ATOM   3034 1HB  ASP A 205     -15.731   8.076  23.310  1.00 70.74           H
ATOM   3035 2HB  ASP A 205     -17.065   7.492  24.285  1.00 70.74           H
ATOM   3036  CG  ASP A 205     -15.747   8.848  25.324  1.00 70.74           C
ATOM   3037  OD1 ASP A 205     -15.076   8.552  26.336  1.00 70.74           O
ATOM   3038  OD2 ASP A 205     -16.228   9.972  25.065  1.00 70.74           O
ATOM   3039  HN  ASP A 205     -13.521   7.640  24.231  1.00 70.74           H
ATOM   3040  N   GLU A 206     -15.024   5.500  22.461  1.00 73.79           N
ATOM   3041  CA  GLU A 206     -15.354   4.575  21.391  1.00 73.79           C
ATOM   3042  C   GLU A 206     -14.078   3.989  20.783  1.00 73.79           C
ATOM   3043  O   GLU A 206     -14.065   3.595  19.618  1.00 73.79           O
ATOM   3044  HA  GLU A 206     -15.938   3.784  21.861  1.00 73.79           H
ATOM   3045  CB  GLU A 206     -16.207   5.259  20.320  1.00 73.79           C
ATOM   3046 1HB  GLU A 206     -15.695   6.149  19.955  1.00 73.79           H
ATOM   3047 2HB  GLU A 206     -16.446   4.546  19.531  1.00 73.79           H
ATOM   3048  CG  GLU A 206     -17.544   5.725  20.899  1.00 73.79           C
ATOM   3049 1HG  GLU A 206     -17.827   5.083  21.732  1.00 73.79           H
ATOM   3050 2HG  GLU A 206     -17.440   6.735  21.295  1.00 73.79           H
ATOM   3051  CD  GLU A 206     -18.641   5.701  19.833  1.00 73.79           C
ATOM   3052  OE1 GLU A 206     -19.733   5.183  20.154  1.00 73.79           O
ATOM   3053  OE2 GLU A 206     -18.364   6.200  18.721  1.00 73.79           O
ATOM   3054  HN  GLU A 206     -14.364   6.211  22.217  1.00 73.79           H
ATOM   3055  N   SER A 207     -13.036   3.949  21.601  1.00 87.18           N
ATOM   3056  CA  SER A 207     -11.713   3.602  21.110  1.00 87.18           C
ATOM   3057  C   SER A 207     -11.777   2.301  20.308  1.00 87.18           C
ATOM   3058  O   SER A 207     -11.249   2.224  19.200  1.00 87.18           O
ATOM   3059  HA  SER A 207     -11.416   4.432  20.470  1.00 87.18           H
ATOM   3060  CB  SER A 207     -10.717   3.465  22.263  1.00 87.18           C
ATOM   3061 1HB  SER A 207      -9.766   3.095  21.879  1.00 87.18           H
ATOM   3062 2HB  SER A 207     -10.525   4.448  22.695  1.00 87.18           H
ATOM   3063  OG  SER A 207     -11.192   2.586  23.279  1.00 87.18           O
ATOM   3064  HG  SER A 207     -11.558   3.114  24.045  1.00 87.18           H
ATOM   3065  HN  SER A 207     -13.085   4.148  22.580  1.00 87.18           H
ATOM   3066  N   THR A 208     -12.429   1.310  20.898  1.00 87.16           N
ATOM   3067  CA  THR A 208     -12.465  -0.018  20.309  1.00 87.16           C
ATOM   3068  C   THR A 208     -13.188   0.017  18.961  1.00 87.16           C
ATOM   3069  O   THR A 208     -12.734  -0.591  17.993  1.00 87.16           O
ATOM   3070  HA  THR A 208     -11.441  -0.336  20.115  1.00 87.16           H
ATOM   3071  CB  THR A 208     -13.111  -0.967  21.321  1.00 87.16           C
ATOM   3072  HB  THR A 208     -14.178  -0.764  21.419  1.00 87.16           H
ATOM   3073  OG1 THR A 208     -12.340  -0.788  22.506  1.00 87.16           O
ATOM   3074  HG1 THR A 208     -11.384  -1.024  22.331  1.00 87.16           H
ATOM   3075  CG2 THR A 208     -12.903  -2.439  20.959  1.00 87.16           C
ATOM   3076 1HG2 THR A 208     -11.836  -2.657  20.928  1.00 87.16           H
ATOM   3077 2HG2 THR A 208     -13.344  -2.639  19.983  1.00 87.16           H
ATOM   3078 3HG2 THR A 208     -13.381  -3.068  21.710  1.00 87.16           H
ATOM   3079  HN  THR A 208     -12.924   1.403  21.762  1.00 87.16           H
ATOM   3080  N   LYS A 209     -14.303   0.733  18.942  1.00 82.86           N
ATOM   3081  CA  LYS A 209     -15.126   0.805  17.746  1.00 82.86           C
ATOM   3082  C   LYS A 209     -14.328   1.468  16.622  1.00 82.86           C
ATOM   3083  O   LYS A 209     -14.315   0.980  15.493  1.00 82.86           O
ATOM   3084  HA  LYS A 209     -15.358  -0.218  17.448  1.00 82.86           H
ATOM   3085  CB  LYS A 209     -16.454   1.500  18.051  1.00 82.86           C
ATOM   3086 1HB  LYS A 209     -16.264   2.465  18.522  1.00 82.86           H
ATOM   3087 2HB  LYS A 209     -16.986   1.699  17.121  1.00 82.86           H
ATOM   3088  CG  LYS A 209     -17.325   0.641  18.970  1.00 82.86           C
ATOM   3089 1HG  LYS A 209     -17.444  -0.353  18.538  1.00 82.86           H
ATOM   3090 2HG  LYS A 209     -16.829   0.514  19.932  1.00 82.86           H
ATOM   3091  CD  LYS A 209     -18.699   1.280  19.178  1.00 82.86           C
ATOM   3092 1HD  LYS A 209     -18.579   2.330  19.445  1.00 82.86           H
ATOM   3093 2HD  LYS A 209     -19.263   1.251  18.246  1.00 82.86           H
ATOM   3094  CE  LYS A 209     -19.480   0.555  20.276  1.00 82.86           C
ATOM   3095 1HE  LYS A 209     -19.796  -0.425  19.919  1.00 82.86           H
ATOM   3096 2HE  LYS A 209     -18.836   0.388  21.139  1.00 82.86           H
ATOM   3097  NZ  LYS A 209     -20.664   1.347  20.679  1.00 82.86           N
ATOM   3098 1HZ  LYS A 209     -21.191   0.835  21.377  1.00 82.86           H
ATOM   3099 2HZ  LYS A 209     -20.361   2.234  21.067  1.00 82.86           H
ATOM   3100 3HZ  LYS A 209     -21.250   1.515  19.869  1.00 82.86           H
ATOM   3101  HN  LYS A 209     -14.644   1.257  19.722  1.00 82.86           H
ATOM   3102  N   LEU A 210     -13.681   2.571  16.970  1.00 89.33           N
ATOM   3103  CA  LEU A 210     -12.953   3.354  15.986  1.00 89.33           C
ATOM   3104  C   LEU A 210     -11.860   2.487  15.358  1.00 89.33           C
ATOM   3105  O   LEU A 210     -11.750   2.408  14.136  1.00 89.33           O
ATOM   3106  HA  LEU A 210     -13.660   3.637  15.206  1.00 89.33           H
ATOM   3107  CB  LEU A 210     -12.428   4.647  16.612  1.00 89.33           C
ATOM   3108 1HB  LEU A 210     -11.913   4.396  17.539  1.00 89.33           H
ATOM   3109 2HB  LEU A 210     -11.684   5.077  15.941  1.00 89.33           H
ATOM   3110  CG  LEU A 210     -13.477   5.719  16.917  1.00 89.33           C
ATOM   3111  HG  LEU A 210     -14.277   5.257  17.496  1.00 89.33           H
ATOM   3112  CD1 LEU A 210     -12.884   6.837  17.777  1.00 89.33           C
ATOM   3113 1HD1 LEU A 210     -12.525   6.421  18.718  1.00 89.33           H
ATOM   3114 2HD1 LEU A 210     -12.054   7.302  17.245  1.00 89.33           H
ATOM   3115 3HD1 LEU A 210     -13.651   7.585  17.979  1.00 89.33           H
ATOM   3116  CD2 LEU A 210     -14.103   6.256  15.629  1.00 89.33           C
ATOM   3117 1HD2 LEU A 210     -13.326   6.696  15.003  1.00 89.33           H
ATOM   3118 2HD2 LEU A 210     -14.584   5.440  15.090  1.00 89.33           H
ATOM   3119 3HD2 LEU A 210     -14.845   7.016  15.875  1.00 89.33           H
ATOM   3120  HN  LEU A 210     -13.649   2.930  17.903  1.00 89.33           H
ATOM   3121  N   LYS A 211     -11.078   1.857  16.224  1.00 93.91           N
ATOM   3122  CA  LYS A 211      -9.973   1.031  15.770  1.00 93.91           C
ATOM   3123  C   LYS A 211     -10.502  -0.044  14.818  1.00 93.91           C
ATOM   3124  O   LYS A 211      -9.975  -0.221  13.721  1.00 93.91           O
ATOM   3125  HA  LYS A 211      -9.289   1.675  15.217  1.00 93.91           H
ATOM   3126  CB  LYS A 211      -9.200   0.468  16.964  1.00 93.91           C
ATOM   3127 1HB  LYS A 211      -8.802   1.287  17.564  1.00 93.91           H
ATOM   3128 2HB  LYS A 211      -9.876  -0.097  17.606  1.00 93.91           H
ATOM   3129  CG  LYS A 211      -8.055  -0.435  16.500  1.00 93.91           C
ATOM   3130 1HG  LYS A 211      -8.460  -1.353  16.076  1.00 93.91           H
ATOM   3131 2HG  LYS A 211      -7.494   0.061  15.708  1.00 93.91           H
ATOM   3132  CD  LYS A 211      -7.118  -0.773  17.661  1.00 93.91           C
ATOM   3133 1HD  LYS A 211      -6.747   0.146  18.114  1.00 93.91           H
ATOM   3134 2HD  LYS A 211      -7.669  -1.308  18.434  1.00 93.91           H
ATOM   3135  CE  LYS A 211      -5.940  -1.626  17.185  1.00 93.91           C
ATOM   3136 1HE  LYS A 211      -6.300  -2.597  16.846  1.00 93.91           H
ATOM   3137 2HE  LYS A 211      -5.460  -1.148  16.331  1.00 93.91           H
ATOM   3138  NZ  LYS A 211      -4.957  -1.807  18.276  1.00 93.91           N
ATOM   3139 1HZ  LYS A 211      -4.274  -2.505  18.003  1.00 93.91           H
ATOM   3140 2HZ  LYS A 211      -4.487  -0.927  18.457  1.00 93.91           H
ATOM   3141 3HZ  LYS A 211      -5.436  -2.113  19.116  1.00 93.91           H
ATOM   3142  HN  LYS A 211     -11.191   1.905  17.216  1.00 93.91           H
ATOM   3143  N   SER A 212     -11.538  -0.734  15.273  1.00 91.40           N
ATOM   3144  CA  SER A 212     -12.096  -1.837  14.510  1.00 91.40           C
ATOM   3145  C   SER A 212     -12.580  -1.338  13.147  1.00 91.40           C
ATOM   3146  O   SER A 212     -12.384  -2.006  12.132  1.00 91.40           O
ATOM   3147  HA  SER A 212     -11.278  -2.547  14.389  1.00 91.40           H
ATOM   3148  CB  SER A 212     -13.243  -2.507  15.268  1.00 91.40           C
ATOM   3149 1HB  SER A 212     -14.031  -1.776  15.454  1.00 91.40           H
ATOM   3150 2HB  SER A 212     -13.677  -3.293  14.649  1.00 91.40           H
ATOM   3151  OG  SER A 212     -12.811  -3.064  16.507  1.00 91.40           O
ATOM   3152  HG  SER A 212     -12.883  -2.379  17.233  1.00 91.40           H
ATOM   3153  HN  SER A 212     -11.993  -0.550  16.144  1.00 91.40           H
ATOM   3154  N   ALA A 213     -13.203  -0.169  13.167  1.00 94.45           N
ATOM   3155  CA  ALA A 213     -13.749   0.409  11.951  1.00 94.45           C
ATOM   3156  C   ALA A 213     -12.604   0.744  10.993  1.00 94.45           C
ATOM   3157  O   ALA A 213     -12.666   0.418   9.808  1.00 94.45           O
ATOM   3158  HA  ALA A 213     -14.393  -0.338  11.488  1.00 94.45           H
ATOM   3159  CB  ALA A 213     -14.592   1.636  12.303  1.00 94.45           C
ATOM   3160 1HB  ALA A 213     -15.408   1.339  12.962  1.00 94.45           H
ATOM   3161 2HB  ALA A 213     -13.968   2.374  12.808  1.00 94.45           H
ATOM   3162 3HB  ALA A 213     -15.001   2.070  11.391  1.00 94.45           H
ATOM   3163  HN  ALA A 213     -13.338   0.378  13.993  1.00 94.45           H
ATOM   3164  N   VAL A 214     -11.586   1.391  11.541  1.00 93.00           N
ATOM   3165  CA  VAL A 214     -10.459   1.832  10.736  1.00 93.00           C
ATOM   3166  C   VAL A 214      -9.801   0.617  10.079  1.00 93.00           C
ATOM   3167  O   VAL A 214      -9.477   0.648   8.893  1.00 93.00           O
ATOM   3168  HA  VAL A 214     -10.848   2.485   9.955  1.00 93.00           H
ATOM   3169  CB  VAL A 214      -9.489   2.645  11.596  1.00 93.00           C
ATOM   3170  HB  VAL A 214      -9.259   2.061  12.486  1.00 93.00           H
ATOM   3171  CG1 VAL A 214      -8.178   2.900  10.850  1.00 93.00           C
ATOM   3172 1HG1 VAL A 214      -7.710   1.948  10.601  1.00 93.00           H
ATOM   3173 2HG1 VAL A 214      -8.383   3.455   9.934  1.00 93.00           H
ATOM   3174 3HG1 VAL A 214      -7.507   3.481  11.483  1.00 93.00           H
ATOM   3175  CG2 VAL A 214     -10.128   3.960  12.048  1.00 93.00           C
ATOM   3176 1HG2 VAL A 214     -10.400   4.551  11.174  1.00 93.00           H
ATOM   3177 2HG2 VAL A 214     -11.021   3.747  12.635  1.00 93.00           H
ATOM   3178 3HG2 VAL A 214      -9.417   4.519  12.657  1.00 93.00           H
ATOM   3179  HN  VAL A 214     -11.524   1.614  12.514  1.00 93.00           H
ATOM   3180  N   LEU A 215      -9.624  -0.425  10.879  1.00 92.82           N
ATOM   3181  CA  LEU A 215      -8.934  -1.616  10.414  1.00 92.82           C
ATOM   3182  C   LEU A 215      -9.788  -2.313   9.353  1.00 92.82           C
ATOM   3183  O   LEU A 215      -9.274  -2.748   8.324  1.00 92.82           O
ATOM   3184  HA  LEU A 215      -8.002  -1.294   9.949  1.00 92.82           H
ATOM   3185  CB  LEU A 215      -8.564  -2.516  11.594  1.00 92.82           C
ATOM   3186 1HB  LEU A 215      -9.456  -2.669  12.202  1.00 92.82           H
ATOM   3187 2HB  LEU A 215      -8.273  -3.492  11.205  1.00 92.82           H
ATOM   3188  CG  LEU A 215      -7.443  -2.005  12.502  1.00 92.82           C
ATOM   3189  HG  LEU A 215      -7.762  -1.059  12.938  1.00 92.82           H
ATOM   3190  CD1 LEU A 215      -7.190  -2.974  13.659  1.00 92.82           C
ATOM   3191 1HD1 LEU A 215      -8.099  -3.078  14.251  1.00 92.82           H
ATOM   3192 2HD1 LEU A 215      -6.902  -3.947  13.262  1.00 92.82           H
ATOM   3193 3HD1 LEU A 215      -6.389  -2.586  14.288  1.00 92.82           H
ATOM   3194  CD2 LEU A 215      -6.171  -1.727  11.698  1.00 92.82           C
ATOM   3195 1HD2 LEU A 215      -5.838  -2.646  11.215  1.00 92.82           H
ATOM   3196 2HD2 LEU A 215      -6.378  -0.972  10.940  1.00 92.82           H
ATOM   3197 3HD2 LEU A 215      -5.391  -1.365  12.368  1.00 92.82           H
ATOM   3198  HN  LEU A 215      -9.941  -0.463  11.826  1.00 92.82           H
ATOM   3199  N   THR A 216     -11.079  -2.399   9.641  1.00 92.21           N
ATOM   3200  CA  THR A 216     -12.004  -3.064   8.739  1.00 92.21           C
ATOM   3201  C   THR A 216     -12.000  -2.381   7.371  1.00 92.21           C
ATOM   3202  O   THR A 216     -11.957  -3.050   6.339  1.00 92.21           O
ATOM   3203  HA  THR A 216     -11.659  -4.087   8.587  1.00 92.21           H
ATOM   3204  CB  THR A 216     -13.381  -3.084   9.405  1.00 92.21           C
ATOM   3205  HB  THR A 216     -13.756  -2.071   9.554  1.00 92.21           H
ATOM   3206  OG1 THR A 216     -13.183  -3.846  10.593  1.00 92.21           O
ATOM   3207  HG1 THR A 216     -13.181  -3.243  11.390  1.00 92.21           H
ATOM   3208  CG2 THR A 216     -14.406  -3.894   8.609  1.00 92.21           C
ATOM   3209 1HG2 THR A 216     -14.062  -4.925   8.518  1.00 92.21           H
ATOM   3210 2HG2 THR A 216     -14.519  -3.461   7.615  1.00 92.21           H
ATOM   3211 3HG2 THR A 216     -15.365  -3.875   9.125  1.00 92.21           H
ATOM   3212  HN  THR A 216     -11.493  -2.023  10.470  1.00 92.21           H
ATOM   3213  N   LEU A 217     -12.046  -1.057   7.405  1.00 88.93           N
ATOM   3214  CA  LEU A 217     -12.067  -0.277   6.180  1.00 88.93           C
ATOM   3215  C   LEU A 217     -10.779  -0.533   5.395  1.00 88.93           C
ATOM   3216  O   LEU A 217     -10.802  -0.612   4.167  1.00 88.93           O
ATOM   3217  HA  LEU A 217     -12.910  -0.627   5.584  1.00 88.93           H
ATOM   3218  CB  LEU A 217     -12.315   1.201   6.490  1.00 88.93           C
ATOM   3219 1HB  LEU A 217     -13.103   1.267   7.241  1.00 88.93           H
ATOM   3220 2HB  LEU A 217     -11.412   1.614   6.939  1.00 88.93           H
ATOM   3221  CG  LEU A 217     -12.707   2.079   5.301  1.00 88.93           C
ATOM   3222  HG  LEU A 217     -12.026   1.864   4.478  1.00 88.93           H
ATOM   3223  CD1 LEU A 217     -14.120   1.748   4.816  1.00 88.93           C
ATOM   3224 1HD1 LEU A 217     -14.162   0.703   4.508  1.00 88.93           H
ATOM   3225 2HD1 LEU A 217     -14.831   1.917   5.625  1.00 88.93           H
ATOM   3226 3HD1 LEU A 217     -14.373   2.386   3.970  1.00 88.93           H
ATOM   3227  CD2 LEU A 217     -12.551   3.563   5.640  1.00 88.93           C
ATOM   3228 1HD2 LEU A 217     -13.193   3.812   6.485  1.00 88.93           H
ATOM   3229 2HD2 LEU A 217     -11.513   3.769   5.900  1.00 88.93           H
ATOM   3230 3HD2 LEU A 217     -12.836   4.165   4.777  1.00 88.93           H
ATOM   3231  HN  LEU A 217     -12.067  -0.521   8.249  1.00 88.93           H
ATOM   3232  N   LYS A 218      -9.687  -0.654   6.135  1.00 86.74           N
ATOM   3233  CA  LYS A 218      -8.387  -0.868   5.521  1.00 86.74           C
ATOM   3234  C   LYS A 218      -8.395  -2.203   4.773  1.00 86.74           C
ATOM   3235  O   LYS A 218      -7.909  -2.290   3.646  1.00 86.74           O
ATOM   3236  HA  LYS A 218      -8.232  -0.068   4.797  1.00 86.74           H
ATOM   3237  CB  LYS A 218      -7.276  -0.755   6.566  1.00 86.74           C
ATOM   3238 1HB  LYS A 218      -7.405   0.161   7.143  1.00 86.74           H
ATOM   3239 2HB  LYS A 218      -7.347  -1.585   7.269  1.00 86.74           H
ATOM   3240  CG  LYS A 218      -5.897  -0.757   5.903  1.00 86.74           C
ATOM   3241 1HG  LYS A 218      -5.784  -1.654   5.294  1.00 86.74           H
ATOM   3242 2HG  LYS A 218      -5.811   0.097   5.232  1.00 86.74           H
ATOM   3243  CD  LYS A 218      -4.784  -0.703   6.952  1.00 86.74           C
ATOM   3244 1HD  LYS A 218      -4.869   0.217   7.530  1.00 86.74           H
ATOM   3245 2HD  LYS A 218      -4.899  -1.531   7.652  1.00 86.74           H
ATOM   3246  CE  LYS A 218      -3.406  -0.772   6.292  1.00 86.74           C
ATOM   3247 1HE  LYS A 218      -3.364  -1.621   5.610  1.00 86.74           H
ATOM   3248 2HE  LYS A 218      -3.236   0.124   5.696  1.00 86.74           H
ATOM   3249  NZ  LYS A 218      -2.346  -0.900   7.318  1.00 86.74           N
ATOM   3250 1HZ  LYS A 218      -1.462  -1.107   6.867  1.00 86.74           H
ATOM   3251 2HZ  LYS A 218      -2.267  -0.030   7.833  1.00 86.74           H
ATOM   3252 3HZ  LYS A 218      -2.584  -1.651   7.957  1.00 86.74           H
ATOM   3253  HN  LYS A 218      -9.680  -0.609   7.134  1.00 86.74           H
ATOM   3254  N   VAL A 219      -8.951  -3.210   5.430  1.00 91.15           N
ATOM   3255  CA  VAL A 219      -8.948  -4.555   4.881  1.00 91.15           C
ATOM   3256  C   VAL A 219      -9.841  -4.597   3.640  1.00 91.15           C
ATOM   3257  O   VAL A 219      -9.450  -5.138   2.607  1.00 91.15           O
ATOM   3258  HA  VAL A 219      -7.925  -4.787   4.585  1.00 91.15           H
ATOM   3259  CB  VAL A 219      -9.369  -5.560   5.955  1.00 91.15           C
ATOM   3260  HB  VAL A 219     -10.318  -5.224   6.374  1.00 91.15           H
ATOM   3261  CG1 VAL A 219      -9.588  -6.949   5.351  1.00 91.15           C
ATOM   3262 1HG1 VAL A 219     -10.371  -6.896   4.594  1.00 91.15           H
ATOM   3263 2HG1 VAL A 219      -8.662  -7.295   4.892  1.00 91.15           H
ATOM   3264 3HG1 VAL A 219      -9.887  -7.643   6.136  1.00 91.15           H
ATOM   3265  CG2 VAL A 219      -8.345  -5.611   7.090  1.00 91.15           C
ATOM   3266 1HG2 VAL A 219      -7.376  -5.911   6.692  1.00 91.15           H
ATOM   3267 2HG2 VAL A 219      -8.260  -4.625   7.548  1.00 91.15           H
ATOM   3268 3HG2 VAL A 219      -8.669  -6.333   7.840  1.00 91.15           H
ATOM   3269  HN  VAL A 219      -9.397  -3.118   6.321  1.00 91.15           H
ATOM   3270  N   ILE A 220     -11.025  -4.018   3.782  1.00 91.24           N
ATOM   3271  CA  ILE A 220     -12.028  -4.098   2.734  1.00 91.24           C
ATOM   3272  C   ILE A 220     -11.508  -3.391   1.481  1.00 91.24           C
ATOM   3273  O   ILE A 220     -11.434  -3.992   0.410  1.00 91.24           O
ATOM   3274  HA  ILE A 220     -12.172  -5.153   2.500  1.00 91.24           H
ATOM   3275  CB  ILE A 220     -13.369  -3.558   3.234  1.00 91.24           C
ATOM   3276  HB  ILE A 220     -13.193  -2.592   3.707  1.00 91.24           H
ATOM   3277  CG1 ILE A 220     -13.970  -4.479   4.297  1.00 91.24           C
ATOM   3278 1HG1 ILE A 220     -14.196  -5.450   3.856  1.00 91.24           H
ATOM   3279 2HG1 ILE A 220     -13.241  -4.651   5.088  1.00 91.24           H
ATOM   3280  CG2 ILE A 220     -14.333  -3.321   2.069  1.00 91.24           C
ATOM   3281 1HG2 ILE A 220     -13.899  -2.596   1.380  1.00 91.24           H
ATOM   3282 2HG2 ILE A 220     -14.508  -4.261   1.546  1.00 91.24           H
ATOM   3283 3HG2 ILE A 220     -15.278  -2.937   2.453  1.00 91.24           H
ATOM   3284  CD1 ILE A 220     -15.243  -3.874   4.892  1.00 91.24           C
ATOM   3285 1HD1 ILE A 220     -15.008  -2.915   5.353  1.00 91.24           H
ATOM   3286 2HD1 ILE A 220     -15.979  -3.726   4.101  1.00 91.24           H
ATOM   3287 3HD1 ILE A 220     -15.649  -4.549   5.644  1.00 91.24           H
ATOM   3288  HN  ILE A 220     -11.301  -3.502   4.593  1.00 91.24           H
ATOM   3289  N   LEU A 221     -11.162  -2.124   1.656  1.00 90.20           N
ATOM   3290  CA  LEU A 221     -10.823  -1.277   0.525  1.00 90.20           C
ATOM   3291  C   LEU A 221      -9.372  -1.536   0.116  1.00 90.20           C
ATOM   3292  O   LEU A 221      -9.001  -1.328  -1.038  1.00 90.20           O
ATOM   3293  HA  LEU A 221     -11.471  -1.564  -0.304  1.00 90.20           H
ATOM   3294  CB  LEU A 221     -11.120   0.189   0.845  1.00 90.20           C
ATOM   3295 1HB  LEU A 221     -10.555   0.467   1.734  1.00 90.20           H
ATOM   3296 2HB  LEU A 221     -10.746   0.802   0.025  1.00 90.20           H
ATOM   3297  CG  LEU A 221     -12.591   0.540   1.078  1.00 90.20           C
ATOM   3298  HG  LEU A 221     -12.946  -0.031   1.935  1.00 90.20           H
ATOM   3299  CD1 LEU A 221     -12.752   2.022   1.423  1.00 90.20           C
ATOM   3300 1HD1 LEU A 221     -12.191   2.247   2.330  1.00 90.20           H
ATOM   3301 2HD1 LEU A 221     -12.373   2.630   0.602  1.00 90.20           H
ATOM   3302 3HD1 LEU A 221     -13.807   2.245   1.584  1.00 90.20           H
ATOM   3303  CD2 LEU A 221     -13.448   0.135  -0.123  1.00 90.20           C
ATOM   3304 1HD2 LEU A 221     -13.100   0.660  -1.012  1.00 90.20           H
ATOM   3305 2HD2 LEU A 221     -13.366  -0.941  -0.281  1.00 90.20           H
ATOM   3306 3HD2 LEU A 221     -14.489   0.396   0.070  1.00 90.20           H
ATOM   3307  HN  LEU A 221     -11.111  -1.676   2.549  1.00 90.20           H
ATOM   3308  N   GLY A 222      -8.589  -1.987   1.086  1.00 88.77           N
ATOM   3309  CA  GLY A 222      -7.153  -2.104   0.895  1.00 88.77           C
ATOM   3310  C   GLY A 222      -6.799  -3.415   0.189  1.00 88.77           C
ATOM   3311  O   GLY A 222      -5.753  -3.518  -0.449  1.00 88.77           O
ATOM   3312 1HA  GLY A 222      -6.791  -1.261   0.306  1.00 88.77           H
ATOM   3313 2HA  GLY A 222      -6.649  -2.059   1.860  1.00 88.77           H
ATOM   3314  HN  GLY A 222      -8.920  -2.268   1.986  1.00 88.77           H
ATOM   3315  N   PHE A 223      -7.692  -4.384   0.328  1.00 83.95           N
ATOM   3316  CA  PHE A 223      -7.427  -5.723  -0.172  1.00 83.95           C
ATOM   3317  C   PHE A 223      -8.655  -6.294  -0.885  1.00 83.95           C
ATOM   3318  O   PHE A 223      -8.619  -6.538  -2.090  1.00 83.95           O
ATOM   3319  HA  PHE A 223      -6.601  -5.646  -0.879  1.00 83.95           H
ATOM   3320  CB  PHE A 223      -7.103  -6.598   1.041  1.00 83.95           C
ATOM   3321 1HB  PHE A 223      -6.277  -6.147   1.591  1.00 83.95           H
ATOM   3322 2HB  PHE A 223      -7.964  -6.607   1.710  1.00 83.95           H
ATOM   3323  CG  PHE A 223      -6.735  -8.040   0.687  1.00 83.95           C
ATOM   3324  CD1 PHE A 223      -7.546  -9.062   1.069  1.00 83.95           C
ATOM   3325  HD1 PHE A 223      -8.458  -8.854   1.628  1.00 83.95           H
ATOM   3326  CD2 PHE A 223      -5.596  -8.299  -0.010  1.00 83.95           C
ATOM   3327  HD2 PHE A 223      -4.946  -7.480  -0.317  1.00 83.95           H
ATOM   3328  CE1 PHE A 223      -7.204 -10.401   0.741  1.00 83.95           C
ATOM   3329  HE1 PHE A 223      -7.854 -11.220   1.047  1.00 83.95           H
ATOM   3330  CE2 PHE A 223      -5.254  -9.638  -0.339  1.00 83.95           C
ATOM   3331  HE2 PHE A 223      -4.341  -9.846  -0.897  1.00 83.95           H
ATOM   3332  CZ  PHE A 223      -6.065 -10.660   0.044  1.00 83.95           C
ATOM   3333  HZ  PHE A 223      -5.803 -11.688  -0.209  1.00 83.95           H
ATOM   3334  HN  PHE A 223      -8.580  -4.267   0.772  1.00 83.95           H
ATOM   3335  N   PHE A 224      -9.711  -6.491  -0.110  1.00 84.98           N
ATOM   3336  CA  PHE A 224     -10.790  -7.371  -0.524  1.00 84.98           C
ATOM   3337  C   PHE A 224     -11.422  -6.887  -1.831  1.00 84.98           C
ATOM   3338  O   PHE A 224     -11.522  -7.645  -2.795  1.00 84.98           O
ATOM   3339  HA  PHE A 224     -10.359  -8.361  -0.676  1.00 84.98           H
ATOM   3340  CB  PHE A 224     -11.846  -7.337   0.582  1.00 84.98           C
ATOM   3341 1HB  PHE A 224     -11.352  -7.461   1.546  1.00 84.98           H
ATOM   3342 2HB  PHE A 224     -12.317  -6.354   0.590  1.00 84.98           H
ATOM   3343  CG  PHE A 224     -12.931  -8.406   0.440  1.00 84.98           C
ATOM   3344  CD1 PHE A 224     -14.149  -8.075  -0.066  1.00 84.98           C
ATOM   3345  HD1 PHE A 224     -14.352  -7.049  -0.372  1.00 84.98           H
ATOM   3346  CD2 PHE A 224     -12.678  -9.687   0.821  1.00 84.98           C
ATOM   3347  HD2 PHE A 224     -11.702  -9.952   1.227  1.00 84.98           H
ATOM   3348  CE1 PHE A 224     -15.156  -9.068  -0.198  1.00 84.98           C
ATOM   3349  HE1 PHE A 224     -16.133  -8.803  -0.604  1.00 84.98           H
ATOM   3350  CE2 PHE A 224     -13.685 -10.679   0.689  1.00 84.98           C
ATOM   3351  HE2 PHE A 224     -13.482 -11.706   0.994  1.00 84.98           H
ATOM   3352  CZ  PHE A 224     -14.903 -10.348   0.182  1.00 84.98           C
ATOM   3353  HZ  PHE A 224     -15.676 -11.110   0.081  1.00 84.98           H
ATOM   3354  HN  PHE A 224      -9.836  -6.061   0.785  1.00 84.98           H
ATOM   3355  N   LEU A 225     -11.832  -5.627  -1.821  1.00 89.71           N
ATOM   3356  CA  LEU A 225     -12.490  -5.045  -2.979  1.00 89.71           C
ATOM   3357  C   LEU A 225     -11.551  -5.121  -4.185  1.00 89.71           C
ATOM   3358  O   LEU A 225     -11.914  -5.668  -5.225  1.00 89.71           O
ATOM   3359  HA  LEU A 225     -13.373  -5.648  -3.190  1.00 89.71           H
ATOM   3360  CB  LEU A 225     -12.974  -3.628  -2.664  1.00 89.71           C
ATOM   3361 1HB  LEU A 225     -13.688  -3.684  -1.843  1.00 89.71           H
ATOM   3362 2HB  LEU A 225     -12.124  -3.046  -2.309  1.00 89.71           H
ATOM   3363  CG  LEU A 225     -13.628  -2.870  -3.821  1.00 89.71           C
ATOM   3364  HG  LEU A 225     -12.998  -2.985  -4.704  1.00 89.71           H
ATOM   3365  CD1 LEU A 225     -14.996  -3.465  -4.162  1.00 89.71           C
ATOM   3366 1HD1 LEU A 225     -14.876  -4.509  -4.452  1.00 89.71           H
ATOM   3367 2HD1 LEU A 225     -15.647  -3.402  -3.291  1.00 89.71           H
ATOM   3368 3HD1 LEU A 225     -15.438  -2.908  -4.988  1.00 89.71           H
ATOM   3369  CD2 LEU A 225     -13.713  -1.373  -3.518  1.00 89.71           C
ATOM   3370 1HD2 LEU A 225     -14.308  -1.218  -2.618  1.00 89.71           H
ATOM   3371 2HD2 LEU A 225     -12.710  -0.976  -3.363  1.00 89.71           H
ATOM   3372 3HD2 LEU A 225     -14.182  -0.859  -4.356  1.00 89.71           H
ATOM   3373  HN  LEU A 225     -11.721  -5.009  -1.043  1.00 89.71           H
ATOM   3374  N   PRO A 226     -10.333  -4.575  -4.069  1.00 90.31           N
ATOM   3375  CA  PRO A 226      -9.382  -4.609  -5.183  1.00 90.31           C
ATOM   3376  C   PRO A 226      -9.173  -6.016  -5.720  1.00 90.31           C
ATOM   3377  O   PRO A 226      -9.144  -6.224  -6.932  1.00 90.31           O
ATOM   3378  HA  PRO A 226      -9.772  -4.038  -6.026  1.00 90.31           H
ATOM   3379  CB  PRO A 226      -8.098  -4.034  -4.582  1.00 90.31           C
ATOM   3380 1HB  PRO A 226      -7.456  -4.819  -4.182  1.00 90.31           H
ATOM   3381 2HB  PRO A 226      -7.514  -3.493  -5.326  1.00 90.31           H
ATOM   3382  CG  PRO A 226      -8.607  -3.108  -3.483  1.00 90.31           C
ATOM   3383 1HG  PRO A 226      -7.836  -2.898  -2.742  1.00 90.31           H
ATOM   3384 2HG  PRO A 226      -8.922  -2.143  -3.881  1.00 90.31           H
ATOM   3385  CD  PRO A 226      -9.769  -3.889  -2.893  1.00 90.31           C
ATOM   3386 1HD  PRO A 226      -9.437  -4.600  -2.136  1.00 90.31           H
ATOM   3387 2HD  PRO A 226     -10.495  -3.233  -2.412  1.00 90.31           H
ATOM   3388  N   PHE A 227      -9.030  -6.953  -4.794  1.00 85.62           N
ATOM   3389  CA  PHE A 227      -8.699  -8.320  -5.158  1.00 85.62           C
ATOM   3390  C   PHE A 227      -9.823  -8.956  -5.980  1.00 85.62           C
ATOM   3391  O   PHE A 227      -9.567  -9.589  -7.003  1.00 85.62           O
ATOM   3392  HA  PHE A 227      -7.789  -8.284  -5.757  1.00 85.62           H
ATOM   3393  CB  PHE A 227      -8.532  -9.102  -3.854  1.00 85.62           C
ATOM   3394 1HB  PHE A 227      -7.774  -8.613  -3.243  1.00 85.62           H
ATOM   3395 2HB  PHE A 227      -9.467  -9.061  -3.295  1.00 85.62           H
ATOM   3396  CG  PHE A 227      -8.138 -10.567  -4.053  1.00 85.62           C
ATOM   3397  CD1 PHE A 227      -9.081 -11.543  -3.962  1.00 85.62           C
ATOM   3398  HD1 PHE A 227     -10.117 -11.282  -3.748  1.00 85.62           H
ATOM   3399  CD2 PHE A 227      -6.845 -10.894  -4.320  1.00 85.62           C
ATOM   3400  HD2 PHE A 227      -6.090 -10.111  -4.392  1.00 85.62           H
ATOM   3401  CE1 PHE A 227      -8.715 -12.903  -4.147  1.00 85.62           C
ATOM   3402  HE1 PHE A 227      -9.471 -13.685  -4.074  1.00 85.62           H
ATOM   3403  CE2 PHE A 227      -6.480 -12.253  -4.505  1.00 85.62           C
ATOM   3404  HE2 PHE A 227      -5.443 -12.515  -4.719  1.00 85.62           H
ATOM   3405  CZ  PHE A 227      -7.422 -13.229  -4.414  1.00 85.62           C
ATOM   3406  HZ  PHE A 227      -7.142 -14.273  -4.556  1.00 85.62           H
ATOM   3407  HN  PHE A 227      -9.137  -6.791  -3.813  1.00 85.62           H
ATOM   3408  N   VAL A 228     -11.043  -8.766  -5.501  1.00 91.89           N
ATOM   3409  CA  VAL A 228     -12.204  -9.342  -6.159  1.00 91.89           C
ATOM   3410  C   VAL A 228     -12.299  -8.797  -7.585  1.00 91.89           C
ATOM   3411  O   VAL A 228     -12.521  -9.554  -8.529  1.00 91.89           O
ATOM   3412  HA  VAL A 228     -12.054 -10.421  -6.205  1.00 91.89           H
ATOM   3413  CB  VAL A 228     -13.462  -9.074  -5.331  1.00 91.89           C
ATOM   3414  HB  VAL A 228     -13.500  -8.006  -5.115  1.00 91.89           H
ATOM   3415  CG1 VAL A 228     -14.723  -9.440  -6.115  1.00 91.89           C
ATOM   3416 1HG1 VAL A 228     -14.770  -8.844  -7.026  1.00 91.89           H
ATOM   3417 2HG1 VAL A 228     -14.695 -10.499  -6.375  1.00 91.89           H
ATOM   3418 3HG1 VAL A 228     -15.603  -9.240  -5.504  1.00 91.89           H
ATOM   3419  CG2 VAL A 228     -13.410  -9.821  -3.996  1.00 91.89           C
ATOM   3420 1HG2 VAL A 228     -13.336 -10.892  -4.182  1.00 91.89           H
ATOM   3421 2HG2 VAL A 228     -12.540  -9.490  -3.428  1.00 91.89           H
ATOM   3422 3HG2 VAL A 228     -14.316  -9.612  -3.428  1.00 91.89           H
ATOM   3423  HN  VAL A 228     -11.245  -8.230  -4.681  1.00 91.89           H
ATOM   3424  N   VAL A 229     -12.127  -7.488  -7.697  1.00 91.97           N
ATOM   3425  CA  VAL A 229     -12.263  -6.823  -8.981  1.00 91.97           C
ATOM   3426  C   VAL A 229     -11.203  -7.361  -9.945  1.00 91.97           C
ATOM   3427  O   VAL A 229     -11.508  -7.682 -11.092  1.00 91.97           O
ATOM   3428  HA  VAL A 229     -13.250  -7.066  -9.375  1.00 91.97           H
ATOM   3429  CB  VAL A 229     -12.188  -5.306  -8.795  1.00 91.97           C
ATOM   3430  HB  VAL A 229     -11.271  -5.080  -8.250  1.00 91.97           H
ATOM   3431  CG1 VAL A 229     -12.119  -4.591 -10.146  1.00 91.97           C
ATOM   3432 1HG1 VAL A 229     -11.233  -4.921 -10.688  1.00 91.97           H
ATOM   3433 2HG1 VAL A 229     -13.010  -4.828 -10.728  1.00 91.97           H
ATOM   3434 3HG1 VAL A 229     -12.066  -3.514  -9.985  1.00 91.97           H
ATOM   3435  CG2 VAL A 229     -13.367  -4.796  -7.964  1.00 91.97           C
ATOM   3436 1HG2 VAL A 229     -14.301  -5.040  -8.471  1.00 91.97           H
ATOM   3437 2HG2 VAL A 229     -13.351  -5.270  -6.983  1.00 91.97           H
ATOM   3438 3HG2 VAL A 229     -13.288  -3.715  -7.847  1.00 91.97           H
ATOM   3439  HN  VAL A 229     -11.899  -6.887  -6.931  1.00 91.97           H
ATOM   3440  N   MET A 230      -9.980  -7.442  -9.443  1.00 83.82           N
ATOM   3441  CA  MET A 230      -8.870  -7.919 -10.249  1.00 83.82           C
ATOM   3442  C   MET A 230      -9.105  -9.360 -10.708  1.00 83.82           C
ATOM   3443  O   MET A 230      -8.959  -9.671 -11.889  1.00 83.82           O
ATOM   3444  HA  MET A 230      -8.830  -7.258 -11.115  1.00 83.82           H
ATOM   3445  CB  MET A 230      -7.577  -7.848  -9.433  1.00 83.82           C
ATOM   3446 1HB  MET A 230      -7.757  -8.228  -8.428  1.00 83.82           H
ATOM   3447 2HB  MET A 230      -6.821  -8.488  -9.887  1.00 83.82           H
ATOM   3448  CG  MET A 230      -7.057  -6.411  -9.356  1.00 83.82           C
ATOM   3449 1HG  MET A 230      -6.966  -5.994 -10.359  1.00 83.82           H
ATOM   3450 2HG  MET A 230      -7.768  -5.786  -8.815  1.00 83.82           H
ATOM   3451  SD  MET A 230      -5.471  -6.379  -8.537  1.00 83.82           S
ATOM   3452  CE  MET A 230      -5.984  -6.696  -6.857  1.00 83.82           C
ATOM   3453 1HE  MET A 230      -6.667  -5.912  -6.531  1.00 83.82           H
ATOM   3454 2HE  MET A 230      -6.489  -7.661  -6.807  1.00 83.82           H
ATOM   3455 3HE  MET A 230      -5.110  -6.710  -6.206  1.00 83.82           H
ATOM   3456  HN  MET A 230      -9.742  -7.188  -8.505  1.00 83.82           H
ATOM   3457  N   ALA A 231      -9.466 -10.201  -9.749  1.00 89.34           N
ATOM   3458  CA  ALA A 231      -9.636 -11.618 -10.021  1.00 89.34           C
ATOM   3459  C   ALA A 231     -10.660 -11.798 -11.144  1.00 89.34           C
ATOM   3460  O   ALA A 231     -10.456 -12.604 -12.051  1.00 89.34           O
ATOM   3461  HA  ALA A 231      -8.674 -12.010 -10.353  1.00 89.34           H
ATOM   3462  CB  ALA A 231     -10.046 -12.339  -8.736  1.00 89.34           C
ATOM   3463 1HB  ALA A 231      -9.272 -12.205  -7.981  1.00 89.34           H
ATOM   3464 2HB  ALA A 231     -10.985 -11.925  -8.371  1.00 89.34           H
ATOM   3465 3HB  ALA A 231     -10.173 -13.402  -8.941  1.00 89.34           H
ATOM   3466  HN  ALA A 231      -9.641  -9.928  -8.803  1.00 89.34           H
ATOM   3467  N   CYS A 232     -11.738 -11.035 -11.045  1.00 89.75           N
ATOM   3468  CA  CYS A 232     -12.798 -11.105 -12.037  1.00 89.75           C
ATOM   3469  C   CYS A 232     -12.229 -10.644 -13.381  1.00 89.75           C
ATOM   3470  O   CYS A 232     -12.415 -11.309 -14.399  1.00 89.75           O
ATOM   3471  HA  CYS A 232     -13.112 -12.148 -12.087  1.00 89.75           H
ATOM   3472  CB  CYS A 232     -14.018 -10.281 -11.621  1.00 89.75           C
ATOM   3473 1HB  CYS A 232     -13.710  -9.271 -11.352  1.00 89.75           H
ATOM   3474 2HB  CYS A 232     -14.709 -10.190 -12.460  1.00 89.75           H
ATOM   3475  SG  CYS A 232     -14.857 -11.078 -10.204  1.00 89.75           S
ATOM   3476  HG  CYS A 232     -14.043 -10.594  -9.270  1.00 89.75           H
ATOM   3477  HN  CYS A 232     -11.894 -10.379 -10.307  1.00 89.75           H
ATOM   3478  N   CYS A 233     -11.547  -9.509 -13.341  1.00 87.77           N
ATOM   3479  CA  CYS A 233     -11.052  -8.890 -14.558  1.00 87.77           C
ATOM   3480  C   CYS A 233     -10.160  -9.901 -15.283  1.00 87.77           C
ATOM   3481  O   CYS A 233     -10.337 -10.147 -16.475  1.00 87.77           O
ATOM   3482  HA  CYS A 233     -11.925  -8.642 -15.161  1.00 87.77           H
ATOM   3483  CB  CYS A 233     -10.312  -7.582 -14.268  1.00 87.77           C
ATOM   3484 1HB  CYS A 233      -9.602  -7.730 -13.454  1.00 87.77           H
ATOM   3485 2HB  CYS A 233      -9.737  -7.278 -15.142  1.00 87.77           H
ATOM   3486  SG  CYS A 233     -11.510  -6.272 -13.822  1.00 87.77           S
ATOM   3487  HG  CYS A 233     -11.703  -6.680 -12.571  1.00 87.77           H
ATOM   3488  HN  CYS A 233     -11.332  -9.016 -12.498  1.00 87.77           H
ATOM   3489  N   TYR A 234      -9.221 -10.458 -14.532  1.00 74.60           N
ATOM   3490  CA  TYR A 234      -8.215 -11.329 -15.117  1.00 74.60           C
ATOM   3491  C   TYR A 234      -8.831 -12.655 -15.566  1.00 74.60           C
ATOM   3492  O   TYR A 234      -8.397 -13.242 -16.556  1.00 74.60           O
ATOM   3493  HA  TYR A 234      -7.794 -10.820 -15.984  1.00 74.60           H
ATOM   3494  CB  TYR A 234      -7.198 -11.602 -14.007  1.00 74.60           C
ATOM   3495 1HB  TYR A 234      -7.727 -11.701 -13.059  1.00 74.60           H
ATOM   3496 2HB  TYR A 234      -6.711 -12.558 -14.202  1.00 74.60           H
ATOM   3497  CG  TYR A 234      -6.126 -10.520 -13.865  1.00 74.60           C
ATOM   3498  CD1 TYR A 234      -5.105 -10.434 -14.789  1.00 74.60           C
ATOM   3499  HD1 TYR A 234      -5.062 -11.138 -15.620  1.00 74.60           H
ATOM   3500  CD2 TYR A 234      -6.181  -9.628 -12.813  1.00 74.60           C
ATOM   3501  HD2 TYR A 234      -6.987  -9.695 -12.083  1.00 74.60           H
ATOM   3502  CE1 TYR A 234      -4.096  -9.416 -14.655  1.00 74.60           C
ATOM   3503  HE1 TYR A 234      -3.284  -9.337 -15.378  1.00 74.60           H
ATOM   3504  CE2 TYR A 234      -5.172  -8.610 -12.679  1.00 74.60           C
ATOM   3505  HE2 TYR A 234      -5.203  -7.899 -11.853  1.00 74.60           H
ATOM   3506  CZ  TYR A 234      -4.179  -8.554 -13.607  1.00 74.60           C
ATOM   3507  OH  TYR A 234      -3.226  -7.591 -13.481  1.00 74.60           O
ATOM   3508  HH  TYR A 234      -3.460  -6.975 -12.729  1.00 74.60           H
ATOM   3509  HN  TYR A 234      -9.142 -10.324 -13.545  1.00 74.60           H
ATOM   3510  N   THR A 235      -9.833 -13.089 -14.815  1.00 84.87           N
ATOM   3511  CA  THR A 235     -10.551 -14.306 -15.156  1.00 84.87           C
ATOM   3512  C   THR A 235     -11.143 -14.199 -16.563  1.00 84.87           C
ATOM   3513  O   THR A 235     -11.040 -15.134 -17.356  1.00 84.87           O
ATOM   3514  HA  THR A 235      -9.840 -15.132 -15.170  1.00 84.87           H
ATOM   3515  CB  THR A 235     -11.602 -14.554 -14.072  1.00 84.87           C
ATOM   3516  HB  THR A 235     -12.342 -13.754 -14.057  1.00 84.87           H
ATOM   3517  OG1 THR A 235     -10.839 -14.710 -12.879  1.00 84.87           O
ATOM   3518  HG1 THR A 235     -10.981 -13.923 -12.278  1.00 84.87           H
ATOM   3519  CG2 THR A 235     -12.310 -15.900 -14.241  1.00 84.87           C
ATOM   3520 1HG2 THR A 235     -11.577 -16.705 -14.188  1.00 84.87           H
ATOM   3521 2HG2 THR A 235     -12.812 -15.929 -15.208  1.00 84.87           H
ATOM   3522 3HG2 THR A 235     -13.045 -16.026 -13.446  1.00 84.87           H
ATOM   3523  HN  THR A 235     -10.155 -12.626 -13.990  1.00 84.87           H
ATOM   3524  N   ILE A 236     -11.749 -13.052 -16.830  1.00 84.20           N
ATOM   3525  CA  ILE A 236     -12.386 -12.823 -18.116  1.00 84.20           C
ATOM   3526  C   ILE A 236     -11.309 -12.657 -19.191  1.00 84.20           C
ATOM   3527  O   ILE A 236     -11.469 -13.132 -20.314  1.00 84.20           O
ATOM   3528  HA  ILE A 236     -12.974 -13.710 -18.352  1.00 84.20           H
ATOM   3529  CB  ILE A 236     -13.357 -11.644 -18.032  1.00 84.20           C
ATOM   3530  HB  ILE A 236     -12.800 -10.765 -17.709  1.00 84.20           H
ATOM   3531  CG1 ILE A 236     -14.441 -11.901 -16.983  1.00 84.20           C
ATOM   3532 1HG1 ILE A 236     -15.152 -12.635 -17.362  1.00 84.20           H
ATOM   3533 2HG1 ILE A 236     -13.991 -12.328 -16.087  1.00 84.20           H
ATOM   3534  CG2 ILE A 236     -13.952 -11.324 -19.404  1.00 84.20           C
ATOM   3535 1HG2 ILE A 236     -13.150 -11.067 -20.097  1.00 84.20           H
ATOM   3536 2HG2 ILE A 236     -14.491 -12.195 -19.779  1.00 84.20           H
ATOM   3537 3HG2 ILE A 236     -14.639 -10.482 -19.315  1.00 84.20           H
ATOM   3538  CD1 ILE A 236     -15.176 -10.608 -16.625  1.00 84.20           C
ATOM   3539 1HD1 ILE A 236     -14.465  -9.886 -16.223  1.00 84.20           H
ATOM   3540 2HD1 ILE A 236     -15.645 -10.197 -17.519  1.00 84.20           H
ATOM   3541 3HD1 ILE A 236     -15.941 -10.819 -15.878  1.00 84.20           H
ATOM   3542  HN  ILE A 236     -11.809 -12.288 -16.187  1.00 84.20           H
ATOM   3543  N   ILE A 237     -10.236 -11.981 -18.808  1.00 79.72           N
ATOM   3544  CA  ILE A 237      -9.125 -11.761 -19.719  1.00 79.72           C
ATOM   3545  C   ILE A 237      -8.614 -13.110 -20.228  1.00 79.72           C
ATOM   3546  O   ILE A 237      -8.507 -13.322 -21.435  1.00 79.72           O
ATOM   3547  HA  ILE A 237      -9.507 -11.194 -20.568  1.00 79.72           H
ATOM   3548  CB  ILE A 237      -8.046 -10.907 -19.052  1.00 79.72           C
ATOM   3549  HB  ILE A 237      -7.907 -11.267 -18.033  1.00 79.72           H
ATOM   3550  CG1 ILE A 237      -8.484  -9.444 -18.958  1.00 79.72           C
ATOM   3551 1HG1 ILE A 237      -8.444  -8.985 -19.946  1.00 79.72           H
ATOM   3552 2HG1 ILE A 237      -9.520  -9.392 -18.625  1.00 79.72           H
ATOM   3553  CG2 ILE A 237      -6.704 -11.058 -19.772  1.00 79.72           C
ATOM   3554 1HG2 ILE A 237      -6.391 -12.102 -19.742  1.00 79.72           H
ATOM   3555 2HG2 ILE A 237      -6.810 -10.740 -20.809  1.00 79.72           H
ATOM   3556 3HG2 ILE A 237      -5.955 -10.440 -19.277  1.00 79.72           H
ATOM   3557  CD1 ILE A 237      -7.591  -8.665 -17.991  1.00 79.72           C
ATOM   3558 1HD1 ILE A 237      -7.653  -9.112 -16.999  1.00 79.72           H
ATOM   3559 2HD1 ILE A 237      -6.559  -8.699 -18.341  1.00 79.72           H
ATOM   3560 3HD1 ILE A 237      -7.925  -7.628 -17.943  1.00 79.72           H
ATOM   3561  HN  ILE A 237     -10.118 -11.588 -17.896  1.00 79.72           H
ATOM   3562  N   ILE A 238      -8.313 -13.988 -19.283  1.00 77.56           N
ATOM   3563  CA  ILE A 238      -7.742 -15.282 -19.617  1.00 77.56           C
ATOM   3564  C   ILE A 238      -8.690 -16.025 -20.560  1.00 77.56           C
ATOM   3565  O   ILE A 238      -8.259 -16.576 -21.572  1.00 77.56           O
ATOM   3566  HA  ILE A 238      -6.805 -15.099 -20.143  1.00 77.56           H
ATOM   3567  CB  ILE A 238      -7.402 -16.062 -18.346  1.00 77.56           C
ATOM   3568  HB  ILE A 238      -8.263 -16.020 -17.679  1.00 77.56           H
ATOM   3569  CG1 ILE A 238      -6.226 -15.421 -17.606  1.00 77.56           C
ATOM   3570 1HG1 ILE A 238      -5.297 -15.649 -18.128  1.00 77.56           H
ATOM   3571 2HG1 ILE A 238      -6.337 -14.337 -17.611  1.00 77.56           H
ATOM   3572  CG2 ILE A 238      -7.146 -17.538 -18.660  1.00 77.56           C
ATOM   3573 1HG2 ILE A 238      -8.039 -17.973 -19.109  1.00 77.56           H
ATOM   3574 2HG2 ILE A 238      -6.311 -17.621 -19.355  1.00 77.56           H
ATOM   3575 3HG2 ILE A 238      -6.907 -18.069 -17.738  1.00 77.56           H
ATOM   3576  CD1 ILE A 238      -6.145 -15.925 -16.164  1.00 77.56           C
ATOM   3577 1HD1 ILE A 238      -7.066 -15.674 -15.639  1.00 77.56           H
ATOM   3578 2HD1 ILE A 238      -6.010 -17.007 -16.164  1.00 77.56           H
ATOM   3579 3HD1 ILE A 238      -5.300 -15.454 -15.661  1.00 77.56           H
ATOM   3580  HN  ILE A 238      -8.453 -13.828 -18.306  1.00 77.56           H
ATOM   3581  N   HIS A 239      -9.964 -16.017 -20.194  1.00 77.34           N
ATOM   3582  CA  HIS A 239     -10.966 -16.741 -20.957  1.00 77.34           C
ATOM   3583  C   HIS A 239     -10.981 -16.231 -22.400  1.00 77.34           C
ATOM   3584  O   HIS A 239     -11.044 -17.020 -23.341  1.00 77.34           O
ATOM   3585  HA  HIS A 239     -10.664 -17.789 -20.955  1.00 77.34           H
ATOM   3586  CB  HIS A 239     -12.335 -16.648 -20.281  1.00 77.34           C
ATOM   3587 1HB  HIS A 239     -12.232 -16.933 -19.234  1.00 77.34           H
ATOM   3588 2HB  HIS A 239     -12.668 -15.610 -20.298  1.00 77.34           H
ATOM   3589  CG  HIS A 239     -13.396 -17.512 -20.921  1.00 77.34           C
ATOM   3590  ND1 HIS A 239     -14.331 -17.015 -21.812  1.00 77.34           N
ATOM   3591  HD1 HIS A 239     -14.401 -16.065 -22.117  1.00 77.34           H
ATOM   3592  CD2 HIS A 239     -13.659 -18.844 -20.791  1.00 77.34           C
ATOM   3593  HD2 HIS A 239     -13.109 -19.543 -20.161  1.00 77.34           H
ATOM   3594  CE1 HIS A 239     -15.116 -18.011 -22.194  1.00 77.34           C
ATOM   3595  HE1 HIS A 239     -15.950 -17.938 -22.892  1.00 77.34           H
ATOM   3596  NE2 HIS A 239     -14.699 -19.144 -21.559  1.00 77.34           N
ATOM   3597  HN  HIS A 239     -10.313 -15.528 -19.395  1.00 77.34           H
ATOM   3598  N   THR A 240     -10.922 -14.913 -22.528  1.00 78.94           N
ATOM   3599  CA  THR A 240     -10.994 -14.285 -23.836  1.00 78.94           C
ATOM   3600  C   THR A 240      -9.763 -14.646 -24.670  1.00 78.94           C
ATOM   3601  O   THR A 240      -9.868 -14.866 -25.875  1.00 78.94           O
ATOM   3602  HA  THR A 240     -11.863 -14.682 -24.361  1.00 78.94           H
ATOM   3603  CB  THR A 240     -11.167 -12.779 -23.628  1.00 78.94           C
ATOM   3604  HB  THR A 240     -10.255 -12.334 -23.231  1.00 78.94           H
ATOM   3605  OG1 THR A 240     -12.317 -12.673 -22.793  1.00 78.94           O
ATOM   3606  HG1 THR A 240     -12.039 -12.495 -21.850  1.00 78.94           H
ATOM   3607  CG2 THR A 240     -11.571 -12.053 -24.913  1.00 78.94           C
ATOM   3608 1HG2 THR A 240     -12.519 -12.453 -25.273  1.00 78.94           H
ATOM   3609 2HG2 THR A 240     -10.803 -12.201 -25.671  1.00 78.94           H
ATOM   3610 3HG2 THR A 240     -11.681 -10.988 -24.710  1.00 78.94           H
ATOM   3611  HN  THR A 240     -10.827 -14.280 -21.760  1.00 78.94           H
ATOM   3612  N   LEU A 241      -8.624 -14.695 -23.994  1.00 73.75           N
ATOM   3613  CA  LEU A 241      -7.358 -14.902 -24.676  1.00 73.75           C
ATOM   3614  C   LEU A 241      -7.276 -16.351 -25.163  1.00 73.75           C
ATOM   3615  O   LEU A 241      -6.753 -16.617 -26.244  1.00 73.75           O
ATOM   3616  HA  LEU A 241      -7.344 -14.245 -25.545  1.00 73.75           H
ATOM   3617  CB  LEU A 241      -6.191 -14.489 -23.777  1.00 73.75           C
ATOM   3618 1HB  LEU A 241      -6.349 -14.923 -22.789  1.00 73.75           H
ATOM   3619 2HB  LEU A 241      -5.277 -14.929 -24.176  1.00 73.75           H
ATOM   3620  CG  LEU A 241      -5.970 -12.984 -23.613  1.00 73.75           C
ATOM   3621  HG  LEU A 241      -6.910 -12.534 -23.294  1.00 73.75           H
ATOM   3622  CD1 LEU A 241      -4.938 -12.697 -22.521  1.00 73.75           C
ATOM   3623 1HD1 LEU A 241      -5.289 -13.104 -21.573  1.00 73.75           H
ATOM   3624 2HD1 LEU A 241      -3.989 -13.163 -22.787  1.00 73.75           H
ATOM   3625 3HD1 LEU A 241      -4.800 -11.620 -22.426  1.00 73.75           H
ATOM   3626  CD2 LEU A 241      -5.589 -12.338 -24.947  1.00 73.75           C
ATOM   3627 1HD2 LEU A 241      -4.669 -12.788 -25.319  1.00 73.75           H
ATOM   3628 2HD2 LEU A 241      -6.389 -12.497 -25.669  1.00 73.75           H
ATOM   3629 3HD2 LEU A 241      -5.438 -11.268 -24.802  1.00 73.75           H
ATOM   3630  HN  LEU A 241      -8.558 -14.597 -23.001  1.00 73.75           H
ATOM   3631  N   ILE A 242      -7.802 -17.248 -24.342  1.00 74.79           N
ATOM   3632  CA  ILE A 242      -7.828 -18.658 -24.692  1.00 74.79           C
ATOM   3633  C   ILE A 242      -8.634 -18.844 -25.979  1.00 74.79           C
ATOM   3634  O   ILE A 242      -8.216 -19.573 -26.877  1.00 74.79           O
ATOM   3635  HA  ILE A 242      -6.800 -18.967 -24.880  1.00 74.79           H
ATOM   3636  CB  ILE A 242      -8.344 -19.492 -23.517  1.00 74.79           C
ATOM   3637  HB  ILE A 242      -9.247 -19.018 -23.132  1.00 74.79           H
ATOM   3638  CG1 ILE A 242      -7.326 -19.519 -22.375  1.00 74.79           C
ATOM   3639 1HG1 ILE A 242      -6.456 -20.105 -22.673  1.00 74.79           H
ATOM   3640 2HG1 ILE A 242      -6.975 -18.508 -22.172  1.00 74.79           H
ATOM   3641  CG2 ILE A 242      -8.732 -20.900 -23.973  1.00 74.79           C
ATOM   3642 1HG2 ILE A 242      -9.517 -20.834 -24.727  1.00 74.79           H
ATOM   3643 2HG2 ILE A 242      -7.861 -21.397 -24.399  1.00 74.79           H
ATOM   3644 3HG2 ILE A 242      -9.095 -21.471 -23.119  1.00 74.79           H
ATOM   3645  CD1 ILE A 242      -7.940 -20.116 -21.107  1.00 74.79           C
ATOM   3646 1HD1 ILE A 242      -8.795 -19.513 -20.799  1.00 74.79           H
ATOM   3647 2HD1 ILE A 242      -8.269 -21.136 -21.308  1.00 74.79           H
ATOM   3648 3HD1 ILE A 242      -7.196 -20.123 -20.312  1.00 74.79           H
ATOM   3649  HN  ILE A 242      -8.203 -17.025 -23.453  1.00 74.79           H
ATOM   3650  N   GLN A 243      -9.775 -18.172 -26.028  1.00 70.73           N
ATOM   3651  CA  GLN A 243     -10.670 -18.299 -27.165  1.00 70.73           C
ATOM   3652  C   GLN A 243     -10.005 -17.748 -28.428  1.00 70.73           C
ATOM   3653  O   GLN A 243     -10.275 -18.218 -29.532  1.00 70.73           O
ATOM   3654  HA  GLN A 243     -10.846 -19.369 -27.277  1.00 70.73           H
ATOM   3655  CB  GLN A 243     -12.002 -17.598 -26.895  1.00 70.73           C
ATOM   3656 1HB  GLN A 243     -11.818 -16.601 -26.495  1.00 70.73           H
ATOM   3657 2HB  GLN A 243     -12.546 -17.469 -27.831  1.00 70.73           H
ATOM   3658  CG  GLN A 243     -12.855 -18.400 -25.910  1.00 70.73           C
ATOM   3659 1HG  GLN A 243     -12.948 -19.428 -26.257  1.00 70.73           H
ATOM   3660 2HG  GLN A 243     -12.360 -18.434 -24.940  1.00 70.73           H
ATOM   3661  CD  GLN A 243     -14.245 -17.780 -25.757  1.00 70.73           C
ATOM   3662  OE1 GLN A 243     -14.505 -16.663 -26.175  1.00 70.73           O
ATOM   3663  NE2 GLN A 243     -15.122 -18.564 -25.135  1.00 70.73           N
ATOM   3664 1HE2 GLN A 243     -14.844 -19.470 -24.816  1.00 70.73           H
ATOM   3665 2HE2 GLN A 243     -16.059 -18.247 -24.987  1.00 70.73           H
ATOM   3666  HN  GLN A 243     -10.090 -17.552 -25.310  1.00 70.73           H
ATOM   3667  N   ALA A 244      -9.149 -16.757 -28.223  1.00 71.71           N
ATOM   3668  CA  ALA A 244      -8.583 -16.015 -29.336  1.00 71.71           C
ATOM   3669  C   ALA A 244      -7.581 -16.903 -30.078  1.00 71.71           C
ATOM   3670  O   ALA A 244      -7.217 -16.617 -31.217  1.00 71.71           O
ATOM   3671  HA  ALA A 244      -9.397 -15.758 -30.013  1.00 71.71           H
ATOM   3672  CB  ALA A 244      -7.946 -14.724 -28.818  1.00 71.71           C
ATOM   3673 1HB  ALA A 244      -8.705 -14.117 -28.326  1.00 71.71           H
ATOM   3674 2HB  ALA A 244      -7.158 -14.968 -28.106  1.00 71.71           H
ATOM   3675 3HB  ALA A 244      -7.521 -14.168 -29.654  1.00 71.71           H
ATOM   3676  HN  ALA A 244      -8.843 -16.461 -27.318  1.00 71.71           H
ATOM   3677  N   LYS A 245      -7.162 -17.962 -29.400  1.00 60.44           N
ATOM   3678  CA  LYS A 245      -6.270 -18.935 -30.008  1.00 60.44           C
ATOM   3679  C   LYS A 245      -5.122 -18.202 -30.704  1.00 60.44           C
ATOM   3680  O   LYS A 245      -4.289 -18.826 -31.360  1.00 60.44           O
ATOM   3681  HA  LYS A 245      -5.855 -19.544 -29.205  1.00 60.44           H
ATOM   3682  CB  LYS A 245      -7.050 -19.873 -30.931  1.00 60.44           C
ATOM   3683 1HB  LYS A 245      -7.725 -19.292 -31.561  1.00 60.44           H
ATOM   3684 2HB  LYS A 245      -6.360 -20.391 -31.597  1.00 60.44           H
ATOM   3685  CG  LYS A 245      -7.852 -20.895 -30.123  1.00 60.44           C
ATOM   3686 1HG  LYS A 245      -7.226 -21.313 -29.335  1.00 60.44           H
ATOM   3687 2HG  LYS A 245      -8.692 -20.401 -29.635  1.00 60.44           H
ATOM   3688  CD  LYS A 245      -8.368 -22.021 -31.022  1.00 60.44           C
ATOM   3689 1HD  LYS A 245      -9.090 -21.621 -31.734  1.00 60.44           H
ATOM   3690 2HD  LYS A 245      -7.544 -22.434 -31.603  1.00 60.44           H
ATOM   3691  CE  LYS A 245      -9.021 -23.129 -30.193  1.00 60.44           C
ATOM   3692 1HE  LYS A 245      -8.338 -23.454 -29.408  1.00 60.44           H
ATOM   3693 2HE  LYS A 245      -9.914 -22.744 -29.700  1.00 60.44           H
ATOM   3694  NZ  LYS A 245      -9.380 -24.278 -31.054  1.00 60.44           N
ATOM   3695 1HZ  LYS A 245      -9.832 -24.992 -30.494  1.00 60.44           H
ATOM   3696 2HZ  LYS A 245     -10.013 -23.969 -31.783  1.00 60.44           H
ATOM   3697 3HZ  LYS A 245      -8.540 -24.659 -31.475  1.00 60.44           H
ATOM   3698  HN  LYS A 245      -7.422 -18.159 -28.455  1.00 60.44           H
ATOM   3699  N   LYS A 246      -5.113 -16.888 -30.537  1.00 52.78           N
ATOM   3700  CA  LYS A 246      -4.142 -16.052 -31.224  1.00 52.78           C
ATOM   3701  C   LYS A 246      -2.852 -15.998 -30.403  1.00 52.78           C
ATOM   3702  O   LYS A 246      -2.863 -15.568 -29.250  1.00 52.78           O
ATOM   3703  HA  LYS A 246      -3.923 -16.526 -32.181  1.00 52.78           H
ATOM   3704  CB  LYS A 246      -4.738 -14.676 -31.525  1.00 52.78           C
ATOM   3705 1HB  LYS A 246      -5.309 -14.326 -30.666  1.00 52.78           H
ATOM   3706 2HB  LYS A 246      -3.936 -13.956 -31.688  1.00 52.78           H
ATOM   3707  CG  LYS A 246      -5.642 -14.728 -32.759  1.00 52.78           C
ATOM   3708 1HG  LYS A 246      -5.160 -15.313 -33.542  1.00 52.78           H
ATOM   3709 2HG  LYS A 246      -6.574 -15.235 -32.510  1.00 52.78           H
ATOM   3710  CD  LYS A 246      -5.943 -13.321 -33.278  1.00 52.78           C
ATOM   3711 1HD  LYS A 246      -6.529 -12.774 -32.538  1.00 52.78           H
ATOM   3712 2HD  LYS A 246      -5.011 -12.773 -33.415  1.00 52.78           H
ATOM   3713  CE  LYS A 246      -6.708 -13.377 -34.602  1.00 52.78           C
ATOM   3714 1HE  LYS A 246      -6.216 -14.071 -35.284  1.00 52.78           H
ATOM   3715 2HE  LYS A 246      -7.715 -13.758 -34.431  1.00 52.78           H
ATOM   3716  NZ  LYS A 246      -6.778 -12.033 -35.217  1.00 52.78           N
ATOM   3717 1HZ  LYS A 246      -7.312 -12.082 -36.078  1.00 52.78           H
ATOM   3718 2HZ  LYS A 246      -7.229 -11.390 -34.576  1.00 52.78           H
ATOM   3719 3HZ  LYS A 246      -5.840 -11.705 -35.420  1.00 52.78           H
ATOM   3720  HN  LYS A 246      -5.752 -16.395 -29.946  1.00 52.78           H
ATOM   3721  N   SER A 247      -1.771 -16.438 -31.029  1.00 55.27           N
ATOM   3722  CA  SER A 247      -0.496 -16.541 -30.340  1.00 55.27           C
ATOM   3723  C   SER A 247      -0.126 -15.192 -29.720  1.00 55.27           C
ATOM   3724  O   SER A 247       0.257 -15.126 -28.553  1.00 55.27           O
ATOM   3725  HA  SER A 247      -0.648 -17.291 -29.563  1.00 55.27           H
ATOM   3726  CB  SER A 247       0.608 -17.009 -31.290  1.00 55.27           C
ATOM   3727 1HB  SER A 247       0.441 -18.053 -31.554  1.00 55.27           H
ATOM   3728 2HB  SER A 247       0.558 -16.434 -32.215  1.00 55.27           H
ATOM   3729  OG  SER A 247       1.904 -16.868 -30.714  1.00 55.27           O
ATOM   3730  HG  SER A 247       2.602 -17.169 -31.363  1.00 55.27           H
ATOM   3731  HN  SER A 247      -1.756 -16.722 -31.988  1.00 55.27           H
ATOM   3732  N   SER A 248      -0.254 -14.150 -30.528  1.00 56.88           N
ATOM   3733  CA  SER A 248       0.253 -12.843 -30.149  1.00 56.88           C
ATOM   3734  C   SER A 248      -0.365 -12.406 -28.820  1.00 56.88           C
ATOM   3735  O   SER A 248       0.237 -11.634 -28.075  1.00 56.88           O
ATOM   3736  HA  SER A 248       1.331 -12.970 -30.046  1.00 56.88           H
ATOM   3737  CB  SER A 248      -0.035 -11.804 -31.236  1.00 56.88           C
ATOM   3738 1HB  SER A 248       0.430 -10.857 -30.964  1.00 56.88           H
ATOM   3739 2HB  SER A 248       0.420 -12.125 -32.173  1.00 56.88           H
ATOM   3740  OG  SER A 248      -1.433 -11.608 -31.430  1.00 56.88           O
ATOM   3741  HG  SER A 248      -1.586 -10.922 -32.140  1.00 56.88           H
ATOM   3742  HN  SER A 248      -0.694 -14.189 -31.425  1.00 56.88           H
ATOM   3743  N   LYS A 249      -1.560 -12.918 -28.563  1.00 52.23           N
ATOM   3744  CA  LYS A 249      -2.295 -12.540 -27.369  1.00 52.23           C
ATOM   3745  C   LYS A 249      -1.659 -13.211 -26.149  1.00 52.23           C
ATOM   3746  O   LYS A 249      -1.859 -12.769 -25.019  1.00 52.23           O
ATOM   3747  HA  LYS A 249      -2.202 -11.460 -27.256  1.00 52.23           H
ATOM   3748  CB  LYS A 249      -3.784 -12.851 -27.535  1.00 52.23           C
ATOM   3749 1HB  LYS A 249      -3.908 -13.874 -27.890  1.00 52.23           H
ATOM   3750 2HB  LYS A 249      -4.283 -12.787 -26.568  1.00 52.23           H
ATOM   3751  CG  LYS A 249      -4.441 -11.881 -28.519  1.00 52.23           C
ATOM   3752 1HG  LYS A 249      -4.173 -10.857 -28.258  1.00 52.23           H
ATOM   3753 2HG  LYS A 249      -4.060 -12.064 -29.524  1.00 52.23           H
ATOM   3754  CD  LYS A 249      -5.963 -12.035 -28.508  1.00 52.23           C
ATOM   3755 1HD  LYS A 249      -6.235 -13.022 -28.880  1.00 52.23           H
ATOM   3756 2HD  LYS A 249      -6.331 -11.968 -27.484  1.00 52.23           H
ATOM   3757  CE  LYS A 249      -6.629 -10.958 -29.367  1.00 52.23           C
ATOM   3758 1HE  LYS A 249      -6.252  -9.975 -29.086  1.00 52.23           H
ATOM   3759 2HE  LYS A 249      -6.372 -11.111 -30.415  1.00 52.23           H
ATOM   3760  NZ  LYS A 249      -8.099 -10.998 -29.200  1.00 52.23           N
ATOM   3761 1HZ  LYS A 249      -8.518 -10.227 -29.707  1.00 52.23           H
ATOM   3762 2HZ  LYS A 249      -8.457 -11.875 -29.562  1.00 52.23           H
ATOM   3763 3HZ  LYS A 249      -8.330 -10.920 -28.215  1.00 52.23           H
ATOM   3764  HN  LYS A 249      -2.024 -13.579 -29.153  1.00 52.23           H
ATOM   3765  N   HIS A 250      -0.906 -14.266 -26.421  1.00 51.64           N
ATOM   3766  CA  HIS A 250      -0.314 -15.057 -25.355  1.00 51.64           C
ATOM   3767  C   HIS A 250       0.764 -14.235 -24.644  1.00 51.64           C
ATOM   3768  O   HIS A 250       0.933 -14.344 -23.431  1.00 51.64           O
ATOM   3769  HA  HIS A 250      -1.114 -15.279 -24.649  1.00 51.64           H
ATOM   3770  CB  HIS A 250       0.215 -16.387 -25.895  1.00 51.64           C
ATOM   3771 1HB  HIS A 250       0.668 -16.217 -26.872  1.00 51.64           H
ATOM   3772 2HB  HIS A 250       1.006 -16.747 -25.236  1.00 51.64           H
ATOM   3773  CG  HIS A 250      -0.839 -17.460 -26.025  1.00 51.64           C
ATOM   3774  ND1 HIS A 250      -1.552 -17.946 -24.942  1.00 51.64           N
ATOM   3775  HD1 HIS A 250      -1.448 -17.649 -23.993  1.00 51.64           H
ATOM   3776  CD2 HIS A 250      -1.295 -18.135 -27.119  1.00 51.64           C
ATOM   3777  HD2 HIS A 250      -0.946 -17.997 -28.143  1.00 51.64           H
ATOM   3778  CE1 HIS A 250      -2.394 -18.871 -25.377  1.00 51.64           C
ATOM   3779  HE1 HIS A 250      -3.094 -19.440 -24.765  1.00 51.64           H
ATOM   3780  NE2 HIS A 250      -2.233 -18.987 -26.727  1.00 51.64           N
ATOM   3781  HN  HIS A 250      -0.699 -14.583 -27.347  1.00 51.64           H
ATOM   3782  N   LYS A 251       1.464 -13.431 -25.431  1.00 55.10           N
ATOM   3783  CA  LYS A 251       2.522 -12.593 -24.892  1.00 55.10           C
ATOM   3784  C   LYS A 251       1.922 -11.602 -23.892  1.00 55.10           C
ATOM   3785  O   LYS A 251       2.446 -11.431 -22.792  1.00 55.10           O
ATOM   3786  HA  LYS A 251       3.216 -13.244 -24.359  1.00 55.10           H
ATOM   3787  CB  LYS A 251       3.306 -11.926 -26.024  1.00 55.10           C
ATOM   3788 1HB  LYS A 251       2.615 -11.550 -26.778  1.00 55.10           H
ATOM   3789 2HB  LYS A 251       3.851 -11.065 -25.636  1.00 55.10           H
ATOM   3790  CG  LYS A 251       4.285 -12.910 -26.667  1.00 55.10           C
ATOM   3791 1HG  LYS A 251       4.936 -13.333 -25.902  1.00 55.10           H
ATOM   3792 2HG  LYS A 251       3.734 -13.739 -27.111  1.00 55.10           H
ATOM   3793  CD  LYS A 251       5.131 -12.220 -27.739  1.00 55.10           C
ATOM   3794 1HD  LYS A 251       4.483 -11.834 -28.526  1.00 55.10           H
ATOM   3795 2HD  LYS A 251       5.649 -11.365 -27.305  1.00 55.10           H
ATOM   3796  CE  LYS A 251       6.151 -13.189 -28.341  1.00 55.10           C
ATOM   3797 1HE  LYS A 251       6.915 -13.427 -27.601  1.00 55.10           H
ATOM   3798 2HE  LYS A 251       5.660 -14.126 -28.604  1.00 55.10           H
ATOM   3799  NZ  LYS A 251       6.781 -12.598 -29.542  1.00 55.10           N
ATOM   3800 1HZ  LYS A 251       7.459 -13.249 -29.923  1.00 55.10           H
ATOM   3801 2HZ  LYS A 251       6.069 -12.407 -30.238  1.00 55.10           H
ATOM   3802 3HZ  LYS A 251       7.247 -11.734 -29.289  1.00 55.10           H
ATOM   3803  HN  LYS A 251       1.320 -13.347 -26.417  1.00 55.10           H
ATOM   3804  N   ALA A 252       0.832 -10.975 -24.310  1.00 62.78           N
ATOM   3805  CA  ALA A 252       0.172  -9.985 -23.476  1.00 62.78           C
ATOM   3806  C   ALA A 252      -0.364 -10.664 -22.214  1.00 62.78           C
ATOM   3807  O   ALA A 252      -0.389 -10.060 -21.143  1.00 62.78           O
ATOM   3808  HA  ALA A 252       0.917  -9.242 -23.190  1.00 62.78           H
ATOM   3809  CB  ALA A 252      -0.931  -9.294 -24.280  1.00 62.78           C
ATOM   3810 1HB  ALA A 252      -0.493  -8.803 -25.149  1.00 62.78           H
ATOM   3811 2HB  ALA A 252      -1.659 -10.035 -24.610  1.00 62.78           H
ATOM   3812 3HB  ALA A 252      -1.426  -8.552 -23.654  1.00 62.78           H
ATOM   3813  HN  ALA A 252       0.402 -11.134 -25.199  1.00 62.78           H
ATOM   3814  N   LEU A 253      -0.780 -11.911 -22.383  1.00 61.82           N
ATOM   3815  CA  LEU A 253      -1.323 -12.675 -21.273  1.00 61.82           C
ATOM   3816  C   LEU A 253      -0.227 -12.901 -20.230  1.00 61.82           C
ATOM   3817  O   LEU A 253      -0.428 -12.637 -19.045  1.00 61.82           O
ATOM   3818  HA  LEU A 253      -2.113 -12.076 -20.819  1.00 61.82           H
ATOM   3819  CB  LEU A 253      -1.968 -13.968 -21.777  1.00 61.82           C
ATOM   3820 1HB  LEU A 253      -2.713 -13.710 -22.529  1.00 61.82           H
ATOM   3821 2HB  LEU A 253      -1.202 -14.561 -22.276  1.00 61.82           H
ATOM   3822  CG  LEU A 253      -2.639 -14.841 -20.714  1.00 61.82           C
ATOM   3823  HG  LEU A 253      -1.900 -15.073 -19.947  1.00 61.82           H
ATOM   3824  CD1 LEU A 253      -3.783 -14.091 -20.030  1.00 61.82           C
ATOM   3825 1HD1 LEU A 253      -3.392 -13.194 -19.549  1.00 61.82           H
ATOM   3826 2HD1 LEU A 253      -4.529 -13.809 -20.773  1.00 61.82           H
ATOM   3827 3HD1 LEU A 253      -4.242 -14.734 -19.279  1.00 61.82           H
ATOM   3828  CD2 LEU A 253      -3.102 -16.172 -21.311  1.00 61.82           C
ATOM   3829 1HD2 LEU A 253      -3.819 -15.981 -22.110  1.00 61.82           H
ATOM   3830 2HD2 LEU A 253      -2.243 -16.708 -21.714  1.00 61.82           H
ATOM   3831 3HD2 LEU A 253      -3.575 -16.773 -20.535  1.00 61.82           H
ATOM   3832  HN  LEU A 253      -0.751 -12.397 -23.256  1.00 61.82           H
ATOM   3833  N   LYS A 254       0.910 -13.386 -20.708  1.00 61.54           N
ATOM   3834  CA  LYS A 254       1.986 -13.787 -19.817  1.00 61.54           C
ATOM   3835  C   LYS A 254       2.376 -12.603 -18.931  1.00 61.54           C
ATOM   3836  O   LYS A 254       2.557 -12.759 -17.724  1.00 61.54           O
ATOM   3837  HA  LYS A 254       1.602 -14.584 -19.180  1.00 61.54           H
ATOM   3838  CB  LYS A 254       3.154 -14.368 -20.616  1.00 61.54           C
ATOM   3839 1HB  LYS A 254       2.777 -15.075 -21.356  1.00 61.54           H
ATOM   3840 2HB  LYS A 254       3.656 -13.572 -21.165  1.00 61.54           H
ATOM   3841  CG  LYS A 254       4.153 -15.069 -19.695  1.00 61.54           C
ATOM   3842 1HG  LYS A 254       4.588 -14.345 -19.006  1.00 61.54           H
ATOM   3843 2HG  LYS A 254       3.635 -15.813 -19.089  1.00 61.54           H
ATOM   3844  CD  LYS A 254       5.264 -15.745 -20.502  1.00 61.54           C
ATOM   3845 1HD  LYS A 254       4.825 -16.432 -21.226  1.00 61.54           H
ATOM   3846 2HD  LYS A 254       5.814 -14.994 -21.069  1.00 61.54           H
ATOM   3847  CE  LYS A 254       6.224 -16.504 -19.585  1.00 61.54           C
ATOM   3848 1HE  LYS A 254       6.697 -15.811 -18.890  1.00 61.54           H
ATOM   3849 2HE  LYS A 254       5.670 -17.227 -18.987  1.00 61.54           H
ATOM   3850  NZ  LYS A 254       7.259 -17.201 -20.382  1.00 61.54           N
ATOM   3851 1HZ  LYS A 254       7.895 -17.687 -19.759  1.00 61.54           H
ATOM   3852 2HZ  LYS A 254       6.816 -17.869 -21.002  1.00 61.54           H
ATOM   3853 3HZ  LYS A 254       7.777 -16.523 -20.930  1.00 61.54           H
ATOM   3854  HN  LYS A 254       1.100 -13.506 -21.682  1.00 61.54           H
ATOM   3855  N   VAL A 255       2.495 -11.445 -19.564  1.00 61.84           N
ATOM   3856  CA  VAL A 255       2.799 -10.223 -18.838  1.00 61.84           C
ATOM   3857  C   VAL A 255       1.787 -10.043 -17.705  1.00 61.84           C
ATOM   3858  O   VAL A 255       2.169  -9.847 -16.552  1.00 61.84           O
ATOM   3859  HA  VAL A 255       3.793 -10.335 -18.406  1.00 61.84           H
ATOM   3860  CB  VAL A 255       2.833  -9.036 -19.803  1.00 61.84           C
ATOM   3861  HB  VAL A 255       1.959  -9.105 -20.451  1.00 61.84           H
ATOM   3862  CG1 VAL A 255       2.750  -7.710 -19.044  1.00 61.84           C
ATOM   3863 1HG1 VAL A 255       1.820  -7.673 -18.477  1.00 61.84           H
ATOM   3864 2HG1 VAL A 255       3.596  -7.629 -18.360  1.00 61.84           H
ATOM   3865 3HG1 VAL A 255       2.777  -6.883 -19.753  1.00 61.84           H
ATOM   3866  CG2 VAL A 255       4.080  -9.084 -20.688  1.00 61.84           C
ATOM   3867 1HG2 VAL A 255       4.971  -9.051 -20.062  1.00 61.84           H
ATOM   3868 2HG2 VAL A 255       4.078 -10.007 -21.269  1.00 61.84           H
ATOM   3869 3HG2 VAL A 255       4.079  -8.229 -21.364  1.00 61.84           H
ATOM   3870  HN  VAL A 255       2.388 -11.334 -20.552  1.00 61.84           H
ATOM   3871  N   THR A 256       0.516 -10.117 -18.072  1.00 62.00           N
ATOM   3872  CA  THR A 256      -0.549  -9.712 -17.170  1.00 62.00           C
ATOM   3873  C   THR A 256      -0.622 -10.660 -15.971  1.00 62.00           C
ATOM   3874  O   THR A 256      -0.832 -10.222 -14.841  1.00 62.00           O
ATOM   3875  HA  THR A 256      -0.311  -8.722 -16.780  1.00 62.00           H
ATOM   3876  CB  THR A 256      -1.849  -9.646 -17.972  1.00 62.00           C
ATOM   3877  HB  THR A 256      -2.200 -10.646 -18.227  1.00 62.00           H
ATOM   3878  OG1 THR A 256      -1.533  -8.805 -19.078  1.00 62.00           O
ATOM   3879  HG1 THR A 256      -1.558  -9.332 -19.927  1.00 62.00           H
ATOM   3880  CG2 THR A 256      -2.956  -8.890 -17.234  1.00 62.00           C
ATOM   3881 1HG2 THR A 256      -2.630  -7.869 -17.038  1.00 62.00           H
ATOM   3882 2HG2 THR A 256      -3.169  -9.390 -16.289  1.00 62.00           H
ATOM   3883 3HG2 THR A 256      -3.856  -8.873 -17.847  1.00 62.00           H
ATOM   3884  HN  THR A 256       0.210 -10.446 -18.965  1.00 62.00           H
ATOM   3885  N   ILE A 257      -0.443 -11.941 -16.258  1.00 69.82           N
ATOM   3886  CA  ILE A 257      -0.448 -12.950 -15.213  1.00 69.82           C
ATOM   3887  C   ILE A 257       0.686 -12.662 -14.227  1.00 69.82           C
ATOM   3888  O   ILE A 257       0.479 -12.681 -13.014  1.00 69.82           O
ATOM   3889  HA  ILE A 257      -1.397 -12.866 -14.682  1.00 69.82           H
ATOM   3890  CB  ILE A 257      -0.393 -14.352 -15.822  1.00 69.82           C
ATOM   3891  HB  ILE A 257       0.408 -14.372 -16.560  1.00 69.82           H
ATOM   3892  CG1 ILE A 257      -1.693 -14.683 -16.556  1.00 69.82           C
ATOM   3893 1HG1 ILE A 257      -2.515 -14.738 -15.842  1.00 69.82           H
ATOM   3894 2HG1 ILE A 257      -1.933 -13.883 -17.257  1.00 69.82           H
ATOM   3895  CG2 ILE A 257      -0.053 -15.399 -14.758  1.00 69.82           C
ATOM   3896 1HG2 ILE A 257       0.918 -15.169 -14.320  1.00 69.82           H
ATOM   3897 2HG2 ILE A 257      -0.815 -15.386 -13.979  1.00 69.82           H
ATOM   3898 3HG2 ILE A 257      -0.020 -16.386 -15.218  1.00 69.82           H
ATOM   3899  CD1 ILE A 257      -1.576 -16.009 -17.310  1.00 69.82           C
ATOM   3900 1HD1 ILE A 257      -0.769 -15.942 -18.040  1.00 69.82           H
ATOM   3901 2HD1 ILE A 257      -1.360 -16.811 -16.603  1.00 69.82           H
ATOM   3902 3HD1 ILE A 257      -2.514 -16.220 -17.823  1.00 69.82           H
ATOM   3903  HN  ILE A 257      -0.298 -12.291 -17.183  1.00 69.82           H
ATOM   3904  N   THR A 258       1.859 -12.402 -14.784  1.00 72.23           N
ATOM   3905  CA  THR A 258       3.048 -12.213 -13.970  1.00 72.23           C
ATOM   3906  C   THR A 258       2.824 -11.094 -12.951  1.00 72.23           C
ATOM   3907  O   THR A 258       3.133 -11.253 -11.771  1.00 72.23           O
ATOM   3908  HA  THR A 258       3.228 -13.128 -13.406  1.00 72.23           H
ATOM   3909  CB  THR A 258       4.227 -11.951 -14.909  1.00 72.23           C
ATOM   3910  HB  THR A 258       4.100 -11.008 -15.441  1.00 72.23           H
ATOM   3911  OG1 THR A 258       4.283 -13.116 -15.729  1.00 72.23           O
ATOM   3912  HG1 THR A 258       3.774 -12.963 -16.576  1.00 72.23           H
ATOM   3913  CG2 THR A 258       5.570 -11.946 -14.176  1.00 72.23           C
ATOM   3914 1HG2 THR A 258       5.728 -12.914 -13.701  1.00 72.23           H
ATOM   3915 2HG2 THR A 258       5.567 -11.165 -13.417  1.00 72.23           H
ATOM   3916 3HG2 THR A 258       6.373 -11.756 -14.889  1.00 72.23           H
ATOM   3917  HN  THR A 258       2.005 -12.321 -15.770  1.00 72.23           H
ATOM   3918  N   VAL A 259       2.288  -9.987 -13.443  1.00 68.36           N
ATOM   3919  CA  VAL A 259       2.061  -8.826 -12.599  1.00 68.36           C
ATOM   3920  C   VAL A 259       1.102  -9.203 -11.468  1.00 68.36           C
ATOM   3921  O   VAL A 259       1.330  -8.849 -10.312  1.00 68.36           O
ATOM   3922  HA  VAL A 259       3.020  -8.542 -12.165  1.00 68.36           H
ATOM   3923  CB  VAL A 259       1.558  -7.655 -13.445  1.00 68.36           C
ATOM   3924  HB  VAL A 259       0.695  -8.000 -14.016  1.00 68.36           H
ATOM   3925  CG1 VAL A 259       1.100  -6.495 -12.558  1.00 68.36           C
ATOM   3926 1HG1 VAL A 259       0.291  -6.830 -11.909  1.00 68.36           H
ATOM   3927 2HG1 VAL A 259       1.936  -6.152 -11.949  1.00 68.36           H
ATOM   3928 3HG1 VAL A 259       0.747  -5.676 -13.185  1.00 68.36           H
ATOM   3929  CG2 VAL A 259       2.627  -7.197 -14.439  1.00 68.36           C
ATOM   3930 1HG2 VAL A 259       3.516  -6.878 -13.895  1.00 68.36           H
ATOM   3931 2HG2 VAL A 259       2.884  -8.022 -15.103  1.00 68.36           H
ATOM   3932 3HG2 VAL A 259       2.243  -6.363 -15.027  1.00 68.36           H
ATOM   3933  HN  VAL A 259       2.011  -9.876 -14.397  1.00 68.36           H
ATOM   3934  N   LEU A 260       0.048  -9.915 -11.841  1.00 68.49           N
ATOM   3935  CA  LEU A 260      -0.962 -10.318 -10.878  1.00 68.49           C
ATOM   3936  C   LEU A 260      -0.313 -11.186  -9.798  1.00 68.49           C
ATOM   3937  O   LEU A 260      -0.510 -10.952  -8.607  1.00 68.49           O
ATOM   3938  HA  LEU A 260      -1.345  -9.412 -10.408  1.00 68.49           H
ATOM   3939  CB  LEU A 260      -2.138 -10.994 -11.586  1.00 68.49           C
ATOM   3940 1HB  LEU A 260      -2.548 -10.295 -12.314  1.00 68.49           H
ATOM   3941 2HB  LEU A 260      -1.757 -11.849 -12.144  1.00 68.49           H
ATOM   3942  CG  LEU A 260      -3.276 -11.475 -10.684  1.00 68.49           C
ATOM   3943  HG  LEU A 260      -2.846 -12.068  -9.877  1.00 68.49           H
ATOM   3944  CD1 LEU A 260      -4.002 -10.293 -10.039  1.00 68.49           C
ATOM   3945 1HD1 LEU A 260      -3.298  -9.719  -9.437  1.00 68.49           H
ATOM   3946 2HD1 LEU A 260      -4.419  -9.654 -10.818  1.00 68.49           H
ATOM   3947 3HD1 LEU A 260      -4.807 -10.663  -9.404  1.00 68.49           H
ATOM   3948  CD2 LEU A 260      -4.236 -12.387 -11.452  1.00 68.49           C
ATOM   3949 1HD2 LEU A 260      -4.663 -11.840 -12.292  1.00 68.49           H
ATOM   3950 2HD2 LEU A 260      -3.692 -13.256 -11.822  1.00 68.49           H
ATOM   3951 3HD2 LEU A 260      -5.035 -12.715 -10.788  1.00 68.49           H
ATOM   3952  HN  LEU A 260      -0.120 -10.215 -12.780  1.00 68.49           H
ATOM   3953  N   THR A 261       0.448 -12.171 -10.254  1.00 79.58           N
ATOM   3954  CA  THR A 261       1.024 -13.151  -9.349  1.00 79.58           C
ATOM   3955  C   THR A 261       1.937 -12.466  -8.331  1.00 79.58           C
ATOM   3956  O   THR A 261       1.890 -12.776  -7.141  1.00 79.58           O
ATOM   3957  HA  THR A 261       0.215 -13.619  -8.789  1.00 79.58           H
ATOM   3958  CB  THR A 261       1.741 -14.209 -10.192  1.00 79.58           C
ATOM   3959  HB  THR A 261       2.597 -13.778 -10.711  1.00 79.58           H
ATOM   3960  OG1 THR A 261       0.716 -14.737 -11.029  1.00 79.58           O
ATOM   3961  HG1 THR A 261       0.667 -14.216 -11.881  1.00 79.58           H
ATOM   3962  CG2 THR A 261       2.199 -15.408  -9.360  1.00 79.58           C
ATOM   3963 1HG2 THR A 261       1.333 -15.880  -8.895  1.00 79.58           H
ATOM   3964 2HG2 THR A 261       2.889 -15.072  -8.587  1.00 79.58           H
ATOM   3965 3HG2 THR A 261       2.701 -16.128 -10.007  1.00 79.58           H
ATOM   3966  HN  THR A 261       0.672 -12.304 -11.219  1.00 79.58           H
ATOM   3967  N   VAL A 262       2.747 -11.546  -8.834  1.00 81.22           N
ATOM   3968  CA  VAL A 262       3.710 -10.855  -7.994  1.00 81.22           C
ATOM   3969  C   VAL A 262       2.964 -10.053  -6.925  1.00 81.22           C
ATOM   3970  O   VAL A 262       3.349 -10.060  -5.757  1.00 81.22           O
ATOM   3971  HA  VAL A 262       4.320 -11.612  -7.501  1.00 81.22           H
ATOM   3972  CB  VAL A 262       4.632  -9.990  -8.856  1.00 81.22           C
ATOM   3973  HB  VAL A 262       4.006  -9.334  -9.461  1.00 81.22           H
ATOM   3974  CG1 VAL A 262       5.530  -9.110  -7.985  1.00 81.22           C
ATOM   3975 1HG1 VAL A 262       4.912  -8.456  -7.369  1.00 81.22           H
ATOM   3976 2HG1 VAL A 262       6.144  -9.741  -7.341  1.00 81.22           H
ATOM   3977 3HG1 VAL A 262       6.175  -8.506  -8.623  1.00 81.22           H
ATOM   3978  CG2 VAL A 262       5.464 -10.854  -9.805  1.00 81.22           C
ATOM   3979 1HG2 VAL A 262       6.075 -11.546  -9.225  1.00 81.22           H
ATOM   3980 2HG2 VAL A 262       4.800 -11.418 -10.460  1.00 81.22           H
ATOM   3981 3HG2 VAL A 262       6.111 -10.214 -10.406  1.00 81.22           H
ATOM   3982  HN  VAL A 262       2.752 -11.271  -9.796  1.00 81.22           H
ATOM   3983  N   PHE A 263       1.910  -9.380  -7.364  1.00 72.74           N
ATOM   3984  CA  PHE A 263       1.118  -8.560  -6.463  1.00 72.74           C
ATOM   3985  C   PHE A 263       0.512  -9.406  -5.341  1.00 72.74           C
ATOM   3986  O   PHE A 263       0.664  -9.084  -4.164  1.00 72.74           O
ATOM   3987  HA  PHE A 263       1.786  -7.814  -6.032  1.00 72.74           H
ATOM   3988  CB  PHE A 263      -0.013  -7.949  -7.293  1.00 72.74           C
ATOM   3989 1HB  PHE A 263       0.420  -7.353  -8.096  1.00 72.74           H
ATOM   3990 2HB  PHE A 263      -0.581  -8.753  -7.762  1.00 72.74           H
ATOM   3991  CG  PHE A 263      -0.973  -7.072  -6.486  1.00 72.74           C
ATOM   3992  CD1 PHE A 263      -2.137  -7.592  -6.014  1.00 72.74           C
ATOM   3993  HD1 PHE A 263      -2.387  -8.635  -6.211  1.00 72.74           H
ATOM   3994  CD2 PHE A 263      -0.661  -5.771  -6.241  1.00 72.74           C
ATOM   3995  HD2 PHE A 263       0.273  -5.353  -6.619  1.00 72.74           H
ATOM   3996  CE1 PHE A 263      -3.027  -6.777  -5.266  1.00 72.74           C
ATOM   3997  HE1 PHE A 263      -3.961  -7.195  -4.888  1.00 72.74           H
ATOM   3998  CE2 PHE A 263      -1.551  -4.956  -5.492  1.00 72.74           C
ATOM   3999  HE2 PHE A 263      -1.301  -3.913  -5.296  1.00 72.74           H
ATOM   4000  CZ  PHE A 263      -2.715  -5.477  -5.021  1.00 72.74           C
ATOM   4001  HZ  PHE A 263      -3.398  -4.851  -4.446  1.00 72.74           H
ATOM   4002  HN  PHE A 263       1.597  -9.388  -8.313  1.00 72.74           H
ATOM   4003  N   VAL A 264      -0.162 -10.473  -5.746  1.00 81.84           N
ATOM   4004  CA  VAL A 264      -0.894 -11.299  -4.801  1.00 81.84           C
ATOM   4005  C   VAL A 264       0.084 -11.896  -3.788  1.00 81.84           C
ATOM   4006  O   VAL A 264      -0.182 -11.893  -2.587  1.00 81.84           O
ATOM   4007  HA  VAL A 264      -1.595 -10.652  -4.273  1.00 81.84           H
ATOM   4008  CB  VAL A 264      -1.701 -12.361  -5.550  1.00 81.84           C
ATOM   4009  HB  VAL A 264      -1.020 -12.894  -6.213  1.00 81.84           H
ATOM   4010  CG1 VAL A 264      -2.304 -13.378  -4.579  1.00 81.84           C
ATOM   4011 1HG1 VAL A 264      -1.504 -13.871  -4.027  1.00 81.84           H
ATOM   4012 2HG1 VAL A 264      -2.965 -12.865  -3.880  1.00 81.84           H
ATOM   4013 3HG1 VAL A 264      -2.873 -14.121  -5.137  1.00 81.84           H
ATOM   4014  CG2 VAL A 264      -2.788 -11.716  -6.413  1.00 81.84           C
ATOM   4015 1HG2 VAL A 264      -3.465 -11.146  -5.778  1.00 81.84           H
ATOM   4016 2HG2 VAL A 264      -2.326 -11.050  -7.142  1.00 81.84           H
ATOM   4017 3HG2 VAL A 264      -3.347 -12.494  -6.934  1.00 81.84           H
ATOM   4018  HN  VAL A 264      -0.212 -10.775  -6.698  1.00 81.84           H
ATOM   4019  N   LEU A 265       1.196 -12.394  -4.309  1.00 85.89           N
ATOM   4020  CA  LEU A 265       2.159 -13.102  -3.482  1.00 85.89           C
ATOM   4021  C   LEU A 265       2.733 -12.140  -2.439  1.00 85.89           C
ATOM   4022  O   LEU A 265       3.091 -12.554  -1.338  1.00 85.89           O
ATOM   4023  HA  LEU A 265       1.622 -13.895  -2.961  1.00 85.89           H
ATOM   4024  CB  LEU A 265       3.223 -13.772  -4.353  1.00 85.89           C
ATOM   4025 1HB  LEU A 265       3.584 -13.042  -5.077  1.00 85.89           H
ATOM   4026 2HB  LEU A 265       4.069 -14.038  -3.718  1.00 85.89           H
ATOM   4027  CG  LEU A 265       2.778 -15.024  -5.112  1.00 85.89           C
ATOM   4028  HG  LEU A 265       1.911 -14.764  -5.720  1.00 85.89           H
ATOM   4029  CD1 LEU A 265       3.872 -15.505  -6.066  1.00 85.89           C
ATOM   4030 1HD1 LEU A 265       4.096 -14.719  -6.788  1.00 85.89           H
ATOM   4031 2HD1 LEU A 265       4.771 -15.742  -5.498  1.00 85.89           H
ATOM   4032 3HD1 LEU A 265       3.529 -16.395  -6.593  1.00 85.89           H
ATOM   4033  CD2 LEU A 265       2.337 -16.124  -4.144  1.00 85.89           C
ATOM   4034 1HD2 LEU A 265       3.169 -16.389  -3.492  1.00 85.89           H
ATOM   4035 2HD2 LEU A 265       1.502 -15.765  -3.542  1.00 85.89           H
ATOM   4036 3HD2 LEU A 265       2.025 -17.002  -4.710  1.00 85.89           H
ATOM   4037  HN  LEU A 265       1.442 -12.321  -5.275  1.00 85.89           H
ATOM   4038  N   SER A 266       2.804 -10.874  -2.824  1.00 87.32           N
ATOM   4039  CA  SER A 266       3.442  -9.872  -1.988  1.00 87.32           C
ATOM   4040  C   SER A 266       2.432  -9.304  -0.989  1.00 87.32           C
ATOM   4041  O   SER A 266       2.767  -9.063   0.169  1.00 87.32           O
ATOM   4042  HA  SER A 266       4.241 -10.399  -1.466  1.00 87.32           H
ATOM   4043  CB  SER A 266       4.042  -8.748  -2.835  1.00 87.32           C
ATOM   4044 1HB  SER A 266       4.440  -7.973  -2.179  1.00 87.32           H
ATOM   4045 2HB  SER A 266       4.879  -9.137  -3.413  1.00 87.32           H
ATOM   4046  OG  SER A 266       3.081  -8.175  -3.718  1.00 87.32           O
ATOM   4047  HG  SER A 266       3.227  -8.513  -4.647  1.00 87.32           H
ATOM   4048  HN  SER A 266       2.436 -10.531  -3.688  1.00 87.32           H
ATOM   4049  N   GLN A 267       1.215  -9.106  -1.475  1.00 82.99           N
ATOM   4050  CA  GLN A 267       0.218  -8.369  -0.718  1.00 82.99           C
ATOM   4051  C   GLN A 267      -0.570  -9.318   0.187  1.00 82.99           C
ATOM   4052  O   GLN A 267      -1.013  -8.927   1.266  1.00 82.99           O
ATOM   4053  HA  GLN A 267       0.780  -7.660  -0.111  1.00 82.99           H
ATOM   4054  CB  GLN A 267      -0.719  -7.598  -1.651  1.00 82.99           C
ATOM   4055 1HB  GLN A 267      -1.153  -8.280  -2.381  1.00 82.99           H
ATOM   4056 2HB  GLN A 267      -1.545  -7.178  -1.076  1.00 82.99           H
ATOM   4057  CG  GLN A 267       0.029  -6.476  -2.373  1.00 82.99           C
ATOM   4058 1HG  GLN A 267       0.895  -6.887  -2.893  1.00 82.99           H
ATOM   4059 2HG  GLN A 267      -0.617  -6.033  -3.132  1.00 82.99           H
ATOM   4060  CD  GLN A 267       0.484  -5.396  -1.389  1.00 82.99           C
ATOM   4061  OE1 GLN A 267      -0.085  -5.211  -0.325  1.00 82.99           O
ATOM   4062  NE2 GLN A 267       1.537  -4.697  -1.801  1.00 82.99           N
ATOM   4063 1HE2 GLN A 267       1.957  -4.899  -2.686  1.00 82.99           H
ATOM   4064 2HE2 GLN A 267       1.909  -3.968  -1.226  1.00 82.99           H
ATOM   4065  HN  GLN A 267       0.908  -9.439  -2.367  1.00 82.99           H
ATOM   4066  N   PHE A 268      -0.720 -10.547  -0.285  1.00 90.16           N
ATOM   4067  CA  PHE A 268      -1.609 -11.495   0.364  1.00 90.16           C
ATOM   4068  C   PHE A 268      -1.162 -11.771   1.801  1.00 90.16           C
ATOM   4069  O   PHE A 268      -1.953 -11.650   2.735  1.00 90.16           O
ATOM   4070  HA  PHE A 268      -2.604 -11.049   0.374  1.00 90.16           H
ATOM   4071  CB  PHE A 268      -1.540 -12.795  -0.438  1.00 90.16           C
ATOM   4072 1HB  PHE A 268      -1.768 -12.579  -1.482  1.00 90.16           H
ATOM   4073 2HB  PHE A 268      -0.518 -13.175  -0.408  1.00 90.16           H
ATOM   4074  CG  PHE A 268      -2.489 -13.886   0.061  1.00 90.16           C
ATOM   4075  CD1 PHE A 268      -2.017 -14.889   0.850  1.00 90.16           C
ATOM   4076  HD1 PHE A 268      -0.963 -14.915   1.126  1.00 90.16           H
ATOM   4077  CD2 PHE A 268      -3.804 -13.854  -0.284  1.00 90.16           C
ATOM   4078  HD2 PHE A 268      -4.182 -13.050  -0.916  1.00 90.16           H
ATOM   4079  CE1 PHE A 268      -2.898 -15.902   1.313  1.00 90.16           C
ATOM   4080  HE1 PHE A 268      -2.520 -16.705   1.945  1.00 90.16           H
ATOM   4081  CE2 PHE A 268      -4.685 -14.866   0.180  1.00 90.16           C
ATOM   4082  HE2 PHE A 268      -5.739 -14.840  -0.096  1.00 90.16           H
ATOM   4083  CZ  PHE A 268      -4.213 -15.869   0.969  1.00 90.16           C
ATOM   4084  HZ  PHE A 268      -4.890 -16.646   1.325  1.00 90.16           H
ATOM   4085  HN  PHE A 268      -0.247 -10.897  -1.094  1.00 90.16           H
ATOM   4086  N   PRO A 269       0.108 -12.146   2.003  1.00 93.69           N
ATOM   4087  CA  PRO A 269       0.593 -12.473   3.346  1.00 93.69           C
ATOM   4088  C   PRO A 269       0.308 -11.366   4.348  1.00 93.69           C
ATOM   4089  O   PRO A 269      -0.147 -11.632   5.459  1.00 93.69           O
ATOM   4090  HA  PRO A 269       0.069 -13.348   3.731  1.00 93.69           H
ATOM   4091  CB  PRO A 269       2.095 -12.685   3.147  1.00 93.69           C
ATOM   4092 1HB  PRO A 269       2.656 -11.765   3.312  1.00 93.69           H
ATOM   4093 2HB  PRO A 269       2.491 -13.427   3.841  1.00 93.69           H
ATOM   4094  CG  PRO A 269       2.197 -13.156   1.701  1.00 93.69           C
ATOM   4095 1HG  PRO A 269       3.200 -13.014   1.299  1.00 93.69           H
ATOM   4096 2HG  PRO A 269       1.975 -14.218   1.605  1.00 93.69           H
ATOM   4097  CD  PRO A 269       1.169 -12.291   0.990  1.00 93.69           C
ATOM   4098 1HD  PRO A 269       1.583 -11.324   0.702  1.00 93.69           H
ATOM   4099 2HD  PRO A 269       0.805 -12.762   0.077  1.00 93.69           H
ATOM   4100  N   TYR A 270       0.587 -10.142   3.925  1.00 91.82           N
ATOM   4101  CA  TYR A 270       0.423  -8.993   4.799  1.00 91.82           C
ATOM   4102  C   TYR A 270      -1.041  -8.819   5.208  1.00 91.82           C
ATOM   4103  O   TYR A 270      -1.341  -8.619   6.384  1.00 91.82           O
ATOM   4104  HA  TYR A 270       1.025  -9.161   5.692  1.00 91.82           H
ATOM   4105  CB  TYR A 270       0.859  -7.776   3.980  1.00 91.82           C
ATOM   4106 1HB  TYR A 270       1.926  -7.855   3.771  1.00 91.82           H
ATOM   4107 2HB  TYR A 270       0.344  -7.792   3.020  1.00 91.82           H
ATOM   4108  CG  TYR A 270       0.587  -6.435   4.666  1.00 91.82           C
ATOM   4109  CD1 TYR A 270      -0.314  -5.548   4.113  1.00 91.82           C
ATOM   4110  HD1 TYR A 270      -0.831  -5.802   3.188  1.00 91.82           H
ATOM   4111  CD2 TYR A 270       1.243  -6.113   5.837  1.00 91.82           C
ATOM   4112  HD2 TYR A 270       1.955  -6.814   6.273  1.00 91.82           H
ATOM   4113  CE1 TYR A 270      -0.570  -4.286   4.758  1.00 91.82           C
ATOM   4114  HE1 TYR A 270      -1.279  -3.576   4.332  1.00 91.82           H
ATOM   4115  CE2 TYR A 270       0.987  -4.851   6.482  1.00 91.82           C
ATOM   4116  HE2 TYR A 270       1.498  -4.585   7.407  1.00 91.82           H
ATOM   4117  CZ  TYR A 270       0.093  -4.000   5.911  1.00 91.82           C
ATOM   4118  OH  TYR A 270      -0.149  -2.809   6.520  1.00 91.82           O
ATOM   4119  HH  TYR A 270       0.315  -2.777   7.405  1.00 91.82           H
ATOM   4120  HN  TYR A 270       0.918  -9.930   3.005  1.00 91.82           H
ATOM   4121  N   ASN A 271      -1.914  -8.901   4.214  1.00 89.99           N
ATOM   4122  CA  ASN A 271      -3.326  -8.644   4.436  1.00 89.99           C
ATOM   4123  C   ASN A 271      -3.924  -9.784   5.263  1.00 89.99           C
ATOM   4124  O   ASN A 271      -4.924  -9.596   5.954  1.00 89.99           O
ATOM   4125  HA  ASN A 271      -3.365  -7.687   4.956  1.00 89.99           H
ATOM   4126  CB  ASN A 271      -4.088  -8.572   3.110  1.00 89.99           C
ATOM   4127 1HB  ASN A 271      -3.770  -9.387   2.460  1.00 89.99           H
ATOM   4128 2HB  ASN A 271      -5.154  -8.707   3.292  1.00 89.99           H
ATOM   4129  CG  ASN A 271      -3.848  -7.232   2.413  1.00 89.99           C
ATOM   4130  OD1 ASN A 271      -4.357  -6.196   2.810  1.00 89.99           O
ATOM   4131  ND2 ASN A 271      -3.048  -7.309   1.353  1.00 89.99           N
ATOM   4132 1HD2 ASN A 271      -2.663  -8.191   1.080  1.00 89.99           H
ATOM   4133 2HD2 ASN A 271      -2.831  -6.485   0.830  1.00 89.99           H
ATOM   4134  HN  ASN A 271      -1.670  -9.138   3.274  1.00 89.99           H
ATOM   4135  N   CYS A 272      -3.286 -10.941   5.166  1.00 94.67           N
ATOM   4136  CA  CYS A 272      -3.666 -12.077   5.987  1.00 94.67           C
ATOM   4137  C   CYS A 272      -3.470 -11.695   7.456  1.00 94.67           C
ATOM   4138  O   CYS A 272      -4.363 -11.895   8.278  1.00 94.67           O
ATOM   4139  HA  CYS A 272      -4.717 -12.278   5.777  1.00 94.67           H
ATOM   4140  CB  CYS A 272      -2.878 -13.334   5.614  1.00 94.67           C
ATOM   4141 1HB  CYS A 272      -1.818 -13.097   5.530  1.00 94.67           H
ATOM   4142 2HB  CYS A 272      -2.976 -14.082   6.401  1.00 94.67           H
ATOM   4143  SG  CYS A 272      -3.494 -14.012   4.030  1.00 94.67           S
ATOM   4144  HG  CYS A 272      -2.949 -13.077   3.257  1.00 94.67           H
ATOM   4145  HN  CYS A 272      -2.523 -11.108   4.541  1.00 94.67           H
ATOM   4146  N   ILE A 273      -2.295 -11.153   7.741  1.00 93.90           N
ATOM   4147  CA  ILE A 273      -1.965 -10.755   9.099  1.00 93.90           C
ATOM   4148  C   ILE A 273      -2.863  -9.589   9.517  1.00 93.90           C
ATOM   4149  O   ILE A 273      -3.331  -9.538  10.653  1.00 93.90           O
ATOM   4150  HA  ILE A 273      -2.176 -11.604   9.749  1.00 93.90           H
ATOM   4151  CB  ILE A 273      -0.470 -10.454   9.220  1.00 93.90           C
ATOM   4152  HB  ILE A 273      -0.216  -9.687   8.488  1.00 93.90           H
ATOM   4153  CG1 ILE A 273       0.368 -11.690   8.888  1.00 93.90           C
ATOM   4154 1HG1 ILE A 273       0.160 -12.011   7.867  1.00 93.90           H
ATOM   4155 2HG1 ILE A 273       1.427 -11.439   8.934  1.00 93.90           H
ATOM   4156  CG2 ILE A 273      -0.134  -9.889  10.602  1.00 93.90           C
ATOM   4157 1HG2 ILE A 273      -0.691  -8.965  10.762  1.00 93.90           H
ATOM   4158 2HG2 ILE A 273      -0.408 -10.615  11.367  1.00 93.90           H
ATOM   4159 3HG2 ILE A 273       0.935  -9.683  10.661  1.00 93.90           H
ATOM   4160  CD1 ILE A 273       0.066 -12.834   9.858  1.00 93.90           C
ATOM   4161 1HD1 ILE A 273       0.298 -12.518  10.876  1.00 93.90           H
ATOM   4162 2HD1 ILE A 273      -0.989 -13.098   9.792  1.00 93.90           H
ATOM   4163 3HD1 ILE A 273       0.675 -13.700   9.600  1.00 93.90           H
ATOM   4164  HN  ILE A 273      -1.578 -10.986   7.065  1.00 93.90           H
ATOM   4165  N   LEU A 274      -3.077  -8.682   8.576  1.00 91.03           N
ATOM   4166  CA  LEU A 274      -3.884  -7.503   8.842  1.00 91.03           C
ATOM   4167  C   LEU A 274      -5.301  -7.937   9.223  1.00 91.03           C
ATOM   4168  O   LEU A 274      -5.935  -7.318  10.076  1.00 91.03           O
ATOM   4169  HA  LEU A 274      -3.440  -6.988   9.694  1.00 91.03           H
ATOM   4170  CB  LEU A 274      -3.834  -6.540   7.654  1.00 91.03           C
ATOM   4171 1HB  LEU A 274      -2.793  -6.408   7.362  1.00 91.03           H
ATOM   4172 2HB  LEU A 274      -4.345  -7.007   6.812  1.00 91.03           H
ATOM   4173  CG  LEU A 274      -4.449  -5.158   7.885  1.00 91.03           C
ATOM   4174  HG  LEU A 274      -5.447  -5.294   8.302  1.00 91.03           H
ATOM   4175  CD1 LEU A 274      -3.637  -4.361   8.907  1.00 91.03           C
ATOM   4176 1HD1 LEU A 274      -3.619  -4.898   9.855  1.00 91.03           H
ATOM   4177 2HD1 LEU A 274      -2.618  -4.233   8.542  1.00 91.03           H
ATOM   4178 3HD1 LEU A 274      -4.096  -3.383   9.052  1.00 91.03           H
ATOM   4179  CD2 LEU A 274      -4.610  -4.402   6.565  1.00 91.03           C
ATOM   4180 1HD2 LEU A 274      -3.633  -4.277   6.097  1.00 91.03           H
ATOM   4181 2HD2 LEU A 274      -5.262  -4.968   5.899  1.00 91.03           H
ATOM   4182 3HD2 LEU A 274      -5.049  -3.423   6.757  1.00 91.03           H
ATOM   4183  HN  LEU A 274      -2.710  -8.742   7.647  1.00 91.03           H
ATOM   4184  N   LEU A 275      -5.757  -8.997   8.572  1.00 93.19           N
ATOM   4185  CA  LEU A 275      -7.082  -9.528   8.840  1.00 93.19           C
ATOM   4186  C   LEU A 275      -7.141 -10.034  10.283  1.00 93.19           C
ATOM   4187  O   LEU A 275      -8.091  -9.742  11.008  1.00 93.19           O
ATOM   4188  HA  LEU A 275      -7.791  -8.707   8.733  1.00 93.19           H
ATOM   4189  CB  LEU A 275      -7.455 -10.588   7.802  1.00 93.19           C
ATOM   4190 1HB  LEU A 275      -7.408 -10.132   6.813  1.00 93.19           H
ATOM   4191 2HB  LEU A 275      -6.701 -11.374   7.826  1.00 93.19           H
ATOM   4192  CG  LEU A 275      -8.832 -11.235   7.969  1.00 93.19           C
ATOM   4193  HG  LEU A 275      -8.896 -11.645   8.977  1.00 93.19           H
ATOM   4194  CD1 LEU A 275      -9.947 -10.197   7.830  1.00 93.19           C
ATOM   4195 1HD1 LEU A 275      -9.826  -9.430   8.595  1.00 93.19           H
ATOM   4196 2HD1 LEU A 275      -9.894  -9.737   6.843  1.00 93.19           H
ATOM   4197 3HD1 LEU A 275     -10.914 -10.684   7.953  1.00 93.19           H
ATOM   4198  CD2 LEU A 275      -9.010 -12.402   6.996  1.00 93.19           C
ATOM   4199 1HD2 LEU A 275      -8.917 -12.039   5.972  1.00 93.19           H
ATOM   4200 2HD2 LEU A 275      -8.245 -13.154   7.186  1.00 93.19           H
ATOM   4201 3HD2 LEU A 275      -9.997 -12.844   7.136  1.00 93.19           H
ATOM   4202  HN  LEU A 275      -5.238  -9.490   7.873  1.00 93.19           H
ATOM   4203  N   VAL A 276      -6.114 -10.783  10.657  1.00 95.03           N
ATOM   4204  CA  VAL A 276      -6.038 -11.333  12.000  1.00 95.03           C
ATOM   4205  C   VAL A 276      -6.089 -10.191  13.017  1.00 95.03           C
ATOM   4206  O   VAL A 276      -6.820 -10.267  14.004  1.00 95.03           O
ATOM   4207  HA  VAL A 276      -6.910 -11.971  12.144  1.00 95.03           H
ATOM   4208  CB  VAL A 276      -4.787 -12.202  12.139  1.00 95.03           C
ATOM   4209  HB  VAL A 276      -3.927 -11.602  11.842  1.00 95.03           H
ATOM   4210  CG1 VAL A 276      -4.579 -12.635  13.592  1.00 95.03           C
ATOM   4211 1HG1 VAL A 276      -4.463 -11.753  14.221  1.00 95.03           H
ATOM   4212 2HG1 VAL A 276      -5.443 -13.210  13.927  1.00 95.03           H
ATOM   4213 3HG1 VAL A 276      -3.683 -13.252  13.662  1.00 95.03           H
ATOM   4214  CG2 VAL A 276      -4.856 -13.416  11.210  1.00 95.03           C
ATOM   4215 1HG2 VAL A 276      -5.730 -14.017  11.462  1.00 95.03           H
ATOM   4216 2HG2 VAL A 276      -4.934 -13.078  10.176  1.00 95.03           H
ATOM   4217 3HG2 VAL A 276      -3.955 -14.017  11.329  1.00 95.03           H
ATOM   4218  HN  VAL A 276      -5.345 -11.014  10.061  1.00 95.03           H
ATOM   4219  N   GLN A 277      -5.303  -9.161  12.743  1.00 91.90           N
ATOM   4220  CA  GLN A 277      -5.232  -8.016  13.634  1.00 91.90           C
ATOM   4221  C   GLN A 277      -6.598  -7.333  13.732  1.00 91.90           C
ATOM   4222  O   GLN A 277      -6.971  -6.831  14.791  1.00 91.90           O
ATOM   4223  HA  GLN A 277      -4.951  -8.422  14.606  1.00 91.90           H
ATOM   4224  CB  GLN A 277      -4.158  -7.028  13.174  1.00 91.90           C
ATOM   4225 1HB  GLN A 277      -4.262  -6.845  12.104  1.00 91.90           H
ATOM   4226 2HB  GLN A 277      -4.299  -6.071  13.676  1.00 91.90           H
ATOM   4227  CG  GLN A 277      -2.756  -7.565  13.471  1.00 91.90           C
ATOM   4228 1HG  GLN A 277      -2.682  -7.835  14.524  1.00 91.90           H
ATOM   4229 2HG  GLN A 277      -2.582  -8.475  12.896  1.00 91.90           H
ATOM   4230  CD  GLN A 277      -1.687  -6.526  13.127  1.00 91.90           C
ATOM   4231  OE1 GLN A 277      -1.893  -5.625  12.331  1.00 91.90           O
ATOM   4232  NE2 GLN A 277      -0.536  -6.701  13.771  1.00 91.90           N
ATOM   4233 1HE2 GLN A 277      -0.433  -7.462  14.412  1.00 91.90           H
ATOM   4234 2HE2 GLN A 277       0.225  -6.072  13.614  1.00 91.90           H
ATOM   4235  HN  GLN A 277      -4.724  -9.100  11.930  1.00 91.90           H
ATOM   4236  N   THR A 278      -7.308  -7.337  12.613  1.00 92.75           N
ATOM   4237  CA  THR A 278      -8.609  -6.695  12.550  1.00 92.75           C
ATOM   4238  C   THR A 278      -9.611  -7.432  13.440  1.00 92.75           C
ATOM   4239  O   THR A 278     -10.365  -6.806  14.183  1.00 92.75           O
ATOM   4240  HA  THR A 278      -8.514  -5.684  12.945  1.00 92.75           H
ATOM   4241  CB  THR A 278      -9.034  -6.631  11.081  1.00 92.75           C
ATOM   4242  HB  THR A 278      -9.193  -7.631  10.678  1.00 92.75           H
ATOM   4243  OG1 THR A 278      -8.004  -5.872  10.455  1.00 92.75           O
ATOM   4244  HG1 THR A 278      -7.340  -6.484  10.026  1.00 92.75           H
ATOM   4245  CG2 THR A 278     -10.296  -5.791  10.873  1.00 92.75           C
ATOM   4246 1HG2 THR A 278     -10.114  -4.772  11.214  1.00 92.75           H
ATOM   4247 2HG2 THR A 278     -11.119  -6.223  11.442  1.00 92.75           H
ATOM   4248 3HG2 THR A 278     -10.553  -5.778   9.814  1.00 92.75           H
ATOM   4249  HN  THR A 278      -7.007  -7.768  11.762  1.00 92.75           H
ATOM   4250  N   ILE A 279      -9.587  -8.753  13.337  1.00 92.95           N
ATOM   4251  CA  ILE A 279     -10.487  -9.582  14.120  1.00 92.95           C
ATOM   4252  C   ILE A 279     -10.137  -9.448  15.603  1.00 92.95           C
ATOM   4253  O   ILE A 279     -11.024  -9.325  16.446  1.00 92.95           O
ATOM   4254  HA  ILE A 279     -11.497  -9.201  13.968  1.00 92.95           H
ATOM   4255  CB  ILE A 279     -10.466 -11.025  13.611  1.00 92.95           C
ATOM   4256  HB  ILE A 279      -9.433 -11.372  13.610  1.00 92.95           H
ATOM   4257  CG1 ILE A 279     -10.971 -11.105  12.169  1.00 92.95           C
ATOM   4258 1HG1 ILE A 279     -12.049 -10.946  12.148  1.00 92.95           H
ATOM   4259 2HG1 ILE A 279     -10.520 -10.309  11.577  1.00 92.95           H
ATOM   4260  CG2 ILE A 279     -11.252 -11.947  14.546  1.00 92.95           C
ATOM   4261 1HG2 ILE A 279     -10.807 -11.921  15.540  1.00 92.95           H
ATOM   4262 2HG2 ILE A 279     -12.287 -11.611  14.602  1.00 92.95           H
ATOM   4263 3HG2 ILE A 279     -11.220 -12.966  14.161  1.00 92.95           H
ATOM   4264  CD1 ILE A 279     -10.638 -12.462  11.546  1.00 92.95           C
ATOM   4265 1HD1 ILE A 279      -9.558 -12.607  11.547  1.00 92.95           H
ATOM   4266 2HD1 ILE A 279     -11.111 -13.254  12.127  1.00 92.95           H
ATOM   4267 3HD1 ILE A 279     -11.008 -12.492  10.521  1.00 92.95           H
ATOM   4268  HN  ILE A 279      -8.968  -9.255  12.733  1.00 92.95           H
ATOM   4269  N   ASP A 280      -8.841  -9.476  15.877  1.00 92.36           N
ATOM   4270  CA  ASP A 280      -8.364  -9.413  17.248  1.00 92.36           C
ATOM   4271  C   ASP A 280      -8.734  -8.056  17.851  1.00 92.36           C
ATOM   4272  O   ASP A 280      -9.032  -7.962  19.040  1.00 92.36           O
ATOM   4273  HA  ASP A 280      -8.851 -10.243  17.759  1.00 92.36           H
ATOM   4274  CB  ASP A 280      -6.842  -9.557  17.309  1.00 92.36           C
ATOM   4275 1HB  ASP A 280      -6.538 -10.464  16.786  1.00 92.36           H
ATOM   4276 2HB  ASP A 280      -6.372  -8.720  16.793  1.00 92.36           H
ATOM   4277  CG  ASP A 280      -6.354  -9.610  18.758  1.00 92.36           C
ATOM   4278  OD1 ASP A 280      -6.946 -10.397  19.528  1.00 92.36           O
ATOM   4279  OD2 ASP A 280      -5.400  -8.861  19.063  1.00 92.36           O
ATOM   4280  HN  ASP A 280      -8.124  -9.539  15.183  1.00 92.36           H
ATOM   4281  N   ALA A 281      -8.704  -7.039  17.002  1.00 92.04           N
ATOM   4282  CA  ALA A 281      -9.042  -5.694  17.433  1.00 92.04           C
ATOM   4283  C   ALA A 281     -10.478  -5.678  17.962  1.00 92.04           C
ATOM   4284  O   ALA A 281     -10.809  -4.889  18.845  1.00 92.04           O
ATOM   4285  HA  ALA A 281      -8.363  -5.424  18.243  1.00 92.04           H
ATOM   4286  CB  ALA A 281      -8.837  -4.718  16.273  1.00 92.04           C
ATOM   4287 1HB  ALA A 281      -7.795  -4.746  15.954  1.00 92.04           H
ATOM   4288 2HB  ALA A 281      -9.480  -5.005  15.440  1.00 92.04           H
ATOM   4289 3HB  ALA A 281      -9.091  -3.709  16.597  1.00 92.04           H
ATOM   4290  HN  ALA A 281      -8.455  -7.123  16.037  1.00 92.04           H
ATOM   4291  N   TYR A 282     -11.292  -6.559  17.398  1.00 81.70           N
ATOM   4292  CA  TYR A 282     -12.694  -6.629  17.774  1.00 81.70           C
ATOM   4293  C   TYR A 282     -12.915  -7.668  18.875  1.00 81.70           C
ATOM   4294  O   TYR A 282     -13.583  -7.390  19.870  1.00 81.70           O
ATOM   4295  HA  TYR A 282     -12.993  -5.648  18.144  1.00 81.70           H
ATOM   4296  CB  TYR A 282     -13.445  -7.070  16.516  1.00 81.70           C
ATOM   4297 1HB  TYR A 282     -13.193  -6.394  15.699  1.00 81.70           H
ATOM   4298 2HB  TYR A 282     -13.100  -8.062  16.227  1.00 81.70           H
ATOM   4299  CG  TYR A 282     -14.966  -7.102  16.679  1.00 81.70           C
ATOM   4300  CD1 TYR A 282     -15.614  -8.307  16.864  1.00 81.70           C
ATOM   4301  HD1 TYR A 282     -15.043  -9.234  16.893  1.00 81.70           H
ATOM   4302  CD2 TYR A 282     -15.690  -5.928  16.642  1.00 81.70           C
ATOM   4303  HD2 TYR A 282     -15.178  -4.976  16.496  1.00 81.70           H
ATOM   4304  CE1 TYR A 282     -17.046  -8.338  17.017  1.00 81.70           C
ATOM   4305  HE1 TYR A 282     -17.570  -9.282  17.163  1.00 81.70           H
ATOM   4306  CE2 TYR A 282     -17.121  -5.959  16.796  1.00 81.70           C
ATOM   4307  HE2 TYR A 282     -17.705  -5.038  16.768  1.00 81.70           H
ATOM   4308  CZ  TYR A 282     -17.729  -7.162  16.976  1.00 81.70           C
ATOM   4309  OH  TYR A 282     -19.080  -7.191  17.121  1.00 81.70           O
ATOM   4310  HH  TYR A 282     -19.388  -8.130  17.274  1.00 81.70           H
ATOM   4311  HN  TYR A 282     -11.008  -7.215  16.699  1.00 81.70           H
ATOM   4312  N   ALA A 283     -12.341  -8.843  18.661  1.00 89.69           N
ATOM   4313  CA  ALA A 283     -12.679 -10.000  19.472  1.00 89.69           C
ATOM   4314  C   ALA A 283     -11.698 -10.101  20.641  1.00 89.69           C
ATOM   4315  O   ALA A 283     -11.991 -10.746  21.647  1.00 89.69           O
ATOM   4316  HA  ALA A 283     -13.685  -9.848  19.864  1.00 89.69           H
ATOM   4317  CB  ALA A 283     -12.676 -11.255  18.597  1.00 89.69           C
ATOM   4318 1HB  ALA A 283     -13.410 -11.144  17.799  1.00 89.69           H
ATOM   4319 2HB  ALA A 283     -11.686 -11.393  18.163  1.00 89.69           H
ATOM   4320 3HB  ALA A 283     -12.930 -12.123  19.206  1.00 89.69           H
ATOM   4321  HN  ALA A 283     -11.659  -9.010  17.949  1.00 89.69           H
ATOM   4322  N   MET A 284     -10.554  -9.455  20.471  1.00 83.21           N
ATOM   4323  CA  MET A 284      -9.517  -9.489  21.487  1.00 83.21           C
ATOM   4324  C   MET A 284      -9.265 -10.921  21.966  1.00 83.21           C
ATOM   4325  O   MET A 284      -9.169 -11.169  23.167  1.00 83.21           O
ATOM   4326  HA  MET A 284      -8.621  -9.098  21.005  1.00 83.21           H
ATOM   4327  CB  MET A 284      -9.935  -8.620  22.674  1.00 83.21           C
ATOM   4328 1HB  MET A 284     -10.824  -9.042  23.143  1.00 83.21           H
ATOM   4329 2HB  MET A 284      -9.147  -8.620  23.426  1.00 83.21           H
ATOM   4330  CG  MET A 284     -10.221  -7.184  22.228  1.00 83.21           C
ATOM   4331 1HG  MET A 284      -9.331  -6.753  21.770  1.00 83.21           H
ATOM   4332 2HG  MET A 284     -11.004  -7.179  21.470  1.00 83.21           H
ATOM   4333  SD  MET A 284     -10.724  -6.199  23.629  1.00 83.21           S
ATOM   4334  CE  MET A 284     -11.206  -4.696  22.794  1.00 83.21           C
ATOM   4335 1HE  MET A 284     -10.351  -4.292  22.251  1.00 83.21           H
ATOM   4336 2HE  MET A 284     -12.011  -4.913  22.092  1.00 83.21           H
ATOM   4337 3HE  MET A 284     -11.549  -3.967  23.527  1.00 83.21           H
ATOM   4338  HN  MET A 284     -10.332  -8.917  19.658  1.00 83.21           H
ATOM   4339  N   PHE A 285      -9.166 -11.824  21.002  1.00 86.49           N
ATOM   4340  CA  PHE A 285      -9.108 -13.243  21.310  1.00 86.49           C
ATOM   4341  C   PHE A 285      -7.675 -13.679  21.620  1.00 86.49           C
ATOM   4342  O   PHE A 285      -7.454 -14.768  22.148  1.00 86.49           O
ATOM   4343  HA  PHE A 285      -9.735 -13.410  22.186  1.00 86.49           H
ATOM   4344  CB  PHE A 285      -9.598 -13.991  20.068  1.00 86.49           C
ATOM   4345 1HB  PHE A 285      -9.746 -15.040  20.322  1.00 86.49           H
ATOM   4346 2HB  PHE A 285     -10.571 -13.593  19.778  1.00 86.49           H
ATOM   4347  CG  PHE A 285      -8.649 -13.899  18.872  1.00 86.49           C
ATOM   4348  CD1 PHE A 285      -8.771 -12.877  17.983  1.00 86.49           C
ATOM   4349  HD1 PHE A 285      -9.546 -12.123  18.123  1.00 86.49           H
ATOM   4350  CD2 PHE A 285      -7.682 -14.840  18.697  1.00 86.49           C
ATOM   4351  HD2 PHE A 285      -7.584 -15.659  19.409  1.00 86.49           H
ATOM   4352  CE1 PHE A 285      -7.890 -12.792  16.873  1.00 86.49           C
ATOM   4353  HE1 PHE A 285      -7.988 -11.973  16.160  1.00 86.49           H
ATOM   4354  CE2 PHE A 285      -6.801 -14.755  17.587  1.00 86.49           C
ATOM   4355  HE2 PHE A 285      -6.026 -15.509  17.447  1.00 86.49           H
ATOM   4356  CZ  PHE A 285      -6.923 -13.733  16.698  1.00 86.49           C
ATOM   4357  HZ  PHE A 285      -6.247 -13.668  15.846  1.00 86.49           H
ATOM   4358  HN  PHE A 285      -9.125 -11.601  20.028  1.00 86.49           H
ATOM   4359  N   ILE A 286      -6.738 -12.806  21.280  1.00 87.06           N
ATOM   4360  CA  ILE A 286      -5.334 -13.077  21.539  1.00 87.06           C
ATOM   4361  C   ILE A 286      -4.987 -12.632  22.961  1.00 87.06           C
ATOM   4362  O   ILE A 286      -4.813 -11.442  23.218  1.00 87.06           O
ATOM   4363  HA  ILE A 286      -5.191 -14.155  21.469  1.00 87.06           H
ATOM   4364  CB  ILE A 286      -4.458 -12.433  20.462  1.00 87.06           C
ATOM   4365  HB  ILE A 286      -4.638 -11.359  20.472  1.00 87.06           H
ATOM   4366  CG1 ILE A 286      -4.837 -12.942  19.070  1.00 87.06           C
ATOM   4367 1HG1 ILE A 286      -4.604 -14.005  18.991  1.00 87.06           H
ATOM   4368 2HG1 ILE A 286      -5.912 -12.839  18.921  1.00 87.06           H
ATOM   4369  CG2 ILE A 286      -2.973 -12.645  20.765  1.00 87.06           C
ATOM   4370 1HG2 ILE A 286      -2.731 -12.195  21.728  1.00 87.06           H
ATOM   4371 2HG2 ILE A 286      -2.758 -13.713  20.799  1.00 87.06           H
ATOM   4372 3HG2 ILE A 286      -2.373 -12.178  19.984  1.00 87.06           H
ATOM   4373  CD1 ILE A 286      -4.090 -12.170  17.981  1.00 87.06           C
ATOM   4374 1HD1 ILE A 286      -4.343 -11.112  18.047  1.00 87.06           H
ATOM   4375 2HD1 ILE A 286      -3.016 -12.295  18.119  1.00 87.06           H
ATOM   4376 3HD1 ILE A 286      -4.378 -12.552  17.002  1.00 87.06           H
ATOM   4377  HN  ILE A 286      -6.925 -11.930  20.837  1.00 87.06           H
ATOM   4378  N   SER A 287      -4.896 -13.613  23.847  1.00 84.88           N
ATOM   4379  CA  SER A 287      -4.578 -13.337  25.238  1.00 84.88           C
ATOM   4380  C   SER A 287      -3.153 -13.798  25.550  1.00 84.88           C
ATOM   4381  O   SER A 287      -2.592 -13.438  26.584  1.00 84.88           O
ATOM   4382  HA  SER A 287      -4.661 -12.255  25.344  1.00 84.88           H
ATOM   4383  CB  SER A 287      -5.574 -14.019  26.177  1.00 84.88           C
ATOM   4384 1HB  SER A 287      -5.288 -13.827  27.211  1.00 84.88           H
ATOM   4385 2HB  SER A 287      -6.563 -13.584  26.034  1.00 84.88           H
ATOM   4386  OG  SER A 287      -5.639 -15.426  25.956  1.00 84.88           O
ATOM   4387  HG  SER A 287      -6.329 -15.835  26.553  1.00 84.88           H
ATOM   4388  HN  SER A 287      -5.034 -14.579  23.629  1.00 84.88           H
ATOM   4389  N   ASN A 288      -2.607 -14.589  24.638  1.00 86.46           N
ATOM   4390  CA  ASN A 288      -1.293 -15.173  24.843  1.00 86.46           C
ATOM   4391  C   ASN A 288      -0.224 -14.212  24.318  1.00 86.46           C
ATOM   4392  O   ASN A 288      -0.248 -13.830  23.149  1.00 86.46           O
ATOM   4393  HA  ASN A 288      -1.216 -15.335  25.918  1.00 86.46           H
ATOM   4394  CB  ASN A 288      -1.153 -16.495  24.085  1.00 86.46           C
ATOM   4395 1HB  ASN A 288      -2.003 -17.139  24.311  1.00 86.46           H
ATOM   4396 2HB  ASN A 288      -1.173 -16.307  23.011  1.00 86.46           H
ATOM   4397  CG  ASN A 288       0.148 -17.207  24.460  1.00 86.46           C
ATOM   4398  OD1 ASN A 288       1.199 -16.604  24.595  1.00 86.46           O
ATOM   4399  ND2 ASN A 288       0.018 -18.521  24.619  1.00 86.46           N
ATOM   4400 1HD2 ASN A 288      -0.874 -18.955  24.493  1.00 86.46           H
ATOM   4401 2HD2 ASN A 288       0.813 -19.076  24.865  1.00 86.46           H
ATOM   4402  HN  ASN A 288      -3.047 -14.831  23.773  1.00 86.46           H
ATOM   4403  N   CYS A 289       0.688 -13.849  25.208  1.00 91.35           N
ATOM   4404  CA  CYS A 289       1.702 -12.862  24.879  1.00 91.35           C
ATOM   4405  C   CYS A 289       2.586 -13.433  23.768  1.00 91.35           C
ATOM   4406  O   CYS A 289       2.976 -12.714  22.849  1.00 91.35           O
ATOM   4407  HA  CYS A 289       1.174 -11.973  24.535  1.00 91.35           H
ATOM   4408  CB  CYS A 289       2.520 -12.461  26.108  1.00 91.35           C
ATOM   4409 1HB  CYS A 289       1.859 -12.075  26.885  1.00 91.35           H
ATOM   4410 2HB  CYS A 289       3.022 -13.335  26.523  1.00 91.35           H
ATOM   4411  SG  CYS A 289       3.755 -11.190  25.651  1.00 91.35           S
ATOM   4412  HN  CYS A 289       0.740 -14.216  26.136  1.00 91.35           H
ATOM   4413  N   ALA A 290       2.875 -14.721  23.888  1.00 93.25           N
ATOM   4414  CA  ALA A 290       3.770 -15.377  22.951  1.00 93.25           C
ATOM   4415  C   ALA A 290       3.179 -15.290  21.542  1.00 93.25           C
ATOM   4416  O   ALA A 290       3.896 -15.023  20.580  1.00 93.25           O
ATOM   4417  HA  ALA A 290       4.721 -14.845  22.970  1.00 93.25           H
ATOM   4418  CB  ALA A 290       4.005 -16.822  23.396  1.00 93.25           C
ATOM   4419 1HB  ALA A 290       4.453 -16.828  24.390  1.00 93.25           H
ATOM   4420 2HB  ALA A 290       3.054 -17.354  23.423  1.00 93.25           H
ATOM   4421 3HB  ALA A 290       4.676 -17.315  22.692  1.00 93.25           H
ATOM   4422  HN  ALA A 290       2.511 -15.311  24.609  1.00 93.25           H
ATOM   4423  N   VAL A 291       1.876 -15.521  21.466  1.00 93.58           N
ATOM   4424  CA  VAL A 291       1.181 -15.475  20.191  1.00 93.58           C
ATOM   4425  C   VAL A 291       1.206 -14.042  19.654  1.00 93.58           C
ATOM   4426  O   VAL A 291       1.446 -13.825  18.467  1.00 93.58           O
ATOM   4427  HA  VAL A 291       1.722 -16.119  19.498  1.00 93.58           H
ATOM   4428  CB  VAL A 291      -0.236 -16.031  20.347  1.00 93.58           C
ATOM   4429  HB  VAL A 291      -0.747 -15.437  21.105  1.00 93.58           H
ATOM   4430  CG1 VAL A 291      -1.021 -15.903  19.040  1.00 93.58           C
ATOM   4431 1HG1 VAL A 291      -1.087 -14.853  18.757  1.00 93.58           H
ATOM   4432 2HG1 VAL A 291      -0.512 -16.460  18.254  1.00 93.58           H
ATOM   4433 3HG1 VAL A 291      -2.025 -16.306  19.179  1.00 93.58           H
ATOM   4434  CG2 VAL A 291      -0.205 -17.482  20.829  1.00 93.58           C
ATOM   4435 1HG2 VAL A 291       0.333 -18.094  20.105  1.00 93.58           H
ATOM   4436 2HG2 VAL A 291       0.299 -17.534  21.794  1.00 93.58           H
ATOM   4437 3HG2 VAL A 291      -1.225 -17.853  20.932  1.00 93.58           H
ATOM   4438  HN  VAL A 291       1.300 -15.736  22.254  1.00 93.58           H
ATOM   4439  N   SER A 292       0.953 -13.102  20.553  1.00 93.92           N
ATOM   4440  CA  SER A 292       0.904 -11.700  20.176  1.00 93.92           C
ATOM   4441  C   SER A 292       2.258 -11.261  19.615  1.00 93.92           C
ATOM   4442  O   SER A 292       2.318 -10.545  18.617  1.00 93.92           O
ATOM   4443  HA  SER A 292       0.132 -11.634  19.409  1.00 93.92           H
ATOM   4444  CB  SER A 292       0.513 -10.823  21.367  1.00 93.92           C
ATOM   4445 1HB  SER A 292      -0.412 -11.198  21.805  1.00 93.92           H
ATOM   4446 2HB  SER A 292       1.282 -10.894  22.137  1.00 93.92           H
ATOM   4447  OG  SER A 292       0.342  -9.459  20.992  1.00 93.92           O
ATOM   4448  HG  SER A 292      -0.486  -9.357  20.441  1.00 93.92           H
ATOM   4449  HN  SER A 292       0.785 -13.286  21.521  1.00 93.92           H
ATOM   4450  N   THR A 293       3.312 -11.708  20.282  1.00 90.54           N
ATOM   4451  CA  THR A 293       4.660 -11.333  19.890  1.00 90.54           C
ATOM   4452  C   THR A 293       4.960 -11.826  18.473  1.00 90.54           C
ATOM   4453  O   THR A 293       5.472 -11.074  17.645  1.00 90.54           O
ATOM   4454  HA  THR A 293       4.722 -10.245  19.870  1.00 90.54           H
ATOM   4455  CB  THR A 293       5.628 -11.881  20.941  1.00 90.54           C
ATOM   4456  HB  THR A 293       5.568 -12.968  20.996  1.00 90.54           H
ATOM   4457  OG1 THR A 293       5.275 -11.185  22.133  1.00 90.54           O
ATOM   4458  HG1 THR A 293       4.594 -11.707  22.646  1.00 90.54           H
ATOM   4459  CG2 THR A 293       7.075 -11.461  20.679  1.00 90.54           C
ATOM   4460 1HG2 THR A 293       7.147 -10.374  20.691  1.00 90.54           H
ATOM   4461 2HG2 THR A 293       7.391 -11.835  19.705  1.00 90.54           H
ATOM   4462 3HG2 THR A 293       7.720 -11.877  21.454  1.00 90.54           H
ATOM   4463  HN  THR A 293       3.256 -12.315  21.075  1.00 90.54           H
ATOM   4464  N   ASN A 294       4.628 -13.087  18.236  1.00 92.42           N
ATOM   4465  CA  ASN A 294       4.921 -13.711  16.957  1.00 92.42           C
ATOM   4466  C   ASN A 294       4.127 -13.005  15.856  1.00 92.42           C
ATOM   4467  O   ASN A 294       4.623 -12.829  14.744  1.00 92.42           O
ATOM   4468  HA  ASN A 294       5.998 -13.605  16.828  1.00 92.42           H
ATOM   4469  CB  ASN A 294       4.518 -15.187  16.959  1.00 92.42           C
ATOM   4470 1HB  ASN A 294       3.512 -15.292  17.365  1.00 92.42           H
ATOM   4471 2HB  ASN A 294       4.489 -15.561  15.936  1.00 92.42           H
ATOM   4472  CG  ASN A 294       5.498 -16.022  17.786  1.00 92.42           C
ATOM   4473  OD1 ASN A 294       6.623 -15.628  18.047  1.00 92.42           O
ATOM   4474  ND2 ASN A 294       5.010 -17.194  18.181  1.00 92.42           N
ATOM   4475 1HD2 ASN A 294       4.078 -17.458  17.932  1.00 92.42           H
ATOM   4476 2HD2 ASN A 294       5.575 -17.813  18.727  1.00 92.42           H
ATOM   4477  HN  ASN A 294       4.167 -13.678  18.899  1.00 92.42           H
ATOM   4478  N   ILE A 295       2.908 -12.621  16.204  1.00 92.14           N
ATOM   4479  CA  ILE A 295       2.033 -11.957  15.253  1.00 92.14           C
ATOM   4480  C   ILE A 295       2.647 -10.615  14.851  1.00 92.14           C
ATOM   4481  O   ILE A 295       2.643 -10.253  13.675  1.00 92.14           O
ATOM   4482  HA  ILE A 295       1.974 -12.589  14.366  1.00 92.14           H
ATOM   4483  CB  ILE A 295       0.616 -11.840  15.819  1.00 92.14           C
ATOM   4484  HB  ILE A 295       0.689 -11.516  16.857  1.00 92.14           H
ATOM   4485  CG1 ILE A 295      -0.089 -13.197  15.818  1.00 92.14           C
ATOM   4486 1HG1 ILE A 295      -0.276 -13.513  14.791  1.00 92.14           H
ATOM   4487 2HG1 ILE A 295       0.559 -13.948  16.269  1.00 92.14           H
ATOM   4488  CG2 ILE A 295      -0.188 -10.775  15.070  1.00 92.14           C
ATOM   4489 1HG2 ILE A 295       0.309  -9.810  15.167  1.00 92.14           H
ATOM   4490 2HG2 ILE A 295      -0.254 -11.046  14.016  1.00 92.14           H
ATOM   4491 3HG2 ILE A 295      -1.190 -10.713  15.492  1.00 92.14           H
ATOM   4492  CD1 ILE A 295      -1.411 -13.129  16.585  1.00 92.14           C
ATOM   4493 1HD1 ILE A 295      -1.218 -12.837  17.617  1.00 92.14           H
ATOM   4494 2HD1 ILE A 295      -2.066 -12.395  16.116  1.00 92.14           H
ATOM   4495 3HD1 ILE A 295      -1.892 -14.107  16.568  1.00 92.14           H
ATOM   4496  HN  ILE A 295       2.517 -12.756  17.115  1.00 92.14           H
ATOM   4497  N   ASP A 296       3.162  -9.913  15.850  1.00 93.48           N
ATOM   4498  CA  ASP A 296       3.731  -8.595  15.624  1.00 93.48           C
ATOM   4499  C   ASP A 296       4.942  -8.719  14.698  1.00 93.48           C
ATOM   4500  O   ASP A 296       5.126  -7.900  13.798  1.00 93.48           O
ATOM   4501  HA  ASP A 296       2.926  -8.008  15.182  1.00 93.48           H
ATOM   4502  CB  ASP A 296       4.202  -7.966  16.937  1.00 93.48           C
ATOM   4503 1HB  ASP A 296       4.710  -8.717  17.542  1.00 93.48           H
ATOM   4504 2HB  ASP A 296       4.928  -7.181  16.728  1.00 93.48           H
ATOM   4505  CG  ASP A 296       3.024  -7.384  17.720  1.00 93.48           C
ATOM   4506  OD1 ASP A 296       1.876  -7.666  17.312  1.00 93.48           O
ATOM   4507  OD2 ASP A 296       3.297  -6.670  18.709  1.00 93.48           O
ATOM   4508  HN  ASP A 296       3.195 -10.231  16.798  1.00 93.48           H
ATOM   4509  N   ILE A 297       5.736  -9.749  14.949  1.00 93.20           N
ATOM   4510  CA  ILE A 297       6.909 -10.006  14.131  1.00 93.20           C
ATOM   4511  C   ILE A 297       6.468 -10.333  12.703  1.00 93.20           C
ATOM   4512  O   ILE A 297       7.027  -9.807  11.741  1.00 93.20           O
ATOM   4513  HA  ILE A 297       7.500  -9.090  14.109  1.00 93.20           H
ATOM   4514  CB  ILE A 297       7.780 -11.091  14.768  1.00 93.20           C
ATOM   4515  HB  ILE A 297       7.140 -11.934  15.027  1.00 93.20           H
ATOM   4516  CG1 ILE A 297       8.415 -10.591  16.067  1.00 93.20           C
ATOM   4517 1HG1 ILE A 297       9.139  -9.807  15.844  1.00 93.20           H
ATOM   4518 2HG1 ILE A 297       7.650 -10.146  16.703  1.00 93.20           H
ATOM   4519  CG2 ILE A 297       8.827 -11.606  13.779  1.00 93.20           C
ATOM   4520 1HG2 ILE A 297       8.327 -12.027  12.907  1.00 93.20           H
ATOM   4521 2HG2 ILE A 297       9.468 -10.781  13.467  1.00 93.20           H
ATOM   4522 3HG2 ILE A 297       9.432 -12.375  14.258  1.00 93.20           H
ATOM   4523  CD1 ILE A 297       9.106 -11.733  16.815  1.00 93.20           C
ATOM   4524 1HD1 ILE A 297       8.374 -12.503  17.058  1.00 93.20           H
ATOM   4525 2HD1 ILE A 297       9.887 -12.159  16.185  1.00 93.20           H
ATOM   4526 3HD1 ILE A 297       9.549 -11.350  17.734  1.00 93.20           H
ATOM   4527  HN  ILE A 297       5.590 -10.400  15.694  1.00 93.20           H
ATOM   4528  N   CYS A 298       5.469 -11.198  12.609  1.00 94.74           N
ATOM   4529  CA  CYS A 298       4.960 -11.616  11.314  1.00 94.74           C
ATOM   4530  C   CYS A 298       4.504 -10.370  10.552  1.00 94.74           C
ATOM   4531  O   CYS A 298       4.735 -10.254   9.350  1.00 94.74           O
ATOM   4532  HA  CYS A 298       5.785 -12.106  10.796  1.00 94.74           H
ATOM   4533  CB  CYS A 298       3.835 -12.643  11.453  1.00 94.74           C
ATOM   4534 1HB  CYS A 298       3.130 -12.322  12.220  1.00 94.74           H
ATOM   4535 2HB  CYS A 298       3.278 -12.714  10.519  1.00 94.74           H
ATOM   4536  SG  CYS A 298       4.531 -14.278  11.891  1.00 94.74           S
ATOM   4537  HG  CYS A 298       4.745 -14.000  13.174  1.00 94.74           H
ATOM   4538  HN  CYS A 298       5.012 -11.611  13.396  1.00 94.74           H
ATOM   4539  N   PHE A 299       3.865  -9.469  11.284  1.00 93.97           N
ATOM   4540  CA  PHE A 299       3.368  -8.239  10.691  1.00 93.97           C
ATOM   4541  C   PHE A 299       4.511  -7.423  10.084  1.00 93.97           C
ATOM   4542  O   PHE A 299       4.416  -6.966   8.946  1.00 93.97           O
ATOM   4543  HA  PHE A 299       2.667  -8.519   9.905  1.00 93.97           H
ATOM   4544  CB  PHE A 299       2.721  -7.430  11.816  1.00 93.97           C
ATOM   4545 1HB  PHE A 299       1.917  -8.019  12.257  1.00 93.97           H
ATOM   4546 2HB  PHE A 299       3.459  -7.261  12.600  1.00 93.97           H
ATOM   4547  CG  PHE A 299       2.157  -6.080  11.367  1.00 93.97           C
ATOM   4548  CD1 PHE A 299       2.889  -4.946  11.539  1.00 93.97           C
ATOM   4549  HD1 PHE A 299       3.877  -5.000  11.997  1.00 93.97           H
ATOM   4550  CD2 PHE A 299       0.925  -6.014  10.796  1.00 93.97           C
ATOM   4551  HD2 PHE A 299       0.338  -6.922  10.658  1.00 93.97           H
ATOM   4552  CE1 PHE A 299       2.366  -3.694  11.122  1.00 93.97           C
ATOM   4553  HE1 PHE A 299       2.952  -2.785  11.260  1.00 93.97           H
ATOM   4554  CE2 PHE A 299       0.402  -4.761  10.379  1.00 93.97           C
ATOM   4555  HE2 PHE A 299      -0.586  -4.708   9.921  1.00 93.97           H
ATOM   4556  CZ  PHE A 299       1.134  -3.628  10.551  1.00 93.97           C
ATOM   4557  HZ  PHE A 299       0.732  -2.666  10.231  1.00 93.97           H
ATOM   4558  HN  PHE A 299       3.685  -9.569  12.263  1.00 93.97           H
ATOM   4559  N   GLN A 300       5.566  -7.264  10.871  1.00 90.35           N
ATOM   4560  CA  GLN A 300       6.689  -6.439  10.460  1.00 90.35           C
ATOM   4561  C   GLN A 300       7.322  -7.001   9.186  1.00 90.35           C
ATOM   4562  O   GLN A 300       7.673  -6.248   8.279  1.00 90.35           O
ATOM   4563  HA  GLN A 300       6.266  -5.454  10.260  1.00 90.35           H
ATOM   4564  CB  GLN A 300       7.723  -6.323  11.582  1.00 90.35           C
ATOM   4565 1HB  GLN A 300       7.949  -7.313  11.977  1.00 90.35           H
ATOM   4566 2HB  GLN A 300       8.653  -5.919  11.183  1.00 90.35           H
ATOM   4567  CG  GLN A 300       7.211  -5.422  12.708  1.00 90.35           C
ATOM   4568 1HG  GLN A 300       7.016  -4.423  12.319  1.00 90.35           H
ATOM   4569 2HG  GLN A 300       6.264  -5.808  13.085  1.00 90.35           H
ATOM   4570  CD  GLN A 300       8.226  -5.343  13.850  1.00 90.35           C
ATOM   4571  OE1 GLN A 300       9.342  -5.826  13.758  1.00 90.35           O
ATOM   4572  NE2 GLN A 300       7.777  -4.708  14.929  1.00 90.35           N
ATOM   4573 1HE2 GLN A 300       6.850  -4.334  14.940  1.00 90.35           H
ATOM   4574 2HE2 GLN A 300       8.367  -4.604  15.730  1.00 90.35           H
ATOM   4575  HN  GLN A 300       5.659  -7.688  11.772  1.00 90.35           H
ATOM   4576  N   VAL A 301       7.450  -8.319   9.158  1.00 95.04           N
ATOM   4577  CA  VAL A 301       8.104  -8.985   8.044  1.00 95.04           C
ATOM   4578  C   VAL A 301       7.255  -8.811   6.783  1.00 95.04           C
ATOM   4579  O   VAL A 301       7.756  -8.372   5.749  1.00 95.04           O
ATOM   4580  HA  VAL A 301       9.066  -8.498   7.889  1.00 95.04           H
ATOM   4581  CB  VAL A 301       8.365 -10.452   8.392  1.00 95.04           C
ATOM   4582  HB  VAL A 301       7.416 -10.902   8.682  1.00 95.04           H
ATOM   4583  CG1 VAL A 301       8.896 -11.216   7.177  1.00 95.04           C
ATOM   4584 1HG1 VAL A 301       8.163 -11.173   6.372  1.00 95.04           H
ATOM   4585 2HG1 VAL A 301       9.830 -10.765   6.843  1.00 95.04           H
ATOM   4586 3HG1 VAL A 301       9.073 -12.256   7.452  1.00 95.04           H
ATOM   4587  CG2 VAL A 301       9.324 -10.572   9.578  1.00 95.04           C
ATOM   4588 1HG2 VAL A 301      10.273 -10.098   9.327  1.00 95.04           H
ATOM   4589 2HG2 VAL A 301       8.890 -10.079  10.447  1.00 95.04           H
ATOM   4590 3HG2 VAL A 301       9.493 -11.625   9.803  1.00 95.04           H
ATOM   4591  HN  VAL A 301       7.117  -8.928   9.878  1.00 95.04           H
ATOM   4592  N   THR A 302       5.984  -9.165   6.910  1.00 93.95           N
ATOM   4593  CA  THR A 302       5.096  -9.191   5.760  1.00 93.95           C
ATOM   4594  C   THR A 302       4.881  -7.775   5.221  1.00 93.95           C
ATOM   4595  O   THR A 302       4.722  -7.584   4.016  1.00 93.95           O
ATOM   4596  HA  THR A 302       5.576  -9.765   4.968  1.00 93.95           H
ATOM   4597  CB  THR A 302       3.799  -9.884   6.181  1.00 93.95           C
ATOM   4598  HB  THR A 302       3.085  -9.907   5.357  1.00 93.95           H
ATOM   4599  OG1 THR A 302       3.380  -9.166   7.338  1.00 93.95           O
ATOM   4600  HG1 THR A 302       2.481  -9.488   7.634  1.00 93.95           H
ATOM   4601  CG2 THR A 302       4.034 -11.308   6.690  1.00 93.95           C
ATOM   4602 1HG2 THR A 302       4.695 -11.279   7.556  1.00 93.95           H
ATOM   4603 2HG2 THR A 302       4.494 -11.904   5.902  1.00 93.95           H
ATOM   4604 3HG2 THR A 302       3.081 -11.754   6.975  1.00 93.95           H
ATOM   4605  HN  THR A 302       5.562  -9.430   7.777  1.00 93.95           H
ATOM   4606  N   GLN A 303       4.883  -6.820   6.139  1.00 91.22           N
ATOM   4607  CA  GLN A 303       4.755  -5.422   5.764  1.00 91.22           C
ATOM   4608  C   GLN A 303       5.938  -4.995   4.893  1.00 91.22           C
ATOM   4609  O   GLN A 303       5.762  -4.275   3.911  1.00 91.22           O
ATOM   4610  HA  GLN A 303       3.831  -5.360   5.189  1.00 91.22           H
ATOM   4611  CB  GLN A 303       4.635  -4.531   7.002  1.00 91.22           C
ATOM   4612 1HB  GLN A 303       3.784  -4.850   7.603  1.00 91.22           H
ATOM   4613 2HB  GLN A 303       5.524  -4.644   7.623  1.00 91.22           H
ATOM   4614  CG  GLN A 303       4.466  -3.063   6.607  1.00 91.22           C
ATOM   4615 1HG  GLN A 303       5.373  -2.707   6.118  1.00 91.22           H
ATOM   4616 2HG  GLN A 303       3.656  -2.968   5.884  1.00 91.22           H
ATOM   4617  CD  GLN A 303       4.167  -2.196   7.832  1.00 91.22           C
ATOM   4618  OE1 GLN A 303       4.964  -2.075   8.748  1.00 91.22           O
ATOM   4619  NE2 GLN A 303       2.978  -1.602   7.797  1.00 91.22           N
ATOM   4620 1HE2 GLN A 303       2.371  -1.743   7.015  1.00 91.22           H
ATOM   4621 2HE2 GLN A 303       2.691  -1.014   8.553  1.00 91.22           H
ATOM   4622  HN  GLN A 303       4.971  -6.988   7.121  1.00 91.22           H
ATOM   4623  N   THR A 304       7.117  -5.456   5.285  1.00 92.42           N
ATOM   4624  CA  THR A 304       8.334  -5.095   4.578  1.00 92.42           C
ATOM   4625  C   THR A 304       8.302  -5.639   3.148  1.00 92.42           C
ATOM   4626  O   THR A 304       8.693  -4.948   2.209  1.00 92.42           O
ATOM   4627  HA  THR A 304       8.380  -4.008   4.506  1.00 92.42           H
ATOM   4628  CB  THR A 304       9.523  -5.603   5.395  1.00 92.42           C
ATOM   4629  HB  THR A 304       9.545  -6.693   5.414  1.00 92.42           H
ATOM   4630  OG1 THR A 304       9.371  -4.969   6.662  1.00 92.42           O
ATOM   4631  HG1 THR A 304       8.954  -5.603   7.314  1.00 92.42           H
ATOM   4632  CG2 THR A 304      10.861  -5.075   4.873  1.00 92.42           C
ATOM   4633 1HG2 THR A 304      10.864  -3.986   4.917  1.00 92.42           H
ATOM   4634 2HG2 THR A 304      11.000  -5.397   3.841  1.00 92.42           H
ATOM   4635 3HG2 THR A 304      11.671  -5.466   5.488  1.00 92.42           H
ATOM   4636  HN  THR A 304       7.247  -6.064   6.067  1.00 92.42           H
ATOM   4637  N   ILE A 305       7.832  -6.872   3.029  1.00 91.73           N
ATOM   4638  CA  ILE A 305       7.703  -7.500   1.725  1.00 91.73           C
ATOM   4639  C   ILE A 305       6.758  -6.671   0.854  1.00 91.73           C
ATOM   4640  O   ILE A 305       6.992  -6.508  -0.342  1.00 91.73           O
ATOM   4641  HA  ILE A 305       8.690  -7.498   1.262  1.00 91.73           H
ATOM   4642  CB  ILE A 305       7.277  -8.962   1.875  1.00 91.73           C
ATOM   4643  HB  ILE A 305       6.386  -8.996   2.502  1.00 91.73           H
ATOM   4644  CG1 ILE A 305       8.360  -9.779   2.584  1.00 91.73           C
ATOM   4645 1HG1 ILE A 305       9.204  -9.933   1.911  1.00 91.73           H
ATOM   4646 2HG1 ILE A 305       8.735  -9.223   3.443  1.00 91.73           H
ATOM   4647  CG2 ILE A 305       6.900  -9.565   0.520  1.00 91.73           C
ATOM   4648 1HG2 ILE A 305       6.072  -9.002   0.090  1.00 91.73           H
ATOM   4649 2HG2 ILE A 305       7.758  -9.518  -0.150  1.00 91.73           H
ATOM   4650 3HG2 ILE A 305       6.601 -10.605   0.656  1.00 91.73           H
ATOM   4651  CD1 ILE A 305       7.813 -11.132   3.043  1.00 91.73           C
ATOM   4652 1HD1 ILE A 305       6.986 -10.974   3.734  1.00 91.73           H
ATOM   4653 2HD1 ILE A 305       7.462 -11.694   2.178  1.00 91.73           H
ATOM   4654 3HD1 ILE A 305       8.603 -11.692   3.544  1.00 91.73           H
ATOM   4655  HN  ILE A 305       7.542  -7.437   3.801  1.00 91.73           H
ATOM   4656  N   ALA A 306       5.709  -6.168   1.489  1.00 90.80           N
ATOM   4657  CA  ALA A 306       4.708  -5.388   0.780  1.00 90.80           C
ATOM   4658  C   ALA A 306       5.350  -4.105   0.248  1.00 90.80           C
ATOM   4659  O   ALA A 306       5.026  -3.653  -0.849  1.00 90.80           O
ATOM   4660  HA  ALA A 306       4.358  -5.985  -0.062  1.00 90.80           H
ATOM   4661  CB  ALA A 306       3.527  -5.106   1.710  1.00 90.80           C
ATOM   4662 1HB  ALA A 306       3.088  -6.049   2.036  1.00 90.80           H
ATOM   4663 2HB  ALA A 306       3.874  -4.547   2.580  1.00 90.80           H
ATOM   4664 3HB  ALA A 306       2.777  -4.521   1.178  1.00 90.80           H
ATOM   4665  HN  ALA A 306       5.538  -6.285   2.467  1.00 90.80           H
ATOM   4666  N   PHE A 307       6.249  -3.554   1.051  1.00 89.53           N
ATOM   4667  CA  PHE A 307       6.929  -2.324   0.682  1.00 89.53           C
ATOM   4668  C   PHE A 307       7.841  -2.543  -0.527  1.00 89.53           C
ATOM   4669  O   PHE A 307       7.926  -1.689  -1.408  1.00 89.53           O
ATOM   4670  HA  PHE A 307       6.160  -1.594   0.427  1.00 89.53           H
ATOM   4671  CB  PHE A 307       7.782  -1.907   1.881  1.00 89.53           C
ATOM   4672 1HB  PHE A 307       8.395  -2.754   2.190  1.00 89.53           H
ATOM   4673 2HB  PHE A 307       8.465  -1.116   1.571  1.00 89.53           H
ATOM   4674  CG  PHE A 307       6.971  -1.418   3.083  1.00 89.53           C
ATOM   4675  CD1 PHE A 307       5.619  -1.300   2.987  1.00 89.53           C
ATOM   4676  HD1 PHE A 307       5.114  -1.552   2.055  1.00 89.53           H
ATOM   4677  CD2 PHE A 307       7.601  -1.103   4.246  1.00 89.53           C
ATOM   4678  HD2 PHE A 307       8.684  -1.198   4.322  1.00 89.53           H
ATOM   4679  CE1 PHE A 307       4.866  -0.846   4.102  1.00 89.53           C
ATOM   4680  HE1 PHE A 307       3.783  -0.751   4.026  1.00 89.53           H
ATOM   4681  CE2 PHE A 307       6.847  -0.649   5.361  1.00 89.53           C
ATOM   4682  HE2 PHE A 307       7.352  -0.396   6.293  1.00 89.53           H
ATOM   4683  CZ  PHE A 307       5.496  -0.530   5.266  1.00 89.53           C
ATOM   4684  HZ  PHE A 307       4.918  -0.182   6.122  1.00 89.53           H
ATOM   4685  HN  PHE A 307       6.515  -3.934   1.937  1.00 89.53           H
ATOM   4686  N   PHE A 308       8.501  -3.692  -0.530  1.00 86.12           N
ATOM   4687  CA  PHE A 308       9.349  -4.065  -1.648  1.00 86.12           C
ATOM   4688  C   PHE A 308       8.544  -4.139  -2.947  1.00 86.12           C
ATOM   4689  O   PHE A 308       9.051  -3.803  -4.016  1.00 86.12           O
ATOM   4690  HA  PHE A 308      10.117  -3.297  -1.742  1.00 86.12           H
ATOM   4691  CB  PHE A 308       9.919  -5.450  -1.336  1.00 86.12           C
ATOM   4692 1HB  PHE A 308       9.249  -5.959  -0.642  1.00 86.12           H
ATOM   4693 2HB  PHE A 308       9.936  -6.040  -2.252  1.00 86.12           H
ATOM   4694  CG  PHE A 308      11.327  -5.424  -0.737  1.00 86.12           C
ATOM   4695  CD1 PHE A 308      12.404  -5.215  -1.541  1.00 86.12           C
ATOM   4696  HD1 PHE A 308      12.264  -5.067  -2.612  1.00 86.12           H
ATOM   4697  CD2 PHE A 308      11.501  -5.609   0.599  1.00 86.12           C
ATOM   4698  HD2 PHE A 308      10.638  -5.776   1.243  1.00 86.12           H
ATOM   4699  CE1 PHE A 308      13.710  -5.191  -0.985  1.00 86.12           C
ATOM   4700  HE1 PHE A 308      14.573  -5.024  -1.629  1.00 86.12           H
ATOM   4701  CE2 PHE A 308      12.807  -5.584   1.155  1.00 86.12           C
ATOM   4702  HE2 PHE A 308      12.947  -5.732   2.226  1.00 86.12           H
ATOM   4703  CZ  PHE A 308      13.884  -5.376   0.351  1.00 86.12           C
ATOM   4704  HZ  PHE A 308      14.887  -5.357   0.778  1.00 86.12           H
ATOM   4705  HN  PHE A 308       8.462  -4.361   0.213  1.00 86.12           H
ATOM   4706  N   HIS A 309       7.302  -4.581  -2.811  1.00 74.35           N
ATOM   4707  CA  HIS A 309       6.423  -4.707  -3.961  1.00 74.35           C
ATOM   4708  C   HIS A 309       6.195  -3.329  -4.587  1.00 74.35           C
ATOM   4709  O   HIS A 309       6.202  -3.190  -5.809  1.00 74.35           O
ATOM   4710  HA  HIS A 309       6.938  -5.343  -4.681  1.00 74.35           H
ATOM   4711  CB  HIS A 309       5.117  -5.404  -3.573  1.00 74.35           C
ATOM   4712 1HB  HIS A 309       5.349  -6.396  -3.183  1.00 74.35           H
ATOM   4713 2HB  HIS A 309       4.646  -4.846  -2.764  1.00 74.35           H
ATOM   4714  CG  HIS A 309       4.133  -5.543  -4.710  1.00 74.35           C
ATOM   4715  ND1 HIS A 309       4.394  -6.300  -5.839  1.00 74.35           N
ATOM   4716  HD1 HIS A 309       5.232  -6.817  -6.016  1.00 74.35           H
ATOM   4717  CD2 HIS A 309       2.887  -5.015  -4.880  1.00 74.35           C
ATOM   4718  HD2 HIS A 309       2.369  -4.365  -4.175  1.00 74.35           H
ATOM   4719  CE1 HIS A 309       3.346  -6.223  -6.645  1.00 74.35           C
ATOM   4720  HE1 HIS A 309       3.246  -6.711  -7.615  1.00 74.35           H
ATOM   4721  NE2 HIS A 309       2.413  -5.426  -6.049  1.00 74.35           N
ATOM   4722  HN  HIS A 309       6.897  -4.850  -1.938  1.00 74.35           H
ATOM   4723  N   SER A 310       5.999  -2.346  -3.721  1.00 77.88           N
ATOM   4724  CA  SER A 310       5.747  -0.989  -4.174  1.00 77.88           C
ATOM   4725  C   SER A 310       6.934  -0.483  -4.997  1.00 77.88           C
ATOM   4726  O   SER A 310       6.765   0.343  -5.892  1.00 77.88           O
ATOM   4727  HA  SER A 310       4.852  -1.052  -4.792  1.00 77.88           H
ATOM   4728  CB  SER A 310       5.485  -0.053  -2.992  1.00 77.88           C
ATOM   4729 1HB  SER A 310       6.340  -0.074  -2.316  1.00 77.88           H
ATOM   4730 2HB  SER A 310       5.388   0.970  -3.354  1.00 77.88           H
ATOM   4731  OG  SER A 310       4.307  -0.416  -2.275  1.00 77.88           O
ATOM   4732  HG  SER A 310       4.159   0.219  -1.517  1.00 77.88           H
ATOM   4733  HN  SER A 310       6.011  -2.465  -2.728  1.00 77.88           H
ATOM   4734  N   CYS A 311       8.107  -1.001  -4.665  1.00 82.55           N
ATOM   4735  CA  CYS A 311       9.317  -0.631  -5.379  1.00 82.55           C
ATOM   4736  C   CYS A 311       9.346  -1.396  -6.704  1.00 82.55           C
ATOM   4737  O   CYS A 311       9.842  -0.888  -7.708  1.00 82.55           O
ATOM   4738  HA  CYS A 311       9.262   0.443  -5.554  1.00 82.55           H
ATOM   4739  CB  CYS A 311      10.571  -0.893  -4.542  1.00 82.55           C
ATOM   4740 1HB  CYS A 311      10.623  -1.948  -4.271  1.00 82.55           H
ATOM   4741 2HB  CYS A 311      11.463  -0.670  -5.127  1.00 82.55           H
ATOM   4742  SG  CYS A 311      10.541   0.139  -3.031  1.00 82.55           S
ATOM   4743  HG  CYS A 311      11.860   0.280  -2.933  1.00 82.55           H
ATOM   4744  HN  CYS A 311       8.238  -1.660  -3.924  1.00 82.55           H
ATOM   4745  N   LEU A 312       8.807  -2.606  -6.663  1.00 80.71           N
ATOM   4746  CA  LEU A 312       8.895  -3.503  -7.803  1.00 80.71           C
ATOM   4747  C   LEU A 312       7.813  -3.136  -8.821  1.00 80.71           C
ATOM   4748  O   LEU A 312       7.988  -3.344 -10.020  1.00 80.71           O
ATOM   4749  HA  LEU A 312       9.871  -3.349  -8.265  1.00 80.71           H
ATOM   4750  CB  LEU A 312       8.838  -4.961  -7.343  1.00 80.71           C
ATOM   4751 1HB  LEU A 312       7.990  -5.075  -6.668  1.00 80.71           H
ATOM   4752 2HB  LEU A 312       8.639  -5.588  -8.212  1.00 80.71           H
ATOM   4753  CG  LEU A 312      10.089  -5.493  -6.641  1.00 80.71           C
ATOM   4754  HG  LEU A 312      10.312  -4.838  -5.798  1.00 80.71           H
ATOM   4755  CD1 LEU A 312       9.847  -6.893  -6.074  1.00 80.71           C
ATOM   4756 1HD1 LEU A 312       9.030  -6.857  -5.353  1.00 80.71           H
ATOM   4757 2HD1 LEU A 312       9.585  -7.573  -6.885  1.00 80.71           H
ATOM   4758 3HD1 LEU A 312      10.752  -7.247  -5.580  1.00 80.71           H
ATOM   4759  CD2 LEU A 312      11.300  -5.455  -7.575  1.00 80.71           C
ATOM   4760 1HD2 LEU A 312      11.103  -6.072  -8.452  1.00 80.71           H
ATOM   4761 2HD2 LEU A 312      11.485  -4.427  -7.888  1.00 80.71           H
ATOM   4762 3HD2 LEU A 312      12.176  -5.838  -7.051  1.00 80.71           H
ATOM   4763  HN  LEU A 312       8.318  -2.974  -5.873  1.00 80.71           H
ATOM   4764  N   ASN A 313       6.719  -2.597  -8.304  1.00 71.72           N
ATOM   4765  CA  ASN A 313       5.551  -2.340  -9.129  1.00 71.72           C
ATOM   4766  C   ASN A 313       5.981  -1.605 -10.400  1.00 71.72           C
ATOM   4767  O   ASN A 313       5.809  -2.118 -11.505  1.00 71.72           O
ATOM   4768  HA  ASN A 313       5.126  -3.321  -9.338  1.00 71.72           H
ATOM   4769  CB  ASN A 313       4.540  -1.458  -8.393  1.00 71.72           C
ATOM   4770 1HB  ASN A 313       5.052  -0.868  -7.633  1.00 71.72           H
ATOM   4771 2HB  ASN A 313       4.089  -0.754  -9.092  1.00 71.72           H
ATOM   4772  CG  ASN A 313       3.447  -2.305  -7.738  1.00 71.72           C
ATOM   4773  OD1 ASN A 313       3.138  -3.405  -8.166  1.00 71.72           O
ATOM   4774  ND2 ASN A 313       2.883  -1.734  -6.677  1.00 71.72           N
ATOM   4775 1HD2 ASN A 313       3.184  -0.829  -6.377  1.00 71.72           H
ATOM   4776 2HD2 ASN A 313       2.157  -2.210  -6.180  1.00 71.72           H
ATOM   4777  HN  ASN A 313       6.623  -2.337  -7.343  1.00 71.72           H
ATOM   4778  N   PRO A 314       6.545  -0.397 -10.269  1.00 69.31           N
ATOM   4779  CA  PRO A 314       6.931   0.387 -11.444  1.00 69.31           C
ATOM   4780  C   PRO A 314       7.819  -0.399 -12.396  1.00 69.31           C
ATOM   4781  O   PRO A 314       7.611  -0.373 -13.608  1.00 69.31           O
ATOM   4782  HA  PRO A 314       6.048   0.647 -12.028  1.00 69.31           H
ATOM   4783  CB  PRO A 314       7.663   1.593 -10.851  1.00 69.31           C
ATOM   4784 1HB  PRO A 314       8.736   1.416 -10.780  1.00 69.31           H
ATOM   4785 2HB  PRO A 314       7.528   2.485 -11.463  1.00 69.31           H
ATOM   4786  CG  PRO A 314       7.025   1.751  -9.476  1.00 69.31           C
ATOM   4787 1HG  PRO A 314       7.658   2.325  -8.800  1.00 69.31           H
ATOM   4788 2HG  PRO A 314       6.074   2.281  -9.529  1.00 69.31           H
ATOM   4789  CD  PRO A 314       6.852   0.313  -9.014  1.00 69.31           C
ATOM   4790 1HD  PRO A 314       7.758  -0.073  -8.547  1.00 69.31           H
ATOM   4791 2HD  PRO A 314       6.053   0.217  -8.280  1.00 69.31           H
ATOM   4792  N   VAL A 315       8.794  -1.083 -11.815  1.00 71.33           N
ATOM   4793  CA  VAL A 315       9.778  -1.802 -12.607  1.00 71.33           C
ATOM   4794  C   VAL A 315       9.071  -2.874 -13.439  1.00 71.33           C
ATOM   4795  O   VAL A 315       9.377  -3.053 -14.617  1.00 71.33           O
ATOM   4796  HA  VAL A 315      10.244  -1.085 -13.283  1.00 71.33           H
ATOM   4797  CB  VAL A 315      10.866  -2.373 -11.697  1.00 71.33           C
ATOM   4798  HB  VAL A 315      10.388  -3.042 -10.981  1.00 71.33           H
ATOM   4799  CG1 VAL A 315      11.880  -3.191 -12.500  1.00 71.33           C
ATOM   4800 1HG1 VAL A 315      11.369  -4.017 -12.995  1.00 71.33           H
ATOM   4801 2HG1 VAL A 315      12.349  -2.553 -13.249  1.00 71.33           H
ATOM   4802 3HG1 VAL A 315      12.642  -3.585 -11.828  1.00 71.33           H
ATOM   4803  CG2 VAL A 315      11.561  -1.260 -10.908  1.00 71.33           C
ATOM   4804 1HG2 VAL A 315      12.020  -0.556 -11.602  1.00 71.33           H
ATOM   4805 2HG2 VAL A 315      10.828  -0.739 -10.293  1.00 71.33           H
ATOM   4806 3HG2 VAL A 315      12.330  -1.694 -10.269  1.00 71.33           H
ATOM   4807  HN  VAL A 315       8.918  -1.150 -10.825  1.00 71.33           H
ATOM   4808  N   LEU A 316       8.138  -3.559 -12.793  1.00 71.60           N
ATOM   4809  CA  LEU A 316       7.438  -4.659 -13.435  1.00 71.60           C
ATOM   4810  C   LEU A 316       6.680  -4.132 -14.655  1.00 71.60           C
ATOM   4811  O   LEU A 316       6.807  -4.675 -15.752  1.00 71.60           O
ATOM   4812  HA  LEU A 316       8.191  -5.370 -13.777  1.00 71.60           H
ATOM   4813  CB  LEU A 316       6.550  -5.390 -12.427  1.00 71.60           C
ATOM   4814 1HB  LEU A 316       5.960  -4.648 -11.888  1.00 71.60           H
ATOM   4815 2HB  LEU A 316       5.848  -6.016 -12.978  1.00 71.60           H
ATOM   4816  CG  LEU A 316       7.276  -6.266 -11.404  1.00 71.60           C
ATOM   4817  HG  LEU A 316       8.054  -5.666 -10.932  1.00 71.60           H
ATOM   4818  CD1 LEU A 316       6.323  -6.721 -10.297  1.00 71.60           C
ATOM   4819 1HD1 LEU A 316       5.917  -5.848  -9.785  1.00 71.60           H
ATOM   4820 2HD1 LEU A 316       5.507  -7.297 -10.734  1.00 71.60           H
ATOM   4821 3HD1 LEU A 316       6.864  -7.342  -9.584  1.00 71.60           H
ATOM   4822  CD2 LEU A 316       7.968  -7.447 -12.087  1.00 71.60           C
ATOM   4823 1HD2 LEU A 316       7.224  -8.055 -12.602  1.00 71.60           H
ATOM   4824 2HD2 LEU A 316       8.696  -7.075 -12.807  1.00 71.60           H
ATOM   4825 3HD2 LEU A 316       8.476  -8.053 -11.337  1.00 71.60           H
ATOM   4826  HN  LEU A 316       7.861  -3.374 -11.851  1.00 71.60           H
ATOM   4827  N   TYR A 317       5.908  -3.081 -14.423  1.00 57.56           N
ATOM   4828  CA  TYR A 317       5.071  -2.521 -15.471  1.00 57.56           C
ATOM   4829  C   TYR A 317       5.923  -1.918 -16.589  1.00 57.56           C
ATOM   4830  O   TYR A 317       5.529  -1.938 -17.754  1.00 57.56           O
ATOM   4831  HA  TYR A 317       4.463  -3.326 -15.882  1.00 57.56           H
ATOM   4832  CB  TYR A 317       4.256  -1.407 -14.810  1.00 57.56           C
ATOM   4833 1HB  TYR A 317       4.913  -0.825 -14.164  1.00 57.56           H
ATOM   4834 2HB  TYR A 317       3.888  -0.732 -15.583  1.00 57.56           H
ATOM   4835  CG  TYR A 317       3.069  -1.910 -13.986  1.00 57.56           C
ATOM   4836  CD1 TYR A 317       2.023  -2.560 -14.608  1.00 57.56           C
ATOM   4837  HD1 TYR A 317       2.042  -2.716 -15.687  1.00 57.56           H
ATOM   4838  CD2 TYR A 317       3.045  -1.714 -12.620  1.00 57.56           C
ATOM   4839  HD2 TYR A 317       3.871  -1.200 -12.128  1.00 57.56           H
ATOM   4840  CE1 TYR A 317       0.906  -3.034 -13.832  1.00 57.56           C
ATOM   4841  HE1 TYR A 317       0.073  -3.549 -14.311  1.00 57.56           H
ATOM   4842  CE2 TYR A 317       1.928  -2.187 -11.844  1.00 57.56           C
ATOM   4843  HE2 TYR A 317       1.896  -2.038 -10.765  1.00 57.56           H
ATOM   4844  CZ  TYR A 317       0.913  -2.824 -12.489  1.00 57.56           C
ATOM   4845  OH  TYR A 317      -0.141  -3.271 -11.756  1.00 57.56           O
ATOM   4846  HH  TYR A 317       0.128  -3.380 -10.799  1.00 57.56           H
ATOM   4847  HN  TYR A 317       5.848  -2.614 -13.540  1.00 57.56           H
ATOM   4848  N   VAL A 318       7.075  -1.395 -16.196  1.00 63.85           N
ATOM   4849  CA  VAL A 318       7.927  -0.674 -17.126  1.00 63.85           C
ATOM   4850  C   VAL A 318       8.624  -1.672 -18.052  1.00 63.85           C
ATOM   4851  O   VAL A 318       8.465  -1.610 -19.270  1.00 63.85           O
ATOM   4852  HA  VAL A 318       7.285  -0.028 -17.726  1.00 63.85           H
ATOM   4853  CB  VAL A 318       8.907   0.215 -16.357  1.00 63.85           C
ATOM   4854  HB  VAL A 318       9.285  -0.358 -15.511  1.00 63.85           H
ATOM   4855  CG1 VAL A 318      10.100   0.601 -17.234  1.00 63.85           C
ATOM   4856 1HG1 VAL A 318      10.622  -0.300 -17.554  1.00 63.85           H
ATOM   4857 2HG1 VAL A 318       9.746   1.146 -18.109  1.00 63.85           H
ATOM   4858 3HG1 VAL A 318      10.781   1.233 -16.663  1.00 63.85           H
ATOM   4859  CG2 VAL A 318       8.204   1.458 -15.808  1.00 63.85           C
ATOM   4860 1HG2 VAL A 318       7.785   2.033 -16.634  1.00 63.85           H
ATOM   4861 2HG2 VAL A 318       7.404   1.155 -15.133  1.00 63.85           H
ATOM   4862 3HG2 VAL A 318       8.924   2.072 -15.266  1.00 63.85           H
ATOM   4863  HN  VAL A 318       7.429  -1.459 -15.262  1.00 63.85           H
ATOM   4864  N   PHE A 319       9.383  -2.568 -17.439  1.00 60.46           N
ATOM   4865  CA  PHE A 319      10.287  -3.423 -18.190  1.00 60.46           C
ATOM   4866  C   PHE A 319       9.511  -4.472 -18.989  1.00 60.46           C
ATOM   4867  O   PHE A 319      10.047  -5.068 -19.922  1.00 60.46           O
ATOM   4868  HA  PHE A 319      10.842  -2.784 -18.876  1.00 60.46           H
ATOM   4869  CB  PHE A 319      11.181  -4.133 -17.171  1.00 60.46           C
ATOM   4870 1HB  PHE A 319      10.585  -4.386 -16.294  1.00 60.46           H
ATOM   4871 2HB  PHE A 319      11.529  -5.073 -17.601  1.00 60.46           H
ATOM   4872  CG  PHE A 319      12.393  -3.312 -16.728  1.00 60.46           C
ATOM   4873  CD1 PHE A 319      13.534  -3.330 -17.469  1.00 60.46           C
ATOM   4874  HD1 PHE A 319      13.584  -3.930 -18.378  1.00 60.46           H
ATOM   4875  CD2 PHE A 319      12.330  -2.564 -15.594  1.00 60.46           C
ATOM   4876  HD2 PHE A 319      11.416  -2.550 -15.001  1.00 60.46           H
ATOM   4877  CE1 PHE A 319      14.659  -2.568 -17.057  1.00 60.46           C
ATOM   4878  HE1 PHE A 319      15.574  -2.583 -17.651  1.00 60.46           H
ATOM   4879  CE2 PHE A 319      13.456  -1.802 -15.183  1.00 60.46           C
ATOM   4880  HE2 PHE A 319      13.405  -1.203 -14.274  1.00 60.46           H
ATOM   4881  CZ  PHE A 319      14.597  -1.820 -15.923  1.00 60.46           C
ATOM   4882  HZ  PHE A 319      15.460  -1.235 -15.608  1.00 60.46           H
ATOM   4883  HN  PHE A 319       9.388  -2.714 -16.450  1.00 60.46           H
ATOM   4884  N   VAL A 320       8.262  -4.667 -18.593  1.00 65.59           N
ATOM   4885  CA  VAL A 320       7.406  -5.631 -19.263  1.00 65.59           C
ATOM   4886  C   VAL A 320       6.825  -4.999 -20.530  1.00 65.59           C
ATOM   4887  O   VAL A 320       6.362  -5.706 -21.424  1.00 65.59           O
ATOM   4888  HA  VAL A 320       8.028  -6.480 -19.548  1.00 65.59           H
ATOM   4889  CB  VAL A 320       6.330  -6.134 -18.299  1.00 65.59           C
ATOM   4890  HB  VAL A 320       5.645  -5.310 -18.102  1.00 65.59           H
ATOM   4891  CG1 VAL A 320       5.525  -7.276 -18.923  1.00 65.59           C
ATOM   4892 1HG1 VAL A 320       5.041  -6.923 -19.834  1.00 65.59           H
ATOM   4893 2HG1 VAL A 320       6.193  -8.103 -19.163  1.00 65.59           H
ATOM   4894 3HG1 VAL A 320       4.767  -7.614 -18.216  1.00 65.59           H
ATOM   4895  CG2 VAL A 320       6.946  -6.563 -16.965  1.00 65.59           C
ATOM   4896 1HG2 VAL A 320       7.663  -7.365 -17.137  1.00 65.59           H
ATOM   4897 2HG2 VAL A 320       7.453  -5.713 -16.509  1.00 65.59           H
ATOM   4898 3HG2 VAL A 320       6.159  -6.916 -16.298  1.00 65.59           H
ATOM   4899  HN  VAL A 320       7.834  -4.179 -17.832  1.00 65.59           H
ATOM   4900  N   GLY A 321       6.870  -3.676 -20.566  1.00 66.12           N
ATOM   4901  CA  GLY A 321       6.396  -2.942 -21.727  1.00 66.12           C
ATOM   4902  C   GLY A 321       7.537  -2.675 -22.710  1.00 66.12           C
ATOM   4903  O   GLY A 321       8.461  -1.922 -22.405  1.00 66.12           O
ATOM   4904 1HA  GLY A 321       5.609  -3.510 -22.224  1.00 66.12           H
ATOM   4905 2HA  GLY A 321       5.955  -1.997 -21.410  1.00 66.12           H
ATOM   4906  HN  GLY A 321       7.221  -3.107 -19.822  1.00 66.12           H
ATOM   4907  N   GLU A 322       7.436  -3.306 -23.871  1.00 58.58           N
ATOM   4908  CA  GLU A 322       8.352  -3.018 -24.962  1.00 58.58           C
ATOM   4909  C   GLU A 322       8.343  -1.521 -25.281  1.00 58.58           C
ATOM   4910  O   GLU A 322       9.385  -0.941 -25.582  1.00 58.58           O
ATOM   4911  HA  GLU A 322       9.337  -3.313 -24.599  1.00 58.58           H
ATOM   4912  CB  GLU A 322       8.006  -3.845 -26.201  1.00 58.58           C
ATOM   4913 1HB  GLU A 322       6.928  -3.830 -26.363  1.00 58.58           H
ATOM   4914 2HB  GLU A 322       8.575  -3.481 -27.057  1.00 58.58           H
ATOM   4915  CG  GLU A 322       8.403  -5.310 -26.011  1.00 58.58           C
ATOM   4916 1HG  GLU A 322       9.435  -5.369 -25.667  1.00 58.58           H
ATOM   4917 2HG  GLU A 322       7.782  -5.761 -25.237  1.00 58.58           H
ATOM   4918  CD  GLU A 322       8.249  -6.094 -27.317  1.00 58.58           C
ATOM   4919  OE1 GLU A 322       8.586  -7.297 -27.299  1.00 58.58           O
ATOM   4920  OE2 GLU A 322       7.799  -5.471 -28.303  1.00 58.58           O
ATOM   4921  HN  GLU A 322       6.746  -4.002 -24.071  1.00 58.58           H
ATOM   4922  N   ARG A 323       7.155  -0.940 -25.204  1.00 56.87           N
ATOM   4923  CA  ARG A 323       6.981   0.458 -25.561  1.00 56.87           C
ATOM   4924  C   ARG A 323       7.807   1.350 -24.631  1.00 56.87           C
ATOM   4925  O   ARG A 323       8.471   2.280 -25.086  1.00 56.87           O
ATOM   4926  HA  ARG A 323       7.336   0.529 -26.590  1.00 56.87           H
ATOM   4927  CB  ARG A 323       5.510   0.869 -25.478  1.00 56.87           C
ATOM   4928 1HB  ARG A 323       4.902   0.178 -26.062  1.00 56.87           H
ATOM   4929 2HB  ARG A 323       5.168   0.801 -24.446  1.00 56.87           H
ATOM   4930  CG  ARG A 323       5.309   2.295 -25.995  1.00 56.87           C
ATOM   4931 1HG  ARG A 323       5.858   2.995 -25.364  1.00 56.87           H
ATOM   4932 2HG  ARG A 323       5.721   2.383 -27.000  1.00 56.87           H
ATOM   4933  CD  ARG A 323       3.826   2.669 -26.011  1.00 56.87           C
ATOM   4934 1HD  ARG A 323       3.287   2.022 -26.703  1.00 56.87           H
ATOM   4935 2HD  ARG A 323       3.392   2.511 -25.024  1.00 56.87           H
ATOM   4936  NE  ARG A 323       3.665   4.084 -26.413  1.00 56.87           N
ATOM   4937  HE  ARG A 323       4.450   4.548 -26.823  1.00 56.87           H
ATOM   4938  CZ  ARG A 323       2.532   4.784 -26.261  1.00 56.87           C
ATOM   4939  NH1 ARG A 323       1.448   4.214 -25.718  1.00 56.87           N
ATOM   4940 1HH1 ARG A 323       1.481   3.259 -25.421  1.00 56.87           H
ATOM   4941 2HH1 ARG A 323       0.606   4.743 -25.608  1.00 56.87           H
ATOM   4942  NH2 ARG A 323       2.499   6.062 -26.662  1.00 56.87           N
ATOM   4943 1HH2 ARG A 323       1.662   6.598 -26.556  1.00 56.87           H
ATOM   4944 2HH2 ARG A 323       3.313   6.480 -27.067  1.00 56.87           H
ATOM   4945  HN  ARG A 323       6.322  -1.406 -24.905  1.00 56.87           H
ATOM   4946  N   PHE A 324       7.737   1.035 -23.346  1.00 65.27           N
ATOM   4947  CA  PHE A 324       8.373   1.864 -22.337  1.00 65.27           C
ATOM   4948  C   PHE A 324       9.896   1.742 -22.407  1.00 65.27           C
ATOM   4949  O   PHE A 324      10.612   2.714 -22.169  1.00 65.27           O
ATOM   4950  HA  PHE A 324       8.083   2.896 -22.537  1.00 65.27           H
ATOM   4951  CB  PHE A 324       7.894   1.358 -20.975  1.00 65.27           C
ATOM   4952 1HB  PHE A 324       6.832   1.120 -21.040  1.00 65.27           H
ATOM   4953 2HB  PHE A 324       8.415   0.429 -20.741  1.00 65.27           H
ATOM   4954  CG  PHE A 324       8.111   2.349 -19.831  1.00 65.27           C
ATOM   4955  CD1 PHE A 324       9.352   2.512 -19.298  1.00 65.27           C
ATOM   4956  HD1 PHE A 324      10.192   1.935 -19.686  1.00 65.27           H
ATOM   4957  CD2 PHE A 324       7.064   3.069 -19.346  1.00 65.27           C
ATOM   4958  HD2 PHE A 324       6.069   2.938 -19.773  1.00 65.27           H
ATOM   4959  CE1 PHE A 324       9.554   3.432 -18.236  1.00 65.27           C
ATOM   4960  HE1 PHE A 324      10.548   3.562 -17.808  1.00 65.27           H
ATOM   4961  CE2 PHE A 324       7.265   3.989 -18.284  1.00 65.27           C
ATOM   4962  HE2 PHE A 324       6.426   4.566 -17.895  1.00 65.27           H
ATOM   4963  CZ  PHE A 324       8.506   4.152 -17.751  1.00 65.27           C
ATOM   4964  HZ  PHE A 324       8.661   4.858 -16.936  1.00 65.27           H
ATOM   4965  HN  PHE A 324       7.259   0.231 -22.993  1.00 65.27           H
ATOM   4966  N   ARG A 325      10.347   0.540 -22.734  1.00 66.22           N
ATOM   4967  CA  ARG A 325      11.769   0.295 -22.902  1.00 66.22           C
ATOM   4968  C   ARG A 325      12.354   1.253 -23.943  1.00 66.22           C
ATOM   4969  O   ARG A 325      13.408   1.846 -23.722  1.00 66.22           O
ATOM   4970  HA  ARG A 325      12.202   0.474 -21.918  1.00 66.22           H
ATOM   4971  CB  ARG A 325      12.031  -1.147 -23.343  1.00 66.22           C
ATOM   4972 1HB  ARG A 325      11.350  -1.413 -24.151  1.00 66.22           H
ATOM   4973 2HB  ARG A 325      13.044  -1.232 -23.738  1.00 66.22           H
ATOM   4974  CG  ARG A 325      11.850  -2.119 -22.175  1.00 66.22           C
ATOM   4975 1HG  ARG A 325      12.376  -1.741 -21.298  1.00 66.22           H
ATOM   4976 2HG  ARG A 325      10.794  -2.182 -21.911  1.00 66.22           H
ATOM   4977  CD  ARG A 325      12.375  -3.510 -22.533  1.00 66.22           C
ATOM   4978 1HD  ARG A 325      12.034  -3.792 -23.529  1.00 66.22           H
ATOM   4979 2HD  ARG A 325      13.465  -3.500 -22.561  1.00 66.22           H
ATOM   4980  NE  ARG A 325      11.904  -4.500 -21.539  1.00 66.22           N
ATOM   4981  HE  ARG A 325      11.318  -4.176 -20.797  1.00 66.22           H
ATOM   4982  CZ  ARG A 325      12.215  -5.803 -21.571  1.00 66.22           C
ATOM   4983  NH1 ARG A 325      12.997  -6.292 -22.543  1.00 66.22           N
ATOM   4984 1HH1 ARG A 325      13.354  -5.683 -23.252  1.00 66.22           H
ATOM   4985 2HH1 ARG A 325      13.224  -7.266 -22.560  1.00 66.22           H
ATOM   4986  NH2 ARG A 325      11.731  -6.610 -20.617  1.00 66.22           N
ATOM   4987 1HH2 ARG A 325      11.953  -7.585 -20.627  1.00 66.22           H
ATOM   4988 2HH2 ARG A 325      11.148  -6.238 -19.895  1.00 66.22           H
ATOM   4989  HN  ARG A 325       9.761  -0.256 -22.882  1.00 66.22           H
ATOM   4990  N   ARG A 326      11.643   1.374 -25.054  1.00 65.24           N
ATOM   4991  CA  ARG A 326      12.084   2.240 -26.134  1.00 65.24           C
ATOM   4992  C   ARG A 326      12.050   3.703 -25.688  1.00 65.24           C
ATOM   4993  O   ARG A 326      12.968   4.467 -25.984  1.00 65.24           O
ATOM   4994  HA  ARG A 326      13.103   1.919 -26.351  1.00 65.24           H
ATOM   4995  CB  ARG A 326      11.200   2.071 -27.372  1.00 65.24           C
ATOM   4996 1HB  ARG A 326      10.160   1.956 -27.067  1.00 65.24           H
ATOM   4997 2HB  ARG A 326      11.254   2.969 -27.987  1.00 65.24           H
ATOM   4998  CG  ARG A 326      11.634   0.856 -28.193  1.00 65.24           C
ATOM   4999 1HG  ARG A 326      12.687   0.947 -28.457  1.00 65.24           H
ATOM   5000 2HG  ARG A 326      11.533  -0.049 -27.593  1.00 65.24           H
ATOM   5001  CD  ARG A 326      10.794   0.726 -29.466  1.00 65.24           C
ATOM   5002 1HD  ARG A 326      10.161   1.605 -29.585  1.00 65.24           H
ATOM   5003 2HD  ARG A 326      11.445   0.681 -30.338  1.00 65.24           H
ATOM   5004  NE  ARG A 326       9.957  -0.493 -29.398  1.00 65.24           N
ATOM   5005  HE  ARG A 326      10.130  -1.140 -28.655  1.00 65.24           H
ATOM   5006  CZ  ARG A 326       8.981  -0.784 -30.269  1.00 65.24           C
ATOM   5007  NH1 ARG A 326       8.705   0.047 -31.283  1.00 65.24           N
ATOM   5008 1HH1 ARG A 326       9.229   0.892 -31.395  1.00 65.24           H
ATOM   5009 2HH1 ARG A 326       7.976  -0.177 -31.929  1.00 65.24           H
ATOM   5010  NH2 ARG A 326       8.286  -1.918 -30.110  1.00 65.24           N
ATOM   5011 1HH2 ARG A 326       7.554  -2.150 -30.752  1.00 65.24           H
ATOM   5012 2HH2 ARG A 326       8.498  -2.533 -29.351  1.00 65.24           H
ATOM   5013  HN  ARG A 326      10.782   0.893 -25.222  1.00 65.24           H
ATOM   5014  N   ASP A 327      10.983   4.049 -24.983  1.00 73.84           N
ATOM   5015  CA  ASP A 327      10.787   5.422 -24.547  1.00 73.84           C
ATOM   5016  C   ASP A 327      11.853   5.780 -23.509  1.00 73.84           C
ATOM   5017  O   ASP A 327      12.313   6.919 -23.455  1.00 73.84           O
ATOM   5018  HA  ASP A 327      10.868   6.024 -25.452  1.00 73.84           H
ATOM   5019  CB  ASP A 327       9.414   5.602 -23.897  1.00 73.84           C
ATOM   5020 1HB  ASP A 327       9.254   4.821 -23.154  1.00 73.84           H
ATOM   5021 2HB  ASP A 327       9.380   6.556 -23.370  1.00 73.84           H
ATOM   5022  CG  ASP A 327       8.301   5.553 -24.945  1.00 73.84           C
ATOM   5023  OD1 ASP A 327       8.645   5.644 -26.144  1.00 73.84           O
ATOM   5024  OD2 ASP A 327       7.130   5.426 -24.525  1.00 73.84           O
ATOM   5025  HN  ASP A 327      10.262   3.412 -24.710  1.00 73.84           H
ATOM   5026  N   LEU A 328      12.214   4.786 -22.711  1.00 73.93           N
ATOM   5027  CA  LEU A 328      13.247   4.970 -21.707  1.00 73.93           C
ATOM   5028  C   LEU A 328      14.567   5.319 -22.397  1.00 73.93           C
ATOM   5029  O   LEU A 328      15.182   6.339 -22.090  1.00 73.93           O
ATOM   5030  HA  LEU A 328      12.950   5.814 -21.084  1.00 73.93           H
ATOM   5031  CB  LEU A 328      13.334   3.743 -20.796  1.00 73.93           C
ATOM   5032 1HB  LEU A 328      12.389   3.644 -20.263  1.00 73.93           H
ATOM   5033 2HB  LEU A 328      13.441   2.858 -21.422  1.00 73.93           H
ATOM   5034  CG  LEU A 328      14.469   3.749 -19.770  1.00 73.93           C
ATOM   5035  HG  LEU A 328      15.410   3.885 -20.302  1.00 73.93           H
ATOM   5036  CD1 LEU A 328      14.324   4.923 -18.799  1.00 73.93           C
ATOM   5037 1HD1 LEU A 328      14.352   5.860 -19.356  1.00 73.93           H
ATOM   5038 2HD1 LEU A 328      13.375   4.842 -18.270  1.00 73.93           H
ATOM   5039 3HD1 LEU A 328      15.144   4.903 -18.081  1.00 73.93           H
ATOM   5040  CD2 LEU A 328      14.553   2.408 -19.039  1.00 73.93           C
ATOM   5041 1HD2 LEU A 328      13.614   2.217 -18.520  1.00 73.93           H
ATOM   5042 2HD2 LEU A 328      14.738   1.612 -19.760  1.00 73.93           H
ATOM   5043 3HD2 LEU A 328      15.368   2.439 -18.315  1.00 73.93           H
ATOM   5044  HN  LEU A 328      11.814   3.870 -22.744  1.00 73.93           H
ATOM   5045  N   VAL A 329      14.965   4.451 -23.316  1.00 77.10           N
ATOM   5046  CA  VAL A 329      16.246   4.603 -23.985  1.00 77.10           C
ATOM   5047  C   VAL A 329      16.251   5.913 -24.776  1.00 77.10           C
ATOM   5048  O   VAL A 329      17.281   6.577 -24.878  1.00 77.10           O
ATOM   5049  HA  VAL A 329      17.015   4.656 -23.214  1.00 77.10           H
ATOM   5050  CB  VAL A 329      16.530   3.378 -24.855  1.00 77.10           C
ATOM   5051  HB  VAL A 329      15.710   3.273 -25.565  1.00 77.10           H
ATOM   5052  CG1 VAL A 329      17.822   3.561 -25.654  1.00 77.10           C
ATOM   5053 1HG1 VAL A 329      17.730   4.435 -26.299  1.00 77.10           H
ATOM   5054 2HG1 VAL A 329      18.657   3.704 -24.967  1.00 77.10           H
ATOM   5055 3HG1 VAL A 329      18.001   2.676 -26.264  1.00 77.10           H
ATOM   5056  CG2 VAL A 329      16.585   2.105 -24.008  1.00 77.10           C
ATOM   5057 1HG2 VAL A 329      17.377   2.197 -23.265  1.00 77.10           H
ATOM   5058 2HG2 VAL A 329      15.629   1.961 -23.505  1.00 77.10           H
ATOM   5059 3HG2 VAL A 329      16.789   1.249 -24.652  1.00 77.10           H
ATOM   5060  HN  VAL A 329      14.429   3.658 -23.605  1.00 77.10           H
ATOM   5061  N   LYS A 330      15.087   6.246 -25.315  1.00 72.81           N
ATOM   5062  CA  LYS A 330      14.938   7.477 -26.072  1.00 72.81           C
ATOM   5063  C   LYS A 330      15.208   8.671 -25.154  1.00 72.81           C
[truncated: 117,478 more chars]
