# Supplementary material for: Noncanonical roles of chemokine regions in CCR9 activation revealed by structural modeling and mutational mapping
Source: Nat Commun. 2025 Aug 18;16:7695. doi: 10.1038/s41467-025-62321-9 (PMC12361432; doi:10.1038/s41467-025-62321-9)
Supplement: Supplementary file 7 — Supplementary Data 5 [file 41467_2025_62321_MOESM7_ESM.zip › CCR9_CCL25x1P6_08_rnk3.pdb]

ATOM      1  N   GLU A  20      -3.927  -7.014  58.624  1.00 49.69           N
ATOM      2  CA  GLU A  20      -4.226  -7.626  57.341  1.00 49.69           C
ATOM      3  C   GLU A  20      -4.726  -9.058  57.540  1.00 49.69           C
ATOM      4  O   GLU A  20      -3.934  -9.968  57.780  1.00 49.69           O
ATOM      5  HA  GLU A  20      -5.017  -7.015  56.906  1.00 49.69           H
ATOM      6  CB  GLU A  20      -3.004  -7.595  56.420  1.00 49.69           C
ATOM      7 1HB  GLU A  20      -2.102  -7.790  57.000  1.00 49.69           H
ATOM      8 2HB  GLU A  20      -3.147  -8.295  55.597  1.00 49.69           H
ATOM      9  CG  GLU A  20      -2.831  -6.214  55.786  1.00 49.69           C
ATOM     10 1HG  GLU A  20      -3.803  -5.821  55.489  1.00 49.69           H
ATOM     11 2HG  GLU A  20      -2.418  -5.522  56.520  1.00 49.69           H
ATOM     12  CD  GLU A  20      -1.908  -6.282  54.567  1.00 49.69           C
ATOM     13  OE1 GLU A  20      -2.042  -5.388  53.704  1.00 49.69           O
ATOM     14  OE2 GLU A  20      -1.091  -7.226  54.526  1.00 49.69           O
ATOM     15  HN  GLU A  20      -4.049  -7.612  59.416  1.00 49.69           H
ATOM     16  N   SER A  21      -6.038  -9.214  57.432  1.00 56.62           N
ATOM     17  CA  SER A  21      -6.656 -10.513  57.632  1.00 56.62           C
ATOM     18  C   SER A  21      -5.927 -11.573  56.803  1.00 56.62           C
ATOM     19  O   SER A  21      -5.591 -11.336  55.644  1.00 56.62           O
ATOM     20  HA  SER A  21      -6.553 -10.721  58.697  1.00 56.62           H
ATOM     21  CB  SER A  21      -8.141 -10.479  57.262  1.00 56.62           C
ATOM     22 1HB  SER A  21      -8.581 -11.460  57.441  1.00 56.62           H
ATOM     23 2HB  SER A  21      -8.660  -9.773  57.910  1.00 56.62           H
ATOM     24  OG  SER A  21      -8.343 -10.110  55.901  1.00 56.62           O
ATOM     25  HG  SER A  21      -8.781 -10.860  55.404  1.00 56.62           H
ATOM     26  HN  SER A  21      -6.672  -8.472  57.213  1.00 56.62           H
ATOM     27  N   THR A  22      -5.704 -12.718  57.431  1.00 58.32           N
ATOM     28  CA  THR A  22      -5.020 -13.814  56.767  1.00 58.32           C
ATOM     29  C   THR A  22      -5.636 -14.071  55.390  1.00 58.32           C
ATOM     30  O   THR A  22      -4.938 -14.465  54.457  1.00 58.32           O
ATOM     31  HA  THR A  22      -3.982 -13.523  56.603  1.00 58.32           H
ATOM     32  CB  THR A  22      -5.069 -15.032  57.692  1.00 58.32           C
ATOM     33  HB  THR A  22      -5.045 -15.958  57.117  1.00 58.32           H
ATOM     34  OG1 THR A  22      -6.241 -14.825  58.476  1.00 58.32           O
ATOM     35  HG1 THR A  22      -7.052 -15.097  57.958  1.00 58.32           H
ATOM     36  CG2 THR A  22      -3.931 -15.037  58.715  1.00 58.32           C
ATOM     37 1HG2 THR A  22      -3.996 -14.142  59.334  1.00 58.32           H
ATOM     38 2HG2 THR A  22      -2.974 -15.050  58.194  1.00 58.32           H
ATOM     39 3HG2 THR A  22      -4.014 -15.922  59.345  1.00 58.32           H
ATOM     40  HN  THR A  22      -5.981 -12.902  58.374  1.00 58.32           H
ATOM     41  N   SER A  23      -6.938 -13.839  55.307  1.00 61.15           N
ATOM     42  CA  SER A  23      -7.643 -13.972  54.044  1.00 61.15           C
ATOM     43  C   SER A  23      -7.069 -12.992  53.018  1.00 61.15           C
ATOM     44  O   SER A  23      -6.870 -13.348  51.858  1.00 61.15           O
ATOM     45  HA  SER A  23      -7.474 -15.001  53.726  1.00 61.15           H
ATOM     46  CB  SER A  23      -9.144 -13.735  54.223  1.00 61.15           C
ATOM     47 1HB  SER A  23      -9.667 -14.018  53.309  1.00 61.15           H
ATOM     48 2HB  SER A  23      -9.520 -14.378  55.018  1.00 61.15           H
ATOM     49  OG  SER A  23      -9.436 -12.375  54.534  1.00 61.15           O
ATOM     50  HG  SER A  23     -10.422 -12.218  54.488  1.00 61.15           H
ATOM     51  HN  SER A  23      -7.507 -13.564  56.082  1.00 61.15           H
ATOM     52  N   SER A  24      -6.819 -11.777  53.484  1.00 66.98           N
ATOM     53  CA  SER A  24      -6.328 -10.727  52.608  1.00 66.98           C
ATOM     54  C   SER A  24      -4.957 -11.110  52.049  1.00 66.98           C
ATOM     55  O   SER A  24      -4.652 -10.825  50.892  1.00 66.98           O
ATOM     56  HA  SER A  24      -7.062 -10.653  51.806  1.00 66.98           H
ATOM     57  CB  SER A  24      -6.245  -9.389  53.346  1.00 66.98           C
ATOM     58 1HB  SER A  24      -7.251  -9.008  53.520  1.00 66.98           H
ATOM     59 2HB  SER A  24      -5.788  -9.541  54.324  1.00 66.98           H
ATOM     60  OG  SER A  24      -5.492  -8.423  52.617  1.00 66.98           O
ATOM     61  HG  SER A  24      -5.428  -7.573  53.140  1.00 66.98           H
ATOM     62  HN  SER A  24      -6.947 -11.506  54.438  1.00 66.98           H
ATOM     63  N   MET A  25      -4.166 -11.752  52.896  1.00 64.21           N
ATOM     64  CA  MET A  25      -2.833 -12.175  52.502  1.00 64.21           C
ATOM     65  C   MET A  25      -2.894 -13.406  51.597  1.00 64.21           C
ATOM     66  O   MET A  25      -2.140 -13.509  50.630  1.00 64.21           O
ATOM     67  HA  MET A  25      -2.408 -11.333  51.954  1.00 64.21           H
ATOM     68  CB  MET A  25      -2.009 -12.498  53.751  1.00 64.21           C
ATOM     69 1HB  MET A  25      -2.147 -11.714  54.495  1.00 64.21           H
ATOM     70 2HB  MET A  25      -2.367 -13.426  54.196  1.00 64.21           H
ATOM     71  CG  MET A  25      -0.524 -12.630  53.409  1.00 64.21           C
ATOM     72 1HG  MET A  25       0.022 -13.024  54.266  1.00 64.21           H
ATOM     73 2HG  MET A  25      -0.391 -13.341  52.593  1.00 64.21           H
ATOM     74  SD  MET A  25       0.139 -11.039  52.944  1.00 64.21           S
ATOM     75  CE  MET A  25       1.882 -11.424  52.922  1.00 64.21           C
ATOM     76 1HE  MET A  25       2.192 -11.761  53.912  1.00 64.21           H
ATOM     77 2HE  MET A  25       2.071 -12.213  52.194  1.00 64.21           H
ATOM     78 3HE  MET A  25       2.447 -10.533  52.648  1.00 64.21           H
ATOM     79  HN  MET A  25      -4.422 -11.982  53.835  1.00 64.21           H
ATOM     80  N   GLU A  26      -3.798 -14.311  51.943  1.00 59.00           N
ATOM     81  CA  GLU A  26      -4.000 -15.509  51.146  1.00 59.00           C
ATOM     82  C   GLU A  26      -4.506 -15.139  49.750  1.00 59.00           C
ATOM     83  O   GLU A  26      -4.062 -15.708  48.754  1.00 59.00           O
ATOM     84  HA  GLU A  26      -3.019 -15.977  51.072  1.00 59.00           H
ATOM     85  CB  GLU A  26      -4.965 -16.473  51.840  1.00 59.00           C
ATOM     86 1HB  GLU A  26      -5.774 -15.911  52.306  1.00 59.00           H
ATOM     87 2HB  GLU A  26      -5.314 -17.220  51.127  1.00 59.00           H
ATOM     88  CG  GLU A  26      -4.260 -17.241  52.960  1.00 59.00           C
ATOM     89 1HG  GLU A  26      -3.420 -17.801  52.549  1.00 59.00           H
ATOM     90 2HG  GLU A  26      -3.851 -16.539  53.686  1.00 59.00           H
ATOM     91  CD  GLU A  26      -5.227 -18.200  53.659  1.00 59.00           C
ATOM     92  OE1 GLU A  26      -4.722 -19.147  54.300  1.00 59.00           O
ATOM     93  OE2 GLU A  26      -6.448 -17.964  53.536  1.00 59.00           O
ATOM     94  HN  GLU A  26      -4.384 -14.236  52.749  1.00 59.00           H
ATOM     95  N   ASP A  27      -5.427 -14.187  49.722  1.00 66.17           N
ATOM     96  CA  ASP A  27      -6.023 -13.759  48.468  1.00 66.17           C
ATOM     97  C   ASP A  27      -4.926 -13.239  47.538  1.00 66.17           C
ATOM     98  O   ASP A  27      -4.963 -13.479  46.332  1.00 66.17           O
ATOM     99  HA  ASP A  27      -6.522 -14.643  48.071  1.00 66.17           H
ATOM    100  CB  ASP A  27      -7.027 -12.627  48.694  1.00 66.17           C
ATOM    101 1HB  ASP A  27      -6.606 -11.894  49.382  1.00 66.17           H
ATOM    102 2HB  ASP A  27      -7.215 -12.109  47.753  1.00 66.17           H
ATOM    103  CG  ASP A  27      -8.344 -13.165  49.257  1.00 66.17           C
ATOM    104  OD1 ASP A  27      -8.584 -14.379  49.077  1.00 66.17           O
ATOM    105  OD2 ASP A  27      -9.081 -12.352  49.855  1.00 66.17           O
ATOM    106  HN  ASP A  27      -5.766 -13.712  50.535  1.00 66.17           H
ATOM    107  N   TYR A  28      -3.974 -12.535  48.133  1.00 65.61           N
ATOM    108  CA  TYR A  28      -2.879 -11.961  47.370  1.00 65.61           C
ATOM    109  C   TYR A  28      -1.889 -13.043  46.932  1.00 65.61           C
ATOM    110  O   TYR A  28      -1.328 -12.970  45.839  1.00 65.61           O
ATOM    111  HA  TYR A  28      -3.299 -11.484  46.485  1.00 65.61           H
ATOM    112  CB  TYR A  28      -2.168 -10.991  48.316  1.00 65.61           C
ATOM    113 1HB  TYR A  28      -2.875 -10.223  48.630  1.00 65.61           H
ATOM    114 2HB  TYR A  28      -1.865 -11.531  49.213  1.00 65.61           H
ATOM    115  CG  TYR A  28      -0.940 -10.313  47.705  1.00 65.61           C
ATOM    116  CD1 TYR A  28       0.326 -10.719  48.074  1.00 65.61           C
ATOM    117  HD1 TYR A  28       0.451 -11.522  48.801  1.00 65.61           H
ATOM    118  CD2 TYR A  28      -1.099  -9.297  46.785  1.00 65.61           C
ATOM    119  HD2 TYR A  28      -2.099  -8.977  46.494  1.00 65.61           H
ATOM    120  CE1 TYR A  28       1.483 -10.081  47.500  1.00 65.61           C
ATOM    121  HE1 TYR A  28       2.489 -10.392  47.782  1.00 65.61           H
ATOM    122  CE2 TYR A  28       0.058  -8.659  46.211  1.00 65.61           C
ATOM    123  HE2 TYR A  28      -0.053  -7.855  45.483  1.00 65.61           H
ATOM    124  CZ  TYR A  28       1.291  -9.083  46.596  1.00 65.61           C
ATOM    125  OH  TYR A  28       2.383  -8.481  46.053  1.00 65.61           O
ATOM    126  HH  TYR A  28       2.100  -7.834  45.345  1.00 65.61           H
ATOM    127  HN  TYR A  28      -3.943 -12.356  49.117  1.00 65.61           H
ATOM    128  N   VAL A  29      -1.706 -14.022  47.806  1.00 65.54           N
ATOM    129  CA  VAL A  29      -0.755 -15.089  47.546  1.00 65.54           C
ATOM    130  C   VAL A  29      -1.342 -16.047  46.507  1.00 65.54           C
ATOM    131  O   VAL A  29      -0.636 -16.503  45.609  1.00 65.54           O
ATOM    132  HA  VAL A  29       0.146 -14.634  47.133  1.00 65.54           H
ATOM    133  CB  VAL A  29      -0.378 -15.785  48.855  1.00 65.54           C
ATOM    134  HB  VAL A  29      -1.300 -16.081  49.355  1.00 65.54           H
ATOM    135  CG1 VAL A  29       0.440 -17.050  48.588  1.00 65.54           C
ATOM    136 1HG1 VAL A  29      -0.147 -17.740  47.982  1.00 65.54           H
ATOM    137 2HG1 VAL A  29       1.354 -16.786  48.057  1.00 65.54           H
ATOM    138 3HG1 VAL A  29       0.695 -17.525  49.536  1.00 65.54           H
ATOM    139  CG2 VAL A  29       0.375 -14.831  49.785  1.00 65.54           C
ATOM    140 1HG2 VAL A  29       1.287 -14.490  49.296  1.00 65.54           H
ATOM    141 2HG2 VAL A  29      -0.257 -13.973  50.015  1.00 65.54           H
ATOM    142 3HG2 VAL A  29       0.631 -15.351  50.709  1.00 65.54           H
ATOM    143  HN  VAL A  29      -2.192 -14.092  48.677  1.00 65.54           H
ATOM    144  N   ASN A  30      -2.628 -16.325  46.665  1.00 61.28           N
ATOM    145  CA  ASN A  30      -3.279 -17.340  45.855  1.00 61.28           C
ATOM    146  C   ASN A  30      -3.744 -16.714  44.538  1.00 61.28           C
ATOM    147  O   ASN A  30      -4.195 -17.419  43.637  1.00 61.28           O
ATOM    148  HA  ASN A  30      -2.527 -18.114  45.706  1.00 61.28           H
ATOM    149  CB  ASN A  30      -4.508 -17.909  46.567  1.00 61.28           C
ATOM    150 1HB  ASN A  30      -5.155 -17.093  46.892  1.00 61.28           H
ATOM    151 2HB  ASN A  30      -5.087 -18.517  45.872  1.00 61.28           H
ATOM    152  CG  ASN A  30      -4.099 -18.754  47.775  1.00 61.28           C
ATOM    153  OD1 ASN A  30      -2.993 -19.263  47.863  1.00 61.28           O
ATOM    154  ND2 ASN A  30      -5.049 -18.875  48.698  1.00 61.28           N
ATOM    155 1HD2 ASN A  30      -5.935 -18.432  48.564  1.00 61.28           H
ATOM    156 2HD2 ASN A  30      -4.877 -19.409  49.525  1.00 61.28           H
ATOM    157  HN  ASN A  30      -3.220 -15.871  47.330  1.00 61.28           H
ATOM    158  N   PHE A  31      -3.618 -15.397  44.469  1.00 66.56           N
ATOM    159  CA  PHE A  31      -3.959 -14.676  43.254  1.00 66.56           C
ATOM    160  C   PHE A  31      -3.114 -15.158  42.074  1.00 66.56           C
ATOM    161  O   PHE A  31      -1.886 -15.111  42.125  1.00 66.56           O
ATOM    162  HA  PHE A  31      -5.012 -14.869  43.048  1.00 66.56           H
ATOM    163  CB  PHE A  31      -3.657 -13.198  43.512  1.00 66.56           C
ATOM    164 1HB  PHE A  31      -4.148 -12.893  44.436  1.00 66.56           H
ATOM    165 2HB  PHE A  31      -2.584 -13.079  43.666  1.00 66.56           H
ATOM    166  CG  PHE A  31      -4.102 -12.266  42.384  1.00 66.56           C
ATOM    167  CD1 PHE A  31      -3.195 -11.817  41.475  1.00 66.56           C
ATOM    168  HD1 PHE A  31      -2.151 -12.121  41.551  1.00 66.56           H
ATOM    169  CD2 PHE A  31      -5.404 -11.886  42.289  1.00 66.56           C
ATOM    170  HD2 PHE A  31      -6.131 -12.245  43.017  1.00 66.56           H
ATOM    171  CE1 PHE A  31      -3.608 -10.951  40.428  1.00 66.56           C
ATOM    172  HE1 PHE A  31      -2.881 -10.592  39.699  1.00 66.56           H
ATOM    173  CE2 PHE A  31      -5.817 -11.021  41.242  1.00 66.56           C
ATOM    174  HE2 PHE A  31      -6.861 -10.716  41.166  1.00 66.56           H
ATOM    175  CZ  PHE A  31      -4.911 -10.572  40.333  1.00 66.56           C
ATOM    176  HZ  PHE A  31      -5.228  -9.908  39.529  1.00 66.56           H
ATOM    177  HN  PHE A  31      -3.290 -14.826  45.221  1.00 66.56           H
ATOM    178  N   ASN A  32      -3.805 -15.612  41.039  1.00 60.89           N
ATOM    179  CA  ASN A  32      -3.133 -16.126  39.857  1.00 60.89           C
ATOM    180  C   ASN A  32      -2.652 -14.954  39.000  1.00 60.89           C
ATOM    181  O   ASN A  32      -3.414 -14.408  38.203  1.00 60.89           O
ATOM    182  HA  ASN A  32      -2.310 -16.731  40.236  1.00 60.89           H
ATOM    183  CB  ASN A  32      -4.083 -16.974  39.009  1.00 60.89           C
ATOM    184 1HB  ASN A  32      -4.634 -17.661  39.650  1.00 60.89           H
ATOM    185 2HB  ASN A  32      -4.818 -16.330  38.526  1.00 60.89           H
ATOM    186  CG  ASN A  32      -3.313 -17.763  37.948  1.00 60.89           C
ATOM    187  OD1 ASN A  32      -2.105 -17.660  37.815  1.00 60.89           O
ATOM    188  ND2 ASN A  32      -4.078 -18.556  37.203  1.00 60.89           N
ATOM    189 1HD2 ASN A  32      -5.064 -18.595  37.364  1.00 60.89           H
ATOM    190 2HD2 ASN A  32      -3.667 -19.114  36.482  1.00 60.89           H
ATOM    191  HN  ASN A  32      -4.804 -15.632  40.999  1.00 60.89           H
ATOM    192  N   PHE A  33      -1.389 -14.601  39.192  1.00 62.01           N
ATOM    193  CA  PHE A  33      -0.765 -13.577  38.371  1.00 62.01           C
ATOM    194  C   PHE A  33      -0.413 -14.123  36.986  1.00 62.01           C
ATOM    195  O   PHE A  33       0.760 -14.202  36.626  1.00 62.01           O
ATOM    196  HA  PHE A  33      -1.483 -12.764  38.268  1.00 62.01           H
ATOM    197  CB  PHE A  33       0.522 -13.157  39.083  1.00 62.01           C
ATOM    198 1HB  PHE A  33       1.109 -14.048  39.308  1.00 62.01           H
ATOM    199 2HB  PHE A  33       1.118 -12.546  38.405  1.00 62.01           H
ATOM    200  CG  PHE A  33       0.291 -12.377  40.379  1.00 62.01           C
ATOM    201  CD1 PHE A  33       0.130 -11.027  40.340  1.00 62.01           C
ATOM    202  HD1 PHE A  33       0.166 -10.501  39.386  1.00 62.01           H
ATOM    203  CD2 PHE A  33       0.247 -13.033  41.569  1.00 62.01           C
ATOM    204  HD2 PHE A  33       0.376 -14.115  41.600  1.00 62.01           H
ATOM    205  CE1 PHE A  33      -0.085 -10.303  41.543  1.00 62.01           C
ATOM    206  HE1 PHE A  33      -0.214  -9.221  41.512  1.00 62.01           H
ATOM    207  CE2 PHE A  33       0.032 -12.309  42.772  1.00 62.01           C
ATOM    208  HE2 PHE A  33      -0.004 -12.835  43.726  1.00 62.01           H
ATOM    209  CZ  PHE A  33      -0.129 -10.959  42.733  1.00 62.01           C
ATOM    210  HZ  PHE A  33      -0.294 -10.403  43.656  1.00 62.01           H
ATOM    211  HN  PHE A  33      -0.797 -15.002  39.891  1.00 62.01           H
ATOM    212  N   THR A  34      -1.451 -14.484  36.246  1.00 62.97           N
ATOM    213  CA  THR A  34      -1.302 -14.746  34.825  1.00 62.97           C
ATOM    214  C   THR A  34      -0.758 -13.509  34.109  1.00 62.97           C
ATOM    215  O   THR A  34      -1.267 -12.405  34.295  1.00 62.97           O
ATOM    216  HA  THR A  34      -0.566 -15.540  34.697  1.00 62.97           H
ATOM    217  CB  THR A  34      -2.656 -15.214  34.286  1.00 62.97           C
ATOM    218  HB  THR A  34      -3.275 -14.364  33.999  1.00 62.97           H
ATOM    219  OG1 THR A  34      -3.180 -16.033  35.328  1.00 62.97           O
ATOM    220  HG1 THR A  34      -2.529 -16.757  35.554  1.00 62.97           H
ATOM    221  CG2 THR A  34      -2.515 -16.168  33.098  1.00 62.97           C
ATOM    222 1HG2 THR A  34      -1.953 -17.050  33.405  1.00 62.97           H
ATOM    223 2HG2 THR A  34      -1.987 -15.664  32.288  1.00 62.97           H
ATOM    224 3HG2 THR A  34      -3.505 -16.469  32.755  1.00 62.97           H
ATOM    225  HN  THR A  34      -2.379 -14.598  36.602  1.00 62.97           H
ATOM    226  N   ASP A  35       0.271 -13.735  33.304  1.00 67.90           N
ATOM    227  CA  ASP A  35       0.912 -12.647  32.586  1.00 67.90           C
ATOM    228  C   ASP A  35       0.075 -12.290  31.355  1.00 67.90           C
ATOM    229  O   ASP A  35       0.366 -12.744  30.250  1.00 67.90           O
ATOM    230  HA  ASP A  35       0.971 -11.826  33.301  1.00 67.90           H
ATOM    231  CB  ASP A  35       2.308 -13.050  32.107  1.00 67.90           C
ATOM    232 1HB  ASP A  35       2.347 -14.129  31.957  1.00 67.90           H
ATOM    233 2HB  ASP A  35       2.514 -12.586  31.143  1.00 67.90           H
ATOM    234  CG  ASP A  35       3.376 -12.631  33.119  1.00 67.90           C
ATOM    235  OD1 ASP A  35       3.230 -11.519  33.671  1.00 67.90           O
ATOM    236  OD2 ASP A  35       4.315 -13.432  33.317  1.00 67.90           O
ATOM    237  HN  ASP A  35       0.664 -14.639  33.141  1.00 67.90           H
ATOM    238  N   PHE A  36      -0.949 -11.482  31.589  1.00 81.94           N
ATOM    239  CA  PHE A  36      -1.717 -10.911  30.496  1.00 81.94           C
ATOM    240  C   PHE A  36      -1.030  -9.664  29.936  1.00 81.94           C
ATOM    241  O   PHE A  36      -1.379  -9.191  28.856  1.00 81.94           O
ATOM    242  HA  PHE A  36      -1.780 -11.669  29.715  1.00 81.94           H
ATOM    243  CB  PHE A  36      -3.081 -10.517  31.065  1.00 81.94           C
ATOM    244 1HB  PHE A  36      -2.929  -9.889  31.943  1.00 81.94           H
ATOM    245 2HB  PHE A  36      -3.609  -9.912  30.329  1.00 81.94           H
ATOM    246  CG  PHE A  36      -3.961 -11.706  31.453  1.00 81.94           C
ATOM    247  CD1 PHE A  36      -4.042 -12.788  30.633  1.00 81.94           C
ATOM    248  HD1 PHE A  36      -3.480 -12.808  29.699  1.00 81.94           H
ATOM    249  CD2 PHE A  36      -4.662 -11.682  32.619  1.00 81.94           C
ATOM    250  HD2 PHE A  36      -4.597 -10.815  33.276  1.00 81.94           H
ATOM    251  CE1 PHE A  36      -4.859 -13.892  30.993  1.00 81.94           C
ATOM    252  HE1 PHE A  36      -4.925 -14.759  30.336  1.00 81.94           H
ATOM    253  CE2 PHE A  36      -5.479 -12.786  32.979  1.00 81.94           C
ATOM    254  HE2 PHE A  36      -6.041 -12.767  33.913  1.00 81.94           H
ATOM    255  CZ  PHE A  36      -5.560 -13.868  32.159  1.00 81.94           C
ATOM    256  HZ  PHE A  36      -6.187 -14.716  32.435  1.00 81.94           H
ATOM    257  HN  PHE A  36      -1.254 -11.217  32.504  1.00 81.94           H
ATOM    258  N   TYR A  37      -0.067  -9.166  30.698  1.00 87.40           N
ATOM    259  CA  TYR A  37       0.779  -8.084  30.222  1.00 87.40           C
ATOM    260  C   TYR A  37       1.948  -8.625  29.396  1.00 87.40           C
ATOM    261  O   TYR A  37       2.793  -9.354  29.913  1.00 87.40           O
ATOM    262  HA  TYR A  37       0.171  -7.433  29.594  1.00 87.40           H
ATOM    263  CB  TYR A  37       1.329  -7.397  31.474  1.00 87.40           C
ATOM    264 1HB  TYR A  37       0.499  -7.155  32.137  1.00 87.40           H
ATOM    265 2HB  TYR A  37       1.970  -8.098  32.009  1.00 87.40           H
ATOM    266  CG  TYR A  37       2.122  -6.121  31.186  1.00 87.40           C
ATOM    267  CD1 TYR A  37       3.502  -6.150  31.192  1.00 87.40           C
ATOM    268  HD1 TYR A  37       4.026  -7.082  31.402  1.00 87.40           H
ATOM    269  CD2 TYR A  37       1.458  -4.941  30.920  1.00 87.40           C
ATOM    270  HD2 TYR A  37       0.368  -4.918  30.915  1.00 87.40           H
ATOM    271  CE1 TYR A  37       4.249  -4.949  30.921  1.00 87.40           C
ATOM    272  HE1 TYR A  37       5.338  -4.958  30.923  1.00 87.40           H
ATOM    273  CE2 TYR A  37       2.204  -3.740  30.648  1.00 87.40           C
ATOM    274  HE2 TYR A  37       1.692  -2.801  30.437  1.00 87.40           H
ATOM    275  CZ  TYR A  37       3.563  -3.803  30.663  1.00 87.40           C
ATOM    276  OH  TYR A  37       4.268  -2.669  30.406  1.00 87.40           O
ATOM    277  HH  TYR A  37       3.644  -1.927  30.160  1.00 87.40           H
ATOM    278  HN  TYR A  37       0.139  -9.488  31.621  1.00 87.40           H
ATOM    279  N   CYS A  38       1.959  -8.246  28.127  1.00 90.13           N
ATOM    280  CA  CYS A  38       2.951  -8.764  27.200  1.00 90.13           C
ATOM    281  C   CYS A  38       3.990  -7.670  26.946  1.00 90.13           C
ATOM    282  O   CYS A  38       3.671  -6.626  26.379  1.00 90.13           O
ATOM    283  HA  CYS A  38       3.408  -9.628  27.682  1.00 90.13           H
ATOM    284  CB  CYS A  38       2.309  -9.254  25.900  1.00 90.13           C
ATOM    285 1HB  CYS A  38       1.510  -9.961  26.123  1.00 90.13           H
ATOM    286 2HB  CYS A  38       1.855  -8.416  25.371  1.00 90.13           H
ATOM    287  SG  CYS A  38       3.570 -10.051  24.841  1.00 90.13           S
ATOM    288  HN  CYS A  38       1.308  -7.599  27.730  1.00 90.13           H
ATOM    289  N   GLU A  39       5.211  -7.946  27.379  1.00 82.56           N
ATOM    290  CA  GLU A  39       6.337  -7.095  27.036  1.00 82.56           C
ATOM    291  C   GLU A  39       6.894  -7.478  25.663  1.00 82.56           C
ATOM    292  O   GLU A  39       7.259  -8.631  25.438  1.00 82.56           O
ATOM    293  HA  GLU A  39       5.935  -6.082  27.002  1.00 82.56           H
ATOM    294  CB  GLU A  39       7.426  -7.166  28.108  1.00 82.56           C
ATOM    295 1HB  GLU A  39       7.762  -8.197  28.223  1.00 82.56           H
ATOM    296 2HB  GLU A  39       8.232  -6.475  27.861  1.00 82.56           H
ATOM    297  CG  GLU A  39       6.884  -6.725  29.470  1.00 82.56           C
ATOM    298 1HG  GLU A  39       6.341  -5.786  29.362  1.00 82.56           H
ATOM    299 2HG  GLU A  39       6.172  -7.464  29.838  1.00 82.56           H
ATOM    300  CD  GLU A  39       8.018  -6.552  30.482  1.00 82.56           C
ATOM    301  OE1 GLU A  39       7.782  -5.841  31.482  1.00 82.56           O
ATOM    302  OE2 GLU A  39       9.095  -7.134  30.232  1.00 82.56           O
ATOM    303  HN  GLU A  39       5.436  -8.734  27.952  1.00 82.56           H
ATOM    304  N   LYS A  40       6.942  -6.490  24.782  1.00 88.30           N
ATOM    305  CA  LYS A  40       7.292  -6.741  23.394  1.00 88.30           C
ATOM    306  C   LYS A  40       8.682  -6.168  23.111  1.00 88.30           C
ATOM    307  O   LYS A  40       8.966  -5.743  21.992  1.00 88.30           O
ATOM    308  HA  LYS A  40       7.330  -7.822  23.257  1.00 88.30           H
ATOM    309  CB  LYS A  40       6.204  -6.205  22.462  1.00 88.30           C
ATOM    310 1HB  LYS A  40       6.046  -5.143  22.653  1.00 88.30           H
ATOM    311 2HB  LYS A  40       6.530  -6.296  21.426  1.00 88.30           H
ATOM    312  CG  LYS A  40       4.890  -6.964  22.658  1.00 88.30           C
ATOM    313 1HG  LYS A  40       5.062  -8.033  22.531  1.00 88.30           H
ATOM    314 2HG  LYS A  40       4.530  -6.818  23.676  1.00 88.30           H
ATOM    315  CD  LYS A  40       3.829  -6.491  21.663  1.00 88.30           C
ATOM    316 1HD  LYS A  40       3.628  -5.431  21.817  1.00 88.30           H
ATOM    317 2HD  LYS A  40       4.206  -6.599  20.645  1.00 88.30           H
ATOM    318  CE  LYS A  40       2.534  -7.290  21.820  1.00 88.30           C
ATOM    319 1HE  LYS A  40       2.732  -8.350  21.659  1.00 88.30           H
ATOM    320 2HE  LYS A  40       2.158  -7.187  22.838  1.00 88.30           H
ATOM    321  NZ  LYS A  40       1.513  -6.818  20.858  1.00 88.30           N
ATOM    322 1HZ  LYS A  40       0.733  -7.466  20.848  1.00 88.30           H
ATOM    323 2HZ  LYS A  40       1.186  -5.900  21.136  1.00 88.30           H
ATOM    324 3HZ  LYS A  40       1.921  -6.766  19.931  1.00 88.30           H
ATOM    325  HN  LYS A  40       6.747  -5.534  25.002  1.00 88.30           H
ATOM    326  N   ASN A  41       9.511  -6.174  24.144  1.00 82.45           N
ATOM    327  CA  ASN A  41      10.858  -5.643  24.026  1.00 82.45           C
ATOM    328  C   ASN A  41      11.589  -6.365  22.893  1.00 82.45           C
ATOM    329  O   ASN A  41      12.318  -5.742  22.122  1.00 82.45           O
ATOM    330  HA  ASN A  41      10.730  -4.579  23.828  1.00 82.45           H
ATOM    331  CB  ASN A  41      11.652  -5.861  25.316  1.00 82.45           C
ATOM    332 1HB  ASN A  41      11.567  -6.902  25.627  1.00 82.45           H
ATOM    333 2HB  ASN A  41      12.709  -5.669  25.133  1.00 82.45           H
ATOM    334  CG  ASN A  41      11.147  -4.946  26.433  1.00 82.45           C
ATOM    335  OD1 ASN A  41      10.641  -3.860  26.199  1.00 82.45           O
ATOM    336  ND2 ASN A  41      11.311  -5.443  27.655  1.00 82.45           N
ATOM    337 1HD2 ASN A  41      11.733  -6.341  27.777  1.00 82.45           H
ATOM    338 2HD2 ASN A  41      11.012  -4.918  28.452  1.00 82.45           H
ATOM    339  HN  ASN A  41       9.276  -6.533  25.048  1.00 82.45           H
ATOM    340  N   ASN A  42      11.370  -7.670  22.827  1.00 83.76           N
ATOM    341  CA  ASN A  42      12.042  -8.493  21.836  1.00 83.76           C
ATOM    342  C   ASN A  42      11.616  -8.048  20.436  1.00 83.76           C
ATOM    343  O   ASN A  42      12.420  -8.062  19.505  1.00 83.76           O
ATOM    344  HA  ASN A  42      13.107  -8.344  22.015  1.00 83.76           H
ATOM    345  CB  ASN A  42      11.667  -9.968  21.999  1.00 83.76           C
ATOM    346 1HB  ASN A  42      10.582 -10.075  21.972  1.00 83.76           H
ATOM    347 2HB  ASN A  42      12.064 -10.542  21.162  1.00 83.76           H
ATOM    348  CG  ASN A  42      12.209 -10.530  23.314  1.00 83.76           C
ATOM    349  OD1 ASN A  42      12.987  -9.902  24.013  1.00 83.76           O
ATOM    350  ND2 ASN A  42      11.756 -11.745  23.611  1.00 83.76           N
ATOM    351 1HD2 ASN A  42      11.118 -12.205  22.993  1.00 83.76           H
ATOM    352 2HD2 ASN A  42      12.052 -12.198  24.451  1.00 83.76           H
ATOM    353  HN  ASN A  42      10.747  -8.164  23.434  1.00 83.76           H
ATOM    354  N   VAL A  43      10.352  -7.664  20.330  1.00 90.75           N
ATOM    355  CA  VAL A  43       9.796  -7.266  19.049  1.00 90.75           C
ATOM    356  C   VAL A  43      10.440  -5.951  18.604  1.00 90.75           C
ATOM    357  O   VAL A  43      10.791  -5.791  17.437  1.00 90.75           O
ATOM    358  HA  VAL A  43      10.047  -8.041  18.325  1.00 90.75           H
ATOM    359  CB  VAL A  43       8.271  -7.182  19.144  1.00 90.75           C
ATOM    360  HB  VAL A  43       8.021  -6.359  19.813  1.00 90.75           H
ATOM    361  CG1 VAL A  43       7.652  -6.881  17.777  1.00 90.75           C
ATOM    362 1HG1 VAL A  43       8.032  -5.928  17.408  1.00 90.75           H
ATOM    363 2HG1 VAL A  43       7.916  -7.673  17.076  1.00 90.75           H
ATOM    364 3HG1 VAL A  43       6.568  -6.828  17.873  1.00 90.75           H
ATOM    365  CG2 VAL A  43       7.688  -8.466  19.739  1.00 90.75           C
ATOM    366 1HG2 VAL A  43       7.953  -9.313  19.106  1.00 90.75           H
ATOM    367 2HG2 VAL A  43       8.093  -8.619  20.739  1.00 90.75           H
ATOM    368 3HG2 VAL A  43       6.603  -8.380  19.795  1.00 90.75           H
ATOM    369  HN  VAL A  43       9.715  -7.622  21.099  1.00 90.75           H
ATOM    370  N   ARG A  44      10.575  -5.043  19.560  1.00 86.11           N
ATOM    371  CA  ARG A  44      11.166  -3.745  19.281  1.00 86.11           C
ATOM    372  C   ARG A  44      12.636  -3.904  18.888  1.00 86.11           C
ATOM    373  O   ARG A  44      13.127  -3.199  18.008  1.00 86.11           O
ATOM    374  HA  ARG A  44      10.580  -3.344  18.453  1.00 86.11           H
ATOM    375  CB  ARG A  44      11.067  -2.821  20.497  1.00 86.11           C
ATOM    376 1HB  ARG A  44      11.492  -3.317  21.369  1.00 86.11           H
ATOM    377 2HB  ARG A  44      11.656  -1.921  20.323  1.00 86.11           H
ATOM    378  CG  ARG A  44       9.613  -2.439  20.778  1.00 86.11           C
ATOM    379 1HG  ARG A  44       9.126  -2.136  19.851  1.00 86.11           H
ATOM    380 2HG  ARG A  44       9.071  -3.308  21.153  1.00 86.11           H
ATOM    381  CD  ARG A  44       9.532  -1.302  21.799  1.00 86.11           C
ATOM    382 1HD  ARG A  44      10.222  -0.505  21.522  1.00 86.11           H
ATOM    383 2HD  ARG A  44       8.530  -0.872  21.798  1.00 86.11           H
ATOM    384  NE  ARG A  44       9.863  -1.810  23.149  1.00 86.11           N
ATOM    385  HE  ARG A  44      10.828  -1.877  23.401  1.00 86.11           H
ATOM    386  CZ  ARG A  44       8.949  -2.184  24.055  1.00 86.11           C
ATOM    387  NH1 ARG A  44       7.642  -2.115  23.771  1.00 86.11           N
ATOM    388 1HH1 ARG A  44       7.341  -1.782  22.878  1.00 86.11           H
ATOM    389 2HH1 ARG A  44       6.966  -2.397  24.453  1.00 86.11           H
ATOM    390  NH2 ARG A  44       9.364  -2.629  25.249  1.00 86.11           N
ATOM    391 1HH2 ARG A  44       8.695  -2.913  25.937  1.00 86.11           H
ATOM    392 2HH2 ARG A  44      10.341  -2.678  25.453  1.00 86.11           H
ATOM    393  HN  ARG A  44      10.290  -5.182  20.508  1.00 86.11           H
ATOM    394  N   GLN A  45      13.297  -4.836  19.560  1.00 83.11           N
ATOM    395  CA  GLN A  45      14.708  -5.078  19.312  1.00 83.11           C
ATOM    396  C   GLN A  45      14.912  -5.626  17.898  1.00 83.11           C
ATOM    397  O   GLN A  45      15.834  -5.214  17.196  1.00 83.11           O
ATOM    398  HA  GLN A  45      15.190  -4.104  19.404  1.00 83.11           H
ATOM    399  CB  GLN A  45      15.294  -6.028  20.358  1.00 83.11           C
ATOM    400 1HB  GLN A  45      15.033  -5.679  21.358  1.00 83.11           H
ATOM    401 2HB  GLN A  45      14.854  -7.018  20.242  1.00 83.11           H
ATOM    402  CG  GLN A  45      16.815  -6.120  20.225  1.00 83.11           C
ATOM    403 1HG  GLN A  45      17.075  -6.504  19.239  1.00 83.11           H
ATOM    404 2HG  GLN A  45      17.251  -5.124  20.304  1.00 83.11           H
ATOM    405  CD  GLN A  45      17.406  -7.029  21.305  1.00 83.11           C
ATOM    406  OE1 GLN A  45      16.704  -7.721  22.022  1.00 83.11           O
ATOM    407  NE2 GLN A  45      18.733  -6.987  21.379  1.00 83.11           N
ATOM    408 1HE2 GLN A  45      19.251  -6.397  20.760  1.00 83.11           H
ATOM    409 2HE2 GLN A  45      19.214  -7.547  22.055  1.00 83.11           H
ATOM    410  HN  GLN A  45      12.885  -5.418  20.261  1.00 83.11           H
ATOM    411  N   PHE A  46      14.036  -6.547  17.523  1.00 92.10           N
ATOM    412  CA  PHE A  46      14.067  -7.107  16.182  1.00 92.10           C
ATOM    413  C   PHE A  46      13.887  -6.014  15.127  1.00 92.10           C
ATOM    414  O   PHE A  46      14.637  -5.955  14.154  1.00 92.10           O
ATOM    415  HA  PHE A  46      15.041  -7.579  16.051  1.00 92.10           H
ATOM    416  CB  PHE A  46      12.901  -8.093  16.083  1.00 92.10           C
ATOM    417 1HB  PHE A  46      13.083  -8.925  16.762  1.00 92.10           H
ATOM    418 2HB  PHE A  46      11.991  -7.598  16.421  1.00 92.10           H
ATOM    419  CG  PHE A  46      12.671  -8.644  14.674  1.00 92.10           C
ATOM    420  CD1 PHE A  46      11.703  -8.108  13.883  1.00 92.10           C
ATOM    421  HD1 PHE A  46      11.091  -7.285  14.253  1.00 92.10           H
ATOM    422  CD2 PHE A  46      13.435  -9.670  14.213  1.00 92.10           C
ATOM    423  HD2 PHE A  46      14.211 -10.100  14.846  1.00 92.10           H
ATOM    424  CE1 PHE A  46      11.490  -8.620  12.576  1.00 92.10           C
ATOM    425  HE1 PHE A  46      10.714  -8.190  11.943  1.00 92.10           H
ATOM    426  CE2 PHE A  46      13.222 -10.182  12.905  1.00 92.10           C
ATOM    427  HE2 PHE A  46      13.834 -11.005  12.536  1.00 92.10           H
ATOM    428  CZ  PHE A  46      12.254  -9.646  12.115  1.00 92.10           C
ATOM    429  HZ  PHE A  46      12.090 -10.039  11.111  1.00 92.10           H
ATOM    430  HN  PHE A  46      13.317  -6.909  18.116  1.00 92.10           H
ATOM    431  N   ALA A  47      12.888  -5.174  15.356  1.00 92.69           N
ATOM    432  CA  ALA A  47      12.549  -4.135  14.398  1.00 92.69           C
ATOM    433  C   ALA A  47      13.742  -3.191  14.234  1.00 92.69           C
ATOM    434  O   ALA A  47      14.035  -2.743  13.127  1.00 92.69           O
ATOM    435  HA  ALA A  47      12.345  -4.618  13.443  1.00 92.69           H
ATOM    436  CB  ALA A  47      11.287  -3.405  14.862  1.00 92.69           C
ATOM    437 1HB  ALA A  47      10.463  -4.115  14.934  1.00 92.69           H
ATOM    438 2HB  ALA A  47      11.465  -2.955  15.838  1.00 92.69           H
ATOM    439 3HB  ALA A  47      11.033  -2.626  14.143  1.00 92.69           H
ATOM    440  HN  ALA A  47      12.316  -5.196  16.176  1.00 92.69           H
ATOM    441  N   SER A  48      14.396  -2.916  15.353  1.00 90.98           N
ATOM    442  CA  SER A  48      15.444  -1.909  15.379  1.00 90.98           C
ATOM    443  C   SER A  48      16.637  -2.373  14.540  1.00 90.98           C
ATOM    444  O   SER A  48      17.403  -1.553  14.038  1.00 90.98           O
ATOM    445  HA  SER A  48      14.996  -1.015  14.945  1.00 90.98           H
ATOM    446  CB  SER A  48      15.887  -1.612  16.813  1.00 90.98           C
ATOM    447 1HB  SER A  48      16.515  -0.721  16.821  1.00 90.98           H
ATOM    448 2HB  SER A  48      15.012  -1.391  17.424  1.00 90.98           H
ATOM    449  OG  SER A  48      16.604  -2.702  17.387  1.00 90.98           O
ATOM    450  HG  SER A  48      16.236  -3.569  17.050  1.00 90.98           H
ATOM    451  HN  SER A  48      14.222  -3.367  16.228  1.00 90.98           H
ATOM    452  N   HIS A  49      16.756  -3.687  14.415  1.00 87.27           N
ATOM    453  CA  HIS A  49      17.893  -4.273  13.725  1.00 87.27           C
ATOM    454  C   HIS A  49      17.511  -4.580  12.276  1.00 87.27           C
ATOM    455  O   HIS A  49      18.304  -4.360  11.362  1.00 87.27           O
ATOM    456  HA  HIS A  49      18.683  -3.523  13.733  1.00 87.27           H
ATOM    457  CB  HIS A  49      18.409  -5.502  14.476  1.00 87.27           C
ATOM    458 1HB  HIS A  49      17.571  -6.170  14.678  1.00 87.27           H
ATOM    459 2HB  HIS A  49      19.100  -6.045  13.832  1.00 87.27           H
ATOM    460  CG  HIS A  49      19.103  -5.180  15.778  1.00 87.27           C
ATOM    461  ND1 HIS A  49      20.174  -4.308  15.860  1.00 87.27           N
ATOM    462  HD1 HIS A  49      20.588  -3.815  15.094  1.00 87.27           H
ATOM    463  CD2 HIS A  49      18.868  -5.622  17.047  1.00 87.27           C
ATOM    464  HD2 HIS A  49      18.089  -6.325  17.342  1.00 87.27           H
ATOM    465  CE1 HIS A  49      20.559  -4.236  17.126  1.00 87.27           C
ATOM    466  HE1 HIS A  49      21.379  -3.631  17.513  1.00 87.27           H
ATOM    467  NE2 HIS A  49      19.748  -5.051  17.860  1.00 87.27           N
ATOM    468  HN  HIS A  49      16.094  -4.345  14.774  1.00 87.27           H
ATOM    469  N   PHE A  50      16.297  -5.084  12.111  1.00 83.72           N
ATOM    470  CA  PHE A  50      15.909  -5.708  10.858  1.00 83.72           C
ATOM    471  C   PHE A  50      15.341  -4.675   9.883  1.00 83.72           C
ATOM    472  O   PHE A  50      15.667  -4.689   8.697  1.00 83.72           O
ATOM    473  HA  PHE A  50      16.805  -6.156  10.428  1.00 83.72           H
ATOM    474  CB  PHE A  50      14.822  -6.734  11.186  1.00 83.72           C
ATOM    475 1HB  PHE A  50      15.203  -7.424  11.938  1.00 83.72           H
ATOM    476 2HB  PHE A  50      13.971  -6.217  11.630  1.00 83.72           H
ATOM    477  CG  PHE A  50      14.338  -7.536   9.976  1.00 83.72           C
ATOM    478  CD1 PHE A  50      13.114  -7.285   9.439  1.00 83.72           C
ATOM    479  HD1 PHE A  50      12.478  -6.512   9.870  1.00 83.72           H
ATOM    480  CD2 PHE A  50      15.131  -8.501   9.439  1.00 83.72           C
ATOM    481  HD2 PHE A  50      16.112  -8.703   9.869  1.00 83.72           H
ATOM    482  CE1 PHE A  50      12.665  -8.030   8.317  1.00 83.72           C
ATOM    483  HE1 PHE A  50      11.684  -7.828   7.886  1.00 83.72           H
ATOM    484  CE2 PHE A  50      14.682  -9.246   8.316  1.00 83.72           C
ATOM    485  HE2 PHE A  50      15.318 -10.019   7.885  1.00 83.72           H
ATOM    486  CZ  PHE A  50      13.458  -8.994   7.779  1.00 83.72           C
ATOM    487  HZ  PHE A  50      13.114  -9.566   6.917  1.00 83.72           H
ATOM    488  HN  PHE A  50      15.586  -5.071  12.815  1.00 83.72           H
ATOM    489  N   LEU A  51      14.501  -3.802  10.420  1.00 93.74           N
ATOM    490  CA  LEU A  51      13.646  -2.976   9.585  1.00 93.74           C
ATOM    491  C   LEU A  51      14.489  -1.886   8.920  1.00 93.74           C
ATOM    492  O   LEU A  51      14.402  -1.681   7.710  1.00 93.74           O
ATOM    493  HA  LEU A  51      13.232  -3.616   8.806  1.00 93.74           H
ATOM    494  CB  LEU A  51      12.468  -2.432  10.396  1.00 93.74           C
ATOM    495 1HB  LEU A  51      12.863  -1.846  11.226  1.00 93.74           H
ATOM    496 2HB  LEU A  51      11.902  -1.748   9.764  1.00 93.74           H
ATOM    497  CG  LEU A  51      11.503  -3.477  10.961  1.00 93.74           C
ATOM    498  HG  LEU A  51      12.050  -4.097  11.671  1.00 93.74           H
ATOM    499  CD1 LEU A  51      10.360  -2.810  11.728  1.00 93.74           C
ATOM    500 1HD1 LEU A  51      10.768  -2.228  12.555  1.00 93.74           H
ATOM    501 2HD1 LEU A  51       9.808  -2.151  11.058  1.00 93.74           H
ATOM    502 3HD1 LEU A  51       9.689  -3.576  12.119  1.00 93.74           H
ATOM    503  CD2 LEU A  51      10.989  -4.402   9.856  1.00 93.74           C
ATOM    504 1HD2 LEU A  51      10.465  -3.813   9.103  1.00 93.74           H
ATOM    505 2HD2 LEU A  51      11.830  -4.917   9.392  1.00 93.74           H
ATOM    506 3HD2 LEU A  51      10.306  -5.135  10.284  1.00 93.74           H
ATOM    507  HN  LEU A  51      14.399  -3.655  11.404  1.00 93.74           H
ATOM    508  N   PRO A  52      15.316  -1.171   9.694  1.00 95.53           N
ATOM    509  CA  PRO A  52      15.987   0.025   9.178  1.00 95.53           C
ATOM    510  C   PRO A  52      16.739  -0.247   7.885  1.00 95.53           C
ATOM    511  O   PRO A  52      16.553   0.458   6.894  1.00 95.53           O
ATOM    512  HA  PRO A  52      15.251   0.788   8.924  1.00 95.53           H
ATOM    513  CB  PRO A  52      16.934   0.427  10.310  1.00 95.53           C
ATOM    514 1HB  PRO A  52      17.920  -0.019  10.186  1.00 95.53           H
ATOM    515 2HB  PRO A  52      17.076   1.507  10.350  1.00 95.53           H
ATOM    516  CG  PRO A  52      16.232  -0.095  11.559  1.00 95.53           C
ATOM    517 1HG  PRO A  52      16.923  -0.205  12.395  1.00 95.53           H
ATOM    518 2HG  PRO A  52      15.448   0.583  11.896  1.00 95.53           H
ATOM    519  CD  PRO A  52      15.673  -1.432  11.100  1.00 95.53           C
ATOM    520 1HD  PRO A  52      16.412  -2.229  11.184  1.00 95.53           H
ATOM    521 2HD  PRO A  52      14.812  -1.735  11.694  1.00 95.53           H
ATOM    522  N   PRO A  53      17.601  -1.273   7.863  1.00 95.63           N
ATOM    523  CA  PRO A  53      18.363  -1.592   6.653  1.00 95.63           C
ATOM    524  C   PRO A  53      17.470  -1.757   5.435  1.00 95.63           C
ATOM    525  O   PRO A  53      17.786  -1.258   4.356  1.00 95.63           O
ATOM    526  HA  PRO A  53      19.034  -0.769   6.405  1.00 95.63           H
ATOM    527  CB  PRO A  53      19.083  -2.894   7.011  1.00 95.63           C
ATOM    528 1HB  PRO A  53      18.501  -3.767   6.716  1.00 95.63           H
ATOM    529 2HB  PRO A  53      20.047  -2.970   6.509  1.00 95.63           H
ATOM    530  CG  PRO A  53      19.239  -2.807   8.524  1.00 95.63           C
ATOM    531 1HG  PRO A  53      19.408  -3.786   8.971  1.00 95.63           H
ATOM    532 2HG  PRO A  53      20.092  -2.190   8.808  1.00 95.63           H
ATOM    533  CD  PRO A  53      17.920  -2.195   8.967  1.00 95.63           C
ATOM    534 1HD  PRO A  53      17.146  -2.952   9.093  1.00 95.63           H
ATOM    535 2HD  PRO A  53      18.014  -1.678   9.922  1.00 95.63           H
ATOM    536  N   LEU A  54      16.366  -2.461   5.641  1.00 93.58           N
ATOM    537  CA  LEU A  54      15.482  -2.805   4.541  1.00 93.58           C
ATOM    538  C   LEU A  54      14.814  -1.535   4.012  1.00 93.58           C
ATOM    539  O   LEU A  54      14.704  -1.344   2.802  1.00 93.58           O
ATOM    540  HA  LEU A  54      16.097  -3.228   3.747  1.00 93.58           H
ATOM    541  CB  LEU A  54      14.489  -3.888   4.970  1.00 93.58           C
ATOM    542 1HB  LEU A  54      13.949  -3.531   5.847  1.00 93.58           H
ATOM    543 2HB  LEU A  54      13.756  -4.017   4.175  1.00 93.58           H
ATOM    544  CG  LEU A  54      15.090  -5.257   5.299  1.00 93.58           C
ATOM    545  HG  LEU A  54      15.809  -5.128   6.108  1.00 93.58           H
ATOM    546  CD1 LEU A  54      14.014  -6.222   5.798  1.00 93.58           C
ATOM    547 1HD1 LEU A  54      13.553  -5.818   6.699  1.00 93.58           H
ATOM    548 2HD1 LEU A  54      13.254  -6.350   5.027  1.00 93.58           H
ATOM    549 3HD1 LEU A  54      14.469  -7.187   6.024  1.00 93.58           H
ATOM    550  CD2 LEU A  54      15.856  -5.821   4.100  1.00 93.58           C
ATOM    551 1HD2 LEU A  54      15.177  -5.931   3.255  1.00 93.58           H
ATOM    552 2HD2 LEU A  54      16.663  -5.140   3.831  1.00 93.58           H
ATOM    553 3HD2 LEU A  54      16.273  -6.794   4.361  1.00 93.58           H
ATOM    554  HN  LEU A  54      16.074  -2.793   6.538  1.00 93.58           H
ATOM    555  N   TYR A  55      14.385  -0.697   4.945  1.00 94.02           N
ATOM    556  CA  TYR A  55      13.673   0.518   4.590  1.00 94.02           C
ATOM    557  C   TYR A  55      14.574   1.471   3.801  1.00 94.02           C
ATOM    558  O   TYR A  55      14.117   2.139   2.875  1.00 94.02           O
ATOM    559  HA  TYR A  55      12.820   0.240   3.970  1.00 94.02           H
ATOM    560  CB  TYR A  55      13.284   1.181   5.913  1.00 94.02           C
ATOM    561 1HB  TYR A  55      14.144   1.164   6.583  1.00 94.02           H
ATOM    562 2HB  TYR A  55      13.047   2.229   5.726  1.00 94.02           H
ATOM    563  CG  TYR A  55      12.096   0.521   6.614  1.00 94.02           C
ATOM    564  CD1 TYR A  55      11.522  -0.614   6.079  1.00 94.02           C
ATOM    565  HD1 TYR A  55      11.916  -1.040   5.156  1.00 94.02           H
ATOM    566  CD2 TYR A  55      11.597   1.061   7.783  1.00 94.02           C
ATOM    567  HD2 TYR A  55      12.050   1.958   8.205  1.00 94.02           H
ATOM    568  CE1 TYR A  55      10.403  -1.236   6.739  1.00 94.02           C
ATOM    569  HE1 TYR A  55       9.941  -2.133   6.327  1.00 94.02           H
ATOM    570  CE2 TYR A  55      10.479   0.439   8.443  1.00 94.02           C
ATOM    571  HE2 TYR A  55      10.075   0.855   9.366  1.00 94.02           H
ATOM    572  CZ  TYR A  55       9.937  -0.678   7.889  1.00 94.02           C
ATOM    573  OH  TYR A  55       8.881  -1.265   8.512  1.00 94.02           O
ATOM    574  HH  TYR A  55       8.553  -2.041   7.973  1.00 94.02           H
ATOM    575  HN  TYR A  55      14.516  -0.839   5.926  1.00 94.02           H
ATOM    576  N   TRP A  56      15.838   1.503   4.197  1.00 92.77           N
ATOM    577  CA  TRP A  56      16.819   2.317   3.501  1.00 92.77           C
ATOM    578  C   TRP A  56      17.006   1.738   2.098  1.00 92.77           C
ATOM    579  O   TRP A  56      17.065   2.480   1.119  1.00 92.77           O
ATOM    580  HA  TRP A  56      16.425   3.331   3.437  1.00 92.77           H
ATOM    581  CB  TRP A  56      18.126   2.397   4.294  1.00 92.77           C
ATOM    582 1HB  TRP A  56      18.325   1.426   4.746  1.00 92.77           H
ATOM    583 2HB  TRP A  56      18.945   2.602   3.604  1.00 92.77           H
ATOM    584  CG  TRP A  56      18.124   3.463   5.391  1.00 92.77           C
ATOM    585  CD1 TRP A  56      18.226   3.284   6.715  1.00 92.77           C
ATOM    586  HD1 TRP A  56      18.328   2.312   7.197  1.00 92.77           H
ATOM    587  CD2 TRP A  56      18.009   4.890   5.204  1.00 92.77           C
ATOM    588  NE1 TRP A  56      18.186   4.486   7.393  1.00 92.77           N
ATOM    589  HE1 TRP A  56      18.244   4.609   8.383  1.00 92.77           H
ATOM    590  CE2 TRP A  56      18.050   5.493   6.445  1.00 92.77           C
ATOM    591  CE3 TRP A  56      17.876   5.645   4.026  1.00 92.77           C
ATOM    592  HE3 TRP A  56      17.842   5.192   3.035  1.00 92.77           H
ATOM    593  CZ2 TRP A  56      17.963   6.879   6.626  1.00 92.77           C
ATOM    594  HZ2 TRP A  56      17.998   7.331   7.617  1.00 92.77           H
ATOM    595  CZ3 TRP A  56      17.790   7.028   4.224  1.00 92.77           C
ATOM    596  HZ3 TRP A  56      17.686   7.661   3.343  1.00 92.77           H
ATOM    597  CH2 TRP A  56      17.830   7.651   5.466  1.00 92.77           C
ATOM    598  HH2 TRP A  56      17.757   8.736   5.537  1.00 92.77           H
ATOM    599  HN  TRP A  56      16.193   0.986   4.976  1.00 92.77           H
ATOM    600  N   LEU A  57      17.093   0.416   2.045  1.00 91.77           N
ATOM    601  CA  LEU A  57      17.275  -0.271   0.778  1.00 91.77           C
ATOM    602  C   LEU A  57      16.077   0.016  -0.130  1.00 91.77           C
ATOM    603  O   LEU A  57      16.248   0.393  -1.288  1.00 91.77           O
ATOM    604  HA  LEU A  57      18.170   0.139   0.309  1.00 91.77           H
ATOM    605  CB  LEU A  57      17.528  -1.762   1.009  1.00 91.77           C
ATOM    606 1HB  LEU A  57      18.404  -1.867   1.649  1.00 91.77           H
ATOM    607 2HB  LEU A  57      16.681  -2.173   1.558  1.00 91.77           H
ATOM    608  CG  LEU A  57      17.745  -2.608  -0.247  1.00 91.77           C
ATOM    609  HG  LEU A  57      16.919  -2.419  -0.933  1.00 91.77           H
ATOM    610  CD1 LEU A  57      19.032  -2.202  -0.967  1.00 91.77           C
ATOM    611 1HD1 LEU A  57      18.970  -1.153  -1.258  1.00 91.77           H
ATOM    612 2HD1 LEU A  57      19.882  -2.343  -0.299  1.00 91.77           H
ATOM    613 3HD1 LEU A  57      19.162  -2.819  -1.856  1.00 91.77           H
ATOM    614  CD2 LEU A  57      17.722  -4.101   0.087  1.00 91.77           C
ATOM    615 1HD2 LEU A  57      18.514  -4.326   0.801  1.00 91.77           H
ATOM    616 2HD2 LEU A  57      16.757  -4.362   0.521  1.00 91.77           H
ATOM    617 3HD2 LEU A  57      17.878  -4.680  -0.824  1.00 91.77           H
ATOM    618  HN  LEU A  57      17.042  -0.180   2.846  1.00 91.77           H
ATOM    619  N   VAL A  58      14.892  -0.173   0.431  1.00 93.80           N
ATOM    620  CA  VAL A  58      13.667   0.007  -0.329  1.00 93.80           C
ATOM    621  C   VAL A  58      13.600   1.446  -0.847  1.00 93.80           C
ATOM    622  O   VAL A  58      13.259   1.677  -2.006  1.00 93.80           O
ATOM    623  HA  VAL A  58      13.706  -0.671  -1.182  1.00 93.80           H
ATOM    624  CB  VAL A  58      12.458  -0.377   0.527  1.00 93.80           C
ATOM    625  HB  VAL A  58      12.524   0.172   1.466  1.00 93.80           H
ATOM    626  CG1 VAL A  58      11.151   0.023  -0.160  1.00 93.80           C
ATOM    627 1HG1 VAL A  58      11.139   1.102  -0.318  1.00 93.80           H
ATOM    628 2HG1 VAL A  58      11.075  -0.486  -1.121  1.00 93.80           H
ATOM    629 3HG1 VAL A  58      10.308  -0.261   0.470  1.00 93.80           H
ATOM    630  CG2 VAL A  58      12.471  -1.871   0.854  1.00 93.80           C
ATOM    631 1HG2 VAL A  58      12.441  -2.446  -0.072  1.00 93.80           H
ATOM    632 2HG2 VAL A  58      13.380  -2.115   1.403  1.00 93.80           H
ATOM    633 3HG2 VAL A  58      11.601  -2.117   1.463  1.00 93.80           H
ATOM    634  HN  VAL A  58      14.761  -0.443   1.385  1.00 93.80           H
ATOM    635  N   PHE A  59      13.931   2.375   0.037  1.00 94.89           N
ATOM    636  CA  PHE A  59      13.870   3.787  -0.303  1.00 94.89           C
ATOM    637  C   PHE A  59      14.762   4.100  -1.505  1.00 94.89           C
ATOM    638  O   PHE A  59      14.314   4.714  -2.472  1.00 94.89           O
ATOM    639  HA  PHE A  59      12.834   4.015  -0.552  1.00 94.89           H
ATOM    640  CB  PHE A  59      14.383   4.562   0.913  1.00 94.89           C
ATOM    641 1HB  PHE A  59      13.689   4.418   1.742  1.00 94.89           H
ATOM    642 2HB  PHE A  59      15.340   4.141   1.222  1.00 94.89           H
ATOM    643  CG  PHE A  59      14.556   6.062   0.667  1.00 94.89           C
ATOM    644  CD1 PHE A  59      15.804   6.600   0.604  1.00 94.89           C
ATOM    645  HD1 PHE A  59      16.679   5.963   0.730  1.00 94.89           H
ATOM    646  CD2 PHE A  59      13.464   6.856   0.510  1.00 94.89           C
ATOM    647  HD2 PHE A  59      12.464   6.424   0.560  1.00 94.89           H
ATOM    648  CE1 PHE A  59      15.965   7.992   0.376  1.00 94.89           C
ATOM    649  HE1 PHE A  59      16.965   8.424   0.326  1.00 94.89           H
ATOM    650  CE2 PHE A  59      13.625   8.248   0.282  1.00 94.89           C
ATOM    651  HE2 PHE A  59      12.750   8.885   0.156  1.00 94.89           H
ATOM    652  CZ  PHE A  59      14.872   8.787   0.219  1.00 94.89           C
ATOM    653  HZ  PHE A  59      14.996   9.856   0.043  1.00 94.89           H
ATOM    654  HN  PHE A  59      14.236   2.177   0.969  1.00 94.89           H
ATOM    655  N   ILE A  60      16.010   3.664  -1.406  1.00 91.86           N
ATOM    656  CA  ILE A  60      17.008   4.018  -2.401  1.00 91.86           C
ATOM    657  C   ILE A  60      16.572   3.482  -3.766  1.00 91.86           C
ATOM    658  O   ILE A  60      16.521   4.228  -4.743  1.00 91.86           O
ATOM    659  HA  ILE A  60      17.045   5.106  -2.454  1.00 91.86           H
ATOM    660  CB  ILE A  60      18.393   3.538  -1.965  1.00 91.86           C
ATOM    661  HB  ILE A  60      18.314   2.492  -1.667  1.00 91.86           H
ATOM    662  CG1 ILE A  60      18.886   4.319  -0.746  1.00 91.86           C
ATOM    663 1HG1 ILE A  60      19.152   5.334  -1.043  1.00 91.86           H
ATOM    664 2HG1 ILE A  60      18.083   4.402  -0.014  1.00 91.86           H
ATOM    665  CG2 ILE A  60      19.387   3.602  -3.127  1.00 91.86           C
ATOM    666 1HG2 ILE A  60      19.036   2.966  -3.940  1.00 91.86           H
ATOM    667 2HG2 ILE A  60      19.468   4.630  -3.479  1.00 91.86           H
ATOM    668 3HG2 ILE A  60      20.363   3.255  -2.789  1.00 91.86           H
ATOM    669  CD1 ILE A  60      20.096   3.635  -0.108  1.00 91.86           C
ATOM    670 1HD1 ILE A  60      19.820   2.630   0.210  1.00 91.86           H
ATOM    671 2HD1 ILE A  60      20.906   3.576  -0.836  1.00 91.86           H
ATOM    672 3HD1 ILE A  60      20.426   4.211   0.756  1.00 91.86           H
ATOM    673  HN  ILE A  60      16.341   3.081  -0.664  1.00 91.86           H
ATOM    674  N   VAL A  61      16.270   2.192  -3.791  1.00 91.16           N
ATOM    675  CA  VAL A  61      15.971   1.517  -5.042  1.00 91.16           C
ATOM    676  C   VAL A  61      14.671   2.079  -5.622  1.00 91.16           C
ATOM    677  O   VAL A  61      14.588   2.350  -6.819  1.00 91.16           O
ATOM    678  HA  VAL A  61      16.785   1.731  -5.735  1.00 91.16           H
ATOM    679  CB  VAL A  61      15.921   0.004  -4.822  1.00 91.16           C
ATOM    680  HB  VAL A  61      15.178  -0.199  -4.051  1.00 91.16           H
ATOM    681  CG1 VAL A  61      15.485  -0.722  -6.097  1.00 91.16           C
ATOM    682 1HG1 VAL A  61      14.493  -0.379  -6.389  1.00 91.16           H
ATOM    683 2HG1 VAL A  61      16.194  -0.508  -6.897  1.00 91.16           H
ATOM    684 3HG1 VAL A  61      15.458  -1.796  -5.912  1.00 91.16           H
ATOM    685  CG2 VAL A  61      17.269  -0.522  -4.326  1.00 91.16           C
ATOM    686 1HG2 VAL A  61      18.040  -0.302  -5.064  1.00 91.16           H
ATOM    687 2HG2 VAL A  61      17.523  -0.040  -3.382  1.00 91.16           H
ATOM    688 3HG2 VAL A  61      17.206  -1.600  -4.177  1.00 91.16           H
ATOM    689  HN  VAL A  61      16.228   1.612  -2.977  1.00 91.16           H
ATOM    690  N   GLY A  62      13.690   2.238  -4.746  1.00 92.67           N
ATOM    691  CA  GLY A  62      12.360   2.636  -5.176  1.00 92.67           C
ATOM    692  C   GLY A  62      12.351   4.089  -5.656  1.00 92.67           C
ATOM    693  O   GLY A  62      11.703   4.414  -6.650  1.00 92.67           O
ATOM    694 1HA  GLY A  62      12.023   1.982  -5.980  1.00 92.67           H
ATOM    695 2HA  GLY A  62      11.657   2.517  -4.352  1.00 92.67           H
ATOM    696  HN  GLY A  62      13.792   2.101  -3.761  1.00 92.67           H
ATOM    697  N   ALA A  63      13.077   4.924  -4.927  1.00 93.20           N
ATOM    698  CA  ALA A  63      13.138   6.340  -5.250  1.00 93.20           C
ATOM    699  C   ALA A  63      13.743   6.515  -6.644  1.00 93.20           C
ATOM    700  O   ALA A  63      13.231   7.285  -7.455  1.00 93.20           O
ATOM    701  HA  ALA A  63      12.117   6.723  -5.255  1.00 93.20           H
ATOM    702  CB  ALA A  63      13.935   7.075  -4.171  1.00 93.20           C
ATOM    703 1HB  ALA A  63      13.447   6.944  -3.205  1.00 93.20           H
ATOM    704 2HB  ALA A  63      14.946   6.669  -4.126  1.00 93.20           H
ATOM    705 3HB  ALA A  63      13.981   8.137  -4.414  1.00 93.20           H
ATOM    706  HN  ALA A  63      13.615   4.649  -4.131  1.00 93.20           H
ATOM    707  N   LEU A  64      14.825   5.787  -6.880  1.00 86.89           N
ATOM    708  CA  LEU A  64      15.500   5.846  -8.165  1.00 86.89           C
ATOM    709  C   LEU A  64      14.557   5.338  -9.257  1.00 86.89           C
ATOM    710  O   LEU A  64      14.402   5.977 -10.296  1.00 86.89           O
ATOM    711  HA  LEU A  64      15.729   6.893  -8.367  1.00 86.89           H
ATOM    712  CB  LEU A  64      16.832   5.096  -8.105  1.00 86.89           C
ATOM    713 1HB  LEU A  64      16.649   4.102  -7.696  1.00 86.89           H
ATOM    714 2HB  LEU A  64      17.196   4.959  -9.124  1.00 86.89           H
ATOM    715  CG  LEU A  64      17.939   5.759  -7.284  1.00 86.89           C
ATOM    716  HG  LEU A  64      17.544   5.976  -6.291  1.00 86.89           H
ATOM    717  CD1 LEU A  64      19.127   4.812  -7.100  1.00 86.89           C
ATOM    718 1HD1 LEU A  64      18.798   3.912  -6.581  1.00 86.89           H
ATOM    719 2HD1 LEU A  64      19.531   4.542  -8.076  1.00 86.89           H
ATOM    720 3HD1 LEU A  64      19.900   5.308  -6.512  1.00 86.89           H
ATOM    721  CD2 LEU A  64      18.359   7.092  -7.905  1.00 86.89           C
ATOM    722 1HD2 LEU A  64      18.729   6.922  -8.916  1.00 86.89           H
ATOM    723 2HD2 LEU A  64      17.501   7.763  -7.940  1.00 86.89           H
ATOM    724 3HD2 LEU A  64      19.147   7.542  -7.301  1.00 86.89           H
ATOM    725  HN  LEU A  64      15.238   5.167  -6.214  1.00 86.89           H
ATOM    726  N   GLY A  65      13.950   4.192  -8.984  1.00 88.59           N
ATOM    727  CA  GLY A  65      13.133   3.521  -9.981  1.00 88.59           C
ATOM    728  C   GLY A  65      11.942   4.390 -10.388  1.00 88.59           C
ATOM    729  O   GLY A  65      11.723   4.634 -11.574  1.00 88.59           O
ATOM    730 1HA  GLY A  65      13.738   3.293 -10.858  1.00 88.59           H
ATOM    731 2HA  GLY A  65      12.776   2.571  -9.584  1.00 88.59           H
ATOM    732  HN  GLY A  65      14.009   3.724  -8.102  1.00 88.59           H
ATOM    733  N   ASN A  66      11.202   4.833  -9.382  1.00 86.96           N
ATOM    734  CA  ASN A  66       9.961   5.550  -9.625  1.00 86.96           C
ATOM    735  C   ASN A  66      10.278   6.910 -10.249  1.00 86.96           C
ATOM    736  O   ASN A  66       9.561   7.372 -11.136  1.00 86.96           O
ATOM    737  HA  ASN A  66       9.385   4.909 -10.292  1.00 86.96           H
ATOM    738  CB  ASN A  66       9.202   5.795  -8.319  1.00 86.96           C
ATOM    739 1HB  ASN A  66       9.903   6.083  -7.535  1.00 86.96           H
ATOM    740 2HB  ASN A  66       8.508   6.625  -8.448  1.00 86.96           H
ATOM    741  CG  ASN A  66       8.434   4.543  -7.889  1.00 86.96           C
ATOM    742  OD1 ASN A  66       7.468   4.132  -8.510  1.00 86.96           O
ATOM    743  ND2 ASN A  66       8.916   3.963  -6.793  1.00 86.96           N
ATOM    744 1HD2 ASN A  66       9.713   4.352  -6.330  1.00 86.96           H
ATOM    745 2HD2 ASN A  66       8.482   3.138  -6.432  1.00 86.96           H
ATOM    746  HN  ASN A  66      11.437   4.709  -8.418  1.00 86.96           H
ATOM    747  N   SER A  67      11.352   7.514  -9.763  1.00 88.67           N
ATOM    748  CA  SER A  67      11.793   8.795 -10.287  1.00 88.67           C
ATOM    749  C   SER A  67      12.081   8.677 -11.785  1.00 88.67           C
ATOM    750  O   SER A  67      11.766   9.582 -12.555  1.00 88.67           O
ATOM    751  HA  SER A  67      10.963   9.480 -10.111  1.00 88.67           H
ATOM    752  CB  SER A  67      13.034   9.297  -9.546  1.00 88.67           C
ATOM    753 1HB  SER A  67      13.836   8.566  -9.647  1.00 88.67           H
ATOM    754 2HB  SER A  67      13.384  10.220 -10.008  1.00 88.67           H
ATOM    755  OG  SER A  67      12.774   9.526  -8.164  1.00 88.67           O
ATOM    756  HG  SER A  67      13.316   8.900  -7.605  1.00 88.67           H
ATOM    757  HN  SER A  67      11.917   7.142  -9.026  1.00 88.67           H
ATOM    758  N   LEU A  68      12.677   7.552 -12.153  1.00 82.31           N
ATOM    759  CA  LEU A  68      13.036   7.315 -13.541  1.00 82.31           C
ATOM    760  C   LEU A  68      11.762   7.168 -14.375  1.00 82.31           C
ATOM    761  O   LEU A  68      11.689   7.668 -15.496  1.00 82.31           O
ATOM    762  HA  LEU A  68      13.580   8.192 -13.892  1.00 82.31           H
ATOM    763  CB  LEU A  68      13.985   6.120 -13.652  1.00 82.31           C
ATOM    764 1HB  LEU A  68      14.703   6.173 -12.834  1.00 82.31           H
ATOM    765 2HB  LEU A  68      13.407   5.207 -13.509  1.00 82.31           H
ATOM    766  CG  LEU A  68      14.760   5.998 -14.966  1.00 82.31           C
ATOM    767  HG  LEU A  68      14.383   6.753 -15.656  1.00 82.31           H
ATOM    768  CD1 LEU A  68      16.248   6.285 -14.753  1.00 82.31           C
ATOM    769 1HD1 LEU A  68      16.372   7.296 -14.366  1.00 82.31           H
ATOM    770 2HD1 LEU A  68      16.657   5.570 -14.039  1.00 82.31           H
ATOM    771 3HD1 LEU A  68      16.776   6.192 -15.702  1.00 82.31           H
ATOM    772  CD2 LEU A  68      14.527   4.634 -15.616  1.00 82.31           C
ATOM    773 1HD2 LEU A  68      14.860   3.847 -14.940  1.00 82.31           H
ATOM    774 2HD2 LEU A  68      13.464   4.507 -15.825  1.00 82.31           H
ATOM    775 3HD2 LEU A  68      15.089   4.574 -16.548  1.00 82.31           H
ATOM    776  HN  LEU A  68      12.914   6.812 -11.523  1.00 82.31           H
ATOM    777  N   VAL A  69      10.790   6.479 -13.796  1.00 83.97           N
ATOM    778  CA  VAL A  69       9.524   6.256 -14.474  1.00 83.97           C
ATOM    779  C   VAL A  69       8.877   7.605 -14.793  1.00 83.97           C
ATOM    780  O   VAL A  69       8.488   7.856 -15.932  1.00 83.97           O
ATOM    781  HA  VAL A  69       9.739   5.739 -15.409  1.00 83.97           H
ATOM    782  CB  VAL A  69       8.629   5.349 -13.626  1.00 83.97           C
ATOM    783  HB  VAL A  69       8.579   5.772 -12.622  1.00 83.97           H
ATOM    784  CG1 VAL A  69       7.207   5.302 -14.188  1.00 83.97           C
ATOM    785 1HG1 VAL A  69       6.784   6.306 -14.191  1.00 83.97           H
ATOM    786 2HG1 VAL A  69       7.232   4.915 -15.207  1.00 83.97           H
ATOM    787 3HG1 VAL A  69       6.593   4.651 -13.567  1.00 83.97           H
ATOM    788  CG2 VAL A  69       9.222   3.943 -13.515  1.00 83.97           C
ATOM    789 1HG2 VAL A  69       9.317   3.509 -14.510  1.00 83.97           H
ATOM    790 2HG2 VAL A  69      10.206   3.999 -13.048  1.00 83.97           H
ATOM    791 3HG2 VAL A  69       8.566   3.319 -12.907  1.00 83.97           H
ATOM    792  HN  VAL A  69      10.856   6.078 -12.882  1.00 83.97           H
ATOM    793  N   ILE A  70       8.782   8.437 -13.767  1.00 86.45           N
ATOM    794  CA  ILE A  70       8.112   9.719 -13.903  1.00 86.45           C
ATOM    795  C   ILE A  70       8.797  10.534 -15.001  1.00 86.45           C
ATOM    796  O   ILE A  70       8.130  11.168 -15.818  1.00 86.45           O
ATOM    797  HA  ILE A  70       7.085   9.521 -14.210  1.00 86.45           H
ATOM    798  CB  ILE A  70       8.049  10.437 -12.553  1.00 86.45           C
ATOM    799  HB  ILE A  70       9.052  10.449 -12.126  1.00 86.45           H
ATOM    800  CG1 ILE A  70       7.149   9.683 -11.572  1.00 86.45           C
ATOM    801 1HG1 ILE A  70       6.104   9.826 -11.849  1.00 86.45           H
ATOM    802 2HG1 ILE A  70       7.352   8.614 -11.635  1.00 86.45           H
ATOM    803  CG2 ILE A  70       7.614  11.894 -12.726  1.00 86.45           C
ATOM    804 1HG2 ILE A  70       8.329  12.413 -13.365  1.00 86.45           H
ATOM    805 2HG2 ILE A  70       6.626  11.926 -13.186  1.00 86.45           H
ATOM    806 3HG2 ILE A  70       7.578  12.381 -11.752  1.00 86.45           H
ATOM    807  CD1 ILE A  70       7.373  10.168 -10.139  1.00 86.45           C
ATOM    808 1HD1 ILE A  70       8.413  10.001  -9.857  1.00 86.45           H
ATOM    809 2HD1 ILE A  70       7.145  11.232 -10.075  1.00 86.45           H
ATOM    810 3HD1 ILE A  70       6.721   9.615  -9.462  1.00 86.45           H
ATOM    811  HN  ILE A  70       9.152   8.248 -12.857  1.00 86.45           H
ATOM    812  N   LEU A  71      10.121  10.491 -14.987  1.00 82.02           N
ATOM    813  CA  LEU A  71      10.907  11.313 -15.892  1.00 82.02           C
ATOM    814  C   LEU A  71      10.659  10.859 -17.331  1.00 82.02           C
ATOM    815  O   LEU A  71      10.574  11.683 -18.240  1.00 82.02           O
ATOM    816  HA  LEU A  71      10.555  12.340 -15.789  1.00 82.02           H
ATOM    817  CB  LEU A  71      12.382  11.297 -15.486  1.00 82.02           C
ATOM    818 1HB  LEU A  71      12.452  11.574 -14.434  1.00 82.02           H
ATOM    819 2HB  LEU A  71      12.751  10.275 -15.572  1.00 82.02           H
ATOM    820  CG  LEU A  71      13.308  12.213 -16.289  1.00 82.02           C
ATOM    821  HG  LEU A  71      12.695  12.950 -16.807  1.00 82.02           H
ATOM    822  CD1 LEU A  71      14.254  12.982 -15.365  1.00 82.02           C
ATOM    823 1HD1 LEU A  71      13.671  13.592 -14.675  1.00 82.02           H
ATOM    824 2HD1 LEU A  71      14.864  12.277 -14.800  1.00 82.02           H
ATOM    825 3HD1 LEU A  71      14.901  13.625 -15.961  1.00 82.02           H
ATOM    826  CD2 LEU A  71      14.067  11.424 -17.358  1.00 82.02           C
ATOM    827 1HD2 LEU A  71      14.668  10.651 -16.881  1.00 82.02           H
ATOM    828 2HD2 LEU A  71      13.355  10.961 -18.042  1.00 82.02           H
ATOM    829 3HD2 LEU A  71      14.718  12.099 -17.914  1.00 82.02           H
ATOM    830  HN  LEU A  71      10.655   9.910 -14.373  1.00 82.02           H
ATOM    831  N   VAL A  72      10.552   9.548 -17.494  1.00 80.06           N
ATOM    832  CA  VAL A  72      10.345   8.972 -18.812  1.00 80.06           C
ATOM    833  C   VAL A  72       9.017   9.475 -19.381  1.00 80.06           C
ATOM    834  O   VAL A  72       8.954   9.910 -20.529  1.00 80.06           O
ATOM    835  HA  VAL A  72      11.155   9.319 -19.453  1.00 80.06           H
ATOM    836  CB  VAL A  72      10.423   7.446 -18.734  1.00 80.06           C
ATOM    837  HB  VAL A  72       9.737   7.115 -17.954  1.00 80.06           H
ATOM    838  CG1 VAL A  72       9.979   6.806 -20.051  1.00 80.06           C
ATOM    839 1HG1 VAL A  72       8.950   7.093 -20.266  1.00 80.06           H
ATOM    840 2HG1 VAL A  72      10.628   7.148 -20.858  1.00 80.06           H
ATOM    841 3HG1 VAL A  72      10.044   5.721 -19.968  1.00 80.06           H
ATOM    842  CG2 VAL A  72      11.831   6.987 -18.349  1.00 80.06           C
ATOM    843 1HG2 VAL A  72      12.543   7.336 -19.096  1.00 80.06           H
ATOM    844 2HG2 VAL A  72      12.094   7.401 -17.375  1.00 80.06           H
ATOM    845 3HG2 VAL A  72      11.858   5.899 -18.300  1.00 80.06           H
ATOM    846  HN  VAL A  72      10.604   8.886 -16.747  1.00 80.06           H
ATOM    847  N   TYR A  73       7.987   9.398 -18.550  1.00 77.80           N
ATOM    848  CA  TYR A  73       6.648   9.762 -18.982  1.00 77.80           C
ATOM    849  C   TYR A  73       6.547  11.265 -19.247  1.00 77.80           C
ATOM    850  O   TYR A  73       5.808  11.695 -20.131  1.00 77.80           O
ATOM    851  HA  TYR A  73       6.435   9.223 -19.905  1.00 77.80           H
ATOM    852  CB  TYR A  73       5.718   9.396 -17.824  1.00 77.80           C
ATOM    853 1HB  TYR A  73       6.265   9.494 -16.887  1.00 77.80           H
ATOM    854 2HB  TYR A  73       4.897  10.113 -17.791  1.00 77.80           H
ATOM    855  CG  TYR A  73       5.138   7.983 -17.915  1.00 77.80           C
ATOM    856  CD1 TYR A  73       4.269   7.658 -18.936  1.00 77.80           C
ATOM    857  HD1 TYR A  73       3.996   8.408 -19.679  1.00 77.80           H
ATOM    858  CD2 TYR A  73       5.483   7.034 -16.974  1.00 77.80           C
ATOM    859  HD2 TYR A  73       6.170   7.291 -16.167  1.00 77.80           H
ATOM    860  CE1 TYR A  73       3.723   6.328 -19.021  1.00 77.80           C
ATOM    861  HE1 TYR A  73       3.035   6.058 -19.823  1.00 77.80           H
ATOM    862  CE2 TYR A  73       4.937   5.704 -17.059  1.00 77.80           C
ATOM    863  HE2 TYR A  73       5.202   4.945 -16.323  1.00 77.80           H
ATOM    864  CZ  TYR A  73       4.084   5.417 -18.078  1.00 77.80           C
ATOM    865  OH  TYR A  73       3.569   4.161 -18.159  1.00 77.80           O
ATOM    866  HH  TYR A  73       3.025   4.067 -18.993  1.00 77.80           H
ATOM    867  HN  TYR A  73       8.057   9.095 -17.600  1.00 77.80           H
ATOM    868  N   TRP A  74       7.300  12.024 -18.464  1.00 70.31           N
ATOM    869  CA  TRP A  74       7.221  13.473 -18.525  1.00 70.31           C
ATOM    870  C   TRP A  74       7.796  13.922 -19.870  1.00 70.31           C
ATOM    871  O   TRP A  74       7.164  14.690 -20.594  1.00 70.31           O
ATOM    872  HA  TRP A  74       6.169  13.752 -18.458  1.00 70.31           H
ATOM    873  CB  TRP A  74       7.929  14.112 -17.329  1.00 70.31           C
ATOM    874 1HB  TRP A  74       7.586  13.628 -16.415  1.00 70.31           H
ATOM    875 2HB  TRP A  74       8.999  13.921 -17.409  1.00 70.31           H
ATOM    876  CG  TRP A  74       7.704  15.620 -17.205  1.00 70.31           C
ATOM    877  CD1 TRP A  74       8.468  16.611 -17.686  1.00 70.31           C
ATOM    878  HD1 TRP A  74       9.387  16.458 -18.251  1.00 70.31           H
ATOM    879  CD2 TRP A  74       6.605  16.273 -16.535  1.00 70.31           C
ATOM    880  NE1 TRP A  74       7.944  17.850 -17.376  1.00 70.31           N
ATOM    881  HE1 TRP A  74       8.334  18.736 -17.624  1.00 70.31           H
ATOM    882  CE2 TRP A  74       6.775  17.638 -16.654  1.00 70.31           C
ATOM    883  CE3 TRP A  74       5.504  15.729 -15.852  1.00 70.31           C
ATOM    884  HE3 TRP A  74       5.347  14.656 -15.745  1.00 70.31           H
ATOM    885  CZ2 TRP A  74       5.883  18.571 -16.113  1.00 70.31           C
ATOM    886  HZ2 TRP A  74       6.040  19.645 -16.221  1.00 70.31           H
ATOM    887  CZ3 TRP A  74       4.621  16.675 -15.318  1.00 70.31           C
ATOM    888  HZ3 TRP A  74       3.749  16.307 -14.777  1.00 70.31           H
ATOM    889  CH2 TRP A  74       4.778  18.052 -15.428  1.00 70.31           C
ATOM    890  HH2 TRP A  74       4.045  18.724 -14.983  1.00 70.31           H
ATOM    891  HN  TRP A  74       7.955  11.664 -17.799  1.00 70.31           H
ATOM    892  N   TYR A  75       8.988  13.423 -20.164  1.00 67.72           N
ATOM    893  CA  TYR A  75       9.788  13.983 -21.240  1.00 67.72           C
ATOM    894  C   TYR A  75       9.522  13.254 -22.558  1.00 67.72           C
ATOM    895  O   TYR A  75       9.576  13.858 -23.628  1.00 67.72           O
ATOM    896  HA  TYR A  75       9.515  15.032 -21.352  1.00 67.72           H
ATOM    897  CB  TYR A  75      11.248  13.765 -20.837  1.00 67.72           C
ATOM    898 1HB  TYR A  75      11.331  12.814 -20.310  1.00 67.72           H
ATOM    899 2HB  TYR A  75      11.855  13.684 -21.738  1.00 67.72           H
ATOM    900  CG  TYR A  75      11.821  14.873 -19.951  1.00 67.72           C
ATOM    901  CD1 TYR A  75      12.285  16.041 -20.520  1.00 67.72           C
ATOM    902  HD1 TYR A  75      12.243  16.174 -21.602  1.00 67.72           H
ATOM    903  CD2 TYR A  75      11.874  14.704 -18.582  1.00 67.72           C
ATOM    904  HD2 TYR A  75      11.507  13.781 -18.132  1.00 67.72           H
ATOM    905  CE1 TYR A  75      12.824  17.084 -19.687  1.00 67.72           C
ATOM    906  HE1 TYR A  75      13.194  18.011 -20.124  1.00 67.72           H
ATOM    907  CE2 TYR A  75      12.413  15.747 -17.748  1.00 67.72           C
ATOM    908  HE2 TYR A  75      12.461  15.626 -16.666  1.00 67.72           H
ATOM    909  CZ  TYR A  75      12.862  16.885 -18.342  1.00 67.72           C
ATOM    910  OH  TYR A  75      13.371  17.870 -17.554  1.00 67.72           O
ATOM    911  HH  TYR A  75      13.307  17.606 -16.592  1.00 67.72           H
ATOM    912  HN  TYR A  75       9.406  12.653 -19.683  1.00 67.72           H
ATOM    913  N   CYS A  76       9.239  11.965 -22.438  1.00 65.74           N
ATOM    914  CA  CYS A  76       9.324  11.070 -23.580  1.00 65.74           C
ATOM    915  C   CYS A  76       7.910  10.602 -23.930  1.00 65.74           C
ATOM    916  O   CYS A  76       7.377  10.959 -24.980  1.00 65.74           O
ATOM    917  HA  CYS A  76       9.755  11.647 -24.398  1.00 65.74           H
ATOM    918  CB  CYS A  76      10.263   9.893 -23.308  1.00 65.74           C
ATOM    919 1HB  CYS A  76      11.177  10.249 -22.832  1.00 65.74           H
ATOM    920 2HB  CYS A  76       9.794   9.195 -22.615  1.00 65.74           H
ATOM    921  SG  CYS A  76      10.668   9.040 -24.876  1.00 65.74           S
ATOM    922  HG  CYS A  76       9.477   8.470 -25.035  1.00 65.74           H
ATOM    923  HN  CYS A  76       8.957  11.531 -21.582  1.00 65.74           H
ATOM    924  N   THR A  77       7.343   9.811 -23.031  1.00 58.80           N
ATOM    925  CA  THR A  77       6.162   9.031 -23.360  1.00 58.80           C
ATOM    926  C   THR A  77       4.967   9.952 -23.612  1.00 58.80           C
ATOM    927  O   THR A  77       4.161   9.698 -24.505  1.00 58.80           O
ATOM    928  HA  THR A  77       6.353   8.493 -24.289  1.00 58.80           H
ATOM    929  CB  THR A  77       5.929   8.028 -22.228  1.00 58.80           C
ATOM    930  HB  THR A  77       5.555   8.529 -21.335  1.00 58.80           H
ATOM    931  OG1 THR A  77       7.184   7.369 -22.083  1.00 58.80           O
ATOM    932  HG1 THR A  77       7.260   6.626 -22.748  1.00 58.80           H
ATOM    933  CG2 THR A  77       4.965   6.909 -22.627  1.00 58.80           C
ATOM    934 1HG2 THR A  77       5.372   6.364 -23.479  1.00 58.80           H
ATOM    935 2HG2 THR A  77       4.001   7.339 -22.898  1.00 58.80           H
ATOM    936 3HG2 THR A  77       4.834   6.225 -21.788  1.00 58.80           H
ATOM    937  HN  THR A  77       7.677   9.699 -22.095  1.00 58.80           H
ATOM    938  N   ARG A  78       4.891  11.002 -22.808  1.00 54.54           N
ATOM    939  CA  ARG A  78       3.630  11.695 -22.599  1.00 54.54           C
ATOM    940  C   ARG A  78       2.506  10.688 -22.350  1.00 54.54           C
ATOM    941  O   ARG A  78       2.501   9.602 -22.928  1.00 54.54           O
ATOM    942  HA  ARG A  78       3.798  12.321 -21.723  1.00 54.54           H
ATOM    943  CB  ARG A  78       3.271  12.561 -23.808  1.00 54.54           C
ATOM    944 1HB  ARG A  78       3.273  11.950 -24.711  1.00 54.54           H
ATOM    945 2HB  ARG A  78       2.261  12.954 -23.692  1.00 54.54           H
ATOM    946  CG  ARG A  78       4.259  13.718 -23.967  1.00 54.54           C
ATOM    947 1HG  ARG A  78       4.347  14.258 -23.024  1.00 54.54           H
ATOM    948 2HG  ARG A  78       5.249  13.326 -24.204  1.00 54.54           H
ATOM    949  CD  ARG A  78       3.807  14.677 -25.070  1.00 54.54           C
ATOM    950 1HD  ARG A  78       3.757  14.151 -26.023  1.00 54.54           H
ATOM    951 2HD  ARG A  78       2.804  15.045 -24.855  1.00 54.54           H
ATOM    952  NE  ARG A  78       4.750  15.814 -25.170  1.00 54.54           N
ATOM    953  HE  ARG A  78       5.584  15.781 -24.619  1.00 54.54           H
ATOM    954  CZ  ARG A  78       4.557  16.884 -25.953  1.00 54.54           C
ATOM    955  NH1 ARG A  78       3.457  16.981 -26.712  1.00 54.54           N
ATOM    956 1HH1 ARG A  78       2.773  16.251 -26.698  1.00 54.54           H
ATOM    957 2HH1 ARG A  78       3.320  17.783 -27.293  1.00 54.54           H
ATOM    958  NH2 ARG A  78       5.479  17.856 -25.964  1.00 54.54           N
ATOM    959 1HH2 ARG A  78       5.350  18.661 -26.543  1.00 54.54           H
ATOM    960 2HH2 ARG A  78       6.297  17.776 -25.395  1.00 54.54           H
ATOM    961  HN  ARG A  78       5.668  11.380 -22.305  1.00 54.54           H
ATOM    962  N   VAL A  79       1.581  11.083 -21.488  1.00 70.29           N
ATOM    963  CA  VAL A  79       0.446  10.235 -21.166  1.00 70.29           C
ATOM    964  C   VAL A  79      -0.505  10.188 -22.364  1.00 70.29           C
ATOM    965  O   VAL A  79      -1.248  11.138 -22.608  1.00 70.29           O
ATOM    966  HA  VAL A  79       0.827   9.231 -20.982  1.00 70.29           H
ATOM    967  CB  VAL A  79      -0.229  10.727 -19.885  1.00 70.29           C
ATOM    968  HB  VAL A  79      -0.642  11.717 -20.082  1.00 70.29           H
ATOM    969  CG1 VAL A  79      -1.385   9.808 -19.486  1.00 70.29           C
ATOM    970 1HG1 VAL A  79      -2.126   9.788 -20.286  1.00 70.29           H
ATOM    971 2HG1 VAL A  79      -1.006   8.800 -19.316  1.00 70.29           H
ATOM    972 3HG1 VAL A  79      -1.848  10.181 -18.572  1.00 70.29           H
ATOM    973  CG2 VAL A  79       0.784  10.859 -18.747  1.00 70.29           C
ATOM    974 1HG2 VAL A  79       1.239   9.888 -18.551  1.00 70.29           H
ATOM    975 2HG2 VAL A  79       1.559  11.572 -19.030  1.00 70.29           H
ATOM    976 3HG2 VAL A  79       0.278  11.211 -17.848  1.00 70.29           H
ATOM    977  HN  VAL A  79       1.598  11.963 -21.013  1.00 70.29           H
ATOM    978  N   LYS A  80      -0.452   9.074 -23.078  1.00 63.56           N
ATOM    979  CA  LYS A  80      -1.212   8.937 -24.309  1.00 63.56           C
ATOM    980  C   LYS A  80      -2.397   7.999 -24.070  1.00 63.56           C
ATOM    981  O   LYS A  80      -3.419   8.098 -24.748  1.00 63.56           O
ATOM    982  HA  LYS A  80      -1.599   9.923 -24.566  1.00 63.56           H
ATOM    983  CB  LYS A  80      -0.300   8.496 -25.455  1.00 63.56           C
ATOM    984 1HB  LYS A  80       0.284   7.629 -25.148  1.00 63.56           H
ATOM    985 2HB  LYS A  80      -0.905   8.186 -26.307  1.00 63.56           H
ATOM    986  CG  LYS A  80       0.639   9.628 -25.875  1.00 63.56           C
ATOM    987 1HG  LYS A  80       0.055  10.503 -26.160  1.00 63.56           H
ATOM    988 2HG  LYS A  80       1.261   9.922 -25.030  1.00 63.56           H
ATOM    989  CD  LYS A  80       1.528   9.198 -27.044  1.00 63.56           C
ATOM    990 1HD  LYS A  80       2.071   8.291 -26.778  1.00 63.56           H
ATOM    991 2HD  LYS A  80       0.908   8.956 -27.907  1.00 63.56           H
ATOM    992  CE  LYS A  80       2.519  10.303 -27.414  1.00 63.56           C
ATOM    993 1HE  LYS A  80       1.978  11.205 -27.700  1.00 63.56           H
ATOM    994 2HE  LYS A  80       3.129  10.558 -26.548  1.00 63.56           H
ATOM    995  NZ  LYS A  80       3.390   9.866 -28.529  1.00 63.56           N
ATOM    996 1HZ  LYS A  80       4.034  10.612 -28.767  1.00 63.56           H
ATOM    997 2HZ  LYS A  80       3.913   9.044 -28.247  1.00 63.56           H
ATOM    998 3HZ  LYS A  80       2.818   9.642 -29.336  1.00 63.56           H
ATOM    999  HN  LYS A  80       0.096   8.275 -22.829  1.00 63.56           H
ATOM   1000  N   THR A  81      -2.222   7.110 -23.103  1.00 73.47           N
ATOM   1001  CA  THR A  81      -3.224   6.094 -22.830  1.00 73.47           C
ATOM   1002  C   THR A  81      -3.699   6.190 -21.379  1.00 73.47           C
ATOM   1003  O   THR A  81      -3.058   6.839 -20.554  1.00 73.47           O
ATOM   1004  HA  THR A  81      -4.090   6.286 -23.464  1.00 73.47           H
ATOM   1005  CB  THR A  81      -2.624   4.731 -23.184  1.00 73.47           C
ATOM   1006  HB  THR A  81      -3.401   3.970 -23.252  1.00 73.47           H
ATOM   1007  OG1 THR A  81      -1.637   4.515 -22.180  1.00 73.47           O
ATOM   1008  HG1 THR A  81      -1.348   3.558 -22.185  1.00 73.47           H
ATOM   1009  CG2 THR A  81      -1.827   4.764 -24.490  1.00 73.47           C
ATOM   1010 1HG2 THR A  81      -1.008   5.477 -24.398  1.00 73.47           H
ATOM   1011 2HG2 THR A  81      -2.482   5.065 -25.308  1.00 73.47           H
ATOM   1012 3HG2 THR A  81      -1.424   3.772 -24.694  1.00 73.47           H
ATOM   1013  HN  THR A  81      -1.415   7.077 -22.514  1.00 73.47           H
ATOM   1014  N   MET A  82      -4.819   5.534 -21.112  1.00 74.39           N
ATOM   1015  CA  MET A  82      -5.365   5.503 -19.766  1.00 74.39           C
ATOM   1016  C   MET A  82      -4.419   4.778 -18.807  1.00 74.39           C
ATOM   1017  O   MET A  82      -4.262   5.187 -17.658  1.00 74.39           O
ATOM   1018  HA  MET A  82      -5.468   6.546 -19.467  1.00 74.39           H
ATOM   1019  CB  MET A  82      -6.720   4.792 -19.781  1.00 74.39           C
ATOM   1020 1HB  MET A  82      -7.336   5.192 -20.587  1.00 74.39           H
ATOM   1021 2HB  MET A  82      -6.576   3.732 -19.987  1.00 74.39           H
ATOM   1022  CG  MET A  82      -7.444   4.964 -18.444  1.00 74.39           C
ATOM   1023 1HG  MET A  82      -6.936   4.391 -17.669  1.00 74.39           H
ATOM   1024 2HG  MET A  82      -7.416   6.010 -18.138  1.00 74.39           H
ATOM   1025  SD  MET A  82      -9.138   4.419 -18.593  1.00 74.39           S
ATOM   1026  CE  MET A  82      -9.698   4.690 -16.920  1.00 74.39           C
ATOM   1027 1HE  MET A  82      -9.099   4.092 -16.234  1.00 74.39           H
ATOM   1028 2HE  MET A  82      -9.594   5.746 -16.669  1.00 74.39           H
ATOM   1029 3HE  MET A  82     -10.745   4.399 -16.836  1.00 74.39           H
ATOM   1030  HN  MET A  82      -5.350   5.032 -21.795  1.00 74.39           H
ATOM   1031  N   THR A  83      -3.813   3.715 -19.315  1.00 74.35           N
ATOM   1032  CA  THR A  83      -2.848   2.959 -18.535  1.00 74.35           C
ATOM   1033  C   THR A  83      -1.663   3.846 -18.148  1.00 74.35           C
ATOM   1034  O   THR A  83      -1.188   3.794 -17.014  1.00 74.35           O
ATOM   1035  HA  THR A  83      -3.328   2.644 -17.608  1.00 74.35           H
ATOM   1036  CB  THR A  83      -2.445   1.727 -19.346  1.00 74.35           C
ATOM   1037  HB  THR A  83      -1.707   1.985 -20.106  1.00 74.35           H
ATOM   1038  OG1 THR A  83      -3.681   1.216 -19.839  1.00 74.35           O
ATOM   1039  HG1 THR A  83      -4.288   0.993 -19.075  1.00 74.35           H
ATOM   1040  CG2 THR A  83      -1.900   0.599 -18.468  1.00 74.35           C
ATOM   1041 1HG2 THR A  83      -2.663   0.295 -17.752  1.00 74.35           H
ATOM   1042 2HG2 THR A  83      -1.018   0.951 -17.931  1.00 74.35           H
ATOM   1043 3HG2 THR A  83      -1.629  -0.251 -19.093  1.00 74.35           H
ATOM   1044  HN  THR A  83      -3.971   3.370 -20.241  1.00 74.35           H
ATOM   1045  N   ASP A  84      -1.219   4.640 -19.111  1.00 77.58           N
ATOM   1046  CA  ASP A  84      -0.085   5.521 -18.892  1.00 77.58           C
ATOM   1047  C   ASP A  84      -0.398   6.468 -17.731  1.00 77.58           C
ATOM   1048  O   ASP A  84       0.471   6.755 -16.909  1.00 77.58           O
ATOM   1049  HA  ASP A  84       0.754   4.860 -18.676  1.00 77.58           H
ATOM   1050  CB  ASP A  84       0.200   6.371 -20.132  1.00 77.58           C
ATOM   1051 1HB  ASP A  84      -0.677   6.971 -20.375  1.00 77.58           H
ATOM   1052 2HB  ASP A  84       1.013   7.066 -19.922  1.00 77.58           H
ATOM   1053  CG  ASP A  84       0.570   5.490 -21.327  1.00 77.58           C
ATOM   1054  OD1 ASP A  84       1.091   4.382 -21.075  1.00 77.58           O
ATOM   1055  OD2 ASP A  84       0.323   5.945 -22.465  1.00 77.58           O
ATOM   1056  HN  ASP A  84      -1.620   4.686 -20.026  1.00 77.58           H
ATOM   1057  N   MET A  85      -1.640   6.927 -17.702  1.00 83.48           N
ATOM   1058  CA  MET A  85      -2.067   7.867 -16.680  1.00 83.48           C
ATOM   1059  C   MET A  85      -1.981   7.240 -15.287  1.00 83.48           C
ATOM   1060  O   MET A  85      -1.475   7.860 -14.353  1.00 83.48           O
ATOM   1061  HA  MET A  85      -1.377   8.709 -16.749  1.00 83.48           H
ATOM   1062  CB  MET A  85      -3.507   8.304 -16.956  1.00 83.48           C
ATOM   1063 1HB  MET A  85      -3.599   8.630 -17.992  1.00 83.48           H
ATOM   1064 2HB  MET A  85      -4.179   7.455 -16.829  1.00 83.48           H
ATOM   1065  CG  MET A  85      -3.925   9.438 -16.019  1.00 83.48           C
ATOM   1066 1HG  MET A  85      -4.994   9.626 -16.117  1.00 83.48           H
ATOM   1067 2HG  MET A  85      -3.747   9.150 -14.983  1.00 83.48           H
ATOM   1068  SD  MET A  85      -3.008  10.920 -16.405  1.00 83.48           S
ATOM   1069  CE  MET A  85      -3.418  11.918 -14.984  1.00 83.48           C
ATOM   1070 1HE  MET A  85      -4.498  12.064 -14.942  1.00 83.48           H
ATOM   1071 2HE  MET A  85      -3.084  11.414 -14.077  1.00 83.48           H
ATOM   1072 3HE  MET A  85      -2.924  12.886 -15.065  1.00 83.48           H
ATOM   1073  HN  MET A  85      -2.348   6.667 -18.359  1.00 83.48           H
ATOM   1074  N   PHE A  86      -2.484   6.018 -15.192  1.00 86.08           N
ATOM   1075  CA  PHE A  86      -2.510   5.316 -13.920  1.00 86.08           C
ATOM   1076  C   PHE A  86      -1.096   4.945 -13.469  1.00 86.08           C
ATOM   1077  O   PHE A  86      -0.781   5.012 -12.282  1.00 86.08           O
ATOM   1078  HA  PHE A  86      -2.958   5.989 -13.188  1.00 86.08           H
ATOM   1079  CB  PHE A  86      -3.318   4.034 -14.132  1.00 86.08           C
ATOM   1080 1HB  PHE A  86      -2.901   3.491 -14.981  1.00 86.08           H
ATOM   1081 2HB  PHE A  86      -3.202   3.395 -13.257  1.00 86.08           H
ATOM   1082  CG  PHE A  86      -4.809   4.271 -14.380  1.00 86.08           C
ATOM   1083  CD1 PHE A  86      -5.467   5.239 -13.688  1.00 86.08           C
ATOM   1084  HD1 PHE A  86      -4.933   5.846 -12.957  1.00 86.08           H
ATOM   1085  CD2 PHE A  86      -5.476   3.515 -15.292  1.00 86.08           C
ATOM   1086  HD2 PHE A  86      -4.948   2.739 -15.847  1.00 86.08           H
ATOM   1087  CE1 PHE A  86      -6.851   5.460 -13.917  1.00 86.08           C
ATOM   1088  HE1 PHE A  86      -7.379   6.236 -13.363  1.00 86.08           H
ATOM   1089  CE2 PHE A  86      -6.859   3.735 -15.522  1.00 86.08           C
ATOM   1090  HE2 PHE A  86      -7.394   3.128 -16.253  1.00 86.08           H
ATOM   1091  CZ  PHE A  86      -7.518   4.703 -14.830  1.00 86.08           C
ATOM   1092  HZ  PHE A  86      -8.580   4.872 -15.006  1.00 86.08           H
ATOM   1093  HN  PHE A  86      -2.868   5.509 -15.963  1.00 86.08           H
ATOM   1094  N   LEU A  87      -0.281   4.562 -14.442  1.00 79.19           N
ATOM   1095  CA  LEU A  87       1.085   4.157 -14.157  1.00 79.19           C
ATOM   1096  C   LEU A  87       1.869   5.358 -13.623  1.00 79.19           C
ATOM   1097  O   LEU A  87       2.700   5.213 -12.729  1.00 79.19           O
ATOM   1098  HA  LEU A  87       1.044   3.397 -13.376  1.00 79.19           H
ATOM   1099  CB  LEU A  87       1.719   3.507 -15.389  1.00 79.19           C
ATOM   1100 1HB  LEU A  87       1.533   4.149 -16.250  1.00 79.19           H
ATOM   1101 2HB  LEU A  87       2.798   3.474 -15.243  1.00 79.19           H
ATOM   1102  CG  LEU A  87       1.235   2.095 -15.726  1.00 79.19           C
ATOM   1103  HG  LEU A  87       0.151   2.123 -15.836  1.00 79.19           H
ATOM   1104  CD1 LEU A  87       1.812   1.622 -17.062  1.00 79.19           C
ATOM   1105 1HD1 LEU A  87       1.495   2.299 -17.855  1.00 79.19           H
ATOM   1106 2HD1 LEU A  87       2.900   1.614 -17.005  1.00 79.19           H
ATOM   1107 3HD1 LEU A  87       1.452   0.616 -17.277  1.00 79.19           H
ATOM   1108  CD2 LEU A  87       1.549   1.121 -14.589  1.00 79.19           C
ATOM   1109 1HD2 LEU A  87       2.626   1.091 -14.423  1.00 79.19           H
ATOM   1110 2HD2 LEU A  87       1.051   1.453 -13.678  1.00 79.19           H
ATOM   1111 3HD2 LEU A  87       1.195   0.125 -14.855  1.00 79.19           H
ATOM   1112  HN  LEU A  87      -0.540   4.527 -15.407  1.00 79.19           H
ATOM   1113  N   LEU A  88       1.575   6.516 -14.195  1.00 86.32           N
ATOM   1114  CA  LEU A  88       2.227   7.745 -13.775  1.00 86.32           C
ATOM   1115  C   LEU A  88       1.842   8.051 -12.326  1.00 86.32           C
ATOM   1116  O   LEU A  88       2.708   8.317 -11.493  1.00 86.32           O
ATOM   1117  HA  LEU A  88       3.303   7.574 -13.817  1.00 86.32           H
ATOM   1118  CB  LEU A  88       1.910   8.881 -14.749  1.00 86.32           C
ATOM   1119 1HB  LEU A  88       2.285   8.604 -15.734  1.00 86.32           H
ATOM   1120 2HB  LEU A  88       0.827   8.968 -14.833  1.00 86.32           H
ATOM   1121  CG  LEU A  88       2.477  10.254 -14.386  1.00 86.32           C
ATOM   1122  HG  LEU A  88       2.122  10.518 -13.389  1.00 86.32           H
ATOM   1123  CD1 LEU A  88       4.006  10.218 -14.326  1.00 86.32           C
ATOM   1124 1HD1 LEU A  88       4.323   9.498 -13.572  1.00 86.32           H
ATOM   1125 2HD1 LEU A  88       4.400   9.923 -15.299  1.00 86.32           H
ATOM   1126 3HD1 LEU A  88       4.383  11.207 -14.066  1.00 86.32           H
ATOM   1127  CD2 LEU A  88       1.966  11.330 -15.346  1.00 86.32           C
ATOM   1128 1HD2 LEU A  88       2.272  11.084 -16.363  1.00 86.32           H
ATOM   1129 2HD2 LEU A  88       0.879  11.377 -15.294  1.00 86.32           H
ATOM   1130 3HD2 LEU A  88       2.385  12.297 -15.065  1.00 86.32           H
ATOM   1131  HN  LEU A  88       0.907   6.623 -14.931  1.00 86.32           H
ATOM   1132  N   ASN A  89       0.543   8.004 -12.070  1.00 88.91           N
ATOM   1133  CA  ASN A  89       0.027   8.340 -10.754  1.00 88.91           C
ATOM   1134  C   ASN A  89       0.512   7.301  -9.740  1.00 88.91           C
ATOM   1135  O   ASN A  89       0.743   7.625  -8.576  1.00 88.91           O
ATOM   1136  HA  ASN A  89       0.410   9.339 -10.542  1.00 88.91           H
ATOM   1137  CB  ASN A  89      -1.503   8.333 -10.743  1.00 88.91           C
ATOM   1138 1HB  ASN A  89      -1.870   7.493 -11.332  1.00 88.91           H
ATOM   1139 2HB  ASN A  89      -1.862   8.190  -9.725  1.00 88.91           H
ATOM   1140  CG  ASN A  89      -2.061   9.641 -11.308  1.00 88.91           C
ATOM   1141  OD1 ASN A  89      -2.290  10.606 -10.597  1.00 88.91           O
ATOM   1142  ND2 ASN A  89      -2.266   9.619 -12.622  1.00 88.91           N
ATOM   1143 1HD2 ASN A  89      -2.056   8.795 -13.147  1.00 88.91           H
ATOM   1144 2HD2 ASN A  89      -2.629  10.428 -13.084  1.00 88.91           H
ATOM   1145  HN  ASN A  89      -0.150   7.743 -12.741  1.00 88.91           H
ATOM   1146  N   LEU A  90       0.650   6.074 -10.219  1.00 84.93           N
ATOM   1147  CA  LEU A  90       1.139   4.993  -9.380  1.00 84.93           C
ATOM   1148  C   LEU A  90       2.569   5.306  -8.935  1.00 84.93           C
ATOM   1149  O   LEU A  90       2.912   5.130  -7.767  1.00 84.93           O
ATOM   1150  HA  LEU A  90       0.503   4.953  -8.495  1.00 84.93           H
ATOM   1151  CB  LEU A  90       0.999   3.650 -10.099  1.00 84.93           C
ATOM   1152 1HB  LEU A  90      -0.044   3.524 -10.390  1.00 84.93           H
ATOM   1153 2HB  LEU A  90       1.584   3.690 -11.018  1.00 84.93           H
ATOM   1154  CG  LEU A  90       1.431   2.416  -9.305  1.00 84.93           C
ATOM   1155  HG  LEU A  90       2.448   2.578  -8.949  1.00 84.93           H
ATOM   1156  CD1 LEU A  90       0.546   2.219  -8.073  1.00 84.93           C
ATOM   1157 1HD1 LEU A  90       0.622   3.094  -7.427  1.00 84.93           H
ATOM   1158 2HD1 LEU A  90      -0.489   2.088  -8.386  1.00 84.93           H
ATOM   1159 3HD1 LEU A  90       0.875   1.335  -7.527  1.00 84.93           H
ATOM   1160  CD2 LEU A  90       1.458   1.172 -10.196  1.00 84.93           C
ATOM   1161 1HD2 LEU A  90       0.462   0.995 -10.603  1.00 84.93           H
ATOM   1162 2HD2 LEU A  90       2.162   1.327 -11.014  1.00 84.93           H
ATOM   1163 3HD2 LEU A  90       1.768   0.310  -9.607  1.00 84.93           H
ATOM   1164  HN  LEU A  90       0.435   5.813 -11.161  1.00 84.93           H
ATOM   1165  N   ALA A  91       3.365   5.764  -9.890  1.00 89.23           N
ATOM   1166  CA  ALA A  91       4.762   6.063  -9.621  1.00 89.23           C
ATOM   1167  C   ALA A  91       4.849   7.238  -8.646  1.00 89.23           C
ATOM   1168  O   ALA A  91       5.711   7.258  -7.768  1.00 89.23           O
ATOM   1169  HA  ALA A  91       5.206   5.182  -9.157  1.00 89.23           H
ATOM   1170  CB  ALA A  91       5.487   6.344 -10.939  1.00 89.23           C
ATOM   1171 1HB  ALA A  91       5.420   5.468 -11.584  1.00 89.23           H
ATOM   1172 2HB  ALA A  91       5.022   7.196 -11.435  1.00 89.23           H
ATOM   1173 3HB  ALA A  91       6.534   6.567 -10.737  1.00 89.23           H
ATOM   1174  HN  ALA A  91       3.071   5.932 -10.831  1.00 89.23           H
ATOM   1175  N   ILE A  92       3.945   8.189  -8.832  1.00 90.31           N
ATOM   1176  CA  ILE A  92       3.891   9.351  -7.961  1.00 90.31           C
ATOM   1177  C   ILE A  92       3.554   8.901  -6.538  1.00 90.31           C
ATOM   1178  O   ILE A  92       4.189   9.336  -5.579  1.00 90.31           O
ATOM   1179  HA  ILE A  92       4.884   9.801  -7.955  1.00 90.31           H
ATOM   1180  CB  ILE A  92       2.923  10.395  -8.521  1.00 90.31           C
ATOM   1181  HB  ILE A  92       1.987   9.896  -8.769  1.00 90.31           H
ATOM   1182  CG1 ILE A  92       3.465  11.007  -9.815  1.00 90.31           C
ATOM   1183 1HG1 ILE A  92       4.303  11.666  -9.587  1.00 90.31           H
ATOM   1184 2HG1 ILE A  92       3.848  10.217 -10.462  1.00 90.31           H
ATOM   1185  CG2 ILE A  92       2.603  11.463  -7.473  1.00 90.31           C
ATOM   1186 1HG2 ILE A  92       2.144  10.992  -6.604  1.00 90.31           H
ATOM   1187 2HG2 ILE A  92       3.522  11.964  -7.172  1.00 90.31           H
ATOM   1188 3HG2 ILE A  92       1.913  12.193  -7.898  1.00 90.31           H
ATOM   1189  CD1 ILE A  92       2.376  11.792 -10.549  1.00 90.31           C
ATOM   1190 1HD1 ILE A  92       1.551  11.124 -10.796  1.00 90.31           H
ATOM   1191 2HD1 ILE A  92       2.013  12.595  -9.908  1.00 90.31           H
ATOM   1192 3HD1 ILE A  92       2.788  12.215 -11.465  1.00 90.31           H
ATOM   1193  HN  ILE A  92       3.260   8.174  -9.561  1.00 90.31           H
ATOM   1194  N   ALA A  93       2.555   8.035  -6.446  1.00 91.15           N
ATOM   1195  CA  ALA A  93       2.103   7.549  -5.154  1.00 91.15           C
ATOM   1196  C   ALA A  93       3.266   6.862  -4.437  1.00 91.15           C
ATOM   1197  O   ALA A  93       3.593   7.208  -3.303  1.00 91.15           O
ATOM   1198  HA  ALA A  93       1.784   8.411  -4.568  1.00 91.15           H
ATOM   1199  CB  ALA A  93       0.906   6.616  -5.350  1.00 91.15           C
ATOM   1200 1HB  ALA A  93       0.097   7.161  -5.836  1.00 91.15           H
ATOM   1201 2HB  ALA A  93       1.201   5.772  -5.973  1.00 91.15           H
ATOM   1202 3HB  ALA A  93       0.567   6.251  -4.380  1.00 91.15           H
ATOM   1203  HN  ALA A  93       2.059   7.668  -7.233  1.00 91.15           H
ATOM   1204  N   ASP A  94       3.860   5.900  -5.128  1.00 87.56           N
ATOM   1205  CA  ASP A  94       4.927   5.106  -4.541  1.00 87.56           C
ATOM   1206  C   ASP A  94       6.026   6.037  -4.027  1.00 87.56           C
ATOM   1207  O   ASP A  94       6.586   5.811  -2.956  1.00 87.56           O
ATOM   1208  HA  ASP A  94       4.454   4.538  -3.741  1.00 87.56           H
ATOM   1209  CB  ASP A  94       5.549   4.167  -5.577  1.00 87.56           C
ATOM   1210 1HB  ASP A  94       5.694   4.701  -6.516  1.00 87.56           H
ATOM   1211 2HB  ASP A  94       6.533   3.846  -5.238  1.00 87.56           H
ATOM   1212  CG  ASP A  94       4.659   2.945  -5.813  1.00 87.56           C
ATOM   1213  OD1 ASP A  94       4.033   2.500  -4.826  1.00 87.56           O
ATOM   1214  OD2 ASP A  94       4.626   2.482  -6.974  1.00 87.56           O
ATOM   1215  HN  ASP A  94       3.625   5.660  -6.070  1.00 87.56           H
ATOM   1216  N   LEU A  95       6.304   7.065  -4.816  1.00 89.67           N
ATOM   1217  CA  LEU A  95       7.368   7.997  -4.485  1.00 89.67           C
ATOM   1218  C   LEU A  95       7.032   8.703  -3.170  1.00 89.67           C
ATOM   1219  O   LEU A  95       7.897   8.870  -2.312  1.00 89.67           O
ATOM   1220  HA  LEU A  95       8.279   7.415  -4.341  1.00 89.67           H
ATOM   1221  CB  LEU A  95       7.623   8.956  -5.650  1.00 89.67           C
ATOM   1222 1HB  LEU A  95       7.715   8.370  -6.564  1.00 89.67           H
ATOM   1223 2HB  LEU A  95       6.746   9.593  -5.768  1.00 89.67           H
ATOM   1224  CG  LEU A  95       8.857   9.852  -5.524  1.00 89.67           C
ATOM   1225  HG  LEU A  95       8.818  10.353  -4.557  1.00 89.67           H
ATOM   1226  CD1 LEU A  95      10.142   9.021  -5.551  1.00 89.67           C
ATOM   1227 1HD1 LEU A  95      10.136   8.316  -4.720  1.00 89.67           H
ATOM   1228 2HD1 LEU A  95      10.201   8.475  -6.492  1.00 89.67           H
ATOM   1229 3HD1 LEU A  95      11.003   9.683  -5.460  1.00 89.67           H
ATOM   1230  CD2 LEU A  95       8.855  10.941  -6.598  1.00 89.67           C
ATOM   1231 1HD2 LEU A  95       8.858  10.478  -7.585  1.00 89.67           H
ATOM   1232 2HD2 LEU A  95       7.963  11.558  -6.489  1.00 89.67           H
ATOM   1233 3HD2 LEU A  95       9.743  11.563  -6.486  1.00 89.67           H
ATOM   1234  HN  LEU A  95       5.816   7.265  -5.666  1.00 89.67           H
ATOM   1235  N   LEU A  96       5.772   9.098  -3.053  1.00 87.22           N
ATOM   1236  CA  LEU A  96       5.316   9.803  -1.867  1.00 87.22           C
ATOM   1237  C   LEU A  96       5.519   8.912  -0.639  1.00 87.22           C
ATOM   1238  O   LEU A  96       5.922   9.390   0.420  1.00 87.22           O
ATOM   1239  HA  LEU A  96       5.939  10.691  -1.755  1.00 87.22           H
ATOM   1240  CB  LEU A  96       3.874  10.280  -2.048  1.00 87.22           C
ATOM   1241 1HB  LEU A  96       3.277   9.442  -2.408  1.00 87.22           H
ATOM   1242 2HB  LEU A  96       3.478  10.558  -1.072  1.00 87.22           H
ATOM   1243  CG  LEU A  96       3.673  11.459  -3.003  1.00 87.22           C
ATOM   1244  HG  LEU A  96       4.126  11.204  -3.961  1.00 87.22           H
ATOM   1245  CD1 LEU A  96       2.186  11.710  -3.258  1.00 87.22           C
ATOM   1246 1HD1 LEU A  96       1.738  10.821  -3.703  1.00 87.22           H
ATOM   1247 2HD1 LEU A  96       1.688  11.935  -2.315  1.00 87.22           H
ATOM   1248 3HD1 LEU A  96       2.072  12.554  -3.940  1.00 87.22           H
ATOM   1249  CD2 LEU A  96       4.385  12.711  -2.485  1.00 87.22           C
ATOM   1250 1HD2 LEU A  96       3.984  12.980  -1.508  1.00 87.22           H
ATOM   1251 2HD2 LEU A  96       5.453  12.511  -2.397  1.00 87.22           H
ATOM   1252 3HD2 LEU A  96       4.226  13.534  -3.182  1.00 87.22           H
ATOM   1253  HN  LEU A  96       5.071   8.944  -3.748  1.00 87.22           H
ATOM   1254  N   PHE A  97       5.230   7.632  -0.823  1.00 89.30           N
ATOM   1255  CA  PHE A  97       5.394   6.666   0.250  1.00 89.30           C
ATOM   1256  C   PHE A  97       6.864   6.544   0.658  1.00 89.30           C
ATOM   1257  O   PHE A  97       7.187   6.573   1.845  1.00 89.30           O
ATOM   1258  HA  PHE A  97       4.812   7.025   1.099  1.00 89.30           H
ATOM   1259  CB  PHE A  97       4.911   5.316  -0.284  1.00 89.30           C
ATOM   1260 1HB  PHE A  97       3.824   5.333  -0.356  1.00 89.30           H
ATOM   1261 2HB  PHE A  97       5.295   5.179  -1.295  1.00 89.30           H
ATOM   1262  CG  PHE A  97       5.333   4.121   0.572  1.00 89.30           C
ATOM   1263  CD1 PHE A  97       6.179   3.185   0.064  1.00 89.30           C
ATOM   1264  HD1 PHE A  97       6.556   3.287  -0.954  1.00 89.30           H
ATOM   1265  CD2 PHE A  97       4.862   3.994   1.842  1.00 89.30           C
ATOM   1266  HD2 PHE A  97       4.184   4.744   2.249  1.00 89.30           H
ATOM   1267  CE1 PHE A  97       6.570   2.075   0.859  1.00 89.30           C
ATOM   1268  HE1 PHE A  97       7.248   1.325   0.451  1.00 89.30           H
ATOM   1269  CE2 PHE A  97       5.253   2.884   2.636  1.00 89.30           C
ATOM   1270  HE2 PHE A  97       4.876   2.782   3.654  1.00 89.30           H
ATOM   1271  CZ  PHE A  97       6.099   1.948   2.128  1.00 89.30           C
ATOM   1272  HZ  PHE A  97       6.400   1.097   2.739  1.00 89.30           H
ATOM   1273  HN  PHE A  97       4.891   7.253  -1.684  1.00 89.30           H
ATOM   1274  N   LEU A  98       7.715   6.410  -0.348  1.00 92.17           N
ATOM   1275  CA  LEU A  98       9.112   6.091  -0.109  1.00 92.17           C
ATOM   1276  C   LEU A  98       9.747   7.201   0.732  1.00 92.17           C
ATOM   1277  O   LEU A  98      10.638   6.941   1.538  1.00 92.17           O
ATOM   1278  HA  LEU A  98       9.143   5.164   0.463  1.00 92.17           H
ATOM   1279  CB  LEU A  98       9.836   5.831  -1.432  1.00 92.17           C
ATOM   1280 1HB  LEU A  98       9.644   6.671  -2.100  1.00 92.17           H
ATOM   1281 2HB  LEU A  98      10.909   5.816  -1.239  1.00 92.17           H
ATOM   1282  CG  LEU A  98       9.459   4.539  -2.160  1.00 92.17           C
ATOM   1283  HG  LEU A  98       8.373   4.453  -2.162  1.00 92.17           H
ATOM   1284  CD1 LEU A  98       9.912   4.581  -3.621  1.00 92.17           C
ATOM   1285 1HD1 LEU A  98       9.433   5.420  -4.126  1.00 92.17           H
ATOM   1286 2HD1 LEU A  98      10.995   4.703  -3.662  1.00 92.17           H
ATOM   1287 3HD1 LEU A  98       9.632   3.651  -4.115  1.00 92.17           H
ATOM   1288  CD2 LEU A  98      10.008   3.315  -1.424  1.00 92.17           C
ATOM   1289 1HD2 LEU A  98      11.095   3.381  -1.370  1.00 92.17           H
ATOM   1290 2HD2 LEU A  98       9.595   3.281  -0.416  1.00 92.17           H
ATOM   1291 3HD2 LEU A  98       9.726   2.411  -1.963  1.00 92.17           H
ATOM   1292  HN  LEU A  98       7.464   6.514  -1.310  1.00 92.17           H
ATOM   1293  N   VAL A  99       9.262   8.415   0.514  1.00 90.19           N
ATOM   1294  CA  VAL A  99       9.784   9.568   1.227  1.00 90.19           C
ATOM   1295  C   VAL A  99       9.528   9.394   2.726  1.00 90.19           C
ATOM   1296  O   VAL A  99      10.207  10.005   3.550  1.00 90.19           O
ATOM   1297  HA  VAL A  99      10.861   9.601   1.057  1.00 90.19           H
ATOM   1298  CB  VAL A  99       9.176  10.853   0.662  1.00 90.19           C
ATOM   1299  HB  VAL A  99       8.091  10.751   0.691  1.00 90.19           H
ATOM   1300  CG1 VAL A  99       9.558  12.063   1.517  1.00 90.19           C
ATOM   1301 1HG1 VAL A  99       9.190  11.920   2.533  1.00 90.19           H
ATOM   1302 2HG1 VAL A  99      10.642  12.168   1.534  1.00 90.19           H
ATOM   1303 3HG1 VAL A  99       9.112  12.963   1.093  1.00 90.19           H
ATOM   1304  CG2 VAL A  99       9.590  11.060  -0.797  1.00 90.19           C
ATOM   1305 1HG2 VAL A  99      10.676  11.130  -0.860  1.00 90.19           H
ATOM   1306 2HG2 VAL A  99       9.245  10.217  -1.395  1.00 90.19           H
ATOM   1307 3HG2 VAL A  99       9.143  11.980  -1.174  1.00 90.19           H
ATOM   1308  HN  VAL A  99       8.528   8.616  -0.135  1.00 90.19           H
ATOM   1309  N   THR A 100       8.547   8.558   3.033  1.00 90.26           N
ATOM   1310  CA  THR A 100       8.166   8.328   4.416  1.00 90.26           C
ATOM   1311  C   THR A 100       9.100   7.303   5.062  1.00 90.26           C
ATOM   1312  O   THR A 100       9.233   7.263   6.285  1.00 90.26           O
ATOM   1313  HA  THR A 100       8.286   9.261   4.966  1.00 90.26           H
ATOM   1314  CB  THR A 100       6.695   7.907   4.437  1.00 90.26           C
ATOM   1315  HB  THR A 100       6.273   8.019   5.436  1.00 90.26           H
ATOM   1316  OG1 THR A 100       6.705   6.580   3.918  1.00 90.26           O
ATOM   1317  HG1 THR A 100       5.836   6.129   4.116  1.00 90.26           H
ATOM   1318  CG2 THR A 100       5.847   8.693   3.435  1.00 90.26           C
ATOM   1319 1HG2 THR A 100       6.229   8.528   2.427  1.00 90.26           H
ATOM   1320 2HG2 THR A 100       5.896   9.756   3.672  1.00 90.26           H
ATOM   1321 3HG2 THR A 100       4.812   8.356   3.491  1.00 90.26           H
ATOM   1322  HN  THR A 100       8.018   8.045   2.357  1.00 90.26           H
ATOM   1323  N   LEU A 101       9.722   6.498   4.213  1.00 92.54           N
ATOM   1324  CA  LEU A 101      10.459   5.338   4.685  1.00 92.54           C
ATOM   1325  C   LEU A 101      11.620   5.800   5.567  1.00 92.54           C
ATOM   1326  O   LEU A 101      11.894   5.198   6.604  1.00 92.54           O
ATOM   1327  HA  LEU A 101       9.777   4.744   5.294  1.00 92.54           H
ATOM   1328  CB  LEU A 101      10.892   4.463   3.506  1.00 92.54           C
ATOM   1329 1HB  LEU A 101      11.321   5.108   2.739  1.00 92.54           H
ATOM   1330 2HB  LEU A 101      11.687   3.799   3.846  1.00 92.54           H
ATOM   1331  CG  LEU A 101       9.794   3.613   2.863  1.00 92.54           C
ATOM   1332  HG  LEU A 101       9.041   4.284   2.451  1.00 92.54           H
ATOM   1333  CD1 LEU A 101      10.350   2.788   1.701  1.00 92.54           C
ATOM   1334 1HD1 LEU A 101      10.762   3.457   0.945  1.00 92.54           H
ATOM   1335 2HD1 LEU A 101      11.135   2.127   2.067  1.00 92.54           H
ATOM   1336 3HD1 LEU A 101       9.549   2.193   1.261  1.00 92.54           H
ATOM   1337  CD2 LEU A 101       9.098   2.737   3.906  1.00 92.54           C
ATOM   1338 1HD2 LEU A 101       9.828   2.073   4.369  1.00 92.54           H
ATOM   1339 2HD2 LEU A 101       8.647   3.370   4.670  1.00 92.54           H
ATOM   1340 3HD2 LEU A 101       8.322   2.143   3.422  1.00 92.54           H
ATOM   1341  HN  LEU A 101       9.729   6.629   3.222  1.00 92.54           H
ATOM   1342  N   PRO A 102      12.320   6.873   5.174  1.00 94.76           N
ATOM   1343  CA  PRO A 102      13.452   7.366   5.964  1.00 94.76           C
ATOM   1344  C   PRO A 102      13.079   7.606   7.418  1.00 94.76           C
ATOM   1345  O   PRO A 102      13.836   7.257   8.322  1.00 94.76           O
ATOM   1346  HA  PRO A 102      14.243   6.617   5.993  1.00 94.76           H
ATOM   1347  CB  PRO A 102      13.848   8.664   5.258  1.00 94.76           C
ATOM   1348 1HB  PRO A 102      13.341   9.527   5.689  1.00 94.76           H
ATOM   1349 2HB  PRO A 102      14.919   8.852   5.337  1.00 94.76           H
ATOM   1350  CG  PRO A 102      13.423   8.424   3.814  1.00 94.76           C
ATOM   1351 1HG  PRO A 102      13.311   9.359   3.264  1.00 94.76           H
ATOM   1352 2HG  PRO A 102      14.160   7.834   3.268  1.00 94.76           H
ATOM   1353  CD  PRO A 102      12.102   7.689   3.966  1.00 94.76           C
ATOM   1354 1HD  PRO A 102      11.268   8.379   4.095  1.00 94.76           H
ATOM   1355 2HD  PRO A 102      11.875   7.079   3.092  1.00 94.76           H
ATOM   1356  N   PHE A 103      11.911   8.203   7.605  1.00 93.61           N
ATOM   1357  CA  PHE A 103      11.443   8.530   8.942  1.00 93.61           C
ATOM   1358  C   PHE A 103      11.152   7.261   9.746  1.00 93.61           C
ATOM   1359  O   PHE A 103      11.471   7.187  10.932  1.00 93.61           O
ATOM   1360  HA  PHE A 103      12.236   9.095   9.432  1.00 93.61           H
ATOM   1361  CB  PHE A 103      10.147   9.326   8.780  1.00 93.61           C
ATOM   1362 1HB  PHE A 103       9.439   8.734   8.199  1.00 93.61           H
ATOM   1363 2HB  PHE A 103       9.702   9.481   9.763  1.00 93.61           H
ATOM   1364  CG  PHE A 103      10.331  10.684   8.100  1.00 93.61           C
ATOM   1365  CD1 PHE A 103      10.625  11.783   8.845  1.00 93.61           C
ATOM   1366  HD1 PHE A 103      10.729  11.696   9.927  1.00 93.61           H
ATOM   1367  CD2 PHE A 103      10.202  10.792   6.750  1.00 93.61           C
ATOM   1368  HD2 PHE A 103       9.966   9.911   6.153  1.00 93.61           H
ATOM   1369  CE1 PHE A 103      10.796  13.044   8.214  1.00 93.61           C
ATOM   1370  HE1 PHE A 103      11.031  13.925   8.811  1.00 93.61           H
ATOM   1371  CE2 PHE A 103      10.373  12.053   6.119  1.00 93.61           C
ATOM   1372  HE2 PHE A 103      10.269  12.139   5.038  1.00 93.61           H
ATOM   1373  CZ  PHE A 103      10.667  13.152   6.864  1.00 93.61           C
ATOM   1374  HZ  PHE A 103      10.798  14.119   6.380  1.00 93.61           H
ATOM   1375  HN  PHE A 103      11.290   8.461   6.865  1.00 93.61           H
ATOM   1376  N   TRP A 104      10.548   6.295   9.070  1.00 86.81           N
ATOM   1377  CA  TRP A 104      10.186   5.044   9.713  1.00 86.81           C
ATOM   1378  C   TRP A 104      11.478   4.308  10.076  1.00 86.81           C
ATOM   1379  O   TRP A 104      11.538   3.616  11.091  1.00 86.81           O
ATOM   1380  HA  TRP A 104       9.627   5.284  10.618  1.00 86.81           H
ATOM   1381  CB  TRP A 104       9.258   4.217   8.822  1.00 86.81           C
ATOM   1382 1HB  TRP A 104       9.698   4.141   7.828  1.00 86.81           H
ATOM   1383 2HB  TRP A 104       9.195   3.204   9.221  1.00 86.81           H
ATOM   1384  CG  TRP A 104       7.844   4.789   8.696  1.00 86.81           C
ATOM   1385  CD1 TRP A 104       7.186   5.122   7.578  1.00 86.81           C
ATOM   1386  HD1 TRP A 104       7.594   5.022   6.572  1.00 86.81           H
ATOM   1387  CD2 TRP A 104       6.936   5.082   9.778  1.00 86.81           C
ATOM   1388  NE1 TRP A 104       5.925   5.607   7.859  1.00 86.81           N
ATOM   1389  HE1 TRP A 104       5.248   5.919   7.192  1.00 86.81           H
ATOM   1390  CE2 TRP A 104       5.768   5.582   9.240  1.00 86.81           C
ATOM   1391  CE3 TRP A 104       7.096   4.930  11.167  1.00 86.81           C
ATOM   1392  HE3 TRP A 104       8.008   4.538  11.617  1.00 86.81           H
ATOM   1393  CZ2 TRP A 104       4.670   5.971  10.016  1.00 86.81           C
ATOM   1394  HZ2 TRP A 104       3.758   6.363   9.567  1.00 86.81           H
ATOM   1395  CZ3 TRP A 104       5.990   5.324  11.930  1.00 86.81           C
ATOM   1396  HZ3 TRP A 104       6.061   5.227  13.013  1.00 86.81           H
ATOM   1397  CH2 TRP A 104       4.807   5.829  11.402  1.00 86.81           C
ATOM   1398  HH2 TRP A 104       3.990   6.113  12.065  1.00 86.81           H
ATOM   1399  HN  TRP A 104      10.306   6.358   8.101  1.00 86.81           H
ATOM   1400  N   ALA A 105      12.480   4.484   9.226  1.00 95.10           N
ATOM   1401  CA  ALA A 105      13.762   3.834   9.437  1.00 95.10           C
ATOM   1402  C   ALA A 105      14.378   4.343  10.742  1.00 95.10           C
ATOM   1403  O   ALA A 105      14.853   3.554  11.557  1.00 95.10           O
ATOM   1404  HA  ALA A 105      13.582   2.763   9.524  1.00 95.10           H
ATOM   1405  CB  ALA A 105      14.667   4.086   8.229  1.00 95.10           C
ATOM   1406 1HB  ALA A 105      14.197   3.680   7.333  1.00 95.10           H
ATOM   1407 2HB  ALA A 105      14.818   5.158   8.105  1.00 95.10           H
ATOM   1408 3HB  ALA A 105      15.629   3.598   8.388  1.00 95.10           H
ATOM   1409  HN  ALA A 105      12.425   5.056   8.408  1.00 95.10           H
ATOM   1410  N   ILE A 106      14.349   5.658  10.899  1.00 92.10           N
ATOM   1411  CA  ILE A 106      14.916   6.283  12.083  1.00 92.10           C
ATOM   1412  C   ILE A 106      14.105   5.866  13.312  1.00 92.10           C
ATOM   1413  O   ILE A 106      14.674   5.527  14.349  1.00 92.10           O
ATOM   1414  HA  ILE A 106      15.932   5.907  12.196  1.00 92.10           H
ATOM   1415  CB  ILE A 106      15.011   7.798  11.895  1.00 92.10           C
ATOM   1416  HB  ILE A 106      14.043   8.162  11.552  1.00 92.10           H
ATOM   1417  CG1 ILE A 106      16.035   8.153  10.814  1.00 92.10           C
ATOM   1418 1HG1 ILE A 106      17.044   8.008  11.203  1.00 92.10           H
ATOM   1419 2HG1 ILE A 106      15.921   7.480   9.965  1.00 92.10           H
ATOM   1420  CG2 ILE A 106      15.313   8.498  13.222  1.00 92.10           C
ATOM   1421 1HG2 ILE A 106      14.516   8.284  13.934  1.00 92.10           H
ATOM   1422 2HG2 ILE A 106      16.261   8.134  13.617  1.00 92.10           H
ATOM   1423 3HG2 ILE A 106      15.376   9.574  13.059  1.00 92.10           H
ATOM   1424  CD1 ILE A 106      15.864   9.601  10.351  1.00 92.10           C
ATOM   1425 1HD1 ILE A 106      14.863   9.736   9.942  1.00 92.10           H
ATOM   1426 2HD1 ILE A 106      16.003  10.273  11.199  1.00 92.10           H
ATOM   1427 3HD1 ILE A 106      16.604   9.827   9.584  1.00 92.10           H
ATOM   1428  HN  ILE A 106      13.949   6.292  10.237  1.00 92.10           H
ATOM   1429  N   ALA A 107      12.790   5.905  13.155  1.00 93.06           N
ATOM   1430  CA  ALA A 107      11.896   5.623  14.265  1.00 93.06           C
ATOM   1431  C   ALA A 107      12.086   4.172  14.712  1.00 93.06           C
ATOM   1432  O   ALA A 107      11.970   3.864  15.897  1.00 93.06           O
ATOM   1433  HA  ALA A 107      12.167   6.286  15.086  1.00 93.06           H
ATOM   1434  CB  ALA A 107      10.454   5.920  13.847  1.00 93.06           C
ATOM   1435 1HB  ALA A 107      10.366   6.970  13.566  1.00 93.06           H
ATOM   1436 2HB  ALA A 107      10.186   5.293  12.996  1.00 93.06           H
ATOM   1437 3HB  ALA A 107       9.783   5.709  14.679  1.00 93.06           H
ATOM   1438  HN  ALA A 107      12.336   6.123  12.291  1.00 93.06           H
ATOM   1439  N   ALA A 108      12.374   3.320  13.740  1.00 92.39           N
ATOM   1440  CA  ALA A 108      12.552   1.904  14.014  1.00 92.39           C
ATOM   1441  C   ALA A 108      13.915   1.684  14.673  1.00 92.39           C
ATOM   1442  O   ALA A 108      14.074   0.783  15.494  1.00 92.39           O
ATOM   1443  HA  ALA A 108      11.769   1.599  14.709  1.00 92.39           H
ATOM   1444  CB  ALA A 108      12.397   1.109  12.716  1.00 92.39           C
ATOM   1445 1HB  ALA A 108      11.402   1.276  12.305  1.00 92.39           H
ATOM   1446 2HB  ALA A 108      13.148   1.436  11.997  1.00 92.39           H
ATOM   1447 3HB  ALA A 108      12.531   0.047  12.923  1.00 92.39           H
ATOM   1448  HN  ALA A 108      12.485   3.582  12.781  1.00 92.39           H
ATOM   1449  N   ALA A 109      14.865   2.524  14.288  1.00 91.21           N
ATOM   1450  CA  ALA A 109      16.239   2.354  14.730  1.00 91.21           C
ATOM   1451  C   ALA A 109      16.335   2.684  16.221  1.00 91.21           C
ATOM   1452  O   ALA A 109      17.059   2.021  16.962  1.00 91.21           O
ATOM   1453  HA  ALA A 109      16.509   1.309  14.580  1.00 91.21           H
ATOM   1454  CB  ALA A 109      17.161   3.229  13.879  1.00 91.21           C
ATOM   1455 1HB  ALA A 109      17.078   2.934  12.833  1.00 91.21           H
ATOM   1456 2HB  ALA A 109      16.872   4.274  13.986  1.00 91.21           H
ATOM   1457 3HB  ALA A 109      18.192   3.101  14.211  1.00 91.21           H
ATOM   1458  HN  ALA A 109      14.709   3.308  13.687  1.00 91.21           H
ATOM   1459  N   ASP A 110      15.594   3.709  16.617  1.00 82.65           N
ATOM   1460  CA  ASP A 110      15.731   4.260  17.954  1.00 82.65           C
ATOM   1461  C   ASP A 110      14.361   4.719  18.455  1.00 82.65           C
ATOM   1462  O   ASP A 110      13.633   3.947  19.077  1.00 82.65           O
ATOM   1463  HA  ASP A 110      16.146   3.452  18.556  1.00 82.65           H
ATOM   1464  CB  ASP A 110      16.666   5.472  17.956  1.00 82.65           C
ATOM   1465 1HB  ASP A 110      17.600   5.216  17.457  1.00 82.65           H
ATOM   1466 2HB  ASP A 110      16.214   6.285  17.389  1.00 82.65           H
ATOM   1467  CG  ASP A 110      16.955   5.938  19.385  1.00 82.65           C
ATOM   1468  OD1 ASP A 110      16.607   5.175  20.312  1.00 82.65           O
ATOM   1469  OD2 ASP A 110      17.518   7.046  19.517  1.00 82.65           O
ATOM   1470  HN  ASP A 110      14.910   4.159  16.042  1.00 82.65           H
ATOM   1471  N   GLN A 111      14.051   5.975  18.167  1.00 85.89           N
ATOM   1472  CA  GLN A 111      12.796   6.556  18.612  1.00 85.89           C
ATOM   1473  C   GLN A 111      12.329   7.630  17.626  1.00 85.89           C
ATOM   1474  O   GLN A 111      13.082   8.035  16.742  1.00 85.89           O
ATOM   1475  HA  GLN A 111      12.083   5.732  18.626  1.00 85.89           H
ATOM   1476  CB  GLN A 111      12.927   7.129  20.025  1.00 85.89           C
ATOM   1477 1HB  GLN A 111      11.980   7.576  20.329  1.00 85.89           H
ATOM   1478 2HB  GLN A 111      13.142   6.325  20.729  1.00 85.89           H
ATOM   1479  CG  GLN A 111      14.037   8.181  20.089  1.00 85.89           C
ATOM   1480 1HG  GLN A 111      14.988   7.728  19.809  1.00 85.89           H
ATOM   1481 2HG  GLN A 111      13.835   8.972  19.366  1.00 85.89           H
ATOM   1482  CD  GLN A 111      14.144   8.780  21.492  1.00 85.89           C
ATOM   1483  OE1 GLN A 111      13.220   8.732  22.288  1.00 85.89           O
ATOM   1484  NE2 GLN A 111      15.319   9.346  21.751  1.00 85.89           N
ATOM   1485 1HE2 GLN A 111      16.036   9.351  21.053  1.00 85.89           H
ATOM   1486 2HE2 GLN A 111      15.487   9.766  22.643  1.00 85.89           H
ATOM   1487  HN  GLN A 111      14.638   6.589  17.641  1.00 85.89           H
ATOM   1488  N   TRP A 112      11.089   8.059  17.811  1.00 90.92           N
ATOM   1489  CA  TRP A 112      10.538   9.128  16.996  1.00 90.92           C
ATOM   1490  C   TRP A 112      11.171  10.444  17.452  1.00 90.92           C
ATOM   1491  O   TRP A 112      10.890  10.926  18.548  1.00 90.92           O
ATOM   1492  HA  TRP A 112      10.804   8.926  15.958  1.00 90.92           H
ATOM   1493  CB  TRP A 112       9.010   9.142  17.070  1.00 90.92           C
ATOM   1494 1HB  TRP A 112       8.636   8.144  16.844  1.00 90.92           H
ATOM   1495 2HB  TRP A 112       8.708   9.371  18.092  1.00 90.92           H
ATOM   1496  CG  TRP A 112       8.350  10.145  16.122  1.00 90.92           C
ATOM   1497  CD1 TRP A 112       7.939  11.391  16.395  1.00 90.92           C
ATOM   1498  HD1 TRP A 112       8.028  11.867  17.372  1.00 90.92           H
ATOM   1499  CD2 TRP A 112       8.040   9.935  14.729  1.00 90.92           C
ATOM   1500  NE1 TRP A 112       7.389  11.997  15.284  1.00 90.92           N
ATOM   1501  HE1 TRP A 112       7.014  12.923  15.239  1.00 90.92           H
ATOM   1502  CE2 TRP A 112       7.452  11.083  14.238  1.00 90.92           C
ATOM   1503  CE3 TRP A 112       8.249   8.812  13.909  1.00 90.92           C
ATOM   1504  HE3 TRP A 112       8.711   7.894  14.272  1.00 90.92           H
ATOM   1505  CZ2 TRP A 112       7.025  11.220  12.912  1.00 90.92           C
ATOM   1506  HZ2 TRP A 112       6.563  12.138  12.549  1.00 90.92           H
ATOM   1507  CZ3 TRP A 112       7.817   8.964  12.586  1.00 90.92           C
ATOM   1508  HZ3 TRP A 112       7.955   8.123  11.908  1.00 90.92           H
ATOM   1509  CH2 TRP A 112       7.223  10.114  12.077  1.00 90.92           C
ATOM   1510  HH2 TRP A 112       6.913  10.153  11.033  1.00 90.92           H
ATOM   1511  HN  TRP A 112      10.467   7.690  18.502  1.00 90.92           H
ATOM   1512  N   LYS A 113      12.014  10.989  16.587  1.00 83.53           N
ATOM   1513  CA  LYS A 113      12.816  12.145  16.950  1.00 83.53           C
ATOM   1514  C   LYS A 113      12.193  13.404  16.344  1.00 83.53           C
ATOM   1515  O   LYS A 113      12.799  14.474  16.367  1.00 83.53           O
ATOM   1516  HA  LYS A 113      12.788  12.234  18.036  1.00 83.53           H
ATOM   1517  CB  LYS A 113      14.278  11.929  16.552  1.00 83.53           C
ATOM   1518 1HB  LYS A 113      14.346  11.768  15.476  1.00 83.53           H
ATOM   1519 2HB  LYS A 113      14.856  12.826  16.776  1.00 83.53           H
ATOM   1520  CG  LYS A 113      14.877  10.731  17.292  1.00 83.53           C
ATOM   1521 1HG  LYS A 113      14.753  10.864  18.367  1.00 83.53           H
ATOM   1522 2HG  LYS A 113      14.338   9.824  17.019  1.00 83.53           H
ATOM   1523  CD  LYS A 113      16.361  10.568  16.960  1.00 83.53           C
ATOM   1524 1HD  LYS A 113      16.483  10.406  15.889  1.00 83.53           H
ATOM   1525 2HD  LYS A 113      16.895  11.486  17.206  1.00 83.53           H
ATOM   1526  CE  LYS A 113      16.970   9.396  17.732  1.00 83.53           C
ATOM   1527 1HE  LYS A 113      16.863   9.563  18.804  1.00 83.53           H
ATOM   1528 2HE  LYS A 113      16.430   8.479  17.497  1.00 83.53           H
ATOM   1529  NZ  LYS A 113      18.401   9.237  17.389  1.00 83.53           N
ATOM   1530 1HZ  LYS A 113      18.780   8.437  17.885  1.00 83.53           H
ATOM   1531 2HZ  LYS A 113      18.495   9.091  16.390  1.00 83.53           H
ATOM   1532 3HZ  LYS A 113      18.908  10.073  17.659  1.00 83.53           H
ATOM   1533  HN  LYS A 113      12.153  10.655  15.654  1.00 83.53           H
ATOM   1534  N   PHE A 114      10.990  13.234  15.815  1.00 89.39           N
ATOM   1535  CA  PHE A 114      10.349  14.296  15.058  1.00 89.39           C
ATOM   1536  C   PHE A 114       9.140  14.854  15.812  1.00 89.39           C
ATOM   1537  O   PHE A 114       8.693  14.267  16.796  1.00 89.39           O
ATOM   1538  HA  PHE A 114      11.087  15.087  14.922  1.00 89.39           H
ATOM   1539  CB  PHE A 114       9.875  13.682  13.740  1.00 89.39           C
ATOM   1540 1HB  PHE A 114       9.068  12.978  13.948  1.00 89.39           H
ATOM   1541 2HB  PHE A 114       9.456  14.470  13.113  1.00 89.39           H
ATOM   1542  CG  PHE A 114      10.974  12.959  12.959  1.00 89.39           C
ATOM   1543  CD1 PHE A 114      11.895  13.675  12.260  1.00 89.39           C
ATOM   1544  HD1 PHE A 114      11.850  14.764  12.256  1.00 89.39           H
ATOM   1545  CD2 PHE A 114      11.030  11.600  12.963  1.00 89.39           C
ATOM   1546  HD2 PHE A 114      10.292  11.026  13.523  1.00 89.39           H
ATOM   1547  CE1 PHE A 114      12.915  13.004  11.535  1.00 89.39           C
ATOM   1548  HE1 PHE A 114      13.653  13.578  10.975  1.00 89.39           H
ATOM   1549  CE2 PHE A 114      12.050  10.929  12.239  1.00 89.39           C
ATOM   1550  HE2 PHE A 114      12.095   9.840  12.242  1.00 89.39           H
ATOM   1551  CZ  PHE A 114      12.971  11.645  11.540  1.00 89.39           C
ATOM   1552  HZ  PHE A 114      13.754  11.130  10.983  1.00 89.39           H
ATOM   1553  HN  PHE A 114      10.457  12.392  15.897  1.00 89.39           H
ATOM   1554  N   GLN A 115       8.645  15.980  15.320  1.00 82.10           N
ATOM   1555  CA  GLN A 115       7.516  16.640  15.953  1.00 82.10           C
ATOM   1556  C   GLN A 115       6.227  15.858  15.689  1.00 82.10           C
ATOM   1557  O   GLN A 115       6.183  15.011  14.798  1.00 82.10           O
ATOM   1558  HA  GLN A 115       7.738  16.636  17.020  1.00 82.10           H
ATOM   1559  CB  GLN A 115       7.387  18.087  15.474  1.00 82.10           C
ATOM   1560 1HB  GLN A 115       7.321  18.110  14.386  1.00 82.10           H
ATOM   1561 2HB  GLN A 115       6.464  18.521  15.858  1.00 82.10           H
ATOM   1562  CG  GLN A 115       8.581  18.926  15.936  1.00 82.10           C
ATOM   1563 1HG  GLN A 115       8.701  18.831  17.015  1.00 82.10           H
ATOM   1564 2HG  GLN A 115       9.495  18.546  15.479  1.00 82.10           H
ATOM   1565  CD  GLN A 115       8.392  20.398  15.566  1.00 82.10           C
ATOM   1566  OE1 GLN A 115       7.451  20.780  14.890  1.00 82.10           O
ATOM   1567  NE2 GLN A 115       9.338  21.202  16.045  1.00 82.10           N
ATOM   1568 1HE2 GLN A 115      10.084  20.824  16.593  1.00 82.10           H
ATOM   1569 2HE2 GLN A 115       9.302  22.183  15.857  1.00 82.10           H
ATOM   1570  HN  GLN A 115       9.001  16.440  14.507  1.00 82.10           H
ATOM   1571  N   THR A 116       5.210  16.171  16.478  1.00 88.38           N
ATOM   1572  CA  THR A 116       3.926  15.506  16.343  1.00 88.38           C
ATOM   1573  C   THR A 116       3.362  15.714  14.935  1.00 88.38           C
ATOM   1574  O   THR A 116       2.788  14.797  14.351  1.00 88.38           O
ATOM   1575  HA  THR A 116       4.079  14.434  16.471  1.00 88.38           H
ATOM   1576  CB  THR A 116       3.005  16.026  17.449  1.00 88.38           C
ATOM   1577  HB  THR A 116       2.659  17.035  17.225  1.00 88.38           H
ATOM   1578  OG1 THR A 116       3.779  15.890  18.637  1.00 88.38           O
ATOM   1579  HG1 THR A 116       3.380  16.442  19.370  1.00 88.38           H
ATOM   1580  CG2 THR A 116       1.799  15.114  17.684  1.00 88.38           C
ATOM   1581 1HG2 THR A 116       2.145  14.122  17.974  1.00 88.38           H
ATOM   1582 2HG2 THR A 116       1.214  15.041  16.767  1.00 88.38           H
ATOM   1583 3HG2 THR A 116       1.179  15.529  18.478  1.00 88.38           H
ATOM   1584  HN  THR A 116       5.253  16.864  17.198  1.00 88.38           H
ATOM   1585  N   PHE A 117       3.546  16.926  14.432  1.00 91.40           N
ATOM   1586  CA  PHE A 117       3.057  17.269  13.108  1.00 91.40           C
ATOM   1587  C   PHE A 117       3.570  16.278  12.061  1.00 91.40           C
ATOM   1588  O   PHE A 117       2.803  15.799  11.226  1.00 91.40           O
ATOM   1589  HA  PHE A 117       1.968  17.225  13.144  1.00 91.40           H
ATOM   1590  CB  PHE A 117       3.594  18.663  12.780  1.00 91.40           C
ATOM   1591 1HB  PHE A 117       3.206  19.372  13.511  1.00 91.40           H
ATOM   1592 2HB  PHE A 117       4.679  18.658  12.885  1.00 91.40           H
ATOM   1593  CG  PHE A 117       3.235  19.153  11.375  1.00 91.40           C
ATOM   1594  CD1 PHE A 117       4.182  19.173  10.399  1.00 91.40           C
ATOM   1595  HD1 PHE A 117       5.197  18.840  10.618  1.00 91.40           H
ATOM   1596  CD2 PHE A 117       1.969  19.569  11.103  1.00 91.40           C
ATOM   1597  HD2 PHE A 117       1.210  19.553  11.885  1.00 91.40           H
ATOM   1598  CE1 PHE A 117       3.849  19.628   9.096  1.00 91.40           C
ATOM   1599  HE1 PHE A 117       4.608  19.644   8.314  1.00 91.40           H
ATOM   1600  CE2 PHE A 117       1.636  20.024   9.800  1.00 91.40           C
ATOM   1601  HE2 PHE A 117       0.621  20.357   9.582  1.00 91.40           H
ATOM   1602  CZ  PHE A 117       2.583  20.044   8.824  1.00 91.40           C
ATOM   1603  HZ  PHE A 117       2.327  20.393   7.823  1.00 91.40           H
ATOM   1604  HN  PHE A 117       4.019  17.665  14.913  1.00 91.40           H
ATOM   1605  N   MET A 118       4.863  16.000  12.139  1.00 88.90           N
ATOM   1606  CA  MET A 118       5.495  15.106  11.183  1.00 88.90           C
ATOM   1607  C   MET A 118       4.950  13.683  11.320  1.00 88.90           C
ATOM   1608  O   MET A 118       4.861  12.952  10.335  1.00 88.90           O
ATOM   1609  HA  MET A 118       5.246  15.505  10.200  1.00 88.90           H
ATOM   1610  CB  MET A 118       7.007  15.099  11.414  1.00 88.90           C
ATOM   1611 1HB  MET A 118       7.363  16.120  11.552  1.00 88.90           H
ATOM   1612 2HB  MET A 118       7.236  14.556  12.331  1.00 88.90           H
ATOM   1613  CG  MET A 118       7.739  14.453  10.236  1.00 88.90           C
ATOM   1614 1HG  MET A 118       8.812  14.436  10.428  1.00 88.90           H
ATOM   1615 2HG  MET A 118       7.420  13.417  10.123  1.00 88.90           H
ATOM   1616  SD  MET A 118       7.403  15.361   8.736  1.00 88.90           S
ATOM   1617  CE  MET A 118       8.388  16.820   9.030  1.00 88.90           C
ATOM   1618 1HE  MET A 118       8.041  17.317   9.936  1.00 88.90           H
ATOM   1619 2HE  MET A 118       9.433  16.534   9.150  1.00 88.90           H
ATOM   1620 3HE  MET A 118       8.292  17.499   8.183  1.00 88.90           H
ATOM   1621  HN  MET A 118       5.474  16.373  12.837  1.00 88.90           H
ATOM   1622  N   CYS A 119       4.600  13.333  12.549  1.00 93.94           N
ATOM   1623  CA  CYS A 119       3.995  12.040  12.815  1.00 93.94           C
ATOM   1624  C   CYS A 119       2.681  11.955  12.034  1.00 93.94           C
ATOM   1625  O   CYS A 119       2.415  10.956  11.366  1.00 93.94           O
ATOM   1626  HA  CYS A 119       4.701  11.286  12.467  1.00 93.94           H
ATOM   1627  CB  CYS A 119       3.784  11.811  14.313  1.00 93.94           C
ATOM   1628 1HB  CYS A 119       4.747  11.755  14.819  1.00 93.94           H
ATOM   1629 2HB  CYS A 119       3.245  12.653  14.745  1.00 93.94           H
ATOM   1630  SG  CYS A 119       2.845  10.263  14.584  1.00 93.94           S
ATOM   1631  HN  CYS A 119       4.724  13.915  13.353  1.00 93.94           H
ATOM   1632  N   LYS A 120       1.895  13.015  12.144  1.00 91.73           N
ATOM   1633  CA  LYS A 120       0.605  13.063  11.478  1.00 91.73           C
ATOM   1634  C   LYS A 120       0.811  12.939   9.967  1.00 91.73           C
ATOM   1635  O   LYS A 120       0.124  12.164   9.304  1.00 91.73           O
ATOM   1636  HA  LYS A 120       0.029  12.202  11.819  1.00 91.73           H
ATOM   1637  CB  LYS A 120      -0.167  14.317  11.892  1.00 91.73           C
ATOM   1638 1HB  LYS A 120       0.446  15.201  11.716  1.00 91.73           H
ATOM   1639 2HB  LYS A 120      -1.060  14.420  11.275  1.00 91.73           H
ATOM   1640  CG  LYS A 120      -0.566  14.252  13.368  1.00 91.73           C
ATOM   1641 1HG  LYS A 120      -1.015  13.283  13.585  1.00 91.73           H
ATOM   1642 2HG  LYS A 120       0.324  14.338  13.993  1.00 91.73           H
ATOM   1643  CD  LYS A 120      -1.552  15.368  13.719  1.00 91.73           C
ATOM   1644 1HD  LYS A 120      -1.077  16.338  13.571  1.00 91.73           H
ATOM   1645 2HD  LYS A 120      -2.408  15.327  13.046  1.00 91.73           H
ATOM   1646  CE  LYS A 120      -2.029  15.243  15.167  1.00 91.73           C
ATOM   1647 1HE  LYS A 120      -2.007  14.198  15.475  1.00 91.73           H
ATOM   1648 2HE  LYS A 120      -1.350  15.783  15.828  1.00 91.73           H
ATOM   1649  NZ  LYS A 120      -3.401  15.780  15.310  1.00 91.73           N
ATOM   1650 1HZ  LYS A 120      -3.709  15.669  16.269  1.00 91.73           H
ATOM   1651 2HZ  LYS A 120      -3.406  16.764  15.064  1.00 91.73           H
ATOM   1652 3HZ  LYS A 120      -4.027  15.274  14.693  1.00 91.73           H
ATOM   1653  HN  LYS A 120       2.126  13.830  12.676  1.00 91.73           H
ATOM   1654  N   VAL A 121       1.761  13.716   9.466  1.00 93.33           N
ATOM   1655  CA  VAL A 121       2.005  13.772   8.035  1.00 93.33           C
ATOM   1656  C   VAL A 121       2.430  12.388   7.540  1.00 93.33           C
ATOM   1657  O   VAL A 121       1.885  11.880   6.562  1.00 93.33           O
ATOM   1658  HA  VAL A 121       1.067  14.044   7.551  1.00 93.33           H
ATOM   1659  CB  VAL A 121       3.033  14.861   7.721  1.00 93.33           C
ATOM   1660  HB  VAL A 121       3.906  14.689   8.351  1.00 93.33           H
ATOM   1661  CG1 VAL A 121       3.484  14.785   6.261  1.00 93.33           C
ATOM   1662 1HG1 VAL A 121       3.937  13.812   6.072  1.00 93.33           H
ATOM   1663 2HG1 VAL A 121       2.623  14.919   5.607  1.00 93.33           H
ATOM   1664 3HG1 VAL A 121       4.215  15.570   6.066  1.00 93.33           H
ATOM   1665  CG2 VAL A 121       2.480  16.249   8.053  1.00 93.33           C
ATOM   1666 1HG2 VAL A 121       1.583  16.433   7.461  1.00 93.33           H
ATOM   1667 2HG2 VAL A 121       2.231  16.297   9.113  1.00 93.33           H
ATOM   1668 3HG2 VAL A 121       3.231  17.004   7.820  1.00 93.33           H
ATOM   1669  HN  VAL A 121       2.356  14.299  10.019  1.00 93.33           H
ATOM   1670  N   VAL A 122       3.401  11.818   8.239  1.00 92.48           N
ATOM   1671  CA  VAL A 122       4.035  10.594   7.778  1.00 92.48           C
ATOM   1672  C   VAL A 122       3.002   9.465   7.761  1.00 92.48           C
ATOM   1673  O   VAL A 122       2.911   8.717   6.788  1.00 92.48           O
ATOM   1674  HA  VAL A 122       4.383  10.767   6.759  1.00 92.48           H
ATOM   1675  CB  VAL A 122       5.253  10.277   8.647  1.00 92.48           C
ATOM   1676  HB  VAL A 122       4.937  10.303   9.690  1.00 92.48           H
ATOM   1677  CG1 VAL A 122       5.786   8.873   8.353  1.00 92.48           C
ATOM   1678 1HG1 VAL A 122       5.008   8.138   8.560  1.00 92.48           H
ATOM   1679 2HG1 VAL A 122       6.078   8.807   7.305  1.00 92.48           H
ATOM   1680 3HG1 VAL A 122       6.652   8.673   8.984  1.00 92.48           H
ATOM   1681  CG2 VAL A 122       6.348  11.329   8.462  1.00 92.48           C
ATOM   1682 1HG2 VAL A 122       6.660  11.349   7.417  1.00 92.48           H
ATOM   1683 2HG2 VAL A 122       5.963  12.308   8.745  1.00 92.48           H
ATOM   1684 3HG2 VAL A 122       7.203  11.079   9.091  1.00 92.48           H
ATOM   1685  HN  VAL A 122       3.754  12.177   9.103  1.00 92.48           H
ATOM   1686  N   ASN A 123       2.250   9.377   8.848  1.00 91.54           N
ATOM   1687  CA  ASN A 123       1.222   8.358   8.966  1.00 91.54           C
ATOM   1688  C   ASN A 123       0.188   8.552   7.855  1.00 91.54           C
ATOM   1689  O   ASN A 123      -0.245   7.585   7.229  1.00 91.54           O
ATOM   1690  HA  ASN A 123       1.749   7.408   8.883  1.00 91.54           H
ATOM   1691  CB  ASN A 123       0.497   8.460  10.310  1.00 91.54           C
ATOM   1692 1HB  ASN A 123       0.522   9.490  10.663  1.00 91.54           H
ATOM   1693 2HB  ASN A 123      -0.552   8.192  10.182  1.00 91.54           H
ATOM   1694  CG  ASN A 123       1.141   7.542  11.351  1.00 91.54           C
ATOM   1695  OD1 ASN A 123       1.947   6.680  11.042  1.00 91.54           O
ATOM   1696  ND2 ASN A 123       0.740   7.773  12.598  1.00 91.54           N
ATOM   1697 1HD2 ASN A 123       0.074   8.496  12.783  1.00 91.54           H
ATOM   1698 2HD2 ASN A 123       1.104   7.224  13.350  1.00 91.54           H
ATOM   1699  HN  ASN A 123       2.335   9.986   9.637  1.00 91.54           H
ATOM   1700  N   SER A 124      -0.179   9.808   7.644  1.00 92.06           N
ATOM   1701  CA  SER A 124      -1.208  10.134   6.672  1.00 92.06           C
ATOM   1702  C   SER A 124      -0.729   9.778   5.263  1.00 92.06           C
ATOM   1703  O   SER A 124      -1.470   9.182   4.483  1.00 92.06           O
ATOM   1704  HA  SER A 124      -2.069   9.525   6.948  1.00 92.06           H
ATOM   1705  CB  SER A 124      -1.587  11.614   6.746  1.00 92.06           C
ATOM   1706 1HB  SER A 124      -0.720  12.223   6.488  1.00 92.06           H
ATOM   1707 2HB  SER A 124      -2.358  11.829   6.007  1.00 92.06           H
ATOM   1708  OG  SER A 124      -2.056  11.981   8.041  1.00 92.06           O
ATOM   1709  HG  SER A 124      -1.401  12.597   8.480  1.00 92.06           H
ATOM   1710  HN  SER A 124       0.214  10.593   8.123  1.00 92.06           H
ATOM   1711  N   MET A 125       0.508  10.159   4.980  1.00 85.55           N
ATOM   1712  CA  MET A 125       1.080   9.928   3.664  1.00 85.55           C
ATOM   1713  C   MET A 125       1.116   8.434   3.337  1.00 85.55           C
ATOM   1714  O   MET A 125       0.769   8.029   2.229  1.00 85.55           O
ATOM   1715  HA  MET A 125       0.423  10.444   2.964  1.00 85.55           H
ATOM   1716  CB  MET A 125       2.500  10.496   3.618  1.00 85.55           C
ATOM   1717 1HB  MET A 125       3.038  10.214   4.523  1.00 85.55           H
ATOM   1718 2HB  MET A 125       3.042  10.061   2.777  1.00 85.55           H
ATOM   1719  CG  MET A 125       2.477  12.020   3.484  1.00 85.55           C
ATOM   1720 1HG  MET A 125       1.917  12.307   2.594  1.00 85.55           H
ATOM   1721 2HG  MET A 125       1.965  12.460   4.339  1.00 85.55           H
ATOM   1722  SD  MET A 125       4.145  12.649   3.383  1.00 85.55           S
ATOM   1723  CE  MET A 125       4.566  12.145   1.723  1.00 85.55           C
ATOM   1724 1HE  MET A 125       4.496  11.060   1.643  1.00 85.55           H
ATOM   1725 2HE  MET A 125       3.875  12.606   1.017  1.00 85.55           H
ATOM   1726 3HE  MET A 125       5.583  12.461   1.494  1.00 85.55           H
ATOM   1727  HN  MET A 125       1.115  10.618   5.630  1.00 85.55           H
ATOM   1728  N   TYR A 126       1.539   7.655   4.322  1.00 85.08           N
ATOM   1729  CA  TYR A 126       1.619   6.214   4.155  1.00 85.08           C
ATOM   1730  C   TYR A 126       0.255   5.628   3.786  1.00 85.08           C
ATOM   1731  O   TYR A 126       0.144   4.852   2.838  1.00 85.08           O
ATOM   1732  HA  TYR A 126       2.325   6.007   3.350  1.00 85.08           H
ATOM   1733  CB  TYR A 126       2.050   5.655   5.513  1.00 85.08           C
ATOM   1734 1HB  TYR A 126       3.099   5.899   5.678  1.00 85.08           H
ATOM   1735 2HB  TYR A 126       1.480   6.154   6.297  1.00 85.08           H
ATOM   1736  CG  TYR A 126       1.865   4.143   5.650  1.00 85.08           C
ATOM   1737  CD1 TYR A 126       0.825   3.641   6.407  1.00 85.08           C
ATOM   1738  HD1 TYR A 126       0.137   4.322   6.907  1.00 85.08           H
ATOM   1739  CD2 TYR A 126       2.737   3.280   5.018  1.00 85.08           C
ATOM   1740  HD2 TYR A 126       3.557   3.677   4.420  1.00 85.08           H
ATOM   1741  CE1 TYR A 126       0.651   2.217   6.537  1.00 85.08           C
ATOM   1742  HE1 TYR A 126      -0.165   1.808   7.132  1.00 85.08           H
ATOM   1743  CE2 TYR A 126       2.562   1.857   5.147  1.00 85.08           C
ATOM   1744  HE2 TYR A 126       3.244   1.165   4.653  1.00 85.08           H
ATOM   1745  CZ  TYR A 126       1.528   1.396   5.900  1.00 85.08           C
ATOM   1746  OH  TYR A 126       1.363   0.051   6.023  1.00 85.08           O
ATOM   1747  HH  TYR A 126       1.725  -0.413   5.214  1.00 85.08           H
ATOM   1748  HN  TYR A 126       1.824   7.993   5.219  1.00 85.08           H
ATOM   1749  N   LYS A 127      -0.751   6.023   4.554  1.00 85.13           N
ATOM   1750  CA  LYS A 127      -2.072   5.436   4.417  1.00 85.13           C
ATOM   1751  C   LYS A 127      -2.681   5.867   3.081  1.00 85.13           C
ATOM   1752  O   LYS A 127      -3.315   5.066   2.396  1.00 85.13           O
ATOM   1753  HA  LYS A 127      -1.949   4.353   4.406  1.00 85.13           H
ATOM   1754  CB  LYS A 127      -2.941   5.781   5.628  1.00 85.13           C
ATOM   1755 1HB  LYS A 127      -2.357   5.671   6.542  1.00 85.13           H
ATOM   1756 2HB  LYS A 127      -3.250   6.825   5.573  1.00 85.13           H
ATOM   1757  CG  LYS A 127      -4.175   4.879   5.693  1.00 85.13           C
ATOM   1758 1HG  LYS A 127      -4.686   4.887   4.731  1.00 85.13           H
ATOM   1759 2HG  LYS A 127      -3.869   3.851   5.883  1.00 85.13           H
ATOM   1760  CD  LYS A 127      -5.135   5.342   6.791  1.00 85.13           C
ATOM   1761 1HD  LYS A 127      -4.586   5.489   7.721  1.00 85.13           H
ATOM   1762 2HD  LYS A 127      -5.565   6.306   6.520  1.00 85.13           H
ATOM   1763  CE  LYS A 127      -6.254   4.321   7.007  1.00 85.13           C
ATOM   1764 1HE  LYS A 127      -6.821   4.193   6.085  1.00 85.13           H
ATOM   1765 2HE  LYS A 127      -5.825   3.350   7.255  1.00 85.13           H
ATOM   1766  NZ  LYS A 127      -7.156   4.763   8.094  1.00 85.13           N
ATOM   1767 1HZ  LYS A 127      -8.019   4.234   8.053  1.00 85.13           H
ATOM   1768 2HZ  LYS A 127      -6.707   4.609   8.990  1.00 85.13           H
ATOM   1769 3HZ  LYS A 127      -7.359   5.751   7.984  1.00 85.13           H
ATOM   1770  HN  LYS A 127      -0.673   6.729   5.258  1.00 85.13           H
ATOM   1771  N   MET A 128      -2.468   7.133   2.751  1.00 86.16           N
ATOM   1772  CA  MET A 128      -2.967   7.674   1.498  1.00 86.16           C
ATOM   1773  C   MET A 128      -2.381   6.918   0.303  1.00 86.16           C
ATOM   1774  O   MET A 128      -3.091   6.624  -0.657  1.00 86.16           O
ATOM   1775  HA  MET A 128      -4.048   7.537   1.529  1.00 86.16           H
ATOM   1776  CB  MET A 128      -2.596   9.155   1.398  1.00 86.16           C
ATOM   1777 1HB  MET A 128      -2.902   9.672   2.307  1.00 86.16           H
ATOM   1778 2HB  MET A 128      -1.513   9.258   1.321  1.00 86.16           H
ATOM   1779  CG  MET A 128      -3.263   9.806   0.185  1.00 86.16           C
ATOM   1780 1HG  MET A 128      -2.866   9.375  -0.734  1.00 86.16           H
ATOM   1781 2HG  MET A 128      -4.334   9.603   0.196  1.00 86.16           H
ATOM   1782  SD  MET A 128      -2.977  11.568   0.203  1.00 86.16           S
ATOM   1783  CE  MET A 128      -1.230  11.602  -0.160  1.00 86.16           C
ATOM   1784 1HE  MET A 128      -0.687  11.057   0.612  1.00 86.16           H
ATOM   1785 2HE  MET A 128      -1.051  11.135  -1.128  1.00 86.16           H
ATOM   1786 3HE  MET A 128      -0.885  12.636  -0.186  1.00 86.16           H
ATOM   1787  HN  MET A 128      -1.966   7.782   3.322  1.00 86.16           H
ATOM   1788  N   ASN A 129      -1.093   6.627   0.402  1.00 80.90           N
ATOM   1789  CA  ASN A 129      -0.401   5.922  -0.664  1.00 80.90           C
ATOM   1790  C   ASN A 129      -0.927   4.488  -0.746  1.00 80.90           C
ATOM   1791  O   ASN A 129      -1.162   3.970  -1.837  1.00 80.90           O
ATOM   1792  HA  ASN A 129      -0.610   6.494  -1.568  1.00 80.90           H
ATOM   1793  CB  ASN A 129       1.104   5.860  -0.398  1.00 80.90           C
ATOM   1794 1HB  ASN A 129       1.472   6.852  -0.137  1.00 80.90           H
ATOM   1795 2HB  ASN A 129       1.299   5.213   0.458  1.00 80.90           H
ATOM   1796  CG  ASN A 129       1.857   5.336  -1.622  1.00 80.90           C
ATOM   1797  OD1 ASN A 129       1.634   5.756  -2.746  1.00 80.90           O
ATOM   1798  ND2 ASN A 129       2.758   4.398  -1.343  1.00 80.90           N
ATOM   1799 1HD2 ASN A 129       2.891   4.098  -0.399  1.00 80.90           H
ATOM   1800 2HD2 ASN A 129       3.301   3.993  -2.078  1.00 80.90           H
ATOM   1801  HN  ASN A 129      -0.525   6.863   1.190  1.00 80.90           H
ATOM   1802  N   PHE A 130      -1.095   3.886   0.422  1.00 85.69           N
ATOM   1803  CA  PHE A 130      -1.548   2.507   0.495  1.00 85.69           C
ATOM   1804  C   PHE A 130      -2.817   2.302  -0.334  1.00 85.69           C
ATOM   1805  O   PHE A 130      -2.880   1.396  -1.165  1.00 85.69           O
ATOM   1806  HA  PHE A 130      -0.749   1.883   0.095  1.00 85.69           H
ATOM   1807  CB  PHE A 130      -1.861   2.216   1.965  1.00 85.69           C
ATOM   1808 1HB  PHE A 130      -0.944   2.312   2.547  1.00 85.69           H
ATOM   1809 2HB  PHE A 130      -2.553   2.972   2.335  1.00 85.69           H
ATOM   1810  CG  PHE A 130      -2.461   0.831   2.211  1.00 85.69           C
ATOM   1811  CD1 PHE A 130      -3.801   0.694   2.401  1.00 85.69           C
ATOM   1812  HD1 PHE A 130      -4.447   1.572   2.379  1.00 85.69           H
ATOM   1813  CD2 PHE A 130      -1.656  -0.265   2.238  1.00 85.69           C
ATOM   1814  HD2 PHE A 130      -0.582  -0.156   2.086  1.00 85.69           H
ATOM   1815  CE1 PHE A 130      -4.359  -0.592   2.630  1.00 85.69           C
ATOM   1816  HE1 PHE A 130      -5.432  -0.701   2.783  1.00 85.69           H
ATOM   1817  CE2 PHE A 130      -2.213  -1.551   2.467  1.00 85.69           C
ATOM   1818  HE2 PHE A 130      -1.568  -2.429   2.489  1.00 85.69           H
ATOM   1819  CZ  PHE A 130      -3.553  -1.687   2.657  1.00 85.69           C
ATOM   1820  HZ  PHE A 130      -3.981  -2.674   2.832  1.00 85.69           H
ATOM   1821  HN  PHE A 130      -0.929   4.323   1.306  1.00 85.69           H
ATOM   1822  N   TYR A 131      -3.796   3.157  -0.080  1.00 91.43           N
ATOM   1823  CA  TYR A 131      -5.075   3.055  -0.763  1.00 91.43           C
ATOM   1824  C   TYR A 131      -4.942   3.445  -2.237  1.00 91.43           C
ATOM   1825  O   TYR A 131      -5.494   2.778  -3.111  1.00 91.43           O
ATOM   1826  HA  TYR A 131      -5.410   2.020  -0.697  1.00 91.43           H
ATOM   1827  CB  TYR A 131      -6.006   4.050  -0.066  1.00 91.43           C
ATOM   1828 1HB  TYR A 131      -5.474   4.990   0.077  1.00 91.43           H
ATOM   1829 2HB  TYR A 131      -6.852   4.259  -0.721  1.00 91.43           H
ATOM   1830  CG  TYR A 131      -6.533   3.567   1.286  1.00 91.43           C
ATOM   1831  CD1 TYR A 131      -7.172   2.347   1.382  1.00 91.43           C
ATOM   1832  HD1 TYR A 131      -7.301   1.728   0.494  1.00 91.43           H
ATOM   1833  CD2 TYR A 131      -6.369   4.350   2.410  1.00 91.43           C
ATOM   1834  HD2 TYR A 131      -5.864   5.313   2.335  1.00 91.43           H
ATOM   1835  CE1 TYR A 131      -7.668   1.892   2.655  1.00 91.43           C
ATOM   1836  HE1 TYR A 131      -8.175   0.932   2.745  1.00 91.43           H
ATOM   1837  CE2 TYR A 131      -6.865   3.895   3.683  1.00 91.43           C
ATOM   1838  HE2 TYR A 131      -6.742   4.504   4.579  1.00 91.43           H
ATOM   1839  CZ  TYR A 131      -7.490   2.689   3.743  1.00 91.43           C
ATOM   1840  OH  TYR A 131      -7.958   2.260   4.945  1.00 91.43           O
ATOM   1841  HH  TYR A 131      -8.433   3.005   5.413  1.00 91.43           H
ATOM   1842  HN  TYR A 131      -3.727   3.908   0.577  1.00 91.43           H
ATOM   1843  N   SER A 132      -4.208   4.523  -2.467  1.00 90.59           N
ATOM   1844  CA  SER A 132      -4.097   5.082  -3.803  1.00 90.59           C
ATOM   1845  C   SER A 132      -3.436   4.070  -4.741  1.00 90.59           C
ATOM   1846  O   SER A 132      -3.885   3.879  -5.870  1.00 90.59           O
ATOM   1847  HA  SER A 132      -5.122   5.282  -4.118  1.00 90.59           H
ATOM   1848  CB  SER A 132      -3.304   6.390  -3.790  1.00 90.59           C
ATOM   1849 1HB  SER A 132      -3.258   6.797  -4.800  1.00 90.59           H
ATOM   1850 2HB  SER A 132      -3.825   7.124  -3.174  1.00 90.59           H
ATOM   1851  OG  SER A 132      -1.981   6.207  -3.291  1.00 90.59           O
ATOM   1852  HG  SER A 132      -1.500   7.083  -3.269  1.00 90.59           H
ATOM   1853  HN  SER A 132      -3.695   5.012  -1.761  1.00 90.59           H
ATOM   1854  N   CYS A 133      -2.380   3.448  -4.238  1.00 86.65           N
ATOM   1855  CA  CYS A 133      -1.636   2.479  -5.025  1.00 86.65           C
ATOM   1856  C   CYS A 133      -2.583   1.336  -5.399  1.00 86.65           C
ATOM   1857  O   CYS A 133      -2.688   0.970  -6.568  1.00 86.65           O
ATOM   1858  HA  CYS A 133      -1.289   3.001  -5.917  1.00 86.65           H
ATOM   1859  CB  CYS A 133      -0.399   1.975  -4.281  1.00 86.65           C
ATOM   1860 1HB  CYS A 133      -0.652   1.756  -3.243  1.00 86.65           H
ATOM   1861 2HB  CYS A 133      -0.050   1.043  -4.726  1.00 86.65           H
ATOM   1862  SG  CYS A 133       0.928   3.233  -4.347  1.00 86.65           S
ATOM   1863  HG  CYS A 133       0.389   4.051  -3.447  1.00 86.65           H
ATOM   1864  HN  CYS A 133      -2.031   3.596  -3.312  1.00 86.65           H
ATOM   1865  N   VAL A 134      -3.247   0.805  -4.383  1.00 86.09           N
ATOM   1866  CA  VAL A 134      -4.059  -0.387  -4.562  1.00 86.09           C
ATOM   1867  C   VAL A 134      -5.206  -0.078  -5.526  1.00 86.09           C
ATOM   1868  O   VAL A 134      -5.531  -0.891  -6.391  1.00 86.09           O
ATOM   1869  HA  VAL A 134      -3.424  -1.154  -5.006  1.00 86.09           H
ATOM   1870  CB  VAL A 134      -4.542  -0.899  -3.203  1.00 86.09           C
ATOM   1871  HB  VAL A 134      -5.045  -0.077  -2.694  1.00 86.09           H
ATOM   1872  CG1 VAL A 134      -5.553  -2.035  -3.374  1.00 86.09           C
ATOM   1873 1HG1 VAL A 134      -6.413  -1.675  -3.937  1.00 86.09           H
ATOM   1874 2HG1 VAL A 134      -5.085  -2.860  -3.912  1.00 86.09           H
ATOM   1875 3HG1 VAL A 134      -5.879  -2.381  -2.393  1.00 86.09           H
ATOM   1876  CG2 VAL A 134      -3.363  -1.340  -2.333  1.00 86.09           C
ATOM   1877 1HG2 VAL A 134      -2.820  -2.140  -2.836  1.00 86.09           H
ATOM   1878 2HG2 VAL A 134      -2.695  -0.494  -2.170  1.00 86.09           H
ATOM   1879 3HG2 VAL A 134      -3.735  -1.700  -1.374  1.00 86.09           H
ATOM   1880  HN  VAL A 134      -3.238   1.174  -3.454  1.00 86.09           H
ATOM   1881  N   LEU A 135      -5.788   1.098  -5.346  1.00 91.35           N
ATOM   1882  CA  LEU A 135      -6.914   1.510  -6.166  1.00 91.35           C
ATOM   1883  C   LEU A 135      -6.441   1.716  -7.607  1.00 91.35           C
ATOM   1884  O   LEU A 135      -7.173   1.425  -8.552  1.00 91.35           O
ATOM   1885  HA  LEU A 135      -7.641   0.698  -6.155  1.00 91.35           H
ATOM   1886  CB  LEU A 135      -7.597   2.739  -5.562  1.00 91.35           C
ATOM   1887 1HB  LEU A 135      -6.838   3.500  -5.381  1.00 91.35           H
ATOM   1888 2HB  LEU A 135      -8.287   3.146  -6.300  1.00 91.35           H
ATOM   1889  CG  LEU A 135      -8.366   2.505  -4.260  1.00 91.35           C
ATOM   1890  HG  LEU A 135      -7.688   2.047  -3.540  1.00 91.35           H
ATOM   1891  CD1 LEU A 135      -8.837   3.830  -3.656  1.00 91.35           C
ATOM   1892 1HD1 LEU A 135      -7.973   4.460  -3.444  1.00 91.35           H
ATOM   1893 2HD1 LEU A 135      -9.492   4.339  -4.363  1.00 91.35           H
ATOM   1894 3HD1 LEU A 135      -9.380   3.636  -2.732  1.00 91.35           H
ATOM   1895  CD2 LEU A 135      -9.525   1.530  -4.474  1.00 91.35           C
ATOM   1896 1HD2 LEU A 135     -10.210   1.938  -5.217  1.00 91.35           H
ATOM   1897 2HD2 LEU A 135      -9.135   0.574  -4.826  1.00 91.35           H
ATOM   1898 3HD2 LEU A 135     -10.054   1.382  -3.533  1.00 91.35           H
ATOM   1899  HN  LEU A 135      -5.503   1.763  -4.655  1.00 91.35           H
ATOM   1900  N   LEU A 136      -5.220   2.217  -7.729  1.00 89.40           N
ATOM   1901  CA  LEU A 136      -4.644   2.472  -9.038  1.00 89.40           C
ATOM   1902  C   LEU A 136      -4.419   1.142  -9.760  1.00 89.40           C
ATOM   1903  O   LEU A 136      -4.738   1.011 -10.941  1.00 89.40           O
ATOM   1904  HA  LEU A 136      -5.369   3.055  -9.606  1.00 89.40           H
ATOM   1905  CB  LEU A 136      -3.379   3.324  -8.910  1.00 89.40           C
ATOM   1906 1HB  LEU A 136      -2.783   2.931  -8.087  1.00 89.40           H
ATOM   1907 2HB  LEU A 136      -2.789   3.201  -9.818  1.00 89.40           H
ATOM   1908  CG  LEU A 136      -3.599   4.820  -8.676  1.00 89.40           C
ATOM   1909  HG  LEU A 136      -4.322   4.937  -7.870  1.00 89.40           H
ATOM   1910  CD1 LEU A 136      -2.305   5.499  -8.225  1.00 89.40           C
ATOM   1911 1HD1 LEU A 136      -1.962   5.047  -7.294  1.00 89.40           H
ATOM   1912 2HD1 LEU A 136      -1.541   5.374  -8.992  1.00 89.40           H
ATOM   1913 3HD1 LEU A 136      -2.489   6.562  -8.066  1.00 89.40           H
ATOM   1914  CD2 LEU A 136      -4.194   5.487  -9.918  1.00 89.40           C
ATOM   1915 1HD2 LEU A 136      -3.513   5.361 -10.760  1.00 89.40           H
ATOM   1916 2HD2 LEU A 136      -5.153   5.026 -10.154  1.00 89.40           H
ATOM   1917 3HD2 LEU A 136      -4.339   6.550  -9.724  1.00 89.40           H
ATOM   1918  HN  LEU A 136      -4.630   2.446  -6.955  1.00 89.40           H
ATOM   1919  N   ILE A 137      -3.873   0.189  -9.020  1.00 82.80           N
ATOM   1920  CA  ILE A 137      -3.586  -1.121  -9.580  1.00 82.80           C
ATOM   1921  C   ILE A 137      -4.891  -1.768 -10.049  1.00 82.80           C
ATOM   1922  O   ILE A 137      -4.931  -2.398 -11.104  1.00 82.80           O
ATOM   1923  HA  ILE A 137      -2.943  -0.972 -10.447  1.00 82.80           H
ATOM   1924  CB  ILE A 137      -2.804  -1.973  -8.577  1.00 82.80           C
ATOM   1925  HB  ILE A 137      -3.306  -1.911  -7.612  1.00 82.80           H
ATOM   1926  CG1 ILE A 137      -1.387  -1.429  -8.384  1.00 82.80           C
ATOM   1927 1HG1 ILE A 137      -0.791  -1.635  -9.273  1.00 82.80           H
ATOM   1928 2HG1 ILE A 137      -1.422  -0.346  -8.267  1.00 82.80           H
ATOM   1929  CG2 ILE A 137      -2.801  -3.445  -8.992  1.00 82.80           C
ATOM   1930 1HG2 ILE A 137      -3.827  -3.812  -9.037  1.00 82.80           H
ATOM   1931 2HG2 ILE A 137      -2.337  -3.545  -9.973  1.00 82.80           H
ATOM   1932 3HG2 ILE A 137      -2.239  -4.027  -8.263  1.00 82.80           H
ATOM   1933  CD1 ILE A 137      -0.720  -2.059  -7.160  1.00 82.80           C
ATOM   1934 1HD1 ILE A 137      -1.306  -1.831  -6.269  1.00 82.80           H
ATOM   1935 2HD1 ILE A 137      -0.665  -3.139  -7.291  1.00 82.80           H
ATOM   1936 3HD1 ILE A 137       0.286  -1.655  -7.046  1.00 82.80           H
ATOM   1937  HN  ILE A 137      -3.628   0.300  -8.057  1.00 82.80           H
ATOM   1938  N   MET A 138      -5.926  -1.589  -9.242  1.00 87.39           N
ATOM   1939  CA  MET A 138      -7.245  -2.087  -9.595  1.00 87.39           C
ATOM   1940  C   MET A 138      -7.734  -1.467 -10.905  1.00 87.39           C
ATOM   1941  O   MET A 138      -8.246  -2.169 -11.775  1.00 87.39           O
ATOM   1942  HA  MET A 138      -7.128  -3.164  -9.716  1.00 87.39           H
ATOM   1943  CB  MET A 138      -8.232  -1.757  -8.474  1.00 87.39           C
ATOM   1944 1HB  MET A 138      -7.867  -2.165  -7.531  1.00 87.39           H
ATOM   1945 2HB  MET A 138      -8.298  -0.676  -8.349  1.00 87.39           H
ATOM   1946  CG  MET A 138      -9.619  -2.327  -8.779  1.00 87.39           C
ATOM   1947 1HG  MET A 138      -9.962  -1.970  -9.750  1.00 87.39           H
ATOM   1948 2HG  MET A 138      -9.570  -3.414  -8.838  1.00 87.39           H
ATOM   1949  SD  MET A 138     -10.773  -1.838  -7.508  1.00 87.39           S
ATOM   1950  CE  MET A 138     -10.932  -0.101  -7.885  1.00 87.39           C
ATOM   1951 1HE  MET A 138      -9.956   0.379  -7.805  1.00 87.39           H
ATOM   1952 2HE  MET A 138     -11.313   0.018  -8.899  1.00 87.39           H
ATOM   1953 3HE  MET A 138     -11.623   0.362  -7.180  1.00 87.39           H
ATOM   1954  HN  MET A 138      -5.875  -1.113  -8.364  1.00 87.39           H
ATOM   1955  N   CYS A 139      -7.557  -0.158 -11.005  1.00 89.25           N
ATOM   1956  CA  CYS A 139      -8.043   0.577 -12.160  1.00 89.25           C
ATOM   1957  C   CYS A 139      -7.256   0.116 -13.388  1.00 89.25           C
ATOM   1958  O   CYS A 139      -7.808   0.020 -14.484  1.00 89.25           O
ATOM   1959  HA  CYS A 139      -9.101   0.333 -12.264  1.00 89.25           H
ATOM   1960  CB  CYS A 139      -7.943   2.090 -11.952  1.00 89.25           C
ATOM   1961 1HB  CYS A 139      -6.955   2.347 -11.571  1.00 89.25           H
ATOM   1962 2HB  CYS A 139      -8.060   2.605 -12.906  1.00 89.25           H
ATOM   1963  SG  CYS A 139      -9.231   2.647 -10.778  1.00 89.25           S
ATOM   1964  HG  CYS A 139      -8.623   2.200  -9.682  1.00 89.25           H
ATOM   1965  HN  CYS A 139      -7.093   0.398 -10.315  1.00 89.25           H
ATOM   1966  N   ILE A 140      -5.979  -0.157 -13.165  1.00 81.85           N
ATOM   1967  CA  ILE A 140      -5.122  -0.651 -14.229  1.00 81.85           C
ATOM   1968  C   ILE A 140      -5.692  -1.964 -14.769  1.00 81.85           C
ATOM   1969  O   ILE A 140      -5.706  -2.189 -15.978  1.00 81.85           O
ATOM   1970  HA  ILE A 140      -5.138   0.087 -15.031  1.00 81.85           H
ATOM   1971  CB  ILE A 140      -3.675  -0.762 -13.744  1.00 81.85           C
ATOM   1972  HB  ILE A 140      -3.679  -1.248 -12.768  1.00 81.85           H
ATOM   1973  CG1 ILE A 140      -3.052   0.622 -13.558  1.00 81.85           C
ATOM   1974 1HG1 ILE A 140      -2.839   1.063 -14.532  1.00 81.85           H
ATOM   1975 2HG1 ILE A 140      -3.762   1.281 -13.058  1.00 81.85           H
ATOM   1976  CG2 ILE A 140      -2.848  -1.642 -14.683  1.00 81.85           C
ATOM   1977 1HG2 ILE A 140      -3.282  -2.641 -14.721  1.00 81.85           H
ATOM   1978 2HG2 ILE A 140      -2.849  -1.207 -15.683  1.00 81.85           H
ATOM   1979 3HG2 ILE A 140      -1.824  -1.704 -14.315  1.00 81.85           H
ATOM   1980  CD1 ILE A 140      -1.763   0.537 -12.737  1.00 81.85           C
ATOM   1981 1HD1 ILE A 140      -1.984   0.119 -11.756  1.00 81.85           H
ATOM   1982 2HD1 ILE A 140      -1.046  -0.103 -13.252  1.00 81.85           H
ATOM   1983 3HD1 ILE A 140      -1.340   1.535 -12.620  1.00 81.85           H
ATOM   1984  HN  ILE A 140      -5.530  -0.046 -12.278  1.00 81.85           H
ATOM   1985  N   SER A 141      -6.149  -2.798 -13.846  1.00 84.15           N
ATOM   1986  CA  SER A 141      -6.659  -4.110 -14.208  1.00 84.15           C
ATOM   1987  C   SER A 141      -7.941  -3.964 -15.029  1.00 84.15           C
ATOM   1988  O   SER A 141      -8.141  -4.683 -16.008  1.00 84.15           O
ATOM   1989  HA  SER A 141      -5.872  -4.569 -14.806  1.00 84.15           H
ATOM   1990  CB  SER A 141      -6.918  -4.963 -12.965  1.00 84.15           C
ATOM   1991 1HB  SER A 141      -7.705  -4.502 -12.367  1.00 84.15           H
ATOM   1992 2HB  SER A 141      -7.281  -5.945 -13.268  1.00 84.15           H
ATOM   1993  OG  SER A 141      -5.746  -5.115 -12.169  1.00 84.15           O
ATOM   1994  HG  SER A 141      -5.658  -4.344 -11.539  1.00 84.15           H
ATOM   1995  HN  SER A 141      -6.175  -2.590 -12.868  1.00 84.15           H
ATOM   1996  N   VAL A 142      -8.778  -3.030 -14.601  1.00 87.12           N
ATOM   1997  CA  VAL A 142     -10.026  -2.768 -15.296  1.00 87.12           C
ATOM   1998  C   VAL A 142      -9.722  -2.241 -16.700  1.00 87.12           C
ATOM   1999  O   VAL A 142     -10.372  -2.632 -17.668  1.00 87.12           O
ATOM   2000  HA  VAL A 142     -10.559  -3.715 -15.385  1.00 87.12           H
ATOM   2001  CB  VAL A 142     -10.893  -1.812 -14.473  1.00 87.12           C
ATOM   2002  HB  VAL A 142     -10.316  -0.904 -14.298  1.00 87.12           H
ATOM   2003  CG1 VAL A 142     -12.159  -1.424 -15.239  1.00 87.12           C
ATOM   2004 1HG1 VAL A 142     -11.884  -0.931 -16.171  1.00 87.12           H
ATOM   2005 2HG1 VAL A 142     -12.740  -2.320 -15.459  1.00 87.12           H
ATOM   2006 3HG1 VAL A 142     -12.757  -0.744 -14.631  1.00 87.12           H
ATOM   2007  CG2 VAL A 142     -11.239  -2.420 -13.113  1.00 87.12           C
ATOM   2008 1HG2 VAL A 142     -11.787  -3.351 -13.259  1.00 87.12           H
ATOM   2009 2HG2 VAL A 142     -10.321  -2.623 -12.561  1.00 87.12           H
ATOM   2010 3HG2 VAL A 142     -11.855  -1.720 -12.548  1.00 87.12           H
ATOM   2011  HN  VAL A 142      -8.614  -2.460 -13.796  1.00 87.12           H
ATOM   2012  N   ASP A 143      -8.734  -1.360 -16.766  1.00 80.82           N
ATOM   2013  CA  ASP A 143      -8.379  -0.727 -18.024  1.00 80.82           C
ATOM   2014  C   ASP A 143      -7.910  -1.796 -19.013  1.00 80.82           C
ATOM   2015  O   ASP A 143      -8.299  -1.780 -20.180  1.00 80.82           O
ATOM   2016  HA  ASP A 143      -9.285  -0.220 -18.356  1.00 80.82           H
ATOM   2017  CB  ASP A 143      -7.237   0.274 -17.834  1.00 80.82           C
ATOM   2018 1HB  ASP A 143      -7.518   1.013 -17.083  1.00 80.82           H
ATOM   2019 2HB  ASP A 143      -6.354  -0.243 -17.458  1.00 80.82           H
ATOM   2020  CG  ASP A 143      -6.901   0.979 -19.149  1.00 80.82           C
ATOM   2021  OD1 ASP A 143      -7.780   1.721 -19.637  1.00 80.82           O
ATOM   2022  OD2 ASP A 143      -5.771   0.759 -19.638  1.00 80.82           O
ATOM   2023  HN  ASP A 143      -8.183  -1.079 -15.980  1.00 80.82           H
ATOM   2024  N   ARG A 144      -7.082  -2.699 -18.511  1.00 71.28           N
ATOM   2025  CA  ARG A 144      -6.552  -3.770 -19.337  1.00 71.28           C
ATOM   2026  C   ARG A 144      -7.689  -4.649 -19.862  1.00 71.28           C
ATOM   2027  O   ARG A 144      -7.672  -5.069 -21.018  1.00 71.28           O
ATOM   2028  HA  ARG A 144      -6.038  -3.264 -20.155  1.00 71.28           H
ATOM   2029  CB  ARG A 144      -5.568  -4.638 -18.550  1.00 71.28           C
ATOM   2030 1HB  ARG A 144      -5.972  -4.844 -17.559  1.00 71.28           H
ATOM   2031 2HB  ARG A 144      -5.444  -5.599 -19.050  1.00 71.28           H
ATOM   2032  CG  ARG A 144      -4.209  -3.946 -18.419  1.00 71.28           C
ATOM   2033 1HG  ARG A 144      -3.840  -3.673 -19.408  1.00 71.28           H
ATOM   2034 2HG  ARG A 144      -4.322  -3.021 -17.854  1.00 71.28           H
ATOM   2035  CD  ARG A 144      -3.195  -4.856 -17.723  1.00 71.28           C
ATOM   2036 1HD  ARG A 144      -3.511  -5.049 -16.698  1.00 71.28           H
ATOM   2037 2HD  ARG A 144      -3.151  -5.820 -18.230  1.00 71.28           H
ATOM   2038  NE  ARG A 144      -1.858  -4.221 -17.728  1.00 71.28           N
ATOM   2039  HE  ARG A 144      -1.801  -3.250 -17.963  1.00 71.28           H
ATOM   2040  CZ  ARG A 144      -0.720  -4.865 -17.438  1.00 71.28           C
ATOM   2041  NH1 ARG A 144      -0.737  -6.166 -17.116  1.00 71.28           N
ATOM   2042 1HH1 ARG A 144      -1.604  -6.663 -17.091  1.00 71.28           H
ATOM   2043 2HH1 ARG A 144       0.117  -6.639 -16.901  1.00 71.28           H
ATOM   2044  NH2 ARG A 144       0.436  -4.189 -17.474  1.00 71.28           N
ATOM   2045 1HH2 ARG A 144       1.295  -4.654 -17.260  1.00 71.28           H
ATOM   2046 2HH2 ARG A 144       0.441  -3.218 -17.715  1.00 71.28           H
ATOM   2047  HN  ARG A 144      -6.773  -2.707 -17.560  1.00 71.28           H
ATOM   2048  N   TYR A 145      -8.651  -4.901 -18.986  1.00 83.31           N
ATOM   2049  CA  TYR A 145      -9.823  -5.672 -19.364  1.00 83.31           C
ATOM   2050  C   TYR A 145     -10.555  -5.020 -20.538  1.00 83.31           C
ATOM   2051  O   TYR A 145     -10.856  -5.681 -21.531  1.00 83.31           O
ATOM   2052  HA  TYR A 145      -9.490  -6.667 -19.660  1.00 83.31           H
ATOM   2053  CB  TYR A 145     -10.742  -5.669 -18.140  1.00 83.31           C
ATOM   2054 1HB  TYR A 145     -10.332  -6.343 -17.389  1.00 83.31           H
ATOM   2055 2HB  TYR A 145     -10.746  -4.670 -17.704  1.00 83.31           H
ATOM   2056  CG  TYR A 145     -12.184  -6.082 -18.444  1.00 83.31           C
ATOM   2057  CD1 TYR A 145     -13.182  -5.130 -18.478  1.00 83.31           C
ATOM   2058  HD1 TYR A 145     -12.943  -4.084 -18.289  1.00 83.31           H
ATOM   2059  CD2 TYR A 145     -12.485  -7.408 -18.683  1.00 83.31           C
ATOM   2060  HD2 TYR A 145     -11.697  -8.160 -18.656  1.00 83.31           H
ATOM   2061  CE1 TYR A 145     -14.539  -5.519 -18.764  1.00 83.31           C
ATOM   2062  HE1 TYR A 145     -15.337  -4.778 -18.794  1.00 83.31           H
ATOM   2063  CE2 TYR A 145     -13.842  -7.797 -18.969  1.00 83.31           C
ATOM   2064  HE2 TYR A 145     -14.094  -8.840 -19.159  1.00 83.31           H
ATOM   2065  CZ  TYR A 145     -14.802  -6.834 -18.995  1.00 83.31           C
ATOM   2066  OH  TYR A 145     -16.083  -7.201 -19.265  1.00 83.31           O
ATOM   2067  HH  TYR A 145     -16.129  -8.187 -19.429  1.00 83.31           H
ATOM   2068  HN  TYR A 145      -8.639  -4.588 -18.037  1.00 83.31           H
ATOM   2069  N   ILE A 146     -10.819  -3.730 -20.387  1.00 80.35           N
ATOM   2070  CA  ILE A 146     -11.569  -2.997 -21.392  1.00 80.35           C
ATOM   2071  C   ILE A 146     -10.799  -3.020 -22.714  1.00 80.35           C
ATOM   2072  O   ILE A 146     -11.394  -3.165 -23.781  1.00 80.35           O
ATOM   2073  HA  ILE A 146     -12.517  -3.515 -21.536  1.00 80.35           H
ATOM   2074  CB  ILE A 146     -11.895  -1.587 -20.895  1.00 80.35           C
ATOM   2075  HB  ILE A 146     -10.969  -1.122 -20.555  1.00 80.35           H
ATOM   2076  CG1 ILE A 146     -12.843  -1.635 -19.695  1.00 80.35           C
ATOM   2077 1HG1 ILE A 146     -13.841  -1.920 -20.027  1.00 80.35           H
ATOM   2078 2HG1 ILE A 146     -12.510  -2.399 -18.993  1.00 80.35           H
ATOM   2079  CG2 ILE A 146     -12.447  -0.720 -22.028  1.00 80.35           C
ATOM   2080 1HG2 ILE A 146     -11.706  -0.647 -22.824  1.00 80.35           H
ATOM   2081 2HG2 ILE A 146     -13.358  -1.172 -22.420  1.00 80.35           H
ATOM   2082 3HG2 ILE A 146     -12.670   0.277 -21.647  1.00 80.35           H
ATOM   2083  CD1 ILE A 146     -12.903  -0.278 -18.989  1.00 80.35           C
ATOM   2084 1HD1 ILE A 146     -11.908  -0.008 -18.638  1.00 80.35           H
ATOM   2085 2HD1 ILE A 146     -13.260   0.479 -19.688  1.00 80.35           H
ATOM   2086 3HD1 ILE A 146     -13.584  -0.340 -18.141  1.00 80.35           H
ATOM   2087  HN  ILE A 146     -10.531  -3.190 -19.596  1.00 80.35           H
ATOM   2088  N   ALA A 147      -9.487  -2.875 -22.600  1.00 78.25           N
ATOM   2089  CA  ALA A 147      -8.642  -2.760 -23.777  1.00 78.25           C
ATOM   2090  C   ALA A 147      -8.697  -4.068 -24.569  1.00 78.25           C
ATOM   2091  O   ALA A 147      -8.581  -4.062 -25.793  1.00 78.25           O
ATOM   2092  HA  ALA A 147      -9.040  -1.954 -24.394  1.00 78.25           H
ATOM   2093  CB  ALA A 147      -7.218  -2.396 -23.350  1.00 78.25           C
ATOM   2094 1HB  ALA A 147      -7.230  -1.446 -22.817  1.00 78.25           H
ATOM   2095 2HB  ALA A 147      -6.826  -3.175 -22.695  1.00 78.25           H
ATOM   2096 3HB  ALA A 147      -6.585  -2.310 -24.233  1.00 78.25           H
ATOM   2097  HN  ALA A 147      -9.002  -2.836 -21.726  1.00 78.25           H
ATOM   2098  N   ILE A 148      -8.875  -5.158 -23.837  1.00 74.97           N
ATOM   2099  CA  ILE A 148      -8.796  -6.481 -24.434  1.00 74.97           C
ATOM   2100  C   ILE A 148     -10.194  -6.920 -24.875  1.00 74.97           C
ATOM   2101  O   ILE A 148     -10.375  -7.392 -25.997  1.00 74.97           O
ATOM   2102  HA  ILE A 148      -8.164  -6.403 -25.319  1.00 74.97           H
ATOM   2103  CB  ILE A 148      -8.117  -7.462 -23.476  1.00 74.97           C
ATOM   2104  HB  ILE A 148      -8.596  -7.374 -22.501  1.00 74.97           H
ATOM   2105  CG1 ILE A 148      -6.640  -7.110 -23.288  1.00 74.97           C
ATOM   2106 1HG1 ILE A 148      -6.098  -7.293 -24.215  1.00 74.97           H
ATOM   2107 2HG1 ILE A 148      -6.541  -6.048 -23.065  1.00 74.97           H
ATOM   2108  CG2 ILE A 148      -8.308  -8.906 -23.945  1.00 74.97           C
ATOM   2109 1HG2 ILE A 148      -9.372  -9.137 -23.985  1.00 74.97           H
ATOM   2110 2HG2 ILE A 148      -7.871  -9.027 -24.936  1.00 74.97           H
ATOM   2111 3HG2 ILE A 148      -7.815  -9.582 -23.246  1.00 74.97           H
ATOM   2112  CD1 ILE A 148      -6.021  -7.934 -22.157  1.00 74.97           C
ATOM   2113 1HD1 ILE A 148      -6.550  -7.730 -21.226  1.00 74.97           H
ATOM   2114 2HD1 ILE A 148      -6.100  -8.995 -22.395  1.00 74.97           H
ATOM   2115 3HD1 ILE A 148      -4.971  -7.664 -22.044  1.00 74.97           H
ATOM   2116  HN  ILE A 148      -9.068  -5.148 -22.856  1.00 74.97           H
ATOM   2117  N   ALA A 149     -11.147  -6.748 -23.970  1.00 74.47           N
ATOM   2118  CA  ALA A 149     -12.481  -7.283 -24.178  1.00 74.47           C
ATOM   2119  C   ALA A 149     -13.243  -6.378 -25.149  1.00 74.47           C
ATOM   2120  O   ALA A 149     -14.028  -6.859 -25.965  1.00 74.47           O
ATOM   2121  HA  ALA A 149     -12.377  -8.273 -24.623  1.00 74.47           H
ATOM   2122  CB  ALA A 149     -13.192  -7.421 -22.830  1.00 74.47           C
ATOM   2123 1HB  ALA A 149     -12.626  -8.097 -22.189  1.00 74.47           H
ATOM   2124 2HB  ALA A 149     -13.263  -6.443 -22.355  1.00 74.47           H
ATOM   2125 3HB  ALA A 149     -14.193  -7.822 -22.987  1.00 74.47           H
ATOM   2126  HN  ALA A 149     -11.018  -6.255 -23.110  1.00 74.47           H
ATOM   2127  N   GLN A 150     -12.985  -5.084 -25.028  1.00 66.22           N
ATOM   2128  CA  GLN A 150     -13.728  -4.098 -25.794  1.00 66.22           C
ATOM   2129  C   GLN A 150     -12.782  -3.305 -26.697  1.00 66.22           C
ATOM   2130  O   GLN A 150     -12.904  -2.086 -26.812  1.00 66.22           O
ATOM   2131  HA  GLN A 150     -14.427  -4.672 -26.404  1.00 66.22           H
ATOM   2132  CB  GLN A 150     -14.515  -3.166 -24.871  1.00 66.22           C
ATOM   2133 1HB  GLN A 150     -13.825  -2.593 -24.252  1.00 66.22           H
ATOM   2134 2HB  GLN A 150     -15.079  -2.449 -25.467  1.00 66.22           H
ATOM   2135  CG  GLN A 150     -15.472  -3.959 -23.978  1.00 66.22           C
ATOM   2136 1HG  GLN A 150     -16.046  -4.659 -24.585  1.00 66.22           H
ATOM   2137 2HG  GLN A 150     -14.901  -4.551 -23.263  1.00 66.22           H
ATOM   2138  CD  GLN A 150     -16.424  -3.024 -23.229  1.00 66.22           C
ATOM   2139  OE1 GLN A 150     -16.380  -1.813 -23.365  1.00 66.22           O
ATOM   2140  NE2 GLN A 150     -17.284  -3.653 -22.433  1.00 66.22           N
ATOM   2141 1HE2 GLN A 150     -17.267  -4.651 -22.367  1.00 66.22           H
ATOM   2142 2HE2 GLN A 150     -17.948  -3.128 -21.900  1.00 66.22           H
ATOM   2143  HN  GLN A 150     -12.284  -4.708 -24.422  1.00 66.22           H
ATOM   2144  N   ALA A 151     -11.859  -4.028 -27.315  1.00 66.35           N
ATOM   2145  CA  ALA A 151     -10.750  -3.394 -28.007  1.00 66.35           C
ATOM   2146  C   ALA A 151     -11.295  -2.356 -28.991  1.00 66.35           C
ATOM   2147  O   ALA A 151     -10.764  -1.251 -29.091  1.00 66.35           O
ATOM   2148  HA  ALA A 151     -10.139  -2.887 -27.260  1.00 66.35           H
ATOM   2149  CB  ALA A 151      -9.900  -4.462 -28.698  1.00 66.35           C
ATOM   2150 1HB  ALA A 151      -9.514  -5.157 -27.952  1.00 66.35           H
ATOM   2151 2HB  ALA A 151     -10.514  -5.005 -29.417  1.00 66.35           H
ATOM   2152 3HB  ALA A 151      -9.068  -3.986 -29.216  1.00 66.35           H
ATOM   2153  HN  ALA A 151     -11.862  -5.027 -27.348  1.00 66.35           H
ATOM   2154  N   MET A 152     -12.347  -2.749 -29.693  1.00 56.14           N
ATOM   2155  CA  MET A 152     -12.905  -1.908 -30.739  1.00 56.14           C
ATOM   2156  C   MET A 152     -13.404  -0.580 -30.167  1.00 56.14           C
ATOM   2157  O   MET A 152     -13.052   0.487 -30.668  1.00 56.14           O
ATOM   2158  HA  MET A 152     -12.088  -1.727 -31.437  1.00 56.14           H
ATOM   2159  CB  MET A 152     -14.065  -2.640 -31.418  1.00 56.14           C
ATOM   2160 1HB  MET A 152     -14.680  -3.132 -30.665  1.00 56.14           H
ATOM   2161 2HB  MET A 152     -14.704  -1.920 -31.930  1.00 56.14           H
ATOM   2162  CG  MET A 152     -13.549  -3.675 -32.419  1.00 56.14           C
ATOM   2163 1HG  MET A 152     -12.522  -3.441 -32.701  1.00 56.14           H
ATOM   2164 2HG  MET A 152     -13.535  -4.663 -31.959  1.00 56.14           H
ATOM   2165  SD  MET A 152     -14.589  -3.694 -33.870  1.00 56.14           S
ATOM   2166  CE  MET A 152     -15.989  -4.602 -33.235  1.00 56.14           C
ATOM   2167 1HE  MET A 152     -15.664  -5.590 -32.911  1.00 56.14           H
ATOM   2168 2HE  MET A 152     -16.418  -4.065 -32.389  1.00 56.14           H
ATOM   2169 3HE  MET A 152     -16.740  -4.705 -34.018  1.00 56.14           H
ATOM   2170  HN  MET A 152     -12.816  -3.622 -29.558  1.00 56.14           H
ATOM   2171  N   ARG A 153     -14.216  -0.688 -29.126  1.00 54.50           N
ATOM   2172  CA  ARG A 153     -14.809   0.489 -28.513  1.00 54.50           C
ATOM   2173  C   ARG A 153     -13.726   1.343 -27.851  1.00 54.50           C
ATOM   2174  O   ARG A 153     -13.860   2.563 -27.764  1.00 54.50           O
ATOM   2175  HA  ARG A 153     -15.281   1.024 -29.337  1.00 54.50           H
ATOM   2176  CB  ARG A 153     -15.853   0.098 -27.466  1.00 54.50           C
ATOM   2177 1HB  ARG A 153     -15.485  -0.743 -26.877  1.00 54.50           H
ATOM   2178 2HB  ARG A 153     -16.009   0.927 -26.775  1.00 54.50           H
ATOM   2179  CG  ARG A 153     -17.180  -0.278 -28.128  1.00 54.50           C
ATOM   2180 1HG  ARG A 153     -17.480   0.507 -28.821  1.00 54.50           H
ATOM   2181 2HG  ARG A 153     -17.053  -1.189 -28.713  1.00 54.50           H
ATOM   2182  CD  ARG A 153     -18.275  -0.487 -27.080  1.00 54.50           C
ATOM   2183 1HD  ARG A 153     -18.030  -1.343 -26.452  1.00 54.50           H
ATOM   2184 2HD  ARG A 153     -18.335   0.383 -26.426  1.00 54.50           H
ATOM   2185  NE  ARG A 153     -19.578  -0.707 -27.747  1.00 54.50           N
ATOM   2186  HE  ARG A 153     -19.603  -0.683 -28.747  1.00 54.50           H
ATOM   2187  CZ  ARG A 153     -20.727  -0.935 -27.096  1.00 54.50           C
ATOM   2188  NH1 ARG A 153     -20.752  -0.978 -25.757  1.00 54.50           N
ATOM   2189 1HH1 ARG A 153     -19.910  -0.838 -25.236  1.00 54.50           H
ATOM   2190 2HH1 ARG A 153     -21.613  -1.149 -25.278  1.00 54.50           H
ATOM   2191  NH2 ARG A 153     -21.849  -1.121 -27.804  1.00 54.50           N
ATOM   2192 1HH2 ARG A 153     -22.715  -1.292 -27.333  1.00 54.50           H
ATOM   2193 2HH2 ARG A 153     -21.821  -1.087 -28.803  1.00 54.50           H
ATOM   2194  HN  ARG A 153     -14.471  -1.558 -28.703  1.00 54.50           H
ATOM   2195  N   ALA A 154     -12.678   0.669 -27.400  1.00 59.93           N
ATOM   2196  CA  ALA A 154     -11.626   1.335 -26.651  1.00 59.93           C
ATOM   2197  C   ALA A 154     -10.876   2.294 -27.578  1.00 59.93           C
ATOM   2198  O   ALA A 154     -10.354   3.314 -27.130  1.00 59.93           O
ATOM   2199  HA  ALA A 154     -12.098   1.909 -25.854  1.00 59.93           H
ATOM   2200  CB  ALA A 154     -10.703   0.287 -26.025  1.00 59.93           C
ATOM   2201 1HB  ALA A 154     -11.279  -0.349 -25.354  1.00 59.93           H
ATOM   2202 2HB  ALA A 154     -10.259  -0.322 -26.812  1.00 59.93           H
ATOM   2203 3HB  ALA A 154      -9.914   0.787 -25.464  1.00 59.93           H
ATOM   2204  HN  ALA A 154     -12.543  -0.312 -27.538  1.00 59.93           H
ATOM   2205  N   HIS A 155     -10.845   1.932 -28.852  1.00 56.11           N
ATOM   2206  CA  HIS A 155     -10.041   2.662 -29.818  1.00 56.11           C
ATOM   2207  C   HIS A 155     -10.725   3.987 -30.159  1.00 56.11           C
ATOM   2208  O   HIS A 155     -10.067   5.021 -30.261  1.00 56.11           O
ATOM   2209  HA  HIS A 155      -9.086   2.869 -29.337  1.00 56.11           H
ATOM   2210  CB  HIS A 155      -9.764   1.803 -31.054  1.00 56.11           C
ATOM   2211 1HB  HIS A 155      -9.950   0.758 -30.806  1.00 56.11           H
ATOM   2212 2HB  HIS A 155     -10.470   2.075 -31.838  1.00 56.11           H
ATOM   2213  CG  HIS A 155      -8.360   1.935 -31.592  1.00 56.11           C
ATOM   2214  ND1 HIS A 155      -7.862   3.121 -32.102  1.00 56.11           N
ATOM   2215  HD1 HIS A 155      -8.361   3.986 -32.167  1.00 56.11           H
ATOM   2216  CD2 HIS A 155      -7.353   1.020 -31.692  1.00 56.11           C
ATOM   2217  HD2 HIS A 155      -7.407  -0.023 -31.380  1.00 56.11           H
ATOM   2218  CE1 HIS A 155      -6.612   2.917 -32.491  1.00 56.11           C
ATOM   2219  HE1 HIS A 155      -5.949   3.660 -32.936  1.00 56.11           H
ATOM   2220  NE2 HIS A 155      -6.299   1.614 -32.236  1.00 56.11           N
ATOM   2221  HN  HIS A 155     -11.356   1.159 -29.226  1.00 56.11           H
ATOM   2222  N   THR A 156     -12.038   3.913 -30.325  1.00 62.80           N
ATOM   2223  CA  THR A 156     -12.802   5.067 -30.767  1.00 62.80           C
ATOM   2224  C   THR A 156     -12.857   6.126 -29.664  1.00 62.80           C
ATOM   2225  O   THR A 156     -12.913   7.321 -29.948  1.00 62.80           O
ATOM   2226  HA  THR A 156     -12.286   5.516 -31.616  1.00 62.80           H
ATOM   2227  CB  THR A 156     -14.183   4.579 -31.209  1.00 62.80           C
ATOM   2228  HB  THR A 156     -14.963   5.262 -30.875  1.00 62.80           H
ATOM   2229  OG1 THR A 156     -14.264   3.253 -30.693  1.00 62.80           O
ATOM   2230  HG1 THR A 156     -15.216   2.947 -30.684  1.00 62.80           H
ATOM   2231  CG2 THR A 156     -14.282   4.395 -32.725  1.00 62.80           C
ATOM   2232 1HG2 THR A 156     -13.545   3.660 -33.051  1.00 62.80           H
ATOM   2233 2HG2 THR A 156     -14.088   5.347 -33.220  1.00 62.80           H
ATOM   2234 3HG2 THR A 156     -15.282   4.047 -32.985  1.00 62.80           H
ATOM   2235  HN  THR A 156     -12.576   3.087 -30.163  1.00 62.80           H
ATOM   2236  N   TRP A 157     -12.839   5.648 -28.428  1.00 57.11           N
ATOM   2237  CA  TRP A 157     -13.105   6.509 -27.289  1.00 57.11           C
ATOM   2238  C   TRP A 157     -11.767   6.841 -26.624  1.00 57.11           C
ATOM   2239  O   TRP A 157     -11.715   7.104 -25.424  1.00 57.11           O
ATOM   2240  HA  TRP A 157     -13.571   7.421 -27.662  1.00 57.11           H
ATOM   2241  CB  TRP A 157     -14.104   5.858 -26.330  1.00 57.11           C
ATOM   2242 1HB  TRP A 157     -13.790   4.832 -26.137  1.00 57.11           H
ATOM   2243 2HB  TRP A 157     -14.074   6.386 -25.377  1.00 57.11           H
ATOM   2244  CG  TRP A 157     -15.544   5.846 -26.846  1.00 57.11           C
ATOM   2245  CD1 TRP A 157     -16.003   5.342 -28.000  1.00 57.11           C
ATOM   2246  HD1 TRP A 157     -15.378   4.855 -28.748  1.00 57.11           H
ATOM   2247  CD2 TRP A 157     -16.702   6.385 -26.175  1.00 57.11           C
ATOM   2248  NE1 TRP A 157     -17.367   5.516 -28.120  1.00 57.11           N
ATOM   2249  HE1 TRP A 157     -17.935   5.225 -28.890  1.00 57.11           H
ATOM   2250  CE2 TRP A 157     -17.805   6.171 -26.975  1.00 57.11           C
ATOM   2251  CE3 TRP A 157     -16.813   7.033 -24.932  1.00 57.11           C
ATOM   2252  HE3 TRP A 157     -15.958   7.214 -24.281  1.00 57.11           H
ATOM   2253  CZ2 TRP A 157     -19.099   6.574 -26.622  1.00 57.11           C
ATOM   2254  HZ2 TRP A 157     -19.954   6.393 -27.272  1.00 57.11           H
ATOM   2255  CZ3 TRP A 157     -18.113   7.429 -24.593  1.00 57.11           C
ATOM   2256  HZ3 TRP A 157     -18.256   7.936 -23.639  1.00 57.11           H
ATOM   2257  CH2 TRP A 157     -19.234   7.221 -25.388  1.00 57.11           C
ATOM   2258  HH2 TRP A 157     -20.214   7.560 -25.052  1.00 57.11           H
ATOM   2259  HN  TRP A 157     -12.647   4.693 -28.201  1.00 57.11           H
ATOM   2260  N   ARG A 158     -10.718   6.817 -27.433  1.00 58.34           N
ATOM   2261  CA  ARG A 158      -9.367   6.930 -26.911  1.00 58.34           C
ATOM   2262  C   ARG A 158      -9.218   8.218 -26.099  1.00 58.34           C
ATOM   2263  O   ARG A 158      -8.677   8.201 -24.995  1.00 58.34           O
ATOM   2264  HA  ARG A 158      -9.238   6.051 -26.279  1.00 58.34           H
ATOM   2265  CB  ARG A 158      -8.337   6.926 -28.042  1.00 58.34           C
ATOM   2266 1HB  ARG A 158      -8.524   6.082 -28.706  1.00 58.34           H
ATOM   2267 2HB  ARG A 158      -8.445   7.831 -28.640  1.00 58.34           H
ATOM   2268  CG  ARG A 158      -6.914   6.840 -27.488  1.00 58.34           C
ATOM   2269 1HG  ARG A 158      -6.699   7.725 -26.889  1.00 58.34           H
ATOM   2270 2HG  ARG A 158      -6.829   5.979 -26.825  1.00 58.34           H
ATOM   2271  CD  ARG A 158      -5.891   6.723 -28.619  1.00 58.34           C
ATOM   2272 1HD  ARG A 158      -6.086   5.825 -29.205  1.00 58.34           H
ATOM   2273 2HD  ARG A 158      -5.985   7.572 -29.295  1.00 58.34           H
ATOM   2274  NE  ARG A 158      -4.521   6.673 -28.060  1.00 58.34           N
ATOM   2275  HE  ARG A 158      -4.414   6.787 -27.072  1.00 58.34           H
ATOM   2276  CZ  ARG A 158      -3.417   6.483 -28.794  1.00 58.34           C
ATOM   2277  NH1 ARG A 158      -3.501   6.324 -30.122  1.00 58.34           N
ATOM   2278 1HH1 ARG A 158      -4.394   6.346 -30.572  1.00 58.34           H
ATOM   2279 2HH1 ARG A 158      -2.672   6.184 -30.663  1.00 58.34           H
ATOM   2280  NH2 ARG A 158      -2.226   6.456 -28.180  1.00 58.34           N
ATOM   2281 1HH2 ARG A 158      -1.391   6.315 -28.714  1.00 58.34           H
ATOM   2282 2HH2 ARG A 158      -2.171   6.575 -27.189  1.00 58.34           H
ATOM   2283  HN  ARG A 158     -10.781   6.722 -28.427  1.00 58.34           H
ATOM   2284  N   GLU A 159      -9.708   9.305 -26.678  1.00 64.44           N
ATOM   2285  CA  GLU A 159      -9.572  10.610 -26.056  1.00 64.44           C
ATOM   2286  C   GLU A 159     -10.424  10.686 -24.787  1.00 64.44           C
ATOM   2287  O   GLU A 159      -9.960  11.156 -23.750  1.00 64.44           O
ATOM   2288  HA  GLU A 159      -8.516  10.699 -25.798  1.00 64.44           H
ATOM   2289  CB  GLU A 159      -9.945  11.726 -27.034  1.00 64.44           C
ATOM   2290 1HB  GLU A 159     -10.887  11.484 -27.525  1.00 64.44           H
ATOM   2291 2HB  GLU A 159      -9.965  12.682 -26.511  1.00 64.44           H
ATOM   2292  CG  GLU A 159      -8.894  11.861 -28.138  1.00 64.44           C
ATOM   2293 1HG  GLU A 159      -7.899  11.895 -27.695  1.00 64.44           H
ATOM   2294 2HG  GLU A 159      -8.926  10.984 -28.785  1.00 64.44           H
ATOM   2295  CD  GLU A 159      -9.132  13.123 -28.969  1.00 64.44           C
ATOM   2296  OE1 GLU A 159      -8.165  13.556 -29.633  1.00 64.44           O
ATOM   2297  OE2 GLU A 159     -10.275  13.627 -28.922  1.00 64.44           O
ATOM   2298  HN  GLU A 159     -10.190   9.302 -27.554  1.00 64.44           H
ATOM   2299  N   LYS A 160     -11.656  10.215 -24.912  1.00 69.48           N
ATOM   2300  CA  LYS A 160     -12.581  10.234 -23.792  1.00 69.48           C
ATOM   2301  C   LYS A 160     -11.999   9.412 -22.640  1.00 69.48           C
ATOM   2302  O   LYS A 160     -12.132   9.785 -21.476  1.00 69.48           O
ATOM   2303  HA  LYS A 160     -12.676  11.269 -23.463  1.00 69.48           H
ATOM   2304  CB  LYS A 160     -13.970   9.771 -24.236  1.00 69.48           C
ATOM   2305 1HB  LYS A 160     -13.891   8.818 -24.758  1.00 69.48           H
ATOM   2306 2HB  LYS A 160     -14.599   9.604 -23.362  1.00 69.48           H
ATOM   2307  CG  LYS A 160     -14.626  10.807 -25.152  1.00 69.48           C
ATOM   2308 1HG  LYS A 160     -14.548  11.796 -24.702  1.00 69.48           H
ATOM   2309 2HG  LYS A 160     -14.094  10.845 -26.102  1.00 69.48           H
ATOM   2310  CD  LYS A 160     -16.098  10.467 -25.398  1.00 69.48           C
ATOM   2311 1HD  LYS A 160     -16.177   9.472 -25.836  1.00 69.48           H
ATOM   2312 2HD  LYS A 160     -16.632  10.441 -24.448  1.00 69.48           H
ATOM   2313  CE  LYS A 160     -16.749  11.493 -26.327  1.00 69.48           C
ATOM   2314 1HE  LYS A 160     -16.697  12.485 -25.878  1.00 69.48           H
ATOM   2315 2HE  LYS A 160     -16.200  11.541 -27.268  1.00 69.48           H
ATOM   2316  NZ  LYS A 160     -18.161  11.134 -26.589  1.00 69.48           N
ATOM   2317 1HZ  LYS A 160     -18.579  11.827 -27.199  1.00 69.48           H
ATOM   2318 2HZ  LYS A 160     -18.201  10.223 -27.033  1.00 69.48           H
ATOM   2319 3HZ  LYS A 160     -18.670  11.104 -25.712  1.00 69.48           H
ATOM   2320  HN  LYS A 160     -12.024   9.826 -25.757  1.00 69.48           H
ATOM   2321  N   ARG A 161     -11.365   8.307 -23.006  1.00 67.09           N
ATOM   2322  CA  ARG A 161     -10.774   7.421 -22.017  1.00 67.09           C
ATOM   2323  C   ARG A 161      -9.682   8.153 -21.234  1.00 67.09           C
ATOM   2324  O   ARG A 161      -9.501   7.911 -20.042  1.00 67.09           O
ATOM   2325  HA  ARG A 161     -11.601   7.138 -21.367  1.00 67.09           H
ATOM   2326  CB  ARG A 161     -10.171   6.181 -22.680  1.00 67.09           C
ATOM   2327 1HB  ARG A 161      -9.554   6.480 -23.527  1.00 67.09           H
ATOM   2328 2HB  ARG A 161      -9.517   5.669 -21.974  1.00 67.09           H
ATOM   2329  CG  ARG A 161     -11.268   5.224 -23.153  1.00 67.09           C
ATOM   2330 1HG  ARG A 161     -11.934   4.990 -22.322  1.00 67.09           H
ATOM   2331 2HG  ARG A 161     -11.873   5.709 -23.919  1.00 67.09           H
ATOM   2332  CD  ARG A 161     -10.667   3.933 -23.711  1.00 67.09           C
ATOM   2333 1HD  ARG A 161     -11.402   3.416 -24.327  1.00 67.09           H
ATOM   2334 2HD  ARG A 161      -9.819   4.166 -24.356  1.00 67.09           H
ATOM   2335  NE  ARG A 161     -10.231   3.056 -22.601  1.00 67.09           N
ATOM   2336  HE  ARG A 161     -10.573   3.258 -21.683  1.00 67.09           H
ATOM   2337  CZ  ARG A 161      -9.407   2.010 -22.749  1.00 67.09           C
ATOM   2338  NH1 ARG A 161      -8.919   1.694 -23.957  1.00 67.09           N
ATOM   2339 1HH1 ARG A 161      -9.169   2.241 -24.756  1.00 67.09           H
ATOM   2340 2HH1 ARG A 161      -8.305   0.911 -24.059  1.00 67.09           H
ATOM   2341  NH2 ARG A 161      -9.079   1.284 -21.672  1.00 67.09           N
ATOM   2342 1HH2 ARG A 161      -8.466   0.499 -21.766  1.00 67.09           H
ATOM   2343 2HH2 ARG A 161      -9.448   1.526 -20.775  1.00 67.09           H
ATOM   2344  HN  ARG A 161     -11.252   8.015 -23.956  1.00 67.09           H
ATOM   2345  N   LEU A 162      -8.984   9.034 -21.935  1.00 78.46           N
ATOM   2346  CA  LEU A 162      -7.914   9.801 -21.321  1.00 78.46           C
ATOM   2347  C   LEU A 162      -8.511  10.787 -20.315  1.00 78.46           C
ATOM   2348  O   LEU A 162      -7.958  10.989 -19.235  1.00 78.46           O
ATOM   2349  HA  LEU A 162      -7.278   9.100 -20.781  1.00 78.46           H
ATOM   2350  CB  LEU A 162      -7.047  10.465 -22.393  1.00 78.46           C
ATOM   2351 1HB  LEU A 162      -6.753   9.705 -23.117  1.00 78.46           H
ATOM   2352 2HB  LEU A 162      -7.658  11.194 -22.926  1.00 78.46           H
ATOM   2353  CG  LEU A 162      -5.784  11.168 -21.893  1.00 78.46           C
ATOM   2354  HG  LEU A 162      -6.064  11.836 -21.078  1.00 78.46           H
ATOM   2355  CD1 LEU A 162      -4.782  10.160 -21.326  1.00 78.46           C
ATOM   2356 1HD1 LEU A 162      -5.238   9.625 -20.493  1.00 78.46           H
ATOM   2357 2HD1 LEU A 162      -4.502   9.449 -22.104  1.00 78.46           H
ATOM   2358 3HD1 LEU A 162      -3.894  10.686 -20.978  1.00 78.46           H
ATOM   2359  CD2 LEU A 162      -5.166  12.033 -22.993  1.00 78.46           C
ATOM   2360 1HD2 LEU A 162      -4.902  11.405 -23.844  1.00 78.46           H
ATOM   2361 2HD2 LEU A 162      -5.885  12.789 -23.308  1.00 78.46           H
ATOM   2362 3HD2 LEU A 162      -4.269  12.522 -22.611  1.00 78.46           H
ATOM   2363  HN  LEU A 162      -9.140   9.227 -22.904  1.00 78.46           H
ATOM   2364  N   LEU A 163      -9.632  11.376 -20.706  1.00 81.25           N
ATOM   2365  CA  LEU A 163     -10.319  12.324 -19.846  1.00 81.25           C
ATOM   2366  C   LEU A 163     -10.795  11.607 -18.581  1.00 81.25           C
ATOM   2367  O   LEU A 163     -10.555  12.076 -17.470  1.00 81.25           O
ATOM   2368  HA  LEU A 163      -9.596  13.087 -19.558  1.00 81.25           H
ATOM   2369  CB  LEU A 163     -11.440  13.029 -20.612  1.00 81.25           C
ATOM   2370 1HB  LEU A 163     -11.019  13.451 -21.525  1.00 81.25           H
ATOM   2371 2HB  LEU A 163     -12.172  12.280 -20.915  1.00 81.25           H
ATOM   2372  CG  LEU A 163     -12.171  14.142 -19.859  1.00 81.25           C
ATOM   2373  HG  LEU A 163     -12.506  13.743 -18.901  1.00 81.25           H
ATOM   2374  CD1 LEU A 163     -11.230  15.310 -19.558  1.00 81.25           C
ATOM   2375 1HD1 LEU A 163     -10.400  14.960 -18.945  1.00 81.25           H
ATOM   2376 2HD1 LEU A 163     -10.844  15.716 -20.494  1.00 81.25           H
ATOM   2377 3HD1 LEU A 163     -11.775  16.087 -19.022  1.00 81.25           H
ATOM   2378  CD2 LEU A 163     -13.419  14.592 -20.622  1.00 81.25           C
ATOM   2379 1HD2 LEU A 163     -13.129  14.967 -21.603  1.00 81.25           H
ATOM   2380 2HD2 LEU A 163     -14.096  13.747 -20.741  1.00 81.25           H
ATOM   2381 3HD2 LEU A 163     -13.919  15.384 -20.064  1.00 81.25           H
ATOM   2382  HN  LEU A 163     -10.070  11.214 -21.591  1.00 81.25           H
ATOM   2383  N   TYR A 164     -11.462  10.482 -18.793  1.00 74.29           N
ATOM   2384  CA  TYR A 164     -11.977   9.697 -17.684  1.00 74.29           C
ATOM   2385  C   TYR A 164     -10.843   9.239 -16.763  1.00 74.29           C
ATOM   2386  O   TYR A 164     -11.018   9.165 -15.548  1.00 74.29           O
ATOM   2387  HA  TYR A 164     -12.664  10.325 -17.117  1.00 74.29           H
ATOM   2388  CB  TYR A 164     -12.638   8.467 -18.309  1.00 74.29           C
ATOM   2389 1HB  TYR A 164     -11.967   8.048 -19.059  1.00 74.29           H
ATOM   2390 2HB  TYR A 164     -12.770   7.707 -17.539  1.00 74.29           H
ATOM   2391  CG  TYR A 164     -13.993   8.752 -18.960  1.00 74.29           C
ATOM   2392  CD1 TYR A 164     -14.967   9.430 -18.256  1.00 74.29           C
ATOM   2393  HD1 TYR A 164     -14.772   9.763 -17.237  1.00 74.29           H
ATOM   2394  CD2 TYR A 164     -14.240   8.332 -20.251  1.00 74.29           C
ATOM   2395  HD2 TYR A 164     -13.471   7.796 -20.807  1.00 74.29           H
ATOM   2396  CE1 TYR A 164     -16.242   9.699 -18.869  1.00 74.29           C
ATOM   2397  HE1 TYR A 164     -17.021  10.234 -18.325  1.00 74.29           H
ATOM   2398  CE2 TYR A 164     -15.515   8.600 -20.864  1.00 74.29           C
ATOM   2399  HE2 TYR A 164     -15.724   8.274 -21.882  1.00 74.29           H
ATOM   2400  CZ  TYR A 164     -16.453   9.271 -20.143  1.00 74.29           C
ATOM   2401  OH  TYR A 164     -17.658   9.525 -20.721  1.00 74.29           O
ATOM   2402  HH  TYR A 164     -18.249  10.012 -20.080  1.00 74.29           H
ATOM   2403  HN  TYR A 164     -11.650  10.106 -19.700  1.00 74.29           H
ATOM   2404  N   SER A 165      -9.707   8.944 -17.378  1.00 85.49           N
ATOM   2405  CA  SER A 165      -8.549   8.487 -16.629  1.00 85.49           C
ATOM   2406  C   SER A 165      -8.102   9.570 -15.645  1.00 85.49           C
ATOM   2407  O   SER A 165      -7.673   9.264 -14.533  1.00 85.49           O
ATOM   2408  HA  SER A 165      -8.882   7.598 -16.094  1.00 85.49           H
ATOM   2409  CB  SER A 165      -7.398   8.116 -17.567  1.00 85.49           C
ATOM   2410 1HB  SER A 165      -6.658   7.532 -17.020  1.00 85.49           H
ATOM   2411 2HB  SER A 165      -7.775   7.481 -18.369  1.00 85.49           H
ATOM   2412  OG  SER A 165      -6.773   9.267 -18.128  1.00 85.49           O
ATOM   2413  HG  SER A 165      -7.467   9.927 -18.415  1.00 85.49           H
ATOM   2414  HN  SER A 165      -9.572   9.011 -18.366  1.00 85.49           H
ATOM   2415  N   LYS A 166      -8.218  10.813 -16.089  1.00 82.89           N
ATOM   2416  CA  LYS A 166      -7.861  11.944 -15.249  1.00 82.89           C
ATOM   2417  C   LYS A 166      -8.835  12.027 -14.072  1.00 82.89           C
ATOM   2418  O   LYS A 166      -8.416  12.166 -12.924  1.00 82.89           O
ATOM   2419  HA  LYS A 166      -6.861  11.757 -14.858  1.00 82.89           H
ATOM   2420  CB  LYS A 166      -7.790  13.227 -16.080  1.00 82.89           C
ATOM   2421 1HB  LYS A 166      -8.700  13.333 -16.671  1.00 82.89           H
ATOM   2422 2HB  LYS A 166      -7.737  14.091 -15.418  1.00 82.89           H
ATOM   2423  CG  LYS A 166      -6.573  13.212 -17.007  1.00 82.89           C
ATOM   2424 1HG  LYS A 166      -5.664  13.084 -16.419  1.00 82.89           H
ATOM   2425 2HG  LYS A 166      -6.637  12.361 -17.685  1.00 82.89           H
ATOM   2426  CD  LYS A 166      -6.484  14.508 -17.816  1.00 82.89           C
ATOM   2427 1HD  LYS A 166      -7.376  14.618 -18.432  1.00 82.89           H
ATOM   2428 2HD  LYS A 166      -6.457  15.362 -17.139  1.00 82.89           H
ATOM   2429  CE  LYS A 166      -5.239  14.516 -18.705  1.00 82.89           C
ATOM   2430 1HE  LYS A 166      -4.352  14.326 -18.100  1.00 82.89           H
ATOM   2431 2HE  LYS A 166      -5.303  13.712 -19.438  1.00 82.89           H
ATOM   2432  NZ  LYS A 166      -5.105  15.817 -19.397  1.00 82.89           N
ATOM   2433 1HZ  LYS A 166      -4.284  15.800 -19.993  1.00 82.89           H
ATOM   2434 2HZ  LYS A 166      -5.929  15.986 -19.963  1.00 82.89           H
ATOM   2435 3HZ  LYS A 166      -5.008  16.557 -18.711  1.00 82.89           H
ATOM   2436  HN  LYS A 166      -8.548  11.052 -17.002  1.00 82.89           H
ATOM   2437  N   MET A 167     -10.116  11.938 -14.398  1.00 84.65           N
ATOM   2438  CA  MET A 167     -11.154  12.029 -13.385  1.00 84.65           C
ATOM   2439  C   MET A 167     -11.003  10.918 -12.344  1.00 84.65           C
ATOM   2440  O   MET A 167     -11.089  11.172 -11.144  1.00 84.65           O
ATOM   2441  HA  MET A 167     -11.017  13.001 -12.911  1.00 84.65           H
ATOM   2442  CB  MET A 167     -12.527  11.923 -14.051  1.00 84.65           C
ATOM   2443 1HB  MET A 167     -12.547  11.060 -14.717  1.00 84.65           H
ATOM   2444 2HB  MET A 167     -13.291  11.756 -13.291  1.00 84.65           H
ATOM   2445  CG  MET A 167     -12.854  13.192 -14.841  1.00 84.65           C
ATOM   2446 1HG  MET A 167     -12.841  14.057 -14.177  1.00 84.65           H
ATOM   2447 2HG  MET A 167     -12.092  13.362 -15.602  1.00 84.65           H
ATOM   2448  SD  MET A 167     -14.458  13.038 -15.608  1.00 84.65           S
ATOM   2449  CE  MET A 167     -14.774  14.747 -16.012  1.00 84.65           C
ATOM   2450 1HE  MET A 167     -14.775  15.342 -15.099  1.00 84.65           H
ATOM   2451 2HE  MET A 167     -13.996  15.112 -16.682  1.00 84.65           H
ATOM   2452 3HE  MET A 167     -15.744  14.832 -16.502  1.00 84.65           H
ATOM   2453  HN  MET A 167     -10.448  11.807 -15.332  1.00 84.65           H
ATOM   2454  N   VAL A 168     -10.781   9.711 -12.842  1.00 92.21           N
ATOM   2455  CA  VAL A 168     -10.677   8.550 -11.974  1.00 92.21           C
ATOM   2456  C   VAL A 168      -9.495   8.737 -11.020  1.00 92.21           C
ATOM   2457  O   VAL A 168      -9.599   8.440  -9.831  1.00 92.21           O
ATOM   2458  HA  VAL A 168     -11.595   8.494 -11.388  1.00 92.21           H
ATOM   2459  CB  VAL A 168     -10.572   7.276 -12.813  1.00 92.21           C
ATOM   2460  HB  VAL A 168      -9.767   7.415 -13.535  1.00 92.21           H
ATOM   2461  CG1 VAL A 168     -10.215   6.072 -11.940  1.00 92.21           C
ATOM   2462 1HG1 VAL A 168      -9.257   6.248 -11.451  1.00 92.21           H
ATOM   2463 2HG1 VAL A 168     -10.988   5.929 -11.184  1.00 92.21           H
ATOM   2464 3HG1 VAL A 168     -10.147   5.179 -12.562  1.00 92.21           H
ATOM   2465  CG2 VAL A 168     -11.864   7.024 -13.593  1.00 92.21           C
ATOM   2466 1HG2 VAL A 168     -12.694   6.915 -12.895  1.00 92.21           H
ATOM   2467 2HG2 VAL A 168     -12.057   7.866 -14.258  1.00 92.21           H
ATOM   2468 3HG2 VAL A 168     -11.762   6.113 -14.181  1.00 92.21           H
ATOM   2469  HN  VAL A 168     -10.674   9.519 -13.818  1.00 92.21           H
ATOM   2470  N   CYS A 169      -8.398   9.229 -11.577  1.00 93.69           N
ATOM   2471  CA  CYS A 169      -7.198   9.459 -10.791  1.00 93.69           C
ATOM   2472  C   CYS A 169      -7.536  10.452  -9.678  1.00 93.69           C
ATOM   2473  O   CYS A 169      -7.193  10.230  -8.518  1.00 93.69           O
ATOM   2474  HA  CYS A 169      -6.907   8.495 -10.375  1.00 93.69           H
ATOM   2475  CB  CYS A 169      -6.038   9.949 -11.660  1.00 93.69           C
ATOM   2476 1HB  CYS A 169      -6.376  10.756 -12.311  1.00 93.69           H
ATOM   2477 2HB  CYS A 169      -5.248  10.358 -11.030  1.00 93.69           H
ATOM   2478  SG  CYS A 169      -5.383   8.568 -12.666  1.00 93.69           S
ATOM   2479  HG  CYS A 169      -6.340   8.602 -13.589  1.00 93.69           H
ATOM   2480  HN  CYS A 169      -8.322   9.469 -12.545  1.00 93.69           H
ATOM   2481  N   PHE A 170      -8.205  11.527 -10.070  1.00 93.23           N
ATOM   2482  CA  PHE A 170      -8.569  12.568  -9.124  1.00 93.23           C
ATOM   2483  C   PHE A 170      -9.447  12.008  -8.003  1.00 93.23           C
ATOM   2484  O   PHE A 170      -9.215  12.289  -6.828  1.00 93.23           O
ATOM   2485  HA  PHE A 170      -7.644  12.956  -8.698  1.00 93.23           H
ATOM   2486  CB  PHE A 170      -9.363  13.620  -9.900  1.00 93.23           C
ATOM   2487 1HB  PHE A 170      -8.761  13.969 -10.739  1.00 93.23           H
ATOM   2488 2HB  PHE A 170     -10.253  13.152 -10.321  1.00 93.23           H
ATOM   2489  CG  PHE A 170      -9.788  14.825  -9.059  1.00 93.23           C
ATOM   2490  CD1 PHE A 170     -11.068  14.924  -8.610  1.00 93.23           C
ATOM   2491  HD1 PHE A 170     -11.791  14.144  -8.850  1.00 93.23           H
ATOM   2492  CD2 PHE A 170      -8.886  15.798  -8.761  1.00 93.23           C
ATOM   2493  HD2 PHE A 170      -7.860  15.719  -9.121  1.00 93.23           H
ATOM   2494  CE1 PHE A 170     -11.462  16.043  -7.829  1.00 93.23           C
ATOM   2495  HE1 PHE A 170     -12.488  16.122  -7.470  1.00 93.23           H
ATOM   2496  CE2 PHE A 170      -9.280  16.917  -7.980  1.00 93.23           C
ATOM   2497  HE2 PHE A 170      -8.557  17.696  -7.741  1.00 93.23           H
ATOM   2498  CZ  PHE A 170     -10.560  17.015  -7.531  1.00 93.23           C
ATOM   2499  HZ  PHE A 170     -10.862  17.874  -6.931  1.00 93.23           H
ATOM   2500  HN  PHE A 170      -8.497  11.691 -11.012  1.00 93.23           H
ATOM   2501  N   THR A 171     -10.438  11.226  -8.406  1.00 93.06           N
ATOM   2502  CA  THR A 171     -11.359  10.634  -7.451  1.00 93.06           C
ATOM   2503  C   THR A 171     -10.601   9.763  -6.447  1.00 93.06           C
ATOM   2504  O   THR A 171     -10.919   9.758  -5.259  1.00 93.06           O
ATOM   2505  HA  THR A 171     -11.831  11.437  -6.885  1.00 93.06           H
ATOM   2506  CB  THR A 171     -12.426   9.867  -8.236  1.00 93.06           C
ATOM   2507  HB  THR A 171     -11.998   8.987  -8.716  1.00 93.06           H
ATOM   2508  OG1 THR A 171     -12.976  10.843  -9.117  1.00 93.06           O
ATOM   2509  HG1 THR A 171     -12.493  10.823  -9.993  1.00 93.06           H
ATOM   2510  CG2 THR A 171     -13.608   9.447  -7.360  1.00 93.06           C
ATOM   2511 1HG2 THR A 171     -14.078  10.334  -6.934  1.00 93.06           H
ATOM   2512 2HG2 THR A 171     -13.254   8.801  -6.557  1.00 93.06           H
ATOM   2513 3HG2 THR A 171     -14.336   8.907  -7.967  1.00 93.06           H
ATOM   2514  HN  THR A 171     -10.615  10.996  -9.363  1.00 93.06           H
ATOM   2515  N   ILE A 172      -9.612   9.047  -6.962  1.00 93.59           N
ATOM   2516  CA  ILE A 172      -8.829   8.147  -6.133  1.00 93.59           C
ATOM   2517  C   ILE A 172      -8.081   8.957  -5.073  1.00 93.59           C
ATOM   2518  O   ILE A 172      -8.054   8.581  -3.902  1.00 93.59           O
ATOM   2519  HA  ILE A 172      -9.527   7.479  -5.627  1.00 93.59           H
ATOM   2520  CB  ILE A 172      -7.917   7.277  -7.000  1.00 93.59           C
ATOM   2521  HB  ILE A 172      -7.450   7.914  -7.750  1.00 93.59           H
ATOM   2522  CG1 ILE A 172      -8.722   6.213  -7.748  1.00 93.59           C
ATOM   2523 1HG1 ILE A 172      -9.089   5.466  -7.043  1.00 93.59           H
ATOM   2524 2HG1 ILE A 172      -9.597   6.672  -8.209  1.00 93.59           H
ATOM   2525  CG2 ILE A 172      -6.791   6.662  -6.166  1.00 93.59           C
ATOM   2526 1HG2 ILE A 172      -6.194   7.457  -5.719  1.00 93.59           H
ATOM   2527 2HG2 ILE A 172      -7.219   6.042  -5.378  1.00 93.59           H
ATOM   2528 3HG2 ILE A 172      -6.157   6.048  -6.806  1.00 93.59           H
ATOM   2529  CD1 ILE A 172      -7.870   5.533  -8.821  1.00 93.59           C
ATOM   2530 1HD1 ILE A 172      -7.526   6.279  -9.538  1.00 93.59           H
ATOM   2531 2HD1 ILE A 172      -7.009   5.055  -8.353  1.00 93.59           H
ATOM   2532 3HD1 ILE A 172      -8.467   4.782  -9.338  1.00 93.59           H
ATOM   2533  HN  ILE A 172      -9.343   9.076  -7.925  1.00 93.59           H
ATOM   2534  N   TRP A 173      -7.490  10.055  -5.521  1.00 92.06           N
ATOM   2535  CA  TRP A 173      -6.669  10.874  -4.646  1.00 92.06           C
ATOM   2536  C   TRP A 173      -7.571  11.451  -3.554  1.00 92.06           C
ATOM   2537  O   TRP A 173      -7.209  11.448  -2.378  1.00 92.06           O
ATOM   2538  HA  TRP A 173      -5.911  10.229  -4.201  1.00 92.06           H
ATOM   2539  CB  TRP A 173      -5.927  11.951  -5.440  1.00 92.06           C
ATOM   2540 1HB  TRP A 173      -6.610  12.386  -6.169  1.00 92.06           H
ATOM   2541 2HB  TRP A 173      -5.635  12.752  -4.761  1.00 92.06           H
ATOM   2542  CG  TRP A 173      -4.682  11.441  -6.169  1.00 92.06           C
ATOM   2543  CD1 TRP A 173      -4.490  11.325  -7.490  1.00 92.06           C
ATOM   2544  HD1 TRP A 173      -5.230  11.591  -8.244  1.00 92.06           H
ATOM   2545  CD2 TRP A 173      -3.458  10.981  -5.560  1.00 92.06           C
ATOM   2546  NE1 TRP A 173      -3.236  10.825  -7.776  1.00 92.06           N
ATOM   2547  HE1 TRP A 173      -2.862  10.650  -8.687  1.00 92.06           H
ATOM   2548  CE2 TRP A 173      -2.588  10.609  -6.565  1.00 92.06           C
ATOM   2549  CE3 TRP A 173      -3.096  10.882  -4.205  1.00 92.06           C
ATOM   2550  HE3 TRP A 173      -3.765  11.169  -3.393  1.00 92.06           H
ATOM   2551  CZ2 TRP A 173      -1.302  10.113  -6.321  1.00 92.06           C
ATOM   2552  HZ2 TRP A 173      -0.633   9.826  -7.133  1.00 92.06           H
ATOM   2553  CZ3 TRP A 173      -1.808  10.384  -3.978  1.00 92.06           C
ATOM   2554  HZ3 TRP A 173      -1.477  10.287  -2.944  1.00 92.06           H
ATOM   2555  CH2 TRP A 173      -0.920  10.005  -4.979  1.00 92.06           C
ATOM   2556  HH2 TRP A 173       0.068   9.626  -4.719  1.00 92.06           H
ATOM   2557  HN  TRP A 173      -7.566  10.387  -6.462  1.00 92.06           H
ATOM   2558  N   VAL A 174      -8.729  11.933  -3.981  1.00 95.47           N
ATOM   2559  CA  VAL A 174      -9.676  12.534  -3.057  1.00 95.47           C
ATOM   2560  C   VAL A 174     -10.107  11.490  -2.025  1.00 95.47           C
ATOM   2561  O   VAL A 174     -10.148  11.775  -0.829  1.00 95.47           O
ATOM   2562  HA  VAL A 174      -9.163  13.346  -2.542  1.00 95.47           H
ATOM   2563  CB  VAL A 174     -10.853  13.133  -3.830  1.00 95.47           C
ATOM   2564  HB  VAL A 174     -11.262  12.354  -4.474  1.00 95.47           H
ATOM   2565  CG1 VAL A 174     -11.962  13.584  -2.877  1.00 95.47           C
ATOM   2566 1HG1 VAL A 174     -12.319  12.729  -2.304  1.00 95.47           H
ATOM   2567 2HG1 VAL A 174     -11.570  14.340  -2.196  1.00 95.47           H
ATOM   2568 3HG1 VAL A 174     -12.786  14.006  -3.453  1.00 95.47           H
ATOM   2569  CG2 VAL A 174     -10.393  14.287  -4.722  1.00 95.47           C
ATOM   2570 1HG2 VAL A 174      -9.947  15.068  -4.105  1.00 95.47           H
ATOM   2571 2HG2 VAL A 174      -9.655  13.923  -5.437  1.00 95.47           H
ATOM   2572 3HG2 VAL A 174     -11.249  14.695  -5.260  1.00 95.47           H
ATOM   2573  HN  VAL A 174      -9.023  11.918  -4.937  1.00 95.47           H
ATOM   2574  N   LEU A 175     -10.419  10.304  -2.525  1.00 89.76           N
ATOM   2575  CA  LEU A 175     -10.908   9.236  -1.670  1.00 89.76           C
ATOM   2576  C   LEU A 175      -9.828   8.869  -0.651  1.00 89.76           C
ATOM   2577  O   LEU A 175     -10.110   8.739   0.539  1.00 89.76           O
ATOM   2578  HA  LEU A 175     -11.775   9.620  -1.131  1.00 89.76           H
ATOM   2579  CB  LEU A 175     -11.388   8.052  -2.512  1.00 89.76           C
ATOM   2580 1HB  LEU A 175     -12.151   8.409  -3.203  1.00 89.76           H
ATOM   2581 2HB  LEU A 175     -10.552   7.699  -3.115  1.00 89.76           H
ATOM   2582  CG  LEU A 175     -11.958   6.864  -1.735  1.00 89.76           C
ATOM   2583  HG  LEU A 175     -11.216   6.548  -1.002  1.00 89.76           H
ATOM   2584  CD1 LEU A 175     -13.215   7.266  -0.962  1.00 89.76           C
ATOM   2585 1HD1 LEU A 175     -12.969   8.060  -0.256  1.00 89.76           H
ATOM   2586 2HD1 LEU A 175     -13.972   7.623  -1.660  1.00 89.76           H
ATOM   2587 3HD1 LEU A 175     -13.600   6.403  -0.419  1.00 89.76           H
ATOM   2588  CD2 LEU A 175     -12.212   5.673  -2.662  1.00 89.76           C
ATOM   2589 1HD2 LEU A 175     -12.925   5.960  -3.435  1.00 89.76           H
ATOM   2590 2HD2 LEU A 175     -11.274   5.369  -3.128  1.00 89.76           H
ATOM   2591 3HD2 LEU A 175     -12.617   4.843  -2.084  1.00 89.76           H
ATOM   2592  HN  LEU A 175     -10.341  10.067  -3.494  1.00 89.76           H
ATOM   2593  N   ALA A 176      -8.613   8.711  -1.155  1.00 94.98           N
ATOM   2594  CA  ALA A 176      -7.504   8.285  -0.318  1.00 94.98           C
ATOM   2595  C   ALA A 176      -7.265   9.330   0.774  1.00 94.98           C
ATOM   2596  O   ALA A 176      -6.976   8.983   1.918  1.00 94.98           O
ATOM   2597  HA  ALA A 176      -7.785   7.342   0.150  1.00 94.98           H
ATOM   2598  CB  ALA A 176      -6.266   8.056  -1.187  1.00 94.98           C
ATOM   2599 1HB  ALA A 176      -6.480   7.284  -1.927  1.00 94.98           H
ATOM   2600 2HB  ALA A 176      -6.002   8.983  -1.696  1.00 94.98           H
ATOM   2601 3HB  ALA A 176      -5.435   7.736  -0.559  1.00 94.98           H
ATOM   2602  HN  ALA A 176      -8.381   8.869  -2.115  1.00 94.98           H
ATOM   2603  N   ALA A 177      -7.393  10.589   0.381  1.00 94.92           N
ATOM   2604  CA  ALA A 177      -7.164  11.688   1.304  1.00 94.92           C
ATOM   2605  C   ALA A 177      -8.171  11.601   2.453  1.00 94.92           C
ATOM   2606  O   ALA A 177      -7.802  11.735   3.618  1.00 94.92           O
ATOM   2607  HA  ALA A 177      -6.157  11.579   1.707  1.00 94.92           H
ATOM   2608  CB  ALA A 177      -7.253  13.016   0.550  1.00 94.92           C
ATOM   2609 1HB  ALA A 177      -6.498  13.039  -0.236  1.00 94.92           H
ATOM   2610 2HB  ALA A 177      -8.244  13.115   0.105  1.00 94.92           H
ATOM   2611 3HB  ALA A 177      -7.082  13.840   1.243  1.00 94.92           H
ATOM   2612  HN  ALA A 177      -7.647  10.863  -0.547  1.00 94.92           H
ATOM   2613  N   ALA A 178      -9.424  11.378   2.084  1.00 95.15           N
ATOM   2614  CA  ALA A 178     -10.495  11.322   3.064  1.00 95.15           C
ATOM   2615  C   ALA A 178     -10.240  10.160   4.026  1.00 95.15           C
ATOM   2616  O   ALA A 178     -10.533  10.259   5.216  1.00 95.15           O
ATOM   2617  HA  ALA A 178     -10.480  12.257   3.625  1.00 95.15           H
ATOM   2618  CB  ALA A 178     -11.840  11.200   2.345  1.00 95.15           C
ATOM   2619 1HB  ALA A 178     -11.985  12.064   1.697  1.00 95.15           H
ATOM   2620 2HB  ALA A 178     -11.850  10.290   1.745  1.00 95.15           H
ATOM   2621 3HB  ALA A 178     -12.643  11.158   3.081  1.00 95.15           H
ATOM   2622  HN  ALA A 178      -9.711  11.237   1.136  1.00 95.15           H
ATOM   2623  N   LEU A 179      -9.697   9.085   3.474  1.00 92.24           N
ATOM   2624  CA  LEU A 179      -9.466   7.880   4.251  1.00 92.24           C
ATOM   2625  C   LEU A 179      -8.283   8.105   5.195  1.00 92.24           C
ATOM   2626  O   LEU A 179      -7.990   7.263   6.042  1.00 92.24           O
ATOM   2627  HA  LEU A 179     -10.358   7.703   4.852  1.00 92.24           H
ATOM   2628  CB  LEU A 179      -9.295   6.671   3.329  1.00 92.24           C
ATOM   2629 1HB  LEU A 179      -8.510   6.898   2.607  1.00 92.24           H
ATOM   2630 2HB  LEU A 179      -8.944   5.830   3.926  1.00 92.24           H
ATOM   2631  CG  LEU A 179     -10.543   6.231   2.561  1.00 92.24           C
ATOM   2632  HG  LEU A 179     -10.959   7.103   2.057  1.00 92.24           H
ATOM   2633  CD1 LEU A 179     -10.189   5.210   1.479  1.00 92.24           C
ATOM   2634 1HD1 LEU A 179      -9.485   5.655   0.775  1.00 92.24           H
ATOM   2635 2HD1 LEU A 179      -9.735   4.333   1.941  1.00 92.24           H
ATOM   2636 3HD1 LEU A 179     -11.094   4.914   0.948  1.00 92.24           H
ATOM   2637  CD2 LEU A 179     -11.617   5.705   3.516  1.00 92.24           C
ATOM   2638 1HD2 LEU A 179     -11.225   4.850   4.067  1.00 92.24           H
ATOM   2639 2HD2 LEU A 179     -11.896   6.492   4.217  1.00 92.24           H
ATOM   2640 3HD2 LEU A 179     -12.493   5.399   2.944  1.00 92.24           H
ATOM   2641  HN  LEU A 179      -9.417   9.030   2.515  1.00 92.24           H
ATOM   2642  N   CYS A 180      -7.635   9.248   5.018  1.00 91.26           N
ATOM   2643  CA  CYS A 180      -6.461   9.573   5.810  1.00 91.26           C
ATOM   2644  C   CYS A 180      -6.906  10.430   6.997  1.00 91.26           C
ATOM   2645  O   CYS A 180      -6.098  10.764   7.863  1.00 91.26           O
ATOM   2646  HA  CYS A 180      -6.042   8.627   6.151  1.00 91.26           H
ATOM   2647  CB  CYS A 180      -5.389  10.272   4.972  1.00 91.26           C
ATOM   2648 1HB  CYS A 180      -5.801  11.174   4.519  1.00 91.26           H
ATOM   2649 2HB  CYS A 180      -4.563  10.585   5.610  1.00 91.26           H
ATOM   2650  SG  CYS A 180      -4.778   9.142   3.668  1.00 91.26           S
ATOM   2651  HG  CYS A 180      -5.957   8.957   3.081  1.00 91.26           H
ATOM   2652  HN  CYS A 180      -7.899   9.942   4.348  1.00 91.26           H
ATOM   2653  N   ILE A 181      -8.189  10.760   7.000  1.00 91.15           N
ATOM   2654  CA  ILE A 181      -8.733  11.640   8.020  1.00 91.15           C
ATOM   2655  C   ILE A 181      -8.423  11.063   9.403  1.00 91.15           C
ATOM   2656  O   ILE A 181      -7.949  11.777  10.285  1.00 91.15           O
ATOM   2657  HA  ILE A 181      -8.227  12.602   7.926  1.00 91.15           H
ATOM   2658  CB  ILE A 181     -10.223  11.887   7.776  1.00 91.15           C
ATOM   2659  HB  ILE A 181     -10.705  10.924   7.605  1.00 91.15           H
ATOM   2660  CG1 ILE A 181     -10.441  12.731   6.519  1.00 91.15           C
ATOM   2661 1HG1 ILE A 181     -10.042  13.733   6.676  1.00 91.15           H
ATOM   2662 2HG1 ILE A 181      -9.890  12.296   5.685  1.00 91.15           H
ATOM   2663  CG2 ILE A 181     -10.884  12.511   9.007  1.00 91.15           C
ATOM   2664 1HG2 ILE A 181     -10.776  11.838   9.858  1.00 91.15           H
ATOM   2665 2HG2 ILE A 181     -10.405  13.463   9.233  1.00 91.15           H
ATOM   2666 3HG2 ILE A 181     -11.943  12.675   8.806  1.00 91.15           H
ATOM   2667  CD1 ILE A 181     -11.927  12.816   6.166  1.00 91.15           C
ATOM   2668 1HD1 ILE A 181     -12.316  11.814   5.986  1.00 91.15           H
ATOM   2669 2HD1 ILE A 181     -12.471  13.274   6.993  1.00 91.15           H
ATOM   2670 3HD1 ILE A 181     -12.053  13.422   5.269  1.00 91.15           H
ATOM   2671  HN  ILE A 181      -8.851  10.439   6.323  1.00 91.15           H
ATOM   2672  N   PRO A 182      -8.684   9.766   9.616  1.00 92.79           N
ATOM   2673  CA  PRO A 182      -8.441   9.153  10.924  1.00 92.79           C
ATOM   2674  C   PRO A 182      -7.024   9.393  11.420  1.00 92.79           C
ATOM   2675  O   PRO A 182      -6.819   9.730  12.585  1.00 92.79           O
ATOM   2676  HA  PRO A 182      -9.086   9.607  11.676  1.00 92.79           H
ATOM   2677  CB  PRO A 182      -8.715   7.667  10.684  1.00 92.79           C
ATOM   2678 1HB  PRO A 182      -7.807   7.131  10.411  1.00 92.79           H
ATOM   2679 2HB  PRO A 182      -9.114   7.184  11.576  1.00 92.79           H
ATOM   2680  CG  PRO A 182      -9.729   7.674   9.547  1.00 92.79           C
ATOM   2681 1HG  PRO A 182      -9.761   6.717   9.027  1.00 92.79           H
ATOM   2682 2HG  PRO A 182     -10.740   7.862   9.907  1.00 92.79           H
ATOM   2683  CD  PRO A 182      -9.225   8.794   8.650  1.00 92.79           C
ATOM   2684 1HD  PRO A 182      -8.456   8.445   7.960  1.00 92.79           H
ATOM   2685 2HD  PRO A 182     -10.025   9.217   8.043  1.00 92.79           H
ATOM   2686  N   GLU A 183      -6.076   9.210  10.513  1.00 89.96           N
ATOM   2687  CA  GLU A 183      -4.671   9.330  10.865  1.00 89.96           C
ATOM   2688  C   GLU A 183      -4.355  10.761  11.307  1.00 89.96           C
ATOM   2689  O   GLU A 183      -3.592  10.969  12.249  1.00 89.96           O
ATOM   2690  HA  GLU A 183      -4.521   8.644  11.698  1.00 89.96           H
ATOM   2691  CB  GLU A 183      -3.775   8.907   9.699  1.00 89.96           C
ATOM   2692 1HB  GLU A 183      -4.215   9.239   8.758  1.00 89.96           H
ATOM   2693 2HB  GLU A 183      -2.764   9.281   9.858  1.00 89.96           H
ATOM   2694  CG  GLU A 183      -3.663   7.383   9.619  1.00 89.96           C
ATOM   2695 1HG  GLU A 183      -2.944   7.108   8.847  1.00 89.96           H
ATOM   2696 2HG  GLU A 183      -3.283   6.993  10.563  1.00 89.96           H
ATOM   2697  CD  GLU A 183      -5.021   6.749   9.309  1.00 89.96           C
ATOM   2698  OE1 GLU A 183      -5.186   5.561   9.663  1.00 89.96           O
ATOM   2699  OE2 GLU A 183      -5.862   7.466   8.725  1.00 89.96           O
ATOM   2700  HN  GLU A 183      -6.253   8.984   9.555  1.00 89.96           H
ATOM   2701  N   ILE A 184      -4.959  11.709  10.606  1.00 91.11           N
ATOM   2702  CA  ILE A 184      -4.707  13.115  10.877  1.00 91.11           C
ATOM   2703  C   ILE A 184      -5.136  13.439  12.309  1.00 91.11           C
ATOM   2704  O   ILE A 184      -4.475  14.213  12.999  1.00 91.11           O
ATOM   2705  HA  ILE A 184      -3.632  13.276  10.794  1.00 91.11           H
ATOM   2706  CB  ILE A 184      -5.379  13.993   9.820  1.00 91.11           C
ATOM   2707  HB  ILE A 184      -6.430  13.712   9.760  1.00 91.11           H
ATOM   2708  CG1 ILE A 184      -4.768  13.752   8.438  1.00 91.11           C
ATOM   2709 1HG1 ILE A 184      -3.757  14.157   8.408  1.00 91.11           H
ATOM   2710 2HG1 ILE A 184      -4.688  12.681   8.253  1.00 91.11           H
ATOM   2711  CG2 ILE A 184      -5.328  15.469  10.220  1.00 91.11           C
ATOM   2712 1HG2 ILE A 184      -5.846  15.606  11.169  1.00 91.11           H
ATOM   2713 2HG2 ILE A 184      -4.289  15.781  10.324  1.00 91.11           H
ATOM   2714 3HG2 ILE A 184      -5.813  16.071   9.451  1.00 91.11           H
ATOM   2715  CD1 ILE A 184      -5.616  14.402   7.343  1.00 91.11           C
ATOM   2716 1HD1 ILE A 184      -6.620  13.976   7.360  1.00 91.11           H
ATOM   2717 2HD1 ILE A 184      -5.674  15.476   7.517  1.00 91.11           H
ATOM   2718 3HD1 ILE A 184      -5.160  14.215   6.371  1.00 91.11           H
ATOM   2719  HN  ILE A 184      -5.608  11.531   9.867  1.00 91.11           H
ATOM   2720  N   LEU A 185      -6.241  12.829  12.714  1.00 91.27           N
ATOM   2721  CA  LEU A 185      -6.875  13.186  13.971  1.00 91.27           C
ATOM   2722  C   LEU A 185      -6.114  12.530  15.125  1.00 91.27           C
ATOM   2723  O   LEU A 185      -5.775  13.191  16.105  1.00 91.27           O
ATOM   2724  HA  LEU A 185      -6.800  14.268  14.080  1.00 91.27           H
ATOM   2725  CB  LEU A 185      -8.364  12.837  13.939  1.00 91.27           C
ATOM   2726 1HB  LEU A 185      -8.465  11.786  13.669  1.00 91.27           H
ATOM   2727 2HB  LEU A 185      -8.765  12.947  14.947  1.00 91.27           H
ATOM   2728  CG  LEU A 185      -9.227  13.665  12.984  1.00 91.27           C
ATOM   2729  HG  LEU A 185      -8.840  13.534  11.974  1.00 91.27           H
ATOM   2730  CD1 LEU A 185     -10.674  13.169  12.982  1.00 91.27           C
ATOM   2731 1HD1 LEU A 185     -10.700  12.127  12.663  1.00 91.27           H
ATOM   2732 2HD1 LEU A 185     -11.088  13.251  13.987  1.00 91.27           H
ATOM   2733 3HD1 LEU A 185     -11.265  13.775  12.295  1.00 91.27           H
ATOM   2734  CD2 LEU A 185      -9.133  15.156  13.314  1.00 91.27           C
ATOM   2735 1HD2 LEU A 185      -9.479  15.326  14.333  1.00 91.27           H
ATOM   2736 2HD2 LEU A 185      -8.097  15.484  13.223  1.00 91.27           H
ATOM   2737 3HD2 LEU A 185      -9.755  15.722  12.620  1.00 91.27           H
ATOM   2738  HN  LEU A 185      -6.701  12.106  12.199  1.00 91.27           H
ATOM   2739  N   TYR A 186      -5.869  11.237  14.970  1.00 91.36           N
ATOM   2740  CA  TYR A 186      -5.558  10.392  16.111  1.00 91.36           C
ATOM   2741  C   TYR A 186      -4.081   9.995  16.112  1.00 91.36           C
ATOM   2742  O   TYR A 186      -3.625   9.288  17.009  1.00 91.36           O
ATOM   2743  HA  TYR A 186      -5.775  10.957  17.017  1.00 91.36           H
ATOM   2744  CB  TYR A 186      -6.412   9.133  15.949  1.00 91.36           C
ATOM   2745 1HB  TYR A 186      -6.091   8.601  15.053  1.00 91.36           H
ATOM   2746 2HB  TYR A 186      -6.230   8.471  16.795  1.00 91.36           H
ATOM   2747  CG  TYR A 186      -7.914   9.409  15.850  1.00 91.36           C
ATOM   2748  CD1 TYR A 186      -8.533  10.203  16.793  1.00 91.36           C
ATOM   2749  HD1 TYR A 186      -7.953  10.634  17.609  1.00 91.36           H
ATOM   2750  CD2 TYR A 186      -8.649   8.863  14.817  1.00 91.36           C
ATOM   2751  HD2 TYR A 186      -8.160   8.235  14.072  1.00 91.36           H
ATOM   2752  CE1 TYR A 186      -9.947  10.462  16.700  1.00 91.36           C
ATOM   2753  HE1 TYR A 186     -10.449  11.088  17.439  1.00 91.36           H
ATOM   2754  CE2 TYR A 186     -10.062   9.122  14.724  1.00 91.36           C
ATOM   2755  HE2 TYR A 186     -10.655   8.697  13.914  1.00 91.36           H
ATOM   2756  CZ  TYR A 186     -10.642   9.909  15.670  1.00 91.36           C
ATOM   2757  OH  TYR A 186     -11.976  10.154  15.582  1.00 91.36           O
ATOM   2758  HH  TYR A 186     -12.366   9.651  14.811  1.00 91.36           H
ATOM   2759  HN  TYR A 186      -5.881  10.767  14.087  1.00 91.36           H
ATOM   2760  N   SER A 187      -3.373  10.467  15.096  1.00 92.35           N
ATOM   2761  CA  SER A 187      -1.926  10.339  15.068  1.00 92.35           C
ATOM   2762  C   SER A 187      -1.301  11.221  16.151  1.00 92.35           C
ATOM   2763  O   SER A 187      -1.481  12.437  16.146  1.00 92.35           O
ATOM   2764  HA  SER A 187      -1.726   9.286  15.270  1.00 92.35           H
ATOM   2765  CB  SER A 187      -1.366  10.710  13.693  1.00 92.35           C
ATOM   2766 1HB  SER A 187      -1.670  11.725  13.441  1.00 92.35           H
ATOM   2767 2HB  SER A 187      -0.277  10.703  13.731  1.00 92.35           H
ATOM   2768  OG  SER A 187      -1.811   9.815  12.677  1.00 92.35           O
ATOM   2769  HG  SER A 187      -2.319  10.318  11.978  1.00 92.35           H
ATOM   2770  HN  SER A 187      -3.771  10.930  14.304  1.00 92.35           H
ATOM   2771  N   GLN A 188      -0.580  10.572  17.054  1.00 85.34           N
ATOM   2772  CA  GLN A 188       0.040  11.277  18.164  1.00 85.34           C
ATOM   2773  C   GLN A 188       1.425  10.696  18.455  1.00 85.34           C
ATOM   2774  O   GLN A 188       1.748   9.598  18.005  1.00 85.34           O
ATOM   2775  HA  GLN A 188       0.135  12.312  17.833  1.00 85.34           H
ATOM   2776  CB  GLN A 188      -0.849  11.228  19.408  1.00 85.34           C
ATOM   2777 1HB  GLN A 188      -1.025  10.191  19.694  1.00 85.34           H
ATOM   2778 2HB  GLN A 188      -0.337  11.706  20.244  1.00 85.34           H
ATOM   2779  CG  GLN A 188      -2.186  11.927  19.155  1.00 85.34           C
ATOM   2780 1HG  GLN A 188      -2.009  12.918  18.736  1.00 85.34           H
ATOM   2781 2HG  GLN A 188      -2.760  11.366  18.418  1.00 85.34           H
ATOM   2782  CD  GLN A 188      -2.993  12.052  20.449  1.00 85.34           C
ATOM   2783  OE1 GLN A 188      -2.537  11.716  21.530  1.00 85.34           O
ATOM   2784  NE2 GLN A 188      -4.213  12.553  20.280  1.00 85.34           N
ATOM   2785 1HE2 GLN A 188      -4.526  12.809  19.365  1.00 85.34           H
ATOM   2786 2HE2 GLN A 188      -4.818  12.674  21.067  1.00 85.34           H
ATOM   2787  HN  GLN A 188      -0.416   9.586  17.036  1.00 85.34           H
ATOM   2788  N   ILE A 189       2.205  11.459  19.206  1.00 89.88           N
ATOM   2789  CA  ILE A 189       3.422  10.930  19.799  1.00 89.88           C
ATOM   2790  C   ILE A 189       3.106  10.370  21.188  1.00 89.88           C
ATOM   2791  O   ILE A 189       2.635  11.097  22.061  1.00 89.88           O
ATOM   2792  HA  ILE A 189       3.764  10.110  19.167  1.00 89.88           H
ATOM   2793  CB  ILE A 189       4.523  11.992  19.799  1.00 89.88           C
ATOM   2794  HB  ILE A 189       4.156  12.864  20.340  1.00 89.88           H
ATOM   2795  CG1 ILE A 189       4.847  12.446  18.375  1.00 89.88           C
ATOM   2796 1HG1 ILE A 189       5.265  11.613  17.810  1.00 89.88           H
ATOM   2797 2HG1 ILE A 189       3.931  12.747  17.868  1.00 89.88           H
ATOM   2798  CG2 ILE A 189       5.766  11.492  20.539  1.00 89.88           C
ATOM   2799 1HG2 ILE A 189       5.506  11.259  21.571  1.00 89.88           H
ATOM   2800 2HG2 ILE A 189       6.145  10.596  20.048  1.00 89.88           H
ATOM   2801 3HG2 ILE A 189       6.533  12.267  20.524  1.00 89.88           H
ATOM   2802  CD1 ILE A 189       5.838  13.612  18.383  1.00 89.88           C
ATOM   2803 1HD1 ILE A 189       5.407  14.451  18.928  1.00 89.88           H
ATOM   2804 2HD1 ILE A 189       6.763  13.299  18.869  1.00 89.88           H
ATOM   2805 3HD1 ILE A 189       6.052  13.915  17.358  1.00 89.88           H
ATOM   2806  HN  ILE A 189       2.018  12.419  19.411  1.00 89.88           H
ATOM   2807  N   LYS A 190       3.379   9.084  21.349  1.00 84.80           N
ATOM   2808  CA  LYS A 190       3.194   8.435  22.635  1.00 84.80           C
ATOM   2809  C   LYS A 190       4.559   8.056  23.212  1.00 84.80           C
ATOM   2810  O   LYS A 190       5.442   7.605  22.483  1.00 84.80           O
ATOM   2811  HA  LYS A 190       2.726   9.159  23.302  1.00 84.80           H
ATOM   2812  CB  LYS A 190       2.232   7.252  22.505  1.00 84.80           C
ATOM   2813 1HB  LYS A 190       1.307   7.581  22.031  1.00 84.80           H
ATOM   2814 2HB  LYS A 190       2.669   6.493  21.857  1.00 84.80           H
ATOM   2815  CG  LYS A 190       1.922   6.644  23.874  1.00 84.80           C
ATOM   2816 1HG  LYS A 190       2.846   6.309  24.345  1.00 84.80           H
ATOM   2817 2HG  LYS A 190       1.491   7.405  24.525  1.00 84.80           H
ATOM   2818  CD  LYS A 190       0.952   5.468  23.745  1.00 84.80           C
ATOM   2819 1HD  LYS A 190      -0.018   5.827  23.402  1.00 84.80           H
ATOM   2820 2HD  LYS A 190       1.318   4.771  22.991  1.00 84.80           H
ATOM   2821  CE  LYS A 190       0.789   4.742  25.082  1.00 84.80           C
ATOM   2822 1HE  LYS A 190       1.758   4.649  25.573  1.00 84.80           H
ATOM   2823 2HE  LYS A 190       0.152   5.327  25.745  1.00 84.80           H
ATOM   2824  NZ  LYS A 190       0.201   3.400  24.875  1.00 84.80           N
ATOM   2825 1HZ  LYS A 190       0.175   2.902  25.758  1.00 84.80           H
ATOM   2826 2HZ  LYS A 190      -0.742   3.497  24.514  1.00 84.80           H
ATOM   2827 3HZ  LYS A 190       0.765   2.882  24.211  1.00 84.80           H
ATOM   2828  HN  LYS A 190       3.720   8.489  20.620  1.00 84.80           H
ATOM   2829  N   GLU A 191       4.691   8.253  24.516  1.00 75.69           N
ATOM   2830  CA  GLU A 191       5.894   7.840  25.217  1.00 75.69           C
ATOM   2831  C   GLU A 191       5.702   6.452  25.830  1.00 75.69           C
ATOM   2832  O   GLU A 191       4.786   6.241  26.624  1.00 75.69           O
ATOM   2833  HA  GLU A 191       6.675   7.804  24.457  1.00 75.69           H
ATOM   2834  CB  GLU A 191       6.283   8.863  26.287  1.00 75.69           C
ATOM   2835 1HB  GLU A 191       6.242   9.868  25.867  1.00 75.69           H
ATOM   2836 2HB  GLU A 191       5.648   8.736  27.164  1.00 75.69           H
ATOM   2837  CG  GLU A 191       7.721   8.641  26.761  1.00 75.69           C
ATOM   2838 1HG  GLU A 191       7.801   7.670  27.249  1.00 75.69           H
ATOM   2839 2HG  GLU A 191       8.392   8.622  25.901  1.00 75.69           H
ATOM   2840  CD  GLU A 191       8.155   9.743  27.730  1.00 75.69           C
ATOM   2841  OE1 GLU A 191       9.296   9.641  28.231  1.00 75.69           O
ATOM   2842  OE2 GLU A 191       7.337  10.662  27.947  1.00 75.69           O
ATOM   2843  HN  GLU A 191       3.994   8.685  25.089  1.00 75.69           H
ATOM   2844  N   GLU A 192       6.580   5.540  25.438  1.00 75.91           N
ATOM   2845  CA  GLU A 192       6.519   4.178  25.941  1.00 75.91           C
ATOM   2846  C   GLU A 192       7.868   3.773  26.539  1.00 75.91           C
ATOM   2847  O   GLU A 192       8.843   3.587  25.812  1.00 75.91           O
ATOM   2848  HA  GLU A 192       5.758   4.191  26.721  1.00 75.91           H
ATOM   2849  CB  GLU A 192       6.093   3.206  24.840  1.00 75.91           C
ATOM   2850 1HB  GLU A 192       5.203   3.585  24.338  1.00 75.91           H
ATOM   2851 2HB  GLU A 192       6.928   3.031  24.161  1.00 75.91           H
ATOM   2852  CG  GLU A 192       5.721   1.842  25.426  1.00 75.91           C
ATOM   2853 1HG  GLU A 192       5.641   1.108  24.624  1.00 75.91           H
ATOM   2854 2HG  GLU A 192       6.513   1.501  26.092  1.00 75.91           H
ATOM   2855  CD  GLU A 192       4.399   1.917  26.192  1.00 75.91           C
ATOM   2856  OE1 GLU A 192       4.192   1.036  27.053  1.00 75.91           O
ATOM   2857  OE2 GLU A 192       3.625   2.854  25.898  1.00 75.91           O
ATOM   2858  HN  GLU A 192       7.321   5.719  24.791  1.00 75.91           H
ATOM   2859  N   SER A 193       7.881   3.648  27.858  1.00 73.65           N
ATOM   2860  CA  SER A 193       9.073   3.196  28.556  1.00 73.65           C
ATOM   2861  C   SER A 193      10.254   4.107  28.216  1.00 73.65           C
ATOM   2862  O   SER A 193      11.379   3.637  28.056  1.00 73.65           O
ATOM   2863  HA  SER A 193       8.830   3.264  29.616  1.00 73.65           H
ATOM   2864  CB  SER A 193       9.402   1.745  28.200  1.00 73.65           C
ATOM   2865 1HB  SER A 193       9.689   1.685  27.151  1.00 73.65           H
ATOM   2866 2HB  SER A 193      10.261   1.415  28.785  1.00 73.65           H
ATOM   2867  OG  SER A 193       8.302   0.873  28.442  1.00 73.65           O
ATOM   2868  HG  SER A 193       8.521  -0.050  28.125  1.00 73.65           H
ATOM   2869  HN  SER A 193       7.097   3.848  28.447  1.00 73.65           H
ATOM   2870  N   GLY A 194       9.958   5.395  28.116  1.00 82.24           N
ATOM   2871  CA  GLY A 194      10.991   6.383  27.861  1.00 82.24           C
ATOM   2872  C   GLY A 194      11.324   6.456  26.369  1.00 82.24           C
ATOM   2873  O   GLY A 194      12.228   7.186  25.965  1.00 82.24           O
ATOM   2874 1HA  GLY A 194      10.660   7.361  28.211  1.00 82.24           H
ATOM   2875 2HA  GLY A 194      11.889   6.130  28.425  1.00 82.24           H
ATOM   2876  HN  GLY A 194       9.033   5.764  28.207  1.00 82.24           H
ATOM   2877  N   ILE A 195      10.576   5.688  25.591  1.00 80.53           N
ATOM   2878  CA  ILE A 195      10.731   5.709  24.146  1.00 80.53           C
ATOM   2879  C   ILE A 195       9.546   6.446  23.520  1.00 80.53           C
ATOM   2880  O   ILE A 195       8.392   6.101  23.774  1.00 80.53           O
ATOM   2881  HA  ILE A 195      11.641   6.267  23.924  1.00 80.53           H
ATOM   2882  CB  ILE A 195      10.928   4.290  23.608  1.00 80.53           C
ATOM   2883  HB  ILE A 195      10.058   3.695  23.888  1.00 80.53           H
ATOM   2884  CG1 ILE A 195      12.152   3.627  24.242  1.00 80.53           C
ATOM   2885 1HG1 ILE A 195      13.048   4.198  23.994  1.00 80.53           H
ATOM   2886 2HG1 ILE A 195      12.056   3.641  25.327  1.00 80.53           H
ATOM   2887  CG2 ILE A 195      11.002   4.289  22.080  1.00 80.53           C
ATOM   2888 1HG2 ILE A 195      10.076   4.693  21.670  1.00 80.53           H
ATOM   2889 2HG2 ILE A 195      11.841   4.905  21.756  1.00 80.53           H
ATOM   2890 3HG2 ILE A 195      11.142   3.268  21.723  1.00 80.53           H
ATOM   2891  CD1 ILE A 195      12.309   2.185  23.756  1.00 80.53           C
ATOM   2892 1HD1 ILE A 195      11.422   1.612  24.027  1.00 80.53           H
ATOM   2893 2HD1 ILE A 195      12.429   2.178  22.672  1.00 80.53           H
ATOM   2894 3HD1 ILE A 195      13.187   1.738  24.222  1.00 80.53           H
ATOM   2895  HN  ILE A 195       9.874   5.061  25.931  1.00 80.53           H
ATOM   2896  N   ALA A 196       9.870   7.446  22.714  1.00 90.89           N
ATOM   2897  CA  ALA A 196       8.851   8.176  21.979  1.00 90.89           C
ATOM   2898  C   ALA A 196       8.414   7.351  20.767  1.00 90.89           C
ATOM   2899  O   ALA A 196       9.248   6.922  19.970  1.00 90.89           O
ATOM   2900  HA  ALA A 196       7.997   8.312  22.642  1.00 90.89           H
ATOM   2901  CB  ALA A 196       9.393   9.551  21.584  1.00 90.89           C
ATOM   2902 1HB  ALA A 196       9.661  10.107  22.482  1.00 90.89           H
ATOM   2903 2HB  ALA A 196      10.275   9.428  20.956  1.00 90.89           H
ATOM   2904 3HB  ALA A 196       8.628  10.098  21.033  1.00 90.89           H
ATOM   2905  HN  ALA A 196      10.808   7.758  22.560  1.00 90.89           H
ATOM   2906  N   ILE A 197       7.108   7.154  20.665  1.00 86.95           N
ATOM   2907  CA  ILE A 197       6.552   6.371  19.574  1.00 86.95           C
ATOM   2908  C   ILE A 197       5.470   7.188  18.865  1.00 86.95           C
ATOM   2909  O   ILE A 197       4.574   7.730  19.510  1.00 86.95           O
ATOM   2910  HA  ILE A 197       7.358   6.178  18.867  1.00 86.95           H
ATOM   2911  CB  ILE A 197       6.063   5.014  20.084  1.00 86.95           C
ATOM   2912  HB  ILE A 197       5.286   5.189  20.829  1.00 86.95           H
ATOM   2913  CG1 ILE A 197       7.191   4.250  20.780  1.00 86.95           C
ATOM   2914 1HG1 ILE A 197       7.995   4.056  20.070  1.00 86.95           H
ATOM   2915 2HG1 ILE A 197       7.612   4.863  21.578  1.00 86.95           H
ATOM   2916  CG2 ILE A 197       5.431   4.199  18.954  1.00 86.95           C
ATOM   2917 1HG2 ILE A 197       4.581   4.745  18.544  1.00 86.95           H
ATOM   2918 2HG2 ILE A 197       6.169   4.032  18.170  1.00 86.95           H
ATOM   2919 3HG2 ILE A 197       5.092   3.239  19.345  1.00 86.95           H
ATOM   2920  CD1 ILE A 197       6.683   2.928  21.359  1.00 86.95           C
ATOM   2921 1HD1 ILE A 197       5.896   3.128  22.086  1.00 86.95           H
ATOM   2922 2HD1 ILE A 197       6.286   2.309  20.555  1.00 86.95           H
ATOM   2923 3HD1 ILE A 197       7.506   2.406  21.848  1.00 86.95           H
ATOM   2924  HN  ILE A 197       6.436   7.518  21.309  1.00 86.95           H
ATOM   2925  N   CYS A 198       5.590   7.251  17.547  1.00 92.39           N
ATOM   2926  CA  CYS A 198       4.514   7.775  16.722  1.00 92.39           C
ATOM   2927  C   CYS A 198       3.507   6.650  16.475  1.00 92.39           C
ATOM   2928  O   CYS A 198       3.813   5.678  15.787  1.00 92.39           O
ATOM   2929  HA  CYS A 198       4.056   8.588  17.285  1.00 92.39           H
ATOM   2930  CB  CYS A 198       5.042   8.366  15.413  1.00 92.39           C
ATOM   2931 1HB  CYS A 198       5.632   9.258  15.620  1.00 92.39           H
ATOM   2932 2HB  CYS A 198       5.704   7.652  14.923  1.00 92.39           H
ATOM   2933  SG  CYS A 198       3.645   8.783  14.307  1.00 92.39           S
ATOM   2934  HN  CYS A 198       6.401   6.953  17.044  1.00 92.39           H
ATOM   2935  N   THR A 199       2.326   6.820  17.051  1.00 90.30           N
ATOM   2936  CA  THR A 199       1.283   5.815  16.931  1.00 90.30           C
ATOM   2937  C   THR A 199      -0.092   6.481  16.845  1.00 90.30           C
ATOM   2938  O   THR A 199      -0.231   7.667  17.141  1.00 90.30           O
ATOM   2939  HA  THR A 199       1.434   5.273  15.997  1.00 90.30           H
ATOM   2940  CB  THR A 199       1.418   4.850  18.110  1.00 90.30           C
ATOM   2941  HB  THR A 199       2.459   4.562  18.260  1.00 90.30           H
ATOM   2942  OG1 THR A 199       0.525   3.786  17.792  1.00 90.30           O
ATOM   2943  HG1 THR A 199       0.719   2.993  18.369  1.00 90.30           H
ATOM   2944  CG2 THR A 199       0.857   5.431  19.409  1.00 90.30           C
ATOM   2945 1HG2 THR A 199      -0.201   5.656  19.280  1.00 90.30           H
ATOM   2946 2HG2 THR A 199       1.395   6.345  19.661  1.00 90.30           H
ATOM   2947 3HG2 THR A 199       0.979   4.705  20.214  1.00 90.30           H
ATOM   2948  HN  THR A 199       2.077   7.624  17.591  1.00 90.30           H
ATOM   2949  N   MET A 200      -1.074   5.689  16.439  1.00 89.31           N
ATOM   2950  CA  MET A 200      -2.463   6.091  16.572  1.00 89.31           C
ATOM   2951  C   MET A 200      -2.947   5.926  18.014  1.00 89.31           C
ATOM   2952  O   MET A 200      -2.706   4.895  18.639  1.00 89.31           O
ATOM   2953  HA  MET A 200      -2.492   7.144  16.290  1.00 89.31           H
ATOM   2954  CB  MET A 200      -3.332   5.242  15.642  1.00 89.31           C
ATOM   2955 1HB  MET A 200      -3.177   4.185  15.859  1.00 89.31           H
ATOM   2956 2HB  MET A 200      -4.385   5.454  15.828  1.00 89.31           H
ATOM   2957  CG  MET A 200      -3.000   5.522  14.175  1.00 89.31           C
ATOM   2958 1HG  MET A 200      -1.921   5.609  14.047  1.00 89.31           H
ATOM   2959 2HG  MET A 200      -3.329   4.688  13.554  1.00 89.31           H
ATOM   2960  SD  MET A 200      -3.799   7.028  13.645  1.00 89.31           S
ATOM   2961  CE  MET A 200      -5.466   6.431  13.419  1.00 89.31           C
ATOM   2962 1HE  MET A 200      -5.470   5.640  12.669  1.00 89.31           H
ATOM   2963 2HE  MET A 200      -5.843   6.038  14.363  1.00 89.31           H
ATOM   2964 3HE  MET A 200      -6.104   7.250  13.086  1.00 89.31           H
ATOM   2965  HN  MET A 200      -0.932   4.789  16.027  1.00 89.31           H
ATOM   2966  N   VAL A 201      -3.619   6.959  18.501  1.00 91.32           N
ATOM   2967  CA  VAL A 201      -4.285   6.878  19.790  1.00 91.32           C
ATOM   2968  C   VAL A 201      -5.774   7.179  19.610  1.00 91.32           C
ATOM   2969  O   VAL A 201      -6.144   8.276  19.193  1.00 91.32           O
ATOM   2970  HA  VAL A 201      -4.175   5.856  20.153  1.00 91.32           H
ATOM   2971  CB  VAL A 201      -3.603   7.813  20.791  1.00 91.32           C
ATOM   2972  HB  VAL A 201      -3.729   8.835  20.434  1.00 91.32           H
ATOM   2973  CG1 VAL A 201      -4.259   7.712  22.170  1.00 91.32           C
ATOM   2974 1HG1 VAL A 201      -5.310   7.989  22.093  1.00 91.32           H
ATOM   2975 2HG1 VAL A 201      -4.178   6.689  22.536  1.00 91.32           H
ATOM   2976 3HG1 VAL A 201      -3.755   8.387  22.862  1.00 91.32           H
ATOM   2977  CG2 VAL A 201      -2.103   7.526  20.875  1.00 91.32           C
ATOM   2978 1HG2 VAL A 201      -1.947   6.496  21.197  1.00 91.32           H
ATOM   2979 2HG2 VAL A 201      -1.649   7.672  19.895  1.00 91.32           H
ATOM   2980 3HG2 VAL A 201      -1.643   8.204  21.593  1.00 91.32           H
ATOM   2981  HN  VAL A 201      -3.713   7.837  18.032  1.00 91.32           H
ATOM   2982  N   TYR A 202      -6.590   6.186  19.933  1.00 91.40           N
ATOM   2983  CA  TYR A 202      -8.027   6.312  19.762  1.00 91.40           C
ATOM   2984  C   TYR A 202      -8.692   6.800  21.051  1.00 91.40           C
ATOM   2985  O   TYR A 202      -8.271   6.434  22.148  1.00 91.40           O
ATOM   2986  HA  TYR A 202      -8.209   7.038  18.971  1.00 91.40           H
ATOM   2987  CB  TYR A 202      -8.538   4.906  19.440  1.00 91.40           C
ATOM   2988 1HB  TYR A 202      -8.250   4.232  20.246  1.00 91.40           H
ATOM   2989 2HB  TYR A 202      -9.628   4.924  19.412  1.00 91.40           H
ATOM   2990  CG  TYR A 202      -8.018   4.344  18.115  1.00 91.40           C
ATOM   2991  CD1 TYR A 202      -8.677   4.633  16.937  1.00 91.40           C
ATOM   2992  HD1 TYR A 202      -9.567   5.262  16.951  1.00 91.40           H
ATOM   2993  CD2 TYR A 202      -6.891   3.548  18.098  1.00 91.40           C
ATOM   2994  HD2 TYR A 202      -6.371   3.320  19.028  1.00 91.40           H
ATOM   2995  CE1 TYR A 202      -8.188   4.104  15.690  1.00 91.40           C
ATOM   2996  HE1 TYR A 202      -8.699   4.324  14.753  1.00 91.40           H
ATOM   2997  CE2 TYR A 202      -6.402   3.019  16.851  1.00 91.40           C
ATOM   2998  HE2 TYR A 202      -5.513   2.389  16.823  1.00 91.40           H
ATOM   2999  CZ  TYR A 202      -7.075   3.323  15.709  1.00 91.40           C
ATOM   3000  OH  TYR A 202      -6.613   2.824  14.531  1.00 91.40           O
ATOM   3001  HH  TYR A 202      -5.775   2.300  14.687  1.00 91.40           H
ATOM   3002  HN  TYR A 202      -6.283   5.309  20.305  1.00 91.40           H
ATOM   3003  N   PRO A 203      -9.738   7.631  20.944  1.00 85.23           N
ATOM   3004  CA  PRO A 203     -10.384   8.187  22.135  1.00 85.23           C
ATOM   3005  C   PRO A 203     -11.128   7.130  22.934  1.00 85.23           C
ATOM   3006  O   PRO A 203     -11.591   6.136  22.376  1.00 85.23           O
ATOM   3007  HA  PRO A 203      -9.635   8.585  22.819  1.00 85.23           H
ATOM   3008  CB  PRO A 203     -11.334   9.245  21.571  1.00 85.23           C
ATOM   3009 1HB  PRO A 203     -12.235   9.339  22.177  1.00 85.23           H
ATOM   3010 2HB  PRO A 203     -10.867  10.229  21.541  1.00 85.23           H
ATOM   3011  CG  PRO A 203     -11.648   8.741  20.191  1.00 85.23           C
ATOM   3012 1HG  PRO A 203     -12.468   8.023  20.210  1.00 85.23           H
ATOM   3013 2HG  PRO A 203     -11.955   9.556  19.534  1.00 85.23           H
ATOM   3014  CD  PRO A 203     -10.380   8.102  19.704  1.00 85.23           C
ATOM   3015 1HD  PRO A 203     -10.583   7.280  19.018  1.00 85.23           H
ATOM   3016 2HD  PRO A 203      -9.750   8.815  19.172  1.00 85.23           H
ATOM   3017  N   SER A 204     -11.224   7.374  24.233  1.00 76.42           N
ATOM   3018  CA  SER A 204     -11.536   6.311  25.174  1.00 76.42           C
ATOM   3019  C   SER A 204     -12.937   5.762  24.898  1.00 76.42           C
ATOM   3020  O   SER A 204     -13.168   4.559  25.005  1.00 76.42           O
ATOM   3021  HA  SER A 204     -10.782   5.543  25.000  1.00 76.42           H
ATOM   3022  CB  SER A 204     -11.435   6.807  26.618  1.00 76.42           C
ATOM   3023 1HB  SER A 204     -11.796   6.031  27.293  1.00 76.42           H
ATOM   3024 2HB  SER A 204     -10.389   6.985  26.868  1.00 76.42           H
ATOM   3025  OG  SER A 204     -12.182   8.002  26.825  1.00 76.42           O
ATOM   3026  HG  SER A 204     -13.149   7.783  26.952  1.00 76.42           H
ATOM   3027  HN  SER A 204     -11.094   8.277  24.643  1.00 76.42           H
ATOM   3028  N   ASP A 205     -13.835   6.670  24.547  1.00 71.11           N
ATOM   3029  CA  ASP A 205     -15.258   6.400  24.666  1.00 71.11           C
ATOM   3030  C   ASP A 205     -15.634   5.246  23.735  1.00 71.11           C
ATOM   3031  O   ASP A 205     -16.324   4.314  24.143  1.00 71.11           O
ATOM   3032  HA  ASP A 205     -15.416   6.156  25.717  1.00 71.11           H
ATOM   3033  CB  ASP A 205     -16.086   7.622  24.263  1.00 71.11           C
ATOM   3034 1HB  ASP A 205     -15.787   7.957  23.270  1.00 71.11           H
ATOM   3035 2HB  ASP A 205     -17.139   7.348  24.204  1.00 71.11           H
ATOM   3036  CG  ASP A 205     -15.905   8.763  25.267  1.00 71.11           C
ATOM   3037  OD1 ASP A 205     -15.405   8.470  26.374  1.00 71.11           O
ATOM   3038  OD2 ASP A 205     -16.272   9.901  24.904  1.00 71.11           O
ATOM   3039  HN  ASP A 205     -13.605   7.575  24.188  1.00 71.11           H
ATOM   3040  N   GLU A 206     -15.163   5.347  22.500  1.00 74.27           N
ATOM   3041  CA  GLU A 206     -15.481   4.349  21.494  1.00 74.27           C
ATOM   3042  C   GLU A 206     -14.201   3.836  20.831  1.00 74.27           C
ATOM   3043  O   GLU A 206     -14.204   3.490  19.651  1.00 74.27           O
ATOM   3044  HA  GLU A 206     -15.968   3.538  22.035  1.00 74.27           H
ATOM   3045  CB  GLU A 206     -16.451   4.910  20.452  1.00 74.27           C
ATOM   3046 1HB  GLU A 206     -16.054   5.840  20.044  1.00 74.27           H
ATOM   3047 2HB  GLU A 206     -16.649   4.156  19.690  1.00 74.27           H
ATOM   3048  CG  GLU A 206     -17.801   5.248  21.086  1.00 74.27           C
ATOM   3049 1HG  GLU A 206     -17.961   4.623  21.965  1.00 74.27           H
ATOM   3050 2HG  GLU A 206     -17.799   6.283  21.427  1.00 74.27           H
ATOM   3051  CD  GLU A 206     -18.943   5.037  20.089  1.00 74.27           C
ATOM   3052  OE1 GLU A 206     -19.920   4.362  20.479  1.00 74.27           O
ATOM   3053  OE2 GLU A 206     -18.813   5.556  18.959  1.00 74.27           O
ATOM   3054  HN  GLU A 206     -14.575   6.092  22.185  1.00 74.27           H
ATOM   3055  N   SER A 207     -13.137   3.802  21.620  1.00 87.20           N
ATOM   3056  CA  SER A 207     -11.819   3.504  21.087  1.00 87.20           C
ATOM   3057  C   SER A 207     -11.857   2.191  20.301  1.00 87.20           C
ATOM   3058  O   SER A 207     -11.322   2.109  19.197  1.00 87.20           O
ATOM   3059  HA  SER A 207     -11.579   4.338  20.427  1.00 87.20           H
ATOM   3060  CB  SER A 207     -10.777   3.423  22.205  1.00 87.20           C
ATOM   3061 1HB  SER A 207      -9.828   3.084  21.791  1.00 87.20           H
ATOM   3062 2HB  SER A 207     -10.608   4.419  22.615  1.00 87.20           H
ATOM   3063  OG  SER A 207     -11.182   2.542  23.249  1.00 87.20           O
ATOM   3064  HG  SER A 207     -10.618   2.692  24.061  1.00 87.20           H
ATOM   3065  HN  SER A 207     -13.165   3.974  22.605  1.00 87.20           H
ATOM   3066  N   THR A 208     -12.494   1.197  20.902  1.00 86.91           N
ATOM   3067  CA  THR A 208     -12.522  -0.134  20.321  1.00 86.91           C
ATOM   3068  C   THR A 208     -13.244  -0.111  18.972  1.00 86.91           C
ATOM   3069  O   THR A 208     -12.752  -0.668  17.991  1.00 86.91           O
ATOM   3070  HA  THR A 208     -11.496  -0.447  20.129  1.00 86.91           H
ATOM   3071  CB  THR A 208     -13.163  -1.081  21.337  1.00 86.91           C
ATOM   3072  HB  THR A 208     -14.228  -0.873  21.445  1.00 86.91           H
ATOM   3073  OG1 THR A 208     -12.381  -0.906  22.515  1.00 86.91           O
ATOM   3074  HG1 THR A 208     -11.426  -1.137  22.329  1.00 86.91           H
ATOM   3075  CG2 THR A 208     -12.965  -2.553  20.972  1.00 86.91           C
ATOM   3076 1HG2 THR A 208     -11.899  -2.777  20.931  1.00 86.91           H
ATOM   3077 2HG2 THR A 208     -13.415  -2.750  19.999  1.00 86.91           H
ATOM   3078 3HG2 THR A 208     -13.439  -3.181  21.726  1.00 86.91           H
ATOM   3079  HN  THR A 208     -12.984   1.290  21.769  1.00 86.91           H
ATOM   3080  N   LYS A 209     -14.399   0.538  18.965  1.00 82.81           N
ATOM   3081  CA  LYS A 209     -15.215   0.602  17.765  1.00 82.81           C
ATOM   3082  C   LYS A 209     -14.422   1.289  16.651  1.00 82.81           C
ATOM   3083  O   LYS A 209     -14.408   0.819  15.514  1.00 82.81           O
ATOM   3084  HA  LYS A 209     -15.425  -0.423  17.457  1.00 82.81           H
ATOM   3085  CB  LYS A 209     -16.559   1.269  18.065  1.00 82.81           C
ATOM   3086 1HB  LYS A 209     -16.391   2.235  18.541  1.00 82.81           H
ATOM   3087 2HB  LYS A 209     -17.089   1.462  17.133  1.00 82.81           H
ATOM   3088  CG  LYS A 209     -17.417   0.389  18.975  1.00 82.81           C
ATOM   3089 1HG  LYS A 209     -17.506  -0.608  18.543  1.00 82.81           H
ATOM   3090 2HG  LYS A 209     -16.929   0.274  19.943  1.00 82.81           H
ATOM   3091  CD  LYS A 209     -18.810   0.993  19.168  1.00 82.81           C
ATOM   3092 1HD  LYS A 209     -18.720   2.055  19.394  1.00 82.81           H
ATOM   3093 2HD  LYS A 209     -19.377   0.911  18.241  1.00 82.81           H
ATOM   3094  CE  LYS A 209     -19.562   0.286  20.297  1.00 82.81           C
ATOM   3095 1HE  LYS A 209     -19.878  -0.704  19.968  1.00 82.81           H
ATOM   3096 2HE  LYS A 209     -18.899   0.142  21.150  1.00 82.81           H
ATOM   3097  NZ  LYS A 209     -20.743   1.079  20.708  1.00 82.81           N
ATOM   3098 1HZ  LYS A 209     -21.188   0.634  21.503  1.00 82.81           H
ATOM   3099 2HZ  LYS A 209     -20.449   2.015  20.965  1.00 82.81           H
ATOM   3100 3HZ  LYS A 209     -21.400   1.130  19.938  1.00 82.81           H
ATOM   3101  HN  LYS A 209     -14.778   1.013  19.760  1.00 82.81           H
ATOM   3102  N   LEU A 210     -13.782   2.389  17.016  1.00 89.17           N
ATOM   3103  CA  LEU A 210     -13.099   3.218  16.037  1.00 89.17           C
ATOM   3104  C   LEU A 210     -11.967   2.413  15.395  1.00 89.17           C
ATOM   3105  O   LEU A 210     -11.847   2.373  14.172  1.00 89.17           O
ATOM   3106  HA  LEU A 210     -13.823   3.473  15.264  1.00 89.17           H
ATOM   3107  CB  LEU A 210     -12.636   4.529  16.675  1.00 89.17           C
ATOM   3108 1HB  LEU A 210     -13.485   4.981  17.187  1.00 89.17           H
ATOM   3109 2HB  LEU A 210     -11.891   4.297  17.437  1.00 89.17           H
ATOM   3110  CG  LEU A 210     -12.041   5.566  15.720  1.00 89.17           C
ATOM   3111  HG  LEU A 210     -11.205   5.106  15.194  1.00 89.17           H
ATOM   3112  CD1 LEU A 210     -13.064   5.988  14.663  1.00 89.17           C
ATOM   3113 1HD1 LEU A 210     -13.370   5.116  14.085  1.00 89.17           H
ATOM   3114 2HD1 LEU A 210     -13.935   6.423  15.153  1.00 89.17           H
ATOM   3115 3HD1 LEU A 210     -12.616   6.725  13.997  1.00 89.17           H
ATOM   3116  CD2 LEU A 210     -11.485   6.766  16.490  1.00 89.17           C
ATOM   3117 1HD2 LEU A 210     -12.287   7.235  17.060  1.00 89.17           H
ATOM   3118 2HD2 LEU A 210     -10.704   6.430  17.171  1.00 89.17           H
ATOM   3119 3HD2 LEU A 210     -11.069   7.487  15.787  1.00 89.17           H
ATOM   3120  HN  LEU A 210     -13.725   2.716  17.960  1.00 89.17           H
ATOM   3121  N   LYS A 211     -11.166   1.793  16.249  1.00 93.72           N
ATOM   3122  CA  LYS A 211     -10.045   0.997  15.780  1.00 93.72           C
ATOM   3123  C   LYS A 211     -10.556  -0.082  14.823  1.00 93.72           C
ATOM   3124  O   LYS A 211     -10.033  -0.236  13.720  1.00 93.72           O
ATOM   3125  HA  LYS A 211      -9.380   1.661  15.228  1.00 93.72           H
ATOM   3126  CB  LYS A 211      -9.250   0.442  16.964  1.00 93.72           C
ATOM   3127 1HB  LYS A 211      -8.845   1.264  17.553  1.00 93.72           H
ATOM   3128 2HB  LYS A 211      -9.913  -0.123  17.619  1.00 93.72           H
ATOM   3129  CG  LYS A 211      -8.110  -0.459  16.484  1.00 93.72           C
ATOM   3130 1HG  LYS A 211      -8.519  -1.385  16.079  1.00 93.72           H
ATOM   3131 2HG  LYS A 211      -7.570   0.032  15.675  1.00 93.72           H
ATOM   3132  CD  LYS A 211      -7.146  -0.779  17.628  1.00 93.72           C
ATOM   3133 1HD  LYS A 211      -6.753   0.147  18.047  1.00 93.72           H
ATOM   3134 2HD  LYS A 211      -7.682  -1.288  18.429  1.00 93.72           H
ATOM   3135  CE  LYS A 211      -5.990  -1.656  17.143  1.00 93.72           C
ATOM   3136 1HE  LYS A 211      -6.366  -2.640  16.861  1.00 93.72           H
ATOM   3137 2HE  LYS A 211      -5.544  -1.219  16.250  1.00 93.72           H
ATOM   3138  NZ  LYS A 211      -4.964  -1.795  18.200  1.00 93.72           N
ATOM   3139 1HZ  LYS A 211      -4.254  -2.452  17.898  1.00 93.72           H
ATOM   3140 2HZ  LYS A 211      -4.537  -0.892  18.376  1.00 93.72           H
ATOM   3141 3HZ  LYS A 211      -5.399  -2.134  19.051  1.00 93.72           H
ATOM   3142  HN  LYS A 211     -11.274   1.827  17.243  1.00 93.72           H
ATOM   3143  N   SER A 212     -11.571  -0.801  15.279  1.00 91.27           N
ATOM   3144  CA  SER A 212     -12.101  -1.917  14.514  1.00 91.27           C
ATOM   3145  C   SER A 212     -12.596  -1.429  13.151  1.00 91.27           C
ATOM   3146  O   SER A 212     -12.380  -2.089  12.136  1.00 91.27           O
ATOM   3147  HA  SER A 212     -11.266  -2.607  14.393  1.00 91.27           H
ATOM   3148  CB  SER A 212     -13.233  -2.615  15.271  1.00 91.27           C
ATOM   3149 1HB  SER A 212     -14.036  -1.903  15.460  1.00 91.27           H
ATOM   3150 2HB  SER A 212     -13.649  -3.408  14.651  1.00 91.27           H
ATOM   3151  OG  SER A 212     -12.788  -3.165  16.508  1.00 91.27           O
ATOM   3152  HG  SER A 212     -12.867  -2.482  17.235  1.00 91.27           H
ATOM   3153  HN  SER A 212     -12.028  -0.632  16.152  1.00 91.27           H
ATOM   3154  N   ALA A 213     -13.252  -0.277  13.173  1.00 94.40           N
ATOM   3155  CA  ALA A 213     -13.801   0.294  11.955  1.00 94.40           C
ATOM   3156  C   ALA A 213     -12.657   0.662  11.008  1.00 94.40           C
ATOM   3157  O   ALA A 213     -12.710   0.358   9.817  1.00 94.40           O
ATOM   3158  HA  ALA A 213     -14.422  -0.467  11.483  1.00 94.40           H
ATOM   3159  CB  ALA A 213     -14.678   1.498  12.306  1.00 94.40           C
ATOM   3160 1HB  ALA A 213     -15.492   1.177  12.956  1.00 94.40           H
ATOM   3161 2HB  ALA A 213     -14.076   2.248  12.820  1.00 94.40           H
ATOM   3162 3HB  ALA A 213     -15.090   1.926  11.392  1.00 94.40           H
ATOM   3163  HN  ALA A 213     -13.408   0.261  14.001  1.00 94.40           H
ATOM   3164  N   VAL A 214     -11.650   1.311  11.573  1.00 92.86           N
ATOM   3165  CA  VAL A 214     -10.524   1.778  10.782  1.00 92.86           C
ATOM   3166  C   VAL A 214      -9.837   0.580  10.123  1.00 92.86           C
ATOM   3167  O   VAL A 214      -9.496   0.628   8.942  1.00 92.86           O
ATOM   3168  HA  VAL A 214     -10.917   2.430  10.002  1.00 92.86           H
ATOM   3169  CB  VAL A 214      -9.577   2.603  11.656  1.00 92.86           C
ATOM   3170  HB  VAL A 214      -9.361   2.025  12.555  1.00 92.86           H
ATOM   3171  CG1 VAL A 214      -8.253   2.864  10.936  1.00 92.86           C
ATOM   3172 1HG1 VAL A 214      -7.773   1.913  10.701  1.00 92.86           H
ATOM   3173 2HG1 VAL A 214      -8.443   3.412  10.013  1.00 92.86           H
ATOM   3174 3HG1 VAL A 214      -7.599   3.452  11.579  1.00 92.86           H
ATOM   3175  CG2 VAL A 214     -10.234   3.915  12.089  1.00 92.86           C
ATOM   3176 1HG2 VAL A 214     -10.493   4.500  11.206  1.00 92.86           H
ATOM   3177 2HG2 VAL A 214     -11.137   3.699  12.659  1.00 92.86           H
ATOM   3178 3HG2 VAL A 214      -9.539   4.482  12.709  1.00 92.86           H
ATOM   3179  HN  VAL A 214     -11.596   1.519  12.549  1.00 92.86           H
ATOM   3180  N   LEU A 215      -9.656  -0.467  10.915  1.00 92.67           N
ATOM   3181  CA  LEU A 215      -8.946  -1.645  10.447  1.00 92.67           C
ATOM   3182  C   LEU A 215      -9.785  -2.350   9.380  1.00 92.67           C
ATOM   3183  O   LEU A 215      -9.262  -2.763   8.346  1.00 92.67           O
ATOM   3184  HA  LEU A 215      -8.017  -1.306   9.987  1.00 92.67           H
ATOM   3185  CB  LEU A 215      -8.566  -2.544  11.624  1.00 92.67           C
ATOM   3186 1HB  LEU A 215      -9.457  -2.714  12.229  1.00 92.67           H
ATOM   3187 2HB  LEU A 215      -8.259  -3.514  11.231  1.00 92.67           H
ATOM   3188  CG  LEU A 215      -7.455  -2.021  12.537  1.00 92.67           C
ATOM   3189  HG  LEU A 215      -7.789  -1.081  12.977  1.00 92.67           H
ATOM   3190  CD1 LEU A 215      -7.191  -2.991  13.691  1.00 92.67           C
ATOM   3191 1HD1 LEU A 215      -8.100  -3.111  14.280  1.00 92.67           H
ATOM   3192 2HD1 LEU A 215      -6.887  -3.958  13.290  1.00 92.67           H
ATOM   3193 3HD1 LEU A 215      -6.397  -2.594  14.324  1.00 92.67           H
ATOM   3194  CD2 LEU A 215      -6.185  -1.720  11.739  1.00 92.67           C
ATOM   3195 1HD2 LEU A 215      -5.837  -2.631  11.253  1.00 92.67           H
ATOM   3196 2HD2 LEU A 215      -6.402  -0.965  10.983  1.00 92.67           H
ATOM   3197 3HD2 LEU A 215      -5.412  -1.349  12.412  1.00 92.67           H
ATOM   3198  HN  LEU A 215      -9.983  -0.518  11.858  1.00 92.67           H
ATOM   3199  N   THR A 216     -11.073  -2.467   9.667  1.00 92.08           N
ATOM   3200  CA  THR A 216     -11.986  -3.137   8.757  1.00 92.08           C
ATOM   3201  C   THR A 216     -11.973  -2.453   7.388  1.00 92.08           C
ATOM   3202  O   THR A 216     -11.906  -3.121   6.357  1.00 92.08           O
ATOM   3203  HA  THR A 216     -11.633  -4.158   8.607  1.00 92.08           H
ATOM   3204  CB  THR A 216     -13.369  -3.165   9.409  1.00 92.08           C
ATOM   3205  HB  THR A 216     -13.753  -2.154   9.552  1.00 92.08           H
ATOM   3206  OG1 THR A 216     -13.177  -3.923  10.600  1.00 92.08           O
ATOM   3207  HG1 THR A 216     -13.150  -3.315  11.393  1.00 92.08           H
ATOM   3208  CG2 THR A 216     -14.380  -3.985   8.604  1.00 92.08           C
ATOM   3209 1HG2 THR A 216     -14.028  -5.013   8.520  1.00 92.08           H
ATOM   3210 2HG2 THR A 216     -14.487  -3.554   7.609  1.00 92.08           H
ATOM   3211 3HG2 THR A 216     -15.345  -3.971   9.111  1.00 92.08           H
ATOM   3212  HN  THR A 216     -11.494  -2.113  10.502  1.00 92.08           H
ATOM   3213  N   LEU A 217     -12.037  -1.130   7.423  1.00 88.90           N
ATOM   3214  CA  LEU A 217     -12.053  -0.350   6.197  1.00 88.90           C
ATOM   3215  C   LEU A 217     -10.760  -0.601   5.420  1.00 88.90           C
ATOM   3216  O   LEU A 217     -10.777  -0.695   4.194  1.00 88.90           O
ATOM   3217  HA  LEU A 217     -12.891  -0.703   5.596  1.00 88.90           H
ATOM   3218  CB  LEU A 217     -12.308   1.127   6.506  1.00 88.90           C
ATOM   3219 1HB  LEU A 217     -13.147   1.193   7.199  1.00 88.90           H
ATOM   3220 2HB  LEU A 217     -11.435   1.525   7.024  1.00 88.90           H
ATOM   3221  CG  LEU A 217     -12.604   2.023   5.302  1.00 88.90           C
ATOM   3222  HG  LEU A 217     -11.839   1.844   4.547  1.00 88.90           H
ATOM   3223  CD1 LEU A 217     -13.953   1.667   4.672  1.00 88.90           C
ATOM   3224 1HD1 LEU A 217     -13.936   0.629   4.340  1.00 88.90           H
ATOM   3225 2HD1 LEU A 217     -14.744   1.799   5.410  1.00 88.90           H
ATOM   3226 3HD1 LEU A 217     -14.138   2.318   3.819  1.00 88.90           H
ATOM   3227  CD2 LEU A 217     -12.524   3.502   5.686  1.00 88.90           C
ATOM   3228 1HD2 LEU A 217     -13.253   3.715   6.467  1.00 88.90           H
ATOM   3229 2HD2 LEU A 217     -11.522   3.728   6.051  1.00 88.90           H
ATOM   3230 3HD2 LEU A 217     -12.739   4.116   4.811  1.00 88.90           H
ATOM   3231  HN  LEU A 217     -12.078  -0.594   8.266  1.00 88.90           H
ATOM   3232  N   LYS A 218      -9.669  -0.703   6.166  1.00 86.76           N
ATOM   3233  CA  LYS A 218      -8.364  -0.900   5.559  1.00 86.76           C
ATOM   3234  C   LYS A 218      -8.344  -2.242   4.825  1.00 86.76           C
ATOM   3235  O   LYS A 218      -7.840  -2.335   3.707  1.00 86.76           O
ATOM   3236  HA  LYS A 218      -8.220  -0.104   4.828  1.00 86.76           H
ATOM   3237  CB  LYS A 218      -7.259  -0.756   6.608  1.00 86.76           C
ATOM   3238 1HB  LYS A 218      -7.413   0.158   7.182  1.00 86.76           H
ATOM   3239 2HB  LYS A 218      -7.310  -1.586   7.312  1.00 86.76           H
ATOM   3240  CG  LYS A 218      -5.878  -0.723   5.949  1.00 86.76           C
ATOM   3241 1HG  LYS A 218      -5.732  -1.628   5.358  1.00 86.76           H
ATOM   3242 2HG  LYS A 218      -5.820   0.120   5.261  1.00 86.76           H
ATOM   3243  CD  LYS A 218      -4.772  -0.610   6.999  1.00 86.76           C
ATOM   3244 1HD  LYS A 218      -4.882   0.325   7.550  1.00 86.76           H
ATOM   3245 2HD  LYS A 218      -4.868  -1.419   7.723  1.00 86.76           H
ATOM   3246  CE  LYS A 218      -3.389  -0.663   6.347  1.00 86.76           C
ATOM   3247 1HE  LYS A 218      -3.313  -1.547   5.713  1.00 86.76           H
ATOM   3248 2HE  LYS A 218      -3.251   0.204   5.701  1.00 86.76           H
ATOM   3249  NZ  LYS A 218      -2.329  -0.694   7.380  1.00 86.76           N
ATOM   3250 1HZ  LYS A 218      -1.427  -0.824   6.935  1.00 86.76           H
ATOM   3251 2HZ  LYS A 218      -2.331   0.182   7.891  1.00 86.76           H
ATOM   3252 3HZ  LYS A 218      -2.504  -1.460   8.020  1.00 86.76           H
ATOM   3253  HN  LYS A 218      -9.668  -0.654   7.165  1.00 86.76           H
ATOM   3254  N   VAL A 219      -8.899  -3.249   5.484  1.00 91.11           N
ATOM   3255  CA  VAL A 219      -8.870  -4.599   4.950  1.00 91.11           C
ATOM   3256  C   VAL A 219      -9.755  -4.669   3.703  1.00 91.11           C
ATOM   3257  O   VAL A 219      -9.351  -5.218   2.680  1.00 91.11           O
ATOM   3258  HA  VAL A 219      -7.842  -4.817   4.662  1.00 91.11           H
ATOM   3259  CB  VAL A 219      -9.282  -5.599   6.032  1.00 91.11           C
ATOM   3260  HB  VAL A 219     -10.244  -5.282   6.433  1.00 91.11           H
ATOM   3261  CG1 VAL A 219      -9.457  -7.001   5.445  1.00 91.11           C
ATOM   3262 1HG1 VAL A 219     -10.231  -6.979   4.677  1.00 91.11           H
ATOM   3263 2HG1 VAL A 219      -8.516  -7.331   5.004  1.00 91.11           H
ATOM   3264 3HG1 VAL A 219      -9.750  -7.692   6.235  1.00 91.11           H
ATOM   3265  CG2 VAL A 219      -8.273  -5.609   7.182  1.00 91.11           C
ATOM   3266 1HG2 VAL A 219      -7.291  -5.890   6.801  1.00 91.11           H
ATOM   3267 2HG2 VAL A 219      -8.219  -4.615   7.626  1.00 91.11           H
ATOM   3268 3HG2 VAL A 219      -8.589  -6.328   7.937  1.00 91.11           H
ATOM   3269  HN  VAL A 219      -9.361  -3.153   6.366  1.00 91.11           H
ATOM   3270  N   ILE A 220     -10.947  -4.104   3.831  1.00 91.11           N
ATOM   3271  CA  ILE A 220     -11.940  -4.205   2.775  1.00 91.11           C
ATOM   3272  C   ILE A 220     -11.412  -3.510   1.517  1.00 91.11           C
ATOM   3273  O   ILE A 220     -11.319  -4.126   0.457  1.00 91.11           O
ATOM   3274  HA  ILE A 220     -12.075  -5.263   2.553  1.00 91.11           H
ATOM   3275  CB  ILE A 220     -13.289  -3.666   3.254  1.00 91.11           C
ATOM   3276  HB  ILE A 220     -13.123  -2.695   3.721  1.00 91.11           H
ATOM   3277  CG1 ILE A 220     -13.898  -4.581   4.318  1.00 91.11           C
ATOM   3278 1HG1 ILE A 220     -14.112  -5.557   3.883  1.00 91.11           H
ATOM   3279 2HG1 ILE A 220     -13.178  -4.741   5.121  1.00 91.11           H
ATOM   3280  CG2 ILE A 220     -14.240  -3.443   2.077  1.00 91.11           C
ATOM   3281 1HG2 ILE A 220     -13.802  -2.723   1.386  1.00 91.11           H
ATOM   3282 2HG2 ILE A 220     -14.405  -4.388   1.559  1.00 91.11           H
ATOM   3283 3HG2 ILE A 220     -15.192  -3.060   2.446  1.00 91.11           H
ATOM   3284  CD1 ILE A 220     -15.183  -3.978   4.890  1.00 91.11           C
ATOM   3285 1HD1 ILE A 220     -14.960  -3.013   5.345  1.00 91.11           H
ATOM   3286 2HD1 ILE A 220     -15.909  -3.843   4.088  1.00 91.11           H
ATOM   3287 3HD1 ILE A 220     -15.595  -4.649   5.644  1.00 91.11           H
ATOM   3288  HN  ILE A 220     -11.238  -3.587   4.636  1.00 91.11           H
ATOM   3289  N   LEU A 221     -11.080  -2.237   1.678  1.00 90.09           N
ATOM   3290  CA  LEU A 221     -10.721  -1.408   0.540  1.00 90.09           C
ATOM   3291  C   LEU A 221      -9.276  -1.704   0.134  1.00 90.09           C
ATOM   3292  O   LEU A 221      -8.894  -1.488  -1.014  1.00 90.09           O
ATOM   3293  HA  LEU A 221     -11.376  -1.686  -0.286  1.00 90.09           H
ATOM   3294  CB  LEU A 221     -10.984   0.067   0.849  1.00 90.09           C
ATOM   3295 1HB  LEU A 221     -10.411   0.340   1.735  1.00 90.09           H
ATOM   3296 2HB  LEU A 221     -10.597   0.665   0.023  1.00 90.09           H
ATOM   3297  CG  LEU A 221     -12.446   0.454   1.081  1.00 90.09           C
ATOM   3298  HG  LEU A 221     -12.808  -0.089   1.954  1.00 90.09           H
ATOM   3299  CD1 LEU A 221     -12.575   1.947   1.391  1.00 90.09           C
ATOM   3300 1HD1 LEU A 221     -12.004   2.182   2.290  1.00 90.09           H
ATOM   3301 2HD1 LEU A 221     -12.189   2.527   0.553  1.00 90.09           H
ATOM   3302 3HD1 LEU A 221     -13.624   2.195   1.552  1.00 90.09           H
ATOM   3303  CD2 LEU A 221     -13.318   0.037  -0.104  1.00 90.09           C
ATOM   3304 1HD2 LEU A 221     -12.965   0.534  -1.008  1.00 90.09           H
ATOM   3305 2HD2 LEU A 221     -13.260  -1.043  -0.237  1.00 90.09           H
ATOM   3306 3HD2 LEU A 221     -14.352   0.324   0.087  1.00 90.09           H
ATOM   3307  HN  LEU A 221     -11.054  -1.774   2.564  1.00 90.09           H
ATOM   3308  N   GLY A 222      -8.512  -2.194   1.100  1.00 88.68           N
ATOM   3309  CA  GLY A 222      -7.079  -2.346   0.916  1.00 88.68           C
ATOM   3310  C   GLY A 222      -6.755  -3.655   0.194  1.00 88.68           C
ATOM   3311  O   GLY A 222      -5.709  -3.774  -0.443  1.00 88.68           O
ATOM   3312 1HA  GLY A 222      -6.691  -1.504   0.343  1.00 88.68           H
ATOM   3313 2HA  GLY A 222      -6.581  -2.328   1.886  1.00 88.68           H
ATOM   3314  HN  GLY A 222      -8.857  -2.483   1.993  1.00 88.68           H
ATOM   3315  N   PHE A 223      -7.671  -4.604   0.317  1.00 83.52           N
ATOM   3316  CA  PHE A 223      -7.427  -5.948  -0.177  1.00 83.52           C
ATOM   3317  C   PHE A 223      -8.643  -6.483  -0.936  1.00 83.52           C
ATOM   3318  O   PHE A 223      -8.585  -6.680  -2.149  1.00 83.52           O
ATOM   3319  HA  PHE A 223      -6.574  -5.894  -0.854  1.00 83.52           H
ATOM   3320  CB  PHE A 223      -7.173  -6.835   1.044  1.00 83.52           C
ATOM   3321 1HB  PHE A 223      -6.363  -6.402   1.632  1.00 83.52           H
ATOM   3322 2HB  PHE A 223      -8.062  -6.831   1.674  1.00 83.52           H
ATOM   3323  CG  PHE A 223      -6.816  -8.282   0.699  1.00 83.52           C
ATOM   3324  CD1 PHE A 223      -7.658  -9.291   1.048  1.00 83.52           C
ATOM   3325  HD1 PHE A 223      -8.587  -9.069   1.573  1.00 83.52           H
ATOM   3326  CD2 PHE A 223      -5.657  -8.559   0.044  1.00 83.52           C
ATOM   3327  HD2 PHE A 223      -4.982  -7.750  -0.236  1.00 83.52           H
ATOM   3328  CE1 PHE A 223      -7.328 -10.635   0.728  1.00 83.52           C
ATOM   3329  HE1 PHE A 223      -8.002 -11.444   1.008  1.00 83.52           H
ATOM   3330  CE2 PHE A 223      -5.326  -9.903  -0.276  1.00 83.52           C
ATOM   3331  HE2 PHE A 223      -4.397 -10.125  -0.801  1.00 83.52           H
ATOM   3332  CZ  PHE A 223      -6.169 -10.912   0.073  1.00 83.52           C
ATOM   3333  HZ  PHE A 223      -5.915 -11.943  -0.173  1.00 83.52           H
ATOM   3334  HN  PHE A 223      -8.565  -4.467   0.744  1.00 83.52           H
ATOM   3335  N   PHE A 224      -9.716  -6.703  -0.191  1.00 84.76           N
ATOM   3336  CA  PHE A 224     -10.813  -7.520  -0.681  1.00 84.76           C
ATOM   3337  C   PHE A 224     -11.379  -6.954  -1.985  1.00 84.76           C
ATOM   3338  O   PHE A 224     -11.485  -7.668  -2.981  1.00 84.76           O
ATOM   3339  HA  PHE A 224     -10.416  -8.519  -0.862  1.00 84.76           H
ATOM   3340  CB  PHE A 224     -11.906  -7.491   0.390  1.00 84.76           C
ATOM   3341 1HB  PHE A 224     -11.943  -6.494   0.830  1.00 84.76           H
ATOM   3342 2HB  PHE A 224     -12.871  -7.666  -0.085  1.00 84.76           H
ATOM   3343  CG  PHE A 224     -11.710  -8.518   1.507  1.00 84.76           C
ATOM   3344  CD1 PHE A 224     -11.944  -9.836   1.267  1.00 84.76           C
ATOM   3345  HD1 PHE A 224     -12.271 -10.161   0.279  1.00 84.76           H
ATOM   3346  CD2 PHE A 224     -11.302  -8.114   2.739  1.00 84.76           C
ATOM   3347  HD2 PHE A 224     -11.114  -7.057   2.932  1.00 84.76           H
ATOM   3348  CE1 PHE A 224     -11.762 -10.790   2.303  1.00 84.76           C
ATOM   3349  HE1 PHE A 224     -11.950 -11.846   2.111  1.00 84.76           H
ATOM   3350  CE2 PHE A 224     -11.120  -9.067   3.776  1.00 84.76           C
ATOM   3351  HE2 PHE A 224     -10.793  -8.743   4.764  1.00 84.76           H
ATOM   3352  CZ  PHE A 224     -11.354 -10.385   3.536  1.00 84.76           C
ATOM   3353  HZ  PHE A 224     -11.214 -11.117   4.331  1.00 84.76           H
ATOM   3354  HN  PHE A 224      -9.842  -6.334   0.730  1.00 84.76           H
ATOM   3355  N   LEU A 225     -11.726  -5.676  -1.936  1.00 89.81           N
ATOM   3356  CA  LEU A 225     -12.352  -5.027  -3.076  1.00 89.81           C
ATOM   3357  C   LEU A 225     -11.410  -5.100  -4.279  1.00 89.81           C
ATOM   3358  O   LEU A 225     -11.782  -5.614  -5.333  1.00 89.81           O
ATOM   3359  HA  LEU A 225     -13.258  -5.584  -3.313  1.00 89.81           H
ATOM   3360  CB  LEU A 225     -12.777  -3.603  -2.714  1.00 89.81           C
ATOM   3361 1HB  LEU A 225     -13.507  -3.657  -1.906  1.00 89.81           H
ATOM   3362 2HB  LEU A 225     -11.908  -3.073  -2.324  1.00 89.81           H
ATOM   3363  CG  LEU A 225     -13.377  -2.773  -3.851  1.00 89.81           C
ATOM   3364  HG  LEU A 225     -12.733  -2.874  -4.724  1.00 89.81           H
ATOM   3365  CD1 LEU A 225     -14.758  -3.299  -4.245  1.00 89.81           C
ATOM   3366 1HD1 LEU A 225     -14.672  -4.334  -4.576  1.00 89.81           H
ATOM   3367 2HD1 LEU A 225     -15.426  -3.248  -3.385  1.00 89.81           H
ATOM   3368 3HD1 LEU A 225     -15.162  -2.692  -5.055  1.00 89.81           H
ATOM   3369  CD2 LEU A 225     -13.413  -1.287  -3.486  1.00 89.81           C
ATOM   3370 1HD2 LEU A 225     -14.021  -1.147  -2.592  1.00 89.81           H
ATOM   3371 2HD2 LEU A 225     -12.399  -0.936  -3.294  1.00 89.81           H
ATOM   3372 3HD2 LEU A 225     -13.844  -0.720  -4.311  1.00 89.81           H
ATOM   3373  HN  LEU A 225     -11.588  -5.089  -1.139  1.00 89.81           H
ATOM   3374  N   PRO A 226     -10.178  -4.591  -4.146  1.00 90.13           N
ATOM   3375  CA  PRO A 226      -9.216  -4.642  -5.250  1.00 90.13           C
ATOM   3376  C   PRO A 226      -9.041  -6.050  -5.796  1.00 90.13           C
ATOM   3377  O   PRO A 226      -9.024  -6.251  -7.010  1.00 90.13           O
ATOM   3378  HA  PRO A 226      -9.580  -4.053  -6.092  1.00 90.13           H
ATOM   3379  CB  PRO A 226      -7.923  -4.109  -4.630  1.00 90.13           C
ATOM   3380 1HB  PRO A 226      -7.308  -4.914  -4.230  1.00 90.13           H
ATOM   3381 2HB  PRO A 226      -7.316  -3.578  -5.363  1.00 90.13           H
ATOM   3382  CG  PRO A 226      -8.418  -3.178  -3.529  1.00 90.13           C
ATOM   3383 1HG  PRO A 226      -7.649  -2.995  -2.778  1.00 90.13           H
ATOM   3384 2HG  PRO A 226      -8.701  -2.201  -3.922  1.00 90.13           H
ATOM   3385  CD  PRO A 226      -9.608  -3.930  -2.958  1.00 90.13           C
ATOM   3386 1HD  PRO A 226      -9.304  -4.656  -2.204  1.00 90.13           H
ATOM   3387 2HD  PRO A 226     -10.320  -3.258  -2.479  1.00 90.13           H
ATOM   3388  N   PHE A 227      -8.912  -6.995  -4.877  1.00 85.48           N
ATOM   3389  CA  PHE A 227      -8.592  -8.363  -5.250  1.00 85.48           C
ATOM   3390  C   PHE A 227      -9.716  -8.981  -6.083  1.00 85.48           C
ATOM   3391  O   PHE A 227      -9.460  -9.608  -7.110  1.00 85.48           O
ATOM   3392  HA  PHE A 227      -7.678  -8.331  -5.842  1.00 85.48           H
ATOM   3393  CB  PHE A 227      -8.441  -9.157  -3.950  1.00 85.48           C
ATOM   3394 1HB  PHE A 227      -7.689  -8.674  -3.327  1.00 85.48           H
ATOM   3395 2HB  PHE A 227      -9.382  -9.118  -3.402  1.00 85.48           H
ATOM   3396  CG  PHE A 227      -8.048 -10.621  -4.158  1.00 85.48           C
ATOM   3397  CD1 PHE A 227      -8.995 -11.595  -4.093  1.00 85.48           C
ATOM   3398  HD1 PHE A 227     -10.034 -11.333  -3.893  1.00 85.48           H
ATOM   3399  CD2 PHE A 227      -6.752 -10.948  -4.407  1.00 85.48           C
ATOM   3400  HD2 PHE A 227      -5.993 -10.167  -4.459  1.00 85.48           H
ATOM   3401  CE1 PHE A 227      -8.630 -12.954  -4.285  1.00 85.48           C
ATOM   3402  HE1 PHE A 227      -9.389 -13.734  -4.233  1.00 85.48           H
ATOM   3403  CE2 PHE A 227      -6.387 -12.307  -4.599  1.00 85.48           C
ATOM   3404  HE2 PHE A 227      -5.348 -12.569  -4.799  1.00 85.48           H
ATOM   3405  CZ  PHE A 227      -7.334 -13.281  -4.534  1.00 85.48           C
ATOM   3406  HZ  PHE A 227      -7.053 -14.324  -4.682  1.00 85.48           H
ATOM   3407  HN  PHE A 227      -9.023  -6.840  -3.895  1.00 85.48           H
ATOM   3408  N   VAL A 228     -10.938  -8.784  -5.611  1.00 91.71           N
ATOM   3409  CA  VAL A 228     -12.099  -9.349  -6.277  1.00 91.71           C
ATOM   3410  C   VAL A 228     -12.182  -8.798  -7.702  1.00 91.71           C
ATOM   3411  O   VAL A 228     -12.415  -9.548  -8.649  1.00 91.71           O
ATOM   3412  HA  VAL A 228     -11.957 -10.428  -6.326  1.00 91.71           H
ATOM   3413  CB  VAL A 228     -13.360  -9.073  -5.456  1.00 91.71           C
ATOM   3414  HB  VAL A 228     -13.388  -8.006  -5.232  1.00 91.71           H
ATOM   3415  CG1 VAL A 228     -14.620  -9.418  -6.252  1.00 91.71           C
ATOM   3416 1HG1 VAL A 228     -14.654  -8.814  -7.159  1.00 91.71           H
ATOM   3417 2HG1 VAL A 228     -14.602 -10.475  -6.521  1.00 91.71           H
ATOM   3418 3HG1 VAL A 228     -15.501  -9.213  -5.645  1.00 91.71           H
ATOM   3419  CG2 VAL A 228     -13.326  -9.831  -4.127  1.00 91.71           C
ATOM   3420 1HG2 VAL A 228     -13.263 -10.902  -4.322  1.00 91.71           H
ATOM   3421 2HG2 VAL A 228     -12.457  -9.515  -3.551  1.00 91.71           H
ATOM   3422 3HG2 VAL A 228     -14.234  -9.617  -3.563  1.00 91.71           H
ATOM   3423  HN  VAL A 228     -11.140  -8.250  -4.790  1.00 91.71           H
ATOM   3424  N   VAL A 229     -11.986  -7.492  -7.810  1.00 91.76           N
ATOM   3425  CA  VAL A 229     -12.102  -6.821  -9.094  1.00 91.76           C
ATOM   3426  C   VAL A 229     -11.017  -7.343 -10.038  1.00 91.76           C
ATOM   3427  O   VAL A 229     -11.292  -7.648 -11.197  1.00 91.76           O
ATOM   3428  HA  VAL A 229     -13.079  -7.073  -9.509  1.00 91.76           H
ATOM   3429  CB  VAL A 229     -12.046  -5.305  -8.899  1.00 91.76           C
ATOM   3430  HB  VAL A 229     -11.142  -5.072  -8.337  1.00 91.76           H
ATOM   3431  CG1 VAL A 229     -11.963  -4.582 -10.245  1.00 91.76           C
ATOM   3432 1HG1 VAL A 229     -11.064  -4.900 -10.773  1.00 91.76           H
ATOM   3433 2HG1 VAL A 229     -12.841  -4.825 -10.843  1.00 91.76           H
ATOM   3434 3HG1 VAL A 229     -11.924  -3.506 -10.077  1.00 91.76           H
ATOM   3435  CG2 VAL A 229     -13.245  -4.812  -8.085  1.00 91.76           C
ATOM   3436 1HG2 VAL A 229     -14.167  -5.063  -8.608  1.00 91.76           H
ATOM   3437 2HG2 VAL A 229     -13.240  -5.291  -7.106  1.00 91.76           H
ATOM   3438 3HG2 VAL A 229     -13.180  -3.731  -7.962  1.00 91.76           H
ATOM   3439  HN  VAL A 229     -11.751  -6.896  -7.042  1.00 91.76           H
ATOM   3440  N   MET A 230      -9.807  -7.430  -9.506  1.00 83.60           N
ATOM   3441  CA  MET A 230      -8.676  -7.893 -10.292  1.00 83.60           C
ATOM   3442  C   MET A 230      -8.896  -9.327 -10.778  1.00 83.60           C
ATOM   3443  O   MET A 230      -8.703  -9.623 -11.956  1.00 83.60           O
ATOM   3444  HA  MET A 230      -8.616  -7.218 -11.145  1.00 83.60           H
ATOM   3445  CB  MET A 230      -7.404  -7.831  -9.443  1.00 83.60           C
ATOM   3446 1HB  MET A 230      -7.607  -8.230  -8.449  1.00 83.60           H
ATOM   3447 2HB  MET A 230      -6.634  -8.460  -9.888  1.00 83.60           H
ATOM   3448  CG  MET A 230      -6.892  -6.394  -9.326  1.00 83.60           C
ATOM   3449 1HG  MET A 230      -6.717  -5.980 -10.320  1.00 83.60           H
ATOM   3450 2HG  MET A 230      -7.646  -5.768  -8.849  1.00 83.60           H
ATOM   3451  SD  MET A 230      -5.381  -6.359  -8.377  1.00 83.60           S
ATOM   3452  CE  MET A 230      -4.270  -7.142  -9.534  1.00 83.60           C
ATOM   3453 1HE  MET A 230      -4.629  -8.146  -9.759  1.00 83.60           H
ATOM   3454 2HE  MET A 230      -4.230  -6.556 -10.452  1.00 83.60           H
ATOM   3455 3HE  MET A 230      -3.273  -7.201  -9.097  1.00 83.60           H
ATOM   3456  HN  MET A 230      -9.594  -7.192  -8.558  1.00 83.60           H
ATOM   3457  N   ALA A 231      -9.296 -10.179  -9.845  1.00 89.26           N
ATOM   3458  CA  ALA A 231      -9.464 -11.591 -10.144  1.00 89.26           C
ATOM   3459  C   ALA A 231     -10.475 -11.750 -11.282  1.00 89.26           C
ATOM   3460  O   ALA A 231     -10.253 -12.525 -12.211  1.00 89.26           O
ATOM   3461  HA  ALA A 231      -8.499 -11.979 -10.471  1.00 89.26           H
ATOM   3462  CB  ALA A 231      -9.891 -12.334  -8.877  1.00 89.26           C
ATOM   3463 1HB  ALA A 231      -9.125 -12.214  -8.110  1.00 89.26           H
ATOM   3464 2HB  ALA A 231     -10.834 -11.925  -8.516  1.00 89.26           H
ATOM   3465 3HB  ALA A 231     -10.017 -13.393  -9.102  1.00 89.26           H
ATOM   3466  HN  ALA A 231      -9.503  -9.919  -8.902  1.00 89.26           H
ATOM   3467  N   CYS A 232     -11.564 -11.003 -11.172  1.00 89.40           N
ATOM   3468  CA  CYS A 232     -12.618 -11.066 -12.169  1.00 89.40           C
ATOM   3469  C   CYS A 232     -12.049 -10.578 -13.503  1.00 89.40           C
ATOM   3470  O   CYS A 232     -12.223 -11.230 -14.532  1.00 89.40           O
ATOM   3471  HA  CYS A 232     -12.923 -12.110 -12.237  1.00 89.40           H
ATOM   3472  CB  CYS A 232     -13.847 -10.259 -11.744  1.00 89.40           C
ATOM   3473 1HB  CYS A 232     -13.549  -9.253 -11.453  1.00 89.40           H
ATOM   3474 2HB  CYS A 232     -14.534 -10.157 -12.585  1.00 89.40           H
ATOM   3475  SG  CYS A 232     -14.689 -11.090 -10.348  1.00 89.40           S
ATOM   3476  HG  CYS A 232     -13.879 -10.626  -9.401  1.00 89.40           H
ATOM   3477  HN  CYS A 232     -11.730 -10.365 -10.420  1.00 89.40           H
ATOM   3478  N   CYS A 233     -11.379  -9.437 -13.442  1.00 87.72           N
ATOM   3479  CA  CYS A 233     -10.896  -8.787 -14.648  1.00 87.72           C
ATOM   3480  C   CYS A 233      -9.986  -9.768 -15.391  1.00 87.72           C
ATOM   3481  O   CYS A 233     -10.171 -10.011 -16.582  1.00 87.72           O
ATOM   3482  HA  CYS A 233     -11.775  -8.545 -15.246  1.00 87.72           H
ATOM   3483  CB  CYS A 233     -10.181  -7.471 -14.334  1.00 87.72           C
ATOM   3484 1HB  CYS A 233      -9.474  -7.617 -13.518  1.00 87.72           H
ATOM   3485 2HB  CYS A 233      -9.605  -7.145 -15.201  1.00 87.72           H
ATOM   3486  SG  CYS A 233     -11.404  -6.188 -13.879  1.00 87.72           S
ATOM   3487  HG  CYS A 233     -11.609  -6.626 -12.640  1.00 87.72           H
ATOM   3488  HN  CYS A 233     -11.166  -8.958 -12.590  1.00 87.72           H
ATOM   3489  N   TYR A 234      -9.023 -10.304 -14.656  1.00 74.62           N
ATOM   3490  CA  TYR A 234      -7.995 -11.133 -15.261  1.00 74.62           C
ATOM   3491  C   TYR A 234      -8.564 -12.486 -15.693  1.00 74.62           C
ATOM   3492  O   TYR A 234      -8.100 -13.076 -16.667  1.00 74.62           O
ATOM   3493  HA  TYR A 234      -7.613 -10.611 -16.138  1.00 74.62           H
ATOM   3494  CB  TYR A 234      -6.943 -11.361 -14.173  1.00 74.62           C
ATOM   3495 1HB  TYR A 234      -7.449 -11.541 -13.224  1.00 74.62           H
ATOM   3496 2HB  TYR A 234      -6.380 -12.264 -14.409  1.00 74.62           H
ATOM   3497  CG  TYR A 234      -5.965 -10.198 -14.000  1.00 74.62           C
ATOM   3498  CD1 TYR A 234      -5.185  -9.788 -15.062  1.00 74.62           C
ATOM   3499  HD1 TYR A 234      -5.267 -10.293 -16.025  1.00 74.62           H
ATOM   3500  CD2 TYR A 234      -5.862  -9.558 -12.781  1.00 74.62           C
ATOM   3501  HD2 TYR A 234      -6.477  -9.882 -11.942  1.00 74.62           H
ATOM   3502  CE1 TYR A 234      -4.264  -8.693 -14.899  1.00 74.62           C
ATOM   3503  HE1 TYR A 234      -3.643  -8.359 -15.730  1.00 74.62           H
ATOM   3504  CE2 TYR A 234      -4.941  -8.463 -12.618  1.00 74.62           C
ATOM   3505  HE2 TYR A 234      -4.849  -7.950 -11.661  1.00 74.62           H
ATOM   3506  CZ  TYR A 234      -4.187  -8.085 -13.686  1.00 74.62           C
ATOM   3507  OH  TYR A 234      -3.318  -7.051 -13.532  1.00 74.62           O
ATOM   3508  HH  TYR A 234      -3.455  -6.618 -12.641  1.00 74.62           H
ATOM   3509  HN  TYR A 234      -8.939 -10.181 -13.667  1.00 74.62           H
ATOM   3510  N   THR A 235      -9.563 -12.937 -14.949  1.00 84.66           N
ATOM   3511  CA  THR A 235     -10.264 -14.161 -15.298  1.00 84.66           C
ATOM   3512  C   THR A 235     -10.852 -14.056 -16.707  1.00 84.66           C
ATOM   3513  O   THR A 235     -10.712 -14.975 -17.512  1.00 84.66           O
ATOM   3514  HA  THR A 235      -9.542 -14.977 -15.313  1.00 84.66           H
ATOM   3515  CB  THR A 235     -11.315 -14.428 -14.219  1.00 84.66           C
ATOM   3516  HB  THR A 235     -12.062 -13.635 -14.198  1.00 84.66           H
ATOM   3517  OG1 THR A 235     -10.554 -14.588 -13.025  1.00 84.66           O
ATOM   3518  HG1 THR A 235     -10.710 -13.812 -12.414  1.00 84.66           H
ATOM   3519  CG2 THR A 235     -12.011 -15.779 -14.401  1.00 84.66           C
ATOM   3520 1HG2 THR A 235     -11.271 -16.578 -14.354  1.00 84.66           H
ATOM   3521 2HG2 THR A 235     -12.510 -15.803 -15.370  1.00 84.66           H
ATOM   3522 3HG2 THR A 235     -12.747 -15.918 -13.609  1.00 84.66           H
ATOM   3523  HN  THR A 235      -9.894 -12.481 -14.122  1.00 84.66           H
ATOM   3524  N   ILE A 236     -11.497 -12.927 -16.961  1.00 83.51           N
ATOM   3525  CA  ILE A 236     -12.125 -12.699 -18.251  1.00 83.51           C
ATOM   3526  C   ILE A 236     -11.042 -12.490 -19.311  1.00 83.51           C
ATOM   3527  O   ILE A 236     -11.175 -12.958 -20.441  1.00 83.51           O
ATOM   3528  HA  ILE A 236     -12.687 -13.597 -18.505  1.00 83.51           H
ATOM   3529  CB  ILE A 236     -13.128 -11.547 -18.163  1.00 83.51           C
ATOM   3530  HB  ILE A 236     -12.600 -10.660 -17.812  1.00 83.51           H
ATOM   3531  CG1 ILE A 236     -14.225 -11.853 -17.141  1.00 83.51           C
ATOM   3532 1HG1 ILE A 236     -14.914 -12.591 -17.551  1.00 83.51           H
ATOM   3533 2HG1 ILE A 236     -13.782 -12.292 -16.247  1.00 83.51           H
ATOM   3534  CG2 ILE A 236     -13.705 -11.215 -19.540  1.00 83.51           C
ATOM   3535 1HG2 ILE A 236     -12.897 -10.923 -20.212  1.00 83.51           H
ATOM   3536 2HG2 ILE A 236     -14.213 -12.091 -19.942  1.00 83.51           H
ATOM   3537 3HG2 ILE A 236     -14.415 -10.393 -19.448  1.00 83.51           H
ATOM   3538  CD1 ILE A 236     -14.993 -10.584 -16.764  1.00 83.51           C
ATOM   3539 1HD1 ILE A 236     -14.305  -9.858 -16.332  1.00 83.51           H
ATOM   3540 2HD1 ILE A 236     -15.455 -10.161 -17.657  1.00 83.51           H
ATOM   3541 3HD1 ILE A 236     -15.767 -10.830 -16.037  1.00 83.51           H
ATOM   3542  HN  ILE A 236     -11.594 -12.178 -16.306  1.00 83.51           H
ATOM   3543  N   ILE A 237      -9.993 -11.787 -18.909  1.00 79.50           N
ATOM   3544  CA  ILE A 237      -8.884 -11.518 -19.808  1.00 79.50           C
ATOM   3545  C   ILE A 237      -8.323 -12.842 -20.331  1.00 79.50           C
ATOM   3546  O   ILE A 237      -8.206 -13.037 -21.540  1.00 79.50           O
ATOM   3547  HA  ILE A 237      -9.277 -10.952 -20.653  1.00 79.50           H
ATOM   3548  CB  ILE A 237      -7.839 -10.636 -19.121  1.00 79.50           C
ATOM   3549  HB  ILE A 237      -7.704 -10.997 -18.101  1.00 79.50           H
ATOM   3550  CG1 ILE A 237      -8.321  -9.187 -19.027  1.00 79.50           C
ATOM   3551 1HG1 ILE A 237      -8.287  -8.724 -20.013  1.00 79.50           H
ATOM   3552 2HG1 ILE A 237      -9.361  -9.166 -18.700  1.00 79.50           H
ATOM   3553  CG2 ILE A 237      -6.483 -10.745 -19.821  1.00 79.50           C
ATOM   3554 1HG2 ILE A 237      -6.141 -11.779 -19.792  1.00 79.50           H
ATOM   3555 2HG2 ILE A 237      -6.583 -10.424 -20.858  1.00 79.50           H
ATOM   3556 3HG2 ILE A 237      -5.759 -10.108 -19.312  1.00 79.50           H
ATOM   3557  CD1 ILE A 237      -7.458  -8.384 -18.050  1.00 79.50           C
ATOM   3558 1HD1 ILE A 237      -7.514  -8.836 -17.060  1.00 79.50           H
ATOM   3559 2HD1 ILE A 237      -6.424  -8.387 -18.393  1.00 79.50           H
ATOM   3560 3HD1 ILE A 237      -7.823  -7.358 -18.002  1.00 79.50           H
ATOM   3561  HN  ILE A 237      -9.894 -11.405 -17.990  1.00 79.50           H
ATOM   3562  N   ILE A 238      -7.991 -13.718 -19.394  1.00 77.07           N
ATOM   3563  CA  ILE A 238      -7.372 -14.986 -19.741  1.00 77.07           C
ATOM   3564  C   ILE A 238      -8.287 -15.749 -20.701  1.00 77.07           C
ATOM   3565  O   ILE A 238      -7.828 -16.280 -21.711  1.00 77.07           O
ATOM   3566  HA  ILE A 238      -6.438 -14.764 -20.257  1.00 77.07           H
ATOM   3567  CB  ILE A 238      -7.015 -15.771 -18.477  1.00 77.07           C
ATOM   3568  HB  ILE A 238      -7.878 -15.756 -17.810  1.00 77.07           H
ATOM   3569  CG1 ILE A 238      -5.855 -15.110 -17.730  1.00 77.07           C
ATOM   3570 1HG1 ILE A 238      -4.919 -15.315 -18.249  1.00 77.07           H
ATOM   3571 2HG1 ILE A 238      -5.988 -14.028 -17.729  1.00 77.07           H
ATOM   3572  CG2 ILE A 238      -6.723 -17.237 -18.806  1.00 77.07           C
ATOM   3573 1HG2 ILE A 238      -7.604 -17.689 -19.261  1.00 77.07           H
ATOM   3574 2HG2 ILE A 238      -5.886 -17.293 -19.501  1.00 77.07           H
ATOM   3575 3HG2 ILE A 238      -6.473 -17.772 -17.890  1.00 77.07           H
ATOM   3576  CD1 ILE A 238      -5.769 -15.619 -16.290  1.00 77.07           C
ATOM   3577 1HD1 ILE A 238      -6.698 -15.390 -15.767  1.00 77.07           H
ATOM   3578 2HD1 ILE A 238      -5.612 -16.698 -16.295  1.00 77.07           H
ATOM   3579 3HD1 ILE A 238      -4.936 -15.133 -15.781  1.00 77.07           H
ATOM   3580  HN  ILE A 238      -8.137 -13.573 -18.415  1.00 77.07           H
ATOM   3581  N   HIS A 239      -9.565 -15.779 -20.352  1.00 76.82           N
ATOM   3582  CA  HIS A 239     -10.539 -16.511 -21.143  1.00 76.82           C
ATOM   3583  C   HIS A 239     -10.541 -15.977 -22.577  1.00 76.82           C
ATOM   3584  O   HIS A 239     -10.564 -16.752 -23.531  1.00 76.82           O
ATOM   3585  HA  HIS A 239     -10.217 -17.552 -21.153  1.00 76.82           H
ATOM   3586  CB  HIS A 239     -11.921 -16.457 -20.488  1.00 76.82           C
ATOM   3587 1HB  HIS A 239     -11.831 -16.765 -19.447  1.00 76.82           H
ATOM   3588 2HB  HIS A 239     -12.271 -15.424 -20.485  1.00 76.82           H
ATOM   3589  CG  HIS A 239     -12.956 -17.322 -21.166  1.00 76.82           C
ATOM   3590  ND1 HIS A 239     -13.918 -16.811 -22.020  1.00 76.82           N
ATOM   3591  HD1 HIS A 239     -14.026 -15.848 -22.270  1.00 76.82           H
ATOM   3592  CD2 HIS A 239     -13.170 -18.668 -21.109  1.00 76.82           C
ATOM   3593  HD2 HIS A 239     -12.588 -19.381 -20.524  1.00 76.82           H
ATOM   3594  CE1 HIS A 239     -14.671 -17.812 -22.450  1.00 76.82           C
ATOM   3595  HE1 HIS A 239     -15.514 -17.732 -23.136  1.00 76.82           H
ATOM   3596  NE2 HIS A 239     -14.206 -18.963 -21.884  1.00 76.82           N
ATOM   3597  HN  HIS A 239      -9.935 -15.317 -19.546  1.00 76.82           H
ATOM   3598  N   THR A 240     -10.518 -14.656 -22.682  1.00 78.63           N
ATOM   3599  CA  THR A 240     -10.574 -14.008 -23.981  1.00 78.63           C
ATOM   3600  C   THR A 240      -9.308 -14.312 -24.784  1.00 78.63           C
ATOM   3601  O   THR A 240      -9.370 -14.509 -25.997  1.00 78.63           O
ATOM   3602  HA  THR A 240     -11.414 -14.426 -24.538  1.00 78.63           H
ATOM   3603  CB  THR A 240     -10.806 -12.513 -23.754  1.00 78.63           C
ATOM   3604  HB  THR A 240      -9.921 -12.043 -23.325  1.00 78.63           H
ATOM   3605  OG1 THR A 240     -11.981 -12.462 -22.950  1.00 78.63           O
ATOM   3606  HG1 THR A 240     -11.734 -12.316 -21.992  1.00 78.63           H
ATOM   3607  CG2 THR A 240     -11.202 -11.780 -25.038  1.00 78.63           C
ATOM   3608 1HG2 THR A 240     -12.125 -12.207 -25.430  1.00 78.63           H
ATOM   3609 2HG2 THR A 240     -10.408 -11.888 -25.777  1.00 78.63           H
ATOM   3610 3HG2 THR A 240     -11.354 -10.723 -24.821  1.00 78.63           H
ATOM   3611  HN  THR A 240     -10.461 -14.034 -21.902  1.00 78.63           H
ATOM   3612  N   LEU A 241      -8.189 -14.339 -24.076  1.00 73.51           N
ATOM   3613  CA  LEU A 241      -6.899 -14.517 -24.721  1.00 73.51           C
ATOM   3614  C   LEU A 241      -6.798 -15.943 -25.265  1.00 73.51           C
ATOM   3615  O   LEU A 241      -6.269 -16.159 -26.355  1.00 73.51           O
ATOM   3616  HA  LEU A 241      -6.855 -13.823 -25.560  1.00 73.51           H
ATOM   3617  CB  LEU A 241      -5.765 -14.142 -23.764  1.00 73.51           C
ATOM   3618 1HB  LEU A 241      -5.950 -14.628 -22.806  1.00 73.51           H
ATOM   3619 2HB  LEU A 241      -4.835 -14.553 -24.156  1.00 73.51           H
ATOM   3620  CG  LEU A 241      -5.564 -12.646 -23.515  1.00 73.51           C
ATOM   3621  HG  LEU A 241      -6.502 -12.233 -23.143  1.00 73.51           H
ATOM   3622  CD1 LEU A 241      -4.506 -12.407 -22.436  1.00 73.51           C
ATOM   3623 1HD1 LEU A 241      -4.824 -12.877 -21.505  1.00 73.51           H
ATOM   3624 2HD1 LEU A 241      -3.558 -12.839 -22.756  1.00 73.51           H
ATOM   3625 3HD1 LEU A 241      -4.383 -11.336 -22.279  1.00 73.51           H
ATOM   3626  CD2 LEU A 241      -5.232 -11.914 -24.816  1.00 73.51           C
ATOM   3627 1HD2 LEU A 241      -4.315 -12.324 -25.240  1.00 73.51           H
ATOM   3628 2HD2 LEU A 241      -6.050 -12.043 -25.525  1.00 73.51           H
ATOM   3629 3HD2 LEU A 241      -5.094 -10.852 -24.610  1.00 73.51           H
ATOM   3630  HN  LEU A 241      -8.154 -14.243 -23.081  1.00 73.51           H
ATOM   3631  N   ILE A 242      -7.314 -16.879 -24.483  1.00 74.49           N
ATOM   3632  CA  ILE A 242      -7.289 -18.279 -24.873  1.00 74.49           C
ATOM   3633  C   ILE A 242      -8.075 -18.454 -26.174  1.00 74.49           C
ATOM   3634  O   ILE A 242      -7.624 -19.144 -27.087  1.00 74.49           O
ATOM   3635  HA  ILE A 242      -6.249 -18.548 -25.059  1.00 74.49           H
ATOM   3636  CB  ILE A 242      -7.788 -19.163 -23.729  1.00 74.49           C
ATOM   3637  HB  ILE A 242      -8.714 -18.734 -23.344  1.00 74.49           H
ATOM   3638  CG1 ILE A 242      -6.785 -19.184 -22.574  1.00 74.49           C
ATOM   3639 1HG1 ILE A 242      -5.897 -19.741 -22.870  1.00 74.49           H
ATOM   3640 2HG1 ILE A 242      -6.464 -18.167 -22.349  1.00 74.49           H
ATOM   3641  CG2 ILE A 242      -8.117 -20.572 -24.228  1.00 74.49           C
ATOM   3642 1HG2 ILE A 242      -8.894 -20.515 -24.991  1.00 74.49           H
ATOM   3643 2HG2 ILE A 242      -7.222 -21.024 -24.655  1.00 74.49           H
ATOM   3644 3HG2 ILE A 242      -8.470 -21.179 -23.395  1.00 74.49           H
ATOM   3645  CD1 ILE A 242      -7.400 -19.818 -21.325  1.00 74.49           C
ATOM   3646 1HD1 ILE A 242      -8.274 -19.244 -21.018  1.00 74.49           H
ATOM   3647 2HD1 ILE A 242      -7.698 -20.843 -21.547  1.00 74.49           H
ATOM   3648 3HD1 ILE A 242      -6.666 -19.820 -20.519  1.00 74.49           H
ATOM   3649  HN  ILE A 242      -7.742 -16.695 -23.598  1.00 74.49           H
ATOM   3650  N   GLN A 243      -9.236 -17.818 -26.217  1.00 70.31           N
ATOM   3651  CA  GLN A 243     -10.118 -17.947 -27.365  1.00 70.31           C
ATOM   3652  C   GLN A 243      -9.453 -17.363 -28.613  1.00 70.31           C
ATOM   3653  O   GLN A 243      -9.714 -17.813 -29.728  1.00 70.31           O
ATOM   3654  HA  GLN A 243     -10.271 -19.018 -27.494  1.00 70.31           H
ATOM   3655  CB  GLN A 243     -11.467 -17.276 -27.098  1.00 70.31           C
ATOM   3656 1HB  GLN A 243     -11.307 -16.282 -26.682  1.00 70.31           H
ATOM   3657 2HB  GLN A 243     -12.004 -17.146 -28.037  1.00 70.31           H
ATOM   3658  CG  GLN A 243     -12.312 -18.110 -26.133  1.00 70.31           C
ATOM   3659 1HG  GLN A 243     -12.374 -19.137 -26.492  1.00 70.31           H
ATOM   3660 2HG  GLN A 243     -11.829 -18.142 -25.156  1.00 70.31           H
ATOM   3661  CD  GLN A 243     -13.719 -17.527 -25.992  1.00 70.31           C
ATOM   3662  OE1 GLN A 243     -14.001 -16.412 -26.400  1.00 70.31           O
ATOM   3663  NE2 GLN A 243     -14.585 -18.341 -25.395  1.00 70.31           N
ATOM   3664 1HE2 GLN A 243     -14.289 -19.244 -25.083  1.00 70.31           H
ATOM   3665 2HE2 GLN A 243     -15.532 -18.049 -25.256  1.00 70.31           H
ATOM   3666  HN  GLN A 243      -9.576 -17.225 -25.488  1.00 70.31           H
ATOM   3667  N   ALA A 244      -8.606 -16.370 -28.384  1.00 71.43           N
ATOM   3668  CA  ALA A 244      -8.044 -15.599 -29.479  1.00 71.43           C
ATOM   3669  C   ALA A 244      -7.004 -16.447 -30.214  1.00 71.43           C
ATOM   3670  O   ALA A 244      -6.579 -16.099 -31.315  1.00 71.43           O
ATOM   3671  HA  ALA A 244      -8.855 -15.357 -30.166  1.00 71.43           H
ATOM   3672  CB  ALA A 244      -7.454 -14.295 -28.936  1.00 71.43           C
ATOM   3673 1HB  ALA A 244      -8.239 -13.717 -28.450  1.00 71.43           H
ATOM   3674 2HB  ALA A 244      -6.671 -14.525 -28.214  1.00 71.43           H
ATOM   3675 3HB  ALA A 244      -7.032 -13.717 -29.758  1.00 71.43           H
ATOM   3676  HN  ALA A 244      -8.305 -16.091 -27.472  1.00 71.43           H
ATOM   3677  N   LYS A 245      -6.625 -17.544 -29.576  1.00 60.20           N
ATOM   3678  CA  LYS A 245      -5.738 -18.508 -30.206  1.00 60.20           C
ATOM   3679  C   LYS A 245      -4.563 -17.768 -30.850  1.00 60.20           C
ATOM   3680  O   LYS A 245      -3.702 -18.387 -31.473  1.00 60.20           O
ATOM   3681  HA  LYS A 245      -5.349 -19.156 -29.421  1.00 60.20           H
ATOM   3682  CB  LYS A 245      -6.516 -19.394 -31.182  1.00 60.20           C
ATOM   3683 1HB  LYS A 245      -7.185 -18.779 -31.784  1.00 60.20           H
ATOM   3684 2HB  LYS A 245      -5.823 -19.878 -31.870  1.00 60.20           H
ATOM   3685  CG  LYS A 245      -7.325 -20.454 -30.433  1.00 60.20           C
ATOM   3686 1HG  LYS A 245      -6.705 -20.914 -29.663  1.00 60.20           H
ATOM   3687 2HG  LYS A 245      -8.166 -19.983 -29.924  1.00 60.20           H
ATOM   3688  CD  LYS A 245      -7.839 -21.530 -31.391  1.00 60.20           C
ATOM   3689 1HD  LYS A 245      -8.558 -21.092 -32.084  1.00 60.20           H
ATOM   3690 2HD  LYS A 245      -7.013 -21.914 -31.990  1.00 60.20           H
ATOM   3691  CE  LYS A 245      -8.497 -22.679 -30.625  1.00 60.20           C
ATOM   3692 1HE  LYS A 245      -7.820 -23.044 -29.853  1.00 60.20           H
ATOM   3693 2HE  LYS A 245      -9.393 -22.320 -30.118  1.00 60.20           H
ATOM   3694  NZ  LYS A 245      -8.849 -23.782 -31.546  1.00 60.20           N
ATOM   3695 1HZ  LYS A 245      -9.303 -24.525 -31.025  1.00 60.20           H
ATOM   3696 2HZ  LYS A 245      -9.480 -23.437 -32.261  1.00 60.20           H
ATOM   3697 3HZ  LYS A 245      -8.007 -24.140 -31.982  1.00 60.20           H
ATOM   3698  HN  LYS A 245      -6.912 -17.779 -28.647  1.00 60.20           H
ATOM   3699  N   LYS A 246      -4.567 -16.455 -30.678  1.00 53.02           N
ATOM   3700  CA  LYS A 246      -3.554 -15.616 -31.297  1.00 53.02           C
ATOM   3701  C   LYS A 246      -2.289 -15.634 -30.437  1.00 53.02           C
ATOM   3702  O   LYS A 246      -2.317 -15.226 -29.277  1.00 53.02           O
ATOM   3703  HA  LYS A 246      -3.318 -16.052 -32.268  1.00 53.02           H
ATOM   3704  CB  LYS A 246      -4.104 -14.212 -31.553  1.00 53.02           C
ATOM   3705 1HB  LYS A 246      -4.695 -13.887 -30.697  1.00 53.02           H
ATOM   3706 2HB  LYS A 246      -3.279 -13.507 -31.656  1.00 53.02           H
ATOM   3707  CG  LYS A 246      -4.967 -14.183 -32.816  1.00 53.02           C
ATOM   3708 1HG  LYS A 246      -4.473 -14.741 -33.611  1.00 53.02           H
ATOM   3709 2HG  LYS A 246      -5.918 -14.678 -32.622  1.00 53.02           H
ATOM   3710  CD  LYS A 246      -5.219 -12.745 -33.276  1.00 53.02           C
ATOM   3711 1HD  LYS A 246      -5.816 -12.221 -32.530  1.00 53.02           H
ATOM   3712 2HD  LYS A 246      -4.271 -12.214 -33.355  1.00 53.02           H
ATOM   3713  CE  LYS A 246      -5.939 -12.719 -34.625  1.00 53.02           C
ATOM   3714 1HE  LYS A 246      -5.432 -13.380 -35.328  1.00 53.02           H
ATOM   3715 2HE  LYS A 246      -6.955 -13.096 -34.509  1.00 53.02           H
ATOM   3716  NZ  LYS A 246      -5.974 -11.342 -35.167  1.00 53.02           N
ATOM   3717 1HZ  LYS A 246      -6.478 -11.338 -36.047  1.00 53.02           H
ATOM   3718 2HZ  LYS A 246      -6.442 -10.731 -34.507  1.00 53.02           H
ATOM   3719 3HZ  LYS A 246      -5.027 -11.015 -35.319  1.00 53.02           H
ATOM   3720  HN  LYS A 246      -5.243 -15.964 -30.129  1.00 53.02           H
ATOM   3721  N   SER A 247      -1.209 -16.110 -31.040  1.00 55.53           N
ATOM   3722  CA  SER A 247       0.021 -16.339 -30.300  1.00 55.53           C
ATOM   3723  C   SER A 247       0.449 -15.055 -29.586  1.00 55.53           C
ATOM   3724  O   SER A 247       0.798 -15.084 -28.407  1.00 55.53           O
ATOM   3725  HA  SER A 247      -0.218 -17.118 -29.576  1.00 55.53           H
ATOM   3726  CB  SER A 247       1.137 -16.828 -31.225  1.00 55.53           C
ATOM   3727 1HB  SER A 247       0.909 -17.839 -31.564  1.00 55.53           H
ATOM   3728 2HB  SER A 247       1.176 -16.196 -32.112  1.00 55.53           H
ATOM   3729  OG  SER A 247       2.407 -16.820 -30.580  1.00 55.53           O
ATOM   3730  HG  SER A 247       3.115 -17.134 -31.213  1.00 55.53           H
ATOM   3731  HN  SER A 247      -1.165 -16.337 -32.012  1.00 55.53           H
ATOM   3732  N   SER A 248       0.408 -13.960 -30.330  1.00 56.85           N
ATOM   3733  CA  SER A 248       0.958 -12.705 -29.846  1.00 56.85           C
ATOM   3734  C   SER A 248       0.326 -12.340 -28.502  1.00 56.85           C
ATOM   3735  O   SER A 248       0.919 -11.609 -27.710  1.00 56.85           O
ATOM   3736  HA  SER A 248       2.027 -12.885 -29.730  1.00 56.85           H
ATOM   3737  CB  SER A 248       0.738 -11.580 -30.859  1.00 56.85           C
ATOM   3738 1HB  SER A 248       1.615 -10.932 -30.877  1.00 56.85           H
ATOM   3739 2HB  SER A 248       0.636 -12.006 -31.857  1.00 56.85           H
ATOM   3740  OG  SER A 248      -0.418 -10.805 -30.554  1.00 56.85           O
ATOM   3741  HG  SER A 248      -0.509 -10.054 -31.208  1.00 56.85           H
ATOM   3742  HN  SER A 248       0.008 -13.921 -31.246  1.00 56.85           H
ATOM   3743  N   LYS A 249      -0.871 -12.865 -28.285  1.00 51.72           N
ATOM   3744  CA  LYS A 249      -1.612 -12.565 -27.071  1.00 51.72           C
ATOM   3745  C   LYS A 249      -0.971 -13.299 -25.892  1.00 51.72           C
ATOM   3746  O   LYS A 249      -1.198 -12.944 -24.737  1.00 51.72           O
ATOM   3747  HA  LYS A 249      -1.530 -11.492 -26.896  1.00 51.72           H
ATOM   3748  CB  LYS A 249      -3.097 -12.880 -27.258  1.00 51.72           C
ATOM   3749 1HB  LYS A 249      -3.212 -13.891 -27.649  1.00 51.72           H
ATOM   3750 2HB  LYS A 249      -3.603 -12.854 -26.293  1.00 51.72           H
ATOM   3751  CG  LYS A 249      -3.754 -11.881 -28.212  1.00 51.72           C
ATOM   3752 1HG  LYS A 249      -3.495 -10.865 -27.915  1.00 51.72           H
ATOM   3753 2HG  LYS A 249      -3.367 -12.026 -29.220  1.00 51.72           H
ATOM   3754  CD  LYS A 249      -5.276 -12.045 -28.216  1.00 51.72           C
ATOM   3755 1HD  LYS A 249      -5.540 -13.004 -28.661  1.00 51.72           H
ATOM   3756 2HD  LYS A 249      -5.646 -12.056 -27.191  1.00 51.72           H
ATOM   3757  CE  LYS A 249      -5.948 -10.913 -28.995  1.00 51.72           C
ATOM   3758 1HE  LYS A 249      -5.547  -9.952 -28.670  1.00 51.72           H
ATOM   3759 2HE  LYS A 249      -5.722 -11.010 -30.056  1.00 51.72           H
ATOM   3760  NZ  LYS A 249      -7.413 -10.941 -28.789  1.00 51.72           N
ATOM   3761 1HZ  LYS A 249      -7.777  -9.995 -28.824  1.00 51.72           H
ATOM   3762 2HZ  LYS A 249      -7.846 -11.497 -29.518  1.00 51.72           H
ATOM   3763 3HZ  LYS A 249      -7.620 -11.349 -27.884  1.00 51.72           H
ATOM   3764  HN  LYS A 249      -1.333 -13.485 -28.919  1.00 51.72           H
ATOM   3765  N   HIS A 250      -0.182 -14.311 -26.225  1.00 51.28           N
ATOM   3766  CA  HIS A 250       0.444 -15.138 -25.207  1.00 51.28           C
ATOM   3767  C   HIS A 250       1.458 -14.305 -24.421  1.00 51.28           C
ATOM   3768  O   HIS A 250       1.594 -14.467 -23.210  1.00 51.28           O
ATOM   3769  HA  HIS A 250      -0.351 -15.459 -24.533  1.00 51.28           H
ATOM   3770  CB  HIS A 250       1.061 -16.392 -25.830  1.00 51.28           C
ATOM   3771 1HB  HIS A 250       1.521 -16.124 -26.781  1.00 51.28           H
ATOM   3772 2HB  HIS A 250       1.859 -16.752 -25.181  1.00 51.28           H
ATOM   3773  CG  HIS A 250       0.075 -17.512 -26.062  1.00 51.28           C
ATOM   3774  ND1 HIS A 250      -0.511 -18.220 -25.027  1.00 51.28           N
ATOM   3775  HD1 HIS A 250      -0.351 -18.072 -24.052  1.00 51.28           H
ATOM   3776  CD2 HIS A 250      -0.422 -18.037 -27.218  1.00 51.28           C
ATOM   3777  HD2 HIS A 250      -0.168 -17.710 -28.227  1.00 51.28           H
ATOM   3778  CE1 HIS A 250      -1.322 -19.129 -25.550  1.00 51.28           C
ATOM   3779  HE1 HIS A 250      -1.928 -19.843 -24.992  1.00 51.28           H
ATOM   3780  NE2 HIS A 250      -1.264 -19.014 -26.908  1.00 51.28           N
ATOM   3781  HN  HIS A 250       0.031 -14.568 -27.168  1.00 51.28           H
ATOM   3782  N   LYS A 251       2.144 -13.431 -25.143  1.00 54.97           N
ATOM   3783  CA  LYS A 251       3.132 -12.562 -24.526  1.00 54.97           C
ATOM   3784  C   LYS A 251       2.438 -11.643 -23.519  1.00 54.97           C
ATOM   3785  O   LYS A 251       2.891 -11.506 -22.384  1.00 54.97           O
ATOM   3786  HA  LYS A 251       3.834 -13.198 -23.986  1.00 54.97           H
ATOM   3787  CB  LYS A 251       3.929 -11.813 -25.596  1.00 54.97           C
ATOM   3788 1HB  LYS A 251       3.251 -11.423 -26.354  1.00 54.97           H
ATOM   3789 2HB  LYS A 251       4.431 -10.956 -25.147  1.00 54.97           H
ATOM   3790  CG  LYS A 251       4.964 -12.730 -26.252  1.00 54.97           C
ATOM   3791 1HG  LYS A 251       5.581 -13.196 -25.484  1.00 54.97           H
ATOM   3792 2HG  LYS A 251       4.456 -13.534 -26.784  1.00 54.97           H
ATOM   3793  CD  LYS A 251       5.851 -11.949 -27.223  1.00 54.97           C
ATOM   3794 1HD  LYS A 251       5.238 -11.511 -28.010  1.00 54.97           H
ATOM   3795 2HD  LYS A 251       6.333 -11.124 -26.698  1.00 54.97           H
ATOM   3796  CE  LYS A 251       6.916 -12.856 -27.843  1.00 54.97           C
ATOM   3797 1HE  LYS A 251       7.598 -13.209 -27.069  1.00 54.97           H
ATOM   3798 2HE  LYS A 251       6.443 -13.738 -28.277  1.00 54.97           H
ATOM   3799  NZ  LYS A 251       7.673 -12.129 -28.886  1.00 54.97           N
ATOM   3800 1HZ  LYS A 251       8.379 -12.741 -29.280  1.00 54.97           H
ATOM   3801 2HZ  LYS A 251       7.038 -11.830 -29.618  1.00 54.97           H
ATOM   3802 3HZ  LYS A 251       8.120 -11.317 -28.475  1.00 54.97           H
ATOM   3803  HN  LYS A 251       2.034 -13.312 -26.130  1.00 54.97           H
ATOM   3804  N   ALA A 252       1.351 -11.035 -23.972  1.00 62.26           N
ATOM   3805  CA  ALA A 252       0.605 -10.113 -23.133  1.00 62.26           C
ATOM   3806  C   ALA A 252       0.048 -10.868 -21.924  1.00 62.26           C
ATOM   3807  O   ALA A 252      -0.055 -10.309 -20.833  1.00 62.26           O
ATOM   3808  HA  ALA A 252       1.297  -9.347 -22.785  1.00 62.26           H
ATOM   3809  CB  ALA A 252      -0.495  -9.445 -23.961  1.00 62.26           C
ATOM   3810 1HB  ALA A 252      -0.044  -8.899 -24.790  1.00 62.26           H
ATOM   3811 2HB  ALA A 252      -1.169 -10.208 -24.352  1.00 62.26           H
ATOM   3812 3HB  ALA A 252      -1.054  -8.754 -23.331  1.00 62.26           H
ATOM   3813  HN  ALA A 252       0.981 -11.165 -24.892  1.00 62.26           H
ATOM   3814  N   LEU A 253      -0.298 -12.125 -22.159  1.00 61.56           N
ATOM   3815  CA  LEU A 253      -0.841 -12.962 -21.103  1.00 61.56           C
ATOM   3816  C   LEU A 253       0.224 -13.169 -20.024  1.00 61.56           C
ATOM   3817  O   LEU A 253      -0.032 -12.943 -18.842  1.00 61.56           O
ATOM   3818  HA  LEU A 253      -1.681 -12.426 -20.660  1.00 61.56           H
ATOM   3819  CB  LEU A 253      -1.391 -14.267 -21.682  1.00 61.56           C
ATOM   3820 1HB  LEU A 253      -2.100 -14.020 -22.472  1.00 61.56           H
ATOM   3821 2HB  LEU A 253      -0.569 -14.808 -22.150  1.00 61.56           H
ATOM   3822  CG  LEU A 253      -2.083 -15.203 -20.689  1.00 61.56           C
ATOM   3823  HG  LEU A 253      -1.404 -15.376 -19.854  1.00 61.56           H
ATOM   3824  CD1 LEU A 253      -3.347 -14.558 -20.117  1.00 61.56           C
ATOM   3825 1HD1 LEU A 253      -3.082 -13.635 -19.601  1.00 61.56           H
ATOM   3826 2HD1 LEU A 253      -4.040 -14.336 -20.928  1.00 61.56           H
ATOM   3827 3HD1 LEU A 253      -3.818 -15.245 -19.414  1.00 61.56           H
ATOM   3828  CD2 LEU A 253      -2.371 -16.563 -21.327  1.00 61.56           C
ATOM   3829 1HD2 LEU A 253      -3.022 -16.428 -22.191  1.00 61.56           H
ATOM   3830 2HD2 LEU A 253      -1.435 -17.021 -21.645  1.00 61.56           H
ATOM   3831 3HD2 LEU A 253      -2.863 -17.209 -20.599  1.00 61.56           H
ATOM   3832  HN  LEU A 253      -0.213 -12.571 -23.050  1.00 61.56           H
ATOM   3833  N   LYS A 254       1.397 -13.596 -20.469  1.00 61.34           N
ATOM   3834  CA  LYS A 254       2.466 -13.943 -19.549  1.00 61.34           C
ATOM   3835  C   LYS A 254       2.776 -12.739 -18.657  1.00 61.34           C
ATOM   3836  O   LYS A 254       2.899 -12.877 -17.441  1.00 61.34           O
ATOM   3837  HA  LYS A 254       2.104 -14.755 -18.918  1.00 61.34           H
ATOM   3838  CB  LYS A 254       3.681 -14.470 -20.313  1.00 61.34           C
ATOM   3839 1HB  LYS A 254       3.361 -15.204 -21.053  1.00 61.34           H
ATOM   3840 2HB  LYS A 254       4.154 -13.654 -20.860  1.00 61.34           H
ATOM   3841  CG  LYS A 254       4.694 -15.108 -19.360  1.00 61.34           C
ATOM   3842 1HG  LYS A 254       5.077 -14.353 -18.673  1.00 61.34           H
ATOM   3843 2HG  LYS A 254       4.201 -15.869 -18.755  1.00 61.34           H
ATOM   3844  CD  LYS A 254       5.855 -15.737 -20.134  1.00 61.34           C
ATOM   3845 1HD  LYS A 254       5.468 -16.455 -20.856  1.00 61.34           H
ATOM   3846 2HD  LYS A 254       6.379 -14.967 -20.700  1.00 61.34           H
ATOM   3847  CE  LYS A 254       6.832 -16.434 -19.186  1.00 61.34           C
ATOM   3848 1HE  LYS A 254       7.256 -15.708 -18.492  1.00 61.34           H
ATOM   3849 2HE  LYS A 254       6.302 -17.175 -18.587  1.00 61.34           H
ATOM   3850  NZ  LYS A 254       7.917 -17.090 -19.949  1.00 61.34           N
ATOM   3851 1HZ  LYS A 254       8.563 -17.534 -19.306  1.00 61.34           H
ATOM   3852 2HZ  LYS A 254       7.521 -17.789 -20.568  1.00 61.34           H
ATOM   3853 3HZ  LYS A 254       8.412 -16.395 -20.498  1.00 61.34           H
ATOM   3854  HN  LYS A 254       1.621 -13.706 -21.438  1.00 61.34           H
ATOM   3855  N   VAL A 255       2.892 -11.584 -19.296  1.00 62.36           N
ATOM   3856  CA  VAL A 255       3.124 -10.347 -18.570  1.00 62.36           C
ATOM   3857  C   VAL A 255       2.064 -10.195 -17.477  1.00 62.36           C
ATOM   3858  O   VAL A 255       2.395  -9.988 -16.311  1.00 62.36           O
ATOM   3859  HA  VAL A 255       4.104 -10.420 -18.100  1.00 62.36           H
ATOM   3860  CB  VAL A 255       3.152  -9.166 -19.543  1.00 62.36           C
ATOM   3861  HB  VAL A 255       2.351  -9.310 -20.268  1.00 62.36           H
ATOM   3862  CG1 VAL A 255       2.893  -7.847 -18.812  1.00 62.36           C
ATOM   3863 1HG1 VAL A 255       1.914  -7.883 -18.334  1.00 62.36           H
ATOM   3864 2HG1 VAL A 255       3.662  -7.694 -18.055  1.00 62.36           H
ATOM   3865 3HG1 VAL A 255       2.919  -7.025 -19.527  1.00 62.36           H
ATOM   3866  CG2 VAL A 255       4.476  -9.118 -20.309  1.00 62.36           C
ATOM   3867 1HG2 VAL A 255       5.300  -9.010 -19.603  1.00 62.36           H
ATOM   3868 2HG2 VAL A 255       4.602 -10.041 -20.875  1.00 62.36           H
ATOM   3869 3HG2 VAL A 255       4.469  -8.270 -20.993  1.00 62.36           H
ATOM   3870  HN  VAL A 255       2.831 -11.486 -20.289  1.00 62.36           H
ATOM   3871  N   THR A 256       0.811 -10.305 -17.894  1.00 61.44           N
ATOM   3872  CA  THR A 256      -0.300  -9.962 -17.022  1.00 61.44           C
ATOM   3873  C   THR A 256      -0.334 -10.893 -15.809  1.00 61.44           C
ATOM   3874  O   THR A 256      -0.586 -10.450 -14.689  1.00 61.44           O
ATOM   3875  HA  THR A 256      -0.142  -8.951 -16.646  1.00 61.44           H
ATOM   3876  CB  THR A 256      -1.584 -10.001 -17.855  1.00 61.44           C
ATOM   3877  HB  THR A 256      -1.797 -11.015 -18.193  1.00 61.44           H
ATOM   3878  OG1 THR A 256      -1.359  -9.044 -18.886  1.00 61.44           O
ATOM   3879  HG1 THR A 256      -1.338  -9.498 -19.776  1.00 61.44           H
ATOM   3880  CG2 THR A 256      -2.792  -9.453 -17.094  1.00 61.44           C
ATOM   3881 1HG2 THR A 256      -2.605  -8.416 -16.814  1.00 61.44           H
ATOM   3882 2HG2 THR A 256      -2.956 -10.048 -16.195  1.00 61.44           H
ATOM   3883 3HG2 THR A 256      -3.676  -9.504 -17.730  1.00 61.44           H
ATOM   3884  HN  THR A 256       0.550 -10.622 -18.806  1.00 61.44           H
ATOM   3885  N   ILE A 257      -0.077 -12.166 -16.072  1.00 69.47           N
ATOM   3886  CA  ILE A 257      -0.042 -13.157 -15.011  1.00 69.47           C
ATOM   3887  C   ILE A 257       1.064 -12.797 -14.018  1.00 69.47           C
ATOM   3888  O   ILE A 257       0.847 -12.819 -12.807  1.00 69.47           O
ATOM   3889  HA  ILE A 257      -1.000 -13.114 -14.492  1.00 69.47           H
ATOM   3890  CB  ILE A 257       0.092 -14.565 -15.597  1.00 69.47           C
ATOM   3891  HB  ILE A 257       0.913 -14.560 -16.313  1.00 69.47           H
ATOM   3892  CG1 ILE A 257      -1.172 -14.962 -16.362  1.00 69.47           C
ATOM   3893 1HG1 ILE A 257      -2.007 -15.056 -15.668  1.00 69.47           H
ATOM   3894 2HG1 ILE A 257      -1.434 -14.177 -17.072  1.00 69.47           H
ATOM   3895  CG2 ILE A 257       0.446 -15.580 -14.509  1.00 69.47           C
ATOM   3896 1HG2 ILE A 257       1.394 -15.302 -14.047  1.00 69.47           H
ATOM   3897 2HG2 ILE A 257      -0.338 -15.590 -13.751  1.00 69.47           H
ATOM   3898 3HG2 ILE A 257       0.535 -16.572 -14.952  1.00 69.47           H
ATOM   3899  CD1 ILE A 257      -0.969 -16.284 -17.107  1.00 69.47           C
ATOM   3900 1HD1 ILE A 257      -0.149 -16.178 -17.817  1.00 69.47           H
ATOM   3901 2HD1 ILE A 257      -0.731 -17.071 -16.391  1.00 69.47           H
ATOM   3902 3HD1 ILE A 257      -1.883 -16.543 -17.642  1.00 69.47           H
ATOM   3903  HN  ILE A 257       0.106 -12.521 -16.989  1.00 69.47           H
ATOM   3904  N   THR A 258       2.226 -12.474 -14.566  1.00 73.12           N
ATOM   3905  CA  THR A 258       3.392 -12.202 -13.744  1.00 73.12           C
ATOM   3906  C   THR A 258       3.095 -11.075 -12.753  1.00 73.12           C
ATOM   3907  O   THR A 258       3.376 -11.200 -11.562  1.00 73.12           O
ATOM   3908  HA  THR A 258       3.614 -13.094 -13.157  1.00 73.12           H
ATOM   3909  CB  THR A 258       4.568 -11.899 -14.675  1.00 73.12           C
ATOM   3910  HB  THR A 258       4.389 -10.984 -15.241  1.00 73.12           H
ATOM   3911  OG1 THR A 258       4.711 -13.085 -15.451  1.00 73.12           O
ATOM   3912  HG1 THR A 258       4.127 -13.036 -16.262  1.00 73.12           H
ATOM   3913  CG2 THR A 258       5.895 -11.782 -13.924  1.00 73.12           C
ATOM   3914 1HG2 THR A 258       6.107 -12.721 -13.412  1.00 73.12           H
ATOM   3915 2HG2 THR A 258       5.830 -10.976 -13.193  1.00 73.12           H
ATOM   3916 3HG2 THR A 258       6.696 -11.566 -14.632  1.00 73.12           H
ATOM   3917  HN  THR A 258       2.377 -12.398 -15.552  1.00 73.12           H
ATOM   3918  N   VAL A 259       2.530 -10.000 -13.281  1.00 68.93           N
ATOM   3919  CA  VAL A 259       2.239  -8.831 -12.468  1.00 68.93           C
ATOM   3920  C   VAL A 259       1.238  -9.212 -11.375  1.00 68.93           C
ATOM   3921  O   VAL A 259       1.398  -8.822 -10.220  1.00 68.93           O
ATOM   3922  HA  VAL A 259       3.171  -8.518 -11.997  1.00 68.93           H
ATOM   3923  CB  VAL A 259       1.748  -7.685 -13.355  1.00 68.93           C
ATOM   3924  HB  VAL A 259       0.910  -8.055 -13.946  1.00 68.93           H
ATOM   3925  CG1 VAL A 259       1.246  -6.513 -12.509  1.00 68.93           C
ATOM   3926 1HG1 VAL A 259       0.421  -6.846 -11.880  1.00 68.93           H
ATOM   3927 2HG1 VAL A 259       2.057  -6.146 -11.881  1.00 68.93           H
ATOM   3928 3HG1 VAL A 259       0.903  -5.713 -13.165  1.00 68.93           H
ATOM   3929  CG2 VAL A 259       2.843  -7.234 -14.324  1.00 68.93           C
ATOM   3930 1HG2 VAL A 259       3.710  -6.891 -13.758  1.00 68.93           H
ATOM   3931 2HG2 VAL A 259       3.133  -8.069 -14.961  1.00 68.93           H
ATOM   3932 3HG2 VAL A 259       2.468  -6.418 -14.942  1.00 68.93           H
ATOM   3933  HN  VAL A 259       2.273  -9.919 -14.244  1.00 68.93           H
ATOM   3934  N   LEU A 260       0.229  -9.969 -11.779  1.00 67.78           N
ATOM   3935  CA  LEU A 260      -0.804 -10.398 -10.851  1.00 67.78           C
ATOM   3936  C   LEU A 260      -0.167 -11.224  -9.732  1.00 67.78           C
ATOM   3937  O   LEU A 260      -0.421 -10.980  -8.554  1.00 67.78           O
ATOM   3938  HA  LEU A 260      -1.240  -9.501 -10.412  1.00 67.78           H
ATOM   3939  CB  LEU A 260      -1.923 -11.129 -11.595  1.00 67.78           C
ATOM   3940 1HB  LEU A 260      -2.350 -10.446 -12.330  1.00 67.78           H
ATOM   3941 2HB  LEU A 260      -1.483 -11.958 -12.149  1.00 67.78           H
ATOM   3942  CG  LEU A 260      -3.058 -11.676 -10.728  1.00 67.78           C
ATOM   3943  HG  LEU A 260      -2.619 -12.247  -9.911  1.00 67.78           H
ATOM   3944  CD1 LEU A 260      -3.867 -10.538 -10.102  1.00 67.78           C
ATOM   3945 1HD1 LEU A 260      -3.214  -9.929  -9.478  1.00 67.78           H
ATOM   3946 2HD1 LEU A 260      -4.296  -9.920 -10.891  1.00 67.78           H
ATOM   3947 3HD1 LEU A 260      -4.668 -10.955  -9.491  1.00 67.78           H
ATOM   3948  CD2 LEU A 260      -3.943 -12.637 -11.526  1.00 67.78           C
ATOM   3949 1HD2 LEU A 260      -4.375 -12.111 -12.377  1.00 67.78           H
ATOM   3950 2HD2 LEU A 260      -3.342 -13.473 -11.883  1.00 67.78           H
ATOM   3951 3HD2 LEU A 260      -4.742 -13.011 -10.886  1.00 67.78           H
ATOM   3952  HN  LEU A 260       0.111 -10.289 -12.720  1.00 67.78           H
ATOM   3953  N   THR A 261       0.649 -12.185 -10.141  1.00 79.71           N
ATOM   3954  CA  THR A 261       1.228 -13.127  -9.197  1.00 79.71           C
ATOM   3955  C   THR A 261       2.103 -12.392  -8.180  1.00 79.71           C
ATOM   3956  O   THR A 261       2.042 -12.675  -6.984  1.00 79.71           O
ATOM   3957  HA  THR A 261       0.417 -13.598  -8.641  1.00 79.71           H
ATOM   3958  CB  THR A 261       1.986 -14.190  -9.995  1.00 79.71           C
ATOM   3959  HB  THR A 261       2.839 -13.752 -10.514  1.00 79.71           H
ATOM   3960  OG1 THR A 261       0.990 -14.772 -10.832  1.00 79.71           O
ATOM   3961  HG1 THR A 261       0.927 -14.266 -11.692  1.00 79.71           H
ATOM   3962  CG2 THR A 261       2.461 -15.350  -9.119  1.00 79.71           C
ATOM   3963 1HG2 THR A 261       1.601 -15.830  -8.653  1.00 79.71           H
ATOM   3964 2HG2 THR A 261       3.129 -14.972  -8.346  1.00 79.71           H
ATOM   3965 3HG2 THR A 261       2.993 -16.076  -9.735  1.00 79.71           H
ATOM   3966  HN  THR A 261       0.914 -12.325 -11.095  1.00 79.71           H
ATOM   3967  N   VAL A 262       2.896 -11.462  -8.691  1.00 81.92           N
ATOM   3968  CA  VAL A 262       3.824 -10.725  -7.850  1.00 81.92           C
ATOM   3969  C   VAL A 262       3.037  -9.923  -6.811  1.00 81.92           C
ATOM   3970  O   VAL A 262       3.406  -9.891  -5.638  1.00 81.92           O
ATOM   3971  HA  VAL A 262       4.448 -11.453  -7.333  1.00 81.92           H
ATOM   3972  CB  VAL A 262       4.733  -9.851  -8.716  1.00 81.92           C
ATOM   3973  HB  VAL A 262       4.099  -9.240  -9.359  1.00 81.92           H
ATOM   3974  CG1 VAL A 262       5.573  -8.908  -7.852  1.00 81.92           C
ATOM   3975 1HG1 VAL A 262       4.913  -8.261  -7.274  1.00 81.92           H
ATOM   3976 2HG1 VAL A 262       6.193  -9.493  -7.173  1.00 81.92           H
ATOM   3977 3HG1 VAL A 262       6.210  -8.298  -8.492  1.00 81.92           H
ATOM   3978  CG2 VAL A 262       5.625 -10.710  -9.616  1.00 81.92           C
ATOM   3979 1HG2 VAL A 262       6.247 -11.357  -8.998  1.00 81.92           H
ATOM   3980 2HG2 VAL A 262       5.002 -11.320 -10.269  1.00 81.92           H
ATOM   3981 3HG2 VAL A 262       6.261 -10.063 -10.220  1.00 81.92           H
ATOM   3982  HN  VAL A 262       2.912 -11.211  -9.659  1.00 81.92           H
ATOM   3983  N   PHE A 263       1.968  -9.296  -7.280  1.00 72.54           N
ATOM   3984  CA  PHE A 263       1.127  -8.496  -6.406  1.00 72.54           C
ATOM   3985  C   PHE A 263       0.533  -9.350  -5.284  1.00 72.54           C
ATOM   3986  O   PHE A 263       0.656  -9.010  -4.108  1.00 72.54           O
ATOM   3987  HA  PHE A 263       1.758  -7.719  -5.973  1.00 72.54           H
ATOM   3988  CB  PHE A 263      -0.010  -7.941  -7.265  1.00 72.54           C
ATOM   3989 1HB  PHE A 263       0.415  -7.333  -8.064  1.00 72.54           H
ATOM   3990 2HB  PHE A 263      -0.532  -8.772  -7.740  1.00 72.54           H
ATOM   3991  CG  PHE A 263      -1.024  -7.099  -6.487  1.00 72.54           C
ATOM   3992  CD1 PHE A 263      -2.224  -7.632  -6.136  1.00 72.54           C
ATOM   3993  HD1 PHE A 263      -2.465  -8.660  -6.409  1.00 72.54           H
ATOM   3994  CD2 PHE A 263      -0.724  -5.817  -6.147  1.00 72.54           C
ATOM   3995  HD2 PHE A 263       0.238  -5.389  -6.429  1.00 72.54           H
ATOM   3996  CE1 PHE A 263      -3.165  -6.851  -5.415  1.00 72.54           C
ATOM   3997  HE1 PHE A 263      -4.127  -7.279  -5.133  1.00 72.54           H
ATOM   3998  CE2 PHE A 263      -1.664  -5.035  -5.425  1.00 72.54           C
ATOM   3999  HE2 PHE A 263      -1.424  -4.007  -5.153  1.00 72.54           H
ATOM   4000  CZ  PHE A 263      -2.865  -5.569  -5.074  1.00 72.54           C
ATOM   4001  HZ  PHE A 263      -3.587  -4.969  -4.520  1.00 72.54           H
ATOM   4002  HN  PHE A 263       1.675  -9.329  -8.235  1.00 72.54           H
ATOM   4003  N   VAL A 264      -0.098 -10.443  -5.687  1.00 81.48           N
ATOM   4004  CA  VAL A 264      -0.816 -11.284  -4.743  1.00 81.48           C
ATOM   4005  C   VAL A 264       0.169 -11.844  -3.715  1.00 81.48           C
ATOM   4006  O   VAL A 264      -0.103 -11.827  -2.516  1.00 81.48           O
ATOM   4007  HA  VAL A 264      -1.541 -10.654  -4.227  1.00 81.48           H
ATOM   4008  CB  VAL A 264      -1.583 -12.375  -5.493  1.00 81.48           C
ATOM   4009  HB  VAL A 264      -0.877 -12.901  -6.135  1.00 81.48           H
ATOM   4010  CG1 VAL A 264      -2.181 -13.392  -4.519  1.00 81.48           C
ATOM   4011 1HG1 VAL A 264      -1.381 -13.859  -3.945  1.00 81.48           H
ATOM   4012 2HG1 VAL A 264      -2.867 -12.885  -3.840  1.00 81.48           H
ATOM   4013 3HG1 VAL A 264      -2.721 -14.156  -5.078  1.00 81.48           H
ATOM   4014  CG2 VAL A 264      -2.667 -11.767  -6.386  1.00 81.48           C
ATOM   4015 1HG2 VAL A 264      -3.370 -11.204  -5.772  1.00 81.48           H
ATOM   4016 2HG2 VAL A 264      -2.206 -11.101  -7.115  1.00 81.48           H
ATOM   4017 3HG2 VAL A 264      -3.197 -12.565  -6.907  1.00 81.48           H
ATOM   4018  HN  VAL A 264      -0.124 -10.756  -6.636  1.00 81.48           H
ATOM   4019  N   LEU A 265       1.293 -12.328  -4.223  1.00 85.72           N
ATOM   4020  CA  LEU A 265       2.260 -13.013  -3.382  1.00 85.72           C
ATOM   4021  C   LEU A 265       2.816 -12.032  -2.348  1.00 85.72           C
ATOM   4022  O   LEU A 265       3.204 -12.433  -1.252  1.00 85.72           O
ATOM   4023  HA  LEU A 265       1.731 -13.807  -2.855  1.00 85.72           H
ATOM   4024  CB  LEU A 265       3.338 -13.680  -4.238  1.00 85.72           C
ATOM   4025 1HB  LEU A 265       3.694 -12.954  -4.969  1.00 85.72           H
ATOM   4026 2HB  LEU A 265       4.184 -13.926  -3.596  1.00 85.72           H
ATOM   4027  CG  LEU A 265       2.914 -14.947  -4.984  1.00 85.72           C
ATOM   4028  HG  LEU A 265       2.055 -14.703  -5.609  1.00 85.72           H
ATOM   4029  CD1 LEU A 265       4.027 -15.434  -5.914  1.00 85.72           C
ATOM   4030 1HD1 LEU A 265       4.256 -14.658  -6.645  1.00 85.72           H
ATOM   4031 2HD1 LEU A 265       4.919 -15.655  -5.328  1.00 85.72           H
ATOM   4032 3HD1 LEU A 265       3.699 -16.336  -6.432  1.00 85.72           H
ATOM   4033  CD2 LEU A 265       2.467 -16.035  -4.006  1.00 85.72           C
ATOM   4034 1HD2 LEU A 265       3.291 -16.283  -3.337  1.00 85.72           H
ATOM   4035 2HD2 LEU A 265       1.621 -15.673  -3.422  1.00 85.72           H
ATOM   4036 3HD2 LEU A 265       2.171 -16.924  -4.562  1.00 85.72           H
ATOM   4037  HN  LEU A 265       1.547 -12.258  -5.187  1.00 85.72           H
ATOM   4038  N   SER A 266       2.837 -10.764  -2.733  1.00 87.32           N
ATOM   4039  CA  SER A 266       3.441  -9.739  -1.900  1.00 87.32           C
ATOM   4040  C   SER A 266       2.405  -9.182  -0.922  1.00 87.32           C
ATOM   4041  O   SER A 266       2.717  -8.931   0.241  1.00 87.32           O
ATOM   4042  HA  SER A 266       4.245 -10.241  -1.362  1.00 87.32           H
ATOM   4043  CB  SER A 266       4.026  -8.611  -2.753  1.00 87.32           C
ATOM   4044 1HB  SER A 266       4.385  -7.813  -2.102  1.00 87.32           H
ATOM   4045 2HB  SER A 266       4.889  -8.984  -3.305  1.00 87.32           H
ATOM   4046  OG  SER A 266       3.070  -8.082  -3.667  1.00 87.32           O
ATOM   4047  HG  SER A 266       3.280  -8.387  -4.596  1.00 87.32           H
ATOM   4048  HN  SER A 266       2.452 -10.436  -3.596  1.00 87.32           H
ATOM   4049  N   GLN A 267       1.194  -9.004  -1.429  1.00 83.38           N
ATOM   4050  CA  GLN A 267       0.172  -8.284  -0.690  1.00 83.38           C
ATOM   4051  C   GLN A 267      -0.618  -9.246   0.200  1.00 83.38           C
ATOM   4052  O   GLN A 267      -1.090  -8.862   1.269  1.00 83.38           O
ATOM   4053  HA  GLN A 267       0.712  -7.567  -0.072  1.00 83.38           H
ATOM   4054  CB  GLN A 267      -0.759  -7.526  -1.640  1.00 83.38           C
ATOM   4055 1HB  GLN A 267      -1.180  -8.217  -2.370  1.00 83.38           H
ATOM   4056 2HB  GLN A 267      -1.595  -7.108  -1.078  1.00 83.38           H
ATOM   4057  CG  GLN A 267      -0.011  -6.405  -2.362  1.00 83.38           C
ATOM   4058 1HG  GLN A 267       0.863  -6.814  -2.869  1.00 83.38           H
ATOM   4059 2HG  GLN A 267      -0.651  -5.971  -3.131  1.00 83.38           H
ATOM   4060  CD  GLN A 267       0.425  -5.315  -1.381  1.00 83.38           C
ATOM   4061  OE1 GLN A 267      -0.101  -5.181  -0.288  1.00 83.38           O
ATOM   4062  NE2 GLN A 267       1.414  -4.547  -1.829  1.00 83.38           N
ATOM   4063 1HE2 GLN A 267       1.802  -4.711  -2.736  1.00 83.38           H
ATOM   4064 2HE2 GLN A 267       1.770  -3.806  -1.259  1.00 83.38           H
ATOM   4065  HN  GLN A 267       0.909  -9.343  -2.326  1.00 83.38           H
ATOM   4066  N   PHE A 268      -0.736 -10.478  -0.274  1.00 90.43           N
ATOM   4067  CA  PHE A 268      -1.615 -11.443   0.363  1.00 90.43           C
ATOM   4068  C   PHE A 268      -1.167 -11.728   1.799  1.00 90.43           C
ATOM   4069  O   PHE A 268      -1.960 -11.617   2.733  1.00 90.43           O
ATOM   4070  HA  PHE A 268      -2.615 -11.012   0.375  1.00 90.43           H
ATOM   4071  CB  PHE A 268      -1.525 -12.735  -0.451  1.00 90.43           C
ATOM   4072 1HB  PHE A 268      -1.766 -12.515  -1.491  1.00 90.43           H
ATOM   4073 2HB  PHE A 268      -0.496 -13.095  -0.432  1.00 90.43           H
ATOM   4074  CG  PHE A 268      -2.449 -13.850   0.045  1.00 90.43           C
ATOM   4075  CD1 PHE A 268      -1.951 -14.850   0.821  1.00 90.43           C
ATOM   4076  HD1 PHE A 268      -0.895 -14.857   1.090  1.00 90.43           H
ATOM   4077  CD2 PHE A 268      -3.767 -13.840  -0.289  1.00 90.43           C
ATOM   4078  HD2 PHE A 268      -4.165 -13.039  -0.911  1.00 90.43           H
ATOM   4079  CE1 PHE A 268      -2.808 -15.884   1.283  1.00 90.43           C
ATOM   4080  HE1 PHE A 268      -2.410 -16.685   1.904  1.00 90.43           H
ATOM   4081  CE2 PHE A 268      -4.624 -14.874   0.172  1.00 90.43           C
ATOM   4082  HE2 PHE A 268      -5.680 -14.866  -0.096  1.00 90.43           H
ATOM   4083  CZ  PHE A 268      -4.127 -15.874   0.948  1.00 90.43           C
ATOM   4084  HZ  PHE A 268      -4.784 -16.668   1.302  1.00 90.43           H
ATOM   4085  HN  PHE A 268      -0.246 -10.817  -1.077  1.00 90.43           H
ATOM   4086  N   PRO A 269       0.105 -12.097   2.000  1.00 93.52           N
ATOM   4087  CA  PRO A 269       0.593 -12.424   3.342  1.00 93.52           C
ATOM   4088  C   PRO A 269       0.304 -11.320   4.345  1.00 93.52           C
ATOM   4089  O   PRO A 269      -0.145 -11.589   5.458  1.00 93.52           O
ATOM   4090  HA  PRO A 269       0.073 -13.301   3.726  1.00 93.52           H
ATOM   4091  CB  PRO A 269       2.096 -12.630   3.141  1.00 93.52           C
ATOM   4092 1HB  PRO A 269       2.652 -11.707   3.306  1.00 93.52           H
ATOM   4093 2HB  PRO A 269       2.495 -13.371   3.833  1.00 93.52           H
ATOM   4094  CG  PRO A 269       2.198 -13.098   1.694  1.00 93.52           C
ATOM   4095 1HG  PRO A 269       3.200 -12.951   1.291  1.00 93.52           H
ATOM   4096 2HG  PRO A 269       1.981 -14.161   1.597  1.00 93.52           H
ATOM   4097  CD  PRO A 269       1.166 -12.236   0.985  1.00 93.52           C
ATOM   4098 1HD  PRO A 269       1.575 -11.268   0.698  1.00 93.52           H
ATOM   4099 2HD  PRO A 269       0.803 -12.708   0.072  1.00 93.52           H
ATOM   4100  N   TYR A 270       0.572 -10.093   3.921  1.00 91.85           N
ATOM   4101  CA  TYR A 270       0.400  -8.945   4.795  1.00 91.85           C
ATOM   4102  C   TYR A 270      -1.063  -8.788   5.213  1.00 91.85           C
ATOM   4103  O   TYR A 270      -1.360  -8.614   6.394  1.00 91.85           O
ATOM   4104  HA  TYR A 270       1.009  -9.106   5.685  1.00 91.85           H
ATOM   4105  CB  TYR A 270       0.817  -7.724   3.973  1.00 91.85           C
ATOM   4106 1HB  TYR A 270       1.886  -7.786   3.766  1.00 91.85           H
ATOM   4107 2HB  TYR A 270       0.304  -7.752   3.012  1.00 91.85           H
ATOM   4108  CG  TYR A 270       0.522  -6.386   4.654  1.00 91.85           C
ATOM   4109  CD1 TYR A 270      -0.385  -5.511   4.091  1.00 91.85           C
ATOM   4110  HD1 TYR A 270      -0.891  -5.774   3.163  1.00 91.85           H
ATOM   4111  CD2 TYR A 270       1.163  -6.053   5.830  1.00 91.85           C
ATOM   4112  HD2 TYR A 270       1.880  -6.744   6.274  1.00 91.85           H
ATOM   4113  CE1 TYR A 270      -0.663  -4.252   4.732  1.00 91.85           C
ATOM   4114  HE1 TYR A 270      -1.377  -3.552   4.298  1.00 91.85           H
ATOM   4115  CE2 TYR A 270       0.885  -4.794   6.470  1.00 91.85           C
ATOM   4116  HE2 TYR A 270       1.385  -4.519   7.399  1.00 91.85           H
ATOM   4117  CZ  TYR A 270      -0.014  -3.955   5.890  1.00 91.85           C
ATOM   4118  OH  TYR A 270      -0.277  -2.766   6.494  1.00 91.85           O
ATOM   4119  HH  TYR A 270       0.132  -2.749   7.407  1.00 91.85           H
ATOM   4120  HN  TYR A 270       0.899  -9.879   3.001  1.00 91.85           H
ATOM   4121  N   ASN A 271      -1.939  -8.854   4.221  1.00 90.04           N
ATOM   4122  CA  ASN A 271      -3.352  -8.605   4.452  1.00 90.04           C
ATOM   4123  C   ASN A 271      -3.940  -9.754   5.274  1.00 90.04           C
ATOM   4124  O   ASN A 271      -4.930  -9.573   5.981  1.00 90.04           O
ATOM   4125  HA  ASN A 271      -3.392  -7.652   4.980  1.00 90.04           H
ATOM   4126  CB  ASN A 271      -4.121  -8.526   3.132  1.00 90.04           C
ATOM   4127 1HB  ASN A 271      -3.792  -9.326   2.467  1.00 90.04           H
ATOM   4128 2HB  ASN A 271      -5.184  -8.681   3.316  1.00 90.04           H
ATOM   4129  CG  ASN A 271      -3.907  -7.172   2.453  1.00 90.04           C
ATOM   4130  OD1 ASN A 271      -4.466  -6.159   2.841  1.00 90.04           O
ATOM   4131  ND2 ASN A 271      -3.070  -7.210   1.420  1.00 90.04           N
ATOM   4132 1HD2 ASN A 271      -2.645  -8.075   1.153  1.00 90.04           H
ATOM   4133 2HD2 ASN A 271      -2.866  -6.374   0.911  1.00 90.04           H
ATOM   4134  HN  ASN A 271      -1.698  -9.073   3.276  1.00 90.04           H
ATOM   4135  N   CYS A 272      -3.305 -10.911   5.154  1.00 94.67           N
ATOM   4136  CA  CYS A 272      -3.675 -12.056   5.969  1.00 94.67           C
ATOM   4137  C   CYS A 272      -3.472 -11.684   7.439  1.00 94.67           C
ATOM   4138  O   CYS A 272      -4.360 -11.893   8.264  1.00 94.67           O
ATOM   4139  HA  CYS A 272      -4.725 -12.261   5.762  1.00 94.67           H
ATOM   4140  CB  CYS A 272      -2.881 -13.305   5.582  1.00 94.67           C
ATOM   4141 1HB  CYS A 272      -1.824 -13.059   5.483  1.00 94.67           H
ATOM   4142 2HB  CYS A 272      -2.962 -14.055   6.368  1.00 94.67           H
ATOM   4143  SG  CYS A 272      -3.514 -13.985   4.005  1.00 94.67           S
ATOM   4144  HG  CYS A 272      -2.987 -13.043   3.226  1.00 94.67           H
ATOM   4145  HN  CYS A 272      -2.553 -11.072   4.515  1.00 94.67           H
ATOM   4146  N   ILE A 273      -2.298 -11.138   7.722  1.00 93.76           N
ATOM   4147  CA  ILE A 273      -1.959 -10.755   9.082  1.00 93.76           C
ATOM   4148  C   ILE A 273      -2.848  -9.588   9.515  1.00 93.76           C
ATOM   4149  O   ILE A 273      -3.303  -9.539  10.657  1.00 93.76           O
ATOM   4150  HA  ILE A 273      -2.174 -11.609   9.725  1.00 93.76           H
ATOM   4151  CB  ILE A 273      -0.462 -10.465   9.200  1.00 93.76           C
ATOM   4152  HB  ILE A 273      -0.206  -9.693   8.474  1.00 93.76           H
ATOM   4153  CG1 ILE A 273       0.366 -11.704   8.853  1.00 93.76           C
ATOM   4154 1HG1 ILE A 273       0.155 -12.012   7.829  1.00 93.76           H
ATOM   4155 2HG1 ILE A 273       1.428 -11.461   8.900  1.00 93.76           H
ATOM   4156  CG2 ILE A 273      -0.117  -9.914  10.585  1.00 93.76           C
ATOM   4157 1HG2 ILE A 273      -0.667  -8.988  10.755  1.00 93.76           H
ATOM   4158 2HG2 ILE A 273      -0.392 -10.645  11.345  1.00 93.76           H
ATOM   4159 3HG2 ILE A 273       0.953  -9.716  10.641  1.00 93.76           H
ATOM   4160  CD1 ILE A 273       0.057 -12.855   9.812  1.00 93.76           C
ATOM   4161 1HD1 ILE A 273       0.293 -12.552  10.832  1.00 93.76           H
ATOM   4162 2HD1 ILE A 273      -1.000 -13.111   9.744  1.00 93.76           H
ATOM   4163 3HD1 ILE A 273       0.659 -13.723   9.543  1.00 93.76           H
ATOM   4164  HN  ILE A 273      -1.587 -10.958   7.043  1.00 93.76           H
ATOM   4165  N   LEU A 274      -3.069  -8.675   8.580  1.00 90.95           N
ATOM   4166  CA  LEU A 274      -3.878  -7.500   8.857  1.00 90.95           C
ATOM   4167  C   LEU A 274      -5.292  -7.939   9.242  1.00 90.95           C
ATOM   4168  O   LEU A 274      -5.924  -7.326  10.101  1.00 90.95           O
ATOM   4169  HA  LEU A 274      -3.431  -6.989   9.709  1.00 90.95           H
ATOM   4170  CB  LEU A 274      -3.836  -6.530   7.674  1.00 90.95           C
ATOM   4171 1HB  LEU A 274      -2.797  -6.402   7.371  1.00 90.95           H
ATOM   4172 2HB  LEU A 274      -4.359  -6.989   6.835  1.00 90.95           H
ATOM   4173  CG  LEU A 274      -4.441  -5.147   7.920  1.00 90.95           C
ATOM   4174  HG  LEU A 274      -5.427  -5.279   8.365  1.00 90.95           H
ATOM   4175  CD1 LEU A 274      -3.598  -4.350   8.918  1.00 90.95           C
ATOM   4176 1HD1 LEU A 274      -3.554  -4.885   9.866  1.00 90.95           H
ATOM   4177 2HD1 LEU A 274      -2.589  -4.225   8.524  1.00 90.95           H
ATOM   4178 3HD1 LEU A 274      -4.050  -3.370   9.075  1.00 90.95           H
ATOM   4179  CD2 LEU A 274      -4.637  -4.392   6.604  1.00 90.95           C
ATOM   4180 1HD2 LEU A 274      -3.674  -4.270   6.108  1.00 90.95           H
ATOM   4181 2HD2 LEU A 274      -5.309  -4.957   5.958  1.00 90.95           H
ATOM   4182 3HD2 LEU A 274      -5.068  -3.412   6.808  1.00 90.95           H
ATOM   4183  HN  LEU A 274      -2.707  -8.729   7.649  1.00 90.95           H
ATOM   4184  N   LEU A 275      -5.748  -8.998   8.589  1.00 93.05           N
ATOM   4185  CA  LEU A 275      -7.068  -9.538   8.866  1.00 93.05           C
ATOM   4186  C   LEU A 275      -7.112 -10.049  10.308  1.00 93.05           C
ATOM   4187  O   LEU A 275      -8.057  -9.764  11.042  1.00 93.05           O
ATOM   4188  HA  LEU A 275      -7.782  -8.721   8.767  1.00 93.05           H
ATOM   4189  CB  LEU A 275      -7.443 -10.596   7.827  1.00 93.05           C
ATOM   4190 1HB  LEU A 275      -7.424 -10.132   6.841  1.00 93.05           H
ATOM   4191 2HB  LEU A 275      -6.674 -11.369   7.830  1.00 93.05           H
ATOM   4192  CG  LEU A 275      -8.804 -11.269   8.016  1.00 93.05           C
ATOM   4193  HG  LEU A 275      -8.841 -11.687   9.023  1.00 93.05           H
ATOM   4194  CD1 LEU A 275      -9.940 -10.250   7.907  1.00 93.05           C
ATOM   4195 1HD1 LEU A 275      -9.818  -9.486   8.675  1.00 93.05           H
ATOM   4196 2HD1 LEU A 275      -9.915  -9.783   6.923  1.00 93.05           H
ATOM   4197 3HD1 LEU A 275     -10.896 -10.755   8.046  1.00 93.05           H
ATOM   4198  CD2 LEU A 275      -8.981 -12.432   7.038  1.00 93.05           C
ATOM   4199 1HD2 LEU A 275      -8.915 -12.060   6.016  1.00 93.05           H
ATOM   4200 2HD2 LEU A 275      -8.199 -13.172   7.207  1.00 93.05           H
ATOM   4201 3HD2 LEU A 275      -9.957 -12.893   7.194  1.00 93.05           H
ATOM   4202  HN  LEU A 275      -5.232  -9.484   7.882  1.00 93.05           H
ATOM   4203  N   VAL A 276      -6.079 -10.794  10.670  1.00 94.85           N
ATOM   4204  CA  VAL A 276      -5.992 -11.355  12.008  1.00 94.85           C
ATOM   4205  C   VAL A 276      -6.032 -10.221  13.034  1.00 94.85           C
ATOM   4206  O   VAL A 276      -6.752 -10.303  14.028  1.00 94.85           O
ATOM   4207  HA  VAL A 276      -6.865 -11.991  12.155  1.00 94.85           H
ATOM   4208  CB  VAL A 276      -4.742 -12.228  12.130  1.00 94.85           C
ATOM   4209  HB  VAL A 276      -3.882 -11.625  11.838  1.00 94.85           H
ATOM   4210  CG1 VAL A 276      -4.529 -12.682  13.575  1.00 94.85           C
ATOM   4211 1HG1 VAL A 276      -4.409 -11.808  14.216  1.00 94.85           H
ATOM   4212 2HG1 VAL A 276      -5.392 -13.259  13.906  1.00 94.85           H
ATOM   4213 3HG1 VAL A 276      -3.634 -13.301  13.633  1.00 94.85           H
ATOM   4214  CG2 VAL A 276      -4.817 -13.428  11.184  1.00 94.85           C
ATOM   4215 1HG2 VAL A 276      -5.690 -14.032  11.431  1.00 94.85           H
ATOM   4216 2HG2 VAL A 276      -4.898 -13.076  10.155  1.00 94.85           H
ATOM   4217 3HG2 VAL A 276      -3.916 -14.032  11.291  1.00 94.85           H
ATOM   4218  HN  VAL A 276      -5.311 -11.017  10.068  1.00 94.85           H
ATOM   4219  N   GLN A 277      -5.249  -9.188  12.759  1.00 91.59           N
ATOM   4220  CA  GLN A 277      -5.178  -8.044  13.651  1.00 91.59           C
ATOM   4221  C   GLN A 277      -6.547  -7.369  13.759  1.00 91.59           C
ATOM   4222  O   GLN A 277      -6.913  -6.868  14.821  1.00 91.59           O
ATOM   4223  HA  GLN A 277      -4.888  -8.450  14.620  1.00 91.59           H
ATOM   4224  CB  GLN A 277      -4.112  -7.050  13.184  1.00 91.59           C
ATOM   4225 1HB  GLN A 277      -4.223  -6.868  12.115  1.00 91.59           H
ATOM   4226 2HB  GLN A 277      -4.256  -6.094  13.687  1.00 91.59           H
ATOM   4227  CG  GLN A 277      -2.705  -7.578  13.474  1.00 91.59           C
ATOM   4228 1HG  GLN A 277      -2.626  -7.855  14.525  1.00 91.59           H
ATOM   4229 2HG  GLN A 277      -2.526  -8.482  12.892  1.00 91.59           H
ATOM   4230  CD  GLN A 277      -1.645  -6.528  13.136  1.00 91.59           C
ATOM   4231  OE1 GLN A 277      -1.854  -5.633  12.334  1.00 91.59           O
ATOM   4232  NE2 GLN A 277      -0.499  -6.687  13.792  1.00 91.59           N
ATOM   4233 1HE2 GLN A 277      -0.392  -7.443  14.437  1.00 91.59           H
ATOM   4234 2HE2 GLN A 277       0.257  -6.050  13.639  1.00 91.59           H
ATOM   4235  HN  GLN A 277      -4.671  -9.126  11.945  1.00 91.59           H
ATOM   4236  N   THR A 278      -7.265  -7.378  12.645  1.00 92.41           N
ATOM   4237  CA  THR A 278      -8.571  -6.743  12.592  1.00 92.41           C
ATOM   4238  C   THR A 278      -9.563  -7.490  13.486  1.00 92.41           C
ATOM   4239  O   THR A 278     -10.321  -6.870  14.231  1.00 92.41           O
ATOM   4240  HA  THR A 278      -8.479  -5.733  12.991  1.00 92.41           H
ATOM   4241  CB  THR A 278      -9.004  -6.677  11.127  1.00 92.41           C
ATOM   4242  HB  THR A 278      -9.153  -7.676  10.719  1.00 92.41           H
ATOM   4243  OG1 THR A 278      -7.987  -5.901  10.498  1.00 92.41           O
ATOM   4244  HG1 THR A 278      -7.310  -6.503  10.076  1.00 92.41           H
ATOM   4245  CG2 THR A 278     -10.277  -5.851  10.930  1.00 92.41           C
ATOM   4246 1HG2 THR A 278     -10.107  -4.832  11.276  1.00 92.41           H
ATOM   4247 2HG2 THR A 278     -11.092  -6.297  11.501  1.00 92.41           H
ATOM   4248 3HG2 THR A 278     -10.541  -5.836   9.872  1.00 92.41           H
ATOM   4249  HN  THR A 278      -6.968  -7.807  11.792  1.00 92.41           H
ATOM   4250  N   ILE A 279      -9.527  -8.810  13.382  1.00 92.54           N
ATOM   4251  CA  ILE A 279     -10.423  -9.647  14.162  1.00 92.54           C
ATOM   4252  C   ILE A 279     -10.068  -9.523  15.645  1.00 92.54           C
ATOM   4253  O   ILE A 279     -10.954  -9.415  16.492  1.00 92.54           O
ATOM   4254  HA  ILE A 279     -11.434  -9.268  14.016  1.00 92.54           H
ATOM   4255  CB  ILE A 279     -10.400 -11.086  13.643  1.00 92.54           C
ATOM   4256  HB  ILE A 279      -9.364 -11.427  13.627  1.00 92.54           H
ATOM   4257  CG1 ILE A 279     -10.922 -11.159  12.207  1.00 92.54           C
ATOM   4258 1HG1 ILE A 279     -12.000 -11.002  12.200  1.00 92.54           H
ATOM   4259 2HG1 ILE A 279     -10.479 -10.358  11.614  1.00 92.54           H
ATOM   4260  CG2 ILE A 279     -11.168 -12.020  14.580  1.00 92.54           C
ATOM   4261 1HG2 ILE A 279     -10.711 -11.998  15.570  1.00 92.54           H
ATOM   4262 2HG2 ILE A 279     -12.204 -11.690  14.652  1.00 92.54           H
ATOM   4263 3HG2 ILE A 279     -11.136 -13.036  14.188  1.00 92.54           H
ATOM   4264  CD1 ILE A 279     -10.594 -12.512  11.572  1.00 92.54           C
ATOM   4265 1HD1 ILE A 279      -9.514 -12.655  11.559  1.00 92.54           H
ATOM   4266 2HD1 ILE A 279     -11.059 -13.308  12.154  1.00 92.54           H
ATOM   4267 3HD1 ILE A 279     -10.977 -12.537  10.552  1.00 92.54           H
ATOM   4268  HN  ILE A 279      -8.901  -9.307  12.781  1.00 92.54           H
ATOM   4269  N   ASP A 280      -8.771  -9.542  15.914  1.00 91.76           N
ATOM   4270  CA  ASP A 280      -8.290  -9.480  17.284  1.00 91.76           C
ATOM   4271  C   ASP A 280      -8.661  -8.125  17.889  1.00 91.76           C
ATOM   4272  O   ASP A 280      -8.953  -8.032  19.081  1.00 91.76           O
ATOM   4273  HA  ASP A 280      -8.773 -10.312  17.796  1.00 91.76           H
ATOM   4274  CB  ASP A 280      -6.767  -9.621  17.340  1.00 91.76           C
ATOM   4275 1HB  ASP A 280      -6.462 -10.525  16.813  1.00 91.76           H
ATOM   4276 2HB  ASP A 280      -6.301  -8.780  16.826  1.00 91.76           H
ATOM   4277  CG  ASP A 280      -6.274  -9.678  18.787  1.00 91.76           C
ATOM   4278  OD1 ASP A 280      -6.862 -10.469  19.556  1.00 91.76           O
ATOM   4279  OD2 ASP A 280      -5.321  -8.929  19.092  1.00 91.76           O
ATOM   4280  HN  ASP A 280      -8.056  -9.600  15.218  1.00 91.76           H
ATOM   4281  N   ALA A 281      -8.638  -7.107  17.041  1.00 91.34           N
ATOM   4282  CA  ALA A 281      -8.982  -5.764  17.474  1.00 91.34           C
ATOM   4283  C   ALA A 281     -10.415  -5.756  18.010  1.00 91.34           C
ATOM   4284  O   ALA A 281     -10.747  -4.969  18.895  1.00 91.34           O
ATOM   4285  HA  ALA A 281      -8.301  -5.490  18.280  1.00 91.34           H
ATOM   4286  CB  ALA A 281      -8.788  -4.787  16.312  1.00 91.34           C
ATOM   4287 1HB  ALA A 281      -7.748  -4.809  15.989  1.00 91.34           H
ATOM   4288 2HB  ALA A 281      -9.433  -5.077  15.483  1.00 91.34           H
ATOM   4289 3HB  ALA A 281      -9.046  -3.780  16.638  1.00 91.34           H
ATOM   4290  HN  ALA A 281      -8.391  -7.190  16.075  1.00 91.34           H
ATOM   4291  N   TYR A 282     -11.227  -6.641  17.450  1.00 80.85           N
ATOM   4292  CA  TYR A 282     -12.626  -6.720  17.833  1.00 80.85           C
ATOM   4293  C   TYR A 282     -12.838  -7.771  18.924  1.00 80.85           C
ATOM   4294  O   TYR A 282     -13.498  -7.505  19.927  1.00 80.85           O
ATOM   4295  HA  TYR A 282     -12.926  -5.744  18.215  1.00 80.85           H
ATOM   4296  CB  TYR A 282     -13.384  -7.149  16.574  1.00 80.85           C
ATOM   4297 1HB  TYR A 282     -13.139  -6.463  15.764  1.00 80.85           H
ATOM   4298 2HB  TYR A 282     -13.036  -8.137  16.272  1.00 80.85           H
ATOM   4299  CG  TYR A 282     -14.903  -7.191  16.747  1.00 80.85           C
ATOM   4300  CD1 TYR A 282     -15.546  -8.401  16.913  1.00 80.85           C
ATOM   4301  HD1 TYR A 282     -14.971  -9.327  16.922  1.00 80.85           H
ATOM   4302  CD2 TYR A 282     -15.631  -6.018  16.736  1.00 80.85           C
ATOM   4303  HD2 TYR A 282     -15.124  -5.063  16.605  1.00 80.85           H
ATOM   4304  CE1 TYR A 282     -16.976  -8.440  17.076  1.00 80.85           C
ATOM   4305  HE1 TYR A 282     -17.497  -9.389  17.208  1.00 80.85           H
ATOM   4306  CE2 TYR A 282     -17.062  -6.058  16.898  1.00 80.85           C
ATOM   4307  HE2 TYR A 282     -17.649  -5.139  16.892  1.00 80.85           H
ATOM   4308  CZ  TYR A 282     -17.664  -7.266  17.060  1.00 80.85           C
ATOM   4309  OH  TYR A 282     -19.014  -7.303  17.214  1.00 80.85           O
ATOM   4310  HH  TYR A 282     -19.385  -6.375  17.204  1.00 80.85           H
ATOM   4311  HN  TYR A 282     -10.943  -7.295  16.749  1.00 80.85           H
ATOM   4312  N   ALA A 283     -12.266  -8.943  18.691  1.00 89.02           N
ATOM   4313  CA  ALA A 283     -12.595 -10.109  19.494  1.00 89.02           C
ATOM   4314  C   ALA A 283     -11.619 -10.207  20.668  1.00 89.02           C
ATOM   4315  O   ALA A 283     -11.919 -10.841  21.678  1.00 89.02           O
ATOM   4316  HA  ALA A 283     -13.604  -9.971  19.882  1.00 89.02           H
ATOM   4317  CB  ALA A 283     -12.573 -11.359  18.611  1.00 89.02           C
ATOM   4318 1HB  ALA A 283     -13.304 -11.251  17.810  1.00 89.02           H
ATOM   4319 2HB  ALA A 283     -11.579 -11.483  18.182  1.00 89.02           H
ATOM   4320 3HB  ALA A 283     -12.820 -12.233  19.214  1.00 89.02           H
ATOM   4321  HN  ALA A 283     -11.590  -9.103  17.971  1.00 89.02           H
ATOM   4322  N   MET A 284     -10.470  -9.570  20.495  1.00 82.59           N
ATOM   4323  CA  MET A 284      -9.438  -9.598  21.518  1.00 82.59           C
ATOM   4324  C   MET A 284      -9.188 -11.026  22.006  1.00 82.59           C
ATOM   4325  O   MET A 284      -9.070 -11.264  23.207  1.00 82.59           O
ATOM   4326  HA  MET A 284      -8.539  -9.209  21.039  1.00 82.59           H
ATOM   4327  CB  MET A 284      -9.864  -8.722  22.697  1.00 82.59           C
ATOM   4328 1HB  MET A 284     -10.760  -9.137  23.159  1.00 82.59           H
ATOM   4329 2HB  MET A 284      -9.083  -8.725  23.458  1.00 82.59           H
ATOM   4330  CG  MET A 284     -10.136  -7.286  22.244  1.00 82.59           C
ATOM   4331 1HG  MET A 284      -9.238  -6.861  21.797  1.00 82.59           H
ATOM   4332 2HG  MET A 284     -10.908  -7.279  21.475  1.00 82.59           H
ATOM   4333  SD  MET A 284     -10.652  -6.294  23.635  1.00 82.59           S
ATOM   4334  CE  MET A 284     -11.009  -4.756  22.803  1.00 82.59           C
ATOM   4335 1HE  MET A 284     -10.108  -4.392  22.310  1.00 82.59           H
ATOM   4336 2HE  MET A 284     -11.790  -4.917  22.060  1.00 82.59           H
ATOM   4337 3HE  MET A 284     -11.347  -4.019  23.531  1.00 82.59           H
ATOM   4338  HN  MET A 284     -10.240  -9.043  19.677  1.00 82.59           H
ATOM   4339  N   PHE A 285      -9.116 -11.941  21.050  1.00 85.80           N
ATOM   4340  CA  PHE A 285      -9.066 -13.357  21.371  1.00 85.80           C
ATOM   4341  C   PHE A 285      -7.633 -13.800  21.675  1.00 85.80           C
ATOM   4342  O   PHE A 285      -7.415 -14.888  22.206  1.00 85.80           O
ATOM   4343  HA  PHE A 285      -9.687 -13.511  22.253  1.00 85.80           H
ATOM   4344  CB  PHE A 285      -9.570 -14.112  20.140  1.00 85.80           C
ATOM   4345 1HB  PHE A 285      -9.730 -15.157  20.408  1.00 85.80           H
ATOM   4346 2HB  PHE A 285     -10.538 -13.706  19.848  1.00 85.80           H
ATOM   4347  CG  PHE A 285      -8.624 -14.048  18.939  1.00 85.80           C
ATOM   4348  CD1 PHE A 285      -8.740 -13.039  18.035  1.00 85.80           C
ATOM   4349  HD1 PHE A 285      -9.507 -12.275  18.166  1.00 85.80           H
ATOM   4350  CD2 PHE A 285      -7.667 -15.001  18.776  1.00 85.80           C
ATOM   4351  HD2 PHE A 285      -7.574 -15.810  19.500  1.00 85.80           H
ATOM   4352  CE1 PHE A 285      -7.862 -12.979  16.921  1.00 85.80           C
ATOM   4353  HE1 PHE A 285      -7.955 -12.170  16.196  1.00 85.80           H
ATOM   4354  CE2 PHE A 285      -6.789 -14.941  17.662  1.00 85.80           C
ATOM   4355  HE2 PHE A 285      -6.022 -15.704  17.531  1.00 85.80           H
ATOM   4356  CZ  PHE A 285      -6.905 -13.932  16.758  1.00 85.80           C
ATOM   4357  HZ  PHE A 285      -6.230 -13.886  15.903  1.00 85.80           H
ATOM   4358  HN  PHE A 285      -9.091 -11.727  20.073  1.00 85.80           H
ATOM   4359  N   ILE A 286      -6.693 -12.934  21.325  1.00 86.60           N
ATOM   4360  CA  ILE A 286      -5.289 -13.215  21.569  1.00 86.60           C
ATOM   4361  C   ILE A 286      -4.926 -12.784  22.992  1.00 86.60           C
ATOM   4362  O   ILE A 286      -4.766 -11.595  23.262  1.00 86.60           O
ATOM   4363  HA  ILE A 286      -5.153 -14.293  21.490  1.00 86.60           H
ATOM   4364  CB  ILE A 286      -4.418 -12.568  20.490  1.00 86.60           C
ATOM   4365  HB  ILE A 286      -4.591 -11.492  20.510  1.00 86.60           H
ATOM   4366  CG1 ILE A 286      -4.813 -13.063  19.097  1.00 86.60           C
ATOM   4367 1HG1 ILE A 286      -4.602 -14.129  19.013  1.00 86.60           H
ATOM   4368 2HG1 ILE A 286      -5.886 -12.938  18.954  1.00 86.60           H
ATOM   4369  CG2 ILE A 286      -2.932 -12.792  20.777  1.00 86.60           C
ATOM   4370 1HG2 ILE A 286      -2.678 -12.352  21.741  1.00 86.60           H
ATOM   4371 2HG2 ILE A 286      -2.723 -13.862  20.800  1.00 86.60           H
ATOM   4372 3HG2 ILE A 286      -2.336 -12.322  19.995  1.00 86.60           H
ATOM   4373  CD1 ILE A 286      -4.055 -12.300  18.009  1.00 86.60           C
ATOM   4374 1HD1 ILE A 286      -4.287 -11.237  18.081  1.00 86.60           H
ATOM   4375 2HD1 ILE A 286      -2.983 -12.448  18.141  1.00 86.60           H
ATOM   4376 3HD1 ILE A 286      -4.355 -12.671  17.029  1.00 86.60           H
ATOM   4377  HN  ILE A 286      -6.878 -12.055  20.884  1.00 86.60           H
ATOM   4378  N   SER A 287      -4.806 -13.775  23.863  1.00 84.34           N
ATOM   4379  CA  SER A 287      -4.462 -13.514  25.250  1.00 84.34           C
ATOM   4380  C   SER A 287      -3.025 -13.962  25.526  1.00 84.34           C
ATOM   4381  O   SER A 287      -2.443 -13.599  26.547  1.00 84.34           O
ATOM   4382  HA  SER A 287      -4.556 -12.435  25.373  1.00 84.34           H
ATOM   4383  CB  SER A 287      -5.430 -14.220  26.201  1.00 84.34           C
ATOM   4384 1HB  SER A 287      -5.127 -14.035  27.231  1.00 84.34           H
ATOM   4385 2HB  SER A 287      -6.428 -13.798  26.082  1.00 84.34           H
ATOM   4386  OG  SER A 287      -5.479 -15.625  25.966  1.00 84.34           O
ATOM   4387  HG  SER A 287      -6.149 -16.050  26.574  1.00 84.34           H
ATOM   4388  HN  SER A 287      -4.940 -14.739  23.635  1.00 84.34           H
ATOM   4389  N   ASN A 288      -2.495 -14.745  24.598  1.00 86.03           N
ATOM   4390  CA  ASN A 288      -1.170 -15.316  24.769  1.00 86.03           C
ATOM   4391  C   ASN A 288      -0.125 -14.341  24.220  1.00 86.03           C
ATOM   4392  O   ASN A 288      -0.178 -13.962  23.051  1.00 86.03           O
ATOM   4393  HA  ASN A 288      -1.064 -15.480  25.841  1.00 86.03           H
ATOM   4394  CB  ASN A 288      -1.035 -16.634  24.003  1.00 86.03           C
ATOM   4395 1HB  ASN A 288      -1.875 -17.285  24.243  1.00 86.03           H
ATOM   4396 2HB  ASN A 288      -1.076 -16.442  22.931  1.00 86.03           H
ATOM   4397  CG  ASN A 288       0.278 -17.338  24.351  1.00 86.03           C
ATOM   4398  OD1 ASN A 288       1.322 -16.724  24.498  1.00 86.03           O
ATOM   4399  ND2 ASN A 288       0.169 -18.658  24.473  1.00 86.03           N
ATOM   4400 1HD2 ASN A 288      -0.718 -19.100  24.339  1.00 86.03           H
ATOM   4401 2HD2 ASN A 288       0.973 -19.207  24.699  1.00 86.03           H
ATOM   4402  HN  ASN A 288      -2.954 -14.990  23.744  1.00 86.03           H
ATOM   4403  N   CYS A 289       0.800 -13.964  25.090  1.00 91.00           N
ATOM   4404  CA  CYS A 289       1.798 -12.969  24.736  1.00 91.00           C
ATOM   4405  C   CYS A 289       2.665 -13.536  23.611  1.00 91.00           C
ATOM   4406  O   CYS A 289       3.036 -12.817  22.685  1.00 91.00           O
ATOM   4407  HA  CYS A 289       1.254 -12.087  24.398  1.00 91.00           H
ATOM   4408  CB  CYS A 289       2.635 -12.552  25.947  1.00 91.00           C
ATOM   4409 1HB  CYS A 289       1.985 -12.174  26.737  1.00 91.00           H
ATOM   4410 2HB  CYS A 289       3.159 -13.417  26.353  1.00 91.00           H
ATOM   4411  SG  CYS A 289       3.840 -11.264  25.462  1.00 91.00           S
ATOM   4412  HN  CYS A 289       0.875 -14.325  26.019  1.00 91.00           H
ATOM   4413  N   ALA A 290       2.964 -14.822  23.729  1.00 92.90           N
ATOM   4414  CA  ALA A 290       3.844 -15.476  22.775  1.00 92.90           C
ATOM   4415  C   ALA A 290       3.230 -15.387  21.377  1.00 92.90           C
ATOM   4416  O   ALA A 290       3.932 -15.120  20.403  1.00 92.90           O
ATOM   4417  HA  ALA A 290       4.794 -14.941  22.780  1.00 92.90           H
ATOM   4418  CB  ALA A 290       4.089 -16.921  23.214  1.00 92.90           C
ATOM   4419 1HB  ALA A 290       4.553 -16.927  24.201  1.00 92.90           H
ATOM   4420 2HB  ALA A 290       3.139 -17.454  23.256  1.00 92.90           H
ATOM   4421 3HB  ALA A 290       4.749 -17.411  22.499  1.00 92.90           H
ATOM   4422  HN  ALA A 290       2.616 -15.412  24.457  1.00 92.90           H
ATOM   4423  N   VAL A 291       1.926 -15.617  21.322  1.00 93.25           N
ATOM   4424  CA  VAL A 291       1.209 -15.565  20.059  1.00 93.25           C
ATOM   4425  C   VAL A 291       1.223 -14.130  19.529  1.00 93.25           C
ATOM   4426  O   VAL A 291       1.453 -13.905  18.342  1.00 93.25           O
ATOM   4427  HA  VAL A 291       1.739 -16.205  19.354  1.00 93.25           H
ATOM   4428  CB  VAL A 291      -0.204 -16.124  20.236  1.00 93.25           C
ATOM   4429  HB  VAL A 291      -0.707 -15.528  20.998  1.00 93.25           H
ATOM   4430  CG1 VAL A 291      -1.007 -16.005  18.940  1.00 93.25           C
ATOM   4431 1HG1 VAL A 291      -1.079 -14.956  18.652  1.00 93.25           H
ATOM   4432 2HG1 VAL A 291      -0.506 -16.564  18.149  1.00 93.25           H
ATOM   4433 3HG1 VAL A 291      -2.007 -16.409  19.094  1.00 93.25           H
ATOM   4434  CG2 VAL A 291      -0.163 -17.573  20.725  1.00 93.25           C
ATOM   4435 1HG2 VAL A 291       0.367 -18.188  19.997  1.00 93.25           H
ATOM   4436 2HG2 VAL A 291       0.354 -17.620  21.683  1.00 93.25           H
ATOM   4437 3HG2 VAL A 291      -1.181 -17.946  20.842  1.00 93.25           H
ATOM   4438  HN  VAL A 291       1.363 -15.836  22.119  1.00 93.25           H
ATOM   4439  N   SER A 292       0.973 -13.196  20.435  1.00 93.52           N
ATOM   4440  CA  SER A 292       0.912 -11.792  20.065  1.00 93.52           C
ATOM   4441  C   SER A 292       2.260 -11.341  19.500  1.00 93.52           C
ATOM   4442  O   SER A 292       2.310 -10.616  18.508  1.00 93.52           O
ATOM   4443  HA  SER A 292       0.136 -11.728  19.302  1.00 93.52           H
ATOM   4444  CB  SER A 292       0.520 -10.924  21.262  1.00 93.52           C
ATOM   4445 1HB  SER A 292      -0.395 -11.313  21.709  1.00 93.52           H
ATOM   4446 2HB  SER A 292       1.297 -10.985  22.024  1.00 93.52           H
ATOM   4447  OG  SER A 292       0.326  -9.562  20.893  1.00 93.52           O
ATOM   4448  HG  SER A 292      -0.503  -9.472  20.340  1.00 93.52           H
ATOM   4449  HN  SER A 292       0.814 -13.385  21.404  1.00 93.52           H
ATOM   4450  N   THR A 293       3.320 -11.789  20.157  1.00 90.26           N
ATOM   4451  CA  THR A 293       4.664 -11.408  19.756  1.00 90.26           C
ATOM   4452  C   THR A 293       4.955 -11.895  18.335  1.00 90.26           C
ATOM   4453  O   THR A 293       5.461 -11.139  17.508  1.00 90.26           O
ATOM   4454  HA  THR A 293       4.723 -10.320  19.740  1.00 90.26           H
ATOM   4455  CB  THR A 293       5.641 -11.956  20.798  1.00 90.26           C
ATOM   4456  HB  THR A 293       5.593 -13.044  20.843  1.00 90.26           H
ATOM   4457  OG1 THR A 293       5.286 -11.276  21.999  1.00 90.26           O
ATOM   4458  HG1 THR A 293       4.629 -11.821  22.520  1.00 90.26           H
ATOM   4459  CG2 THR A 293       7.084 -11.520  20.535  1.00 90.26           C
ATOM   4460 1HG2 THR A 293       7.144 -10.432  20.558  1.00 90.26           H
ATOM   4461 2HG2 THR A 293       7.400 -11.881  19.556  1.00 90.26           H
ATOM   4462 3HG2 THR A 293       7.735 -11.936  21.304  1.00 90.26           H
ATOM   4463  HN  THR A 293       3.272 -12.399  20.947  1.00 90.26           H
ATOM   4464  N   ASN A 294       4.623 -13.155  18.096  1.00 92.30           N
ATOM   4465  CA  ASN A 294       4.902 -13.771  16.810  1.00 92.30           C
ATOM   4466  C   ASN A 294       4.096 -13.058  15.723  1.00 92.30           C
ATOM   4467  O   ASN A 294       4.585 -12.861  14.611  1.00 92.30           O
ATOM   4468  HA  ASN A 294       5.977 -13.666  16.669  1.00 92.30           H
ATOM   4469  CB  ASN A 294       4.497 -15.247  16.807  1.00 92.30           C
ATOM   4470 1HB  ASN A 294       3.499 -15.355  17.232  1.00 92.30           H
ATOM   4471 2HB  ASN A 294       4.448 -15.612  15.781  1.00 92.30           H
ATOM   4472  CG  ASN A 294       5.492 -16.090  17.607  1.00 92.30           C
ATOM   4473  OD1 ASN A 294       6.622 -15.700  17.849  1.00 92.30           O
ATOM   4474  ND2 ASN A 294       5.010 -17.265  18.003  1.00 92.30           N
ATOM   4475 1HD2 ASN A 294       4.073 -17.525  17.771  1.00 92.30           H
ATOM   4476 2HD2 ASN A 294       5.585 -17.888  18.532  1.00 92.30           H
ATOM   4477  HN  ASN A 294       4.173 -13.751  18.762  1.00 92.30           H
ATOM   4478  N   ILE A 295       2.875 -12.689  16.081  1.00 91.93           N
ATOM   4479  CA  ILE A 295       1.988 -12.023  15.143  1.00 91.93           C
ATOM   4480  C   ILE A 295       2.593 -10.674  14.747  1.00 91.93           C
ATOM   4481  O   ILE A 295       2.583 -10.306  13.573  1.00 91.93           O
ATOM   4482  HA  ILE A 295       1.925 -12.648  14.252  1.00 91.93           H
ATOM   4483  CB  ILE A 295       0.576 -11.916  15.723  1.00 91.93           C
ATOM   4484  HB  ILE A 295       0.657 -11.601  16.763  1.00 91.93           H
ATOM   4485  CG1 ILE A 295      -0.123 -13.277  15.716  1.00 91.93           C
ATOM   4486 1HG1 ILE A 295      -0.323 -13.582  14.689  1.00 91.93           H
ATOM   4487 2HG1 ILE A 295       0.536 -14.030  16.150  1.00 91.93           H
ATOM   4488  CG2 ILE A 295      -0.239 -10.850  14.989  1.00 91.93           C
ATOM   4489 1HG2 ILE A 295       0.254  -9.883  15.089  1.00 91.93           H
ATOM   4490 2HG2 ILE A 295      -0.313 -11.112  13.933  1.00 91.93           H
ATOM   4491 3HG2 ILE A 295      -1.238 -10.795  15.421  1.00 91.93           H
ATOM   4492  CD1 ILE A 295      -1.434 -13.224  16.503  1.00 91.93           C
ATOM   4493 1HD1 ILE A 295      -1.227 -12.942  17.536  1.00 91.93           H
ATOM   4494 2HD1 ILE A 295      -2.099 -12.488  16.052  1.00 91.93           H
ATOM   4495 3HD1 ILE A 295      -1.910 -14.204  16.483  1.00 91.93           H
ATOM   4496  HN  ILE A 295       2.490 -12.840  16.992  1.00 91.93           H
ATOM   4497  N   ASP A 296       3.106  -9.975  15.748  1.00 93.26           N
ATOM   4498  CA  ASP A 296       3.656  -8.648  15.530  1.00 93.26           C
ATOM   4499  C   ASP A 296       4.875  -8.751  14.610  1.00 93.26           C
ATOM   4500  O   ASP A 296       5.061  -7.918  13.724  1.00 93.26           O
ATOM   4501  HA  ASP A 296       2.846  -8.071  15.084  1.00 93.26           H
ATOM   4502  CB  ASP A 296       4.110  -8.015  16.847  1.00 93.26           C
ATOM   4503 1HB  ASP A 296       4.609  -8.765  17.461  1.00 93.26           H
ATOM   4504 2HB  ASP A 296       4.839  -7.231  16.646  1.00 93.26           H
ATOM   4505  CG  ASP A 296       2.921  -7.430  17.612  1.00 93.26           C
ATOM   4506  OD1 ASP A 296       1.781  -7.676  17.163  1.00 93.26           O
ATOM   4507  OD2 ASP A 296       3.180  -6.750  18.628  1.00 93.26           O
ATOM   4508  HN  ASP A 296       3.149 -10.300  16.693  1.00 93.26           H
ATOM   4509  N   ILE A 297       5.674  -9.779  14.853  1.00 93.14           N
ATOM   4510  CA  ILE A 297       6.851 -10.022  14.036  1.00 93.14           C
ATOM   4511  C   ILE A 297       6.415 -10.348  12.606  1.00 93.14           C
ATOM   4512  O   ILE A 297       6.978  -9.822  11.647  1.00 93.14           O
ATOM   4513  HA  ILE A 297       7.432  -9.100  14.018  1.00 93.14           H
ATOM   4514  CB  ILE A 297       7.731 -11.101  14.671  1.00 93.14           C
ATOM   4515  HB  ILE A 297       7.098 -11.950  14.929  1.00 93.14           H
ATOM   4516  CG1 ILE A 297       8.363 -10.597  15.970  1.00 93.14           C
ATOM   4517 1HG1 ILE A 297       9.085  -9.811  15.747  1.00 93.14           H
ATOM   4518 2HG1 ILE A 297       7.596 -10.154  16.605  1.00 93.14           H
ATOM   4519  CG2 ILE A 297       8.782 -11.605  13.680  1.00 93.14           C
ATOM   4520 1HG2 ILE A 297       8.284 -12.029  12.807  1.00 93.14           H
ATOM   4521 2HG2 ILE A 297       9.416 -10.774  13.369  1.00 93.14           H
ATOM   4522 3HG2 ILE A 297       9.394 -12.370  14.157  1.00 93.14           H
ATOM   4523  CD1 ILE A 297       9.058 -11.736  16.719  1.00 93.14           C
ATOM   4524 1HD1 ILE A 297       8.328 -12.509  16.962  1.00 93.14           H
ATOM   4525 2HD1 ILE A 297       9.841 -12.161  16.091  1.00 93.14           H
ATOM   4526 3HD1 ILE A 297       9.499 -11.351  17.639  1.00 93.14           H
ATOM   4527  HN  ILE A 297       5.528 -10.439  15.591  1.00 93.14           H
ATOM   4528  N   CYS A 298       5.417 -11.213  12.508  1.00 94.58           N
ATOM   4529  CA  CYS A 298       4.909 -11.626  11.211  1.00 94.58           C
ATOM   4530  C   CYS A 298       4.439 -10.379  10.459  1.00 94.58           C
ATOM   4531  O   CYS A 298       4.664 -10.253   9.257  1.00 94.58           O
ATOM   4532  HA  CYS A 298       5.737 -12.104  10.688  1.00 94.58           H
ATOM   4533  CB  CYS A 298       3.794 -12.665  11.345  1.00 94.58           C
ATOM   4534 1HB  CYS A 298       3.092 -12.360  12.121  1.00 94.58           H
ATOM   4535 2HB  CYS A 298       3.231 -12.729  10.413  1.00 94.58           H
ATOM   4536  SG  CYS A 298       4.507 -14.300  11.755  1.00 94.58           S
ATOM   4537  HG  CYS A 298       4.740 -14.032  13.037  1.00 94.58           H
ATOM   4538  HN  CYS A 298       4.958 -11.629  13.293  1.00 94.58           H
ATOM   4539  N   PHE A 299       3.796  -9.488  11.200  1.00 93.85           N
ATOM   4540  CA  PHE A 299       3.297  -8.253  10.620  1.00 93.85           C
ATOM   4541  C   PHE A 299       4.438  -7.431  10.015  1.00 93.85           C
ATOM   4542  O   PHE A 299       4.343  -6.975   8.877  1.00 93.85           O
ATOM   4543  HA  PHE A 299       2.593  -8.526   9.834  1.00 93.85           H
ATOM   4544  CB  PHE A 299       2.655  -7.453  11.755  1.00 93.85           C
ATOM   4545 1HB  PHE A 299       1.854  -8.046  12.195  1.00 93.85           H
ATOM   4546 2HB  PHE A 299       3.397  -7.289  12.536  1.00 93.85           H
ATOM   4547  CG  PHE A 299       2.088  -6.100  11.319  1.00 93.85           C
ATOM   4548  CD1 PHE A 299       2.814  -4.966  11.507  1.00 93.85           C
ATOM   4549  HD1 PHE A 299       3.800  -5.020  11.969  1.00 93.85           H
ATOM   4550  CD2 PHE A 299       0.857  -6.032  10.744  1.00 93.85           C
ATOM   4551  HD2 PHE A 299       0.275  -6.941  10.593  1.00 93.85           H
ATOM   4552  CE1 PHE A 299       2.287  -3.711  11.103  1.00 93.85           C
ATOM   4553  HE1 PHE A 299       2.869  -2.801  11.254  1.00 93.85           H
ATOM   4554  CE2 PHE A 299       0.331  -4.777  10.339  1.00 93.85           C
ATOM   4555  HE2 PHE A 299      -0.655  -4.723   9.878  1.00 93.85           H
ATOM   4556  CZ  PHE A 299       1.057  -3.643  10.528  1.00 93.85           C
ATOM   4557  HZ  PHE A 299       0.653  -2.679  10.217  1.00 93.85           H
ATOM   4558  HN  PHE A 299       3.615  -9.599  12.177  1.00 93.85           H
ATOM   4559  N   GLN A 300       5.490  -7.268  10.804  1.00 90.07           N
ATOM   4560  CA  GLN A 300       6.608  -6.433  10.398  1.00 90.07           C
ATOM   4561  C   GLN A 300       7.256  -6.994   9.131  1.00 90.07           C
ATOM   4562  O   GLN A 300       7.616  -6.241   8.227  1.00 90.07           O
ATOM   4563  HA  GLN A 300       6.177  -5.454  10.191  1.00 90.07           H
ATOM   4564  CB  GLN A 300       7.632  -6.302  11.526  1.00 90.07           C
ATOM   4565 1HB  GLN A 300       7.870  -7.289  11.923  1.00 90.07           H
ATOM   4566 2HB  GLN A 300       8.560  -5.885  11.134  1.00 90.07           H
ATOM   4567  CG  GLN A 300       7.100  -5.409  12.649  1.00 90.07           C
ATOM   4568 1HG  GLN A 300       6.872  -4.420  12.254  1.00 90.07           H
ATOM   4569 2HG  GLN A 300       6.169  -5.822  13.036  1.00 90.07           H
ATOM   4570  CD  GLN A 300       8.120  -5.288  13.783  1.00 90.07           C
ATOM   4571  OE1 GLN A 300       9.250  -5.739  13.688  1.00 90.07           O
ATOM   4572  NE2 GLN A 300       7.660  -4.656  14.859  1.00 90.07           N
ATOM   4573 1HE2 GLN A 300       6.722  -4.309  14.872  1.00 90.07           H
ATOM   4574 2HE2 GLN A 300       8.253  -4.526  15.654  1.00 90.07           H
ATOM   4575  HN  GLN A 300       5.585  -7.694  11.704  1.00 90.07           H
ATOM   4576  N   VAL A 301       7.386  -8.313   9.105  1.00 94.92           N
ATOM   4577  CA  VAL A 301       8.044  -8.978   7.993  1.00 94.92           C
ATOM   4578  C   VAL A 301       7.198  -8.806   6.729  1.00 94.92           C
ATOM   4579  O   VAL A 301       7.703  -8.370   5.696  1.00 94.92           O
ATOM   4580  HA  VAL A 301       9.006  -8.490   7.840  1.00 94.92           H
ATOM   4581  CB  VAL A 301       8.306 -10.445   8.342  1.00 94.92           C
ATOM   4582  HB  VAL A 301       7.357 -10.894   8.637  1.00 94.92           H
ATOM   4583  CG1 VAL A 301       8.831 -11.212   7.127  1.00 94.92           C
ATOM   4584 1HG1 VAL A 301       8.094 -11.170   6.324  1.00 94.92           H
ATOM   4585 2HG1 VAL A 301       9.764 -10.761   6.788  1.00 94.92           H
ATOM   4586 3HG1 VAL A 301       9.009 -12.251   7.402  1.00 94.92           H
ATOM   4587  CG2 VAL A 301       9.270 -10.563   9.524  1.00 94.92           C
ATOM   4588 1HG2 VAL A 301      10.218 -10.090   9.268  1.00 94.92           H
ATOM   4589 2HG2 VAL A 301       8.839 -10.068  10.395  1.00 94.92           H
ATOM   4590 3HG2 VAL A 301       9.438 -11.616   9.751  1.00 94.92           H
ATOM   4591  HN  VAL A 301       7.052  -8.922   9.824  1.00 94.92           H
ATOM   4592  N   THR A 302       5.927  -9.158   6.854  1.00 93.76           N
ATOM   4593  CA  THR A 302       5.042  -9.184   5.702  1.00 93.76           C
ATOM   4594  C   THR A 302       4.819  -7.768   5.168  1.00 93.76           C
ATOM   4595  O   THR A 302       4.668  -7.571   3.963  1.00 93.76           O
ATOM   4596  HA  THR A 302       5.527  -9.752   4.908  1.00 93.76           H
ATOM   4597  CB  THR A 302       3.747  -9.887   6.116  1.00 93.76           C
ATOM   4598  HB  THR A 302       3.034  -9.906   5.292  1.00 93.76           H
ATOM   4599  OG1 THR A 302       3.325  -9.181   7.280  1.00 93.76           O
ATOM   4600  HG1 THR A 302       2.438  -9.525   7.586  1.00 93.76           H
ATOM   4601  CG2 THR A 302       3.990 -11.314   6.614  1.00 93.76           C
ATOM   4602 1HG2 THR A 302       4.651 -11.289   7.481  1.00 93.76           H
ATOM   4603 2HG2 THR A 302       4.452 -11.902   5.821  1.00 93.76           H
ATOM   4604 3HG2 THR A 302       3.039 -11.767   6.895  1.00 93.76           H
ATOM   4605  HN  THR A 302       5.502  -9.421   7.720  1.00 93.76           H
ATOM   4606  N   GLN A 303       4.806  -6.817   6.091  1.00 91.30           N
ATOM   4607  CA  GLN A 303       4.672  -5.418   5.722  1.00 91.30           C
ATOM   4608  C   GLN A 303       5.856  -4.981   4.858  1.00 91.30           C
ATOM   4609  O   GLN A 303       5.681  -4.258   3.878  1.00 91.30           O
ATOM   4610  HA  GLN A 303       3.750  -5.358   5.144  1.00 91.30           H
ATOM   4611  CB  GLN A 303       4.543  -4.533   6.964  1.00 91.30           C
ATOM   4612 1HB  GLN A 303       3.686  -4.854   7.556  1.00 91.30           H
ATOM   4613 2HB  GLN A 303       5.426  -4.652   7.592  1.00 91.30           H
ATOM   4614  CG  GLN A 303       4.381  -3.063   6.575  1.00 91.30           C
ATOM   4615 1HG  GLN A 303       5.293  -2.707   6.095  1.00 91.30           H
ATOM   4616 2HG  GLN A 303       3.577  -2.962   5.846  1.00 91.30           H
ATOM   4617  CD  GLN A 303       4.075  -2.202   7.802  1.00 91.30           C
ATOM   4618  OE1 GLN A 303       4.894  -2.027   8.690  1.00 91.30           O
ATOM   4619  NE2 GLN A 303       2.854  -1.675   7.803  1.00 91.30           N
ATOM   4620 1HE2 GLN A 303       2.230  -1.858   7.043  1.00 91.30           H
ATOM   4621 2HE2 GLN A 303       2.559  -1.096   8.564  1.00 91.30           H
ATOM   4622  HN  GLN A 303       4.885  -6.989   7.073  1.00 91.30           H
ATOM   4623  N   THR A 304       7.036  -5.437   5.253  1.00 92.38           N
ATOM   4624  CA  THR A 304       8.254  -5.071   4.549  1.00 92.38           C
ATOM   4625  C   THR A 304       8.224  -5.609   3.117  1.00 92.38           C
ATOM   4626  O   THR A 304       8.614  -4.914   2.181  1.00 92.38           O
ATOM   4627  HA  THR A 304       8.298  -3.984   4.481  1.00 92.38           H
ATOM   4628  CB  THR A 304       9.443  -5.581   5.365  1.00 92.38           C
ATOM   4629  HB  THR A 304       9.462  -6.670   5.386  1.00 92.38           H
ATOM   4630  OG1 THR A 304       9.293  -4.945   6.632  1.00 92.38           O
ATOM   4631  HG1 THR A 304       8.902  -5.585   7.292  1.00 92.38           H
ATOM   4632  CG2 THR A 304      10.781  -5.056   4.841  1.00 92.38           C
ATOM   4633 1HG2 THR A 304      10.787  -3.967   4.884  1.00 92.38           H
ATOM   4634 2HG2 THR A 304      10.919  -5.380   3.809  1.00 92.38           H
ATOM   4635 3HG2 THR A 304      11.591  -5.448   5.456  1.00 92.38           H
ATOM   4636  HN  THR A 304       7.167  -6.044   6.036  1.00 92.38           H
ATOM   4637  N   ILE A 305       7.758  -6.843   2.992  1.00 91.87           N
ATOM   4638  CA  ILE A 305       7.637  -7.469   1.686  1.00 91.87           C
ATOM   4639  C   ILE A 305       6.686  -6.645   0.817  1.00 91.87           C
ATOM   4640  O   ILE A 305       6.917  -6.483  -0.381  1.00 91.87           O
ATOM   4641  HA  ILE A 305       8.625  -7.456   1.225  1.00 91.87           H
ATOM   4642  CB  ILE A 305       7.225  -8.935   1.831  1.00 91.87           C
ATOM   4643  HB  ILE A 305       6.332  -8.979   2.454  1.00 91.87           H
ATOM   4644  CG1 ILE A 305       8.312  -9.743   2.542  1.00 91.87           C
ATOM   4645 1HG1 ILE A 305       9.157  -9.893   1.870  1.00 91.87           H
ATOM   4646 2HG1 ILE A 305       8.683  -9.183   3.401  1.00 91.87           H
ATOM   4647  CG2 ILE A 305       6.859  -9.538   0.473  1.00 91.87           C
ATOM   4648 1HG2 ILE A 305       6.027  -8.982   0.041  1.00 91.87           H
ATOM   4649 2HG2 ILE A 305       7.719  -9.481  -0.194  1.00 91.87           H
ATOM   4650 3HG2 ILE A 305       6.569 -10.581   0.605  1.00 91.87           H
ATOM   4651  CD1 ILE A 305       7.774 -11.099   3.004  1.00 91.87           C
ATOM   4652 1HD1 ILE A 305       6.945 -10.944   3.695  1.00 91.87           H
ATOM   4653 2HD1 ILE A 305       7.427 -11.665   2.140  1.00 91.87           H
ATOM   4654 3HD1 ILE A 305       8.567 -11.652   3.507  1.00 91.87           H
ATOM   4655  HN  ILE A 305       7.466  -7.411   3.762  1.00 91.87           H
ATOM   4656  N   ALA A 306       5.636  -6.147   1.453  1.00 90.85           N
ATOM   4657  CA  ALA A 306       4.631  -5.372   0.745  1.00 90.85           C
ATOM   4658  C   ALA A 306       5.267  -4.086   0.213  1.00 90.85           C
ATOM   4659  O   ALA A 306       4.929  -3.627  -0.877  1.00 90.85           O
ATOM   4660  HA  ALA A 306       4.282  -5.970  -0.097  1.00 90.85           H
ATOM   4661  CB  ALA A 306       3.449  -5.095   1.677  1.00 90.85           C
ATOM   4662 1HB  ALA A 306       3.015  -6.040   2.003  1.00 90.85           H
ATOM   4663 2HB  ALA A 306       3.795  -4.535   2.546  1.00 90.85           H
ATOM   4664 3HB  ALA A 306       2.696  -4.514   1.146  1.00 90.85           H
ATOM   4665  HN  ALA A 306       5.466  -6.266   2.431  1.00 90.85           H
ATOM   4666  N   PHE A 307       6.176  -3.540   1.008  1.00 89.43           N
ATOM   4667  CA  PHE A 307       6.855  -2.311   0.634  1.00 89.43           C
ATOM   4668  C   PHE A 307       7.766  -2.534  -0.574  1.00 89.43           C
ATOM   4669  O   PHE A 307       7.840  -1.688  -1.465  1.00 89.43           O
ATOM   4670  HA  PHE A 307       6.087  -1.582   0.378  1.00 89.43           H
ATOM   4671  CB  PHE A 307       7.710  -1.891   1.832  1.00 89.43           C
ATOM   4672 1HB  PHE A 307       8.333  -2.733   2.134  1.00 89.43           H
ATOM   4673 2HB  PHE A 307       8.383  -1.091   1.522  1.00 89.43           H
ATOM   4674  CG  PHE A 307       6.899  -1.417   3.039  1.00 89.43           C
ATOM   4675  CD1 PHE A 307       5.553  -1.253   2.933  1.00 89.43           C
ATOM   4676  HD1 PHE A 307       5.052  -1.459   1.987  1.00 89.43           H
ATOM   4677  CD2 PHE A 307       7.524  -1.159   4.219  1.00 89.43           C
ATOM   4678  HD2 PHE A 307       8.603  -1.290   4.305  1.00 89.43           H
ATOM   4679  CE1 PHE A 307       4.801  -0.812   4.054  1.00 89.43           C
ATOM   4680  HE1 PHE A 307       3.722  -0.681   3.968  1.00 89.43           H
ATOM   4681  CE2 PHE A 307       6.771  -0.719   5.340  1.00 89.43           C
ATOM   4682  HE2 PHE A 307       7.272  -0.512   6.286  1.00 89.43           H
ATOM   4683  CZ  PHE A 307       5.426  -0.555   5.234  1.00 89.43           C
ATOM   4684  HZ  PHE A 307       4.848  -0.217   6.094  1.00 89.43           H
ATOM   4685  HN  PHE A 307       6.449  -3.922   1.890  1.00 89.43           H
ATOM   4686  N   PHE A 308       8.437  -3.676  -0.567  1.00 86.10           N
ATOM   4687  CA  PHE A 308       9.298  -4.046  -1.678  1.00 86.10           C
ATOM   4688  C   PHE A 308       8.507  -4.113  -2.986  1.00 86.10           C
ATOM   4689  O   PHE A 308       9.015  -3.742  -4.042  1.00 86.10           O
ATOM   4690  HA  PHE A 308      10.068  -3.279  -1.760  1.00 86.10           H
ATOM   4691  CB  PHE A 308       9.861  -5.434  -1.365  1.00 86.10           C
ATOM   4692 1HB  PHE A 308       9.142  -5.977  -0.751  1.00 86.10           H
ATOM   4693 2HB  PHE A 308       9.969  -5.989  -2.296  1.00 86.10           H
ATOM   4694  CG  PHE A 308      11.210  -5.410  -0.642  1.00 86.10           C
ATOM   4695  CD1 PHE A 308      12.342  -5.093  -1.326  1.00 86.10           C
ATOM   4696  HD1 PHE A 308      12.288  -4.857  -2.389  1.00 86.10           H
ATOM   4697  CD2 PHE A 308      11.276  -5.705   0.683  1.00 86.10           C
ATOM   4698  HD2 PHE A 308      10.369  -5.959   1.232  1.00 86.10           H
ATOM   4699  CE1 PHE A 308      13.593  -5.071  -0.656  1.00 86.10           C
ATOM   4700  HE1 PHE A 308      14.501  -4.818  -1.204  1.00 86.10           H
ATOM   4701  CE2 PHE A 308      12.528  -5.682   1.354  1.00 86.10           C
ATOM   4702  HE2 PHE A 308      12.581  -5.919   2.416  1.00 86.10           H
ATOM   4703  CZ  PHE A 308      13.660  -5.366   0.670  1.00 86.10           C
ATOM   4704  HZ  PHE A 308      14.621  -5.349   1.184  1.00 86.10           H
ATOM   4705  HN  PHE A 308       8.400  -4.342   0.178  1.00 86.10           H
ATOM   4706  N   HIS A 309       7.275  -4.589  -2.872  1.00 73.97           N
ATOM   4707  CA  HIS A 309       6.419  -4.734  -4.036  1.00 73.97           C
ATOM   4708  C   HIS A 309       6.174  -3.363  -4.668  1.00 73.97           C
ATOM   4709  O   HIS A 309       6.185  -3.228  -5.891  1.00 73.97           O
ATOM   4710  HA  HIS A 309       6.959  -5.361  -4.746  1.00 73.97           H
ATOM   4711  CB  HIS A 309       5.121  -5.458  -3.669  1.00 73.97           C
ATOM   4712 1HB  HIS A 309       5.360  -6.473  -3.353  1.00 73.97           H
ATOM   4713 2HB  HIS A 309       4.667  -4.956  -2.814  1.00 73.97           H
ATOM   4714  CG  HIS A 309       4.114  -5.520  -4.792  1.00 73.97           C
ATOM   4715  ND1 HIS A 309       3.026  -4.667  -4.871  1.00 73.97           N
ATOM   4716  HD1 HIS A 309       2.799  -3.946  -4.217  1.00 73.97           H
ATOM   4717  CD2 HIS A 309       4.041  -6.339  -5.880  1.00 73.97           C
ATOM   4718  HD2 HIS A 309       4.745  -7.133  -6.128  1.00 73.97           H
ATOM   4719  CE1 HIS A 309       2.336  -4.970  -5.961  1.00 73.97           C
ATOM   4720  HE1 HIS A 309       1.425  -4.477  -6.300  1.00 73.97           H
ATOM   4721  NE2 HIS A 309       2.967  -6.007  -6.585  1.00 73.97           N
ATOM   4722  HN  HIS A 309       6.863  -4.871  -2.006  1.00 73.97           H
ATOM   4723  N   SER A 310       5.959  -2.379  -3.807  1.00 77.05           N
ATOM   4724  CA  SER A 310       5.677  -1.030  -4.266  1.00 77.05           C
ATOM   4725  C   SER A 310       6.840  -0.512  -5.113  1.00 77.05           C
ATOM   4726  O   SER A 310       6.637   0.271  -6.041  1.00 77.05           O
ATOM   4727  HA  SER A 310       4.772  -1.114  -4.869  1.00 77.05           H
ATOM   4728  CB  SER A 310       5.418  -0.089  -3.087  1.00 77.05           C
ATOM   4729 1HB  SER A 310       5.510  -0.645  -2.154  1.00 77.05           H
ATOM   4730 2HB  SER A 310       6.180   0.690  -3.071  1.00 77.05           H
ATOM   4731  OG  SER A 310       4.128   0.511  -3.156  1.00 77.05           O
ATOM   4732  HG  SER A 310       4.206   1.454  -3.480  1.00 77.05           H
ATOM   4733  HN  SER A 310       5.975  -2.493  -2.813  1.00 77.05           H
ATOM   4734  N   CYS A 311       8.034  -0.969  -4.765  1.00 81.27           N
ATOM   4735  CA  CYS A 311       9.232  -0.548  -5.471  1.00 81.27           C
ATOM   4736  C   CYS A 311       9.342  -1.366  -6.760  1.00 81.27           C
ATOM   4737  O   CYS A 311       9.867  -0.884  -7.762  1.00 81.27           O
ATOM   4738  HA  CYS A 311       9.108   0.512  -5.695  1.00 81.27           H
ATOM   4739  CB  CYS A 311      10.481  -0.687  -4.599  1.00 81.27           C
ATOM   4740 1HB  CYS A 311      10.624  -1.730  -4.317  1.00 81.27           H
ATOM   4741 2HB  CYS A 311      11.364  -0.386  -5.164  1.00 81.27           H
ATOM   4742  SG  CYS A 311      10.316   0.349  -3.100  1.00 81.27           S
ATOM   4743  HG  CYS A 311      11.619   0.553  -2.928  1.00 81.27           H
ATOM   4744  HN  CYS A 311       8.189  -1.613  -4.016  1.00 81.27           H
ATOM   4745  N   LEU A 312       8.837  -2.589  -6.692  1.00 80.77           N
ATOM   4746  CA  LEU A 312       9.023  -3.537  -7.777  1.00 80.77           C
ATOM   4747  C   LEU A 312       8.014  -3.239  -8.887  1.00 80.77           C
ATOM   4748  O   LEU A 312       8.282  -3.495 -10.060  1.00 80.77           O
ATOM   4749  HA  LEU A 312      10.027  -3.386  -8.174  1.00 80.77           H
ATOM   4750  CB  LEU A 312       8.955  -4.973  -7.252  1.00 80.77           C
ATOM   4751 1HB  LEU A 312       8.099  -5.053  -6.582  1.00 80.77           H
ATOM   4752 2HB  LEU A 312       8.763  -5.637  -8.094  1.00 80.77           H
ATOM   4753  CG  LEU A 312      10.195  -5.476  -6.512  1.00 80.77           C
ATOM   4754  HG  LEU A 312      10.430  -4.769  -5.717  1.00 80.77           H
ATOM   4755  CD1 LEU A 312       9.927  -6.829  -5.850  1.00 80.77           C
ATOM   4756 1HD1 LEU A 312       9.111  -6.727  -5.134  1.00 80.77           H
ATOM   4757 2HD1 LEU A 312       9.654  -7.559  -6.611  1.00 80.77           H
ATOM   4758 3HD1 LEU A 312      10.825  -7.164  -5.331  1.00 80.77           H
ATOM   4759  CD2 LEU A 312      11.407  -5.525  -7.445  1.00 80.77           C
ATOM   4760 1HD2 LEU A 312      11.199  -6.199  -8.277  1.00 80.77           H
ATOM   4761 2HD2 LEU A 312      11.611  -4.526  -7.829  1.00 80.77           H
ATOM   4762 3HD2 LEU A 312      12.276  -5.887  -6.894  1.00 80.77           H
ATOM   4763  HN  LEU A 312       8.311  -2.934  -5.915  1.00 80.77           H
ATOM   4764  N   ASN A 313       6.874  -2.702  -8.478  1.00 71.38           N
ATOM   4765  CA  ASN A 313       5.772  -2.490  -9.402  1.00 71.38           C
ATOM   4766  C   ASN A 313       6.289  -1.769 -10.648  1.00 71.38           C
ATOM   4767  O   ASN A 313       6.209  -2.299 -11.755  1.00 71.38           O
ATOM   4768  HA  ASN A 313       5.390  -3.486  -9.625  1.00 71.38           H
ATOM   4769  CB  ASN A 313       4.683  -1.621  -8.770  1.00 71.38           C
ATOM   4770 1HB  ASN A 313       5.126  -0.961  -8.024  1.00 71.38           H
ATOM   4771 2HB  ASN A 313       4.234  -0.984  -9.532  1.00 71.38           H
ATOM   4772  CG  ASN A 313       3.602  -2.485  -8.117  1.00 71.38           C
ATOM   4773  OD1 ASN A 313       3.379  -3.627  -8.482  1.00 71.38           O
ATOM   4774  ND2 ASN A 313       2.945  -1.877  -7.133  1.00 71.38           N
ATOM   4775 1HD2 ASN A 313       3.177  -0.937  -6.883  1.00 71.38           H
ATOM   4776 2HD2 ASN A 313       2.219  -2.360  -6.644  1.00 71.38           H
ATOM   4777  HN  ASN A 313       6.697  -2.415  -7.537  1.00 71.38           H
ATOM   4778  N   PRO A 314       6.827  -0.551 -10.492  1.00 69.79           N
ATOM   4779  CA  PRO A 314       7.295   0.220 -11.647  1.00 69.79           C
ATOM   4780  C   PRO A 314       8.264  -0.569 -12.512  1.00 69.79           C
ATOM   4781  O   PRO A 314       8.149  -0.571 -13.737  1.00 69.79           O
ATOM   4782  HA  PRO A 314       6.458   0.459 -12.302  1.00 69.79           H
ATOM   4783  CB  PRO A 314       7.963   1.444 -11.018  1.00 69.79           C
ATOM   4784 1HB  PRO A 314       9.029   1.283 -10.859  1.00 69.79           H
ATOM   4785 2HB  PRO A 314       7.866   2.325 -11.653  1.00 69.79           H
ATOM   4786  CG  PRO A 314       7.217   1.615  -9.700  1.00 69.79           C
ATOM   4787 1HG  PRO A 314       7.788   2.208  -8.985  1.00 69.79           H
ATOM   4788 2HG  PRO A 314       6.267   2.132  -9.836  1.00 69.79           H
ATOM   4789  CD  PRO A 314       7.026   0.183  -9.229  1.00 69.79           C
ATOM   4790 1HD  PRO A 314       7.897  -0.185  -8.686  1.00 69.79           H
ATOM   4791 2HD  PRO A 314       6.172   0.087  -8.559  1.00 69.79           H
ATOM   4792  N   VAL A 315       9.204  -1.224 -11.846  1.00 72.26           N
ATOM   4793  CA  VAL A 315      10.273  -1.916 -12.546  1.00 72.26           C
ATOM   4794  C   VAL A 315       9.676  -3.040 -13.396  1.00 72.26           C
ATOM   4795  O   VAL A 315      10.097  -3.254 -14.532  1.00 72.26           O
ATOM   4796  HA  VAL A 315      10.754  -1.195 -13.207  1.00 72.26           H
ATOM   4797  CB  VAL A 315      11.318  -2.413 -11.545  1.00 72.26           C
ATOM   4798  HB  VAL A 315      10.825  -3.105 -10.862  1.00 72.26           H
ATOM   4799  CG1 VAL A 315      12.439  -3.174 -12.256  1.00 72.26           C
ATOM   4800 1HG1 VAL A 315      12.020  -4.033 -12.779  1.00 72.26           H
ATOM   4801 2HG1 VAL A 315      12.928  -2.515 -12.973  1.00 72.26           H
ATOM   4802 3HG1 VAL A 315      13.168  -3.516 -11.521  1.00 72.26           H
ATOM   4803  CG2 VAL A 315      11.879  -1.255 -10.718  1.00 72.26           C
ATOM   4804 1HG2 VAL A 315      12.349  -0.529 -11.382  1.00 72.26           H
ATOM   4805 2HG2 VAL A 315      11.070  -0.775 -10.169  1.00 72.26           H
ATOM   4806 3HG2 VAL A 315      12.620  -1.636 -10.015  1.00 72.26           H
ATOM   4807  HN  VAL A 315       9.242  -1.287 -10.849  1.00 72.26           H
ATOM   4808  N   LEU A 316       8.706  -3.729 -12.812  1.00 72.90           N
ATOM   4809  CA  LEU A 316       8.058  -4.835 -13.495  1.00 72.90           C
ATOM   4810  C   LEU A 316       7.467  -4.338 -14.816  1.00 72.90           C
ATOM   4811  O   LEU A 316       7.667  -4.955 -15.861  1.00 72.90           O
ATOM   4812  HA  LEU A 316       8.827  -5.576 -13.718  1.00 72.90           H
ATOM   4813  CB  LEU A 316       7.035  -5.507 -12.577  1.00 72.90           C
ATOM   4814 1HB  LEU A 316       6.428  -4.729 -12.113  1.00 72.90           H
ATOM   4815 2HB  LEU A 316       6.366  -6.110 -13.191  1.00 72.90           H
ATOM   4816  CG  LEU A 316       7.607  -6.396 -11.472  1.00 72.90           C
ATOM   4817  HG  LEU A 316       8.373  -5.830 -10.941  1.00 72.90           H
ATOM   4818  CD1 LEU A 316       6.529  -6.764 -10.451  1.00 72.90           C
ATOM   4819 1HD1 LEU A 316       6.131  -5.856  -9.998  1.00 72.90           H
ATOM   4820 2HD1 LEU A 316       5.724  -7.303 -10.951  1.00 72.90           H
ATOM   4821 3HD1 LEU A 316       6.963  -7.396  -9.676  1.00 72.90           H
ATOM   4822  CD2 LEU A 316       8.287  -7.634 -12.060  1.00 72.90           C
ATOM   4823 1HD2 LEU A 316       7.559  -8.211 -12.631  1.00 72.90           H
ATOM   4824 2HD2 LEU A 316       9.100  -7.325 -12.716  1.00 72.90           H
ATOM   4825 3HD2 LEU A 316       8.685  -8.248 -11.253  1.00 72.90           H
ATOM   4826  HN  LEU A 316       8.363  -3.541 -11.892  1.00 72.90           H
ATOM   4827  N   TYR A 317       6.751  -3.227 -14.726  1.00 59.92           N
ATOM   4828  CA  TYR A 317       6.111  -2.652 -15.897  1.00 59.92           C
ATOM   4829  C   TYR A 317       7.152  -2.163 -16.905  1.00 59.92           C
ATOM   4830  O   TYR A 317       6.914  -2.192 -18.112  1.00 59.92           O
ATOM   4831  HA  TYR A 317       5.501  -3.426 -16.362  1.00 59.92           H
ATOM   4832  CB  TYR A 317       5.306  -1.453 -15.391  1.00 59.92           C
ATOM   4833 1HB  TYR A 317       5.886  -0.935 -14.627  1.00 59.92           H
ATOM   4834 2HB  TYR A 317       5.163  -0.752 -16.213  1.00 59.92           H
ATOM   4835  CG  TYR A 317       3.939  -1.822 -14.810  1.00 59.92           C
ATOM   4836  CD1 TYR A 317       2.943  -2.297 -15.638  1.00 59.92           C
ATOM   4837  HD1 TYR A 317       3.130  -2.410 -16.706  1.00 59.92           H
ATOM   4838  CD2 TYR A 317       3.703  -1.678 -13.458  1.00 59.92           C
ATOM   4839  HD2 TYR A 317       4.490  -1.303 -12.804  1.00 59.92           H
ATOM   4840  CE1 TYR A 317       1.657  -2.644 -15.092  1.00 59.92           C
ATOM   4841  HE1 TYR A 317       0.861  -3.021 -15.734  1.00 59.92           H
ATOM   4842  CE2 TYR A 317       2.417  -2.025 -12.911  1.00 59.92           C
ATOM   4843  HE2 TYR A 317       2.217  -1.917 -11.845  1.00 59.92           H
ATOM   4844  CZ  TYR A 317       1.457  -2.491 -13.755  1.00 59.92           C
ATOM   4845  OH  TYR A 317       0.243  -2.819 -13.239  1.00 59.92           O
ATOM   4846  HH  TYR A 317       0.236  -2.658 -12.252  1.00 59.92           H
ATOM   4847  HN  TYR A 317       6.604  -2.724 -13.874  1.00 59.92           H
ATOM   4848  N   VAL A 318       8.284  -1.725 -16.374  1.00 66.74           N
ATOM   4849  CA  VAL A 318       9.367  -1.241 -17.213  1.00 66.74           C
ATOM   4850  C   VAL A 318       9.900  -2.395 -18.065  1.00 66.74           C
ATOM   4851  O   VAL A 318       9.948  -2.296 -19.290  1.00 66.74           O
ATOM   4852  HA  VAL A 318       8.956  -0.478 -17.874  1.00 66.74           H
ATOM   4853  CB  VAL A 318      10.447  -0.588 -16.349  1.00 66.74           C
ATOM   4854  HB  VAL A 318      10.734  -1.300 -15.575  1.00 66.74           H
ATOM   4855  CG1 VAL A 318      11.693  -0.268 -17.177  1.00 66.74           C
ATOM   4856 1HG1 VAL A 318      12.094  -1.189 -17.600  1.00 66.74           H
ATOM   4857 2HG1 VAL A 318      11.428   0.417 -17.983  1.00 66.74           H
ATOM   4858 3HG1 VAL A 318      12.445   0.196 -16.539  1.00 66.74           H
ATOM   4859  CG2 VAL A 318       9.911   0.668 -15.658  1.00 66.74           C
ATOM   4860 1HG2 VAL A 318       9.585   1.385 -16.411  1.00 66.74           H
ATOM   4861 2HG2 VAL A 318       9.068   0.400 -15.021  1.00 66.74           H
ATOM   4862 3HG2 VAL A 318      10.699   1.113 -15.050  1.00 66.74           H
ATOM   4863  HN  VAL A 318       8.467  -1.697 -15.391  1.00 66.74           H
ATOM   4864  N   PHE A 319      10.288  -3.463 -17.383  1.00 64.23           N
ATOM   4865  CA  PHE A 319      10.938  -4.580 -18.046  1.00 64.23           C
ATOM   4866  C   PHE A 319       9.969  -5.298 -18.988  1.00 64.23           C
ATOM   4867  O   PHE A 319      10.385  -5.876 -19.990  1.00 64.23           O
ATOM   4868  HA  PHE A 319      11.769  -4.174 -18.624  1.00 64.23           H
ATOM   4869  CB  PHE A 319      11.383  -5.553 -16.953  1.00 64.23           C
ATOM   4870 1HB  PHE A 319      10.663  -5.519 -16.135  1.00 64.23           H
ATOM   4871 2HB  PHE A 319      11.364  -6.566 -17.352  1.00 64.23           H
ATOM   4872  CG  PHE A 319      12.779  -5.266 -16.395  1.00 64.23           C
ATOM   4873  CD1 PHE A 319      13.880  -5.547 -17.142  1.00 64.23           C
ATOM   4874  HD1 PHE A 319      13.768  -5.976 -18.138  1.00 64.23           H
ATOM   4875  CD2 PHE A 319      12.918  -4.731 -15.153  1.00 64.23           C
ATOM   4876  HD2 PHE A 319      12.036  -4.507 -14.554  1.00 64.23           H
ATOM   4877  CE1 PHE A 319      15.175  -5.281 -16.625  1.00 64.23           C
ATOM   4878  HE1 PHE A 319      16.058  -5.507 -17.224  1.00 64.23           H
ATOM   4879  CE2 PHE A 319      14.214  -4.466 -14.635  1.00 64.23           C
ATOM   4880  HE2 PHE A 319      14.326  -4.037 -13.639  1.00 64.23           H
ATOM   4881  CZ  PHE A 319      15.315  -4.746 -15.382  1.00 64.23           C
ATOM   4882  HZ  PHE A 319      16.309  -4.542 -14.985  1.00 64.23           H
ATOM   4883  HN  PHE A 319      10.165  -3.571 -16.396  1.00 64.23           H
ATOM   4884  N   VAL A 320       8.694  -5.237 -18.631  1.00 66.54           N
ATOM   4885  CA  VAL A 320       7.683  -6.009 -19.334  1.00 66.54           C
ATOM   4886  C   VAL A 320       7.176  -5.205 -20.533  1.00 66.54           C
ATOM   4887  O   VAL A 320       6.762  -5.779 -21.539  1.00 66.54           O
ATOM   4888  HA  VAL A 320       8.159  -6.920 -19.698  1.00 66.54           H
ATOM   4889  CB  VAL A 320       6.567  -6.411 -18.368  1.00 66.54           C
ATOM   4890  HB  VAL A 320       6.195  -5.505 -17.890  1.00 66.54           H
ATOM   4891  CG1 VAL A 320       5.400  -7.058 -19.118  1.00 66.54           C
ATOM   4892 1HG1 VAL A 320       4.998  -6.351 -19.843  1.00 66.54           H
ATOM   4893 2HG1 VAL A 320       5.752  -7.950 -19.636  1.00 66.54           H
ATOM   4894 3HG1 VAL A 320       4.621  -7.334 -18.408  1.00 66.54           H
ATOM   4895  CG2 VAL A 320       7.096  -7.338 -17.272  1.00 66.54           C
ATOM   4896 1HG2 VAL A 320       7.507  -8.240 -17.726  1.00 66.54           H
ATOM   4897 2HG2 VAL A 320       7.878  -6.826 -16.710  1.00 66.54           H
ATOM   4898 3HG2 VAL A 320       6.282  -7.608 -16.600  1.00 66.54           H
ATOM   4899  HN  VAL A 320       8.350  -4.676 -17.879  1.00 66.54           H
ATOM   4900  N   GLY A 321       7.226  -3.889 -20.386  1.00 67.89           N
ATOM   4901  CA  GLY A 321       6.719  -3.002 -21.419  1.00 67.89           C
ATOM   4902  C   GLY A 321       7.807  -2.678 -22.446  1.00 67.89           C
ATOM   4903  O   GLY A 321       8.685  -1.857 -22.187  1.00 67.89           O
ATOM   4904 1HA  GLY A 321       5.869  -3.466 -21.918  1.00 67.89           H
ATOM   4905 2HA  GLY A 321       6.357  -2.079 -20.965  1.00 67.89           H
ATOM   4906  HN  GLY A 321       7.603  -3.430 -19.582  1.00 67.89           H
ATOM   4907  N   GLU A 322       7.712  -3.341 -23.589  1.00 60.17           N
ATOM   4908  CA  GLU A 322       8.586  -3.033 -24.708  1.00 60.17           C
ATOM   4909  C   GLU A 322       8.553  -1.534 -25.010  1.00 60.17           C
ATOM   4910  O   GLU A 322       9.590  -0.926 -25.270  1.00 60.17           O
ATOM   4911  HA  GLU A 322       9.586  -3.323 -24.382  1.00 60.17           H
ATOM   4912  CB  GLU A 322       8.205  -3.850 -25.943  1.00 60.17           C
ATOM   4913 1HB  GLU A 322       7.124  -3.825 -26.081  1.00 60.17           H
ATOM   4914 2HB  GLU A 322       8.758  -3.487 -26.810  1.00 60.17           H
ATOM   4915  CG  GLU A 322       8.594  -5.320 -25.770  1.00 60.17           C
ATOM   4916 1HG  GLU A 322       9.633  -5.390 -25.449  1.00 60.17           H
ATOM   4917 2HG  GLU A 322       7.986  -5.770 -24.985  1.00 60.17           H
ATOM   4918  CD  GLU A 322       8.405  -6.094 -27.076  1.00 60.17           C
ATOM   4919  OE1 GLU A 322       8.761  -7.293 -27.082  1.00 60.17           O
ATOM   4920  OE2 GLU A 322       7.909  -5.471 -28.039  1.00 60.17           O
ATOM   4921  HN  GLU A 322       7.054  -4.075 -23.757  1.00 60.17           H
ATOM   4922  N   ARG A 323       7.350  -0.980 -24.966  1.00 57.64           N
ATOM   4923  CA  ARG A 323       7.157   0.420 -25.303  1.00 57.64           C
ATOM   4924  C   ARG A 323       7.941   1.311 -24.338  1.00 57.64           C
ATOM   4925  O   ARG A 323       8.683   2.194 -24.766  1.00 57.64           O
ATOM   4926  HA  ARG A 323       7.536   0.516 -26.321  1.00 57.64           H
ATOM   4927  CB  ARG A 323       5.677   0.801 -25.250  1.00 57.64           C
ATOM   4928 1HB  ARG A 323       5.105   0.146 -25.908  1.00 57.64           H
ATOM   4929 2HB  ARG A 323       5.295   0.650 -24.240  1.00 57.64           H
ATOM   4930  CG  ARG A 323       5.470   2.258 -25.667  1.00 57.64           C
ATOM   4931 1HG  ARG A 323       5.984   2.917 -24.966  1.00 57.64           H
ATOM   4932 2HG  ARG A 323       5.915   2.427 -26.647  1.00 57.64           H
ATOM   4933  CD  ARG A 323       3.982   2.611 -25.709  1.00 57.64           C
ATOM   4934 1HD  ARG A 323       3.488   2.047 -26.500  1.00 57.64           H
ATOM   4935 2HD  ARG A 323       3.506   2.327 -24.770  1.00 57.64           H
ATOM   4936  NE  ARG A 323       3.812   4.063 -25.942  1.00 57.64           N
ATOM   4937  HE  ARG A 323       4.527   4.542 -26.450  1.00 57.64           H
ATOM   4938  CZ  ARG A 323       2.760   4.774 -25.514  1.00 57.64           C
ATOM   4939  NH1 ARG A 323       1.773   4.183 -24.827  1.00 57.64           N
ATOM   4940 1HH1 ARG A 323       1.817   3.203 -24.631  1.00 57.64           H
ATOM   4941 2HH1 ARG A 323       0.991   4.721 -24.511  1.00 57.64           H
ATOM   4942  NH2 ARG A 323       2.711   6.086 -25.782  1.00 57.64           N
ATOM   4943 1HH2 ARG A 323       1.933   6.631 -25.470  1.00 57.64           H
ATOM   4944 2HH2 ARG A 323       3.451   6.520 -26.295  1.00 57.64           H
ATOM   4945  HN  ARG A 323       6.518  -1.470 -24.705  1.00 57.64           H
ATOM   4946  N   PHE A 324       7.750   1.049 -23.053  1.00 65.73           N
ATOM   4947  CA  PHE A 324       8.393   1.848 -22.023  1.00 65.73           C
ATOM   4948  C   PHE A 324       9.912   1.674 -22.063  1.00 65.73           C
ATOM   4949  O   PHE A 324      10.656   2.637 -21.885  1.00 65.73           O
ATOM   4950  HA  PHE A 324       8.143   2.890 -22.219  1.00 65.73           H
ATOM   4951  CB  PHE A 324       7.869   1.345 -20.676  1.00 65.73           C
ATOM   4952 1HB  PHE A 324       6.782   1.276 -20.723  1.00 65.73           H
ATOM   4953 2HB  PHE A 324       8.246   0.337 -20.505  1.00 65.73           H
ATOM   4954  CG  PHE A 324       8.258   2.228 -19.489  1.00 65.73           C
ATOM   4955  CD1 PHE A 324       9.511   2.150 -18.965  1.00 65.73           C
ATOM   4956  HD1 PHE A 324      10.238   1.458 -19.392  1.00 65.73           H
ATOM   4957  CD2 PHE A 324       7.352   3.090 -18.957  1.00 65.73           C
ATOM   4958  HD2 PHE A 324       6.348   3.153 -19.376  1.00 65.73           H
ATOM   4959  CE1 PHE A 324       9.873   2.969 -17.863  1.00 65.73           C
ATOM   4960  HE1 PHE A 324      10.877   2.906 -17.444  1.00 65.73           H
ATOM   4961  CE2 PHE A 324       7.713   3.910 -17.854  1.00 65.73           C
ATOM   4962  HE2 PHE A 324       6.986   4.601 -17.428  1.00 65.73           H
ATOM   4963  CZ  PHE A 324       8.966   3.831 -17.331  1.00 65.73           C
ATOM   4964  HZ  PHE A 324       9.243   4.460 -16.485  1.00 65.73           H
ATOM   4965  HN  PHE A 324       7.170   0.309 -22.714  1.00 65.73           H
ATOM   4966  N   ARG A 325      10.329   0.438 -22.298  1.00 67.54           N
ATOM   4967  CA  ARG A 325      11.746   0.128 -22.373  1.00 67.54           C
ATOM   4968  C   ARG A 325      12.414   0.958 -23.471  1.00 67.54           C
ATOM   4969  O   ARG A 325      13.528   1.448 -23.293  1.00 67.54           O
ATOM   4970  HA  ARG A 325      12.141   0.387 -21.391  1.00 67.54           H
ATOM   4971  CB  ARG A 325      11.970  -1.359 -22.660  1.00 67.54           C
ATOM   4972 1HB  ARG A 325      11.367  -1.959 -21.979  1.00 67.54           H
ATOM   4973 2HB  ARG A 325      11.636  -1.592 -23.671  1.00 67.54           H
ATOM   4974  CG  ARG A 325      13.446  -1.731 -22.505  1.00 67.54           C
ATOM   4975 1HG  ARG A 325      14.043  -1.169 -23.224  1.00 67.54           H
ATOM   4976 2HG  ARG A 325      13.794  -1.448 -21.512  1.00 67.54           H
ATOM   4977  CD  ARG A 325      13.658  -3.231 -22.718  1.00 67.54           C
ATOM   4978 1HD  ARG A 325      13.122  -3.794 -21.955  1.00 67.54           H
ATOM   4979 2HD  ARG A 325      13.250  -3.531 -23.683  1.00 67.54           H
ATOM   4980  NE  ARG A 325      15.102  -3.551 -22.660  1.00 67.54           N
ATOM   4981  HE  ARG A 325      15.744  -2.798 -22.514  1.00 67.54           H
ATOM   4982  CZ  ARG A 325      15.604  -4.786 -22.790  1.00 67.54           C
ATOM   4983  NH1 ARG A 325      14.791  -5.833 -22.988  1.00 67.54           N
ATOM   4984 1HH1 ARG A 325      13.802  -5.695 -23.039  1.00 67.54           H
ATOM   4985 2HH1 ARG A 325      15.173  -6.752 -23.084  1.00 67.54           H
ATOM   4986  NH2 ARG A 325      16.931  -4.960 -22.721  1.00 67.54           N
ATOM   4987 1HH2 ARG A 325      17.321  -5.875 -22.816  1.00 67.54           H
ATOM   4988 2HH2 ARG A 325      17.531  -4.173 -22.573  1.00 67.54           H
ATOM   4989  HN  ARG A 325       9.717  -0.341 -22.435  1.00 67.54           H
ATOM   4990  N   ARG A 326      11.704   1.091 -24.582  1.00 65.66           N
ATOM   4991  CA  ARG A 326      12.209   1.863 -25.705  1.00 65.66           C
ATOM   4992  C   ARG A 326      12.233   3.352 -25.357  1.00 65.66           C
ATOM   4993  O   ARG A 326      13.202   4.048 -25.658  1.00 65.66           O
ATOM   4994  HA  ARG A 326      13.217   1.483 -25.873  1.00 65.66           H
ATOM   4995  CB  ARG A 326      11.347   1.651 -26.951  1.00 65.66           C
ATOM   4996 1HB  ARG A 326      11.122   0.591 -27.066  1.00 65.66           H
ATOM   4997 2HB  ARG A 326      10.396   2.168 -26.832  1.00 65.66           H
ATOM   4998  CG  ARG A 326      12.060   2.165 -28.204  1.00 65.66           C
ATOM   4999 1HG  ARG A 326      12.240   3.236 -28.111  1.00 65.66           H
ATOM   5000 2HG  ARG A 326      13.034   1.685 -28.296  1.00 65.66           H
ATOM   5001  CD  ARG A 326      11.229   1.889 -29.459  1.00 65.66           C
ATOM   5002 1HD  ARG A 326      10.258   2.377 -29.376  1.00 65.66           H
ATOM   5003 2HD  ARG A 326      11.724   2.312 -30.333  1.00 65.66           H
ATOM   5004  NE  ARG A 326      11.049   0.431 -29.636  1.00 65.66           N
ATOM   5005  HE  ARG A 326      11.722  -0.179 -29.218  1.00 65.66           H
ATOM   5006  CZ  ARG A 326      10.039  -0.124 -30.321  1.00 65.66           C
ATOM   5007  NH1 ARG A 326       9.108   0.645 -30.902  1.00 65.66           N
ATOM   5008 1HH1 ARG A 326       9.163   1.641 -30.826  1.00 65.66           H
ATOM   5009 2HH1 ARG A 326       8.358   0.224 -31.411  1.00 65.66           H
ATOM   5010  NH2 ARG A 326       9.975  -1.459 -30.417  1.00 65.66           N
ATOM   5011 1HH2 ARG A 326       9.229  -1.888 -30.925  1.00 65.66           H
ATOM   5012 2HH2 ARG A 326      10.674  -2.025 -29.981  1.00 65.66           H
ATOM   5013  HN  ARG A 326      10.802   0.683 -24.722  1.00 65.66           H
ATOM   5014  N   ASP A 327      11.156   3.798 -24.727  1.00 74.05           N
ATOM   5015  CA  ASP A 327      11.007   5.206 -24.404  1.00 74.05           C
ATOM   5016  C   ASP A 327      12.033   5.592 -23.337  1.00 74.05           C
ATOM   5017  O   ASP A 327      12.513   6.725 -23.313  1.00 74.05           O
ATOM   5018  HA  ASP A 327      11.164   5.734 -25.344  1.00 74.05           H
ATOM   5019  CB  ASP A 327       9.612   5.499 -23.845  1.00 74.05           C
ATOM   5020 1HB  ASP A 327       9.371   4.778 -23.064  1.00 74.05           H
ATOM   5021 2HB  ASP A 327       9.602   6.486 -23.383  1.00 74.05           H
ATOM   5022  CG  ASP A 327       8.555   5.436 -24.950  1.00 74.05           C
ATOM   5023  OD1 ASP A 327       8.962   5.511 -26.129  1.00 74.05           O
ATOM   5024  OD2 ASP A 327       7.365   5.313 -24.589  1.00 74.05           O
ATOM   5025  HN  ASP A 327      10.395   3.215 -24.440  1.00 74.05           H
ATOM   5026  N   LEU A 328      12.341   4.629 -22.481  1.00 74.29           N
ATOM   5027  CA  LEU A 328      13.346   4.834 -21.453  1.00 74.29           C
ATOM   5028  C   LEU A 328      14.683   5.177 -22.114  1.00 74.29           C
ATOM   5029  O   LEU A 328      15.282   6.208 -21.812  1.00 74.29           O
ATOM   5030  HA  LEU A 328      13.030   5.686 -20.852  1.00 74.29           H
ATOM   5031  CB  LEU A 328      13.415   3.622 -20.521  1.00 74.29           C
ATOM   5032 1HB  LEU A 328      12.470   3.549 -19.983  1.00 74.29           H
ATOM   5033 2HB  LEU A 328      13.504   2.724 -21.131  1.00 74.29           H
ATOM   5034  CG  LEU A 328      14.553   3.626 -19.498  1.00 74.29           C
ATOM   5035  HG  LEU A 328      15.496   3.707 -20.038  1.00 74.29           H
ATOM   5036  CD1 LEU A 328      14.455   4.841 -18.573  1.00 74.29           C
ATOM   5037 1HD1 LEU A 328      14.514   5.754 -19.165  1.00 74.29           H
ATOM   5038 2HD1 LEU A 328      13.505   4.815 -18.039  1.00 74.29           H
ATOM   5039 3HD1 LEU A 328      15.276   4.818 -17.856  1.00 74.29           H
ATOM   5040  CD2 LEU A 328      14.592   2.311 -18.716  1.00 74.29           C
ATOM   5041 1HD2 LEU A 328      13.648   2.175 -18.188  1.00 74.29           H
ATOM   5042 2HD2 LEU A 328      14.745   1.482 -19.407  1.00 74.29           H
ATOM   5043 3HD2 LEU A 328      15.410   2.341 -17.997  1.00 74.29           H
ATOM   5044  HN  LEU A 328      11.916   3.723 -22.483  1.00 74.29           H
ATOM   5045  N   VAL A 329      15.111   4.293 -23.003  1.00 77.12           N
ATOM   5046  CA  VAL A 329      16.408   4.442 -23.642  1.00 77.12           C
ATOM   5047  C   VAL A 329      16.428   5.742 -24.448  1.00 77.12           C
ATOM   5048  O   VAL A 329      17.460   6.406 -24.536  1.00 77.12           O
ATOM   5049  HA  VAL A 329      17.157   4.506 -22.853  1.00 77.12           H
ATOM   5050  CB  VAL A 329      16.717   3.207 -24.491  1.00 77.12           C
ATOM   5051  HB  VAL A 329      15.928   3.106 -25.236  1.00 77.12           H
ATOM   5052  CG1 VAL A 329      18.045   3.371 -25.233  1.00 77.12           C
ATOM   5053 1HG1 VAL A 329      17.990   4.241 -25.888  1.00 77.12           H
ATOM   5054 2HG1 VAL A 329      18.850   3.510 -24.511  1.00 77.12           H
ATOM   5055 3HG1 VAL A 329      18.241   2.480 -25.829  1.00 77.12           H
ATOM   5056  CG2 VAL A 329      16.721   1.939 -23.635  1.00 77.12           C
ATOM   5057 1HG2 VAL A 329      17.480   2.028 -22.857  1.00 77.12           H
ATOM   5058 2HG2 VAL A 329      15.742   1.810 -23.173  1.00 77.12           H
ATOM   5059 3HG2 VAL A 329      16.944   1.077 -24.263  1.00 77.12           H
ATOM   5060  HN  VAL A 329      14.589   3.489 -23.288  1.00 77.12           H
ATOM   5061  N   LYS A 330      15.276   6.067 -25.016  1.00 72.78           N
ATOM   5062  CA  LYS A 330      15.144   7.287 -25.794  1.00 72.78           C
ATOM   5063  C   LYS A 330      15.388   8.495 -24.888  1.00 72.78           C
[truncated: 117,478 more chars]
