# Supplementary material for: Noncanonical roles of chemokine regions in CCR9 activation revealed by structural modeling and mutational mapping
Source: Nat Commun. 2025 Aug 18;16:7695. doi: 10.1038/s41467-025-62321-9 (PMC12361432; doi:10.1038/s41467-025-62321-9)
Supplement: Supplementary file 7 — Supplementary Data 5 [file 41467_2025_62321_MOESM7_ESM.zip › CCR9_CCL25x1P6_08_rnk4.pdb]

ATOM      1  N   GLU A  20      -6.094  -6.186  58.272  1.00 50.01           N
ATOM      2  CA  GLU A  20      -6.109  -7.158  57.192  1.00 50.01           C
ATOM      3  C   GLU A  20      -6.478  -8.542  57.728  1.00 50.01           C
ATOM      4  O   GLU A  20      -5.632  -9.242  58.283  1.00 50.01           O
ATOM      5  HA  GLU A  20      -6.879  -6.811  56.502  1.00 50.01           H
ATOM      6  CB  GLU A  20      -4.763  -7.191  56.466  1.00 50.01           C
ATOM      7 1HB  GLU A  20      -3.955  -7.046  57.183  1.00 50.01           H
ATOM      8 2HB  GLU A  20      -4.674  -8.118  55.899  1.00 50.01           H
ATOM      9  CG  GLU A  20      -4.660  -6.053  55.449  1.00 50.01           C
ATOM     10 1HG  GLU A  20      -5.617  -5.926  54.942  1.00 50.01           H
ATOM     11 2HG  GLU A  20      -4.446  -5.117  55.965  1.00 50.01           H
ATOM     12  CD  GLU A  20      -3.565  -6.336  54.418  1.00 50.01           C
ATOM     13  OE1 GLU A  20      -3.712  -5.835  53.282  1.00 50.01           O
ATOM     14  OE2 GLU A  20      -2.606  -7.046  54.790  1.00 50.01           O
ATOM     15  HN  GLU A  20      -6.335  -6.551  59.172  1.00 50.01           H
ATOM     16  N   SER A  21      -7.741  -8.896  57.544  1.00 56.88           N
ATOM     17  CA  SER A  21      -8.200 -10.234  57.876  1.00 56.88           C
ATOM     18  C   SER A  21      -7.326 -11.276  57.175  1.00 56.88           C
ATOM     19  O   SER A  21      -6.864 -11.053  56.057  1.00 56.88           O
ATOM     20  HA  SER A  21      -8.096 -10.314  58.958  1.00 56.88           H
ATOM     21  CB  SER A  21      -9.668 -10.426  57.490  1.00 56.88           C
ATOM     22 1HB  SER A  21      -9.970 -11.449  57.711  1.00 56.88           H
ATOM     23 2HB  SER A  21     -10.291  -9.770  58.098  1.00 56.88           H
ATOM     24  OG  SER A  21      -9.896 -10.152  56.110  1.00 56.88           O
ATOM     25  HG  SER A  21     -10.075 -11.003  55.617  1.00 56.88           H
ATOM     26  HN  SER A  21      -8.444  -8.288  57.175  1.00 56.88           H
ATOM     27  N   THR A  22      -7.126 -12.392  57.861  1.00 58.89           N
ATOM     28  CA  THR A  22      -6.302 -13.462  57.325  1.00 58.89           C
ATOM     29  C   THR A  22      -6.767 -13.839  55.917  1.00 58.89           C
ATOM     30  O   THR A  22      -5.957 -14.223  55.074  1.00 58.89           O
ATOM     31  HA  THR A  22      -5.279 -13.097  57.237  1.00 58.89           H
ATOM     32  CB  THR A  22      -6.343 -14.631  58.312  1.00 58.89           C
ATOM     33  HB  THR A  22      -6.839 -15.495  57.871  1.00 58.89           H
ATOM     34  OG1 THR A  22      -6.972 -14.086  59.469  1.00 58.89           O
ATOM     35  HG1 THR A  22      -7.292 -14.823  60.064  1.00 58.89           H
ATOM     36  CG2 THR A  22      -4.951 -15.035  58.800  1.00 58.89           C
ATOM     37 1HG2 THR A  22      -4.482 -14.188  59.301  1.00 58.89           H
ATOM     38 2HG2 THR A  22      -4.341 -15.336  57.948  1.00 58.89           H
ATOM     39 3HG2 THR A  22      -5.038 -15.868  59.498  1.00 58.89           H
ATOM     40  HN  THR A  22      -7.514 -12.570  58.765  1.00 58.89           H
ATOM     41  N   SER A  23      -8.069 -13.717  55.706  1.00 61.58           N
ATOM     42  CA  SER A  23      -8.647 -14.008  54.405  1.00 61.58           C
ATOM     43  C   SER A  23      -8.055 -13.073  53.348  1.00 61.58           C
ATOM     44  O   SER A  23      -7.825 -13.482  52.211  1.00 61.58           O
ATOM     45  HA  SER A  23      -8.377 -15.043  54.194  1.00 61.58           H
ATOM     46  CB  SER A  23     -10.171 -13.875  54.437  1.00 61.58           C
ATOM     47 1HB  SER A  23     -10.585 -14.224  53.490  1.00 61.58           H
ATOM     48 2HB  SER A  23     -10.574 -14.520  55.217  1.00 61.58           H
ATOM     49  OG  SER A  23     -10.585 -12.532  54.670  1.00 61.58           O
ATOM     50  HG  SER A  23     -11.577 -12.458  54.569  1.00 61.58           H
ATOM     51  HN  SER A  23      -8.724 -13.425  56.403  1.00 61.58           H
ATOM     52  N   SER A  24      -7.825 -11.835  53.761  1.00 67.73           N
ATOM     53  CA  SER A  24      -7.320 -10.823  52.849  1.00 67.73           C
ATOM     54  C   SER A  24      -5.930 -11.218  52.346  1.00 67.73           C
ATOM     55  O   SER A  24      -5.606 -11.009  51.178  1.00 67.73           O
ATOM     56  HA  SER A  24      -8.032 -10.798  52.024  1.00 67.73           H
ATOM     57  CB  SER A  24      -7.271  -9.450  53.522  1.00 67.73           C
ATOM     58 1HB  SER A  24      -8.285  -9.122  53.751  1.00 67.73           H
ATOM     59 2HB  SER A  24      -6.739  -9.530  54.470  1.00 67.73           H
ATOM     60  OG  SER A  24      -6.632  -8.476  52.701  1.00 67.73           O
ATOM     61  HG  SER A  24      -6.538  -7.616  53.202  1.00 67.73           H
ATOM     62  HN  SER A  24      -7.977 -11.521  54.699  1.00 67.73           H
ATOM     63  N   MET A  25      -5.146 -11.783  53.253  1.00 65.24           N
ATOM     64  CA  MET A  25      -3.813 -12.244  52.906  1.00 65.24           C
ATOM     65  C   MET A  25      -3.877 -13.488  52.018  1.00 65.24           C
ATOM     66  O   MET A  25      -3.127 -13.603  51.050  1.00 65.24           O
ATOM     67  HA  MET A  25      -3.351 -11.423  52.359  1.00 65.24           H
ATOM     68  CB  MET A  25      -3.036 -12.569  54.184  1.00 65.24           C
ATOM     69 1HB  MET A  25      -3.726 -12.905  54.958  1.00 65.24           H
ATOM     70 2HB  MET A  25      -2.345 -13.390  53.995  1.00 65.24           H
ATOM     71  CG  MET A  25      -2.261 -11.346  54.680  1.00 65.24           C
ATOM     72 1HG  MET A  25      -2.185 -10.606  53.884  1.00 65.24           H
ATOM     73 2HG  MET A  25      -2.798 -10.874  55.503  1.00 65.24           H
ATOM     74  SD  MET A  25      -0.631 -11.834  55.218  1.00 65.24           S
ATOM     75  CE  MET A  25      -0.043 -10.281  55.873  1.00 65.24           C
ATOM     76 1HE  MET A  25      -0.043  -9.530  55.084  1.00 65.24           H
ATOM     77 2HE  MET A  25      -0.698  -9.958  56.683  1.00 65.24           H
ATOM     78 3HE  MET A  25       0.970 -10.408  56.255  1.00 65.24           H
ATOM     79  HN  MET A  25      -5.408 -11.926  54.207  1.00 65.24           H
ATOM     80  N   GLU A  26      -4.779 -14.389  52.380  1.00 59.94           N
ATOM     81  CA  GLU A  26      -4.936 -15.630  51.641  1.00 59.94           C
ATOM     82  C   GLU A  26      -5.367 -15.340  50.202  1.00 59.94           C
ATOM     83  O   GLU A  26      -4.875 -15.966  49.264  1.00 59.94           O
ATOM     84  HA  GLU A  26      -3.950 -16.096  51.645  1.00 59.94           H
ATOM     85  CB  GLU A  26      -5.933 -16.560  52.335  1.00 59.94           C
ATOM     86 1HB  GLU A  26      -6.781 -15.981  52.701  1.00 59.94           H
ATOM     87 2HB  GLU A  26      -6.219 -17.364  51.657  1.00 59.94           H
ATOM     88  CG  GLU A  26      -5.299 -17.230  53.555  1.00 59.94           C
ATOM     89 1HG  GLU A  26      -4.410 -17.783  53.250  1.00 59.94           H
ATOM     90 2HG  GLU A  26      -4.973 -16.470  54.265  1.00 59.94           H
ATOM     91  CD  GLU A  26      -6.288 -18.180  54.235  1.00 59.94           C
ATOM     92  OE1 GLU A  26      -5.809 -19.050  54.994  1.00 59.94           O
ATOM     93  OE2 GLU A  26      -7.500 -18.013  53.981  1.00 59.94           O
ATOM     94  HN  GLU A  26      -5.395 -14.281  53.160  1.00 59.94           H
ATOM     95  N   ASP A  27      -6.282 -14.391  50.072  1.00 67.08           N
ATOM     96  CA  ASP A  27      -6.815 -14.038  48.767  1.00 67.08           C
ATOM     97  C   ASP A  27      -5.677 -13.534  47.876  1.00 67.08           C
ATOM     98  O   ASP A  27      -5.641 -13.830  46.683  1.00 67.08           O
ATOM     99  HA  ASP A  27      -7.268 -14.953  48.385  1.00 67.08           H
ATOM    100  CB  ASP A  27      -7.856 -12.923  48.880  1.00 67.08           C
ATOM    101 1HB  ASP A  27      -7.481 -12.134  49.532  1.00 67.08           H
ATOM    102 2HB  ASP A  27      -8.022 -12.475  47.900  1.00 67.08           H
ATOM    103  CG  ASP A  27      -9.178 -13.462  49.430  1.00 67.08           C
ATOM    104  OD1 ASP A  27      -9.381 -14.690  49.319  1.00 67.08           O
ATOM    105  OD2 ASP A  27      -9.956 -12.633  49.950  1.00 67.08           O
ATOM    106  HN  ASP A  27      -6.658 -13.868  50.837  1.00 67.08           H
ATOM    107  N   TYR A  28      -4.777 -12.781  48.490  1.00 66.73           N
ATOM    108  CA  TYR A  28      -3.659 -12.206  47.761  1.00 66.73           C
ATOM    109  C   TYR A  28      -2.639 -13.282  47.385  1.00 66.73           C
ATOM    110  O   TYR A  28      -2.040 -13.226  46.312  1.00 66.73           O
ATOM    111  HA  TYR A  28      -4.049 -11.751  46.851  1.00 66.73           H
ATOM    112  CB  TYR A  28      -3.000 -11.209  48.717  1.00 66.73           C
ATOM    113 1HB  TYR A  28      -3.728 -10.442  48.984  1.00 66.73           H
ATOM    114 2HB  TYR A  28      -2.730 -11.726  49.637  1.00 66.73           H
ATOM    115  CG  TYR A  28      -1.754 -10.530  48.145  1.00 66.73           C
ATOM    116  CD1 TYR A  28      -0.500 -10.920  48.570  1.00 66.73           C
ATOM    117  HD1 TYR A  28      -0.398 -11.712  49.313  1.00 66.73           H
ATOM    118  CD2 TYR A  28      -1.883  -9.528  47.205  1.00 66.73           C
ATOM    119  HD2 TYR A  28      -2.873  -9.220  46.870  1.00 66.73           H
ATOM    120  CE1 TYR A  28       0.673 -10.282  48.033  1.00 66.73           C
ATOM    121  HE1 TYR A  28       1.669 -10.580  48.360  1.00 66.73           H
ATOM    122  CE2 TYR A  28      -0.710  -8.890  46.668  1.00 66.73           C
ATOM    123  HE2 TYR A  28      -0.797  -8.097  45.925  1.00 66.73           H
ATOM    124  CZ  TYR A  28       0.511  -9.298  47.108  1.00 66.73           C
ATOM    125  OH  TYR A  28       1.619  -8.695  46.600  1.00 66.73           O
ATOM    126  HH  TYR A  28       1.384  -8.190  45.770  1.00 66.73           H
ATOM    127  HN  TYR A  28      -4.802 -12.562  49.466  1.00 66.73           H
ATOM    128  N   VAL A  29      -2.472 -14.237  48.288  1.00 67.01           N
ATOM    129  CA  VAL A  29      -1.479 -15.281  48.100  1.00 67.01           C
ATOM    130  C   VAL A  29      -1.970 -16.260  47.032  1.00 67.01           C
ATOM    131  O   VAL A  29      -1.190 -16.716  46.197  1.00 67.01           O
ATOM    132  HA  VAL A  29      -0.565 -14.804  47.745  1.00 67.01           H
ATOM    133  CB  VAL A  29      -1.172 -15.958  49.437  1.00 67.01           C
ATOM    134  HB  VAL A  29      -2.118 -16.273  49.878  1.00 67.01           H
ATOM    135  CG1 VAL A  29      -0.309 -17.205  49.234  1.00 67.01           C
ATOM    136 1HG1 VAL A  29      -0.839 -17.914  48.597  1.00 67.01           H
ATOM    137 2HG1 VAL A  29       0.632 -16.924  48.762  1.00 67.01           H
ATOM    138 3HG1 VAL A  29      -0.106 -17.668  50.200  1.00 67.01           H
ATOM    139  CG2 VAL A  29      -0.504 -14.981  50.407  1.00 67.01           C
ATOM    140 1HG2 VAL A  29       0.430 -14.622  49.975  1.00 67.01           H
ATOM    141 2HG2 VAL A  29      -1.169 -14.137  50.587  1.00 67.01           H
ATOM    142 3HG2 VAL A  29      -0.297 -15.489  51.349  1.00 67.01           H
ATOM    143  HN  VAL A  29      -3.001 -14.305  49.134  1.00 67.01           H
ATOM    144  N   ASN A  30      -3.260 -16.555  47.094  1.00 62.32           N
ATOM    145  CA  ASN A  30      -3.828 -17.602  46.262  1.00 62.32           C
ATOM    146  C   ASN A  30      -4.222 -17.014  44.906  1.00 62.32           C
ATOM    147  O   ASN A  30      -4.648 -17.741  44.010  1.00 62.32           O
ATOM    148  HA  ASN A  30      -3.047 -18.357  46.178  1.00 62.32           H
ATOM    149  CB  ASN A  30      -5.085 -18.193  46.904  1.00 62.32           C
ATOM    150 1HB  ASN A  30      -5.771 -17.391  47.177  1.00 62.32           H
ATOM    151 2HB  ASN A  30      -5.604 -18.824  46.182  1.00 62.32           H
ATOM    152  CG  ASN A  30      -4.733 -19.014  48.146  1.00 62.32           C
ATOM    153  OD1 ASN A  30      -3.634 -19.524  48.294  1.00 62.32           O
ATOM    154  ND2 ASN A  30      -5.723 -19.112  49.029  1.00 62.32           N
ATOM    155 1HD2 ASN A  30      -6.601 -18.669  48.847  1.00 62.32           H
ATOM    156 2HD2 ASN A  30      -5.590 -19.629  49.874  1.00 62.32           H
ATOM    157  HN  ASN A  30      -3.911 -16.093  47.696  1.00 62.32           H
ATOM    158  N   PHE A  31      -4.066 -15.703  44.798  1.00 67.41           N
ATOM    159  CA  PHE A  31      -4.391 -15.010  43.563  1.00 67.41           C
ATOM    160  C   PHE A  31      -3.516 -15.505  42.410  1.00 67.41           C
ATOM    161  O   PHE A  31      -2.293 -15.551  42.529  1.00 67.41           O
ATOM    162  HA  PHE A  31      -5.437 -15.220  43.340  1.00 67.41           H
ATOM    163  CB  PHE A  31      -4.112 -13.524  43.797  1.00 67.41           C
ATOM    164 1HB  PHE A  31      -4.636 -13.203  44.697  1.00 67.41           H
ATOM    165 2HB  PHE A  31      -3.046 -13.390  43.984  1.00 67.41           H
ATOM    166  CG  PHE A  31      -4.528 -12.621  42.634  1.00 67.41           C
ATOM    167  CD1 PHE A  31      -3.593 -12.172  41.754  1.00 67.41           C
ATOM    168  HD1 PHE A  31      -2.548 -12.455  41.878  1.00 67.41           H
ATOM    169  CD2 PHE A  31      -5.832 -12.269  42.479  1.00 67.41           C
ATOM    170  HD2 PHE A  31      -6.581 -12.629  43.184  1.00 67.41           H
ATOM    171  CE1 PHE A  31      -3.979 -11.335  40.674  1.00 67.41           C
ATOM    172  HE1 PHE A  31      -3.230 -10.975  39.969  1.00 67.41           H
ATOM    173  CE2 PHE A  31      -6.218 -11.431  41.399  1.00 67.41           C
ATOM    174  HE2 PHE A  31      -7.263 -11.148  41.275  1.00 67.41           H
ATOM    175  CZ  PHE A  31      -5.283 -10.982  40.519  1.00 67.41           C
ATOM    176  HZ  PHE A  31      -5.580 -10.339  39.690  1.00 67.41           H
ATOM    177  HN  PHE A  31      -3.725 -15.118  45.534  1.00 67.41           H
ATOM    178  N   ASN A  32      -4.178 -15.864  41.319  1.00 61.51           N
ATOM    179  CA  ASN A  32      -3.476 -16.357  40.146  1.00 61.51           C
ATOM    180  C   ASN A  32      -2.945 -15.171  39.338  1.00 61.51           C
ATOM    181  O   ASN A  32      -3.683 -14.564  38.564  1.00 61.51           O
ATOM    182  HA  ASN A  32      -2.676 -16.988  40.535  1.00 61.51           H
ATOM    183  CB  ASN A  32      -4.411 -17.164  39.244  1.00 61.51           C
ATOM    184 1HB  ASN A  32      -4.960 -17.892  39.841  1.00 61.51           H
ATOM    185 2HB  ASN A  32      -5.149 -16.501  38.793  1.00 61.51           H
ATOM    186  CG  ASN A  32      -3.626 -17.885  38.146  1.00 61.51           C
ATOM    187  OD1 ASN A  32      -2.418 -17.764  38.029  1.00 61.51           O
ATOM    188  ND2 ASN A  32      -4.379 -18.639  37.349  1.00 61.51           N
ATOM    189 1HD2 ASN A  32      -5.366 -18.695  37.500  1.00 61.51           H
ATOM    190 2HD2 ASN A  32      -3.957 -19.151  36.601  1.00 61.51           H
ATOM    191  HN  ASN A  32      -5.173 -15.821  41.229  1.00 61.51           H
ATOM    192  N   PHE A  33      -1.670 -14.878  39.546  1.00 62.96           N
ATOM    193  CA  PHE A  33      -1.018 -13.812  38.805  1.00 62.96           C
ATOM    194  C   PHE A  33      -0.594 -14.289  37.415  1.00 62.96           C
ATOM    195  O   PHE A  33       0.585 -14.234  37.068  1.00 62.96           O
ATOM    196  HA  PHE A  33      -1.738 -13.000  38.704  1.00 62.96           H
ATOM    197  CB  PHE A  33       0.230 -13.415  39.597  1.00 62.96           C
ATOM    198 1HB  PHE A  33       0.813 -14.311  39.809  1.00 62.96           H
ATOM    199 2HB  PHE A  33       0.852 -12.769  38.977  1.00 62.96           H
ATOM    200  CG  PHE A  33      -0.072 -12.697  40.914  1.00 62.96           C
ATOM    201  CD1 PHE A  33      -0.257 -11.349  40.927  1.00 62.96           C
ATOM    202  HD1 PHE A  33      -0.191 -10.781  39.999  1.00 62.96           H
ATOM    203  CD2 PHE A  33      -0.154 -13.405  42.072  1.00 62.96           C
ATOM    204  HD2 PHE A  33      -0.006 -14.485  42.062  1.00 62.96           H
ATOM    205  CE1 PHE A  33      -0.536 -10.683  42.149  1.00 62.96           C
ATOM    206  HE1 PHE A  33      -0.685  -9.603  42.159  1.00 62.96           H
ATOM    207  CE2 PHE A  33      -0.434 -12.738  43.294  1.00 62.96           C
ATOM    208  HE2 PHE A  33      -0.500 -13.306  44.222  1.00 62.96           H
ATOM    209  CZ  PHE A  33      -0.619 -11.391  43.307  1.00 62.96           C
ATOM    210  HZ  PHE A  33      -0.834 -10.879  44.245  1.00 62.96           H
ATOM    211  HN  PHE A  33      -1.087 -15.353  40.204  1.00 62.96           H
ATOM    212  N   THR A  34      -1.578 -14.748  36.656  1.00 63.32           N
ATOM    213  CA  THR A  34      -1.388 -14.964  35.232  1.00 63.32           C
ATOM    214  C   THR A  34      -0.890 -13.682  34.561  1.00 63.32           C
ATOM    215  O   THR A  34      -1.463 -12.612  34.756  1.00 63.32           O
ATOM    216  HA  THR A  34      -0.611 -15.717  35.099  1.00 63.32           H
ATOM    217  CB  THR A  34      -2.705 -15.482  34.652  1.00 63.32           C
ATOM    218  HB  THR A  34      -3.427 -14.672  34.541  1.00 63.32           H
ATOM    219  OG1 THR A  34      -3.088 -16.529  35.539  1.00 63.32           O
ATOM    220  HG1 THR A  34      -2.327 -17.166  35.665  1.00 63.32           H
ATOM    221  CG2 THR A  34      -2.516 -16.184  33.306  1.00 63.32           C
ATOM    222 1HG2 THR A  34      -1.847 -17.036  33.431  1.00 63.32           H
ATOM    223 2HG2 THR A  34      -2.085 -15.486  32.589  1.00 63.32           H
ATOM    224 3HG2 THR A  34      -3.482 -16.532  32.938  1.00 63.32           H
ATOM    225  HN  THR A  34      -2.491 -14.971  36.999  1.00 63.32           H
ATOM    226  N   ASP A  35       0.172 -13.834  33.782  1.00 68.54           N
ATOM    227  CA  ASP A  35       0.841 -12.684  33.198  1.00 68.54           C
ATOM    228  C   ASP A  35       0.185 -12.345  31.858  1.00 68.54           C
ATOM    229  O   ASP A  35       0.593 -12.857  30.816  1.00 68.54           O
ATOM    230  HA  ASP A  35       0.730 -11.885  33.930  1.00 68.54           H
ATOM    231  CB  ASP A  35       2.320 -12.980  32.939  1.00 68.54           C
ATOM    232 1HB  ASP A  35       2.677 -13.718  33.657  1.00 68.54           H
ATOM    233 2HB  ASP A  35       2.439 -13.417  31.948  1.00 68.54           H
ATOM    234  CG  ASP A  35       3.161 -11.707  33.046  1.00 68.54           C
ATOM    235  OD1 ASP A  35       2.543 -10.628  33.179  1.00 68.54           O
ATOM    236  OD2 ASP A  35       4.402 -11.840  32.992  1.00 68.54           O
ATOM    237  HN  ASP A  35       0.573 -14.720  33.551  1.00 68.54           H
ATOM    238  N   PHE A  36      -0.820 -11.484  31.928  1.00 82.30           N
ATOM    239  CA  PHE A  36      -1.502 -11.032  30.727  1.00 82.30           C
ATOM    240  C   PHE A  36      -0.812  -9.801  30.135  1.00 82.30           C
ATOM    241  O   PHE A  36      -1.149  -9.365  29.036  1.00 82.30           O
ATOM    242  HA  PHE A  36      -1.466 -11.849  30.007  1.00 82.30           H
ATOM    243  CB  PHE A  36      -2.927 -10.654  31.139  1.00 82.30           C
ATOM    244 1HB  PHE A  36      -2.880  -9.970  31.986  1.00 82.30           H
ATOM    245 2HB  PHE A  36      -3.399 -10.114  30.318  1.00 82.30           H
ATOM    246  CG  PHE A  36      -3.804 -11.850  31.515  1.00 82.30           C
ATOM    247  CD1 PHE A  36      -3.839 -12.946  30.712  1.00 82.30           C
ATOM    248  HD1 PHE A  36      -3.242 -12.974  29.800  1.00 82.30           H
ATOM    249  CD2 PHE A  36      -4.548 -11.816  32.653  1.00 82.30           C
ATOM    250  HD2 PHE A  36      -4.520 -10.937  33.297  1.00 82.30           H
ATOM    251  CE1 PHE A  36      -4.653 -14.056  31.061  1.00 82.30           C
ATOM    252  HE1 PHE A  36      -4.681 -14.935  30.417  1.00 82.30           H
ATOM    253  CE2 PHE A  36      -5.362 -12.926  33.002  1.00 82.30           C
ATOM    254  HE2 PHE A  36      -5.958 -12.899  33.914  1.00 82.30           H
ATOM    255  CZ  PHE A  36      -5.397 -14.023  32.199  1.00 82.30           C
ATOM    256  HZ  PHE A  36      -6.022 -14.875  32.467  1.00 82.30           H
ATOM    257  HN  PHE A  36      -1.167 -11.099  32.782  1.00 82.30           H
ATOM    258  N   TYR A  37       0.142  -9.277  30.890  1.00 87.54           N
ATOM    259  CA  TYR A  37       0.933  -8.151  30.423  1.00 87.54           C
ATOM    260  C   TYR A  37       2.132  -8.627  29.600  1.00 87.54           C
ATOM    261  O   TYR A  37       3.031  -9.279  30.128  1.00 87.54           O
ATOM    262  HA  TYR A  37       0.294  -7.529  29.795  1.00 87.54           H
ATOM    263  CB  TYR A  37       1.441  -7.441  31.679  1.00 87.54           C
ATOM    264 1HB  TYR A  37       0.597  -7.250  32.342  1.00 87.54           H
ATOM    265 2HB  TYR A  37       2.120  -8.108  32.211  1.00 87.54           H
ATOM    266  CG  TYR A  37       2.161  -6.121  31.400  1.00 87.54           C
ATOM    267  CD1 TYR A  37       3.540  -6.073  31.404  1.00 87.54           C
ATOM    268  HD1 TYR A  37       4.117  -6.976  31.605  1.00 87.54           H
ATOM    269  CD2 TYR A  37       1.432  -4.978  31.144  1.00 87.54           C
ATOM    270  HD2 TYR A  37       0.342  -5.015  31.142  1.00 87.54           H
ATOM    271  CE1 TYR A  37       4.218  -4.830  31.141  1.00 87.54           C
ATOM    272  HE1 TYR A  37       5.307  -4.778  31.141  1.00 87.54           H
ATOM    273  CE2 TYR A  37       2.109  -3.735  30.881  1.00 87.54           C
ATOM    274  HE2 TYR A  37       1.545  -2.824  30.678  1.00 87.54           H
ATOM    275  CZ  TYR A  37       3.469  -3.722  30.893  1.00 87.54           C
ATOM    276  OH  TYR A  37       4.110  -2.548  30.644  1.00 87.54           O
ATOM    277  HH  TYR A  37       3.452  -1.857  30.344  1.00 87.54           H
ATOM    278  HN  TYR A  37       0.377  -9.607  31.804  1.00 87.54           H
ATOM    279  N   CYS A  38       2.105  -8.283  28.321  1.00 90.08           N
ATOM    280  CA  CYS A  38       3.111  -8.773  27.393  1.00 90.08           C
ATOM    281  C   CYS A  38       4.111  -7.645  27.129  1.00 90.08           C
ATOM    282  O   CYS A  38       3.759  -6.624  26.540  1.00 90.08           O
ATOM    283  HA  CYS A  38       3.599  -9.618  27.879  1.00 90.08           H
ATOM    284  CB  CYS A  38       2.481  -9.292  26.099  1.00 90.08           C
ATOM    285 1HB  CYS A  38       1.699 -10.016  26.330  1.00 90.08           H
ATOM    286 2HB  CYS A  38       2.006  -8.471  25.561  1.00 90.08           H
ATOM    287  SG  CYS A  38       3.761 -10.070  25.048  1.00 90.08           S
ATOM    288  HN  CYS A  38       1.415  -7.682  27.918  1.00 90.08           H
ATOM    289  N   GLU A  39       5.338  -7.869  27.577  1.00 82.87           N
ATOM    290  CA  GLU A  39       6.434  -6.979  27.232  1.00 82.87           C
ATOM    291  C   GLU A  39       7.047  -7.387  25.891  1.00 82.87           C
ATOM    292  O   GLU A  39       7.485  -8.524  25.725  1.00 82.87           O
ATOM    293  HA  GLU A  39       5.987  -5.988  27.149  1.00 82.87           H
ATOM    294  CB  GLU A  39       7.493  -6.961  28.336  1.00 82.87           C
ATOM    295 1HB  GLU A  39       7.862  -7.971  28.507  1.00 82.87           H
ATOM    296 2HB  GLU A  39       8.279  -6.252  28.079  1.00 82.87           H
ATOM    297  CG  GLU A  39       6.896  -6.480  29.661  1.00 82.87           C
ATOM    298 1HG  GLU A  39       6.345  -5.553  29.500  1.00 82.87           H
ATOM    299 2HG  GLU A  39       6.181  -7.215  30.030  1.00 82.87           H
ATOM    300  CD  GLU A  39       7.990  -6.254  30.706  1.00 82.87           C
ATOM    301  OE1 GLU A  39       7.686  -5.573  31.709  1.00 82.87           O
ATOM    302  OE2 GLU A  39       9.107  -6.769  30.478  1.00 82.87           O
ATOM    303  HN  GLU A  39       5.587  -8.639  28.164  1.00 82.87           H
ATOM    304  N   LYS A  40       7.059  -6.436  24.969  1.00 88.15           N
ATOM    305  CA  LYS A  40       7.439  -6.728  23.597  1.00 88.15           C
ATOM    306  C   LYS A  40       8.819  -6.129  23.317  1.00 88.15           C
ATOM    307  O   LYS A  40       9.095  -5.694  22.200  1.00 88.15           O
ATOM    308  HA  LYS A  40       7.508  -7.812  23.501  1.00 88.15           H
ATOM    309  CB  LYS A  40       6.354  -6.256  22.628  1.00 88.15           C
ATOM    310 1HB  LYS A  40       6.160  -5.194  22.782  1.00 88.15           H
ATOM    311 2HB  LYS A  40       6.704  -6.369  21.601  1.00 88.15           H
ATOM    312  CG  LYS A  40       5.061  -7.049  22.822  1.00 88.15           C
ATOM    313 1HG  LYS A  40       5.268  -8.116  22.732  1.00 88.15           H
ATOM    314 2HG  LYS A  40       4.676  -6.883  23.828  1.00 88.15           H
ATOM    315  CD  LYS A  40       4.006  -6.640  21.792  1.00 88.15           C
ATOM    316 1HD  LYS A  40       3.765  -5.584  21.913  1.00 88.15           H
ATOM    317 2HD  LYS A  40       4.408  -6.763  20.786  1.00 88.15           H
ATOM    318  CE  LYS A  40       2.736  -7.480  21.945  1.00 88.15           C
ATOM    319 1HE  LYS A  40       2.971  -8.534  21.801  1.00 88.15           H
ATOM    320 2HE  LYS A  40       2.344  -7.375  22.957  1.00 88.15           H
ATOM    321  NZ  LYS A  40       1.713  -7.055  20.964  1.00 88.15           N
ATOM    322 1HZ  LYS A  40       0.983  -7.756  20.912  1.00 88.15           H
ATOM    323 2HZ  LYS A  40       1.312  -6.170  21.256  1.00 88.15           H
ATOM    324 3HZ  LYS A  40       2.143  -6.946  20.052  1.00 88.15           H
ATOM    325  HN  LYS A  40       6.815  -5.482  25.145  1.00 88.15           H
ATOM    326  N   ASN A  41       9.649  -6.126  24.349  1.00 82.35           N
ATOM    327  CA  ASN A  41      10.983  -5.562  24.236  1.00 82.35           C
ATOM    328  C   ASN A  41      11.737  -6.270  23.109  1.00 82.35           C
ATOM    329  O   ASN A  41      12.457  -5.632  22.342  1.00 82.35           O
ATOM    330  HA  ASN A  41      10.829  -4.502  24.033  1.00 82.35           H
ATOM    331  CB  ASN A  41      11.775  -5.756  25.530  1.00 82.35           C
ATOM    332 1HB  ASN A  41      11.685  -6.789  25.864  1.00 82.35           H
ATOM    333 2HB  ASN A  41      12.833  -5.572  25.344  1.00 82.35           H
ATOM    334  CG  ASN A  41      11.273  -4.814  26.627  1.00 82.35           C
ATOM    335  OD1 ASN A  41      10.772  -3.732  26.370  1.00 82.35           O
ATOM    336  ND2 ASN A  41      11.435  -5.285  27.860  1.00 82.35           N
ATOM    337 1HD2 ASN A  41      11.854  -6.182  28.002  1.00 82.35           H
ATOM    338 2HD2 ASN A  41      11.138  -4.743  28.646  1.00 82.35           H
ATOM    339  HN  ASN A  41       9.423  -6.499  25.249  1.00 82.35           H
ATOM    340  N   ASN A  42      11.546  -7.580  23.044  1.00 83.54           N
ATOM    341  CA  ASN A  42      12.253  -8.392  22.068  1.00 83.54           C
ATOM    342  C   ASN A  42      11.830  -7.970  20.659  1.00 83.54           C
ATOM    343  O   ASN A  42      12.647  -7.960  19.739  1.00 83.54           O
ATOM    344  HA  ASN A  42      13.311  -8.211  22.257  1.00 83.54           H
ATOM    345  CB  ASN A  42      11.917  -9.874  22.238  1.00 83.54           C
ATOM    346 1HB  ASN A  42      10.836 -10.013  22.203  1.00 83.54           H
ATOM    347 2HB  ASN A  42      12.338 -10.444  21.410  1.00 83.54           H
ATOM    348  CG  ASN A  42      12.463 -10.411  23.563  1.00 83.54           C
ATOM    349  OD1 ASN A  42      13.226  -9.762  24.258  1.00 83.54           O
ATOM    350  ND2 ASN A  42      12.029 -11.630  23.872  1.00 83.54           N
ATOM    351 1HD2 ASN A  42      11.402 -12.109  23.257  1.00 83.54           H
ATOM    352 2HD2 ASN A  42      12.330 -12.068  24.720  1.00 83.54           H
ATOM    353  HN  ASN A  42      10.924  -8.084  23.643  1.00 83.54           H
ATOM    354  N   VAL A  43      10.555  -7.632  20.535  1.00 90.22           N
ATOM    355  CA  VAL A  43      10.002  -7.262  19.243  1.00 90.22           C
ATOM    356  C   VAL A  43      10.618  -5.937  18.790  1.00 90.22           C
ATOM    357  O   VAL A  43      10.938  -5.767  17.615  1.00 90.22           O
ATOM    358  HA  VAL A  43      10.279  -8.039  18.531  1.00 90.22           H
ATOM    359  CB  VAL A  43       8.474  -7.215  19.322  1.00 90.22           C
ATOM    360  HB  VAL A  43       8.198  -6.390  19.978  1.00 90.22           H
ATOM    361  CG1 VAL A  43       7.862  -6.946  17.946  1.00 90.22           C
ATOM    362 1HG1 VAL A  43       8.222  -5.989  17.569  1.00 90.22           H
ATOM    363 2HG1 VAL A  43       8.152  -7.740  17.258  1.00 90.22           H
ATOM    364 3HG1 VAL A  43       6.776  -6.918  18.031  1.00 90.22           H
ATOM    365  CG2 VAL A  43       7.917  -8.505  19.928  1.00 90.22           C
ATOM    366 1HG2 VAL A  43       8.209  -9.353  19.308  1.00 90.22           H
ATOM    367 2HG2 VAL A  43       8.315  -8.635  20.934  1.00 90.22           H
ATOM    368 3HG2 VAL A  43       6.830  -8.445  19.972  1.00 90.22           H
ATOM    369  HN  VAL A  43       9.906  -7.609  21.295  1.00 90.22           H
ATOM    370  N   ARG A  44      10.765  -5.032  19.747  1.00 85.50           N
ATOM    371  CA  ARG A  44      11.315  -3.718  19.456  1.00 85.50           C
ATOM    372  C   ARG A  44      12.783  -3.837  19.044  1.00 85.50           C
ATOM    373  O   ARG A  44      13.242  -3.122  18.154  1.00 85.50           O
ATOM    374  HA  ARG A  44      10.707  -3.337  18.636  1.00 85.50           H
ATOM    375  CB  ARG A  44      11.207  -2.795  20.671  1.00 85.50           C
ATOM    376 1HB  ARG A  44      11.629  -3.289  21.546  1.00 85.50           H
ATOM    377 2HB  ARG A  44      11.793  -1.892  20.500  1.00 85.50           H
ATOM    378  CG  ARG A  44       9.749  -2.418  20.946  1.00 85.50           C
ATOM    379 1HG  ARG A  44       9.266  -2.120  20.015  1.00 85.50           H
ATOM    380 2HG  ARG A  44       9.210  -3.288  21.321  1.00 85.50           H
ATOM    381  CD  ARG A  44       9.660  -1.278  21.962  1.00 85.50           C
ATOM    382 1HD  ARG A  44      10.344  -0.477  21.683  1.00 85.50           H
ATOM    383 2HD  ARG A  44       8.655  -0.855  21.959  1.00 85.50           H
ATOM    384  NE  ARG A  44       9.993  -1.779  23.314  1.00 85.50           N
ATOM    385  HE  ARG A  44      10.959  -1.863  23.558  1.00 85.50           H
ATOM    386  CZ  ARG A  44       9.081  -2.125  24.233  1.00 85.50           C
ATOM    387  NH1 ARG A  44       7.772  -2.032  23.961  1.00 85.50           N
ATOM    388 1HH1 ARG A  44       7.470  -1.701  23.067  1.00 85.50           H
ATOM    389 2HH1 ARG A  44       7.098  -2.292  24.652  1.00 85.50           H
ATOM    390  NH2 ARG A  44       9.497  -2.567  25.428  1.00 85.50           N
ATOM    391 1HH2 ARG A  44       8.830  -2.829  26.124  1.00 85.50           H
ATOM    392 2HH2 ARG A  44      10.476  -2.633  25.623  1.00 85.50           H
ATOM    393  HN  ARG A  44      10.516  -5.183  20.703  1.00 85.50           H
ATOM    394  N   GLN A  45      13.480  -4.746  19.710  1.00 82.71           N
ATOM    395  CA  GLN A  45      14.885  -4.974  19.417  1.00 82.71           C
ATOM    396  C   GLN A  45      15.052  -5.493  17.988  1.00 82.71           C
ATOM    397  O   GLN A  45      15.917  -5.022  17.250  1.00 82.71           O
ATOM    398  HA  GLN A  45      15.363  -3.999  19.516  1.00 82.71           H
ATOM    399  CB  GLN A  45      15.506  -5.941  20.428  1.00 82.71           C
ATOM    400 1HB  GLN A  45      14.822  -6.770  20.610  1.00 82.71           H
ATOM    401 2HB  GLN A  45      16.420  -6.366  20.015  1.00 82.71           H
ATOM    402  CG  GLN A  45      15.817  -5.231  21.747  1.00 82.71           C
ATOM    403 1HG  GLN A  45      16.466  -4.376  21.559  1.00 82.71           H
ATOM    404 2HG  GLN A  45      14.895  -4.842  22.181  1.00 82.71           H
ATOM    405  CD  GLN A  45      16.491  -6.183  22.737  1.00 82.71           C
ATOM    406  OE1 GLN A  45      16.571  -7.382  22.527  1.00 82.71           O
ATOM    407  NE2 GLN A  45      16.969  -5.584  23.823  1.00 82.71           N
ATOM    408 1HE2 GLN A  45      16.871  -4.595  23.933  1.00 82.71           H
ATOM    409 2HE2 GLN A  45      17.428  -6.122  24.530  1.00 82.71           H
ATOM    410  HN  GLN A  45      13.101  -5.319  20.436  1.00 82.71           H
ATOM    411  N   PHE A  46      14.211  -6.456  17.640  1.00 91.45           N
ATOM    412  CA  PHE A  46      14.242  -7.030  16.305  1.00 91.45           C
ATOM    413  C   PHE A  46      14.031  -5.953  15.240  1.00 91.45           C
ATOM    414  O   PHE A  46      14.772  -5.889  14.260  1.00 91.45           O
ATOM    415  HA  PHE A  46      15.224  -7.484  16.171  1.00 91.45           H
ATOM    416  CB  PHE A  46      13.096  -8.041  16.227  1.00 91.45           C
ATOM    417 1HB  PHE A  46      13.289  -8.850  16.931  1.00 91.45           H
ATOM    418 2HB  PHE A  46      12.174  -7.554  16.546  1.00 91.45           H
ATOM    419  CG  PHE A  46      12.886  -8.636  14.833  1.00 91.45           C
ATOM    420  CD1 PHE A  46      11.912  -8.142  14.022  1.00 91.45           C
ATOM    421  HD1 PHE A  46      11.282  -7.321  14.365  1.00 91.45           H
ATOM    422  CD2 PHE A  46      13.672  -9.659  14.405  1.00 91.45           C
ATOM    423  HD2 PHE A  46      14.453 -10.056  15.055  1.00 91.45           H
ATOM    424  CE1 PHE A  46      11.717  -8.694  12.729  1.00 91.45           C
ATOM    425  HE1 PHE A  46      10.937  -8.298  12.079  1.00 91.45           H
ATOM    426  CE2 PHE A  46      13.477 -10.212  13.112  1.00 91.45           C
ATOM    427  HE2 PHE A  46      14.108 -11.032  12.769  1.00 91.45           H
ATOM    428  CZ  PHE A  46      12.504  -9.718  12.301  1.00 91.45           C
ATOM    429  HZ  PHE A  46      12.354 -10.142  11.308  1.00 91.45           H
ATOM    430  HN  PHE A  46      13.520  -6.842  18.250  1.00 91.45           H
ATOM    431  N   ALA A  47      13.015  -5.132  15.467  1.00 92.01           N
ATOM    432  CA  ALA A  47      12.659  -4.099  14.509  1.00 92.01           C
ATOM    433  C   ALA A  47      13.839  -3.140  14.338  1.00 92.01           C
ATOM    434  O   ALA A  47      14.131  -2.702  13.226  1.00 92.01           O
ATOM    435  HA  ALA A  47      12.457  -4.587  13.555  1.00 92.01           H
ATOM    436  CB  ALA A  47      11.390  -3.385  14.977  1.00 92.01           C
ATOM    437 1HB  ALA A  47      10.575  -4.105  15.054  1.00 92.01           H
ATOM    438 2HB  ALA A  47      11.567  -2.930  15.952  1.00 92.01           H
ATOM    439 3HB  ALA A  47      11.123  -2.610  14.258  1.00 92.01           H
ATOM    440  HN  ALA A  47      12.442  -5.165  16.286  1.00 92.01           H
ATOM    441  N   SER A  48      14.485  -2.843  15.455  1.00 90.35           N
ATOM    442  CA  SER A  48      15.506  -1.809  15.477  1.00 90.35           C
ATOM    443  C   SER A  48      16.718  -2.252  14.654  1.00 90.35           C
ATOM    444  O   SER A  48      17.469  -1.419  14.150  1.00 90.35           O
ATOM    445  HA  SER A  48      15.039  -0.932  15.027  1.00 90.35           H
ATOM    446  CB  SER A  48      15.929  -1.482  16.910  1.00 90.35           C
ATOM    447 1HB  SER A  48      16.535  -0.576  16.912  1.00 90.35           H
ATOM    448 2HB  SER A  48      15.044  -1.274  17.511  1.00 90.35           H
ATOM    449  OG  SER A  48      16.666  -2.546  17.506  1.00 90.35           O
ATOM    450  HG  SER A  48      16.355  -3.424  17.140  1.00 90.35           H
ATOM    451  HN  SER A  48      14.322  -3.293  16.333  1.00 90.35           H
ATOM    452  N   HIS A  49      16.870  -3.564  14.544  1.00 86.72           N
ATOM    453  CA  HIS A  49      18.024  -4.129  13.867  1.00 86.72           C
ATOM    454  C   HIS A  49      17.670  -4.423  12.407  1.00 86.72           C
ATOM    455  O   HIS A  49      18.467  -4.163  11.507  1.00 86.72           O
ATOM    456  HA  HIS A  49      18.807  -3.371  13.897  1.00 86.72           H
ATOM    457  CB  HIS A  49      18.541  -5.362  14.611  1.00 86.72           C
ATOM    458 1HB  HIS A  49      17.703  -6.029  14.814  1.00 86.72           H
ATOM    459 2HB  HIS A  49      19.229  -5.904  13.962  1.00 86.72           H
ATOM    460  CG  HIS A  49      19.241  -5.046  15.911  1.00 86.72           C
ATOM    461  ND1 HIS A  49      20.347  -4.218  15.985  1.00 86.72           N
ATOM    462  HD1 HIS A  49      20.785  -3.757  15.213  1.00 86.72           H
ATOM    463  CD2 HIS A  49      18.981  -5.455  17.186  1.00 86.72           C
ATOM    464  HD2 HIS A  49      18.172  -6.120  17.489  1.00 86.72           H
ATOM    465  CE1 HIS A  49      20.728  -4.140  17.252  1.00 86.72           C
ATOM    466  HE1 HIS A  49      21.570  -3.563  17.633  1.00 86.72           H
ATOM    467  NE2 HIS A  49      19.880  -4.908  17.994  1.00 86.72           N
ATOM    468  HN  HIS A  49      16.223  -4.234  14.907  1.00 86.72           H
ATOM    469  N   PHE A  50      16.474  -4.960  12.219  1.00 82.06           N
ATOM    470  CA  PHE A  50      16.132  -5.601  10.960  1.00 82.06           C
ATOM    471  C   PHE A  50      15.520  -4.597   9.982  1.00 82.06           C
ATOM    472  O   PHE A  50      15.822  -4.623   8.790  1.00 82.06           O
ATOM    473  HA  PHE A  50      17.054  -6.000  10.539  1.00 82.06           H
ATOM    474  CB  PHE A  50      15.096  -6.682  11.277  1.00 82.06           C
ATOM    475 1HB  PHE A  50      15.476  -7.310  12.083  1.00 82.06           H
ATOM    476 2HB  PHE A  50      14.188  -6.205  11.645  1.00 82.06           H
ATOM    477  CG  PHE A  50      14.740  -7.571  10.083  1.00 82.06           C
ATOM    478  CD1 PHE A  50      13.536  -7.431   9.467  1.00 82.06           C
ATOM    479  HD1 PHE A  50      12.825  -6.686   9.823  1.00 82.06           H
ATOM    480  CD2 PHE A  50      15.628  -8.500   9.639  1.00 82.06           C
ATOM    481  HD2 PHE A  50      16.593  -8.613  10.133  1.00 82.06           H
ATOM    482  CE1 PHE A  50      13.206  -8.256   8.359  1.00 82.06           C
ATOM    483  HE1 PHE A  50      12.240  -8.144   7.865  1.00 82.06           H
ATOM    484  CE2 PHE A  50      15.297  -9.325   8.531  1.00 82.06           C
ATOM    485  HE2 PHE A  50      16.009 -10.070   8.175  1.00 82.06           H
ATOM    486  CZ  PHE A  50      14.093  -9.186   7.915  1.00 82.06           C
ATOM    487  HZ  PHE A  50      13.840  -9.819   7.064  1.00 82.06           H
ATOM    488  HN  PHE A  50      15.747  -4.961  12.905  1.00 82.06           H
ATOM    489  N   LEU A  51      14.670  -3.735  10.522  1.00 93.32           N
ATOM    490  CA  LEU A  51      13.797  -2.924   9.690  1.00 93.32           C
ATOM    491  C   LEU A  51      14.621  -1.831   9.007  1.00 93.32           C
ATOM    492  O   LEU A  51      14.521  -1.639   7.796  1.00 93.32           O
ATOM    493  HA  LEU A  51      13.382  -3.575   8.921  1.00 93.32           H
ATOM    494  CB  LEU A  51      12.623  -2.387  10.511  1.00 93.32           C
ATOM    495 1HB  LEU A  51      13.021  -1.800  11.339  1.00 93.32           H
ATOM    496 2HB  LEU A  51      12.049  -1.705   9.884  1.00 93.32           H
ATOM    497  CG  LEU A  51      11.667  -3.437  11.081  1.00 93.32           C
ATOM    498  HG  LEU A  51      12.222  -4.057  11.787  1.00 93.32           H
ATOM    499  CD1 LEU A  51      10.527  -2.777  11.859  1.00 93.32           C
ATOM    500 1HD1 LEU A  51      10.939  -2.195  12.683  1.00 93.32           H
ATOM    501 2HD1 LEU A  51       9.967  -2.119  11.194  1.00 93.32           H
ATOM    502 3HD1 LEU A  51       9.863  -3.546  12.254  1.00 93.32           H
ATOM    503  CD2 LEU A  51      11.148  -4.363   9.979  1.00 93.32           C
ATOM    504 1HD2 LEU A  51      10.615  -3.775   9.232  1.00 93.32           H
ATOM    505 2HD2 LEU A  51      11.988  -4.873   9.508  1.00 93.32           H
ATOM    506 3HD2 LEU A  51      10.471  -5.100  10.412  1.00 93.32           H
ATOM    507  HN  LEU A  51      14.574  -3.587  11.506  1.00 93.32           H
ATOM    508  N   PRO A  52      15.446  -1.097   9.767  1.00 95.13           N
ATOM    509  CA  PRO A  52      16.095   0.103   9.234  1.00 95.13           C
ATOM    510  C   PRO A  52      16.838  -0.172   7.937  1.00 95.13           C
ATOM    511  O   PRO A  52      16.639   0.526   6.944  1.00 95.13           O
ATOM    512  HA  PRO A  52      15.346   0.853   8.980  1.00 95.13           H
ATOM    513  CB  PRO A  52      17.047   0.527  10.354  1.00 95.13           C
ATOM    514 1HB  PRO A  52      18.038   0.093  10.225  1.00 95.13           H
ATOM    515 2HB  PRO A  52      17.176   1.609  10.383  1.00 95.13           H
ATOM    516  CG  PRO A  52      16.365   0.007  11.614  1.00 95.13           C
ATOM    517 1HG  PRO A  52      17.064  -0.086  12.444  1.00 95.13           H
ATOM    518 2HG  PRO A  52      15.575   0.677  11.952  1.00 95.13           H
ATOM    519  CD  PRO A  52      15.819  -1.341  11.172  1.00 95.13           C
ATOM    520 1HD  PRO A  52      16.569  -2.128  11.256  1.00 95.13           H
ATOM    521 2HD  PRO A  52      14.967  -1.651  11.777  1.00 95.13           H
ATOM    522  N   PRO A  53      17.709  -1.190   7.913  1.00 95.45           N
ATOM    523  CA  PRO A  53      18.473  -1.502   6.703  1.00 95.45           C
ATOM    524  C   PRO A  53      17.581  -1.673   5.485  1.00 95.45           C
ATOM    525  O   PRO A  53      17.892  -1.170   4.407  1.00 95.45           O
ATOM    526  HA  PRO A  53      19.137  -0.673   6.456  1.00 95.45           H
ATOM    527  CB  PRO A  53      19.203  -2.798   7.059  1.00 95.45           C
ATOM    528 1HB  PRO A  53      18.628  -3.676   6.763  1.00 95.45           H
ATOM    529 2HB  PRO A  53      20.168  -2.866   6.557  1.00 95.45           H
ATOM    530  CG  PRO A  53      19.360  -2.711   8.573  1.00 95.45           C
ATOM    531 1HG  PRO A  53      19.536  -3.690   9.018  1.00 95.45           H
ATOM    532 2HG  PRO A  53      20.208  -2.088   8.857  1.00 95.45           H
ATOM    533  CD  PRO A  53      18.036  -2.111   9.017  1.00 95.45           C
ATOM    534 1HD  PRO A  53      17.267  -2.874   9.142  1.00 95.45           H
ATOM    535 2HD  PRO A  53      18.126  -1.594   9.972  1.00 95.45           H
ATOM    536  N   LEU A  54      16.483  -2.386   5.691  1.00 93.53           N
ATOM    537  CA  LEU A  54      15.600  -2.735   4.591  1.00 93.53           C
ATOM    538  C   LEU A  54      14.926  -1.467   4.062  1.00 93.53           C
ATOM    539  O   LEU A  54      14.808  -1.280   2.852  1.00 93.53           O
ATOM    540  HA  LEU A  54      16.217  -3.154   3.796  1.00 93.53           H
ATOM    541  CB  LEU A  54      14.613  -3.823   5.020  1.00 93.53           C
ATOM    542 1HB  LEU A  54      14.083  -3.475   5.907  1.00 93.53           H
ATOM    543 2HB  LEU A  54      13.870  -3.943   4.232  1.00 93.53           H
ATOM    544  CG  LEU A  54      15.218  -5.194   5.326  1.00 93.53           C
ATOM    545  HG  LEU A  54      15.971  -5.069   6.105  1.00 93.53           H
ATOM    546  CD1 LEU A  54      14.157  -6.152   5.871  1.00 93.53           C
ATOM    547 1HD1 LEU A  54      13.736  -5.743   6.790  1.00 93.53           H
ATOM    548 2HD1 LEU A  54      13.366  -6.276   5.133  1.00 93.53           H
ATOM    549 3HD1 LEU A  54      14.614  -7.119   6.080  1.00 93.53           H
ATOM    550  CD2 LEU A  54      15.930  -5.766   4.098  1.00 93.53           C
ATOM    551 1HD2 LEU A  54      15.215  -5.873   3.281  1.00 93.53           H
ATOM    552 2HD2 LEU A  54      16.730  -5.090   3.794  1.00 93.53           H
ATOM    553 3HD2 LEU A  54      16.350  -6.741   4.343  1.00 93.53           H
ATOM    554  HN  LEU A  54      16.195  -2.723   6.587  1.00 93.53           H
ATOM    555  N   TYR A  55      14.500  -0.628   4.996  1.00 93.82           N
ATOM    556  CA  TYR A  55      13.791   0.589   4.641  1.00 93.82           C
ATOM    557  C   TYR A  55      14.691   1.536   3.844  1.00 93.82           C
ATOM    558  O   TYR A  55      14.233   2.194   2.911  1.00 93.82           O
ATOM    559  HA  TYR A  55      12.934   0.312   4.027  1.00 93.82           H
ATOM    560  CB  TYR A  55      13.412   1.257   5.964  1.00 93.82           C
ATOM    561 1HB  TYR A  55      14.275   1.238   6.629  1.00 93.82           H
ATOM    562 2HB  TYR A  55      13.178   2.305   5.776  1.00 93.82           H
ATOM    563  CG  TYR A  55      12.225   0.604   6.674  1.00 93.82           C
ATOM    564  CD1 TYR A  55      11.638  -0.526   6.140  1.00 93.82           C
ATOM    565  HD1 TYR A  55      12.021  -0.952   5.213  1.00 93.82           H
ATOM    566  CD2 TYR A  55      11.740   1.143   7.848  1.00 93.82           C
ATOM    567  HD2 TYR A  55      12.203   2.035   8.270  1.00 93.82           H
ATOM    568  CE1 TYR A  55      10.521  -1.141   6.808  1.00 93.82           C
ATOM    569  HE1 TYR A  55      10.048  -2.033   6.397  1.00 93.82           H
ATOM    570  CE2 TYR A  55      10.623   0.528   8.516  1.00 93.82           C
ATOM    571  HE2 TYR A  55      10.230   0.944   9.444  1.00 93.82           H
ATOM    572  CZ  TYR A  55      10.068  -0.584   7.963  1.00 93.82           C
ATOM    573  OH  TYR A  55       9.013  -1.165   8.594  1.00 93.82           O
ATOM    574  HH  TYR A  55       8.675  -1.937   8.056  1.00 93.82           H
ATOM    575  HN  TYR A  55      14.633  -0.769   5.977  1.00 93.82           H
ATOM    576  N   TRP A  56      15.954   1.574   4.242  1.00 92.63           N
ATOM    577  CA  TRP A  56      16.934   2.387   3.542  1.00 92.63           C
ATOM    578  C   TRP A  56      17.118   1.803   2.139  1.00 92.63           C
ATOM    579  O   TRP A  56      17.194   2.544   1.160  1.00 92.63           O
ATOM    580  HA  TRP A  56      16.540   3.401   3.475  1.00 92.63           H
ATOM    581  CB  TRP A  56      18.243   2.469   4.331  1.00 92.63           C
ATOM    582 1HB  TRP A  56      18.452   1.493   4.770  1.00 92.63           H
ATOM    583 2HB  TRP A  56      19.058   2.689   3.641  1.00 92.63           H
ATOM    584  CG  TRP A  56      18.235   3.521   5.442  1.00 92.63           C
ATOM    585  CD1 TRP A  56      18.342   3.326   6.763  1.00 92.63           C
ATOM    586  HD1 TRP A  56      18.453   2.349   7.232  1.00 92.63           H
ATOM    587  CD2 TRP A  56      18.109   4.948   5.272  1.00 92.63           C
ATOM    588  NE1 TRP A  56      18.293   4.519   7.455  1.00 92.63           N
ATOM    589  HE1 TRP A  56      18.353   4.631   8.447  1.00 92.63           H
ATOM    590  CE2 TRP A  56      18.147   5.537   6.520  1.00 92.63           C
ATOM    591  CE3 TRP A  56      17.966   5.717   4.104  1.00 92.63           C
ATOM    592  HE3 TRP A  56      17.933   5.276   3.107  1.00 92.63           H
ATOM    593  CZ2 TRP A  56      18.050   6.919   6.719  1.00 92.63           C
ATOM    594  HZ2 TRP A  56      18.083   7.360   7.715  1.00 92.63           H
ATOM    595  CZ3 TRP A  56      17.870   7.097   4.319  1.00 92.63           C
ATOM    596  HZ3 TRP A  56      17.758   7.740   3.446  1.00 92.63           H
ATOM    597  CH2 TRP A  56      17.907   7.705   5.569  1.00 92.63           C
ATOM    598  HH2 TRP A  56      17.826   8.789   5.653  1.00 92.63           H
ATOM    599  HN  TRP A  56      16.310   1.064   5.024  1.00 92.63           H
ATOM    600  N   LEU A  57      17.184   0.481   2.087  1.00 92.58           N
ATOM    601  CA  LEU A  57      17.376  -0.210   0.823  1.00 92.58           C
ATOM    602  C   LEU A  57      16.194   0.089  -0.101  1.00 92.58           C
ATOM    603  O   LEU A  57      16.385   0.483  -1.251  1.00 92.58           O
ATOM    604  HA  LEU A  57      18.281   0.191   0.367  1.00 92.58           H
ATOM    605  CB  LEU A  57      17.610  -1.703   1.059  1.00 92.58           C
ATOM    606 1HB  LEU A  57      18.477  -1.816   1.710  1.00 92.58           H
ATOM    607 2HB  LEU A  57      16.752  -2.105   1.598  1.00 92.58           H
ATOM    608  CG  LEU A  57      17.835  -2.553  -0.194  1.00 92.58           C
ATOM    609  HG  LEU A  57      17.025  -2.347  -0.895  1.00 92.58           H
ATOM    610  CD1 LEU A  57      19.143  -2.170  -0.889  1.00 92.58           C
ATOM    611 1HD1 LEU A  57      19.106  -1.121  -1.180  1.00 92.58           H
ATOM    612 2HD1 LEU A  57      19.977  -2.328  -0.205  1.00 92.58           H
ATOM    613 3HD1 LEU A  57      19.277  -2.789  -1.776  1.00 92.58           H
ATOM    614  CD2 LEU A  57      17.777  -4.045   0.139  1.00 92.58           C
ATOM    615 1HD2 LEU A  57      18.551  -4.285   0.867  1.00 92.58           H
ATOM    616 2HD2 LEU A  57      16.799  -4.287   0.555  1.00 92.58           H
ATOM    617 3HD2 LEU A  57      17.939  -4.626  -0.769  1.00 92.58           H
ATOM    618  HN  LEU A  57      17.108  -0.115   2.887  1.00 92.58           H
ATOM    619  N   VAL A  58      14.999  -0.110   0.436  1.00 94.57           N
ATOM    620  CA  VAL A  58      13.788   0.064  -0.348  1.00 94.57           C
ATOM    621  C   VAL A  58      13.714   1.508  -0.851  1.00 94.57           C
ATOM    622  O   VAL A  58      13.359   1.750  -2.003  1.00 94.57           O
ATOM    623  HA  VAL A  58      13.854  -0.603  -1.208  1.00 94.57           H
ATOM    624  CB  VAL A  58      12.567  -0.345   0.477  1.00 94.57           C
ATOM    625  HB  VAL A  58      12.592   0.215   1.412  1.00 94.57           H
ATOM    626  CG1 VAL A  58      11.269   0.012  -0.250  1.00 94.57           C
ATOM    627 1HG1 VAL A  58      11.232   1.089  -0.419  1.00 94.57           H
ATOM    628 2HG1 VAL A  58      11.234  -0.508  -1.207  1.00 94.57           H
ATOM    629 3HG1 VAL A  58      10.417  -0.289   0.359  1.00 94.57           H
ATOM    630  CG2 VAL A  58      12.611  -1.835   0.820  1.00 94.57           C
ATOM    631 1HG2 VAL A  58      12.622  -2.419  -0.100  1.00 94.57           H
ATOM    632 2HG2 VAL A  58      13.511  -2.049   1.397  1.00 94.57           H
ATOM    633 3HG2 VAL A  58      11.732  -2.099   1.407  1.00 94.57           H
ATOM    634  HN  VAL A  58      14.852  -0.384   1.386  1.00 94.57           H
ATOM    635  N   PHE A  59      14.055   2.428   0.039  1.00 95.75           N
ATOM    636  CA  PHE A  59      14.003   3.843  -0.290  1.00 95.75           C
ATOM    637  C   PHE A  59      14.903   4.161  -1.485  1.00 95.75           C
ATOM    638  O   PHE A  59      14.457   4.768  -2.458  1.00 95.75           O
ATOM    639  HA  PHE A  59      12.969   4.078  -0.543  1.00 95.75           H
ATOM    640  CB  PHE A  59      14.512   4.606   0.934  1.00 95.75           C
ATOM    641 1HB  PHE A  59      13.811   4.463   1.757  1.00 95.75           H
ATOM    642 2HB  PHE A  59      15.464   4.176   1.248  1.00 95.75           H
ATOM    643  CG  PHE A  59      14.700   6.106   0.699  1.00 95.75           C
ATOM    644  CD1 PHE A  59      15.952   6.636   0.652  1.00 95.75           C
ATOM    645  HD1 PHE A  59      16.821   5.991   0.783  1.00 95.75           H
ATOM    646  CD2 PHE A  59      13.615   6.910   0.536  1.00 95.75           C
ATOM    647  HD2 PHE A  59      12.612   6.485   0.574  1.00 95.75           H
ATOM    648  CE1 PHE A  59      16.126   8.028   0.434  1.00 95.75           C
ATOM    649  HE1 PHE A  59      17.129   8.452   0.396  1.00 95.75           H
ATOM    650  CE2 PHE A  59      13.789   8.302   0.317  1.00 95.75           C
ATOM    651  HE2 PHE A  59      12.920   8.946   0.187  1.00 95.75           H
ATOM    652  CZ  PHE A  59      15.041   8.832   0.271  1.00 95.75           C
ATOM    653  HZ  PHE A  59      15.175   9.900   0.103  1.00 95.75           H
ATOM    654  HN  PHE A  59      14.361   2.222   0.969  1.00 95.75           H
ATOM    655  N   ILE A  60      16.153   3.736  -1.374  1.00 93.44           N
ATOM    656  CA  ILE A  60      17.160   4.109  -2.353  1.00 93.44           C
ATOM    657  C   ILE A  60      16.752   3.572  -3.727  1.00 93.44           C
ATOM    658  O   ILE A  60      16.704   4.322  -4.700  1.00 93.44           O
ATOM    659  HA  ILE A  60      17.183   5.197  -2.400  1.00 93.44           H
ATOM    660  CB  ILE A  60      18.546   3.646  -1.899  1.00 93.44           C
ATOM    661  HB  ILE A  60      18.476   2.600  -1.601  1.00 93.44           H
ATOM    662  CG1 ILE A  60      19.013   4.434  -0.673  1.00 93.44           C
ATOM    663 1HG1 ILE A  60      19.263   5.454  -0.966  1.00 93.44           H
ATOM    664 2HG1 ILE A  60      18.201   4.500   0.052  1.00 93.44           H
ATOM    665  CG2 ILE A  60      19.553   3.723  -3.047  1.00 93.44           C
ATOM    666 1HG2 ILE A  60      19.222   3.082  -3.865  1.00 93.44           H
ATOM    667 2HG2 ILE A  60      19.626   4.752  -3.399  1.00 93.44           H
ATOM    668 3HG2 ILE A  60      20.530   3.388  -2.697  1.00 93.44           H
ATOM    669  CD1 ILE A  60      20.229   3.770  -0.025  1.00 93.44           C
ATOM    670 1HD1 ILE A  60      19.968   2.759   0.288  1.00 93.44           H
ATOM    671 2HD1 ILE A  60      21.046   3.728  -0.746  1.00 93.44           H
ATOM    672 3HD1 ILE A  60      20.540   4.351   0.843  1.00 93.44           H
ATOM    673  HN  ILE A  60      16.480   3.150  -0.633  1.00 93.44           H
ATOM    674  N   VAL A  61      16.470   2.278  -3.761  1.00 93.32           N
ATOM    675  CA  VAL A  61      16.193   1.606  -5.019  1.00 93.32           C
ATOM    676  C   VAL A  61      14.888   2.148  -5.606  1.00 93.32           C
ATOM    677  O   VAL A  61      14.800   2.401  -6.806  1.00 93.32           O
ATOM    678  HA  VAL A  61      17.008   1.840  -5.704  1.00 93.32           H
ATOM    679  CB  VAL A  61      16.170   0.091  -4.809  1.00 93.32           C
ATOM    680  HB  VAL A  61      15.417  -0.131  -4.053  1.00 93.32           H
ATOM    681  CG1 VAL A  61      15.772  -0.635  -6.096  1.00 93.32           C
ATOM    682 1HG1 VAL A  61      14.779  -0.310  -6.404  1.00 93.32           H
ATOM    683 2HG1 VAL A  61      16.491  -0.402  -6.882  1.00 93.32           H
ATOM    684 3HG1 VAL A  61      15.764  -1.710  -5.919  1.00 93.32           H
ATOM    685  CG2 VAL A  61      17.519  -0.411  -4.291  1.00 93.32           C
ATOM    686 1HG2 VAL A  61      18.298  -0.170  -5.014  1.00 93.32           H
ATOM    687 2HG2 VAL A  61      17.745   0.070  -3.339  1.00 93.32           H
ATOM    688 3HG2 VAL A  61      17.475  -1.491  -4.150  1.00 93.32           H
ATOM    689  HN  VAL A  61      16.428   1.693  -2.951  1.00 93.32           H
ATOM    690  N   GLY A  62      13.906   2.311  -4.731  1.00 94.91           N
ATOM    691  CA  GLY A  62      12.574   2.697  -5.165  1.00 94.91           C
ATOM    692  C   GLY A  62      12.558   4.141  -5.668  1.00 94.91           C
ATOM    693  O   GLY A  62      11.933   4.442  -6.684  1.00 94.91           O
ATOM    694 1HA  GLY A  62      12.237   2.028  -5.957  1.00 94.91           H
ATOM    695 2HA  GLY A  62      11.872   2.588  -4.337  1.00 94.91           H
ATOM    696  HN  GLY A  62      14.009   2.184  -3.745  1.00 94.91           H
ATOM    697  N   ALA A  63      13.252   4.998  -4.934  1.00 94.93           N
ATOM    698  CA  ALA A  63      13.285   6.412  -5.264  1.00 94.93           C
ATOM    699  C   ALA A  63      13.926   6.595  -6.641  1.00 94.93           C
ATOM    700  O   ALA A  63      13.417   7.346  -7.472  1.00 94.93           O
ATOM    701  HA  ALA A  63      12.255   6.768  -5.302  1.00 94.93           H
ATOM    702  CB  ALA A  63      14.031   7.176  -4.168  1.00 94.93           C
ATOM    703 1HB  ALA A  63      13.518   7.037  -3.216  1.00 94.93           H
ATOM    704 2HB  ALA A  63      15.050   6.798  -4.090  1.00 94.93           H
ATOM    705 3HB  ALA A  63      14.055   8.237  -4.416  1.00 94.93           H
ATOM    706  HN  ALA A  63      13.785   4.740  -4.128  1.00 94.93           H
ATOM    707  N   LEU A  64      15.034   5.897  -6.840  1.00 89.16           N
ATOM    708  CA  LEU A  64      15.748   5.969  -8.104  1.00 89.16           C
ATOM    709  C   LEU A  64      14.850   5.438  -9.223  1.00 89.16           C
ATOM    710  O   LEU A  64      14.723   6.066 -10.273  1.00 89.16           O
ATOM    711  HA  LEU A  64      15.958   7.021  -8.300  1.00 89.16           H
ATOM    712  CB  LEU A  64      17.094   5.249  -8.001  1.00 89.16           C
ATOM    713 1HB  LEU A  64      16.923   4.260  -7.577  1.00 89.16           H
ATOM    714 2HB  LEU A  64      17.482   5.101  -9.009  1.00 89.16           H
ATOM    715  CG  LEU A  64      18.169   5.952  -7.170  1.00 89.16           C
ATOM    716  HG  LEU A  64      17.749   6.178  -6.190  1.00 89.16           H
ATOM    717  CD1 LEU A  64      19.374   5.036  -6.944  1.00 89.16           C
ATOM    718 1HD1 LEU A  64      19.054   4.138  -6.415  1.00 89.16           H
ATOM    719 2HD1 LEU A  64      19.803   4.757  -7.907  1.00 89.16           H
ATOM    720 3HD1 LEU A  64      20.122   5.560  -6.351  1.00 89.16           H
ATOM    721  CD2 LEU A  64      18.572   7.283  -7.807  1.00 89.16           C
ATOM    722 1HD2 LEU A  64      18.966   7.103  -8.807  1.00 89.16           H
ATOM    723 2HD2 LEU A  64      17.700   7.934  -7.872  1.00 89.16           H
ATOM    724 3HD2 LEU A  64      19.337   7.762  -7.195  1.00 89.16           H
ATOM    725  HN  LEU A  64      15.444   5.292  -6.158  1.00 89.16           H
ATOM    726  N   GLY A  65      14.250   4.286  -8.960  1.00 92.23           N
ATOM    727  CA  GLY A  65      13.492   3.586  -9.983  1.00 92.23           C
ATOM    728  C   GLY A  65      12.282   4.410 -10.429  1.00 92.23           C
ATOM    729  O   GLY A  65      12.092   4.643 -11.622  1.00 92.23           O
ATOM    730 1HA  GLY A  65      14.134   3.382 -10.840  1.00 92.23           H
ATOM    731 2HA  GLY A  65      13.159   2.622  -9.598  1.00 92.23           H
ATOM    732  HN  GLY A  65      14.275   3.833  -8.069  1.00 92.23           H
ATOM    733  N   ASN A  66      11.496   4.827  -9.448  1.00 90.14           N
ATOM    734  CA  ASN A  66      10.245   5.509  -9.730  1.00 90.14           C
ATOM    735  C   ASN A  66      10.543   6.885 -10.330  1.00 90.14           C
ATOM    736  O   ASN A  66       9.814   7.358 -11.201  1.00 90.14           O
ATOM    737  HA  ASN A  66       9.714   4.858 -10.424  1.00 90.14           H
ATOM    738  CB  ASN A  66       9.431   5.718  -8.451  1.00 90.14           C
ATOM    739 1HB  ASN A  66      10.089   6.039  -7.645  1.00 90.14           H
ATOM    740 2HB  ASN A  66       8.703   6.515  -8.605  1.00 90.14           H
ATOM    741  CG  ASN A  66       8.709   4.431  -8.046  1.00 90.14           C
ATOM    742  OD1 ASN A  66       7.821   3.945  -8.727  1.00 90.14           O
ATOM    743  ND2 ASN A  66       9.137   3.909  -6.900  1.00 90.14           N
ATOM    744 1HD2 ASN A  66       9.870   4.358  -6.389  1.00 90.14           H
ATOM    745 2HD2 ASN A  66       8.727   3.067  -6.550  1.00 90.14           H
ATOM    746  HN  ASN A  66      11.702   4.706  -8.477  1.00 90.14           H
ATOM    747  N   SER A  67      11.616   7.489  -9.840  1.00 90.77           N
ATOM    748  CA  SER A  67      12.068   8.762 -10.376  1.00 90.77           C
ATOM    749  C   SER A  67      12.389   8.619 -11.865  1.00 90.77           C
ATOM    750  O   SER A  67      12.086   9.510 -12.657  1.00 90.77           O
ATOM    751  HA  SER A  67      11.235   9.449 -10.228  1.00 90.77           H
ATOM    752  CB  SER A  67      13.293   9.275  -9.616  1.00 90.77           C
ATOM    753 1HB  SER A  67      14.099   8.545  -9.691  1.00 90.77           H
ATOM    754 2HB  SER A  67      13.650  10.193 -10.082  1.00 90.77           H
ATOM    755  OG  SER A  67      13.004   9.522  -8.242  1.00 90.77           O
ATOM    756  HG  SER A  67      13.531   8.899  -7.664  1.00 90.77           H
ATOM    757  HN  SER A  67      12.171   7.123  -9.093  1.00 90.77           H
ATOM    758  N   LEU A  68      12.998   7.491 -12.201  1.00 84.86           N
ATOM    759  CA  LEU A  68      13.365   7.222 -13.580  1.00 84.86           C
ATOM    760  C   LEU A  68      12.097   7.080 -14.424  1.00 84.86           C
ATOM    761  O   LEU A  68      12.033   7.582 -15.545  1.00 84.86           O
ATOM    762  HA  LEU A  68      13.927   8.083 -13.943  1.00 84.86           H
ATOM    763  CB  LEU A  68      14.295   6.009 -13.660  1.00 84.86           C
ATOM    764 1HB  LEU A  68      14.846   5.936 -12.722  1.00 84.86           H
ATOM    765 2HB  LEU A  68      13.683   5.111 -13.741  1.00 84.86           H
ATOM    766  CG  LEU A  68      15.303   6.011 -14.811  1.00 84.86           C
ATOM    767  HG  LEU A  68      14.829   6.472 -15.679  1.00 84.86           H
ATOM    768  CD1 LEU A  68      16.530   6.856 -14.465  1.00 84.86           C
ATOM    769 1HD1 LEU A  68      16.221   7.883 -14.269  1.00 84.86           H
ATOM    770 2HD1 LEU A  68      17.014   6.448 -13.577  1.00 84.86           H
ATOM    771 3HD1 LEU A  68      17.230   6.841 -15.300  1.00 84.86           H
ATOM    772  CD2 LEU A  68      15.684   4.584 -15.209  1.00 84.86           C
ATOM    773 1HD2 LEU A  68      16.130   4.075 -14.355  1.00 84.86           H
ATOM    774 2HD2 LEU A  68      14.791   4.045 -15.527  1.00 84.86           H
ATOM    775 3HD2 LEU A  68      16.401   4.614 -16.029  1.00 84.86           H
ATOM    776  HN  LEU A  68      13.239   6.771 -11.551  1.00 84.86           H
ATOM    777  N   VAL A  69      11.118   6.394 -13.852  1.00 87.70           N
ATOM    778  CA  VAL A  69       9.865   6.156 -14.547  1.00 87.70           C
ATOM    779  C   VAL A  69       9.231   7.497 -14.921  1.00 87.70           C
ATOM    780  O   VAL A  69       8.856   7.712 -16.072  1.00 87.70           O
ATOM    781  HA  VAL A  69      10.095   5.610 -15.462  1.00 87.70           H
ATOM    782  CB  VAL A  69       8.949   5.280 -13.691  1.00 87.70           C
ATOM    783  HB  VAL A  69       8.875   5.736 -12.704  1.00 87.70           H
ATOM    784  CG1 VAL A  69       7.540   5.215 -14.284  1.00 87.70           C
ATOM    785 1HG1 VAL A  69       7.119   6.219 -14.332  1.00 87.70           H
ATOM    786 2HG1 VAL A  69       7.588   4.793 -15.288  1.00 87.70           H
ATOM    787 3HG1 VAL A  69       6.910   4.586 -13.656  1.00 87.70           H
ATOM    788  CG2 VAL A  69       9.536   3.878 -13.517  1.00 87.70           C
ATOM    789 1HG2 VAL A  69       9.653   3.409 -14.495  1.00 87.70           H
ATOM    790 2HG2 VAL A  69      10.508   3.948 -13.030  1.00 87.70           H
ATOM    791 3HG2 VAL A  69       8.865   3.276 -12.905  1.00 87.70           H
ATOM    792  HN  VAL A  69      11.171   6.005 -12.932  1.00 87.70           H
ATOM    793  N   ILE A  70       9.131   8.366 -13.925  1.00 88.54           N
ATOM    794  CA  ILE A  70       8.475   9.648 -14.114  1.00 88.54           C
ATOM    795  C   ILE A  70       9.206  10.435 -15.204  1.00 88.54           C
ATOM    796  O   ILE A  70       8.573  11.067 -16.048  1.00 88.54           O
ATOM    797  HA  ILE A  70       7.459   9.449 -14.454  1.00 88.54           H
ATOM    798  CB  ILE A  70       8.367  10.396 -12.783  1.00 88.54           C
ATOM    799  HB  ILE A  70       9.356  10.424 -12.326  1.00 88.54           H
ATOM    800  CG1 ILE A  70       7.442   9.659 -11.813  1.00 88.54           C
ATOM    801 1HG1 ILE A  70       6.405   9.784 -12.128  1.00 88.54           H
ATOM    802 2HG1 ILE A  70       7.656   8.591 -11.841  1.00 88.54           H
ATOM    803  CG2 ILE A  70       7.930  11.846 -13.003  1.00 88.54           C
ATOM    804 1HG2 ILE A  70       8.661  12.354 -13.631  1.00 88.54           H
ATOM    805 2HG2 ILE A  70       6.956  11.862 -13.492  1.00 88.54           H
ATOM    806 3HG2 ILE A  70       7.862  12.354 -12.041  1.00 88.54           H
ATOM    807  CD1 ILE A  70       7.614  10.182 -10.386  1.00 88.54           C
ATOM    808 1HD1 ILE A  70       8.646  10.033 -10.066  1.00 88.54           H
ATOM    809 2HD1 ILE A  70       7.375  11.245 -10.357  1.00 88.54           H
ATOM    810 3HD1 ILE A  70       6.945   9.641  -9.717  1.00 88.54           H
ATOM    811  HN  ILE A  70       9.488   8.205 -13.005  1.00 88.54           H
ATOM    812  N   LEU A  71      10.528  10.370 -15.150  1.00 83.58           N
ATOM    813  CA  LEU A  71      11.353  11.149 -16.058  1.00 83.58           C
ATOM    814  C   LEU A  71      11.131  10.657 -17.490  1.00 83.58           C
ATOM    815  O   LEU A  71      11.051  11.458 -18.420  1.00 83.58           O
ATOM    816  HA  LEU A  71      11.022  12.185 -15.994  1.00 83.58           H
ATOM    817  CB  LEU A  71      12.817  11.113 -15.616  1.00 83.58           C
ATOM    818 1HB  LEU A  71      12.855  11.285 -14.540  1.00 83.58           H
ATOM    819 2HB  LEU A  71      13.205  10.110 -15.792  1.00 83.58           H
ATOM    820  CG  LEU A  71      13.749  12.117 -16.298  1.00 83.58           C
ATOM    821  HG  LEU A  71      13.142  12.783 -16.911  1.00 83.58           H
ATOM    822  CD1 LEU A  71      14.471  12.984 -15.266  1.00 83.58           C
ATOM    823 1HD1 LEU A  71      13.738  13.534 -14.675  1.00 83.58           H
ATOM    824 2HD1 LEU A  71      15.064  12.349 -14.608  1.00 83.58           H
ATOM    825 3HD1 LEU A  71      15.127  13.689 -15.778  1.00 83.58           H
ATOM    826  CD2 LEU A  71      14.727  11.407 -17.236  1.00 83.58           C
ATOM    827 1HD2 LEU A  71      15.331  10.702 -16.664  1.00 83.58           H
ATOM    828 2HD2 LEU A  71      14.170  10.869 -18.003  1.00 83.58           H
ATOM    829 3HD2 LEU A  71      15.377  12.143 -17.708  1.00 83.58           H
ATOM    830  HN  LEU A  71      11.034   9.801 -14.502  1.00 83.58           H
ATOM    831  N   VAL A  72      11.038   9.342 -17.622  1.00 83.24           N
ATOM    832  CA  VAL A  72      10.851   8.733 -18.928  1.00 83.24           C
ATOM    833  C   VAL A  72       9.534   9.223 -19.532  1.00 83.24           C
ATOM    834  O   VAL A  72       9.487   9.609 -20.699  1.00 83.24           O
ATOM    835  HA  VAL A  72      11.673   9.061 -19.565  1.00 83.24           H
ATOM    836  CB  VAL A  72      10.924   7.209 -18.810  1.00 83.24           C
ATOM    837  HB  VAL A  72      10.231   6.900 -18.027  1.00 83.24           H
ATOM    838  CG1 VAL A  72      10.489   6.536 -20.113  1.00 83.24           C
ATOM    839 1HG1 VAL A  72       9.462   6.821 -20.344  1.00 83.24           H
ATOM    840 2HG1 VAL A  72      11.145   6.855 -20.923  1.00 83.24           H
ATOM    841 3HG1 VAL A  72      10.550   5.454 -20.001  1.00 83.24           H
ATOM    842  CG2 VAL A  72      12.327   6.757 -18.401  1.00 83.24           C
ATOM    843 1HG2 VAL A  72      13.047   7.083 -19.151  1.00 83.24           H
ATOM    844 2HG2 VAL A  72      12.583   7.195 -17.436  1.00 83.24           H
ATOM    845 3HG2 VAL A  72      12.350   5.670 -18.324  1.00 83.24           H
ATOM    846  HN  VAL A  72      11.087   8.698 -16.859  1.00 83.24           H
ATOM    847  N   TYR A  73       8.495   9.193 -18.709  1.00 80.17           N
ATOM    848  CA  TYR A  73       7.172   9.587 -19.161  1.00 80.17           C
ATOM    849  C   TYR A  73       7.129  11.078 -19.499  1.00 80.17           C
ATOM    850  O   TYR A  73       6.399  11.494 -20.398  1.00 80.17           O
ATOM    851  HA  TYR A  73       6.937   9.012 -20.056  1.00 80.17           H
ATOM    852  CB  TYR A  73       6.228   9.315 -17.987  1.00 80.17           C
ATOM    853 1HB  TYR A  73       6.791   9.387 -17.057  1.00 80.17           H
ATOM    854 2HB  TYR A  73       5.466  10.094 -17.959  1.00 80.17           H
ATOM    855  CG  TYR A  73       5.539   7.950 -18.045  1.00 80.17           C
ATOM    856  CD1 TYR A  73       4.603   7.691 -19.025  1.00 80.17           C
ATOM    857  HD1 TYR A  73       4.353   8.459 -19.757  1.00 80.17           H
ATOM    858  CD2 TYR A  73       5.855   6.978 -17.118  1.00 80.17           C
ATOM    859  HD2 TYR A  73       6.595   7.183 -16.344  1.00 80.17           H
ATOM    860  CE1 TYR A  73       3.955   6.407 -19.080  1.00 80.17           C
ATOM    861  HE1 TYR A  73       3.213   6.189 -19.848  1.00 80.17           H
ATOM    862  CE2 TYR A  73       5.207   5.694 -17.173  1.00 80.17           C
ATOM    863  HE2 TYR A  73       5.447   4.917 -16.446  1.00 80.17           H
ATOM    864  CZ  TYR A  73       4.289   5.471 -18.151  1.00 80.17           C
ATOM    865  OH  TYR A  73       3.677   4.258 -18.203  1.00 80.17           O
ATOM    866  HH  TYR A  73       3.174   4.165 -19.062  1.00 80.17           H
ATOM    867  HN  TYR A  73       8.548   8.907 -17.752  1.00 80.17           H
ATOM    868  N   TRP A  74       7.921  11.843 -18.762  1.00 70.03           N
ATOM    869  CA  TRP A  74       7.894  13.290 -18.889  1.00 70.03           C
ATOM    870  C   TRP A  74       8.497  13.656 -20.247  1.00 70.03           C
ATOM    871  O   TRP A  74       7.911  14.432 -21.001  1.00 70.03           O
ATOM    872  HA  TRP A  74       6.853  13.609 -18.845  1.00 70.03           H
ATOM    873  CB  TRP A  74       8.614  13.957 -17.715  1.00 70.03           C
ATOM    874 1HB  TRP A  74       8.258  13.515 -16.785  1.00 70.03           H
ATOM    875 2HB  TRP A  74       9.680  13.738 -17.785  1.00 70.03           H
ATOM    876  CG  TRP A  74       8.423  15.474 -17.649  1.00 70.03           C
ATOM    877  CD1 TRP A  74       9.133  16.423 -18.274  1.00 70.03           C
ATOM    878  HD1 TRP A  74       9.973  16.223 -18.939  1.00 70.03           H
ATOM    879  CD2 TRP A  74       7.424  16.181 -16.886  1.00 70.03           C
ATOM    880  NE1 TRP A  74       8.666  17.686 -17.971  1.00 70.03           N
ATOM    881  HE1 TRP A  74       9.032  18.551 -18.315  1.00 70.03           H
ATOM    882  CE2 TRP A  74       7.594  17.534 -17.100  1.00 70.03           C
ATOM    883  CE3 TRP A  74       6.410  15.695 -16.042  1.00 70.03           C
ATOM    884  HE3 TRP A  74       6.255  14.632 -15.857  1.00 70.03           H
ATOM    885  CZ2 TRP A  74       6.786  18.512 -16.506  1.00 70.03           C
ATOM    886  HZ2 TRP A  74       6.941  19.575 -16.691  1.00 70.03           H
ATOM    887  CZ3 TRP A  74       5.611  16.684 -15.456  1.00 70.03           C
ATOM    888  HZ3 TRP A  74       4.809  16.361 -14.793  1.00 70.03           H
ATOM    889  CH2 TRP A  74       5.769  18.050 -15.662  1.00 70.03           C
ATOM    890  HH2 TRP A  74       5.104  18.759 -15.167  1.00 70.03           H
ATOM    891  HN  TRP A  74       8.570  11.490 -18.088  1.00 70.03           H
ATOM    892  N   TYR A  75       9.659  13.081 -20.517  1.00 68.06           N
ATOM    893  CA  TYR A  75      10.492  13.553 -21.610  1.00 68.06           C
ATOM    894  C   TYR A  75      10.209  12.769 -22.893  1.00 68.06           C
ATOM    895  O   TYR A  75      10.340  13.304 -23.993  1.00 68.06           O
ATOM    896  HA  TYR A  75      10.262  14.606 -21.778  1.00 68.06           H
ATOM    897  CB  TYR A  75      11.938  13.299 -21.179  1.00 68.06           C
ATOM    898 1HB  TYR A  75      11.975  12.381 -20.592  1.00 68.06           H
ATOM    899 2HB  TYR A  75      12.547  13.134 -22.068  1.00 68.06           H
ATOM    900  CG  TYR A  75      12.553  14.436 -20.361  1.00 68.06           C
ATOM    901  CD1 TYR A  75      13.107  15.525 -21.001  1.00 68.06           C
ATOM    902  HD1 TYR A  75      13.107  15.576 -22.090  1.00 68.06           H
ATOM    903  CD2 TYR A  75      12.553  14.372 -18.982  1.00 68.06           C
ATOM    904  HD2 TYR A  75      12.115  13.511 -18.476  1.00 68.06           H
ATOM    905  CE1 TYR A  75      13.686  16.596 -20.230  1.00 68.06           C
ATOM    906  HE1 TYR A  75      14.127  17.462 -20.723  1.00 68.06           H
ATOM    907  CE2 TYR A  75      13.131  15.442 -18.212  1.00 68.06           C
ATOM    908  HE2 TYR A  75      13.138  15.404 -17.122  1.00 68.06           H
ATOM    909  CZ  TYR A  75      13.669  16.501 -18.874  1.00 68.06           C
ATOM    910  OH  TYR A  75      14.216  17.512 -18.146  1.00 68.06           O
ATOM    911  HH  TYR A  75      14.556  18.227 -18.756  1.00 68.06           H
ATOM    912  HN  TYR A  75      10.033  12.308 -20.005  1.00 68.06           H
ATOM    913  N   CYS A  76       9.827  11.514 -22.709  1.00 66.02           N
ATOM    914  CA  CYS A  76       9.833  10.562 -23.807  1.00 66.02           C
ATOM    915  C   CYS A  76       8.407  10.041 -23.999  1.00 66.02           C
ATOM    916  O   CYS A  76       7.804  10.247 -25.051  1.00 66.02           O
ATOM    917  HA  CYS A  76      10.169  11.104 -24.690  1.00 66.02           H
ATOM    918  CB  CYS A  76      10.828   9.425 -23.563  1.00 66.02           C
ATOM    919 1HB  CYS A  76      11.662   9.783 -22.959  1.00 66.02           H
ATOM    920 2HB  CYS A  76      10.348   8.625 -23.001  1.00 66.02           H
ATOM    921  SG  CYS A  76      11.446   8.782 -25.161  1.00 66.02           S
ATOM    922  HG  CYS A  76      10.276   8.308 -25.582  1.00 66.02           H
ATOM    923  HN  CYS A  76       9.517  11.146 -21.832  1.00 66.02           H
ATOM    924  N   THR A  77       7.910   9.376 -22.966  1.00 58.73           N
ATOM    925  CA  THR A  77       6.628   8.699 -23.060  1.00 58.73           C
ATOM    926  C   THR A  77       5.491   9.658 -22.702  1.00 58.73           C
ATOM    927  O   THR A  77       4.980   9.632 -21.583  1.00 58.73           O
ATOM    928  HA  THR A  77       6.475   8.394 -24.095  1.00 58.73           H
ATOM    929  CB  THR A  77       6.681   7.460 -22.164  1.00 58.73           C
ATOM    930  HB  THR A  77       6.503   7.725 -21.122  1.00 58.73           H
ATOM    931  OG1 THR A  77       7.955   6.885 -22.443  1.00 58.73           O
ATOM    932  HG1 THR A  77       7.958   6.488 -23.361  1.00 58.73           H
ATOM    933  CG2 THR A  77       5.684   6.383 -22.594  1.00 58.73           C
ATOM    934 1HG2 THR A  77       5.905   6.069 -23.615  1.00 58.73           H
ATOM    935 2HG2 THR A  77       4.672   6.786 -22.549  1.00 58.73           H
ATOM    936 3HG2 THR A  77       5.764   5.526 -21.926  1.00 58.73           H
ATOM    937  HN  THR A  77       8.366   9.297 -22.080  1.00 58.73           H
ATOM    938  N   ARG A  78       5.127  10.483 -23.674  1.00 52.42           N
ATOM    939  CA  ARG A  78       3.893  11.244 -23.586  1.00 52.42           C
ATOM    940  C   ARG A  78       2.721  10.319 -23.252  1.00 52.42           C
ATOM    941  O   ARG A  78       2.526   9.296 -23.906  1.00 52.42           O
ATOM    942  HA  ARG A  78       4.066  11.964 -22.786  1.00 52.42           H
ATOM    943  CB  ARG A  78       3.600  11.972 -24.900  1.00 52.42           C
ATOM    944 1HB  ARG A  78       3.711  11.280 -25.735  1.00 52.42           H
ATOM    945 2HB  ARG A  78       2.567  12.317 -24.907  1.00 52.42           H
ATOM    946  CG  ARG A  78       4.543  13.162 -25.089  1.00 52.42           C
ATOM    947 1HG  ARG A  78       4.570  13.757 -24.176  1.00 52.42           H
ATOM    948 2HG  ARG A  78       5.557  12.804 -25.267  1.00 52.42           H
ATOM    949  CD  ARG A  78       4.093  14.037 -26.261  1.00 52.42           C
ATOM    950 1HD  ARG A  78       4.034  13.439 -27.171  1.00 52.42           H
ATOM    951 2HD  ARG A  78       3.093  14.427 -26.071  1.00 52.42           H
ATOM    952  NE  ARG A  78       5.043  15.155 -26.453  1.00 52.42           N
ATOM    953  HE  ARG A  78       5.869  15.170 -25.889  1.00 52.42           H
ATOM    954  CZ  ARG A  78       4.867  16.149 -27.334  1.00 52.42           C
ATOM    955  NH1 ARG A  78       3.779  16.179 -28.116  1.00 52.42           N
ATOM    956 1HH1 ARG A  78       3.091  15.457 -28.043  1.00 52.42           H
ATOM    957 2HH1 ARG A  78       3.654  16.924 -28.771  1.00 52.42           H
ATOM    958  NH2 ARG A  78       5.795  17.111 -27.423  1.00 52.42           N
ATOM    959 1HH2 ARG A  78       5.678  17.860 -28.075  1.00 52.42           H
ATOM    960 2HH2 ARG A  78       6.604  17.081 -26.836  1.00 52.42           H
ATOM    961  HN  ARG A  78       5.659  10.633 -24.507  1.00 52.42           H
ATOM    962  N   VAL A  79       1.971  10.712 -22.233  1.00 69.64           N
ATOM    963  CA  VAL A  79       0.821   9.933 -21.806  1.00 69.64           C
ATOM    964  C   VAL A  79      -0.211   9.895 -22.934  1.00 69.64           C
ATOM    965  O   VAL A  79      -0.934  10.866 -23.152  1.00 69.64           O
ATOM    966  HA  VAL A  79       1.166   8.918 -21.611  1.00 69.64           H
ATOM    967  CB  VAL A  79       0.260  10.501 -20.501  1.00 69.64           C
ATOM    968  HB  VAL A  79      -0.075  11.521 -20.695  1.00 69.64           H
ATOM    969  CG1 VAL A  79      -0.949   9.693 -20.026  1.00 69.64           C
ATOM    970 1HG1 VAL A  79      -1.730   9.726 -20.786  1.00 69.64           H
ATOM    971 2HG1 VAL A  79      -0.651   8.658 -19.857  1.00 69.64           H
ATOM    972 3HG1 VAL A  79      -1.329  10.118 -19.097  1.00 69.64           H
ATOM    973  CG2 VAL A  79       1.339  10.560 -19.418  1.00 69.64           C
ATOM    974 1HG2 VAL A  79       1.717   9.555 -19.228  1.00 69.64           H
ATOM    975 2HG2 VAL A  79       2.157  11.198 -19.754  1.00 69.64           H
ATOM    976 3HG2 VAL A  79       0.913  10.967 -18.502  1.00 69.64           H
ATOM    977  HN  VAL A  79       2.137  11.545 -21.704  1.00 69.64           H
ATOM    978  N   LYS A  80      -0.247   8.763 -23.622  1.00 63.66           N
ATOM    979  CA  LYS A  80      -1.086   8.630 -24.801  1.00 63.66           C
ATOM    980  C   LYS A  80      -2.289   7.745 -24.468  1.00 63.66           C
ATOM    981  O   LYS A  80      -3.338   7.854 -25.101  1.00 63.66           O
ATOM    982  HA  LYS A  80      -1.450   9.625 -25.057  1.00 63.66           H
ATOM    983  CB  LYS A  80      -0.264   8.128 -25.990  1.00 63.66           C
ATOM    984 1HB  LYS A  80       0.331   7.266 -25.687  1.00 63.66           H
ATOM    985 2HB  LYS A  80      -0.932   7.791 -26.782  1.00 63.66           H
ATOM    986  CG  LYS A  80       0.656   9.228 -26.523  1.00 63.66           C
ATOM    987 1HG  LYS A  80       0.060  10.087 -26.832  1.00 63.66           H
ATOM    988 2HG  LYS A  80       1.319   9.570 -25.729  1.00 63.66           H
ATOM    989  CD  LYS A  80       1.485   8.723 -27.706  1.00 63.66           C
ATOM    990 1HD  LYS A  80       2.054   7.843 -27.407  1.00 63.66           H
ATOM    991 2HD  LYS A  80       0.822   8.415 -28.514  1.00 63.66           H
ATOM    992  CE  LYS A  80       2.440   9.808 -28.208  1.00 63.66           C
ATOM    993 1HE  LYS A  80       1.877  10.703 -28.473  1.00 63.66           H
ATOM    994 2HE  LYS A  80       3.130  10.090 -27.413  1.00 63.66           H
ATOM    995  NZ  LYS A  80       3.200   9.326 -29.384  1.00 63.66           N
ATOM    996 1HZ  LYS A  80       3.836  10.051 -29.695  1.00 63.66           H
ATOM    997 2HZ  LYS A  80       3.728   8.499 -29.129  1.00 63.66           H
ATOM    998 3HZ  LYS A  80       2.555   9.098 -30.132  1.00 63.66           H
ATOM    999  HN  LYS A  80       0.283   7.948 -23.386  1.00 63.66           H
ATOM   1000  N   THR A  81      -2.097   6.889 -23.475  1.00 75.04           N
ATOM   1001  CA  THR A  81      -3.101   5.892 -23.141  1.00 75.04           C
ATOM   1002  C   THR A  81      -3.564   6.067 -21.694  1.00 75.04           C
ATOM   1003  O   THR A  81      -2.872   6.686 -20.887  1.00 75.04           O
ATOM   1004  HA  THR A  81      -3.971   6.055 -23.777  1.00 75.04           H
ATOM   1005  CB  THR A  81      -2.509   4.511 -23.428  1.00 75.04           C
ATOM   1006  HB  THR A  81      -3.291   3.752 -23.460  1.00 75.04           H
ATOM   1007  OG1 THR A  81      -1.524   4.337 -22.413  1.00 75.04           O
ATOM   1008  HG1 THR A  81      -1.227   3.383 -22.384  1.00 75.04           H
ATOM   1009  CG2 THR A  81      -1.710   4.475 -24.732  1.00 75.04           C
ATOM   1010 1HG2 THR A  81      -0.887   5.187 -24.674  1.00 75.04           H
ATOM   1011 2HG2 THR A  81      -2.361   4.741 -25.565  1.00 75.04           H
ATOM   1012 3HG2 THR A  81      -1.312   3.472 -24.887  1.00 75.04           H
ATOM   1013  HN  THR A  81      -1.276   6.869 -22.905  1.00 75.04           H
ATOM   1014  N   MET A  82      -4.732   5.509 -21.409  1.00 75.65           N
ATOM   1015  CA  MET A  82      -5.282   5.569 -20.065  1.00 75.65           C
ATOM   1016  C   MET A  82      -4.383   4.831 -19.071  1.00 75.65           C
ATOM   1017  O   MET A  82      -4.238   5.255 -17.926  1.00 75.65           O
ATOM   1018  HA  MET A  82      -5.322   6.629 -19.812  1.00 75.65           H
ATOM   1019  CB  MET A  82      -6.677   4.941 -20.056  1.00 75.65           C
ATOM   1020 1HB  MET A  82      -7.255   5.319 -20.899  1.00 75.65           H
ATOM   1021 2HB  MET A  82      -6.595   3.862 -20.184  1.00 75.65           H
ATOM   1022  CG  MET A  82      -7.409   5.251 -18.748  1.00 75.65           C
ATOM   1023 1HG  MET A  82      -6.930   4.726 -17.921  1.00 75.65           H
ATOM   1024 2HG  MET A  82      -7.344   6.316 -18.529  1.00 75.65           H
ATOM   1025  SD  MET A  82      -9.119   4.757 -18.874  1.00 75.65           S
ATOM   1026  CE  MET A  82      -9.704   5.250 -17.262  1.00 75.65           C
ATOM   1027 1HE  MET A  82      -9.145   4.716 -16.493  1.00 75.65           H
ATOM   1028 2HE  MET A  82      -9.561   6.323 -17.135  1.00 75.65           H
ATOM   1029 3HE  MET A  82     -10.764   5.012 -17.171  1.00 75.65           H
ATOM   1030  HN  MET A  82      -5.298   5.025 -22.076  1.00 75.65           H
ATOM   1031  N   THR A  83      -3.802   3.739 -19.546  1.00 77.30           N
ATOM   1032  CA  THR A  83      -2.910   2.946 -18.718  1.00 77.30           C
ATOM   1033  C   THR A  83      -1.660   3.751 -18.357  1.00 77.30           C
ATOM   1034  O   THR A  83      -1.175   3.679 -17.229  1.00 77.30           O
ATOM   1035  HA  THR A  83      -3.422   2.715 -17.784  1.00 77.30           H
ATOM   1036  CB  THR A  83      -2.601   1.647 -19.465  1.00 77.30           C
ATOM   1037  HB  THR A  83      -2.024   1.845 -20.368  1.00 77.30           H
ATOM   1038  OG1 THR A  83      -3.880   1.052 -19.671  1.00 77.30           O
ATOM   1039  HG1 THR A  83      -4.364   0.972 -18.799  1.00 77.30           H
ATOM   1040  CG2 THR A  83      -1.855   0.634 -18.594  1.00 77.30           C
ATOM   1041 1HG2 THR A  83      -2.463   0.384 -17.725  1.00 77.30           H
ATOM   1042 2HG2 THR A  83      -0.909   1.064 -18.265  1.00 77.30           H
ATOM   1043 3HG2 THR A  83      -1.661  -0.270 -19.173  1.00 77.30           H
ATOM   1044  HN  THR A  83      -3.932   3.395 -20.476  1.00 77.30           H
ATOM   1045  N   ASP A  84      -1.174   4.499 -19.337  1.00 79.57           N
ATOM   1046  CA  ASP A  84       0.005   5.325 -19.134  1.00 79.57           C
ATOM   1047  C   ASP A  84      -0.256   6.307 -17.990  1.00 79.57           C
ATOM   1048  O   ASP A  84       0.637   6.588 -17.193  1.00 79.57           O
ATOM   1049  HA  ASP A  84       0.809   4.625 -18.907  1.00 79.57           H
ATOM   1050  CB  ASP A  84       0.331   6.137 -20.389  1.00 79.57           C
ATOM   1051 1HB  ASP A  84      -0.519   6.767 -20.650  1.00 79.57           H
ATOM   1052 2HB  ASP A  84       1.171   6.801 -20.188  1.00 79.57           H
ATOM   1053  CG  ASP A  84       0.671   5.217 -21.564  1.00 79.57           C
ATOM   1054  OD1 ASP A  84       1.261   4.148 -21.296  1.00 79.57           O
ATOM   1055  OD2 ASP A  84       0.333   5.604 -22.703  1.00 79.57           O
ATOM   1056  HN  ASP A  84      -1.571   4.547 -20.253  1.00 79.57           H
ATOM   1057  N   MET A  85      -1.485   6.801 -17.946  1.00 84.62           N
ATOM   1058  CA  MET A  85      -1.867   7.765 -16.928  1.00 84.62           C
ATOM   1059  C   MET A  85      -1.813   7.140 -15.533  1.00 84.62           C
ATOM   1060  O   MET A  85      -1.279   7.739 -14.601  1.00 84.62           O
ATOM   1061  HA  MET A  85      -1.139   8.573 -17.000  1.00 84.62           H
ATOM   1062  CB  MET A  85      -3.285   8.267 -17.208  1.00 84.62           C
ATOM   1063 1HB  MET A  85      -3.348   8.642 -18.229  1.00 84.62           H
ATOM   1064 2HB  MET A  85      -3.990   7.440 -17.128  1.00 84.62           H
ATOM   1065  CG  MET A  85      -3.678   9.375 -16.228  1.00 84.62           C
ATOM   1066 1HG  MET A  85      -4.713   9.672 -16.397  1.00 84.62           H
ATOM   1067 2HG  MET A  85      -3.616   9.005 -15.204  1.00 84.62           H
ATOM   1068  SD  MET A  85      -2.599  10.782 -16.433  1.00 84.62           S
ATOM   1069  CE  MET A  85      -3.201  11.410 -17.992  1.00 84.62           C
ATOM   1070 1HE  MET A  85      -3.085  10.646 -18.761  1.00 84.62           H
ATOM   1071 2HE  MET A  85      -4.256  11.670 -17.895  1.00 84.62           H
ATOM   1072 3HE  MET A  85      -2.632  12.296 -18.271  1.00 84.62           H
ATOM   1073  HN  MET A  85      -2.210   6.555 -18.588  1.00 84.62           H
ATOM   1074  N   PHE A  86      -2.372   5.943 -15.433  1.00 88.08           N
ATOM   1075  CA  PHE A  86      -2.440   5.252 -14.157  1.00 88.08           C
ATOM   1076  C   PHE A  86      -1.045   4.842 -13.681  1.00 88.08           C
ATOM   1077  O   PHE A  86      -0.746   4.914 -12.490  1.00 88.08           O
ATOM   1078  HA  PHE A  86      -2.879   5.944 -13.438  1.00 88.08           H
ATOM   1079  CB  PHE A  86      -3.283   3.993 -14.374  1.00 88.08           C
ATOM   1080 1HB  PHE A  86      -2.874   3.435 -15.216  1.00 88.08           H
ATOM   1081 2HB  PHE A  86      -3.195   3.354 -13.495  1.00 88.08           H
ATOM   1082  CG  PHE A  86      -4.764   4.273 -14.636  1.00 88.08           C
ATOM   1083  CD1 PHE A  86      -5.410   5.237 -13.927  1.00 88.08           C
ATOM   1084  HD1 PHE A  86      -4.872   5.810 -13.171  1.00 88.08           H
ATOM   1085  CD2 PHE A  86      -5.434   3.559 -15.579  1.00 88.08           C
ATOM   1086  HD2 PHE A  86      -4.916   2.786 -16.148  1.00 88.08           H
ATOM   1087  CE1 PHE A  86      -6.784   5.497 -14.171  1.00 88.08           C
ATOM   1088  HE1 PHE A  86      -7.302   6.270 -13.602  1.00 88.08           H
ATOM   1089  CE2 PHE A  86      -6.809   3.819 -15.823  1.00 88.08           C
ATOM   1090  HE2 PHE A  86      -7.346   3.246 -16.579  1.00 88.08           H
ATOM   1091  CZ  PHE A  86      -7.455   4.782 -15.114  1.00 88.08           C
ATOM   1092  HZ  PHE A  86      -8.510   4.982 -15.301  1.00 88.08           H
ATOM   1093  HN  PHE A  86      -2.774   5.447 -16.204  1.00 88.08           H
ATOM   1094  N   LEU A  87      -0.229   4.420 -14.636  1.00 83.52           N
ATOM   1095  CA  LEU A  87       1.112   3.956 -14.323  1.00 83.52           C
ATOM   1096  C   LEU A  87       1.948   5.132 -13.812  1.00 83.52           C
ATOM   1097  O   LEU A  87       2.797   4.961 -12.939  1.00 83.52           O
ATOM   1098  HA  LEU A  87       1.025   3.221 -13.523  1.00 83.52           H
ATOM   1099  CB  LEU A  87       1.727   3.243 -15.529  1.00 83.52           C
ATOM   1100 1HB  LEU A  87       1.633   3.894 -16.398  1.00 83.52           H
ATOM   1101 2HB  LEU A  87       2.793   3.111 -15.343  1.00 83.52           H
ATOM   1102  CG  LEU A  87       1.126   1.880 -15.880  1.00 83.52           C
ATOM   1103  HG  LEU A  87       0.057   2.010 -16.043  1.00 83.52           H
ATOM   1104  CD1 LEU A  87       1.720   1.338 -17.182  1.00 83.52           C
ATOM   1105 1HD1 LEU A  87       1.508   2.033 -17.994  1.00 83.52           H
ATOM   1106 2HD1 LEU A  87       2.799   1.227 -17.070  1.00 83.52           H
ATOM   1107 3HD1 LEU A  87       1.276   0.369 -17.407  1.00 83.52           H
ATOM   1108  CD2 LEU A  87       1.290   0.894 -14.721  1.00 83.52           C
ATOM   1109 1HD2 LEU A  87       2.350   0.763 -14.502  1.00 83.52           H
ATOM   1110 2HD2 LEU A  87       0.782   1.283 -13.839  1.00 83.52           H
ATOM   1111 3HD2 LEU A  87       0.855  -0.066 -14.997  1.00 83.52           H
ATOM   1112  HN  LEU A  87      -0.470   4.393 -15.606  1.00 83.52           H
ATOM   1113  N   LEU A  88       1.677   6.299 -14.378  1.00 88.27           N
ATOM   1114  CA  LEU A  88       2.377   7.507 -13.974  1.00 88.27           C
ATOM   1115  C   LEU A  88       1.997   7.853 -12.533  1.00 88.27           C
ATOM   1116  O   LEU A  88       2.866   8.117 -11.704  1.00 88.27           O
ATOM   1117  HA  LEU A  88       3.445   7.292 -14.007  1.00 88.27           H
ATOM   1118  CB  LEU A  88       2.111   8.638 -14.969  1.00 88.27           C
ATOM   1119 1HB  LEU A  88       2.486   8.332 -15.946  1.00 88.27           H
ATOM   1120 2HB  LEU A  88       1.032   8.763 -15.067  1.00 88.27           H
ATOM   1121  CG  LEU A  88       2.725   9.996 -14.621  1.00 88.27           C
ATOM   1122  HG  LEU A  88       2.374  10.285 -13.630  1.00 88.27           H
ATOM   1123  CD1 LEU A  88       4.250   9.906 -14.553  1.00 88.27           C
ATOM   1124 1HD1 LEU A  88       4.538   9.186 -13.787  1.00 88.27           H
ATOM   1125 2HD1 LEU A  88       4.639   9.584 -15.519  1.00 88.27           H
ATOM   1126 3HD1 LEU A  88       4.661  10.885 -14.303  1.00 88.27           H
ATOM   1127  CD2 LEU A  88       2.257  11.076 -15.598  1.00 88.27           C
ATOM   1128 1HD2 LEU A  88       2.558  10.805 -16.610  1.00 88.27           H
ATOM   1129 2HD2 LEU A  88       1.171  11.161 -15.553  1.00 88.27           H
ATOM   1130 3HD2 LEU A  88       2.708  12.031 -15.327  1.00 88.27           H
ATOM   1131  HN  LEU A  88       0.996   6.426 -15.099  1.00 88.27           H
ATOM   1132  N   ASN A  89       0.696   7.841 -12.279  1.00 89.87           N
ATOM   1133  CA  ASN A  89       0.187   8.211 -10.969  1.00 89.87           C
ATOM   1134  C   ASN A  89       0.649   7.181  -9.937  1.00 89.87           C
ATOM   1135  O   ASN A  89       0.868   7.517  -8.774  1.00 89.87           O
ATOM   1136  HA  ASN A  89       0.590   9.205 -10.776  1.00 89.87           H
ATOM   1137  CB  ASN A  89      -1.343   8.236 -10.960  1.00 89.87           C
ATOM   1138 1HB  ASN A  89      -1.727   7.402 -11.548  1.00 89.87           H
ATOM   1139 2HB  ASN A  89      -1.707   8.102  -9.942  1.00 89.87           H
ATOM   1140  CG  ASN A  89      -1.874   9.554 -11.528  1.00 89.87           C
ATOM   1141  OD1 ASN A  89      -2.093  10.521 -10.818  1.00 89.87           O
ATOM   1142  ND2 ASN A  89      -2.067   9.538 -12.844  1.00 89.87           N
ATOM   1143 1HD2 ASN A  89      -1.866   8.710 -13.368  1.00 89.87           H
ATOM   1144 2HD2 ASN A  89      -2.412  10.353 -13.309  1.00 89.87           H
ATOM   1145  HN  ASN A  89      -0.002   7.585 -12.947  1.00 89.87           H
ATOM   1146  N   LEU A  90       0.783   5.946 -10.399  1.00 88.46           N
ATOM   1147  CA  LEU A  90       1.249   4.872  -9.539  1.00 88.46           C
ATOM   1148  C   LEU A  90       2.674   5.179  -9.073  1.00 88.46           C
ATOM   1149  O   LEU A  90       2.992   5.025  -7.894  1.00 88.46           O
ATOM   1150  HA  LEU A  90       0.598   4.847  -8.665  1.00 88.46           H
ATOM   1151  CB  LEU A  90       1.111   3.522 -10.245  1.00 88.46           C
ATOM   1152 1HB  LEU A  90       0.079   3.413 -10.579  1.00 88.46           H
ATOM   1153 2HB  LEU A  90       1.735   3.536 -11.139  1.00 88.46           H
ATOM   1154  CG  LEU A  90       1.482   2.290  -9.417  1.00 88.46           C
ATOM   1155  HG  LEU A  90       2.488   2.436  -9.021  1.00 88.46           H
ATOM   1156  CD1 LEU A  90       0.544   2.131  -8.220  1.00 88.46           C
ATOM   1157 1HD1 LEU A  90       0.613   3.014  -7.584  1.00 88.46           H
ATOM   1158 2HD1 LEU A  90      -0.481   2.018  -8.574  1.00 88.46           H
ATOM   1159 3HD1 LEU A  90       0.830   1.248  -7.648  1.00 88.46           H
ATOM   1160  CD2 LEU A  90       1.518   1.033 -10.289  1.00 88.46           C
ATOM   1161 1HD2 LEU A  90       0.536   0.872 -10.734  1.00 88.46           H
ATOM   1162 2HD2 LEU A  90       2.258   1.160 -11.079  1.00 88.46           H
ATOM   1163 3HD2 LEU A  90       1.784   0.173  -9.676  1.00 88.46           H
ATOM   1164  HN  LEU A  90       0.581   5.677 -11.340  1.00 88.46           H
ATOM   1165  N   ALA A  91       3.493   5.607 -10.021  1.00 92.08           N
ATOM   1166  CA  ALA A  91       4.887   5.896  -9.732  1.00 92.08           C
ATOM   1167  C   ALA A  91       4.968   7.077  -8.761  1.00 92.08           C
ATOM   1168  O   ALA A  91       5.824   7.102  -7.879  1.00 92.08           O
ATOM   1169  HA  ALA A  91       5.317   5.015  -9.255  1.00 92.08           H
ATOM   1170  CB  ALA A  91       5.636   6.164 -11.039  1.00 92.08           C
ATOM   1171 1HB  ALA A  91       5.573   5.285 -11.680  1.00 92.08           H
ATOM   1172 2HB  ALA A  91       5.186   7.017 -11.547  1.00 92.08           H
ATOM   1173 3HB  ALA A  91       6.682   6.381 -10.821  1.00 92.08           H
ATOM   1174  HN  ALA A  91       3.219   5.757 -10.972  1.00 92.08           H
ATOM   1175  N   ILE A  92       4.064   8.026  -8.957  1.00 91.08           N
ATOM   1176  CA  ILE A  92       4.013   9.199  -8.102  1.00 91.08           C
ATOM   1177  C   ILE A  92       3.653   8.771  -6.678  1.00 91.08           C
ATOM   1178  O   ILE A  92       4.270   9.224  -5.715  1.00 91.08           O
ATOM   1179  HA  ILE A  92       5.011   9.637  -8.089  1.00 91.08           H
ATOM   1180  CB  ILE A  92       3.066  10.248  -8.687  1.00 91.08           C
ATOM   1181  HB  ILE A  92       2.121   9.759  -8.926  1.00 91.08           H
ATOM   1182  CG1 ILE A  92       3.621  10.821  -9.993  1.00 91.08           C
ATOM   1183 1HG1 ILE A  92       4.475  11.463  -9.778  1.00 91.08           H
ATOM   1184 2HG1 ILE A  92       3.983  10.010 -10.625  1.00 91.08           H
ATOM   1185  CG2 ILE A  92       2.761  11.344  -7.664  1.00 91.08           C
ATOM   1186 1HG2 ILE A  92       2.293  10.901  -6.785  1.00 91.08           H
ATOM   1187 2HG2 ILE A  92       3.689  11.835  -7.371  1.00 91.08           H
ATOM   1188 3HG2 ILE A  92       2.086  12.076  -8.106  1.00 91.08           H
ATOM   1189  CD1 ILE A  92       2.550  11.619 -10.740  1.00 91.08           C
ATOM   1190 1HD1 ILE A  92       1.709  10.967 -10.974  1.00 91.08           H
ATOM   1191 2HD1 ILE A  92       2.208  12.443 -10.114  1.00 91.08           H
ATOM   1192 3HD1 ILE A  92       2.971  12.015 -11.664  1.00 91.08           H
ATOM   1193  HN  ILE A  92       3.377   8.002  -9.683  1.00 91.08           H
ATOM   1194  N   ALA A  93       2.656   7.903  -6.589  1.00 92.74           N
ATOM   1195  CA  ALA A  93       2.160   7.462  -5.296  1.00 92.74           C
ATOM   1196  C   ALA A  93       3.286   6.758  -4.537  1.00 92.74           C
ATOM   1197  O   ALA A  93       3.507   7.026  -3.357  1.00 92.74           O
ATOM   1198  HA  ALA A  93       1.856   8.348  -4.738  1.00 92.74           H
ATOM   1199  CB  ALA A  93       0.940   6.562  -5.497  1.00 92.74           C
ATOM   1200 1HB  ALA A  93       0.159   7.119  -6.015  1.00 92.74           H
ATOM   1201 2HB  ALA A  93       1.223   5.694  -6.093  1.00 92.74           H
ATOM   1202 3HB  ALA A  93       0.569   6.231  -4.527  1.00 92.74           H
ATOM   1203  HN  ALA A  93       2.190   7.504  -7.379  1.00 92.74           H
ATOM   1204  N   ASP A  94       3.969   5.870  -5.245  1.00 90.32           N
ATOM   1205  CA  ASP A  94       5.036   5.091  -4.639  1.00 90.32           C
ATOM   1206  C   ASP A  94       6.122   6.036  -4.122  1.00 90.32           C
ATOM   1207  O   ASP A  94       6.642   5.847  -3.023  1.00 90.32           O
ATOM   1208  HA  ASP A  94       4.558   4.526  -3.839  1.00 90.32           H
ATOM   1209  CB  ASP A  94       5.676   4.148  -5.660  1.00 90.32           C
ATOM   1210 1HB  ASP A  94       5.825   4.674  -6.603  1.00 90.32           H
ATOM   1211 2HB  ASP A  94       6.661   3.840  -5.308  1.00 90.32           H
ATOM   1212  CG  ASP A  94       4.802   2.914  -5.890  1.00 90.32           C
ATOM   1213  OD1 ASP A  94       4.102   2.527  -4.930  1.00 90.32           O
ATOM   1214  OD2 ASP A  94       4.855   2.384  -7.022  1.00 90.32           O
ATOM   1215  HN  ASP A  94       3.804   5.680  -6.213  1.00 90.32           H
ATOM   1216  N   LEU A  95       6.431   7.033  -4.938  1.00 90.84           N
ATOM   1217  CA  LEU A  95       7.507   7.956  -4.617  1.00 90.84           C
ATOM   1218  C   LEU A  95       7.167   8.699  -3.324  1.00 90.84           C
ATOM   1219  O   LEU A  95       8.030   8.888  -2.467  1.00 90.84           O
ATOM   1220  HA  LEU A  95       8.406   7.363  -4.448  1.00 90.84           H
ATOM   1221  CB  LEU A  95       7.790   8.881  -5.802  1.00 90.84           C
ATOM   1222 1HB  LEU A  95       7.889   8.270  -6.699  1.00 90.84           H
ATOM   1223 2HB  LEU A  95       6.924   9.526  -5.949  1.00 90.84           H
ATOM   1224  CG  LEU A  95       9.034   9.764  -5.681  1.00 90.84           C
ATOM   1225  HG  LEU A  95       8.993  10.282  -4.723  1.00 90.84           H
ATOM   1226  CD1 LEU A  95      10.309   8.919  -5.684  1.00 90.84           C
ATOM   1227 1HD1 LEU A  95      10.289   8.228  -4.842  1.00 90.84           H
ATOM   1228 2HD1 LEU A  95      10.370   8.356  -6.615  1.00 90.84           H
ATOM   1229 3HD1 LEU A  95      11.178   9.572  -5.597  1.00 90.84           H
ATOM   1230  CD2 LEU A  95       9.053  10.836  -6.773  1.00 90.84           C
ATOM   1231 1HD2 LEU A  95       9.059  10.357  -7.752  1.00 90.84           H
ATOM   1232 2HD2 LEU A  95       8.168  11.465  -6.681  1.00 90.84           H
ATOM   1233 3HD2 LEU A  95       9.947  11.450  -6.664  1.00 90.84           H
ATOM   1234  HN  LEU A  95       5.962   7.215  -5.802  1.00 90.84           H
ATOM   1235  N   LEU A  96       5.909   9.101  -3.223  1.00 87.75           N
ATOM   1236  CA  LEU A  96       5.454   9.855  -2.067  1.00 87.75           C
ATOM   1237  C   LEU A  96       5.650   9.013  -0.805  1.00 87.75           C
ATOM   1238  O   LEU A  96       6.078   9.525   0.228  1.00 87.75           O
ATOM   1239  HA  LEU A  96       6.081  10.743  -1.990  1.00 87.75           H
ATOM   1240  CB  LEU A  96       4.015  10.332  -2.271  1.00 87.75           C
ATOM   1241 1HB  LEU A  96       3.422   9.492  -2.631  1.00 87.75           H
ATOM   1242 2HB  LEU A  96       3.607  10.618  -1.301  1.00 87.75           H
ATOM   1243  CG  LEU A  96       3.828  11.504  -3.237  1.00 87.75           C
ATOM   1244  HG  LEU A  96       4.306  11.247  -4.182  1.00 87.75           H
ATOM   1245  CD1 LEU A  96       2.345  11.742  -3.529  1.00 87.75           C
ATOM   1246 1HD1 LEU A  96       1.915  10.847  -3.979  1.00 87.75           H
ATOM   1247 2HD1 LEU A  96       1.823  11.968  -2.600  1.00 87.75           H
ATOM   1248 3HD1 LEU A  96       2.241  12.580  -4.218  1.00 87.75           H
ATOM   1249  CD2 LEU A  96       4.517  12.764  -2.710  1.00 87.75           C
ATOM   1250 1HD2 LEU A  96       4.090  13.036  -1.745  1.00 87.75           H
ATOM   1251 2HD2 LEU A  96       5.584  12.573  -2.595  1.00 87.75           H
ATOM   1252 3HD2 LEU A  96       4.369  13.582  -3.416  1.00 87.75           H
ATOM   1253  HN  LEU A  96       5.207   8.919  -3.912  1.00 87.75           H
ATOM   1254  N   PHE A  97       5.326   7.734  -0.929  1.00 90.40           N
ATOM   1255  CA  PHE A  97       5.458   6.816   0.189  1.00 90.40           C
ATOM   1256  C   PHE A  97       6.924   6.661   0.601  1.00 90.40           C
ATOM   1257  O   PHE A  97       7.248   6.706   1.786  1.00 90.40           O
ATOM   1258  HA  PHE A  97       4.892   7.235   1.021  1.00 90.40           H
ATOM   1259  CB  PHE A  97       4.926   5.460  -0.279  1.00 90.40           C
ATOM   1260 1HB  PHE A  97       3.838   5.500  -0.314  1.00 90.40           H
ATOM   1261 2HB  PHE A  97       5.271   5.278  -1.297  1.00 90.40           H
ATOM   1262  CG  PHE A  97       5.351   4.286   0.605  1.00 90.40           C
ATOM   1263  CD1 PHE A  97       6.210   3.348   0.123  1.00 90.40           C
ATOM   1264  HD1 PHE A  97       6.595   3.432  -0.893  1.00 90.40           H
ATOM   1265  CD2 PHE A  97       4.870   4.180   1.873  1.00 90.40           C
ATOM   1266  HD2 PHE A  97       4.182   4.932   2.259  1.00 90.40           H
ATOM   1267  CE1 PHE A  97       6.604   2.258   0.943  1.00 90.40           C
ATOM   1268  HE1 PHE A  97       7.292   1.506   0.557  1.00 90.40           H
ATOM   1269  CE2 PHE A  97       5.264   3.090   2.693  1.00 90.40           C
ATOM   1270  HE2 PHE A  97       4.879   3.005   3.709  1.00 90.40           H
ATOM   1271  CZ  PHE A  97       6.123   2.152   2.211  1.00 90.40           C
ATOM   1272  HZ  PHE A  97       6.426   1.315   2.841  1.00 90.40           H
ATOM   1273  HN  PHE A  97       4.979   7.324  -1.773  1.00 90.40           H
ATOM   1274  N   LEU A  98       7.771   6.482  -0.402  1.00 93.12           N
ATOM   1275  CA  LEU A  98       9.159   6.131  -0.156  1.00 93.12           C
ATOM   1276  C   LEU A  98       9.820   7.234   0.673  1.00 93.12           C
ATOM   1277  O   LEU A  98      10.687   6.959   1.501  1.00 93.12           O
ATOM   1278  HA  LEU A  98       9.165   5.210   0.428  1.00 93.12           H
ATOM   1279  CB  LEU A  98       9.880   5.836  -1.473  1.00 93.12           C
ATOM   1280 1HB  LEU A  98       9.690   6.661  -2.160  1.00 93.12           H
ATOM   1281 2HB  LEU A  98      10.953   5.821  -1.282  1.00 93.12           H
ATOM   1282  CG  LEU A  98       9.495   4.529  -2.170  1.00 93.12           C
ATOM   1283  HG  LEU A  98       8.408   4.448  -2.168  1.00 93.12           H
ATOM   1284  CD1 LEU A  98       9.945   4.535  -3.632  1.00 93.12           C
ATOM   1285 1HD1 LEU A  98       9.469   5.364  -4.156  1.00 93.12           H
ATOM   1286 2HD1 LEU A  98      11.028   4.650  -3.679  1.00 93.12           H
ATOM   1287 3HD1 LEU A  98       9.659   3.595  -4.104  1.00 93.12           H
ATOM   1288  CD2 LEU A  98      10.040   3.320  -1.407  1.00 93.12           C
ATOM   1289 1HD2 LEU A  98      11.127   3.382  -1.356  1.00 93.12           H
ATOM   1290 2HD2 LEU A  98       9.629   3.312  -0.397  1.00 93.12           H
ATOM   1291 3HD2 LEU A  98       9.752   2.405  -1.924  1.00 93.12           H
ATOM   1292  HN  LEU A  98       7.523   6.572  -1.367  1.00 93.12           H
ATOM   1293  N   VAL A  99       9.385   8.460   0.422  1.00 90.13           N
ATOM   1294  CA  VAL A  99       9.952   9.611   1.104  1.00 90.13           C
ATOM   1295  C   VAL A  99       9.689   9.487   2.607  1.00 90.13           C
ATOM   1296  O   VAL A  99      10.360  10.131   3.412  1.00 90.13           O
ATOM   1297  HA  VAL A  99      11.029   9.596   0.934  1.00 90.13           H
ATOM   1298  CB  VAL A  99       9.395  10.903   0.504  1.00 90.13           C
ATOM   1299  HB  VAL A  99       8.307  10.840   0.525  1.00 90.13           H
ATOM   1300  CG1 VAL A  99       9.812  12.118   1.335  1.00 90.13           C
ATOM   1301 1HG1 VAL A  99       9.432  12.012   2.350  1.00 90.13           H
ATOM   1302 2HG1 VAL A  99      10.900  12.185   1.359  1.00 90.13           H
ATOM   1303 3HG1 VAL A  99       9.403  13.023   0.886  1.00 90.13           H
ATOM   1304  CG2 VAL A  99       9.828  11.061  -0.955  1.00 90.13           C
ATOM   1305 1HG2 VAL A  99      10.916  11.091  -1.010  1.00 90.13           H
ATOM   1306 2HG2 VAL A  99       9.458  10.217  -1.537  1.00 90.13           H
ATOM   1307 3HG2 VAL A  99       9.418  11.987  -1.357  1.00 90.13           H
ATOM   1308  HN  VAL A  99       8.660   8.673  -0.233  1.00 90.13           H
ATOM   1309  N   THR A 100       8.712   8.657   2.938  1.00 89.93           N
ATOM   1310  CA  THR A 100       8.319   8.479   4.325  1.00 89.93           C
ATOM   1311  C   THR A 100       9.205   7.429   5.000  1.00 89.93           C
ATOM   1312  O   THR A 100       9.297   7.385   6.226  1.00 89.93           O
ATOM   1313  HA  THR A 100       8.481   9.419   4.852  1.00 89.93           H
ATOM   1314  CB  THR A 100       6.830   8.127   4.354  1.00 89.93           C
ATOM   1315  HB  THR A 100       6.419   8.257   5.355  1.00 89.93           H
ATOM   1316  OG1 THR A 100       6.777   6.801   3.835  1.00 89.93           O
ATOM   1317  HG1 THR A 100       6.671   6.826   2.841  1.00 89.93           H
ATOM   1318  CG2 THR A 100       6.015   8.951   3.355  1.00 89.93           C
ATOM   1319 1HG2 THR A 100       6.384   8.767   2.346  1.00 89.93           H
ATOM   1320 2HG2 THR A 100       6.114  10.010   3.592  1.00 89.93           H
ATOM   1321 3HG2 THR A 100       4.966   8.661   3.417  1.00 89.93           H
ATOM   1322  HN  THR A 100       8.193   8.112   2.279  1.00 89.93           H
ATOM   1323  N   LEU A 101       9.833   6.609   4.170  1.00 92.53           N
ATOM   1324  CA  LEU A 101      10.550   5.447   4.666  1.00 92.53           C
ATOM   1325  C   LEU A 101      11.708   5.909   5.554  1.00 92.53           C
ATOM   1326  O   LEU A 101      11.974   5.309   6.594  1.00 92.53           O
ATOM   1327  HA  LEU A 101       9.856   4.870   5.276  1.00 92.53           H
ATOM   1328  CB  LEU A 101      10.986   4.551   3.505  1.00 92.53           C
ATOM   1329 1HB  LEU A 101      11.418   5.181   2.727  1.00 92.53           H
ATOM   1330 2HB  LEU A 101      11.779   3.892   3.858  1.00 92.53           H
ATOM   1331  CG  LEU A 101       9.889   3.690   2.874  1.00 92.53           C
ATOM   1332  HG  LEU A 101       9.136   4.354   2.449  1.00 92.53           H
ATOM   1333  CD1 LEU A 101      10.447   2.845   1.727  1.00 92.53           C
ATOM   1334 1HD1 LEU A 101      10.861   3.500   0.961  1.00 92.53           H
ATOM   1335 2HD1 LEU A 101      11.231   2.189   2.107  1.00 92.53           H
ATOM   1336 3HD1 LEU A 101       9.646   2.243   1.297  1.00 92.53           H
ATOM   1337  CD2 LEU A 101       9.190   2.832   3.931  1.00 92.53           C
ATOM   1338 1HD2 LEU A 101       9.918   2.176   4.407  1.00 92.53           H
ATOM   1339 2HD2 LEU A 101       8.737   3.479   4.683  1.00 92.53           H
ATOM   1340 3HD2 LEU A 101       8.415   2.231   3.456  1.00 92.53           H
ATOM   1341  HN  LEU A 101       9.856   6.728   3.177  1.00 92.53           H
ATOM   1342  N   PRO A 102      12.414   6.978   5.162  1.00 94.49           N
ATOM   1343  CA  PRO A 102      13.548   7.465   5.952  1.00 94.49           C
ATOM   1344  C   PRO A 102      13.176   7.706   7.406  1.00 94.49           C
ATOM   1345  O   PRO A 102      13.935   7.359   8.310  1.00 94.49           O
ATOM   1346  HA  PRO A 102      14.335   6.711   5.980  1.00 94.49           H
ATOM   1347  CB  PRO A 102      13.951   8.761   5.246  1.00 94.49           C
ATOM   1348 1HB  PRO A 102      13.448   9.626   5.678  1.00 94.49           H
ATOM   1349 2HB  PRO A 102      15.023   8.944   5.325  1.00 94.49           H
ATOM   1350  CG  PRO A 102      13.525   8.525   3.802  1.00 94.49           C
ATOM   1351 1HG  PRO A 102      13.418   9.460   3.254  1.00 94.49           H
ATOM   1352 2HG  PRO A 102      14.258   7.931   3.256  1.00 94.49           H
ATOM   1353  CD  PRO A 102      12.199   7.796   3.954  1.00 94.49           C
ATOM   1354 1HD  PRO A 102      11.369   8.490   4.084  1.00 94.49           H
ATOM   1355 2HD  PRO A 102      11.969   7.188   3.080  1.00 94.49           H
ATOM   1356  N   PHE A 103      12.007   8.300   7.594  1.00 92.74           N
ATOM   1357  CA  PHE A 103      11.549   8.643   8.929  1.00 92.74           C
ATOM   1358  C   PHE A 103      11.267   7.385   9.753  1.00 92.74           C
ATOM   1359  O   PHE A 103      11.594   7.327  10.937  1.00 92.74           O
ATOM   1360  HA  PHE A 103      12.343   9.217   9.406  1.00 92.74           H
ATOM   1361  CB  PHE A 103      10.249   9.434   8.766  1.00 92.74           C
ATOM   1362 1HB  PHE A 103       9.536   8.830   8.205  1.00 92.74           H
ATOM   1363 2HB  PHE A 103       9.814   9.606   9.751  1.00 92.74           H
ATOM   1364  CG  PHE A 103      10.423  10.780   8.060  1.00 92.74           C
ATOM   1365  CD1 PHE A 103      10.762  11.885   8.777  1.00 92.74           C
ATOM   1366  HD1 PHE A 103      10.910  11.811   9.854  1.00 92.74           H
ATOM   1367  CD2 PHE A 103      10.240  10.871   6.716  1.00 92.74           C
ATOM   1368  HD2 PHE A 103       9.968   9.985   6.141  1.00 92.74           H
ATOM   1369  CE1 PHE A 103      10.924  13.134   8.121  1.00 92.74           C
ATOM   1370  HE1 PHE A 103      11.196  14.020   8.696  1.00 92.74           H
ATOM   1371  CE2 PHE A 103      10.402  12.120   6.060  1.00 92.74           C
ATOM   1372  HE2 PHE A 103      10.254  12.194   4.983  1.00 92.74           H
ATOM   1373  CZ  PHE A 103      10.741  13.225   6.777  1.00 92.74           C
ATOM   1374  HZ  PHE A 103      10.865  14.184   6.274  1.00 92.74           H
ATOM   1375  HN  PHE A 103      11.379   8.545   6.856  1.00 92.74           H
ATOM   1376  N   TRP A 104      10.662   6.408   9.093  1.00 85.79           N
ATOM   1377  CA  TRP A 104      10.308   5.164   9.756  1.00 85.79           C
ATOM   1378  C   TRP A 104      11.604   4.443  10.131  1.00 85.79           C
ATOM   1379  O   TRP A 104      11.668   3.766  11.156  1.00 85.79           O
ATOM   1380  HA  TRP A 104       9.747   5.415  10.657  1.00 85.79           H
ATOM   1381  CB  TRP A 104       9.385   4.318   8.878  1.00 85.79           C
ATOM   1382 1HB  TRP A 104       9.801   4.270   7.871  1.00 85.79           H
ATOM   1383 2HB  TRP A 104       9.367   3.299   9.264  1.00 85.79           H
ATOM   1384  CG  TRP A 104       7.950   4.843   8.796  1.00 85.79           C
ATOM   1385  CD1 TRP A 104       7.253   5.171   7.699  1.00 85.79           C
ATOM   1386  HD1 TRP A 104       7.640   5.102   6.683  1.00 85.79           H
ATOM   1387  CD2 TRP A 104       7.060   5.087   9.904  1.00 85.79           C
ATOM   1388  NE1 TRP A 104       5.984   5.608   8.019  1.00 85.79           N
ATOM   1389  HE1 TRP A 104       5.281   5.908   7.374  1.00 85.79           H
ATOM   1390  CE2 TRP A 104       5.862   5.556   9.402  1.00 85.79           C
ATOM   1391  CE3 TRP A 104       7.259   4.919  11.286  1.00 85.79           C
ATOM   1392  HE3 TRP A 104       8.194   4.550  11.707  1.00 85.79           H
ATOM   1393  CZ2 TRP A 104       4.771   5.894  10.212  1.00 85.79           C
ATOM   1394  HZ2 TRP A 104       3.836   6.262   9.791  1.00 85.79           H
ATOM   1395  CZ3 TRP A 104       6.159   5.261  12.082  1.00 85.79           C
ATOM   1396  HZ3 TRP A 104       6.260   5.149  13.161  1.00 85.79           H
ATOM   1397  CH2 TRP A 104       4.947   5.734  11.592  1.00 85.79           C
ATOM   1398  HH2 TRP A 104       4.137   5.979  12.279  1.00 85.79           H
ATOM   1399  HN  TRP A 104      10.415   6.456   8.125  1.00 85.79           H
ATOM   1400  N   ALA A 105      12.605   4.611   9.279  1.00 94.57           N
ATOM   1401  CA  ALA A 105      13.890   3.969   9.498  1.00 94.57           C
ATOM   1402  C   ALA A 105      14.502   4.493  10.799  1.00 94.57           C
ATOM   1403  O   ALA A 105      14.983   3.714  11.621  1.00 94.57           O
ATOM   1404  HA  ALA A 105      13.714   2.898   9.595  1.00 94.57           H
ATOM   1405  CB  ALA A 105      14.795   4.213   8.289  1.00 94.57           C
ATOM   1406 1HB  ALA A 105      14.329   3.797   7.396  1.00 94.57           H
ATOM   1407 2HB  ALA A 105      14.943   5.285   8.156  1.00 94.57           H
ATOM   1408 3HB  ALA A 105      15.759   3.732   8.454  1.00 94.57           H
ATOM   1409  HN  ALA A 105      12.549   5.173   8.454  1.00 94.57           H
ATOM   1410  N   ILE A 106      14.463   5.809  10.947  1.00 91.27           N
ATOM   1411  CA  ILE A 106      15.021   6.447  12.127  1.00 91.27           C
ATOM   1412  C   ILE A 106      14.212   6.032  13.357  1.00 91.27           C
ATOM   1413  O   ILE A 106      14.780   5.709  14.398  1.00 91.27           O
ATOM   1414  HA  ILE A 106      16.041   6.080  12.245  1.00 91.27           H
ATOM   1415  CB  ILE A 106      15.106   7.962  11.928  1.00 91.27           C
ATOM   1416  HB  ILE A 106      14.134   8.316  11.585  1.00 91.27           H
ATOM   1417  CG1 ILE A 106      16.125   8.316  10.843  1.00 91.27           C
ATOM   1418 1HG1 ILE A 106      17.135   8.180  11.229  1.00 91.27           H
ATOM   1419 2HG1 ILE A 106      16.013   7.636   9.998  1.00 91.27           H
ATOM   1420  CG2 ILE A 106      15.405   8.672  13.249  1.00 91.27           C
ATOM   1421 1HG2 ILE A 106      14.612   8.458  13.965  1.00 91.27           H
ATOM   1422 2HG2 ILE A 106      16.357   8.318  13.645  1.00 91.27           H
ATOM   1423 3HG2 ILE A 106      15.460   9.748  13.079  1.00 91.27           H
ATOM   1424  CD1 ILE A 106      15.943   9.760  10.370  1.00 91.27           C
ATOM   1425 1HD1 ILE A 106      14.940   9.885   9.962  1.00 91.27           H
ATOM   1426 2HD1 ILE A 106      16.079  10.438  11.213  1.00 91.27           H
ATOM   1427 3HD1 ILE A 106      16.679   9.986   9.599  1.00 91.27           H
ATOM   1428  HN  ILE A 106      14.060   6.435  10.279  1.00 91.27           H
ATOM   1429  N   ALA A 107      12.897   6.056  13.196  1.00 92.15           N
ATOM   1430  CA  ALA A 107      12.002   5.775  14.305  1.00 92.15           C
ATOM   1431  C   ALA A 107      12.223   4.338  14.781  1.00 92.15           C
ATOM   1432  O   ALA A 107      12.141   4.056  15.976  1.00 92.15           O
ATOM   1433  HA  ALA A 107      12.252   6.460  15.115  1.00 92.15           H
ATOM   1434  CB  ALA A 107      10.556   6.030  13.873  1.00 92.15           C
ATOM   1435 1HB  ALA A 107      10.446   7.072  13.572  1.00 92.15           H
ATOM   1436 2HB  ALA A 107      10.309   5.381  13.033  1.00 92.15           H
ATOM   1437 3HB  ALA A 107       9.885   5.818  14.705  1.00 92.15           H
ATOM   1438  HN  ALA A 107      12.443   6.263  12.329  1.00 92.15           H
ATOM   1439  N   ALA A 108      12.499   3.466  13.822  1.00 91.49           N
ATOM   1440  CA  ALA A 108      12.686   2.057  14.123  1.00 91.49           C
ATOM   1441  C   ALA A 108      14.050   1.859  14.788  1.00 91.49           C
ATOM   1442  O   ALA A 108      14.214   0.969  15.622  1.00 91.49           O
ATOM   1443  HA  ALA A 108      11.904   1.760  14.821  1.00 91.49           H
ATOM   1444  CB  ALA A 108      12.539   1.237  12.839  1.00 91.49           C
ATOM   1445 1HB  ALA A 108      11.544   1.390  12.423  1.00 91.49           H
ATOM   1446 2HB  ALA A 108      13.289   1.557  12.116  1.00 91.49           H
ATOM   1447 3HB  ALA A 108      12.680   0.180  13.065  1.00 91.49           H
ATOM   1448  HN  ALA A 108      12.594   3.709  12.857  1.00 91.49           H
ATOM   1449  N   ALA A 109      14.993   2.702  14.395  1.00 90.32           N
ATOM   1450  CA  ALA A 109      16.367   2.551  14.843  1.00 90.32           C
ATOM   1451  C   ALA A 109      16.454   2.893  16.331  1.00 90.32           C
ATOM   1452  O   ALA A 109      17.215   2.272  17.071  1.00 90.32           O
ATOM   1453  HA  ALA A 109      16.648   1.507  14.702  1.00 90.32           H
ATOM   1454  CB  ALA A 109      17.282   3.428  13.987  1.00 90.32           C
ATOM   1455 1HB  ALA A 109      17.205   3.125  12.943  1.00 90.32           H
ATOM   1456 2HB  ALA A 109      16.981   4.471  14.086  1.00 90.32           H
ATOM   1457 3HB  ALA A 109      18.313   3.314  14.323  1.00 90.32           H
ATOM   1458  HN  ALA A 109      14.831   3.477  13.783  1.00 90.32           H
ATOM   1459  N   ASP A 110      15.665   3.881  16.726  1.00 81.68           N
ATOM   1460  CA  ASP A 110      15.776   4.440  18.062  1.00 81.68           C
ATOM   1461  C   ASP A 110      14.386   4.841  18.560  1.00 81.68           C
ATOM   1462  O   ASP A 110      13.677   4.030  19.154  1.00 81.68           O
ATOM   1463  HA  ASP A 110      16.223   3.650  18.666  1.00 81.68           H
ATOM   1464  CB  ASP A 110      16.658   5.690  18.066  1.00 81.68           C
ATOM   1465 1HB  ASP A 110      17.598   5.477  17.557  1.00 81.68           H
ATOM   1466 2HB  ASP A 110      16.167   6.487  17.507  1.00 81.68           H
ATOM   1467  CG  ASP A 110      16.939   6.159  19.494  1.00 81.68           C
ATOM   1468  OD1 ASP A 110      16.611   5.386  20.420  1.00 81.68           O
ATOM   1469  OD2 ASP A 110      17.476   7.280  19.629  1.00 81.68           O
ATOM   1470  HN  ASP A 110      14.960   4.298  16.151  1.00 81.68           H
ATOM   1471  N   GLN A 111      14.037   6.093  18.299  1.00 84.96           N
ATOM   1472  CA  GLN A 111      12.745   6.611  18.714  1.00 84.96           C
ATOM   1473  C   GLN A 111      12.275   7.701  17.748  1.00 84.96           C
ATOM   1474  O   GLN A 111      13.043   8.159  16.903  1.00 84.96           O
ATOM   1475  HA  GLN A 111      12.064   5.761  18.672  1.00 84.96           H
ATOM   1476  CB  GLN A 111      12.800   7.138  20.149  1.00 84.96           C
ATOM   1477 1HB  GLN A 111      11.829   7.544  20.430  1.00 84.96           H
ATOM   1478 2HB  GLN A 111      13.012   6.317  20.834  1.00 84.96           H
ATOM   1479  CG  GLN A 111      13.873   8.220  20.295  1.00 84.96           C
ATOM   1480 1HG  GLN A 111      14.848   7.807  20.039  1.00 84.96           H
ATOM   1481 2HG  GLN A 111      13.675   9.030  19.593  1.00 84.96           H
ATOM   1482  CD  GLN A 111      13.904   8.772  21.722  1.00 84.96           C
ATOM   1483  OE1 GLN A 111      12.975   8.615  22.496  1.00 84.96           O
ATOM   1484  NE2 GLN A 111      15.023   9.424  22.025  1.00 84.96           N
ATOM   1485 1HE2 GLN A 111      15.749   9.516  21.343  1.00 84.96           H
ATOM   1486 2HE2 GLN A 111      15.139   9.821  22.935  1.00 84.96           H
ATOM   1487  HN  GLN A 111      14.619   6.746  17.815  1.00 84.96           H
ATOM   1488  N   TRP A 112      11.017   8.084  17.905  1.00 90.09           N
ATOM   1489  CA  TRP A 112      10.450   9.143  17.088  1.00 90.09           C
ATOM   1490  C   TRP A 112      11.025  10.475  17.575  1.00 90.09           C
ATOM   1491  O   TRP A 112      10.703  10.931  18.671  1.00 90.09           O
ATOM   1492  HA  TRP A 112      10.748   8.964  16.055  1.00 90.09           H
ATOM   1493  CB  TRP A 112       8.921   9.105  17.124  1.00 90.09           C
ATOM   1494 1HB  TRP A 112       8.587   8.097  16.874  1.00 90.09           H
ATOM   1495 2HB  TRP A 112       8.586   9.308  18.141  1.00 90.09           H
ATOM   1496  CG  TRP A 112       8.250  10.099  16.173  1.00 90.09           C
ATOM   1497  CD1 TRP A 112       7.783  11.323  16.454  1.00 90.09           C
ATOM   1498  HD1 TRP A 112       7.825  11.783  17.442  1.00 90.09           H
ATOM   1499  CD2 TRP A 112       7.990   9.902  14.767  1.00 90.09           C
ATOM   1500  NE1 TRP A 112       7.243  11.927  15.338  1.00 90.09           N
ATOM   1501  HE1 TRP A 112       6.833  12.838  15.297  1.00 90.09           H
ATOM   1502  CE2 TRP A 112       7.373  11.035  14.279  1.00 90.09           C
ATOM   1503  CE3 TRP A 112       8.267   8.803  13.936  1.00 90.09           C
ATOM   1504  HE3 TRP A 112       8.754   7.897  14.297  1.00 90.09           H
ATOM   1505  CZ2 TRP A 112       6.980  11.179  12.943  1.00 90.09           C
ATOM   1506  HZ2 TRP A 112       6.494  12.085  12.582  1.00 90.09           H
ATOM   1507  CZ3 TRP A 112       7.869   8.962  12.603  1.00 90.09           C
ATOM   1508  HZ3 TRP A 112       8.060   8.139  11.915  1.00 90.09           H
ATOM   1509  CH2 TRP A 112       7.246  10.097  12.096  1.00 90.09           C
ATOM   1510  HH2 TRP A 112       6.966  10.143  11.044  1.00 90.09           H
ATOM   1511  HN  TRP A 112      10.390   7.684  18.573  1.00 90.09           H
ATOM   1512  N   LYS A 113      11.867  11.061  16.736  1.00 82.39           N
ATOM   1513  CA  LYS A 113      12.613  12.245  17.129  1.00 82.39           C
ATOM   1514  C   LYS A 113      11.945  13.485  16.531  1.00 82.39           C
ATOM   1515  O   LYS A 113      12.458  14.595  16.663  1.00 82.39           O
ATOM   1516  HA  LYS A 113      12.563  12.316  18.215  1.00 82.39           H
ATOM   1517  CB  LYS A 113      14.088  12.098  16.752  1.00 82.39           C
ATOM   1518 1HB  LYS A 113      14.181  11.962  15.674  1.00 82.39           H
ATOM   1519 2HB  LYS A 113      14.624  13.013  17.004  1.00 82.39           H
ATOM   1520  CG  LYS A 113      14.724  10.911  17.478  1.00 82.39           C
ATOM   1521 1HG  LYS A 113      14.567  11.010  18.552  1.00 82.39           H
ATOM   1522 2HG  LYS A 113      14.236   9.987  17.168  1.00 82.39           H
ATOM   1523  CD  LYS A 113      16.223  10.827  17.183  1.00 82.39           C
ATOM   1524 1HD  LYS A 113      16.380  10.711  16.110  1.00 82.39           H
ATOM   1525 2HD  LYS A 113      16.708  11.758  17.477  1.00 82.39           H
ATOM   1526  CE  LYS A 113      16.864   9.654  17.927  1.00 82.39           C
ATOM   1527 1HE  LYS A 113      16.723   9.776  19.001  1.00 82.39           H
ATOM   1528 2HE  LYS A 113      16.370   8.724  17.645  1.00 82.39           H
ATOM   1529  NZ  LYS A 113      18.308   9.569  17.616  1.00 82.39           N
ATOM   1530 1HZ  LYS A 113      18.710   8.768  18.091  1.00 82.39           H
ATOM   1531 2HZ  LYS A 113      18.433   9.466  16.615  1.00 82.39           H
ATOM   1532 3HZ  LYS A 113      18.771  10.415  17.929  1.00 82.39           H
ATOM   1533  HN  LYS A 113      12.042  10.741  15.805  1.00 82.39           H
ATOM   1534  N   PHE A 114      10.812  13.254  15.885  1.00 88.38           N
ATOM   1535  CA  PHE A 114      10.167  14.298  15.107  1.00 88.38           C
ATOM   1536  C   PHE A 114       8.923  14.827  15.823  1.00 88.38           C
ATOM   1537  O   PHE A 114       8.476  14.244  16.810  1.00 88.38           O
ATOM   1538  HA  PHE A 114      10.889  15.107  14.991  1.00 88.38           H
ATOM   1539  CB  PHE A 114       9.747  13.671  13.776  1.00 88.38           C
ATOM   1540 1HB  PHE A 114       8.981  12.919  13.966  1.00 88.38           H
ATOM   1541 2HB  PHE A 114       9.292  14.439  13.152  1.00 88.38           H
ATOM   1542  CG  PHE A 114      10.898  13.022  13.004  1.00 88.38           C
ATOM   1543  CD1 PHE A 114      11.778  13.798  12.316  1.00 88.38           C
ATOM   1544  HD1 PHE A 114      11.664  14.882  12.316  1.00 88.38           H
ATOM   1545  CD2 PHE A 114      11.040  11.670  13.004  1.00 88.38           C
ATOM   1546  HD2 PHE A 114      10.334  11.048  13.555  1.00 88.38           H
ATOM   1547  CE1 PHE A 114      12.846  13.196  11.599  1.00 88.38           C
ATOM   1548  HE1 PHE A 114      13.551  13.818  11.048  1.00 88.38           H
ATOM   1549  CE2 PHE A 114      12.107  11.068  12.287  1.00 88.38           C
ATOM   1550  HE2 PHE A 114      12.221   9.984  12.287  1.00 88.38           H
ATOM   1551  CZ  PHE A 114      12.988  11.844  11.600  1.00 88.38           C
ATOM   1552  HZ  PHE A 114      13.807  11.381  11.049  1.00 88.38           H
ATOM   1553  HN  PHE A 114      10.336  12.374  15.887  1.00 88.38           H
ATOM   1554  N   GLN A 115       8.399  15.925  15.299  1.00 81.54           N
ATOM   1555  CA  GLN A 115       7.235  16.558  15.896  1.00 81.54           C
ATOM   1556  C   GLN A 115       5.979  15.729  15.619  1.00 81.54           C
ATOM   1557  O   GLN A 115       5.979  14.872  14.737  1.00 81.54           O
ATOM   1558  HA  GLN A 115       7.435  16.580  16.967  1.00 81.54           H
ATOM   1559  CB  GLN A 115       7.069  17.991  15.388  1.00 81.54           C
ATOM   1560 1HB  GLN A 115       7.019  17.991  14.299  1.00 81.54           H
ATOM   1561 2HB  GLN A 115       6.127  18.403  15.750  1.00 81.54           H
ATOM   1562  CG  GLN A 115       8.229  18.875  15.850  1.00 81.54           C
ATOM   1563 1HG  GLN A 115       8.330  18.811  16.934  1.00 81.54           H
ATOM   1564 2HG  GLN A 115       9.163  18.510  15.421  1.00 81.54           H
ATOM   1565  CD  GLN A 115       8.007  20.332  15.438  1.00 81.54           C
ATOM   1566  OE1 GLN A 115       7.058  20.672  14.752  1.00 81.54           O
ATOM   1567  NE2 GLN A 115       8.934  21.170  15.894  1.00 81.54           N
ATOM   1568 1HE2 GLN A 115       9.688  20.826  16.453  1.00 81.54           H
ATOM   1569 2HE2 GLN A 115       8.876  22.145  15.678  1.00 81.54           H
ATOM   1570  HN  GLN A 115       8.755  16.380  14.483  1.00 81.54           H
ATOM   1571  N   THR A 116       4.940  16.013  16.390  1.00 87.90           N
ATOM   1572  CA  THR A 116       3.679  15.306  16.237  1.00 87.90           C
ATOM   1573  C   THR A 116       3.137  15.483  14.817  1.00 87.90           C
ATOM   1574  O   THR A 116       2.572  14.553  14.244  1.00 87.90           O
ATOM   1575  HA  THR A 116       3.863  14.242  16.379  1.00 87.90           H
ATOM   1576  CB  THR A 116       2.722  15.808  17.320  1.00 87.90           C
ATOM   1577  HB  THR A 116       2.316  16.785  17.058  1.00 87.90           H
ATOM   1578  OG1 THR A 116       3.496  15.764  18.515  1.00 87.90           O
ATOM   1579  HG1 THR A 116       3.065  16.325  19.223  1.00 87.90           H
ATOM   1580  CG2 THR A 116       1.573  14.832  17.583  1.00 87.90           C
ATOM   1581 1HG2 THR A 116       1.978  13.875  17.911  1.00 87.90           H
ATOM   1582 2HG2 THR A 116       1.000  14.690  16.667  1.00 87.90           H
ATOM   1583 3HG2 THR A 116       0.924  15.237  18.360  1.00 87.90           H
ATOM   1584  HN  THR A 116       4.949  16.711  17.106  1.00 87.90           H
ATOM   1585  N   PHE A 117       3.329  16.683  14.290  1.00 90.71           N
ATOM   1586  CA  PHE A 117       2.851  16.999  12.955  1.00 90.71           C
ATOM   1587  C   PHE A 117       3.386  15.997  11.930  1.00 90.71           C
ATOM   1588  O   PHE A 117       2.634  15.495  11.096  1.00 90.71           O
ATOM   1589  HA  PHE A 117       1.763  16.945  12.979  1.00 90.71           H
ATOM   1590  CB  PHE A 117       3.377  18.394  12.610  1.00 90.71           C
ATOM   1591 1HB  PHE A 117       2.996  19.106  13.342  1.00 90.71           H
ATOM   1592 2HB  PHE A 117       4.463  18.394  12.700  1.00 90.71           H
ATOM   1593  CG  PHE A 117       2.996  18.873  11.207  1.00 90.71           C
ATOM   1594  CD1 PHE A 117       3.931  18.897  10.220  1.00 90.71           C
ATOM   1595  HD1 PHE A 117       4.951  18.575  10.427  1.00 90.71           H
ATOM   1596  CD2 PHE A 117       1.723  19.275  10.949  1.00 90.71           C
ATOM   1597  HD2 PHE A 117       0.974  19.256  11.740  1.00 90.71           H
ATOM   1598  CE1 PHE A 117       3.577  19.342   8.918  1.00 90.71           C
ATOM   1599  HE1 PHE A 117       4.326  19.362   8.127  1.00 90.71           H
ATOM   1600  CE2 PHE A 117       1.369  19.720   9.647  1.00 90.71           C
ATOM   1601  HE2 PHE A 117       0.349  20.042   9.440  1.00 90.71           H
ATOM   1602  CZ  PHE A 117       2.304  19.744   8.660  1.00 90.71           C
ATOM   1603  HZ  PHE A 117       2.032  20.085   7.661  1.00 90.71           H
ATOM   1604  HN  PHE A 117       3.799  17.431  14.758  1.00 90.71           H
ATOM   1605  N   MET A 118       4.682  15.736  12.025  1.00 88.50           N
ATOM   1606  CA  MET A 118       5.332  14.826  11.099  1.00 88.50           C
ATOM   1607  C   MET A 118       4.779  13.407  11.245  1.00 88.50           C
ATOM   1608  O   MET A 118       4.703  12.662  10.269  1.00 88.50           O
ATOM   1609  HA  MET A 118       5.107  15.209  10.104  1.00 88.50           H
ATOM   1610  CB  MET A 118       6.839  14.816  11.364  1.00 88.50           C
ATOM   1611 1HB  MET A 118       7.023  14.673  12.429  1.00 88.50           H
ATOM   1612 2HB  MET A 118       7.298  13.975  10.846  1.00 88.50           H
ATOM   1613  CG  MET A 118       7.485  16.123  10.900  1.00 88.50           C
ATOM   1614 1HG  MET A 118       7.110  16.956  11.495  1.00 88.50           H
ATOM   1615 2HG  MET A 118       8.563  16.081  11.056  1.00 88.50           H
ATOM   1616  SD  MET A 118       7.131  16.400   9.173  1.00 88.50           S
ATOM   1617  CE  MET A 118       8.040  15.045   8.449  1.00 88.50           C
ATOM   1618 1HE  MET A 118       9.095  15.137   8.705  1.00 88.50           H
ATOM   1619 2HE  MET A 118       7.654  14.101   8.835  1.00 88.50           H
ATOM   1620 3HE  MET A 118       7.925  15.068   7.365  1.00 88.50           H
ATOM   1621  HN  MET A 118       5.283  16.134  12.719  1.00 88.50           H
ATOM   1622  N   CYS A 119       4.407  13.075  12.473  1.00 93.51           N
ATOM   1623  CA  CYS A 119       3.811  11.779  12.749  1.00 93.51           C
ATOM   1624  C   CYS A 119       2.510  11.668  11.952  1.00 93.51           C
ATOM   1625  O   CYS A 119       2.262  10.656  11.298  1.00 93.51           O
ATOM   1626  HA  CYS A 119       4.530  11.028  12.423  1.00 93.51           H
ATOM   1627  CB  CYS A 119       3.581  11.570  14.248  1.00 93.51           C
ATOM   1628 1HB  CYS A 119       4.536  11.557  14.772  1.00 93.51           H
ATOM   1629 2HB  CYS A 119       3.005  12.401  14.655  1.00 93.51           H
ATOM   1630  SG  CYS A 119       2.691   9.996  14.531  1.00 93.51           S
ATOM   1631  HN  CYS A 119       4.506  13.673  13.268  1.00 93.51           H
ATOM   1632  N   LYS A 120       1.713  12.724  12.031  1.00 91.54           N
ATOM   1633  CA  LYS A 120       0.432  12.748  11.345  1.00 91.54           C
ATOM   1634  C   LYS A 120       0.662  12.600   9.839  1.00 91.54           C
ATOM   1635  O   LYS A 120      -0.006  11.803   9.181  1.00 91.54           O
ATOM   1636  HA  LYS A 120      -0.141  11.889  11.693  1.00 91.54           H
ATOM   1637  CB  LYS A 120      -0.356  14.003  11.726  1.00 91.54           C
ATOM   1638 1HB  LYS A 120       0.269  14.885  11.591  1.00 91.54           H
ATOM   1639 2HB  LYS A 120      -1.212  14.115  11.060  1.00 91.54           H
ATOM   1640  CG  LYS A 120      -0.838  13.928  13.176  1.00 91.54           C
ATOM   1641 1HG  LYS A 120      -1.531  13.095  13.290  1.00 91.54           H
ATOM   1642 2HG  LYS A 120       0.008  13.732  13.834  1.00 91.54           H
ATOM   1643  CD  LYS A 120      -1.525  15.230  13.593  1.00 91.54           C
ATOM   1644 1HD  LYS A 120      -0.836  16.066  13.465  1.00 91.54           H
ATOM   1645 2HD  LYS A 120      -2.379  15.419  12.943  1.00 91.54           H
ATOM   1646  CE  LYS A 120      -1.989  15.163  15.049  1.00 91.54           C
ATOM   1647 1HE  LYS A 120      -1.352  14.479  15.609  1.00 91.54           H
ATOM   1648 2HE  LYS A 120      -1.890  16.144  15.514  1.00 91.54           H
ATOM   1649  NZ  LYS A 120      -3.397  14.713  15.124  1.00 91.54           N
ATOM   1650 1HZ  LYS A 120      -3.649  14.550  16.093  1.00 91.54           H
ATOM   1651 2HZ  LYS A 120      -4.001  15.427  14.733  1.00 91.54           H
ATOM   1652 3HZ  LYS A 120      -3.505  13.853  14.598  1.00 91.54           H
ATOM   1653  HN  LYS A 120       1.929  13.550  12.551  1.00 91.54           H
ATOM   1654  N   VAL A 121       1.610  13.379   9.338  1.00 92.89           N
ATOM   1655  CA  VAL A 121       1.858  13.430   7.907  1.00 92.89           C
ATOM   1656  C   VAL A 121       2.312  12.051   7.424  1.00 92.89           C
ATOM   1657  O   VAL A 121       1.794  11.535   6.434  1.00 92.89           O
ATOM   1658  HA  VAL A 121       0.916  13.680   7.419  1.00 92.89           H
ATOM   1659  CB  VAL A 121       2.865  14.536   7.590  1.00 92.89           C
ATOM   1660  HB  VAL A 121       3.735  14.391   8.230  1.00 92.89           H
ATOM   1661  CG1 VAL A 121       3.332  14.452   6.135  1.00 92.89           C
ATOM   1662 1HG1 VAL A 121       3.807  13.487   5.962  1.00 92.89           H
ATOM   1663 2HG1 VAL A 121       2.474  14.560   5.472  1.00 92.89           H
ATOM   1664 3HG1 VAL A 121       4.047  15.250   5.937  1.00 92.89           H
ATOM   1665  CG2 VAL A 121       2.280  15.916   7.899  1.00 92.89           C
ATOM   1666 1HG2 VAL A 121       1.385  16.074   7.296  1.00 92.89           H
ATOM   1667 2HG2 VAL A 121       2.020  15.972   8.956  1.00 92.89           H
ATOM   1668 3HG2 VAL A 121       3.016  16.684   7.664  1.00 92.89           H
ATOM   1669  HN  VAL A 121       2.200  13.967   9.891  1.00 92.89           H
ATOM   1670  N   VAL A 122       3.275  11.494   8.144  1.00 91.89           N
ATOM   1671  CA  VAL A 122       3.935  10.279   7.698  1.00 91.89           C
ATOM   1672  C   VAL A 122       2.922   9.133   7.673  1.00 91.89           C
ATOM   1673  O   VAL A 122       2.861   8.374   6.707  1.00 91.89           O
ATOM   1674  HA  VAL A 122       4.293  10.452   6.683  1.00 91.89           H
ATOM   1675  CB  VAL A 122       5.147   9.987   8.585  1.00 91.89           C
ATOM   1676  HB  VAL A 122       4.816  10.011   9.623  1.00 91.89           H
ATOM   1677  CG1 VAL A 122       5.708   8.591   8.304  1.00 91.89           C
ATOM   1678 1HG1 VAL A 122       4.940   7.844   8.504  1.00 91.89           H
ATOM   1679 2HG1 VAL A 122       6.015   8.527   7.260  1.00 91.89           H
ATOM   1680 3HG1 VAL A 122       6.569   8.409   8.947  1.00 91.89           H
ATOM   1681  CG2 VAL A 122       6.226  11.057   8.409  1.00 91.89           C
ATOM   1682 1HG2 VAL A 122       6.551  11.078   7.369  1.00 91.89           H
ATOM   1683 2HG2 VAL A 122       5.819  12.031   8.683  1.00 91.89           H
ATOM   1684 3HG2 VAL A 122       7.076  10.825   9.051  1.00 91.89           H
ATOM   1685  HN  VAL A 122       3.603  11.858   9.015  1.00 91.89           H
ATOM   1686  N   ASN A 123       2.152   9.043   8.748  1.00 90.98           N
ATOM   1687  CA  ASN A 123       1.134   8.011   8.855  1.00 90.98           C
ATOM   1688  C   ASN A 123       0.109   8.193   7.735  1.00 90.98           C
ATOM   1689  O   ASN A 123      -0.343   7.218   7.137  1.00 90.98           O
ATOM   1690  HA  ASN A 123       1.674   7.067   8.777  1.00 90.98           H
ATOM   1691  CB  ASN A 123       0.396   8.103  10.192  1.00 90.98           C
ATOM   1692 1HB  ASN A 123       0.341   9.144  10.510  1.00 90.98           H
ATOM   1693 2HB  ASN A 123      -0.629   7.753  10.070  1.00 90.98           H
ATOM   1694  CG  ASN A 123       1.100   7.272  11.266  1.00 90.98           C
ATOM   1695  OD1 ASN A 123       1.917   6.410  10.985  1.00 90.98           O
ATOM   1696  ND2 ASN A 123       0.739   7.577  12.509  1.00 90.98           N
ATOM   1697 1HD2 ASN A 123       0.063   8.295  12.672  1.00 90.98           H
ATOM   1698 2HD2 ASN A 123       1.145   7.088  13.282  1.00 90.98           H
ATOM   1699  HN  ASN A 123       2.214   9.658   9.534  1.00 90.98           H
ATOM   1700  N   SER A 124      -0.228   9.450   7.483  1.00 91.61           N
ATOM   1701  CA  SER A 124      -1.240   9.769   6.491  1.00 91.61           C
ATOM   1702  C   SER A 124      -0.738   9.399   5.094  1.00 91.61           C
ATOM   1703  O   SER A 124      -1.472   8.808   4.303  1.00 91.61           O
ATOM   1704  HA  SER A 124      -2.107   9.165   6.758  1.00 91.61           H
ATOM   1705  CB  SER A 124      -1.617  11.251   6.544  1.00 91.61           C
ATOM   1706 1HB  SER A 124      -0.743  11.856   6.303  1.00 91.61           H
ATOM   1707 2HB  SER A 124      -2.370  11.462   5.785  1.00 91.61           H
ATOM   1708  OG  SER A 124      -2.116  11.629   7.824  1.00 91.61           O
ATOM   1709  HG  SER A 124      -1.468  12.243   8.276  1.00 91.61           H
ATOM   1710  HN  SER A 124       0.176  10.240   7.943  1.00 91.61           H
ATOM   1711  N   MET A 125       0.509   9.763   4.833  1.00 85.27           N
ATOM   1712  CA  MET A 125       1.099   9.527   3.526  1.00 85.27           C
ATOM   1713  C   MET A 125       1.125   8.033   3.197  1.00 85.27           C
ATOM   1714  O   MET A 125       0.810   7.635   2.076  1.00 85.27           O
ATOM   1715  HA  MET A 125       0.459  10.052   2.816  1.00 85.27           H
ATOM   1716  CB  MET A 125       2.526  10.080   3.503  1.00 85.27           C
ATOM   1717 1HB  MET A 125       3.021   9.857   4.448  1.00 85.27           H
ATOM   1718 2HB  MET A 125       3.099   9.585   2.718  1.00 85.27           H
ATOM   1719  CG  MET A 125       2.525  11.591   3.265  1.00 85.27           C
ATOM   1720 1HG  MET A 125       1.908  11.831   2.399  1.00 85.27           H
ATOM   1721 2HG  MET A 125       2.084  12.102   4.121  1.00 85.27           H
ATOM   1722  SD  MET A 125       4.193  12.169   3.004  1.00 85.27           S
ATOM   1723  CE  MET A 125       3.861  13.827   2.431  1.00 85.27           C
ATOM   1724 1HE  MET A 125       3.260  13.784   1.523  1.00 85.27           H
ATOM   1725 2HE  MET A 125       3.317  14.375   3.201  1.00 85.27           H
ATOM   1726 3HE  MET A 125       4.802  14.334   2.220  1.00 85.27           H
ATOM   1727  HN  MET A 125       1.112  10.209   5.494  1.00 85.27           H
ATOM   1728  N   TYR A 126       1.502   7.246   4.194  1.00 83.95           N
ATOM   1729  CA  TYR A 126       1.554   5.804   4.030  1.00 83.95           C
ATOM   1730  C   TYR A 126       0.184   5.247   3.635  1.00 83.95           C
ATOM   1731  O   TYR A 126       0.080   4.445   2.709  1.00 83.95           O
ATOM   1732  HA  TYR A 126       2.270   5.580   3.240  1.00 83.95           H
ATOM   1733  CB  TYR A 126       1.945   5.238   5.397  1.00 83.95           C
ATOM   1734 1HB  TYR A 126       3.001   5.444   5.575  1.00 83.95           H
ATOM   1735 2HB  TYR A 126       1.384   5.762   6.170  1.00 83.95           H
ATOM   1736  CG  TYR A 126       1.702   3.734   5.541  1.00 83.95           C
ATOM   1737  CD1 TYR A 126       0.674   3.275   6.339  1.00 83.95           C
ATOM   1738  HD1 TYR A 126       0.035   3.984   6.867  1.00 83.95           H
ATOM   1739  CD2 TYR A 126       2.511   2.838   4.873  1.00 83.95           C
ATOM   1740  HD2 TYR A 126       3.323   3.200   4.243  1.00 83.95           H
ATOM   1741  CE1 TYR A 126       0.445   1.860   6.475  1.00 83.95           C
ATOM   1742  HE1 TYR A 126      -0.363   1.484   7.102  1.00 83.95           H
ATOM   1743  CE2 TYR A 126       2.282   1.422   5.009  1.00 83.95           C
ATOM   1744  HE2 TYR A 126       2.913   0.703   4.487  1.00 83.95           H
ATOM   1745  CZ  TYR A 126       1.260   1.004   5.803  1.00 83.95           C
ATOM   1746  OH  TYR A 126       1.044  -0.333   5.931  1.00 83.95           O
ATOM   1747  HH  TYR A 126       1.578  -0.833   5.249  1.00 83.95           H
ATOM   1748  HN  TYR A 126       1.769   7.579   5.098  1.00 83.95           H
ATOM   1749  N   LYS A 127      -0.832   5.696   4.357  1.00 84.63           N
ATOM   1750  CA  LYS A 127      -2.170   5.156   4.183  1.00 84.63           C
ATOM   1751  C   LYS A 127      -2.719   5.593   2.824  1.00 84.63           C
ATOM   1752  O   LYS A 127      -3.443   4.843   2.172  1.00 84.63           O
ATOM   1753  HA  LYS A 127      -2.087   4.069   4.189  1.00 84.63           H
ATOM   1754  CB  LYS A 127      -3.063   5.548   5.362  1.00 84.63           C
ATOM   1755 1HB  LYS A 127      -2.489   5.507   6.288  1.00 84.63           H
ATOM   1756 2HB  LYS A 127      -3.399   6.578   5.242  1.00 84.63           H
ATOM   1757  CG  LYS A 127      -4.274   4.619   5.465  1.00 84.63           C
ATOM   1758 1HG  LYS A 127      -4.910   4.746   4.588  1.00 84.63           H
ATOM   1759 2HG  LYS A 127      -3.942   3.581   5.469  1.00 84.63           H
ATOM   1760  CD  LYS A 127      -5.081   4.907   6.732  1.00 84.63           C
ATOM   1761 1HD  LYS A 127      -4.437   4.812   7.607  1.00 84.63           H
ATOM   1762 2HD  LYS A 127      -5.442   5.935   6.712  1.00 84.63           H
ATOM   1763  CE  LYS A 127      -6.266   3.947   6.859  1.00 84.63           C
ATOM   1764 1HE  LYS A 127      -6.909   4.037   5.983  1.00 84.63           H
ATOM   1765 2HE  LYS A 127      -5.906   2.918   6.886  1.00 84.63           H
ATOM   1766  NZ  LYS A 127      -7.042   4.240   8.084  1.00 84.63           N
ATOM   1767 1HZ  LYS A 127      -7.940   3.773   8.035  1.00 84.63           H
ATOM   1768 2HZ  LYS A 127      -6.532   3.907   8.895  1.00 84.63           H
ATOM   1769 3HZ  LYS A 127      -7.185   5.241   8.163  1.00 84.63           H
ATOM   1770  HN  LYS A 127      -0.753   6.414   5.049  1.00 84.63           H
ATOM   1771  N   MET A 128      -2.353   6.807   2.436  1.00 85.98           N
ATOM   1772  CA  MET A 128      -2.773   7.340   1.151  1.00 85.98           C
ATOM   1773  C   MET A 128      -2.174   6.530  -0.000  1.00 85.98           C
ATOM   1774  O   MET A 128      -2.857   6.243  -0.983  1.00 85.98           O
ATOM   1775  HA  MET A 128      -3.859   7.254   1.139  1.00 85.98           H
ATOM   1776  CB  MET A 128      -2.328   8.799   1.034  1.00 85.98           C
ATOM   1777 1HB  MET A 128      -2.577   9.333   1.951  1.00 85.98           H
ATOM   1778 2HB  MET A 128      -1.245   8.845   0.922  1.00 85.98           H
ATOM   1779  CG  MET A 128      -3.000   9.483  -0.159  1.00 85.98           C
ATOM   1780 1HG  MET A 128      -2.685   9.005  -1.087  1.00 85.98           H
ATOM   1781 2HG  MET A 128      -4.081   9.368  -0.093  1.00 85.98           H
ATOM   1782  SD  MET A 128      -2.571  11.215  -0.190  1.00 85.98           S
ATOM   1783  CE  MET A 128      -3.640  11.775  -1.506  1.00 85.98           C
ATOM   1784 1HE  MET A 128      -3.395  11.241  -2.424  1.00 85.98           H
ATOM   1785 2HE  MET A 128      -4.678  11.580  -1.238  1.00 85.98           H
ATOM   1786 3HE  MET A 128      -3.498  12.845  -1.658  1.00 85.98           H
ATOM   1787  HN  MET A 128      -1.782   7.420   2.982  1.00 85.98           H
ATOM   1788  N   ASN A 129      -0.905   6.184   0.159  1.00 81.44           N
ATOM   1789  CA  ASN A 129      -0.224   5.361  -0.827  1.00 81.44           C
ATOM   1790  C   ASN A 129      -0.916   3.999  -0.912  1.00 81.44           C
ATOM   1791  O   ASN A 129      -1.191   3.505  -2.004  1.00 81.44           O
ATOM   1792  HA  ASN A 129      -0.289   5.920  -1.760  1.00 81.44           H
ATOM   1793  CB  ASN A 129       1.236   5.127  -0.435  1.00 81.44           C
ATOM   1794 1HB  ASN A 129       1.795   6.058  -0.527  1.00 81.44           H
ATOM   1795 2HB  ASN A 129       1.291   4.823   0.611  1.00 81.44           H
ATOM   1796  CG  ASN A 129       1.875   4.053  -1.318  1.00 81.44           C
ATOM   1797  OD1 ASN A 129       1.897   2.877  -0.992  1.00 81.44           O
ATOM   1798  ND2 ASN A 129       2.392   4.521  -2.450  1.00 81.44           N
ATOM   1799 1HD2 ASN A 129       2.341   5.498  -2.657  1.00 81.44           H
ATOM   1800 2HD2 ASN A 129       2.833   3.896  -3.094  1.00 81.44           H
ATOM   1801  HN  ASN A 129      -0.345   6.456   0.941  1.00 81.44           H
ATOM   1802  N   PHE A 130      -1.175   3.429   0.256  1.00 85.59           N
ATOM   1803  CA  PHE A 130      -1.726   2.086   0.327  1.00 85.59           C
ATOM   1804  C   PHE A 130      -2.990   1.965  -0.527  1.00 85.59           C
ATOM   1805  O   PHE A 130      -3.091   1.075  -1.369  1.00 85.59           O
ATOM   1806  HA  PHE A 130      -0.966   1.404  -0.053  1.00 85.59           H
ATOM   1807  CB  PHE A 130      -2.088   1.828   1.791  1.00 85.59           C
ATOM   1808 1HB  PHE A 130      -1.184   1.900   2.397  1.00 85.59           H
ATOM   1809 2HB  PHE A 130      -2.763   2.614   2.132  1.00 85.59           H
ATOM   1810  CG  PHE A 130      -2.745   0.469   2.040  1.00 85.59           C
ATOM   1811  CD1 PHE A 130      -4.084   0.391   2.263  1.00 85.59           C
ATOM   1812  HD1 PHE A 130      -4.690   1.298   2.264  1.00 85.59           H
ATOM   1813  CD2 PHE A 130      -1.989  -0.662   2.038  1.00 85.59           C
ATOM   1814  HD2 PHE A 130      -0.916  -0.600   1.860  1.00 85.59           H
ATOM   1815  CE1 PHE A 130      -4.694  -0.870   2.494  1.00 85.59           C
ATOM   1816  HE1 PHE A 130      -5.767  -0.932   2.672  1.00 85.59           H
ATOM   1817  CE2 PHE A 130      -2.599  -1.924   2.269  1.00 85.59           C
ATOM   1818  HE2 PHE A 130      -1.993  -2.830   2.268  1.00 85.59           H
ATOM   1819  CZ  PHE A 130      -3.938  -2.001   2.492  1.00 85.59           C
ATOM   1820  HZ  PHE A 130      -4.406  -2.969   2.669  1.00 85.59           H
ATOM   1821  HN  PHE A 130      -1.016   3.868   1.140  1.00 85.59           H
ATOM   1822  N   TYR A 131      -3.921   2.875  -0.280  1.00 91.25           N
ATOM   1823  CA  TYR A 131      -5.200   2.841  -0.968  1.00 91.25           C
ATOM   1824  C   TYR A 131      -5.043   3.239  -2.437  1.00 91.25           C
ATOM   1825  O   TYR A 131      -5.634   2.617  -3.319  1.00 91.25           O
ATOM   1826  HA  TYR A 131      -5.585   1.823  -0.915  1.00 91.25           H
ATOM   1827  CB  TYR A 131      -6.085   3.873  -0.265  1.00 91.25           C
ATOM   1828 1HB  TYR A 131      -5.508   4.785  -0.109  1.00 91.25           H
ATOM   1829 2HB  TYR A 131      -6.917   4.130  -0.920  1.00 91.25           H
ATOM   1830  CG  TYR A 131      -6.641   3.402   1.080  1.00 91.25           C
ATOM   1831  CD1 TYR A 131      -7.382   2.240   1.152  1.00 91.25           C
ATOM   1832  HD1 TYR A 131      -7.572   1.658   0.250  1.00 91.25           H
ATOM   1833  CD2 TYR A 131      -6.400   4.138   2.222  1.00 91.25           C
ATOM   1834  HD2 TYR A 131      -5.815   5.056   2.166  1.00 91.25           H
ATOM   1835  CE1 TYR A 131      -7.905   1.797   2.418  1.00 91.25           C
ATOM   1836  HE1 TYR A 131      -8.493   0.881   2.489  1.00 91.25           H
ATOM   1837  CE2 TYR A 131      -6.923   3.695   3.489  1.00 91.25           C
ATOM   1838  HE2 TYR A 131      -6.741   4.267   4.398  1.00 91.25           H
ATOM   1839  CZ  TYR A 131      -7.650   2.546   3.524  1.00 91.25           C
ATOM   1840  OH  TYR A 131      -8.144   2.127   4.720  1.00 91.25           O
ATOM   1841  HH  TYR A 131      -9.109   1.883   4.625  1.00 91.25           H
ATOM   1842  HN  TYR A 131      -3.813   3.623   0.375  1.00 91.25           H
ATOM   1843  N   SER A 132      -4.245   4.274  -2.655  1.00 91.26           N
ATOM   1844  CA  SER A 132      -4.105   4.845  -3.984  1.00 91.26           C
ATOM   1845  C   SER A 132      -3.518   3.806  -4.941  1.00 91.26           C
ATOM   1846  O   SER A 132      -3.977   3.672  -6.075  1.00 91.26           O
ATOM   1847  HA  SER A 132      -5.116   5.118  -4.288  1.00 91.26           H
ATOM   1848  CB  SER A 132      -3.227   6.097  -3.956  1.00 91.26           C
ATOM   1849 1HB  SER A 132      -3.163   6.518  -4.959  1.00 91.26           H
ATOM   1850 2HB  SER A 132      -3.691   6.852  -3.322  1.00 91.26           H
ATOM   1851  OG  SER A 132      -1.914   5.818  -3.475  1.00 91.26           O
ATOM   1852  HG  SER A 132      -1.422   6.672  -3.309  1.00 91.26           H
ATOM   1853  HN  SER A 132      -3.700   4.719  -1.944  1.00 91.26           H
ATOM   1854  N   CYS A 133      -2.512   3.097  -4.450  1.00 88.99           N
ATOM   1855  CA  CYS A 133      -1.834   2.099  -5.260  1.00 88.99           C
ATOM   1856  C   CYS A 133      -2.851   1.025  -5.650  1.00 88.99           C
ATOM   1857  O   CYS A 133      -2.965   0.668  -6.821  1.00 88.99           O
ATOM   1858  HA  CYS A 133      -1.459   2.615  -6.143  1.00 88.99           H
ATOM   1859  CB  CYS A 133      -0.627   1.505  -4.532  1.00 88.99           C
ATOM   1860 1HB  CYS A 133      -0.901   1.242  -3.510  1.00 88.99           H
ATOM   1861 2HB  CYS A 133      -0.312   0.584  -5.024  1.00 88.99           H
ATOM   1862  SG  CYS A 133       0.751   2.709  -4.518  1.00 88.99           S
ATOM   1863  HG  CYS A 133       0.213   3.525  -3.617  1.00 88.99           H
ATOM   1864  HN  CYS A 133      -2.161   3.196  -3.519  1.00 88.99           H
ATOM   1865  N   VAL A 134      -3.566   0.539  -4.645  1.00 87.74           N
ATOM   1866  CA  VAL A 134      -4.486  -0.567  -4.847  1.00 87.74           C
ATOM   1867  C   VAL A 134      -5.567  -0.149  -5.846  1.00 87.74           C
ATOM   1868  O   VAL A 134      -5.904  -0.906  -6.755  1.00 87.74           O
ATOM   1869  HA  VAL A 134      -3.918  -1.394  -5.272  1.00 87.74           H
ATOM   1870  CB  VAL A 134      -5.058  -1.024  -3.504  1.00 87.74           C
ATOM   1871  HB  VAL A 134      -5.502  -0.157  -3.016  1.00 87.74           H
ATOM   1872  CG1 VAL A 134      -6.160  -2.066  -3.703  1.00 87.74           C
ATOM   1873 1HG1 VAL A 134      -6.966  -1.634  -4.297  1.00 87.74           H
ATOM   1874 2HG1 VAL A 134      -5.751  -2.933  -4.222  1.00 87.74           H
ATOM   1875 3HG1 VAL A 134      -6.549  -2.374  -2.733  1.00 87.74           H
ATOM   1876  CG2 VAL A 134      -3.953  -1.562  -2.592  1.00 87.74           C
ATOM   1877 1HG2 VAL A 134      -3.467  -2.411  -3.072  1.00 87.74           H
ATOM   1878 2HG2 VAL A 134      -3.218  -0.778  -2.411  1.00 87.74           H
ATOM   1879 3HG2 VAL A 134      -4.387  -1.880  -1.644  1.00 87.74           H
ATOM   1880  HN  VAL A 134      -3.523   0.887  -3.709  1.00 87.74           H
ATOM   1881  N   LEU A 135      -6.082   1.055  -5.643  1.00 92.04           N
ATOM   1882  CA  LEU A 135      -7.181   1.547  -6.457  1.00 92.04           C
ATOM   1883  C   LEU A 135      -6.698   1.737  -7.896  1.00 92.04           C
ATOM   1884  O   LEU A 135      -7.446   1.494  -8.842  1.00 92.04           O
ATOM   1885  HA  LEU A 135      -7.958   0.783  -6.451  1.00 92.04           H
ATOM   1886  CB  LEU A 135      -7.782   2.810  -5.838  1.00 92.04           C
ATOM   1887 1HB  LEU A 135      -6.976   3.519  -5.652  1.00 92.04           H
ATOM   1888 2HB  LEU A 135      -8.447   3.268  -6.570  1.00 92.04           H
ATOM   1889  CG  LEU A 135      -8.562   2.614  -4.536  1.00 92.04           C
ATOM   1890  HG  LEU A 135      -7.916   2.096  -3.826  1.00 92.04           H
ATOM   1891  CD1 LEU A 135      -8.933   3.960  -3.911  1.00 92.04           C
ATOM   1892 1HD1 LEU A 135      -8.025   4.522  -3.694  1.00 92.04           H
ATOM   1893 2HD1 LEU A 135      -9.553   4.525  -4.607  1.00 92.04           H
ATOM   1894 3HD1 LEU A 135      -9.486   3.791  -2.987  1.00 92.04           H
ATOM   1895  CD2 LEU A 135      -9.788   1.727  -4.759  1.00 92.04           C
ATOM   1896 1HD2 LEU A 135     -10.446   2.195  -5.493  1.00 92.04           H
ATOM   1897 2HD2 LEU A 135      -9.470   0.752  -5.127  1.00 92.04           H
ATOM   1898 3HD2 LEU A 135     -10.324   1.604  -3.818  1.00 92.04           H
ATOM   1899  HN  LEU A 135      -5.761   1.689  -4.939  1.00 92.04           H
ATOM   1900  N   LEU A 136      -5.452   2.169  -8.017  1.00 91.55           N
ATOM   1901  CA  LEU A 136      -4.865   2.406  -9.324  1.00 91.55           C
ATOM   1902  C   LEU A 136      -4.743   1.077 -10.073  1.00 91.55           C
ATOM   1903  O   LEU A 136      -5.099   0.987 -11.247  1.00 91.55           O
ATOM   1904  HA  LEU A 136      -5.548   3.052  -9.877  1.00 91.55           H
ATOM   1905  CB  LEU A 136      -3.540   3.159  -9.189  1.00 91.55           C
ATOM   1906 1HB  LEU A 136      -2.967   2.703  -8.381  1.00 91.55           H
ATOM   1907 2HB  LEU A 136      -2.968   3.016 -10.105  1.00 91.55           H
ATOM   1908  CG  LEU A 136      -3.646   4.661  -8.917  1.00 91.55           C
ATOM   1909  HG  LEU A 136      -4.350   4.810  -8.098  1.00 91.55           H
ATOM   1910  CD1 LEU A 136      -2.301   5.233  -8.467  1.00 91.55           C
ATOM   1911 1HD1 LEU A 136      -1.981   4.734  -7.552  1.00 91.55           H
ATOM   1912 2HD1 LEU A 136      -1.558   5.072  -9.248  1.00 91.55           H
ATOM   1913 3HD1 LEU A 136      -2.405   6.302  -8.280  1.00 91.55           H
ATOM   1914  CD2 LEU A 136      -4.206   5.400 -10.134  1.00 91.55           C
ATOM   1915 1HD2 LEU A 136      -3.547   5.246 -10.988  1.00 91.55           H
ATOM   1916 2HD2 LEU A 136      -5.199   5.016 -10.367  1.00 91.55           H
ATOM   1917 3HD2 LEU A 136      -4.271   6.466  -9.913  1.00 91.55           H
ATOM   1918  HN  LEU A 136      -4.848   2.357  -7.242  1.00 91.55           H
ATOM   1919  N   ILE A 137      -4.240   0.079  -9.362  1.00 86.52           N
ATOM   1920  CA  ILE A 137      -4.019  -1.228  -9.959  1.00 86.52           C
ATOM   1921  C   ILE A 137      -5.363  -1.824 -10.381  1.00 86.52           C
ATOM   1922  O   ILE A 137      -5.461  -2.461 -11.429  1.00 86.52           O
ATOM   1923  HA  ILE A 137      -3.411  -1.081 -10.851  1.00 86.52           H
ATOM   1924  CB  ILE A 137      -3.220  -2.122  -9.009  1.00 86.52           C
ATOM   1925  HB  ILE A 137      -3.665  -2.050  -8.016  1.00 86.52           H
ATOM   1926  CG1 ILE A 137      -1.772  -1.643  -8.891  1.00 86.52           C
ATOM   1927 1HG1 ILE A 137      -1.249  -1.820  -9.831  1.00 86.52           H
ATOM   1928 2HG1 ILE A 137      -1.755  -0.567  -8.715  1.00 86.52           H
ATOM   1929  CG2 ILE A 137      -3.305  -3.589  -9.436  1.00 86.52           C
ATOM   1930 1HG2 ILE A 137      -4.347  -3.911  -9.426  1.00 86.52           H
ATOM   1931 2HG2 ILE A 137      -2.901  -3.699 -10.442  1.00 86.52           H
ATOM   1932 3HG2 ILE A 137      -2.729  -4.203  -8.744  1.00 86.52           H
ATOM   1933  CD1 ILE A 137      -1.046  -2.364  -7.754  1.00 86.52           C
ATOM   1934 1HD1 ILE A 137      -1.557  -2.165  -6.812  1.00 86.52           H
ATOM   1935 2HD1 ILE A 137      -1.044  -3.437  -7.947  1.00 86.52           H
ATOM   1936 3HD1 ILE A 137      -0.019  -2.004  -7.693  1.00 86.52           H
ATOM   1937  HN  ILE A 137      -3.985   0.151  -8.398  1.00 86.52           H
ATOM   1938  N   MET A 138      -6.364  -1.597  -9.544  1.00 88.53           N
ATOM   1939  CA  MET A 138      -7.712  -2.044  -9.851  1.00 88.53           C
ATOM   1940  C   MET A 138      -8.232  -1.382 -11.129  1.00 88.53           C
ATOM   1941  O   MET A 138      -8.831  -2.044 -11.976  1.00 88.53           O
ATOM   1942  HA  MET A 138      -7.638  -3.122  -9.996  1.00 88.53           H
ATOM   1943  CB  MET A 138      -8.642  -1.702  -8.685  1.00 88.53           C
ATOM   1944 1HB  MET A 138      -8.233  -2.106  -7.759  1.00 88.53           H
ATOM   1945 2HB  MET A 138      -8.697  -0.620  -8.564  1.00 88.53           H
ATOM   1946  CG  MET A 138     -10.045  -2.266  -8.918  1.00 88.53           C
ATOM   1947 1HG  MET A 138     -10.442  -1.897  -9.864  1.00 88.53           H
ATOM   1948 2HG  MET A 138     -10.001  -3.353  -8.994  1.00 88.53           H
ATOM   1949  SD  MET A 138     -11.124  -1.792  -7.578  1.00 88.53           S
ATOM   1950  CE  MET A 138     -11.285  -0.046  -7.913  1.00 88.53           C
ATOM   1951 1HE  MET A 138     -10.302   0.423  -7.877  1.00 88.53           H
ATOM   1952 2HE  MET A 138     -11.719   0.096  -8.903  1.00 88.53           H
ATOM   1953 3HE  MET A 138     -11.933   0.410  -7.164  1.00 88.53           H
ATOM   1954  HN  MET A 138      -6.266  -1.119  -8.672  1.00 88.53           H
ATOM   1955  N   CYS A 139      -7.983  -0.085 -11.229  1.00 90.82           N
ATOM   1956  CA  CYS A 139      -8.474   0.687 -12.358  1.00 90.82           C
ATOM   1957  C   CYS A 139      -7.760   0.199 -13.620  1.00 90.82           C
ATOM   1958  O   CYS A 139      -8.360   0.139 -14.692  1.00 90.82           O
ATOM   1959  HA  CYS A 139      -9.546   0.500 -12.422  1.00 90.82           H
ATOM   1960  CB  CYS A 139      -8.286   2.190 -12.140  1.00 90.82           C
ATOM   1961 1HB  CYS A 139      -7.283   2.388 -11.762  1.00 90.82           H
ATOM   1962 2HB  CYS A 139      -8.379   2.717 -13.089  1.00 90.82           H
ATOM   1963  SG  CYS A 139      -9.534   2.812 -10.955  1.00 90.82           S
ATOM   1964  HG  CYS A 139      -8.950   2.318  -9.867  1.00 90.82           H
ATOM   1965  HN  CYS A 139      -7.457   0.437 -10.557  1.00 90.82           H
ATOM   1966  N   ILE A 140      -6.490  -0.137 -13.451  1.00 85.64           N
ATOM   1967  CA  ILE A 140      -5.707  -0.681 -14.548  1.00 85.64           C
ATOM   1968  C   ILE A 140      -6.384  -1.949 -15.071  1.00 85.64           C
ATOM   1969  O   ILE A 140      -6.507  -2.138 -16.281  1.00 85.64           O
ATOM   1970  HA  ILE A 140      -5.702   0.062 -15.345  1.00 85.64           H
ATOM   1971  CB  ILE A 140      -4.255  -0.892 -14.116  1.00 85.64           C
ATOM   1972  HB  ILE A 140      -4.255  -1.377 -13.140  1.00 85.64           H
ATOM   1973  CG1 ILE A 140      -3.531   0.446 -13.955  1.00 85.64           C
ATOM   1974 1HG1 ILE A 140      -3.336   0.879 -14.937  1.00 85.64           H
ATOM   1975 2HG1 ILE A 140      -4.170   1.148 -13.419  1.00 85.64           H
ATOM   1976  CG2 ILE A 140      -3.525  -1.826 -15.084  1.00 85.64           C
ATOM   1977 1HG2 ILE A 140      -4.028  -2.793 -15.104  1.00 85.64           H
ATOM   1978 2HG2 ILE A 140      -3.533  -1.391 -16.084  1.00 85.64           H
ATOM   1979 3HG2 ILE A 140      -2.495  -1.958 -14.754  1.00 85.64           H
ATOM   1980  CD1 ILE A 140      -2.212   0.269 -13.199  1.00 85.64           C
ATOM   1981 1HD1 ILE A 140      -2.414  -0.141 -12.209  1.00 85.64           H
ATOM   1982 2HD1 ILE A 140      -1.566  -0.414 -13.750  1.00 85.64           H
ATOM   1983 3HD1 ILE A 140      -1.718   1.235 -13.099  1.00 85.64           H
ATOM   1984  HN  ILE A 140      -5.997  -0.043 -12.586  1.00 85.64           H
ATOM   1985  N   SER A 141      -6.805  -2.787 -14.135  1.00 85.81           N
ATOM   1986  CA  SER A 141      -7.398  -4.066 -14.486  1.00 85.81           C
ATOM   1987  C   SER A 141      -8.702  -3.845 -15.254  1.00 85.81           C
ATOM   1988  O   SER A 141      -8.972  -4.531 -16.238  1.00 85.81           O
ATOM   1989  HA  SER A 141      -6.661  -4.561 -15.119  1.00 85.81           H
ATOM   1990  CB  SER A 141      -7.652  -4.916 -13.240  1.00 85.81           C
ATOM   1991 1HB  SER A 141      -8.402  -4.429 -12.616  1.00 85.81           H
ATOM   1992 2HB  SER A 141      -8.063  -5.881 -13.537  1.00 85.81           H
ATOM   1993  OG  SER A 141      -6.464  -5.120 -12.481  1.00 85.81           O
ATOM   1994  HG  SER A 141      -6.338  -4.368 -11.834  1.00 85.81           H
ATOM   1995  HN  SER A 141      -6.746  -2.604 -13.153  1.00 85.81           H
ATOM   1996  N   VAL A 142      -9.478  -2.884 -14.774  1.00 87.78           N
ATOM   1997  CA  VAL A 142     -10.753  -2.570 -15.397  1.00 87.78           C
ATOM   1998  C   VAL A 142     -10.509  -2.039 -16.810  1.00 87.78           C
ATOM   1999  O   VAL A 142     -11.219  -2.403 -17.746  1.00 87.78           O
ATOM   2000  HA  VAL A 142     -11.323  -3.497 -15.464  1.00 87.78           H
ATOM   2001  CB  VAL A 142     -11.538  -1.594 -14.518  1.00 87.78           C
ATOM   2002  HB  VAL A 142     -10.920  -0.710 -14.364  1.00 87.78           H
ATOM   2003  CG1 VAL A 142     -12.829  -1.151 -15.210  1.00 87.78           C
ATOM   2004 1HG1 VAL A 142     -12.586  -0.656 -16.151  1.00 87.78           H
ATOM   2005 2HG1 VAL A 142     -13.453  -2.022 -15.408  1.00 87.78           H
ATOM   2006 3HG1 VAL A 142     -13.368  -0.457 -14.564  1.00 87.78           H
ATOM   2007  CG2 VAL A 142     -11.833  -2.206 -13.147  1.00 87.78           C
ATOM   2008 1HG2 VAL A 142     -12.423  -3.114 -13.274  1.00 87.78           H
ATOM   2009 2HG2 VAL A 142     -10.895  -2.448 -12.648  1.00 87.78           H
ATOM   2010 3HG2 VAL A 142     -12.392  -1.491 -12.543  1.00 87.78           H
ATOM   2011  HN  VAL A 142      -9.249  -2.325 -13.977  1.00 87.78           H
ATOM   2012  N   ASP A 143      -9.501  -1.186 -16.921  1.00 82.00           N
ATOM   2013  CA  ASP A 143      -9.177  -0.573 -18.198  1.00 82.00           C
ATOM   2014  C   ASP A 143      -8.816  -1.665 -19.206  1.00 82.00           C
ATOM   2015  O   ASP A 143      -9.242  -1.616 -20.359  1.00 82.00           O
ATOM   2016  HA  ASP A 143     -10.070  -0.019 -18.485  1.00 82.00           H
ATOM   2017  CB  ASP A 143      -7.976   0.366 -18.069  1.00 82.00           C
ATOM   2018 1HB  ASP A 143      -8.220   1.183 -17.390  1.00 82.00           H
ATOM   2019 2HB  ASP A 143      -7.134  -0.171 -17.631  1.00 82.00           H
ATOM   2020  CG  ASP A 143      -7.573   0.932 -19.432  1.00 82.00           C
ATOM   2021  OD1 ASP A 143      -8.444   1.573 -20.060  1.00 82.00           O
ATOM   2022  OD2 ASP A 143      -6.404   0.712 -19.815  1.00 82.00           O
ATOM   2023  HN  ASP A 143      -8.913  -0.913 -16.160  1.00 82.00           H
ATOM   2024  N   ARG A 144      -8.034  -2.626 -18.735  1.00 72.91           N
ATOM   2025  CA  ARG A 144      -7.606  -3.726 -19.583  1.00 72.91           C
ATOM   2026  C   ARG A 144      -8.817  -4.528 -20.064  1.00 72.91           C
ATOM   2027  O   ARG A 144      -8.903  -4.887 -21.237  1.00 72.91           O
ATOM   2028  HA  ARG A 144      -7.094  -3.250 -20.420  1.00 72.91           H
ATOM   2029  CB  ARG A 144      -6.650  -4.658 -18.836  1.00 72.91           C
ATOM   2030 1HB  ARG A 144      -7.088  -4.943 -17.880  1.00 72.91           H
ATOM   2031 2HB  ARG A 144      -6.509  -5.575 -19.408  1.00 72.91           H
ATOM   2032  CG  ARG A 144      -5.297  -3.982 -18.602  1.00 72.91           C
ATOM   2033 1HG  ARG A 144      -5.436  -3.077 -18.012  1.00 72.91           H
ATOM   2034 2HG  ARG A 144      -4.651  -4.644 -18.025  1.00 72.91           H
ATOM   2035  CD  ARG A 144      -4.622  -3.633 -19.930  1.00 72.91           C
ATOM   2036 1HD  ARG A 144      -3.543  -3.762 -19.844  1.00 72.91           H
ATOM   2037 2HD  ARG A 144      -4.963  -4.313 -20.711  1.00 72.91           H
ATOM   2038  NE  ARG A 144      -4.936  -2.236 -20.306  1.00 72.91           N
ATOM   2039  HE  ARG A 144      -5.499  -1.698 -19.679  1.00 72.91           H
ATOM   2040  CZ  ARG A 144      -4.512  -1.648 -21.433  1.00 72.91           C
ATOM   2041  NH1 ARG A 144      -3.754  -2.323 -22.309  1.00 72.91           N
ATOM   2042 1HH1 ARG A 144      -3.501  -3.272 -22.123  1.00 72.91           H
ATOM   2043 2HH1 ARG A 144      -3.442  -1.876 -23.147  1.00 72.91           H
ATOM   2044  NH2 ARG A 144      -4.857  -0.376 -21.671  1.00 72.91           N
ATOM   2045 1HH2 ARG A 144      -4.549   0.078 -22.507  1.00 72.91           H
ATOM   2046 2HH2 ARG A 144      -5.423   0.121 -21.012  1.00 72.91           H
ATOM   2047  HN  ARG A 144      -7.695  -2.661 -17.795  1.00 72.91           H
ATOM   2048  N   TYR A 145      -9.724  -4.786 -19.132  1.00 83.15           N
ATOM   2049  CA  TYR A 145     -10.941  -5.510 -19.453  1.00 83.15           C
ATOM   2050  C   TYR A 145     -11.715  -4.813 -20.574  1.00 83.15           C
ATOM   2051  O   TYR A 145     -12.071  -5.441 -21.571  1.00 83.15           O
ATOM   2052  HA  TYR A 145     -10.661  -6.511 -19.783  1.00 83.15           H
ATOM   2053  CB  TYR A 145     -11.789  -5.496 -18.179  1.00 83.15           C
ATOM   2054 1HB  TYR A 145     -11.331  -6.156 -17.443  1.00 83.15           H
ATOM   2055 2HB  TYR A 145     -11.776  -4.491 -17.758  1.00 83.15           H
ATOM   2056  CG  TYR A 145     -13.242  -5.924 -18.394  1.00 83.15           C
ATOM   2057  CD1 TYR A 145     -14.250  -4.981 -18.372  1.00 83.15           C
ATOM   2058  HD1 TYR A 145     -14.010  -3.931 -18.202  1.00 83.15           H
ATOM   2059  CD2 TYR A 145     -13.545  -7.253 -18.609  1.00 83.15           C
ATOM   2060  HD2 TYR A 145     -12.749  -7.998 -18.626  1.00 83.15           H
ATOM   2061  CE1 TYR A 145     -15.617  -5.384 -18.574  1.00 83.15           C
ATOM   2062  HE1 TYR A 145     -16.423  -4.650 -18.559  1.00 83.15           H
ATOM   2063  CE2 TYR A 145     -14.913  -7.656 -18.811  1.00 83.15           C
ATOM   2064  HE2 TYR A 145     -15.166  -8.702 -18.982  1.00 83.15           H
ATOM   2065  CZ  TYR A 145     -15.881  -6.702 -18.783  1.00 83.15           C
ATOM   2066  OH  TYR A 145     -17.173  -7.082 -18.974  1.00 83.15           O
ATOM   2067  HH  TYR A 145     -17.220  -8.070 -19.122  1.00 83.15           H
ATOM   2068  HN  TYR A 145      -9.636  -4.509 -18.175  1.00 83.15           H
ATOM   2069  N   ILE A 146     -11.953  -3.525 -20.373  1.00 80.37           N
ATOM   2070  CA  ILE A 146     -12.749  -2.756 -21.314  1.00 80.37           C
ATOM   2071  C   ILE A 146     -12.060  -2.759 -22.681  1.00 80.37           C
ATOM   2072  O   ILE A 146     -12.720  -2.862 -23.713  1.00 80.37           O
ATOM   2073  HA  ILE A 146     -13.712  -3.256 -21.413  1.00 80.37           H
ATOM   2074  CB  ILE A 146     -13.020  -1.354 -20.766  1.00 80.37           C
ATOM   2075  HB  ILE A 146     -12.069  -0.914 -20.465  1.00 80.37           H
ATOM   2076  CG1 ILE A 146     -13.904  -1.415 -19.518  1.00 80.37           C
ATOM   2077 1HG1 ILE A 146     -14.917  -1.703 -19.799  1.00 80.37           H
ATOM   2078 2HG1 ILE A 146     -13.530  -2.184 -18.841  1.00 80.37           H
ATOM   2079  CG2 ILE A 146     -13.616  -0.448 -21.845  1.00 80.37           C
ATOM   2080 1HG2 ILE A 146     -12.917  -0.368 -22.678  1.00 80.37           H
ATOM   2081 2HG2 ILE A 146     -14.555  -0.873 -22.199  1.00 80.37           H
ATOM   2082 3HG2 ILE A 146     -13.799   0.542 -21.428  1.00 80.37           H
ATOM   2083  CD1 ILE A 146     -13.932  -0.065 -18.799  1.00 80.37           C
ATOM   2084 1HD1 ILE A 146     -12.921   0.208 -18.499  1.00 80.37           H
ATOM   2085 2HD1 ILE A 146     -14.329   0.696 -19.472  1.00 80.37           H
ATOM   2086 3HD1 ILE A 146     -14.567  -0.136 -17.916  1.00 80.37           H
ATOM   2087  HN  ILE A 146     -11.613  -3.010 -19.587  1.00 80.37           H
ATOM   2088  N   ALA A 147     -10.740  -2.644 -22.642  1.00 79.07           N
ATOM   2089  CA  ALA A 147      -9.965  -2.513 -23.864  1.00 79.07           C
ATOM   2090  C   ALA A 147     -10.106  -3.792 -24.692  1.00 79.07           C
ATOM   2091  O   ALA A 147      -9.949  -3.766 -25.912  1.00 79.07           O
ATOM   2092  HA  ALA A 147     -10.375  -1.677 -24.430  1.00 79.07           H
ATOM   2093  CB  ALA A 147      -8.508  -2.203 -23.513  1.00 79.07           C
ATOM   2094 1HB  ALA A 147      -8.460  -1.271 -22.951  1.00 79.07           H
ATOM   2095 2HB  ALA A 147      -8.099  -3.013 -22.909  1.00 79.07           H
ATOM   2096 3HB  ALA A 147      -7.927  -2.105 -24.430  1.00 79.07           H
ATOM   2097  HN  ALA A 147     -10.203  -2.640 -21.799  1.00 79.07           H
ATOM   2098  N   ILE A 148     -10.400  -4.880 -23.996  1.00 75.18           N
ATOM   2099  CA  ILE A 148     -10.436  -6.187 -24.630  1.00 75.18           C
ATOM   2100  C   ILE A 148     -11.881  -6.534 -24.991  1.00 75.18           C
ATOM   2101  O   ILE A 148     -12.169  -6.903 -26.129  1.00 75.18           O
ATOM   2102  HA  ILE A 148      -9.857  -6.120 -25.551  1.00 75.18           H
ATOM   2103  CB  ILE A 148      -9.755  -7.232 -23.743  1.00 75.18           C
ATOM   2104  HB  ILE A 148     -10.163  -7.143 -22.736  1.00 75.18           H
ATOM   2105  CG1 ILE A 148      -8.251  -6.973 -23.647  1.00 75.18           C
ATOM   2106 1HG1 ILE A 148      -7.783  -7.164 -24.613  1.00 75.18           H
ATOM   2107 2HG1 ILE A 148      -8.073  -5.925 -23.408  1.00 75.18           H
ATOM   2108  CG2 ILE A 148     -10.063  -8.649 -24.231  1.00 75.18           C
ATOM   2109 1HG2 ILE A 148     -11.140  -8.817 -24.205  1.00 75.18           H
ATOM   2110 2HG2 ILE A 148      -9.701  -8.769 -25.252  1.00 75.18           H
ATOM   2111 3HG2 ILE A 148      -9.568  -9.372 -23.583  1.00 75.18           H
ATOM   2112  CD1 ILE A 148      -7.609  -7.861 -22.579  1.00 75.18           C
ATOM   2113 1HD1 ILE A 148      -8.063  -7.650 -21.610  1.00 75.18           H
ATOM   2114 2HD1 ILE A 148      -7.768  -8.909 -22.834  1.00 75.18           H
ATOM   2115 3HD1 ILE A 148      -6.539  -7.657 -22.531  1.00 75.18           H
ATOM   2116  HN  ILE A 148     -10.610  -4.879 -23.018  1.00 75.18           H
ATOM   2117  N   ALA A 149     -12.752  -6.405 -24.001  1.00 73.73           N
ATOM   2118  CA  ALA A 149     -14.125  -6.857 -24.148  1.00 73.73           C
ATOM   2119  C   ALA A 149     -14.873  -5.909 -25.088  1.00 73.73           C
ATOM   2120  O   ALA A 149     -15.667  -6.349 -25.917  1.00 73.73           O
ATOM   2121  HA  ALA A 149     -14.101  -7.852 -24.594  1.00 73.73           H
ATOM   2122  CB  ALA A 149     -14.783  -6.950 -22.770  1.00 73.73           C
ATOM   2123 1HB  ALA A 149     -14.231  -7.658 -22.151  1.00 73.73           H
ATOM   2124 2HB  ALA A 149     -14.773  -5.969 -22.296  1.00 73.73           H
ATOM   2125 3HB  ALA A 149     -15.813  -7.290 -22.881  1.00 73.73           H
ATOM   2126  HN  ALA A 149     -12.534  -6.000 -23.114  1.00 73.73           H
ATOM   2127  N   GLN A 150     -14.591  -4.624 -24.927  1.00 65.39           N
ATOM   2128  CA  GLN A 150     -15.308  -3.602 -25.671  1.00 65.39           C
ATOM   2129  C   GLN A 150     -14.380  -2.939 -26.691  1.00 65.39           C
ATOM   2130  O   GLN A 150     -14.430  -1.725 -26.884  1.00 65.39           O
ATOM   2131  HA  GLN A 150     -16.110  -4.128 -26.188  1.00 65.39           H
ATOM   2132  CB  GLN A 150     -15.917  -2.563 -24.727  1.00 65.39           C
ATOM   2133 1HB  GLN A 150     -15.122  -2.041 -24.193  1.00 65.39           H
ATOM   2134 2HB  GLN A 150     -16.458  -1.814 -25.305  1.00 65.39           H
ATOM   2135  CG  GLN A 150     -16.864  -3.223 -23.723  1.00 65.39           C
ATOM   2136 1HG  GLN A 150     -17.584  -3.847 -24.253  1.00 65.39           H
ATOM   2137 2HG  GLN A 150     -16.299  -3.879 -23.061  1.00 65.39           H
ATOM   2138  CD  GLN A 150     -17.606  -2.171 -22.896  1.00 65.39           C
ATOM   2139  OE1 GLN A 150     -17.382  -0.978 -23.017  1.00 65.39           O
ATOM   2140  NE2 GLN A 150     -18.498  -2.678 -22.051  1.00 65.39           N
ATOM   2141 1HE2 GLN A 150     -18.633  -3.668 -22.000  1.00 65.39           H
ATOM   2142 2HE2 GLN A 150     -19.035  -2.070 -21.465  1.00 65.39           H
ATOM   2143  HN  GLN A 150     -13.889  -4.279 -24.304  1.00 65.39           H
ATOM   2144  N   ALA A 151     -13.554  -3.765 -27.316  1.00 65.50           N
ATOM   2145  CA  ALA A 151     -12.473  -3.257 -28.144  1.00 65.50           C
ATOM   2146  C   ALA A 151     -13.045  -2.303 -29.194  1.00 65.50           C
ATOM   2147  O   ALA A 151     -12.427  -1.292 -29.522  1.00 65.50           O
ATOM   2148  HA  ALA A 151     -11.790  -2.706 -27.498  1.00 65.50           H
ATOM   2149  CB  ALA A 151     -11.718  -4.430 -28.773  1.00 65.50           C
ATOM   2150 1HB  ALA A 151     -11.306  -5.061 -27.985  1.00 65.50           H
ATOM   2151 2HB  ALA A 151     -12.402  -5.015 -29.387  1.00 65.50           H
ATOM   2152 3HB  ALA A 151     -10.907  -4.049 -29.394  1.00 65.50           H
ATOM   2153  HN  ALA A 151     -13.614  -4.762 -27.264  1.00 65.50           H
ATOM   2154  N   MET A 152     -14.221  -2.658 -29.692  1.00 55.19           N
ATOM   2155  CA  MET A 152     -14.846  -1.889 -30.754  1.00 55.19           C
ATOM   2156  C   MET A 152     -15.140  -0.459 -30.297  1.00 55.19           C
ATOM   2157  O   MET A 152     -14.750   0.501 -30.959  1.00 55.19           O
ATOM   2158  HA  MET A 152     -14.124  -1.875 -31.571  1.00 55.19           H
ATOM   2159  CB  MET A 152     -16.151  -2.568 -31.177  1.00 55.19           C
ATOM   2160 1HB  MET A 152     -16.739  -2.814 -30.293  1.00 55.19           H
ATOM   2161 2HB  MET A 152     -16.747  -1.879 -31.774  1.00 55.19           H
ATOM   2162  CG  MET A 152     -15.872  -3.839 -31.981  1.00 55.19           C
ATOM   2163 1HG  MET A 152     -14.983  -3.702 -32.596  1.00 55.19           H
ATOM   2164 2HG  MET A 152     -15.666  -4.669 -31.305  1.00 55.19           H
ATOM   2165  SD  MET A 152     -17.274  -4.228 -33.014  1.00 55.19           S
ATOM   2166  CE  MET A 152     -17.311  -6.004 -32.831  1.00 55.19           C
ATOM   2167 1HE  MET A 152     -16.370  -6.425 -33.185  1.00 55.19           H
ATOM   2168 2HE  MET A 152     -17.451  -6.258 -31.781  1.00 55.19           H
ATOM   2169 3HE  MET A 152     -18.135  -6.412 -33.417  1.00 55.19           H
ATOM   2170  HN  MET A 152     -14.742  -3.453 -29.382  1.00 55.19           H
ATOM   2171  N   ARG A 153     -15.826  -0.362 -29.167  1.00 52.51           N
ATOM   2172  CA  ARG A 153     -16.238   0.931 -28.650  1.00 52.51           C
ATOM   2173  C   ARG A 153     -15.023   1.714 -28.147  1.00 52.51           C
ATOM   2174  O   ARG A 153     -15.053   2.942 -28.085  1.00 52.51           O
ATOM   2175  HA  ARG A 153     -16.705   1.434 -29.497  1.00 52.51           H
ATOM   2176  CB  ARG A 153     -17.243   0.773 -27.507  1.00 52.51           C
ATOM   2177 1HB  ARG A 153     -16.918  -0.026 -26.841  1.00 52.51           H
ATOM   2178 2HB  ARG A 153     -17.273   1.688 -26.915  1.00 52.51           H
ATOM   2179  CG  ARG A 153     -18.640   0.460 -28.045  1.00 52.51           C
ATOM   2180 1HG  ARG A 153     -18.918   1.199 -28.796  1.00 52.51           H
ATOM   2181 2HG  ARG A 153     -18.635  -0.511 -28.540  1.00 52.51           H
ATOM   2182  CD  ARG A 153     -19.674   0.458 -26.917  1.00 52.51           C
ATOM   2183 1HD  ARG A 153     -19.455  -0.345 -26.213  1.00 52.51           H
ATOM   2184 2HD  ARG A 153     -19.619   1.393 -26.360  1.00 52.51           H
ATOM   2185  NE  ARG A 153     -21.033   0.282 -27.476  1.00 52.51           N
ATOM   2186  HE  ARG A 153     -21.127   0.222 -28.470  1.00 52.51           H
ATOM   2187  CZ  ARG A 153     -22.146   0.198 -26.734  1.00 52.51           C
ATOM   2188  NH1 ARG A 153     -22.079   0.272 -25.398  1.00 52.51           N
ATOM   2189 1HH1 ARG A 153     -21.195   0.390 -24.947  1.00 52.51           H
ATOM   2190 2HH1 ARG A 153     -22.914   0.208 -24.852  1.00 52.51           H
ATOM   2191  NH2 ARG A 153     -23.326   0.039 -27.349  1.00 52.51           N
ATOM   2192 1HH2 ARG A 153     -24.166  -0.026 -26.810  1.00 52.51           H
ATOM   2193 2HH2 ARG A 153     -23.367  -0.016 -28.347  1.00 52.51           H
ATOM   2194  HN  ARG A 153     -16.098  -1.147 -28.609  1.00 52.51           H
ATOM   2195  N   ALA A 154     -13.982   0.970 -27.801  1.00 58.70           N
ATOM   2196  CA  ALA A 154     -12.822   1.561 -27.155  1.00 58.70           C
ATOM   2197  C   ALA A 154     -12.113   2.491 -28.142  1.00 58.70           C
ATOM   2198  O   ALA A 154     -11.485   3.468 -27.738  1.00 58.70           O
ATOM   2199  HA  ALA A 154     -13.177   2.147 -26.307  1.00 58.70           H
ATOM   2200  CB  ALA A 154     -11.905   0.451 -26.638  1.00 58.70           C
ATOM   2201 1HB  ALA A 154     -12.447  -0.163 -25.919  1.00 58.70           H
ATOM   2202 2HB  ALA A 154     -11.579  -0.169 -27.473  1.00 58.70           H
ATOM   2203 3HB  ALA A 154     -11.035   0.895 -26.154  1.00 58.70           H
ATOM   2204  HN  ALA A 154     -13.924  -0.016 -27.954  1.00 58.70           H
ATOM   2205  N   HIS A 155     -12.238   2.154 -29.417  1.00 54.61           N
ATOM   2206  CA  HIS A 155     -11.438   2.800 -30.444  1.00 54.61           C
ATOM   2207  C   HIS A 155     -11.971   4.212 -30.698  1.00 54.61           C
ATOM   2208  O   HIS A 155     -11.196   5.148 -30.882  1.00 54.61           O
ATOM   2209  HA  HIS A 155     -10.423   2.869 -30.052  1.00 54.61           H
ATOM   2210  CB  HIS A 155     -11.391   1.947 -31.713  1.00 54.61           C
ATOM   2211 1HB  HIS A 155     -11.616   0.913 -31.452  1.00 54.61           H
ATOM   2212 2HB  HIS A 155     -12.174   2.282 -32.393  1.00 54.61           H
ATOM   2213  CG  HIS A 155     -10.065   1.992 -32.434  1.00 54.61           C
ATOM   2214  ND1 HIS A 155      -9.548   3.154 -32.981  1.00 54.61           N
ATOM   2215  HD1 HIS A 155      -9.982   4.055 -32.957  1.00 54.61           H
ATOM   2216  CD2 HIS A 155      -9.156   1.008 -32.692  1.00 54.61           C
ATOM   2217  HD2 HIS A 155      -9.250  -0.038 -32.399  1.00 54.61           H
ATOM   2218  CE1 HIS A 155      -8.381   2.869 -33.541  1.00 54.61           C
ATOM   2219  HE1 HIS A 155      -7.728   3.575 -34.054  1.00 54.61           H
ATOM   2220  NE2 HIS A 155      -8.141   1.539 -33.361  1.00 54.61           N
ATOM   2221  HN  HIS A 155     -12.871   1.456 -29.752  1.00 54.61           H
ATOM   2222  N   THR A 156     -13.292   4.319 -30.699  1.00 60.87           N
ATOM   2223  CA  THR A 156     -13.940   5.572 -31.048  1.00 60.87           C
ATOM   2224  C   THR A 156     -13.762   6.595 -29.924  1.00 60.87           C
ATOM   2225  O   THR A 156     -13.735   7.799 -30.175  1.00 60.87           O
ATOM   2226  HA  THR A 156     -13.449   5.979 -31.932  1.00 60.87           H
ATOM   2227  CB  THR A 156     -15.406   5.273 -31.370  1.00 60.87           C
ATOM   2228  HB  THR A 156     -16.052   6.081 -31.029  1.00 60.87           H
ATOM   2229  OG1 THR A 156     -15.641   4.002 -30.770  1.00 60.87           O
ATOM   2230  HG1 THR A 156     -16.624   3.844 -30.678  1.00 60.87           H
ATOM   2231  CG2 THR A 156     -15.639   5.029 -32.862  1.00 60.87           C
ATOM   2232 1HG2 THR A 156     -15.043   4.177 -33.189  1.00 60.87           H
ATOM   2233 2HG2 THR A 156     -15.345   5.915 -33.426  1.00 60.87           H
ATOM   2234 3HG2 THR A 156     -16.695   4.821 -33.036  1.00 60.87           H
ATOM   2235  HN  THR A 156     -13.915   3.571 -30.469  1.00 60.87           H
ATOM   2236  N   TRP A 157     -13.645   6.079 -28.710  1.00 55.75           N
ATOM   2237  CA  TRP A 157     -13.700   6.923 -27.529  1.00 55.75           C
ATOM   2238  C   TRP A 157     -12.269   7.137 -27.033  1.00 55.75           C
ATOM   2239  O   TRP A 157     -12.052   7.418 -25.855  1.00 55.75           O
ATOM   2240  HA  TRP A 157     -14.140   7.877 -27.821  1.00 55.75           H
ATOM   2241  CB  TRP A 157     -14.618   6.318 -26.464  1.00 55.75           C
ATOM   2242 1HB  TRP A 157     -14.361   5.267 -26.334  1.00 55.75           H
ATOM   2243 2HB  TRP A 157     -14.428   6.813 -25.512  1.00 55.75           H
ATOM   2244  CG  TRP A 157     -16.108   6.427 -26.792  1.00 55.75           C
ATOM   2245  CD1 TRP A 157     -16.764   5.902 -27.835  1.00 55.75           C
ATOM   2246  HD1 TRP A 157     -16.295   5.305 -28.617  1.00 55.75           H
ATOM   2247  CD2 TRP A 157     -17.108   7.129 -26.023  1.00 55.75           C
ATOM   2248  NE1 TRP A 157     -18.108   6.214 -27.796  1.00 55.75           N
ATOM   2249  HE1 TRP A 157     -18.800   5.937 -28.463  1.00 55.75           H
ATOM   2250  CE2 TRP A 157     -18.324   6.984 -26.659  1.00 55.75           C
ATOM   2251  CE3 TRP A 157     -16.988   7.864 -24.830  1.00 55.75           C
ATOM   2252  HE3 TRP A 157     -16.040   7.993 -24.309  1.00 55.75           H
ATOM   2253  CZ2 TRP A 157     -19.513   7.544 -26.178  1.00 55.75           C
ATOM   2254  HZ2 TRP A 157     -20.461   7.414 -26.699  1.00 55.75           H
ATOM   2255  CZ3 TRP A 157     -18.186   8.417 -24.362  1.00 55.75           C
ATOM   2256  HZ3 TRP A 157     -18.150   8.997 -23.439  1.00 55.75           H
ATOM   2257  CH2 TRP A 157     -19.418   8.280 -24.991  1.00 55.75           C
ATOM   2258  HH2 TRP A 157     -20.307   8.743 -24.561  1.00 55.75           H
ATOM   2259  HN  TRP A 157     -13.515   5.104 -28.527  1.00 55.75           H
ATOM   2260  N   ARG A 158     -11.329   6.996 -27.957  1.00 56.20           N
ATOM   2261  CA  ARG A 158      -9.925   6.922 -27.591  1.00 56.20           C
ATOM   2262  C   ARG A 158      -9.494   8.205 -26.878  1.00 56.20           C
ATOM   2263  O   ARG A 158      -8.774   8.154 -25.882  1.00 56.20           O
ATOM   2264  HA  ARG A 158      -9.856   6.061 -26.925  1.00 56.20           H
ATOM   2265  CB  ARG A 158      -9.045   6.711 -28.824  1.00 56.20           C
ATOM   2266 1HB  ARG A 158      -9.547   6.043 -29.524  1.00 56.20           H
ATOM   2267 2HB  ARG A 158      -8.901   7.661 -29.339  1.00 56.20           H
ATOM   2268  CG  ARG A 158      -7.687   6.125 -28.435  1.00 56.20           C
ATOM   2269 1HG  ARG A 158      -7.152   6.828 -27.797  1.00 56.20           H
ATOM   2270 2HG  ARG A 158      -7.833   5.215 -27.853  1.00 56.20           H
ATOM   2271  CD  ARG A 158      -6.848   5.813 -29.676  1.00 56.20           C
ATOM   2272 1HD  ARG A 158      -7.408   5.166 -30.351  1.00 56.20           H
ATOM   2273 2HD  ARG A 158      -6.634   6.733 -30.220  1.00 56.20           H
ATOM   2274  NE  ARG A 158      -5.583   5.155 -29.279  1.00 56.20           N
ATOM   2275  HE  ARG A 158      -5.408   5.024 -28.304  1.00 56.20           H
ATOM   2276  CZ  ARG A 158      -4.657   4.724 -30.146  1.00 56.20           C
ATOM   2277  NH1 ARG A 158      -4.838   4.873 -31.466  1.00 56.20           N
ATOM   2278 1HH1 ARG A 158      -5.670   5.309 -31.810  1.00 56.20           H
ATOM   2279 2HH1 ARG A 158      -4.142   4.548 -32.106  1.00 56.20           H
ATOM   2280  NH2 ARG A 158      -3.546   4.141 -29.674  1.00 56.20           N
ATOM   2281 1HH2 ARG A 158      -2.845   3.813 -30.308  1.00 56.20           H
ATOM   2282 2HH2 ARG A 158      -3.418   4.033 -28.688  1.00 56.20           H
ATOM   2283  HN  ARG A 158     -11.514   6.933 -28.937  1.00 56.20           H
ATOM   2284  N   GLU A 159      -9.952   9.326 -27.416  1.00 62.02           N
ATOM   2285  CA  GLU A 159      -9.563  10.623 -26.889  1.00 62.02           C
ATOM   2286  C   GLU A 159     -10.248  10.877 -25.545  1.00 62.02           C
ATOM   2287  O   GLU A 159      -9.607  11.314 -24.591  1.00 62.02           O
ATOM   2288  HA  GLU A 159      -8.483  10.567 -26.750  1.00 62.02           H
ATOM   2289  CB  GLU A 159      -9.882  11.738 -27.887  1.00 62.02           C
ATOM   2290 1HB  GLU A 159     -10.896  11.613 -28.266  1.00 62.02           H
ATOM   2291 2HB  GLU A 159      -9.714  12.708 -27.420  1.00 62.02           H
ATOM   2292  CG  GLU A 159      -8.948  11.675 -29.097  1.00 62.02           C
ATOM   2293 1HG  GLU A 159      -7.914  11.610 -28.760  1.00 62.02           H
ATOM   2294 2HG  GLU A 159      -9.153  10.772 -29.672  1.00 62.02           H
ATOM   2295  CD  GLU A 159      -9.123  12.905 -29.990  1.00 62.02           C
ATOM   2296  OE1 GLU A 159      -8.186  13.178 -30.771  1.00 62.02           O
ATOM   2297  OE2 GLU A 159     -10.191  13.545 -29.871  1.00 62.02           O
ATOM   2298  HN  GLU A 159     -10.577   9.357 -28.196  1.00 62.02           H
ATOM   2299  N   LYS A 160     -11.542  10.593 -25.513  1.00 68.56           N
ATOM   2300  CA  LYS A 160     -12.334  10.845 -24.321  1.00 68.56           C
ATOM   2301  C   LYS A 160     -11.782  10.012 -23.162  1.00 68.56           C
ATOM   2302  O   LYS A 160     -11.870  10.419 -22.005  1.00 68.56           O
ATOM   2303  HA  LYS A 160     -12.223  11.900 -24.072  1.00 68.56           H
ATOM   2304  CB  LYS A 160     -13.818  10.600 -24.603  1.00 68.56           C
ATOM   2305 1HB  LYS A 160     -13.949   9.617 -25.057  1.00 68.56           H
ATOM   2306 2HB  LYS A 160     -14.373  10.593 -23.665  1.00 68.56           H
ATOM   2307  CG  LYS A 160     -14.385  11.676 -25.530  1.00 68.56           C
ATOM   2308 1HG  LYS A 160     -14.151  12.664 -25.132  1.00 68.56           H
ATOM   2309 2HG  LYS A 160     -13.909  11.606 -26.509  1.00 68.56           H
ATOM   2310  CD  LYS A 160     -15.900  11.527 -25.682  1.00 68.56           C
ATOM   2311 1HD  LYS A 160     -16.132  10.550 -26.105  1.00 68.56           H
ATOM   2312 2HD  LYS A 160     -16.373  11.570 -24.701  1.00 68.56           H
ATOM   2313  CE  LYS A 160     -16.472  12.626 -26.579  1.00 68.56           C
ATOM   2314 1HE  LYS A 160     -16.263  13.604 -26.145  1.00 68.56           H
ATOM   2315 2HE  LYS A 160     -15.985  12.599 -27.553  1.00 68.56           H
ATOM   2316  NZ  LYS A 160     -17.933  12.453 -26.743  1.00 68.56           N
ATOM   2317 1HZ  LYS A 160     -18.298  13.196 -27.329  1.00 68.56           H
ATOM   2318 2HZ  LYS A 160     -18.121  11.556 -27.177  1.00 68.56           H
ATOM   2319 3HZ  LYS A 160     -18.382  12.489 -25.834  1.00 68.56           H
ATOM   2320  HN  LYS A 160     -12.047  10.198 -26.281  1.00 68.56           H
ATOM   2321  N   ARG A 161     -11.226   8.862 -23.514  1.00 66.53           N
ATOM   2322  CA  ARG A 161     -10.695   7.951 -22.514  1.00 66.53           C
ATOM   2323  C   ARG A 161      -9.585   8.632 -21.711  1.00 66.53           C
ATOM   2324  O   ARG A 161      -9.424   8.369 -20.520  1.00 66.53           O
ATOM   2325  HA  ARG A 161     -11.547   7.709 -21.878  1.00 66.53           H
ATOM   2326  CB  ARG A 161     -10.140   6.682 -23.164  1.00 66.53           C
ATOM   2327 1HB  ARG A 161      -9.696   6.928 -24.129  1.00 66.53           H
ATOM   2328 2HB  ARG A 161      -9.345   6.269 -22.543  1.00 66.53           H
ATOM   2329  CG  ARG A 161     -11.241   5.637 -23.354  1.00 66.53           C
ATOM   2330 1HG  ARG A 161     -11.663   5.367 -22.386  1.00 66.53           H
ATOM   2331 2HG  ARG A 161     -12.051   6.061 -23.948  1.00 66.53           H
ATOM   2332  CD  ARG A 161     -10.696   4.386 -24.045  1.00 66.53           C
ATOM   2333 1HD  ARG A 161     -10.613   4.560 -25.118  1.00 66.53           H
ATOM   2334 2HD  ARG A 161      -9.693   4.167 -23.680  1.00 66.53           H
ATOM   2335  NE  ARG A 161     -11.590   3.235 -23.788  1.00 66.53           N
ATOM   2336  HE  ARG A 161     -12.552   3.424 -23.591  1.00 66.53           H
ATOM   2337  CZ  ARG A 161     -11.191   1.956 -23.803  1.00 66.53           C
ATOM   2338  NH1 ARG A 161      -9.913   1.645 -24.061  1.00 66.53           N
ATOM   2339 1HH1 ARG A 161      -9.250   2.370 -24.244  1.00 66.53           H
ATOM   2340 2HH1 ARG A 161      -9.624   0.688 -24.070  1.00 66.53           H
ATOM   2341  NH2 ARG A 161     -12.089   0.993 -23.555  1.00 66.53           N
ATOM   2342 1HH2 ARG A 161     -11.808   0.033 -23.562  1.00 66.53           H
ATOM   2343 2HH2 ARG A 161     -13.040   1.233 -23.363  1.00 66.53           H
ATOM   2344  HN  ARG A 161     -11.134   8.551 -24.460  1.00 66.53           H
ATOM   2345  N   LEU A 162      -8.847   9.494 -22.395  1.00 77.88           N
ATOM   2346  CA  LEU A 162      -7.723  10.174 -21.775  1.00 77.88           C
ATOM   2347  C   LEU A 162      -8.244  11.178 -20.745  1.00 77.88           C
ATOM   2348  O   LEU A 162      -7.632  11.370 -19.695  1.00 77.88           O
ATOM   2349  HA  LEU A 162      -7.132   9.421 -21.255  1.00 77.88           H
ATOM   2350  CB  LEU A 162      -6.821  10.800 -22.841  1.00 77.88           C
ATOM   2351 1HB  LEU A 162      -6.630  10.052 -23.611  1.00 77.88           H
ATOM   2352 2HB  LEU A 162      -7.366  11.615 -23.317  1.00 77.88           H
ATOM   2353  CG  LEU A 162      -5.477  11.340 -22.349  1.00 77.88           C
ATOM   2354  HG  LEU A 162      -5.656  11.942 -21.458  1.00 77.88           H
ATOM   2355  CD1 LEU A 162      -4.542  10.199 -21.945  1.00 77.88           C
ATOM   2356 1HD1 LEU A 162      -5.000   9.621 -21.142  1.00 77.88           H
ATOM   2357 2HD1 LEU A 162      -4.365   9.552 -22.804  1.00 77.88           H
ATOM   2358 3HD1 LEU A 162      -3.594  10.611 -21.599  1.00 77.88           H
ATOM   2359  CD2 LEU A 162      -4.840  12.260 -23.394  1.00 77.88           C
ATOM   2360 1HD2 LEU A 162      -4.677  11.703 -24.317  1.00 77.88           H
ATOM   2361 2HD2 LEU A 162      -5.505  13.101 -23.590  1.00 77.88           H
ATOM   2362 3HD2 LEU A 162      -3.886  12.630 -23.019  1.00 77.88           H
ATOM   2363  HN  LEU A 162      -9.007   9.730 -23.354  1.00 77.88           H
ATOM   2364  N   LEU A 163      -9.369  11.792 -21.080  1.00 80.75           N
ATOM   2365  CA  LEU A 163      -9.987  12.760 -20.191  1.00 80.75           C
ATOM   2366  C   LEU A 163     -10.499  12.044 -18.940  1.00 80.75           C
ATOM   2367  O   LEU A 163     -10.236  12.478 -17.820  1.00 80.75           O
ATOM   2368  HA  LEU A 163      -9.215  13.469 -19.892  1.00 80.75           H
ATOM   2369  CB  LEU A 163     -11.067  13.553 -20.930  1.00 80.75           C
ATOM   2370 1HB  LEU A 163     -10.644  13.923 -21.864  1.00 80.75           H
ATOM   2371 2HB  LEU A 163     -11.875  12.871 -21.194  1.00 80.75           H
ATOM   2372  CG  LEU A 163     -11.667  14.739 -20.170  1.00 80.75           C
ATOM   2373  HG  LEU A 163     -11.931  14.403 -19.168  1.00 80.75           H
ATOM   2374  CD1 LEU A 163     -10.643  15.865 -20.015  1.00 80.75           C
ATOM   2375 1HD1 LEU A 163      -9.779  15.496 -19.462  1.00 80.75           H
ATOM   2376 2HD1 LEU A 163     -10.325  16.206 -21.000  1.00 80.75           H
ATOM   2377 3HD1 LEU A 163     -11.095  16.695 -19.472  1.00 80.75           H
ATOM   2378  CD2 LEU A 163     -12.955  15.223 -20.839  1.00 80.75           C
ATOM   2379 1HD2 LEU A 163     -12.738  15.536 -21.861  1.00 80.75           H
ATOM   2380 2HD2 LEU A 163     -13.684  14.413 -20.854  1.00 80.75           H
ATOM   2381 3HD2 LEU A 163     -13.360  16.066 -20.279  1.00 80.75           H
ATOM   2382  HN  LEU A 163      -9.855  11.637 -21.940  1.00 80.75           H
ATOM   2383  N   TYR A 164     -11.220  10.957 -19.173  1.00 74.53           N
ATOM   2384  CA  TYR A 164     -11.793  10.190 -18.079  1.00 74.53           C
ATOM   2385  C   TYR A 164     -10.698   9.650 -17.157  1.00 74.53           C
ATOM   2386  O   TYR A 164     -10.894   9.550 -15.947  1.00 74.53           O
ATOM   2387  HA  TYR A 164     -12.444  10.852 -17.508  1.00 74.53           H
ATOM   2388  CB  TYR A 164     -12.524   9.013 -18.727  1.00 74.53           C
ATOM   2389 1HB  TYR A 164     -11.875   8.564 -19.478  1.00 74.53           H
ATOM   2390 2HB  TYR A 164     -12.709   8.251 -17.969  1.00 74.53           H
ATOM   2391  CG  TYR A 164     -13.854   9.391 -19.383  1.00 74.53           C
ATOM   2392  CD1 TYR A 164     -14.823  10.046 -18.650  1.00 74.53           C
ATOM   2393  HD1 TYR A 164     -14.641  10.294 -17.604  1.00 74.53           H
ATOM   2394  CD2 TYR A 164     -14.084   9.078 -20.707  1.00 74.53           C
ATOM   2395  HD2 TYR A 164     -13.318   8.560 -21.285  1.00 74.53           H
ATOM   2396  CE1 TYR A 164     -16.074  10.403 -19.267  1.00 74.53           C
ATOM   2397  HE1 TYR A 164     -16.848  10.920 -18.700  1.00 74.53           H
ATOM   2398  CE2 TYR A 164     -15.335   9.434 -21.324  1.00 74.53           C
ATOM   2399  HE2 TYR A 164     -15.530   9.192 -22.369  1.00 74.53           H
ATOM   2400  CZ  TYR A 164     -16.268  10.079 -20.574  1.00 74.53           C
ATOM   2401  OH  TYR A 164     -17.450  10.416 -21.157  1.00 74.53           O
ATOM   2402  HH  TYR A 164     -18.046  10.862 -20.489  1.00 74.53           H
ATOM   2403  HN  TYR A 164     -11.415  10.600 -20.086  1.00 74.53           H
ATOM   2404  N   SER A 165      -9.569   9.316 -17.764  1.00 85.67           N
ATOM   2405  CA  SER A 165      -8.450   8.769 -17.015  1.00 85.67           C
ATOM   2406  C   SER A 165      -7.946   9.798 -16.001  1.00 85.67           C
ATOM   2407  O   SER A 165      -7.535   9.439 -14.899  1.00 85.67           O
ATOM   2408  HA  SER A 165      -8.846   7.891 -16.505  1.00 85.67           H
ATOM   2409  CB  SER A 165      -7.315   8.346 -17.950  1.00 85.67           C
ATOM   2410 1HB  SER A 165      -6.581   7.767 -17.391  1.00 85.67           H
ATOM   2411 2HB  SER A 165      -7.711   7.692 -18.728  1.00 85.67           H
ATOM   2412  OG  SER A 165      -6.675   9.466 -18.555  1.00 85.67           O
ATOM   2413  HG  SER A 165      -7.347  10.182 -18.745  1.00 85.67           H
ATOM   2414  HN  SER A 165      -9.412   9.413 -18.747  1.00 85.67           H
ATOM   2415  N   LYS A 166      -7.994  11.057 -16.411  1.00 82.82           N
ATOM   2416  CA  LYS A 166      -7.579  12.144 -15.539  1.00 82.82           C
ATOM   2417  C   LYS A 166      -8.551  12.246 -14.362  1.00 82.82           C
ATOM   2418  O   LYS A 166      -8.128  12.340 -13.210  1.00 82.82           O
ATOM   2419  HA  LYS A 166      -6.592  11.893 -15.151  1.00 82.82           H
ATOM   2420  CB  LYS A 166      -7.437  13.443 -16.334  1.00 82.82           C
ATOM   2421 1HB  LYS A 166      -8.335  13.611 -16.928  1.00 82.82           H
ATOM   2422 2HB  LYS A 166      -7.347  14.285 -15.648  1.00 82.82           H
ATOM   2423  CG  LYS A 166      -6.214  13.394 -17.252  1.00 82.82           C
ATOM   2424 1HG  LYS A 166      -5.320  13.193 -16.661  1.00 82.82           H
ATOM   2425 2HG  LYS A 166      -6.319  12.572 -17.960  1.00 82.82           H
ATOM   2426  CD  LYS A 166      -6.045  14.711 -18.011  1.00 82.82           C
ATOM   2427 1HD  LYS A 166      -6.924  14.895 -18.628  1.00 82.82           H
ATOM   2428 2HD  LYS A 166      -5.974  15.537 -17.304  1.00 82.82           H
ATOM   2429  CE  LYS A 166      -4.794  14.679 -18.893  1.00 82.82           C
ATOM   2430 1HE  LYS A 166      -3.926  14.408 -18.293  1.00 82.82           H
ATOM   2431 2HE  LYS A 166      -4.903  13.912 -19.660  1.00 82.82           H
ATOM   2432  NZ  LYS A 166      -4.574  15.997 -19.528  1.00 82.82           N
ATOM   2433 1HZ  LYS A 166      -3.753  15.953 -20.121  1.00 82.82           H
ATOM   2434 2HZ  LYS A 166      -5.383  16.241 -20.089  1.00 82.82           H
ATOM   2435 3HZ  LYS A 166      -4.436  16.699 -18.810  1.00 82.82           H
ATOM   2436  HN  LYS A 166      -8.308  11.339 -17.317  1.00 82.82           H
ATOM   2437  N   MET A 167      -9.834  12.224 -14.691  1.00 84.61           N
ATOM   2438  CA  MET A 167     -10.868  12.359 -13.679  1.00 84.61           C
ATOM   2439  C   MET A 167     -10.787  11.223 -12.657  1.00 84.61           C
ATOM   2440  O   MET A 167     -10.876  11.459 -11.453  1.00 84.61           O
ATOM   2441  HA  MET A 167     -10.676  13.313 -13.188  1.00 84.61           H
ATOM   2442  CB  MET A 167     -12.243  12.345 -14.350  1.00 84.61           C
ATOM   2443 1HB  MET A 167     -12.323  11.479 -15.006  1.00 84.61           H
ATOM   2444 2HB  MET A 167     -13.020  12.244 -13.592  1.00 84.61           H
ATOM   2445  CG  MET A 167     -12.473  13.626 -15.155  1.00 84.61           C
ATOM   2446 1HG  MET A 167     -12.405  14.494 -14.501  1.00 84.61           H
ATOM   2447 2HG  MET A 167     -11.695  13.734 -15.911  1.00 84.61           H
ATOM   2448  SD  MET A 167     -14.077  13.576 -15.937  1.00 84.61           S
ATOM   2449  CE  MET A 167     -14.164  15.241 -16.573  1.00 84.61           C
ATOM   2450 1HE  MET A 167     -14.095  15.950 -15.747  1.00 84.61           H
ATOM   2451 2HE  MET A 167     -13.339  15.409 -17.265  1.00 84.61           H
ATOM   2452 3HE  MET A 167     -15.111  15.382 -17.095  1.00 84.61           H
ATOM   2453  HN  MET A 167     -10.169  12.117 -15.627  1.00 84.61           H
ATOM   2454  N   VAL A 168     -10.620  10.015 -13.175  1.00 92.01           N
ATOM   2455  CA  VAL A 168     -10.585   8.836 -12.327  1.00 92.01           C
ATOM   2456  C   VAL A 168      -9.412   8.948 -11.351  1.00 92.01           C
ATOM   2457  O   VAL A 168      -9.550   8.634 -10.170  1.00 92.01           O
ATOM   2458  HA  VAL A 168     -11.514   8.813 -11.757  1.00 92.01           H
ATOM   2459  CB  VAL A 168     -10.526   7.573 -13.189  1.00 92.01           C
ATOM   2460  HB  VAL A 168      -9.700   7.685 -13.892  1.00 92.01           H
ATOM   2461  CG1 VAL A 168     -10.250   6.336 -12.332  1.00 92.01           C
ATOM   2462 1HG1 VAL A 168      -9.295   6.455 -11.820  1.00 92.01           H
ATOM   2463 2HG1 VAL A 168     -11.045   6.220 -11.595  1.00 92.01           H
ATOM   2464 3HG1 VAL A 168     -10.213   5.453 -12.969  1.00 92.01           H
ATOM   2465  CG2 VAL A 168     -11.813   7.402 -14.000  1.00 92.01           C
ATOM   2466 1HG2 VAL A 168     -12.662   7.322 -13.321  1.00 92.01           H
ATOM   2467 2HG2 VAL A 168     -11.949   8.265 -14.652  1.00 92.01           H
ATOM   2468 3HG2 VAL A 168     -11.744   6.497 -14.603  1.00 92.01           H
ATOM   2469  HN  VAL A 168     -10.509   9.836 -14.153  1.00 92.01           H
ATOM   2470  N   CYS A 169      -8.284   9.398 -11.882  1.00 93.58           N
ATOM   2471  CA  CYS A 169      -7.087   9.556 -11.072  1.00 93.58           C
ATOM   2472  C   CYS A 169      -7.402  10.531  -9.935  1.00 93.58           C
ATOM   2473  O   CYS A 169      -7.087  10.261  -8.777  1.00 93.58           O
ATOM   2474  HA  CYS A 169      -6.842   8.570 -10.680  1.00 93.58           H
ATOM   2475  CB  CYS A 169      -5.895  10.023 -11.910  1.00 93.58           C
ATOM   2476 1HB  CYS A 169      -6.189  10.864 -12.539  1.00 93.58           H
ATOM   2477 2HB  CYS A 169      -5.098  10.377 -11.257  1.00 93.58           H
ATOM   2478  SG  CYS A 169      -5.285   8.647 -12.951  1.00 93.58           S
ATOM   2479  HG  CYS A 169      -6.240   8.737 -13.873  1.00 93.58           H
ATOM   2480  HN  CYS A 169      -8.180   9.651 -12.843  1.00 93.58           H
ATOM   2481  N   PHE A 170      -8.019  11.643 -10.306  1.00 93.14           N
ATOM   2482  CA  PHE A 170      -8.346  12.675  -9.337  1.00 93.14           C
ATOM   2483  C   PHE A 170      -9.261  12.128  -8.239  1.00 93.14           C
ATOM   2484  O   PHE A 170      -9.040  12.385  -7.057  1.00 93.14           O
ATOM   2485  HA  PHE A 170      -7.409  13.011  -8.893  1.00 93.14           H
ATOM   2486  CB  PHE A 170      -9.084  13.782 -10.094  1.00 93.14           C
ATOM   2487 1HB  PHE A 170      -8.459  14.121 -10.920  1.00 93.14           H
ATOM   2488 2HB  PHE A 170      -9.992  13.366 -10.531  1.00 93.14           H
ATOM   2489  CG  PHE A 170      -9.458  14.986  -9.228  1.00 93.14           C
ATOM   2490  CD1 PHE A 170     -10.735  15.133  -8.782  1.00 93.14           C
ATOM   2491  HD1 PHE A 170     -11.491  14.393  -9.043  1.00 93.14           H
ATOM   2492  CD2 PHE A 170      -8.514  15.909  -8.903  1.00 93.14           C
ATOM   2493  HD2 PHE A 170      -7.491  15.791  -9.259  1.00 93.14           H
ATOM   2494  CE1 PHE A 170     -11.082  16.250  -7.978  1.00 93.14           C
ATOM   2495  HE1 PHE A 170     -12.105  16.368  -7.622  1.00 93.14           H
ATOM   2496  CE2 PHE A 170      -8.861  17.027  -8.098  1.00 93.14           C
ATOM   2497  HE2 PHE A 170      -8.105  17.767  -7.838  1.00 93.14           H
ATOM   2498  CZ  PHE A 170     -10.138  17.174  -7.653  1.00 93.14           C
ATOM   2499  HZ  PHE A 170     -10.404  18.032  -7.036  1.00 93.14           H
ATOM   2500  HN  PHE A 170      -8.294  11.843 -11.246  1.00 93.14           H
ATOM   2501  N   THR A 171     -10.268  11.383  -8.670  1.00 93.01           N
ATOM   2502  CA  THR A 171     -11.226  10.809  -7.740  1.00 93.01           C
ATOM   2503  C   THR A 171     -10.517   9.887  -6.746  1.00 93.01           C
ATOM   2504  O   THR A 171     -10.855   9.866  -5.563  1.00 93.01           O
ATOM   2505  HA  THR A 171     -11.672  11.619  -7.163  1.00 93.01           H
ATOM   2506  CB  THR A 171     -12.312  10.104  -8.555  1.00 93.01           C
ATOM   2507  HB  THR A 171     -11.917   9.211  -9.039  1.00 93.01           H
ATOM   2508  OG1 THR A 171     -12.800  11.115  -9.432  1.00 93.01           O
ATOM   2509  HG1 THR A 171     -12.313  11.074 -10.305  1.00 93.01           H
ATOM   2510  CG2 THR A 171     -13.529   9.728  -7.707  1.00 93.01           C
ATOM   2511 1HG2 THR A 171     -13.964  10.630  -7.276  1.00 93.01           H
ATOM   2512 2HG2 THR A 171     -13.221   9.056  -6.906  1.00 93.01           H
ATOM   2513 3HG2 THR A 171     -14.269   9.231  -8.333  1.00 93.01           H
ATOM   2514  HN  THR A 171     -10.435  11.170  -9.633  1.00 93.01           H
ATOM   2515  N   ILE A 172      -9.547   9.147  -7.262  1.00 93.49           N
ATOM   2516  CA  ILE A 172      -8.809   8.201  -6.442  1.00 93.49           C
ATOM   2517  C   ILE A 172      -8.060   8.961  -5.345  1.00 93.49           C
ATOM   2518  O   ILE A 172      -8.083   8.561  -4.182  1.00 93.49           O
ATOM   2519  HA  ILE A 172      -9.537   7.541  -5.969  1.00 93.49           H
ATOM   2520  CB  ILE A 172      -7.905   7.328  -7.313  1.00 93.49           C
ATOM   2521  HB  ILE A 172      -7.397   7.971  -8.031  1.00 93.49           H
ATOM   2522  CG1 ILE A 172      -8.726   6.315  -8.114  1.00 93.49           C
ATOM   2523 1HG1 ILE A 172      -9.134   5.560  -7.442  1.00 93.49           H
ATOM   2524 2HG1 ILE A 172      -9.573   6.818  -8.581  1.00 93.49           H
ATOM   2525  CG2 ILE A 172      -6.822   6.649  -6.471  1.00 93.49           C
ATOM   2526 1HG2 ILE A 172      -6.211   7.409  -5.984  1.00 93.49           H
ATOM   2527 2HG2 ILE A 172      -7.291   6.021  -5.714  1.00 93.49           H
ATOM   2528 3HG2 ILE A 172      -6.193   6.035  -7.115  1.00 93.49           H
ATOM   2529  CD1 ILE A 172      -7.870   5.642  -9.188  1.00 93.49           C
ATOM   2530 1HD1 ILE A 172      -7.483   6.398  -9.872  1.00 93.49           H
ATOM   2531 2HD1 ILE A 172      -7.037   5.121  -8.715  1.00 93.49           H
ATOM   2532 3HD1 ILE A 172      -8.478   4.927  -9.743  1.00 93.49           H
ATOM   2533  HN  ILE A 172      -9.264   9.185  -8.220  1.00 93.49           H
ATOM   2534  N   TRP A 173      -7.414  10.042  -5.754  1.00 92.03           N
ATOM   2535  CA  TRP A 173      -6.584  10.809  -4.840  1.00 92.03           C
ATOM   2536  C   TRP A 173      -7.486  11.363  -3.735  1.00 92.03           C
ATOM   2537  O   TRP A 173      -7.136  11.308  -2.558  1.00 92.03           O
ATOM   2538  HA  TRP A 173      -5.845  10.131  -4.413  1.00 92.03           H
ATOM   2539  CB  TRP A 173      -5.811  11.899  -5.585  1.00 92.03           C
ATOM   2540 1HB  TRP A 173      -6.479  12.381  -6.299  1.00 92.03           H
ATOM   2541 2HB  TRP A 173      -5.504  12.664  -4.871  1.00 92.03           H
ATOM   2542  CG  TRP A 173      -4.575  11.389  -6.328  1.00 92.03           C
ATOM   2543  CD1 TRP A 173      -4.384  11.307  -7.652  1.00 92.03           C
ATOM   2544  HD1 TRP A 173      -5.120  11.607  -8.398  1.00 92.03           H
ATOM   2545  CD2 TRP A 173      -3.359  10.891  -5.733  1.00 92.03           C
ATOM   2546  NE1 TRP A 173      -3.139  10.794  -7.952  1.00 92.03           N
ATOM   2547  HE1 TRP A 173      -2.767  10.638  -8.868  1.00 92.03           H
ATOM   2548  CE2 TRP A 173      -2.495  10.533  -6.748  1.00 92.03           C
ATOM   2549  CE3 TRP A 173      -2.999  10.748  -4.381  1.00 92.03           C
ATOM   2550  HE3 TRP A 173      -3.663  11.023  -3.561  1.00 92.03           H
ATOM   2551  CZ2 TRP A 173      -1.217  10.009  -6.519  1.00 92.03           C
ATOM   2552  HZ2 TRP A 173      -0.554   9.733  -7.338  1.00 92.03           H
ATOM   2553  CZ3 TRP A 173      -1.719  10.222  -4.168  1.00 92.03           C
ATOM   2554  HZ3 TRP A 173      -1.391  10.090  -3.138  1.00 92.03           H
ATOM   2555  CH2 TRP A 173      -0.838   9.857  -5.179  1.00 92.03           C
ATOM   2556  HH2 TRP A 173       0.144   9.454  -4.931  1.00 92.03           H
ATOM   2557  HN  TRP A 173      -7.450  10.395  -6.689  1.00 92.03           H
ATOM   2558  N   VAL A 174      -8.629  11.885  -4.155  1.00 95.27           N
ATOM   2559  CA  VAL A 174      -9.565  12.485  -3.220  1.00 95.27           C
ATOM   2560  C   VAL A 174     -10.033  11.424  -2.222  1.00 95.27           C
ATOM   2561  O   VAL A 174     -10.087  11.679  -1.019  1.00 95.27           O
ATOM   2562  HA  VAL A 174      -9.034  13.267  -2.677  1.00 95.27           H
ATOM   2563  CB  VAL A 174     -10.720  13.138  -3.982  1.00 95.27           C
ATOM   2564  HB  VAL A 174     -11.150  12.389  -4.647  1.00 95.27           H
ATOM   2565  CG1 VAL A 174     -11.818  13.601  -3.023  1.00 95.27           C
ATOM   2566 1HG1 VAL A 174     -12.204  12.743  -2.472  1.00 95.27           H
ATOM   2567 2HG1 VAL A 174     -11.407  14.327  -2.322  1.00 95.27           H
ATOM   2568 3HG1 VAL A 174     -12.627  14.061  -3.591  1.00 95.27           H
ATOM   2569  CG2 VAL A 174     -10.220  14.300  -4.844  1.00 95.27           C
ATOM   2570 1HG2 VAL A 174      -9.753  15.050  -4.206  1.00 95.27           H
ATOM   2571 2HG2 VAL A 174      -9.491  13.930  -5.564  1.00 95.27           H
ATOM   2572 3HG2 VAL A 174     -11.061  14.746  -5.375  1.00 95.27           H
ATOM   2573  HN  VAL A 174      -8.918  11.902  -5.112  1.00 95.27           H
ATOM   2574  N   LEU A 175     -10.358  10.256  -2.757  1.00 89.67           N
ATOM   2575  CA  LEU A 175     -10.895   9.182  -1.939  1.00 89.67           C
ATOM   2576  C   LEU A 175      -9.845   8.754  -0.913  1.00 89.67           C
ATOM   2577  O   LEU A 175     -10.155   8.585   0.265  1.00 89.67           O
ATOM   2578  HA  LEU A 175     -11.759   9.578  -1.404  1.00 89.67           H
ATOM   2579  CB  LEU A 175     -11.396   8.036  -2.821  1.00 89.67           C
ATOM   2580 1HB  LEU A 175     -12.009   8.458  -3.617  1.00 89.67           H
ATOM   2581 2HB  LEU A 175     -10.535   7.567  -3.296  1.00 89.67           H
ATOM   2582  CG  LEU A 175     -12.207   6.950  -2.113  1.00 89.67           C
ATOM   2583  HG  LEU A 175     -11.744   6.753  -1.146  1.00 89.67           H
ATOM   2584  CD1 LEU A 175     -13.637   7.422  -1.841  1.00 89.67           C
ATOM   2585 1HD1 LEU A 175     -13.612   8.309  -1.207  1.00 89.67           H
ATOM   2586 2HD1 LEU A 175     -14.125   7.664  -2.785  1.00 89.67           H
ATOM   2587 3HD1 LEU A 175     -14.192   6.631  -1.337  1.00 89.67           H
ATOM   2588  CD2 LEU A 175     -12.177   5.640  -2.903  1.00 89.67           C
ATOM   2589 1HD2 LEU A 175     -12.602   5.803  -3.893  1.00 89.67           H
ATOM   2590 2HD2 LEU A 175     -11.147   5.299  -3.001  1.00 89.67           H
ATOM   2591 3HD2 LEU A 175     -12.762   4.885  -2.377  1.00 89.67           H
ATOM   2592  HN  LEU A 175     -10.261  10.040  -3.728  1.00 89.67           H
ATOM   2593  N   ALA A 176      -8.622   8.591  -1.397  1.00 94.73           N
ATOM   2594  CA  ALA A 176      -7.539   8.116  -0.553  1.00 94.73           C
ATOM   2595  C   ALA A 176      -7.297   9.123   0.573  1.00 94.73           C
ATOM   2596  O   ALA A 176      -7.031   8.737   1.710  1.00 94.73           O
ATOM   2597  HA  ALA A 176      -7.850   7.166  -0.118  1.00 94.73           H
ATOM   2598  CB  ALA A 176      -6.291   7.884  -1.406  1.00 94.73           C
ATOM   2599 1HB  ALA A 176      -6.508   7.139  -2.172  1.00 94.73           H
ATOM   2600 2HB  ALA A 176      -5.996   8.819  -1.882  1.00 94.73           H
ATOM   2601 3HB  ALA A 176      -5.479   7.527  -0.772  1.00 94.73           H
ATOM   2602  HN  ALA A 176      -8.367   8.778  -2.346  1.00 94.73           H
ATOM   2603  N   ALA A 177      -7.398  10.396   0.217  1.00 94.71           N
ATOM   2604  CA  ALA A 177      -7.160  11.462   1.176  1.00 94.71           C
ATOM   2605  C   ALA A 177      -8.184  11.362   2.308  1.00 94.71           C
ATOM   2606  O   ALA A 177      -7.829  11.460   3.481  1.00 94.71           O
ATOM   2607  HA  ALA A 177      -6.161  11.321   1.588  1.00 94.71           H
ATOM   2608  CB  ALA A 177      -7.212  12.813   0.460  1.00 94.71           C
ATOM   2609 1HB  ALA A 177      -6.445  12.844  -0.315  1.00 94.71           H
ATOM   2610 2HB  ALA A 177      -8.193  12.946   0.005  1.00 94.71           H
ATOM   2611 3HB  ALA A 177      -7.033  13.612   1.179  1.00 94.71           H
ATOM   2612  HN  ALA A 177      -7.636  10.702  -0.704  1.00 94.71           H
ATOM   2613  N   ALA A 178      -9.435  11.169   1.916  1.00 94.71           N
ATOM   2614  CA  ALA A 178     -10.522  11.117   2.879  1.00 94.71           C
ATOM   2615  C   ALA A 178     -10.303   9.935   3.825  1.00 94.71           C
ATOM   2616  O   ALA A 178     -10.611  10.021   5.013  1.00 94.71           O
ATOM   2617  HA  ALA A 178     -10.498  12.042   3.455  1.00 94.71           H
ATOM   2618  CB  ALA A 178     -11.857  11.031   2.137  1.00 94.71           C
ATOM   2619 1HB  ALA A 178     -11.977  11.909   1.501  1.00 94.71           H
ATOM   2620 2HB  ALA A 178     -11.874  10.132   1.522  1.00 94.71           H
ATOM   2621 3HB  ALA A 178     -12.672  10.993   2.860  1.00 94.71           H
ATOM   2622  HN  ALA A 178      -9.710  11.048   0.962  1.00 94.71           H
ATOM   2623  N   LEU A 179      -9.773   8.859   3.264  1.00 91.75           N
ATOM   2624  CA  LEU A 179      -9.575   7.637   4.026  1.00 91.75           C
ATOM   2625  C   LEU A 179      -8.391   7.821   4.976  1.00 91.75           C
ATOM   2626  O   LEU A 179      -8.120   6.957   5.810  1.00 91.75           O
ATOM   2627  HA  LEU A 179     -10.474   7.475   4.621  1.00 91.75           H
ATOM   2628  CB  LEU A 179      -9.431   6.438   3.087  1.00 91.75           C
ATOM   2629 1HB  LEU A 179      -8.650   6.662   2.361  1.00 91.75           H
ATOM   2630 2HB  LEU A 179      -9.088   5.584   3.671  1.00 91.75           H
ATOM   2631  CG  LEU A 179     -10.693   6.025   2.326  1.00 91.75           C
ATOM   2632  HG  LEU A 179     -11.107   6.912   1.846  1.00 91.75           H
ATOM   2633  CD1 LEU A 179     -10.363   5.023   1.219  1.00 91.75           C
ATOM   2634 1HD1 LEU A 179      -9.663   5.476   0.516  1.00 91.75           H
ATOM   2635 2HD1 LEU A 179      -9.912   4.132   1.657  1.00 91.75           H
ATOM   2636 3HD1 LEU A 179     -11.277   4.747   0.694  1.00 91.75           H
ATOM   2637  CD2 LEU A 179     -11.760   5.491   3.284  1.00 91.75           C
ATOM   2638 1HD2 LEU A 179     -11.371   4.621   3.812  1.00 91.75           H
ATOM   2639 2HD2 LEU A 179     -12.023   6.266   4.004  1.00 91.75           H
ATOM   2640 3HD2 LEU A 179     -12.646   5.205   2.717  1.00 91.75           H
ATOM   2641  HN  LEU A 179      -9.482   8.812   2.308  1.00 91.75           H
ATOM   2642  N   CYS A 180      -7.716   8.950   4.819  1.00 91.08           N
ATOM   2643  CA  CYS A 180      -6.542   9.239   5.625  1.00 91.08           C
ATOM   2644  C   CYS A 180      -6.976  10.089   6.820  1.00 91.08           C
ATOM   2645  O   CYS A 180      -6.165  10.405   7.689  1.00 91.08           O
ATOM   2646  HA  CYS A 180      -6.146   8.279   5.956  1.00 91.08           H
ATOM   2647  CB  CYS A 180      -5.448   9.925   4.804  1.00 91.08           C
ATOM   2648 1HB  CYS A 180      -5.835  10.844   4.363  1.00 91.08           H
ATOM   2649 2HB  CYS A 180      -4.619  10.208   5.453  1.00 91.08           H
ATOM   2650  SG  CYS A 180      -4.856   8.801   3.487  1.00 91.08           S
ATOM   2651  HG  CYS A 180      -6.034   8.656   2.888  1.00 91.08           H
ATOM   2652  HN  CYS A 180      -7.960   9.660   4.158  1.00 91.08           H
ATOM   2653  N   ILE A 181      -8.255  10.434   6.827  1.00 90.82           N
ATOM   2654  CA  ILE A 181      -8.787  11.318   7.850  1.00 90.82           C
ATOM   2655  C   ILE A 181      -8.495  10.726   9.231  1.00 90.82           C
ATOM   2656  O   ILE A 181      -8.024  11.428  10.124  1.00 90.82           O
ATOM   2657  HA  ILE A 181      -8.262  12.269   7.765  1.00 90.82           H
ATOM   2658  CB  ILE A 181     -10.271  11.595   7.601  1.00 90.82           C
ATOM   2659  HB  ILE A 181     -10.769  10.644   7.411  1.00 90.82           H
ATOM   2660  CG1 ILE A 181     -10.465  12.463   6.356  1.00 90.82           C
ATOM   2661 1HG1 ILE A 181     -10.052  13.456   6.533  1.00 90.82           H
ATOM   2662 2HG1 ILE A 181      -9.914  12.033   5.519  1.00 90.82           H
ATOM   2663  CG2 ILE A 181     -10.929  12.211   8.837  1.00 90.82           C
ATOM   2664 1HG2 ILE A 181     -10.838  11.523   9.678  1.00 90.82           H
ATOM   2665 2HG2 ILE A 181     -10.434  13.151   9.082  1.00 90.82           H
ATOM   2666 3HG2 ILE A 181     -11.983  12.398   8.633  1.00 90.82           H
ATOM   2667  CD1 ILE A 181     -11.947  12.577   5.993  1.00 90.82           C
ATOM   2668 1HD1 ILE A 181     -12.350  11.584   5.793  1.00 90.82           H
ATOM   2669 2HD1 ILE A 181     -12.490  13.030   6.823  1.00 90.82           H
ATOM   2670 3HD1 ILE A 181     -12.056  13.199   5.105  1.00 90.82           H
ATOM   2671  HN  ILE A 181      -8.923  10.121   6.151  1.00 90.82           H
ATOM   2672  N   PRO A 182      -8.768   9.430   9.430  1.00 92.60           N
ATOM   2673  CA  PRO A 182      -8.548   8.804  10.736  1.00 92.60           C
ATOM   2674  C   PRO A 182      -7.136   9.029  11.253  1.00 92.60           C
ATOM   2675  O   PRO A 182      -6.944   9.346  12.426  1.00 92.60           O
ATOM   2676  HA  PRO A 182      -9.200   9.257  11.483  1.00 92.60           H
ATOM   2677  CB  PRO A 182      -8.830   7.322  10.481  1.00 92.60           C
ATOM   2678 1HB  PRO A 182      -7.922   6.781  10.216  1.00 92.60           H
ATOM   2679 2HB  PRO A 182      -9.244   6.834  11.363  1.00 92.60           H
ATOM   2680  CG  PRO A 182      -9.828   7.346   9.329  1.00 92.60           C
ATOM   2681 1HG  PRO A 182      -9.860   6.393   8.802  1.00 92.60           H
ATOM   2682 2HG  PRO A 182     -10.843   7.538   9.677  1.00 92.60           H
ATOM   2683  CD  PRO A 182      -9.304   8.468   8.449  1.00 92.60           C
ATOM   2684 1HD  PRO A 182      -8.528   8.119   7.767  1.00 92.60           H
ATOM   2685 2HD  PRO A 182     -10.092   8.903   7.834  1.00 92.60           H
ATOM   2686  N   GLU A 183      -6.177   8.857  10.355  1.00 89.47           N
ATOM   2687  CA  GLU A 183      -4.777   8.982  10.722  1.00 89.47           C
ATOM   2688  C   GLU A 183      -4.477  10.406  11.195  1.00 89.47           C
ATOM   2689  O   GLU A 183      -3.722  10.602  12.146  1.00 89.47           O
ATOM   2690  HA  GLU A 183      -4.629   8.280  11.542  1.00 89.47           H
ATOM   2691  CB  GLU A 183      -3.868   8.589   9.556  1.00 89.47           C
ATOM   2692 1HB  GLU A 183      -4.333   8.878   8.613  1.00 89.47           H
ATOM   2693 2HB  GLU A 183      -2.878   9.024   9.699  1.00 89.47           H
ATOM   2694  CG  GLU A 183      -3.668   7.073   9.503  1.00 89.47           C
ATOM   2695 1HG  GLU A 183      -2.953   6.824   8.719  1.00 89.47           H
ATOM   2696 2HG  GLU A 183      -3.243   6.726  10.444  1.00 89.47           H
ATOM   2697  CD  GLU A 183      -4.993   6.355   9.239  1.00 89.47           C
ATOM   2698  OE1 GLU A 183      -5.072   5.160   9.599  1.00 89.47           O
ATOM   2699  OE2 GLU A 183      -5.897   7.016   8.684  1.00 89.47           O
ATOM   2700  HN  GLU A 183      -6.344   8.637   9.393  1.00 89.47           H
ATOM   2701  N   ILE A 184      -5.086  11.363  10.511  1.00 90.86           N
ATOM   2702  CA  ILE A 184      -4.835  12.765  10.800  1.00 90.86           C
ATOM   2703  C   ILE A 184      -5.288  13.075  12.229  1.00 90.86           C
ATOM   2704  O   ILE A 184      -4.645  13.852  12.933  1.00 90.86           O
ATOM   2705  HA  ILE A 184      -3.759  12.925  10.737  1.00 90.86           H
ATOM   2706  CB  ILE A 184      -5.488  13.656   9.742  1.00 90.86           C
ATOM   2707  HB  ILE A 184      -6.537  13.372   9.656  1.00 90.86           H
ATOM   2708  CG1 ILE A 184      -4.847  13.437   8.370  1.00 90.86           C
ATOM   2709 1HG1 ILE A 184      -3.831  13.831   8.373  1.00 90.86           H
ATOM   2710 2HG1 ILE A 184      -4.775  12.369   8.164  1.00 90.86           H
ATOM   2711  CG2 ILE A 184      -5.452  15.126  10.164  1.00 90.86           C
ATOM   2712 1HG2 ILE A 184      -5.990  15.248  11.103  1.00 90.86           H
ATOM   2713 2HG2 ILE A 184      -4.416  15.441  10.295  1.00 90.86           H
ATOM   2714 3HG2 ILE A 184      -5.922  15.737   9.393  1.00 90.86           H
ATOM   2715  CD1 ILE A 184      -5.662  14.120   7.269  1.00 90.86           C
ATOM   2716 1HD1 ILE A 184      -6.670  13.706   7.253  1.00 90.86           H
ATOM   2717 2HD1 ILE A 184      -5.711  15.191   7.465  1.00 90.86           H
ATOM   2718 3HD1 ILE A 184      -5.184  13.949   6.304  1.00 90.86           H
ATOM   2719  HN  ILE A 184      -5.738  11.195   9.771  1.00 90.86           H
ATOM   2720  N   LEU A 185      -6.391  12.451  12.614  1.00 91.12           N
ATOM   2721  CA  LEU A 185      -7.050  12.798  13.862  1.00 91.12           C
ATOM   2722  C   LEU A 185      -6.302  12.148  15.027  1.00 91.12           C
ATOM   2723  O   LEU A 185      -5.977  12.814  16.009  1.00 91.12           O
ATOM   2724  HA  LEU A 185      -6.990  13.881  13.973  1.00 91.12           H
ATOM   2725  CB  LEU A 185      -8.535  12.432  13.803  1.00 91.12           C
ATOM   2726 1HB  LEU A 185      -8.619  11.383  13.518  1.00 91.12           H
ATOM   2727 2HB  LEU A 185      -8.951  12.523  14.807  1.00 91.12           H
ATOM   2728  CG  LEU A 185      -9.394  13.262  12.848  1.00 91.12           C
ATOM   2729  HG  LEU A 185      -8.997  13.142  11.840  1.00 91.12           H
ATOM   2730  CD1 LEU A 185     -10.838  12.757  12.829  1.00 91.12           C
ATOM   2731 1HD1 LEU A 185     -10.855  11.718  12.500  1.00 91.12           H
ATOM   2732 2HD1 LEU A 185     -11.261  12.828  13.830  1.00 91.12           H
ATOM   2733 3HD1 LEU A 185     -11.426  13.365  12.141  1.00 91.12           H
ATOM   2734  CD2 LEU A 185      -9.312  14.751  13.191  1.00 91.12           C
ATOM   2735 1HD2 LEU A 185      -9.668  14.910  14.208  1.00 91.12           H
ATOM   2736 2HD2 LEU A 185      -8.278  15.086  13.112  1.00 91.12           H
ATOM   2737 3HD2 LEU A 185      -9.932  15.318  12.496  1.00 91.12           H
ATOM   2738  HN  LEU A 185      -6.833  11.721  12.092  1.00 91.12           H
ATOM   2739  N   TYR A 186      -6.051  10.856  14.880  1.00 91.26           N
ATOM   2740  CA  TYR A 186      -5.731  10.021  16.026  1.00 91.26           C
ATOM   2741  C   TYR A 186      -4.237   9.690  16.063  1.00 91.26           C
ATOM   2742  O   TYR A 186      -3.769   9.018  16.980  1.00 91.26           O
ATOM   2743  HA  TYR A 186      -5.996  10.571  16.928  1.00 91.26           H
ATOM   2744  CB  TYR A 186      -6.523   8.725  15.837  1.00 91.26           C
ATOM   2745 1HB  TYR A 186      -6.168   8.222  14.938  1.00 91.26           H
ATOM   2746 2HB  TYR A 186      -6.317   8.061  16.677  1.00 91.26           H
ATOM   2747  CG  TYR A 186      -8.035   8.931  15.726  1.00 91.26           C
ATOM   2748  CD1 TYR A 186      -8.692   9.727  16.641  1.00 91.26           C
ATOM   2749  HD1 TYR A 186      -8.134  10.210  17.444  1.00 91.26           H
ATOM   2750  CD2 TYR A 186      -8.741   8.320  14.710  1.00 91.26           C
ATOM   2751  HD2 TYR A 186      -8.222   7.691  13.987  1.00 91.26           H
ATOM   2752  CE1 TYR A 186     -10.115   9.921  16.537  1.00 91.26           C
ATOM   2753  HE1 TYR A 186     -10.646  10.547  17.253  1.00 91.26           H
ATOM   2754  CE2 TYR A 186     -10.164   8.513  14.605  1.00 91.26           C
ATOM   2755  HE2 TYR A 186     -10.734   8.037  13.808  1.00 91.26           H
ATOM   2756  CZ  TYR A 186     -10.781   9.304  15.524  1.00 91.26           C
ATOM   2757  OH  TYR A 186     -12.125   9.487  15.425  1.00 91.26           O
ATOM   2758  HH  TYR A 186     -12.453  10.033  16.195  1.00 91.26           H
ATOM   2759  HN  TYR A 186      -6.063  10.380  14.001  1.00 91.26           H
ATOM   2760  N   SER A 187      -3.530  10.179  15.055  1.00 92.15           N
ATOM   2761  CA  SER A 187      -2.080  10.088  15.044  1.00 92.15           C
ATOM   2762  C   SER A 187      -1.490  10.993  16.127  1.00 92.15           C
ATOM   2763  O   SER A 187      -1.706  12.203  16.115  1.00 92.15           O
ATOM   2764  HA  SER A 187      -1.855   9.042  15.254  1.00 92.15           H
ATOM   2765  CB  SER A 187      -1.515  10.463  13.672  1.00 92.15           C
ATOM   2766 1HB  SER A 187      -1.832  11.474  13.414  1.00 92.15           H
ATOM   2767 2HB  SER A 187      -0.426  10.473  13.719  1.00 92.15           H
ATOM   2768  OG  SER A 187      -1.937   9.560  12.655  1.00 92.15           O
ATOM   2769  HG  SER A 187      -2.457  10.051  11.955  1.00 92.15           H
ATOM   2770  HN  SER A 187      -3.931  10.630  14.257  1.00 92.15           H
ATOM   2771  N   GLN A 188      -0.757  10.370  17.038  1.00 85.14           N
ATOM   2772  CA  GLN A 188      -0.159  11.100  18.144  1.00 85.14           C
ATOM   2773  C   GLN A 188       1.226  10.535  18.466  1.00 85.14           C
ATOM   2774  O   GLN A 188       1.572   9.441  18.024  1.00 85.14           O
ATOM   2775  HA  GLN A 188      -0.068  12.129  17.796  1.00 85.14           H
ATOM   2776  CB  GLN A 188      -1.065  11.066  19.376  1.00 85.14           C
ATOM   2777 1HB  GLN A 188      -1.216  10.034  19.693  1.00 85.14           H
ATOM   2778 2HB  GLN A 188      -0.581  11.585  20.203  1.00 85.14           H
ATOM   2779  CG  GLN A 188      -2.418  11.717  19.081  1.00 85.14           C
ATOM   2780 1HG  GLN A 188      -2.263  12.695  18.626  1.00 85.14           H
ATOM   2781 2HG  GLN A 188      -2.966  11.112  18.358  1.00 85.14           H
ATOM   2782  CD  GLN A 188      -3.245  11.868  20.359  1.00 85.14           C
ATOM   2783  OE1 GLN A 188      -2.780  11.631  21.462  1.00 85.14           O
ATOM   2784  NE2 GLN A 188      -4.494  12.275  20.151  1.00 85.14           N
ATOM   2785 1HE2 GLN A 188      -4.813  12.453  19.220  1.00 85.14           H
ATOM   2786 2HE2 GLN A 188      -5.113  12.404  20.925  1.00 85.14           H
ATOM   2787  HN  GLN A 188      -0.569   9.388  17.030  1.00 85.14           H
ATOM   2788  N   ILE A 189       1.981  11.307  19.234  1.00 89.60           N
ATOM   2789  CA  ILE A 189       3.200  10.798  19.838  1.00 89.60           C
ATOM   2790  C   ILE A 189       2.885  10.262  21.236  1.00 89.60           C
ATOM   2791  O   ILE A 189       2.407  11.001  22.095  1.00 89.60           O
ATOM   2792  HA  ILE A 189       3.549   9.970  19.221  1.00 89.60           H
ATOM   2793  CB  ILE A 189       4.293  11.868  19.822  1.00 89.60           C
ATOM   2794  HB  ILE A 189       3.919  12.747  20.347  1.00 89.60           H
ATOM   2795  CG1 ILE A 189       4.615  12.301  18.390  1.00 89.60           C
ATOM   2796 1HG1 ILE A 189       5.037  11.461  17.838  1.00 89.60           H
ATOM   2797 2HG1 ILE A 189       3.697  12.590  17.878  1.00 89.60           H
ATOM   2798  CG2 ILE A 189       5.540  11.390  20.570  1.00 89.60           C
ATOM   2799 1HG2 ILE A 189       5.280  11.172  21.605  1.00 89.60           H
ATOM   2800 2HG2 ILE A 189       5.925  10.489  20.094  1.00 89.60           H
ATOM   2801 3HG2 ILE A 189       6.301  12.170  20.542  1.00 89.60           H
ATOM   2802  CD1 ILE A 189       5.600  13.472  18.379  1.00 89.60           C
ATOM   2803 1HD1 ILE A 189       5.165  14.318  18.911  1.00 89.60           H
ATOM   2804 2HD1 ILE A 189       6.526  13.171  18.870  1.00 89.60           H
ATOM   2805 3HD1 ILE A 189       5.812  13.759  17.349  1.00 89.60           H
ATOM   2806  HN  ILE A 189       1.771  12.262  19.444  1.00 89.60           H
ATOM   2807  N   LYS A 190       3.167   8.981  21.421  1.00 84.62           N
ATOM   2808  CA  LYS A 190       2.995   8.357  22.722  1.00 84.62           C
ATOM   2809  C   LYS A 190       4.369   8.050  23.321  1.00 84.62           C
ATOM   2810  O   LYS A 190       5.259   7.562  22.626  1.00 84.62           O
ATOM   2811  HA  LYS A 190       2.491   9.077  23.366  1.00 84.62           H
ATOM   2812  CB  LYS A 190       2.084   7.132  22.612  1.00 84.62           C
ATOM   2813 1HB  LYS A 190       1.147   7.413  22.133  1.00 84.62           H
ATOM   2814 2HB  LYS A 190       2.554   6.381  21.977  1.00 84.62           H
ATOM   2815  CG  LYS A 190       1.800   6.535  23.992  1.00 84.62           C
ATOM   2816 1HG  LYS A 190       2.737   6.252  24.470  1.00 84.62           H
ATOM   2817 2HG  LYS A 190       1.332   7.287  24.628  1.00 84.62           H
ATOM   2818  CD  LYS A 190       0.887   5.313  23.883  1.00 84.62           C
ATOM   2819 1HD  LYS A 190      -0.090   5.616  23.505  1.00 84.62           H
ATOM   2820 2HD  LYS A 190       1.302   4.607  23.163  1.00 84.62           H
ATOM   2821  CE  LYS A 190       0.723   4.627  25.241  1.00 84.62           C
ATOM   2822 1HE  LYS A 190       1.696   4.525  25.722  1.00 84.62           H
ATOM   2823 2HE  LYS A 190       0.107   5.245  25.895  1.00 84.62           H
ATOM   2824  NZ  LYS A 190       0.101   3.294  25.077  1.00 84.62           N
ATOM   2825 1HZ  LYS A 190      -0.067   2.886  25.990  1.00 84.62           H
ATOM   2826 2HZ  LYS A 190      -0.779   3.390  24.582  1.00 84.62           H
ATOM   2827 3HZ  LYS A 190       0.723   2.694  24.547  1.00 84.62           H
ATOM   2828  HN  LYS A 190       3.507   8.374  20.702  1.00 84.62           H
ATOM   2829  N   GLU A 191       4.499   8.348  24.606  1.00 75.52           N
ATOM   2830  CA  GLU A 191       5.697   7.981  25.342  1.00 75.52           C
ATOM   2831  C   GLU A 191       5.492   6.643  26.055  1.00 75.52           C
ATOM   2832  O   GLU A 191       4.544   6.483  26.822  1.00 75.52           O
ATOM   2833  HA  GLU A 191       6.480   7.883  24.590  1.00 75.52           H
ATOM   2834  CB  GLU A 191       6.088   9.077  26.334  1.00 75.52           C
ATOM   2835 1HB  GLU A 191       6.099  10.043  25.829  1.00 75.52           H
ATOM   2836 2HB  GLU A 191       5.419   9.049  27.195  1.00 75.52           H
ATOM   2837  CG  GLU A 191       7.499   8.847  26.878  1.00 75.52           C
ATOM   2838 1HG  GLU A 191       7.531   7.908  27.430  1.00 75.52           H
ATOM   2839 2HG  GLU A 191       8.201   8.753  26.049  1.00 75.52           H
ATOM   2840  CD  GLU A 191       7.930   9.997  27.790  1.00 75.52           C
ATOM   2841  OE1 GLU A 191       9.048   9.898  28.340  1.00 75.52           O
ATOM   2842  OE2 GLU A 191       7.131  10.951  27.917  1.00 75.52           O
ATOM   2843  HN  GLU A 191       3.805   8.830  25.141  1.00 75.52           H
ATOM   2844  N   GLU A 192       6.397   5.716  25.777  1.00 75.22           N
ATOM   2845  CA  GLU A 192       6.320   4.392  26.371  1.00 75.22           C
ATOM   2846  C   GLU A 192       7.708   3.929  26.817  1.00 75.22           C
ATOM   2847  O   GLU A 192       8.627   3.838  26.005  1.00 75.22           O
ATOM   2848  HA  GLU A 192       5.669   4.502  27.238  1.00 75.22           H
ATOM   2849  CB  GLU A 192       5.694   3.391  25.398  1.00 75.22           C
ATOM   2850 1HB  GLU A 192       4.668   3.686  25.176  1.00 75.22           H
ATOM   2851 2HB  GLU A 192       6.319   3.302  24.509  1.00 75.22           H
ATOM   2852  CG  GLU A 192       5.626   1.993  26.018  1.00 75.22           C
ATOM   2853 1HG  GLU A 192       6.406   1.363  25.590  1.00 75.22           H
ATOM   2854 2HG  GLU A 192       5.819   2.057  27.089  1.00 75.22           H
ATOM   2855  CD  GLU A 192       4.257   1.353  25.778  1.00 75.22           C
ATOM   2856  OE1 GLU A 192       3.794   0.644  26.698  1.00 75.22           O
ATOM   2857  OE2 GLU A 192       3.705   1.588  24.682  1.00 75.22           O
ATOM   2858  HN  GLU A 192       7.171   5.857  25.159  1.00 75.22           H
ATOM   2859  N   SER A 193       7.816   3.647  28.108  1.00 73.64           N
ATOM   2860  CA  SER A 193       9.068   3.167  28.666  1.00 73.64           C
ATOM   2861  C   SER A 193      10.193   4.157  28.357  1.00 73.64           C
ATOM   2862  O   SER A 193      11.338   3.757  28.156  1.00 73.64           O
ATOM   2863  HA  SER A 193       8.899   3.104  29.741  1.00 73.64           H
ATOM   2864  CB  SER A 193       9.418   1.780  28.124  1.00 73.64           C
ATOM   2865 1HB  SER A 193       9.664   1.856  27.065  1.00 73.64           H
ATOM   2866 2HB  SER A 193      10.306   1.405  28.631  1.00 73.64           H
ATOM   2867  OG  SER A 193       8.348   0.854  28.296  1.00 73.64           O
ATOM   2868  HG  SER A 193       8.575  -0.016  27.859  1.00 73.64           H
ATOM   2869  HN  SER A 193       7.068   3.742  28.765  1.00 73.64           H
ATOM   2870  N   GLY A 194       9.826   5.430  28.328  1.00 81.65           N
ATOM   2871  CA  GLY A 194      10.798   6.483  28.090  1.00 81.65           C
ATOM   2872  C   GLY A 194      11.145   6.583  26.603  1.00 81.65           C
ATOM   2873  O   GLY A 194      12.044   7.330  26.220  1.00 81.65           O
ATOM   2874 1HA  GLY A 194      10.400   7.436  28.438  1.00 81.65           H
ATOM   2875 2HA  GLY A 194      11.702   6.286  28.665  1.00 81.65           H
ATOM   2876  HN  GLY A 194       8.886   5.744  28.463  1.00 81.65           H
ATOM   2877  N   ILE A 195      10.415   5.818  25.805  1.00 79.72           N
ATOM   2878  CA  ILE A 195      10.598   5.850  24.364  1.00 79.72           C
ATOM   2879  C   ILE A 195       9.403   6.553  23.717  1.00 79.72           C
ATOM   2880  O   ILE A 195       8.254   6.207  23.989  1.00 79.72           O
ATOM   2881  HA  ILE A 195      11.494   6.437  24.161  1.00 79.72           H
ATOM   2882  CB  ILE A 195      10.849   4.440  23.824  1.00 79.72           C
ATOM   2883  HB  ILE A 195       9.988   3.820  24.076  1.00 79.72           H
ATOM   2884  CG1 ILE A 195      12.072   3.807  24.491  1.00 79.72           C
ATOM   2885 1HG1 ILE A 195      12.957   4.406  24.277  1.00 79.72           H
ATOM   2886 2HG1 ILE A 195      11.941   3.806  25.573  1.00 79.72           H
ATOM   2887  CG2 ILE A 195      10.968   4.450  22.299  1.00 79.72           C
ATOM   2888 1HG2 ILE A 195      10.044   4.832  21.864  1.00 79.72           H
ATOM   2889 2HG2 ILE A 195      11.799   5.091  22.003  1.00 79.72           H
ATOM   2890 3HG2 ILE A 195      11.146   3.436  21.942  1.00 79.72           H
ATOM   2891  CD1 ILE A 195      12.286   2.376  23.996  1.00 79.72           C
ATOM   2892 1HD1 ILE A 195      11.409   1.774  24.232  1.00 79.72           H
ATOM   2893 2HD1 ILE A 195      12.441   2.384  22.917  1.00 79.72           H
ATOM   2894 3HD1 ILE A 195      13.162   1.950  24.485  1.00 79.72           H
ATOM   2895  HN  ILE A 195       9.709   5.186  26.127  1.00 79.72           H
ATOM   2896  N   ALA A 196       9.714   7.526  22.874  1.00 90.33           N
ATOM   2897  CA  ALA A 196       8.685   8.221  22.120  1.00 90.33           C
ATOM   2898  C   ALA A 196       8.279   7.370  20.915  1.00 90.33           C
ATOM   2899  O   ALA A 196       9.129   6.965  20.122  1.00 90.33           O
ATOM   2900  HA  ALA A 196       7.821   8.345  22.773  1.00 90.33           H
ATOM   2901  CB  ALA A 196       9.196   9.604  21.711  1.00 90.33           C
ATOM   2902 1HB  ALA A 196       9.442  10.178  22.604  1.00 90.33           H
ATOM   2903 2HB  ALA A 196      10.087   9.493  21.093  1.00 90.33           H
ATOM   2904 3HB  ALA A 196       8.424  10.124  21.146  1.00 90.33           H
ATOM   2905  HN  ALA A 196      10.648   7.840  22.703  1.00 90.33           H
ATOM   2906  N   ILE A 197       6.981   7.123  20.814  1.00 86.29           N
ATOM   2907  CA  ILE A 197       6.457   6.302  19.737  1.00 86.29           C
ATOM   2908  C   ILE A 197       5.369   7.079  18.992  1.00 86.29           C
ATOM   2909  O   ILE A 197       4.450   7.614  19.609  1.00 86.29           O
ATOM   2910  HA  ILE A 197       7.277   6.107  19.045  1.00 86.29           H
ATOM   2911  CB  ILE A 197       5.986   4.949  20.274  1.00 86.29           C
ATOM   2912  HB  ILE A 197       5.199   5.128  21.007  1.00 86.29           H
ATOM   2913  CG1 ILE A 197       7.121   4.223  20.999  1.00 86.29           C
ATOM   2914 1HG1 ILE A 197       7.940   4.035  20.304  1.00 86.29           H
ATOM   2915 2HG1 ILE A 197       7.516   4.857  21.792  1.00 86.29           H
ATOM   2916  CG2 ILE A 197       5.380   4.096  19.158  1.00 86.29           C
ATOM   2917 1HG2 ILE A 197       4.525   4.617  18.726  1.00 86.29           H
ATOM   2918 2HG2 ILE A 197       6.129   3.924  18.385  1.00 86.29           H
ATOM   2919 3HG2 ILE A 197       5.054   3.140  19.568  1.00 86.29           H
ATOM   2920  CD1 ILE A 197       6.634   2.899  21.592  1.00 86.29           C
ATOM   2921 1HD1 ILE A 197       5.833   3.093  22.304  1.00 86.29           H
ATOM   2922 2HD1 ILE A 197       6.263   2.258  20.792  1.00 86.29           H
ATOM   2923 3HD1 ILE A 197       7.461   2.403  22.101  1.00 86.29           H
ATOM   2924  HN  ILE A 197       6.295   7.474  21.451  1.00 86.29           H
ATOM   2925  N   CYS A 198       5.510   7.117  17.675  1.00 91.72           N
ATOM   2926  CA  CYS A 198       4.446   7.619  16.822  1.00 91.72           C
ATOM   2927  C   CYS A 198       3.451   6.483  16.577  1.00 91.72           C
ATOM   2928  O   CYS A 198       3.770   5.510  15.895  1.00 91.72           O
ATOM   2929  HA  CYS A 198       3.973   8.438  17.362  1.00 91.72           H
ATOM   2930  CB  CYS A 198       4.993   8.191  15.513  1.00 91.72           C
ATOM   2931 1HB  CYS A 198       5.553   9.105  15.711  1.00 91.72           H
ATOM   2932 2HB  CYS A 198       5.687   7.484  15.059  1.00 91.72           H
ATOM   2933  SG  CYS A 198       3.616   8.541  14.360  1.00 91.72           S
ATOM   2934  HN  CYS A 198       6.331   6.813  17.191  1.00 91.72           H
ATOM   2935  N   THR A 199       2.266   6.644  17.147  1.00 89.92           N
ATOM   2936  CA  THR A 199       1.232   5.630  17.024  1.00 89.92           C
ATOM   2937  C   THR A 199      -0.145   6.284  16.901  1.00 89.92           C
ATOM   2938  O   THR A 199      -0.296   7.476  17.166  1.00 89.92           O
ATOM   2939  HA  THR A 199       1.405   5.073  16.104  1.00 89.92           H
ATOM   2940  CB  THR A 199       1.352   4.686  18.223  1.00 89.92           C
ATOM   2941  HB  THR A 199       2.390   4.398  18.389  1.00 89.92           H
ATOM   2942  OG1 THR A 199       0.459   3.619  17.915  1.00 89.92           O
ATOM   2943  HG1 THR A 199       0.674   2.820  18.476  1.00 89.92           H
ATOM   2944  CG2 THR A 199       0.779   5.293  19.505  1.00 89.92           C
ATOM   2945 1HG2 THR A 199      -0.277   5.519  19.360  1.00 89.92           H
ATOM   2946 2HG2 THR A 199       1.317   6.210  19.745  1.00 89.92           H
ATOM   2947 3HG2 THR A 199       0.889   4.582  20.324  1.00 89.92           H
ATOM   2948  HN  THR A 199       2.007   7.448  17.682  1.00 89.92           H
ATOM   2949  N   MET A 200      -1.115   5.476  16.499  1.00 88.98           N
ATOM   2950  CA  MET A 200      -2.509   5.873  16.599  1.00 88.98           C
ATOM   2951  C   MET A 200      -3.028   5.701  18.028  1.00 88.98           C
ATOM   2952  O   MET A 200      -2.890   4.630  18.617  1.00 88.98           O
ATOM   2953  HA  MET A 200      -2.535   6.927  16.320  1.00 88.98           H
ATOM   2954  CB  MET A 200      -3.351   5.024  15.644  1.00 88.98           C
ATOM   2955 1HB  MET A 200      -3.201   3.967  15.863  1.00 88.98           H
ATOM   2956 2HB  MET A 200      -4.409   5.235  15.801  1.00 88.98           H
ATOM   2957  CG  MET A 200      -2.980   5.306  14.187  1.00 88.98           C
ATOM   2958 1HG  MET A 200      -1.926   5.574  14.117  1.00 88.98           H
ATOM   2959 2HG  MET A 200      -3.121   4.408  13.586  1.00 88.98           H
ATOM   2960  SD  MET A 200      -3.988   6.632  13.546  1.00 88.98           S
ATOM   2961  CE  MET A 200      -5.513   5.750  13.255  1.00 88.98           C
ATOM   2962 1HE  MET A 200      -5.336   4.944  12.543  1.00 88.98           H
ATOM   2963 2HE  MET A 200      -5.875   5.332  14.195  1.00 88.98           H
ATOM   2964 3HE  MET A 200      -6.258   6.435  12.851  1.00 88.98           H
ATOM   2965  HN  MET A 200      -0.961   4.567  16.112  1.00 88.98           H
ATOM   2966  N   VAL A 201      -3.614   6.771  18.544  1.00 91.12           N
ATOM   2967  CA  VAL A 201      -4.280   6.711  19.834  1.00 91.12           C
ATOM   2968  C   VAL A 201      -5.769   7.013  19.649  1.00 91.12           C
ATOM   2969  O   VAL A 201      -6.136   8.113  19.241  1.00 91.12           O
ATOM   2970  HA  VAL A 201      -4.173   5.694  20.212  1.00 91.12           H
ATOM   2971  CB  VAL A 201      -3.596   7.659  20.821  1.00 91.12           C
ATOM   2972  HB  VAL A 201      -3.722   8.676  20.451  1.00 91.12           H
ATOM   2973  CG1 VAL A 201      -4.250   7.577  22.202  1.00 91.12           C
ATOM   2974 1HG1 VAL A 201      -5.301   7.854  22.123  1.00 91.12           H
ATOM   2975 2HG1 VAL A 201      -4.170   6.559  22.582  1.00 91.12           H
ATOM   2976 3HG1 VAL A 201      -3.744   8.261  22.884  1.00 91.12           H
ATOM   2977  CG2 VAL A 201      -2.096   7.372  20.907  1.00 91.12           C
ATOM   2978 1HG2 VAL A 201      -1.941   6.346  21.242  1.00 91.12           H
ATOM   2979 2HG2 VAL A 201      -1.644   7.504  19.924  1.00 91.12           H
ATOM   2980 3HG2 VAL A 201      -1.634   8.059  21.615  1.00 91.12           H
ATOM   2981  HN  VAL A 201      -3.638   7.665  18.097  1.00 91.12           H
ATOM   2982  N   TYR A 202      -6.585   6.016  19.958  1.00 91.23           N
ATOM   2983  CA  TYR A 202      -8.026   6.164  19.838  1.00 91.23           C
ATOM   2984  C   TYR A 202      -8.635   6.673  21.146  1.00 91.23           C
ATOM   2985  O   TYR A 202      -8.178   6.311  22.230  1.00 91.23           O
ATOM   2986  HA  TYR A 202      -8.225   6.887  19.048  1.00 91.23           H
ATOM   2987  CB  TYR A 202      -8.570   4.764  19.547  1.00 91.23           C
ATOM   2988 1HB  TYR A 202      -8.263   4.091  20.347  1.00 91.23           H
ATOM   2989 2HB  TYR A 202      -9.660   4.799  19.560  1.00 91.23           H
ATOM   2990  CG  TYR A 202      -8.110   4.184  18.208  1.00 91.23           C
ATOM   2991  CD1 TYR A 202      -8.803   4.480  17.052  1.00 91.23           C
ATOM   2992  HD1 TYR A 202      -9.678   5.128  17.093  1.00 91.23           H
ATOM   2993  CD2 TYR A 202      -7.001   3.363  18.157  1.00 91.23           C
ATOM   2994  HD2 TYR A 202      -6.454   3.128  19.070  1.00 91.23           H
ATOM   2995  CE1 TYR A 202      -8.370   3.934  15.792  1.00 91.23           C
ATOM   2996  HE1 TYR A 202      -8.908   4.160  14.872  1.00 91.23           H
ATOM   2997  CE2 TYR A 202      -6.568   2.817  16.897  1.00 91.23           C
ATOM   2998  HE2 TYR A 202      -5.694   2.167  16.842  1.00 91.23           H
ATOM   2999  CZ  TYR A 202      -7.273   3.129  15.777  1.00 91.23           C
ATOM   3000  OH  TYR A 202      -6.864   2.613  14.587  1.00 91.23           O
ATOM   3001  HH  TYR A 202      -6.025   2.083  14.714  1.00 91.23           H
ATOM   3002  HN  TYR A 202      -6.277   5.122  20.283  1.00 91.23           H
ATOM   3003  N   PRO A 203      -9.672   7.517  21.070  1.00 85.47           N
ATOM   3004  CA  PRO A 203     -10.278   8.079  22.280  1.00 85.47           C
ATOM   3005  C   PRO A 203     -11.012   7.030  23.099  1.00 85.47           C
ATOM   3006  O   PRO A 203     -11.506   6.045  22.552  1.00 85.47           O
ATOM   3007  HA  PRO A 203      -9.504   8.466  22.943  1.00 85.47           H
ATOM   3008  CB  PRO A 203     -11.230   9.151  21.745  1.00 85.47           C
ATOM   3009 1HB  PRO A 203     -12.112   9.256  22.376  1.00 85.47           H
ATOM   3010 2HB  PRO A 203     -10.751  10.129  21.703  1.00 85.47           H
ATOM   3011  CG  PRO A 203     -11.589   8.654  20.373  1.00 85.47           C
ATOM   3012 1HG  PRO A 203     -12.417   7.946  20.415  1.00 85.47           H
ATOM   3013 2HG  PRO A 203     -11.904   9.473  19.727  1.00 85.47           H
ATOM   3014  CD  PRO A 203     -10.344   8.000  19.850  1.00 85.47           C
ATOM   3015 1HD  PRO A 203     -10.576   7.181  19.169  1.00 85.47           H
ATOM   3016 2HD  PRO A 203      -9.720   8.705  19.301  1.00 85.47           H
ATOM   3017  N   SER A 204     -11.065   7.271  24.400  1.00 76.79           N
ATOM   3018  CA  SER A 204     -11.527   6.256  25.331  1.00 76.79           C
ATOM   3019  C   SER A 204     -12.931   5.789  24.943  1.00 76.79           C
ATOM   3020  O   SER A 204     -13.256   4.611  25.076  1.00 76.79           O
ATOM   3021  HA  SER A 204     -10.813   5.437  25.243  1.00 76.79           H
ATOM   3022  CB  SER A 204     -11.521   6.783  26.768  1.00 76.79           C
ATOM   3023 1HB  SER A 204     -11.995   6.052  27.424  1.00 76.79           H
ATOM   3024 2HB  SER A 204     -10.492   6.896  27.109  1.00 76.79           H
ATOM   3025  OG  SER A 204     -12.199   8.031  26.881  1.00 76.79           O
ATOM   3026  HG  SER A 204     -13.180   7.878  27.003  1.00 76.79           H
ATOM   3027  HN  SER A 204     -10.800   8.140  24.819  1.00 76.79           H
ATOM   3028  N   ASP A 205     -13.725   6.738  24.469  1.00 72.38           N
ATOM   3029  CA  ASP A 205     -15.110   6.455  24.130  1.00 72.38           C
ATOM   3030  C   ASP A 205     -15.157   5.645  22.833  1.00 72.38           C
ATOM   3031  O   ASP A 205     -14.749   6.130  21.779  1.00 72.38           O
ATOM   3032  HA  ASP A 205     -15.506   5.902  24.981  1.00 72.38           H
ATOM   3033  CB  ASP A 205     -15.898   7.748  23.909  1.00 72.38           C
ATOM   3034 1HB  ASP A 205     -15.385   8.371  23.177  1.00 72.38           H
ATOM   3035 2HB  ASP A 205     -16.879   7.513  23.496  1.00 72.38           H
ATOM   3036  CG  ASP A 205     -16.062   8.520  25.220  1.00 72.38           C
ATOM   3037  OD1 ASP A 205     -15.942   7.870  26.281  1.00 72.38           O
ATOM   3038  OD2 ASP A 205     -16.303   9.744  25.131  1.00 72.38           O
ATOM   3039  HN  ASP A 205     -13.438   7.684  24.316  1.00 72.38           H
ATOM   3040  N   GLU A 206     -15.659   4.425  22.953  1.00 75.38           N
ATOM   3041  CA  GLU A 206     -15.835   3.570  21.791  1.00 75.38           C
ATOM   3042  C   GLU A 206     -14.498   3.367  21.074  1.00 75.38           C
ATOM   3043  O   GLU A 206     -14.467   3.120  19.870  1.00 75.38           O
ATOM   3044  HA  GLU A 206     -16.193   2.618  22.183  1.00 75.38           H
ATOM   3045  CB  GLU A 206     -16.884   4.148  20.839  1.00 75.38           C
ATOM   3046 1HB  GLU A 206     -16.535   5.101  20.441  1.00 75.38           H
ATOM   3047 2HB  GLU A 206     -17.120   3.418  20.065  1.00 75.38           H
ATOM   3048  CG  GLU A 206     -18.195   4.432  21.575  1.00 75.38           C
ATOM   3049 1HG  GLU A 206     -18.337   3.699  22.369  1.00 75.38           H
ATOM   3050 2HG  GLU A 206     -18.143   5.412  22.052  1.00 75.38           H
ATOM   3051  CD  GLU A 206     -19.385   4.389  20.614  1.00 75.38           C
ATOM   3052  OE1 GLU A 206     -20.364   3.690  20.955  1.00 75.38           O
ATOM   3053  OE2 GLU A 206     -19.288   5.055  19.561  1.00 75.38           O
ATOM   3054  HN  GLU A 206     -15.943   4.020  23.822  1.00 75.38           H
ATOM   3055  N   SER A 207     -13.427   3.478  21.846  1.00 87.42           N
ATOM   3056  CA  SER A 207     -12.090   3.351  21.292  1.00 87.42           C
ATOM   3057  C   SER A 207     -11.980   2.059  20.480  1.00 87.42           C
ATOM   3058  O   SER A 207     -11.389   2.048  19.401  1.00 87.42           O
ATOM   3059  HA  SER A 207     -11.960   4.220  20.648  1.00 87.42           H
ATOM   3060  CB  SER A 207     -11.032   3.375  22.397  1.00 87.42           C
ATOM   3061 1HB  SER A 207     -10.054   3.153  21.968  1.00 87.42           H
ATOM   3062 2HB  SER A 207     -10.973   4.377  22.822  1.00 87.42           H
ATOM   3063  OG  SER A 207     -11.319   2.437  23.432  1.00 87.42           O
ATOM   3064  HG  SER A 207     -10.725   2.604  24.219  1.00 87.42           H
ATOM   3065  HN  SER A 207     -13.462   3.651  22.830  1.00 87.42           H
ATOM   3066  N   THR A 208     -12.558   1.001  21.030  1.00 86.89           N
ATOM   3067  CA  THR A 208     -12.464  -0.309  20.410  1.00 86.89           C
ATOM   3068  C   THR A 208     -13.213  -0.324  19.076  1.00 86.89           C
ATOM   3069  O   THR A 208     -12.740  -0.905  18.100  1.00 86.89           O
ATOM   3070  HA  THR A 208     -11.416  -0.511  20.190  1.00 86.89           H
ATOM   3071  CB  THR A 208     -12.984  -1.344  21.410  1.00 86.89           C
ATOM   3072  HB  THR A 208     -13.039  -2.332  20.954  1.00 86.89           H
ATOM   3073  OG1 THR A 208     -14.225  -0.802  21.856  1.00 86.89           O
ATOM   3074  HG1 THR A 208     -14.786  -1.523  22.264  1.00 86.89           H
ATOM   3075  CG2 THR A 208     -12.130  -1.414  22.678  1.00 86.89           C
ATOM   3076 1HG2 THR A 208     -12.131  -0.441  23.170  1.00 86.89           H
ATOM   3077 2HG2 THR A 208     -11.109  -1.687  22.413  1.00 86.89           H
ATOM   3078 3HG2 THR A 208     -12.543  -2.163  23.353  1.00 86.89           H
ATOM   3079  HN  THR A 208     -13.083   1.030  21.881  1.00 86.89           H
ATOM   3080  N   LYS A 209     -14.370   0.323  19.076  1.00 82.89           N
ATOM   3081  CA  LYS A 209     -15.200   0.373  17.885  1.00 82.89           C
ATOM   3082  C   LYS A 209     -14.441   1.096  16.770  1.00 82.89           C
ATOM   3083  O   LYS A 209     -14.426   0.640  15.628  1.00 82.89           O
ATOM   3084  HA  LYS A 209     -15.381  -0.655  17.569  1.00 82.89           H
ATOM   3085  CB  LYS A 209     -16.561   0.994  18.205  1.00 82.89           C
ATOM   3086 1HB  LYS A 209     -16.419   1.958  18.694  1.00 82.89           H
ATOM   3087 2HB  LYS A 209     -17.105   1.184  17.280  1.00 82.89           H
ATOM   3088  CG  LYS A 209     -17.385   0.074  19.108  1.00 82.89           C
ATOM   3089 1HG  LYS A 209     -17.432  -0.924  18.671  1.00 82.89           H
ATOM   3090 2HG  LYS A 209     -16.894  -0.026  20.076  1.00 82.89           H
ATOM   3091  CD  LYS A 209     -18.801   0.619  19.301  1.00 82.89           C
ATOM   3092 1HD  LYS A 209     -18.755   1.675  19.567  1.00 82.89           H
ATOM   3093 2HD  LYS A 209     -19.352   0.551  18.363  1.00 82.89           H
ATOM   3094  CE  LYS A 209     -19.543  -0.155  20.392  1.00 82.89           C
ATOM   3095 1HE  LYS A 209     -19.751  -1.169  20.050  1.00 82.89           H
ATOM   3096 2HE  LYS A 209     -18.913  -0.241  21.278  1.00 82.89           H
ATOM   3097  NZ  LYS A 209     -20.809   0.527  20.742  1.00 82.89           N
ATOM   3098 1HZ  LYS A 209     -21.274   0.016  21.485  1.00 82.89           H
ATOM   3099 2HZ  LYS A 209     -20.609   1.471  21.054  1.00 82.89           H
ATOM   3100 3HZ  LYS A 209     -21.411   0.561  19.927  1.00 82.89           H
ATOM   3101  HN  LYS A 209     -14.741   0.805  19.870  1.00 82.89           H
ATOM   3102  N   LEU A 210     -13.830   2.211  17.141  1.00 89.16           N
ATOM   3103  CA  LEU A 210     -13.118   3.031  16.176  1.00 89.16           C
ATOM   3104  C   LEU A 210     -12.012   2.199  15.523  1.00 89.16           C
ATOM   3105  O   LEU A 210     -11.917   2.138  14.298  1.00 89.16           O
ATOM   3106  HA  LEU A 210     -13.832   3.322  15.405  1.00 89.16           H
ATOM   3107  CB  LEU A 210     -12.613   4.317  16.833  1.00 89.16           C
ATOM   3108 1HB  LEU A 210     -12.391   4.103  17.879  1.00 89.16           H
ATOM   3109 2HB  LEU A 210     -11.673   4.599  16.359  1.00 89.16           H
ATOM   3110  CG  LEU A 210     -13.561   5.516  16.777  1.00 89.16           C
ATOM   3111  HG  LEU A 210     -14.581   5.152  16.897  1.00 89.16           H
ATOM   3112  CD1 LEU A 210     -13.289   6.485  17.929  1.00 89.16           C
ATOM   3113 1HD1 LEU A 210     -13.434   5.970  18.879  1.00 89.16           H
ATOM   3114 2HD1 LEU A 210     -12.263   6.847  17.865  1.00 89.16           H
ATOM   3115 3HD1 LEU A 210     -13.976   7.328  17.865  1.00 89.16           H
ATOM   3116  CD2 LEU A 210     -13.486   6.210  15.415  1.00 89.16           C
ATOM   3117 1HD2 LEU A 210     -12.469   6.560  15.241  1.00 89.16           H
ATOM   3118 2HD2 LEU A 210     -13.767   5.506  14.633  1.00 89.16           H
ATOM   3119 3HD2 LEU A 210     -14.170   7.059  15.402  1.00 89.16           H
ATOM   3120  HN  LEU A 210     -13.816   2.556  18.080  1.00 89.16           H
ATOM   3121  N   LYS A 211     -11.204   1.579  16.370  1.00 93.63           N
ATOM   3122  CA  LYS A 211     -10.083   0.787  15.892  1.00 93.63           C
ATOM   3123  C   LYS A 211     -10.595  -0.283  14.926  1.00 93.63           C
ATOM   3124  O   LYS A 211     -10.069  -0.434  13.825  1.00 93.63           O
ATOM   3125  HA  LYS A 211      -9.420   1.457  15.345  1.00 93.63           H
ATOM   3126  CB  LYS A 211      -9.286   0.222  17.069  1.00 93.63           C
ATOM   3127 1HB  LYS A 211      -8.905   1.040  17.681  1.00 93.63           H
ATOM   3128 2HB  LYS A 211      -9.941  -0.373  17.705  1.00 93.63           H
ATOM   3129  CG  LYS A 211      -8.121  -0.640  16.578  1.00 93.63           C
ATOM   3130 1HG  LYS A 211      -8.506  -1.551  16.120  1.00 93.63           H
ATOM   3131 2HG  LYS A 211      -7.567  -0.105  15.807  1.00 93.63           H
ATOM   3132  CD  LYS A 211      -7.182  -1.001  17.731  1.00 93.63           C
ATOM   3133 1HD  LYS A 211      -6.824  -0.091  18.212  1.00 93.63           H
ATOM   3134 2HD  LYS A 211      -7.728  -1.567  18.486  1.00 93.63           H
ATOM   3135  CE  LYS A 211      -5.992  -1.823  17.232  1.00 93.63           C
ATOM   3136 1HE  LYS A 211      -6.339  -2.786  16.858  1.00 93.63           H
ATOM   3137 2HE  LYS A 211      -5.513  -1.310  16.398  1.00 93.63           H
ATOM   3138  NZ  LYS A 211      -5.013  -2.031  18.323  1.00 93.63           N
ATOM   3139 1HZ  LYS A 211      -4.311  -2.700  18.023  1.00 93.63           H
ATOM   3140 2HZ  LYS A 211      -4.565  -1.150  18.548  1.00 93.63           H
ATOM   3141 3HZ  LYS A 211      -5.491  -2.387  19.143  1.00 93.63           H
ATOM   3142  HN  LYS A 211     -11.305   1.610  17.365  1.00 93.63           H
ATOM   3143  N   SER A 212     -11.617  -0.999  15.374  1.00 91.16           N
ATOM   3144  CA  SER A 212     -12.142  -2.115  14.605  1.00 91.16           C
ATOM   3145  C   SER A 212     -12.647  -1.624  13.247  1.00 91.16           C
ATOM   3146  O   SER A 212     -12.450  -2.287  12.231  1.00 91.16           O
ATOM   3147  HA  SER A 212     -11.302  -2.797  14.477  1.00 91.16           H
ATOM   3148  CB  SER A 212     -13.264  -2.826  15.364  1.00 91.16           C
ATOM   3149 1HB  SER A 212     -14.080  -2.125  15.545  1.00 91.16           H
ATOM   3150 2HB  SER A 212     -13.666  -3.630  14.747  1.00 91.16           H
ATOM   3151  OG  SER A 212     -12.814  -3.360  16.606  1.00 91.16           O
ATOM   3152  HG  SER A 212     -12.945  -2.689  17.335  1.00 91.16           H
ATOM   3153  HN  SER A 212     -12.082  -0.827  16.242  1.00 91.16           H
ATOM   3154  N   ALA A 213     -13.289  -0.465  13.275  1.00 94.23           N
ATOM   3155  CA  ALA A 213     -13.856   0.105  12.064  1.00 94.23           C
ATOM   3156  C   ALA A 213     -12.725   0.471  11.100  1.00 94.23           C
ATOM   3157  O   ALA A 213     -12.800   0.175   9.909  1.00 94.23           O
ATOM   3158  HA  ALA A 213     -14.484  -0.656  11.601  1.00 94.23           H
ATOM   3159  CB  ALA A 213     -14.726   1.310  12.426  1.00 94.23           C
ATOM   3160 1HB  ALA A 213     -15.531   0.991  13.088  1.00 94.23           H
ATOM   3161 2HB  ALA A 213     -14.117   2.060  12.930  1.00 94.23           H
ATOM   3162 3HB  ALA A 213     -15.151   1.738  11.518  1.00 94.23           H
ATOM   3163  HN  ALA A 213     -13.425   0.080  14.102  1.00 94.23           H
ATOM   3164  N   VAL A 214     -11.704   1.110  11.652  1.00 92.44           N
ATOM   3165  CA  VAL A 214     -10.589   1.576  10.846  1.00 92.44           C
ATOM   3166  C   VAL A 214      -9.917   0.378  10.171  1.00 92.44           C
ATOM   3167  O   VAL A 214      -9.595   0.429   8.985  1.00 92.44           O
ATOM   3168  HA  VAL A 214     -10.992   2.232  10.074  1.00 92.44           H
ATOM   3169  CB  VAL A 214      -9.626   2.395  11.707  1.00 92.44           C
ATOM   3170  HB  VAL A 214      -9.393   1.810  12.598  1.00 92.44           H
ATOM   3171  CG1 VAL A 214      -8.315   2.659  10.964  1.00 92.44           C
ATOM   3172 1HG1 VAL A 214      -7.840   1.710  10.715  1.00 92.44           H
ATOM   3173 2HG1 VAL A 214      -8.521   3.213  10.049  1.00 92.44           H
ATOM   3174 3HG1 VAL A 214      -7.648   3.243  11.600  1.00 92.44           H
ATOM   3175  CG2 VAL A 214     -10.273   3.705  12.160  1.00 92.44           C
ATOM   3176 1HG2 VAL A 214     -10.548   4.295  11.286  1.00 92.44           H
ATOM   3177 2HG2 VAL A 214     -11.166   3.485  12.746  1.00 92.44           H
ATOM   3178 3HG2 VAL A 214      -9.567   4.267  12.771  1.00 92.44           H
ATOM   3179  HN  VAL A 214     -11.631   1.309  12.629  1.00 92.44           H
ATOM   3180  N   LEU A 215      -9.725  -0.672  10.957  1.00 92.38           N
ATOM   3181  CA  LEU A 215      -9.029  -1.852  10.472  1.00 92.38           C
ATOM   3182  C   LEU A 215      -9.881  -2.537   9.402  1.00 92.38           C
ATOM   3183  O   LEU A 215      -9.363  -2.967   8.373  1.00 92.38           O
ATOM   3184  HA  LEU A 215      -8.100  -1.517  10.012  1.00 92.38           H
ATOM   3185  CB  LEU A 215      -8.653  -2.768  11.638  1.00 92.38           C
ATOM   3186 1HB  LEU A 215      -9.541  -2.930  12.249  1.00 92.38           H
ATOM   3187 2HB  LEU A 215      -8.364  -3.738  11.233  1.00 92.38           H
ATOM   3188  CG  LEU A 215      -7.527  -2.271  12.546  1.00 92.38           C
ATOM   3189  HG  LEU A 215      -7.832  -1.318  12.978  1.00 92.38           H
ATOM   3190  CD1 LEU A 215      -7.290  -3.238  13.707  1.00 92.38           C
ATOM   3191 1HD1 LEU A 215      -8.202  -3.327  14.298  1.00 92.38           H
ATOM   3192 2HD1 LEU A 215      -7.015  -4.217  13.314  1.00 92.38           H
ATOM   3193 3HD1 LEU A 215      -6.485  -2.860  14.337  1.00 92.38           H
ATOM   3194  CD2 LEU A 215      -6.249  -2.014  11.745  1.00 92.38           C
ATOM   3195 1HD2 LEU A 215      -5.929  -2.939  11.266  1.00 92.38           H
ATOM   3196 2HD2 LEU A 215      -6.443  -1.259  10.983  1.00 92.38           H
ATOM   3197 3HD2 LEU A 215      -5.465  -1.661  12.414  1.00 92.38           H
ATOM   3198  HN  LEU A 215     -10.034  -0.724  11.906  1.00 92.38           H
ATOM   3199  N   THR A 216     -11.174  -2.616   9.681  1.00 91.71           N
ATOM   3200  CA  THR A 216     -12.096  -3.280   8.776  1.00 91.71           C
ATOM   3201  C   THR A 216     -12.095  -2.588   7.411  1.00 91.71           C
ATOM   3202  O   THR A 216     -12.028  -3.249   6.376  1.00 91.71           O
ATOM   3203  HA  THR A 216     -11.747  -4.300   8.617  1.00 91.71           H
ATOM   3204  CB  THR A 216     -13.473  -3.310   9.441  1.00 91.71           C
ATOM   3205  HB  THR A 216     -13.857  -2.300   9.586  1.00 91.71           H
ATOM   3206  OG1 THR A 216     -13.268  -4.067  10.631  1.00 91.71           O
ATOM   3207  HG1 THR A 216     -13.228  -3.457  11.422  1.00 91.71           H
ATOM   3208  CG2 THR A 216     -14.490  -4.133   8.647  1.00 91.71           C
ATOM   3209 1HG2 THR A 216     -14.137  -5.160   8.560  1.00 91.71           H
ATOM   3210 2HG2 THR A 216     -14.607  -3.703   7.652  1.00 91.71           H
ATOM   3211 3HG2 THR A 216     -15.450  -4.121   9.163  1.00 91.71           H
ATOM   3212  HN  THR A 216     -11.592  -2.237  10.507  1.00 91.71           H
ATOM   3213  N   LEU A 217     -12.171  -1.266   7.454  1.00 88.39           N
ATOM   3214  CA  LEU A 217     -12.145  -0.475   6.235  1.00 88.39           C
ATOM   3215  C   LEU A 217     -10.863  -0.782   5.460  1.00 88.39           C
ATOM   3216  O   LEU A 217     -10.887  -0.904   4.236  1.00 88.39           O
ATOM   3217  HA  LEU A 217     -12.998  -0.782   5.629  1.00 88.39           H
ATOM   3218  CB  LEU A 217     -12.329   1.010   6.556  1.00 88.39           C
ATOM   3219 1HB  LEU A 217     -11.778   1.235   7.470  1.00 88.39           H
ATOM   3220 2HB  LEU A 217     -11.872   1.593   5.757  1.00 88.39           H
ATOM   3221  CG  LEU A 217     -13.773   1.484   6.735  1.00 88.39           C
ATOM   3222  HG  LEU A 217     -14.294   0.761   7.363  1.00 88.39           H
ATOM   3223  CD1 LEU A 217     -13.822   2.830   7.459  1.00 88.39           C
ATOM   3224 1HD1 LEU A 217     -13.363   2.731   8.443  1.00 88.39           H
ATOM   3225 2HD1 LEU A 217     -13.279   3.576   6.878  1.00 88.39           H
ATOM   3226 3HD1 LEU A 217     -14.860   3.144   7.573  1.00 88.39           H
ATOM   3227  CD2 LEU A 217     -14.505   1.528   5.392  1.00 88.39           C
ATOM   3228 1HD2 LEU A 217     -13.992   2.216   4.721  1.00 88.39           H
ATOM   3229 2HD2 LEU A 217     -14.517   0.531   4.952  1.00 88.39           H
ATOM   3230 3HD2 LEU A 217     -15.529   1.868   5.548  1.00 88.39           H
ATOM   3231  HN  LEU A 217     -12.248  -0.737   8.299  1.00 88.39           H
ATOM   3232  N   LYS A 218      -9.773  -0.900   6.204  1.00 86.19           N
ATOM   3233  CA  LYS A 218      -8.470  -1.104   5.595  1.00 86.19           C
ATOM   3234  C   LYS A 218      -8.470  -2.432   4.834  1.00 86.19           C
ATOM   3235  O   LYS A 218      -7.983  -2.505   3.707  1.00 86.19           O
ATOM   3236  HA  LYS A 218      -8.312  -0.297   4.881  1.00 86.19           H
ATOM   3237  CB  LYS A 218      -7.364  -1.000   6.648  1.00 86.19           C
ATOM   3238 1HB  LYS A 218      -7.510  -0.100   7.246  1.00 86.19           H
ATOM   3239 2HB  LYS A 218      -7.425  -1.848   7.330  1.00 86.19           H
ATOM   3240  CG  LYS A 218      -5.983  -0.964   5.991  1.00 86.19           C
ATOM   3241 1HG  LYS A 218      -5.835  -1.867   5.398  1.00 86.19           H
ATOM   3242 2HG  LYS A 218      -5.925  -0.119   5.304  1.00 86.19           H
ATOM   3243  CD  LYS A 218      -4.878  -0.850   7.043  1.00 86.19           C
ATOM   3244 1HD  LYS A 218      -5.006   0.070   7.612  1.00 86.19           H
ATOM   3245 2HD  LYS A 218      -4.958  -1.676   7.750  1.00 86.19           H
ATOM   3246  CE  LYS A 218      -3.495  -0.863   6.389  1.00 86.19           C
ATOM   3247 1HE  LYS A 218      -3.398  -1.738   5.745  1.00 86.19           H
ATOM   3248 2HE  LYS A 218      -3.378   0.015   5.753  1.00 86.19           H
ATOM   3249  NZ  LYS A 218      -2.434  -0.880   7.420  1.00 86.19           N
ATOM   3250 1HZ  LYS A 218      -1.549  -1.129   6.992  1.00 86.19           H
ATOM   3251 2HZ  LYS A 218      -2.358   0.039   7.842  1.00 86.19           H
ATOM   3252 3HZ  LYS A 218      -2.667  -1.561   8.134  1.00 86.19           H
ATOM   3253  HN  LYS A 218      -9.771  -0.857   7.203  1.00 86.19           H
ATOM   3254  N   VAL A 219      -9.022  -3.448   5.480  1.00 90.76           N
ATOM   3255  CA  VAL A 219      -8.998  -4.790   4.925  1.00 90.76           C
ATOM   3256  C   VAL A 219      -9.918  -4.848   3.703  1.00 90.76           C
ATOM   3257  O   VAL A 219      -9.528  -5.355   2.652  1.00 90.76           O
ATOM   3258  HA  VAL A 219      -7.977  -4.995   4.605  1.00 90.76           H
ATOM   3259  CB  VAL A 219      -9.372  -5.809   6.003  1.00 90.76           C
ATOM   3260  HB  VAL A 219     -10.323  -5.504   6.437  1.00 90.76           H
ATOM   3261  CG1 VAL A 219      -9.556  -7.203   5.399  1.00 90.76           C
ATOM   3262 1HG1 VAL A 219     -10.352  -7.174   4.655  1.00 90.76           H
ATOM   3263 2HG1 VAL A 219      -8.627  -7.520   4.925  1.00 90.76           H
ATOM   3264 3HG1 VAL A 219      -9.821  -7.908   6.187  1.00 90.76           H
ATOM   3265  CG2 VAL A 219      -8.329  -5.830   7.122  1.00 90.76           C
ATOM   3266 1HG2 VAL A 219      -7.357  -6.099   6.708  1.00 90.76           H
ATOM   3267 2HG2 VAL A 219      -8.268  -4.843   7.580  1.00 90.76           H
ATOM   3268 3HG2 VAL A 219      -8.619  -6.563   7.875  1.00 90.76           H
ATOM   3269  HN  VAL A 219      -9.479  -3.365   6.366  1.00 90.76           H
ATOM   3270  N   ILE A 220     -11.120  -4.322   3.882  1.00 90.81           N
ATOM   3271  CA  ILE A 220     -12.151  -4.448   2.865  1.00 90.81           C
ATOM   3272  C   ILE A 220     -11.722  -3.682   1.612  1.00 90.81           C
ATOM   3273  O   ILE A 220     -11.634  -4.258   0.529  1.00 90.81           O
ATOM   3274  HA  ILE A 220     -12.233  -5.505   2.613  1.00 90.81           H
ATOM   3275  CB  ILE A 220     -13.507  -4.008   3.420  1.00 90.81           C
ATOM   3276  HB  ILE A 220     -13.381  -3.039   3.902  1.00 90.81           H
ATOM   3277  CG1 ILE A 220     -14.005  -4.983   4.489  1.00 90.81           C
ATOM   3278 1HG1 ILE A 220     -14.127  -5.975   4.054  1.00 90.81           H
ATOM   3279 2HG1 ILE A 220     -13.260  -5.072   5.280  1.00 90.81           H
ATOM   3280  CG2 ILE A 220     -14.527  -3.824   2.294  1.00 90.81           C
ATOM   3281 1HG2 ILE A 220     -14.169  -3.062   1.602  1.00 90.81           H
ATOM   3282 2HG2 ILE A 220     -14.656  -4.766   1.763  1.00 90.81           H
ATOM   3283 3HG2 ILE A 220     -15.482  -3.511   2.716  1.00 90.81           H
ATOM   3284  CD1 ILE A 220     -15.334  -4.514   5.084  1.00 90.81           C
ATOM   3285 1HD1 ILE A 220     -15.202  -3.533   5.540  1.00 90.81           H
ATOM   3286 2HD1 ILE A 220     -16.083  -4.449   4.294  1.00 90.81           H
ATOM   3287 3HD1 ILE A 220     -15.665  -5.225   5.841  1.00 90.81           H
ATOM   3288  HN  ILE A 220     -11.394  -3.818   4.701  1.00 90.81           H
ATOM   3289  N   LEU A 221     -11.466  -2.396   1.802  1.00 89.36           N
ATOM   3290  CA  LEU A 221     -11.218  -1.509   0.678  1.00 89.36           C
ATOM   3291  C   LEU A 221      -9.769  -1.674   0.214  1.00 89.36           C
ATOM   3292  O   LEU A 221      -9.454  -1.428  -0.949  1.00 89.36           O
ATOM   3293  HA  LEU A 221     -11.877  -1.817  -0.133  1.00 89.36           H
ATOM   3294  CB  LEU A 221     -11.587  -0.069   1.040  1.00 89.36           C
ATOM   3295 1HB  LEU A 221     -10.991   0.232   1.902  1.00 89.36           H
ATOM   3296 2HB  LEU A 221     -11.300   0.578   0.212  1.00 89.36           H
ATOM   3297  CG  LEU A 221     -13.061   0.185   1.362  1.00 89.36           C
ATOM   3298  HG  LEU A 221     -13.346  -0.462   2.191  1.00 89.36           H
ATOM   3299  CD1 LEU A 221     -13.282   1.628   1.817  1.00 89.36           C
ATOM   3300 1HD1 LEU A 221     -12.691   1.821   2.713  1.00 89.36           H
ATOM   3301 2HD1 LEU A 221     -12.975   2.311   1.025  1.00 89.36           H
ATOM   3302 3HD1 LEU A 221     -14.339   1.781   2.039  1.00 89.36           H
ATOM   3303  CD2 LEU A 221     -13.953  -0.185   0.174  1.00 89.36           C
ATOM   3304 1HD2 LEU A 221     -13.675   0.418  -0.690  1.00 89.36           H
ATOM   3305 2HD2 LEU A 221     -13.823  -1.241  -0.063  1.00 89.36           H
ATOM   3306 3HD2 LEU A 221     -14.995   0.005   0.430  1.00 89.36           H
ATOM   3307  HN  LEU A 221     -11.428  -1.960   2.701  1.00 89.36           H
ATOM   3308  N   GLY A 222      -8.926  -2.090   1.148  1.00 88.38           N
ATOM   3309  CA  GLY A 222      -7.492  -2.097   0.912  1.00 88.38           C
ATOM   3310  C   GLY A 222      -7.071  -3.344   0.133  1.00 88.38           C
ATOM   3311  O   GLY A 222      -6.037  -3.344  -0.534  1.00 88.38           O
ATOM   3312 1HA  GLY A 222      -7.207  -1.203   0.357  1.00 88.38           H
ATOM   3313 2HA  GLY A 222      -6.964  -2.063   1.864  1.00 88.38           H
ATOM   3314  HN  GLY A 222      -9.208  -2.417   2.050  1.00 88.38           H
ATOM   3315  N   PHE A 223      -7.893  -4.378   0.243  1.00 83.22           N
ATOM   3316  CA  PHE A 223      -7.556  -5.666  -0.338  1.00 83.22           C
ATOM   3317  C   PHE A 223      -8.784  -6.316  -0.980  1.00 83.22           C
ATOM   3318  O   PHE A 223      -8.818  -6.525  -2.191  1.00 83.22           O
ATOM   3319  HA  PHE A 223      -6.800  -5.489  -1.103  1.00 83.22           H
ATOM   3320  CB  PHE A 223      -7.062  -6.556   0.804  1.00 83.22           C
ATOM   3321 1HB  PHE A 223      -6.281  -6.027   1.351  1.00 83.22           H
ATOM   3322 2HB  PHE A 223      -7.882  -6.724   1.501  1.00 83.22           H
ATOM   3323  CG  PHE A 223      -6.515  -7.910   0.346  1.00 83.22           C
ATOM   3324  CD1 PHE A 223      -7.195  -9.051   0.636  1.00 83.22           C
ATOM   3325  HD1 PHE A 223      -8.130  -9.001   1.194  1.00 83.22           H
ATOM   3326  CD2 PHE A 223      -5.349  -7.972  -0.351  1.00 83.22           C
ATOM   3327  HD2 PHE A 223      -4.803  -7.057  -0.583  1.00 83.22           H
ATOM   3328  CE1 PHE A 223      -6.688 -10.308   0.211  1.00 83.22           C
ATOM   3329  HE1 PHE A 223      -7.233 -11.222   0.443  1.00 83.22           H
ATOM   3330  CE2 PHE A 223      -4.842  -9.228  -0.776  1.00 83.22           C
ATOM   3331  HE2 PHE A 223      -3.907  -9.278  -1.334  1.00 83.22           H
ATOM   3332  CZ  PHE A 223      -5.522 -10.370  -0.486  1.00 83.22           C
ATOM   3333  HZ  PHE A 223      -5.133 -11.334  -0.812  1.00 83.22           H
ATOM   3334  HN  PHE A 223      -8.772  -4.344   0.717  1.00 83.22           H
ATOM   3335  N   PHE A 224      -9.762  -6.617  -0.138  1.00 84.43           N
ATOM   3336  CA  PHE A 224     -10.786  -7.584  -0.496  1.00 84.43           C
ATOM   3337  C   PHE A 224     -11.540  -7.146  -1.753  1.00 84.43           C
ATOM   3338  O   PHE A 224     -11.608  -7.889  -2.731  1.00 84.43           O
ATOM   3339  HA  PHE A 224     -10.282  -8.532  -0.688  1.00 84.43           H
ATOM   3340  CB  PHE A 224     -11.767  -7.651   0.676  1.00 84.43           C
ATOM   3341 1HB  PHE A 224     -11.203  -7.749   1.604  1.00 84.43           H
ATOM   3342 2HB  PHE A 224     -12.313  -6.710   0.733  1.00 84.43           H
ATOM   3343  CG  PHE A 224     -12.771  -8.802   0.582  1.00 84.43           C
ATOM   3344  CD1 PHE A 224     -14.037  -8.566   0.145  1.00 84.43           C
ATOM   3345  HD1 PHE A 224     -14.336  -7.557  -0.139  1.00 84.43           H
ATOM   3346  CD2 PHE A 224     -12.397 -10.061   0.936  1.00 84.43           C
ATOM   3347  HD2 PHE A 224     -11.383 -10.250   1.287  1.00 84.43           H
ATOM   3348  CE1 PHE A 224     -14.969  -9.634   0.058  1.00 84.43           C
ATOM   3349  HE1 PHE A 224     -15.983  -9.445  -0.293  1.00 84.43           H
ATOM   3350  CE2 PHE A 224     -13.329 -11.129   0.849  1.00 84.43           C
ATOM   3351  HE2 PHE A 224     -13.030 -12.138   1.133  1.00 84.43           H
ATOM   3352  CZ  PHE A 224     -14.595 -10.893   0.412  1.00 84.43           C
ATOM   3353  HZ  PHE A 224     -15.310 -11.713   0.345  1.00 84.43           H
ATOM   3354  HN  PHE A 224      -9.862  -6.212   0.771  1.00 84.43           H
ATOM   3355  N   LEU A 225     -12.088  -5.942  -1.686  1.00 88.90           N
ATOM   3356  CA  LEU A 225     -12.888  -5.421  -2.781  1.00 88.90           C
ATOM   3357  C   LEU A 225     -12.032  -5.359  -4.048  1.00 88.90           C
ATOM   3358  O   LEU A 225     -12.408  -5.908  -5.082  1.00 88.90           O
ATOM   3359  HA  LEU A 225     -13.705  -6.123  -2.950  1.00 88.90           H
ATOM   3360  CB  LEU A 225     -13.516  -4.080  -2.396  1.00 88.90           C
ATOM   3361 1HB  LEU A 225     -14.172  -4.241  -1.541  1.00 88.90           H
ATOM   3362 2HB  LEU A 225     -12.721  -3.411  -2.067  1.00 88.90           H
ATOM   3363  CG  LEU A 225     -14.317  -3.375  -3.493  1.00 88.90           C
ATOM   3364  HG  LEU A 225     -13.722  -3.380  -4.406  1.00 88.90           H
ATOM   3365  CD1 LEU A 225     -15.614  -4.128  -3.794  1.00 88.90           C
ATOM   3366 1HD1 LEU A 225     -15.379  -5.139  -4.128  1.00 88.90           H
ATOM   3367 2HD1 LEU A 225     -16.224  -4.176  -2.892  1.00 88.90           H
ATOM   3368 3HD1 LEU A 225     -16.164  -3.605  -4.577  1.00 88.90           H
ATOM   3369  CD2 LEU A 225     -14.574  -1.912  -3.129  1.00 88.90           C
ATOM   3370 1HD2 LEU A 225     -15.139  -1.863  -2.197  1.00 88.90           H
ATOM   3371 2HD2 LEU A 225     -13.623  -1.395  -3.004  1.00 88.90           H
ATOM   3372 3HD2 LEU A 225     -15.145  -1.434  -3.925  1.00 88.90           H
ATOM   3373  HN  LEU A 225     -11.992  -5.327  -0.903  1.00 88.90           H
ATOM   3374  N   PRO A 226     -10.872  -4.692  -3.990  1.00 90.31           N
ATOM   3375  CA  PRO A 226      -9.999  -4.595  -5.163  1.00 90.31           C
ATOM   3376  C   PRO A 226      -9.681  -5.956  -5.760  1.00 90.31           C
ATOM   3377  O   PRO A 226      -9.705  -6.124  -6.978  1.00 90.31           O
ATOM   3378  HA  PRO A 226     -10.500  -4.044  -5.959  1.00 90.31           H
ATOM   3379  CB  PRO A 226      -8.744  -3.905  -4.624  1.00 90.31           C
ATOM   3380 1HB  PRO A 226      -7.999  -4.628  -4.293  1.00 90.31           H
ATOM   3381 2HB  PRO A 226      -8.269  -3.285  -5.385  1.00 90.31           H
ATOM   3382  CG  PRO A 226      -9.271  -3.068  -3.464  1.00 90.31           C
ATOM   3383 1HG  PRO A 226      -8.478  -2.799  -2.767  1.00 90.31           H
ATOM   3384 2HG  PRO A 226      -9.710  -2.131  -3.808  1.00 90.31           H
ATOM   3385  CD  PRO A 226     -10.305  -3.983  -2.829  1.00 90.31           C
ATOM   3386 1HD  PRO A 226      -9.851  -4.676  -2.120  1.00 90.31           H
ATOM   3387 2HD  PRO A 226     -11.061  -3.421  -2.280  1.00 90.31           H
ATOM   3388  N   PHE A 227      -9.390  -6.900  -4.878  1.00 85.51           N
ATOM   3389  CA  PHE A 227      -8.966  -8.222  -5.308  1.00 85.51           C
ATOM   3390  C   PHE A 227     -10.071  -8.920  -6.103  1.00 85.51           C
ATOM   3391  O   PHE A 227      -9.812  -9.496  -7.159  1.00 85.51           O
ATOM   3392  HA  PHE A 227      -8.091  -8.089  -5.945  1.00 85.51           H
ATOM   3393  CB  PHE A 227      -8.674  -9.032  -4.044  1.00 85.51           C
ATOM   3394 1HB  PHE A 227      -7.918  -8.510  -3.456  1.00 85.51           H
ATOM   3395 2HB  PHE A 227      -9.577  -9.075  -3.435  1.00 85.51           H
ATOM   3396  CG  PHE A 227      -8.192 -10.458  -4.316  1.00 85.51           C
ATOM   3397  CD1 PHE A 227      -9.058 -11.501  -4.208  1.00 85.51           C
ATOM   3398  HD1 PHE A 227     -10.096 -11.321  -3.928  1.00 85.51           H
ATOM   3399  CD2 PHE A 227      -6.897 -10.684  -4.666  1.00 85.51           C
ATOM   3400  HD2 PHE A 227      -6.203  -9.848  -4.752  1.00 85.51           H
ATOM   3401  CE1 PHE A 227      -8.611 -12.825  -4.461  1.00 85.51           C
ATOM   3402  HE1 PHE A 227      -9.305 -13.661  -4.374  1.00 85.51           H
ATOM   3403  CE2 PHE A 227      -6.450 -12.007  -4.918  1.00 85.51           C
ATOM   3404  HE2 PHE A 227      -5.412 -12.188  -5.199  1.00 85.51           H
ATOM   3405  CZ  PHE A 227      -7.316 -13.050  -4.811  1.00 85.51           C
ATOM   3406  HZ  PHE A 227      -6.973 -14.066  -5.005  1.00 85.51           H
ATOM   3407  HN  PHE A 227      -9.439  -6.774  -3.887  1.00 85.51           H
ATOM   3408  N   VAL A 228     -11.280  -8.846  -5.566  1.00 92.15           N
ATOM   3409  CA  VAL A 228     -12.420  -9.490  -6.196  1.00 92.15           C
ATOM   3410  C   VAL A 228     -12.611  -8.916  -7.601  1.00 92.15           C
ATOM   3411  O   VAL A 228     -12.825  -9.661  -8.556  1.00 92.15           O
ATOM   3412  HA  VAL A 228     -12.193 -10.553  -6.279  1.00 92.15           H
ATOM   3413  CB  VAL A 228     -13.660  -9.337  -5.314  1.00 92.15           C
ATOM   3414  HB  VAL A 228     -13.773  -8.280  -5.074  1.00 92.15           H
ATOM   3415  CG1 VAL A 228     -14.920  -9.787  -6.057  1.00 92.15           C
ATOM   3416 1HG1 VAL A 228     -15.051  -9.179  -6.952  1.00 92.15           H
ATOM   3417 2HG1 VAL A 228     -14.820 -10.835  -6.341  1.00 92.15           H
ATOM   3418 3HG1 VAL A 228     -15.787  -9.669  -5.407  1.00 92.15           H
ATOM   3419  CG2 VAL A 228     -13.496 -10.103  -3.999  1.00 92.15           C
ATOM   3420 1HG2 VAL A 228     -13.346 -11.162  -4.212  1.00 92.15           H
ATOM   3421 2HG2 VAL A 228     -12.633  -9.715  -3.458  1.00 92.15           H
ATOM   3422 3HG2 VAL A 228     -14.392  -9.978  -3.391  1.00 92.15           H
ATOM   3423  HN  VAL A 228     -11.485  -8.359  -4.717  1.00 92.15           H
ATOM   3424  N   VAL A 229     -12.528  -7.596  -7.683  1.00 92.05           N
ATOM   3425  CA  VAL A 229     -12.748  -6.909  -8.945  1.00 92.05           C
ATOM   3426  C   VAL A 229     -11.683  -7.348  -9.952  1.00 92.05           C
ATOM   3427  O   VAL A 229     -12.000  -7.662 -11.098  1.00 92.05           O
ATOM   3428  HA  VAL A 229     -13.728  -7.210  -9.316  1.00 92.05           H
ATOM   3429  CB  VAL A 229     -12.770  -5.396  -8.720  1.00 92.05           C
ATOM   3430  HB  VAL A 229     -11.852  -5.121  -8.201  1.00 92.05           H
ATOM   3431  CG1 VAL A 229     -12.802  -4.644 -10.052  1.00 92.05           C
ATOM   3432 1HG1 VAL A 229     -11.916  -4.898 -10.633  1.00 92.05           H
ATOM   3433 2HG1 VAL A 229     -13.696  -4.928 -10.608  1.00 92.05           H
ATOM   3434 3HG1 VAL A 229     -12.818  -3.571  -9.863  1.00 92.05           H
ATOM   3435  CG2 VAL A 229     -13.950  -4.991  -7.833  1.00 92.05           C
ATOM   3436 1HG2 VAL A 229     -14.883  -5.287  -8.312  1.00 92.05           H
ATOM   3437 2HG2 VAL A 229     -13.865  -5.487  -6.866  1.00 92.05           H
ATOM   3438 3HG2 VAL A 229     -13.942  -3.911  -7.689  1.00 92.05           H
ATOM   3439  HN  VAL A 229     -12.315  -7.000  -6.909  1.00 92.05           H
ATOM   3440  N   MET A 230     -10.442  -7.356  -9.488  1.00 84.32           N
ATOM   3441  CA  MET A 230      -9.324  -7.702 -10.348  1.00 84.32           C
ATOM   3442  C   MET A 230      -9.448  -9.139 -10.858  1.00 84.32           C
ATOM   3443  O   MET A 230      -9.261  -9.398 -12.046  1.00 84.32           O
ATOM   3444  HA  MET A 230      -9.372  -7.006 -11.186  1.00 84.32           H
ATOM   3445  CB  MET A 230      -8.015  -7.547  -9.571  1.00 84.32           C
ATOM   3446 1HB  MET A 230      -8.103  -8.038  -8.601  1.00 84.32           H
ATOM   3447 2HB  MET A 230      -7.208  -8.045 -10.108  1.00 84.32           H
ATOM   3448  CG  MET A 230      -7.667  -6.071  -9.371  1.00 84.32           C
ATOM   3449 1HG  MET A 230      -7.697  -5.549 -10.327  1.00 84.32           H
ATOM   3450 2HG  MET A 230      -8.408  -5.598  -8.726  1.00 84.32           H
ATOM   3451  SD  MET A 230      -6.043  -5.919  -8.645  1.00 84.32           S
ATOM   3452  CE  MET A 230      -6.377  -6.538  -7.005  1.00 84.32           C
ATOM   3453 1HE  MET A 230      -7.135  -5.915  -6.529  1.00 84.32           H
ATOM   3454 2HE  MET A 230      -6.739  -7.564  -7.070  1.00 84.32           H
ATOM   3455 3HE  MET A 230      -5.462  -6.513  -6.413  1.00 84.32           H
ATOM   3456  HN  MET A 230     -10.197  -7.132  -8.545  1.00 84.32           H
ATOM   3457  N   ALA A 231      -9.763 -10.036  -9.935  1.00 90.09           N
ATOM   3458  CA  ALA A 231      -9.838 -11.450 -10.260  1.00 90.09           C
ATOM   3459  C   ALA A 231     -10.896 -11.664 -11.344  1.00 90.09           C
ATOM   3460  O   ALA A 231     -10.670 -12.404 -12.300  1.00 90.09           O
ATOM   3461  HA  ALA A 231      -8.865 -11.753 -10.649  1.00 90.09           H
ATOM   3462  CB  ALA A 231     -10.132 -12.251  -8.990  1.00 90.09           C
ATOM   3463 1HB  ALA A 231      -9.336 -12.087  -8.264  1.00 90.09           H
ATOM   3464 2HB  ALA A 231     -11.083 -11.925  -8.568  1.00 90.09           H
ATOM   3465 3HB  ALA A 231     -10.188 -13.312  -9.235  1.00 90.09           H
ATOM   3466  HN  ALA A 231      -9.964  -9.810  -8.982  1.00 90.09           H
ATOM   3467  N   CYS A 232     -12.030 -11.003 -11.158  1.00 89.68           N
ATOM   3468  CA  CYS A 232     -13.134 -11.135 -12.093  1.00 89.68           C
ATOM   3469  C   CYS A 232     -12.681 -10.595 -13.451  1.00 89.68           C
ATOM   3470  O   CYS A 232     -12.888 -11.238 -14.479  1.00 89.68           O
ATOM   3471  HA  CYS A 232     -13.366 -12.198 -12.156  1.00 89.68           H
ATOM   3472  CB  CYS A 232     -14.391 -10.423 -11.587  1.00 89.68           C
ATOM   3473 1HB  CYS A 232     -14.146  -9.404 -11.287  1.00 89.68           H
ATOM   3474 2HB  CYS A 232     -15.125 -10.351 -12.389  1.00 89.68           H
ATOM   3475  SG  CYS A 232     -15.101 -11.339 -10.170  1.00 89.68           S
ATOM   3476  HG  CYS A 232     -14.272 -10.843  -9.256  1.00 89.68           H
ATOM   3477  HN  CYS A 232     -12.199 -10.389 -10.387  1.00 89.68           H
ATOM   3478  N   CYS A 233     -12.069  -9.420 -13.411  1.00 87.95           N
ATOM   3479  CA  CYS A 233     -11.700  -8.728 -14.634  1.00 87.95           C
ATOM   3480  C   CYS A 233     -10.802  -9.653 -15.457  1.00 87.95           C
ATOM   3481  O   CYS A 233     -11.059  -9.883 -16.638  1.00 87.95           O
ATOM   3482  HA  CYS A 233     -12.627  -8.514 -15.165  1.00 87.95           H
ATOM   3483  CB  CYS A 233     -11.022  -7.387 -14.341  1.00 87.95           C
ATOM   3484 1HB  CYS A 233     -10.265  -7.514 -13.568  1.00 87.95           H
ATOM   3485 2HB  CYS A 233     -10.510  -7.027 -15.233  1.00 87.95           H
ATOM   3486  SG  CYS A 233     -12.269  -6.161 -13.800  1.00 87.95           S
ATOM   3487  HG  CYS A 233     -12.387  -6.622 -12.558  1.00 87.95           H
ATOM   3488  HN  CYS A 233     -11.828  -8.944 -12.566  1.00 87.95           H
ATOM   3489  N   TYR A 234      -9.767 -10.158 -14.802  1.00 75.35           N
ATOM   3490  CA  TYR A 234      -8.735 -10.909 -15.497  1.00 75.35           C
ATOM   3491  C   TYR A 234      -9.239 -12.299 -15.889  1.00 75.35           C
ATOM   3492  O   TYR A 234      -8.791 -12.868 -16.884  1.00 75.35           O
ATOM   3493  HA  TYR A 234      -8.469 -10.359 -16.400  1.00 75.35           H
ATOM   3494  CB  TYR A 234      -7.581 -11.059 -14.504  1.00 75.35           C
ATOM   3495 1HB  TYR A 234      -7.989 -11.112 -13.494  1.00 75.35           H
ATOM   3496 2HB  TYR A 234      -7.073 -12.005 -14.693  1.00 75.35           H
ATOM   3497  CG  TYR A 234      -6.556  -9.925 -14.565  1.00 75.35           C
ATOM   3498  CD1 TYR A 234      -5.475 -10.017 -15.418  1.00 75.35           C
ATOM   3499  HD1 TYR A 234      -5.353 -10.898 -16.049  1.00 75.35           H
ATOM   3500  CD2 TYR A 234      -6.712  -8.810 -13.766  1.00 75.35           C
ATOM   3501  HD2 TYR A 234      -7.565  -8.738 -13.092  1.00 75.35           H
ATOM   3502  CE1 TYR A 234      -4.510  -8.950 -15.476  1.00 75.35           C
ATOM   3503  HE1 TYR A 234      -3.652  -9.010 -16.146  1.00 75.35           H
ATOM   3504  CE2 TYR A 234      -5.746  -7.743 -13.824  1.00 75.35           C
ATOM   3505  HE2 TYR A 234      -5.857  -6.857 -13.198  1.00 75.35           H
ATOM   3506  CZ  TYR A 234      -4.694  -7.865 -14.676  1.00 75.35           C
ATOM   3507  OH  TYR A 234      -3.782  -6.858 -14.730  1.00 75.35           O
ATOM   3508  HH  TYR A 234      -4.027  -6.139 -14.079  1.00 75.35           H
ATOM   3509  HN  TYR A 234      -9.627 -10.061 -13.817  1.00 75.35           H
ATOM   3510  N   THR A 235     -10.164 -12.806 -15.088  1.00 85.03           N
ATOM   3511  CA  THR A 235     -10.816 -14.066 -15.400  1.00 85.03           C
ATOM   3512  C   THR A 235     -11.492 -13.991 -16.770  1.00 85.03           C
ATOM   3513  O   THR A 235     -11.352 -14.901 -17.587  1.00 85.03           O
ATOM   3514  HA  THR A 235     -10.053 -14.842 -15.462  1.00 85.03           H
ATOM   3515  CB  THR A 235     -11.785 -14.393 -14.262  1.00 85.03           C
ATOM   3516  HB  THR A 235     -12.573 -13.643 -14.195  1.00 85.03           H
ATOM   3517  OG1 THR A 235     -10.947 -14.508 -13.115  1.00 85.03           O
ATOM   3518  HG1 THR A 235     -11.083 -13.722 -12.511  1.00 85.03           H
ATOM   3519  CG2 THR A 235     -12.412 -15.781 -14.406  1.00 85.03           C
ATOM   3520 1HG2 THR A 235     -11.626 -16.536 -14.405  1.00 85.03           H
ATOM   3521 2HG2 THR A 235     -12.965 -15.834 -15.343  1.00 85.03           H
ATOM   3522 3HG2 THR A 235     -13.090 -15.962 -13.572  1.00 85.03           H
ATOM   3523  HN  THR A 235     -10.468 -12.372 -14.240  1.00 85.03           H
ATOM   3524  N   ILE A 236     -12.212 -12.899 -16.981  1.00 83.47           N
ATOM   3525  CA  ILE A 236     -12.918 -12.697 -18.235  1.00 83.47           C
ATOM   3526  C   ILE A 236     -11.903 -12.435 -19.350  1.00 83.47           C
ATOM   3527  O   ILE A 236     -12.068 -12.917 -20.470  1.00 83.47           O
ATOM   3528  HA  ILE A 236     -13.449 -13.621 -18.462  1.00 83.47           H
ATOM   3529  CB  ILE A 236     -13.968 -11.595 -18.087  1.00 83.47           C
ATOM   3530  HB  ILE A 236     -13.466 -10.688 -17.750  1.00 83.47           H
ATOM   3531  CG1 ILE A 236     -15.002 -11.962 -17.022  1.00 83.47           C
ATOM   3532 1HG1 ILE A 236     -15.670 -12.732 -17.408  1.00 83.47           H
ATOM   3533 2HG1 ILE A 236     -14.499 -12.384 -16.152  1.00 83.47           H
ATOM   3534  CG2 ILE A 236     -14.621 -11.276 -19.434  1.00 83.47           C
ATOM   3535 1HG2 ILE A 236     -13.858 -10.940 -20.137  1.00 83.47           H
ATOM   3536 2HG2 ILE A 236     -15.106 -12.171 -19.824  1.00 83.47           H
ATOM   3537 3HG2 ILE A 236     -15.363 -10.489 -19.300  1.00 83.47           H
ATOM   3538  CD1 ILE A 236     -15.817 -10.736 -16.602  1.00 83.47           C
ATOM   3539 1HD1 ILE A 236     -15.148  -9.978 -16.194  1.00 83.47           H
ATOM   3540 2HD1 ILE A 236     -16.337 -10.332 -17.470  1.00 83.47           H
ATOM   3541 3HD1 ILE A 236     -16.544 -11.025 -15.844  1.00 83.47           H
ATOM   3542  HN  ILE A 236     -12.316 -12.161 -16.314  1.00 83.47           H
ATOM   3543  N   ILE A 237     -10.876 -11.672 -19.005  1.00 80.39           N
ATOM   3544  CA  ILE A 237      -9.847 -11.322 -19.968  1.00 80.39           C
ATOM   3545  C   ILE A 237      -9.237 -12.601 -20.545  1.00 80.39           C
ATOM   3546  O   ILE A 237      -9.161 -12.763 -21.762  1.00 80.39           O
ATOM   3547  HA  ILE A 237     -10.330 -10.774 -20.778  1.00 80.39           H
ATOM   3548  CB  ILE A 237      -8.819 -10.381 -19.336  1.00 80.39           C
ATOM   3549  HB  ILE A 237      -8.612 -10.732 -18.325  1.00 80.39           H
ATOM   3550  CG1 ILE A 237      -9.376  -8.961 -19.216  1.00 80.39           C
ATOM   3551 1HG1 ILE A 237      -9.432  -8.504 -20.204  1.00 80.39           H
ATOM   3552 2HG1 ILE A 237     -10.392  -8.997 -18.824  1.00 80.39           H
ATOM   3553  CG2 ILE A 237      -7.498 -10.415 -20.107  1.00 80.39           C
ATOM   3554 1HG2 ILE A 237      -7.097 -11.429 -20.096  1.00 80.39           H
ATOM   3555 2HG2 ILE A 237      -7.670 -10.104 -21.137  1.00 80.39           H
ATOM   3556 3HG2 ILE A 237      -6.785  -9.738 -19.636  1.00 80.39           H
ATOM   3557  CD1 ILE A 237      -8.500  -8.104 -18.301  1.00 80.39           C
ATOM   3558 1HD1 ILE A 237      -8.466  -8.551 -17.307  1.00 80.39           H
ATOM   3559 2HD1 ILE A 237      -7.491  -8.050 -18.709  1.00 80.39           H
ATOM   3560 3HD1 ILE A 237      -8.918  -7.100 -18.233  1.00 80.39           H
ATOM   3561  HN  ILE A 237     -10.742 -11.296 -18.088  1.00 80.39           H
ATOM   3562  N   ILE A 238      -8.818 -13.477 -19.643  1.00 77.96           N
ATOM   3563  CA  ILE A 238      -8.134 -14.694 -20.045  1.00 77.96           C
ATOM   3564  C   ILE A 238      -9.051 -15.513 -20.956  1.00 77.96           C
ATOM   3565  O   ILE A 238      -8.613 -16.028 -21.983  1.00 77.96           O
ATOM   3566  HA  ILE A 238      -7.253 -14.401 -20.615  1.00 77.96           H
ATOM   3567  CB  ILE A 238      -7.643 -15.463 -18.816  1.00 77.96           C
ATOM   3568  HB  ILE A 238      -8.461 -15.516 -18.098  1.00 77.96           H
ATOM   3569  CG1 ILE A 238      -6.489 -14.726 -18.134  1.00 77.96           C
ATOM   3570 1HG1 ILE A 238      -5.582 -14.834 -18.728  1.00 77.96           H
ATOM   3571 2HG1 ILE A 238      -6.712 -13.660 -18.084  1.00 77.96           H
ATOM   3572  CG2 ILE A 238      -7.269 -16.900 -19.182  1.00 77.96           C
ATOM   3573 1HG2 ILE A 238      -8.142 -17.411 -19.588  1.00 77.96           H
ATOM   3574 2HG2 ILE A 238      -6.474 -16.890 -19.929  1.00 77.96           H
ATOM   3575 3HG2 ILE A 238      -6.923 -17.424 -18.291  1.00 77.96           H
ATOM   3576  CD1 ILE A 238      -6.249 -15.269 -16.724  1.00 77.96           C
ATOM   3577 1HD1 ILE A 238      -7.150 -15.138 -16.125  1.00 77.96           H
ATOM   3578 2HD1 ILE A 238      -6.002 -16.329 -16.780  1.00 77.96           H
ATOM   3579 3HD1 ILE A 238      -5.423 -14.728 -16.262  1.00 77.96           H
ATOM   3580  HN  ILE A 238      -8.939 -13.366 -18.657  1.00 77.96           H
ATOM   3581  N   HIS A 239     -10.308 -15.607 -20.547  1.00 76.65           N
ATOM   3582  CA  HIS A 239     -11.281 -16.387 -21.292  1.00 76.65           C
ATOM   3583  C   HIS A 239     -11.390 -15.845 -22.718  1.00 76.65           C
ATOM   3584  O   HIS A 239     -11.420 -16.614 -23.678  1.00 76.65           O
ATOM   3585  HA  HIS A 239     -10.901 -17.408 -21.329  1.00 76.65           H
ATOM   3586  CB  HIS A 239     -12.627 -16.416 -20.564  1.00 76.65           C
ATOM   3587 1HB  HIS A 239     -12.459 -16.696 -19.524  1.00 76.65           H
ATOM   3588 2HB  HIS A 239     -13.047 -15.411 -20.560  1.00 76.65           H
ATOM   3589  CG  HIS A 239     -13.633 -17.365 -21.171  1.00 76.65           C
ATOM   3590  ND1 HIS A 239     -13.532 -18.741 -21.053  1.00 76.65           N
ATOM   3591  HD1 HIS A 239     -12.808 -19.235 -20.571  1.00 76.65           H
ATOM   3592  CD2 HIS A 239     -14.760 -17.123 -21.900  1.00 76.65           C
ATOM   3593  HD2 HIS A 239     -15.138 -16.140 -22.179  1.00 76.65           H
ATOM   3594  CE1 HIS A 239     -14.557 -19.291 -21.687  1.00 76.65           C
ATOM   3595  HE1 HIS A 239     -14.758 -20.359 -21.774  1.00 76.65           H
ATOM   3596  NE2 HIS A 239     -15.316 -18.287 -22.211  1.00 76.65           N
ATOM   3597  HN  HIS A 239     -10.663 -15.163 -19.724  1.00 76.65           H
ATOM   3598  N   THR A 240     -11.447 -14.524 -22.813  1.00 78.44           N
ATOM   3599  CA  THR A 240     -11.608 -13.872 -24.101  1.00 78.44           C
ATOM   3600  C   THR A 240     -10.378 -14.114 -24.979  1.00 78.44           C
ATOM   3601  O   THR A 240     -10.502 -14.312 -26.186  1.00 78.44           O
ATOM   3602  HA  THR A 240     -12.458 -14.324 -24.611  1.00 78.44           H
ATOM   3603  CB  THR A 240     -11.892 -12.390 -23.848  1.00 78.44           C
ATOM   3604  HB  THR A 240     -10.998 -11.878 -23.490  1.00 78.44           H
ATOM   3605  OG1 THR A 240     -12.998 -12.397 -22.951  1.00 78.44           O
ATOM   3606  HG1 THR A 240     -12.678 -12.267 -22.012  1.00 78.44           H
ATOM   3607  CG2 THR A 240     -12.425 -11.676 -25.092  1.00 78.44           C
ATOM   3608 1HG2 THR A 240     -13.355 -12.146 -25.410  1.00 78.44           H
ATOM   3609 2HG2 THR A 240     -11.690 -11.745 -25.894  1.00 78.44           H
ATOM   3610 3HG2 THR A 240     -12.610 -10.628 -24.858  1.00 78.44           H
ATOM   3611  HN  THR A 240     -11.384 -13.905 -22.030  1.00 78.44           H
ATOM   3612  N   LEU A 241      -9.219 -14.091 -24.337  1.00 74.63           N
ATOM   3613  CA  LEU A 241      -7.963 -14.222 -25.056  1.00 74.63           C
ATOM   3614  C   LEU A 241      -7.859 -15.633 -25.639  1.00 74.63           C
ATOM   3615  O   LEU A 241      -7.434 -15.807 -26.780  1.00 74.63           O
ATOM   3616  HA  LEU A 241      -7.982 -13.509 -25.880  1.00 74.63           H
ATOM   3617  CB  LEU A 241      -6.787 -13.841 -24.155  1.00 74.63           C
ATOM   3618 1HB  LEU A 241      -6.930 -14.317 -23.184  1.00 74.63           H
ATOM   3619 2HB  LEU A 241      -5.876 -14.258 -24.584  1.00 74.63           H
ATOM   3620  CG  LEU A 241      -6.572 -12.343 -23.930  1.00 74.63           C
ATOM   3621  HG  LEU A 241      -7.498 -11.919 -23.541  1.00 74.63           H
ATOM   3622  CD1 LEU A 241      -5.487 -12.096 -22.881  1.00 74.63           C
ATOM   3623 1HD1 LEU A 241      -5.784 -12.552 -21.936  1.00 74.63           H
ATOM   3624 2HD1 LEU A 241      -4.548 -12.537 -23.218  1.00 74.63           H
ATOM   3625 3HD1 LEU A 241      -5.354 -11.023 -22.741  1.00 74.63           H
ATOM   3626  CD2 LEU A 241      -6.268 -11.629 -25.249  1.00 74.63           C
ATOM   3627 1HD2 LEU A 241      -5.364 -12.049 -25.689  1.00 74.63           H
ATOM   3628 2HD2 LEU A 241      -7.104 -11.763 -25.936  1.00 74.63           H
ATOM   3629 3HD2 LEU A 241      -6.120 -10.565 -25.060  1.00 74.63           H
ATOM   3630  HN  LEU A 241      -9.130 -13.985 -23.347  1.00 74.63           H
ATOM   3631  N   ILE A 242      -8.254 -16.604 -24.829  1.00 74.62           N
ATOM   3632  CA  ILE A 242      -8.203 -17.995 -25.247  1.00 74.62           C
ATOM   3633  C   ILE A 242      -9.061 -18.178 -26.501  1.00 74.62           C
ATOM   3634  O   ILE A 242      -8.656 -18.862 -27.440  1.00 74.62           O
ATOM   3635  HA  ILE A 242      -7.168 -18.222 -25.501  1.00 74.62           H
ATOM   3636  CB  ILE A 242      -8.598 -18.916 -24.092  1.00 74.62           C
ATOM   3637  HB  ILE A 242      -9.520 -18.536 -23.652  1.00 74.62           H
ATOM   3638  CG1 ILE A 242      -7.534 -18.905 -22.993  1.00 74.62           C
ATOM   3639 1HG1 ILE A 242      -6.643 -19.428 -23.339  1.00 74.62           H
ATOM   3640 2HG1 ILE A 242      -7.239 -17.878 -22.778  1.00 74.62           H
ATOM   3641  CG2 ILE A 242      -8.888 -20.332 -24.595  1.00 74.62           C
ATOM   3642 1HG2 ILE A 242      -9.707 -20.302 -25.314  1.00 74.62           H
ATOM   3643 2HG2 ILE A 242      -7.997 -20.736 -25.075  1.00 74.62           H
ATOM   3644 3HG2 ILE A 242      -9.167 -20.967 -23.753  1.00 74.62           H
ATOM   3645  CD1 ILE A 242      -8.057 -19.568 -21.717  1.00 74.62           C
ATOM   3646 1HD1 ILE A 242      -8.934 -19.028 -21.360  1.00 74.62           H
ATOM   3647 2HD1 ILE A 242      -8.329 -20.602 -21.929  1.00 74.62           H
ATOM   3648 3HD1 ILE A 242      -7.281 -19.546 -20.952  1.00 74.62           H
ATOM   3649  HN  ILE A 242      -8.604 -16.453 -23.904  1.00 74.62           H
ATOM   3650  N   GLN A 243     -10.229 -17.554 -26.476  1.00 69.74           N
ATOM   3651  CA  GLN A 243     -11.165 -17.673 -27.581  1.00 69.74           C
ATOM   3652  C   GLN A 243     -10.608 -16.977 -28.825  1.00 69.74           C
ATOM   3653  O   GLN A 243     -10.828 -17.434 -29.946  1.00 69.74           O
ATOM   3654  HA  GLN A 243     -11.260 -18.743 -27.767  1.00 69.74           H
ATOM   3655  CB  GLN A 243     -12.535 -17.107 -27.203  1.00 69.74           C
ATOM   3656 1HB  GLN A 243     -12.416 -16.111 -26.776  1.00 69.74           H
ATOM   3657 2HB  GLN A 243     -13.147 -16.998 -28.098  1.00 69.74           H
ATOM   3658  CG  GLN A 243     -13.247 -18.017 -26.200  1.00 69.74           C
ATOM   3659 1HG  GLN A 243     -13.307 -19.028 -26.601  1.00 69.74           H
ATOM   3660 2HG  GLN A 243     -12.666 -18.072 -25.279  1.00 69.74           H
ATOM   3661  CD  GLN A 243     -14.653 -17.499 -25.892  1.00 69.74           C
ATOM   3662  OE1 GLN A 243     -15.042 -16.411 -26.283  1.00 69.74           O
ATOM   3663  NE2 GLN A 243     -15.392 -18.338 -25.171  1.00 69.74           N
ATOM   3664 1HE2 GLN A 243     -15.013 -19.216 -24.882  1.00 69.74           H
ATOM   3665 2HE2 GLN A 243     -16.327 -18.089 -24.918  1.00 69.74           H
ATOM   3666  HN  GLN A 243     -10.539 -16.977 -25.721  1.00 69.74           H
ATOM   3667  N   ALA A 244      -9.899 -15.884 -28.586  1.00 70.87           N
ATOM   3668  CA  ALA A 244      -9.483 -15.010 -29.669  1.00 70.87           C
ATOM   3669  C   ALA A 244      -8.354 -15.680 -30.454  1.00 70.87           C
ATOM   3670  O   ALA A 244      -8.101 -15.329 -31.606  1.00 70.87           O
ATOM   3671  HA  ALA A 244     -10.339 -14.868 -30.328  1.00 70.87           H
ATOM   3672  CB  ALA A 244      -9.070 -13.651 -29.098  1.00 70.87           C
ATOM   3673 1HB  ALA A 244      -9.916 -13.205 -28.575  1.00 70.87           H
ATOM   3674 2HB  ALA A 244      -8.242 -13.786 -28.402  1.00 70.87           H
ATOM   3675 3HB  ALA A 244      -8.758 -12.996 -29.911  1.00 70.87           H
ATOM   3676  HN  ALA A 244      -9.610 -15.594 -27.673  1.00 70.87           H
ATOM   3677  N   LYS A 245      -7.705 -16.632 -29.800  1.00 59.37           N
ATOM   3678  CA  LYS A 245      -6.614 -17.360 -30.426  1.00 59.37           C
ATOM   3679  C   LYS A 245      -5.647 -16.365 -31.072  1.00 59.37           C
ATOM   3680  O   LYS A 245      -4.773 -16.756 -31.844  1.00 59.37           O
ATOM   3681  HA  LYS A 245      -6.084 -17.895 -29.638  1.00 59.37           H
ATOM   3682  CB  LYS A 245      -7.158 -18.408 -31.398  1.00 59.37           C
ATOM   3683 1HB  LYS A 245      -7.899 -17.952 -32.055  1.00 59.37           H
ATOM   3684 2HB  LYS A 245      -6.352 -18.773 -32.034  1.00 59.37           H
ATOM   3685  CG  LYS A 245      -7.790 -19.580 -30.644  1.00 59.37           C
ATOM   3686 1HG  LYS A 245      -7.123 -19.904 -29.845  1.00 59.37           H
ATOM   3687 2HG  LYS A 245      -8.718 -19.256 -30.173  1.00 59.37           H
ATOM   3688  CD  LYS A 245      -8.072 -20.751 -31.587  1.00 59.37           C
ATOM   3689 1HD  LYS A 245      -8.827 -20.461 -32.317  1.00 59.37           H
ATOM   3690 2HD  LYS A 245      -7.169 -21.000 -32.144  1.00 59.37           H
ATOM   3691  CE  LYS A 245      -8.551 -21.979 -30.809  1.00 59.37           C
ATOM   3692 1HE  LYS A 245      -7.855 -22.198 -29.999  1.00 59.37           H
ATOM   3693 2HE  LYS A 245      -9.518 -21.771 -30.350  1.00 59.37           H
ATOM   3694  NZ  LYS A 245      -8.662 -23.150 -31.706  1.00 59.37           N
ATOM   3695 1HZ  LYS A 245      -9.006 -23.947 -31.181  1.00 59.37           H
ATOM   3696 2HZ  LYS A 245      -9.307 -22.939 -32.460  1.00 59.37           H
ATOM   3697 3HZ  LYS A 245      -7.751 -23.368 -32.093  1.00 59.37           H
ATOM   3698  HN  LYS A 245      -7.913 -16.907 -28.862  1.00 59.37           H
ATOM   3699  N   LYS A 246      -5.838 -15.099 -30.733  1.00 52.25           N
ATOM   3700  CA  LYS A 246      -5.057 -14.035 -31.342  1.00 52.25           C
ATOM   3701  C   LYS A 246      -3.809 -13.776 -30.496  1.00 52.25           C
ATOM   3702  O   LYS A 246      -3.896 -13.187 -29.420  1.00 52.25           O
ATOM   3703  HA  LYS A 246      -4.741 -14.384 -32.325  1.00 52.25           H
ATOM   3704  CB  LYS A 246      -5.922 -12.792 -31.560  1.00 52.25           C
ATOM   3705 1HB  LYS A 246      -6.564 -12.635 -30.693  1.00 52.25           H
ATOM   3706 2HB  LYS A 246      -5.285 -11.912 -31.647  1.00 52.25           H
ATOM   3707  CG  LYS A 246      -6.780 -12.935 -32.819  1.00 52.25           C
ATOM   3708 1HG  LYS A 246      -6.160 -13.270 -33.650  1.00 52.25           H
ATOM   3709 2HG  LYS A 246      -7.540 -13.700 -32.660  1.00 52.25           H
ATOM   3710  CD  LYS A 246      -7.451 -11.608 -33.178  1.00 52.25           C
ATOM   3711 1HD  LYS A 246      -8.125 -11.308 -32.376  1.00 52.25           H
ATOM   3712 2HD  LYS A 246      -6.696 -10.827 -33.268  1.00 52.25           H
ATOM   3713  CE  LYS A 246      -8.230 -11.725 -34.489  1.00 52.25           C
ATOM   3714 1HE  LYS A 246      -7.581 -12.118 -35.271  1.00 52.25           H
ATOM   3715 2HE  LYS A 246      -9.050 -12.433 -34.370  1.00 52.25           H
ATOM   3716  NZ  LYS A 246      -8.762 -10.405 -34.896  1.00 52.25           N
ATOM   3717 1HZ  LYS A 246      -9.292 -10.504 -35.755  1.00 52.25           H
ATOM   3718 2HZ  LYS A 246      -9.367 -10.045 -34.165  1.00 52.25           H
ATOM   3719 3HZ  LYS A 246      -7.993  -9.762 -35.045  1.00 52.25           H
ATOM   3720  HN  LYS A 246      -6.509 -14.795 -30.057  1.00 52.25           H
ATOM   3721  N   SER A 247      -2.677 -14.228 -31.015  1.00 55.05           N
ATOM   3722  CA  SER A 247      -1.429 -14.147 -30.274  1.00 55.05           C
ATOM   3723  C   SER A 247      -1.123 -12.690 -29.922  1.00 55.05           C
ATOM   3724  O   SER A 247      -0.665 -12.397 -28.818  1.00 55.05           O
ATOM   3725  HA  SER A 247      -1.592 -14.733 -29.370  1.00 55.05           H
ATOM   3726  CB  SER A 247      -0.274 -14.753 -31.073  1.00 55.05           C
ATOM   3727 1HB  SER A 247      -0.327 -15.841 -31.017  1.00 55.05           H
ATOM   3728 2HB  SER A 247      -0.378 -14.483 -32.123  1.00 55.05           H
ATOM   3729  OG  SER A 247       0.995 -14.315 -30.593  1.00 55.05           O
ATOM   3730  HG  SER A 247       1.726 -14.713 -31.148  1.00 55.05           H
ATOM   3731  HN  SER A 247      -2.603 -14.642 -31.922  1.00 55.05           H
ATOM   3732  N   SER A 248      -1.390 -11.814 -30.880  1.00 55.19           N
ATOM   3733  CA  SER A 248      -0.787 -10.492 -30.874  1.00 55.19           C
ATOM   3734  C   SER A 248      -1.166  -9.749 -29.592  1.00 55.19           C
ATOM   3735  O   SER A 248      -0.407  -8.910 -29.109  1.00 55.19           O
ATOM   3736  HA  SER A 248       0.289 -10.666 -30.912  1.00 55.19           H
ATOM   3737  CB  SER A 248      -1.216  -9.686 -32.102  1.00 55.19           C
ATOM   3738 1HB  SER A 248      -0.606  -8.786 -32.176  1.00 55.19           H
ATOM   3739 2HB  SER A 248      -1.032 -10.271 -33.003  1.00 55.19           H
ATOM   3740  OG  SER A 248      -2.593  -9.322 -32.046  1.00 55.19           O
ATOM   3741  HG  SER A 248      -2.833  -8.770 -32.845  1.00 55.19           H
ATOM   3742  HN  SER A 248      -2.004 -11.995 -31.648  1.00 55.19           H
ATOM   3743  N   LYS A 249      -2.340 -10.084 -29.077  1.00 51.44           N
ATOM   3744  CA  LYS A 249      -2.909  -9.342 -27.965  1.00 51.44           C
ATOM   3745  C   LYS A 249      -2.173  -9.718 -26.677  1.00 51.44           C
ATOM   3746  O   LYS A 249      -2.266  -9.010 -25.675  1.00 51.44           O
ATOM   3747  HA  LYS A 249      -2.743  -8.283 -28.160  1.00 51.44           H
ATOM   3748  CB  LYS A 249      -4.422  -9.558 -27.894  1.00 51.44           C
ATOM   3749 1HB  LYS A 249      -4.646 -10.620 -27.997  1.00 51.44           H
ATOM   3750 2HB  LYS A 249      -4.792  -9.248 -26.916  1.00 51.44           H
ATOM   3751  CG  LYS A 249      -5.140  -8.771 -28.991  1.00 51.44           C
ATOM   3752 1HG  LYS A 249      -4.770  -7.745 -29.009  1.00 51.44           H
ATOM   3753 2HG  LYS A 249      -4.916  -9.208 -29.964  1.00 51.44           H
ATOM   3754  CD  LYS A 249      -6.653  -8.769 -28.763  1.00 51.44           C
ATOM   3755 1HD  LYS A 249      -7.037  -9.786 -28.835  1.00 51.44           H
ATOM   3756 2HD  LYS A 249      -6.872  -8.416 -27.755  1.00 51.44           H
ATOM   3757  CE  LYS A 249      -7.360  -7.878 -29.786  1.00 51.44           C
ATOM   3758 1HE  LYS A 249      -6.902  -6.889 -29.795  1.00 51.44           H
ATOM   3759 2HE  LYS A 249      -7.238  -8.294 -30.786  1.00 51.44           H
ATOM   3760  NZ  LYS A 249      -8.800  -7.760 -29.464  1.00 51.44           N
ATOM   3761 1HZ  LYS A 249      -9.255  -7.178 -30.158  1.00 51.44           H
ATOM   3762 2HZ  LYS A 249      -9.223  -8.682 -29.466  1.00 51.44           H
ATOM   3763 3HZ  LYS A 249      -8.908  -7.341 -28.547  1.00 51.44           H
ATOM   3764  HN  LYS A 249      -2.898 -10.846 -29.406  1.00 51.44           H
ATOM   3765  N   HIS A 250      -1.457 -10.830 -26.745  1.00 54.01           N
ATOM   3766  CA  HIS A 250      -0.859 -11.410 -25.554  1.00 54.01           C
ATOM   3767  C   HIS A 250       0.261 -10.501 -25.047  1.00 54.01           C
ATOM   3768  O   HIS A 250       0.407 -10.301 -23.842  1.00 54.01           O
ATOM   3769  HA  HIS A 250      -1.646 -11.458 -24.801  1.00 54.01           H
ATOM   3770  CB  HIS A 250      -0.386 -12.840 -25.825  1.00 54.01           C
ATOM   3771 1HB  HIS A 250       0.132 -12.865 -26.784  1.00 54.01           H
ATOM   3772 2HB  HIS A 250       0.341 -13.121 -25.063  1.00 54.01           H
ATOM   3773  CG  HIS A 250      -1.497 -13.862 -25.843  1.00 54.01           C
ATOM   3774  ND1 HIS A 250      -2.044 -14.395 -24.688  1.00 54.01           N
ATOM   3775  HD1 HIS A 250      -1.772 -14.168 -23.753  1.00 54.01           H
ATOM   3776  CD2 HIS A 250      -2.159 -14.442 -26.885  1.00 54.01           C
ATOM   3777  HD2 HIS A 250      -1.977 -14.247 -27.942  1.00 54.01           H
ATOM   3778  CE1 HIS A 250      -2.990 -15.256 -25.033  1.00 54.01           C
ATOM   3779  HE1 HIS A 250      -3.605 -15.840 -24.348  1.00 54.01           H
ATOM   3780  NE2 HIS A 250      -3.059 -15.284 -26.395  1.00 54.01           N
ATOM   3781  HN  HIS A 250      -1.283 -11.333 -27.592  1.00 54.01           H
ATOM   3782  N   LYS A 251       1.025  -9.972 -25.993  1.00 56.01           N
ATOM   3783  CA  LYS A 251       2.244  -9.256 -25.657  1.00 56.01           C
ATOM   3784  C   LYS A 251       1.891  -8.015 -24.836  1.00 56.01           C
ATOM   3785  O   LYS A 251       2.621  -7.645 -23.917  1.00 56.01           O
ATOM   3786  HA  LYS A 251       2.852  -9.917 -25.039  1.00 56.01           H
ATOM   3787  CB  LYS A 251       3.050  -8.949 -26.921  1.00 56.01           C
ATOM   3788 1HB  LYS A 251       2.392  -8.535 -27.685  1.00 56.01           H
ATOM   3789 2HB  LYS A 251       3.800  -8.189 -26.702  1.00 56.01           H
ATOM   3790  CG  LYS A 251       3.733 -10.209 -27.455  1.00 56.01           C
ATOM   3791 1HG  LYS A 251       4.352 -10.651 -26.674  1.00 56.01           H
ATOM   3792 2HG  LYS A 251       2.979 -10.950 -27.722  1.00 56.01           H
ATOM   3793  CD  LYS A 251       4.596  -9.889 -28.677  1.00 56.01           C
ATOM   3794 1HD  LYS A 251       3.971  -9.477 -29.470  1.00 56.01           H
ATOM   3795 2HD  LYS A 251       5.329  -9.125 -28.419  1.00 56.01           H
ATOM   3796  CE  LYS A 251       5.313 -11.141 -29.185  1.00 56.01           C
ATOM   3797 1HE  LYS A 251       6.102 -11.424 -28.488  1.00 56.01           H
ATOM   3798 2HE  LYS A 251       4.613 -11.976 -29.230  1.00 56.01           H
ATOM   3799  NZ  LYS A 251       5.892 -10.899 -30.526  1.00 56.01           N
ATOM   3800 1HZ  LYS A 251       6.362 -11.738 -30.848  1.00 56.01           H
ATOM   3801 2HZ  LYS A 251       5.152 -10.656 -31.175  1.00 56.01           H
ATOM   3802 3HZ  LYS A 251       6.559 -10.137 -30.473  1.00 56.01           H
ATOM   3803  HN  LYS A 251       0.823 -10.028 -26.970  1.00 56.01           H
ATOM   3804  N   ALA A 252       0.771  -7.404 -25.196  1.00 63.74           N
ATOM   3805  CA  ALA A 252       0.371  -6.150 -24.581  1.00 63.74           C
ATOM   3806  C   ALA A 252      -0.076  -6.413 -23.142  1.00 63.74           C
ATOM   3807  O   ALA A 252      -0.025  -5.518 -22.299  1.00 63.74           O
ATOM   3808  HA  ALA A 252       1.242  -5.494 -24.568  1.00 63.74           H
ATOM   3809  CB  ALA A 252      -0.726  -5.496 -25.423  1.00 63.74           C
ATOM   3810 1HB  ALA A 252      -0.348  -5.303 -26.427  1.00 63.74           H
ATOM   3811 2HB  ALA A 252      -1.586  -6.163 -25.481  1.00 63.74           H
ATOM   3812 3HB  ALA A 252      -1.026  -4.555 -24.962  1.00 63.74           H
ATOM   3813  HN  ALA A 252       0.144  -7.752 -25.894  1.00 63.74           H
ATOM   3814  N   LEU A 253      -0.505  -7.644 -22.905  1.00 67.86           N
ATOM   3815  CA  LEU A 253      -1.083  -8.000 -21.620  1.00 67.86           C
ATOM   3816  C   LEU A 253       0.038  -8.373 -20.648  1.00 67.86           C
ATOM   3817  O   LEU A 253      -0.150  -8.331 -19.433  1.00 67.86           O
ATOM   3818  HA  LEU A 253      -1.594  -7.118 -21.236  1.00 67.86           H
ATOM   3819  CB  LEU A 253      -2.137  -9.096 -21.792  1.00 67.86           C
ATOM   3820 1HB  LEU A 253      -2.168  -9.381 -22.844  1.00 67.86           H
ATOM   3821 2HB  LEU A 253      -1.815  -9.974 -21.233  1.00 67.86           H
ATOM   3822  CG  LEU A 253      -3.557  -8.736 -21.349  1.00 67.86           C
ATOM   3823  HG  LEU A 253      -3.494  -7.913 -20.638  1.00 67.86           H
ATOM   3824  CD1 LEU A 253      -4.394  -8.248 -22.533  1.00 67.86           C
ATOM   3825 1HD1 LEU A 253      -3.928  -7.363 -22.967  1.00 67.86           H
ATOM   3826 2HD1 LEU A 253      -4.451  -9.034 -23.286  1.00 67.86           H
ATOM   3827 3HD1 LEU A 253      -5.398  -7.999 -22.190  1.00 67.86           H
ATOM   3828  CD2 LEU A 253      -4.219  -9.910 -20.624  1.00 67.86           C
ATOM   3829 1HD2 LEU A 253      -4.269 -10.768 -21.294  1.00 67.86           H
ATOM   3830 2HD2 LEU A 253      -3.633 -10.170 -19.743  1.00 67.86           H
ATOM   3831 3HD2 LEU A 253      -5.227  -9.627 -20.320  1.00 67.86           H
ATOM   3832  HN  LEU A 253      -0.463  -8.388 -23.571  1.00 67.86           H
ATOM   3833  N   LYS A 254       1.179  -8.729 -21.219  1.00 70.80           N
ATOM   3834  CA  LYS A 254       2.235  -9.365 -20.449  1.00 70.80           C
ATOM   3835  C   LYS A 254       2.589  -8.482 -19.251  1.00 70.80           C
ATOM   3836  O   LYS A 254       2.761  -8.977 -18.139  1.00 70.80           O
ATOM   3837  HA  LYS A 254       1.843 -10.311 -20.076  1.00 70.80           H
ATOM   3838  CB  LYS A 254       3.430  -9.693 -21.347  1.00 70.80           C
ATOM   3839 1HB  LYS A 254       3.082 -10.177 -22.259  1.00 70.80           H
ATOM   3840 2HB  LYS A 254       3.928  -8.771 -21.645  1.00 70.80           H
ATOM   3841  CG  LYS A 254       4.423 -10.606 -20.625  1.00 70.80           C
ATOM   3842 1HG  LYS A 254       4.805 -10.103 -19.737  1.00 70.80           H
ATOM   3843 2HG  LYS A 254       3.914 -11.508 -20.287  1.00 70.80           H
ATOM   3844  CD  LYS A 254       5.587 -10.984 -21.544  1.00 70.80           C
ATOM   3845 1HD  LYS A 254       5.204 -11.474 -22.439  1.00 70.80           H
ATOM   3846 2HD  LYS A 254       6.105 -10.082 -21.871  1.00 70.80           H
ATOM   3847  CE  LYS A 254       6.570 -11.913 -20.829  1.00 70.80           C
ATOM   3848 1HE  LYS A 254       6.955 -11.425 -19.933  1.00 70.80           H
ATOM   3849 2HE  LYS A 254       6.055 -12.817 -20.503  1.00 70.80           H
ATOM   3850  NZ  LYS A 254       7.692 -12.270 -21.726  1.00 70.80           N
ATOM   3851 1HZ  LYS A 254       8.331 -12.888 -21.239  1.00 70.80           H
ATOM   3852 2HZ  LYS A 254       7.330 -12.738 -22.549  1.00 70.80           H
ATOM   3853 3HZ  LYS A 254       8.183 -11.428 -22.005  1.00 70.80           H
ATOM   3854  HN  LYS A 254       1.387  -8.591 -22.187  1.00 70.80           H
ATOM   3855  N   VAL A 255       2.688  -7.188 -19.520  1.00 74.36           N
ATOM   3856  CA  VAL A 255       3.106  -6.242 -18.499  1.00 74.36           C
ATOM   3857  C   VAL A 255       2.087  -6.244 -17.359  1.00 74.36           C
ATOM   3858  O   VAL A 255       2.452  -6.405 -16.195  1.00 74.36           O
ATOM   3859  HA  VAL A 255       4.067  -6.580 -18.111  1.00 74.36           H
ATOM   3860  CB  VAL A 255       3.306  -4.857 -19.120  1.00 74.36           C
ATOM   3861  HB  VAL A 255       2.359  -4.549 -19.563  1.00 74.36           H
ATOM   3862  CG1 VAL A 255       3.682  -3.828 -18.052  1.00 74.36           C
ATOM   3863 1HG1 VAL A 255       2.887  -3.766 -17.310  1.00 74.36           H
ATOM   3864 2HG1 VAL A 255       4.610  -4.130 -17.567  1.00 74.36           H
ATOM   3865 3HG1 VAL A 255       3.818  -2.853 -18.520  1.00 74.36           H
ATOM   3866  CG2 VAL A 255       4.354  -4.901 -20.233  1.00 74.36           C
ATOM   3867 1HG2 VAL A 255       5.305  -5.241 -19.823  1.00 74.36           H
ATOM   3868 2HG2 VAL A 255       4.028  -5.590 -21.013  1.00 74.36           H
ATOM   3869 3HG2 VAL A 255       4.476  -3.904 -20.657  1.00 74.36           H
ATOM   3870  HN  VAL A 255       2.489  -6.785 -20.413  1.00 74.36           H
ATOM   3871  N   THR A 256       0.828  -6.065 -17.732  1.00 72.65           N
ATOM   3872  CA  THR A 256      -0.220  -5.846 -16.750  1.00 72.65           C
ATOM   3873  C   THR A 256      -0.410  -7.094 -15.886  1.00 72.65           C
ATOM   3874  O   THR A 256      -0.688  -6.991 -14.692  1.00 72.65           O
ATOM   3875  HA  THR A 256       0.095  -5.042 -16.085  1.00 72.65           H
ATOM   3876  CB  THR A 256      -1.487  -5.425 -17.497  1.00 72.65           C
ATOM   3877  HB  THR A 256      -2.344  -5.393 -16.823  1.00 72.65           H
ATOM   3878  OG1 THR A 256      -1.584  -6.357 -18.570  1.00 72.65           O
ATOM   3879  HG1 THR A 256      -1.933  -7.232 -18.234  1.00 72.65           H
ATOM   3880  CG2 THR A 256      -1.335  -4.071 -18.192  1.00 72.65           C
ATOM   3881 1HG2 THR A 256      -0.521  -4.123 -18.915  1.00 72.65           H
ATOM   3882 2HG2 THR A 256      -1.112  -3.304 -17.449  1.00 72.65           H
ATOM   3883 3HG2 THR A 256      -2.262  -3.820 -18.706  1.00 72.65           H
ATOM   3884  HN  THR A 256       0.522  -6.068 -18.684  1.00 72.65           H
ATOM   3885  N   ILE A 257      -0.253  -8.246 -16.523  1.00 76.54           N
ATOM   3886  CA  ILE A 257      -0.367  -9.512 -15.819  1.00 76.54           C
ATOM   3887  C   ILE A 257       0.710  -9.586 -14.735  1.00 76.54           C
ATOM   3888  O   ILE A 257       0.419  -9.919 -13.587  1.00 76.54           O
ATOM   3889  HA  ILE A 257      -1.344  -9.531 -15.336  1.00 76.54           H
ATOM   3890  CB  ILE A 257      -0.326 -10.679 -16.807  1.00 76.54           C
ATOM   3891  HB  ILE A 257       0.520 -10.530 -17.477  1.00 76.54           H
ATOM   3892  CG1 ILE A 257      -1.588 -10.710 -17.671  1.00 76.54           C
ATOM   3893 1HG1 ILE A 257      -2.458 -10.908 -17.045  1.00 76.54           H
ATOM   3894 2HG1 ILE A 257      -1.742  -9.734 -18.131  1.00 76.54           H
ATOM   3895  CG2 ILE A 257      -0.098 -12.006 -16.079  1.00 76.54           C
ATOM   3896 1HG2 ILE A 257       0.851 -11.968 -15.544  1.00 76.54           H
ATOM   3897 2HG2 ILE A 257      -0.908 -12.175 -15.370  1.00 76.54           H
ATOM   3898 3HG2 ILE A 257      -0.073 -12.819 -16.804  1.00 76.54           H
ATOM   3899  CD1 ILE A 257      -1.482 -11.781 -18.759  1.00 76.54           C
ATOM   3900 1HD1 ILE A 257      -0.625 -11.565 -19.398  1.00 76.54           H
ATOM   3901 2HD1 ILE A 257      -1.352 -12.758 -18.295  1.00 76.54           H
ATOM   3902 3HD1 ILE A 257      -2.392 -11.781 -19.359  1.00 76.54           H
ATOM   3903  HN  ILE A 257      -0.052  -8.322 -17.499  1.00 76.54           H
ATOM   3904  N   THR A 258       1.932  -9.269 -15.137  1.00 81.39           N
ATOM   3905  CA  THR A 258       3.071  -9.398 -14.243  1.00 81.39           C
ATOM   3906  C   THR A 258       2.895  -8.494 -13.022  1.00 81.39           C
ATOM   3907  O   THR A 258       3.110  -8.926 -11.890  1.00 81.39           O
ATOM   3908  HA  THR A 258       3.107 -10.425 -13.879  1.00 81.39           H
ATOM   3909  CB  THR A 258       4.338  -9.096 -15.046  1.00 81.39           C
ATOM   3910  HB  THR A 258       4.387  -8.041 -15.313  1.00 81.39           H
ATOM   3911  OG1 THR A 258       4.281 -10.006 -16.141  1.00 81.39           O
ATOM   3912  HG1 THR A 258       3.882  -9.556 -16.940  1.00 81.39           H
ATOM   3913  CG2 THR A 258       5.613  -9.492 -14.298  1.00 81.39           C
ATOM   3914 1HG2 THR A 258       5.595 -10.562 -14.090  1.00 81.39           H
ATOM   3915 2HG2 THR A 258       5.670  -8.940 -13.360  1.00 81.39           H
ATOM   3916 3HG2 THR A 258       6.482  -9.256 -14.912  1.00 81.39           H
ATOM   3917  HN  THR A 258       2.150  -8.931 -16.052  1.00 81.39           H
ATOM   3918  N   VAL A 259       2.507  -7.257 -13.292  1.00 79.02           N
ATOM   3919  CA  VAL A 259       2.333  -6.279 -12.232  1.00 79.02           C
ATOM   3920  C   VAL A 259       1.300  -6.796 -11.229  1.00 79.02           C
ATOM   3921  O   VAL A 259       1.497  -6.694 -10.020  1.00 79.02           O
ATOM   3922  HA  VAL A 259       3.292  -6.171 -11.723  1.00 79.02           H
ATOM   3923  CB  VAL A 259       1.959  -4.921 -12.829  1.00 79.02           C
ATOM   3924  HB  VAL A 259       1.114  -5.072 -13.501  1.00 79.02           H
ATOM   3925  CG1 VAL A 259       1.520  -3.943 -11.736  1.00 79.02           C
ATOM   3926 1HG1 VAL A 259       0.653  -4.347 -11.215  1.00 79.02           H
ATOM   3927 2HG1 VAL A 259       2.337  -3.801 -11.028  1.00 79.02           H
ATOM   3928 3HG1 VAL A 259       1.260  -2.986 -12.188  1.00 79.02           H
ATOM   3929  CG2 VAL A 259       3.115  -4.344 -13.648  1.00 79.02           C
ATOM   3930 1HG2 VAL A 259       3.987  -4.215 -13.006  1.00 79.02           H
ATOM   3931 2HG2 VAL A 259       3.361  -5.028 -14.461  1.00 79.02           H
ATOM   3932 3HG2 VAL A 259       2.822  -3.379 -14.061  1.00 79.02           H
ATOM   3933  HN  VAL A 259       2.312  -6.921 -14.213  1.00 79.02           H
ATOM   3934  N   LEU A 260       0.220  -7.342 -11.770  1.00 75.88           N
ATOM   3935  CA  LEU A 260      -0.865  -7.836 -10.939  1.00 75.88           C
ATOM   3936  C   LEU A 260      -0.342  -8.958 -10.040  1.00 75.88           C
ATOM   3937  O   LEU A 260      -0.569  -8.947  -8.831  1.00 75.88           O
ATOM   3938  HA  LEU A 260      -1.193  -7.011 -10.306  1.00 75.88           H
ATOM   3939  CB  LEU A 260      -2.058  -8.246 -11.804  1.00 75.88           C
ATOM   3940 1HB  LEU A 260      -2.315  -7.410 -12.454  1.00 75.88           H
ATOM   3941 2HB  LEU A 260      -1.749  -9.068 -12.449  1.00 75.88           H
ATOM   3942  CG  LEU A 260      -3.318  -8.674 -11.049  1.00 75.88           C
ATOM   3943  HG  LEU A 260      -3.012  -9.195 -10.142  1.00 75.88           H
ATOM   3944  CD1 LEU A 260      -4.138  -7.456 -10.616  1.00 75.88           C
ATOM   3945 1HD1 LEU A 260      -3.535  -6.827  -9.961  1.00 75.88           H
ATOM   3946 2HD1 LEU A 260      -4.434  -6.886 -11.496  1.00 75.88           H
ATOM   3947 3HD1 LEU A 260      -5.028  -7.789 -10.081  1.00 75.88           H
ATOM   3948  CD2 LEU A 260      -4.147  -9.657 -11.878  1.00 75.88           C
ATOM   3949 1HD2 LEU A 260      -4.444  -9.183 -12.813  1.00 75.88           H
ATOM   3950 2HD2 LEU A 260      -3.551 -10.544 -12.093  1.00 75.88           H
ATOM   3951 3HD2 LEU A 260      -5.037  -9.945 -11.318  1.00 75.88           H
ATOM   3952  HN  LEU A 260       0.081  -7.449 -12.754  1.00 75.88           H
ATOM   3953  N   THR A 261       0.347  -9.902 -10.665  1.00 84.20           N
ATOM   3954  CA  THR A 261       0.786 -11.096  -9.964  1.00 84.20           C
ATOM   3955  C   THR A 261       1.719 -10.725  -8.810  1.00 84.20           C
ATOM   3956  O   THR A 261       1.580 -11.243  -7.703  1.00 84.20           O
ATOM   3957  HA  THR A 261      -0.087 -11.579  -9.527  1.00 84.20           H
ATOM   3958  CB  THR A 261       1.430 -12.035 -10.987  1.00 84.20           C
ATOM   3959  HB  THR A 261       2.341 -11.599 -11.396  1.00 84.20           H
ATOM   3960  OG1 THR A 261       0.391 -12.285 -11.930  1.00 84.20           O
ATOM   3961  HG1 THR A 261       0.410 -11.593 -12.652  1.00 84.20           H
ATOM   3962  CG2 THR A 261       1.742 -13.413 -10.402  1.00 84.20           C
ATOM   3963 1HG2 THR A 261       0.819 -13.878 -10.054  1.00 84.20           H
ATOM   3964 2HG2 THR A 261       2.432 -13.305  -9.565  1.00 84.20           H
ATOM   3965 3HG2 THR A 261       2.196 -14.040 -11.170  1.00 84.20           H
ATOM   3966  HN  THR A 261       0.605  -9.859 -11.630  1.00 84.20           H
ATOM   3967  N   VAL A 262       2.649  -9.829  -9.108  1.00 87.27           N
ATOM   3968  CA  VAL A 262       3.642  -9.427  -8.126  1.00 87.27           C
ATOM   3969  C   VAL A 262       2.944  -8.729  -6.957  1.00 87.27           C
ATOM   3970  O   VAL A 262       3.295  -8.949  -5.799  1.00 87.27           O
ATOM   3971  HA  VAL A 262       4.125 -10.332  -7.757  1.00 87.27           H
ATOM   3972  CB  VAL A 262       4.711  -8.556  -8.789  1.00 87.27           C
ATOM   3973  HB  VAL A 262       4.206  -7.737  -9.301  1.00 87.27           H
ATOM   3974  CG1 VAL A 262       5.650  -7.950  -7.745  1.00 87.27           C
ATOM   3975 1HG1 VAL A 262       5.076  -7.332  -7.055  1.00 87.27           H
ATOM   3976 2HG1 VAL A 262       6.144  -8.749  -7.192  1.00 87.27           H
ATOM   3977 3HG1 VAL A 262       6.400  -7.336  -8.243  1.00 87.27           H
ATOM   3978  CG2 VAL A 262       5.495  -9.352  -9.835  1.00 87.27           C
ATOM   3979 1HG2 VAL A 262       5.983 -10.200  -9.355  1.00 87.27           H
ATOM   3980 2HG2 VAL A 262       4.812  -9.713 -10.604  1.00 87.27           H
ATOM   3981 3HG2 VAL A 262       6.248  -8.710 -10.291  1.00 87.27           H
ATOM   3982  HN  VAL A 262       2.731  -9.382  -9.998  1.00 87.27           H
ATOM   3983  N   PHE A 263       1.968  -7.901  -7.301  1.00 81.40           N
ATOM   3984  CA  PHE A 263       1.215  -7.173  -6.294  1.00 81.40           C
ATOM   3985  C   PHE A 263       0.520  -8.133  -5.327  1.00 81.40           C
ATOM   3986  O   PHE A 263       0.680  -8.020  -4.113  1.00 81.40           O
ATOM   3987  HA  PHE A 263       1.925  -6.556  -5.743  1.00 81.40           H
ATOM   3988  CB  PHE A 263       0.154  -6.356  -7.034  1.00 81.40           C
ATOM   3989 1HB  PHE A 263       0.651  -5.651  -7.700  1.00 81.40           H
ATOM   3990 2HB  PHE A 263      -0.434  -7.026  -7.661  1.00 81.40           H
ATOM   3991  CG  PHE A 263      -0.792  -5.584  -6.112  1.00 81.40           C
ATOM   3992  CD1 PHE A 263      -2.034  -6.071  -5.849  1.00 81.40           C
ATOM   3993  HD1 PHE A 263      -2.356  -7.012  -6.296  1.00 81.40           H
ATOM   3994  CD2 PHE A 263      -0.390  -4.410  -5.554  1.00 81.40           C
ATOM   3995  HD2 PHE A 263       0.606  -4.019  -5.765  1.00 81.40           H
ATOM   3996  CE1 PHE A 263      -2.911  -5.354  -4.993  1.00 81.40           C
ATOM   3997  HE1 PHE A 263      -3.907  -5.745  -4.783  1.00 81.40           H
ATOM   3998  CE2 PHE A 263      -1.267  -3.693  -4.698  1.00 81.40           C
ATOM   3999  HE2 PHE A 263      -0.945  -2.752  -4.252  1.00 81.40           H
ATOM   4000  CZ  PHE A 263      -2.509  -4.181  -4.436  1.00 81.40           C
ATOM   4001  HZ  PHE A 263      -3.183  -3.630  -3.778  1.00 81.40           H
ATOM   4002  HN  PHE A 263       1.691  -7.726  -8.246  1.00 81.40           H
ATOM   4003  N   VAL A 264      -0.236  -9.056  -5.902  1.00 86.64           N
ATOM   4004  CA  VAL A 264      -1.042  -9.966  -5.106  1.00 86.64           C
ATOM   4005  C   VAL A 264      -0.129 -10.769  -4.177  1.00 86.64           C
ATOM   4006  O   VAL A 264      -0.432 -10.936  -2.996  1.00 86.64           O
ATOM   4007  HA  VAL A 264      -1.717  -9.362  -4.498  1.00 86.64           H
ATOM   4008  CB  VAL A 264      -1.892 -10.851  -6.020  1.00 86.64           C
ATOM   4009  HB  VAL A 264      -1.227 -11.318  -6.747  1.00 86.64           H
ATOM   4010  CG1 VAL A 264      -2.575 -11.964  -5.225  1.00 86.64           C
ATOM   4011 1HG1 VAL A 264      -1.819 -12.584  -4.744  1.00 86.64           H
ATOM   4012 2HG1 VAL A 264      -3.222 -11.525  -4.466  1.00 86.64           H
ATOM   4013 3HG1 VAL A 264      -3.173 -12.578  -5.899  1.00 86.64           H
ATOM   4014  CG2 VAL A 264      -2.918 -10.017  -6.790  1.00 86.64           C
ATOM   4015 1HG2 VAL A 264      -3.576  -9.510  -6.086  1.00 86.64           H
ATOM   4016 2HG2 VAL A 264      -2.401  -9.278  -7.402  1.00 86.64           H
ATOM   4017 3HG2 VAL A 264      -3.508 -10.671  -7.433  1.00 86.64           H
ATOM   4018  HN  VAL A 264      -0.304  -9.188  -6.891  1.00 86.64           H
ATOM   4019  N   LEU A 265       0.969 -11.244  -4.745  1.00 88.40           N
ATOM   4020  CA  LEU A 265       1.868 -12.123  -4.016  1.00 88.40           C
ATOM   4021  C   LEU A 265       2.482 -11.357  -2.842  1.00 88.40           C
ATOM   4022  O   LEU A 265       2.703 -11.925  -1.774  1.00 88.40           O
ATOM   4023  HA  LEU A 265       1.272 -12.944  -3.618  1.00 88.40           H
ATOM   4024  CB  LEU A 265       2.905 -12.733  -4.962  1.00 88.40           C
ATOM   4025 1HB  LEU A 265       3.338 -11.931  -5.560  1.00 88.40           H
ATOM   4026 2HB  LEU A 265       3.711 -13.155  -4.362  1.00 88.40           H
ATOM   4027  CG  LEU A 265       2.390 -13.817  -5.911  1.00 88.40           C
ATOM   4028  HG  LEU A 265       1.553 -13.407  -6.476  1.00 88.40           H
ATOM   4029  CD1 LEU A 265       3.467 -14.216  -6.923  1.00 88.40           C
ATOM   4030 1HD1 LEU A 265       3.754 -13.344  -7.511  1.00 88.40           H
ATOM   4031 2HD1 LEU A 265       4.339 -14.600  -6.393  1.00 88.40           H
ATOM   4032 3HD1 LEU A 265       3.075 -14.988  -7.585  1.00 88.40           H
ATOM   4033  CD2 LEU A 265       1.862 -15.023  -5.131  1.00 88.40           C
ATOM   4034 1HD2 LEU A 265       2.663 -15.442  -4.523  1.00 88.40           H
ATOM   4035 2HD2 LEU A 265       1.043 -14.707  -4.485  1.00 88.40           H
ATOM   4036 3HD2 LEU A 265       1.502 -15.778  -5.830  1.00 88.40           H
ATOM   4037  HN  LEU A 265       1.247 -11.039  -5.683  1.00 88.40           H
ATOM   4038  N   SER A 266       2.741 -10.080  -3.081  1.00 90.06           N
ATOM   4039  CA  SER A 266       3.423  -9.258  -2.096  1.00 90.06           C
ATOM   4040  C   SER A 266       2.435  -8.799  -1.022  1.00 90.06           C
ATOM   4041  O   SER A 266       2.795  -8.685   0.149  1.00 90.06           O
ATOM   4042  HA  SER A 266       4.188  -9.902  -1.663  1.00 90.06           H
ATOM   4043  CB  SER A 266       4.090  -8.048  -2.755  1.00 90.06           C
ATOM   4044 1HB  SER A 266       4.589  -7.450  -1.993  1.00 90.06           H
ATOM   4045 2HB  SER A 266       4.860  -8.391  -3.447  1.00 90.06           H
ATOM   4046  OG  SER A 266       3.151  -7.237  -3.456  1.00 90.06           O
ATOM   4047  HG  SER A 266       3.138  -7.487  -4.424  1.00 90.06           H
ATOM   4048  HN  SER A 266       2.492  -9.607  -3.927  1.00 90.06           H
ATOM   4049  N   GLN A 267       1.209  -8.550  -1.458  1.00 84.97           N
ATOM   4050  CA  GLN A 267       0.226  -7.908  -0.602  1.00 84.97           C
ATOM   4051  C   GLN A 267      -0.515  -8.955   0.232  1.00 84.97           C
ATOM   4052  O   GLN A 267      -0.965  -8.667   1.340  1.00 84.97           O
ATOM   4053  HA  GLN A 267       0.798  -7.251   0.053  1.00 84.97           H
ATOM   4054  CB  GLN A 267      -0.753  -7.069  -1.424  1.00 84.97           C
ATOM   4055 1HB  GLN A 267      -1.201  -7.685  -2.204  1.00 84.97           H
ATOM   4056 2HB  GLN A 267      -1.566  -6.722  -0.786  1.00 84.97           H
ATOM   4057  CG  GLN A 267      -0.047  -5.868  -2.059  1.00 84.97           C
ATOM   4058 1HG  GLN A 267       0.804  -6.212  -2.646  1.00 84.97           H
ATOM   4059 2HG  GLN A 267      -0.727  -5.365  -2.747  1.00 84.97           H
ATOM   4060  CD  GLN A 267       0.427  -4.883  -0.989  1.00 84.97           C
ATOM   4061  OE1 GLN A 267      -0.126  -4.789   0.094  1.00 84.97           O
ATOM   4062  NE2 GLN A 267       1.481  -4.157  -1.352  1.00 84.97           N
ATOM   4063 1HE2 GLN A 267       1.888  -4.283  -2.257  1.00 84.97           H
ATOM   4064 2HE2 GLN A 267       1.865  -3.484  -0.721  1.00 84.97           H
ATOM   4065  HN  GLN A 267       0.886  -8.777  -2.376  1.00 84.97           H
ATOM   4066  N   PHE A 268      -0.619 -10.150  -0.333  1.00 91.19           N
ATOM   4067  CA  PHE A 268      -1.474 -11.176   0.239  1.00 91.19           C
ATOM   4068  C   PHE A 268      -1.044 -11.513   1.669  1.00 91.19           C
ATOM   4069  O   PHE A 268      -1.852 -11.449   2.594  1.00 91.19           O
ATOM   4070  HA  PHE A 268      -2.490 -10.782   0.250  1.00 91.19           H
ATOM   4071  CB  PHE A 268      -1.320 -12.423  -0.634  1.00 91.19           C
ATOM   4072 1HB  PHE A 268      -1.574 -12.168  -1.662  1.00 91.19           H
ATOM   4073 2HB  PHE A 268      -0.275 -12.730  -0.630  1.00 91.19           H
ATOM   4074  CG  PHE A 268      -2.185 -13.604  -0.188  1.00 91.19           C
ATOM   4075  CD1 PHE A 268      -1.631 -14.624   0.521  1.00 91.19           C
ATOM   4076  HD1 PHE A 268      -0.571 -14.599   0.773  1.00 91.19           H
ATOM   4077  CD2 PHE A 268      -3.508 -13.635  -0.502  1.00 91.19           C
ATOM   4078  HD2 PHE A 268      -3.952 -12.818  -1.071  1.00 91.19           H
ATOM   4079  CE1 PHE A 268      -2.433 -15.720   0.934  1.00 91.19           C
ATOM   4080  HE1 PHE A 268      -1.989 -16.537   1.503  1.00 91.19           H
ATOM   4081  CE2 PHE A 268      -4.311 -14.731  -0.089  1.00 91.19           C
ATOM   4082  HE2 PHE A 268      -5.371 -14.756  -0.341  1.00 91.19           H
ATOM   4083  CZ  PHE A 268      -3.756 -15.750   0.620  1.00 91.19           C
ATOM   4084  HZ  PHE A 268      -4.373 -16.592   0.938  1.00 91.19           H
ATOM   4085  HN  PHE A 268      -0.133 -10.419  -1.164  1.00 91.19           H
ATOM   4086  N   PRO A 269       0.229 -11.875   1.874  1.00 94.53           N
ATOM   4087  CA  PRO A 269       0.699 -12.259   3.208  1.00 94.53           C
ATOM   4088  C   PRO A 269       0.378 -11.207   4.257  1.00 94.53           C
ATOM   4089  O   PRO A 269      -0.059 -11.537   5.359  1.00 94.53           O
ATOM   4090  HA  PRO A 269       0.183 -13.160   3.541  1.00 94.53           H
ATOM   4091  CB  PRO A 269       2.207 -12.437   3.024  1.00 94.53           C
ATOM   4092 1HB  PRO A 269       2.749 -11.516   3.242  1.00 94.53           H
ATOM   4093 2HB  PRO A 269       2.605 -13.205   3.688  1.00 94.53           H
ATOM   4094  CG  PRO A 269       2.340 -12.835   1.559  1.00 94.53           C
ATOM   4095 1HG  PRO A 269       3.347 -12.657   1.181  1.00 94.53           H
ATOM   4096 2HG  PRO A 269       2.138 -13.895   1.408  1.00 94.53           H
ATOM   4097  CD  PRO A 269       1.308 -11.954   0.873  1.00 94.53           C
ATOM   4098 1HD  PRO A 269       1.710 -10.968   0.639  1.00 94.53           H
ATOM   4099 2HD  PRO A 269       0.967 -12.387  -0.067  1.00 94.53           H
ATOM   4100  N   TYR A 270       0.606  -9.956   3.884  1.00 91.77           N
ATOM   4101  CA  TYR A 270       0.417  -8.853   4.810  1.00 91.77           C
ATOM   4102  C   TYR A 270      -1.053  -8.722   5.214  1.00 91.77           C
ATOM   4103  O   TYR A 270      -1.363  -8.543   6.391  1.00 91.77           O
ATOM   4104  HA  TYR A 270       1.014  -9.053   5.699  1.00 91.77           H
ATOM   4105  CB  TYR A 270       0.839  -7.591   4.054  1.00 91.77           C
ATOM   4106 1HB  TYR A 270       1.901  -7.659   3.819  1.00 91.77           H
ATOM   4107 2HB  TYR A 270       0.304  -7.552   3.105  1.00 91.77           H
ATOM   4108  CG  TYR A 270       0.584  -6.292   4.820  1.00 91.77           C
ATOM   4109  CD1 TYR A 270      -0.234  -5.321   4.279  1.00 91.77           C
ATOM   4110  HD1 TYR A 270      -0.698  -5.480   3.306  1.00 91.77           H
ATOM   4111  CD2 TYR A 270       1.171  -6.091   6.053  1.00 91.77           C
ATOM   4112  HD2 TYR A 270       1.818  -6.858   6.480  1.00 91.77           H
ATOM   4113  CE1 TYR A 270      -0.475  -4.098   5.000  1.00 91.77           C
ATOM   4114  HE1 TYR A 270      -1.118  -3.323   4.584  1.00 91.77           H
ATOM   4115  CE2 TYR A 270       0.931  -4.868   6.774  1.00 91.77           C
ATOM   4116  HE2 TYR A 270       1.389  -4.696   7.748  1.00 91.77           H
ATOM   4117  CZ  TYR A 270       0.120  -3.932   6.212  1.00 91.77           C
ATOM   4118  OH  TYR A 270      -0.107  -2.777   6.894  1.00 91.77           O
ATOM   4119  HH  TYR A 270       0.192  -2.875   7.842  1.00 91.77           H
ATOM   4120  HN  TYR A 270       0.915  -9.693   2.970  1.00 91.77           H
ATOM   4121  N   ASN A 271      -1.919  -8.818   4.216  1.00 89.88           N
ATOM   4122  CA  ASN A 271      -3.342  -8.622   4.438  1.00 89.88           C
ATOM   4123  C   ASN A 271      -3.894  -9.799   5.243  1.00 89.88           C
ATOM   4124  O   ASN A 271      -4.903  -9.664   5.935  1.00 89.88           O
ATOM   4125  HA  ASN A 271      -3.420  -7.676   4.975  1.00 89.88           H
ATOM   4126  CB  ASN A 271      -4.102  -8.557   3.112  1.00 89.88           C
ATOM   4127 1HB  ASN A 271      -3.733  -9.330   2.438  1.00 89.88           H
ATOM   4128 2HB  ASN A 271      -5.159  -8.763   3.284  1.00 89.88           H
ATOM   4129  CG  ASN A 271      -3.945  -7.184   2.456  1.00 89.88           C
ATOM   4130  OD1 ASN A 271      -4.533  -6.198   2.870  1.00 89.88           O
ATOM   4131  ND2 ASN A 271      -3.121  -7.174   1.413  1.00 89.88           N
ATOM   4132 1HD2 ASN A 271      -2.669  -8.018   1.124  1.00 89.88           H
ATOM   4133 2HD2 ASN A 271      -2.952  -6.322   0.916  1.00 89.88           H
ATOM   4134  HN  ASN A 271      -1.663  -9.024   3.271  1.00 89.88           H
ATOM   4135  N   CYS A 272      -3.210 -10.928   5.127  1.00 94.82           N
ATOM   4136  CA  CYS A 272      -3.542 -12.091   5.932  1.00 94.82           C
ATOM   4137  C   CYS A 272      -3.381 -11.715   7.407  1.00 94.82           C
ATOM   4138  O   CYS A 272      -4.259 -11.998   8.222  1.00 94.82           O
ATOM   4139  HA  CYS A 272      -4.578 -12.342   5.707  1.00 94.82           H
ATOM   4140  CB  CYS A 272      -2.686 -13.302   5.556  1.00 94.82           C
ATOM   4141 1HB  CYS A 272      -1.634 -13.021   5.529  1.00 94.82           H
ATOM   4142 2HB  CYS A 272      -2.789 -14.080   6.313  1.00 94.82           H
ATOM   4143  SG  CYS A 272      -3.201 -13.949   3.923  1.00 94.82           S
ATOM   4144  HG  CYS A 272      -2.624 -12.990   3.205  1.00 94.82           H
ATOM   4145  HN  CYS A 272      -2.443 -11.054   4.498  1.00 94.82           H
ATOM   4146  N   ILE A 273      -2.255 -11.085   7.705  1.00 93.65           N
ATOM   4147  CA  ILE A 273      -1.955 -10.696   9.072  1.00 93.65           C
ATOM   4148  C   ILE A 273      -2.905  -9.576   9.500  1.00 93.65           C
ATOM   4149  O   ILE A 273      -3.379  -9.559  10.635  1.00 93.65           O
ATOM   4150  HA  ILE A 273      -2.136 -11.563   9.706  1.00 93.65           H
ATOM   4151  CB  ILE A 273      -0.475 -10.333   9.213  1.00 93.65           C
ATOM   4152  HB  ILE A 273      -0.251  -9.531   8.510  1.00 93.65           H
ATOM   4153  CG1 ILE A 273       0.418 -11.520   8.845  1.00 93.65           C
ATOM   4154 1HG1 ILE A 273       0.231 -11.813   7.812  1.00 93.65           H
ATOM   4155 2HG1 ILE A 273       1.465 -11.225   8.909  1.00 93.65           H
ATOM   4156  CG2 ILE A 273      -0.172  -9.801  10.616  1.00 93.65           C
ATOM   4157 1HG2 ILE A 273      -0.770  -8.909  10.803  1.00 93.65           H
ATOM   4158 2HG2 ILE A 273      -0.417 -10.564  11.354  1.00 93.65           H
ATOM   4159 3HG2 ILE A 273       0.887  -9.551  10.688  1.00 93.65           H
ATOM   4160  CD1 ILE A 273       0.160 -12.709   9.773  1.00 93.65           C
ATOM   4161 1HD1 ILE A 273       0.371 -12.419  10.802  1.00 93.65           H
ATOM   4162 2HD1 ILE A 273      -0.883 -13.016   9.688  1.00 93.65           H
ATOM   4163 3HD1 ILE A 273       0.807 -13.538   9.489  1.00 93.65           H
ATOM   4164  HN  ILE A 273      -1.556 -10.841   7.033  1.00 93.65           H
ATOM   4165  N   LEU A 274      -3.156  -8.668   8.568  1.00 90.53           N
ATOM   4166  CA  LEU A 274      -4.062  -7.561   8.826  1.00 90.53           C
ATOM   4167  C   LEU A 274      -5.426  -8.112   9.248  1.00 90.53           C
ATOM   4168  O   LEU A 274      -6.071  -7.564  10.140  1.00 90.53           O
ATOM   4169  HA  LEU A 274      -3.649  -6.988   9.656  1.00 90.53           H
ATOM   4170  CB  LEU A 274      -4.124  -6.627   7.616  1.00 90.53           C
ATOM   4171 1HB  LEU A 274      -4.131  -7.235   6.712  1.00 90.53           H
ATOM   4172 2HB  LEU A 274      -5.072  -6.089   7.646  1.00 90.53           H
ATOM   4173  CG  LEU A 274      -2.992  -5.604   7.500  1.00 90.53           C
ATOM   4174  HG  LEU A 274      -2.047  -6.144   7.456  1.00 90.53           H
ATOM   4175  CD1 LEU A 274      -3.113  -4.798   6.205  1.00 90.53           C
ATOM   4176 1HD1 LEU A 274      -3.063  -5.473   5.351  1.00 90.53           H
ATOM   4177 2HD1 LEU A 274      -4.065  -4.268   6.194  1.00 90.53           H
ATOM   4178 3HD1 LEU A 274      -2.296  -4.078   6.148  1.00 90.53           H
ATOM   4179  CD2 LEU A 274      -2.940  -4.701   8.734  1.00 90.53           C
ATOM   4180 1HD2 LEU A 274      -3.885  -4.167   8.834  1.00 90.53           H
ATOM   4181 2HD2 LEU A 274      -2.771  -5.310   9.622  1.00 90.53           H
ATOM   4182 3HD2 LEU A 274      -2.127  -3.984   8.625  1.00 90.53           H
ATOM   4183  HN  LEU A 274      -2.753  -8.680   7.653  1.00 90.53           H
ATOM   4184  N   LEU A 275      -5.824  -9.189   8.587  1.00 92.66           N
ATOM   4185  CA  LEU A 275      -7.110  -9.805   8.865  1.00 92.66           C
ATOM   4186  C   LEU A 275      -7.132 -10.301  10.312  1.00 92.66           C
ATOM   4187  O   LEU A 275      -8.093 -10.059  11.040  1.00 92.66           O
ATOM   4188  HA  LEU A 275      -7.872  -9.034   8.752  1.00 92.66           H
ATOM   4189  CB  LEU A 275      -7.415 -10.896   7.836  1.00 92.66           C
ATOM   4190 1HB  LEU A 275      -7.355 -10.456   6.841  1.00 92.66           H
ATOM   4191 2HB  LEU A 275      -6.635 -11.654   7.898  1.00 92.66           H
ATOM   4192  CG  LEU A 275      -8.772 -11.588   7.976  1.00 92.66           C
ATOM   4193  HG  LEU A 275      -8.858 -11.970   8.993  1.00 92.66           H
ATOM   4194  CD1 LEU A 275      -9.918 -10.596   7.767  1.00 92.66           C
ATOM   4195 1HD1 LEU A 275      -9.852  -9.803   8.512  1.00 92.66           H
ATOM   4196 2HD1 LEU A 275      -9.847 -10.164   6.769  1.00 92.66           H
ATOM   4197 3HD1 LEU A 275     -10.871 -11.115   7.871  1.00 92.66           H
ATOM   4198  CD2 LEU A 275      -8.875 -12.789   7.033  1.00 92.66           C
ATOM   4199 1HD2 LEU A 275      -8.758 -12.453   6.002  1.00 92.66           H
ATOM   4200 2HD2 LEU A 275      -8.090 -13.507   7.272  1.00 92.66           H
ATOM   4201 3HD2 LEU A 275      -9.849 -13.263   7.152  1.00 92.66           H
ATOM   4202  HN  LEU A 275      -5.285  -9.639   7.874  1.00 92.66           H
ATOM   4203  N   VAL A 276      -6.060 -10.985  10.685  1.00 94.65           N
ATOM   4204  CA  VAL A 276      -5.949 -11.526  12.029  1.00 94.65           C
ATOM   4205  C   VAL A 276      -6.045 -10.385  13.043  1.00 94.65           C
ATOM   4206  O   VAL A 276      -6.771 -10.487  14.031  1.00 94.65           O
ATOM   4207  HA  VAL A 276      -6.789 -12.203  12.182  1.00 94.65           H
ATOM   4208  CB  VAL A 276      -4.658 -12.337  12.161  1.00 94.65           C
ATOM   4209  HB  VAL A 276      -3.826 -11.691  11.878  1.00 94.65           H
ATOM   4210  CG1 VAL A 276      -4.436 -12.781  13.608  1.00 94.65           C
ATOM   4211 1HG1 VAL A 276      -4.365 -11.904  14.251  1.00 94.65           H
ATOM   4212 2HG1 VAL A 276      -5.272 -13.402  13.930  1.00 94.65           H
ATOM   4213 3HG1 VAL A 276      -3.511 -13.355  13.674  1.00 94.65           H
ATOM   4214  CG2 VAL A 276      -4.665 -13.537  11.213  1.00 94.65           C
ATOM   4215 1HG2 VAL A 276      -5.509 -14.184  11.452  1.00 94.65           H
ATOM   4216 2HG2 VAL A 276      -4.754 -13.188  10.185  1.00 94.65           H
ATOM   4217 3HG2 VAL A 276      -3.736 -14.096  11.328  1.00 94.65           H
ATOM   4218  HN  VAL A 276      -5.280 -11.171  10.089  1.00 94.65           H
ATOM   4219  N   GLN A 277      -5.301  -9.324  12.765  1.00 91.30           N
ATOM   4220  CA  GLN A 277      -5.265  -8.180  13.660  1.00 91.30           C
ATOM   4221  C   GLN A 277      -6.654  -7.548  13.770  1.00 91.30           C
ATOM   4222  O   GLN A 277      -7.036  -7.061  14.833  1.00 91.30           O
ATOM   4223  HA  GLN A 277      -4.962  -8.579  14.628  1.00 91.30           H
ATOM   4224  CB  GLN A 277      -4.231  -7.153  13.194  1.00 91.30           C
ATOM   4225 1HB  GLN A 277      -4.344  -6.976  12.125  1.00 91.30           H
ATOM   4226 2HB  GLN A 277      -4.408  -6.201  13.695  1.00 91.30           H
ATOM   4227  CG  GLN A 277      -2.809  -7.634  13.490  1.00 91.30           C
ATOM   4228 1HG  GLN A 277      -2.722  -7.899  14.544  1.00 91.30           H
ATOM   4229 2HG  GLN A 277      -2.600  -8.537  12.916  1.00 91.30           H
ATOM   4230  CD  GLN A 277      -1.781  -6.555  13.144  1.00 91.30           C
ATOM   4231  OE1 GLN A 277      -2.024  -5.663  12.347  1.00 91.30           O
ATOM   4232  NE2 GLN A 277      -0.624  -6.684  13.786  1.00 91.30           N
ATOM   4233 1HE2 GLN A 277      -0.490  -7.439  14.428  1.00 91.30           H
ATOM   4234 2HE2 GLN A 277       0.112  -6.026  13.627  1.00 91.30           H
ATOM   4235  HN  GLN A 277      -4.732  -9.239  11.947  1.00 91.30           H
ATOM   4236  N   THR A 278      -7.372  -7.576  12.656  1.00 92.08           N
ATOM   4237  CA  THR A 278      -8.695  -6.977  12.604  1.00 92.08           C
ATOM   4238  C   THR A 278      -9.665  -7.748  13.502  1.00 92.08           C
ATOM   4239  O   THR A 278     -10.437  -7.147  14.247  1.00 92.08           O
ATOM   4240  HA  THR A 278      -8.630  -5.964  12.999  1.00 92.08           H
ATOM   4241  CB  THR A 278      -9.133  -6.927  11.139  1.00 92.08           C
ATOM   4242  HB  THR A 278      -9.264  -7.932  10.737  1.00 92.08           H
ATOM   4243  OG1 THR A 278      -8.133  -6.136  10.504  1.00 92.08           O
ATOM   4244  HG1 THR A 278      -7.224  -6.442  10.787  1.00 92.08           H
ATOM   4245  CG2 THR A 278     -10.422  -6.127  10.940  1.00 92.08           C
ATOM   4246 1HG2 THR A 278     -10.270  -5.103  11.280  1.00 92.08           H
ATOM   4247 2HG2 THR A 278     -11.227  -6.586  11.516  1.00 92.08           H
ATOM   4248 3HG2 THR A 278     -10.688  -6.123   9.883  1.00 92.08           H
ATOM   4249  HN  THR A 278      -7.064  -7.996  11.803  1.00 92.08           H
ATOM   4250  N   ILE A 279      -9.593  -9.067  13.402  1.00 92.29           N
ATOM   4251  CA  ILE A 279     -10.462  -9.925  14.188  1.00 92.29           C
ATOM   4252  C   ILE A 279     -10.109  -9.781  15.670  1.00 92.29           C
ATOM   4253  O   ILE A 279     -10.997  -9.683  16.516  1.00 92.29           O
ATOM   4254  HA  ILE A 279     -11.485  -9.578  14.041  1.00 92.29           H
ATOM   4255  CB  ILE A 279     -10.396 -11.366  13.679  1.00 92.29           C
ATOM   4256  HB  ILE A 279      -9.351 -11.677  13.666  1.00 92.29           H
ATOM   4257  CG1 ILE A 279     -10.913 -11.464  12.242  1.00 92.29           C
ATOM   4258 1HG1 ILE A 279     -11.997 -11.350  12.234  1.00 92.29           H
ATOM   4259 2HG1 ILE A 279     -10.502 -10.648  11.647  1.00 92.29           H
ATOM   4260  CG2 ILE A 279     -11.138 -12.316  14.621  1.00 92.29           C
ATOM   4261 1HG2 ILE A 279     -10.683 -12.275  15.611  1.00 92.29           H
ATOM   4262 2HG2 ILE A 279     -12.184 -12.017  14.689  1.00 92.29           H
ATOM   4263 3HG2 ILE A 279     -11.075 -13.334  14.235  1.00 92.29           H
ATOM   4264  CD1 ILE A 279     -10.531 -12.805  11.612  1.00 92.29           C
ATOM   4265 1HD1 ILE A 279      -9.446 -12.904  11.600  1.00 92.29           H
ATOM   4266 2HD1 ILE A 279     -10.964 -13.617  12.195  1.00 92.29           H
ATOM   4267 3HD1 ILE A 279     -10.911 -12.848  10.591  1.00 92.29           H
ATOM   4268  HN  ILE A 279      -8.957  -9.548  12.798  1.00 92.29           H
ATOM   4269  N   ASP A 280      -8.812  -9.771  15.939  1.00 91.60           N
ATOM   4270  CA  ASP A 280      -8.332  -9.698  17.308  1.00 91.60           C
ATOM   4271  C   ASP A 280      -8.739  -8.354  17.916  1.00 91.60           C
ATOM   4272  O   ASP A 280      -9.035  -8.272  19.107  1.00 91.60           O
ATOM   4273  HA  ASP A 280      -8.793 -10.543  17.819  1.00 91.60           H
ATOM   4274  CB  ASP A 280      -6.806  -9.800  17.363  1.00 91.60           C
ATOM   4275 1HB  ASP A 280      -6.479 -10.702  16.846  1.00 91.60           H
ATOM   4276 2HB  ASP A 280      -6.363  -8.953  16.838  1.00 91.60           H
ATOM   4277  CG  ASP A 280      -6.310  -9.826  18.810  1.00 91.60           C
ATOM   4278  OD1 ASP A 280      -6.851 -10.649  19.580  1.00 91.60           O
ATOM   4279  OD2 ASP A 280      -5.401  -9.023  19.113  1.00 91.60           O
ATOM   4280  HN  ASP A 280      -8.096  -9.813  15.242  1.00 91.60           H
ATOM   4281  N   ALA A 281      -8.740  -7.335  17.069  1.00 91.20           N
ATOM   4282  CA  ALA A 281      -9.114  -6.000  17.506  1.00 91.20           C
ATOM   4283  C   ALA A 281     -10.547  -6.027  18.042  1.00 91.20           C
ATOM   4284  O   ALA A 281     -10.899  -5.242  18.921  1.00 91.20           O
ATOM   4285  HA  ALA A 281      -8.439  -5.713  18.312  1.00 91.20           H
ATOM   4286  CB  ALA A 281      -8.945  -5.017  16.346  1.00 91.20           C
ATOM   4287 1HB  ALA A 281      -7.904  -5.015  16.021  1.00 91.20           H
ATOM   4288 2HB  ALA A 281      -9.583  -5.320  15.516  1.00 91.20           H
ATOM   4289 3HB  ALA A 281      -9.225  -4.016  16.674  1.00 91.20           H
ATOM   4290  HN  ALA A 281      -8.492  -7.409  16.103  1.00 91.20           H
ATOM   4291  N   TYR A 282     -11.335  -6.939  17.491  1.00 80.44           N
ATOM   4292  CA  TYR A 282     -12.733  -7.049  17.871  1.00 80.44           C
ATOM   4293  C   TYR A 282     -12.922  -8.104  18.963  1.00 80.44           C
ATOM   4294  O   TYR A 282     -13.601  -7.857  19.959  1.00 80.44           O
ATOM   4295  HA  TYR A 282     -13.055  -6.080  18.253  1.00 80.44           H
ATOM   4296  CB  TYR A 282     -13.479  -7.496  16.612  1.00 80.44           C
ATOM   4297 1HB  TYR A 282     -13.229  -6.818  15.795  1.00 80.44           H
ATOM   4298 2HB  TYR A 282     -13.125  -8.486  16.325  1.00 80.44           H
ATOM   4299  CG  TYR A 282     -14.999  -7.540  16.773  1.00 80.44           C
ATOM   4300  CD1 TYR A 282     -15.639  -8.749  16.955  1.00 80.44           C
ATOM   4301  HD1 TYR A 282     -15.061  -9.673  16.984  1.00 80.44           H
ATOM   4302  CD2 TYR A 282     -15.731  -6.370  16.736  1.00 80.44           C
ATOM   4303  HD2 TYR A 282     -15.226  -5.415  16.593  1.00 80.44           H
ATOM   4304  CE1 TYR A 282     -17.071  -8.791  17.106  1.00 80.44           C
ATOM   4305  HE1 TYR A 282     -17.588  -9.739  17.250  1.00 80.44           H
ATOM   4306  CE2 TYR A 282     -17.163  -6.412  16.887  1.00 80.44           C
ATOM   4307  HE2 TYR A 282     -17.753  -5.496  16.860  1.00 80.44           H
ATOM   4308  CZ  TYR A 282     -17.762  -7.620  17.065  1.00 80.44           C
ATOM   4309  OH  TYR A 282     -19.114  -7.660  17.208  1.00 80.44           O
ATOM   4310  HH  TYR A 282     -19.487  -6.732  17.189  1.00 80.44           H
ATOM   4311  HN  TYR A 282     -11.033  -7.593  16.797  1.00 80.44           H
ATOM   4312  N   ALA A 283     -12.310  -9.258  18.739  1.00 89.00           N
ATOM   4313  CA  ALA A 283     -12.604 -10.430  19.545  1.00 89.00           C
ATOM   4314  C   ALA A 283     -11.621 -10.499  20.716  1.00 89.00           C
ATOM   4315  O   ALA A 283     -11.899 -11.141  21.728  1.00 89.00           O
ATOM   4316  HA  ALA A 283     -13.615 -10.318  19.937  1.00 89.00           H
ATOM   4317  CB  ALA A 283     -12.552 -11.681  18.666  1.00 89.00           C
ATOM   4318 1HB  ALA A 283     -13.289 -11.595  17.867  1.00 89.00           H
ATOM   4319 2HB  ALA A 283     -11.556 -11.779  18.233  1.00 89.00           H
ATOM   4320 3HB  ALA A 283     -12.773 -12.560  19.271  1.00 89.00           H
ATOM   4321  HN  ALA A 283     -11.625  -9.398  18.024  1.00 89.00           H
ATOM   4322  N   MET A 284     -10.492  -9.828  20.539  1.00 82.35           N
ATOM   4323  CA  MET A 284      -9.459  -9.819  21.561  1.00 82.35           C
ATOM   4324  C   MET A 284      -9.164 -11.236  22.056  1.00 82.35           C
ATOM   4325  O   MET A 284      -9.064 -11.470  23.259  1.00 82.35           O
ATOM   4326  HA  MET A 284      -8.574  -9.403  21.080  1.00 82.35           H
ATOM   4327  CB  MET A 284      -9.913  -8.952  22.737  1.00 82.35           C
ATOM   4328 1HB  MET A 284     -10.796  -9.393  23.200  1.00 82.35           H
ATOM   4329 2HB  MET A 284      -9.133  -8.928  23.498  1.00 82.35           H
ATOM   4330  CG  MET A 284     -10.229  -7.527  22.278  1.00 82.35           C
ATOM   4331 1HG  MET A 284      -9.342  -7.073  21.838  1.00 82.35           H
ATOM   4332 2HG  MET A 284     -10.995  -7.547  21.503  1.00 82.35           H
ATOM   4333  SD  MET A 284     -10.790  -6.550  23.663  1.00 82.35           S
ATOM   4334  CE  MET A 284     -11.243  -5.045  22.816  1.00 82.35           C
ATOM   4335 1HE  MET A 284     -10.368  -4.635  22.311  1.00 82.35           H
ATOM   4336 2HE  MET A 284     -12.019  -5.260  22.082  1.00 82.35           H
ATOM   4337 3HE  MET A 284     -11.617  -4.320  23.539  1.00 82.35           H
ATOM   4338  HN  MET A 284     -10.278  -9.300  19.718  1.00 82.35           H
ATOM   4339  N   PHE A 285      -9.034 -12.147  21.101  1.00 85.63           N
ATOM   4340  CA  PHE A 285      -8.942 -13.560  21.423  1.00 85.63           C
ATOM   4341  C   PHE A 285      -7.498 -13.961  21.730  1.00 85.63           C
ATOM   4342  O   PHE A 285      -7.249 -15.042  22.260  1.00 85.63           O
ATOM   4343  HA  PHE A 285      -9.560 -13.732  22.305  1.00 85.63           H
ATOM   4344  CB  PHE A 285      -9.423 -14.331  20.192  1.00 85.63           C
ATOM   4345 1HB  PHE A 285      -9.556 -15.379  20.461  1.00 85.63           H
ATOM   4346 2HB  PHE A 285     -10.400 -13.951  19.896  1.00 85.63           H
ATOM   4347  CG  PHE A 285      -8.474 -14.245  18.995  1.00 85.63           C
ATOM   4348  CD1 PHE A 285      -8.607 -13.235  18.094  1.00 85.63           C
ATOM   4349  HD1 PHE A 285      -9.389 -12.487  18.225  1.00 85.63           H
ATOM   4350  CD2 PHE A 285      -7.498 -15.178  18.831  1.00 85.63           C
ATOM   4351  HD2 PHE A 285      -7.391 -15.987  19.554  1.00 85.63           H
ATOM   4352  CE1 PHE A 285      -7.727 -13.154  16.982  1.00 85.63           C
ATOM   4353  HE1 PHE A 285      -7.833 -12.345  16.260  1.00 85.63           H
ATOM   4354  CE2 PHE A 285      -6.618 -15.097  17.720  1.00 85.63           C
ATOM   4355  HE2 PHE A 285      -5.835 -15.845  17.589  1.00 85.63           H
ATOM   4356  CZ  PHE A 285      -6.751 -14.087  16.819  1.00 85.63           C
ATOM   4357  HZ  PHE A 285      -6.075 -14.026  15.966  1.00 85.63           H
ATOM   4358  HN  PHE A 285      -8.991 -11.932  20.126  1.00 85.63           H
ATOM   4359  N   ILE A 286      -6.583 -13.067  21.383  1.00 86.46           N
ATOM   4360  CA  ILE A 286      -5.172 -13.306  21.630  1.00 86.46           C
ATOM   4361  C   ILE A 286      -4.822 -12.849  23.048  1.00 86.46           C
ATOM   4362  O   ILE A 286      -4.685 -11.654  23.303  1.00 86.46           O
ATOM   4363  HA  ILE A 286      -5.006 -14.381  21.563  1.00 86.46           H
ATOM   4364  CB  ILE A 286      -4.319 -12.647  20.544  1.00 86.46           C
ATOM   4365  HB  ILE A 286      -4.520 -11.576  20.554  1.00 86.46           H
ATOM   4366  CG1 ILE A 286      -4.703 -13.166  19.156  1.00 86.46           C
ATOM   4367 1HG1 ILE A 286      -4.461 -14.226  19.080  1.00 86.46           H
ATOM   4368 2HG1 ILE A 286      -5.779 -13.073  19.014  1.00 86.46           H
ATOM   4369  CG2 ILE A 286      -2.827 -12.830  20.831  1.00 86.46           C
ATOM   4370 1HG2 ILE A 286      -2.584 -12.374  21.791  1.00 86.46           H
ATOM   4371 2HG2 ILE A 286      -2.591 -13.894  20.864  1.00 86.46           H
ATOM   4372 3HG2 ILE A 286      -2.244 -12.352  20.044  1.00 86.46           H
ATOM   4373  CD1 ILE A 286      -3.970 -12.390  18.059  1.00 86.46           C
ATOM   4374 1HD1 ILE A 286      -4.232 -11.335  18.123  1.00 86.46           H
ATOM   4375 2HD1 ILE A 286      -2.894 -12.505  18.190  1.00 86.46           H
ATOM   4376 3HD1 ILE A 286      -4.261 -12.779  17.083  1.00 86.46           H
ATOM   4377  HN  ILE A 286      -6.794 -12.194  20.942  1.00 86.46           H
ATOM   4378  N   SER A 287      -4.686 -13.826  23.933  1.00 84.70           N
ATOM   4379  CA  SER A 287      -4.356 -13.539  25.319  1.00 84.70           C
ATOM   4380  C   SER A 287      -2.923 -13.984  25.618  1.00 84.70           C
ATOM   4381  O   SER A 287      -2.352 -13.604  26.639  1.00 84.70           O
ATOM   4382  HA  SER A 287      -4.450 -12.458  25.420  1.00 84.70           H
ATOM   4383  CB  SER A 287      -5.336 -14.226  26.272  1.00 84.70           C
ATOM   4384 1HB  SER A 287      -5.047 -14.016  27.302  1.00 84.70           H
ATOM   4385 2HB  SER A 287      -6.333 -13.810  26.129  1.00 84.70           H
ATOM   4386  OG  SER A 287      -5.377 -15.636  26.069  1.00 84.70           O
ATOM   4387  HG  SER A 287      -6.053 -16.050  26.679  1.00 84.70           H
ATOM   4388  HN  SER A 287      -4.798 -14.796  23.717  1.00 84.70           H
ATOM   4389  N   ASN A 288      -2.384 -14.783  24.710  1.00 86.00           N
ATOM   4390  CA  ASN A 288      -1.060 -15.350  24.903  1.00 86.00           C
ATOM   4391  C   ASN A 288      -0.009 -14.377  24.362  1.00 86.00           C
ATOM   4392  O   ASN A 288      -0.041 -14.014  23.188  1.00 86.00           O
ATOM   4393  HA  ASN A 288      -0.969 -15.506  25.978  1.00 86.00           H
ATOM   4394  CB  ASN A 288      -0.911 -16.673  24.149  1.00 86.00           C
ATOM   4395 1HB  ASN A 288      -1.751 -17.327  24.386  1.00 86.00           H
ATOM   4396 2HB  ASN A 288      -0.943 -16.489  23.075  1.00 86.00           H
ATOM   4397  CG  ASN A 288       0.402 -17.368  24.515  1.00 86.00           C
ATOM   4398  OD1 ASN A 288       1.394 -16.741  24.847  1.00 86.00           O
ATOM   4399  ND2 ASN A 288       0.352 -18.694  24.435  1.00 86.00           N
ATOM   4400 1HD2 ASN A 288      -0.494 -19.147  24.155  1.00 86.00           H
ATOM   4401 2HD2 ASN A 288       1.162 -19.239  24.654  1.00 86.00           H
ATOM   4402  HN  ASN A 288      -2.834 -15.044  23.856  1.00 86.00           H
ATOM   4403  N   CYS A 289       0.896 -13.983  25.246  1.00 90.89           N
ATOM   4404  CA  CYS A 289       1.901 -12.993  24.897  1.00 90.89           C
ATOM   4405  C   CYS A 289       2.778 -13.570  23.783  1.00 90.89           C
ATOM   4406  O   CYS A 289       3.157 -12.857  22.855  1.00 90.89           O
ATOM   4407  HA  CYS A 289       1.363 -12.111  24.548  1.00 90.89           H
ATOM   4408  CB  CYS A 289       2.726 -12.572  26.114  1.00 90.89           C
ATOM   4409 1HB  CYS A 289       2.070 -12.185  26.893  1.00 90.89           H
ATOM   4410 2HB  CYS A 289       3.241 -13.437  26.531  1.00 90.89           H
ATOM   4411  SG  CYS A 289       3.944 -11.294  25.632  1.00 90.89           S
ATOM   4412  HN  CYS A 289       0.951 -14.328  26.183  1.00 90.89           H
ATOM   4413  N   ALA A 290       3.074 -14.854  23.913  1.00 92.80           N
ATOM   4414  CA  ALA A 290       3.971 -15.514  22.979  1.00 92.80           C
ATOM   4415  C   ALA A 290       3.380 -15.434  21.570  1.00 92.80           C
ATOM   4416  O   ALA A 290       4.097 -15.170  20.606  1.00 92.80           O
ATOM   4417  HA  ALA A 290       4.920 -14.979  22.996  1.00 92.80           H
ATOM   4418  CB  ALA A 290       4.209 -16.956  23.430  1.00 92.80           C
ATOM   4419 1HB  ALA A 290       4.656 -16.956  24.424  1.00 92.80           H
ATOM   4420 2HB  ALA A 290       3.259 -17.489  23.460  1.00 92.80           H
ATOM   4421 3HB  ALA A 290       4.881 -17.450  22.729  1.00 92.80           H
ATOM   4422  HN  ALA A 290       2.715 -15.441  24.639  1.00 92.80           H
ATOM   4423  N   VAL A 291       2.077 -15.667  21.495  1.00 93.05           N
ATOM   4424  CA  VAL A 291       1.383 -15.630  20.219  1.00 93.05           C
ATOM   4425  C   VAL A 291       1.386 -14.197  19.683  1.00 93.05           C
ATOM   4426  O   VAL A 291       1.615 -13.975  18.495  1.00 93.05           O
ATOM   4427  HA  VAL A 291       1.934 -16.265  19.525  1.00 93.05           H
ATOM   4428  CB  VAL A 291      -0.026 -16.207  20.373  1.00 93.05           C
ATOM   4429  HB  VAL A 291      -0.549 -15.617  21.125  1.00 93.05           H
ATOM   4430  CG1 VAL A 291      -0.809 -16.100  19.063  1.00 93.05           C
ATOM   4431 1HG1 VAL A 291      -0.890 -15.052  18.773  1.00 93.05           H
ATOM   4432 2HG1 VAL A 291      -0.287 -16.653  18.282  1.00 93.05           H
ATOM   4433 3HG1 VAL A 291      -1.806 -16.517  19.200  1.00 93.05           H
ATOM   4434  CG2 VAL A 291       0.026 -17.655  20.864  1.00 93.05           C
ATOM   4435 1HG2 VAL A 291       0.576 -18.263  20.145  1.00 93.05           H
ATOM   4436 2HG2 VAL A 291       0.527 -17.694  21.831  1.00 93.05           H
ATOM   4437 3HG2 VAL A 291      -0.989 -18.041  20.965  1.00 93.05           H
ATOM   4438  HN  VAL A 291       1.501 -15.879  22.284  1.00 93.05           H
ATOM   4439  N   SER A 292       1.130 -13.261  20.585  1.00 93.36           N
ATOM   4440  CA  SER A 292       1.059 -11.859  20.210  1.00 93.36           C
ATOM   4441  C   SER A 292       2.405 -11.399  19.647  1.00 93.36           C
ATOM   4442  O   SER A 292       2.451 -10.676  18.653  1.00 93.36           O
ATOM   4443  HA  SER A 292       0.285 -11.804  19.445  1.00 93.36           H
ATOM   4444  CB  SER A 292       0.657 -10.989  21.403  1.00 93.36           C
ATOM   4445 1HB  SER A 292      -0.249 -11.391  21.856  1.00 93.36           H
ATOM   4446 2HB  SER A 292       1.438 -11.032  22.162  1.00 93.36           H
ATOM   4447  OG  SER A 292       0.437  -9.633  21.025  1.00 93.36           O
ATOM   4448  HG  SER A 292      -0.410  -9.558  20.498  1.00 93.36           H
ATOM   4449  HN  SER A 292       0.974 -13.447  21.555  1.00 93.36           H
ATOM   4450  N   THR A 293       3.467 -11.836  20.307  1.00 89.99           N
ATOM   4451  CA  THR A 293       4.809 -11.445  19.909  1.00 89.99           C
ATOM   4452  C   THR A 293       5.107 -11.933  18.490  1.00 89.99           C
ATOM   4453  O   THR A 293       5.616 -11.176  17.664  1.00 89.99           O
ATOM   4454  HA  THR A 293       4.858 -10.357  19.891  1.00 89.99           H
ATOM   4455  CB  THR A 293       5.788 -11.983  20.955  1.00 89.99           C
ATOM   4456  HB  THR A 293       5.740 -13.071  21.009  1.00 89.99           H
ATOM   4457  OG1 THR A 293       5.434 -11.292  22.150  1.00 89.99           O
ATOM   4458  HG1 THR A 293       4.757 -11.819  22.663  1.00 89.99           H
ATOM   4459  CG2 THR A 293       7.230 -11.549  20.686  1.00 89.99           C
ATOM   4460 1HG2 THR A 293       7.289 -10.460  20.698  1.00 89.99           H
ATOM   4461 2HG2 THR A 293       7.544 -11.918  19.710  1.00 89.99           H
ATOM   4462 3HG2 THR A 293       7.883 -11.957  21.457  1.00 89.99           H
ATOM   4463  HN  THR A 293       3.422 -12.446  21.099  1.00 89.99           H
ATOM   4464  N   ASN A 294       4.779 -13.194  18.250  1.00 92.03           N
ATOM   4465  CA  ASN A 294       5.069 -13.812  16.968  1.00 92.03           C
ATOM   4466  C   ASN A 294       4.264 -13.108  15.873  1.00 92.03           C
ATOM   4467  O   ASN A 294       4.757 -12.911  14.764  1.00 92.03           O
ATOM   4468  HA  ASN A 294       6.145 -13.698  16.832  1.00 92.03           H
ATOM   4469  CB  ASN A 294       4.676 -15.290  16.967  1.00 92.03           C
ATOM   4470 1HB  ASN A 294       3.678 -15.405  17.390  1.00 92.03           H
ATOM   4471 2HB  ASN A 294       4.633 -15.658  15.942  1.00 92.03           H
ATOM   4472  CG  ASN A 294       5.676 -16.123  17.772  1.00 92.03           C
ATOM   4473  OD1 ASN A 294       6.798 -15.719  18.026  1.00 92.03           O
ATOM   4474  ND2 ASN A 294       5.207 -17.307  18.157  1.00 92.03           N
ATOM   4475 1HD2 ASN A 294       4.275 -17.579  17.916  1.00 92.03           H
ATOM   4476 2HD2 ASN A 294       5.786 -17.925  18.689  1.00 92.03           H
ATOM   4477  HN  ASN A 294       4.323 -13.788  18.912  1.00 92.03           H
ATOM   4478  N   ILE A 295       3.038 -12.749  16.224  1.00 91.69           N
ATOM   4479  CA  ILE A 295       2.152 -12.091  15.278  1.00 91.69           C
ATOM   4480  C   ILE A 295       2.747 -10.738  14.885  1.00 91.69           C
ATOM   4481  O   ILE A 295       2.727 -10.364  13.714  1.00 91.69           O
ATOM   4482  HA  ILE A 295       2.101 -12.717  14.388  1.00 91.69           H
ATOM   4483  CB  ILE A 295       0.735 -11.998  15.848  1.00 91.69           C
ATOM   4484  HB  ILE A 295       0.805 -11.677  16.887  1.00 91.69           H
ATOM   4485  CG1 ILE A 295       0.050 -13.366  15.843  1.00 91.69           C
ATOM   4486 1HG1 ILE A 295      -0.136 -13.679  14.815  1.00 91.69           H
ATOM   4487 2HG1 ILE A 295       0.712 -14.109  16.287  1.00 91.69           H
ATOM   4488  CG2 ILE A 295      -0.087 -10.943  15.104  1.00 91.69           C
ATOM   4489 1HG2 ILE A 295       0.395  -9.970  15.204  1.00 91.69           H
ATOM   4490 2HG2 ILE A 295      -0.151 -11.210  14.049  1.00 91.69           H
ATOM   4491 3HG2 ILE A 295      -1.090 -10.897  15.529  1.00 91.69           H
ATOM   4492  CD1 ILE A 295      -1.269 -13.322  16.616  1.00 91.69           C
ATOM   4493 1HD1 ILE A 295      -1.076 -13.032  17.649  1.00 91.69           H
ATOM   4494 2HD1 ILE A 295      -1.937 -12.595  16.154  1.00 91.69           H
ATOM   4495 3HD1 ILE A 295      -1.735 -14.307  16.596  1.00 91.69           H
ATOM   4496  HN  ILE A 295       2.649 -12.900  17.132  1.00 91.69           H
ATOM   4497  N   ASP A 296       3.262 -10.040  15.887  1.00 92.94           N
ATOM   4498  CA  ASP A 296       3.806  -8.710  15.671  1.00 92.94           C
ATOM   4499  C   ASP A 296       5.020  -8.805  14.745  1.00 92.94           C
ATOM   4500  O   ASP A 296       5.197  -7.969  13.860  1.00 92.94           O
ATOM   4501  HA  ASP A 296       2.991  -8.135  15.232  1.00 92.94           H
ATOM   4502  CB  ASP A 296       4.264  -8.082  16.989  1.00 92.94           C
ATOM   4503 1HB  ASP A 296       4.757  -8.835  17.603  1.00 92.94           H
ATOM   4504 2HB  ASP A 296       4.999  -7.303  16.788  1.00 92.94           H
ATOM   4505  CG  ASP A 296       3.079  -7.487  17.754  1.00 92.94           C
ATOM   4506  OD1 ASP A 296       1.935  -7.813  17.369  1.00 92.94           O
ATOM   4507  OD2 ASP A 296       3.345  -6.721  18.705  1.00 92.94           O
ATOM   4508  HN  ASP A 296       3.311 -10.369  16.830  1.00 92.94           H
ATOM   4509  N   ILE A 297       5.826  -9.829  14.982  1.00 92.82           N
ATOM   4510  CA  ILE A 297       7.000 -10.064  14.158  1.00 92.82           C
ATOM   4511  C   ILE A 297       6.559 -10.377  12.726  1.00 92.82           C
ATOM   4512  O   ILE A 297       7.114  -9.838  11.770  1.00 92.82           O
ATOM   4513  HA  ILE A 297       7.581  -9.142  14.146  1.00 92.82           H
ATOM   4514  CB  ILE A 297       7.883 -11.148  14.779  1.00 92.82           C
ATOM   4515  HB  ILE A 297       7.252 -12.001  15.030  1.00 92.82           H
ATOM   4516  CG1 ILE A 297       8.517 -10.657  16.083  1.00 92.82           C
ATOM   4517 1HG1 ILE A 297       9.237  -9.868  15.866  1.00 92.82           H
ATOM   4518 2HG1 ILE A 297       7.750 -10.222  16.723  1.00 92.82           H
ATOM   4519  CG2 ILE A 297       8.933 -11.640  13.781  1.00 92.82           C
ATOM   4520 1HG2 ILE A 297       8.434 -12.055  12.905  1.00 92.82           H
ATOM   4521 2HG2 ILE A 297       9.565 -10.805  13.477  1.00 92.82           H
ATOM   4522 3HG2 ILE A 297       9.547 -12.409  14.248  1.00 92.82           H
ATOM   4523  CD1 ILE A 297       9.214 -11.804  16.818  1.00 92.82           C
ATOM   4524 1HD1 ILE A 297       8.487 -12.580  17.054  1.00 92.82           H
ATOM   4525 2HD1 ILE A 297       9.997 -12.220  16.184  1.00 92.82           H
ATOM   4526 3HD1 ILE A 297       9.656 -11.427  17.741  1.00 92.82           H
ATOM   4527  HN  ILE A 297       5.688 -10.491  15.719  1.00 92.82           H
ATOM   4528  N   CYS A 298       5.564 -11.246  12.624  1.00 94.72           N
ATOM   4529  CA  CYS A 298       5.051 -11.648  11.325  1.00 94.72           C
ATOM   4530  C   CYS A 298       4.577 -10.394  10.587  1.00 94.72           C
ATOM   4531  O   CYS A 298       4.791 -10.260   9.384  1.00 94.72           O
ATOM   4532  HA  CYS A 298       5.878 -12.120  10.795  1.00 94.72           H
ATOM   4533  CB  CYS A 298       3.938 -12.690  11.454  1.00 94.72           C
ATOM   4534 1HB  CYS A 298       3.236 -12.389  12.231  1.00 94.72           H
ATOM   4535 2HB  CYS A 298       3.376 -12.750  10.522  1.00 94.72           H
ATOM   4536  SG  CYS A 298       4.655 -14.324  11.858  1.00 94.72           S
ATOM   4537  HG  CYS A 298       4.885 -14.062  13.141  1.00 94.72           H
ATOM   4538  HN  CYS A 298       5.111 -11.672  13.408  1.00 94.72           H
ATOM   4539  N   PHE A 299       3.942  -9.508  11.340  1.00 93.72           N
ATOM   4540  CA  PHE A 299       3.430  -8.273  10.771  1.00 93.72           C
ATOM   4541  C   PHE A 299       4.561  -7.437  10.167  1.00 93.72           C
ATOM   4542  O   PHE A 299       4.451  -6.961   9.039  1.00 93.72           O
ATOM   4543  HA  PHE A 299       2.724  -8.546   9.987  1.00 93.72           H
ATOM   4544  CB  PHE A 299       2.786  -7.486  11.915  1.00 93.72           C
ATOM   4545 1HB  PHE A 299       1.990  -8.088  12.353  1.00 93.72           H
ATOM   4546 2HB  PHE A 299       3.530  -7.326  12.696  1.00 93.72           H
ATOM   4547  CG  PHE A 299       2.211  -6.133  11.493  1.00 93.72           C
ATOM   4548  CD1 PHE A 299       2.927  -4.995  11.699  1.00 93.72           C
ATOM   4549  HD1 PHE A 299       3.911  -5.048  12.164  1.00 93.72           H
ATOM   4550  CD2 PHE A 299       0.982  -6.068  10.912  1.00 93.72           C
ATOM   4551  HD2 PHE A 299       0.408  -6.980  10.748  1.00 93.72           H
ATOM   4552  CE1 PHE A 299       2.392  -3.740  11.307  1.00 93.72           C
ATOM   4553  HE1 PHE A 299       2.966  -2.828  11.472  1.00 93.72           H
ATOM   4554  CE2 PHE A 299       0.448  -4.812  10.521  1.00 93.72           C
ATOM   4555  HE2 PHE A 299      -0.536  -4.760  10.055  1.00 93.72           H
ATOM   4556  CZ  PHE A 299       1.164  -3.674  10.726  1.00 93.72           C
ATOM   4557  HZ  PHE A 299       0.754  -2.710  10.425  1.00 93.72           H
ATOM   4558  HN  PHE A 299       3.776  -9.623  12.319  1.00 93.72           H
ATOM   4559  N   GLN A 300       5.622  -7.286  10.946  1.00 89.97           N
ATOM   4560  CA  GLN A 300       6.737  -6.448  10.537  1.00 89.97           C
ATOM   4561  C   GLN A 300       7.365  -6.992   9.252  1.00 89.97           C
ATOM   4562  O   GLN A 300       7.713  -6.226   8.355  1.00 89.97           O
ATOM   4563  HA  GLN A 300       6.308  -5.464  10.351  1.00 89.97           H
ATOM   4564  CB  GLN A 300       7.779  -6.338  11.652  1.00 89.97           C
ATOM   4565 1HB  GLN A 300       8.013  -7.332  12.035  1.00 89.97           H
ATOM   4566 2HB  GLN A 300       8.704  -5.925  11.251  1.00 89.97           H
ATOM   4567  CG  GLN A 300       7.270  -5.454  12.792  1.00 89.97           C
ATOM   4568 1HG  GLN A 300       7.051  -4.456  12.412  1.00 89.97           H
ATOM   4569 2HG  GLN A 300       6.336  -5.858  13.183  1.00 89.97           H
ATOM   4570  CD  GLN A 300       8.303  -5.361  13.917  1.00 89.97           C
ATOM   4571  OE1 GLN A 300       9.433  -5.803  13.795  1.00 89.97           O
ATOM   4572  NE2 GLN A 300       7.852  -4.764  15.017  1.00 89.97           N
ATOM   4573 1HE2 GLN A 300       6.913  -4.424  15.052  1.00 89.97           H
ATOM   4574 2HE2 GLN A 300       8.453  -4.656  15.809  1.00 89.97           H
ATOM   4575  HN  GLN A 300       5.727  -7.722  11.840  1.00 89.97           H
ATOM   4576  N   VAL A 301       7.492  -8.310   9.204  1.00 95.05           N
ATOM   4577  CA  VAL A 301       8.137  -8.960   8.076  1.00 95.05           C
ATOM   4578  C   VAL A 301       7.278  -8.771   6.825  1.00 95.05           C
ATOM   4579  O   VAL A 301       7.769  -8.316   5.793  1.00 95.05           O
ATOM   4580  HA  VAL A 301       9.098  -8.469   7.919  1.00 95.05           H
ATOM   4581  CB  VAL A 301       8.404 -10.431   8.402  1.00 95.05           C
ATOM   4582  HB  VAL A 301       7.458 -10.886   8.695  1.00 95.05           H
ATOM   4583  CG1 VAL A 301       8.923 -11.179   7.172  1.00 95.05           C
ATOM   4584 1HG1 VAL A 301       8.182 -11.126   6.375  1.00 95.05           H
ATOM   4585 2HG1 VAL A 301       9.854 -10.721   6.835  1.00 95.05           H
ATOM   4586 3HG1 VAL A 301       9.105 -12.222   7.432  1.00 95.05           H
ATOM   4587  CG2 VAL A 301       9.375 -10.565   9.577  1.00 95.05           C
ATOM   4588 1HG2 VAL A 301      10.320 -10.086   9.323  1.00 95.05           H
ATOM   4589 2HG2 VAL A 301       8.949 -10.084  10.457  1.00 95.05           H
ATOM   4590 3HG2 VAL A 301       9.547 -11.620   9.787  1.00 95.05           H
ATOM   4591  HN  VAL A 301       7.164  -8.929   9.918  1.00 95.05           H
ATOM   4592  N   THR A 302       6.009  -9.129   6.957  1.00 94.23           N
ATOM   4593  CA  THR A 302       5.113  -9.148   5.813  1.00 94.23           C
ATOM   4594  C   THR A 302       4.885  -7.728   5.292  1.00 94.23           C
ATOM   4595  O   THR A 302       4.715  -7.523   4.091  1.00 94.23           O
ATOM   4596  HA  THR A 302       5.591  -9.710   5.011  1.00 94.23           H
ATOM   4597  CB  THR A 302       3.823  -9.855   6.234  1.00 94.23           C
ATOM   4598  HB  THR A 302       3.102  -9.867   5.417  1.00 94.23           H
ATOM   4599  OG1 THR A 302       3.412  -9.158   7.407  1.00 94.23           O
ATOM   4600  HG1 THR A 302       3.671  -9.677   8.222  1.00 94.23           H
ATOM   4601  CG2 THR A 302       4.071 -11.285   6.718  1.00 94.23           C
ATOM   4602 1HG2 THR A 302       4.740 -11.267   7.579  1.00 94.23           H
ATOM   4603 2HG2 THR A 302       4.526 -11.866   5.917  1.00 94.23           H
ATOM   4604 3HG2 THR A 302       3.123 -11.741   7.005  1.00 94.23           H
ATOM   4605  HN  THR A 302       5.593  -9.403   7.824  1.00 94.23           H
ATOM   4606  N   GLN A 303       4.888  -6.783   6.221  1.00 91.20           N
ATOM   4607  CA  GLN A 303       4.745  -5.381   5.863  1.00 91.20           C
ATOM   4608  C   GLN A 303       5.920  -4.933   4.993  1.00 91.20           C
ATOM   4609  O   GLN A 303       5.735  -4.199   4.024  1.00 91.20           O
ATOM   4610  HA  GLN A 303       3.818  -5.321   5.293  1.00 91.20           H
ATOM   4611  CB  GLN A 303       4.622  -4.507   7.112  1.00 91.20           C
ATOM   4612 1HB  GLN A 303       3.776  -4.841   7.713  1.00 91.20           H
ATOM   4613 2HB  GLN A 303       5.515  -4.618   7.728  1.00 91.20           H
ATOM   4614  CG  GLN A 303       4.437  -3.036   6.736  1.00 91.20           C
ATOM   4615 1HG  GLN A 303       5.339  -2.664   6.249  1.00 91.20           H
ATOM   4616 2HG  GLN A 303       3.624  -2.941   6.015  1.00 91.20           H
ATOM   4617  CD  GLN A 303       4.131  -2.187   7.972  1.00 91.20           C
ATOM   4618  OE1 GLN A 303       4.958  -2.002   8.849  1.00 91.20           O
ATOM   4619  NE2 GLN A 303       2.901  -1.684   7.992  1.00 91.20           N
ATOM   4620 1HE2 GLN A 303       2.270  -1.874   7.239  1.00 91.20           H
ATOM   4621 2HE2 GLN A 303       2.606  -1.115   8.759  1.00 91.20           H
ATOM   4622  HN  GLN A 303       4.986  -6.961   7.200  1.00 91.20           H
ATOM   4623  N   THR A 304       7.104  -5.393   5.370  1.00 92.62           N
ATOM   4624  CA  THR A 304       8.314  -5.017   4.660  1.00 92.62           C
ATOM   4625  C   THR A 304       8.271  -5.537   3.221  1.00 92.62           C
ATOM   4626  O   THR A 304       8.630  -4.821   2.288  1.00 92.62           O
ATOM   4627  HA  THR A 304       8.357  -3.929   4.605  1.00 92.62           H
ATOM   4628  CB  THR A 304       9.512  -5.537   5.458  1.00 92.62           C
ATOM   4629  HB  THR A 304       9.535  -6.626   5.460  1.00 92.62           H
ATOM   4630  OG1 THR A 304       9.371  -4.922   6.736  1.00 92.62           O
ATOM   4631  HG1 THR A 304       8.983  -5.574   7.387  1.00 92.62           H
ATOM   4632  CG2 THR A 304      10.844  -4.999   4.931  1.00 92.62           C
ATOM   4633 1HG2 THR A 304      10.846  -3.911   4.993  1.00 92.62           H
ATOM   4634 2HG2 THR A 304      10.975  -5.305   3.893  1.00 92.62           H
ATOM   4635 3HG2 THR A 304      11.661  -5.398   5.533  1.00 92.62           H
ATOM   4636  HN  THR A 304       7.243  -6.010   6.145  1.00 92.62           H
ATOM   4637  N   ILE A 305       7.830  -6.779   3.088  1.00 92.48           N
ATOM   4638  CA  ILE A 305       7.707  -7.393   1.776  1.00 92.48           C
ATOM   4639  C   ILE A 305       6.767  -6.551   0.910  1.00 92.48           C
ATOM   4640  O   ILE A 305       7.004  -6.382  -0.285  1.00 92.48           O
ATOM   4641  HA  ILE A 305       8.696  -7.386   1.319  1.00 92.48           H
ATOM   4642  CB  ILE A 305       7.278  -8.855   1.907  1.00 92.48           C
ATOM   4643  HB  ILE A 305       6.389  -8.896   2.536  1.00 92.48           H
ATOM   4644  CG1 ILE A 305       8.361  -9.684   2.602  1.00 92.48           C
ATOM   4645 1HG1 ILE A 305       9.199  -9.837   1.922  1.00 92.48           H
ATOM   4646 2HG1 ILE A 305       8.745  -9.138   3.463  1.00 92.48           H
ATOM   4647  CG2 ILE A 305       6.895  -9.439   0.546  1.00 92.48           C
ATOM   4648 1HG2 ILE A 305       6.067  -8.868   0.126  1.00 92.48           H
ATOM   4649 2HG2 ILE A 305       7.751  -9.384  -0.127  1.00 92.48           H
ATOM   4650 3HG2 ILE A 305       6.594 -10.479   0.668  1.00 92.48           H
ATOM   4651  CD1 ILE A 305       7.809 -11.038   3.053  1.00 92.48           C
ATOM   4652 1HD1 ILE A 305       6.987 -10.881   3.752  1.00 92.48           H
ATOM   4653 2HD1 ILE A 305       7.448 -11.591   2.186  1.00 92.48           H
ATOM   4654 3HD1 ILE A 305       8.599 -11.607   3.544  1.00 92.48           H
ATOM   4655  HN  ILE A 305       7.559  -7.362   3.854  1.00 92.48           H
ATOM   4656  N   ALA A 306       5.720  -6.047   1.547  1.00 92.37           N
ATOM   4657  CA  ALA A 306       4.723  -5.261   0.841  1.00 92.37           C
ATOM   4658  C   ALA A 306       5.369  -3.977   0.316  1.00 92.37           C
ATOM   4659  O   ALA A 306       5.010  -3.490  -0.755  1.00 92.37           O
ATOM   4660  HA  ALA A 306       4.371  -5.852  -0.004  1.00 92.37           H
ATOM   4661  CB  ALA A 306       3.542  -4.980   1.772  1.00 92.37           C
ATOM   4662 1HB  ALA A 306       3.100  -5.923   2.093  1.00 92.37           H
ATOM   4663 2HB  ALA A 306       3.890  -4.427   2.644  1.00 92.37           H
ATOM   4664 3HB  ALA A 306       2.793  -4.390   1.243  1.00 92.37           H
ATOM   4665  HN  ALA A 306       5.549  -6.167   2.525  1.00 92.37           H
ATOM   4666  N   PHE A 307       6.311  -3.465   1.095  1.00 90.41           N
ATOM   4667  CA  PHE A 307       6.973  -2.219   0.749  1.00 90.41           C
ATOM   4668  C   PHE A 307       7.895  -2.405  -0.458  1.00 90.41           C
ATOM   4669  O   PHE A 307       8.092  -1.477  -1.241  1.00 90.41           O
ATOM   4670  HA  PHE A 307       6.195  -1.497   0.502  1.00 90.41           H
ATOM   4671  CB  PHE A 307       7.814  -1.808   1.959  1.00 90.41           C
ATOM   4672 1HB  PHE A 307       8.433  -2.652   2.262  1.00 90.41           H
ATOM   4673 2HB  PHE A 307       8.491  -1.007   1.663  1.00 90.41           H
ATOM   4674  CG  PHE A 307       6.990  -1.341   3.160  1.00 90.41           C
ATOM   4675  CD1 PHE A 307       5.639  -1.219   3.052  1.00 90.41           C
ATOM   4676  HD1 PHE A 307       5.145  -1.453   2.109  1.00 90.41           H
ATOM   4677  CD2 PHE A 307       7.607  -1.049   4.336  1.00 90.41           C
ATOM   4678  HD2 PHE A 307       8.689  -1.147   4.423  1.00 90.41           H
ATOM   4679  CE1 PHE A 307       4.874  -0.785   4.167  1.00 90.41           C
ATOM   4680  HE1 PHE A 307       3.792  -0.687   4.080  1.00 90.41           H
ATOM   4681  CE2 PHE A 307       6.841  -0.615   5.451  1.00 90.41           C
ATOM   4682  HE2 PHE A 307       7.336  -0.381   6.394  1.00 90.41           H
ATOM   4683  CZ  PHE A 307       5.491  -0.493   5.343  1.00 90.41           C
ATOM   4684  HZ  PHE A 307       4.904  -0.160   6.199  1.00 90.41           H
ATOM   4685  HN  PHE A 307       6.622  -3.886   1.947  1.00 90.41           H
ATOM   4686  N   PHE A 308       8.434  -3.610  -0.571  1.00 86.99           N
ATOM   4687  CA  PHE A 308       9.310  -3.937  -1.683  1.00 86.99           C
ATOM   4688  C   PHE A 308       8.571  -3.815  -3.017  1.00 86.99           C
ATOM   4689  O   PHE A 308       9.195  -3.645  -4.064  1.00 86.99           O
ATOM   4690  HA  PHE A 308      10.137  -3.228  -1.662  1.00 86.99           H
ATOM   4691  CB  PHE A 308       9.754  -5.388  -1.491  1.00 86.99           C
ATOM   4692 1HB  PHE A 308       8.965  -5.934  -0.974  1.00 86.99           H
ATOM   4693 2HB  PHE A 308       9.874  -5.854  -2.470  1.00 86.99           H
ATOM   4694  CG  PHE A 308      11.059  -5.541  -0.707  1.00 86.99           C
ATOM   4695  CD1 PHE A 308      12.252  -5.323  -1.322  1.00 86.99           C
ATOM   4696  HD1 PHE A 308      12.278  -5.039  -2.374  1.00 86.99           H
ATOM   4697  CD2 PHE A 308      11.025  -5.895   0.606  1.00 86.99           C
ATOM   4698  HD2 PHE A 308      10.069  -6.070   1.099  1.00 86.99           H
ATOM   4699  CE1 PHE A 308      13.462  -5.465  -0.594  1.00 86.99           C
ATOM   4700  HE1 PHE A 308      14.419  -5.290  -1.087  1.00 86.99           H
ATOM   4701  CE2 PHE A 308      12.236  -6.037   1.334  1.00 86.99           C
ATOM   4702  HE2 PHE A 308      12.209  -6.320   2.387  1.00 86.99           H
ATOM   4703  CZ  PHE A 308      13.429  -5.818   0.719  1.00 86.99           C
ATOM   4704  HZ  PHE A 308      14.359  -5.927   1.278  1.00 86.99           H
ATOM   4705  HN  PHE A 308       8.281  -4.354   0.079  1.00 86.99           H
ATOM   4706  N   HIS A 309       7.251  -3.906  -2.937  1.00 79.85           N
ATOM   4707  CA  HIS A 309       6.421  -3.811  -4.126  1.00 79.85           C
ATOM   4708  C   HIS A 309       6.658  -2.465  -4.812  1.00 79.85           C
ATOM   4709  O   HIS A 309       6.687  -2.386  -6.039  1.00 79.85           O
ATOM   4710  HA  HIS A 309       6.739  -4.611  -4.794  1.00 79.85           H
ATOM   4711  CB  HIS A 309       4.949  -4.050  -3.781  1.00 79.85           C
ATOM   4712 1HB  HIS A 309       4.845  -5.045  -3.348  1.00 79.85           H
ATOM   4713 2HB  HIS A 309       4.646  -3.336  -3.015  1.00 79.85           H
ATOM   4714  CG  HIS A 309       4.015  -3.928  -4.961  1.00 79.85           C
ATOM   4715  ND1 HIS A 309       4.060  -4.788  -6.045  1.00 79.85           N
ATOM   4716  HD1 HIS A 309       4.694  -5.553  -6.158  1.00 79.85           H
ATOM   4717  CD2 HIS A 309       3.010  -3.042  -5.214  1.00 79.85           C
ATOM   4718  HD2 HIS A 309       2.702  -2.224  -4.562  1.00 79.85           H
ATOM   4719  CE1 HIS A 309       3.122  -4.424  -6.906  1.00 79.85           C
ATOM   4720  HE1 HIS A 309       2.906  -4.906  -7.860  1.00 79.85           H
ATOM   4721  NE2 HIS A 309       2.472  -3.342  -6.390  1.00 79.85           N
ATOM   4722  HN  HIS A 309       6.751  -4.041  -2.082  1.00 79.85           H
ATOM   4723  N   SER A 310       6.823  -1.439  -3.990  1.00 84.62           N
ATOM   4724  CA  SER A 310       6.900  -0.079  -4.497  1.00 84.62           C
ATOM   4725  C   SER A 310       8.197   0.113  -5.285  1.00 84.62           C
ATOM   4726  O   SER A 310       8.279   0.986  -6.148  1.00 84.62           O
ATOM   4727  HA  SER A 310       6.034   0.035  -5.150  1.00 84.62           H
ATOM   4728  CB  SER A 310       6.815   0.939  -3.357  1.00 84.62           C
ATOM   4729 1HB  SER A 310       7.643   0.779  -2.666  1.00 84.62           H
ATOM   4730 2HB  SER A 310       6.928   1.945  -3.761  1.00 84.62           H
ATOM   4731  OG  SER A 310       5.582   0.847  -2.649  1.00 84.62           O
ATOM   4732  HG  SER A 310       4.841   1.229  -3.202  1.00 84.62           H
ATOM   4733  HN  SER A 310       6.903  -1.525  -2.997  1.00 84.62           H
ATOM   4734  N   CYS A 311       9.177  -0.717  -4.961  1.00 87.19           N
ATOM   4735  CA  CYS A 311      10.475  -0.631  -5.609  1.00 87.19           C
ATOM   4736  C   CYS A 311      10.508  -1.647  -6.753  1.00 87.19           C
ATOM   4737  O   CYS A 311      11.378  -1.582  -7.620  1.00 87.19           O
ATOM   4738  HA  CYS A 311      10.568   0.385  -5.991  1.00 87.19           H
ATOM   4739  CB  CYS A 311      11.619  -0.851  -4.617  1.00 87.19           C
ATOM   4740 1HB  CYS A 311      12.564  -0.547  -5.066  1.00 87.19           H
ATOM   4741 2HB  CYS A 311      11.470  -0.229  -3.734  1.00 87.19           H
ATOM   4742  SG  CYS A 311      11.696  -2.614  -4.132  1.00 87.19           S
ATOM   4743  HG  CYS A 311      12.742  -2.489  -3.320  1.00 87.19           H
ATOM   4744  HN  CYS A 311       9.096  -1.436  -4.271  1.00 87.19           H
ATOM   4745  N   LEU A 312       9.551  -2.562  -6.717  1.00 84.60           N
ATOM   4746  CA  LEU A 312       9.541  -3.672  -7.654  1.00 84.60           C
ATOM   4747  C   LEU A 312       8.948  -3.206  -8.985  1.00 84.60           C
ATOM   4748  O   LEU A 312       9.387  -3.637 -10.050  1.00 84.60           O
ATOM   4749  HA  LEU A 312      10.577  -3.967  -7.823  1.00 84.60           H
ATOM   4750  CB  LEU A 312       8.821  -4.879  -7.049  1.00 84.60           C
ATOM   4751 1HB  LEU A 312       7.930  -4.522  -6.531  1.00 84.60           H
ATOM   4752 2HB  LEU A 312       8.481  -5.520  -7.862  1.00 84.60           H
ATOM   4753  CG  LEU A 312       9.638  -5.728  -6.074  1.00 84.60           C
ATOM   4754  HG  LEU A 312      10.022  -5.075  -5.290  1.00 84.60           H
ATOM   4755  CD1 LEU A 312       8.760  -6.781  -5.395  1.00 84.60           C
ATOM   4756 1HD1 LEU A 312       7.962  -6.286  -4.842  1.00 84.60           H
ATOM   4757 2HD1 LEU A 312       8.327  -7.436  -6.151  1.00 84.60           H
ATOM   4758 3HD1 LEU A 312       9.366  -7.371  -4.707  1.00 84.60           H
ATOM   4759  CD2 LEU A 312      10.847  -6.354  -6.773  1.00 84.60           C
ATOM   4760 1HD2 LEU A 312      10.505  -6.991  -7.589  1.00 84.60           H
ATOM   4761 2HD2 LEU A 312      11.486  -5.566  -7.170  1.00 84.60           H
ATOM   4762 3HD2 LEU A 312      11.411  -6.953  -6.057  1.00 84.60           H
ATOM   4763  HN  LEU A 312       8.793  -2.553  -6.065  1.00 84.60           H
ATOM   4764  N   ASN A 313       7.959  -2.330  -8.881  1.00 79.47           N
ATOM   4765  CA  ASN A 313       7.192  -1.926 -10.047  1.00 79.47           C
ATOM   4766  C   ASN A 313       8.148  -1.438 -11.137  1.00 79.47           C
ATOM   4767  O   ASN A 313       8.118  -1.936 -12.261  1.00 79.47           O
ATOM   4768  HA  ASN A 313       6.636  -2.814 -10.346  1.00 79.47           H
ATOM   4769  CB  ASN A 313       6.237  -0.779  -9.707  1.00 79.47           C
ATOM   4770 1HB  ASN A 313       6.733  -0.074  -9.040  1.00 79.47           H
ATOM   4771 2HB  ASN A 313       5.982  -0.233 -10.615  1.00 79.47           H
ATOM   4772  CG  ASN A 313       4.962  -1.305  -9.045  1.00 79.47           C
ATOM   4773  OD1 ASN A 313       4.513  -2.411  -9.295  1.00 79.47           O
ATOM   4774  ND2 ASN A 313       4.405  -0.452  -8.190  1.00 79.47           N
ATOM   4775 1HD2 ASN A 313       4.825   0.442  -8.030  1.00 79.47           H
ATOM   4776 2HD2 ASN A 313       3.567  -0.704  -7.706  1.00 79.47           H
ATOM   4777  HN  ASN A 313       7.680  -1.901  -8.022  1.00 79.47           H
ATOM   4778  N   PRO A 314       9.009  -0.460 -10.827  1.00 80.06           N
ATOM   4779  CA  PRO A 314       9.910   0.100 -11.837  1.00 80.06           C
ATOM   4780  C   PRO A 314      10.719  -0.973 -12.547  1.00 80.06           C
ATOM   4781  O   PRO A 314      10.899  -0.918 -13.762  1.00 80.06           O
ATOM   4782  HA  PRO A 314       9.335   0.589 -12.623  1.00 80.06           H
ATOM   4783  CB  PRO A 314      10.805   1.050 -11.038  1.00 80.06           C
ATOM   4784 1HB  PRO A 314      11.712   0.552 -10.694  1.00 80.06           H
ATOM   4785 2HB  PRO A 314      11.119   1.904 -11.637  1.00 80.06           H
ATOM   4786  CG  PRO A 314       9.919   1.473  -9.872  1.00 80.06           C
ATOM   4787 1HG  PRO A 314      10.504   1.858  -9.038  1.00 80.06           H
ATOM   4788 2HG  PRO A 314       9.230   2.269 -10.156  1.00 80.06           H
ATOM   4789  CD  PRO A 314       9.191   0.187  -9.515  1.00 80.06           C
ATOM   4790 1HD  PRO A 314       9.778  -0.435  -8.840  1.00 80.06           H
ATOM   4791 2HD  PRO A 314       8.241   0.385  -9.018  1.00 80.06           H
ATOM   4792  N   VAL A 315      11.189  -1.931 -11.761  1.00 81.04           N
ATOM   4793  CA  VAL A 315      12.037  -2.985 -12.292  1.00 81.04           C
ATOM   4794  C   VAL A 315      11.241  -3.815 -13.301  1.00 81.04           C
ATOM   4795  O   VAL A 315      11.766  -4.199 -14.345  1.00 81.04           O
ATOM   4796  HA  VAL A 315      12.870  -2.508 -12.809  1.00 81.04           H
ATOM   4797  CB  VAL A 315      12.608  -3.824 -11.146  1.00 81.04           C
ATOM   4798  HB  VAL A 315      11.772  -4.263 -10.603  1.00 81.04           H
ATOM   4799  CG1 VAL A 315      13.472  -4.967 -11.682  1.00 81.04           C
ATOM   4800 1HG1 VAL A 315      12.867  -5.612 -12.319  1.00 81.04           H
ATOM   4801 2HG1 VAL A 315      14.300  -4.557 -12.261  1.00 81.04           H
ATOM   4802 3HG1 VAL A 315      13.866  -5.547 -10.847  1.00 81.04           H
ATOM   4803  CG2 VAL A 315      13.398  -2.951 -10.169  1.00 81.04           C
ATOM   4804 1HG2 VAL A 315      14.223  -2.471 -10.695  1.00 81.04           H
ATOM   4805 2HG2 VAL A 315      12.741  -2.189  -9.750  1.00 81.04           H
ATOM   4806 3HG2 VAL A 315      13.792  -3.572  -9.364  1.00 81.04           H
ATOM   4807  HN  VAL A 315      11.000  -1.994 -10.781  1.00 81.04           H
ATOM   4808  N   LEU A 316       9.988  -4.067 -12.954  1.00 79.74           N
ATOM   4809  CA  LEU A 316       9.128  -4.882 -13.796  1.00 79.74           C
ATOM   4810  C   LEU A 316       9.023  -4.241 -15.181  1.00 79.74           C
ATOM   4811  O   LEU A 316       9.075  -4.936 -16.195  1.00 79.74           O
ATOM   4812  HA  LEU A 316       9.603  -5.857 -13.901  1.00 79.74           H
ATOM   4813  CB  LEU A 316       7.774  -5.108 -13.119  1.00 79.74           C
ATOM   4814 1HB  LEU A 316       7.344  -4.135 -12.879  1.00 79.74           H
ATOM   4815 2HB  LEU A 316       7.106  -5.584 -13.837  1.00 79.74           H
ATOM   4816  CG  LEU A 316       7.795  -5.954 -11.844  1.00 79.74           C
ATOM   4817  HG  LEU A 316       8.485  -5.492 -11.139  1.00 79.74           H
ATOM   4818  CD1 LEU A 316       6.417  -5.977 -11.179  1.00 79.74           C
ATOM   4819 1HD1 LEU A 316       6.122  -4.961 -10.919  1.00 79.74           H
ATOM   4820 2HD1 LEU A 316       5.688  -6.402 -11.869  1.00 79.74           H
ATOM   4821 3HD1 LEU A 316       6.460  -6.586 -10.276  1.00 79.74           H
ATOM   4822  CD2 LEU A 316       8.317  -7.363 -12.130  1.00 79.74           C
ATOM   4823 1HD2 LEU A 316       7.671  -7.849 -12.862  1.00 79.74           H
ATOM   4824 2HD2 LEU A 316       9.331  -7.302 -12.525  1.00 79.74           H
ATOM   4825 3HD2 LEU A 316       8.321  -7.944 -11.208  1.00 79.74           H
ATOM   4826  HN  LEU A 316       9.560  -3.726 -12.117  1.00 79.74           H
ATOM   4827  N   TYR A 317       8.877  -2.925 -15.180  1.00 70.48           N
ATOM   4828  CA  TYR A 317       8.705  -2.190 -16.422  1.00 70.48           C
ATOM   4829  C   TYR A 317       9.950  -2.303 -17.303  1.00 70.48           C
ATOM   4830  O   TYR A 317       9.844  -2.380 -18.526  1.00 70.48           O
ATOM   4831  HA  TYR A 317       7.854  -2.618 -16.951  1.00 70.48           H
ATOM   4832  CB  TYR A 317       8.510  -0.726 -16.022  1.00 70.48           C
ATOM   4833 1HB  TYR A 317       9.411  -0.373 -15.521  1.00 70.48           H
ATOM   4834 2HB  TYR A 317       8.391  -0.126 -16.924  1.00 70.48           H
ATOM   4835  CG  TYR A 317       7.308  -0.486 -15.106  1.00 70.48           C
ATOM   4836  CD1 TYR A 317       6.256  -1.379 -15.099  1.00 70.48           C
ATOM   4837  HD1 TYR A 317       6.282  -2.256 -15.746  1.00 70.48           H
ATOM   4838  CD2 TYR A 317       7.276   0.624 -14.286  1.00 70.48           C
ATOM   4839  HD2 TYR A 317       8.106   1.330 -14.292  1.00 70.48           H
ATOM   4840  CE1 TYR A 317       5.125  -1.154 -14.237  1.00 70.48           C
ATOM   4841  HE1 TYR A 317       4.288  -1.851 -14.221  1.00 70.48           H
ATOM   4842  CE2 TYR A 317       6.145   0.850 -13.424  1.00 70.48           C
ATOM   4843  HE2 TYR A 317       6.106   1.723 -12.772  1.00 70.48           H
ATOM   4844  CZ  TYR A 317       5.125  -0.050 -13.442  1.00 70.48           C
ATOM   4845  OH  TYR A 317       4.057   0.163 -12.627  1.00 70.48           O
ATOM   4846  HH  TYR A 317       3.497  -0.664 -12.574  1.00 70.48           H
ATOM   4847  HN  TYR A 317       8.875  -2.363 -14.353  1.00 70.48           H
ATOM   4848  N   VAL A 318      11.101  -2.311 -16.648  1.00 71.87           N
ATOM   4849  CA  VAL A 318      12.367  -2.360 -17.359  1.00 71.87           C
ATOM   4850  C   VAL A 318      12.484  -3.698 -18.093  1.00 71.87           C
ATOM   4851  O   VAL A 318      12.826  -3.735 -19.274  1.00 71.87           O
ATOM   4852  HA  VAL A 318      12.363  -1.556 -18.095  1.00 71.87           H
ATOM   4853  CB  VAL A 318      13.523  -2.108 -16.389  1.00 71.87           C
ATOM   4854  HB  VAL A 318      13.426  -2.812 -15.562  1.00 71.87           H
ATOM   4855  CG1 VAL A 318      14.872  -2.360 -17.065  1.00 71.87           C
ATOM   4856 1HG1 VAL A 318      14.920  -3.395 -17.405  1.00 71.87           H
ATOM   4857 2HG1 VAL A 318      14.981  -1.692 -17.919  1.00 71.87           H
ATOM   4858 3HG1 VAL A 318      15.676  -2.174 -16.353  1.00 71.87           H
ATOM   4859  CG2 VAL A 318      13.455  -0.693 -15.811  1.00 71.87           C
ATOM   4860 1HG2 VAL A 318      13.515   0.033 -16.622  1.00 71.87           H
ATOM   4861 2HG2 VAL A 318      12.515  -0.564 -15.276  1.00 71.87           H
ATOM   4862 3HG2 VAL A 318      14.288  -0.541 -15.125  1.00 71.87           H
ATOM   4863  HN  VAL A 318      11.178  -2.284 -15.651  1.00 71.87           H
ATOM   4864  N   PHE A 319      12.192  -4.764 -17.362  1.00 70.63           N
ATOM   4865  CA  PHE A 319      12.433  -6.105 -17.866  1.00 70.63           C
ATOM   4866  C   PHE A 319      11.301  -6.555 -18.792  1.00 70.63           C
ATOM   4867  O   PHE A 319      11.541  -7.241 -19.784  1.00 70.63           O
ATOM   4868  HA  PHE A 319      13.368  -6.077 -18.426  1.00 70.63           H
ATOM   4869  CB  PHE A 319      12.485  -7.037 -16.653  1.00 70.63           C
ATOM   4870 1HB  PHE A 319      11.693  -6.756 -15.959  1.00 70.63           H
ATOM   4871 2HB  PHE A 319      12.275  -8.055 -16.981  1.00 70.63           H
ATOM   4872  CG  PHE A 319      13.824  -7.020 -15.913  1.00 70.63           C
ATOM   4873  CD1 PHE A 319      14.927  -7.568 -16.489  1.00 70.63           C
ATOM   4874  HD1 PHE A 319      14.857  -8.019 -17.479  1.00 70.63           H
ATOM   4875  CD2 PHE A 319      13.911  -6.457 -14.678  1.00 70.63           C
ATOM   4876  HD2 PHE A 319      13.027  -6.018 -14.216  1.00 70.63           H
ATOM   4877  CE1 PHE A 319      16.169  -7.553 -15.802  1.00 70.63           C
ATOM   4878  HE1 PHE A 319      17.053  -7.992 -16.264  1.00 70.63           H
ATOM   4879  CE2 PHE A 319      15.153  -6.442 -13.990  1.00 70.63           C
ATOM   4880  HE2 PHE A 319      15.223  -5.991 -13.000  1.00 70.63           H
ATOM   4881  CZ  PHE A 319      16.256  -6.990 -14.567  1.00 70.63           C
ATOM   4882  HZ  PHE A 319      17.210  -6.978 -14.039  1.00 70.63           H
ATOM   4883  HN  PHE A 319      11.799  -4.722 -16.444  1.00 70.63           H
ATOM   4884  N   VAL A 320      10.091  -6.151 -18.434  1.00 74.63           N
ATOM   4885  CA  VAL A 320       8.903  -6.687 -19.075  1.00 74.63           C
ATOM   4886  C   VAL A 320       8.444  -5.727 -20.175  1.00 74.63           C
ATOM   4887  O   VAL A 320       7.877  -6.154 -21.179  1.00 74.63           O
ATOM   4888  HA  VAL A 320       9.176  -7.638 -19.532  1.00 74.63           H
ATOM   4889  CB  VAL A 320       7.820  -6.957 -18.028  1.00 74.63           C
ATOM   4890  HB  VAL A 320       7.484  -5.996 -17.638  1.00 74.63           H
ATOM   4891  CG1 VAL A 320       6.614  -7.658 -18.656  1.00 74.63           C
ATOM   4892 1HG1 VAL A 320       6.193  -7.027 -19.438  1.00 74.63           H
ATOM   4893 2HG1 VAL A 320       6.929  -8.609 -19.086  1.00 74.63           H
ATOM   4894 3HG1 VAL A 320       5.859  -7.838 -17.890  1.00 74.63           H
ATOM   4895  CG2 VAL A 320       8.379  -7.769 -16.859  1.00 74.63           C
ATOM   4896 1HG2 VAL A 320       8.756  -8.724 -17.226  1.00 74.63           H
ATOM   4897 2HG2 VAL A 320       9.191  -7.216 -16.387  1.00 74.63           H
ATOM   4898 3HG2 VAL A 320       7.589  -7.947 -16.129  1.00 74.63           H
ATOM   4899  HN  VAL A 320       9.917  -5.470 -17.722  1.00 74.63           H
ATOM   4900  N   GLY A 321       8.708  -4.449 -19.948  1.00 75.93           N
ATOM   4901  CA  GLY A 321       8.183  -3.410 -20.818  1.00 75.93           C
ATOM   4902  C   GLY A 321       9.148  -3.118 -21.968  1.00 75.93           C
ATOM   4903  O   GLY A 321      10.083  -2.333 -21.814  1.00 75.93           O
ATOM   4904 1HA  GLY A 321       7.218  -3.721 -21.219  1.00 75.93           H
ATOM   4905 2HA  GLY A 321       8.011  -2.501 -20.242  1.00 75.93           H
ATOM   4906  HN  GLY A 321       9.269  -4.120 -19.188  1.00 75.93           H
ATOM   4907  N   GLU A 322       8.889  -3.765 -23.095  1.00 66.77           N
ATOM   4908  CA  GLU A 322       9.643  -3.490 -24.306  1.00 66.77           C
ATOM   4909  C   GLU A 322       9.551  -2.005 -24.664  1.00 66.77           C
ATOM   4910  O   GLU A 322      10.551  -1.385 -25.021  1.00 66.77           O
ATOM   4911  HA  GLU A 322      10.675  -3.750 -24.070  1.00 66.77           H
ATOM   4912  CB  GLU A 322       9.159  -4.364 -25.465  1.00 66.77           C
ATOM   4913 1HB  GLU A 322       8.070  -4.342 -25.510  1.00 66.77           H
ATOM   4914 2HB  GLU A 322       9.635  -4.043 -26.391  1.00 66.77           H
ATOM   4915  CG  GLU A 322       9.562  -5.825 -25.256  1.00 66.77           C
ATOM   4916 1HG  GLU A 322      10.626  -5.883 -25.027  1.00 66.77           H
ATOM   4917 2HG  GLU A 322       9.029  -6.234 -24.397  1.00 66.77           H
ATOM   4918  CD  GLU A 322       9.256  -6.661 -26.499  1.00 66.77           C
ATOM   4919  OE1 GLU A 322       9.609  -7.860 -26.477  1.00 66.77           O
ATOM   4920  OE2 GLU A 322       8.676  -6.083 -27.444  1.00 66.77           O
ATOM   4921  HN  GLU A 322       8.181  -4.464 -23.188  1.00 66.77           H
ATOM   4922  N   ARG A 323       8.340  -1.477 -24.555  1.00 63.72           N
ATOM   4923  CA  ARG A 323       8.093  -0.091 -24.912  1.00 63.72           C
ATOM   4924  C   ARG A 323       8.869   0.843 -23.981  1.00 63.72           C
ATOM   4925  O   ARG A 323       9.556   1.754 -24.441  1.00 63.72           O
ATOM   4926  HA  ARG A 323       8.445  -0.001 -25.940  1.00 63.72           H
ATOM   4927  CB  ARG A 323       6.602   0.242 -24.830  1.00 63.72           C
ATOM   4928 1HB  ARG A 323       6.040  -0.432 -25.477  1.00 63.72           H
ATOM   4929 2HB  ARG A 323       6.245   0.080 -23.813  1.00 63.72           H
ATOM   4930  CG  ARG A 323       6.340   1.692 -25.244  1.00 63.72           C
ATOM   4931 1HG  ARG A 323       6.875   2.367 -24.576  1.00 63.72           H
ATOM   4932 2HG  ARG A 323       6.729   1.863 -26.248  1.00 63.72           H
ATOM   4933  CD  ARG A 323       4.844   2.010 -25.209  1.00 63.72           C
ATOM   4934 1HD  ARG A 323       4.324   1.434 -25.974  1.00 63.72           H
ATOM   4935 2HD  ARG A 323       4.424   1.716 -24.248  1.00 63.72           H
ATOM   4936  NE  ARG A 323       4.629   3.457 -25.433  1.00 63.72           N
ATOM   4937  HE  ARG A 323       5.342   3.968 -25.913  1.00 63.72           H
ATOM   4938  CZ  ARG A 323       3.539   4.126 -25.032  1.00 63.72           C
ATOM   4939  NH1 ARG A 323       2.552   3.491 -24.385  1.00 63.72           N
ATOM   4940 1HH1 ARG A 323       2.626   2.512 -24.197  1.00 63.72           H
ATOM   4941 2HH1 ARG A 323       1.742   3.997 -24.089  1.00 63.72           H
ATOM   4942  NH2 ARG A 323       3.451   5.438 -25.289  1.00 63.72           N
ATOM   4943 1HH2 ARG A 323       2.644   5.951 -24.997  1.00 63.72           H
ATOM   4944 2HH2 ARG A 323       4.192   5.904 -25.773  1.00 63.72           H
ATOM   4945  HN  ARG A 323       7.539  -1.979 -24.230  1.00 63.72           H
ATOM   4946  N   PHE A 324       8.733   0.585 -22.688  1.00 75.60           N
ATOM   4947  CA  PHE A 324       9.385   1.412 -21.687  1.00 75.60           C
ATOM   4948  C   PHE A 324      10.908   1.326 -21.812  1.00 75.60           C
ATOM   4949  O   PHE A 324      11.605   2.325 -21.647  1.00 75.60           O
ATOM   4950  HA  PHE A 324       9.066   2.440 -21.859  1.00 75.60           H
ATOM   4951  CB  PHE A 324       8.966   0.872 -20.319  1.00 75.60           C
ATOM   4952 1HB  PHE A 324       7.878   0.845 -20.268  1.00 75.60           H
ATOM   4953 2HB  PHE A 324       9.315  -0.156 -20.223  1.00 75.60           H
ATOM   4954  CG  PHE A 324       9.498   1.687 -19.138  1.00 75.60           C
ATOM   4955  CD1 PHE A 324      10.638   1.302 -18.505  1.00 75.60           C
ATOM   4956  HD1 PHE A 324      11.173   0.412 -18.838  1.00 75.60           H
ATOM   4957  CD2 PHE A 324       8.831   2.797 -18.723  1.00 75.60           C
ATOM   4958  HD2 PHE A 324       7.917   3.106 -19.231  1.00 75.60           H
ATOM   4959  CE1 PHE A 324      11.132   2.059 -17.409  1.00 75.60           C
ATOM   4960  HE1 PHE A 324      12.045   1.750 -16.901  1.00 75.60           H
ATOM   4961  CE2 PHE A 324       9.325   3.554 -17.628  1.00 75.60           C
ATOM   4962  HE2 PHE A 324       8.790   4.444 -17.295  1.00 75.60           H
ATOM   4963  CZ  PHE A 324      10.465   3.169 -16.994  1.00 75.60           C
ATOM   4964  HZ  PHE A 324      10.844   3.750 -16.153  1.00 75.60           H
ATOM   4965  HN  PHE A 324       8.190  -0.171 -22.323  1.00 75.60           H
ATOM   4966  N   ARG A 325      11.378   0.122 -22.103  1.00 73.58           N
ATOM   4967  CA  ARG A 325      12.808  -0.121 -22.196  1.00 73.58           C
ATOM   4968  C   ARG A 325      13.423   0.748 -23.295  1.00 73.58           C
ATOM   4969  O   ARG A 325      14.488   1.334 -23.105  1.00 73.58           O
ATOM   4970  HA  ARG A 325      13.201   0.150 -21.216  1.00 73.58           H
ATOM   4971  CB  ARG A 325      13.099  -1.592 -22.496  1.00 73.58           C
ATOM   4972 1HB  ARG A 325      12.360  -2.221 -21.999  1.00 73.58           H
ATOM   4973 2HB  ARG A 325      13.003  -1.775 -23.567  1.00 73.58           H
ATOM   4974  CG  ARG A 325      14.504  -1.980 -22.030  1.00 73.58           C
ATOM   4975 1HG  ARG A 325      15.237  -1.310 -22.479  1.00 73.58           H
ATOM   4976 2HG  ARG A 325      14.579  -1.858 -20.950  1.00 73.58           H
ATOM   4977  CD  ARG A 325      14.827  -3.427 -22.409  1.00 73.58           C
ATOM   4978 1HD  ARG A 325      14.914  -3.517 -23.492  1.00 73.58           H
ATOM   4979 2HD  ARG A 325      15.790  -3.715 -21.987  1.00 73.58           H
ATOM   4980  NE  ARG A 325      13.767  -4.330 -21.910  1.00 73.58           N
ATOM   4981  HE  ARG A 325      13.173  -3.996 -21.178  1.00 73.58           H
ATOM   4982  CZ  ARG A 325      13.552  -5.567 -22.377  1.00 73.58           C
ATOM   4983  NH1 ARG A 325      14.318  -6.066 -23.357  1.00 73.58           N
ATOM   4984 1HH1 ARG A 325      15.056  -5.514 -23.746  1.00 73.58           H
ATOM   4985 2HH1 ARG A 325      14.152  -6.991 -23.700  1.00 73.58           H
ATOM   4986  NH2 ARG A 325      12.561  -6.299 -21.850  1.00 73.58           N
ATOM   4987 1HH2 ARG A 325      12.388  -7.224 -22.187  1.00 73.58           H
ATOM   4988 2HH2 ARG A 325      11.994  -5.919 -21.118  1.00 73.58           H
ATOM   4989  HN  ARG A 325      10.802  -0.678 -22.274  1.00 73.58           H
ATOM   4990  N   ARG A 326      12.727   0.804 -24.421  1.00 67.12           N
ATOM   4991  CA  ARG A 326      13.178   1.611 -25.541  1.00 67.12           C
ATOM   4992  C   ARG A 326      13.135   3.096 -25.178  1.00 67.12           C
ATOM   4993  O   ARG A 326      14.081   3.834 -25.449  1.00 67.12           O
ATOM   4994  HA  ARG A 326      14.201   1.282 -25.727  1.00 67.12           H
ATOM   4995  CB  ARG A 326      12.311   1.370 -26.779  1.00 67.12           C
ATOM   4996 1HB  ARG A 326      11.264   1.297 -26.485  1.00 67.12           H
ATOM   4997 2HB  ARG A 326      12.393   2.220 -27.456  1.00 67.12           H
ATOM   4998  CG  ARG A 326      12.734   0.091 -27.504  1.00 67.12           C
ATOM   4999 1HG  ARG A 326      13.806   0.116 -27.698  1.00 67.12           H
ATOM   5000 2HG  ARG A 326      12.545  -0.772 -26.866  1.00 67.12           H
ATOM   5001  CD  ARG A 326      11.975  -0.067 -28.823  1.00 67.12           C
ATOM   5002 1HD  ARG A 326      11.120   0.608 -28.844  1.00 67.12           H
ATOM   5003 2HD  ARG A 326      12.619   0.209 -29.658  1.00 67.12           H
ATOM   5004  NE  ARG A 326      11.518  -1.466 -28.980  1.00 67.12           N
ATOM   5005  HE  ARG A 326      12.113  -2.195 -28.640  1.00 67.12           H
ATOM   5006  CZ  ARG A 326      10.356  -1.818 -29.547  1.00 67.12           C
ATOM   5007  NH1 ARG A 326       9.520  -0.883 -30.019  1.00 67.12           N
ATOM   5008 1HH1 ARG A 326       9.760   0.085 -29.950  1.00 67.12           H
ATOM   5009 2HH1 ARG A 326       8.654  -1.154 -30.442  1.00 67.12           H
ATOM   5010  NH2 ARG A 326      10.043  -3.118 -29.636  1.00 67.12           N
ATOM   5011 1HH2 ARG A 326       9.180  -3.397 -30.057  1.00 67.12           H
ATOM   5012 2HH2 ARG A 326      10.673  -3.809 -29.281  1.00 67.12           H
ATOM   5013  HN  ARG A 326      11.870   0.311 -24.573  1.00 67.12           H
ATOM   5014  N   ASP A 327      12.026   3.491 -24.569  1.00 77.31           N
ATOM   5015  CA  ASP A 327      11.799   4.893 -24.263  1.00 77.31           C
ATOM   5016  C   ASP A 327      12.815   5.353 -23.215  1.00 77.31           C
ATOM   5017  O   ASP A 327      13.242   6.507 -23.224  1.00 77.31           O
ATOM   5018  HA  ASP A 327      11.914   5.416 -25.212  1.00 77.31           H
ATOM   5019  CB  ASP A 327      10.398   5.112 -23.689  1.00 77.31           C
ATOM   5020 1HB  ASP A 327      10.213   4.398 -22.887  1.00 77.31           H
ATOM   5021 2HB  ASP A 327      10.332   6.108 -23.251  1.00 77.31           H
ATOM   5022  CG  ASP A 327       9.331   4.956 -24.775  1.00 77.31           C
ATOM   5023  OD1 ASP A 327       9.719   5.000 -25.962  1.00 77.31           O
ATOM   5024  OD2 ASP A 327       8.152   4.795 -24.393  1.00 77.31           O
ATOM   5025  HN  ASP A 327      11.293   2.873 -24.286  1.00 77.31           H
ATOM   5026  N   LEU A 328      13.173   4.427 -22.338  1.00 78.73           N
ATOM   5027  CA  LEU A 328      14.175   4.705 -21.322  1.00 78.73           C
ATOM   5028  C   LEU A 328      15.505   5.036 -22.001  1.00 78.73           C
ATOM   5029  O   LEU A 328      16.089   6.089 -21.750  1.00 78.73           O
ATOM   5030  HA  LEU A 328      13.842   5.583 -20.768  1.00 78.73           H
ATOM   5031  CB  LEU A 328      14.264   3.547 -20.326  1.00 78.73           C
ATOM   5032 1HB  LEU A 328      13.307   3.463 -19.811  1.00 78.73           H
ATOM   5033 2HB  LEU A 328      14.407   2.623 -20.886  1.00 78.73           H
ATOM   5034  CG  LEU A 328      15.371   3.650 -19.276  1.00 78.73           C
ATOM   5035  HG  LEU A 328      16.324   3.760 -19.793  1.00 78.73           H
ATOM   5036  CD1 LEU A 328      15.185   4.894 -18.403  1.00 78.73           C
ATOM   5037 1HD1 LEU A 328      15.214   5.785 -19.030  1.00 78.73           H
ATOM   5038 2HD1 LEU A 328      14.223   4.839 -17.893  1.00 78.73           H
ATOM   5039 3HD1 LEU A 328      15.986   4.942 -17.665  1.00 78.73           H
ATOM   5040  CD2 LEU A 328      15.455   2.371 -18.440  1.00 78.73           C
ATOM   5041 1HD2 LEU A 328      14.505   2.206 -17.932  1.00 78.73           H
ATOM   5042 2HD2 LEU A 328      15.670   1.525 -19.092  1.00 78.73           H
ATOM   5043 3HD2 LEU A 328      16.250   2.472 -17.701  1.00 78.73           H
ATOM   5044  HN  LEU A 328      12.792   3.503 -22.313  1.00 78.73           H
ATOM   5045  N   VAL A 329      15.945   4.118 -22.849  1.00 79.43           N
ATOM   5046  CA  VAL A 329      17.240   4.253 -23.493  1.00 79.43           C
ATOM   5047  C   VAL A 329      17.254   5.529 -24.338  1.00 79.43           C
ATOM   5048  O   VAL A 329      18.277   6.206 -24.429  1.00 79.43           O
ATOM   5049  HA  VAL A 329      17.991   4.344 -22.708  1.00 79.43           H
ATOM   5050  CB  VAL A 329      17.555   2.996 -24.306  1.00 79.43           C
ATOM   5051  HB  VAL A 329      16.731   2.831 -25.001  1.00 79.43           H
ATOM   5052  CG1 VAL A 329      18.833   3.178 -25.127  1.00 79.43           C
ATOM   5053 1HG1 VAL A 329      18.707   4.016 -25.813  1.00 79.43           H
ATOM   5054 2HG1 VAL A 329      19.669   3.380 -24.457  1.00 79.43           H
ATOM   5055 3HG1 VAL A 329      19.033   2.270 -25.694  1.00 79.43           H
ATOM   5056  CG2 VAL A 329      17.657   1.768 -23.398  1.00 79.43           C
ATOM   5057 1HG2 VAL A 329      18.452   1.921 -22.669  1.00 79.43           H
ATOM   5058 2HG2 VAL A 329      16.710   1.621 -22.878  1.00 79.43           H
ATOM   5059 3HG2 VAL A 329      17.881   0.888 -24.001  1.00 79.43           H
ATOM   5060  HN  VAL A 329      15.434   3.294 -23.096  1.00 79.43           H
ATOM   5061  N   LYS A 330      16.106   5.819 -24.933  1.00 73.60           N
ATOM   5062  CA  LYS A 330      15.969   7.010 -25.755  1.00 73.60           C
ATOM   5063  C   LYS A 330      16.183   8.251 -24.886  1.00 73.60           C
[truncated: 117,478 more chars]
