# Supplementary material for: Noncanonical roles of chemokine regions in CCR9 activation revealed by structural modeling and mutational mapping
Source: Nat Commun. 2025 Aug 18;16:7695. doi: 10.1038/s41467-025-62321-9 (PMC12361432; doi:10.1038/s41467-025-62321-9)
Supplement: Supplementary file 7 — Supplementary Data 5 [file 41467_2025_62321_MOESM7_ESM.zip › CCR9_CCL25x1P6_09_rnk0.pdb]

ATOM      1  N   GLU A  20      -6.135  -5.024  58.612  1.00 50.24           N
ATOM      2  CA  GLU A  20      -6.245  -5.872  57.438  1.00 50.24           C
ATOM      3  C   GLU A  20      -6.899  -7.206  57.805  1.00 50.24           C
ATOM      4  O   GLU A  20      -6.227  -8.124  58.270  1.00 50.24           O
ATOM      5  HA  GLU A  20      -6.883  -5.325  56.744  1.00 50.24           H
ATOM      6  CB  GLU A  20      -4.875  -6.093  56.791  1.00 50.24           C
ATOM      7 1HB  GLU A  20      -4.100  -6.067  57.556  1.00 50.24           H
ATOM      8 2HB  GLU A  20      -4.885  -7.021  56.219  1.00 50.24           H
ATOM      9  CG  GLU A  20      -4.552  -4.977  55.796  1.00 50.24           C
ATOM     10 1HG  GLU A  20      -5.447  -4.719  55.230  1.00 50.24           H
ATOM     11 2HG  GLU A  20      -4.247  -4.081  56.337  1.00 50.24           H
ATOM     12  CD  GLU A  20      -3.440  -5.403  54.836  1.00 50.24           C
ATOM     13  OE1 GLU A  20      -3.424  -4.861  53.710  1.00 50.24           O
ATOM     14  OE2 GLU A  20      -2.631  -6.262  55.249  1.00 50.24           O
ATOM     15  HN  GLU A  20      -6.515  -5.413  59.451  1.00 50.24           H
ATOM     16  N   SER A  21      -8.204  -7.269  57.581  1.00 58.49           N
ATOM     17  CA  SER A  21      -8.957  -8.475  57.882  1.00 58.49           C
ATOM     18  C   SER A  21      -8.337  -9.673  57.159  1.00 58.49           C
ATOM     19  O   SER A  21      -7.932  -9.563  56.003  1.00 58.49           O
ATOM     20  HA  SER A  21      -8.882  -8.600  58.963  1.00 58.49           H
ATOM     21  CB  SER A  21     -10.427  -8.319  57.488  1.00 58.49           C
ATOM     22 1HB  SER A  21     -10.967  -9.232  57.737  1.00 58.49           H
ATOM     23 2HB  SER A  21     -10.875  -7.514  58.071  1.00 58.49           H
ATOM     24  OG  SER A  21     -10.580  -8.041  56.099  1.00 58.49           O
ATOM     25  HG  SER A  21     -11.028  -8.811  55.643  1.00 58.49           H
ATOM     26  HN  SER A  21      -8.743  -6.518  57.202  1.00 58.49           H
ATOM     27  N   THR A  22      -8.284 -10.790  57.870  1.00 59.67           N
ATOM     28  CA  THR A  22      -7.696 -11.999  57.321  1.00 59.67           C
ATOM     29  C   THR A  22      -8.289 -12.303  55.944  1.00 59.67           C
ATOM     30  O   THR A  22      -7.603 -12.835  55.072  1.00 59.67           O
ATOM     31  HA  THR A  22      -6.629 -11.828  57.179  1.00 59.67           H
ATOM     32  CB  THR A  22      -7.902 -13.127  58.334  1.00 59.67           C
ATOM     33  HB  THR A  22      -7.779 -14.102  57.861  1.00 59.67           H
ATOM     34  OG1 THR A  22      -9.190 -12.869  58.884  1.00 59.67           O
ATOM     35  HG1 THR A  22      -9.532 -13.684  59.352  1.00 59.67           H
ATOM     36  CG2 THR A  22      -6.956 -13.019  59.532  1.00 59.67           C
ATOM     37 1HG2 THR A  22      -7.127 -12.072  60.045  1.00 59.67           H
ATOM     38 2HG2 THR A  22      -5.924 -13.064  59.185  1.00 59.67           H
ATOM     39 3HG2 THR A  22      -7.145 -13.844  60.219  1.00 59.67           H
ATOM     40  HN  THR A  22      -8.633 -10.876  58.804  1.00 59.67           H
ATOM     41  N   SER A  23      -9.557 -11.952  55.791  1.00 62.97           N
ATOM     42  CA  SER A  23     -10.235 -12.130  54.518  1.00 62.97           C
ATOM     43  C   SER A  23      -9.540 -11.301  53.435  1.00 62.97           C
ATOM     44  O   SER A  23      -9.377 -11.761  52.306  1.00 62.97           O
ATOM     45  HA  SER A  23     -10.155 -13.194  54.295  1.00 62.97           H
ATOM     46  CB  SER A  23     -11.711 -11.740  54.620  1.00 62.97           C
ATOM     47 1HB  SER A  23     -12.227 -12.032  53.705  1.00 62.97           H
ATOM     48 2HB  SER A  23     -12.176 -12.291  55.437  1.00 62.97           H
ATOM     49  OG  SER A  23     -11.880 -10.342  54.834  1.00 62.97           O
ATOM     50  HG  SER A  23     -12.850 -10.104  54.791  1.00 62.97           H
ATOM     51  HN  SER A  23     -10.119 -11.554  56.516  1.00 62.97           H
ATOM     52  N   SER A  24      -9.151 -10.094  53.818  1.00 68.22           N
ATOM     53  CA  SER A  24      -8.544  -9.170  52.876  1.00 68.22           C
ATOM     54  C   SER A  24      -7.199  -9.720  52.396  1.00 68.22           C
ATOM     55  O   SER A  24      -6.803  -9.492  51.254  1.00 68.22           O
ATOM     56  HA  SER A  24      -9.247  -9.101  52.046  1.00 68.22           H
ATOM     57  CB  SER A  24      -8.358  -7.787  53.503  1.00 68.22           C
ATOM     58 1HB  SER A  24      -8.323  -7.034  52.715  1.00 68.22           H
ATOM     59 2HB  SER A  24      -9.219  -7.553  54.128  1.00 68.22           H
ATOM     60  OG  SER A  24      -7.169  -7.710  54.285  1.00 68.22           O
ATOM     61  HG  SER A  24      -7.228  -8.340  55.059  1.00 68.22           H
ATOM     62  HN  SER A  24      -9.244  -9.746  54.751  1.00 68.22           H
ATOM     63  N   MET A  25      -6.534 -10.434  53.292  1.00 64.68           N
ATOM     64  CA  MET A  25      -5.231 -10.997  52.983  1.00 64.68           C
ATOM     65  C   MET A  25      -5.369 -12.273  52.150  1.00 64.68           C
ATOM     66  O   MET A  25      -4.570 -12.519  51.247  1.00 64.68           O
ATOM     67  HA  MET A  25      -4.710 -10.233  52.406  1.00 64.68           H
ATOM     68  CB  MET A  25      -4.490 -11.314  54.283  1.00 64.68           C
ATOM     69 1HB  MET A  25      -4.744 -10.572  55.041  1.00 64.68           H
ATOM     70 2HB  MET A  25      -4.814 -12.282  54.664  1.00 64.68           H
ATOM     71  CG  MET A  25      -2.976 -11.328  54.062  1.00 64.68           C
ATOM     72 1HG  MET A  25      -2.695 -12.193  53.462  1.00 64.68           H
ATOM     73 2HG  MET A  25      -2.673 -10.441  53.504  1.00 64.68           H
ATOM     74  SD  MET A  25      -2.130 -11.376  55.633  1.00 64.68           S
ATOM     75  CE  MET A  25      -0.440 -11.216  55.080  1.00 64.68           C
ATOM     76 1HE  MET A  25      -0.194 -12.046  54.419  1.00 64.68           H
ATOM     77 2HE  MET A  25      -0.322 -10.275  54.542  1.00 64.68           H
ATOM     78 3HE  MET A  25       0.227 -11.228  55.942  1.00 64.68           H
ATOM     79  HN  MET A  25      -6.871 -10.629  54.213  1.00 64.68           H
ATOM     80  N   GLU A  26      -6.388 -13.052  52.483  1.00 60.14           N
ATOM     81  CA  GLU A  26      -6.695 -14.250  51.720  1.00 60.14           C
ATOM     82  C   GLU A  26      -7.083 -13.881  50.287  1.00 60.14           C
ATOM     83  O   GLU A  26      -6.669 -14.544  49.337  1.00 60.14           O
ATOM     84  HA  GLU A  26      -5.775 -14.834  51.715  1.00 60.14           H
ATOM     85  CB  GLU A  26      -7.802 -15.062  52.396  1.00 60.14           C
ATOM     86 1HB  GLU A  26      -8.560 -14.388  52.795  1.00 60.14           H
ATOM     87 2HB  GLU A  26      -8.202 -15.793  51.694  1.00 60.14           H
ATOM     88  CG  GLU A  26      -7.252 -15.858  53.581  1.00 60.14           C
ATOM     89 1HG  GLU A  26      -6.440 -16.503  53.245  1.00 60.14           H
ATOM     90 2HG  GLU A  26      -6.831 -15.175  54.319  1.00 60.14           H
ATOM     91  CD  GLU A  26      -8.349 -16.705  54.229  1.00 60.14           C
ATOM     92  OE1 GLU A  26      -7.983 -17.709  54.877  1.00 60.14           O
ATOM     93  OE2 GLU A  26      -9.529 -16.329  54.062  1.00 60.14           O
ATOM     94  HN  GLU A  26      -6.996 -12.877  53.257  1.00 60.14           H
ATOM     95  N   ASP A  27      -7.873 -12.823  50.175  1.00 66.78           N
ATOM     96  CA  ASP A  27      -8.360 -12.386  48.878  1.00 66.78           C
ATOM     97  C   ASP A  27      -7.169 -12.072  47.970  1.00 66.78           C
ATOM     98  O   ASP A  27      -7.196 -12.374  46.778  1.00 66.78           O
ATOM     99  HA  ASP A  27      -8.962 -13.214  48.504  1.00 66.78           H
ATOM    100  CB  ASP A  27      -9.204 -11.116  49.006  1.00 66.78           C
ATOM    101 1HB  ASP A  27      -8.717 -10.418  49.687  1.00 66.78           H
ATOM    102 2HB  ASP A  27      -9.272 -10.621  48.037  1.00 66.78           H
ATOM    103  CG  ASP A  27     -10.609 -11.441  49.518  1.00 66.78           C
ATOM    104  OD1 ASP A  27     -11.005 -12.618  49.379  1.00 66.78           O
ATOM    105  OD2 ASP A  27     -11.254 -10.505  50.036  1.00 66.78           O
ATOM    106  HN  ASP A  27      -8.180 -12.270  50.950  1.00 66.78           H
ATOM    107  N   TYR A  28      -6.152 -11.471  48.569  1.00 66.15           N
ATOM    108  CA  TYR A  28      -4.970 -11.076  47.821  1.00 66.15           C
ATOM    109  C   TYR A  28      -4.122 -12.296  47.453  1.00 66.15           C
ATOM    110  O   TYR A  28      -3.549 -12.352  46.366  1.00 66.15           O
ATOM    111  HA  TYR A  28      -5.299 -10.582  46.908  1.00 66.15           H
ATOM    112  CB  TYR A  28      -4.162 -10.173  48.755  1.00 66.15           C
ATOM    113 1HB  TYR A  28      -4.797  -9.352  49.089  1.00 66.15           H
ATOM    114 2HB  TYR A  28      -3.883 -10.741  49.643  1.00 66.15           H
ATOM    115  CG  TYR A  28      -2.897  -9.594  48.119  1.00 66.15           C
ATOM    116  CD1 TYR A  28      -1.682 -10.221  48.306  1.00 66.15           C
ATOM    117  HD1 TYR A  28      -1.624 -11.129  48.906  1.00 66.15           H
ATOM    118  CD2 TYR A  28      -2.970  -8.444  47.359  1.00 66.15           C
ATOM    119  HD2 TYR A  28      -3.930  -7.948  47.212  1.00 66.15           H
ATOM    120  CE1 TYR A  28      -0.490  -9.676  47.708  1.00 66.15           C
ATOM    121  HE1 TYR A  28       0.475 -10.161  47.847  1.00 66.15           H
ATOM    122  CE2 TYR A  28      -1.779  -7.899  46.761  1.00 66.15           C
ATOM    123  HE2 TYR A  28      -1.823  -6.992  46.159  1.00 66.15           H
ATOM    124  CZ  TYR A  28      -0.598  -8.542  46.965  1.00 66.15           C
ATOM    125  OH  TYR A  28       0.527  -8.027  46.400  1.00 66.15           O
ATOM    126  HH  TYR A  28       0.318  -7.157  45.953  1.00 66.15           H
ATOM    127  HN  TYR A  28      -6.126 -11.253  49.545  1.00 66.15           H
ATOM    128  N   VAL A  29      -4.070 -13.242  48.378  1.00 66.14           N
ATOM    129  CA  VAL A  29      -3.239 -14.421  48.198  1.00 66.14           C
ATOM    130  C   VAL A  29      -3.882 -15.337  47.154  1.00 66.14           C
ATOM    131  O   VAL A  29      -3.185 -15.942  46.341  1.00 66.14           O
ATOM    132  HA  VAL A  29      -2.272 -14.087  47.823  1.00 66.14           H
ATOM    133  CB  VAL A  29      -3.013 -15.113  49.543  1.00 66.14           C
ATOM    134  HB  VAL A  29      -3.988 -15.278  50.003  1.00 66.14           H
ATOM    135  CG1 VAL A  29      -2.346 -16.477  49.353  1.00 66.14           C
ATOM    136 1HG1 VAL A  29      -2.984 -17.110  48.737  1.00 66.14           H
ATOM    137 2HG1 VAL A  29      -1.382 -16.344  48.862  1.00 66.14           H
ATOM    138 3HG1 VAL A  29      -2.197 -16.947  50.325  1.00 66.14           H
ATOM    139  CG2 VAL A  29      -2.194 -14.228  50.484  1.00 66.14           C
ATOM    140 1HG2 VAL A  29      -1.224 -14.017  50.033  1.00 66.14           H
ATOM    141 2HG2 VAL A  29      -2.725 -13.292  50.658  1.00 66.14           H
ATOM    142 3HG2 VAL A  29      -2.048 -14.744  51.433  1.00 66.14           H
ATOM    143  HN  VAL A  29      -4.581 -13.213  49.238  1.00 66.14           H
ATOM    144  N   ASN A  30      -5.204 -15.411  47.212  1.00 61.48           N
ATOM    145  CA  ASN A  30      -5.940 -16.328  46.359  1.00 61.48           C
ATOM    146  C   ASN A  30      -6.150 -15.685  44.987  1.00 61.48           C
ATOM    147  O   ASN A  30      -6.625 -16.337  44.058  1.00 61.48           O
ATOM    148  HA  ASN A  30      -5.326 -17.228  46.309  1.00 61.48           H
ATOM    149  CB  ASN A  30      -7.316 -16.644  46.949  1.00 61.48           C
ATOM    150 1HB  ASN A  30      -7.823 -15.716  47.216  1.00 61.48           H
ATOM    151 2HB  ASN A  30      -7.933 -17.138  46.198  1.00 61.48           H
ATOM    152  CG  ASN A  30      -7.192 -17.538  48.184  1.00 61.48           C
ATOM    153  OD1 ASN A  30      -6.238 -18.279  48.352  1.00 61.48           O
ATOM    154  ND2 ASN A  30      -8.207 -17.427  49.036  1.00 61.48           N
ATOM    155 1HD2 ASN A  30      -8.960 -16.799  48.838  1.00 61.48           H
ATOM    156 2HD2 ASN A  30      -8.217 -17.971  49.875  1.00 61.48           H
ATOM    157  HN  ASN A  30      -5.768 -14.859  47.826  1.00 61.48           H
ATOM    158  N   PHE A  31      -5.784 -14.415  44.902  1.00 67.81           N
ATOM    159  CA  PHE A  31      -5.907 -13.682  43.653  1.00 67.81           C
ATOM    160  C   PHE A  31      -4.987 -14.269  42.581  1.00 67.81           C
ATOM    161  O   PHE A  31      -3.777 -14.366  42.781  1.00 67.81           O
ATOM    162  HA  PHE A  31      -6.943 -13.770  43.327  1.00 67.81           H
ATOM    163  CB  PHE A  31      -5.485 -12.240  43.937  1.00 67.81           C
ATOM    164 1HB  PHE A  31      -6.018 -11.882  44.818  1.00 67.81           H
ATOM    165 2HB  PHE A  31      -4.422 -12.224  44.180  1.00 67.81           H
ATOM    166  CG  PHE A  31      -5.742 -11.276  42.777  1.00 67.81           C
ATOM    167  CD1 PHE A  31      -4.726 -10.933  41.940  1.00 67.81           C
ATOM    168  HD1 PHE A  31      -3.729 -11.344  42.096  1.00 67.81           H
ATOM    169  CD2 PHE A  31      -6.986 -10.763  42.582  1.00 67.81           C
ATOM    170  HD2 PHE A  31      -7.800 -11.038  43.252  1.00 67.81           H
ATOM    171  CE1 PHE A  31      -4.964 -10.039  40.863  1.00 67.81           C
ATOM    172  HE1 PHE A  31      -4.150  -9.764  40.193  1.00 67.81           H
ATOM    173  CE2 PHE A  31      -7.224  -9.869  41.505  1.00 67.81           C
ATOM    174  HE2 PHE A  31      -8.222  -9.457  41.349  1.00 67.81           H
ATOM    175  CZ  PHE A  31      -6.209  -9.525  40.668  1.00 67.81           C
ATOM    176  HZ  PHE A  31      -6.392  -8.839  39.841  1.00 67.81           H
ATOM    177  HN  PHE A  31      -5.410 -13.888  45.666  1.00 67.81           H
ATOM    178  N   ASN A  32      -5.595 -14.645  41.465  1.00 60.52           N
ATOM    179  CA  ASN A  32      -4.846 -15.220  40.361  1.00 60.52           C
ATOM    180  C   ASN A  32      -4.190 -14.096  39.555  1.00 60.52           C
ATOM    181  O   ASN A  32      -4.832 -13.481  38.706  1.00 60.52           O
ATOM    182  HA  ASN A  32      -4.114 -15.881  40.825  1.00 60.52           H
ATOM    183  CB  ASN A  32      -5.764 -16.002  39.420  1.00 60.52           C
ATOM    184 1HB  ASN A  32      -6.444 -16.623  40.003  1.00 60.52           H
ATOM    185 2HB  ASN A  32      -6.378 -15.309  38.846  1.00 60.52           H
ATOM    186  CG  ASN A  32      -4.952 -16.882  38.468  1.00 60.52           C
ATOM    187  OD1 ASN A  32      -3.732 -16.894  38.480  1.00 60.52           O
ATOM    188  ND2 ASN A  32      -5.694 -17.616  37.644  1.00 60.52           N
ATOM    189 1HD2 ASN A  32      -6.692 -17.559  37.685  1.00 60.52           H
ATOM    190 2HD2 ASN A  32      -5.255 -18.224  36.983  1.00 60.52           H
ATOM    191  HN  ASN A  32      -6.580 -14.562  41.310  1.00 60.52           H
ATOM    192  N   PHE A  33      -2.920 -13.863  39.851  1.00 63.43           N
ATOM    193  CA  PHE A  33      -2.142 -12.895  39.097  1.00 63.43           C
ATOM    194  C   PHE A  33      -1.678 -13.483  37.763  1.00 63.43           C
ATOM    195  O   PHE A  33      -0.478 -13.577  37.506  1.00 63.43           O
ATOM    196  HA  PHE A  33      -2.788 -12.037  38.908  1.00 63.43           H
ATOM    197  CB  PHE A  33      -0.915 -12.550  39.943  1.00 63.43           C
ATOM    198 1HB  PHE A  33      -0.422 -13.475  40.245  1.00 63.43           H
ATOM    199 2HB  PHE A  33      -0.205 -11.997  39.328  1.00 63.43           H
ATOM    200  CG  PHE A  33      -1.232 -11.728  41.194  1.00 63.43           C
ATOM    201  CD1 PHE A  33      -1.366 -10.377  41.104  1.00 63.43           C
ATOM    202  HD1 PHE A  33      -1.248  -9.881  40.141  1.00 63.43           H
ATOM    203  CD2 PHE A  33      -1.381 -12.347  42.396  1.00 63.43           C
ATOM    204  HD2 PHE A  33      -1.273 -13.430  42.468  1.00 63.43           H
ATOM    205  CE1 PHE A  33      -1.661  -9.614  42.265  1.00 63.43           C
ATOM    206  HE1 PHE A  33      -1.768  -8.532  42.192  1.00 63.43           H
ATOM    207  CE2 PHE A  33      -1.676 -11.584  43.556  1.00 63.43           C
ATOM    208  HE2 PHE A  33      -1.794 -12.081  44.519  1.00 63.43           H
ATOM    209  CZ  PHE A  33      -1.810 -10.234  43.466  1.00 63.43           C
ATOM    210  HZ  PHE A  33      -2.036  -9.648  44.357  1.00 63.43           H
ATOM    211  HN  PHE A  33      -2.424 -14.321  40.588  1.00 63.43           H
ATOM    212  N   THR A  34      -2.652 -13.865  36.950  1.00 62.68           N
ATOM    213  CA  THR A  34      -2.399 -14.104  35.540  1.00 62.68           C
ATOM    214  C   THR A  34      -1.799 -12.857  34.886  1.00 62.68           C
ATOM    215  O   THR A  34      -2.319 -11.755  35.051  1.00 62.68           O
ATOM    216  HA  THR A  34      -1.657 -14.898  35.453  1.00 62.68           H
ATOM    217  CB  THR A  34      -3.710 -14.557  34.894  1.00 62.68           C
ATOM    218  HB  THR A  34      -3.751 -14.259  33.846  1.00 62.68           H
ATOM    219  OG1 THR A  34      -4.719 -14.001  35.732  1.00 62.68           O
ATOM    220  HG1 THR A  34      -4.733 -13.006  35.637  1.00 62.68           H
ATOM    221  CG2 THR A  34      -3.925 -16.068  35.003  1.00 62.68           C
ATOM    222 1HG2 THR A  34      -3.951 -16.356  36.054  1.00 62.68           H
ATOM    223 2HG2 THR A  34      -3.107 -16.588  34.504  1.00 62.68           H
ATOM    224 3HG2 THR A  34      -4.869 -16.336  34.530  1.00 62.68           H
ATOM    225  HN  THR A  34      -3.598 -14.010  37.240  1.00 62.68           H
ATOM    226  N   ASP A  35      -0.713 -13.074  34.159  1.00 67.72           N
ATOM    227  CA  ASP A  35       0.030 -11.969  33.576  1.00 67.72           C
ATOM    228  C   ASP A  35      -0.609 -11.577  32.243  1.00 67.72           C
ATOM    229  O   ASP A  35      -0.158 -12.010  31.183  1.00 67.72           O
ATOM    230  HA  ASP A  35      -0.021 -11.169  34.314  1.00 67.72           H
ATOM    231  CB  ASP A  35       1.483 -12.364  33.306  1.00 67.72           C
ATOM    232 1HB  ASP A  35       1.824 -13.059  34.074  1.00 67.72           H
ATOM    233 2HB  ASP A  35       1.550 -12.886  32.351  1.00 67.72           H
ATOM    234  CG  ASP A  35       2.391 -11.133  33.285  1.00 67.72           C
ATOM    235  OD1 ASP A  35       1.854 -10.028  33.510  1.00 67.72           O
ATOM    236  OD2 ASP A  35       3.603 -11.326  33.046  1.00 67.72           O
ATOM    237  HN  ASP A  35      -0.341 -13.982  33.965  1.00 67.72           H
ATOM    238  N   PHE A  36      -1.650 -10.762  32.338  1.00 82.08           N
ATOM    239  CA  PHE A  36      -2.342 -10.289  31.151  1.00 82.08           C
ATOM    240  C   PHE A  36      -1.597  -9.115  30.514  1.00 82.08           C
ATOM    241  O   PHE A  36      -1.926  -8.694  29.406  1.00 82.08           O
ATOM    242  HA  PHE A  36      -2.378 -11.120  30.446  1.00 82.08           H
ATOM    243  CB  PHE A  36      -3.726  -9.817  31.599  1.00 82.08           C
ATOM    244 1HB  PHE A  36      -3.612  -9.143  32.448  1.00 82.08           H
ATOM    245 2HB  PHE A  36      -4.181  -9.241  30.793  1.00 82.08           H
ATOM    246  CG  PHE A  36      -4.674 -10.953  31.992  1.00 82.08           C
ATOM    247  CD1 PHE A  36      -4.704 -12.098  31.258  1.00 82.08           C
ATOM    248  HD1 PHE A  36      -4.053 -12.206  30.391  1.00 82.08           H
ATOM    249  CD2 PHE A  36      -5.486 -10.817  33.074  1.00 82.08           C
ATOM    250  HD2 PHE A  36      -5.462  -9.899  33.662  1.00 82.08           H
ATOM    251  CE1 PHE A  36      -5.584 -13.151  31.622  1.00 82.08           C
ATOM    252  HE1 PHE A  36      -5.608 -14.069  31.034  1.00 82.08           H
ATOM    253  CE2 PHE A  36      -6.366 -11.871  33.438  1.00 82.08           C
ATOM    254  HE2 PHE A  36      -7.017 -11.762  34.305  1.00 82.08           H
ATOM    255  CZ  PHE A  36      -6.396 -13.016  32.705  1.00 82.08           C
ATOM    256  HZ  PHE A  36      -7.071 -13.824  32.984  1.00 82.08           H
ATOM    257  HN  PHE A  36      -2.019 -10.426  33.205  1.00 82.08           H
ATOM    258  N   TYR A  37      -0.607  -8.618  31.241  1.00 86.65           N
ATOM    259  CA  TYR A  37       0.233  -7.548  30.731  1.00 86.65           C
ATOM    260  C   TYR A  37       1.407  -8.109  29.927  1.00 86.65           C
ATOM    261  O   TYR A  37       2.315  -8.719  30.490  1.00 86.65           O
ATOM    262  HA  TYR A  37      -0.378  -6.922  30.080  1.00 86.65           H
ATOM    263  CB  TYR A  37       0.775  -6.815  31.960  1.00 86.65           C
ATOM    264 1HB  TYR A  37      -0.053  -6.591  32.632  1.00 86.65           H
ATOM    265 2HB  TYR A  37       1.451  -7.480  32.497  1.00 86.65           H
ATOM    266  CG  TYR A  37       1.513  -5.515  31.633  1.00 86.65           C
ATOM    267  CD1 TYR A  37       2.890  -5.511  31.530  1.00 86.65           C
ATOM    268  HD1 TYR A  37       3.450  -6.433  31.681  1.00 86.65           H
ATOM    269  CD2 TYR A  37       0.803  -4.347  31.442  1.00 86.65           C
ATOM    270  HD2 TYR A  37      -0.284  -4.351  31.524  1.00 86.65           H
ATOM    271  CE1 TYR A  37       3.584  -4.287  31.223  1.00 86.65           C
ATOM    272  HE1 TYR A  37       4.671  -4.270  31.139  1.00 86.65           H
ATOM    273  CE2 TYR A  37       1.498  -3.124  31.135  1.00 86.65           C
ATOM    274  HE2 TYR A  37       0.949  -2.195  30.982  1.00 86.65           H
ATOM    275  CZ  TYR A  37       2.854  -3.155  31.041  1.00 86.65           C
ATOM    276  OH  TYR A  37       3.511  -1.999  30.750  1.00 86.65           O
ATOM    277  HH  TYR A  37       2.871  -1.326  30.380  1.00 86.65           H
ATOM    278  HN  TYR A  37      -0.376  -8.934  32.161  1.00 86.65           H
ATOM    279  N   CYS A  38       1.352  -7.881  28.622  1.00 90.15           N
ATOM    280  CA  CYS A  38       2.333  -8.460  27.720  1.00 90.15           C
ATOM    281  C   CYS A  38       3.404  -7.405  27.434  1.00 90.15           C
ATOM    282  O   CYS A  38       3.116  -6.369  26.838  1.00 90.15           O
ATOM    283  HA  CYS A  38       2.763  -9.319  28.234  1.00 90.15           H
ATOM    284  CB  CYS A  38       1.683  -8.976  26.434  1.00 90.15           C
ATOM    285 1HB  CYS A  38       0.870  -9.660  26.677  1.00 90.15           H
ATOM    286 2HB  CYS A  38       1.247  -8.146  25.879  1.00 90.15           H
ATOM    287  SG  CYS A  38       2.930  -9.831  25.403  1.00 90.15           S
ATOM    288  HN  CYS A  38       0.655  -7.315  28.182  1.00 90.15           H
ATOM    289  N   GLU A  39       4.617  -7.706  27.874  1.00 82.28           N
ATOM    290  CA  GLU A  39       5.767  -6.897  27.508  1.00 82.28           C
ATOM    291  C   GLU A  39       6.354  -7.378  26.179  1.00 82.28           C
ATOM    292  O   GLU A  39       6.702  -8.549  26.038  1.00 82.28           O
ATOM    293  HA  GLU A  39       5.385  -5.883  27.398  1.00 82.28           H
ATOM    294  CB  GLU A  39       6.825  -6.917  28.613  1.00 82.28           C
ATOM    295 1HB  GLU A  39       7.122  -7.946  28.819  1.00 82.28           H
ATOM    296 2HB  GLU A  39       7.661  -6.276  28.333  1.00 82.28           H
ATOM    297  CG  GLU A  39       6.265  -6.350  29.919  1.00 82.28           C
ATOM    298 1HG  GLU A  39       5.813  -5.376  29.732  1.00 82.28           H
ATOM    299 2HG  GLU A  39       5.476  -7.001  30.294  1.00 82.28           H
ATOM    300  CD  GLU A  39       7.365  -6.213  30.974  1.00 82.28           C
ATOM    301  OE1 GLU A  39       7.070  -5.605  32.026  1.00 82.28           O
ATOM    302  OE2 GLU A  39       8.476  -6.719  30.704  1.00 82.28           O
ATOM    303  HN  GLU A  39       4.820  -8.485  28.468  1.00 82.28           H
ATOM    304  N   LYS A  40       6.444  -6.449  25.238  1.00 88.80           N
ATOM    305  CA  LYS A  40       6.787  -6.800  23.871  1.00 88.80           C
ATOM    306  C   LYS A  40       8.195  -6.291  23.556  1.00 88.80           C
ATOM    307  O   LYS A  40       8.479  -5.902  22.424  1.00 88.80           O
ATOM    308  HA  LYS A  40       6.791  -7.888  23.804  1.00 88.80           H
ATOM    309  CB  LYS A  40       5.717  -6.291  22.903  1.00 88.80           C
ATOM    310 1HB  LYS A  40       5.576  -5.219  23.042  1.00 88.80           H
ATOM    311 2HB  LYS A  40       6.052  -6.437  21.876  1.00 88.80           H
ATOM    312  CG  LYS A  40       4.389  -7.018  23.121  1.00 88.80           C
ATOM    313 1HG  LYS A  40       4.543  -8.094  23.041  1.00 88.80           H
ATOM    314 2HG  LYS A  40       4.024  -6.822  24.129  1.00 88.80           H
ATOM    315  CD  LYS A  40       3.344  -6.570  22.097  1.00 88.80           C
ATOM    316 1HD  LYS A  40       3.165  -5.500  22.200  1.00 88.80           H
ATOM    317 2HD  LYS A  40       3.724  -6.734  21.088  1.00 88.80           H
ATOM    318  CE  LYS A  40       2.031  -7.333  22.284  1.00 88.80           C
ATOM    319 1HE  LYS A  40       2.205  -8.402  22.167  1.00 88.80           H
ATOM    320 2HE  LYS A  40       1.656  -7.180  23.296  1.00 88.80           H
ATOM    321  NZ  LYS A  40       1.022  -6.877  21.301  1.00 88.80           N
ATOM    322 1HZ  LYS A  40       0.247  -7.531  21.285  1.00 88.80           H
ATOM    323 2HZ  LYS A  40       0.684  -5.958  21.565  1.00 88.80           H
ATOM    324 3HZ  LYS A  40       1.445  -6.830  20.381  1.00 88.80           H
ATOM    325  HN  LYS A  40       6.288  -5.474  25.398  1.00 88.80           H
ATOM    326  N   ASN A  41       9.039  -6.309  24.577  1.00 82.65           N
ATOM    327  CA  ASN A  41      10.400  -5.822  24.432  1.00 82.65           C
ATOM    328  C   ASN A  41      11.097  -6.597  23.312  1.00 82.65           C
ATOM    329  O   ASN A  41      11.853  -6.021  22.530  1.00 82.65           O
ATOM    330  HA  ASN A  41      10.302  -4.761  24.206  1.00 82.65           H
ATOM    331  CB  ASN A  41      11.200  -6.031  25.719  1.00 82.65           C
ATOM    332 1HB  ASN A  41      11.041  -7.043  26.090  1.00 82.65           H
ATOM    333 2HB  ASN A  41      12.265  -5.931  25.510  1.00 82.65           H
ATOM    334  CG  ASN A  41      10.787  -5.019  26.791  1.00 82.65           C
ATOM    335  OD1 ASN A  41      10.327  -3.926  26.504  1.00 82.65           O
ATOM    336  ND2 ASN A  41      10.977  -5.443  28.037  1.00 82.65           N
ATOM    337 1HD2 ASN A  41      11.359  -6.352  28.203  1.00 82.65           H
ATOM    338 2HD2 ASN A  41      10.738  -4.853  28.808  1.00 82.65           H
ATOM    339  HN  ASN A  41       8.806  -6.648  25.489  1.00 82.65           H
ATOM    340  N   ASN A  42      10.819  -7.892  23.269  1.00 84.05           N
ATOM    341  CA  ASN A  42      11.467  -8.766  22.306  1.00 84.05           C
ATOM    342  C   ASN A  42      11.066  -8.343  20.891  1.00 84.05           C
ATOM    343  O   ASN A  42      11.877  -8.403  19.968  1.00 84.05           O
ATOM    344  HA  ASN A  42      12.535  -8.651  22.488  1.00 84.05           H
ATOM    345  CB  ASN A  42      11.036 -10.220  22.504  1.00 84.05           C
ATOM    346 1HB  ASN A  42       9.949 -10.291  22.462  1.00 84.05           H
ATOM    347 2HB  ASN A  42      11.427 -10.833  21.692  1.00 84.05           H
ATOM    348  CG  ASN A  42      11.536 -10.762  23.845  1.00 84.05           C
ATOM    349  OD1 ASN A  42      12.325 -10.142  24.539  1.00 84.05           O
ATOM    350  ND2 ASN A  42      11.033 -11.949  24.170  1.00 84.05           N
ATOM    351 1HD2 ASN A  42      10.389 -12.405  23.555  1.00 84.05           H
ATOM    352 2HD2 ASN A  42      11.299 -12.387  25.029  1.00 84.05           H
ATOM    353  HN  ASN A  42      10.165  -8.344  23.877  1.00 84.05           H
ATOM    354  N   VAL A  43       9.815  -7.925  20.764  1.00 91.22           N
ATOM    355  CA  VAL A  43       9.280  -7.546  19.467  1.00 91.22           C
ATOM    356  C   VAL A  43       9.981  -6.275  18.984  1.00 91.22           C
ATOM    357  O   VAL A  43      10.300  -6.148  17.802  1.00 91.22           O
ATOM    358  HA  VAL A  43       9.501  -8.355  18.771  1.00 91.22           H
ATOM    359  CB  VAL A  43       7.760  -7.396  19.552  1.00 91.22           C
ATOM    360  HB  VAL A  43       7.543  -6.539  20.189  1.00 91.22           H
ATOM    361  CG1 VAL A  43       7.159  -7.119  18.172  1.00 91.22           C
ATOM    362 1HG1 VAL A  43       7.580  -6.197  17.771  1.00 91.22           H
ATOM    363 2HG1 VAL A  43       7.392  -7.946  17.502  1.00 91.22           H
ATOM    364 3HG1 VAL A  43       6.078  -7.016  18.261  1.00 91.22           H
ATOM    365  CG2 VAL A  43       7.122  -8.630  20.191  1.00 91.22           C
ATOM    366 1HG2 VAL A  43       7.353  -9.511  19.590  1.00 91.22           H
ATOM    367 2HG2 VAL A  43       7.516  -8.764  21.198  1.00 91.22           H
ATOM    368 3HG2 VAL A  43       6.041  -8.497  20.238  1.00 91.22           H
ATOM    369  HN  VAL A  43       9.173  -7.845  21.526  1.00 91.22           H
ATOM    370  N   ARG A  44      10.200  -5.365  19.922  1.00 86.54           N
ATOM    371  CA  ARG A  44      10.820  -4.091  19.598  1.00 86.54           C
ATOM    372  C   ARG A  44      12.276  -4.302  19.176  1.00 86.54           C
ATOM    373  O   ARG A  44      12.768  -3.626  18.274  1.00 86.54           O
ATOM    374  HA  ARG A  44      10.227  -3.693  18.775  1.00 86.54           H
ATOM    375  CB  ARG A  44      10.776  -3.138  20.794  1.00 86.54           C
ATOM    376 1HB  ARG A  44      11.196  -3.630  21.672  1.00 86.54           H
ATOM    377 2HB  ARG A  44      11.397  -2.265  20.591  1.00 86.54           H
ATOM    378  CG  ARG A  44       9.342  -2.693  21.088  1.00 86.54           C
ATOM    379 1HG  ARG A  44       8.850  -2.401  20.160  1.00 86.54           H
ATOM    380 2HG  ARG A  44       8.776  -3.529  21.499  1.00 86.54           H
ATOM    381  CD  ARG A  44       9.322  -1.523  22.073  1.00 86.54           C
ATOM    382 1HD  ARG A  44      10.042  -0.765  21.765  1.00 86.54           H
ATOM    383 2HD  ARG A  44       8.340  -1.050  22.068  1.00 86.54           H
ATOM    384  NE  ARG A  44       9.645  -2.002  23.436  1.00 86.54           N
ATOM    385  HE  ARG A  44      10.609  -2.123  23.674  1.00 86.54           H
ATOM    386  CZ  ARG A  44       8.727  -2.284  24.370  1.00 86.54           C
ATOM    387  NH1 ARG A  44       7.421  -2.140  24.106  1.00 86.54           N
ATOM    388 1HH1 ARG A  44       7.125  -1.820  23.206  1.00 86.54           H
ATOM    389 2HH1 ARG A  44       6.743  -2.353  24.809  1.00 86.54           H
ATOM    390  NH2 ARG A  44       9.135  -2.712  25.573  1.00 86.54           N
ATOM    391 1HH2 ARG A  44       8.462  -2.927  26.281  1.00 86.54           H
ATOM    392 2HH2 ARG A  44      10.111  -2.816  25.762  1.00 86.54           H
ATOM    393  HN  ARG A  44       9.962  -5.486  20.885  1.00 86.54           H
ATOM    394  N   GLN A  45      12.924  -5.241  19.849  1.00 83.34           N
ATOM    395  CA  GLN A  45      14.308  -5.561  19.543  1.00 83.34           C
ATOM    396  C   GLN A  45      14.424  -6.108  18.119  1.00 83.34           C
ATOM    397  O   GLN A  45      15.309  -5.705  17.365  1.00 83.34           O
ATOM    398  HA  GLN A  45      14.848  -4.617  19.622  1.00 83.34           H
ATOM    399  CB  GLN A  45      14.879  -6.552  20.559  1.00 83.34           C
ATOM    400 1HB  GLN A  45      14.144  -7.329  20.768  1.00 83.34           H
ATOM    401 2HB  GLN A  45      15.754  -7.047  20.138  1.00 83.34           H
ATOM    402  CG  GLN A  45      15.264  -5.843  21.859  1.00 83.34           C
ATOM    403 1HG  GLN A  45      15.951  -5.025  21.642  1.00 83.34           H
ATOM    404 2HG  GLN A  45      14.377  -5.402  22.314  1.00 83.34           H
ATOM    405  CD  GLN A  45      15.916  -6.817  22.842  1.00 83.34           C
ATOM    406  OE1 GLN A  45      15.902  -8.024  22.663  1.00 83.34           O
ATOM    407  NE2 GLN A  45      16.488  -6.228  23.889  1.00 83.34           N
ATOM    408 1HE2 GLN A  45      16.464  -5.232  23.977  1.00 83.34           H
ATOM    409 2HE2 GLN A  45      16.941  -6.781  24.588  1.00 83.34           H
ATOM    410  HN  GLN A  45      12.520  -5.778  20.589  1.00 83.34           H
ATOM    411  N   PHE A  46      13.518  -7.018  17.793  1.00 92.19           N
ATOM    412  CA  PHE A  46      13.500  -7.615  16.468  1.00 92.19           C
ATOM    413  C   PHE A  46      13.361  -6.544  15.385  1.00 92.19           C
ATOM    414  O   PHE A  46      14.104  -6.547  14.405  1.00 92.19           O
ATOM    415  HA  PHE A  46      14.446  -8.141  16.338  1.00 92.19           H
ATOM    416  CB  PHE A  46      12.283  -8.541  16.412  1.00 92.19           C
ATOM    417 1HB  PHE A  46      12.428  -9.358  17.118  1.00 92.19           H
ATOM    418 2HB  PHE A  46      11.403  -7.988  16.740  1.00 92.19           H
ATOM    419  CG  PHE A  46      12.011  -9.128  15.025  1.00 92.19           C
ATOM    420  CD1 PHE A  46      11.079  -8.557  14.216  1.00 92.19           C
ATOM    421  HD1 PHE A  46      10.525  -7.682  14.556  1.00 92.19           H
ATOM    422  CD2 PHE A  46      12.703 -10.219  14.601  1.00 92.19           C
ATOM    423  HD2 PHE A  46      13.450 -10.677  15.249  1.00 92.19           H
ATOM    424  CE1 PHE A  46      10.826  -9.101  12.929  1.00 92.19           C
ATOM    425  HE1 PHE A  46      10.079  -8.644  12.281  1.00 92.19           H
ATOM    426  CE2 PHE A  46      12.450 -10.763  13.313  1.00 92.19           C
ATOM    427  HE2 PHE A  46      13.004 -11.639  12.974  1.00 92.19           H
ATOM    428  CZ  PHE A  46      11.518 -10.193  12.505  1.00 92.19           C
ATOM    429  HZ  PHE A  46      11.324 -10.611  11.517  1.00 92.19           H
ATOM    430  HN  PHE A  46      12.807  -7.347  18.414  1.00 92.19           H
ATOM    431  N   ALA A  47      12.405  -5.652  15.599  1.00 93.11           N
ATOM    432  CA  ALA A  47      12.115  -4.616  14.622  1.00 93.11           C
ATOM    433  C   ALA A  47      13.358  -3.746  14.424  1.00 93.11           C
ATOM    434  O   ALA A  47      13.680  -3.362  13.301  1.00 93.11           O
ATOM    435  HA  ALA A  47      11.873  -5.107  13.679  1.00 93.11           H
ATOM    436  CB  ALA A  47      10.903  -3.805  15.082  1.00 93.11           C
ATOM    437 1HB  ALA A  47      10.040  -4.464  15.178  1.00 93.11           H
ATOM    438 2HB  ALA A  47      11.118  -3.345  16.046  1.00 93.11           H
ATOM    439 3HB  ALA A  47      10.686  -3.028  14.349  1.00 93.11           H
ATOM    440  HN  ALA A  47      11.834  -5.631  16.419  1.00 93.11           H
ATOM    441  N   SER A  48      14.024  -3.461  15.534  1.00 91.56           N
ATOM    442  CA  SER A  48      15.103  -2.488  15.530  1.00 91.56           C
ATOM    443  C   SER A  48      16.272  -3.006  14.689  1.00 91.56           C
ATOM    444  O   SER A  48      17.046  -2.220  14.146  1.00 91.56           O
ATOM    445  HA  SER A  48      14.679  -1.588  15.083  1.00 91.56           H
ATOM    446  CB  SER A  48      15.570  -2.177  16.953  1.00 91.56           C
ATOM    447 1HB  SER A  48      16.219  -1.301  16.939  1.00 91.56           H
ATOM    448 2HB  SER A  48      14.708  -1.925  17.571  1.00 91.56           H
ATOM    449  OG  SER A  48      16.267  -3.274  17.538  1.00 91.56           O
ATOM    450  HG  SER A  48      15.865  -4.137  17.232  1.00 91.56           H
ATOM    451  HN  SER A  48      13.837  -3.881  16.422  1.00 91.56           H
ATOM    452  N   HIS A  49      16.362  -4.325  14.609  1.00 86.93           N
ATOM    453  CA  HIS A  49      17.487  -4.959  13.942  1.00 86.93           C
ATOM    454  C   HIS A  49      17.118  -5.260  12.488  1.00 86.93           C
ATOM    455  O   HIS A  49      17.932  -5.070  11.585  1.00 86.93           O
ATOM    456  HA  HIS A  49      18.306  -4.240  13.959  1.00 86.93           H
ATOM    457  CB  HIS A  49      17.942  -6.203  14.708  1.00 86.93           C
ATOM    458 1HB  HIS A  49      17.069  -6.812  14.942  1.00 86.93           H
ATOM    459 2HB  HIS A  49      18.584  -6.800  14.061  1.00 86.93           H
ATOM    460  CG  HIS A  49      18.684  -5.899  15.988  1.00 86.93           C
ATOM    461  ND1 HIS A  49      19.855  -5.162  16.018  1.00 86.93           N
ATOM    462  HD1 HIS A  49      20.318  -4.767  15.225  1.00 86.93           H
ATOM    463  CD2 HIS A  49      18.408  -6.238  17.280  1.00 86.93           C
ATOM    464  HD2 HIS A  49      17.552  -6.823  17.616  1.00 86.93           H
ATOM    465  CE1 HIS A  49      20.258  -5.069  17.277  1.00 86.93           C
ATOM    466  HE1 HIS A  49      21.150  -4.550  17.628  1.00 86.93           H
ATOM    467  NE2 HIS A  49      19.360  -5.737  18.057  1.00 86.93           N
ATOM    468  HN  HIS A  49      15.686  -4.956  14.988  1.00 86.93           H
ATOM    469  N   PHE A  50      15.890  -5.724  12.306  1.00 81.80           N
ATOM    470  CA  PHE A  50      15.515  -6.382  11.066  1.00 81.80           C
ATOM    471  C   PHE A  50      14.915  -5.382  10.075  1.00 81.80           C
ATOM    472  O   PHE A  50      15.196  -5.443   8.879  1.00 81.80           O
ATOM    473  HA  PHE A  50      16.421  -6.813  10.641  1.00 81.80           H
ATOM    474  CB  PHE A  50      14.457  -7.429  11.418  1.00 81.80           C
ATOM    475 1HB  PHE A  50      14.821  -8.033  12.249  1.00 81.80           H
ATOM    476 2HB  PHE A  50      13.557  -6.921  11.763  1.00 81.80           H
ATOM    477  CG  PHE A  50      14.088  -8.355  10.257  1.00 81.80           C
ATOM    478  CD1 PHE A  50      12.884  -8.223   9.638  1.00 81.80           C
ATOM    479  HD1 PHE A  50      12.182  -7.457   9.969  1.00 81.80           H
ATOM    480  CD2 PHE A  50      14.963  -9.310   9.843  1.00 81.80           C
ATOM    481  HD2 PHE A  50      15.928  -9.416  10.339  1.00 81.80           H
ATOM    482  CE1 PHE A  50      12.541  -9.082   8.560  1.00 81.80           C
ATOM    483  HE1 PHE A  50      11.576  -8.976   8.064  1.00 81.80           H
ATOM    484  CE2 PHE A  50      14.621 -10.169   8.766  1.00 81.80           C
ATOM    485  HE2 PHE A  50      15.322 -10.934   8.435  1.00 81.80           H
ATOM    486  CZ  PHE A  50      13.417 -10.037   8.147  1.00 81.80           C
ATOM    487  HZ  PHE A  50      13.154 -10.696   7.320  1.00 81.80           H
ATOM    488  HN  PHE A  50      15.161  -5.657  12.987  1.00 81.80           H
ATOM    489  N   LEU A  51      14.101  -4.483  10.609  1.00 93.90           N
ATOM    490  CA  LEU A  51      13.235  -3.668   9.775  1.00 93.90           C
ATOM    491  C   LEU A  51      14.074  -2.604   9.064  1.00 93.90           C
ATOM    492  O   LEU A  51      13.949  -2.415   7.855  1.00 93.90           O
ATOM    493  HA  LEU A  51      12.797  -4.322   9.021  1.00 93.90           H
ATOM    494  CB  LEU A  51      12.083  -3.092  10.600  1.00 93.90           C
ATOM    495 1HB  LEU A  51      12.504  -2.489  11.404  1.00 93.90           H
ATOM    496 2HB  LEU A  51      11.507  -2.419   9.964  1.00 93.90           H
ATOM    497  CG  LEU A  51      11.123  -4.113  11.215  1.00 93.90           C
ATOM    498  HG  LEU A  51      11.669  -4.687  11.964  1.00 93.90           H
ATOM    499  CD1 LEU A  51       9.967  -3.415  11.934  1.00 93.90           C
ATOM    500 1HD1 LEU A  51      10.363  -2.783  12.730  1.00 93.90           H
ATOM    501 2HD1 LEU A  51       9.415  -2.800  11.224  1.00 93.90           H
ATOM    502 3HD1 LEU A  51       9.300  -4.163  12.362  1.00 93.90           H
ATOM    503  CD2 LEU A  51      10.626  -5.103  10.160  1.00 93.90           C
ATOM    504 1HD2 LEU A  51      10.103  -4.562   9.371  1.00 93.90           H
ATOM    505 2HD2 LEU A  51      11.476  -5.636   9.733  1.00 93.90           H
ATOM    506 3HD2 LEU A  51       9.946  -5.818  10.624  1.00 93.90           H
ATOM    507  HN  LEU A  51      14.027  -4.310  11.591  1.00 93.90           H
ATOM    508  N   PRO A  52      14.941  -1.892   9.798  1.00 95.68           N
ATOM    509  CA  PRO A  52      15.625  -0.725   9.237  1.00 95.68           C
ATOM    510  C   PRO A  52      16.331  -1.044   7.929  1.00 95.68           C
ATOM    511  O   PRO A  52      16.133  -0.357   6.929  1.00 95.68           O
ATOM    512  HA  PRO A  52      14.900   0.050   8.987  1.00 95.68           H
ATOM    513  CB  PRO A  52      16.613  -0.322  10.333  1.00 95.68           C
ATOM    514 1HB  PRO A  52      17.585  -0.795  10.191  1.00 95.68           H
ATOM    515 2HB  PRO A  52      16.783   0.755  10.344  1.00 95.68           H
ATOM    516  CG  PRO A  52      15.936  -0.799  11.612  1.00 95.68           C
ATOM    517 1HG  PRO A  52      16.647  -0.908  12.430  1.00 95.68           H
ATOM    518 2HG  PRO A  52      15.178  -0.095  11.956  1.00 95.68           H
ATOM    519  CD  PRO A  52      15.332  -2.132  11.199  1.00 95.68           C
ATOM    520 1HD  PRO A  52      16.053  -2.945  11.280  1.00 95.68           H
ATOM    521 2HD  PRO A  52      14.481  -2.401  11.824  1.00 95.68           H
ATOM    522  N   PRO A  53      17.169  -2.089   7.906  1.00 95.74           N
ATOM    523  CA  PRO A  53      17.899  -2.445   6.686  1.00 95.74           C
ATOM    524  C   PRO A  53      16.976  -2.609   5.490  1.00 95.74           C
ATOM    525  O   PRO A  53      17.285  -2.142   4.394  1.00 95.74           O
ATOM    526  HA  PRO A  53      18.582  -1.642   6.411  1.00 95.74           H
ATOM    527  CB  PRO A  53      18.595  -3.758   7.050  1.00 95.74           C
ATOM    528 1HB  PRO A  53      17.988  -4.622   6.782  1.00 95.74           H
ATOM    529 2HB  PRO A  53      19.547  -3.864   6.530  1.00 95.74           H
ATOM    530  CG  PRO A  53      18.786  -3.650   8.558  1.00 95.74           C
ATOM    531 1HG  PRO A  53      18.941  -4.626   9.018  1.00 95.74           H
ATOM    532 2HG  PRO A  53      19.658  -3.049   8.814  1.00 95.74           H
ATOM    533  CD  PRO A  53      17.491  -3.001   9.019  1.00 95.74           C
ATOM    534 1HD  PRO A  53      16.702  -3.738   9.173  1.00 95.74           H
ATOM    535 2HD  PRO A  53      17.617  -2.471   9.963  1.00 95.74           H
ATOM    536  N   LEU A  54      15.856  -3.274   5.733  1.00 93.51           N
ATOM    537  CA  LEU A  54      14.941  -3.617   4.658  1.00 93.51           C
ATOM    538  C   LEU A  54      14.312  -2.338   4.102  1.00 93.51           C
ATOM    539  O   LEU A  54      14.185  -2.180   2.889  1.00 93.51           O
ATOM    540  HA  LEU A  54      15.527  -4.085   3.867  1.00 93.51           H
ATOM    541  CB  LEU A  54      13.917  -4.649   5.135  1.00 93.51           C
ATOM    542 1HB  LEU A  54      13.420  -4.255   6.022  1.00 93.51           H
ATOM    543 2HB  LEU A  54      13.154  -4.757   4.364  1.00 93.51           H
ATOM    544  CG  LEU A  54      14.468  -6.037   5.466  1.00 93.51           C
ATOM    545  HG  LEU A  54      15.238  -5.925   6.230  1.00 93.51           H
ATOM    546  CD1 LEU A  54      13.376  -6.935   6.052  1.00 93.51           C
ATOM    547 1HD1 LEU A  54      12.988  -6.485   6.966  1.00 93.51           H
ATOM    548 2HD1 LEU A  54      12.568  -7.043   5.329  1.00 93.51           H
ATOM    549 3HD1 LEU A  54      13.795  -7.915   6.279  1.00 93.51           H
ATOM    550  CD2 LEU A  54      15.134  -6.669   4.242  1.00 93.51           C
ATOM    551 1HD2 LEU A  54      14.403  -6.766   3.440  1.00 93.51           H
ATOM    552 2HD2 LEU A  54      15.957  -6.037   3.910  1.00 93.51           H
ATOM    553 3HD2 LEU A  54      15.517  -7.655   4.506  1.00 93.51           H
ATOM    554  HN  LEU A  54      15.572  -3.577   6.643  1.00 93.51           H
ATOM    555  N   TYR A  55      13.935  -1.456   5.016  1.00 94.08           N
ATOM    556  CA  TYR A  55      13.267  -0.223   4.636  1.00 94.08           C
ATOM    557  C   TYR A  55      14.191   0.666   3.802  1.00 94.08           C
ATOM    558  O   TYR A  55      13.744   1.327   2.866  1.00 94.08           O
ATOM    559  HA  TYR A  55      12.392  -0.484   4.041  1.00 94.08           H
ATOM    560  CB  TYR A  55      12.932   0.496   5.945  1.00 94.08           C
ATOM    561 1HB  TYR A  55      13.803   0.463   6.599  1.00 94.08           H
ATOM    562 2HB  TYR A  55      12.735   1.546   5.730  1.00 94.08           H
ATOM    563  CG  TYR A  55      11.731  -0.092   6.688  1.00 94.08           C
ATOM    564  CD1 TYR A  55      11.094  -1.211   6.192  1.00 94.08           C
ATOM    565  HD1 TYR A  55      11.445  -1.676   5.271  1.00 94.08           H
ATOM    566  CD2 TYR A  55      11.286   0.496   7.855  1.00 94.08           C
ATOM    567  HD2 TYR A  55      11.790   1.380   8.246  1.00 94.08           H
ATOM    568  CE1 TYR A  55       9.963  -1.765   6.892  1.00 94.08           C
ATOM    569  HE1 TYR A  55       9.451  -2.648   6.512  1.00 94.08           H
ATOM    570  CE2 TYR A  55      10.156  -0.058   8.554  1.00 94.08           C
ATOM    571  HE2 TYR A  55       9.794   0.397   9.476  1.00 94.08           H
ATOM    572  CZ  TYR A  55       9.550  -1.161   8.039  1.00 94.08           C
ATOM    573  OH  TYR A  55       8.483  -1.684   8.699  1.00 94.08           O
ATOM    574  HH  TYR A  55       8.115  -2.464   8.192  1.00 94.08           H
ATOM    575  HN  TYR A  55      14.078  -1.574   5.999  1.00 94.08           H
ATOM    576  N   TRP A  56      15.464   0.655   4.172  1.00 92.37           N
ATOM    577  CA  TRP A  56      16.464   1.410   3.437  1.00 92.37           C
ATOM    578  C   TRP A  56      16.597   0.788   2.045  1.00 92.37           C
ATOM    579  O   TRP A  56      16.666   1.502   1.046  1.00 92.37           O
ATOM    580  HA  TRP A  56      16.111   2.438   3.354  1.00 92.37           H
ATOM    581  CB  TRP A  56      17.789   1.453   4.201  1.00 92.37           C
ATOM    582 1HB  TRP A  56      17.960   0.483   4.667  1.00 92.37           H
ATOM    583 2HB  TRP A  56      18.601   1.614   3.491  1.00 92.37           H
ATOM    584  CG  TRP A  56      17.851   2.538   5.277  1.00 92.37           C
ATOM    585  CD1 TRP A  56      17.977   2.380   6.602  1.00 92.37           C
ATOM    586  HD1 TRP A  56      18.054   1.413   7.100  1.00 92.37           H
ATOM    587  CD2 TRP A  56      17.784   3.964   5.066  1.00 92.37           C
ATOM    588  NE1 TRP A  56      17.996   3.594   7.257  1.00 92.37           N
ATOM    589  HE1 TRP A  56      18.081   3.734   8.244  1.00 92.37           H
ATOM    590  CE2 TRP A  56      17.875   4.589   6.293  1.00 92.37           C
ATOM    591  CE3 TRP A  56      17.652   4.703   3.877  1.00 92.37           C
ATOM    592  HE3 TRP A  56      17.578   4.233   2.895  1.00 92.37           H
ATOM    593  CZ2 TRP A  56      17.843   5.979   6.450  1.00 92.37           C
ATOM    594  HZ2 TRP A  56      17.917   6.448   7.431  1.00 92.37           H
ATOM    595  CZ3 TRP A  56      17.621   6.091   4.051  1.00 92.37           C
ATOM    596  HZ3 TRP A  56      17.520   6.712   3.160  1.00 92.37           H
ATOM    597  CH2 TRP A  56      17.711   6.735   5.279  1.00 92.37           C
ATOM    598  HH2 TRP A  56      17.680   7.823   5.331  1.00 92.37           H
ATOM    599  HN  TRP A  56      15.813   0.143   4.957  1.00 92.37           H
ATOM    600  N   LEU A  57      16.628  -0.537   2.024  1.00 91.59           N
ATOM    601  CA  LEU A  57      16.758  -1.262   0.772  1.00 91.59           C
ATOM    602  C   LEU A  57      15.562  -0.940  -0.126  1.00 91.59           C
ATOM    603  O   LEU A  57      15.733  -0.600  -1.296  1.00 91.59           O
ATOM    604  HA  LEU A  57      17.664  -0.907   0.281  1.00 91.59           H
ATOM    605  CB  LEU A  57      16.943  -2.758   1.036  1.00 91.59           C
ATOM    606 1HB  LEU A  57      17.818  -2.889   1.672  1.00 91.59           H
ATOM    607 2HB  LEU A  57      16.082  -3.116   1.602  1.00 91.59           H
ATOM    608  CG  LEU A  57      17.108  -3.642  -0.201  1.00 91.59           C
ATOM    609  HG  LEU A  57      16.286  -3.429  -0.885  1.00 91.59           H
ATOM    610  CD1 LEU A  57      18.407  -3.315  -0.940  1.00 91.59           C
ATOM    611 1HD1 LEU A  57      18.393  -2.271  -1.255  1.00 91.59           H
ATOM    612 2HD1 LEU A  57      19.255  -3.482  -0.275  1.00 91.59           H
ATOM    613 3HD1 LEU A  57      18.500  -3.958  -1.815  1.00 91.59           H
ATOM    614  CD2 LEU A  57      17.016  -5.124   0.168  1.00 91.59           C
ATOM    615 1HD2 LEU A  57      17.803  -5.370   0.881  1.00 91.59           H
ATOM    616 2HD2 LEU A  57      16.043  -5.328   0.615  1.00 91.59           H
ATOM    617 3HD2 LEU A  57      17.137  -5.730  -0.730  1.00 91.59           H
ATOM    618  HN  LEU A  57      16.566  -1.110   2.841  1.00 91.59           H
ATOM    619  N   VAL A  58      14.377  -1.058   0.455  1.00 93.81           N
ATOM    620  CA  VAL A  58      13.151  -0.832  -0.292  1.00 93.81           C
ATOM    621  C   VAL A  58      13.155   0.592  -0.851  1.00 93.81           C
ATOM    622  O   VAL A  58      12.803   0.809  -2.010  1.00 93.81           O
ATOM    623  HA  VAL A  58      13.139  -1.535  -1.124  1.00 93.81           H
ATOM    624  CB  VAL A  58      11.938  -1.123   0.593  1.00 93.81           C
ATOM    625  HB  VAL A  58      12.061  -0.569   1.524  1.00 93.81           H
ATOM    626  CG1 VAL A  58      10.646  -0.643  -0.072  1.00 93.81           C
ATOM    627 1HG1 VAL A  58      10.704   0.432  -0.243  1.00 93.81           H
ATOM    628 2HG1 VAL A  58      10.515  -1.157  -1.024  1.00 93.81           H
ATOM    629 3HG1 VAL A  58       9.800  -0.862   0.579  1.00 93.81           H
ATOM    630  CG2 VAL A  58      11.856  -2.611   0.939  1.00 93.81           C
ATOM    631 1HG2 VAL A  58      11.767  -3.193   0.022  1.00 93.81           H
ATOM    632 2HG2 VAL A  58      12.758  -2.910   1.473  1.00 93.81           H
ATOM    633 3HG2 VAL A  58      10.985  -2.790   1.569  1.00 93.81           H
ATOM    634  HN  VAL A  58      14.247  -1.302   1.416  1.00 93.81           H
ATOM    635  N   PHE A  59      13.557   1.527  -0.002  1.00 94.82           N
ATOM    636  CA  PHE A  59      13.563   2.929  -0.380  1.00 94.82           C
ATOM    637  C   PHE A  59      14.448   3.163  -1.606  1.00 94.82           C
ATOM    638  O   PHE A  59      14.021   3.789  -2.575  1.00 94.82           O
ATOM    639  HA  PHE A  59      12.536   3.204  -0.619  1.00 94.82           H
ATOM    640  CB  PHE A  59      14.136   3.710   0.805  1.00 94.82           C
ATOM    641 1HB  PHE A  59      13.459   3.613   1.653  1.00 94.82           H
ATOM    642 2HB  PHE A  59      15.083   3.258   1.100  1.00 94.82           H
ATOM    643  CG  PHE A  59      14.364   5.196   0.519  1.00 94.82           C
ATOM    644  CD1 PHE A  59      15.629   5.681   0.408  1.00 94.82           C
ATOM    645  HD1 PHE A  59      16.482   5.011   0.521  1.00 94.82           H
ATOM    646  CD2 PHE A  59      13.300   6.032   0.378  1.00 94.82           C
ATOM    647  HD2 PHE A  59      12.286   5.643   0.468  1.00 94.82           H
ATOM    648  CE1 PHE A  59      15.840   7.060   0.143  1.00 94.82           C
ATOM    649  HE1 PHE A  59      16.855   7.448   0.053  1.00 94.82           H
ATOM    650  CE2 PHE A  59      13.511   7.411   0.113  1.00 94.82           C
ATOM    651  HE2 PHE A  59      12.659   8.081   0.000  1.00 94.82           H
ATOM    652  CZ  PHE A  59      14.777   7.896   0.001  1.00 94.82           C
ATOM    653  HZ  PHE A  59      14.939   8.954  -0.202  1.00 94.82           H
ATOM    654  HN  PHE A  59      13.874   1.338   0.928  1.00 94.82           H
ATOM    655  N   ILE A  60      15.666   2.648  -1.523  1.00 91.88           N
ATOM    656  CA  ILE A  60      16.662   2.912  -2.548  1.00 91.88           C
ATOM    657  C   ILE A  60      16.164   2.369  -3.889  1.00 91.88           C
ATOM    658  O   ILE A  60      16.142   3.089  -4.886  1.00 91.88           O
ATOM    659  HA  ILE A  60      16.765   3.994  -2.631  1.00 91.88           H
ATOM    660  CB  ILE A  60      18.024   2.358  -2.127  1.00 91.88           C
ATOM    661  HB  ILE A  60      17.888   1.326  -1.805  1.00 91.88           H
ATOM    662  CG1 ILE A  60      18.587   3.134  -0.935  1.00 91.88           C
ATOM    663 1HG1 ILE A  60      18.901   4.126  -1.257  1.00 91.88           H
ATOM    664 2HG1 ILE A  60      17.807   3.274  -0.187  1.00 91.88           H
ATOM    665  CG2 ILE A  60      18.997   2.338  -3.308  1.00 91.88           C
ATOM    666 1HG2 ILE A  60      18.593   1.708  -4.101  1.00 91.88           H
ATOM    667 2HG2 ILE A  60      19.133   3.352  -3.684  1.00 91.88           H
ATOM    668 3HG2 ILE A  60      19.957   1.940  -2.982  1.00 91.88           H
ATOM    669  CD1 ILE A  60      19.773   2.395  -0.311  1.00 91.88           C
ATOM    670 1HD1 ILE A  60      19.449   1.413   0.033  1.00 91.88           H
ATOM    671 2HD1 ILE A  60      20.561   2.279  -1.055  1.00 91.88           H
ATOM    672 3HD1 ILE A  60      20.154   2.968   0.535  1.00 91.88           H
ATOM    673  HN  ILE A  60      15.975   2.060  -0.775  1.00 91.88           H
ATOM    674  N   VAL A  61      15.777   1.102  -3.870  1.00 91.07           N
ATOM    675  CA  VAL A  61      15.416   0.411  -5.097  1.00 91.07           C
ATOM    676  C   VAL A  61      14.167   1.061  -5.695  1.00 91.07           C
ATOM    677  O   VAL A  61      14.100   1.294  -6.901  1.00 91.07           O
ATOM    678  HA  VAL A  61      16.243   0.531  -5.797  1.00 91.07           H
ATOM    679  CB  VAL A  61      15.240  -1.084  -4.824  1.00 91.07           C
ATOM    680  HB  VAL A  61      14.499  -1.195  -4.032  1.00 91.07           H
ATOM    681  CG1 VAL A  61      14.716  -1.810  -6.064  1.00 91.07           C
ATOM    682 1HG1 VAL A  61      13.751  -1.391  -6.350  1.00 91.07           H
ATOM    683 2HG1 VAL A  61      15.423  -1.686  -6.884  1.00 91.07           H
ATOM    684 3HG1 VAL A  61      14.600  -2.871  -5.842  1.00 91.07           H
ATOM    685  CG2 VAL A  61      16.548  -1.709  -4.334  1.00 91.07           C
ATOM    686 1HG2 VAL A  61      17.319  -1.582  -5.093  1.00 91.07           H
ATOM    687 2HG2 VAL A  61      16.861  -1.220  -3.412  1.00 91.07           H
ATOM    688 3HG2 VAL A  61      16.394  -2.772  -4.147  1.00 91.07           H
ATOM    689  HN  VAL A  61      15.707   0.550  -3.039  1.00 91.07           H
ATOM    690  N   GLY A  62      13.207   1.336  -4.823  1.00 92.55           N
ATOM    691  CA  GLY A  62      11.919   1.842  -5.264  1.00 92.55           C
ATOM    692  C   GLY A  62      12.049   3.260  -5.824  1.00 92.55           C
ATOM    693  O   GLY A  62      11.441   3.588  -6.842  1.00 92.55           O
ATOM    694 1HA  GLY A  62      11.506   1.183  -6.028  1.00 92.55           H
ATOM    695 2HA  GLY A  62      11.218   1.840  -4.429  1.00 92.55           H
ATOM    696  HN  GLY A  62      13.299   1.218  -3.835  1.00 92.55           H
ATOM    697  N   ALA A  63      12.847   4.063  -5.135  1.00 93.09           N
ATOM    698  CA  ALA A  63      13.027   5.452  -5.523  1.00 93.09           C
ATOM    699  C   ALA A  63      13.637   5.511  -6.925  1.00 93.09           C
ATOM    700  O   ALA A  63      13.190   6.286  -7.768  1.00 93.09           O
ATOM    701  HA  ALA A  63      12.043   5.920  -5.544  1.00 93.09           H
ATOM    702  CB  ALA A  63      13.890   6.165  -4.480  1.00 93.09           C
ATOM    703 1HB  ALA A  63      13.398   6.120  -3.509  1.00 93.09           H
ATOM    704 2HB  ALA A  63      14.863   5.677  -4.418  1.00 93.09           H
ATOM    705 3HB  ALA A  63      14.025   7.207  -4.771  1.00 93.09           H
ATOM    706  HN  ALA A  63      13.364   3.779  -4.328  1.00 93.09           H
ATOM    707  N   LEU A  64      14.651   4.682  -7.129  1.00 86.89           N
ATOM    708  CA  LEU A  64      15.331   4.635  -8.412  1.00 86.89           C
ATOM    709  C   LEU A  64      14.346   4.181  -9.491  1.00 86.89           C
ATOM    710  O   LEU A  64      14.256   4.796 -10.553  1.00 86.89           O
ATOM    711  HA  LEU A  64      15.657   5.648  -8.646  1.00 86.89           H
ATOM    712  CB  LEU A  64      16.587   3.765  -8.321  1.00 86.89           C
ATOM    713 1HB  LEU A  64      16.317   2.820  -7.850  1.00 86.89           H
ATOM    714 2HB  LEU A  64      16.919   3.533  -9.333  1.00 86.89           H
ATOM    715  CG  LEU A  64      17.765   4.367  -7.553  1.00 86.89           C
ATOM    716  HG  LEU A  64      17.405   4.699  -6.579  1.00 86.89           H
ATOM    717  CD1 LEU A  64      18.849   3.317  -7.300  1.00 86.89           C
ATOM    718 1HD1 LEU A  64      18.432   2.498  -6.714  1.00 86.89           H
ATOM    719 2HD1 LEU A  64      19.212   2.933  -8.253  1.00 86.89           H
ATOM    720 3HD1 LEU A  64      19.675   3.771  -6.753  1.00 86.89           H
ATOM    721  CD2 LEU A  64      18.318   5.598  -8.274  1.00 86.89           C
ATOM    722 1HD2 LEU A  64      18.658   5.314  -9.269  1.00 86.89           H
ATOM    723 2HD2 LEU A  64      17.534   6.352  -8.358  1.00 86.89           H
ATOM    724 3HD2 LEU A  64      19.154   6.006  -7.706  1.00 86.89           H
ATOM    725  HN  LEU A  64      15.006   4.052  -6.439  1.00 86.89           H
ATOM    726  N   GLY A  65      13.632   3.108  -9.182  1.00 88.71           N
ATOM    727  CA  GLY A  65      12.754   2.487 -10.159  1.00 88.71           C
ATOM    728  C   GLY A  65      11.662   3.458 -10.610  1.00 88.71           C
ATOM    729  O   GLY A  65      11.480   3.681 -11.806  1.00 88.71           O
ATOM    730 1HA  GLY A  65      13.336   2.162 -11.021  1.00 88.71           H
ATOM    731 2HA  GLY A  65      12.298   1.596  -9.728  1.00 88.71           H
ATOM    732  HN  GLY A  65      13.646   2.666  -8.285  1.00 88.71           H
ATOM    733  N   ASN A  66      10.963   4.011  -9.630  1.00 86.67           N
ATOM    734  CA  ASN A  66       9.809   4.847  -9.912  1.00 86.67           C
ATOM    735  C   ASN A  66      10.274   6.141 -10.583  1.00 86.67           C
ATOM    736  O   ASN A  66       9.591   6.670 -11.459  1.00 86.67           O
ATOM    737  HA  ASN A  66       9.171   4.247 -10.561  1.00 86.67           H
ATOM    738  CB  ASN A  66       9.072   5.222  -8.624  1.00 86.67           C
ATOM    739 1HB  ASN A  66       9.794   5.477  -7.849  1.00 86.67           H
ATOM    740 2HB  ASN A  66       8.461   6.108  -8.795  1.00 86.67           H
ATOM    741  CG  ASN A  66       8.186   4.070  -8.145  1.00 86.67           C
ATOM    742  OD1 ASN A  66       7.181   3.733  -8.748  1.00 86.67           O
ATOM    743  ND2 ASN A  66       8.615   3.487  -7.028  1.00 86.67           N
ATOM    744 1HD2 ASN A  66       9.448   3.812  -6.583  1.00 86.67           H
ATOM    745 2HD2 ASN A  66       8.103   2.723  -6.635  1.00 86.67           H
ATOM    746  HN  ASN A  66      11.173   3.895  -8.659  1.00 86.67           H
ATOM    747  N   SER A  67      11.433   6.613 -10.148  1.00 88.66           N
ATOM    748  CA  SER A  67      12.006   7.825 -10.707  1.00 88.66           C
ATOM    749  C   SER A  67      12.269   7.638 -12.203  1.00 88.66           C
ATOM    750  O   SER A  67      12.051   8.554 -12.994  1.00 88.66           O
ATOM    751  HA  SER A  67      11.256   8.600 -10.545  1.00 88.66           H
ATOM    752  CB  SER A  67      13.299   8.208  -9.985  1.00 88.66           C
ATOM    753 1HB  SER A  67      14.016   7.392 -10.068  1.00 88.66           H
ATOM    754 2HB  SER A  67      13.744   9.075 -10.473  1.00 88.66           H
ATOM    755  OG  SER A  67      13.074   8.503  -8.609  1.00 88.66           O
ATOM    756  HG  SER A  67      13.526   7.820  -8.035  1.00 88.66           H
ATOM    757  HN  SER A  67      11.977   6.182  -9.428  1.00 88.66           H
ATOM    758  N   LEU A  68      12.733   6.445 -12.545  1.00 83.08           N
ATOM    759  CA  LEU A  68      13.003   6.117 -13.934  1.00 83.08           C
ATOM    760  C   LEU A  68      11.691   6.134 -14.721  1.00 83.08           C
ATOM    761  O   LEU A  68      11.639   6.647 -15.838  1.00 83.08           O
ATOM    762  HA  LEU A  68      13.654   6.895 -14.333  1.00 83.08           H
ATOM    763  CB  LEU A  68      13.763   4.793 -14.035  1.00 83.08           C
ATOM    764 1HB  LEU A  68      13.330   4.093 -13.320  1.00 83.08           H
ATOM    765 2HB  LEU A  68      13.599   4.377 -15.029  1.00 83.08           H
ATOM    766  CG  LEU A  68      15.271   4.866 -13.785  1.00 83.08           C
ATOM    767  HG  LEU A  68      15.441   5.460 -12.887  1.00 83.08           H
ATOM    768  CD1 LEU A  68      15.851   3.474 -13.523  1.00 83.08           C
ATOM    769 1HD1 LEU A  68      15.372   3.041 -12.645  1.00 83.08           H
ATOM    770 2HD1 LEU A  68      15.670   2.836 -14.388  1.00 83.08           H
ATOM    771 3HD1 LEU A  68      16.924   3.555 -13.349  1.00 83.08           H
ATOM    772  CD2 LEU A  68      15.984   5.576 -14.938  1.00 83.08           C
ATOM    773 1HD2 LEU A  68      15.809   5.030 -15.865  1.00 83.08           H
ATOM    774 2HD2 LEU A  68      15.597   6.590 -15.035  1.00 83.08           H
ATOM    775 3HD2 LEU A  68      17.054   5.614 -14.735  1.00 83.08           H
ATOM    776  HN  LEU A  68      12.925   5.712 -11.893  1.00 83.08           H
ATOM    777  N   VAL A  69      10.663   5.566 -14.108  1.00 84.54           N
ATOM    778  CA  VAL A  69       9.366   5.466 -14.757  1.00 84.54           C
ATOM    779  C   VAL A  69       8.885   6.866 -15.142  1.00 84.54           C
ATOM    780  O   VAL A  69       8.510   7.103 -16.290  1.00 84.54           O
ATOM    781  HA  VAL A  69       9.497   4.877 -15.665  1.00 84.54           H
ATOM    782  CB  VAL A  69       8.383   4.724 -13.849  1.00 84.54           C
ATOM    783  HB  VAL A  69       8.336   5.257 -12.899  1.00 84.54           H
ATOM    784  CG1 VAL A  69       6.977   4.717 -14.454  1.00 84.54           C
ATOM    785 1HG1 VAL A  69       6.631   5.743 -14.580  1.00 84.54           H
ATOM    786 2HG1 VAL A  69       7.002   4.220 -15.423  1.00 84.54           H
ATOM    787 3HG1 VAL A  69       6.299   4.184 -13.788  1.00 84.54           H
ATOM    788  CG2 VAL A  69       8.865   3.300 -13.566  1.00 84.54           C
ATOM    789 1HG2 VAL A  69       8.955   2.753 -14.504  1.00 84.54           H
ATOM    790 2HG2 VAL A  69       9.837   3.337 -13.072  1.00 84.54           H
ATOM    791 3HG2 VAL A  69       8.148   2.796 -12.919  1.00 84.54           H
ATOM    792  HN  VAL A  69      10.705   5.179 -13.187  1.00 84.54           H
ATOM    793  N   ILE A  70       8.911   7.757 -14.162  1.00 86.75           N
ATOM    794  CA  ILE A  70       8.391   9.099 -14.357  1.00 86.75           C
ATOM    795  C   ILE A  70       9.175   9.788 -15.476  1.00 86.75           C
ATOM    796  O   ILE A  70       8.595  10.481 -16.310  1.00 86.75           O
ATOM    797  HA  ILE A  70       7.352   9.005 -14.672  1.00 86.75           H
ATOM    798  CB  ILE A  70       8.395   9.873 -13.037  1.00 86.75           C
ATOM    799  HB  ILE A  70       9.393   9.804 -12.604  1.00 86.75           H
ATOM    800  CG1 ILE A  70       7.423   9.249 -12.033  1.00 86.75           C
ATOM    801 1HG1 ILE A  70       6.398   9.467 -12.331  1.00 86.75           H
ATOM    802 2HG1 ILE A  70       7.534   8.164 -12.041  1.00 86.75           H
ATOM    803  CG2 ILE A  70       8.104  11.357 -13.270  1.00 86.75           C
ATOM    804 1HG2 ILE A  70       8.867  11.778 -13.924  1.00 86.75           H
ATOM    805 2HG2 ILE A  70       7.125  11.466 -13.736  1.00 86.75           H
ATOM    806 3HG2 ILE A  70       8.113  11.883 -12.315  1.00 86.75           H
ATOM    807  CD1 ILE A  70       7.676   9.783 -10.622  1.00 86.75           C
ATOM    808 1HD1 ILE A  70       8.694   9.541 -10.318  1.00 86.75           H
ATOM    809 2HD1 ILE A  70       7.541  10.864 -10.613  1.00 86.75           H
ATOM    810 3HD1 ILE A  70       6.971   9.323  -9.928  1.00 86.75           H
ATOM    811  HN  ILE A  70       9.278   7.574 -13.250  1.00 86.75           H
ATOM    812  N   LEU A  71      10.483   9.573 -15.457  1.00 83.20           N
ATOM    813  CA  LEU A  71      11.368  10.264 -16.379  1.00 83.20           C
ATOM    814  C   LEU A  71      11.080   9.792 -17.806  1.00 83.20           C
ATOM    815  O   LEU A  71      11.085  10.591 -18.741  1.00 83.20           O
ATOM    816  HA  LEU A  71      11.140  11.328 -16.315  1.00 83.20           H
ATOM    817  CB  LEU A  71      12.827  10.087 -15.955  1.00 83.20           C
ATOM    818 1HB  LEU A  71      12.909  10.326 -14.895  1.00 83.20           H
ATOM    819 2HB  LEU A  71      13.092   9.035 -16.066  1.00 83.20           H
ATOM    820  CG  LEU A  71      13.854  10.925 -16.719  1.00 83.20           C
ATOM    821  HG  LEU A  71      13.328  11.742 -17.214  1.00 83.20           H
ATOM    822  CD1 LEU A  71      14.869  11.555 -15.763  1.00 83.20           C
ATOM    823 1HD1 LEU A  71      14.349  12.199 -15.054  1.00 83.20           H
ATOM    824 2HD1 LEU A  71      15.394  10.768 -15.221  1.00 83.20           H
ATOM    825 3HD1 LEU A  71      15.587  12.145 -16.332  1.00 83.20           H
ATOM    826  CD2 LEU A  71      14.533  10.098 -17.812  1.00 83.20           C
ATOM    827 1HD2 LEU A  71      15.043   9.248 -17.360  1.00 83.20           H
ATOM    828 2HD2 LEU A  71      13.782   9.739 -18.516  1.00 83.20           H
ATOM    829 3HD2 LEU A  71      15.258  10.718 -18.340  1.00 83.20           H
ATOM    830  HN  LEU A  71      10.937   8.942 -14.828  1.00 83.20           H
ATOM    831  N   VAL A  72      10.836   8.495 -17.928  1.00 81.42           N
ATOM    832  CA  VAL A  72      10.563   7.904 -19.227  1.00 81.42           C
ATOM    833  C   VAL A  72       9.297   8.534 -19.812  1.00 81.42           C
ATOM    834  O   VAL A  72       9.265   8.893 -20.988  1.00 81.42           O
ATOM    835  HA  VAL A  72      11.405   8.139 -19.879  1.00 81.42           H
ATOM    836  CB  VAL A  72      10.471   6.382 -19.100  1.00 81.42           C
ATOM    837  HB  VAL A  72       9.757   6.155 -18.308  1.00 81.42           H
ATOM    838  CG1 VAL A  72       9.951   5.755 -20.396  1.00 81.42           C
ATOM    839 1HG1 VAL A  72       8.958   6.148 -20.617  1.00 81.42           H
ATOM    840 2HG1 VAL A  72      10.628   5.997 -21.214  1.00 81.42           H
ATOM    841 3HG1 VAL A  72       9.895   4.673 -20.278  1.00 81.42           H
ATOM    842  CG2 VAL A  72      11.821   5.782 -18.704  1.00 81.42           C
ATOM    843 1HG2 VAL A  72      12.564   6.025 -19.464  1.00 81.42           H
ATOM    844 2HG2 VAL A  72      12.134   6.194 -17.745  1.00 81.42           H
ATOM    845 3HG2 VAL A  72      11.727   4.700 -18.621  1.00 81.42           H
ATOM    846  HN  VAL A  72      10.824   7.854 -17.161  1.00 81.42           H
ATOM    847  N   TYR A  73       8.285   8.648 -18.965  1.00 78.54           N
ATOM    848  CA  TYR A  73       7.009   9.196 -19.393  1.00 78.54           C
ATOM    849  C   TYR A  73       7.143  10.675 -19.758  1.00 78.54           C
ATOM    850  O   TYR A  73       6.502  11.147 -20.697  1.00 78.54           O
ATOM    851  HA  TYR A  73       6.682   8.640 -20.271  1.00 78.54           H
ATOM    852  CB  TYR A  73       6.069   9.062 -18.193  1.00 78.54           C
ATOM    853 1HB  TYR A  73       6.662   9.057 -17.278  1.00 78.54           H
ATOM    854 2HB  TYR A  73       5.424   9.939 -18.150  1.00 78.54           H
ATOM    855  CG  TYR A  73       5.196   7.806 -18.223  1.00 78.54           C
ATOM    856  CD1 TYR A  73       4.256   7.643 -19.220  1.00 78.54           C
ATOM    857  HD1 TYR A  73       4.136   8.409 -19.986  1.00 78.54           H
ATOM    858  CD2 TYR A  73       5.349   6.836 -17.253  1.00 78.54           C
ATOM    859  HD2 TYR A  73       6.091   6.965 -16.466  1.00 78.54           H
ATOM    860  CE1 TYR A  73       3.434   6.461 -19.249  1.00 78.54           C
ATOM    861  HE1 TYR A  73       2.688   6.319 -20.031  1.00 78.54           H
ATOM    862  CE2 TYR A  73       4.527   5.654 -17.282  1.00 78.54           C
ATOM    863  HE2 TYR A  73       4.637   4.880 -16.522  1.00 78.54           H
ATOM    864  CZ  TYR A  73       3.611   5.524 -18.279  1.00 78.54           C
ATOM    865  OH  TYR A  73       2.835   4.408 -18.306  1.00 78.54           O
ATOM    866  HH  TYR A  73       2.439   4.288 -19.216  1.00 78.54           H
ATOM    867  HN  TYR A  73       8.327   8.374 -18.004  1.00 78.54           H
ATOM    868  N   TRP A  74       7.979  11.367 -18.998  1.00 71.59           N
ATOM    869  CA  TRP A  74       8.097  12.808 -19.135  1.00 71.59           C
ATOM    870  C   TRP A  74       8.682  13.105 -20.517  1.00 71.59           C
ATOM    871  O   TRP A  74       8.151  13.933 -21.255  1.00 71.59           O
ATOM    872  HA  TRP A  74       7.097  13.234 -19.054  1.00 71.59           H
ATOM    873  CB  TRP A  74       8.927  13.401 -17.995  1.00 71.59           C
ATOM    874 1HB  TRP A  74       8.511  13.067 -17.044  1.00 71.59           H
ATOM    875 2HB  TRP A  74       9.942  13.007 -18.054  1.00 71.59           H
ATOM    876  CG  TRP A  74       8.988  14.930 -17.999  1.00 71.59           C
ATOM    877  CD1 TRP A  74       9.892  15.718 -18.598  1.00 71.59           C
ATOM    878  HD1 TRP A  74      10.734  15.350 -19.184  1.00 71.59           H
ATOM    879  CD2 TRP A  74       8.067  15.829 -17.346  1.00 71.59           C
ATOM    880  NE1 TRP A  74       9.621  17.054 -18.380  1.00 71.59           N
ATOM    881  HE1 TRP A  74      10.151  17.829 -18.724  1.00 71.59           H
ATOM    882  CE2 TRP A  74       8.477  17.123 -17.595  1.00 71.59           C
ATOM    883  CE3 TRP A  74       6.926  15.558 -16.571  1.00 71.59           C
ATOM    884  HE3 TRP A  74       6.582  14.545 -16.361  1.00 71.59           H
ATOM    885  CZ2 TRP A  74       7.802  18.248 -17.105  1.00 71.59           C
ATOM    886  HZ2 TRP A  74       8.146  19.261 -17.315  1.00 71.59           H
ATOM    887  CZ3 TRP A  74       6.263  16.693 -16.089  1.00 71.59           C
ATOM    888  HZ3 TRP A  74       5.371  16.539 -15.482  1.00 71.59           H
ATOM    889  CH2 TRP A  74       6.662  18.002 -16.330  1.00 71.59           C
ATOM    890  HH2 TRP A  74       6.091  18.833 -15.918  1.00 71.59           H
ATOM    891  HN  TRP A  74       8.567  10.959 -18.299  1.00 71.59           H
ATOM    892  N   TYR A  75       9.769  12.413 -20.826  1.00 69.81           N
ATOM    893  CA  TYR A  75      10.611  12.801 -21.945  1.00 69.81           C
ATOM    894  C   TYR A  75      10.174  12.095 -23.230  1.00 69.81           C
ATOM    895  O   TYR A  75      10.289  12.654 -24.319  1.00 69.81           O
ATOM    896  HA  TYR A  75      10.515  13.878 -22.080  1.00 69.81           H
ATOM    897  CB  TYR A  75      12.027  12.347 -21.584  1.00 69.81           C
ATOM    898 1HB  TYR A  75      11.967  11.412 -21.027  1.00 69.81           H
ATOM    899 2HB  TYR A  75      12.575  12.137 -22.502  1.00 69.81           H
ATOM    900  CG  TYR A  75      12.815  13.366 -20.759  1.00 69.81           C
ATOM    901  CD1 TYR A  75      13.500  14.384 -21.390  1.00 69.81           C
ATOM    902  HD1 TYR A  75      13.480  14.462 -22.477  1.00 69.81           H
ATOM    903  CD2 TYR A  75      12.841  13.268 -19.382  1.00 69.81           C
ATOM    904  HD2 TYR A  75      12.299  12.464 -18.883  1.00 69.81           H
ATOM    905  CE1 TYR A  75      14.242  15.343 -20.614  1.00 69.81           C
ATOM    906  HE1 TYR A  75      14.788  16.152 -21.100  1.00 69.81           H
ATOM    907  CE2 TYR A  75      13.582  14.227 -18.605  1.00 69.81           C
ATOM    908  HE2 TYR A  75      13.611  14.161 -17.518  1.00 69.81           H
ATOM    909  CZ  TYR A  75      14.247  15.217 -19.260  1.00 69.81           C
ATOM    910  OH  TYR A  75      14.947  16.123 -18.526  1.00 69.81           O
ATOM    911  HH  TYR A  75      14.846  15.925 -17.551  1.00 69.81           H
ATOM    912  HN  TYR A  75      10.076  11.602 -20.327  1.00 69.81           H
ATOM    913  N   CYS A  76       9.683  10.876 -23.060  1.00 67.94           N
ATOM    914  CA  CYS A  76       9.610   9.938 -24.167  1.00 67.94           C
ATOM    915  C   CYS A  76       8.139   9.592 -24.408  1.00 67.94           C
ATOM    916  O   CYS A  76       7.581   9.930 -25.451  1.00 67.94           O
ATOM    917  HA  CYS A  76      10.036  10.443 -25.034  1.00 67.94           H
ATOM    918  CB  CYS A  76      10.454   8.689 -23.907  1.00 67.94           C
ATOM    919 1HB  CYS A  76      11.381   8.965 -23.404  1.00 67.94           H
ATOM    920 2HB  CYS A  76       9.920   8.011 -23.241  1.00 67.94           H
ATOM    921  SG  CYS A  76      10.829   7.846 -25.487  1.00 67.94           S
ATOM    922  HG  CYS A  76       9.590   7.418 -25.713  1.00 67.94           H
ATOM    923  HN  CYS A  76       9.339  10.528 -22.188  1.00 67.94           H
ATOM    924  N   THR A  77       7.553   8.923 -23.426  1.00 60.62           N
ATOM    925  CA  THR A  77       6.296   8.226 -23.641  1.00 60.62           C
ATOM    926  C   THR A  77       5.170   9.227 -23.908  1.00 60.62           C
ATOM    927  O   THR A  77       4.339   9.012 -24.788  1.00 60.62           O
ATOM    928  HA  THR A  77       6.394   7.609 -24.534  1.00 60.62           H
ATOM    929  CB  THR A  77       6.039   7.331 -22.428  1.00 60.62           C
ATOM    930  HB  THR A  77       5.719   7.921 -21.569  1.00 60.62           H
ATOM    931  OG1 THR A  77       7.258   6.613 -22.261  1.00 60.62           O
ATOM    932  HG1 THR A  77       7.346   5.918 -22.975  1.00 60.62           H
ATOM    933  CG2 THR A  77       5.001   6.243 -22.712  1.00 60.62           C
ATOM    934 1HG2 THR A  77       5.353   5.610 -23.528  1.00 60.62           H
ATOM    935 2HG2 THR A  77       4.056   6.707 -22.994  1.00 60.62           H
ATOM    936 3HG2 THR A  77       4.857   5.636 -21.819  1.00 60.62           H
ATOM    937  HN  THR A  77       7.921   8.854 -22.499  1.00 60.62           H
ATOM    938  N   ARG A  78       5.179  10.300 -23.130  1.00 55.46           N
ATOM    939  CA  ARG A  78       3.991  11.122 -22.975  1.00 55.46           C
ATOM    940  C   ARG A  78       2.771  10.243 -22.690  1.00 55.46           C
ATOM    941  O   ARG A  78       2.689   9.114 -23.173  1.00 55.46           O
ATOM    942  HA  ARG A  78       4.211  11.773 -22.130  1.00 55.46           H
ATOM    943  CB  ARG A  78       3.728  11.954 -24.232  1.00 55.46           C
ATOM    944 1HB  ARG A  78       3.632  11.295 -25.095  1.00 55.46           H
ATOM    945 2HB  ARG A  78       2.782  12.485 -24.130  1.00 55.46           H
ATOM    946  CG  ARG A  78       4.859  12.956 -24.472  1.00 55.46           C
ATOM    947 1HG  ARG A  78       5.032  13.538 -23.567  1.00 55.46           H
ATOM    948 2HG  ARG A  78       5.784  12.422 -24.688  1.00 55.46           H
ATOM    949  CD  ARG A  78       4.523  13.895 -25.632  1.00 55.46           C
ATOM    950 1HD  ARG A  78       4.410  13.323 -26.553  1.00 55.46           H
ATOM    951 2HD  ARG A  78       3.570  14.390 -25.446  1.00 55.46           H
ATOM    952  NE  ARG A  78       5.593  14.905 -25.793  1.00 55.46           N
ATOM    953  HE  ARG A  78       6.427  14.794 -25.252  1.00 55.46           H
ATOM    954  CZ  ARG A  78       5.515  15.958 -26.617  1.00 55.46           C
ATOM    955  NH1 ARG A  78       4.420  16.157 -27.365  1.00 55.46           N
ATOM    956 1HH1 ARG A  78       3.655  15.516 -27.310  1.00 55.46           H
ATOM    957 2HH1 ARG A  78       4.370  16.945 -27.977  1.00 55.46           H
ATOM    958  NH2 ARG A  78       6.546  16.811 -26.682  1.00 55.46           N
ATOM    959 1HH2 ARG A  78       6.504  17.602 -27.292  1.00 55.46           H
ATOM    960 2HH2 ARG A  78       7.359  16.655 -26.121  1.00 55.46           H
ATOM    961  HN  ARG A  78       5.977  10.610 -22.614  1.00 55.46           H
ATOM    962  N   VAL A  79       1.855  10.793 -21.908  1.00 70.94           N
ATOM    963  CA  VAL A  79       0.643  10.074 -21.554  1.00 70.94           C
ATOM    964  C   VAL A  79      -0.318  10.086 -22.744  1.00 70.94           C
ATOM    965  O   VAL A  79      -0.994  11.083 -22.991  1.00 70.94           O
ATOM    966  HA  VAL A  79       0.923   9.043 -21.340  1.00 70.94           H
ATOM    967  CB  VAL A  79       0.031  10.672 -20.286  1.00 70.94           C
ATOM    968  HB  VAL A  79      -0.282  11.691 -20.513  1.00 70.94           H
ATOM    969  CG1 VAL A  79      -1.208   9.886 -19.851  1.00 70.94           C
ATOM    970 1HG1 VAL A  79      -1.953   9.914 -20.646  1.00 70.94           H
ATOM    971 2HG1 VAL A  79      -0.929   8.851 -19.651  1.00 70.94           H
ATOM    972 3HG1 VAL A  79      -1.623  10.332 -18.948  1.00 70.94           H
ATOM    973  CG2 VAL A  79       1.062  10.738 -19.157  1.00 70.94           C
ATOM    974 1HG2 VAL A  79       1.419   9.733 -18.933  1.00 70.94           H
ATOM    975 2HG2 VAL A  79       1.901  11.361 -19.468  1.00 70.94           H
ATOM    976 3HG2 VAL A  79       0.601  11.167 -18.268  1.00 70.94           H
ATOM    977  HN  VAL A  79       1.930  11.711 -21.519  1.00 70.94           H
ATOM    978  N   LYS A  80      -0.349   8.965 -23.451  1.00 64.07           N
ATOM    979  CA  LYS A  80      -1.147   8.865 -24.661  1.00 64.07           C
ATOM    980  C   LYS A  80      -2.382   8.007 -24.382  1.00 64.07           C
ATOM    981  O   LYS A  80      -3.417   8.173 -25.026  1.00 64.07           O
ATOM    982  HA  LYS A  80      -1.476   9.871 -24.919  1.00 64.07           H
ATOM    983  CB  LYS A  80      -0.294   8.355 -25.824  1.00 64.07           C
ATOM    984 1HB  LYS A  80       0.220   7.439 -25.530  1.00 64.07           H
ATOM    985 2HB  LYS A  80      -0.936   8.102 -26.668  1.00 64.07           H
ATOM    986  CG  LYS A  80       0.732   9.406 -26.254  1.00 64.07           C
ATOM    987 1HG  LYS A  80       0.223  10.339 -26.494  1.00 64.07           H
ATOM    988 2HG  LYS A  80       1.410   9.616 -25.427  1.00 64.07           H
ATOM    989  CD  LYS A  80       1.531   8.927 -27.468  1.00 64.07           C
ATOM    990 1HD  LYS A  80       2.031   7.988 -27.232  1.00 64.07           H
ATOM    991 2HD  LYS A  80       0.854   8.728 -28.298  1.00 64.07           H
ATOM    992  CE  LYS A  80       2.567   9.972 -27.888  1.00 64.07           C
ATOM    993 1HE  LYS A  80       2.071  10.918 -28.106  1.00 64.07           H
ATOM    994 2HE  LYS A  80       3.260  10.157 -27.067  1.00 64.07           H
ATOM    995  NZ  LYS A  80       3.314   9.511 -29.080  1.00 64.07           N
ATOM    996 1HZ  LYS A  80       3.992  10.216 -29.347  1.00 64.07           H
ATOM    997 2HZ  LYS A  80       3.795   8.644 -28.863  1.00 64.07           H
ATOM    998 3HZ  LYS A  80       2.667   9.356 -29.845  1.00 64.07           H
ATOM    999  HN  LYS A  80       0.158   8.138 -23.209  1.00 64.07           H
ATOM   1000  N   THR A  81      -2.234   7.107 -23.421  1.00 73.78           N
ATOM   1001  CA  THR A  81      -3.274   6.132 -23.141  1.00 73.78           C
ATOM   1002  C   THR A  81      -3.747   6.258 -21.691  1.00 73.78           C
ATOM   1003  O   THR A  81      -3.075   6.876 -20.867  1.00 73.78           O
ATOM   1004  HA  THR A  81      -4.132   6.352 -23.777  1.00 73.78           H
ATOM   1005  CB  THR A  81      -2.727   4.745 -23.483  1.00 73.78           C
ATOM   1006  HB  THR A  81      -3.532   4.012 -23.538  1.00 73.78           H
ATOM   1007  OG1 THR A  81      -1.743   4.503 -22.481  1.00 73.78           O
ATOM   1008  HG1 THR A  81      -1.480   3.539 -22.486  1.00 73.78           H
ATOM   1009  CG2 THR A  81      -1.937   4.734 -24.793  1.00 73.78           C
ATOM   1010 1HG2 THR A  81      -1.092   5.418 -24.713  1.00 73.78           H
ATOM   1011 2HG2 THR A  81      -2.584   5.050 -25.610  1.00 73.78           H
ATOM   1012 3HG2 THR A  81      -1.571   3.726 -24.988  1.00 73.78           H
ATOM   1013  HN  THR A  81      -1.423   7.038 -22.840  1.00 73.78           H
ATOM   1014  N   MET A  82      -4.901   5.663 -21.425  1.00 74.43           N
ATOM   1015  CA  MET A  82      -5.448   5.660 -20.079  1.00 74.43           C
ATOM   1016  C   MET A  82      -4.540   4.889 -19.119  1.00 74.43           C
ATOM   1017  O   MET A  82      -4.371   5.284 -17.966  1.00 74.43           O
ATOM   1018  HA  MET A  82      -5.498   6.707 -19.780  1.00 74.43           H
ATOM   1019  CB  MET A  82      -6.837   5.019 -20.093  1.00 74.43           C
ATOM   1020 1HB  MET A  82      -7.414   5.413 -20.930  1.00 74.43           H
ATOM   1021 2HB  MET A  82      -6.744   3.944 -20.248  1.00 74.43           H
ATOM   1022  CG  MET A  82      -7.579   5.289 -18.783  1.00 74.43           C
ATOM   1023 1HG  MET A  82      -7.088   4.765 -17.963  1.00 74.43           H
ATOM   1024 2HG  MET A  82      -7.545   6.352 -18.548  1.00 74.43           H
ATOM   1025  SD  MET A  82      -9.275   4.750 -18.920  1.00 74.43           S
ATOM   1026  CE  MET A  82      -9.887   5.240 -17.316  1.00 74.43           C
ATOM   1027 1HE  MET A  82      -9.320   4.726 -16.539  1.00 74.43           H
ATOM   1028 2HE  MET A  82      -9.772   6.317 -17.197  1.00 74.43           H
ATOM   1029 3HE  MET A  82     -10.941   4.975 -17.232  1.00 74.43           H
ATOM   1030  HN  MET A  82      -5.457   5.190 -22.108  1.00 74.43           H
ATOM   1031  N   THR A  83      -3.979   3.803 -19.630  1.00 74.38           N
ATOM   1032  CA  THR A  83      -3.059   2.996 -18.846  1.00 74.38           C
ATOM   1033  C   THR A  83      -1.836   3.823 -18.444  1.00 74.38           C
ATOM   1034  O   THR A  83      -1.358   3.721 -17.315  1.00 74.38           O
ATOM   1035  HA  THR A  83      -3.560   2.699 -17.926  1.00 74.38           H
ATOM   1036  CB  THR A  83      -2.708   1.751 -19.663  1.00 74.38           C
ATOM   1037  HB  THR A  83      -1.942   1.975 -20.405  1.00 74.38           H
ATOM   1038  OG1 THR A  83      -3.960   1.313 -20.184  1.00 74.38           O
ATOM   1039  HG1 THR A  83      -4.634   1.252 -19.447  1.00 74.38           H
ATOM   1040  CG2 THR A  83      -2.242   0.587 -18.785  1.00 74.38           C
ATOM   1041 1HG2 THR A  83      -3.035   0.319 -18.087  1.00 74.38           H
ATOM   1042 2HG2 THR A  83      -1.354   0.885 -18.229  1.00 74.38           H
ATOM   1043 3HG2 THR A  83      -2.007  -0.271 -19.415  1.00 74.38           H
ATOM   1044  HN  THR A  83      -4.144   3.473 -20.559  1.00 74.38           H
ATOM   1045  N   ASP A  84      -1.364   4.623 -19.389  1.00 78.17           N
ATOM   1046  CA  ASP A  84      -0.197   5.455 -19.152  1.00 78.17           C
ATOM   1047  C   ASP A  84      -0.484   6.411 -17.992  1.00 78.17           C
ATOM   1048  O   ASP A  84       0.389   6.671 -17.166  1.00 78.17           O
ATOM   1049  HA  ASP A  84       0.611   4.758 -18.927  1.00 78.17           H
ATOM   1050  CB  ASP A  84       0.140   6.296 -20.385  1.00 78.17           C
ATOM   1051 1HB  ASP A  84      -0.699   6.950 -20.624  1.00 78.17           H
ATOM   1052 2HB  ASP A  84       0.994   6.938 -20.169  1.00 78.17           H
ATOM   1053  CG  ASP A  84       0.457   5.404 -21.587  1.00 78.17           C
ATOM   1054  OD1 ASP A  84       0.983   4.295 -21.348  1.00 78.17           O
ATOM   1055  OD2 ASP A  84       0.165   5.850 -22.717  1.00 78.17           O
ATOM   1056  HN  ASP A  84      -1.765   4.707 -20.301  1.00 78.17           H
ATOM   1057  N   MET A  85      -1.712   6.907 -17.967  1.00 83.97           N
ATOM   1058  CA  MET A  85      -2.113   7.861 -16.947  1.00 83.97           C
ATOM   1059  C   MET A  85      -2.042   7.235 -15.553  1.00 83.97           C
ATOM   1060  O   MET A  85      -1.511   7.839 -14.623  1.00 83.97           O
ATOM   1061  HA  MET A  85      -1.403   8.684 -17.019  1.00 83.97           H
ATOM   1062  CB  MET A  85      -3.543   8.333 -17.222  1.00 83.97           C
ATOM   1063 1HB  MET A  85      -3.638   8.623 -18.268  1.00 83.97           H
ATOM   1064 2HB  MET A  85      -4.239   7.512 -17.054  1.00 83.97           H
ATOM   1065  CG  MET A  85      -3.912   9.515 -16.324  1.00 83.97           C
ATOM   1066 1HG  MET A  85      -4.981   9.715 -16.394  1.00 83.97           H
ATOM   1067 2HG  MET A  85      -3.702   9.271 -15.282  1.00 83.97           H
ATOM   1068  SD  MET A  85      -2.988  10.963 -16.809  1.00 83.97           S
ATOM   1069  CE  MET A  85      -3.348  12.037 -15.429  1.00 83.97           C
ATOM   1070 1HE  MET A  85      -4.425  12.199 -15.367  1.00 83.97           H
ATOM   1071 2HE  MET A  85      -2.996  11.575 -14.507  1.00 83.97           H
ATOM   1072 3HE  MET A  85      -2.845  12.993 -15.572  1.00 83.97           H
ATOM   1073  HN  MET A  85      -2.425   6.669 -18.627  1.00 83.97           H
ATOM   1074  N   PHE A  86      -2.585   6.030 -15.452  1.00 85.91           N
ATOM   1075  CA  PHE A  86      -2.628   5.333 -14.177  1.00 85.91           C
ATOM   1076  C   PHE A  86      -1.224   4.923 -13.730  1.00 85.91           C
ATOM   1077  O   PHE A  86      -0.899   4.997 -12.545  1.00 85.91           O
ATOM   1078  HA  PHE A  86      -3.054   6.021 -13.447  1.00 85.91           H
ATOM   1079  CB  PHE A  86      -3.473   4.074 -14.384  1.00 85.91           C
ATOM   1080 1HB  PHE A  86      -3.082   3.524 -15.240  1.00 85.91           H
ATOM   1081 2HB  PHE A  86      -3.363   3.429 -13.513  1.00 85.91           H
ATOM   1082  CG  PHE A  86      -4.960   4.353 -14.611  1.00 85.91           C
ATOM   1083  CD1 PHE A  86      -5.606   5.267 -13.838  1.00 85.91           C
ATOM   1084  HD1 PHE A  86      -5.064   5.802 -13.058  1.00 85.91           H
ATOM   1085  CD2 PHE A  86      -5.636   3.687 -15.584  1.00 85.91           C
ATOM   1086  HD2 PHE A  86      -5.119   2.954 -16.203  1.00 85.91           H
ATOM   1087  CE1 PHE A  86      -6.986   5.526 -14.049  1.00 85.91           C
ATOM   1088  HE1 PHE A  86      -7.504   6.259 -13.429  1.00 85.91           H
ATOM   1089  CE2 PHE A  86      -7.016   3.945 -15.795  1.00 85.91           C
ATOM   1090  HE2 PHE A  86      -7.558   3.411 -16.575  1.00 85.91           H
ATOM   1091  CZ  PHE A  86      -7.662   4.860 -15.022  1.00 85.91           C
ATOM   1092  HZ  PHE A  86      -8.722   5.058 -15.184  1.00 85.91           H
ATOM   1093  HN  PHE A  86      -2.990   5.533 -16.219  1.00 85.91           H
ATOM   1094  N   LEU A  87      -0.428   4.499 -14.700  1.00 79.43           N
ATOM   1095  CA  LEU A  87       0.920   4.036 -14.415  1.00 79.43           C
ATOM   1096  C   LEU A  87       1.750   5.202 -13.875  1.00 79.43           C
ATOM   1097  O   LEU A  87       2.580   5.017 -12.985  1.00 79.43           O
ATOM   1098  HA  LEU A  87       0.846   3.275 -13.638  1.00 79.43           H
ATOM   1099  CB  LEU A  87       1.529   3.367 -15.649  1.00 79.43           C
ATOM   1100 1HB  LEU A  87       1.350   4.009 -16.511  1.00 79.43           H
ATOM   1101 2HB  LEU A  87       2.609   3.311 -15.511  1.00 79.43           H
ATOM   1102  CG  LEU A  87       1.011   1.965 -15.975  1.00 79.43           C
ATOM   1103  HG  LEU A  87      -0.076   2.007 -16.036  1.00 79.43           H
ATOM   1104  CD1 LEU A  87       1.522   1.496 -17.339  1.00 79.43           C
ATOM   1105 1HD1 LEU A  87       1.179   2.184 -18.112  1.00 79.43           H
ATOM   1106 2HD1 LEU A  87       2.612   1.473 -17.331  1.00 79.43           H
ATOM   1107 3HD1 LEU A  87       1.139   0.496 -17.547  1.00 79.43           H
ATOM   1108  CD2 LEU A  87       1.363   0.977 -14.861  1.00 79.43           C
ATOM   1109 1HD2 LEU A  87       2.446   0.932 -14.745  1.00 79.43           H
ATOM   1110 2HD2 LEU A  87       0.911   1.308 -13.926  1.00 79.43           H
ATOM   1111 3HD2 LEU A  87       0.984  -0.012 -15.119  1.00 79.43           H
ATOM   1112  HN  LEU A  87      -0.690   4.468 -15.665  1.00 79.43           H
ATOM   1113  N   LEU A  88       1.498   6.376 -14.434  1.00 86.76           N
ATOM   1114  CA  LEU A  88       2.210   7.572 -14.016  1.00 86.76           C
ATOM   1115  C   LEU A  88       1.838   7.902 -12.569  1.00 86.76           C
ATOM   1116  O   LEU A  88       2.713   8.146 -11.740  1.00 86.76           O
ATOM   1117  HA  LEU A  88       3.276   7.349 -14.057  1.00 86.76           H
ATOM   1118  CB  LEU A  88       1.950   8.719 -14.995  1.00 86.76           C
ATOM   1119 1HB  LEU A  88       2.290   8.411 -15.984  1.00 86.76           H
ATOM   1120 2HB  LEU A  88       0.873   8.876 -15.062  1.00 86.76           H
ATOM   1121  CG  LEU A  88       2.611  10.056 -14.652  1.00 86.76           C
ATOM   1122  HG  LEU A  88       2.305  10.340 -13.646  1.00 86.76           H
ATOM   1123  CD1 LEU A  88       4.136   9.926 -14.642  1.00 86.76           C
ATOM   1124 1HD1 LEU A  88       4.432   9.188 -13.896  1.00 86.76           H
ATOM   1125 2HD1 LEU A  88       4.480   9.608 -15.625  1.00 86.76           H
ATOM   1126 3HD1 LEU A  88       4.580  10.890 -14.395  1.00 86.76           H
ATOM   1127  CD2 LEU A  88       2.136  11.161 -15.598  1.00 86.76           C
ATOM   1128 1HD2 LEU A  88       2.393  10.896 -16.624  1.00 86.76           H
ATOM   1129 2HD2 LEU A  88       1.056  11.273 -15.512  1.00 86.76           H
ATOM   1130 3HD2 LEU A  88       2.622  12.100 -15.332  1.00 86.76           H
ATOM   1131  HN  LEU A  88       0.824   6.517 -15.159  1.00 86.76           H
ATOM   1132  N   ASN A  89       0.539   7.899 -12.310  1.00 89.10           N
ATOM   1133  CA  ASN A  89       0.037   8.260 -10.995  1.00 89.10           C
ATOM   1134  C   ASN A  89       0.473   7.203  -9.979  1.00 89.10           C
ATOM   1135  O   ASN A  89       0.712   7.518  -8.814  1.00 89.10           O
ATOM   1136  HA  ASN A  89       0.463   9.241 -10.786  1.00 89.10           H
ATOM   1137  CB  ASN A  89      -1.492   8.322 -10.987  1.00 89.10           C
ATOM   1138 1HB  ASN A  89      -1.896   7.496 -11.573  1.00 89.10           H
ATOM   1139 2HB  ASN A  89      -1.859   8.199  -9.968  1.00 89.10           H
ATOM   1140  CG  ASN A  89      -1.991   9.651 -11.557  1.00 89.10           C
ATOM   1141  OD1 ASN A  89      -2.148  10.637 -10.856  1.00 89.10           O
ATOM   1142  ND2 ASN A  89      -2.230   9.622 -12.866  1.00 89.10           N
ATOM   1143 1HD2 ASN A  89      -2.080   8.780 -13.383  1.00 89.10           H
ATOM   1144 2HD2 ASN A  89      -2.559  10.444 -13.332  1.00 89.10           H
ATOM   1145  HN  ASN A  89      -0.164   7.656 -12.979  1.00 89.10           H
ATOM   1146  N   LEU A  90       0.564   5.971 -10.457  1.00 84.34           N
ATOM   1147  CA  LEU A  90       1.004   4.872  -9.615  1.00 84.34           C
ATOM   1148  C   LEU A  90       2.443   5.127  -9.161  1.00 84.34           C
ATOM   1149  O   LEU A  90       2.766   4.959  -7.986  1.00 84.34           O
ATOM   1150  HA  LEU A  90       0.362   4.858  -8.734  1.00 84.34           H
ATOM   1151  CB  LEU A  90       0.814   3.535 -10.335  1.00 84.34           C
ATOM   1152 1HB  LEU A  90      -0.232   3.449 -10.629  1.00 84.34           H
ATOM   1153 2HB  LEU A  90       1.403   3.553 -11.252  1.00 84.34           H
ATOM   1154  CG  LEU A  90       1.196   2.285  -9.540  1.00 84.34           C
ATOM   1155  HG  LEU A  90       2.220   2.404  -9.187  1.00 84.34           H
ATOM   1156  CD1 LEU A  90       0.307   2.128  -8.305  1.00 84.34           C
ATOM   1157 1HD1 LEU A  90       0.422   3.000  -7.661  1.00 84.34           H
ATOM   1158 2HD1 LEU A  90      -0.734   2.040  -8.615  1.00 84.34           H
ATOM   1159 3HD1 LEU A  90       0.600   1.231  -7.758  1.00 84.34           H
ATOM   1160  CD2 LEU A  90       1.167   1.040 -10.429  1.00 84.34           C
ATOM   1161 1HD2 LEU A  90       0.164   0.905 -10.833  1.00 84.34           H
ATOM   1162 2HD2 LEU A  90       1.875   1.163 -11.249  1.00 84.34           H
ATOM   1163 3HD2 LEU A  90       1.442   0.166  -9.839  1.00 84.34           H
ATOM   1164  HN  LEU A  90       0.344   5.719 -11.400  1.00 84.34           H
ATOM   1165  N   ALA A  91       3.268   5.528 -10.117  1.00 89.04           N
ATOM   1166  CA  ALA A  91       4.677   5.755  -9.842  1.00 89.04           C
ATOM   1167  C   ALA A  91       4.819   6.912  -8.850  1.00 89.04           C
ATOM   1168  O   ALA A  91       5.674   6.875  -7.966  1.00 89.04           O
ATOM   1169  HA  ALA A  91       5.077   4.848  -9.389  1.00 89.04           H
ATOM   1170  CB  ALA A  91       5.417   6.019 -11.155  1.00 89.04           C
ATOM   1171 1HB  ALA A  91       5.310   5.156 -11.812  1.00 89.04           H
ATOM   1172 2HB  ALA A  91       4.996   6.899 -11.639  1.00 89.04           H
ATOM   1173 3HB  ALA A  91       6.474   6.189 -10.948  1.00 89.04           H
ATOM   1174  HN  ALA A  91       2.990   5.698 -11.062  1.00 89.04           H
ATOM   1175  N   ILE A  92       3.968   7.911  -9.030  1.00 90.18           N
ATOM   1176  CA  ILE A  92       3.969   9.064  -8.145  1.00 90.18           C
ATOM   1177  C   ILE A  92       3.584   8.618  -6.733  1.00 90.18           C
ATOM   1178  O   ILE A  92       4.211   9.027  -5.757  1.00 90.18           O
ATOM   1179  HA  ILE A  92       4.987   9.454  -8.118  1.00 90.18           H
ATOM   1180  CB  ILE A  92       3.075  10.171  -8.706  1.00 90.18           C
ATOM   1181  HB  ILE A  92       2.109   9.734  -8.959  1.00 90.18           H
ATOM   1182  CG1 ILE A  92       3.661  10.749  -9.996  1.00 90.18           C
ATOM   1183 1HG1 ILE A  92       4.540  11.350  -9.762  1.00 90.18           H
ATOM   1184 2HG1 ILE A  92       3.993   9.938 -10.644  1.00 90.18           H
ATOM   1185  CG2 ILE A  92       2.820  11.255  -7.656  1.00 90.18           C
ATOM   1186 1HG2 ILE A  92       2.327  10.813  -6.790  1.00 90.18           H
ATOM   1187 2HG2 ILE A  92       3.769  11.694  -7.350  1.00 90.18           H
ATOM   1188 3HG2 ILE A  92       2.182  12.029  -8.081  1.00 90.18           H
ATOM   1189  CD1 ILE A  92       2.630  11.607 -10.731  1.00 90.18           C
ATOM   1190 1HD1 ILE A  92       1.763  10.997 -10.984  1.00 90.18           H
ATOM   1191 2HD1 ILE A  92       2.319  12.431 -10.088  1.00 90.18           H
ATOM   1192 3HD1 ILE A  92       3.072  12.006 -11.644  1.00 90.18           H
ATOM   1193  HN  ILE A  92       3.288   7.942  -9.762  1.00 90.18           H
ATOM   1194  N   ALA A  93       2.555   7.786  -6.670  1.00 90.61           N
ATOM   1195  CA  ALA A  93       2.023   7.349  -5.390  1.00 90.61           C
ATOM   1196  C   ALA A  93       3.095   6.553  -4.643  1.00 90.61           C
ATOM   1197  O   ALA A  93       3.313   6.766  -3.451  1.00 90.61           O
ATOM   1198  HA  ALA A  93       1.775   8.239  -4.813  1.00 90.61           H
ATOM   1199  CB  ALA A  93       0.747   6.537  -5.618  1.00 90.61           C
ATOM   1200 1HB  ALA A  93       0.008   7.156  -6.126  1.00 90.61           H
ATOM   1201 2HB  ALA A  93       0.975   5.666  -6.233  1.00 90.61           H
ATOM   1202 3HB  ALA A  93       0.349   6.209  -4.658  1.00 90.61           H
ATOM   1203  HN  ALA A  93       2.087   7.413  -7.472  1.00 90.61           H
ATOM   1204  N   ASP A  94       3.736   5.653  -5.374  1.00 86.78           N
ATOM   1205  CA  ASP A  94       4.749   4.794  -4.785  1.00 86.78           C
ATOM   1206  C   ASP A  94       5.898   5.655  -4.257  1.00 86.78           C
ATOM   1207  O   ASP A  94       6.443   5.382  -3.189  1.00 86.78           O
ATOM   1208  HA  ASP A  94       4.237   4.250  -3.991  1.00 86.78           H
ATOM   1209  CB  ASP A  94       5.321   3.825  -5.822  1.00 86.78           C
ATOM   1210 1HB  ASP A  94       5.515   4.357  -6.753  1.00 86.78           H
ATOM   1211 2HB  ASP A  94       6.277   3.436  -5.472  1.00 86.78           H
ATOM   1212  CG  ASP A  94       4.356   2.667  -6.082  1.00 86.78           C
ATOM   1213  OD1 ASP A  94       3.701   2.245  -5.105  1.00 86.78           O
ATOM   1214  OD2 ASP A  94       4.296   2.230  -7.251  1.00 86.78           O
ATOM   1215  HN  ASP A  94       3.574   5.507  -6.350  1.00 86.78           H
ATOM   1216  N   LEU A  95       6.232   6.678  -5.030  1.00 89.40           N
ATOM   1217  CA  LEU A  95       7.342   7.549  -4.681  1.00 89.40           C
ATOM   1218  C   LEU A  95       7.035   8.253  -3.358  1.00 89.40           C
ATOM   1219  O   LEU A  95       7.903   8.365  -2.495  1.00 89.40           O
ATOM   1220  HA  LEU A  95       8.220   6.919  -4.541  1.00 89.40           H
ATOM   1221  CB  LEU A  95       7.652   8.508  -5.832  1.00 89.40           C
ATOM   1222 1HB  LEU A  95       7.559   7.962  -6.770  1.00 89.40           H
ATOM   1223 2HB  LEU A  95       6.892   9.290  -5.841  1.00 89.40           H
ATOM   1224  CG  LEU A  95       9.029   9.175  -5.796  1.00 89.40           C
ATOM   1225  HG  LEU A  95       9.271   9.403  -4.759  1.00 89.40           H
ATOM   1226  CD1 LEU A  95      10.111   8.226  -6.315  1.00 89.40           C
ATOM   1227 1HD1 LEU A  95      10.139   7.332  -5.692  1.00 89.40           H
ATOM   1228 2HD1 LEU A  95       9.885   7.945  -7.344  1.00 89.40           H
ATOM   1229 3HD1 LEU A  95      11.079   8.725  -6.279  1.00 89.40           H
ATOM   1230  CD2 LEU A  95       9.016  10.501  -6.559  1.00 89.40           C
ATOM   1231 1HD2 LEU A  95       8.742  10.320  -7.599  1.00 89.40           H
ATOM   1232 2HD2 LEU A  95       8.289  11.175  -6.105  1.00 89.40           H
ATOM   1233 3HD2 LEU A  95      10.006  10.954  -6.519  1.00 89.40           H
ATOM   1234  HN  LEU A  95       5.760   6.914  -5.880  1.00 89.40           H
ATOM   1235  N   LEU A  96       5.796   8.710  -3.241  1.00 86.90           N
ATOM   1236  CA  LEU A  96       5.377   9.440  -2.057  1.00 86.90           C
ATOM   1237  C   LEU A  96       5.463   8.519  -0.838  1.00 86.90           C
ATOM   1238  O   LEU A  96       5.857   8.951   0.244  1.00 86.90           O
ATOM   1239  HA  LEU A  96       6.076  10.264  -1.917  1.00 86.90           H
ATOM   1240  CB  LEU A  96       3.991  10.052  -2.269  1.00 86.90           C
ATOM   1241 1HB  LEU A  96       3.327   9.277  -2.653  1.00 86.90           H
ATOM   1242 2HB  LEU A  96       3.598  10.356  -1.298  1.00 86.90           H
ATOM   1243  CG  LEU A  96       3.925  11.254  -3.213  1.00 86.90           C
ATOM   1244  HG  LEU A  96       4.393  10.973  -4.157  1.00 86.90           H
ATOM   1245  CD1 LEU A  96       2.475  11.631  -3.522  1.00 86.90           C
ATOM   1246 1HD1 LEU A  96       1.973  10.787  -3.995  1.00 86.90           H
ATOM   1247 2HD1 LEU A  96       1.961  11.886  -2.595  1.00 86.90           H
ATOM   1248 3HD1 LEU A  96       2.458  12.488  -4.195  1.00 86.90           H
ATOM   1249  CD2 LEU A  96       4.718  12.436  -2.651  1.00 86.90           C
ATOM   1250 1HD2 LEU A  96       4.302  12.727  -1.687  1.00 86.90           H
ATOM   1251 2HD2 LEU A  96       5.761  12.147  -2.525  1.00 86.90           H
ATOM   1252 3HD2 LEU A  96       4.655  13.277  -3.342  1.00 86.90           H
ATOM   1253  HN  LEU A  96       5.087   8.588  -3.936  1.00 86.90           H
ATOM   1254  N   PHE A  97       5.087   7.267  -1.055  1.00 88.54           N
ATOM   1255  CA  PHE A  97       5.148   6.274   0.004  1.00 88.54           C
ATOM   1256  C   PHE A  97       6.588   6.065   0.477  1.00 88.54           C
ATOM   1257  O   PHE A  97       6.850   6.017   1.678  1.00 88.54           O
ATOM   1258  HA  PHE A  97       4.546   6.646   0.833  1.00 88.54           H
ATOM   1259  CB  PHE A  97       4.621   4.962  -0.582  1.00 88.54           C
ATOM   1260 1HB  PHE A  97       3.543   5.045  -0.719  1.00 88.54           H
ATOM   1261 2HB  PHE A  97       5.057   4.816  -1.570  1.00 88.54           H
ATOM   1262  CG  PHE A  97       4.919   3.732   0.278  1.00 88.54           C
ATOM   1263  CD1 PHE A  97       5.833   2.815  -0.141  1.00 88.54           C
ATOM   1264  HD1 PHE A  97       6.352   2.957  -1.089  1.00 88.54           H
ATOM   1265  CD2 PHE A  97       4.271   3.556   1.460  1.00 88.54           C
ATOM   1266  HD2 PHE A  97       3.539   4.290   1.795  1.00 88.54           H
ATOM   1267  CE1 PHE A  97       6.109   1.674   0.657  1.00 88.54           C
ATOM   1268  HE1 PHE A  97       6.841   0.939   0.322  1.00 88.54           H
ATOM   1269  CE2 PHE A  97       4.548   2.414   2.258  1.00 88.54           C
ATOM   1270  HE2 PHE A  97       4.028   2.272   3.206  1.00 88.54           H
ATOM   1271  CZ  PHE A  97       5.461   1.497   1.840  1.00 88.54           C
ATOM   1272  HZ  PHE A  97       5.674   0.621   2.452  1.00 88.54           H
ATOM   1273  HN  PHE A  97       4.746   6.929  -1.932  1.00 88.54           H
ATOM   1274  N   LEU A  98       7.484   5.946  -0.492  1.00 91.68           N
ATOM   1275  CA  LEU A  98       8.858   5.575  -0.200  1.00 91.68           C
ATOM   1276  C   LEU A  98       9.498   6.654   0.677  1.00 91.68           C
ATOM   1277  O   LEU A  98      10.343   6.354   1.519  1.00 91.68           O
ATOM   1278  HA  LEU A  98       8.832   4.643   0.364  1.00 91.68           H
ATOM   1279  CB  LEU A  98       9.626   5.300  -1.494  1.00 91.68           C
ATOM   1280 1HB  LEU A  98       9.493   6.152  -2.161  1.00 91.68           H
ATOM   1281 2HB  LEU A  98      10.689   5.243  -1.258  1.00 91.68           H
ATOM   1282  CG  LEU A  98       9.232   4.030  -2.251  1.00 91.68           C
ATOM   1283  HG  LEU A  98       8.144   3.974  -2.281  1.00 91.68           H
ATOM   1284  CD1 LEU A  98       9.723   4.079  -3.699  1.00 91.68           C
ATOM   1285 1HD1 LEU A  98       9.280   4.938  -4.203  1.00 91.68           H
ATOM   1286 2HD1 LEU A  98      10.809   4.171  -3.711  1.00 91.68           H
ATOM   1287 3HD1 LEU A  98       9.429   3.164  -4.214  1.00 91.68           H
ATOM   1288  CD2 LEU A  98       9.728   2.780  -1.520  1.00 91.68           C
ATOM   1289 1HD2 LEU A  98      10.814   2.815  -1.437  1.00 91.68           H
ATOM   1290 2HD2 LEU A  98       9.288   2.744  -0.523  1.00 91.68           H
ATOM   1291 3HD2 LEU A  98       9.434   1.892  -2.079  1.00 91.68           H
ATOM   1292  HN  LEU A  98       7.285   6.098  -1.460  1.00 91.68           H
ATOM   1293  N   VAL A  99       9.069   7.887   0.449  1.00 89.68           N
ATOM   1294  CA  VAL A  99       9.622   9.017   1.176  1.00 89.68           C
ATOM   1295  C   VAL A  99       9.344   8.842   2.671  1.00 89.68           C
ATOM   1296  O   VAL A  99      10.022   9.438   3.506  1.00 89.68           O
ATOM   1297  HA  VAL A  99      10.700   9.016   1.017  1.00 89.68           H
ATOM   1298  CB  VAL A  99       9.062  10.325   0.614  1.00 89.68           C
ATOM   1299  HB  VAL A  99       7.974  10.249   0.607  1.00 89.68           H
ATOM   1300  CG1 VAL A  99       9.444  11.512   1.501  1.00 89.68           C
ATOM   1301 1HG1 VAL A  99       9.042  11.361   2.503  1.00 89.68           H
ATOM   1302 2HG1 VAL A  99      10.530  11.590   1.554  1.00 89.68           H
ATOM   1303 3HG1 VAL A  99       9.034  12.429   1.078  1.00 89.68           H
ATOM   1304  CG2 VAL A  99       9.526  10.546  -0.827  1.00 89.68           C
ATOM   1305 1HG2 VAL A  99      10.615  10.591  -0.855  1.00 89.68           H
ATOM   1306 2HG2 VAL A  99       9.181   9.721  -1.451  1.00 89.68           H
ATOM   1307 3HG2 VAL A  99       9.114  11.482  -1.202  1.00 89.68           H
ATOM   1308  HN  VAL A  99       8.360   8.118  -0.217  1.00 89.68           H
ATOM   1309  N   THR A 100       8.346   8.021   2.962  1.00 89.47           N
ATOM   1310  CA  THR A 100       7.937   7.799   4.338  1.00 89.47           C
ATOM   1311  C   THR A 100       8.850   6.770   5.007  1.00 89.47           C
ATOM   1312  O   THR A 100       8.989   6.758   6.229  1.00 89.47           O
ATOM   1313  HA  THR A 100       8.053   8.734   4.887  1.00 89.47           H
ATOM   1314  CB  THR A 100       6.462   7.390   4.334  1.00 89.47           C
ATOM   1315  HB  THR A 100       6.031   7.476   5.331  1.00 89.47           H
ATOM   1316  OG1 THR A 100       6.468   6.078   3.777  1.00 89.47           O
ATOM   1317  HG1 THR A 100       7.253   5.968   3.167  1.00 89.47           H
ATOM   1318  CG2 THR A 100       5.630   8.210   3.346  1.00 89.47           C
ATOM   1319 1HG2 THR A 100       6.021   8.071   2.338  1.00 89.47           H
ATOM   1320 2HG2 THR A 100       5.685   9.266   3.614  1.00 89.47           H
ATOM   1321 3HG2 THR A 100       4.592   7.880   3.383  1.00 89.47           H
ATOM   1322  HN  THR A 100       7.821   7.513   2.278  1.00 89.47           H
ATOM   1323  N   LEU A 101       9.451   5.930   4.176  1.00 92.30           N
ATOM   1324  CA  LEU A 101      10.147   4.756   4.672  1.00 92.30           C
ATOM   1325  C   LEU A 101      11.329   5.197   5.538  1.00 92.30           C
ATOM   1326  O   LEU A 101      11.584   4.614   6.591  1.00 92.30           O
ATOM   1327  HA  LEU A 101       9.448   4.202   5.298  1.00 92.30           H
ATOM   1328  CB  LEU A 101      10.543   3.838   3.514  1.00 92.30           C
ATOM   1329 1HB  LEU A 101      11.038   4.440   2.752  1.00 92.30           H
ATOM   1330 2HB  LEU A 101      11.277   3.120   3.879  1.00 92.30           H
ATOM   1331  CG  LEU A 101       9.401   3.065   2.851  1.00 92.30           C
ATOM   1332  HG  LEU A 101       8.704   3.785   2.423  1.00 92.30           H
ATOM   1333  CD1 LEU A 101       9.921   2.200   1.700  1.00 92.30           C
ATOM   1334 1HD1 LEU A 101      10.393   2.836   0.952  1.00 92.30           H
ATOM   1335 2HD1 LEU A 101      10.650   1.486   2.083  1.00 92.30           H
ATOM   1336 3HD1 LEU A 101       9.089   1.661   1.247  1.00 92.30           H
ATOM   1337  CD2 LEU A 101       8.625   2.242   3.881  1.00 92.30           C
ATOM   1338 1HD2 LEU A 101       9.298   1.530   4.359  1.00 92.30           H
ATOM   1339 2HD2 LEU A 101       8.205   2.908   4.635  1.00 92.30           H
ATOM   1340 3HD2 LEU A 101       7.820   1.702   3.383  1.00 92.30           H
ATOM   1341  HN  LEU A 101       9.466   6.042   3.182  1.00 92.30           H
ATOM   1342  N   PRO A 102      12.069   6.230   5.113  1.00 94.54           N
ATOM   1343  CA  PRO A 102      13.236   6.685   5.873  1.00 94.54           C
ATOM   1344  C   PRO A 102      12.902   6.968   7.329  1.00 94.54           C
ATOM   1345  O   PRO A 102      13.662   6.606   8.226  1.00 94.54           O
ATOM   1346  HA  PRO A 102      13.993   5.902   5.902  1.00 94.54           H
ATOM   1347  CB  PRO A 102      13.677   7.952   5.136  1.00 94.54           C
ATOM   1348 1HB  PRO A 102      13.217   8.844   5.561  1.00 94.54           H
ATOM   1349 2HB  PRO A 102      14.756   8.093   5.193  1.00 94.54           H
ATOM   1350  CG  PRO A 102      13.215   7.706   3.705  1.00 94.54           C
ATOM   1351 1HG  PRO A 102      13.134   8.635   3.141  1.00 94.54           H
ATOM   1352 2HG  PRO A 102      13.913   7.074   3.157  1.00 94.54           H
ATOM   1353  CD  PRO A 102      11.865   7.034   3.895  1.00 94.54           C
ATOM   1354 1HD  PRO A 102      11.065   7.763   4.026  1.00 94.54           H
ATOM   1355 2HD  PRO A 102      11.594   6.420   3.036  1.00 94.54           H
ATOM   1356  N   PHE A 103      11.762   7.613   7.527  1.00 93.31           N
ATOM   1357  CA  PHE A 103      11.339   7.993   8.864  1.00 93.31           C
ATOM   1358  C   PHE A 103      11.019   6.758   9.710  1.00 93.31           C
ATOM   1359  O   PHE A 103      11.363   6.704  10.890  1.00 93.31           O
ATOM   1360  HA  PHE A 103      12.164   8.540   9.321  1.00 93.31           H
ATOM   1361  CB  PHE A 103      10.070   8.834   8.711  1.00 93.31           C
ATOM   1362 1HB  PHE A 103       9.336   8.264   8.140  1.00 93.31           H
ATOM   1363 2HB  PHE A 103       9.641   9.008   9.697  1.00 93.31           H
ATOM   1364  CG  PHE A 103      10.296  10.181   8.023  1.00 93.31           C
ATOM   1365  CD1 PHE A 103      10.613  11.278   8.762  1.00 93.31           C
ATOM   1366  HD1 PHE A 103      10.706  11.196   9.845  1.00 93.31           H
ATOM   1367  CD2 PHE A 103      10.180  10.283   6.671  1.00 93.31           C
ATOM   1368  HD2 PHE A 103       9.926   9.405   6.079  1.00 93.31           H
ATOM   1369  CE1 PHE A 103      10.823  12.529   8.124  1.00 93.31           C
ATOM   1370  HE1 PHE A 103      11.077  13.407   8.717  1.00 93.31           H
ATOM   1371  CE2 PHE A 103      10.390  11.534   6.033  1.00 93.31           C
ATOM   1372  HE2 PHE A 103      10.297  11.616   4.950  1.00 93.31           H
ATOM   1373  CZ  PHE A 103      10.707  12.630   6.773  1.00 93.31           C
ATOM   1374  HZ  PHE A 103      10.868  13.591   6.283  1.00 93.31           H
ATOM   1375  HN  PHE A 103      11.133   7.875   6.795  1.00 93.31           H
ATOM   1376  N   TRP A 104      10.366   5.798   9.073  1.00 86.92           N
ATOM   1377  CA  TRP A 104       9.965   4.582   9.761  1.00 86.92           C
ATOM   1378  C   TRP A 104      11.231   3.795  10.106  1.00 86.92           C
ATOM   1379  O   TRP A 104      11.281   3.108  11.125  1.00 86.92           O
ATOM   1380  HA  TRP A 104       9.446   4.872  10.675  1.00 86.92           H
ATOM   1381  CB  TRP A 104       8.972   3.778   8.920  1.00 86.92           C
ATOM   1382 1HB  TRP A 104       9.389   3.633   7.924  1.00 86.92           H
ATOM   1383 2HB  TRP A 104       8.853   2.789   9.363  1.00 86.92           H
ATOM   1384  CG  TRP A 104       7.594   4.431   8.791  1.00 86.92           C
ATOM   1385  CD1 TRP A 104       6.950   4.783   7.670  1.00 86.92           C
ATOM   1386  HD1 TRP A 104       7.347   4.642   6.664  1.00 86.92           H
ATOM   1387  CD2 TRP A 104       6.711   4.798   9.872  1.00 86.92           C
ATOM   1388  NE1 TRP A 104       5.722   5.348   7.948  1.00 86.92           N
ATOM   1389  HE1 TRP A 104       5.062   5.688   7.278  1.00 86.92           H
ATOM   1390  CE2 TRP A 104       5.572   5.357   9.330  1.00 86.92           C
ATOM   1391  CE3 TRP A 104       6.870   4.661  11.262  1.00 86.92           C
ATOM   1392  HE3 TRP A 104       7.760   4.223  11.715  1.00 86.92           H
ATOM   1393  CZ2 TRP A 104       4.504   5.825  10.105  1.00 86.92           C
ATOM   1394  HZ2 TRP A 104       3.615   6.263   9.652  1.00 86.92           H
ATOM   1395  CZ3 TRP A 104       5.794   5.133  12.023  1.00 86.92           C
ATOM   1396  HZ3 TRP A 104       5.865   5.051  13.107  1.00 86.92           H
ATOM   1397  CH2 TRP A 104       4.640   5.699  11.492  1.00 86.92           C
ATOM   1398  HH2 TRP A 104       3.845   6.043  12.154  1.00 86.92           H
ATOM   1399  HN  TRP A 104      10.110   5.840   8.107  1.00 86.92           H
ATOM   1400  N   ALA A 105      12.223   3.922   9.237  1.00 95.22           N
ATOM   1401  CA  ALA A 105      13.485   3.230   9.436  1.00 95.22           C
ATOM   1402  C   ALA A 105      14.136   3.727  10.729  1.00 95.22           C
ATOM   1403  O   ALA A 105      14.599   2.929  11.542  1.00 95.22           O
ATOM   1404  HA  ALA A 105      13.269   2.166   9.534  1.00 95.22           H
ATOM   1405  CB  ALA A 105      14.382   3.441   8.214  1.00 95.22           C
ATOM   1406 1HB  ALA A 105      13.886   3.044   7.328  1.00 95.22           H
ATOM   1407 2HB  ALA A 105      14.569   4.506   8.080  1.00 95.22           H
ATOM   1408 3HB  ALA A 105      15.328   2.922   8.364  1.00 95.22           H
ATOM   1409  HN  ALA A 105      12.175   4.483   8.411  1.00 95.22           H
ATOM   1410  N   ILE A 106      14.150   5.043  10.879  1.00 92.05           N
ATOM   1411  CA  ILE A 106      14.751   5.657  12.050  1.00 92.05           C
ATOM   1412  C   ILE A 106      13.941   5.279  13.292  1.00 92.05           C
ATOM   1413  O   ILE A 106      14.508   4.929  14.325  1.00 92.05           O
ATOM   1414  HA  ILE A 106      15.755   5.246  12.155  1.00 92.05           H
ATOM   1415  CB  ILE A 106      14.899   7.166  11.848  1.00 92.05           C
ATOM   1416  HB  ILE A 106      13.940   7.562  11.515  1.00 92.05           H
ATOM   1417  CG1 ILE A 106      15.921   7.476  10.752  1.00 92.05           C
ATOM   1418 1HG1 ILE A 106      16.928   7.294  11.127  1.00 92.05           H
ATOM   1419 2HG1 ILE A 106      15.769   6.803   9.908  1.00 92.05           H
ATOM   1420  CG2 ILE A 106      15.243   7.865  13.166  1.00 92.05           C
ATOM   1421 1HG2 ILE A 106      14.448   7.685  13.890  1.00 92.05           H
ATOM   1422 2HG2 ILE A 106      16.182   7.470  13.552  1.00 92.05           H
ATOM   1423 3HG2 ILE A 106      15.342   8.937  12.994  1.00 92.05           H
ATOM   1424  CD1 ILE A 106      15.799   8.927  10.283  1.00 92.05           C
ATOM   1425 1HD1 ILE A 106      14.799   9.098   9.886  1.00 92.05           H
ATOM   1426 2HD1 ILE A 106      15.976   9.597  11.125  1.00 92.05           H
ATOM   1427 3HD1 ILE A 106      16.537   9.120   9.504  1.00 92.05           H
ATOM   1428  HN  ILE A 106      13.760   5.686  10.218  1.00 92.05           H
ATOM   1429  N   ALA A 107      12.626   5.362  13.149  1.00 93.36           N
ATOM   1430  CA  ALA A 107      11.735   5.120  14.270  1.00 93.36           C
ATOM   1431  C   ALA A 107      11.897   3.674  14.743  1.00 93.36           C
ATOM   1432  O   ALA A 107      11.803   3.393  15.937  1.00 93.36           O
ATOM   1433  HA  ALA A 107      12.027   5.792  15.077  1.00 93.36           H
ATOM   1434  CB  ALA A 107      10.297   5.441  13.858  1.00 93.36           C
ATOM   1435 1HB  ALA A 107      10.229   6.487  13.559  1.00 93.36           H
ATOM   1436 2HB  ALA A 107      10.008   4.805  13.021  1.00 93.36           H
ATOM   1437 3HB  ALA A 107       9.628   5.259  14.700  1.00 93.36           H
ATOM   1438  HN  ALA A 107      12.170   5.590  12.288  1.00 93.36           H
ATOM   1439  N   ALA A 108      12.139   2.795  13.782  1.00 92.91           N
ATOM   1440  CA  ALA A 108      12.268   1.378  14.078  1.00 92.91           C
ATOM   1441  C   ALA A 108      13.625   1.120  14.735  1.00 92.91           C
ATOM   1442  O   ALA A 108      13.758   0.218  15.560  1.00 92.91           O
ATOM   1443  HA  ALA A 108      11.478   1.113  14.781  1.00 92.91           H
ATOM   1444  CB  ALA A 108      12.077   0.568  12.794  1.00 92.91           C
ATOM   1445 1HB  ALA A 108      11.087   0.765  12.384  1.00 92.91           H
ATOM   1446 2HB  ALA A 108      12.836   0.857  12.067  1.00 92.91           H
ATOM   1447 3HB  ALA A 108      12.174  -0.494  13.017  1.00 92.91           H
ATOM   1448  HN  ALA A 108      12.246   3.036  12.817  1.00 92.91           H
ATOM   1449  N   ALA A 109      14.599   1.929  14.343  1.00 91.46           N
ATOM   1450  CA  ALA A 109      15.967   1.723  14.787  1.00 91.46           C
ATOM   1451  C   ALA A 109      16.067   2.042  16.280  1.00 91.46           C
ATOM   1452  O   ALA A 109      16.811   1.390  17.010  1.00 91.46           O
ATOM   1453  HA  ALA A 109      16.212   0.672  14.632  1.00 91.46           H
ATOM   1454  CB  ALA A 109      16.913   2.579  13.943  1.00 91.46           C
ATOM   1455 1HB  ALA A 109      16.825   2.292  12.895  1.00 91.46           H
ATOM   1456 2HB  ALA A 109      16.649   3.631  14.056  1.00 91.46           H
ATOM   1457 3HB  ALA A 109      17.939   2.424  14.277  1.00 91.46           H
ATOM   1458  HN  ALA A 109      14.466   2.711  13.734  1.00 91.46           H
ATOM   1459  N   ASP A 110      15.307   3.047  16.690  1.00 83.06           N
ATOM   1460  CA  ASP A 110      15.429   3.577  18.037  1.00 83.06           C
ATOM   1461  C   ASP A 110      14.059   4.064  18.515  1.00 83.06           C
ATOM   1462  O   ASP A 110      13.296   3.301  19.105  1.00 83.06           O
ATOM   1463  HA  ASP A 110      15.809   2.750  18.637  1.00 83.06           H
ATOM   1464  CB  ASP A 110      16.393   4.764  18.077  1.00 83.06           C
ATOM   1465 1HB  ASP A 110      17.333   4.490  17.599  1.00 83.06           H
ATOM   1466 2HB  ASP A 110      15.976   5.595  17.508  1.00 83.06           H
ATOM   1467  CG  ASP A 110      16.657   5.208  19.517  1.00 83.06           C
ATOM   1468  OD1 ASP A 110      16.261   4.447  20.427  1.00 83.06           O
ATOM   1469  OD2 ASP A 110      17.249   6.298  19.676  1.00 83.06           O
ATOM   1470  HN  ASP A 110      14.619   3.496  16.120  1.00 83.06           H
ATOM   1471  N   GLN A 111      13.789   5.332  18.242  1.00 85.76           N
ATOM   1472  CA  GLN A 111      12.537   5.938  18.662  1.00 85.76           C
ATOM   1473  C   GLN A 111      12.136   7.053  17.694  1.00 85.76           C
ATOM   1474  O   GLN A 111      12.919   7.440  16.829  1.00 85.76           O
ATOM   1475  HA  GLN A 111      11.800   5.135  18.626  1.00 85.76           H
ATOM   1476  CB  GLN A 111      12.635   6.464  20.095  1.00 85.76           C
ATOM   1477 1HB  GLN A 111      11.691   6.926  20.382  1.00 85.76           H
ATOM   1478 2HB  GLN A 111      12.806   5.634  20.780  1.00 85.76           H
ATOM   1479  CG  GLN A 111      13.769   7.483  20.228  1.00 85.76           C
ATOM   1480 1HG  GLN A 111      14.717   7.015  19.963  1.00 85.76           H
ATOM   1481 2HG  GLN A 111      13.611   8.302  19.525  1.00 85.76           H
ATOM   1482  CD  GLN A 111      13.846   8.035  21.653  1.00 85.76           C
ATOM   1483  OE1 GLN A 111      12.930   7.904  22.447  1.00 85.76           O
ATOM   1484  NE2 GLN A 111      14.988   8.658  21.930  1.00 85.76           N
ATOM   1485 1HE2 GLN A 111      15.700   8.731  21.232  1.00 85.76           H
ATOM   1486 2HE2 GLN A 111      15.134   9.053  22.837  1.00 85.76           H
ATOM   1487  HN  GLN A 111      14.407   5.941  17.745  1.00 85.76           H
ATOM   1488  N   TRP A 112      10.916   7.538  17.873  1.00 90.90           N
ATOM   1489  CA  TRP A 112      10.425   8.644  17.069  1.00 90.90           C
ATOM   1490  C   TRP A 112      11.119   9.921  17.547  1.00 90.90           C
ATOM   1491  O   TRP A 112      10.872  10.388  18.658  1.00 90.90           O
ATOM   1492  HA  TRP A 112      10.688   8.443  16.030  1.00 90.90           H
ATOM   1493  CB  TRP A 112       8.899   8.734  17.133  1.00 90.90           C
ATOM   1494 1HB  TRP A 112       8.477   7.764  16.871  1.00 90.90           H
ATOM   1495 2HB  TRP A 112       8.600   8.944  18.160  1.00 90.90           H
ATOM   1496  CG  TRP A 112       8.299   9.800  16.215  1.00 90.90           C
ATOM   1497  CD1 TRP A 112       7.925  11.047  16.532  1.00 90.90           C
ATOM   1498  HD1 TRP A 112       8.006  11.476  17.531  1.00 90.90           H
ATOM   1499  CD2 TRP A 112       8.017   9.661  14.806  1.00 90.90           C
ATOM   1500  NE1 TRP A 112       7.425  11.719  15.436  1.00 90.90           N
ATOM   1501  HE1 TRP A 112       7.084  12.659  15.423  1.00 90.90           H
ATOM   1502  CE2 TRP A 112       7.482  10.850  14.353  1.00 90.90           C
ATOM   1503  CE3 TRP A 112       8.207   8.567  13.943  1.00 90.90           C
ATOM   1504  HE3 TRP A 112       8.627   7.618  14.277  1.00 90.90           H
ATOM   1505  CZ2 TRP A 112       7.094  11.059  13.024  1.00 90.90           C
ATOM   1506  HZ2 TRP A 112       6.674  12.008  12.691  1.00 90.90           H
ATOM   1507  CZ3 TRP A 112       7.814   8.792  12.619  1.00 90.90           C
ATOM   1508  HZ3 TRP A 112       7.940   7.976  11.907  1.00 90.90           H
ATOM   1509  CH2 TRP A 112       7.274   9.983  12.147  1.00 90.90           C
ATOM   1510  HH2 TRP A 112       6.993  10.078  11.098  1.00 90.90           H
ATOM   1511  HN  TRP A 112      10.269   7.189  18.551  1.00 90.90           H
ATOM   1512  N   LYS A 113      11.975  10.450  16.684  1.00 83.19           N
ATOM   1513  CA  LYS A 113      12.831  11.560  17.064  1.00 83.19           C
ATOM   1514  C   LYS A 113      12.259  12.859  16.491  1.00 83.19           C
ATOM   1515  O   LYS A 113      12.886  13.912  16.585  1.00 83.19           O
ATOM   1516  HA  LYS A 113      12.816  11.627  18.152  1.00 83.19           H
ATOM   1517  CB  LYS A 113      14.278  11.289  16.648  1.00 83.19           C
ATOM   1518 1HB  LYS A 113      14.330  11.155  15.567  1.00 83.19           H
ATOM   1519 2HB  LYS A 113      14.898  12.150  16.892  1.00 83.19           H
ATOM   1520  CG  LYS A 113      14.825  10.043  17.348  1.00 83.19           C
ATOM   1521 1HG  LYS A 113      14.689  10.138  18.425  1.00 83.19           H
ATOM   1522 2HG  LYS A 113      14.261   9.166  17.031  1.00 83.19           H
ATOM   1523  CD  LYS A 113      16.309   9.844  17.032  1.00 83.19           C
ATOM   1524 1HD  LYS A 113      16.442   9.718  15.957  1.00 83.19           H
ATOM   1525 2HD  LYS A 113      16.868  10.734  17.319  1.00 83.19           H
ATOM   1526  CE  LYS A 113      16.867   8.624  17.767  1.00 83.19           C
ATOM   1527 1HE  LYS A 113      16.735   8.748  18.842  1.00 83.19           H
ATOM   1528 2HE  LYS A 113      16.311   7.732  17.479  1.00 83.19           H
ATOM   1529  NZ  LYS A 113      18.303   8.443  17.455  1.00 83.19           N
ATOM   1530 1HZ  LYS A 113      18.656   7.632  17.950  1.00 83.19           H
ATOM   1531 2HZ  LYS A 113      18.417   8.307  16.457  1.00 83.19           H
ATOM   1532 3HZ  LYS A 113      18.818   9.267  17.745  1.00 83.19           H
ATOM   1533  HN  LYS A 113      12.087  10.132  15.742  1.00 83.19           H
ATOM   1534  N   PHE A 114      11.075  12.740  15.908  1.00 88.99           N
ATOM   1535  CA  PHE A 114      10.487  13.848  15.175  1.00 88.99           C
ATOM   1536  C   PHE A 114       9.304  14.445  15.941  1.00 88.99           C
ATOM   1537  O   PHE A 114       8.838  13.866  16.920  1.00 88.99           O
ATOM   1538  HA  PHE A 114      11.262  14.606  15.059  1.00 88.99           H
ATOM   1539  CB  PHE A 114       9.986  13.288  13.843  1.00 88.99           C
ATOM   1540 1HB  PHE A 114       9.163  12.600  14.036  1.00 88.99           H
ATOM   1541 2HB  PHE A 114       9.585  14.106  13.244  1.00 88.99           H
ATOM   1542  CG  PHE A 114      11.060  12.560  13.031  1.00 88.99           C
ATOM   1543  CD1 PHE A 114      11.982  13.273  12.330  1.00 88.99           C
ATOM   1544  HD1 PHE A 114      11.957  14.363  12.348  1.00 88.99           H
ATOM   1545  CD2 PHE A 114      11.092  11.201  13.009  1.00 88.99           C
ATOM   1546  HD2 PHE A 114      10.352  10.630  13.571  1.00 88.99           H
ATOM   1547  CE1 PHE A 114      12.979  12.598  11.577  1.00 88.99           C
ATOM   1548  HE1 PHE A 114      13.718  13.169  11.016  1.00 88.99           H
ATOM   1549  CE2 PHE A 114      12.088  10.526  12.256  1.00 88.99           C
ATOM   1550  HE2 PHE A 114      12.114   9.436  12.239  1.00 88.99           H
ATOM   1551  CZ  PHE A 114      13.011  11.239  11.556  1.00 88.99           C
ATOM   1552  HZ  PHE A 114      13.775  10.720  10.977  1.00 88.99           H
ATOM   1553  HN  PHE A 114      10.522  11.907  15.931  1.00 88.99           H
ATOM   1554  N   GLN A 115       8.853  15.597  15.464  1.00 82.08           N
ATOM   1555  CA  GLN A 115       7.765  16.302  16.119  1.00 82.08           C
ATOM   1556  C   GLN A 115       6.433  15.605  15.835  1.00 82.08           C
ATOM   1557  O   GLN A 115       6.344  14.773  14.934  1.00 82.08           O
ATOM   1558  HA  GLN A 115       7.988  16.254  17.185  1.00 82.08           H
ATOM   1559  CB  GLN A 115       7.720  17.768  15.682  1.00 82.08           C
ATOM   1560 1HB  GLN A 115       7.660  17.826  14.596  1.00 82.08           H
ATOM   1561 2HB  GLN A 115       6.822  18.242  16.077  1.00 82.08           H
ATOM   1562  CG  GLN A 115       8.958  18.523  16.171  1.00 82.08           C
ATOM   1563 1HG  GLN A 115       9.062  18.399  17.249  1.00 82.08           H
ATOM   1564 2HG  GLN A 115       9.852  18.099  15.714  1.00 82.08           H
ATOM   1565  CD  GLN A 115       8.862  20.012  15.831  1.00 82.08           C
ATOM   1566  OE1 GLN A 115       7.957  20.461  15.147  1.00 82.08           O
ATOM   1567  NE2 GLN A 115       9.842  20.749  16.344  1.00 82.08           N
ATOM   1568 1HE2 GLN A 115      10.555  20.317  16.898  1.00 82.08           H
ATOM   1569 2HE2 GLN A 115       9.867  21.734  16.178  1.00 82.08           H
ATOM   1570  HN  GLN A 115       9.217  16.045  14.648  1.00 82.08           H
ATOM   1571  N   THR A 116       5.431  15.970  16.621  1.00 88.63           N
ATOM   1572  CA  THR A 116       4.109  15.387  16.468  1.00 88.63           C
ATOM   1573  C   THR A 116       3.574  15.639  15.057  1.00 88.63           C
ATOM   1574  O   THR A 116       2.940  14.767  14.465  1.00 88.63           O
ATOM   1575  HA  THR A 116       4.194  14.307  16.590  1.00 88.63           H
ATOM   1576  CB  THR A 116       3.211  15.956  17.569  1.00 88.63           C
ATOM   1577  HB  THR A 116       2.925  16.984  17.345  1.00 88.63           H
ATOM   1578  OG1 THR A 116       3.967  15.773  18.763  1.00 88.63           O
ATOM   1579  HG1 THR A 116       3.593  16.343  19.495  1.00 88.63           H
ATOM   1580  CG2 THR A 116       1.953  15.114  17.792  1.00 88.63           C
ATOM   1581 1HG2 THR A 116       2.239  14.103  18.081  1.00 88.63           H
ATOM   1582 2HG2 THR A 116       1.372  15.077  16.870  1.00 88.63           H
ATOM   1583 3HG2 THR A 116       1.351  15.562  18.583  1.00 88.63           H
ATOM   1584  HN  THR A 116       5.511  16.651  17.350  1.00 88.63           H
ATOM   1585  N   PHE A 117       3.850  16.835  14.559  1.00 91.69           N
ATOM   1586  CA  PHE A 117       3.393  17.218  13.234  1.00 91.69           C
ATOM   1587  C   PHE A 117       3.850  16.205  12.183  1.00 91.69           C
ATOM   1588  O   PHE A 117       3.056  15.764  11.353  1.00 91.69           O
ATOM   1589  HA  PHE A 117       2.304  17.243  13.262  1.00 91.69           H
ATOM   1590  CB  PHE A 117       4.019  18.578  12.920  1.00 91.69           C
ATOM   1591 1HB  PHE A 117       3.692  19.299  13.670  1.00 91.69           H
ATOM   1592 2HB  PHE A 117       5.102  18.497  13.008  1.00 91.69           H
ATOM   1593  CG  PHE A 117       3.673  19.117  11.531  1.00 91.69           C
ATOM   1594  CD1 PHE A 117       4.609  19.105  10.544  1.00 91.69           C
ATOM   1595  HD1 PHE A 117       5.605  18.711  10.743  1.00 91.69           H
ATOM   1596  CD2 PHE A 117       2.429  19.608  11.282  1.00 91.69           C
ATOM   1597  HD2 PHE A 117       1.679  19.618  12.073  1.00 91.69           H
ATOM   1598  CE1 PHE A 117       4.287  19.605   9.255  1.00 91.69           C
ATOM   1599  HE1 PHE A 117       5.037  19.596   8.464  1.00 91.69           H
ATOM   1600  CE2 PHE A 117       2.108  20.108   9.993  1.00 91.69           C
ATOM   1601  HE2 PHE A 117       1.111  20.502   9.794  1.00 91.69           H
ATOM   1602  CZ  PHE A 117       3.044  20.096   9.006  1.00 91.69           C
ATOM   1603  HZ  PHE A 117       2.797  20.480   8.016  1.00 91.69           H
ATOM   1604  HN  PHE A 117       4.374  17.535  15.044  1.00 91.69           H
ATOM   1605  N   MET A 118       5.129  15.865  12.251  1.00 88.64           N
ATOM   1606  CA  MET A 118       5.705  14.923  11.307  1.00 88.64           C
ATOM   1607  C   MET A 118       5.064  13.541  11.451  1.00 88.64           C
ATOM   1608  O   MET A 118       4.929  12.811  10.471  1.00 88.64           O
ATOM   1609  HA  MET A 118       5.490  15.330  10.319  1.00 88.64           H
ATOM   1610  CB  MET A 118       7.212  14.814  11.549  1.00 88.64           C
ATOM   1611 1HB  MET A 118       7.410  14.770  12.620  1.00 88.64           H
ATOM   1612 2HB  MET A 118       7.587  13.886  11.116  1.00 88.64           H
ATOM   1613  CG  MET A 118       7.953  16.005  10.936  1.00 88.64           C
ATOM   1614 1HG  MET A 118       7.612  16.932  11.397  1.00 88.64           H
ATOM   1615 2HG  MET A 118       9.021  15.922  11.139  1.00 88.64           H
ATOM   1616  SD  MET A 118       7.669  16.060   9.175  1.00 88.64           S
ATOM   1617  CE  MET A 118       8.802  17.361   8.719  1.00 88.64           C
ATOM   1618 1HE  MET A 118       8.530  18.279   9.241  1.00 88.64           H
ATOM   1619 2HE  MET A 118       9.817  17.073   8.996  1.00 88.64           H
ATOM   1620 3HE  MET A 118       8.752  17.527   7.643  1.00 88.64           H
ATOM   1621  HN  MET A 118       5.767  16.221  12.935  1.00 88.64           H
ATOM   1622  N   CYS A 119       4.685  13.225  12.680  1.00 93.92           N
ATOM   1623  CA  CYS A 119       4.003  11.972  12.954  1.00 93.92           C
ATOM   1624  C   CYS A 119       2.696  11.953  12.158  1.00 93.92           C
ATOM   1625  O   CYS A 119       2.389  10.970  11.485  1.00 93.92           O
ATOM   1626  HA  CYS A 119       4.668  11.174  12.625  1.00 93.92           H
ATOM   1627  CB  CYS A 119       3.761  11.775  14.452  1.00 93.92           C
ATOM   1628 1HB  CYS A 119       4.714  11.720  14.978  1.00 93.92           H
ATOM   1629 2HB  CYS A 119       3.222  12.631  14.858  1.00 93.92           H
ATOM   1630  SG  CYS A 119       2.802  10.242  14.735  1.00 93.92           S
ATOM   1631  HN  CYS A 119       4.838  13.806  13.480  1.00 93.92           H
ATOM   1632  N   LYS A 120       1.961  13.051  12.261  1.00 92.13           N
ATOM   1633  CA  LYS A 120       0.686  13.165  11.575  1.00 92.13           C
ATOM   1634  C   LYS A 120       0.908  13.026  10.068  1.00 92.13           C
ATOM   1635  O   LYS A 120       0.200  12.275   9.399  1.00 92.13           O
ATOM   1636  HA  LYS A 120       0.060  12.337  11.910  1.00 92.13           H
ATOM   1637  CB  LYS A 120      -0.024  14.459  11.976  1.00 92.13           C
ATOM   1638 1HB  LYS A 120       0.662  15.301  11.879  1.00 92.13           H
ATOM   1639 2HB  LYS A 120      -0.856  14.647  11.297  1.00 92.13           H
ATOM   1640  CG  LYS A 120      -0.540  14.379  13.414  1.00 92.13           C
ATOM   1641 1HG  LYS A 120      -1.274  13.578  13.497  1.00 92.13           H
ATOM   1642 2HG  LYS A 120       0.281  14.130  14.086  1.00 92.13           H
ATOM   1643  CD  LYS A 120      -1.174  15.704  13.844  1.00 92.13           C
ATOM   1644 1HD  LYS A 120      -0.430  16.499  13.796  1.00 92.13           H
ATOM   1645 2HD  LYS A 120      -1.972  15.971  13.152  1.00 92.13           H
ATOM   1646  CE  LYS A 120      -1.734  15.608  15.265  1.00 92.13           C
ATOM   1647 1HE  LYS A 120      -1.042  15.054  15.898  1.00 92.13           H
ATOM   1648 2HE  LYS A 120      -1.827  16.606  15.693  1.00 92.13           H
ATOM   1649  NZ  LYS A 120      -3.054  14.939  15.258  1.00 92.13           N
ATOM   1650 1HZ  LYS A 120      -3.528  15.119  16.136  1.00 92.13           H
ATOM   1651 2HZ  LYS A 120      -3.612  15.301  14.492  1.00 92.13           H
ATOM   1652 3HZ  LYS A 120      -2.926  13.940  15.140  1.00 92.13           H
ATOM   1653  HN  LYS A 120       2.224  13.851  12.800  1.00 92.13           H
ATOM   1654  N   VAL A 121       1.893  13.764   9.577  1.00 93.11           N
ATOM   1655  CA  VAL A 121       2.145  13.821   8.147  1.00 93.11           C
ATOM   1656  C   VAL A 121       2.509  12.424   7.641  1.00 93.11           C
ATOM   1657  O   VAL A 121       1.937  11.945   6.664  1.00 93.11           O
ATOM   1658  HA  VAL A 121       1.221  14.139   7.664  1.00 93.11           H
ATOM   1659  CB  VAL A 121       3.221  14.866   7.847  1.00 93.11           C
ATOM   1660  HB  VAL A 121       4.083  14.651   8.479  1.00 93.11           H
ATOM   1661  CG1 VAL A 121       3.675  14.781   6.388  1.00 93.11           C
ATOM   1662 1HG1 VAL A 121       4.085  13.790   6.192  1.00 93.11           H
ATOM   1663 2HG1 VAL A 121       2.823  14.958   5.732  1.00 93.11           H
ATOM   1664 3HG1 VAL A 121       4.441  15.534   6.202  1.00 93.11           H
ATOM   1665  CG2 VAL A 121       2.729  16.274   8.187  1.00 93.11           C
ATOM   1666 1HG2 VAL A 121       1.844  16.503   7.593  1.00 93.11           H
ATOM   1667 2HG2 VAL A 121       2.478  16.325   9.247  1.00 93.11           H
ATOM   1668 3HG2 VAL A 121       3.514  16.997   7.964  1.00 93.11           H
ATOM   1669  HN  VAL A 121       2.513  14.313  10.138  1.00 93.11           H
ATOM   1670  N   VAL A 122       3.460  11.810   8.330  1.00 92.21           N
ATOM   1671  CA  VAL A 122       4.051  10.572   7.849  1.00 92.21           C
ATOM   1672  C   VAL A 122       2.984   9.477   7.826  1.00 92.21           C
ATOM   1673  O   VAL A 122       2.871   8.736   6.851  1.00 92.21           O
ATOM   1674  HA  VAL A 122       4.397  10.747   6.830  1.00 92.21           H
ATOM   1675  CB  VAL A 122       5.265  10.206   8.705  1.00 92.21           C
ATOM   1676  HB  VAL A 122       4.955  10.218   9.750  1.00 92.21           H
ATOM   1677  CG1 VAL A 122       5.761   8.796   8.378  1.00 92.21           C
ATOM   1678 1HG1 VAL A 122       4.966   8.077   8.574  1.00 92.21           H
ATOM   1679 2HG1 VAL A 122       6.046   8.745   7.327  1.00 92.21           H
ATOM   1680 3HG1 VAL A 122       6.624   8.561   9.001  1.00 92.21           H
ATOM   1681  CG2 VAL A 122       6.386  11.234   8.536  1.00 92.21           C
ATOM   1682 1HG2 VAL A 122       6.693  11.268   7.491  1.00 92.21           H
ATOM   1683 2HG2 VAL A 122       6.027  12.217   8.842  1.00 92.21           H
ATOM   1684 3HG2 VAL A 122       7.237  10.949   9.155  1.00 92.21           H
ATOM   1685  HN  VAL A 122       3.825  12.143   9.199  1.00 92.21           H
ATOM   1686  N   ASN A 123       2.227   9.409   8.912  1.00 91.24           N
ATOM   1687  CA  ASN A 123       1.166   8.423   9.024  1.00 91.24           C
ATOM   1688  C   ASN A 123       0.132   8.665   7.922  1.00 91.24           C
ATOM   1689  O   ASN A 123      -0.347   7.720   7.297  1.00 91.24           O
ATOM   1690  HA  ASN A 123       1.661   7.457   8.926  1.00 91.24           H
ATOM   1691  CB  ASN A 123       0.453   8.533  10.373  1.00 91.24           C
ATOM   1692 1HB  ASN A 123       0.515   9.557  10.740  1.00 91.24           H
ATOM   1693 2HB  ASN A 123      -0.605   8.302  10.250  1.00 91.24           H
ATOM   1694  CG  ASN A 123       1.071   7.580  11.399  1.00 91.24           C
ATOM   1695  OD1 ASN A 123       1.813   6.669  11.070  1.00 91.24           O
ATOM   1696  ND2 ASN A 123       0.727   7.842  12.657  1.00 91.24           N
ATOM   1697 1HD2 ASN A 123       0.114   8.606  12.859  1.00 91.24           H
ATOM   1698 2HD2 ASN A 123       1.080   7.274  13.400  1.00 91.24           H
ATOM   1699  HN  ASN A 123       2.329  10.012   9.703  1.00 91.24           H
ATOM   1700  N   SER A 124      -0.182   9.936   7.719  1.00 92.10           N
ATOM   1701  CA  SER A 124      -1.201  10.309   6.752  1.00 92.10           C
ATOM   1702  C   SER A 124      -0.739   9.949   5.339  1.00 92.10           C
ATOM   1703  O   SER A 124      -1.500   9.375   4.561  1.00 92.10           O
ATOM   1704  HA  SER A 124      -2.084   9.731   7.026  1.00 92.10           H
ATOM   1705  CB  SER A 124      -1.524  11.802   6.841  1.00 92.10           C
ATOM   1706 1HB  SER A 124      -0.638  12.381   6.580  1.00 92.10           H
ATOM   1707 2HB  SER A 124      -2.293  12.051   6.110  1.00 92.10           H
ATOM   1708  OG  SER A 124      -1.967  12.177   8.143  1.00 92.10           O
ATOM   1709  HG  SER A 124      -1.293  12.776   8.574  1.00 92.10           H
ATOM   1710  HN  SER A 124       0.245  10.702   8.199  1.00 92.10           H
ATOM   1711  N   MET A 125       0.505  10.301   5.050  1.00 85.18           N
ATOM   1712  CA  MET A 125       1.069  10.045   3.735  1.00 85.18           C
ATOM   1713  C   MET A 125       1.064   8.548   3.419  1.00 85.18           C
ATOM   1714  O   MET A 125       0.667   8.141   2.329  1.00 85.18           O
ATOM   1715  HA  MET A 125       0.425  10.573   3.032  1.00 85.18           H
ATOM   1716  CB  MET A 125       2.503  10.574   3.683  1.00 85.18           C
ATOM   1717 1HB  MET A 125       3.029  10.301   4.598  1.00 85.18           H
ATOM   1718 2HB  MET A 125       3.038  10.105   2.857  1.00 85.18           H
ATOM   1719  CG  MET A 125       2.521  12.094   3.512  1.00 85.18           C
ATOM   1720 1HG  MET A 125       1.927  12.377   2.643  1.00 85.18           H
ATOM   1721 2HG  MET A 125       2.065  12.572   4.379  1.00 85.18           H
ATOM   1722  SD  MET A 125       4.200  12.666   3.314  1.00 85.18           S
ATOM   1723  CE  MET A 125       4.535  12.081   1.661  1.00 85.18           C
ATOM   1724 1HE  MET A 125       4.431  10.996   1.632  1.00 85.18           H
ATOM   1725 2HE  MET A 125       3.829  12.533   0.966  1.00 85.18           H
ATOM   1726 3HE  MET A 125       5.551  12.356   1.377  1.00 85.18           H
ATOM   1727  HN  MET A 125       1.122  10.753   5.694  1.00 85.18           H
ATOM   1728  N   TYR A 126       1.511   7.769   4.394  1.00 84.86           N
ATOM   1729  CA  TYR A 126       1.575   6.327   4.229  1.00 84.86           C
ATOM   1730  C   TYR A 126       0.211   5.760   3.830  1.00 84.86           C
ATOM   1731  O   TYR A 126       0.110   4.982   2.883  1.00 84.86           O
ATOM   1732  HA  TYR A 126       2.295   6.109   3.440  1.00 84.86           H
ATOM   1733  CB  TYR A 126       1.968   5.763   5.596  1.00 84.86           C
ATOM   1734 1HB  TYR A 126       3.014   6.001   5.788  1.00 84.86           H
ATOM   1735 2HB  TYR A 126       1.380   6.262   6.366  1.00 84.86           H
ATOM   1736  CG  TYR A 126       1.772   4.251   5.725  1.00 84.86           C
ATOM   1737  CD1 TYR A 126       0.691   3.753   6.423  1.00 84.86           C
ATOM   1738  HD1 TYR A 126      -0.023   4.436   6.883  1.00 84.86           H
ATOM   1739  CD2 TYR A 126       2.676   3.386   5.144  1.00 84.86           C
ATOM   1740  HD2 TYR A 126       3.530   3.779   4.592  1.00 84.86           H
ATOM   1741  CE1 TYR A 126       0.507   2.330   6.545  1.00 84.86           C
ATOM   1742  HE1 TYR A 126      -0.343   1.923   7.094  1.00 84.86           H
ATOM   1743  CE2 TYR A 126       2.492   1.963   5.266  1.00 84.86           C
ATOM   1744  HE2 TYR A 126       3.199   1.268   4.811  1.00 84.86           H
ATOM   1745  CZ  TYR A 126       1.416   1.505   5.960  1.00 84.86           C
ATOM   1746  OH  TYR A 126       1.242   0.161   6.075  1.00 84.86           O
ATOM   1747  HH  TYR A 126       0.428  -0.032   6.623  1.00 84.86           H
ATOM   1748  HN  TYR A 126       1.826   8.107   5.280  1.00 84.86           H
ATOM   1749  N   LYS A 127      -0.806   6.172   4.574  1.00 84.61           N
ATOM   1750  CA  LYS A 127      -2.129   5.591   4.420  1.00 84.61           C
ATOM   1751  C   LYS A 127      -2.732   6.052   3.092  1.00 84.61           C
ATOM   1752  O   LYS A 127      -3.375   5.269   2.393  1.00 84.61           O
ATOM   1753  HA  LYS A 127      -2.009   4.508   4.387  1.00 84.61           H
ATOM   1754  CB  LYS A 127      -3.000   5.914   5.636  1.00 84.61           C
ATOM   1755 1HB  LYS A 127      -2.398   5.866   6.543  1.00 84.61           H
ATOM   1756 2HB  LYS A 127      -3.377   6.933   5.557  1.00 84.61           H
ATOM   1757  CG  LYS A 127      -4.173   4.937   5.744  1.00 84.61           C
ATOM   1758 1HG  LYS A 127      -4.714   4.907   4.799  1.00 84.61           H
ATOM   1759 2HG  LYS A 127      -3.797   3.931   5.929  1.00 84.61           H
ATOM   1760  CD  LYS A 127      -5.125   5.347   6.870  1.00 84.61           C
ATOM   1761 1HD  LYS A 127      -4.557   5.528   7.783  1.00 84.61           H
ATOM   1762 2HD  LYS A 127      -5.619   6.283   6.611  1.00 84.61           H
ATOM   1763  CE  LYS A 127      -6.174   4.262   7.123  1.00 84.61           C
ATOM   1764 1HE  LYS A 127      -6.781   4.120   6.228  1.00 84.61           H
ATOM   1765 2HE  LYS A 127      -5.681   3.312   7.328  1.00 84.61           H
ATOM   1766  NZ  LYS A 127      -7.041   4.635   8.263  1.00 84.61           N
ATOM   1767 1HZ  LYS A 127      -7.940   4.175   8.169  1.00 84.61           H
ATOM   1768 2HZ  LYS A 127      -6.602   4.345   9.130  1.00 84.61           H
ATOM   1769 3HZ  LYS A 127      -7.174   5.640   8.272  1.00 84.61           H
ATOM   1770  HN  LYS A 127      -0.736   6.887   5.269  1.00 84.61           H
ATOM   1771  N   MET A 128      -2.504   7.320   2.783  1.00 86.13           N
ATOM   1772  CA  MET A 128      -3.008   7.891   1.545  1.00 86.13           C
ATOM   1773  C   MET A 128      -2.456   7.142   0.331  1.00 86.13           C
ATOM   1774  O   MET A 128      -3.197   6.829  -0.600  1.00 86.13           O
ATOM   1775  HA  MET A 128      -4.091   7.778   1.589  1.00 86.13           H
ATOM   1776  CB  MET A 128      -2.605   9.365   1.462  1.00 86.13           C
ATOM   1777 1HB  MET A 128      -2.934   9.886   2.361  1.00 86.13           H
ATOM   1778 2HB  MET A 128      -1.519   9.448   1.425  1.00 86.13           H
ATOM   1779  CG  MET A 128      -3.216  10.031   0.228  1.00 86.13           C
ATOM   1780 1HG  MET A 128      -2.871   9.528  -0.676  1.00 86.13           H
ATOM   1781 2HG  MET A 128      -4.301   9.935   0.251  1.00 86.13           H
ATOM   1782  SD  MET A 128      -2.759  11.756   0.176  1.00 86.13           S
ATOM   1783  CE  MET A 128      -3.586  12.250  -1.327  1.00 86.13           C
ATOM   1784 1HE  MET A 128      -3.202  11.665  -2.163  1.00 86.13           H
ATOM   1785 2HE  MET A 128      -4.657  12.079  -1.225  1.00 86.13           H
ATOM   1786 3HE  MET A 128      -3.403  13.309  -1.511  1.00 86.13           H
ATOM   1787  HN  MET A 128      -1.987   7.952   3.360  1.00 86.13           H
ATOM   1788  N   ASN A 129      -1.159   6.875   0.380  1.00 80.52           N
ATOM   1789  CA  ASN A 129      -0.482   6.243  -0.740  1.00 80.52           C
ATOM   1790  C   ASN A 129      -0.873   4.765  -0.799  1.00 80.52           C
ATOM   1791  O   ASN A 129      -0.975   4.189  -1.881  1.00 80.52           O
ATOM   1792  HA  ASN A 129      -0.808   6.796  -1.621  1.00 80.52           H
ATOM   1793  CB  ASN A 129       1.038   6.325  -0.582  1.00 80.52           C
ATOM   1794 1HB  ASN A 129       1.325   5.958   0.403  1.00 80.52           H
ATOM   1795 2HB  ASN A 129       1.518   5.676  -1.315  1.00 80.52           H
ATOM   1796  CG  ASN A 129       1.532   7.761  -0.763  1.00 80.52           C
ATOM   1797  OD1 ASN A 129       1.144   8.468  -1.678  1.00 80.52           O
ATOM   1798  ND2 ASN A 129       2.407   8.152   0.160  1.00 80.52           N
ATOM   1799 1HD2 ASN A 129       2.684   7.522   0.885  1.00 80.52           H
ATOM   1800 2HD2 ASN A 129       2.788   9.076   0.127  1.00 80.52           H
ATOM   1801  HN  ASN A 129      -0.574   7.083   1.164  1.00 80.52           H
ATOM   1802  N   PHE A 130      -1.081   4.194   0.378  1.00 84.75           N
ATOM   1803  CA  PHE A 130      -1.505   2.808   0.473  1.00 84.75           C
ATOM   1804  C   PHE A 130      -2.775   2.566  -0.345  1.00 84.75           C
ATOM   1805  O   PHE A 130      -2.823   1.654  -1.169  1.00 84.75           O
ATOM   1806  HA  PHE A 130      -0.697   2.194   0.075  1.00 84.75           H
ATOM   1807  CB  PHE A 130      -1.802   2.530   1.948  1.00 84.75           C
ATOM   1808 1HB  PHE A 130      -0.880   2.634   2.519  1.00 84.75           H
ATOM   1809 2HB  PHE A 130      -2.493   3.288   2.317  1.00 84.75           H
ATOM   1810  CG  PHE A 130      -2.396   1.145   2.213  1.00 84.75           C
ATOM   1811  CD1 PHE A 130      -3.735   1.006   2.410  1.00 84.75           C
ATOM   1812  HD1 PHE A 130      -4.384   1.881   2.379  1.00 84.75           H
ATOM   1813  CD2 PHE A 130      -1.586   0.054   2.252  1.00 84.75           C
ATOM   1814  HD2 PHE A 130      -0.514   0.165   2.094  1.00 84.75           H
ATOM   1815  CE1 PHE A 130      -4.287  -0.279   2.656  1.00 84.75           C
ATOM   1816  HE1 PHE A 130      -5.359  -0.390   2.814  1.00 84.75           H
ATOM   1817  CE2 PHE A 130      -2.138  -1.231   2.498  1.00 84.75           C
ATOM   1818  HE2 PHE A 130      -1.489  -2.106   2.530  1.00 84.75           H
ATOM   1819  CZ  PHE A 130      -3.477  -1.370   2.695  1.00 84.75           C
ATOM   1820  HZ  PHE A 130      -3.900  -2.357   2.884  1.00 84.75           H
ATOM   1821  HN  PHE A 130      -0.964   4.661   1.255  1.00 84.75           H
ATOM   1822  N   TYR A 131      -3.773   3.399  -0.089  1.00 91.39           N
ATOM   1823  CA  TYR A 131      -5.057   3.257  -0.755  1.00 91.39           C
ATOM   1824  C   TYR A 131      -4.951   3.635  -2.234  1.00 91.39           C
ATOM   1825  O   TYR A 131      -5.522   2.964  -3.092  1.00 91.39           O
ATOM   1826  HA  TYR A 131      -5.364   2.214  -0.675  1.00 91.39           H
ATOM   1827  CB  TYR A 131      -6.005   4.235  -0.057  1.00 91.39           C
ATOM   1828 1HB  TYR A 131      -5.486   5.181   0.097  1.00 91.39           H
ATOM   1829 2HB  TYR A 131      -6.849   4.438  -0.715  1.00 91.39           H
ATOM   1830  CG  TYR A 131      -6.534   3.735   1.289  1.00 91.39           C
ATOM   1831  CD1 TYR A 131      -7.171   2.513   1.369  1.00 91.39           C
ATOM   1832  HD1 TYR A 131      -7.296   1.904   0.473  1.00 91.39           H
ATOM   1833  CD2 TYR A 131      -6.375   4.506   2.422  1.00 91.39           C
ATOM   1834  HD2 TYR A 131      -5.872   5.471   2.359  1.00 91.39           H
ATOM   1835  CE1 TYR A 131      -7.669   2.042   2.635  1.00 91.39           C
ATOM   1836  HE1 TYR A 131      -8.174   1.079   2.712  1.00 91.39           H
ATOM   1837  CE2 TYR A 131      -6.873   4.035   3.689  1.00 91.39           C
ATOM   1838  HE2 TYR A 131      -6.754   4.634   4.592  1.00 91.39           H
ATOM   1839  CZ  TYR A 131      -7.495   2.827   3.733  1.00 91.39           C
ATOM   1840  OH  TYR A 131      -7.966   2.382   4.929  1.00 91.39           O
ATOM   1841  HH  TYR A 131      -8.449   3.119   5.401  1.00 91.39           H
ATOM   1842  HN  TYR A 131      -3.716   4.158   0.560  1.00 91.39           H
ATOM   1843  N   SER A 132      -4.218   4.710  -2.486  1.00 90.57           N
ATOM   1844  CA  SER A 132      -4.118   5.248  -3.832  1.00 90.57           C
ATOM   1845  C   SER A 132      -3.470   4.219  -4.761  1.00 90.57           C
ATOM   1846  O   SER A 132      -3.915   4.031  -5.891  1.00 90.57           O
ATOM   1847  HA  SER A 132      -5.144   5.448  -4.140  1.00 90.57           H
ATOM   1848  CB  SER A 132      -3.319   6.553  -3.845  1.00 90.57           C
ATOM   1849 1HB  SER A 132      -3.261   6.932  -4.865  1.00 90.57           H
ATOM   1850 2HB  SER A 132      -3.843   7.305  -3.255  1.00 90.57           H
ATOM   1851  OG  SER A 132      -2.002   6.378  -3.328  1.00 90.57           O
ATOM   1852  HG  SER A 132      -1.484   7.229  -3.417  1.00 90.57           H
ATOM   1853  HN  SER A 132      -3.699   5.208  -1.792  1.00 90.57           H
ATOM   1854  N   CYS A 133      -2.428   3.581  -4.248  1.00 86.96           N
ATOM   1855  CA  CYS A 133      -1.704   2.588  -5.024  1.00 86.96           C
ATOM   1856  C   CYS A 133      -2.673   1.462  -5.387  1.00 86.96           C
ATOM   1857  O   CYS A 133      -2.789   1.090  -6.554  1.00 86.96           O
ATOM   1858  HA  CYS A 133      -1.343   3.093  -5.920  1.00 86.96           H
ATOM   1859  CB  CYS A 133      -0.479   2.065  -4.270  1.00 86.96           C
ATOM   1860 1HB  CYS A 133      -0.759   1.781  -3.256  1.00 86.96           H
ATOM   1861 2HB  CYS A 133      -0.097   1.169  -4.758  1.00 86.96           H
ATOM   1862  SG  CYS A 133       0.822   3.352  -4.221  1.00 86.96           S
ATOM   1863  HG  CYS A 133       1.839   2.530  -4.465  1.00 86.96           H
ATOM   1864  HN  CYS A 133      -2.078   3.732  -3.324  1.00 86.96           H
ATOM   1865  N   VAL A 134      -3.346   0.950  -4.367  1.00 86.24           N
ATOM   1866  CA  VAL A 134      -4.178  -0.229  -4.534  1.00 86.24           C
ATOM   1867  C   VAL A 134      -5.325   0.094  -5.494  1.00 86.24           C
ATOM   1868  O   VAL A 134      -5.680  -0.725  -6.340  1.00 86.24           O
ATOM   1869  HA  VAL A 134      -3.558  -1.008  -4.978  1.00 86.24           H
ATOM   1870  CB  VAL A 134      -4.662  -0.726  -3.171  1.00 86.24           C
ATOM   1871  HB  VAL A 134      -5.164   0.102  -2.671  1.00 86.24           H
ATOM   1872  CG1 VAL A 134      -5.674  -1.862  -3.329  1.00 86.24           C
ATOM   1873 1HG1 VAL A 134      -6.534  -1.506  -3.897  1.00 86.24           H
ATOM   1874 2HG1 VAL A 134      -5.208  -2.693  -3.859  1.00 86.24           H
ATOM   1875 3HG1 VAL A 134      -6.002  -2.197  -2.345  1.00 86.24           H
ATOM   1876  CG2 VAL A 134      -3.484  -1.159  -2.295  1.00 86.24           C
ATOM   1877 1HG2 VAL A 134      -2.942  -1.965  -2.789  1.00 86.24           H
ATOM   1878 2HG2 VAL A 134      -2.815  -0.312  -2.141  1.00 86.24           H
ATOM   1879 3HG2 VAL A 134      -3.857  -1.508  -1.332  1.00 86.24           H
ATOM   1880  HN  VAL A 134      -3.328   1.327  -3.440  1.00 86.24           H
ATOM   1881  N   LEU A 135      -5.871   1.290  -5.331  1.00 91.44           N
ATOM   1882  CA  LEU A 135      -7.000   1.714  -6.143  1.00 91.44           C
ATOM   1883  C   LEU A 135      -6.545   1.881  -7.594  1.00 91.44           C
ATOM   1884  O   LEU A 135      -7.299   1.594  -8.522  1.00 91.44           O
ATOM   1885  HA  LEU A 135      -7.746   0.920  -6.104  1.00 91.44           H
ATOM   1886  CB  LEU A 135      -7.643   2.970  -5.552  1.00 91.44           C
ATOM   1887 1HB  LEU A 135      -6.859   3.706  -5.374  1.00 91.44           H
ATOM   1888 2HB  LEU A 135      -8.316   3.394  -6.297  1.00 91.44           H
ATOM   1889  CG  LEU A 135      -8.425   2.775  -4.251  1.00 91.44           C
ATOM   1890  HG  LEU A 135      -7.769   2.290  -3.528  1.00 91.44           H
ATOM   1891  CD1 LEU A 135      -8.840   4.120  -3.654  1.00 91.44           C
ATOM   1892 1HD1 LEU A 135      -7.951   4.713  -3.441  1.00 91.44           H
ATOM   1893 2HD1 LEU A 135      -9.471   4.654  -4.364  1.00 91.44           H
ATOM   1894 3HD1 LEU A 135      -9.394   3.952  -2.730  1.00 91.44           H
ATOM   1895  CD2 LEU A 135      -9.624   1.848  -4.466  1.00 91.44           C
ATOM   1896 1HD2 LEU A 135     -10.289   2.283  -5.212  1.00 91.44           H
ATOM   1897 2HD2 LEU A 135      -9.274   0.876  -4.813  1.00 91.44           H
ATOM   1898 3HD2 LEU A 135     -10.162   1.727  -3.526  1.00 91.44           H
ATOM   1899  HN  LEU A 135      -5.557   1.962  -4.661  1.00 91.44           H
ATOM   1900  N   LEU A 136      -5.312   2.344  -7.745  1.00 89.46           N
ATOM   1901  CA  LEU A 136      -4.749   2.557  -9.067  1.00 89.46           C
ATOM   1902  C   LEU A 136      -4.570   1.207  -9.764  1.00 89.46           C
ATOM   1903  O   LEU A 136      -4.894   1.064 -10.941  1.00 89.46           O
ATOM   1904  HA  LEU A 136      -5.468   3.146  -9.637  1.00 89.46           H
ATOM   1905  CB  LEU A 136      -3.461   3.378  -8.975  1.00 89.46           C
ATOM   1906 1HB  LEU A 136      -2.863   2.987  -8.153  1.00 89.46           H
ATOM   1907 2HB  LEU A 136      -2.889   3.222  -9.889  1.00 89.46           H
ATOM   1908  CG  LEU A 136      -3.639   4.883  -8.769  1.00 89.46           C
ATOM   1909  HG  LEU A 136      -4.348   5.035  -7.955  1.00 89.46           H
ATOM   1910  CD1 LEU A 136      -2.322   5.538  -8.349  1.00 89.46           C
ATOM   1911 1HD1 LEU A 136      -1.977   5.096  -7.415  1.00 89.46           H
ATOM   1912 2HD1 LEU A 136      -1.573   5.378  -9.125  1.00 89.46           H
ATOM   1913 3HD1 LEU A 136      -2.476   6.608  -8.209  1.00 89.46           H
ATOM   1914  CD2 LEU A 136      -4.235   5.541 -10.015  1.00 89.46           C
ATOM   1915 1HD2 LEU A 136      -3.570   5.381 -10.864  1.00 89.46           H
ATOM   1916 2HD2 LEU A 136      -5.209   5.100 -10.228  1.00 89.46           H
ATOM   1917 3HD2 LEU A 136      -4.350   6.611  -9.841  1.00 89.46           H
ATOM   1918  HN  LEU A 136      -4.704   2.572  -6.985  1.00 89.46           H
ATOM   1919  N   ILE A 137      -4.053   0.250  -9.006  1.00 82.84           N
ATOM   1920  CA  ILE A 137      -3.824  -1.083  -9.537  1.00 82.84           C
ATOM   1921  C   ILE A 137      -5.153  -1.673 -10.013  1.00 82.84           C
ATOM   1922  O   ILE A 137      -5.214  -2.300 -11.069  1.00 82.84           O
ATOM   1923  HA  ILE A 137      -3.162  -0.983 -10.397  1.00 82.84           H
ATOM   1924  CB  ILE A 137      -3.099  -1.952  -8.507  1.00 82.84           C
ATOM   1925  HB  ILE A 137      -3.618  -1.857  -7.554  1.00 82.84           H
ATOM   1926  CG1 ILE A 137      -1.665  -1.465  -8.291  1.00 82.84           C
ATOM   1927 1HG1 ILE A 137      -1.047  -1.753  -9.141  1.00 82.84           H
ATOM   1928 2HG1 ILE A 137      -1.651  -0.376  -8.241  1.00 82.84           H
ATOM   1929  CG2 ILE A 137      -3.148  -3.429  -8.904  1.00 82.84           C
ATOM   1930 1HG2 ILE A 137      -4.187  -3.754  -8.966  1.00 82.84           H
ATOM   1931 2HG2 ILE A 137      -2.668  -3.561  -9.873  1.00 82.84           H
ATOM   1932 3HG2 ILE A 137      -2.626  -4.024  -8.155  1.00 82.84           H
ATOM   1933  CD1 ILE A 137      -1.076  -2.047  -7.004  1.00 82.84           C
ATOM   1934 1HD1 ILE A 137      -1.683  -1.737  -6.154  1.00 82.84           H
ATOM   1935 2HD1 ILE A 137      -1.069  -3.136  -7.068  1.00 82.84           H
ATOM   1936 3HD1 ILE A 137      -0.056  -1.685  -6.875  1.00 82.84           H
ATOM   1937  HN  ILE A 137      -3.793   0.374  -8.048  1.00 82.84           H
ATOM   1938  N   MET A 138      -6.183  -1.451  -9.210  1.00 87.18           N
ATOM   1939  CA  MET A 138      -7.514  -1.925  -9.553  1.00 87.18           C
ATOM   1940  C   MET A 138      -7.997  -1.303 -10.864  1.00 87.18           C
ATOM   1941  O   MET A 138      -8.540  -1.997 -11.722  1.00 87.18           O
ATOM   1942  HA  MET A 138      -7.420  -3.005  -9.668  1.00 87.18           H
ATOM   1943  CB  MET A 138      -8.488  -1.568  -8.428  1.00 87.18           C
ATOM   1944 1HB  MET A 138      -8.109  -1.947  -7.479  1.00 87.18           H
ATOM   1945 2HB  MET A 138      -8.558  -0.484  -8.334  1.00 87.18           H
ATOM   1946  CG  MET A 138      -9.876  -2.153  -8.699  1.00 87.18           C
ATOM   1947 1HG  MET A 138     -10.244  -1.805  -9.664  1.00 87.18           H
ATOM   1948 2HG  MET A 138      -9.817  -3.240  -8.752  1.00 87.18           H
ATOM   1949  SD  MET A 138     -11.006  -1.666  -7.406  1.00 87.18           S
ATOM   1950  CE  MET A 138     -11.174   0.071  -7.778  1.00 87.18           C
ATOM   1951 1HE  MET A 138     -10.198   0.552  -7.717  1.00 87.18           H
ATOM   1952 2HE  MET A 138     -11.576   0.190  -8.785  1.00 87.18           H
ATOM   1953 3HE  MET A 138     -11.852   0.533  -7.060  1.00 87.18           H
ATOM   1954  HN  MET A 138      -6.121  -0.959  -8.342  1.00 87.18           H
ATOM   1955  N   CYS A 139      -7.782  -0.000 -10.978  1.00 89.53           N
ATOM   1956  CA  CYS A 139      -8.258   0.738 -12.136  1.00 89.53           C
ATOM   1957  C   CYS A 139      -7.505   0.236 -13.369  1.00 89.53           C
ATOM   1958  O   CYS A 139      -8.079   0.130 -14.452  1.00 89.53           O
ATOM   1959  HA  CYS A 139      -9.325   0.530 -12.223  1.00 89.53           H
ATOM   1960  CB  CYS A 139      -8.102   2.248 -11.947  1.00 89.53           C
ATOM   1961 1HB  CYS A 139      -7.105   2.474 -11.569  1.00 89.53           H
ATOM   1962 2HB  CYS A 139      -8.201   2.755 -12.907  1.00 89.53           H
ATOM   1963  SG  CYS A 139      -9.368   2.868 -10.780  1.00 89.53           S
ATOM   1964  HG  CYS A 139      -8.775   2.416  -9.679  1.00 89.53           H
ATOM   1965  HN  CYS A 139      -7.294   0.548 -10.299  1.00 89.53           H
ATOM   1966  N   ILE A 140      -6.230  -0.061 -13.164  1.00 81.80           N
ATOM   1967  CA  ILE A 140      -5.402  -0.585 -14.237  1.00 81.80           C
ATOM   1968  C   ILE A 140      -6.007  -1.892 -14.751  1.00 81.80           C
ATOM   1969  O   ILE A 140      -6.063  -2.123 -15.958  1.00 81.80           O
ATOM   1970  HA  ILE A 140      -5.416   0.144 -15.047  1.00 81.80           H
ATOM   1971  CB  ILE A 140      -3.949  -0.719 -13.775  1.00 81.80           C
ATOM   1972  HB  ILE A 140      -3.945  -1.197 -12.796  1.00 81.80           H
ATOM   1973  CG1 ILE A 140      -3.296   0.655 -13.611  1.00 81.80           C
ATOM   1974 1HG1 ILE A 140      -3.089   1.082 -14.592  1.00 81.80           H
ATOM   1975 2HG1 ILE A 140      -3.987   1.332 -13.109  1.00 81.80           H
ATOM   1976  CG2 ILE A 140      -3.155  -1.622 -14.721  1.00 81.80           C
ATOM   1977 1HG2 ILE A 140      -3.608  -2.613 -14.743  1.00 81.80           H
ATOM   1978 2HG2 ILE A 140      -3.165  -1.196 -15.724  1.00 81.80           H
ATOM   1979 3HG2 ILE A 140      -2.126  -1.701 -14.370  1.00 81.80           H
ATOM   1980  CD1 ILE A 140      -1.998   0.553 -12.808  1.00 81.80           C
ATOM   1981 1HD1 ILE A 140      -2.214   0.148 -11.819  1.00 81.80           H
ATOM   1982 2HD1 ILE A 140      -1.301  -0.106 -13.326  1.00 81.80           H
ATOM   1983 3HD1 ILE A 140      -1.555   1.543 -12.706  1.00 81.80           H
ATOM   1984  HN  ILE A 140      -5.764   0.051 -12.287  1.00 81.80           H
ATOM   1985  N   SER A 141      -6.446  -2.715 -13.809  1.00 84.11           N
ATOM   1986  CA  SER A 141      -6.981  -4.023 -14.148  1.00 84.11           C
ATOM   1987  C   SER A 141      -8.279  -3.867 -14.943  1.00 84.11           C
ATOM   1988  O   SER A 141      -8.507  -4.589 -15.912  1.00 84.11           O
ATOM   1989  HA  SER A 141      -6.214  -4.499 -14.757  1.00 84.11           H
ATOM   1990  CB  SER A 141      -7.225  -4.860 -12.890  1.00 84.11           C
ATOM   1991 1HB  SER A 141      -7.979  -4.373 -12.272  1.00 84.11           H
ATOM   1992 2HB  SER A 141      -7.627  -5.832 -13.175  1.00 84.11           H
ATOM   1993  OG  SER A 141      -6.034  -5.042 -12.130  1.00 84.11           O
ATOM   1994  HG  SER A 141      -5.916  -4.283 -11.491  1.00 84.11           H
ATOM   1995  HN  SER A 141      -6.440  -2.500 -12.832  1.00 84.11           H
ATOM   1996  N   VAL A 142      -9.095  -2.921 -14.503  1.00 86.78           N
ATOM   1997  CA  VAL A 142     -10.357  -2.651 -15.171  1.00 86.78           C
ATOM   1998  C   VAL A 142     -10.081  -2.149 -16.590  1.00 86.78           C
ATOM   1999  O   VAL A 142     -10.752  -2.554 -17.537  1.00 86.78           O
ATOM   2000  HA  VAL A 142     -10.904  -3.591 -15.232  1.00 86.78           H
ATOM   2001  CB  VAL A 142     -11.189  -1.671 -14.342  1.00 86.78           C
ATOM   2002  HB  VAL A 142     -10.591  -0.773 -14.184  1.00 86.78           H
ATOM   2003  CG1 VAL A 142     -12.461  -1.263 -15.088  1.00 86.78           C
ATOM   2004 1HG1 VAL A 142     -12.192  -0.784 -16.029  1.00 86.78           H
ATOM   2005 2HG1 VAL A 142     -13.063  -2.149 -15.290  1.00 86.78           H
ATOM   2006 3HG1 VAL A 142     -13.034  -0.567 -14.476  1.00 86.78           H
ATOM   2007  CG2 VAL A 142     -11.523  -2.260 -12.969  1.00 86.78           C
ATOM   2008 1HG2 VAL A 142     -12.093  -3.180 -13.098  1.00 86.78           H
ATOM   2009 2HG2 VAL A 142     -10.600  -2.476 -12.432  1.00 86.78           H
ATOM   2010 3HG2 VAL A 142     -12.115  -1.543 -12.401  1.00 86.78           H
ATOM   2011  HN  VAL A 142      -8.906  -2.345 -13.707  1.00 86.78           H
ATOM   2012  N   ASP A 143      -9.091  -1.274 -16.691  1.00 81.23           N
ATOM   2013  CA  ASP A 143      -8.772  -0.649 -17.964  1.00 81.23           C
ATOM   2014  C   ASP A 143      -8.333  -1.725 -18.959  1.00 81.23           C
ATOM   2015  O   ASP A 143      -8.730  -1.698 -20.123  1.00 81.23           O
ATOM   2016  HA  ASP A 143      -9.687  -0.145 -18.273  1.00 81.23           H
ATOM   2017  CB  ASP A 143      -7.625   0.352 -17.814  1.00 81.23           C
ATOM   2018 1HB  ASP A 143      -7.873   1.081 -17.043  1.00 81.23           H
ATOM   2019 2HB  ASP A 143      -6.725  -0.167 -17.484  1.00 81.23           H
ATOM   2020  CG  ASP A 143      -7.350   1.073 -19.135  1.00 81.23           C
ATOM   2021  OD1 ASP A 143      -8.286   1.744 -19.621  1.00 81.23           O
ATOM   2022  OD2 ASP A 143      -6.210   0.935 -19.630  1.00 81.23           O
ATOM   2023  HN  ASP A 143      -8.513  -0.992 -15.926  1.00 81.23           H
ATOM   2024  N   ARG A 144      -7.520  -2.647 -18.465  1.00 71.38           N
ATOM   2025  CA  ARG A 144      -7.026  -3.733 -19.295  1.00 71.38           C
ATOM   2026  C   ARG A 144      -8.187  -4.613 -19.764  1.00 71.38           C
ATOM   2027  O   ARG A 144      -8.212  -5.053 -20.912  1.00 71.38           O
ATOM   2028  HA  ARG A 144      -6.542  -3.240 -20.139  1.00 71.38           H
ATOM   2029  CB  ARG A 144      -6.018  -4.594 -18.533  1.00 71.38           C
ATOM   2030 1HB  ARG A 144      -6.383  -4.781 -17.523  1.00 71.38           H
ATOM   2031 2HB  ARG A 144      -5.921  -5.564 -19.021  1.00 71.38           H
ATOM   2032  CG  ARG A 144      -4.651  -3.911 -18.469  1.00 71.38           C
ATOM   2033 1HG  ARG A 144      -4.379  -3.539 -19.456  1.00 71.38           H
ATOM   2034 2HG  ARG A 144      -4.703  -3.047 -17.806  1.00 71.38           H
ATOM   2035  CD  ARG A 144      -3.576  -4.879 -17.969  1.00 71.38           C
ATOM   2036 1HD  ARG A 144      -3.797  -5.183 -16.946  1.00 71.38           H
ATOM   2037 2HD  ARG A 144      -3.578  -5.783 -18.578  1.00 71.38           H
ATOM   2038  NE  ARG A 144      -2.246  -4.233 -18.029  1.00 71.38           N
ATOM   2039  HE  ARG A 144      -2.211  -3.236 -18.088  1.00 71.38           H
ATOM   2040  CZ  ARG A 144      -1.085  -4.902 -18.009  1.00 71.38           C
ATOM   2041  NH1 ARG A 144      -1.072  -6.239 -17.930  1.00 71.38           N
ATOM   2042 1HH1 ARG A 144      -1.932  -6.746 -17.887  1.00 71.38           H
ATOM   2043 2HH1 ARG A 144      -0.201  -6.731 -17.916  1.00 71.38           H
ATOM   2044  NH2 ARG A 144       0.063  -4.213 -18.068  1.00 71.38           N
ATOM   2045 1HH2 ARG A 144       0.938  -4.696 -18.054  1.00 71.38           H
ATOM   2046 2HH2 ARG A 144       0.044  -3.214 -18.126  1.00 71.38           H
ATOM   2047  HN  ARG A 144      -7.200  -2.661 -17.518  1.00 71.38           H
ATOM   2048  N   TYR A 145      -9.120  -4.842 -18.851  1.00 83.02           N
ATOM   2049  CA  TYR A 145     -10.309  -5.612 -19.174  1.00 83.02           C
ATOM   2050  C   TYR A 145     -11.072  -4.979 -20.340  1.00 83.02           C
ATOM   2051  O   TYR A 145     -11.428  -5.664 -21.298  1.00 83.02           O
ATOM   2052  HA  TYR A 145      -9.993  -6.615 -19.458  1.00 83.02           H
ATOM   2053  CB  TYR A 145     -11.189  -5.572 -17.923  1.00 83.02           C
ATOM   2054 1HB  TYR A 145     -10.769  -6.244 -17.174  1.00 83.02           H
ATOM   2055 2HB  TYR A 145     -11.160  -4.567 -17.502  1.00 83.02           H
ATOM   2056  CG  TYR A 145     -12.647  -5.961 -18.175  1.00 83.02           C
ATOM   2057  CD1 TYR A 145     -13.626  -4.989 -18.200  1.00 83.02           C
ATOM   2058  HD1 TYR A 145     -13.361  -3.944 -18.040  1.00 83.02           H
ATOM   2059  CD2 TYR A 145     -12.983  -7.284 -18.378  1.00 83.02           C
ATOM   2060  HD2 TYR A 145     -12.210  -8.052 -18.359  1.00 83.02           H
ATOM   2061  CE1 TYR A 145     -14.999  -5.355 -18.438  1.00 83.02           C
ATOM   2062  HE1 TYR A 145     -15.782  -4.597 -18.460  1.00 83.02           H
ATOM   2063  CE2 TYR A 145     -14.356  -7.650 -18.616  1.00 83.02           C
ATOM   2064  HE2 TYR A 145     -14.635  -8.691 -18.777  1.00 83.02           H
ATOM   2065  CZ  TYR A 145     -15.296  -6.667 -18.634  1.00 83.02           C
ATOM   2066  OH  TYR A 145     -16.592  -7.013 -18.858  1.00 83.02           O
ATOM   2067  HH  TYR A 145     -16.664  -8.001 -18.992  1.00 83.02           H
ATOM   2068  HN  TYR A 145      -9.073  -4.512 -17.908  1.00 83.02           H
ATOM   2069  N   ILE A 146     -11.301  -3.680 -20.220  1.00 80.02           N
ATOM   2070  CA  ILE A 146     -12.063  -2.958 -21.225  1.00 80.02           C
ATOM   2071  C   ILE A 146     -11.323  -3.022 -22.563  1.00 80.02           C
ATOM   2072  O   ILE A 146     -11.941  -3.205 -23.610  1.00 80.02           O
ATOM   2073  HA  ILE A 146     -13.021  -3.466 -21.336  1.00 80.02           H
ATOM   2074  CB  ILE A 146     -12.358  -1.533 -20.753  1.00 80.02           C
ATOM   2075  HB  ILE A 146     -11.421  -1.077 -20.436  1.00 80.02           H
ATOM   2076  CG1 ILE A 146     -13.291  -1.540 -19.540  1.00 80.02           C
ATOM   2077 1HG1 ILE A 146     -14.299  -1.813 -19.854  1.00 80.02           H
ATOM   2078 2HG1 ILE A 146     -12.963  -2.297 -18.828  1.00 80.02           H
ATOM   2079  CG2 ILE A 146     -12.911  -0.680 -21.897  1.00 80.02           C
ATOM   2080 1HG2 ILE A 146     -12.180  -0.637 -22.704  1.00 80.02           H
ATOM   2081 2HG2 ILE A 146     -13.835  -1.124 -22.268  1.00 80.02           H
ATOM   2082 3HG2 ILE A 146     -13.112   0.328 -21.534  1.00 80.02           H
ATOM   2083  CD1 ILE A 146     -13.316  -0.169 -18.861  1.00 80.02           C
ATOM   2084 1HD1 ILE A 146     -12.311   0.089 -18.527  1.00 80.02           H
ATOM   2085 2HD1 ILE A 146     -13.668   0.581 -19.568  1.00 80.02           H
ATOM   2086 3HD1 ILE A 146     -13.987  -0.202 -18.002  1.00 80.02           H
ATOM   2087  HN  ILE A 146     -10.977  -3.123 -19.455  1.00 80.02           H
ATOM   2088  N   ALA A 147     -10.009  -2.867 -22.484  1.00 78.55           N
ATOM   2089  CA  ALA A 147      -9.193  -2.777 -23.683  1.00 78.55           C
ATOM   2090  C   ALA A 147      -9.265  -4.102 -24.444  1.00 78.55           C
ATOM   2091  O   ALA A 147      -9.126  -4.128 -25.666  1.00 78.55           O
ATOM   2092  HA  ALA A 147      -9.607  -1.986 -24.307  1.00 78.55           H
ATOM   2093  CB  ALA A 147      -7.760  -2.403 -23.298  1.00 78.55           C
ATOM   2094 1HB  ALA A 147      -7.761  -1.441 -22.786  1.00 78.55           H
ATOM   2095 2HB  ALA A 147      -7.351  -3.166 -22.636  1.00 78.55           H
ATOM   2096 3HB  ALA A 147      -7.149  -2.335 -24.197  1.00 78.55           H
ATOM   2097  HN  ALA A 147      -9.505  -2.804 -21.623  1.00 78.55           H
ATOM   2098  N   ILE A 148      -9.482  -5.170 -23.691  1.00 75.19           N
ATOM   2099  CA  ILE A 148      -9.419  -6.509 -24.253  1.00 75.19           C
ATOM   2100  C   ILE A 148     -10.829  -6.965 -24.633  1.00 75.19           C
ATOM   2101  O   ILE A 148     -11.051  -7.451 -25.740  1.00 75.19           O
ATOM   2102  HA  ILE A 148      -8.818  -6.453 -25.161  1.00 75.19           H
ATOM   2103  CB  ILE A 148      -8.702  -7.460 -23.293  1.00 75.19           C
ATOM   2104  HB  ILE A 148      -9.142  -7.341 -22.303  1.00 75.19           H
ATOM   2105  CG1 ILE A 148      -7.219  -7.105 -23.174  1.00 75.19           C
ATOM   2106 1HG1 ILE A 148      -6.718  -7.299 -24.122  1.00 75.19           H
ATOM   2107 2HG1 ILE A 148      -7.112  -6.040 -22.970  1.00 75.19           H
ATOM   2108  CG2 ILE A 148      -8.911  -8.918 -23.708  1.00 75.19           C
ATOM   2109 1HG2 ILE A 148      -9.977  -9.149 -23.699  1.00 75.19           H
ATOM   2110 2HG2 ILE A 148      -8.515  -9.070 -24.712  1.00 75.19           H
ATOM   2111 3HG2 ILE A 148      -8.392  -9.573 -23.008  1.00 75.19           H
ATOM   2112  CD1 ILE A 148      -6.549  -7.914 -22.062  1.00 75.19           C
ATOM   2113 1HD1 ILE A 148      -7.037  -7.698 -21.111  1.00 75.19           H
ATOM   2114 2HD1 ILE A 148      -6.637  -8.977 -22.282  1.00 75.19           H
ATOM   2115 3HD1 ILE A 148      -5.495  -7.642 -21.999  1.00 75.19           H
ATOM   2116  HN  ILE A 148      -9.697  -5.132 -22.715  1.00 75.19           H
ATOM   2117  N   ALA A 149     -11.746  -6.792 -23.692  1.00 75.07           N
ATOM   2118  CA  ALA A 149     -13.082  -7.343 -23.838  1.00 75.07           C
ATOM   2119  C   ALA A 149     -13.907  -6.434 -24.752  1.00 75.07           C
ATOM   2120  O   ALA A 149     -14.708  -6.914 -25.552  1.00 75.07           O
ATOM   2121  HA  ALA A 149     -12.987  -8.323 -24.305  1.00 75.07           H
ATOM   2122  CB  ALA A 149     -13.718  -7.514 -22.458  1.00 75.07           C
ATOM   2123 1HB  ALA A 149     -13.110  -8.191 -21.858  1.00 75.07           H
ATOM   2124 2HB  ALA A 149     -13.778  -6.545 -21.962  1.00 75.07           H
ATOM   2125 3HB  ALA A 149     -14.721  -7.928 -22.568  1.00 75.07           H
ATOM   2126  HN  ALA A 149     -11.588  -6.286 -22.843  1.00 75.07           H
ATOM   2127  N   GLN A 150     -13.682  -5.137 -24.602  1.00 66.68           N
ATOM   2128  CA  GLN A 150     -14.465  -4.153 -25.330  1.00 66.68           C
ATOM   2129  C   GLN A 150     -13.573  -3.377 -26.301  1.00 66.68           C
ATOM   2130  O   GLN A 150     -13.720  -2.166 -26.452  1.00 66.68           O
ATOM   2131  HA  GLN A 150     -15.207  -4.726 -25.886  1.00 66.68           H
ATOM   2132  CB  GLN A 150     -15.183  -3.204 -24.368  1.00 66.68           C
ATOM   2133 1HB  GLN A 150     -14.450  -2.628 -23.804  1.00 66.68           H
ATOM   2134 2HB  GLN A 150     -15.781  -2.490 -24.935  1.00 66.68           H
ATOM   2135  CG  GLN A 150     -16.084  -3.978 -23.404  1.00 66.68           C
ATOM   2136 1HG  GLN A 150     -16.707  -4.676 -23.963  1.00 66.68           H
ATOM   2137 2HG  GLN A 150     -15.470  -4.572 -22.725  1.00 66.68           H
ATOM   2138  CD  GLN A 150     -16.971  -3.027 -22.598  1.00 66.68           C
ATOM   2139  OE1 GLN A 150     -16.913  -1.816 -22.736  1.00 66.68           O
ATOM   2140  NE2 GLN A 150     -17.792  -3.641 -21.750  1.00 66.68           N
ATOM   2141 1HE2 GLN A 150     -17.789  -4.639 -21.685  1.00 66.68           H
ATOM   2142 2HE2 GLN A 150     -18.412  -3.104 -21.178  1.00 66.68           H
ATOM   2143  HN  GLN A 150     -12.982  -4.757 -23.998  1.00 66.68           H
ATOM   2144  N   ALA A 151     -12.667  -4.108 -26.934  1.00 66.81           N
ATOM   2145  CA  ALA A 151     -11.616  -3.483 -27.719  1.00 66.81           C
ATOM   2146  C   ALA A 151     -12.247  -2.554 -28.759  1.00 66.81           C
ATOM   2147  O   ALA A 151     -11.708  -1.488 -29.053  1.00 66.81           O
ATOM   2148  HA  ALA A 151     -11.003  -2.890 -27.041  1.00 66.81           H
ATOM   2149  CB  ALA A 151     -10.743  -4.564 -28.357  1.00 66.81           C
ATOM   2150 1HB  ALA A 151     -10.295  -5.178 -27.575  1.00 66.81           H
ATOM   2151 2HB  ALA A 151     -11.355  -5.191 -29.005  1.00 66.81           H
ATOM   2152 3HB  ALA A 151      -9.955  -4.095 -28.946  1.00 66.81           H
ATOM   2153  HN  ALA A 151     -12.643  -5.108 -26.917  1.00 66.81           H
ATOM   2154  N   MET A 152     -13.380  -2.993 -29.288  1.00 56.79           N
ATOM   2155  CA  MET A 152     -14.043  -2.259 -30.352  1.00 56.79           C
ATOM   2156  C   MET A 152     -14.414  -0.846 -29.895  1.00 56.79           C
ATOM   2157  O   MET A 152     -14.125   0.129 -30.586  1.00 56.79           O
ATOM   2158  HA  MET A 152     -13.321  -2.207 -31.167  1.00 56.79           H
ATOM   2159  CB  MET A 152     -15.309  -3.006 -30.776  1.00 56.79           C
ATOM   2160 1HB  MET A 152     -15.856  -3.334 -29.892  1.00 56.79           H
ATOM   2161 2HB  MET A 152     -15.966  -2.333 -31.326  1.00 56.79           H
ATOM   2162  CG  MET A 152     -14.964  -4.216 -31.648  1.00 56.79           C
ATOM   2163 1HG  MET A 152     -14.228  -3.935 -32.401  1.00 56.79           H
ATOM   2164 2HG  MET A 152     -14.512  -4.998 -31.037  1.00 56.79           H
ATOM   2165  SD  MET A 152     -16.438  -4.838 -32.439  1.00 56.79           S
ATOM   2166  CE  MET A 152     -15.741  -6.186 -33.378  1.00 56.79           C
ATOM   2167 1HE  MET A 152     -14.996  -5.799 -34.072  1.00 56.79           H
ATOM   2168 2HE  MET A 152     -15.270  -6.897 -32.698  1.00 56.79           H
ATOM   2169 3HE  MET A 152     -16.532  -6.688 -33.936  1.00 56.79           H
ATOM   2170  HN  MET A 152     -13.843  -3.832 -29.001  1.00 56.79           H
ATOM   2171  N   ARG A 153     -15.048  -0.782 -28.733  1.00 54.33           N
ATOM   2172  CA  ARG A 153     -15.515   0.489 -28.206  1.00 54.33           C
ATOM   2173  C   ARG A 153     -14.333   1.329 -27.719  1.00 54.33           C
ATOM   2174  O   ARG A 153     -14.414   2.556 -27.678  1.00 54.33           O
ATOM   2175  HA  ARG A 153     -16.020   0.970 -29.044  1.00 54.33           H
ATOM   2176  CB  ARG A 153     -16.493   0.278 -27.048  1.00 54.33           C
ATOM   2177 1HB  ARG A 153     -16.187  -0.589 -26.462  1.00 54.33           H
ATOM   2178 2HB  ARG A 153     -16.464   1.140 -26.381  1.00 54.33           H
ATOM   2179  CG  ARG A 153     -17.919   0.073 -27.564  1.00 54.33           C
ATOM   2180 1HG  ARG A 153     -18.187   0.888 -28.236  1.00 54.33           H
ATOM   2181 2HG  ARG A 153     -17.970  -0.848 -28.145  1.00 54.33           H
ATOM   2182  CD  ARG A 153     -18.917   0.009 -26.407  1.00 54.33           C
ATOM   2183 1HD  ARG A 153     -18.746  -0.891 -25.817  1.00 54.33           H
ATOM   2184 2HD  ARG A 153     -18.770   0.859 -25.741  1.00 54.33           H
ATOM   2185  NE  ARG A 153     -20.301   0.013 -26.932  1.00 54.33           N
ATOM   2186  HE  ARG A 153     -20.428   0.110 -27.919  1.00 54.33           H
ATOM   2187  CZ  ARG A 153     -21.395  -0.107 -26.167  1.00 54.33           C
ATOM   2188  NH1 ARG A 153     -21.284  -0.241 -24.838  1.00 54.33           N
ATOM   2189 1HH1 ARG A 153     -20.381  -0.252 -24.410  1.00 54.33           H
ATOM   2190 2HH1 ARG A 153     -22.106  -0.330 -24.275  1.00 54.33           H
ATOM   2191  NH2 ARG A 153     -22.601  -0.091 -26.751  1.00 54.33           N
ATOM   2192 1HH2 ARG A 153     -23.427  -0.179 -26.195  1.00 54.33           H
ATOM   2193 2HH2 ARG A 153     -22.675   0.010 -27.743  1.00 54.33           H
ATOM   2194  HN  ARG A 153     -15.242  -1.576 -28.157  1.00 54.33           H
ATOM   2195  N   ALA A 154     -13.262   0.635 -27.363  1.00 59.03           N
ATOM   2196  CA  ALA A 154     -12.138   1.279 -26.704  1.00 59.03           C
ATOM   2197  C   ALA A 154     -11.422   2.192 -27.702  1.00 59.03           C
ATOM   2198  O   ALA A 154     -10.812   3.186 -27.313  1.00 59.03           O
ATOM   2199  HA  ALA A 154     -12.533   1.885 -25.889  1.00 59.03           H
ATOM   2200  CB  ALA A 154     -11.209   0.213 -26.120  1.00 59.03           C
ATOM   2201 1HB  ALA A 154     -11.758  -0.389 -25.395  1.00 59.03           H
ATOM   2202 2HB  ALA A 154     -10.842  -0.428 -26.921  1.00 59.03           H
ATOM   2203 3HB  ALA A 154     -10.366   0.696 -25.626  1.00 59.03           H
ATOM   2204  HN  ALA A 154     -13.155  -0.347 -27.516  1.00 59.03           H
ATOM   2205  N   HIS A 155     -11.522   1.821 -28.971  1.00 54.76           N
ATOM   2206  CA  HIS A 155     -10.730   2.468 -30.003  1.00 54.76           C
ATOM   2207  C   HIS A 155     -11.302   3.857 -30.294  1.00 54.76           C
ATOM   2208  O   HIS A 155     -10.552   4.811 -30.494  1.00 54.76           O
ATOM   2209  HA  HIS A 155      -9.722   2.576 -29.603  1.00 54.76           H
ATOM   2210  CB  HIS A 155     -10.644   1.588 -31.253  1.00 54.76           C
ATOM   2211 1HB  HIS A 155     -11.241   0.690 -31.094  1.00 54.76           H
ATOM   2212 2HB  HIS A 155     -11.090   2.123 -32.092  1.00 54.76           H
ATOM   2213  CG  HIS A 155      -9.238   1.183 -31.623  1.00 54.76           C
ATOM   2214  ND1 HIS A 155      -8.353   2.038 -32.256  1.00 54.76           N
ATOM   2215  HD1 HIS A 155      -8.543   2.982 -32.526  1.00 54.76           H
ATOM   2216  CD2 HIS A 155      -8.572   0.006 -31.441  1.00 54.76           C
ATOM   2217  HD2 HIS A 155      -8.978  -0.889 -30.970  1.00 54.76           H
ATOM   2218  CE1 HIS A 155      -7.210   1.394 -32.443  1.00 54.76           C
ATOM   2219  HE1 HIS A 155      -6.316   1.799 -32.917  1.00 54.76           H
ATOM   2220  NE2 HIS A 155      -7.349   0.134 -31.938  1.00 54.76           N
ATOM   2221  HN  HIS A 155     -12.128   1.095 -29.295  1.00 54.76           H
ATOM   2222  N   THR A 156     -12.625   3.926 -30.308  1.00 61.87           N
ATOM   2223  CA  THR A 156     -13.307   5.123 -30.769  1.00 61.87           C
ATOM   2224  C   THR A 156     -13.240   6.219 -29.702  1.00 61.87           C
ATOM   2225  O   THR A 156     -13.287   7.405 -30.022  1.00 61.87           O
ATOM   2226  HA  THR A 156     -12.784   5.501 -31.647  1.00 61.87           H
ATOM   2227  CB  THR A 156     -14.736   4.736 -31.152  1.00 61.87           C
ATOM   2228  HB  THR A 156     -15.380   5.614 -31.195  1.00 61.87           H
ATOM   2229  OG1 THR A 156     -15.100   3.752 -30.187  1.00 61.87           O
ATOM   2230  HG1 THR A 156     -16.086   3.586 -30.224  1.00 61.87           H
ATOM   2231  CG2 THR A 156     -14.803   3.990 -32.487  1.00 61.87           C
ATOM   2232 1HG2 THR A 156     -14.213   3.076 -32.422  1.00 61.87           H
ATOM   2233 2HG2 THR A 156     -14.403   4.625 -33.278  1.00 61.87           H
ATOM   2234 3HG2 THR A 156     -15.839   3.739 -32.712  1.00 61.87           H
ATOM   2235  HN  THR A 156     -13.227   3.184 -30.013  1.00 61.87           H
ATOM   2236  N   TRP A 157     -13.131   5.781 -28.456  1.00 55.92           N
ATOM   2237  CA  TRP A 157     -13.324   6.677 -27.329  1.00 55.92           C
ATOM   2238  C   TRP A 157     -11.949   7.010 -26.748  1.00 55.92           C
ATOM   2239  O   TRP A 157     -11.826   7.295 -25.558  1.00 55.92           O
ATOM   2240  HA  TRP A 157     -13.801   7.584 -27.702  1.00 55.92           H
ATOM   2241  CB  TRP A 157     -14.276   6.065 -26.299  1.00 55.92           C
ATOM   2242 1HB  TRP A 157     -13.987   5.029 -26.123  1.00 55.92           H
ATOM   2243 2HB  TRP A 157     -14.160   6.593 -25.353  1.00 55.92           H
ATOM   2244  CG  TRP A 157     -15.749   6.106 -26.711  1.00 55.92           C
ATOM   2245  CD1 TRP A 157     -16.282   5.792 -27.900  1.00 55.92           C
ATOM   2246  HD1 TRP A 157     -15.706   5.452 -28.760  1.00 55.92           H
ATOM   2247  CD2 TRP A 157     -16.863   6.498 -25.882  1.00 55.92           C
ATOM   2248  NE1 TRP A 157     -17.653   5.952 -27.898  1.00 55.92           N
ATOM   2249  HE1 TRP A 157     -18.270   5.781 -28.665  1.00 55.92           H
ATOM   2250  CE2 TRP A 157     -18.017   6.395 -26.632  1.00 55.92           C
ATOM   2251  CE3 TRP A 157     -16.895   6.925 -24.543  1.00 55.92           C
ATOM   2252  HE3 TRP A 157     -15.998   7.014 -23.930  1.00 55.92           H
ATOM   2253  CZ2 TRP A 157     -19.288   6.702 -26.129  1.00 55.92           C
ATOM   2254  HZ2 TRP A 157     -20.185   6.612 -26.742  1.00 55.92           H
ATOM   2255  CZ3 TRP A 157     -18.172   7.228 -24.056  1.00 55.92           C
ATOM   2256  HZ3 TRP A 157     -18.253   7.564 -23.022  1.00 55.92           H
ATOM   2257  CH2 TRP A 157     -19.343   7.130 -24.797  1.00 55.92           C
ATOM   2258  HH2 TRP A 157     -20.301   7.384 -24.344  1.00 55.92           H
ATOM   2259  HN  TRP A 157     -12.916   4.835 -28.213  1.00 55.92           H
ATOM   2260  N   ARG A 158     -10.948   6.961 -27.615  1.00 57.14           N
ATOM   2261  CA  ARG A 158      -9.571   7.122 -27.179  1.00 57.14           C
ATOM   2262  C   ARG A 158      -9.412   8.425 -26.394  1.00 57.14           C
ATOM   2263  O   ARG A 158      -8.893   8.423 -25.279  1.00 57.14           O
ATOM   2264  HA  ARG A 158      -9.377   6.256 -26.546  1.00 57.14           H
ATOM   2265  CB  ARG A 158      -8.613   7.132 -28.372  1.00 57.14           C
ATOM   2266 1HB  ARG A 158      -9.132   7.502 -29.256  1.00 57.14           H
ATOM   2267 2HB  ARG A 158      -7.789   7.818 -28.175  1.00 57.14           H
ATOM   2268  CG  ARG A 158      -8.063   5.731 -28.646  1.00 57.14           C
ATOM   2269 1HG  ARG A 158      -7.671   5.303 -27.723  1.00 57.14           H
ATOM   2270 2HG  ARG A 158      -8.870   5.079 -28.981  1.00 57.14           H
ATOM   2271  CD  ARG A 158      -6.959   5.772 -29.704  1.00 57.14           C
ATOM   2272 1HD  ARG A 158      -7.381   6.048 -30.671  1.00 57.14           H
ATOM   2273 2HD  ARG A 158      -6.226   6.537 -29.447  1.00 57.14           H
ATOM   2274  NE  ARG A 158      -6.299   4.451 -29.799  1.00 57.14           N
ATOM   2275  HE  ARG A 158      -6.652   3.709 -29.229  1.00 57.14           H
ATOM   2276  CZ  ARG A 158      -5.259   4.187 -30.601  1.00 57.14           C
ATOM   2277  NH1 ARG A 158      -4.745   5.144 -31.386  1.00 57.14           N
ATOM   2278 1HH1 ARG A 158      -5.138   6.063 -31.376  1.00 57.14           H
ATOM   2279 2HH1 ARG A 158      -3.968   4.938 -31.981  1.00 57.14           H
ATOM   2280  NH2 ARG A 158      -4.739   2.952 -30.605  1.00 57.14           N
ATOM   2281 1HH2 ARG A 158      -3.962   2.738 -31.198  1.00 57.14           H
ATOM   2282 2HH2 ARG A 158      -5.128   2.243 -30.017  1.00 57.14           H
ATOM   2283  HN  ARG A 158     -11.066   6.816 -28.597  1.00 57.14           H
ATOM   2284  N   GLU A 159      -9.868   9.508 -27.008  1.00 63.62           N
ATOM   2285  CA  GLU A 159      -9.668  10.830 -26.440  1.00 63.62           C
ATOM   2286  C   GLU A 159     -10.470  10.978 -25.145  1.00 63.62           C
ATOM   2287  O   GLU A 159      -9.944  11.442 -24.134  1.00 63.62           O
ATOM   2288  HA  GLU A 159      -8.602  10.894 -26.224  1.00 63.62           H
ATOM   2289  CB  GLU A 159     -10.043  11.921 -27.445  1.00 63.62           C
ATOM   2290 1HB  GLU A 159     -10.990  11.670 -27.923  1.00 63.62           H
ATOM   2291 2HB  GLU A 159     -10.056  12.891 -26.947  1.00 63.62           H
ATOM   2292  CG  GLU A 159      -9.000  12.022 -28.559  1.00 63.62           C
ATOM   2293 1HG  GLU A 159      -8.000  12.036 -28.125  1.00 63.62           H
ATOM   2294 2HG  GLU A 159      -9.058  11.140 -29.198  1.00 63.62           H
ATOM   2295  CD  GLU A 159      -9.215  13.282 -29.399  1.00 63.62           C
ATOM   2296  OE1 GLU A 159      -8.232  13.711 -30.041  1.00 63.62           O
ATOM   2297  OE2 GLU A 159     -10.358  13.788 -29.381  1.00 63.62           O
ATOM   2298  HN  GLU A 159     -10.365   9.491 -27.875  1.00 63.62           H
ATOM   2299  N   LYS A 160     -11.730  10.575 -25.218  1.00 68.99           N
ATOM   2300  CA  LYS A 160     -12.617  10.680 -24.071  1.00 68.99           C
ATOM   2301  C   LYS A 160     -12.048   9.856 -22.914  1.00 68.99           C
ATOM   2302  O   LYS A 160     -12.169  10.244 -21.753  1.00 68.99           O
ATOM   2303  HA  LYS A 160     -12.640  11.728 -23.771  1.00 68.99           H
ATOM   2304  CB  LYS A 160     -14.044  10.290 -24.460  1.00 68.99           C
ATOM   2305 1HB  LYS A 160     -14.033   9.338 -24.992  1.00 68.99           H
ATOM   2306 2HB  LYS A 160     -14.643  10.145 -23.561  1.00 68.99           H
ATOM   2307  CG  LYS A 160     -14.686  11.365 -25.340  1.00 68.99           C
ATOM   2308 1HG  LYS A 160     -14.560  12.343 -24.876  1.00 68.99           H
ATOM   2309 2HG  LYS A 160     -14.179  11.401 -26.304  1.00 68.99           H
ATOM   2310  CD  LYS A 160     -16.175  11.083 -25.551  1.00 68.99           C
ATOM   2311 1HD  LYS A 160     -16.300  10.126 -26.057  1.00 68.99           H
ATOM   2312 2HD  LYS A 160     -16.674  11.000 -24.585  1.00 68.99           H
ATOM   2313  CE  LYS A 160     -16.831  12.192 -26.376  1.00 68.99           C
ATOM   2314 1HE  LYS A 160     -16.700  13.152 -25.876  1.00 68.99           H
ATOM   2315 2HE  LYS A 160     -16.342  12.269 -27.347  1.00 68.99           H
ATOM   2316  NZ  LYS A 160     -18.273  11.916 -26.562  1.00 68.99           N
ATOM   2317 1HZ  LYS A 160     -18.694  12.664 -27.102  1.00 68.99           H
ATOM   2318 2HZ  LYS A 160     -18.389  11.037 -27.054  1.00 68.99           H
ATOM   2319 3HZ  LYS A 160     -18.726  11.858 -25.656  1.00 68.99           H
ATOM   2320  HN  LYS A 160     -12.146  10.183 -26.039  1.00 68.99           H
ATOM   2321  N   ARG A 161     -11.439   8.735 -23.272  1.00 66.76           N
ATOM   2322  CA  ARG A 161     -10.882   7.836 -22.276  1.00 66.76           C
ATOM   2323  C   ARG A 161      -9.779   8.540 -21.483  1.00 66.76           C
ATOM   2324  O   ARG A 161      -9.604   8.283 -20.293  1.00 66.76           O
ATOM   2325  HA  ARG A 161     -11.723   7.577 -21.633  1.00 66.76           H
ATOM   2326  CB  ARG A 161     -10.307   6.578 -22.930  1.00 66.76           C
ATOM   2327 1HB  ARG A 161      -9.733   6.854 -23.815  1.00 66.76           H
ATOM   2328 2HB  ARG A 161      -9.616   6.090 -22.242  1.00 66.76           H
ATOM   2329  CG  ARG A 161     -11.420   5.604 -23.319  1.00 66.76           C
ATOM   2330 1HG  ARG A 161     -12.017   5.358 -22.441  1.00 66.76           H
ATOM   2331 2HG  ARG A 161     -12.090   6.080 -24.036  1.00 66.76           H
ATOM   2332  CD  ARG A 161     -10.842   4.324 -23.925  1.00 66.76           C
ATOM   2333 1HD  ARG A 161     -11.593   3.833 -24.545  1.00 66.76           H
ATOM   2334 2HD  ARG A 161     -10.001   4.566 -24.574  1.00 66.76           H
ATOM   2335  NE  ARG A 161     -10.401   3.409 -22.848  1.00 66.76           N
ATOM   2336  HE  ARG A 161     -10.619   3.657 -21.904  1.00 66.76           H
ATOM   2337  CZ  ARG A 161      -9.728   2.270 -23.059  1.00 66.76           C
ATOM   2338  NH1 ARG A 161      -9.409   1.888 -24.303  1.00 66.76           N
ATOM   2339 1HH1 ARG A 161      -9.674   2.456 -25.083  1.00 66.76           H
ATOM   2340 2HH1 ARG A 161      -8.907   1.037 -24.452  1.00 66.76           H
ATOM   2341  NH2 ARG A 161      -9.378   1.518 -22.006  1.00 66.76           N
ATOM   2342 1HH2 ARG A 161      -8.876   0.664 -22.147  1.00 66.76           H
ATOM   2343 2HH2 ARG A 161      -9.620   1.809 -21.081  1.00 66.76           H
ATOM   2344  HN  ARG A 161     -11.325   8.439 -24.220  1.00 66.76           H
ATOM   2345  N   LEU A 162      -9.063   9.415 -22.175  1.00 78.31           N
ATOM   2346  CA  LEU A 162      -7.965  10.139 -21.557  1.00 78.31           C
ATOM   2347  C   LEU A 162      -8.525  11.138 -20.543  1.00 78.31           C
ATOM   2348  O   LEU A 162      -7.945  11.337 -19.477  1.00 78.31           O
ATOM   2349  HA  LEU A 162      -7.353   9.411 -21.023  1.00 78.31           H
ATOM   2350  CB  LEU A 162      -7.077  10.779 -22.626  1.00 78.31           C
ATOM   2351 1HB  LEU A 162      -6.935  10.059 -23.432  1.00 78.31           H
ATOM   2352 2HB  LEU A 162      -7.610  11.631 -23.050  1.00 78.31           H
ATOM   2353  CG  LEU A 162      -5.701  11.257 -22.157  1.00 78.31           C
ATOM   2354  HG  LEU A 162      -5.811  11.689 -21.162  1.00 78.31           H
ATOM   2355  CD1 LEU A 162      -4.726  10.084 -22.036  1.00 78.31           C
ATOM   2356 1HD1 LEU A 162      -5.111   9.364 -21.314  1.00 78.31           H
ATOM   2357 2HD1 LEU A 162      -4.616   9.601 -23.007  1.00 78.31           H
ATOM   2358 3HD1 LEU A 162      -3.756  10.452 -21.701  1.00 78.31           H
ATOM   2359  CD2 LEU A 162      -5.163  12.359 -23.071  1.00 78.31           C
ATOM   2360 1HD2 LEU A 162      -5.072  11.976 -24.088  1.00 78.31           H
ATOM   2361 2HD2 LEU A 162      -5.848  13.206 -23.062  1.00 78.31           H
ATOM   2362 3HD2 LEU A 162      -4.184  12.680 -22.715  1.00 78.31           H
ATOM   2363  HN  LEU A 162      -9.222   9.630 -23.138  1.00 78.31           H
ATOM   2364  N   LEU A 163      -9.647  11.740 -20.911  1.00 81.64           N
ATOM   2365  CA  LEU A 163     -10.303  12.698 -20.038  1.00 81.64           C
ATOM   2366  C   LEU A 163     -10.793  11.982 -18.778  1.00 81.64           C
ATOM   2367  O   LEU A 163     -10.535  12.434 -17.663  1.00 81.64           O
ATOM   2368  HA  LEU A 163      -9.558  13.438 -19.747  1.00 81.64           H
ATOM   2369  CB  LEU A 163     -11.408  13.441 -20.792  1.00 81.64           C
ATOM   2370 1HB  LEU A 163     -11.015  13.752 -21.760  1.00 81.64           H
ATOM   2371 2HB  LEU A 163     -12.220  12.741 -20.988  1.00 81.64           H
ATOM   2372  CG  LEU A 163     -11.990  14.670 -20.091  1.00 81.64           C
ATOM   2373  HG  LEU A 163     -12.131  14.427 -19.037  1.00 81.64           H
ATOM   2374  CD1 LEU A 163     -11.018  15.850 -20.157  1.00 81.64           C
ATOM   2375 1HD1 LEU A 163     -10.083  15.578 -19.667  1.00 81.64           H
ATOM   2376 2HD1 LEU A 163     -10.823  16.102 -21.199  1.00 81.64           H
ATOM   2377 3HD1 LEU A 163     -11.456  16.710 -19.651  1.00 81.64           H
ATOM   2378  CD2 LEU A 163     -13.364  15.027 -20.660  1.00 81.64           C
ATOM   2379 1HD2 LEU A 163     -13.272  15.243 -21.724  1.00 81.64           H
ATOM   2380 2HD2 LEU A 163     -14.046  14.188 -20.517  1.00 81.64           H
ATOM   2381 3HD2 LEU A 163     -13.755  15.904 -20.143  1.00 81.64           H
ATOM   2382  HN  LEU A 163     -10.106  11.582 -21.786  1.00 81.64           H
ATOM   2383  N   TYR A 164     -11.491  10.877 -18.997  1.00 74.59           N
ATOM   2384  CA  TYR A 164     -12.033  10.103 -17.894  1.00 74.59           C
ATOM   2385  C   TYR A 164     -10.917   9.599 -16.977  1.00 74.59           C
ATOM   2386  O   TYR A 164     -11.095   9.517 -15.763  1.00 74.59           O
ATOM   2387  HA  TYR A 164     -12.697  10.752 -17.322  1.00 74.59           H
ATOM   2388  CB  TYR A 164     -12.738   8.902 -18.527  1.00 74.59           C
ATOM   2389 1HB  TYR A 164     -12.109   8.502 -19.322  1.00 74.59           H
ATOM   2390 2HB  TYR A 164     -12.842   8.118 -17.778  1.00 74.59           H
ATOM   2391  CG  TYR A 164     -14.119   9.224 -19.103  1.00 74.59           C
ATOM   2392  CD1 TYR A 164     -15.104   9.740 -18.285  1.00 74.59           C
ATOM   2393  HD1 TYR A 164     -14.898   9.918 -17.230  1.00 74.59           H
ATOM   2394  CD2 TYR A 164     -14.379   8.998 -20.439  1.00 74.59           C
ATOM   2395  HD2 TYR A 164     -13.601   8.590 -21.084  1.00 74.59           H
ATOM   2396  CE1 TYR A 164     -16.403  10.043 -18.827  1.00 74.59           C
ATOM   2397  HE1 TYR A 164     -17.190  10.451 -18.192  1.00 74.59           H
ATOM   2398  CE2 TYR A 164     -15.679   9.301 -20.980  1.00 74.59           C
ATOM   2399  HE2 TYR A 164     -15.898   9.127 -22.034  1.00 74.59           H
ATOM   2400  CZ  TYR A 164     -16.627   9.808 -20.148  1.00 74.59           C
ATOM   2401  OH  TYR A 164     -17.854  10.094 -20.659  1.00 74.59           O
ATOM   2402  HH  TYR A 164     -18.443  10.470 -19.944  1.00 74.59           H
ATOM   2403  HN  TYR A 164     -11.686  10.510 -19.907  1.00 74.59           H
ATOM   2404  N   SER A 165      -9.790   9.274 -17.593  1.00 86.02           N
ATOM   2405  CA  SER A 165      -8.654   8.754 -16.851  1.00 86.02           C
ATOM   2406  C   SER A 165      -8.153   9.805 -15.858  1.00 86.02           C
ATOM   2407  O   SER A 165      -7.726   9.467 -14.755  1.00 86.02           O
ATOM   2408  HA  SER A 165      -9.030   7.878 -16.324  1.00 86.02           H
ATOM   2409  CB  SER A 165      -7.525   8.335 -17.795  1.00 86.02           C
ATOM   2410 1HB  SER A 165      -6.780   7.766 -17.238  1.00 86.02           H
ATOM   2411 2HB  SER A 165      -7.922   7.673 -18.564  1.00 86.02           H
ATOM   2412  OG  SER A 165      -6.900   9.457 -18.412  1.00 86.02           O
ATOM   2413  HG  SER A 165      -7.582  10.162 -18.610  1.00 86.02           H
ATOM   2414  HN  SER A 165      -9.647   9.360 -18.579  1.00 86.02           H
ATOM   2415  N   LYS A 166      -8.222  11.057 -16.285  1.00 83.06           N
ATOM   2416  CA  LYS A 166      -7.822  12.162 -15.431  1.00 83.06           C
ATOM   2417  C   LYS A 166      -8.783  12.259 -14.244  1.00 83.06           C
ATOM   2418  O   LYS A 166      -8.351  12.373 -13.098  1.00 83.06           O
ATOM   2419  HA  LYS A 166      -6.825  11.937 -15.050  1.00 83.06           H
ATOM   2420  CB  LYS A 166      -7.715  13.455 -16.242  1.00 83.06           C
ATOM   2421 1HB  LYS A 166      -8.615  13.589 -16.841  1.00 83.06           H
ATOM   2422 2HB  LYS A 166      -7.652  14.308 -15.567  1.00 83.06           H
ATOM   2423  CG  LYS A 166      -6.487  13.429 -17.155  1.00 83.06           C
ATOM   2424 1HG  LYS A 166      -5.589  13.270 -16.558  1.00 83.06           H
ATOM   2425 2HG  LYS A 166      -6.562  12.590 -17.847  1.00 83.06           H
ATOM   2426  CD  LYS A 166      -6.360  14.736 -17.940  1.00 83.06           C
ATOM   2427 1HD  LYS A 166      -7.242  14.877 -18.565  1.00 83.06           H
ATOM   2428 2HD  LYS A 166      -6.322  15.578 -17.249  1.00 83.06           H
ATOM   2429  CE  LYS A 166      -5.105  14.730 -18.815  1.00 83.06           C
ATOM   2430 1HE  LYS A 166      -4.229  14.514 -18.203  1.00 83.06           H
ATOM   2431 2HE  LYS A 166      -5.177  13.937 -19.560  1.00 83.06           H
ATOM   2432  NZ  LYS A 166      -4.937  16.037 -19.489  1.00 83.06           N
ATOM   2433 1HZ  LYS A 166      -4.107  16.013 -20.071  1.00 83.06           H
ATOM   2434 2HZ  LYS A 166      -5.749  16.227 -20.065  1.00 83.06           H
ATOM   2435 3HZ  LYS A 166      -4.840  16.767 -18.791  1.00 83.06           H
ATOM   2436  HN  LYS A 166      -8.545  11.321 -17.194  1.00 83.06           H
ATOM   2437  N   MET A 167     -10.069  12.209 -14.560  1.00 84.44           N
ATOM   2438  CA  MET A 167     -11.095  12.329 -13.538  1.00 84.44           C
ATOM   2439  C   MET A 167     -10.974  11.208 -12.505  1.00 84.44           C
ATOM   2440  O   MET A 167     -11.043  11.457 -11.302  1.00 84.44           O
ATOM   2441  HA  MET A 167     -10.922  13.293 -13.060  1.00 84.44           H
ATOM   2442  CB  MET A 167     -12.477  12.273 -14.194  1.00 84.44           C
ATOM   2443 1HB  MET A 167     -12.543  11.395 -14.835  1.00 84.44           H
ATOM   2444 2HB  MET A 167     -13.243  12.167 -13.426  1.00 84.44           H
ATOM   2445  CG  MET A 167     -12.744  13.535 -15.017  1.00 84.44           C
ATOM   2446 1HG  MET A 167     -12.629  14.419 -14.391  1.00 84.44           H
ATOM   2447 2HG  MET A 167     -12.013  13.616 -15.821  1.00 84.44           H
ATOM   2448  SD  MET A 167     -14.394  13.481 -15.697  1.00 84.44           S
ATOM   2449  CE  MET A 167     -15.348  13.784 -14.220  1.00 84.44           C
ATOM   2450 1HE  MET A 167     -15.145  13.001 -13.489  1.00 84.44           H
ATOM   2451 2HE  MET A 167     -15.073  14.752 -13.801  1.00 84.44           H
ATOM   2452 3HE  MET A 167     -16.410  13.783 -14.466  1.00 84.44           H
ATOM   2453  HN  MET A 167     -10.412  12.089 -15.491  1.00 84.44           H
ATOM   2454  N   VAL A 168     -10.797   9.996 -13.011  1.00 92.06           N
ATOM   2455  CA  VAL A 168     -10.721   8.829 -12.149  1.00 92.06           C
ATOM   2456  C   VAL A 168      -9.533   8.979 -11.198  1.00 92.06           C
ATOM   2457  O   VAL A 168      -9.643   8.682 -10.009  1.00 92.06           O
ATOM   2458  HA  VAL A 168     -11.639   8.793 -11.562  1.00 92.06           H
ATOM   2459  CB  VAL A 168     -10.652   7.557 -12.997  1.00 92.06           C
ATOM   2460  HB  VAL A 168      -9.835   7.673 -13.709  1.00 92.06           H
ATOM   2461  CG1 VAL A 168     -10.347   6.335 -12.128  1.00 92.06           C
ATOM   2462 1HG1 VAL A 168      -9.389   6.475 -11.628  1.00 92.06           H
ATOM   2463 2HG1 VAL A 168     -11.132   6.215 -11.381  1.00 92.06           H
ATOM   2464 3HG1 VAL A 168     -10.303   5.445 -12.755  1.00 92.06           H
ATOM   2465  CG2 VAL A 168     -11.944   7.356 -13.791  1.00 92.06           C
ATOM   2466 1HG2 VAL A 168     -12.784   7.271 -13.103  1.00 92.06           H
ATOM   2467 2HG2 VAL A 168     -12.100   8.208 -14.453  1.00 92.06           H
ATOM   2468 3HG2 VAL A 168     -11.867   6.445 -14.385  1.00 92.06           H
ATOM   2469  HN  VAL A 168     -10.705   9.807 -13.989  1.00 92.06           H
ATOM   2470  N   CYS A 169      -8.423   9.440 -11.756  1.00 93.58           N
ATOM   2471  CA  CYS A 169      -7.215   9.631 -10.972  1.00 93.58           C
ATOM   2472  C   CYS A 169      -7.524  10.622  -9.847  1.00 93.58           C
ATOM   2473  O   CYS A 169      -7.185  10.378  -8.690  1.00 93.58           O
ATOM   2474  HA  CYS A 169      -6.947   8.656 -10.566  1.00 93.58           H
ATOM   2475  CB  CYS A 169      -6.045  10.100 -11.840  1.00 93.58           C
ATOM   2476 1HB  CYS A 169      -6.362  10.927 -12.475  1.00 93.58           H
ATOM   2477 2HB  CYS A 169      -5.240  10.474 -11.208  1.00 93.58           H
ATOM   2478  SG  CYS A 169      -5.439   8.716 -12.873  1.00 93.58           S
ATOM   2479  HG  CYS A 169      -6.416   8.776 -13.773  1.00 93.58           H
ATOM   2480  HN  CYS A 169      -8.342   9.680 -12.723  1.00 93.58           H
ATOM   2481  N   PHE A 170      -8.164  11.718 -10.227  1.00 93.09           N
ATOM   2482  CA  PHE A 170      -8.489  12.763  -9.272  1.00 93.09           C
ATOM   2483  C   PHE A 170      -9.382  12.225  -8.152  1.00 93.09           C
ATOM   2484  O   PHE A 170      -9.145  12.501  -6.977  1.00 93.09           O
ATOM   2485  HA  PHE A 170      -7.549  13.116  -8.846  1.00 93.09           H
ATOM   2486  CB  PHE A 170      -9.249  13.848 -10.037  1.00 93.09           C
ATOM   2487 1HB  PHE A 170      -8.642  14.176 -10.881  1.00 93.09           H
ATOM   2488 2HB  PHE A 170     -10.161  13.416 -10.449  1.00 93.09           H
ATOM   2489  CG  PHE A 170      -9.617  15.067  -9.188  1.00 93.09           C
ATOM   2490  CD1 PHE A 170     -10.887  15.215  -8.726  1.00 93.09           C
ATOM   2491  HD1 PHE A 170     -11.643  14.465  -8.959  1.00 93.09           H
ATOM   2492  CD2 PHE A 170      -8.674  16.002  -8.897  1.00 93.09           C
ATOM   2493  HD2 PHE A 170      -7.656  15.884  -9.268  1.00 93.09           H
ATOM   2494  CE1 PHE A 170     -11.229  16.346  -7.938  1.00 93.09           C
ATOM   2495  HE1 PHE A 170     -12.247  16.464  -7.567  1.00 93.09           H
ATOM   2496  CE2 PHE A 170      -9.015  17.133  -8.109  1.00 93.09           C
ATOM   2497  HE2 PHE A 170      -8.259  17.883  -7.876  1.00 93.09           H
ATOM   2498  CZ  PHE A 170     -10.286  17.281  -7.646  1.00 93.09           C
ATOM   2499  HZ  PHE A 170     -10.548  18.149  -7.042  1.00 93.09           H
ATOM   2500  HN  PHE A 170      -8.459  11.896 -11.166  1.00 93.09           H
ATOM   2501  N   THR A 171     -10.390  11.466  -8.556  1.00 92.61           N
ATOM   2502  CA  THR A 171     -11.327  10.896  -7.602  1.00 92.61           C
ATOM   2503  C   THR A 171     -10.592  10.000  -6.604  1.00 92.61           C
ATOM   2504  O   THR A 171     -10.916   9.990  -5.417  1.00 92.61           O
ATOM   2505  HA  THR A 171     -11.775  11.710  -7.032  1.00 92.61           H
ATOM   2506  CB  THR A 171     -12.416  10.164  -8.389  1.00 92.61           C
ATOM   2507  HB  THR A 171     -12.012   9.277  -8.878  1.00 92.61           H
ATOM   2508  OG1 THR A 171     -12.944  11.160  -9.260  1.00 92.61           O
ATOM   2509  HG1 THR A 171     -12.466  11.136 -10.138  1.00 92.61           H
ATOM   2510  CG2 THR A 171     -13.605   9.766  -7.512  1.00 92.61           C
ATOM   2511 1HG2 THR A 171     -14.050  10.661  -7.076  1.00 92.61           H
ATOM   2512 2HG2 THR A 171     -13.264   9.105  -6.715  1.00 92.61           H
ATOM   2513 3HG2 THR A 171     -14.348   9.250  -8.120  1.00 92.61           H
ATOM   2514  HN  THR A 171     -10.572  11.241  -9.513  1.00 92.61           H
ATOM   2515  N   ILE A 172      -9.615   9.269  -7.121  1.00 93.51           N
ATOM   2516  CA  ILE A 172      -8.852   8.349  -6.295  1.00 93.51           C
ATOM   2517  C   ILE A 172      -8.096   9.138  -5.224  1.00 93.51           C
ATOM   2518  O   ILE A 172      -8.097   8.759  -4.053  1.00 93.51           O
ATOM   2519  HA  ILE A 172      -9.563   7.687  -5.800  1.00 93.51           H
ATOM   2520  CB  ILE A 172      -7.948   7.472  -7.165  1.00 93.51           C
ATOM   2521  HB  ILE A 172      -7.465   8.109  -7.906  1.00 93.51           H
ATOM   2522  CG1 ILE A 172      -8.767   6.430  -7.930  1.00 93.51           C
ATOM   2523 1HG1 ILE A 172      -9.139   5.675  -7.238  1.00 93.51           H
ATOM   2524 2HG1 ILE A 172      -9.638   6.907  -8.381  1.00 93.51           H
ATOM   2525  CG2 ILE A 172      -6.839   6.829  -6.330  1.00 93.51           C
ATOM   2526 1HG2 ILE A 172      -6.232   7.609  -5.870  1.00 93.51           H
ATOM   2527 2HG2 ILE A 172      -7.284   6.209  -5.552  1.00 93.51           H
ATOM   2528 3HG2 ILE A 172      -6.212   6.212  -6.972  1.00 93.51           H
ATOM   2529  CD1 ILE A 172      -7.924   5.762  -9.018  1.00 93.51           C
ATOM   2530 1HD1 ILE A 172      -7.574   6.517  -9.722  1.00 93.51           H
ATOM   2531 2HD1 ILE A 172      -7.067   5.267  -8.561  1.00 93.51           H
ATOM   2532 3HD1 ILE A 172      -8.530   5.026  -9.547  1.00 93.51           H
ATOM   2533  HN  ILE A 172      -9.344   9.298  -8.083  1.00 93.51           H
ATOM   2534  N   TRP A 173      -7.470  10.220  -5.663  1.00 91.25           N
ATOM   2535  CA  TRP A 173      -6.631  11.010  -4.777  1.00 91.25           C
ATOM   2536  C   TRP A 173      -7.523  11.598  -3.682  1.00 91.25           C
ATOM   2537  O   TRP A 173      -7.160  11.582  -2.506  1.00 91.25           O
ATOM   2538  HA  TRP A 173      -5.890  10.342  -4.337  1.00 91.25           H
ATOM   2539  CB  TRP A 173      -5.861  12.076  -5.558  1.00 91.25           C
ATOM   2540 1HB  TRP A 173      -6.531  12.533  -6.287  1.00 91.25           H
ATOM   2541 2HB  TRP A 173      -5.554  12.864  -4.871  1.00 91.25           H
ATOM   2542  CG  TRP A 173      -4.625  11.544  -6.286  1.00 91.25           C
ATOM   2543  CD1 TRP A 173      -4.443  11.401  -7.606  1.00 91.25           C
ATOM   2544  HD1 TRP A 173      -5.188  11.658  -8.360  1.00 91.25           H
ATOM   2545  CD2 TRP A 173      -3.399  11.087  -5.678  1.00 91.25           C
ATOM   2546  NE1 TRP A 173      -3.195  10.887  -7.892  1.00 91.25           N
ATOM   2547  HE1 TRP A 173      -2.829  10.692  -8.802  1.00 91.25           H
ATOM   2548  CE2 TRP A 173      -2.540  10.690  -6.681  1.00 91.25           C
ATOM   2549  CE3 TRP A 173      -3.029  11.012  -4.323  1.00 91.25           C
ATOM   2550  HE3 TRP A 173      -3.689  11.319  -3.513  1.00 91.25           H
ATOM   2551  CZ2 TRP A 173      -1.255  10.190  -6.437  1.00 91.25           C
ATOM   2552  HZ2 TRP A 173      -0.595   9.883  -7.248  1.00 91.25           H
ATOM   2553  CZ3 TRP A 173      -1.742  10.510  -4.096  1.00 91.25           C
ATOM   2554  HZ3 TRP A 173      -1.404  10.430  -3.063  1.00 91.25           H
ATOM   2555  CH2 TRP A 173      -0.864  10.106  -5.096  1.00 91.25           C
ATOM   2556  HH2 TRP A 173       0.123   9.725  -4.836  1.00 91.25           H
ATOM   2557  HN  TRP A 173      -7.528  10.557  -6.602  1.00 91.25           H
ATOM   2558  N   VAL A 174      -8.672  12.103  -4.106  1.00 95.25           N
ATOM   2559  CA  VAL A 174      -9.605  12.720  -3.179  1.00 95.25           C
ATOM   2560  C   VAL A 174     -10.059  11.682  -2.151  1.00 95.25           C
ATOM   2561  O   VAL A 174     -10.103  11.965  -0.955  1.00 95.25           O
ATOM   2562  HA  VAL A 174      -9.075  13.519  -2.660  1.00 95.25           H
ATOM   2563  CB  VAL A 174     -10.769  13.347  -3.949  1.00 95.25           C
ATOM   2564  HB  VAL A 174     -11.196  12.580  -4.595  1.00 95.25           H
ATOM   2565  CG1 VAL A 174     -11.866  13.821  -2.994  1.00 95.25           C
ATOM   2566 1HG1 VAL A 174     -12.242  12.972  -2.422  1.00 95.25           H
ATOM   2567 2HG1 VAL A 174     -11.457  14.566  -2.311  1.00 95.25           H
ATOM   2568 3HG1 VAL A 174     -12.682  14.263  -3.567  1.00 95.25           H
ATOM   2569  CG2 VAL A 174     -10.284  14.493  -4.839  1.00 95.25           C
ATOM   2570 1HG2 VAL A 174      -9.820  15.262  -4.221  1.00 95.25           H
ATOM   2571 2HG2 VAL A 174      -9.556  14.114  -5.555  1.00 95.25           H
ATOM   2572 3HG2 VAL A 174     -11.132  14.921  -5.375  1.00 95.25           H
ATOM   2573  HN  VAL A 174      -8.967  12.096  -5.061  1.00 95.25           H
ATOM   2574  N   LEU A 175     -10.384  10.500  -2.655  1.00 90.00           N
ATOM   2575  CA  LEU A 175     -10.895   9.439  -1.805  1.00 90.00           C
ATOM   2576  C   LEU A 175      -9.824   9.050  -0.783  1.00 90.00           C
ATOM   2577  O   LEU A 175     -10.115   8.913   0.404  1.00 90.00           O
ATOM   2578  HA  LEU A 175     -11.756   9.836  -1.268  1.00 90.00           H
ATOM   2579  CB  LEU A 175     -11.392   8.266  -2.652  1.00 90.00           C
ATOM   2580 1HB  LEU A 175     -12.133   8.641  -3.357  1.00 90.00           H
ATOM   2581 2HB  LEU A 175     -10.555   7.887  -3.239  1.00 90.00           H
ATOM   2582  CG  LEU A 175     -12.008   7.096  -1.882  1.00 90.00           C
ATOM   2583  HG  LEU A 175     -11.295   6.773  -1.123  1.00 90.00           H
ATOM   2584  CD1 LEU A 175     -13.280   7.530  -1.151  1.00 90.00           C
ATOM   2585 1HD1 LEU A 175     -13.040   8.325  -0.445  1.00 90.00           H
ATOM   2586 2HD1 LEU A 175     -14.009   7.895  -1.875  1.00 90.00           H
ATOM   2587 3HD1 LEU A 175     -13.698   6.680  -0.612  1.00 90.00           H
ATOM   2588  CD2 LEU A 175     -12.257   5.902  -2.805  1.00 90.00           C
ATOM   2589 1HD2 LEU A 175     -12.941   6.195  -3.602  1.00 90.00           H
ATOM   2590 2HD2 LEU A 175     -11.312   5.575  -3.240  1.00 90.00           H
ATOM   2591 3HD2 LEU A 175     -12.695   5.085  -2.233  1.00 90.00           H
ATOM   2592  HN  LEU A 175     -10.303  10.264  -3.624  1.00 90.00           H
ATOM   2593  N   ALA A 176      -8.609   8.882  -1.282  1.00 95.06           N
ATOM   2594  CA  ALA A 176      -7.510   8.436  -0.443  1.00 95.06           C
ATOM   2595  C   ALA A 176      -7.262   9.469   0.658  1.00 95.06           C
ATOM   2596  O   ALA A 176      -6.980   9.109   1.800  1.00 95.06           O
ATOM   2597  HA  ALA A 176      -7.805   7.492   0.016  1.00 95.06           H
ATOM   2598  CB  ALA A 176      -6.270   8.197  -1.308  1.00 95.06           C
ATOM   2599 1HB  ALA A 176      -6.490   7.434  -2.055  1.00 95.06           H
ATOM   2600 2HB  ALA A 176      -5.992   9.125  -1.807  1.00 95.06           H
ATOM   2601 3HB  ALA A 176      -5.446   7.862  -0.678  1.00 95.06           H
ATOM   2602  HN  ALA A 176      -8.370   9.045  -2.240  1.00 95.06           H
ATOM   2603  N   ALA A 177      -7.377  10.732   0.276  1.00 94.94           N
ATOM   2604  CA  ALA A 177      -7.140  11.821   1.209  1.00 94.94           C
ATOM   2605  C   ALA A 177      -8.149  11.732   2.356  1.00 94.94           C
ATOM   2606  O   ALA A 177      -7.779  11.845   3.523  1.00 94.94           O
ATOM   2607  HA  ALA A 177      -6.135  11.700   1.611  1.00 94.94           H
ATOM   2608  CB  ALA A 177      -7.217  13.156   0.466  1.00 94.94           C
ATOM   2609 1HB  ALA A 177      -6.461  13.179  -0.318  1.00 94.94           H
ATOM   2610 2HB  ALA A 177      -8.206  13.268   0.022  1.00 94.94           H
ATOM   2611 3HB  ALA A 177      -7.039  13.972   1.167  1.00 94.94           H
ATOM   2612  HN  ALA A 177      -7.627  11.016  -0.650  1.00 94.94           H
ATOM   2613  N   ALA A 178      -9.405  11.531   1.983  1.00 95.28           N
ATOM   2614  CA  ALA A 178     -10.479  11.494   2.961  1.00 95.28           C
ATOM   2615  C   ALA A 178     -10.248  10.326   3.921  1.00 95.28           C
ATOM   2616  O   ALA A 178     -10.548  10.426   5.110  1.00 95.28           O
ATOM   2617  HA  ALA A 178     -10.449  12.427   3.523  1.00 95.28           H
ATOM   2618  CB  ALA A 178     -11.824  11.397   2.238  1.00 95.28           C
ATOM   2619 1HB  ALA A 178     -11.952  12.265   1.591  1.00 95.28           H
ATOM   2620 2HB  ALA A 178     -11.849  10.489   1.636  1.00 95.28           H
ATOM   2621 3HB  ALA A 178     -12.630  11.369   2.972  1.00 95.28           H
ATOM   2622  HN  ALA A 178      -9.692  11.396   1.035  1.00 95.28           H
ATOM   2623  N   LEU A 179      -9.717   9.244   3.370  1.00 92.60           N
ATOM   2624  CA  LEU A 179      -9.513   8.032   4.146  1.00 92.60           C
ATOM   2625  C   LEU A 179      -8.338   8.237   5.104  1.00 92.60           C
ATOM   2626  O   LEU A 179      -8.063   7.383   5.945  1.00 92.60           O
ATOM   2627  HA  LEU A 179     -10.415   7.867   4.736  1.00 92.60           H
ATOM   2628  CB  LEU A 179      -9.349   6.825   3.220  1.00 92.60           C
ATOM   2629 1HB  LEU A 179      -8.550   7.042   2.511  1.00 92.60           H
ATOM   2630 2HB  LEU A 179      -9.022   5.975   3.819  1.00 92.60           H
ATOM   2631  CG  LEU A 179     -10.593   6.410   2.433  1.00 92.60           C
ATOM   2632  HG  LEU A 179     -10.976   7.287   1.911  1.00 92.60           H
ATOM   2633  CD1 LEU A 179     -10.246   5.366   1.369  1.00 92.60           C
ATOM   2634 1HD1 LEU A 179      -9.517   5.784   0.675  1.00 92.60           H
ATOM   2635 2HD1 LEU A 179      -9.826   4.483   1.850  1.00 92.60           H
ATOM   2636 3HD1 LEU A 179     -11.148   5.089   0.824  1.00 92.60           H
ATOM   2637  CD2 LEU A 179     -11.700   5.925   3.372  1.00 92.60           C
ATOM   2638 1HD2 LEU A 179     -11.343   5.066   3.940  1.00 92.60           H
ATOM   2639 2HD2 LEU A 179     -11.972   6.727   4.058  1.00 92.60           H
ATOM   2640 3HD2 LEU A 179     -12.573   5.636   2.786  1.00 92.60           H
ATOM   2641  HN  LEU A 179      -9.429   9.188   2.414  1.00 92.60           H
ATOM   2642  N   CYS A 180      -7.677   9.374   4.944  1.00 91.58           N
ATOM   2643  CA  CYS A 180      -6.494   9.669   5.735  1.00 91.58           C
ATOM   2644  C   CYS A 180      -6.908  10.563   6.904  1.00 91.58           C
ATOM   2645  O   CYS A 180      -6.087  10.896   7.758  1.00 91.58           O
ATOM   2646  HA  CYS A 180      -6.111   8.713   6.094  1.00 91.58           H
ATOM   2647  CB  CYS A 180      -5.393  10.310   4.888  1.00 91.58           C
ATOM   2648 1HB  CYS A 180      -5.760  11.233   4.438  1.00 91.58           H
ATOM   2649 2HB  CYS A 180      -4.546  10.578   5.519  1.00 91.58           H
ATOM   2650  SG  CYS A 180      -4.853   9.150   3.579  1.00 91.58           S
ATOM   2651  HG  CYS A 180      -6.043   9.034   2.997  1.00 91.58           H
ATOM   2652  HN  CYS A 180      -7.936  10.085   4.291  1.00 91.58           H
ATOM   2653  N   ILE A 181      -8.182  10.928   6.907  1.00 91.39           N
ATOM   2654  CA  ILE A 181      -8.696  11.844   7.910  1.00 91.39           C
ATOM   2655  C   ILE A 181      -8.404  11.284   9.304  1.00 91.39           C
ATOM   2656  O   ILE A 181      -7.911  12.001  10.173  1.00 91.39           O
ATOM   2657  HA  ILE A 181      -8.161  12.786   7.797  1.00 91.39           H
ATOM   2658  CB  ILE A 181     -10.178  12.133   7.662  1.00 91.39           C
ATOM   2659  HB  ILE A 181     -10.690  11.184   7.503  1.00 91.39           H
ATOM   2660  CG1 ILE A 181     -10.369  12.968   6.394  1.00 91.39           C
ATOM   2661 1HG1 ILE A 181      -9.934  13.957   6.537  1.00 91.39           H
ATOM   2662 2HG1 ILE A 181      -9.838  12.502   5.564  1.00 91.39           H
ATOM   2663  CG2 ILE A 181     -10.820  12.792   8.885  1.00 91.39           C
ATOM   2664 1HG2 ILE A 181     -10.733  12.127   9.744  1.00 91.39           H
ATOM   2665 2HG2 ILE A 181     -10.312  13.732   9.100  1.00 91.39           H
ATOM   2666 3HG2 ILE A 181     -11.874  12.987   8.681  1.00 91.39           H
ATOM   2667  CD1 ILE A 181     -11.853  13.103   6.045  1.00 91.39           C
ATOM   2668 1HD1 ILE A 181     -12.279  12.114   5.880  1.00 91.39           H
ATOM   2669 2HD1 ILE A 181     -12.376  13.591   6.867  1.00 91.39           H
ATOM   2670 3HD1 ILE A 181     -11.960  13.701   5.140  1.00 91.39           H
ATOM   2671  HN  ILE A 181      -8.856  10.608   6.241  1.00 91.39           H
ATOM   2672  N   PRO A 182      -8.701   9.999   9.541  1.00 92.96           N
ATOM   2673  CA  PRO A 182      -8.484   9.406  10.862  1.00 92.96           C
ATOM   2674  C   PRO A 182      -7.065   9.616  11.363  1.00 92.96           C
ATOM   2675  O   PRO A 182      -6.858   9.973  12.522  1.00 92.96           O
ATOM   2676  HA  PRO A 182      -9.122   9.892  11.601  1.00 92.96           H
ATOM   2677  CB  PRO A 182      -8.797   7.923  10.650  1.00 92.96           C
ATOM   2678 1HB  PRO A 182      -7.902   7.357  10.394  1.00 92.96           H
ATOM   2679 2HB  PRO A 182      -9.215   7.469  11.548  1.00 92.96           H
ATOM   2680  CG  PRO A 182      -9.803   7.935   9.505  1.00 92.96           C
ATOM   2681 1HG  PRO A 182      -9.858   6.969   9.004  1.00 92.96           H
ATOM   2682 2HG  PRO A 182     -10.811   8.158   9.854  1.00 92.96           H
ATOM   2683  CD  PRO A 182      -9.263   9.022   8.590  1.00 92.96           C
ATOM   2684 1HD  PRO A 182      -8.500   8.639   7.913  1.00 92.96           H
ATOM   2685 2HD  PRO A 182     -10.047   9.456   7.969  1.00 92.96           H
ATOM   2686  N   GLU A 183      -6.115   9.388  10.467  1.00 89.91           N
ATOM   2687  CA  GLU A 183      -4.710   9.476  10.827  1.00 89.91           C
ATOM   2688  C   GLU A 183      -4.360  10.902  11.256  1.00 89.91           C
ATOM   2689  O   GLU A 183      -3.592  11.100  12.196  1.00 89.91           O
ATOM   2690  HA  GLU A 183      -4.584   8.795  11.669  1.00 89.91           H
ATOM   2691  CB  GLU A 183      -3.819   9.016   9.672  1.00 89.91           C
ATOM   2692 1HB  GLU A 183      -4.259   9.324   8.723  1.00 89.91           H
ATOM   2693 2HB  GLU A 183      -2.805   9.390   9.818  1.00 89.91           H
ATOM   2694  CG  GLU A 183      -3.714   7.490   9.634  1.00 89.91           C
ATOM   2695 1HG  GLU A 183      -3.004   7.190   8.863  1.00 89.91           H
ATOM   2696 2HG  GLU A 183      -3.325   7.125  10.584  1.00 89.91           H
ATOM   2697  CD  GLU A 183      -5.077   6.853   9.356  1.00 89.91           C
ATOM   2698  OE1 GLU A 183      -5.256   5.690   9.776  1.00 89.91           O
ATOM   2699  OE2 GLU A 183      -5.909   7.545   8.730  1.00 89.91           O
ATOM   2700  HN  GLU A 183      -6.293   9.147   9.513  1.00 89.91           H
ATOM   2701  N   ILE A 184      -4.941  11.858  10.546  1.00 91.17           N
ATOM   2702  CA  ILE A 184      -4.650  13.259  10.800  1.00 91.17           C
ATOM   2703  C   ILE A 184      -5.063  13.610  12.231  1.00 91.17           C
ATOM   2704  O   ILE A 184      -4.361  14.348  12.920  1.00 91.17           O
ATOM   2705  HA  ILE A 184      -3.572  13.391  10.709  1.00 91.17           H
ATOM   2706  CB  ILE A 184      -5.305  14.143   9.736  1.00 91.17           C
ATOM   2707  HB  ILE A 184      -6.365  13.893   9.690  1.00 91.17           H
ATOM   2708  CG1 ILE A 184      -4.714  13.866   8.353  1.00 91.17           C
ATOM   2709 1HG1 ILE A 184      -3.685  14.224   8.315  1.00 91.17           H
ATOM   2710 2HG1 ILE A 184      -4.684  12.791   8.175  1.00 91.17           H
ATOM   2711  CG2 ILE A 184      -5.207  15.622  10.116  1.00 91.17           C
ATOM   2712 1HG2 ILE A 184      -5.712  15.787  11.068  1.00 91.17           H
ATOM   2713 2HG2 ILE A 184      -4.158  15.905  10.208  1.00 91.17           H
ATOM   2714 3HG2 ILE A 184      -5.680  16.228   9.343  1.00 91.17           H
ATOM   2715  CD1 ILE A 184      -5.537  14.548   7.258  1.00 91.17           C
ATOM   2716 1HD1 ILE A 184      -6.559  14.170   7.283  1.00 91.17           H
ATOM   2717 2HD1 ILE A 184      -5.544  15.625   7.426  1.00 91.17           H
ATOM   2718 3HD1 ILE A 184      -5.095  14.335   6.285  1.00 91.17           H
ATOM   2719  HN  ILE A 184      -5.597  11.689   9.811  1.00 91.17           H
ATOM   2720  N   LEU A 185      -6.201  13.065  12.635  1.00 91.34           N
ATOM   2721  CA  LEU A 185      -6.828  13.477  13.880  1.00 91.34           C
ATOM   2722  C   LEU A 185      -6.096  12.824  15.054  1.00 91.34           C
ATOM   2723  O   LEU A 185      -5.721  13.501  16.010  1.00 91.34           O
ATOM   2724  HA  LEU A 185      -6.715  14.558  13.960  1.00 91.34           H
ATOM   2725  CB  LEU A 185      -8.328  13.180  13.848  1.00 91.34           C
ATOM   2726 1HB  LEU A 185      -8.465  12.126  13.604  1.00 91.34           H
ATOM   2727 2HB  LEU A 185      -8.729  13.328  14.851  1.00 91.34           H
ATOM   2728  CG  LEU A 185      -9.157  14.014  12.869  1.00 91.34           C
ATOM   2729  HG  LEU A 185      -8.763  13.853  11.866  1.00 91.34           H
ATOM   2730  CD1 LEU A 185     -10.617  13.558  12.861  1.00 91.34           C
ATOM   2731 1HD1 LEU A 185     -10.670  12.512  12.560  1.00 91.34           H
ATOM   2732 2HD1 LEU A 185     -11.039  13.670  13.860  1.00 91.34           H
ATOM   2733 3HD1 LEU A 185     -11.184  14.167  12.157  1.00 91.34           H
ATOM   2734  CD2 LEU A 185      -9.024  15.507  13.173  1.00 91.34           C
ATOM   2735 1HD2 LEU A 185      -9.376  15.705  14.185  1.00 91.34           H
ATOM   2736 2HD2 LEU A 185      -7.979  15.804  13.087  1.00 91.34           H
ATOM   2737 3HD2 LEU A 185      -9.623  16.077  12.462  1.00 91.34           H
ATOM   2738  HN  LEU A 185      -6.693  12.357  12.129  1.00 91.34           H
ATOM   2739  N   TYR A 186      -5.914  11.516  14.943  1.00 91.86           N
ATOM   2740  CA  TYR A 186      -5.652  10.695  16.113  1.00 91.86           C
ATOM   2741  C   TYR A 186      -4.184  10.268  16.165  1.00 91.86           C
ATOM   2742  O   TYR A 186      -3.765   9.585  17.099  1.00 91.86           O
ATOM   2743  HA  TYR A 186      -5.882  11.288  16.998  1.00 91.86           H
ATOM   2744  CB  TYR A 186      -6.528   9.450  15.959  1.00 91.86           C
ATOM   2745 1HB  TYR A 186      -6.201   8.895  15.080  1.00 91.86           H
ATOM   2746 2HB  TYR A 186      -6.374   8.801  16.821  1.00 91.86           H
ATOM   2747  CG  TYR A 186      -8.022   9.753  15.827  1.00 91.86           C
ATOM   2748  CD1 TYR A 186      -8.626  10.640  16.695  1.00 91.86           C
ATOM   2749  HD1 TYR A 186      -8.038  11.124  17.475  1.00 91.86           H
ATOM   2750  CD2 TYR A 186      -8.765   9.140  14.839  1.00 91.86           C
ATOM   2751  HD2 TYR A 186      -8.289   8.439  14.153  1.00 91.86           H
ATOM   2752  CE1 TYR A 186     -10.032  10.925  16.570  1.00 91.86           C
ATOM   2753  HE1 TYR A 186     -10.521  11.623  17.249  1.00 91.86           H
ATOM   2754  CE2 TYR A 186     -10.171   9.425  14.715  1.00 91.86           C
ATOM   2755  HE2 TYR A 186     -10.770   8.947  13.939  1.00 91.86           H
ATOM   2756  CZ  TYR A 186     -10.735  10.303  15.586  1.00 91.86           C
ATOM   2757  OH  TYR A 186     -12.063  10.573  15.469  1.00 91.86           O
ATOM   2758  HH  TYR A 186     -12.463  10.011  14.744  1.00 91.86           H
ATOM   2759  HN  TYR A 186      -5.943  11.019  14.076  1.00 91.86           H
ATOM   2760  N   SER A 187      -3.442  10.687  15.151  1.00 92.65           N
ATOM   2761  CA  SER A 187      -1.997  10.529  15.164  1.00 92.65           C
ATOM   2762  C   SER A 187      -1.378  11.466  16.203  1.00 92.65           C
ATOM   2763  O   SER A 187      -1.555  12.681  16.132  1.00 92.65           O
ATOM   2764  HA  SER A 187      -1.824   9.488  15.437  1.00 92.65           H
ATOM   2765  CB  SER A 187      -1.401  10.800  13.782  1.00 92.65           C
ATOM   2766 1HB  SER A 187      -1.662  11.810  13.466  1.00 92.65           H
ATOM   2767 2HB  SER A 187      -0.313  10.755  13.841  1.00 92.65           H
ATOM   2768  OG  SER A 187      -1.861   9.866  12.809  1.00 92.65           O
ATOM   2769  HG  SER A 187      -2.337  10.346  12.073  1.00 92.65           H
ATOM   2770  HN  SER A 187      -3.811  11.127  14.332  1.00 92.65           H
ATOM   2771  N   GLN A 188      -0.664  10.865  17.144  1.00 85.62           N
ATOM   2772  CA  GLN A 188       0.113  11.635  18.100  1.00 85.62           C
ATOM   2773  C   GLN A 188       1.320  10.826  18.577  1.00 85.62           C
ATOM   2774  O   GLN A 188       1.419   9.631  18.302  1.00 85.62           O
ATOM   2775  HA  GLN A 188       0.451  12.517  17.555  1.00 85.62           H
ATOM   2776  CB  GLN A 188      -0.752  12.078  19.281  1.00 85.62           C
ATOM   2777 1HB  GLN A 188      -0.168  12.714  19.947  1.00 85.62           H
ATOM   2778 2HB  GLN A 188      -1.588  12.677  18.920  1.00 85.62           H
ATOM   2779  CG  GLN A 188      -1.281  10.869  20.056  1.00 85.62           C
ATOM   2780 1HG  GLN A 188      -1.807  10.199  19.377  1.00 85.62           H
ATOM   2781 2HG  GLN A 188      -0.446  10.308  20.475  1.00 85.62           H
ATOM   2782  CD  GLN A 188      -2.223  11.308  21.180  1.00 85.62           C
ATOM   2783  OE1 GLN A 188      -2.633  12.453  21.269  1.00 85.62           O
ATOM   2784  NE2 GLN A 188      -2.541  10.335  22.029  1.00 85.62           N
ATOM   2785 1HE2 GLN A 188      -2.170   9.416  21.899  1.00 85.62           H
ATOM   2786 2HE2 GLN A 188      -3.152  10.523  22.798  1.00 85.62           H
ATOM   2787  HN  GLN A 188      -0.613   9.873  17.259  1.00 85.62           H
ATOM   2788  N   ILE A 189       2.209  11.509  19.284  1.00 90.11           N
ATOM   2789  CA  ILE A 189       3.344  10.845  19.902  1.00 90.11           C
ATOM   2790  C   ILE A 189       2.928  10.300  21.270  1.00 90.11           C
ATOM   2791  O   ILE A 189       2.399  11.036  22.101  1.00 90.11           O
ATOM   2792  HA  ILE A 189       3.617  10.004  19.264  1.00 90.11           H
ATOM   2793  CB  ILE A 189       4.550  11.784  19.955  1.00 90.11           C
ATOM   2794  HB  ILE A 189       4.267  12.672  20.520  1.00 90.11           H
ATOM   2795  CG1 ILE A 189       4.946  12.249  18.552  1.00 90.11           C
ATOM   2796 1HG1 ILE A 189       5.298  11.398  17.969  1.00 90.11           H
ATOM   2797 2HG1 ILE A 189       4.071  12.648  18.037  1.00 90.11           H
ATOM   2798  CG2 ILE A 189       5.721  11.132  20.694  1.00 90.11           C
ATOM   2799 1HG2 ILE A 189       5.419  10.893  21.714  1.00 90.11           H
ATOM   2800 2HG2 ILE A 189       6.012  10.218  20.178  1.00 90.11           H
ATOM   2801 3HG2 ILE A 189       6.565  11.822  20.717  1.00 90.11           H
ATOM   2802  CD1 ILE A 189       6.039  13.317  18.616  1.00 90.11           C
ATOM   2803 1HD1 ILE A 189       5.674  14.177  19.179  1.00 90.11           H
ATOM   2804 2HD1 ILE A 189       6.920  12.907  19.109  1.00 90.11           H
ATOM   2805 3HD1 ILE A 189       6.301  13.630  17.605  1.00 90.11           H
ATOM   2806  HN  ILE A 189       2.162  12.496  19.438  1.00 90.11           H
ATOM   2807  N   LYS A 190       3.184   9.014  21.462  1.00 85.58           N
ATOM   2808  CA  LYS A 190       2.966   8.392  22.757  1.00 85.58           C
ATOM   2809  C   LYS A 190       4.312   7.969  23.348  1.00 85.58           C
ATOM   2810  O   LYS A 190       5.147   7.396  22.650  1.00 85.58           O
ATOM   2811  HA  LYS A 190       2.523   9.145  23.410  1.00 85.58           H
ATOM   2812  CB  LYS A 190       1.958   7.247  22.639  1.00 85.58           C
ATOM   2813 1HB  LYS A 190       1.052   7.603  22.148  1.00 85.58           H
ATOM   2814 2HB  LYS A 190       2.371   6.458  22.010  1.00 85.58           H
ATOM   2815  CG  LYS A 190       1.610   6.679  24.016  1.00 85.58           C
ATOM   2816 1HG  LYS A 190       2.518   6.343  24.515  1.00 85.58           H
ATOM   2817 2HG  LYS A 190       1.176   7.463  24.637  1.00 85.58           H
ATOM   2818  CD  LYS A 190       0.626   5.513  23.895  1.00 85.58           C
ATOM   2819 1HD  LYS A 190      -0.313   5.868  23.471  1.00 85.58           H
ATOM   2820 2HD  LYS A 190       1.024   4.766  23.208  1.00 85.58           H
ATOM   2821  CE  LYS A 190       0.366   4.872  25.260  1.00 85.58           C
ATOM   2822 1HE  LYS A 190       1.303   4.779  25.809  1.00 85.58           H
ATOM   2823 2HE  LYS A 190      -0.288   5.512  25.851  1.00 85.58           H
ATOM   2824  NZ  LYS A 190      -0.252   3.537  25.096  1.00 85.58           N
ATOM   2825 1HZ  LYS A 190      -0.340   3.092  26.002  1.00 85.58           H
ATOM   2826 2HZ  LYS A 190      -1.171   3.640  24.679  1.00 85.58           H
ATOM   2827 3HZ  LYS A 190       0.330   2.966  24.493  1.00 85.58           H
ATOM   2828  HN  LYS A 190       3.533   8.401  20.752  1.00 85.58           H
ATOM   2829  N   GLU A 191       4.480   8.267  24.628  1.00 75.80           N
ATOM   2830  CA  GLU A 191       5.639   7.788  25.362  1.00 75.80           C
ATOM   2831  C   GLU A 191       5.325   6.450  26.034  1.00 75.80           C
ATOM   2832  O   GLU A 191       4.383   6.351  26.817  1.00 75.80           O
ATOM   2833  HA  GLU A 191       6.420   7.652  24.613  1.00 75.80           H
ATOM   2834  CB  GLU A 191       6.103   8.822  26.389  1.00 75.80           C
ATOM   2835 1HB  GLU A 191       5.241   9.222  26.923  1.00 75.80           H
ATOM   2836 2HB  GLU A 191       6.849   8.377  27.048  1.00 75.80           H
ATOM   2837  CG  GLU A 191       6.787  10.007  25.704  1.00 75.80           C
ATOM   2838 1HG  GLU A 191       7.553   9.644  25.019  1.00 75.80           H
ATOM   2839 2HG  GLU A 191       6.059  10.555  25.106  1.00 75.80           H
ATOM   2840  CD  GLU A 191       7.419  10.946  26.734  1.00 75.80           C
ATOM   2841  OE1 GLU A 191       8.070  11.917  26.292  1.00 75.80           O
ATOM   2842  OE2 GLU A 191       7.238  10.670  27.939  1.00 75.80           O
ATOM   2843  HN  GLU A 191       3.843   8.824  25.160  1.00 75.80           H
ATOM   2844  N   GLU A 192       6.134   5.454  25.703  1.00 73.05           N
ATOM   2845  CA  GLU A 192       5.958   4.127  26.268  1.00 73.05           C
ATOM   2846  C   GLU A 192       7.293   3.590  26.788  1.00 73.05           C
ATOM   2847  O   GLU A 192       8.237   3.416  26.019  1.00 73.05           O
ATOM   2848  HA  GLU A 192       5.263   4.256  27.098  1.00 73.05           H
ATOM   2849  CB  GLU A 192       5.343   3.172  25.243  1.00 73.05           C
ATOM   2850 1HB  GLU A 192       4.442   3.616  24.821  1.00 73.05           H
ATOM   2851 2HB  GLU A 192       6.088   2.911  24.491  1.00 73.05           H
ATOM   2852  CG  GLU A 192       4.920   1.858  25.904  1.00 73.05           C
ATOM   2853 1HG  GLU A 192       4.783   1.091  25.141  1.00 73.05           H
ATOM   2854 2HG  GLU A 192       5.711   1.509  26.568  1.00 73.05           H
ATOM   2855  CD  GLU A 192       3.623   2.035  26.695  1.00 73.05           C
ATOM   2856  OE1 GLU A 192       3.566   1.495  27.821  1.00 73.05           O
ATOM   2857  OE2 GLU A 192       2.716   2.707  26.156  1.00 73.05           O
ATOM   2858  HN  GLU A 192       6.897   5.542  25.062  1.00 73.05           H
ATOM   2859  N   SER A 193       7.329   3.342  28.089  1.00 74.08           N
ATOM   2860  CA  SER A 193       8.499   2.739  28.704  1.00 74.08           C
ATOM   2861  C   SER A 193       9.742   3.575  28.395  1.00 74.08           C
ATOM   2862  O   SER A 193      10.834   3.033  28.230  1.00 74.08           O
ATOM   2863  HA  SER A 193       8.294   2.738  29.774  1.00 74.08           H
ATOM   2864  CB  SER A 193       8.694   1.300  28.222  1.00 74.08           C
ATOM   2865 1HB  SER A 193       8.946   1.303  27.161  1.00 74.08           H
ATOM   2866 2HB  SER A 193       9.537   0.852  28.748  1.00 74.08           H
ATOM   2867  OG  SER A 193       7.530   0.504  28.429  1.00 74.08           O
ATOM   2868  HG  SER A 193       7.650  -0.395  28.009  1.00 74.08           H
ATOM   2869  HN  SER A 193       6.578   3.545  28.718  1.00 74.08           H
ATOM   2870  N   GLY A 194       9.535   4.882  28.326  1.00 82.24           N
ATOM   2871  CA  GLY A 194      10.636   5.803  28.103  1.00 82.24           C
ATOM   2872  C   GLY A 194      10.995   5.880  26.618  1.00 82.24           C
ATOM   2873  O   GLY A 194      11.996   6.492  26.248  1.00 82.24           O
ATOM   2874 1HA  GLY A 194      10.364   6.795  28.466  1.00 82.24           H
ATOM   2875 2HA  GLY A 194      11.506   5.481  28.675  1.00 82.24           H
ATOM   2876  HN  GLY A 194       8.636   5.311  28.419  1.00 82.24           H
ATOM   2877  N   ILE A 195      10.158   5.249  25.806  1.00 80.79           N
ATOM   2878  CA  ILE A 195      10.340   5.290  24.365  1.00 80.79           C
ATOM   2879  C   ILE A 195       9.209   6.104  23.735  1.00 80.79           C
ATOM   2880  O   ILE A 195       8.035   5.861  24.012  1.00 80.79           O
ATOM   2881  HA  ILE A 195      11.283   5.800  24.169  1.00 80.79           H
ATOM   2882  CB  ILE A 195      10.466   3.873  23.801  1.00 80.79           C
ATOM   2883  HB  ILE A 195       9.556   3.326  24.046  1.00 80.79           H
ATOM   2884  CG1 ILE A 195      11.632   3.125  24.452  1.00 80.79           C
ATOM   2885 1HG1 ILE A 195      12.566   3.643  24.236  1.00 80.79           H
ATOM   2886 2HG1 ILE A 195      11.509   3.126  25.535  1.00 80.79           H
ATOM   2887  CG2 ILE A 195      10.581   3.898  22.276  1.00 80.79           C
ATOM   2888 1HG2 ILE A 195       9.692   4.365  21.852  1.00 80.79           H
ATOM   2889 2HG2 ILE A 195      11.464   4.469  21.988  1.00 80.79           H
ATOM   2890 3HG2 ILE A 195      10.669   2.878  21.901  1.00 80.79           H
ATOM   2891  CD1 ILE A 195      11.711   1.684  23.943  1.00 80.79           C
ATOM   2892 1HD1 ILE A 195      10.784   1.163  24.182  1.00 80.79           H
ATOM   2893 2HD1 ILE A 195      11.858   1.688  22.863  1.00 80.79           H
ATOM   2894 3HD1 ILE A 195      12.548   1.176  24.422  1.00 80.79           H
ATOM   2895  HN  ILE A 195       9.369   4.720  26.118  1.00 80.79           H
ATOM   2896  N   ALA A 196       9.601   7.055  22.899  1.00 91.29           N
ATOM   2897  CA  ALA A 196       8.634   7.842  22.154  1.00 91.29           C
ATOM   2898  C   ALA A 196       8.165   7.045  20.935  1.00 91.29           C
ATOM   2899  O   ALA A 196       8.981   6.591  20.134  1.00 91.29           O
ATOM   2900  HA  ALA A 196       7.781   8.025  22.807  1.00 91.29           H
ATOM   2901  CB  ALA A 196       9.257   9.185  21.769  1.00 91.29           C
ATOM   2902 1HB  ALA A 196       9.546   9.724  22.671  1.00 91.29           H
ATOM   2903 2HB  ALA A 196      10.138   9.013  21.151  1.00 91.29           H
ATOM   2904 3HB  ALA A 196       8.531   9.775  21.209  1.00 91.29           H
ATOM   2905  HN  ALA A 196      10.558   7.289  22.729  1.00 91.29           H
ATOM   2906  N   ILE A 197       6.852   6.899  20.832  1.00 87.23           N
ATOM   2907  CA  ILE A 197       6.267   6.142  19.739  1.00 87.23           C
ATOM   2908  C   ILE A 197       5.232   7.009  19.019  1.00 87.23           C
ATOM   2909  O   ILE A 197       4.342   7.575  19.653  1.00 87.23           O
ATOM   2910  HA  ILE A 197       7.068   5.907  19.038  1.00 87.23           H
ATOM   2911  CB  ILE A 197       5.707   4.812  20.248  1.00 87.23           C
ATOM   2912  HB  ILE A 197       4.946   5.027  20.998  1.00 87.23           H
ATOM   2913  CG1 ILE A 197       6.797   3.985  20.934  1.00 87.23           C
ATOM   2914 1HG1 ILE A 197       7.574   3.733  20.213  1.00 87.23           H
ATOM   2915 2HG1 ILE A 197       7.269   4.578  21.718  1.00 87.23           H
ATOM   2916  CG2 ILE A 197       5.024   4.037  19.120  1.00 87.23           C
ATOM   2917 1HG2 ILE A 197       4.203   4.630  18.717  1.00 87.23           H
ATOM   2918 2HG2 ILE A 197       5.746   3.832  18.330  1.00 87.23           H
ATOM   2919 3HG2 ILE A 197       4.635   3.096  19.510  1.00 87.23           H
ATOM   2920  CD1 ILE A 197       6.216   2.704  21.535  1.00 87.23           C
ATOM   2921 1HD1 ILE A 197       5.456   2.961  22.273  1.00 87.23           H
ATOM   2922 2HD1 ILE A 197       5.766   2.103  20.745  1.00 87.23           H
ATOM   2923 3HD1 ILE A 197       7.012   2.135  22.016  1.00 87.23           H
ATOM   2924  HN  ILE A 197       6.194   7.287  21.477  1.00 87.23           H
ATOM   2925  N   CYS A 198       5.383   7.087  17.705  1.00 92.42           N
ATOM   2926  CA  CYS A 198       4.351   7.672  16.867  1.00 92.42           C
ATOM   2927  C   CYS A 198       3.285   6.607  16.603  1.00 92.42           C
ATOM   2928  O   CYS A 198       3.543   5.624  15.909  1.00 92.42           O
ATOM   2929  HA  CYS A 198       3.931   8.509  17.425  1.00 92.42           H
ATOM   2930  CB  CYS A 198       4.930   8.235  15.567  1.00 92.42           C
ATOM   2931 1HB  CYS A 198       5.562   9.096  15.784  1.00 92.42           H
ATOM   2932 2HB  CYS A 198       5.561   7.488  15.087  1.00 92.42           H
ATOM   2933  SG  CYS A 198       3.574   8.725  14.439  1.00 92.42           S
ATOM   2934  HN  CYS A 198       6.191   6.760  17.215  1.00 92.42           H
ATOM   2935  N   THR A 199       2.110   6.837  17.170  1.00 90.74           N
ATOM   2936  CA  THR A 199       1.027   5.874  17.065  1.00 90.74           C
ATOM   2937  C   THR A 199      -0.317   6.595  16.941  1.00 90.74           C
ATOM   2938  O   THR A 199      -0.413   7.788  17.222  1.00 90.74           O
ATOM   2939  HA  THR A 199       1.167   5.298  16.150  1.00 90.74           H
ATOM   2940  CB  THR A 199       1.106   4.940  18.274  1.00 90.74           C
ATOM   2941  HB  THR A 199       2.131   4.607  18.442  1.00 90.74           H
ATOM   2942  OG1 THR A 199       0.165   3.911  17.980  1.00 90.74           O
ATOM   2943  HG1 THR A 199       0.340   3.112  18.557  1.00 90.74           H
ATOM   2944  CG2 THR A 199       0.564   5.586  19.551  1.00 90.74           C
ATOM   2945 1HG2 THR A 199      -0.481   5.858  19.404  1.00 90.74           H
ATOM   2946 2HG2 THR A 199       1.144   6.481  19.779  1.00 90.74           H
ATOM   2947 3HG2 THR A 199       0.644   4.881  20.377  1.00 90.74           H
ATOM   2948  HN  THR A 199       1.894   7.661  17.693  1.00 90.74           H
ATOM   2949  N   MET A 200      -1.321   5.839  16.520  1.00 89.66           N
ATOM   2950  CA  MET A 200      -2.696   6.296  16.626  1.00 89.66           C
ATOM   2951  C   MET A 200      -3.219   6.136  18.055  1.00 89.66           C
ATOM   2952  O   MET A 200      -3.054   5.082  18.666  1.00 89.66           O
ATOM   2953  HA  MET A 200      -2.676   7.351  16.354  1.00 89.66           H
ATOM   2954  CB  MET A 200      -3.576   5.490  15.667  1.00 89.66           C
ATOM   2955 1HB  MET A 200      -3.482   4.427  15.888  1.00 89.66           H
ATOM   2956 2HB  MET A 200      -4.622   5.756  15.819  1.00 89.66           H
ATOM   2957  CG  MET A 200      -3.183   5.752  14.212  1.00 89.66           C
ATOM   2958 1HG  MET A 200      -2.098   5.796  14.121  1.00 89.66           H
ATOM   2959 2HG  MET A 200      -3.522   4.930  13.582  1.00 89.66           H
ATOM   2960  SD  MET A 200      -3.904   7.286  13.651  1.00 89.66           S
ATOM   2961  CE  MET A 200      -5.586   6.757  13.378  1.00 89.66           C
ATOM   2962 1HE  MET A 200      -5.601   5.962  12.632  1.00 89.66           H
ATOM   2963 2HE  MET A 200      -6.007   6.385  14.313  1.00 89.66           H
ATOM   2964 3HE  MET A 200      -6.179   7.599  13.023  1.00 89.66           H
ATOM   2965  HN  MET A 200      -1.206   4.932  16.115  1.00 89.66           H
ATOM   2966  N   VAL A 201      -3.838   7.200  18.546  1.00 92.05           N
ATOM   2967  CA  VAL A 201      -4.519   7.143  19.828  1.00 92.05           C
ATOM   2968  C   VAL A 201      -5.985   7.539  19.641  1.00 92.05           C
ATOM   2969  O   VAL A 201      -6.281   8.654  19.215  1.00 92.05           O
ATOM   2970  HA  VAL A 201      -4.476   6.112  20.179  1.00 92.05           H
ATOM   2971  CB  VAL A 201      -3.788   8.021  20.847  1.00 92.05           C
ATOM   2972  HB  VAL A 201      -3.863   9.055  20.513  1.00 92.05           H
ATOM   2973  CG1 VAL A 201      -4.446   7.923  22.225  1.00 92.05           C
ATOM   2974 1HG1 VAL A 201      -5.482   8.255  22.158  1.00 92.05           H
ATOM   2975 2HG1 VAL A 201      -4.416   6.890  22.570  1.00 92.05           H
ATOM   2976 3HG1 VAL A 201      -3.907   8.557  22.930  1.00 92.05           H
ATOM   2977  CG2 VAL A 201      -2.304   7.656  20.920  1.00 92.05           C
ATOM   2978 1HG2 VAL A 201      -2.200   6.613  21.220  1.00 92.05           H
ATOM   2979 2HG2 VAL A 201      -1.846   7.801  19.942  1.00 92.05           H
ATOM   2980 3HG2 VAL A 201      -1.809   8.295  21.652  1.00 92.05           H
ATOM   2981  HN  VAL A 201      -3.880   8.086  18.084  1.00 92.05           H
ATOM   2982  N   TYR A 202      -6.864   6.603  19.969  1.00 92.17           N
ATOM   2983  CA  TYR A 202      -8.287   6.809  19.766  1.00 92.17           C
ATOM   2984  C   TYR A 202      -8.949   7.353  21.034  1.00 92.17           C
ATOM   2985  O   TYR A 202      -8.569   6.983  22.144  1.00 92.17           O
ATOM   2986  HA  TYR A 202      -8.411   7.534  18.961  1.00 92.17           H
ATOM   2987  CB  TYR A 202      -8.872   5.431  19.451  1.00 92.17           C
ATOM   2988 1HB  TYR A 202      -8.643   4.753  20.273  1.00 92.17           H
ATOM   2989 2HB  TYR A 202      -9.958   5.512  19.398  1.00 92.17           H
ATOM   2990  CG  TYR A 202      -8.357   4.819  18.146  1.00 92.17           C
ATOM   2991  CD1 TYR A 202      -8.970   5.129  16.950  1.00 92.17           C
ATOM   2992  HD1 TYR A 202      -9.822   5.809  16.933  1.00 92.17           H
ATOM   2993  CD2 TYR A 202      -7.278   3.958  18.167  1.00 92.17           C
ATOM   2994  HD2 TYR A 202      -6.794   3.714  19.113  1.00 92.17           H
ATOM   2995  CE1 TYR A 202      -8.485   4.553  15.722  1.00 92.17           C
ATOM   2996  HE1 TYR A 202      -8.960   4.789  14.770  1.00 92.17           H
ATOM   2997  CE2 TYR A 202      -6.793   3.383  16.940  1.00 92.17           C
ATOM   2998  HE2 TYR A 202      -5.943   2.701  16.942  1.00 92.17           H
ATOM   2999  CZ  TYR A 202      -7.420   3.709  15.778  1.00 92.17           C
ATOM   3000  OH  TYR A 202      -6.962   3.165  14.618  1.00 92.17           O
ATOM   3001  HH  TYR A 202      -7.445   3.565  13.839  1.00 92.17           H
ATOM   3002  HN  TYR A 202      -6.617   5.718  20.365  1.00 92.17           H
ATOM   3003  N   PRO A 203      -9.946   8.237  20.894  1.00 86.50           N
ATOM   3004  CA  PRO A 203     -10.585   8.845  22.063  1.00 86.50           C
ATOM   3005  C   PRO A 203     -11.402   7.841  22.861  1.00 86.50           C
ATOM   3006  O   PRO A 203     -11.919   6.874  22.304  1.00 86.50           O
ATOM   3007  HA  PRO A 203      -9.830   9.212  22.757  1.00 86.50           H
ATOM   3008  CB  PRO A 203     -11.465   9.944  21.465  1.00 86.50           C
ATOM   3009 1HB  PRO A 203     -12.372  10.096  22.050  1.00 86.50           H
ATOM   3010 2HB  PRO A 203     -10.945  10.901  21.431  1.00 86.50           H
ATOM   3011  CG  PRO A 203     -11.778   9.438  20.085  1.00 86.50           C
ATOM   3012 1HG  PRO A 203     -12.635   8.765  20.097  1.00 86.50           H
ATOM   3013 2HG  PRO A 203     -12.026  10.258  19.412  1.00 86.50           H
ATOM   3014  CD  PRO A 203     -10.536   8.725  19.634  1.00 86.50           C
ATOM   3015 1HD  PRO A 203     -10.769   7.905  18.955  1.00 86.50           H
ATOM   3016 2HD  PRO A 203      -9.858   9.395  19.106  1.00 86.50           H
ATOM   3017  N   SER A 204     -11.496   8.099  24.157  1.00 77.80           N
ATOM   3018  CA  SER A 204     -11.868   7.060  25.102  1.00 77.80           C
ATOM   3019  C   SER A 204     -13.278   6.553  24.793  1.00 77.80           C
ATOM   3020  O   SER A 204     -13.548   5.357  24.899  1.00 77.80           O
ATOM   3021  HA  SER A 204     -11.136   6.265  24.960  1.00 77.80           H
ATOM   3022  CB  SER A 204     -11.791   7.572  26.542  1.00 77.80           C
ATOM   3023 1HB  SER A 204     -12.209   6.824  27.215  1.00 77.80           H
ATOM   3024 2HB  SER A 204     -10.747   7.707  26.824  1.00 77.80           H
ATOM   3025  OG  SER A 204     -12.490   8.803  26.709  1.00 77.80           O
ATOM   3026  HG  SER A 204     -13.471   8.631  26.789  1.00 77.80           H
ATOM   3027  HN  SER A 204     -11.323   8.997  24.562  1.00 77.80           H
ATOM   3028  N   ASP A 205     -14.140   7.487  24.419  1.00 72.17           N
ATOM   3029  CA  ASP A 205     -15.573   7.264  24.514  1.00 72.17           C
ATOM   3030  C   ASP A 205     -15.966   6.104  23.597  1.00 72.17           C
ATOM   3031  O   ASP A 205     -16.721   5.220  23.998  1.00 72.17           O
ATOM   3032  HA  ASP A 205     -15.760   7.047  25.565  1.00 72.17           H
ATOM   3033  CB  ASP A 205     -16.353   8.503  24.070  1.00 72.17           C
ATOM   3034 1HB  ASP A 205     -16.048   8.788  23.063  1.00 72.17           H
ATOM   3035 2HB  ASP A 205     -17.417   8.271  24.027  1.00 72.17           H
ATOM   3036  CG  ASP A 205     -16.119   9.672  25.029  1.00 72.17           C
ATOM   3037  OD1 ASP A 205     -15.521   9.418  26.098  1.00 72.17           O
ATOM   3038  OD2 ASP A 205     -16.542  10.793  24.673  1.00 72.17           O
ATOM   3039  HN  ASP A 205     -13.874   8.380  24.057  1.00 72.17           H
ATOM   3040  N   GLU A 206     -15.437   6.146  22.383  1.00 75.48           N
ATOM   3041  CA  GLU A 206     -15.764   5.137  21.389  1.00 75.48           C
ATOM   3042  C   GLU A 206     -14.485   4.565  20.774  1.00 75.48           C
ATOM   3043  O   GLU A 206     -14.469   4.194  19.601  1.00 75.48           O
ATOM   3044  HA  GLU A 206     -16.294   4.355  21.934  1.00 75.48           H
ATOM   3045  CB  GLU A 206     -16.684   5.709  20.309  1.00 75.48           C
ATOM   3046 1HB  GLU A 206     -16.245   6.616  19.894  1.00 75.48           H
ATOM   3047 2HB  GLU A 206     -16.887   4.946  19.558  1.00 75.48           H
ATOM   3048  CG  GLU A 206     -18.040   6.105  20.898  1.00 75.48           C
ATOM   3049 1HG  GLU A 206     -18.238   5.517  21.794  1.00 75.48           H
ATOM   3050 2HG  GLU A 206     -18.016   7.152  21.203  1.00 75.48           H
ATOM   3051  CD  GLU A 206     -19.163   5.890  19.882  1.00 75.48           C
ATOM   3052  OE1 GLU A 206     -20.184   5.290  20.282  1.00 75.48           O
ATOM   3053  OE2 GLU A 206     -18.976   6.331  18.727  1.00 75.48           O
ATOM   3054  HN  GLU A 206     -14.798   6.850  22.075  1.00 75.48           H
ATOM   3055  N   SER A 207     -13.445   4.511  21.592  1.00 88.07           N
ATOM   3056  CA  SER A 207     -12.124   4.159  21.101  1.00 88.07           C
ATOM   3057  C   SER A 207     -12.185   2.836  20.335  1.00 88.07           C
ATOM   3058  O   SER A 207     -11.630   2.720  19.244  1.00 88.07           O
ATOM   3059  HA  SER A 207     -11.837   4.973  20.436  1.00 88.07           H
ATOM   3060  CB  SER A 207     -11.117   4.061  22.249  1.00 88.07           C
ATOM   3061 1HB  SER A 207     -10.170   3.678  21.870  1.00 88.07           H
ATOM   3062 2HB  SER A 207     -10.921   5.058  22.646  1.00 88.07           H
ATOM   3063  OG  SER A 207     -11.584   3.217  23.298  1.00 88.07           O
ATOM   3064  HG  SER A 207     -11.019   3.341  24.114  1.00 88.07           H
ATOM   3065  HN  SER A 207     -13.494   4.702  22.573  1.00 88.07           H
ATOM   3066  N   THR A 208     -12.865   1.871  20.938  1.00 87.70           N
ATOM   3067  CA  THR A 208     -12.912   0.529  20.383  1.00 87.70           C
ATOM   3068  C   THR A 208     -13.612   0.539  19.022  1.00 87.70           C
ATOM   3069  O   THR A 208     -13.144  -0.092  18.075  1.00 87.70           O
ATOM   3070  HA  THR A 208     -11.889   0.192  20.214  1.00 87.70           H
ATOM   3071  CB  THR A 208     -13.588  -0.383  21.408  1.00 87.70           C
ATOM   3072  HB  THR A 208     -14.651  -0.157  21.488  1.00 87.70           H
ATOM   3073  OG1 THR A 208     -12.827  -0.193  22.597  1.00 87.70           O
ATOM   3074  HG1 THR A 208     -11.871  -0.437  22.434  1.00 87.70           H
ATOM   3075  CG2 THR A 208     -13.405  -1.867  21.081  1.00 87.70           C
ATOM   3076 1HG2 THR A 208     -12.342  -2.108  21.067  1.00 87.70           H
ATOM   3077 2HG2 THR A 208     -13.839  -2.080  20.104  1.00 87.70           H
ATOM   3078 3HG2 THR A 208     -13.904  -2.470  21.840  1.00 87.70           H
ATOM   3079  HN  THR A 208     -13.377   1.995  21.788  1.00 87.70           H
ATOM   3080  N   LYS A 209     -14.721   1.261  18.968  1.00 83.11           N
ATOM   3081  CA  LYS A 209     -15.515   1.323  17.753  1.00 83.11           C
ATOM   3082  C   LYS A 209     -14.680   1.949  16.634  1.00 83.11           C
ATOM   3083  O   LYS A 209     -14.658   1.443  15.514  1.00 83.11           O
ATOM   3084  HA  LYS A 209     -15.760   0.300  17.470  1.00 83.11           H
ATOM   3085  CB  LYS A 209     -16.837   2.049  18.013  1.00 83.11           C
ATOM   3086 1HB  LYS A 209     -16.640   3.021  18.465  1.00 83.11           H
ATOM   3087 2HB  LYS A 209     -17.346   2.235  17.068  1.00 83.11           H
ATOM   3088  CG  LYS A 209     -17.742   1.227  18.933  1.00 83.11           C
ATOM   3089 1HG  LYS A 209     -17.844   0.216  18.539  1.00 83.11           H
ATOM   3090 2HG  LYS A 209     -17.283   1.140  19.918  1.00 83.11           H
ATOM   3091  CD  LYS A 209     -19.123   1.872  19.062  1.00 83.11           C
ATOM   3092 1HD  LYS A 209     -19.014   2.941  19.241  1.00 83.11           H
ATOM   3093 2HD  LYS A 209     -19.670   1.759  18.126  1.00 83.11           H
ATOM   3094  CE  LYS A 209     -19.920   1.238  20.204  1.00 83.11           C
ATOM   3095 1HE  LYS A 209     -20.246   0.238  19.917  1.00 83.11           H
ATOM   3096 2HE  LYS A 209     -19.282   1.125  21.081  1.00 83.11           H
ATOM   3097  NZ  LYS A 209     -21.095   2.071  20.542  1.00 83.11           N
ATOM   3098 1HZ  LYS A 209     -21.575   1.671  21.341  1.00 83.11           H
ATOM   3099 2HZ  LYS A 209     -20.789   3.011  20.768  1.00 83.11           H
ATOM   3100 3HZ  LYS A 209     -21.726   2.103  19.749  1.00 83.11           H
ATOM   3101  HN  LYS A 209     -15.078   1.796  19.734  1.00 83.11           H
ATOM   3102  N   LEU A 210     -14.013   3.041  16.978  1.00 89.64           N
ATOM   3103  CA  LEU A 210     -13.245   3.789  15.997  1.00 89.64           C
ATOM   3104  C   LEU A 210     -12.172   2.879  15.394  1.00 89.64           C
ATOM   3105  O   LEU A 210     -12.060   2.770  14.174  1.00 89.64           O
ATOM   3106  HA  LEU A 210     -13.930   4.087  15.203  1.00 89.64           H
ATOM   3107  CB  LEU A 210     -12.686   5.071  16.617  1.00 89.64           C
ATOM   3108 1HB  LEU A 210     -12.379   4.852  17.640  1.00 89.64           H
ATOM   3109 2HB  LEU A 210     -11.788   5.354  16.069  1.00 89.64           H
ATOM   3110  CG  LEU A 210     -13.634   6.271  16.645  1.00 89.64           C
ATOM   3111  HG  LEU A 210     -14.627   5.915  16.916  1.00 89.64           H
ATOM   3112  CD1 LEU A 210     -13.208   7.281  17.712  1.00 89.64           C
ATOM   3113 1HD1 LEU A 210     -13.221   6.803  18.691  1.00 89.64           H
ATOM   3114 2HD1 LEU A 210     -12.200   7.636  17.495  1.00 89.64           H
ATOM   3115 3HD1 LEU A 210     -13.899   8.125  17.710  1.00 89.64           H
ATOM   3116  CD2 LEU A 210     -13.746   6.913  15.260  1.00 89.64           C
ATOM   3117 1HD2 LEU A 210     -12.762   7.252  14.936  1.00 89.64           H
ATOM   3118 2HD2 LEU A 210     -14.130   6.180  14.550  1.00 89.64           H
ATOM   3119 3HD2 LEU A 210     -14.426   7.764  15.308  1.00 89.64           H
ATOM   3120  HN  LEU A 210     -13.991   3.415  17.905  1.00 89.64           H
ATOM   3121  N   LYS A 211     -11.412   2.249  16.277  1.00 94.14           N
ATOM   3122  CA  LYS A 211     -10.321   1.390  15.848  1.00 94.14           C
ATOM   3123  C   LYS A 211     -10.866   0.309  14.913  1.00 94.14           C
ATOM   3124  O   LYS A 211     -10.329   0.092  13.828  1.00 94.14           O
ATOM   3125  HA  LYS A 211      -9.619   2.009  15.288  1.00 94.14           H
ATOM   3126  CB  LYS A 211      -9.568   0.835  17.058  1.00 94.14           C
ATOM   3127 1HB  LYS A 211      -9.163   1.657  17.648  1.00 94.14           H
ATOM   3128 2HB  LYS A 211     -10.259   0.291  17.703  1.00 94.14           H
ATOM   3129  CG  LYS A 211      -8.433  -0.093  16.620  1.00 94.14           C
ATOM   3130 1HG  LYS A 211      -8.850  -1.013  16.208  1.00 94.14           H
ATOM   3131 2HG  LYS A 211      -7.858   0.380  15.824  1.00 94.14           H
ATOM   3132  CD  LYS A 211      -7.511  -0.425  17.795  1.00 94.14           C
ATOM   3133 1HD  LYS A 211      -7.123   0.496  18.228  1.00 94.14           H
ATOM   3134 2HD  LYS A 211      -8.079  -0.931  18.576  1.00 94.14           H
ATOM   3135  CE  LYS A 211      -6.349  -1.313  17.345  1.00 94.14           C
ATOM   3136 1HE  LYS A 211      -6.728  -2.283  17.024  1.00 94.14           H
ATOM   3137 2HE  LYS A 211      -5.852  -0.864  16.486  1.00 94.14           H
ATOM   3138  NZ  LYS A 211      -5.379  -1.494  18.448  1.00 94.14           N
ATOM   3139 1HZ  LYS A 211      -4.698  -2.199  18.188  1.00 94.14           H
ATOM   3140 2HZ  LYS A 211      -4.904  -0.616  18.628  1.00 94.14           H
ATOM   3141 3HZ  LYS A 211      -5.869  -1.790  19.285  1.00 94.14           H
ATOM   3142  HN  LYS A 211     -11.531   2.317  17.268  1.00 94.14           H
ATOM   3143  N   SER A 212     -11.927  -0.342  15.369  1.00 91.90           N
ATOM   3144  CA  SER A 212     -12.498  -1.453  14.627  1.00 91.90           C
ATOM   3145  C   SER A 212     -12.949  -0.982  13.243  1.00 91.90           C
ATOM   3146  O   SER A 212     -12.745  -1.678  12.249  1.00 91.90           O
ATOM   3147  HA  SER A 212     -11.696  -2.185  14.539  1.00 91.90           H
ATOM   3148  CB  SER A 212     -13.674  -2.074  15.384  1.00 91.90           C
ATOM   3149 1HB  SER A 212     -14.456  -1.327  15.515  1.00 91.90           H
ATOM   3150 2HB  SER A 212     -14.101  -2.883  14.791  1.00 91.90           H
ATOM   3151  OG  SER A 212     -13.281  -2.578  16.658  1.00 91.90           O
ATOM   3152  HG  SER A 212     -13.404  -1.873  17.357  1.00 91.90           H
ATOM   3153  HN  SER A 212     -12.392  -0.122  16.226  1.00 91.90           H
ATOM   3154  N   ALA A 213     -13.552   0.198  13.222  1.00 94.78           N
ATOM   3155  CA  ALA A 213     -14.065   0.754  11.981  1.00 94.78           C
ATOM   3156  C   ALA A 213     -12.896   1.052  11.040  1.00 94.78           C
ATOM   3157  O   ALA A 213     -12.948   0.722   9.856  1.00 94.78           O
ATOM   3158  HA  ALA A 213     -14.708   0.004  11.522  1.00 94.78           H
ATOM   3159  CB  ALA A 213     -14.899   2.000  12.287  1.00 94.78           C
ATOM   3160 1HB  ALA A 213     -15.733   1.729  12.935  1.00 94.78           H
ATOM   3161 2HB  ALA A 213     -14.276   2.741  12.787  1.00 94.78           H
ATOM   3162 3HB  ALA A 213     -15.283   2.417  11.356  1.00 94.78           H
ATOM   3163  HN  ALA A 213     -13.693   0.768  14.031  1.00 94.78           H
ATOM   3164  N   VAL A 214     -11.869   1.673  11.601  1.00 93.20           N
ATOM   3165  CA  VAL A 214     -10.718   2.080  10.813  1.00 93.20           C
ATOM   3166  C   VAL A 214     -10.073   0.843  10.184  1.00 93.20           C
ATOM   3167  O   VAL A 214      -9.719   0.854   9.006  1.00 93.20           O
ATOM   3168  HA  VAL A 214     -11.079   2.730  10.016  1.00 93.20           H
ATOM   3169  CB  VAL A 214      -9.748   2.885  11.679  1.00 93.20           C
ATOM   3170  HB  VAL A 214      -9.568   2.321  12.594  1.00 93.20           H
ATOM   3171  CG1 VAL A 214      -8.405   3.073  10.970  1.00 93.20           C
ATOM   3172 1HG1 VAL A 214      -7.964   2.097  10.765  1.00 93.20           H
ATOM   3173 2HG1 VAL A 214      -8.561   3.606  10.032  1.00 93.20           H
ATOM   3174 3HG1 VAL A 214      -7.735   3.648  11.608  1.00 93.20           H
ATOM   3175  CG2 VAL A 214     -10.354   4.234  12.071  1.00 93.20           C
ATOM   3176 1HG2 VAL A 214     -10.577   4.808  11.172  1.00 93.20           H
ATOM   3177 2HG2 VAL A 214     -11.272   4.070  12.635  1.00 93.20           H
ATOM   3178 3HG2 VAL A 214      -9.644   4.786  12.687  1.00 93.20           H
ATOM   3179  HN  VAL A 214     -11.814   1.897  12.574  1.00 93.20           H
ATOM   3180  N   LEU A 215      -9.938  -0.193  10.998  1.00 92.90           N
ATOM   3181  CA  LEU A 215      -9.266  -1.405  10.562  1.00 92.90           C
ATOM   3182  C   LEU A 215     -10.117  -2.101   9.497  1.00 92.90           C
ATOM   3183  O   LEU A 215      -9.595  -2.559   8.482  1.00 92.90           O
ATOM   3184  HA  LEU A 215      -8.320  -1.109  10.108  1.00 92.90           H
ATOM   3185  CB  LEU A 215      -8.933  -2.295  11.761  1.00 92.90           C
ATOM   3186 1HB  LEU A 215      -9.834  -2.409  12.365  1.00 92.90           H
ATOM   3187 2HB  LEU A 215      -8.670  -3.286  11.392  1.00 92.90           H
ATOM   3188  CG  LEU A 215      -7.804  -1.803  12.669  1.00 92.90           C
ATOM   3189  HG  LEU A 215      -8.091  -0.834  13.077  1.00 92.90           H
ATOM   3190  CD1 LEU A 215      -7.600  -2.750  13.853  1.00 92.90           C
ATOM   3191 1HD1 LEU A 215      -8.519  -2.804  14.437  1.00 92.90           H
ATOM   3192 2HD1 LEU A 215      -7.345  -3.743  13.484  1.00 92.90           H
ATOM   3193 3HD1 LEU A 215      -6.792  -2.377  14.482  1.00 92.90           H
ATOM   3194  CD2 LEU A 215      -6.514  -1.594  11.874  1.00 92.90           C
ATOM   3195 1HD2 LEU A 215      -6.211  -2.536  11.418  1.00 92.90           H
ATOM   3196 2HD2 LEU A 215      -6.684  -0.851  11.094  1.00 92.90           H
ATOM   3197 3HD2 LEU A 215      -5.727  -1.244  12.543  1.00 92.90           H
ATOM   3198  HN  LEU A 215     -10.279  -0.214  11.938  1.00 92.90           H
ATOM   3199  N   THR A 216     -11.413  -2.157   9.766  1.00 92.22           N
ATOM   3200  CA  THR A 216     -12.338  -2.810   8.855  1.00 92.22           C
ATOM   3201  C   THR A 216     -12.289  -2.146   7.478  1.00 92.22           C
ATOM   3202  O   THR A 216     -12.246  -2.829   6.456  1.00 92.22           O
ATOM   3203  HA  THR A 216     -12.018  -3.844   8.723  1.00 92.22           H
ATOM   3204  CB  THR A 216     -13.728  -2.784   9.494  1.00 92.22           C
ATOM   3205  HB  THR A 216     -14.081  -1.760   9.617  1.00 92.22           H
ATOM   3206  OG1 THR A 216     -13.571  -3.529  10.698  1.00 92.22           O
ATOM   3207  HG1 THR A 216     -13.510  -2.908  11.479  1.00 92.22           H
ATOM   3208  CG2 THR A 216     -14.756  -3.584   8.692  1.00 92.22           C
ATOM   3209 1HG2 THR A 216     -14.437  -4.624   8.627  1.00 92.22           H
ATOM   3210 2HG2 THR A 216     -14.840  -3.166   7.689  1.00 92.22           H
ATOM   3211 3HG2 THR A 216     -15.725  -3.533   9.189  1.00 92.22           H
ATOM   3212  HN  THR A 216     -11.832  -1.768  10.586  1.00 92.22           H
ATOM   3213  N   LEU A 217     -12.298  -0.821   7.495  1.00 89.22           N
ATOM   3214  CA  LEU A 217     -12.274  -0.056   6.260  1.00 89.22           C
ATOM   3215  C   LEU A 217     -10.990  -0.377   5.492  1.00 89.22           C
ATOM   3216  O   LEU A 217     -11.007  -0.487   4.267  1.00 89.22           O
ATOM   3217  HA  LEU A 217     -13.125  -0.378   5.660  1.00 89.22           H
ATOM   3218  CB  LEU A 217     -12.462   1.434   6.549  1.00 89.22           C
ATOM   3219 1HB  LEU A 217     -13.283   1.547   7.256  1.00 89.22           H
ATOM   3220 2HB  LEU A 217     -11.563   1.805   7.042  1.00 89.22           H
ATOM   3221  CG  LEU A 217     -12.746   2.322   5.335  1.00 89.22           C
ATOM   3222  HG  LEU A 217     -12.020   2.082   4.559  1.00 89.22           H
ATOM   3223  CD1 LEU A 217     -14.134   2.036   4.760  1.00 89.22           C
ATOM   3224 1HD1 LEU A 217     -14.192   0.993   4.450  1.00 89.22           H
ATOM   3225 2HD1 LEU A 217     -14.890   2.232   5.520  1.00 89.22           H
ATOM   3226 3HD1 LEU A 217     -14.310   2.681   3.898  1.00 89.22           H
ATOM   3227  CD2 LEU A 217     -12.563   3.801   5.683  1.00 89.22           C
ATOM   3228 1HD2 LEU A 217     -13.250   4.074   6.484  1.00 89.22           H
ATOM   3229 2HD2 LEU A 217     -11.537   3.973   6.009  1.00 89.22           H
ATOM   3230 3HD2 LEU A 217     -12.771   4.409   4.803  1.00 89.22           H
ATOM   3231  HN  LEU A 217     -12.321  -0.272   8.331  1.00 89.22           H
ATOM   3232  N   LYS A 218      -9.908  -0.517   6.243  1.00 86.56           N
ATOM   3233  CA  LYS A 218      -8.609  -0.773   5.644  1.00 86.56           C
ATOM   3234  C   LYS A 218      -8.639  -2.125   4.929  1.00 86.56           C
ATOM   3235  O   LYS A 218      -8.146  -2.250   3.810  1.00 86.56           O
ATOM   3236  HA  LYS A 218      -8.432   0.006   4.903  1.00 86.56           H
ATOM   3237  CB  LYS A 218      -7.503  -0.657   6.695  1.00 86.56           C
ATOM   3238 1HB  LYS A 218      -7.614   0.277   7.245  1.00 86.56           H
ATOM   3239 2HB  LYS A 218      -7.598  -1.466   7.419  1.00 86.56           H
ATOM   3240  CG  LYS A 218      -6.120  -0.710   6.043  1.00 86.56           C
ATOM   3241 1HG  LYS A 218      -6.023  -1.626   5.461  1.00 86.56           H
ATOM   3242 2HG  LYS A 218      -6.010   0.122   5.347  1.00 86.56           H
ATOM   3243  CD  LYS A 218      -5.013  -0.649   7.098  1.00 86.56           C
ATOM   3244 1HD  LYS A 218      -5.076   0.294   7.642  1.00 86.56           H
ATOM   3245 2HD  LYS A 218      -5.156  -1.447   7.826  1.00 86.56           H
ATOM   3246  CE  LYS A 218      -3.632  -0.781   6.452  1.00 86.56           C
ATOM   3247 1HE  LYS A 218      -3.610  -1.656   5.803  1.00 86.56           H
ATOM   3248 2HE  LYS A 218      -3.434   0.087   5.824  1.00 86.56           H
ATOM   3249  NZ  LYS A 218      -2.584  -0.900   7.491  1.00 86.56           N
ATOM   3250 1HZ  LYS A 218      -1.713  -1.188   7.060  1.00 86.56           H
ATOM   3251 2HZ  LYS A 218      -2.456  -0.003   7.946  1.00 86.56           H
ATOM   3252 3HZ  LYS A 218      -2.866  -1.590   8.178  1.00 86.56           H
ATOM   3253  HN  LYS A 218      -9.909  -0.458   7.241  1.00 86.56           H
ATOM   3254  N   VAL A 219      -9.223  -3.103   5.606  1.00 91.21           N
ATOM   3255  CA  VAL A 219      -9.245  -4.461   5.089  1.00 91.21           C
ATOM   3256  C   VAL A 219     -10.109  -4.508   3.828  1.00 91.21           C
ATOM   3257  O   VAL A 219      -9.710  -5.088   2.819  1.00 91.21           O
ATOM   3258  HA  VAL A 219      -8.222  -4.728   4.824  1.00 91.21           H
ATOM   3259  CB  VAL A 219      -9.721  -5.427   6.176  1.00 91.21           C
ATOM   3260  HB  VAL A 219     -10.674  -5.060   6.557  1.00 91.21           H
ATOM   3261  CG1 VAL A 219      -9.950  -6.827   5.603  1.00 91.21           C
ATOM   3262 1HG1 VAL A 219     -10.709  -6.780   4.822  1.00 91.21           H
ATOM   3263 2HG1 VAL A 219      -9.018  -7.205   5.183  1.00 91.21           H
ATOM   3264 3HG1 VAL A 219     -10.288  -7.493   6.397  1.00 91.21           H
ATOM   3265  CG2 VAL A 219      -8.733  -5.467   7.344  1.00 91.21           C
ATOM   3266 1HG2 VAL A 219      -7.759  -5.798   6.984  1.00 91.21           H
ATOM   3267 2HG2 VAL A 219      -8.641  -4.471   7.777  1.00 91.21           H
ATOM   3268 3HG2 VAL A 219      -9.095  -6.162   8.102  1.00 91.21           H
ATOM   3269  HN  VAL A 219      -9.675  -2.980   6.489  1.00 91.21           H
ATOM   3270  N   ILE A 220     -11.278  -3.891   3.926  1.00 91.20           N
ATOM   3271  CA  ILE A 220     -12.256  -3.966   2.854  1.00 91.20           C
ATOM   3272  C   ILE A 220     -11.686  -3.299   1.601  1.00 91.20           C
ATOM   3273  O   ILE A 220     -11.602  -3.924   0.544  1.00 91.20           O
ATOM   3274  HA  ILE A 220     -12.423  -5.021   2.638  1.00 91.20           H
ATOM   3275  CB  ILE A 220     -13.594  -3.380   3.308  1.00 91.20           C
ATOM   3276  HB  ILE A 220     -13.404  -2.411   3.769  1.00 91.20           H
ATOM   3277  CG1 ILE A 220     -14.248  -4.265   4.371  1.00 91.20           C
ATOM   3278 1HG1 ILE A 220     -14.492  -5.236   3.941  1.00 91.20           H
ATOM   3279 2HG1 ILE A 220     -13.544  -4.444   5.184  1.00 91.20           H
ATOM   3280  CG2 ILE A 220     -14.521  -3.138   2.115  1.00 91.20           C
ATOM   3281 1HG2 ILE A 220     -14.049  -2.439   1.425  1.00 91.20           H
ATOM   3282 2HG2 ILE A 220     -14.708  -4.082   1.604  1.00 91.20           H
ATOM   3283 3HG2 ILE A 220     -15.464  -2.721   2.466  1.00 91.20           H
ATOM   3284  CD1 ILE A 220     -15.517  -3.612   4.923  1.00 91.20           C
ATOM   3285 1HD1 ILE A 220     -15.266  -2.652   5.374  1.00 91.20           H
ATOM   3286 2HD1 ILE A 220     -16.228  -3.457   4.112  1.00 91.20           H
ATOM   3287 3HD1 ILE A 220     -15.962  -4.262   5.677  1.00 91.20           H
ATOM   3288  HN  ILE A 220     -11.558  -3.348   4.717  1.00 91.20           H
ATOM   3289  N   LEU A 221     -11.309  -2.039   1.759  1.00 90.20           N
ATOM   3290  CA  LEU A 221     -10.921  -1.225   0.620  1.00 90.20           C
ATOM   3291  C   LEU A 221      -9.480  -1.559   0.228  1.00 90.20           C
ATOM   3292  O   LEU A 221      -9.086  -1.367  -0.921  1.00 90.20           O
ATOM   3293  HA  LEU A 221     -11.576  -1.491  -0.210  1.00 90.20           H
ATOM   3294  CB  LEU A 221     -11.149   0.258   0.919  1.00 90.20           C
ATOM   3295 1HB  LEU A 221     -10.589   0.517   1.818  1.00 90.20           H
ATOM   3296 2HB  LEU A 221     -10.726   0.842   0.101  1.00 90.20           H
ATOM   3297  CG  LEU A 221     -12.604   0.687   1.116  1.00 90.20           C
ATOM   3298  HG  LEU A 221     -13.009   0.140   1.967  1.00 90.20           H
ATOM   3299  CD1 LEU A 221     -12.696   2.177   1.452  1.00 90.20           C
ATOM   3300 1HD1 LEU A 221     -12.145   2.377   2.371  1.00 90.20           H
ATOM   3301 2HD1 LEU A 221     -12.267   2.760   0.637  1.00 90.20           H
ATOM   3302 3HD1 LEU A 221     -13.741   2.455   1.586  1.00 90.20           H
ATOM   3303  CD2 LEU A 221     -13.453   0.321  -0.103  1.00 90.20           C
ATOM   3304 1HD2 LEU A 221     -13.057   0.823  -0.986  1.00 90.20           H
ATOM   3305 2HD2 LEU A 221     -13.424  -0.758  -0.255  1.00 90.20           H
ATOM   3306 3HD2 LEU A 221     -14.483   0.637   0.064  1.00 90.20           H
ATOM   3307  HN  LEU A 221     -11.267  -1.575   2.644  1.00 90.20           H
ATOM   3308  N   GLY A 222      -8.734  -2.054   1.204  1.00 88.49           N
ATOM   3309  CA  GLY A 222      -7.305  -2.248   1.029  1.00 88.49           C
ATOM   3310  C   GLY A 222      -7.016  -3.553   0.286  1.00 88.49           C
ATOM   3311  O   GLY A 222      -5.996  -3.673  -0.391  1.00 88.49           O
ATOM   3312 1HA  GLY A 222      -6.886  -1.408   0.474  1.00 88.49           H
ATOM   3313 2HA  GLY A 222      -6.814  -2.263   2.003  1.00 88.49           H
ATOM   3314  HN  GLY A 222      -9.090  -2.320   2.100  1.00 88.49           H
ATOM   3315  N   PHE A 223      -7.931  -4.499   0.438  1.00 83.51           N
ATOM   3316  CA  PHE A 223      -7.713  -5.841  -0.073  1.00 83.51           C
ATOM   3317  C   PHE A 223      -8.952  -6.359  -0.805  1.00 83.51           C
ATOM   3318  O   PHE A 223      -8.918  -6.572  -2.016  1.00 83.51           O
ATOM   3319  HA  PHE A 223      -6.876  -5.790  -0.769  1.00 83.51           H
ATOM   3320  CB  PHE A 223      -7.437  -6.739   1.135  1.00 83.51           C
ATOM   3321 1HB  PHE A 223      -6.623  -6.307   1.718  1.00 83.51           H
ATOM   3322 2HB  PHE A 223      -8.318  -6.749   1.776  1.00 83.51           H
ATOM   3323  CG  PHE A 223      -7.074  -8.180   0.769  1.00 83.51           C
ATOM   3324  CD1 PHE A 223      -7.919  -9.196   1.090  1.00 83.51           C
ATOM   3325  HD1 PHE A 223      -8.854  -8.985   1.607  1.00 83.51           H
ATOM   3326  CD2 PHE A 223      -5.906  -8.444   0.124  1.00 83.51           C
ATOM   3327  HD2 PHE A 223      -5.229  -7.630  -0.133  1.00 83.51           H
ATOM   3328  CE1 PHE A 223      -7.582 -10.533   0.750  1.00 83.51           C
ATOM   3329  HE1 PHE A 223      -8.259 -11.348   1.007  1.00 83.51           H
ATOM   3330  CE2 PHE A 223      -5.569  -9.781  -0.216  1.00 83.51           C
ATOM   3331  HE2 PHE A 223      -4.634  -9.993  -0.733  1.00 83.51           H
ATOM   3332  CZ  PHE A 223      -6.414 -10.798   0.105  1.00 83.51           C
ATOM   3333  HZ  PHE A 223      -6.156 -11.824  -0.156  1.00 83.51           H
ATOM   3334  HN  PHE A 223      -8.808  -4.359   0.898  1.00 83.51           H
ATOM   3335  N   PHE A 224     -10.018  -6.545  -0.040  1.00 85.11           N
ATOM   3336  CA  PHE A 224     -11.145  -7.335  -0.506  1.00 85.11           C
ATOM   3337  C   PHE A 224     -11.701  -6.777  -1.818  1.00 85.11           C
ATOM   3338  O   PHE A 224     -11.834  -7.506  -2.799  1.00 85.11           O
ATOM   3339  HA  PHE A 224     -10.783  -8.350  -0.670  1.00 85.11           H
ATOM   3340  CB  PHE A 224     -12.228  -7.248   0.571  1.00 85.11           C
ATOM   3341 1HB  PHE A 224     -12.145  -6.287   1.078  1.00 85.11           H
ATOM   3342 2HB  PHE A 224     -13.206  -7.272   0.091  1.00 85.11           H
ATOM   3343  CG  PHE A 224     -12.160  -8.366   1.614  1.00 85.11           C
ATOM   3344  CD1 PHE A 224     -12.673  -9.593   1.329  1.00 85.11           C
ATOM   3345  HD1 PHE A 224     -13.132  -9.780   0.359  1.00 85.11           H
ATOM   3346  CD2 PHE A 224     -11.587  -8.132   2.825  1.00 85.11           C
ATOM   3347  HD2 PHE A 224     -11.176  -7.149   3.053  1.00 85.11           H
ATOM   3348  CE1 PHE A 224     -12.610 -10.630   2.297  1.00 85.11           C
ATOM   3349  HE1 PHE A 224     -13.021 -11.614   2.069  1.00 85.11           H
ATOM   3350  CE2 PHE A 224     -11.524  -9.170   3.792  1.00 85.11           C
ATOM   3351  HE2 PHE A 224     -11.064  -8.983   4.763  1.00 85.11           H
ATOM   3352  CZ  PHE A 224     -12.037 -10.397   3.508  1.00 85.11           C
ATOM   3353  HZ  PHE A 224     -11.988 -11.193   4.251  1.00 85.11           H
ATOM   3354  HN  PHE A 224     -10.118  -6.168   0.881  1.00 85.11           H
ATOM   3355  N   LEU A 225     -12.010  -5.489  -1.791  1.00 90.11           N
ATOM   3356  CA  LEU A 225     -12.628  -4.844  -2.937  1.00 90.11           C
ATOM   3357  C   LEU A 225     -11.691  -4.947  -4.142  1.00 90.11           C
ATOM   3358  O   LEU A 225     -12.075  -5.464  -5.190  1.00 90.11           O
ATOM   3359  HA  LEU A 225     -13.544  -5.391  -3.165  1.00 90.11           H
ATOM   3360  CB  LEU A 225     -13.032  -3.409  -2.592  1.00 90.11           C
ATOM   3361 1HB  LEU A 225     -13.754  -3.442  -1.776  1.00 90.11           H
ATOM   3362 2HB  LEU A 225     -12.152  -2.886  -2.219  1.00 90.11           H
ATOM   3363  CG  LEU A 225     -13.632  -2.588  -3.735  1.00 90.11           C
ATOM   3364  HG  LEU A 225     -13.005  -2.719  -4.616  1.00 90.11           H
ATOM   3365  CD1 LEU A 225     -15.031  -3.093  -4.097  1.00 90.11           C
ATOM   3366 1HD1 LEU A 225     -14.971  -4.135  -4.409  1.00 90.11           H
ATOM   3367 2HD1 LEU A 225     -15.683  -3.011  -3.227  1.00 90.11           H
ATOM   3368 3HD1 LEU A 225     -15.434  -2.492  -4.911  1.00 90.11           H
ATOM   3369  CD2 LEU A 225     -13.631  -1.096  -3.397  1.00 90.11           C
ATOM   3370 1HD2 LEU A 225     -14.222  -0.926  -2.497  1.00 90.11           H
ATOM   3371 2HD2 LEU A 225     -12.607  -0.763  -3.228  1.00 90.11           H
ATOM   3372 3HD2 LEU A 225     -14.063  -0.535  -4.226  1.00 90.11           H
ATOM   3373  HN  LEU A 225     -11.846  -4.890  -1.008  1.00 90.11           H
ATOM   3374  N   PRO A 226     -10.449  -4.458  -4.016  1.00 90.09           N
ATOM   3375  CA  PRO A 226      -9.491  -4.540  -5.121  1.00 90.09           C
ATOM   3376  C   PRO A 226      -9.342  -5.956  -5.652  1.00 90.09           C
ATOM   3377  O   PRO A 226      -9.321  -6.170  -6.863  1.00 90.09           O
ATOM   3378  HA  PRO A 226      -9.846  -3.953  -5.969  1.00 90.09           H
ATOM   3379  CB  PRO A 226      -8.187  -4.022  -4.509  1.00 90.09           C
ATOM   3380 1HB  PRO A 226      -7.586  -4.835  -4.101  1.00 90.09           H
ATOM   3381 2HB  PRO A 226      -7.571  -3.512  -5.249  1.00 90.09           H
ATOM   3382  CG  PRO A 226      -8.663  -3.070  -3.418  1.00 90.09           C
ATOM   3383 1HG  PRO A 226      -7.890  -2.894  -2.670  1.00 90.09           H
ATOM   3384 2HG  PRO A 226      -8.929  -2.093  -3.821  1.00 90.09           H
ATOM   3385  CD  PRO A 226      -9.866  -3.795  -2.836  1.00 90.09           C
ATOM   3386 1HD  PRO A 226      -9.573  -4.518  -2.075  1.00 90.09           H
ATOM   3387 2HD  PRO A 226     -10.565  -3.105  -2.364  1.00 90.09           H
ATOM   3388  N   PHE A 227      -9.241  -6.895  -4.722  1.00 84.63           N
ATOM   3389  CA  PHE A 227      -8.961  -8.275  -5.080  1.00 84.63           C
ATOM   3390  C   PHE A 227     -10.103  -8.870  -5.906  1.00 84.63           C
ATOM   3391  O   PHE A 227      -9.865  -9.503  -6.934  1.00 84.63           O
ATOM   3392  HA  PHE A 227      -8.046  -8.276  -5.673  1.00 84.63           H
ATOM   3393  CB  PHE A 227      -8.832  -9.058  -3.772  1.00 84.63           C
ATOM   3394 1HB  PHE A 227      -8.052  -8.602  -3.162  1.00 84.63           H
ATOM   3395 2HB  PHE A 227      -9.764  -8.970  -3.214  1.00 84.63           H
ATOM   3396  CG  PHE A 227      -8.507 -10.541  -3.964  1.00 84.63           C
ATOM   3397  CD1 PHE A 227      -9.493 -11.472  -3.855  1.00 84.63           C
ATOM   3398  HD1 PHE A 227     -10.513 -11.162  -3.632  1.00 84.63           H
ATOM   3399  CD2 PHE A 227      -7.234 -10.928  -4.243  1.00 84.63           C
ATOM   3400  HD2 PHE A 227      -6.444 -10.182  -4.330  1.00 84.63           H
ATOM   3401  CE1 PHE A 227      -9.191 -12.849  -4.034  1.00 84.63           C
ATOM   3402  HE1 PHE A 227      -9.981 -13.595  -3.947  1.00 84.63           H
ATOM   3403  CE2 PHE A 227      -6.933 -12.304  -4.422  1.00 84.63           C
ATOM   3404  HE2 PHE A 227      -5.912 -12.614  -4.646  1.00 84.63           H
ATOM   3405  CZ  PHE A 227      -7.918 -13.235  -4.313  1.00 84.63           C
ATOM   3406  HZ  PHE A 227      -7.687 -14.292  -4.450  1.00 84.63           H
ATOM   3407  HN  PHE A 227      -9.346  -6.725  -3.742  1.00 84.63           H
ATOM   3408  N   VAL A 228     -11.317  -8.645  -5.427  1.00 91.48           N
ATOM   3409  CA  VAL A 228     -12.493  -9.192  -6.081  1.00 91.48           C
ATOM   3410  C   VAL A 228     -12.576  -8.649  -7.509  1.00 91.48           C
ATOM   3411  O   VAL A 228     -12.823  -9.402  -8.450  1.00 91.48           O
ATOM   3412  HA  VAL A 228     -12.372 -10.274  -6.124  1.00 91.48           H
ATOM   3413  CB  VAL A 228     -13.743  -8.887  -5.253  1.00 91.48           C
ATOM   3414  HB  VAL A 228     -13.752  -7.818  -5.041  1.00 91.48           H
ATOM   3415  CG1 VAL A 228     -15.014  -9.223  -6.034  1.00 91.48           C
ATOM   3416 1HG1 VAL A 228     -15.047  -8.629  -6.948  1.00 91.48           H
ATOM   3417 2HG1 VAL A 228     -15.015 -10.282  -6.290  1.00 91.48           H
ATOM   3418 3HG1 VAL A 228     -15.887  -8.997  -5.422  1.00 91.48           H
ATOM   3419  CG2 VAL A 228     -13.709  -9.630  -3.916  1.00 91.48           C
ATOM   3420 1HG2 VAL A 228     -13.664 -10.704  -4.098  1.00 91.48           H
ATOM   3421 2HG2 VAL A 228     -12.830  -9.320  -3.350  1.00 91.48           H
ATOM   3422 3HG2 VAL A 228     -14.608  -9.395  -3.347  1.00 91.48           H
ATOM   3423  HN  VAL A 228     -11.503  -8.100  -4.609  1.00 91.48           H
ATOM   3424  N   VAL A 229     -12.364  -7.347  -7.627  1.00 91.56           N
ATOM   3425  CA  VAL A 229     -12.484  -6.682  -8.913  1.00 91.56           C
ATOM   3426  C   VAL A 229     -11.435  -7.246  -9.873  1.00 91.56           C
ATOM   3427  O   VAL A 229     -11.744  -7.559 -11.022  1.00 91.56           O
ATOM   3428  HA  VAL A 229     -13.476  -6.904  -9.307  1.00 91.56           H
ATOM   3429  CB  VAL A 229     -12.375  -5.167  -8.731  1.00 91.56           C
ATOM   3430  HB  VAL A 229     -11.457  -4.960  -8.181  1.00 91.56           H
ATOM   3431  CG1 VAL A 229     -12.281  -4.457 -10.084  1.00 91.56           C
ATOM   3432 1HG1 VAL A 229     -11.399  -4.810 -10.618  1.00 91.56           H
ATOM   3433 2HG1 VAL A 229     -13.173  -4.675 -10.671  1.00 91.56           H
ATOM   3434 3HG1 VAL A 229     -12.205  -3.382  -9.925  1.00 91.56           H
ATOM   3435  CG2 VAL A 229     -13.547  -4.627  -7.909  1.00 91.56           C
ATOM   3436 1HG2 VAL A 229     -14.483  -4.851  -8.421  1.00 91.56           H
ATOM   3437 2HG2 VAL A 229     -13.549  -5.098  -6.926  1.00 91.56           H
ATOM   3438 3HG2 VAL A 229     -13.445  -3.548  -7.795  1.00 91.56           H
ATOM   3439  HN  VAL A 229     -12.116  -6.750  -6.864  1.00 91.56           H
ATOM   3440  N   MET A 230     -10.215  -7.357  -9.368  1.00 83.35           N
ATOM   3441  CA  MET A 230      -9.115  -7.863 -10.171  1.00 83.35           C
ATOM   3442  C   MET A 230      -9.380  -9.301 -10.621  1.00 83.35           C
ATOM   3443  O   MET A 230      -9.251  -9.620 -11.801  1.00 83.35           O
ATOM   3444  HA  MET A 230      -9.061  -7.207 -11.040  1.00 83.35           H
ATOM   3445  CB  MET A 230      -7.822  -7.813  -9.355  1.00 83.35           C
ATOM   3446 1HB  MET A 230      -8.020  -8.132  -8.332  1.00 83.35           H
ATOM   3447 2HB  MET A 230      -7.097  -8.512  -9.772  1.00 83.35           H
ATOM   3448  CG  MET A 230      -7.231  -6.401  -9.349  1.00 83.35           C
ATOM   3449 1HG  MET A 230      -7.134  -6.035 -10.371  1.00 83.35           H
ATOM   3450 2HG  MET A 230      -7.904  -5.719  -8.829  1.00 83.35           H
ATOM   3451  SD  MET A 230      -5.635  -6.411  -8.551  1.00 83.35           S
ATOM   3452  CE  MET A 230      -6.144  -6.504  -6.842  1.00 83.35           C
ATOM   3453 1HE  MET A 230      -6.756  -5.636  -6.598  1.00 83.35           H
ATOM   3454 2HE  MET A 230      -6.723  -7.413  -6.684  1.00 83.35           H
ATOM   3455 3HE  MET A 230      -5.262  -6.519  -6.201  1.00 83.35           H
ATOM   3456  HN  MET A 230      -9.974  -7.109  -8.429  1.00 83.35           H
ATOM   3457  N   ALA A 231      -9.747 -10.131  -9.655  1.00 88.93           N
ATOM   3458  CA  ALA A 231      -9.942 -11.546  -9.919  1.00 88.93           C
ATOM   3459  C   ALA A 231     -10.967 -11.716 -11.041  1.00 88.93           C
ATOM   3460  O   ALA A 231     -10.778 -12.532 -11.942  1.00 88.93           O
ATOM   3461  HA  ALA A 231      -8.986 -11.957 -10.245  1.00 88.93           H
ATOM   3462  CB  ALA A 231     -10.367 -12.252  -8.629  1.00 88.93           C
ATOM   3463 1HB  ALA A 231      -9.591 -12.127  -7.874  1.00 88.93           H
ATOM   3464 2HB  ALA A 231     -11.299 -11.819  -8.268  1.00 88.93           H
ATOM   3465 3HB  ALA A 231     -10.512 -13.314  -8.828  1.00 88.93           H
ATOM   3466  HN  ALA A 231      -9.911  -9.851  -8.709  1.00 88.93           H
ATOM   3467  N   CYS A 232     -12.031 -10.931 -10.951  1.00 89.04           N
ATOM   3468  CA  CYS A 232     -13.090 -10.989 -11.944  1.00 89.04           C
ATOM   3469  C   CYS A 232     -12.515 -10.531 -13.286  1.00 89.04           C
ATOM   3470  O   CYS A 232     -12.704 -11.193 -14.305  1.00 89.04           O
ATOM   3471  HA  CYS A 232     -13.414 -12.028 -11.996  1.00 89.04           H
ATOM   3472  CB  CYS A 232     -14.302 -10.154 -11.528  1.00 89.04           C
ATOM   3473 1HB  CYS A 232     -13.984  -9.149 -11.249  1.00 89.04           H
ATOM   3474 2HB  CYS A 232     -14.988 -10.049 -12.369  1.00 89.04           H
ATOM   3475  SG  CYS A 232     -15.158 -10.951 -10.120  1.00 89.04           S
ATOM   3476  HG  CYS A 232     -14.338 -10.491  -9.180  1.00 89.04           H
ATOM   3477  HN  CYS A 232     -12.175 -10.267 -10.217  1.00 89.04           H
ATOM   3478  N   CYS A 233     -11.824  -9.401 -13.243  1.00 87.18           N
ATOM   3479  CA  CYS A 233     -11.332  -8.778 -14.460  1.00 87.18           C
ATOM   3480  C   CYS A 233     -10.441  -9.786 -15.189  1.00 87.18           C
ATOM   3481  O   CYS A 233     -10.630 -10.041 -16.377  1.00 87.18           O
ATOM   3482  HA  CYS A 233     -12.207  -8.530 -15.061  1.00 87.18           H
ATOM   3483  CB  CYS A 233     -10.593  -7.471 -14.167  1.00 87.18           C
ATOM   3484 1HB  CYS A 233      -9.879  -7.620 -13.357  1.00 87.18           H
ATOM   3485 2HB  CYS A 233     -10.022  -7.162 -15.043  1.00 87.18           H
ATOM   3486  SG  CYS A 233     -11.791  -6.164 -13.711  1.00 87.18           S
ATOM   3487  HG  CYS A 233     -11.982  -6.581 -12.462  1.00 87.18           H
ATOM   3488  HN  CYS A 233     -11.601  -8.914 -12.399  1.00 87.18           H
ATOM   3489  N   TYR A 234      -9.489 -10.331 -14.446  1.00 74.01           N
ATOM   3490  CA  TYR A 234      -8.482 -11.196 -15.037  1.00 74.01           C
ATOM   3491  C   TYR A 234      -9.098 -12.518 -15.500  1.00 74.01           C
ATOM   3492  O   TYR A 234      -8.676 -13.086 -16.506  1.00 74.01           O
ATOM   3493  HA  TYR A 234      -8.059 -10.680 -15.899  1.00 74.01           H
ATOM   3494  CB  TYR A 234      -7.467 -11.482 -13.929  1.00 74.01           C
ATOM   3495 1HB  TYR A 234      -7.996 -11.569 -12.980  1.00 74.01           H
ATOM   3496 2HB  TYR A 234      -6.996 -12.445 -14.120  1.00 74.01           H
ATOM   3497  CG  TYR A 234      -6.378 -10.415 -13.792  1.00 74.01           C
ATOM   3498  CD1 TYR A 234      -5.336 -10.375 -14.695  1.00 74.01           C
ATOM   3499  HD1 TYR A 234      -5.288 -11.102 -15.506  1.00 74.01           H
ATOM   3500  CD2 TYR A 234      -6.439  -9.494 -12.766  1.00 74.01           C
ATOM   3501  HD2 TYR A 234      -7.263  -9.526 -12.053  1.00 74.01           H
ATOM   3502  CE1 TYR A 234      -4.311  -9.371 -14.567  1.00 74.01           C
ATOM   3503  HE1 TYR A 234      -3.482  -9.328 -15.274  1.00 74.01           H
ATOM   3504  CE2 TYR A 234      -5.414  -8.491 -12.638  1.00 74.01           C
ATOM   3505  HE2 TYR A 234      -5.450  -7.757 -11.833  1.00 74.01           H
ATOM   3506  CZ  TYR A 234      -4.401  -8.479 -13.545  1.00 74.01           C
ATOM   3507  OH  TYR A 234      -3.433  -7.531 -13.424  1.00 74.01           O
ATOM   3508  HH  TYR A 234      -3.637  -6.930 -12.651  1.00 74.01           H
ATOM   3509  HN  TYR A 234      -9.399 -10.191 -13.461  1.00 74.01           H
ATOM   3510  N   THR A 235     -10.088 -12.970 -14.744  1.00 84.59           N
ATOM   3511  CA  THR A 235     -10.793 -14.193 -15.087  1.00 84.59           C
ATOM   3512  C   THR A 235     -11.393 -14.088 -16.490  1.00 84.59           C
ATOM   3513  O   THR A 235     -11.274 -15.013 -17.291  1.00 84.59           O
ATOM   3514  HA  THR A 235     -10.073 -15.011 -15.107  1.00 84.59           H
ATOM   3515  CB  THR A 235     -11.836 -14.458 -13.999  1.00 84.59           C
ATOM   3516  HB  THR A 235     -12.587 -13.668 -13.979  1.00 84.59           H
ATOM   3517  OG1 THR A 235     -11.067 -14.605 -12.808  1.00 84.59           O
ATOM   3518  HG1 THR A 235     -11.240 -13.836 -12.192  1.00 84.59           H
ATOM   3519  CG2 THR A 235     -12.526 -15.813 -14.166  1.00 84.59           C
ATOM   3520 1HG2 THR A 235     -11.782 -16.608 -14.118  1.00 84.59           H
ATOM   3521 2HG2 THR A 235     -13.032 -15.847 -15.131  1.00 84.59           H
ATOM   3522 3HG2 THR A 235     -13.256 -15.951 -13.369  1.00 84.59           H
ATOM   3523  HN  THR A 235     -10.408 -12.516 -13.912  1.00 84.59           H
ATOM   3524  N   ILE A 236     -12.025 -12.951 -16.745  1.00 83.60           N
ATOM   3525  CA  ILE A 236     -12.673 -12.727 -18.026  1.00 83.60           C
ATOM   3526  C   ILE A 236     -11.607 -12.544 -19.108  1.00 83.60           C
ATOM   3527  O   ILE A 236     -11.764 -13.028 -20.228  1.00 83.60           O
ATOM   3528  HA  ILE A 236     -13.253 -13.620 -18.260  1.00 83.60           H
ATOM   3529  CB  ILE A 236     -13.659 -11.560 -17.931  1.00 83.60           C
ATOM   3530  HB  ILE A 236     -13.111 -10.677 -17.601  1.00 83.60           H
ATOM   3531  CG1 ILE A 236     -14.739 -11.839 -16.884  1.00 83.60           C
ATOM   3532 1HG1 ILE A 236     -15.439 -12.582 -17.268  1.00 83.60           H
ATOM   3533 2HG1 ILE A 236     -14.283 -12.263 -15.990  1.00 83.60           H
ATOM   3534  CG2 ILE A 236     -14.258 -11.235 -19.301  1.00 83.60           C
ATOM   3535 1HG2 ILE A 236     -13.459 -10.963 -19.991  1.00 83.60           H
ATOM   3536 2HG2 ILE A 236     -14.786 -12.108 -19.683  1.00 83.60           H
ATOM   3537 3HG2 ILE A 236     -14.954 -10.402 -19.204  1.00 83.60           H
ATOM   3538  CD1 ILE A 236     -15.494 -10.559 -16.521  1.00 83.60           C
ATOM   3539 1HD1 ILE A 236     -14.795  -9.828 -16.115  1.00 83.60           H
ATOM   3540 2HD1 ILE A 236     -15.969 -10.151 -17.413  1.00 83.60           H
ATOM   3541 3HD1 ILE A 236     -16.256 -10.786 -15.775  1.00 83.60           H
ATOM   3542  HN  ILE A 236     -12.098 -12.194 -16.096  1.00 83.60           H
ATOM   3543  N   ILE A 237     -10.545 -11.845 -18.735  1.00 79.15           N
ATOM   3544  CA  ILE A 237      -9.453 -11.593 -19.659  1.00 79.15           C
ATOM   3545  C   ILE A 237      -8.911 -12.926 -20.178  1.00 79.15           C
ATOM   3546  O   ILE A 237      -8.791 -13.124 -21.386  1.00 79.15           O
ATOM   3547  HA  ILE A 237      -9.860 -11.034 -20.502  1.00 79.15           H
ATOM   3548  CB  ILE A 237      -8.389 -10.710 -19.004  1.00 79.15           C
ATOM   3549  HB  ILE A 237      -8.229 -11.067 -17.986  1.00 79.15           H
ATOM   3550  CG1 ILE A 237      -8.866  -9.259 -18.904  1.00 79.15           C
ATOM   3551 1HG1 ILE A 237      -8.843  -8.796 -19.890  1.00 79.15           H
ATOM   3552 2HG1 ILE A 237      -9.902  -9.236 -18.565  1.00 79.15           H
ATOM   3553  CG2 ILE A 237      -7.052 -10.824 -19.739  1.00 79.15           C
ATOM   3554 1HG2 ILE A 237      -6.711 -11.859 -19.714  1.00 79.15           H
ATOM   3555 2HG2 ILE A 237      -7.179 -10.508 -20.774  1.00 79.15           H
ATOM   3556 3HG2 ILE A 237      -6.314 -10.186 -19.252  1.00 79.15           H
ATOM   3557  CD1 ILE A 237      -7.990  -8.459 -17.938  1.00 79.15           C
ATOM   3558 1HD1 ILE A 237      -8.035  -8.911 -16.947  1.00 79.15           H
ATOM   3559 2HD1 ILE A 237      -6.959  -8.465 -18.293  1.00 79.15           H
ATOM   3560 3HD1 ILE A 237      -8.351  -7.432 -17.885  1.00 79.15           H
ATOM   3561  HN  ILE A 237     -10.425 -11.454 -17.822  1.00 79.15           H
ATOM   3562  N   ILE A 238      -8.598 -13.807 -19.238  1.00 77.21           N
ATOM   3563  CA  ILE A 238      -8.001 -15.086 -19.581  1.00 77.21           C
ATOM   3564  C   ILE A 238      -8.938 -15.845 -20.523  1.00 77.21           C
ATOM   3565  O   ILE A 238      -8.498 -16.396 -21.531  1.00 77.21           O
ATOM   3566  HA  ILE A 238      -7.071 -14.881 -20.111  1.00 77.21           H
ATOM   3567  CB  ILE A 238      -7.639 -15.865 -18.314  1.00 77.21           C
ATOM   3568  HB  ILE A 238      -8.495 -15.836 -17.640  1.00 77.21           H
ATOM   3569  CG1 ILE A 238      -6.465 -15.209 -17.584  1.00 77.21           C
ATOM   3570 1HG1 ILE A 238      -5.538 -15.419 -18.117  1.00 77.21           H
ATOM   3571 2HG1 ILE A 238      -6.593 -14.126 -17.582  1.00 77.21           H
ATOM   3572  CG2 ILE A 238      -7.365 -17.336 -18.635  1.00 77.21           C
ATOM   3573 1HG2 ILE A 238      -8.255 -17.783 -19.077  1.00 77.21           H
ATOM   3574 2HG2 ILE A 238      -6.535 -17.406 -19.337  1.00 77.21           H
ATOM   3575 3HG2 ILE A 238      -7.110 -17.866 -17.717  1.00 77.21           H
ATOM   3576  CD1 ILE A 238      -6.361 -15.719 -16.146  1.00 77.21           C
ATOM   3577 1HD1 ILE A 238      -7.280 -15.485 -15.609  1.00 77.21           H
ATOM   3578 2HD1 ILE A 238      -6.209 -16.798 -16.153  1.00 77.21           H
ATOM   3579 3HD1 ILE A 238      -5.518 -15.237 -15.649  1.00 77.21           H
ATOM   3580  HN  ILE A 238      -8.746 -13.657 -18.261  1.00 77.21           H
ATOM   3581  N   HIS A 239     -10.212 -15.850 -20.161  1.00 76.96           N
ATOM   3582  CA  HIS A 239     -11.204 -16.589 -20.924  1.00 76.96           C
ATOM   3583  C   HIS A 239     -11.229 -16.076 -22.365  1.00 76.96           C
ATOM   3584  O   HIS A 239     -11.274 -16.865 -23.308  1.00 76.96           O
ATOM   3585  HA  HIS A 239     -10.886 -17.631 -20.924  1.00 76.96           H
ATOM   3586  CB  HIS A 239     -12.574 -16.518 -20.246  1.00 76.96           C
ATOM   3587 1HB  HIS A 239     -12.454 -16.730 -19.184  1.00 76.96           H
ATOM   3588 2HB  HIS A 239     -12.956 -15.501 -20.327  1.00 76.96           H
ATOM   3589  CG  HIS A 239     -13.594 -17.471 -20.822  1.00 76.96           C
ATOM   3590  ND1 HIS A 239     -13.529 -18.841 -20.636  1.00 76.96           N
ATOM   3591  HD1 HIS A 239     -12.826 -19.329 -20.118  1.00 76.96           H
ATOM   3592  CD2 HIS A 239     -14.703 -17.238 -21.581  1.00 76.96           C
ATOM   3593  HD2 HIS A 239     -15.053 -16.261 -21.914  1.00 76.96           H
ATOM   3594  CE1 HIS A 239     -14.558 -19.397 -21.259  1.00 76.96           C
ATOM   3595  HE1 HIS A 239     -14.784 -20.463 -21.297  1.00 76.96           H
ATOM   3596  NE2 HIS A 239     -15.284 -18.402 -21.844  1.00 76.96           N
ATOM   3597  HN  HIS A 239     -10.569 -15.363 -19.364  1.00 76.96           H
ATOM   3598  N   THR A 240     -11.199 -14.757 -22.491  1.00 78.52           N
ATOM   3599  CA  THR A 240     -11.279 -14.128 -23.798  1.00 78.52           C
ATOM   3600  C   THR A 240     -10.038 -14.463 -24.628  1.00 78.52           C
ATOM   3601  O   THR A 240     -10.136 -14.690 -25.833  1.00 78.52           O
ATOM   3602  HA  THR A 240     -12.138 -14.542 -24.326  1.00 78.52           H
ATOM   3603  CB  THR A 240     -11.483 -12.626 -23.588  1.00 78.52           C
ATOM   3604  HB  THR A 240     -10.573 -12.159 -23.211  1.00 78.52           H
ATOM   3605  OG1 THR A 240     -12.617 -12.546 -22.729  1.00 78.52           O
ATOM   3606  HG1 THR A 240     -12.320 -12.412 -21.784  1.00 78.52           H
ATOM   3607  CG2 THR A 240     -11.931 -11.912 -24.865  1.00 78.52           C
ATOM   3608 1HG2 THR A 240     -12.877 -12.335 -25.205  1.00 78.52           H
ATOM   3609 2HG2 THR A 240     -11.175 -12.044 -25.640  1.00 78.52           H
ATOM   3610 3HG2 THR A 240     -12.061 -10.849 -24.661  1.00 78.52           H
ATOM   3611  HN  THR A 240     -11.121 -14.124 -21.721  1.00 78.52           H
ATOM   3612  N   LEU A 241      -8.900 -14.483 -23.951  1.00 73.72           N
ATOM   3613  CA  LEU A 241      -7.629 -14.680 -24.628  1.00 73.72           C
ATOM   3614  C   LEU A 241      -7.546 -16.120 -25.137  1.00 73.72           C
ATOM   3615  O   LEU A 241      -7.030 -16.369 -26.226  1.00 73.72           O
ATOM   3616  HA  LEU A 241      -7.609 -14.009 -25.486  1.00 73.72           H
ATOM   3617  CB  LEU A 241      -6.468 -14.283 -23.714  1.00 73.72           C
ATOM   3618 1HB  LEU A 241      -6.646 -14.710 -22.727  1.00 73.72           H
ATOM   3619 2HB  LEU A 241      -5.556 -14.739 -24.100  1.00 73.72           H
ATOM   3620  CG  LEU A 241      -6.225 -12.781 -23.553  1.00 73.72           C
ATOM   3621  HG  LEU A 241      -7.161 -12.315 -23.243  1.00 73.72           H
ATOM   3622  CD1 LEU A 241      -5.197 -12.506 -22.455  1.00 73.72           C
ATOM   3623 1HD1 LEU A 241      -5.561 -12.905 -21.508  1.00 73.72           H
ATOM   3624 2HD1 LEU A 241      -4.253 -12.987 -22.712  1.00 73.72           H
ATOM   3625 3HD1 LEU A 241      -5.043 -11.431 -22.361  1.00 73.72           H
ATOM   3626  CD2 LEU A 241      -5.825 -12.144 -24.886  1.00 73.72           C
ATOM   3627 1HD2 LEU A 241      -4.909 -12.609 -25.250  1.00 73.72           H
ATOM   3628 2HD2 LEU A 241      -6.622 -12.293 -25.614  1.00 73.72           H
ATOM   3629 3HD2 LEU A 241      -5.658 -11.076 -24.743  1.00 73.72           H
ATOM   3630  HN  LEU A 241      -8.837 -14.369 -22.959  1.00 73.72           H
ATOM   3631  N   ILE A 242      -8.061 -17.032 -24.326  1.00 74.73           N
ATOM   3632  CA  ILE A 242      -8.063 -18.440 -24.687  1.00 74.73           C
ATOM   3633  C   ILE A 242      -8.876 -18.631 -25.969  1.00 74.73           C
ATOM   3634  O   ILE A 242      -8.460 -19.359 -26.869  1.00 74.73           O
ATOM   3635  HA  ILE A 242      -7.031 -18.728 -24.887  1.00 74.73           H
ATOM   3636  CB  ILE A 242      -8.553 -19.293 -23.515  1.00 74.73           C
ATOM   3637  HB  ILE A 242      -9.464 -18.841 -23.121  1.00 74.73           H
ATOM   3638  CG1 ILE A 242      -7.527 -19.306 -22.380  1.00 74.73           C
ATOM   3639 1HG1 ILE A 242      -6.651 -19.878 -22.684  1.00 74.73           H
ATOM   3640 2HG1 ILE A 242      -7.190 -18.289 -22.178  1.00 74.73           H
ATOM   3641  CG2 ILE A 242      -8.913 -20.706 -23.978  1.00 74.73           C
ATOM   3642 1HG2 ILE A 242      -9.704 -20.653 -24.726  1.00 74.73           H
ATOM   3643 2HG2 ILE A 242      -8.034 -21.181 -24.413  1.00 74.73           H
ATOM   3644 3HG2 ILE A 242      -9.258 -21.291 -23.126  1.00 74.73           H
ATOM   3645  CD1 ILE A 242      -8.124 -19.913 -21.109  1.00 74.73           C
ATOM   3646 1HD1 ILE A 242      -8.986 -19.323 -20.795  1.00 74.73           H
ATOM   3647 2HD1 ILE A 242      -8.438 -20.937 -21.308  1.00 74.73           H
ATOM   3648 3HD1 ILE A 242      -7.374 -19.909 -20.318  1.00 74.73           H
ATOM   3649  HN  ILE A 242      -8.470 -16.823 -23.438  1.00 74.73           H
ATOM   3650  N   GLN A 243     -10.021 -17.965 -26.011  1.00 70.54           N
ATOM   3651  CA  GLN A 243     -10.922 -18.096 -27.144  1.00 70.54           C
ATOM   3652  C   GLN A 243     -10.280 -17.508 -28.402  1.00 70.54           C
ATOM   3653  O   GLN A 243     -10.548 -17.966 -29.512  1.00 70.54           O
ATOM   3654  HA  GLN A 243     -11.073 -19.167 -27.272  1.00 70.54           H
ATOM   3655  CB  GLN A 243     -12.268 -17.430 -26.853  1.00 70.54           C
ATOM   3656 1HB  GLN A 243     -12.105 -16.426 -26.462  1.00 70.54           H
ATOM   3657 2HB  GLN A 243     -12.833 -17.323 -27.779  1.00 70.54           H
ATOM   3658  CG  GLN A 243     -13.079 -18.249 -25.847  1.00 70.54           C
ATOM   3659 1HG  GLN A 243     -13.173 -19.276 -26.200  1.00 70.54           H
ATOM   3660 2HG  GLN A 243     -12.551 -18.287 -24.894  1.00 70.54           H
ATOM   3661  CD  GLN A 243     -14.470 -17.645 -25.642  1.00 70.54           C
ATOM   3662  OE1 GLN A 243     -14.787 -16.573 -26.130  1.00 70.54           O
ATOM   3663  NE2 GLN A 243     -15.278 -18.391 -24.894  1.00 70.54           N
ATOM   3664 1HE2 GLN A 243     -14.955 -19.261 -24.522  1.00 70.54           H
ATOM   3665 2HE2 GLN A 243     -16.209 -18.080 -24.702  1.00 70.54           H
ATOM   3666  HN  GLN A 243     -10.335 -17.348 -25.290  1.00 70.54           H
ATOM   3667  N   ALA A 244      -9.445 -16.502 -28.187  1.00 71.78           N
ATOM   3668  CA  ALA A 244      -8.904 -15.729 -29.292  1.00 71.78           C
ATOM   3669  C   ALA A 244      -7.903 -16.588 -30.068  1.00 71.78           C
ATOM   3670  O   ALA A 244      -7.522 -16.246 -31.186  1.00 71.78           O
ATOM   3671  HA  ALA A 244      -9.732 -15.467 -29.951  1.00 71.78           H
ATOM   3672  CB  ALA A 244      -8.275 -14.442 -28.756  1.00 71.78           C
ATOM   3673 1HB  ALA A 244      -9.034 -13.854 -28.239  1.00 71.78           H
ATOM   3674 2HB  ALA A 244      -7.473 -14.692 -28.061  1.00 71.78           H
ATOM   3675 3HB  ALA A 244      -7.869 -13.863 -29.585  1.00 71.78           H
ATOM   3676  HN  ALA A 244      -9.139 -16.213 -27.280  1.00 71.78           H
ATOM   3677  N   LYS A 245      -7.506 -17.687 -29.443  1.00 59.68           N
ATOM   3678  CA  LYS A 245      -6.613 -18.634 -30.088  1.00 59.68           C
ATOM   3679  C   LYS A 245      -5.432 -17.878 -30.702  1.00 59.68           C
ATOM   3680  O   LYS A 245      -4.591 -18.474 -31.372  1.00 59.68           O
ATOM   3681  HA  LYS A 245      -6.232 -19.302 -29.316  1.00 59.68           H
ATOM   3682  CB  LYS A 245      -7.381 -19.495 -31.093  1.00 59.68           C
ATOM   3683 1HB  LYS A 245      -8.034 -18.863 -31.696  1.00 59.68           H
ATOM   3684 2HB  LYS A 245      -6.680 -19.973 -31.779  1.00 59.68           H
ATOM   3685  CG  LYS A 245      -8.212 -20.563 -30.379  1.00 59.68           C
ATOM   3686 1HG  LYS A 245      -7.609 -21.040 -29.606  1.00 59.68           H
ATOM   3687 2HG  LYS A 245      -9.059 -20.094 -29.878  1.00 59.68           H
ATOM   3688  CD  LYS A 245      -8.715 -21.618 -31.366  1.00 59.68           C
ATOM   3689 1HD  LYS A 245      -9.424 -21.164 -32.059  1.00 59.68           H
ATOM   3690 2HD  LYS A 245      -7.882 -21.991 -31.961  1.00 59.68           H
ATOM   3691  CE  LYS A 245      -9.386 -22.780 -30.631  1.00 59.68           C
ATOM   3692 1HE  LYS A 245      -8.722 -23.158 -29.853  1.00 59.68           H
ATOM   3693 2HE  LYS A 245     -10.291 -22.431 -30.136  1.00 59.68           H
ATOM   3694  NZ  LYS A 245      -9.719 -23.868 -31.578  1.00 59.68           N
ATOM   3695 1HZ  LYS A 245     -10.183 -24.620 -31.079  1.00 59.68           H
ATOM   3696 2HZ  LYS A 245     -10.335 -23.511 -32.300  1.00 59.68           H
ATOM   3697 3HZ  LYS A 245      -8.868 -24.219 -32.003  1.00 59.68           H
ATOM   3698  HN  LYS A 245      -7.784 -17.934 -28.514  1.00 59.68           H
ATOM   3699  N   LYS A 246      -5.408 -16.578 -30.450  1.00 52.28           N
ATOM   3700  CA  LYS A 246      -4.399 -15.719 -31.045  1.00 52.28           C
ATOM   3701  C   LYS A 246      -3.131 -15.761 -30.190  1.00 52.28           C
ATOM   3702  O   LYS A 246      -3.120 -15.263 -29.065  1.00 52.28           O
ATOM   3703  HA  LYS A 246      -4.165 -16.124 -32.030  1.00 52.28           H
ATOM   3704  CB  LYS A 246      -4.953 -14.308 -31.256  1.00 52.28           C
ATOM   3705 1HB  LYS A 246      -5.538 -14.009 -30.386  1.00 52.28           H
ATOM   3706 2HB  LYS A 246      -4.129 -13.600 -31.343  1.00 52.28           H
ATOM   3707  CG  LYS A 246      -5.824 -14.243 -32.511  1.00 52.28           C
ATOM   3708 1HG  LYS A 246      -5.334 -14.776 -33.326  1.00 52.28           H
ATOM   3709 2HG  LYS A 246      -6.773 -14.746 -32.326  1.00 52.28           H
ATOM   3710  CD  LYS A 246      -6.081 -12.792 -32.925  1.00 52.28           C
ATOM   3711 1HD  LYS A 246      -6.666 -12.289 -32.156  1.00 52.28           H
ATOM   3712 2HD  LYS A 246      -5.134 -12.259 -33.005  1.00 52.28           H
ATOM   3713  CE  LYS A 246      -6.823 -12.727 -34.262  1.00 52.28           C
ATOM   3714 1HE  LYS A 246      -6.322 -13.361 -34.994  1.00 52.28           H
ATOM   3715 2HE  LYS A 246      -7.834 -13.115 -34.143  1.00 52.28           H
ATOM   3716  NZ  LYS A 246      -6.875 -11.334 -34.758  1.00 52.28           N
ATOM   3717 1HZ  LYS A 246      -7.392 -11.304 -35.630  1.00 52.28           H
ATOM   3718 2HZ  LYS A 246      -7.337 -10.747 -34.072  1.00 52.28           H
ATOM   3719 3HZ  LYS A 246      -5.932 -10.994 -34.913  1.00 52.28           H
ATOM   3720  HN  LYS A 246      -6.061 -16.112 -29.852  1.00 52.28           H
ATOM   3721  N   SER A 247      -2.093 -16.359 -30.757  1.00 54.44           N
ATOM   3722  CA  SER A 247      -0.867 -16.594 -30.013  1.00 54.44           C
ATOM   3723  C   SER A 247      -0.304 -15.267 -29.501  1.00 54.44           C
ATOM   3724  O   SER A 247       0.115 -15.170 -28.348  1.00 54.44           O
ATOM   3725  HA  SER A 247      -1.153 -17.235 -29.179  1.00 54.44           H
ATOM   3726  CB  SER A 247       0.171 -17.313 -30.876  1.00 54.44           C
ATOM   3727 1HB  SER A 247      -0.199 -18.304 -31.138  1.00 54.44           H
ATOM   3728 2HB  SER A 247       0.308 -16.767 -31.809  1.00 54.44           H
ATOM   3729  OG  SER A 247       1.425 -17.437 -30.211  1.00 54.44           O
ATOM   3730  HG  SER A 247       2.087 -17.890 -30.808  1.00 54.44           H
ATOM   3731  HN  SER A 247      -2.081 -16.680 -31.703  1.00 54.44           H
ATOM   3732  N   SER A 248      -0.312 -14.277 -30.382  1.00 54.94           N
ATOM   3733  CA  SER A 248       0.419 -13.046 -30.133  1.00 54.94           C
ATOM   3734  C   SER A 248      -0.042 -12.422 -28.814  1.00 54.94           C
ATOM   3735  O   SER A 248       0.696 -11.661 -28.192  1.00 54.94           O
ATOM   3736  HA  SER A 248       1.467 -13.340 -30.071  1.00 54.94           H
ATOM   3737  CB  SER A 248       0.236 -12.054 -31.283  1.00 54.94           C
ATOM   3738 1HB  SER A 248       0.905 -11.206 -31.139  1.00 54.94           H
ATOM   3739 2HB  SER A 248       0.521 -12.530 -32.221  1.00 54.94           H
ATOM   3740  OG  SER A 248      -1.108 -11.588 -31.376  1.00 54.94           O
ATOM   3741  HG  SER A 248      -1.187 -10.920 -32.116  1.00 54.94           H
ATOM   3742  HN  SER A 248      -0.805 -14.307 -31.252  1.00 54.94           H
ATOM   3743  N   LYS A 249      -1.262 -12.768 -28.427  1.00 51.91           N
ATOM   3744  CA  LYS A 249      -1.862 -12.188 -27.238  1.00 51.91           C
ATOM   3745  C   LYS A 249      -1.275 -12.862 -25.996  1.00 51.91           C
ATOM   3746  O   LYS A 249      -1.509 -12.415 -24.874  1.00 51.91           O
ATOM   3747  HA  LYS A 249      -1.592 -11.132 -27.217  1.00 51.91           H
ATOM   3748  CB  LYS A 249      -3.388 -12.264 -27.316  1.00 51.91           C
ATOM   3749 1HB  LYS A 249      -3.691 -13.267 -27.618  1.00 51.91           H
ATOM   3750 2HB  LYS A 249      -3.816 -12.086 -26.329  1.00 51.91           H
ATOM   3751  CG  LYS A 249      -3.938 -11.239 -28.309  1.00 51.91           C
ATOM   3752 1HG  LYS A 249      -3.482 -10.266 -28.123  1.00 51.91           H
ATOM   3753 2HG  LYS A 249      -3.666 -11.528 -29.324  1.00 51.91           H
ATOM   3754  CD  LYS A 249      -5.459 -11.125 -28.195  1.00 51.91           C
ATOM   3755 1HD  LYS A 249      -5.920 -12.069 -28.484  1.00 51.91           H
ATOM   3756 2HD  LYS A 249      -5.736 -10.940 -27.157  1.00 51.91           H
ATOM   3757  CE  LYS A 249      -5.993  -9.998 -29.080  1.00 51.91           C
ATOM   3758 1HE  LYS A 249      -5.456  -9.074 -28.867  1.00 51.91           H
ATOM   3759 2HE  LYS A 249      -5.814 -10.235 -30.129  1.00 51.91           H
ATOM   3760  NZ  LYS A 249      -7.442  -9.800 -28.851  1.00 51.91           N
ATOM   3761 1HZ  LYS A 249      -7.781  -9.057 -29.452  1.00 51.91           H
ATOM   3762 2HZ  LYS A 249      -7.938 -10.659 -29.063  1.00 51.91           H
ATOM   3763 3HZ  LYS A 249      -7.599  -9.549 -27.881  1.00 51.91           H
ATOM   3764  HN  LYS A 249      -1.835 -13.430 -28.910  1.00 51.91           H
ATOM   3765  N   HIS A 250      -0.525 -13.927 -26.238  1.00 51.11           N
ATOM   3766  CA  HIS A 250       0.011 -14.728 -25.150  1.00 51.11           C
ATOM   3767  C   HIS A 250       0.982 -13.885 -24.322  1.00 51.11           C
ATOM   3768  O   HIS A 250       1.067 -14.045 -23.106  1.00 51.11           O
ATOM   3769  HA  HIS A 250      -0.835 -15.012 -24.524  1.00 51.11           H
ATOM   3770  CB  HIS A 250       0.647 -16.013 -25.685  1.00 51.11           C
ATOM   3771 1HB  HIS A 250       1.200 -15.781 -26.594  1.00 51.11           H
ATOM   3772 2HB  HIS A 250       1.370 -16.378 -24.956  1.00 51.11           H
ATOM   3773  CG  HIS A 250      -0.345 -17.112 -25.982  1.00 51.11           C
ATOM   3774  ND1 HIS A 250      -1.186 -17.086 -27.081  1.00 51.11           N
ATOM   3775  HD1 HIS A 250      -1.225 -16.363 -27.771  1.00 51.11           H
ATOM   3776  CD2 HIS A 250      -0.621 -18.269 -25.314  1.00 51.11           C
ATOM   3777  HD2 HIS A 250      -0.138 -18.606 -24.397  1.00 51.11           H
ATOM   3778  CE1 HIS A 250      -1.930 -18.182 -27.065  1.00 51.11           C
ATOM   3779  HE1 HIS A 250      -2.690 -18.451 -27.799  1.00 51.11           H
ATOM   3780  NE2 HIS A 250      -1.579 -18.913 -25.968  1.00 51.11           N
ATOM   3781  HN  HIS A 250      -0.283 -14.244 -27.155  1.00 51.11           H
ATOM   3782  N   LYS A 251       1.691 -13.006 -25.015  1.00 55.08           N
ATOM   3783  CA  LYS A 251       2.651 -12.135 -24.358  1.00 55.08           C
ATOM   3784  C   LYS A 251       1.926 -11.277 -23.319  1.00 55.08           C
ATOM   3785  O   LYS A 251       2.365 -11.181 -22.174  1.00 55.08           O
ATOM   3786  HA  LYS A 251       3.369 -12.770 -23.841  1.00 55.08           H
ATOM   3787  CB  LYS A 251       3.430 -11.320 -25.393  1.00 55.08           C
ATOM   3788 1HB  LYS A 251       2.754 -10.978 -26.177  1.00 55.08           H
ATOM   3789 2HB  LYS A 251       3.846 -10.429 -24.921  1.00 55.08           H
ATOM   3790  CG  LYS A 251       4.557 -12.150 -26.009  1.00 55.08           C
ATOM   3791 1HG  LYS A 251       5.120 -12.649 -25.220  1.00 55.08           H
ATOM   3792 2HG  LYS A 251       4.134 -12.931 -26.641  1.00 55.08           H
ATOM   3793  CD  LYS A 251       5.497 -11.271 -26.836  1.00 55.08           C
ATOM   3794 1HD  LYS A 251       4.959 -10.862 -27.692  1.00 55.08           H
ATOM   3795 2HD  LYS A 251       5.832 -10.425 -26.236  1.00 55.08           H
ATOM   3796  CE  LYS A 251       6.708 -12.069 -27.323  1.00 55.08           C
ATOM   3797 1HE  LYS A 251       7.185 -12.568 -26.479  1.00 55.08           H
ATOM   3798 2HE  LYS A 251       6.384 -12.849 -28.012  1.00 55.08           H
ATOM   3799  NZ  LYS A 251       7.680 -11.178 -27.995  1.00 55.08           N
ATOM   3800 1HZ  LYS A 251       8.546 -11.681 -28.153  1.00 55.08           H
ATOM   3801 2HZ  LYS A 251       7.300 -10.872 -28.883  1.00 55.08           H
ATOM   3802 3HZ  LYS A 251       7.861 -10.371 -27.408  1.00 55.08           H
ATOM   3803  HN  LYS A 251       1.618 -12.884 -26.005  1.00 55.08           H
ATOM   3804  N   ALA A 252       0.829 -10.676 -23.755  1.00 62.16           N
ATOM   3805  CA  ALA A 252       0.068  -9.789 -22.892  1.00 62.16           C
ATOM   3806  C   ALA A 252      -0.446 -10.577 -21.685  1.00 62.16           C
ATOM   3807  O   ALA A 252      -0.466 -10.064 -20.567  1.00 62.16           O
ATOM   3808  HA  ALA A 252       0.742  -9.006 -22.543  1.00 62.16           H
ATOM   3809  CB  ALA A 252      -1.065  -9.144 -23.693  1.00 62.16           C
ATOM   3810 1HB  ALA A 252      -0.644  -8.573 -24.521  1.00 62.16           H
ATOM   3811 2HB  ALA A 252      -1.721  -9.921 -24.084  1.00 62.16           H
ATOM   3812 3HB  ALA A 252      -1.635  -8.479 -23.045  1.00 62.16           H
ATOM   3813  HN  ALA A 252       0.460 -10.786 -24.678  1.00 62.16           H
ATOM   3814  N   LEU A 253      -0.850 -11.810 -21.952  1.00 61.90           N
ATOM   3815  CA  LEU A 253      -1.371 -12.671 -20.904  1.00 61.90           C
ATOM   3816  C   LEU A 253      -0.293 -12.881 -19.839  1.00 61.90           C
ATOM   3817  O   LEU A 253      -0.558 -12.744 -18.646  1.00 61.90           O
ATOM   3818  HA  LEU A 253      -2.213 -12.153 -20.445  1.00 61.90           H
ATOM   3819  CB  LEU A 253      -1.911 -13.973 -21.499  1.00 61.90           C
ATOM   3820 1HB  LEU A 253      -2.586 -13.724 -22.317  1.00 61.90           H
ATOM   3821 2HB  LEU A 253      -1.076 -14.525 -21.931  1.00 61.90           H
ATOM   3822  CG  LEU A 253      -2.650 -14.898 -20.529  1.00 61.90           C
ATOM   3823  HG  LEU A 253      -2.024 -15.039 -19.648  1.00 61.90           H
ATOM   3824  CD1 LEU A 253      -3.959 -14.263 -20.056  1.00 61.90           C
ATOM   3825 1HD1 LEU A 253      -3.744 -13.323 -19.548  1.00 61.90           H
ATOM   3826 2HD1 LEU A 253      -4.601 -14.072 -20.916  1.00 61.90           H
ATOM   3827 3HD1 LEU A 253      -4.464 -14.941 -19.368  1.00 61.90           H
ATOM   3828  CD2 LEU A 253      -2.874 -16.278 -21.151  1.00 61.90           C
ATOM   3829 1HD2 LEU A 253      -3.469 -16.175 -22.058  1.00 61.90           H
ATOM   3830 2HD2 LEU A 253      -1.911 -16.726 -21.396  1.00 61.90           H
ATOM   3831 3HD2 LEU A 253      -3.401 -16.915 -20.441  1.00 61.90           H
ATOM   3832  HN  LEU A 253      -0.825 -12.222 -22.863  1.00 61.90           H
ATOM   3833  N   LYS A 254       0.901 -13.210 -20.309  1.00 63.52           N
ATOM   3834  CA  LYS A 254       1.992 -13.550 -19.411  1.00 63.52           C
ATOM   3835  C   LYS A 254       2.246 -12.380 -18.459  1.00 63.52           C
ATOM   3836  O   LYS A 254       2.437 -12.580 -17.261  1.00 63.52           O
ATOM   3837  HA  LYS A 254       1.674 -14.411 -18.822  1.00 63.52           H
ATOM   3838  CB  LYS A 254       3.227 -13.977 -20.206  1.00 63.52           C
ATOM   3839 1HB  LYS A 254       2.928 -14.613 -21.038  1.00 63.52           H
ATOM   3840 2HB  LYS A 254       3.710 -13.098 -20.634  1.00 63.52           H
ATOM   3841  CG  LYS A 254       4.220 -14.726 -19.315  1.00 63.52           C
ATOM   3842 1HG  LYS A 254       4.609 -14.053 -18.551  1.00 63.52           H
ATOM   3843 2HG  LYS A 254       3.708 -15.536 -18.795  1.00 63.52           H
ATOM   3844  CD  LYS A 254       5.377 -15.293 -20.140  1.00 63.52           C
ATOM   3845 1HD  LYS A 254       4.984 -15.905 -20.952  1.00 63.52           H
ATOM   3846 2HD  LYS A 254       5.937 -14.477 -20.597  1.00 63.52           H
ATOM   3847  CE  LYS A 254       6.312 -16.134 -19.268  1.00 63.52           C
ATOM   3848 1HE  LYS A 254       6.758 -15.508 -18.494  1.00 63.52           H
ATOM   3849 2HE  LYS A 254       5.743 -16.912 -18.760  1.00 63.52           H
ATOM   3850  NZ  LYS A 254       7.377 -16.748 -20.092  1.00 63.52           N
ATOM   3851 1HZ  LYS A 254       7.996 -17.288 -19.497  1.00 63.52           H
ATOM   3852 2HZ  LYS A 254       6.958 -17.357 -20.786  1.00 63.52           H
ATOM   3853 3HZ  LYS A 254       7.907 -16.019 -20.558  1.00 63.52           H
ATOM   3854  HN  LYS A 254       1.129 -13.247 -21.283  1.00 63.52           H
ATOM   3855  N   VAL A 255       2.241 -11.183 -19.029  1.00 64.76           N
ATOM   3856  CA  VAL A 255       2.441  -9.979 -18.241  1.00 64.76           C
ATOM   3857  C   VAL A 255       1.400  -9.929 -17.121  1.00 64.76           C
ATOM   3858  O   VAL A 255       1.747  -9.753 -15.954  1.00 64.76           O
ATOM   3859  HA  VAL A 255       3.433 -10.038 -17.795  1.00 64.76           H
ATOM   3860  CB  VAL A 255       2.401  -8.748 -19.149  1.00 64.76           C
ATOM   3861  HB  VAL A 255       1.400  -8.677 -19.574  1.00 64.76           H
ATOM   3862  CG1 VAL A 255       2.665  -7.469 -18.351  1.00 64.76           C
ATOM   3863 1HG1 VAL A 255       1.902  -7.359 -17.579  1.00 64.76           H
ATOM   3864 2HG1 VAL A 255       3.648  -7.528 -17.884  1.00 64.76           H
ATOM   3865 3HG1 VAL A 255       2.631  -6.610 -19.020  1.00 64.76           H
ATOM   3866  CG2 VAL A 255       3.394  -8.887 -20.305  1.00 64.76           C
ATOM   3867 1HG2 VAL A 255       4.403  -8.995 -19.907  1.00 64.76           H
ATOM   3868 2HG2 VAL A 255       3.141  -9.766 -20.897  1.00 64.76           H
ATOM   3869 3HG2 VAL A 255       3.345  -7.998 -20.934  1.00 64.76           H
ATOM   3870  HN  VAL A 255       2.105 -11.031 -20.008  1.00 64.76           H
ATOM   3871  N   THR A 256       0.145 -10.087 -17.515  1.00 62.85           N
ATOM   3872  CA  THR A 256      -0.962  -9.808 -16.616  1.00 62.85           C
ATOM   3873  C   THR A 256      -0.988 -10.823 -15.471  1.00 62.85           C
ATOM   3874  O   THR A 256      -1.241 -10.462 -14.323  1.00 62.85           O
ATOM   3875  HA  THR A 256      -0.805  -8.827 -16.170  1.00 62.85           H
ATOM   3876  CB  THR A 256      -2.250  -9.793 -17.443  1.00 62.85           C
ATOM   3877  HB  THR A 256      -2.817 -10.712 -17.297  1.00 62.85           H
ATOM   3878  OG1 THR A 256      -1.805  -9.550 -18.774  1.00 62.85           O
ATOM   3879  HG1 THR A 256      -2.440  -9.961 -19.428  1.00 62.85           H
ATOM   3880  CG2 THR A 256      -3.138  -8.589 -17.121  1.00 62.85           C
ATOM   3881 1HG2 THR A 256      -2.593  -7.669 -17.331  1.00 62.85           H
ATOM   3882 2HG2 THR A 256      -3.416  -8.614 -16.067  1.00 62.85           H
ATOM   3883 3HG2 THR A 256      -4.038  -8.627 -17.735  1.00 62.85           H
ATOM   3884  HN  THR A 256      -0.120 -10.397 -18.428  1.00 62.85           H
ATOM   3885  N   ILE A 257      -0.721 -12.072 -15.824  1.00 70.74           N
ATOM   3886  CA  ILE A 257      -0.676 -13.136 -14.835  1.00 70.74           C
ATOM   3887  C   ILE A 257       0.415 -12.825 -13.808  1.00 70.74           C
ATOM   3888  O   ILE A 257       0.182 -12.916 -12.603  1.00 70.74           O
ATOM   3889  HA  ILE A 257      -1.639 -13.147 -14.323  1.00 70.74           H
ATOM   3890  CB  ILE A 257      -0.509 -14.495 -15.517  1.00 70.74           C
ATOM   3891  HB  ILE A 257       0.315 -14.422 -16.227  1.00 70.74           H
ATOM   3892  CG1 ILE A 257      -1.761 -14.865 -16.314  1.00 70.74           C
ATOM   3893 1HG1 ILE A 257      -2.601 -15.009 -15.634  1.00 70.74           H
ATOM   3894 2HG1 ILE A 257      -2.028 -14.046 -16.981  1.00 70.74           H
ATOM   3895  CG2 ILE A 257      -0.136 -15.576 -14.501  1.00 70.74           C
ATOM   3896 1HG2 ILE A 257       0.804 -15.311 -14.016  1.00 70.74           H
ATOM   3897 2HG2 ILE A 257      -0.922 -15.656 -13.750  1.00 70.74           H
ATOM   3898 3HG2 ILE A 257      -0.024 -16.532 -15.012  1.00 70.74           H
ATOM   3899  CD1 ILE A 257      -1.535 -16.140 -17.129  1.00 70.74           C
ATOM   3900 1HD1 ILE A 257      -0.710 -15.985 -17.825  1.00 70.74           H
ATOM   3901 2HD1 ILE A 257      -1.293 -16.963 -16.457  1.00 70.74           H
ATOM   3902 3HD1 ILE A 257      -2.440 -16.381 -17.687  1.00 70.74           H
ATOM   3903  HN  ILE A 257      -0.539 -12.361 -16.764  1.00 70.74           H
ATOM   3904  N   THR A 258       1.581 -12.464 -14.322  1.00 74.25           N
ATOM   3905  CA  THR A 258       2.739 -12.247 -13.471  1.00 74.25           C
ATOM   3906  C   THR A 258       2.432 -11.184 -12.414  1.00 74.25           C
ATOM   3907  O   THR A 258       2.718 -11.377 -11.233  1.00 74.25           O
ATOM   3908  HA  THR A 258       2.953 -13.174 -12.939  1.00 74.25           H
ATOM   3909  CB  THR A 258       3.925 -11.887 -14.368  1.00 74.25           C
ATOM   3910  HB  THR A 258       3.764 -10.926 -14.857  1.00 74.25           H
ATOM   3911  OG1 THR A 258       4.054 -13.007 -15.239  1.00 74.25           O
ATOM   3912  HG1 THR A 258       3.609 -12.813 -16.114  1.00 74.25           H
ATOM   3913  CG2 THR A 258       5.249 -11.855 -13.603  1.00 74.25           C
ATOM   3914 1HG2 THR A 258       5.442 -12.836 -13.170  1.00 74.25           H
ATOM   3915 2HG2 THR A 258       5.192 -11.111 -12.808  1.00 74.25           H
ATOM   3916 3HG2 THR A 258       6.057 -11.594 -14.287  1.00 74.25           H
ATOM   3917  HN  THR A 258       1.742 -12.321 -15.298  1.00 74.25           H
ATOM   3918  N   VAL A 259       1.853 -10.086 -12.876  1.00 70.28           N
ATOM   3919  CA  VAL A 259       1.555  -8.969 -11.995  1.00 70.28           C
ATOM   3920  C   VAL A 259       0.561  -9.423 -10.923  1.00 70.28           C
ATOM   3921  O   VAL A 259       0.722  -9.102  -9.747  1.00 70.28           O
ATOM   3922  HA  VAL A 259       2.485  -8.676 -11.508  1.00 70.28           H
ATOM   3923  CB  VAL A 259       1.051  -7.778 -12.811  1.00 70.28           C
ATOM   3924  HB  VAL A 259       0.224  -8.123 -13.433  1.00 70.28           H
ATOM   3925  CG1 VAL A 259       0.521  -6.671 -11.897  1.00 70.28           C
ATOM   3926 1HG1 VAL A 259      -0.304  -7.058 -11.298  1.00 70.28           H
ATOM   3927 2HG1 VAL A 259       1.320  -6.331 -11.239  1.00 70.28           H
ATOM   3928 3HG1 VAL A 259       0.169  -5.837 -12.504  1.00 70.28           H
ATOM   3929  CG2 VAL A 259       2.146  -7.246 -13.738  1.00 70.28           C
ATOM   3930 1HG2 VAL A 259       3.001  -6.926 -13.144  1.00 70.28           H
ATOM   3931 2HG2 VAL A 259       2.455  -8.035 -14.425  1.00 70.28           H
ATOM   3932 3HG2 VAL A 259       1.761  -6.400 -14.307  1.00 70.28           H
ATOM   3933  HN  VAL A 259       1.590  -9.952 -13.831  1.00 70.28           H
ATOM   3934  N   LEU A 260      -0.444 -10.162 -11.368  1.00 70.23           N
ATOM   3935  CA  LEU A 260      -1.487 -10.628 -10.470  1.00 70.23           C
ATOM   3936  C   LEU A 260      -0.866 -11.525  -9.397  1.00 70.23           C
ATOM   3937  O   LEU A 260      -1.144 -11.363  -8.210  1.00 70.23           O
ATOM   3938  HA  LEU A 260      -1.913  -9.751  -9.982  1.00 70.23           H
ATOM   3939  CB  LEU A 260      -2.613 -11.300 -11.257  1.00 70.23           C
ATOM   3940 1HB  LEU A 260      -2.966 -10.601 -12.016  1.00 70.23           H
ATOM   3941 2HB  LEU A 260      -2.198 -12.159 -11.784  1.00 70.23           H
ATOM   3942  CG  LEU A 260      -3.816 -11.771 -10.438  1.00 70.23           C
ATOM   3943  HG  LEU A 260      -3.446 -12.324  -9.575  1.00 70.23           H
ATOM   3944  CD1 LEU A 260      -4.615 -10.581  -9.903  1.00 70.23           C
ATOM   3945 1HD1 LEU A 260      -3.975  -9.971  -9.266  1.00 70.23           H
ATOM   3946 2HD1 LEU A 260      -4.974  -9.979 -10.738  1.00 70.23           H
ATOM   3947 3HD1 LEU A 260      -5.464 -10.944  -9.325  1.00 70.23           H
ATOM   3948  CD2 LEU A 260      -4.690 -12.730 -11.249  1.00 70.23           C
ATOM   3949 1HD2 LEU A 260      -5.053 -12.223 -12.143  1.00 70.23           H
ATOM   3950 2HD2 LEU A 260      -4.102 -13.601 -11.539  1.00 70.23           H
ATOM   3951 3HD2 LEU A 260      -5.538 -13.049 -10.643  1.00 70.23           H
ATOM   3952  HN  LEU A 260      -0.553 -10.442 -12.322  1.00 70.23           H
ATOM   3953  N   THR A 261      -0.037 -12.452  -9.853  1.00 80.55           N
ATOM   3954  CA  THR A 261       0.547 -13.439  -8.961  1.00 80.55           C
ATOM   3955  C   THR A 261       1.408 -12.754  -7.898  1.00 80.55           C
ATOM   3956  O   THR A 261       1.336 -13.099  -6.719  1.00 80.55           O
ATOM   3957  HA  THR A 261      -0.261 -13.950  -8.438  1.00 80.55           H
ATOM   3958  CB  THR A 261       1.321 -14.447  -9.813  1.00 80.55           C
ATOM   3959  HB  THR A 261       2.178 -13.974 -10.292  1.00 80.55           H
ATOM   3960  OG1 THR A 261       0.340 -14.981 -10.696  1.00 80.55           O
ATOM   3961  HG1 THR A 261       0.298 -14.434 -11.532  1.00 80.55           H
ATOM   3962  CG2 THR A 261       1.793 -15.657  -9.004  1.00 80.55           C
ATOM   3963 1HG2 THR A 261       0.930 -16.169  -8.579  1.00 80.55           H
ATOM   3964 2HG2 THR A 261       2.449 -15.323  -8.200  1.00 80.55           H
ATOM   3965 3HG2 THR A 261       2.337 -16.340  -9.656  1.00 80.55           H
ATOM   3966  HN  THR A 261       0.237 -12.534 -10.812  1.00 80.55           H
ATOM   3967  N   VAL A 262       2.202 -11.796  -8.352  1.00 82.44           N
ATOM   3968  CA  VAL A 262       3.118 -11.100  -7.465  1.00 82.44           C
ATOM   3969  C   VAL A 262       2.318 -10.344  -6.402  1.00 82.44           C
ATOM   3970  O   VAL A 262       2.677 -10.354  -5.226  1.00 82.44           O
ATOM   3971  HA  VAL A 262       3.734 -11.852  -6.972  1.00 82.44           H
ATOM   3972  CB  VAL A 262       4.042 -10.189  -8.276  1.00 82.44           C
ATOM   3973  HB  VAL A 262       3.418  -9.536  -8.885  1.00 82.44           H
ATOM   3974  CG1 VAL A 262       4.889  -9.307  -7.356  1.00 82.44           C
ATOM   3975 1HG1 VAL A 262       4.234  -8.686  -6.745  1.00 82.44           H
ATOM   3976 2HG1 VAL A 262       5.499  -9.938  -6.710  1.00 82.44           H
ATOM   3977 3HG1 VAL A 262       5.537  -8.670  -7.959  1.00 82.44           H
ATOM   3978  CG2 VAL A 262       4.927 -11.007  -9.219  1.00 82.44           C
ATOM   3979 1HG2 VAL A 262       5.539 -11.696  -8.637  1.00 82.44           H
ATOM   3980 2HG2 VAL A 262       4.300 -11.572  -9.909  1.00 82.44           H
ATOM   3981 3HG2 VAL A 262       5.574 -10.335  -9.784  1.00 82.44           H
ATOM   3982  HN  VAL A 262       2.226 -11.494  -9.305  1.00 82.44           H
ATOM   3983  N   PHE A 263       1.247  -9.708  -6.854  1.00 73.80           N
ATOM   3984  CA  PHE A 263       0.396  -8.945  -5.958  1.00 73.80           C
ATOM   3985  C   PHE A 263      -0.185  -9.839  -4.861  1.00 73.80           C
ATOM   3986  O   PHE A 263      -0.060  -9.535  -3.675  1.00 73.80           O
ATOM   3987  HA  PHE A 263       1.015  -8.171  -5.504  1.00 73.80           H
ATOM   3988  CB  PHE A 263      -0.750  -8.382  -6.801  1.00 73.80           C
ATOM   3989 1HB  PHE A 263      -0.334  -7.750  -7.585  1.00 73.80           H
ATOM   3990 2HB  PHE A 263      -1.264  -9.207  -7.294  1.00 73.80           H
ATOM   3991  CG  PHE A 263      -1.771  -7.571  -6.000  1.00 73.80           C
ATOM   3992  CD1 PHE A 263      -2.894  -8.172  -5.523  1.00 73.80           C
ATOM   3993  HD1 PHE A 263      -3.066  -9.232  -5.710  1.00 73.80           H
ATOM   3994  CD2 PHE A 263      -1.556  -6.248  -5.766  1.00 73.80           C
ATOM   3995  HD2 PHE A 263      -0.657  -5.766  -6.149  1.00 73.80           H
ATOM   3996  CE1 PHE A 263      -3.841  -7.419  -4.780  1.00 73.80           C
ATOM   3997  HE1 PHE A 263      -4.741  -7.901  -4.397  1.00 73.80           H
ATOM   3998  CE2 PHE A 263      -2.504  -5.496  -5.023  1.00 73.80           C
ATOM   3999  HE2 PHE A 263      -2.331  -4.436  -4.836  1.00 73.80           H
ATOM   4000  CZ  PHE A 263      -3.626  -6.097  -4.546  1.00 73.80           C
ATOM   4001  HZ  PHE A 263      -4.353  -5.519  -3.975  1.00 73.80           H
ATOM   4002  HN  PHE A 263       0.960  -9.708  -7.812  1.00 73.80           H
ATOM   4003  N   VAL A 264      -0.809 -10.925  -5.294  1.00 82.10           N
ATOM   4004  CA  VAL A 264      -1.521 -11.796  -4.376  1.00 82.10           C
ATOM   4005  C   VAL A 264      -0.535 -12.369  -3.355  1.00 82.10           C
ATOM   4006  O   VAL A 264      -0.814 -12.382  -2.157  1.00 82.10           O
ATOM   4007  HA  VAL A 264      -2.257 -11.189  -3.849  1.00 82.10           H
ATOM   4008  CB  VAL A 264      -2.270 -12.879  -5.155  1.00 82.10           C
ATOM   4009  HB  VAL A 264      -1.553 -13.381  -5.804  1.00 82.10           H
ATOM   4010  CG1 VAL A 264      -2.862 -13.925  -4.209  1.00 82.10           C
ATOM   4011 1HG1 VAL A 264      -2.060 -14.396  -3.641  1.00 82.10           H
ATOM   4012 2HG1 VAL A 264      -3.559 -13.443  -3.524  1.00 82.10           H
ATOM   4013 3HG1 VAL A 264      -3.389 -14.683  -4.790  1.00 82.10           H
ATOM   4014  CG2 VAL A 264      -3.355 -12.264  -6.042  1.00 82.10           C
ATOM   4015 1HG2 VAL A 264      -4.070 -11.724  -5.420  1.00 82.10           H
ATOM   4016 2HG2 VAL A 264      -2.898 -11.575  -6.752  1.00 82.10           H
ATOM   4017 3HG2 VAL A 264      -3.872 -13.055  -6.585  1.00 82.10           H
ATOM   4018  HN  VAL A 264      -0.833 -11.211  -6.252  1.00 82.10           H
ATOM   4019  N   LEU A 265       0.598 -12.827  -3.867  1.00 86.47           N
ATOM   4020  CA  LEU A 265       1.564 -13.527  -3.038  1.00 86.47           C
ATOM   4021  C   LEU A 265       2.100 -12.572  -1.970  1.00 86.47           C
ATOM   4022  O   LEU A 265       2.435 -12.996  -0.865  1.00 86.47           O
ATOM   4023  HA  LEU A 265       1.038 -14.342  -2.540  1.00 86.47           H
ATOM   4024  CB  LEU A 265       2.657 -14.156  -3.904  1.00 86.47           C
ATOM   4025 1HB  LEU A 265       3.012 -13.404  -4.610  1.00 86.47           H
ATOM   4026 2HB  LEU A 265       3.499 -14.413  -3.262  1.00 86.47           H
ATOM   4027  CG  LEU A 265       2.253 -15.404  -4.693  1.00 86.47           C
ATOM   4028  HG  LEU A 265       1.389 -15.154  -5.308  1.00 86.47           H
ATOM   4029  CD1 LEU A 265       3.372 -15.840  -5.640  1.00 86.47           C
ATOM   4030 1HD1 LEU A 265       3.586 -15.035  -6.345  1.00 86.47           H
ATOM   4031 2HD1 LEU A 265       4.270 -16.065  -5.064  1.00 86.47           H
ATOM   4032 3HD1 LEU A 265       3.059 -16.728  -6.188  1.00 86.47           H
ATOM   4033  CD2 LEU A 265       1.827 -16.533  -3.752  1.00 86.47           C
ATOM   4034 1HD2 LEU A 265       2.657 -16.789  -3.092  1.00 86.47           H
ATOM   4035 2HD2 LEU A 265       0.976 -16.206  -3.154  1.00 86.47           H
ATOM   4036 3HD2 LEU A 265       1.545 -17.407  -4.338  1.00 86.47           H
ATOM   4037  HN  LEU A 265       0.858 -12.727  -4.827  1.00 86.47           H
ATOM   4038  N   SER A 266       2.163 -11.301  -2.336  1.00 87.83           N
ATOM   4039  CA  SER A 266       2.786 -10.305  -1.480  1.00 87.83           C
ATOM   4040  C   SER A 266       1.754  -9.731  -0.509  1.00 87.83           C
ATOM   4041  O   SER A 266       2.057  -9.503   0.662  1.00 87.83           O
ATOM   4042  HA  SER A 266       3.567 -10.839  -0.938  1.00 87.83           H
ATOM   4043  CB  SER A 266       3.417  -9.184  -2.309  1.00 87.83           C
ATOM   4044 1HB  SER A 266       3.807  -8.416  -1.641  1.00 87.83           H
ATOM   4045 2HB  SER A 266       4.265  -9.580  -2.868  1.00 87.83           H
ATOM   4046  OG  SER A 266       2.484  -8.598  -3.212  1.00 87.83           O
ATOM   4047  HG  SER A 266       2.711  -8.854  -4.152  1.00 87.83           H
ATOM   4048  HN  SER A 266       1.799 -10.948  -3.199  1.00 87.83           H
ATOM   4049  N   GLN A 267       0.555  -9.512  -1.030  1.00 83.23           N
ATOM   4050  CA  GLN A 267      -0.452  -8.761  -0.301  1.00 83.23           C
ATOM   4051  C   GLN A 267      -1.253  -9.692   0.612  1.00 83.23           C
ATOM   4052  O   GLN A 267      -1.703  -9.283   1.681  1.00 83.23           O
ATOM   4053  HA  GLN A 267       0.103  -8.041   0.301  1.00 83.23           H
ATOM   4054  CB  GLN A 267      -1.375  -8.007  -1.260  1.00 83.23           C
ATOM   4055 1HB  GLN A 267      -1.783  -8.699  -1.997  1.00 83.23           H
ATOM   4056 2HB  GLN A 267      -2.220  -7.594  -0.709  1.00 83.23           H
ATOM   4057  CG  GLN A 267      -0.624  -6.880  -1.972  1.00 83.23           C
ATOM   4058 1HG  GLN A 267       0.279  -7.276  -2.436  1.00 83.23           H
ATOM   4059 2HG  GLN A 267      -1.243  -6.475  -2.772  1.00 83.23           H
ATOM   4060  CD  GLN A 267      -0.253  -5.765  -0.992  1.00 83.23           C
ATOM   4061  OE1 GLN A 267      -0.769  -5.674   0.110  1.00 83.23           O
ATOM   4062  NE2 GLN A 267       0.667  -4.923  -1.454  1.00 83.23           N
ATOM   4063 1HE2 GLN A 267       1.050  -5.053  -2.368  1.00 83.23           H
ATOM   4064 2HE2 GLN A 267       0.976  -4.159  -0.887  1.00 83.23           H
ATOM   4065  HN  GLN A 267       0.269  -9.839  -1.931  1.00 83.23           H
ATOM   4066  N   PHE A 268      -1.405 -10.927   0.156  1.00 90.76           N
ATOM   4067  CA  PHE A 268      -2.307 -11.860   0.810  1.00 90.76           C
ATOM   4068  C   PHE A 268      -1.876 -12.118   2.255  1.00 90.76           C
ATOM   4069  O   PHE A 268      -2.669 -11.955   3.182  1.00 90.76           O
ATOM   4070  HA  PHE A 268      -3.299 -11.409   0.804  1.00 90.76           H
ATOM   4071  CB  PHE A 268      -2.237 -13.173   0.028  1.00 90.76           C
ATOM   4072 1HB  PHE A 268      -2.466 -12.973  -1.019  1.00 90.76           H
ATOM   4073 2HB  PHE A 268      -1.216 -13.551   0.064  1.00 90.76           H
ATOM   4074  CG  PHE A 268      -3.186 -14.256   0.544  1.00 90.76           C
ATOM   4075  CD1 PHE A 268      -2.712 -15.250   1.343  1.00 90.76           C
ATOM   4076  HD1 PHE A 268      -1.657 -15.274   1.615  1.00 90.76           H
ATOM   4077  CD2 PHE A 268      -4.502 -14.226   0.205  1.00 90.76           C
ATOM   4078  HD2 PHE A 268      -4.882 -13.430  -0.436  1.00 90.76           H
ATOM   4079  CE1 PHE A 268      -3.593 -16.256   1.823  1.00 90.76           C
ATOM   4080  HE1 PHE A 268      -3.213 -17.052   2.463  1.00 90.76           H
ATOM   4081  CE2 PHE A 268      -5.383 -15.232   0.684  1.00 90.76           C
ATOM   4082  HE2 PHE A 268      -6.438 -15.208   0.412  1.00 90.76           H
ATOM   4083  CZ  PHE A 268      -4.909 -16.226   1.483  1.00 90.76           C
ATOM   4084  HZ  PHE A 268      -5.585 -16.997   1.851  1.00 90.76           H
ATOM   4085  HN  PHE A 268      -0.926 -11.292  -0.642  1.00 90.76           H
ATOM   4086  N   PRO A 269      -0.618 -12.523   2.474  1.00 93.97           N
ATOM   4087  CA  PRO A 269      -0.148 -12.830   3.827  1.00 93.97           C
ATOM   4088  C   PRO A 269      -0.407 -11.691   4.800  1.00 93.97           C
ATOM   4089  O   PRO A 269      -0.868 -11.918   5.918  1.00 93.97           O
ATOM   4090  HA  PRO A 269      -0.699 -13.680   4.231  1.00 93.97           H
ATOM   4091  CB  PRO A 269       1.348 -13.089   3.641  1.00 93.97           C
ATOM   4092 1HB  PRO A 269       1.934 -12.182   3.786  1.00 93.97           H
ATOM   4093 2HB  PRO A 269       1.720 -13.825   4.355  1.00 93.97           H
ATOM   4094  CG  PRO A 269       1.443 -13.598   2.208  1.00 93.97           C
ATOM   4095 1HG  PRO A 269       2.452 -13.495   1.808  1.00 93.97           H
ATOM   4096 2HG  PRO A 269       1.192 -14.656   2.136  1.00 93.97           H
ATOM   4097  CD  PRO A 269       0.443 -12.723   1.470  1.00 93.97           C
ATOM   4098 1HD  PRO A 269       0.885 -11.775   1.161  1.00 93.97           H
ATOM   4099 2HD  PRO A 269       0.070 -13.206   0.567  1.00 93.97           H
ATOM   4100  N   TYR A 270      -0.101 -10.485   4.345  1.00 91.65           N
ATOM   4101  CA  TYR A 270      -0.239  -9.310   5.187  1.00 91.65           C
ATOM   4102  C   TYR A 270      -1.698  -9.100   5.600  1.00 91.65           C
ATOM   4103  O   TYR A 270      -1.987  -8.872   6.774  1.00 91.65           O
ATOM   4104  HA  TYR A 270       0.365  -9.463   6.081  1.00 91.65           H
ATOM   4105  CB  TYR A 270       0.212  -8.123   4.333  1.00 91.65           C
ATOM   4106 1HB  TYR A 270       1.278  -8.219   4.131  1.00 91.65           H
ATOM   4107 2HB  TYR A 270      -0.300  -8.165   3.371  1.00 91.65           H
ATOM   4108  CG  TYR A 270      -0.051  -6.759   4.974  1.00 91.65           C
ATOM   4109  CD1 TYR A 270      -0.942  -5.882   4.390  1.00 91.65           C
ATOM   4110  HD1 TYR A 270      -1.458  -6.161   3.472  1.00 91.65           H
ATOM   4111  CD2 TYR A 270       0.603  -6.406   6.137  1.00 91.65           C
ATOM   4112  HD2 TYR A 270       1.307  -7.099   6.599  1.00 91.65           H
ATOM   4113  CE1 TYR A 270      -1.189  -4.598   4.994  1.00 91.65           C
ATOM   4114  HE1 TYR A 270      -1.890  -3.896   4.543  1.00 91.65           H
ATOM   4115  CE2 TYR A 270       0.356  -5.122   6.741  1.00 91.65           C
ATOM   4116  HE2 TYR A 270       0.866  -4.831   7.659  1.00 91.65           H
ATOM   4117  CZ  TYR A 270      -0.528  -4.282   6.139  1.00 91.65           C
ATOM   4118  OH  TYR A 270      -0.761  -3.069   6.710  1.00 91.65           O
ATOM   4119  HH  TYR A 270      -0.321  -3.023   7.606  1.00 91.65           H
ATOM   4120  HN  TYR A 270       0.236 -10.305   3.420  1.00 91.65           H
ATOM   4121  N   ASN A 271      -2.577  -9.185   4.613  1.00 89.63           N
ATOM   4122  CA  ASN A 271      -3.982  -8.887   4.834  1.00 89.63           C
ATOM   4123  C   ASN A 271      -4.606  -9.994   5.686  1.00 89.63           C
ATOM   4124  O   ASN A 271      -5.608  -9.770   6.364  1.00 89.63           O
ATOM   4125  HA  ASN A 271      -3.993  -7.919   5.335  1.00 89.63           H
ATOM   4126  CB  ASN A 271      -4.746  -8.821   3.510  1.00 89.63           C
ATOM   4127 1HB  ASN A 271      -4.439  -9.646   2.868  1.00 89.63           H
ATOM   4128 2HB  ASN A 271      -5.813  -8.941   3.696  1.00 89.63           H
ATOM   4129  CG  ASN A 271      -4.494  -7.491   2.797  1.00 89.63           C
ATOM   4130  OD1 ASN A 271      -5.045  -6.458   3.141  1.00 89.63           O
ATOM   4131  ND2 ASN A 271      -3.632  -7.574   1.787  1.00 89.63           N
ATOM   4132 1HD2 ASN A 271      -3.214  -8.453   1.557  1.00 89.63           H
ATOM   4133 2HD2 ASN A 271      -3.401  -6.757   1.259  1.00 89.63           H
ATOM   4134  HN  ASN A 271      -2.344  -9.452   3.678  1.00 89.63           H
ATOM   4135  N   CYS A 272      -3.988 -11.164   5.623  1.00 94.92           N
ATOM   4136  CA  CYS A 272      -4.389 -12.268   6.479  1.00 94.92           C
ATOM   4137  C   CYS A 272      -4.193 -11.843   7.935  1.00 94.92           C
ATOM   4138  O   CYS A 272      -5.096 -11.993   8.756  1.00 94.92           O
ATOM   4139  HA  CYS A 272      -5.441 -12.460   6.270  1.00 94.92           H
ATOM   4140  CB  CYS A 272      -3.618 -13.548   6.149  1.00 94.92           C
ATOM   4141 1HB  CYS A 272      -2.552 -13.333   6.081  1.00 94.92           H
ATOM   4142 2HB  CYS A 272      -3.746 -14.276   6.950  1.00 94.92           H
ATOM   4143  SG  CYS A 272      -4.215 -14.248   4.567  1.00 94.92           S
ATOM   4144  HG  CYS A 272      -3.624 -13.349   3.785  1.00 94.92           H
ATOM   4145  HN  CYS A 272      -3.229 -11.363   5.004  1.00 94.92           H
ATOM   4146  N   ILE A 273      -3.007 -11.322   8.212  1.00 94.00           N
ATOM   4147  CA  ILE A 273      -2.669 -10.904   9.562  1.00 94.00           C
ATOM   4148  C   ILE A 273      -3.516  -9.688   9.942  1.00 94.00           C
ATOM   4149  O   ILE A 273      -3.977  -9.579  11.077  1.00 94.00           O
ATOM   4150  HA  ILE A 273      -2.924 -11.726  10.231  1.00 94.00           H
ATOM   4151  CB  ILE A 273      -1.162 -10.668   9.688  1.00 94.00           C
ATOM   4152  HB  ILE A 273      -0.871  -9.919   8.952  1.00 94.00           H
ATOM   4153  CG1 ILE A 273      -0.379 -11.943   9.370  1.00 94.00           C
ATOM   4154 1HG1 ILE A 273      -0.583 -12.253   8.345  1.00 94.00           H
ATOM   4155 2HG1 ILE A 273       0.691 -11.742   9.435  1.00 94.00           H
ATOM   4156  CG2 ILE A 273      -0.809 -10.107  11.067  1.00 94.00           C
ATOM   4157 1HG2 ILE A 273      -1.325  -9.159  11.217  1.00 94.00           H
ATOM   4158 2HG2 ILE A 273      -1.118 -10.815  11.837  1.00 94.00           H
ATOM   4159 3HG2 ILE A 273       0.267  -9.949  11.130  1.00 94.00           H
ATOM   4160  CD1 ILE A 273      -0.751 -13.071  10.334  1.00 94.00           C
ATOM   4161 1HD1 ILE A 273      -0.523 -12.766  11.356  1.00 94.00           H
ATOM   4162 2HD1 ILE A 273      -1.817 -13.285  10.249  1.00 94.00           H
ATOM   4163 3HD1 ILE A 273      -0.180 -13.965  10.086  1.00 94.00           H
ATOM   4164  HN  ILE A 273      -2.285 -11.184   7.533  1.00 94.00           H
ATOM   4165  N   LEU A 274      -3.695  -8.805   8.971  1.00 90.70           N
ATOM   4166  CA  LEU A 274      -4.454  -7.587   9.198  1.00 90.70           C
ATOM   4167  C   LEU A 274      -5.887  -7.949   9.590  1.00 90.70           C
ATOM   4168  O   LEU A 274      -6.499  -7.274  10.416  1.00 90.70           O
ATOM   4169  HA  LEU A 274      -3.989  -7.064  10.034  1.00 90.70           H
ATOM   4170  CB  LEU A 274      -4.363  -6.664   7.981  1.00 90.70           C
ATOM   4171 1HB  LEU A 274      -3.314  -6.562   7.704  1.00 90.70           H
ATOM   4172 2HB  LEU A 274      -4.867  -7.149   7.144  1.00 90.70           H
ATOM   4173  CG  LEU A 274      -4.955  -5.264   8.155  1.00 90.70           C
ATOM   4174  HG  LEU A 274      -5.966  -5.367   8.548  1.00 90.70           H
ATOM   4175  CD1 LEU A 274      -4.154  -4.453   9.175  1.00 90.70           C
ATOM   4176 1HD1 LEU A 274      -4.172  -4.962  10.139  1.00 90.70           H
ATOM   4177 2HD1 LEU A 274      -3.123  -4.357   8.834  1.00 90.70           H
ATOM   4178 3HD1 LEU A 274      -4.596  -3.462   9.279  1.00 90.70           H
ATOM   4179  CD2 LEU A 274      -5.065  -4.544   6.809  1.00 90.70           C
ATOM   4180 1HD2 LEU A 274      -4.074  -4.452   6.364  1.00 90.70           H
ATOM   4181 2HD2 LEU A 274      -5.710  -5.116   6.143  1.00 90.70           H
ATOM   4182 3HD2 LEU A 274      -5.488  -3.552   6.962  1.00 90.70           H
ATOM   4183  HN  LEU A 274      -3.333  -8.911   8.045  1.00 90.70           H
ATOM   4184  N   LEU A 275      -6.382  -9.015   8.978  1.00 93.45           N
ATOM   4185  CA  LEU A 275      -7.728  -9.485   9.263  1.00 93.45           C
ATOM   4186  C   LEU A 275      -7.807  -9.936  10.723  1.00 93.45           C
ATOM   4187  O   LEU A 275      -8.750  -9.589  11.433  1.00 93.45           O
ATOM   4188  HA  LEU A 275      -8.404  -8.641   9.125  1.00 93.45           H
ATOM   4189  CB  LEU A 275      -8.141 -10.565   8.262  1.00 93.45           C
ATOM   4190 1HB  LEU A 275      -8.058 -10.153   7.257  1.00 93.45           H
ATOM   4191 2HB  LEU A 275      -7.429 -11.387   8.330  1.00 93.45           H
ATOM   4192  CG  LEU A 275      -9.551 -11.134   8.434  1.00 93.45           C
ATOM   4193  HG  LEU A 275      -9.653 -11.491   9.459  1.00 93.45           H
ATOM   4194  CD1 LEU A 275     -10.610 -10.049   8.226  1.00 93.45           C
ATOM   4195 1HD1 LEU A 275     -10.462  -9.253   8.957  1.00 93.45           H
ATOM   4196 2HD1 LEU A 275     -10.518  -9.640   7.220  1.00 93.45           H
ATOM   4197 3HD1 LEU A 275     -11.602 -10.480   8.354  1.00 93.45           H
ATOM   4198  CD2 LEU A 275      -9.774 -12.336   7.514  1.00 93.45           C
ATOM   4199 1HD2 LEU A 275      -9.646 -12.027   6.476  1.00 93.45           H
ATOM   4200 2HD2 LEU A 275      -9.051 -13.115   7.753  1.00 93.45           H
ATOM   4201 3HD2 LEU A 275     -10.784 -12.720   7.656  1.00 93.45           H
ATOM   4202  HN  LEU A 275      -5.882  -9.554   8.300  1.00 93.45           H
ATOM   4203  N   VAL A 276      -6.805 -10.702  11.128  1.00 95.19           N
ATOM   4204  CA  VAL A 276      -6.752 -11.208  12.489  1.00 95.19           C
ATOM   4205  C   VAL A 276      -6.764 -10.032  13.467  1.00 95.19           C
ATOM   4206  O   VAL A 276      -7.499 -10.048  14.453  1.00 95.19           O
ATOM   4207  HA  VAL A 276      -7.648 -11.809  12.651  1.00 95.19           H
ATOM   4208  CB  VAL A 276      -5.534 -12.118  12.662  1.00 95.19           C
ATOM   4209  HB  VAL A 276      -4.652 -11.559  12.349  1.00 95.19           H
ATOM   4210  CG1 VAL A 276      -5.347 -12.509  14.129  1.00 95.19           C
ATOM   4211 1HG1 VAL A 276      -5.201 -11.611  14.729  1.00 95.19           H
ATOM   4212 2HG1 VAL A 276      -6.232 -13.041  14.479  1.00 95.19           H
ATOM   4213 3HG1 VAL A 276      -4.474 -13.156  14.224  1.00 95.19           H
ATOM   4214  CG2 VAL A 276      -5.645 -13.358  11.773  1.00 95.19           C
ATOM   4215 1HG2 VAL A 276      -6.540 -13.919  12.041  1.00 95.19           H
ATOM   4216 2HG2 VAL A 276      -5.707 -13.052  10.729  1.00 95.19           H
ATOM   4217 3HG2 VAL A 276      -4.766 -13.987  11.916  1.00 95.19           H
ATOM   4218  HN  VAL A 276      -6.040 -10.977  10.545  1.00 95.19           H
ATOM   4219  N   GLN A 277      -5.942  -9.040  13.160  1.00 91.69           N
ATOM   4220  CA  GLN A 277      -5.835  -7.866  14.009  1.00 91.69           C
ATOM   4221  C   GLN A 277      -7.180  -7.139  14.080  1.00 91.69           C
ATOM   4222  O   GLN A 277      -7.538  -6.590  15.121  1.00 91.69           O
ATOM   4223  HA  GLN A 277      -5.567  -8.244  14.995  1.00 91.69           H
ATOM   4224  CB  GLN A 277      -4.731  -6.929  13.514  1.00 91.69           C
ATOM   4225 1HB  GLN A 277      -4.825  -6.787  12.437  1.00 91.69           H
ATOM   4226 2HB  GLN A 277      -4.847  -5.949  13.975  1.00 91.69           H
ATOM   4227  CG  GLN A 277      -3.347  -7.493  13.841  1.00 91.69           C
ATOM   4228 1HG  GLN A 277      -3.296  -7.751  14.898  1.00 91.69           H
ATOM   4229 2HG  GLN A 277      -3.183  -8.412  13.279  1.00 91.69           H
ATOM   4230  CD  GLN A 277      -2.250  -6.481  13.504  1.00 91.69           C
ATOM   4231  OE1 GLN A 277      -2.425  -5.581  12.699  1.00 91.69           O
ATOM   4232  NE2 GLN A 277      -1.112  -6.678  14.163  1.00 91.69           N
ATOM   4233 1HE2 GLN A 277      -1.033  -7.436  14.810  1.00 91.69           H
ATOM   4234 2HE2 GLN A 277      -0.334  -6.068  14.011  1.00 91.69           H
ATOM   4235  HN  GLN A 277      -5.356  -9.030  12.349  1.00 91.69           H
ATOM   4236  N   THR A 278      -7.887  -7.159  12.960  1.00 92.83           N
ATOM   4237  CA  THR A 278      -9.165  -6.473  12.869  1.00 92.83           C
ATOM   4238  C   THR A 278     -10.196  -7.144  13.779  1.00 92.83           C
ATOM   4239  O   THR A 278     -10.937  -6.466  14.489  1.00 92.83           O
ATOM   4240  HA  THR A 278      -9.034  -5.453  13.232  1.00 92.83           H
ATOM   4241  CB  THR A 278      -9.582  -6.441  11.398  1.00 92.83           C
ATOM   4242  HB  THR A 278      -9.779  -7.448  11.028  1.00 92.83           H
ATOM   4243  OG1 THR A 278      -8.520  -5.745  10.751  1.00 92.83           O
ATOM   4244  HG1 THR A 278      -7.871  -6.398  10.360  1.00 92.83           H
ATOM   4245  CG2 THR A 278     -10.808  -5.559  11.155  1.00 92.83           C
ATOM   4246 1HG2 THR A 278     -10.587  -4.537  11.463  1.00 92.83           H
ATOM   4247 2HG2 THR A 278     -11.650  -5.940  11.734  1.00 92.83           H
ATOM   4248 3HG2 THR A 278     -11.061  -5.573  10.095  1.00 92.83           H
ATOM   4249  HN  THR A 278      -7.602  -7.632  12.126  1.00 92.83           H
ATOM   4250  N   ILE A 279     -10.211  -8.468  13.727  1.00 93.08           N
ATOM   4251  CA  ILE A 279     -11.140  -9.238  14.536  1.00 93.08           C
ATOM   4252  C   ILE A 279     -10.787  -9.065  16.015  1.00 93.08           C
ATOM   4253  O   ILE A 279     -11.670  -8.877  16.850  1.00 93.08           O
ATOM   4254  HA  ILE A 279     -12.137  -8.828  14.369  1.00 93.08           H
ATOM   4255  CB  ILE A 279     -11.168 -10.697  14.078  1.00 93.08           C
ATOM   4256  HB  ILE A 279     -10.147 -11.078  14.089  1.00 93.08           H
ATOM   4257  CG1 ILE A 279     -11.677 -10.810  12.639  1.00 93.08           C
ATOM   4258 1HG1 ILE A 279     -12.749 -10.618  12.613  1.00 93.08           H
ATOM   4259 2HG1 ILE A 279     -11.201 -10.049  12.020  1.00 93.08           H
ATOM   4260  CG2 ILE A 279     -11.983 -11.560  15.043  1.00 93.08           C
ATOM   4261 1HG2 ILE A 279     -11.536 -11.515  16.036  1.00 93.08           H
ATOM   4262 2HG2 ILE A 279     -13.006 -11.188  15.088  1.00 93.08           H
ATOM   4263 3HG2 ILE A 279     -11.986 -12.593  14.693  1.00 93.08           H
ATOM   4264  CD1 ILE A 279     -11.387 -12.198  12.063  1.00 93.08           C
ATOM   4265 1HD1 ILE A 279     -10.312 -12.377  12.068  1.00 93.08           H
ATOM   4266 2HD1 ILE A 279     -11.884 -12.954  12.670  1.00 93.08           H
ATOM   4267 3HD1 ILE A 279     -11.759 -12.251  11.039  1.00 93.08           H
ATOM   4268  HN  ILE A 279      -9.605  -9.012  13.147  1.00 93.08           H
ATOM   4269  N   ASP A 280      -9.494  -9.134  16.293  1.00 92.43           N
ATOM   4270  CA  ASP A 280      -9.017  -9.047  17.663  1.00 92.43           C
ATOM   4271  C   ASP A 280      -9.336  -7.659  18.222  1.00 92.43           C
ATOM   4272  O   ASP A 280      -9.608  -7.512  19.413  1.00 92.43           O
ATOM   4273  HA  ASP A 280      -9.537  -9.841  18.199  1.00 92.43           H
ATOM   4274  CB  ASP A 280      -7.502  -9.248  17.734  1.00 92.43           C
ATOM   4275 1HB  ASP A 280      -7.231 -10.174  17.227  1.00 92.43           H
ATOM   4276 2HB  ASP A 280      -6.999  -8.437  17.206  1.00 92.43           H
ATOM   4277  CG  ASP A 280      -7.022  -9.294  19.186  1.00 92.43           C
ATOM   4278  OD1 ASP A 280      -7.646 -10.045  19.966  1.00 92.43           O
ATOM   4279  OD2 ASP A 280      -6.042  -8.576  19.482  1.00 92.43           O
ATOM   4280  HN  ASP A 280      -8.778  -9.248  15.604  1.00 92.43           H
ATOM   4281  N   ALA A 281      -9.293  -6.675  17.336  1.00 91.94           N
ATOM   4282  CA  ALA A 281      -9.580  -5.304  17.724  1.00 91.94           C
ATOM   4283  C   ALA A 281     -11.005  -5.223  18.276  1.00 91.94           C
ATOM   4284  O   ALA A 281     -11.297  -4.387  19.129  1.00 91.94           O
ATOM   4285  HA  ALA A 281      -8.879  -5.028  18.511  1.00 91.94           H
ATOM   4286  CB  ALA A 281      -9.366  -4.378  16.525  1.00 91.94           C
ATOM   4287 1HB  ALA A 281      -8.331  -4.451  16.190  1.00 91.94           H
ATOM   4288 2HB  ALA A 281     -10.032  -4.673  15.715  1.00 91.94           H
ATOM   4289 3HB  ALA A 281      -9.582  -3.350  16.817  1.00 91.94           H
ATOM   4290  HN  ALA A 281      -9.066  -6.801  16.370  1.00 91.94           H
ATOM   4291  N   TYR A 282     -11.853  -6.104  17.767  1.00 82.05           N
ATOM   4292  CA  TYR A 282     -13.251  -6.113  18.164  1.00 82.05           C
ATOM   4293  C   TYR A 282     -13.499  -7.135  19.275  1.00 82.05           C
ATOM   4294  O   TYR A 282     -14.142  -6.825  20.277  1.00 82.05           O
ATOM   4295  HA  TYR A 282     -13.502  -5.119  18.533  1.00 82.05           H
ATOM   4296  CB  TYR A 282     -14.040  -6.528  16.921  1.00 82.05           C
ATOM   4297 1HB  TYR A 282     -13.768  -5.872  16.094  1.00 82.05           H
ATOM   4298 2HB  TYR A 282     -13.745  -7.538  16.636  1.00 82.05           H
ATOM   4299  CG  TYR A 282     -15.559  -6.489  17.106  1.00 82.05           C
ATOM   4300  CD1 TYR A 282     -16.259  -7.660  17.308  1.00 82.05           C
ATOM   4301  HD1 TYR A 282     -15.731  -8.613  17.337  1.00 82.05           H
ATOM   4302  CD2 TYR A 282     -16.227  -5.282  17.070  1.00 82.05           C
ATOM   4303  HD2 TYR A 282     -15.673  -4.357  16.909  1.00 82.05           H
ATOM   4304  CE1 TYR A 282     -17.688  -7.623  17.482  1.00 82.05           C
ATOM   4305  HE1 TYR A 282     -18.254  -8.541  17.643  1.00 82.05           H
ATOM   4306  CE2 TYR A 282     -17.656  -5.245  17.244  1.00 82.05           C
ATOM   4307  HE2 TYR A 282     -18.196  -4.299  17.217  1.00 82.05           H
ATOM   4308  CZ  TYR A 282     -18.316  -6.418  17.441  1.00 82.05           C
ATOM   4309  OH  TYR A 282     -19.666  -6.383  17.606  1.00 82.05           O
ATOM   4310  HH  TYR A 282     -19.989  -5.437  17.582  1.00 82.05           H
ATOM   4311  HN  TYR A 282     -11.600  -6.802  17.096  1.00 82.05           H
ATOM   4312  N   ALA A 283     -12.975  -8.333  19.061  1.00 89.63           N
ATOM   4313  CA  ALA A 283     -13.341  -9.469  19.890  1.00 89.63           C
ATOM   4314  C   ALA A 283     -12.366  -9.573  21.065  1.00 89.63           C
ATOM   4315  O   ALA A 283     -12.684 -10.177  22.088  1.00 89.63           O
ATOM   4316  HA  ALA A 283     -14.344  -9.289  20.276  1.00 89.63           H
ATOM   4317  CB  ALA A 283     -13.362 -10.739  19.036  1.00 89.63           C
ATOM   4318 1HB  ALA A 283     -14.092 -10.625  18.234  1.00 89.63           H
ATOM   4319 2HB  ALA A 283     -12.374 -10.905  18.608  1.00 89.63           H
ATOM   4320 3HB  ALA A 283     -13.637 -11.591  19.659  1.00 89.63           H
ATOM   4321  HN  ALA A 283     -12.314  -8.534  18.338  1.00 89.63           H
ATOM   4322  N   MET A 284     -11.199  -8.974  20.878  1.00 83.01           N
ATOM   4323  CA  MET A 284     -10.173  -8.999  21.906  1.00 83.01           C
ATOM   4324  C   MET A 284      -9.969 -10.417  22.444  1.00 83.01           C
ATOM   4325  O   MET A 284      -9.898 -10.621  23.655  1.00 83.01           O
ATOM   4326  HA  MET A 284      -9.261  -8.653  21.419  1.00 83.01           H
ATOM   4327  CB  MET A 284     -10.577  -8.071  23.054  1.00 83.01           C
ATOM   4328 1HB  MET A 284     -11.497  -8.433  23.512  1.00 83.01           H
ATOM   4329 2HB  MET A 284      -9.808  -8.087  23.827  1.00 83.01           H
ATOM   4330  CG  MET A 284     -10.777  -6.638  22.556  1.00 83.01           C
ATOM   4331 1HG  MET A 284      -9.845  -6.256  22.137  1.00 83.01           H
ATOM   4332 2HG  MET A 284     -11.516  -6.623  21.754  1.00 83.01           H
ATOM   4333  SD  MET A 284     -11.314  -5.594  23.900  1.00 83.01           S
ATOM   4334  CE  MET A 284     -11.518  -4.049  23.030  1.00 83.01           C
ATOM   4335 1HE  MET A 284     -10.566  -3.751  22.590  1.00 83.01           H
ATOM   4336 2HE  MET A 284     -12.260  -4.172  22.240  1.00 83.01           H
ATOM   4337 3HE  MET A 284     -11.853  -3.281  23.727  1.00 83.01           H
ATOM   4338  HN  MET A 284     -10.951  -8.480  20.045  1.00 83.01           H
ATOM   4339  N   PHE A 285      -9.880 -11.360  21.517  1.00 85.99           N
ATOM   4340  CA  PHE A 285      -9.870 -12.767  21.880  1.00 85.99           C
ATOM   4341  C   PHE A 285      -8.450 -13.241  22.197  1.00 85.99           C
ATOM   4342  O   PHE A 285      -8.263 -14.318  22.760  1.00 85.99           O
ATOM   4343  HA  PHE A 285     -10.495 -12.877  22.766  1.00 85.99           H
ATOM   4344  CB  PHE A 285     -10.397 -13.544  20.671  1.00 85.99           C
ATOM   4345 1HB  PHE A 285     -10.580 -14.576  20.968  1.00 85.99           H
ATOM   4346 2HB  PHE A 285     -11.357 -13.123  20.372  1.00 85.99           H
ATOM   4347  CG  PHE A 285      -9.454 -13.534  19.466  1.00 85.99           C
ATOM   4348  CD1 PHE A 285      -9.563 -12.558  18.525  1.00 85.99           C
ATOM   4349  HD1 PHE A 285     -10.322 -11.783  18.630  1.00 85.99           H
ATOM   4350  CD2 PHE A 285      -8.507 -14.501  19.336  1.00 85.99           C
ATOM   4351  HD2 PHE A 285      -8.419 -15.283  20.090  1.00 85.99           H
ATOM   4352  CE1 PHE A 285      -8.688 -12.549  17.407  1.00 85.99           C
ATOM   4353  HE1 PHE A 285      -8.776 -11.767  16.653  1.00 85.99           H
ATOM   4354  CE2 PHE A 285      -7.632 -14.492  18.218  1.00 85.99           C
ATOM   4355  HE2 PHE A 285      -6.873 -15.267  18.113  1.00 85.99           H
ATOM   4356  CZ  PHE A 285      -7.741 -13.516  17.277  1.00 85.99           C
ATOM   4357  HZ  PHE A 285      -7.069 -13.509  16.418  1.00 85.99           H
ATOM   4358  HN  PHE A 285      -9.817 -11.176  20.536  1.00 85.99           H
ATOM   4359  N   ILE A 286      -7.487 -12.413  21.821  1.00 86.72           N
ATOM   4360  CA  ILE A 286      -6.091 -12.724  22.078  1.00 86.72           C
ATOM   4361  C   ILE A 286      -5.718 -12.253  23.485  1.00 86.72           C
ATOM   4362  O   ILE A 286      -5.519 -11.061  23.712  1.00 86.72           O
ATOM   4363  HA  ILE A 286      -5.985 -13.808  22.037  1.00 86.72           H
ATOM   4364  CB  ILE A 286      -5.201 -12.141  20.978  1.00 86.72           C
ATOM   4365  HB  ILE A 286      -5.335 -11.059  20.968  1.00 86.72           H
ATOM   4366  CG1 ILE A 286      -5.618 -12.662  19.601  1.00 86.72           C
ATOM   4367 1HG1 ILE A 286      -5.446 -13.737  19.548  1.00 86.72           H
ATOM   4368 2HG1 ILE A 286      -6.687 -12.502  19.457  1.00 86.72           H
ATOM   4369  CG2 ILE A 286      -3.723 -12.410  21.269  1.00 86.72           C
ATOM   4370 1HG2 ILE A 286      -3.450 -11.951  22.219  1.00 86.72           H
ATOM   4371 2HG2 ILE A 286      -3.553 -13.485  21.322  1.00 86.72           H
ATOM   4372 3HG2 ILE A 286      -3.113 -11.985  20.472  1.00 86.72           H
ATOM   4373  CD1 ILE A 286      -4.837 -11.958  18.489  1.00 86.72           C
ATOM   4374 1HD1 ILE A 286      -5.031 -10.887  18.531  1.00 86.72           H
ATOM   4375 2HD1 ILE A 286      -3.771 -12.140  18.623  1.00 86.72           H
ATOM   4376 3HD1 ILE A 286      -5.153 -12.347  17.521  1.00 86.72           H
ATOM   4377  HN  ILE A 286      -7.647 -11.546  21.350  1.00 86.72           H
ATOM   4378  N   SER A 287      -5.635 -13.214  24.393  1.00 85.08           N
ATOM   4379  CA  SER A 287      -5.305 -12.910  25.775  1.00 85.08           C
ATOM   4380  C   SER A 287      -3.895 -13.408  26.098  1.00 85.08           C
ATOM   4381  O   SER A 287      -3.317 -13.030  27.116  1.00 85.08           O
ATOM   4382  HA  SER A 287      -5.355 -11.824  25.852  1.00 85.08           H
ATOM   4383  CB  SER A 287      -6.320 -13.535  26.734  1.00 85.08           C
ATOM   4384 1HB  SER A 287      -6.023 -13.329  27.762  1.00 85.08           H
ATOM   4385 2HB  SER A 287      -7.295 -13.069  26.585  1.00 85.08           H
ATOM   4386  OG  SER A 287      -6.435 -14.943  26.547  1.00 85.08           O
ATOM   4387  HG  SER A 287      -7.136 -15.313  27.157  1.00 85.08           H
ATOM   4388  HN  SER A 287      -5.788 -14.183  24.198  1.00 85.08           H
ATOM   4389  N   ASN A 288      -3.381 -14.248  25.212  1.00 86.17           N
ATOM   4390  CA  ASN A 288      -2.086 -14.869  25.433  1.00 86.17           C
ATOM   4391  C   ASN A 288      -0.989 -13.968  24.861  1.00 86.17           C
ATOM   4392  O   ASN A 288      -1.006 -13.637  23.676  1.00 86.17           O
ATOM   4393  HA  ASN A 288      -2.006 -14.988  26.513  1.00 86.17           H
ATOM   4394  CB  ASN A 288      -1.998 -16.224  24.729  1.00 86.17           C
ATOM   4395 1HB  ASN A 288      -2.869 -16.828  24.984  1.00 86.17           H
ATOM   4396 2HB  ASN A 288      -2.015 -16.080  23.649  1.00 86.17           H
ATOM   4397  CG  ASN A 288      -0.722 -16.968  25.129  1.00 86.17           C
ATOM   4398  OD1 ASN A 288       0.316 -16.380  25.387  1.00 86.17           O
ATOM   4399  ND2 ASN A 288      -0.855 -18.291  25.166  1.00 86.17           N
ATOM   4400 1HD2 ASN A 288      -1.735 -18.711  24.943  1.00 86.17           H
ATOM   4401 2HD2 ASN A 288      -0.076 -18.865  25.417  1.00 86.17           H
ATOM   4402  HN  ASN A 288      -3.832 -14.505  24.358  1.00 86.17           H
ATOM   4403  N   CYS A 289      -0.060 -13.596  25.730  1.00 91.17           N
ATOM   4404  CA  CYS A 289       0.986 -12.660  25.353  1.00 91.17           C
ATOM   4405  C   CYS A 289       1.837 -13.307  24.259  1.00 91.17           C
ATOM   4406  O   CYS A 289       2.249 -12.640  23.312  1.00 91.17           O
ATOM   4407  HA  CYS A 289       0.486 -11.767  24.977  1.00 91.17           H
ATOM   4408  CB  CYS A 289       1.829 -12.239  26.558  1.00 91.17           C
ATOM   4409 1HB  CYS A 289       1.188 -11.810  27.329  1.00 91.17           H
ATOM   4410 2HB  CYS A 289       2.314 -13.111  26.996  1.00 91.17           H
ATOM   4411  SG  CYS A 289       3.088 -11.015  26.044  1.00 91.17           S
ATOM   4412  HN  CYS A 289      -0.016 -13.921  26.675  1.00 91.17           H
ATOM   4413  N   ALA A 290       2.076 -14.600  24.427  1.00 93.31           N
ATOM   4414  CA  ALA A 290       2.937 -15.327  23.509  1.00 93.31           C
ATOM   4415  C   ALA A 290       2.343 -15.264  22.101  1.00 93.31           C
ATOM   4416  O   ALA A 290       3.065 -15.059  21.127  1.00 93.31           O
ATOM   4417  HA  ALA A 290       3.910 -14.834  23.506  1.00 93.31           H
ATOM   4418  CB  ALA A 290       3.113 -16.764  24.004  1.00 93.31           C
ATOM   4419 1HB  ALA A 290       3.566 -16.753  24.996  1.00 93.31           H
ATOM   4420 2HB  ALA A 290       2.141 -17.253  24.054  1.00 93.31           H
ATOM   4421 3HB  ALA A 290       3.759 -17.309  23.316  1.00 93.31           H
ATOM   4422  HN  ALA A 290       1.694 -15.147  25.171  1.00 93.31           H
ATOM   4423  N   VAL A 291       1.031 -15.444  22.038  1.00 93.63           N
ATOM   4424  CA  VAL A 291       0.333 -15.419  20.764  1.00 93.63           C
ATOM   4425  C   VAL A 291       0.400 -14.007  20.179  1.00 93.63           C
ATOM   4426  O   VAL A 291       0.640 -13.837  18.984  1.00 93.63           O
ATOM   4427  HA  VAL A 291       0.850 -16.102  20.092  1.00 93.63           H
ATOM   4428  CB  VAL A 291      -1.100 -15.924  20.943  1.00 93.63           C
ATOM   4429  HB  VAL A 291      -1.591 -15.286  21.679  1.00 93.63           H
ATOM   4430  CG1 VAL A 291      -1.885 -15.821  19.634  1.00 93.63           C
ATOM   4431 1HG1 VAL A 291      -1.919 -14.781  19.311  1.00 93.63           H
ATOM   4432 2HG1 VAL A 291      -1.395 -16.423  18.869  1.00 93.63           H
ATOM   4433 3HG1 VAL A 291      -2.900 -16.187  19.790  1.00 93.63           H
ATOM   4434  CG2 VAL A 291      -1.113 -17.357  21.480  1.00 93.63           C
ATOM   4435 1HG2 VAL A 291      -0.597 -18.012  20.779  1.00 93.63           H
ATOM   4436 2HG2 VAL A 291      -0.608 -17.388  22.446  1.00 93.63           H
ATOM   4437 3HG2 VAL A 291      -2.144 -17.691  21.598  1.00 93.63           H
ATOM   4438  HN  VAL A 291       0.450 -15.604  22.836  1.00 93.63           H
ATOM   4439  N   SER A 292       0.183 -13.029  21.047  1.00 93.88           N
ATOM   4440  CA  SER A 292       0.176 -11.640  20.623  1.00 93.88           C
ATOM   4441  C   SER A 292       1.541 -11.261  20.045  1.00 93.88           C
ATOM   4442  O   SER A 292       1.619 -10.578  19.025  1.00 93.88           O
ATOM   4443  HA  SER A 292      -0.596 -11.576  19.855  1.00 93.88           H
ATOM   4444  CB  SER A 292      -0.185 -10.711  21.785  1.00 93.88           C
ATOM   4445 1HB  SER A 292      -1.106 -11.058  22.253  1.00 93.88           H
ATOM   4446 2HB  SER A 292       0.597 -10.760  22.543  1.00 93.88           H
ATOM   4447  OG  SER A 292      -0.349  -9.362  21.358  1.00 93.88           O
ATOM   4448  HG  SER A 292      -1.190  -9.271  20.825  1.00 93.88           H
ATOM   4449  HN  SER A 292       0.015 -13.175  22.022  1.00 93.88           H
ATOM   4450  N   THR A 293       2.583 -11.722  20.722  1.00 90.43           N
ATOM   4451  CA  THR A 293       3.940 -11.400  20.316  1.00 90.43           C
ATOM   4452  C   THR A 293       4.219 -11.941  18.912  1.00 90.43           C
ATOM   4453  O   THR A 293       4.758 -11.230  18.065  1.00 90.43           O
ATOM   4454  HA  THR A 293       4.036 -10.316  20.266  1.00 90.43           H
ATOM   4455  CB  THR A 293       4.894 -11.949  21.379  1.00 90.43           C
ATOM   4456  HB  THR A 293       4.810 -13.033  21.455  1.00 90.43           H
ATOM   4457  OG1 THR A 293       4.557 -11.222  22.557  1.00 90.43           O
ATOM   4458  HG1 THR A 293       3.881 -11.730  23.091  1.00 90.43           H
ATOM   4459  CG2 THR A 293       6.351 -11.568  21.111  1.00 90.43           C
ATOM   4460 1HG2 THR A 293       6.448 -10.483  21.102  1.00 90.43           H
ATOM   4461 2HG2 THR A 293       6.659 -11.968  20.145  1.00 90.43           H
ATOM   4462 3HG2 THR A 293       6.985 -11.983  21.894  1.00 90.43           H
ATOM   4463  HN  THR A 293       2.510 -12.303  21.532  1.00 90.43           H
ATOM   4464  N   ASN A 294       3.840 -13.194  18.709  1.00 92.33           N
ATOM   4465  CA  ASN A 294       4.108 -13.862  17.446  1.00 92.33           C
ATOM   4466  C   ASN A 294       3.328 -13.164  16.330  1.00 92.33           C
ATOM   4467  O   ASN A 294       3.828 -13.022  15.214  1.00 92.33           O
ATOM   4468  HA  ASN A 294       5.186 -13.791  17.308  1.00 92.33           H
ATOM   4469  CB  ASN A 294       3.661 -15.324  17.491  1.00 92.33           C
ATOM   4470 1HB  ASN A 294       2.660 -15.390  17.918  1.00 92.33           H
ATOM   4471 2HB  ASN A 294       3.602 -15.721  16.478  1.00 92.33           H
ATOM   4472  CG  ASN A 294       4.632 -16.169  18.320  1.00 92.33           C
ATOM   4473  OD1 ASN A 294       5.773 -15.804  18.548  1.00 92.33           O
ATOM   4474  ND2 ASN A 294       4.116 -17.314  18.755  1.00 92.33           N
ATOM   4475 1HD2 ASN A 294       3.171 -17.554  18.532  1.00 92.33           H
ATOM   4476 2HD2 ASN A 294       4.672 -17.936  19.306  1.00 92.33           H
ATOM   4477  HN  ASN A 294       3.358 -13.749  19.387  1.00 92.33           H
ATOM   4478  N   ILE A 295       2.117 -12.746  16.668  1.00 92.17           N
ATOM   4479  CA  ILE A 295       1.256 -12.087  15.702  1.00 92.17           C
ATOM   4480  C   ILE A 295       1.903 -10.773  15.261  1.00 92.17           C
ATOM   4481  O   ILE A 295       1.896 -10.440  14.076  1.00 92.17           O
ATOM   4482  HA  ILE A 295       1.177 -12.741  14.834  1.00 92.17           H
ATOM   4483  CB  ILE A 295      -0.155 -11.917  16.270  1.00 92.17           C
ATOM   4484  HB  ILE A 295      -0.069 -11.562  17.297  1.00 92.17           H
ATOM   4485  CG1 ILE A 295      -0.892 -13.257  16.316  1.00 92.17           C
ATOM   4486 1HG1 ILE A 295      -1.098 -13.597  15.301  1.00 92.17           H
ATOM   4487 2HG1 ILE A 295      -0.257 -14.010  16.782  1.00 92.17           H
ATOM   4488  CG2 ILE A 295      -0.937 -10.859  15.489  1.00 92.17           C
ATOM   4489 1HG2 ILE A 295      -0.417  -9.903  15.553  1.00 92.17           H
ATOM   4490 2HG2 ILE A 295      -1.014 -11.161  14.445  1.00 92.17           H
ATOM   4491 3HG2 ILE A 295      -1.936 -10.758  15.914  1.00 92.17           H
ATOM   4492  CD1 ILE A 295      -2.204 -13.135  17.095  1.00 92.17           C
ATOM   4493 1HD1 ILE A 295      -1.991 -12.817  18.116  1.00 92.17           H
ATOM   4494 2HD1 ILE A 295      -2.846 -12.398  16.612  1.00 92.17           H
ATOM   4495 3HD1 ILE A 295      -2.707 -14.101  17.112  1.00 92.17           H
ATOM   4496  HN  ILE A 295       1.725 -12.851  17.582  1.00 92.17           H
ATOM   4497  N   ASP A 296       2.447 -10.061  16.237  1.00 93.59           N
ATOM   4498  CA  ASP A 296       3.044  -8.762  15.973  1.00 93.59           C
ATOM   4499  C   ASP A 296       4.245  -8.937  15.042  1.00 93.59           C
ATOM   4500  O   ASP A 296       4.441  -8.146  14.121  1.00 93.59           O
ATOM   4501  HA  ASP A 296       2.249  -8.169  15.521  1.00 93.59           H
ATOM   4502  CB  ASP A 296       3.538  -8.111  17.266  1.00 93.59           C
ATOM   4503 1HB  ASP A 296       4.016  -8.861  17.896  1.00 93.59           H
ATOM   4504 2HB  ASP A 296       4.294  -7.361  17.034  1.00 93.59           H
ATOM   4505  CG  ASP A 296       2.382  -7.459  18.028  1.00 93.59           C
ATOM   4506  OD1 ASP A 296       1.226  -7.705  17.624  1.00 93.59           O
ATOM   4507  OD2 ASP A 296       2.682  -6.729  18.998  1.00 93.59           O
ATOM   4508  HN  ASP A 296       2.485 -10.357  17.191  1.00 93.59           H
ATOM   4509  N   ILE A 297       5.018  -9.978  15.315  1.00 93.31           N
ATOM   4510  CA  ILE A 297       6.185 -10.277  14.503  1.00 93.31           C
ATOM   4511  C   ILE A 297       5.736 -10.632  13.084  1.00 93.31           C
ATOM   4512  O   ILE A 297       6.307 -10.147  12.109  1.00 93.31           O
ATOM   4513  HA  ILE A 297       6.792  -9.372  14.457  1.00 93.31           H
ATOM   4514  CB  ILE A 297       7.038 -11.360  15.168  1.00 93.31           C
ATOM   4515  HB  ILE A 297       6.383 -12.185  15.448  1.00 93.31           H
ATOM   4516  CG1 ILE A 297       7.683 -10.838  16.453  1.00 93.31           C
ATOM   4517 1HG1 ILE A 297       8.426 -10.079  16.208  1.00 93.31           H
ATOM   4518 2HG1 ILE A 297       6.927 -10.356  17.074  1.00 93.31           H
ATOM   4519  CG2 ILE A 297       8.075 -11.918  14.191  1.00 93.31           C
ATOM   4520 1HG2 ILE A 297       7.567 -12.352  13.330  1.00 93.31           H
ATOM   4521 2HG2 ILE A 297       8.730 -11.113  13.858  1.00 93.31           H
ATOM   4522 3HG2 ILE A 297       8.667 -12.685  14.689  1.00 93.31           H
ATOM   4523  CD1 ILE A 297       8.345 -11.974  17.235  1.00 93.31           C
ATOM   4524 1HD1 ILE A 297       7.594 -12.719  17.498  1.00 93.31           H
ATOM   4525 2HD1 ILE A 297       9.116 -12.438  16.620  1.00 93.31           H
ATOM   4526 3HD1 ILE A 297       8.795 -11.576  18.144  1.00 93.31           H
ATOM   4527  HN  ILE A 297       4.858 -10.610  16.074  1.00 93.31           H
ATOM   4528  N   CYS A 298       4.717 -11.476  13.014  1.00 94.82           N
ATOM   4529  CA  CYS A 298       4.197 -11.916  11.731  1.00 94.82           C
ATOM   4530  C   CYS A 298       3.764 -10.681  10.939  1.00 94.82           C
ATOM   4531  O   CYS A 298       3.992 -10.602   9.733  1.00 94.82           O
ATOM   4532  HA  CYS A 298       5.011 -12.435  11.225  1.00 94.82           H
ATOM   4533  CB  CYS A 298       3.052 -12.917  11.898  1.00 94.82           C
ATOM   4534 1HB  CYS A 298       2.354 -12.561  12.656  1.00 94.82           H
ATOM   4535 2HB  CYS A 298       2.494 -13.003  10.966  1.00 94.82           H
ATOM   4536  SG  CYS A 298       3.716 -14.553  12.380  1.00 94.82           S
ATOM   4537  HG  CYS A 298       3.940 -14.242  13.654  1.00 94.82           H
ATOM   4538  HN  CYS A 298       4.250 -11.857  13.812  1.00 94.82           H
ATOM   4539  N   PHE A 299       3.147  -9.748  11.649  1.00 93.98           N
ATOM   4540  CA  PHE A 299       2.676  -8.523  11.027  1.00 93.98           C
ATOM   4541  C   PHE A 299       3.835  -7.746  10.398  1.00 93.98           C
ATOM   4542  O   PHE A 299       3.749  -7.319   9.248  1.00 93.98           O
ATOM   4543  HA  PHE A 299       1.967  -8.807  10.249  1.00 93.98           H
ATOM   4544  CB  PHE A 299       2.048  -7.672  12.132  1.00 93.98           C
ATOM   4545 1HB  PHE A 299       1.231  -8.232  12.588  1.00 93.98           H
ATOM   4546 2HB  PHE A 299       2.791  -7.501  12.911  1.00 93.98           H
ATOM   4547  CG  PHE A 299       1.514  -6.322  11.651  1.00 93.98           C
ATOM   4548  CD1 PHE A 299       2.268  -5.200  11.802  1.00 93.98           C
ATOM   4549  HD1 PHE A 299       3.252  -5.263  12.265  1.00 93.98           H
ATOM   4550  CD2 PHE A 299       0.285  -6.243  11.073  1.00 93.98           C
ATOM   4551  HD2 PHE A 299      -0.319  -7.142  10.952  1.00 93.98           H
ATOM   4552  CE1 PHE A 299       1.772  -3.946  11.355  1.00 93.98           C
ATOM   4553  HE1 PHE A 299       2.377  -3.047  11.476  1.00 93.98           H
ATOM   4554  CE2 PHE A 299      -0.210  -4.989  10.626  1.00 93.98           C
ATOM   4555  HE2 PHE A 299      -1.194  -4.926  10.163  1.00 93.98           H
ATOM   4556  CZ  PHE A 299       0.544  -3.867  10.777  1.00 93.98           C
ATOM   4557  HZ  PHE A 299       0.164  -2.905  10.434  1.00 93.98           H
ATOM   4558  HN  PHE A 299       2.969  -9.819  12.631  1.00 93.98           H
ATOM   4559  N   GLN A 300       4.892  -7.587  11.181  1.00 90.27           N
ATOM   4560  CA  GLN A 300       6.028  -6.790  10.751  1.00 90.27           C
ATOM   4561  C   GLN A 300       6.653  -7.394   9.492  1.00 90.27           C
ATOM   4562  O   GLN A 300       7.020  -6.670   8.567  1.00 90.27           O
ATOM   4563  HA  GLN A 300       5.622  -5.804  10.525  1.00 90.27           H
ATOM   4564  CB  GLN A 300       7.063  -6.662  11.870  1.00 90.27           C
ATOM   4565 1HB  GLN A 300       7.268  -7.645  12.294  1.00 90.27           H
ATOM   4566 2HB  GLN A 300       8.002  -6.289  11.461  1.00 90.27           H
ATOM   4567  CG  GLN A 300       6.569  -5.719  12.969  1.00 90.27           C
ATOM   4568 1HG  GLN A 300       6.378  -4.732  12.547  1.00 90.27           H
ATOM   4569 2HG  GLN A 300       5.623  -6.084  13.368  1.00 90.27           H
ATOM   4570  CD  GLN A 300       7.596  -5.607  14.098  1.00 90.27           C
ATOM   4571  OE1 GLN A 300       8.704  -6.110  14.016  1.00 90.27           O
ATOM   4572  NE2 GLN A 300       7.166  -4.922  15.153  1.00 90.27           N
ATOM   4573 1HE2 GLN A 300       6.244  -4.534  15.157  1.00 90.27           H
ATOM   4574 2HE2 GLN A 300       7.765  -4.793  15.944  1.00 90.27           H
ATOM   4575  HN  GLN A 300       4.979  -7.989  12.092  1.00 90.27           H
ATOM   4576  N   VAL A 301       6.757  -8.715   9.497  1.00 94.97           N
ATOM   4577  CA  VAL A 301       7.393  -9.420   8.397  1.00 94.97           C
ATOM   4578  C   VAL A 301       6.548  -9.253   7.132  1.00 94.97           C
ATOM   4579  O   VAL A 301       7.059  -8.847   6.090  1.00 94.97           O
ATOM   4580  HA  VAL A 301       8.367  -8.960   8.231  1.00 94.97           H
ATOM   4581  CB  VAL A 301       7.620 -10.885   8.776  1.00 94.97           C
ATOM   4582  HB  VAL A 301       6.660 -11.306   9.076  1.00 94.97           H
ATOM   4583  CG1 VAL A 301       8.131 -11.688   7.578  1.00 94.97           C
ATOM   4584 1HG1 VAL A 301       7.398 -11.645   6.772  1.00 94.97           H
ATOM   4585 2HG1 VAL A 301       9.075 -11.266   7.234  1.00 94.97           H
ATOM   4586 3HG1 VAL A 301       8.283 -12.726   7.875  1.00 94.97           H
ATOM   4587  CG2 VAL A 301       8.577 -11.003   9.964  1.00 94.97           C
ATOM   4588 1HG2 VAL A 301       9.537 -10.557   9.702  1.00 94.97           H
ATOM   4589 2HG2 VAL A 301       8.156 -10.480  10.823  1.00 94.97           H
ATOM   4590 3HG2 VAL A 301       8.721 -12.054  10.212  1.00 94.97           H
ATOM   4591  HN  VAL A 301       6.415  -9.300  10.232  1.00 94.97           H
ATOM   4592  N   THR A 302       5.270  -9.576   7.266  1.00 94.00           N
ATOM   4593  CA  THR A 302       4.384  -9.615   6.116  1.00 94.00           C
ATOM   4594  C   THR A 302       4.190  -8.209   5.544  1.00 94.00           C
ATOM   4595  O   THR A 302       4.039  -8.042   4.335  1.00 94.00           O
ATOM   4596  HA  THR A 302       4.857 -10.214   5.338  1.00 94.00           H
ATOM   4597  CB  THR A 302       3.076 -10.281   6.549  1.00 94.00           C
ATOM   4598  HB  THR A 302       2.360 -10.302   5.728  1.00 94.00           H
ATOM   4599  OG1 THR A 302       2.673  -9.539   7.697  1.00 94.00           O
ATOM   4600  HG1 THR A 302       1.775  -9.852   8.009  1.00 94.00           H
ATOM   4601  CG2 THR A 302       3.289 -11.700   7.078  1.00 94.00           C
ATOM   4602 1HG2 THR A 302       3.952 -11.670   7.942  1.00 94.00           H
ATOM   4603 2HG2 THR A 302       3.736 -12.316   6.298  1.00 94.00           H
ATOM   4604 3HG2 THR A 302       2.329 -12.126   7.372  1.00 94.00           H
ATOM   4605  HN  THR A 302       4.840  -9.807   8.139  1.00 94.00           H
ATOM   4606  N   GLN A 303       4.199  -7.234   6.441  1.00 91.34           N
ATOM   4607  CA  GLN A 303       4.086  -5.843   6.035  1.00 91.34           C
ATOM   4608  C   GLN A 303       5.264  -5.454   5.140  1.00 91.34           C
ATOM   4609  O   GLN A 303       5.086  -4.759   4.141  1.00 91.34           O
ATOM   4610  HA  GLN A 303       3.156  -5.781   5.470  1.00 91.34           H
ATOM   4611  CB  GLN A 303       3.996  -4.922   7.253  1.00 91.34           C
ATOM   4612 1HB  GLN A 303       3.160  -5.227   7.883  1.00 91.34           H
ATOM   4613 2HB  GLN A 303       4.900  -5.019   7.855  1.00 91.34           H
ATOM   4614  CG  GLN A 303       3.814  -3.464   6.826  1.00 91.34           C
ATOM   4615 1HG  GLN A 303       4.699  -3.127   6.287  1.00 91.34           H
ATOM   4616 2HG  GLN A 303       2.972  -3.385   6.139  1.00 91.34           H
ATOM   4617  CD  GLN A 303       3.575  -2.563   8.040  1.00 91.34           C
ATOM   4618  OE1 GLN A 303       4.393  -2.459   8.939  1.00 91.34           O
ATOM   4619  NE2 GLN A 303       2.411  -1.920   8.015  1.00 91.34           N
ATOM   4620 1HE2 GLN A 303       1.784  -2.050   7.247  1.00 91.34           H
ATOM   4621 2HE2 GLN A 303       2.163  -1.307   8.765  1.00 91.34           H
ATOM   4622  HN  GLN A 303       4.282  -7.381   7.426  1.00 91.34           H
ATOM   4623  N   THR A 304       6.442  -5.919   5.530  1.00 92.50           N
ATOM   4624  CA  THR A 304       7.656  -5.587   4.804  1.00 92.50           C
ATOM   4625  C   THR A 304       7.604  -6.161   3.387  1.00 92.50           C
ATOM   4626  O   THR A 304       7.993  -5.495   2.429  1.00 92.50           O
ATOM   4627  HA  THR A 304       7.713  -4.502   4.708  1.00 92.50           H
ATOM   4628  CB  THR A 304       8.848  -6.091   5.621  1.00 92.50           C
ATOM   4629  HB  THR A 304       8.867  -7.180   5.649  1.00 92.50           H
ATOM   4630  OG1 THR A 304       8.703  -5.445   6.883  1.00 92.50           O
ATOM   4631  HG1 THR A 304       8.277  -6.068   7.539  1.00 92.50           H
ATOM   4632  CG2 THR A 304      10.185  -5.571   5.088  1.00 92.50           C
ATOM   4633 1HG2 THR A 304      10.190  -4.481   5.122  1.00 92.50           H
ATOM   4634 2HG2 THR A 304      10.319  -5.902   4.058  1.00 92.50           H
ATOM   4635 3HG2 THR A 304      10.997  -5.958   5.703  1.00 92.50           H
ATOM   4636  HN  THR A 304       6.574  -6.511   6.325  1.00 92.50           H
ATOM   4637  N   ILE A 305       7.120  -7.391   3.299  1.00 92.12           N
ATOM   4638  CA  ILE A 305       6.977  -8.048   2.011  1.00 92.12           C
ATOM   4639  C   ILE A 305       6.020  -7.238   1.133  1.00 92.12           C
ATOM   4640  O   ILE A 305       6.231  -7.115  -0.072  1.00 92.12           O
ATOM   4641  HA  ILE A 305       7.958  -8.055   1.536  1.00 92.12           H
ATOM   4642  CB  ILE A 305       6.554  -9.507   2.197  1.00 92.12           C
ATOM   4643  HB  ILE A 305       5.664  -9.526   2.826  1.00 92.12           H
ATOM   4644  CG1 ILE A 305       7.639 -10.303   2.925  1.00 92.12           C
ATOM   4645 1HG1 ILE A 305       8.480 -10.476   2.253  1.00 92.12           H
ATOM   4646 2HG1 ILE A 305       8.017  -9.724   3.767  1.00 92.12           H
ATOM   4647  CG2 ILE A 305       6.175 -10.143   0.859  1.00 92.12           C
ATOM   4648 1HG2 ILE A 305       5.345  -9.593   0.416  1.00 92.12           H
ATOM   4649 2HG2 ILE A 305       7.032 -10.111   0.186  1.00 92.12           H
ATOM   4650 3HG2 ILE A 305       5.879 -11.180   1.020  1.00 92.12           H
ATOM   4651  CD1 ILE A 305       7.093 -11.643   3.424  1.00 92.12           C
ATOM   4652 1HD1 ILE A 305       6.268 -11.465   4.114  1.00 92.12           H
ATOM   4653 2HD1 ILE A 305       6.738 -12.229   2.576  1.00 92.12           H
ATOM   4654 3HD1 ILE A 305       7.885 -12.189   3.937  1.00 92.12           H
ATOM   4655  HN  ILE A 305       6.829  -7.935   4.086  1.00 92.12           H
ATOM   4656  N   ALA A 306       4.989  -6.706   1.773  1.00 90.85           N
ATOM   4657  CA  ALA A 306       3.984  -5.934   1.061  1.00 90.85           C
ATOM   4658  C   ALA A 306       4.631  -4.675   0.480  1.00 90.85           C
ATOM   4659  O   ALA A 306       4.308  -4.265  -0.634  1.00 90.85           O
ATOM   4660  HA  ALA A 306       3.610  -6.551   0.244  1.00 90.85           H
ATOM   4661  CB  ALA A 306       2.824  -5.611   2.005  1.00 90.85           C
ATOM   4662 1HB  ALA A 306       2.381  -6.539   2.367  1.00 90.85           H
ATOM   4663 2HB  ALA A 306       3.195  -5.032   2.851  1.00 90.85           H
ATOM   4664 3HB  ALA A 306       2.071  -5.033   1.471  1.00 90.85           H
ATOM   4665  HN  ALA A 306       4.835  -6.794   2.757  1.00 90.85           H
ATOM   4666  N   PHE A 307       5.532  -4.098   1.260  1.00 89.20           N
ATOM   4667  CA  PHE A 307       6.215  -2.885   0.844  1.00 89.20           C
ATOM   4668  C   PHE A 307       7.098  -3.144  -0.378  1.00 89.20           C
ATOM   4669  O   PHE A 307       7.158  -2.321  -1.290  1.00 89.20           O
ATOM   4670  HA  PHE A 307       5.448  -2.154   0.588  1.00 89.20           H
ATOM   4671  CB  PHE A 307       7.100  -2.446   2.013  1.00 89.20           C
ATOM   4672 1HB  PHE A 307       7.711  -3.291   2.330  1.00 89.20           H
ATOM   4673 2HB  PHE A 307       7.782  -1.670   1.667  1.00 89.20           H
ATOM   4674  CG  PHE A 307       6.320  -1.918   3.220  1.00 89.20           C
ATOM   4675  CD1 PHE A 307       4.973  -1.754   3.139  1.00 89.20           C
ATOM   4676  HD1 PHE A 307       4.448  -1.997   2.216  1.00 89.20           H
ATOM   4677  CD2 PHE A 307       6.975  -1.614   4.372  1.00 89.20           C
ATOM   4678  HD2 PHE A 307       8.055  -1.746   4.436  1.00 89.20           H
ATOM   4679  CE1 PHE A 307       4.249  -1.264   4.259  1.00 89.20           C
ATOM   4680  HE1 PHE A 307       3.169  -1.132   4.195  1.00 89.20           H
ATOM   4681  CE2 PHE A 307       6.252  -1.125   5.492  1.00 89.20           C
ATOM   4682  HE2 PHE A 307       6.777  -0.881   6.415  1.00 89.20           H
ATOM   4683  CZ  PHE A 307       4.904  -0.960   5.411  1.00 89.20           C
ATOM   4684  HZ  PHE A 307       4.349  -0.584   6.271  1.00 89.20           H
ATOM   4685  HN  PHE A 307       5.798  -4.445   2.160  1.00 89.20           H
ATOM   4686  N   PHE A 308       7.760  -4.291  -0.357  1.00 85.58           N
ATOM   4687  CA  PHE A 308       8.596  -4.693  -1.476  1.00 85.58           C
ATOM   4688  C   PHE A 308       7.785  -4.751  -2.773  1.00 85.58           C
ATOM   4689  O   PHE A 308       8.279  -4.376  -3.835  1.00 85.58           O
ATOM   4690  HA  PHE A 308       9.384  -3.947  -1.576  1.00 85.58           H
ATOM   4691  CB  PHE A 308       9.127  -6.092  -1.158  1.00 85.58           C
ATOM   4692 1HB  PHE A 308       8.421  -6.596  -0.498  1.00 85.58           H
ATOM   4693 2HB  PHE A 308       9.172  -6.671  -2.080  1.00 85.58           H
ATOM   4694  CG  PHE A 308      10.509  -6.098  -0.501  1.00 85.58           C
ATOM   4695  CD1 PHE A 308      11.619  -5.864  -1.252  1.00 85.58           C
ATOM   4696  HD1 PHE A 308      11.524  -5.672  -2.320  1.00 85.58           H
ATOM   4697  CD2 PHE A 308      10.628  -6.338   0.832  1.00 85.58           C
ATOM   4698  HD2 PHE A 308       9.738  -6.526   1.433  1.00 85.58           H
ATOM   4699  CE1 PHE A 308      12.902  -5.870  -0.642  1.00 85.58           C
ATOM   4700  HE1 PHE A 308      13.792  -5.682  -1.244  1.00 85.58           H
ATOM   4701  CE2 PHE A 308      11.910  -6.344   1.441  1.00 85.58           C
ATOM   4702  HE2 PHE A 308      12.005  -6.537   2.510  1.00 85.58           H
ATOM   4703  CZ  PHE A 308      13.020  -6.110   0.691  1.00 85.58           C
ATOM   4704  HZ  PHE A 308      14.005  -6.114   1.159  1.00 85.58           H
ATOM   4705  HN  PHE A 308       7.733  -4.939   0.404  1.00 85.58           H
ATOM   4706  N   HIS A 309       6.555  -5.224  -2.643  1.00 74.91           N
ATOM   4707  CA  HIS A 309       5.675  -5.345  -3.793  1.00 74.91           C
ATOM   4708  C   HIS A 309       5.445  -3.965  -4.411  1.00 74.91           C
ATOM   4709  O   HIS A 309       5.572  -3.794  -5.622  1.00 74.91           O
ATOM   4710  HA  HIS A 309       6.190  -5.977  -4.516  1.00 74.91           H
ATOM   4711  CB  HIS A 309       4.371  -6.047  -3.407  1.00 74.91           C
ATOM   4712 1HB  HIS A 309       4.600  -7.058  -3.069  1.00 74.91           H
ATOM   4713 2HB  HIS A 309       3.924  -5.522  -2.563  1.00 74.91           H
ATOM   4714  CG  HIS A 309       3.360  -6.123  -4.527  1.00 74.91           C
ATOM   4715  ND1 HIS A 309       3.577  -6.850  -5.684  1.00 74.91           N
ATOM   4716  HD1 HIS A 309       4.397  -7.382  -5.896  1.00 74.91           H
ATOM   4717  CD2 HIS A 309       2.125  -5.558  -4.653  1.00 74.91           C
ATOM   4718  HD2 HIS A 309       1.639  -4.918  -3.916  1.00 74.91           H
ATOM   4719  CE1 HIS A 309       2.515  -6.720  -6.465  1.00 74.91           C
ATOM   4720  HE1 HIS A 309       2.382  -7.173  -7.447  1.00 74.91           H
ATOM   4721  NE2 HIS A 309       1.616  -5.918  -5.824  1.00 74.91           N
ATOM   4722  HN  HIS A 309       6.158  -5.520  -1.774  1.00 74.91           H
ATOM   4723  N   SER A 310       5.110  -3.015  -3.551  1.00 78.33           N
ATOM   4724  CA  SER A 310       4.765  -1.679  -4.007  1.00 78.33           C
ATOM   4725  C   SER A 310       5.931  -1.078  -4.795  1.00 78.33           C
ATOM   4726  O   SER A 310       5.720  -0.320  -5.741  1.00 78.33           O
ATOM   4727  HA  SER A 310       3.895  -1.810  -4.651  1.00 78.33           H
ATOM   4728  CB  SER A 310       4.397  -0.773  -2.831  1.00 78.33           C
ATOM   4729 1HB  SER A 310       5.251  -0.684  -2.161  1.00 78.33           H
ATOM   4730 2HB  SER A 310       4.176   0.229  -3.200  1.00 78.33           H
ATOM   4731  OG  SER A 310       3.275  -1.269  -2.106  1.00 78.33           O
ATOM   4732  HG  SER A 310       3.086  -0.678  -1.321  1.00 78.33           H
ATOM   4733  HN  SER A 310       5.072  -3.145  -2.560  1.00 78.33           H
ATOM   4734  N   CYS A 311       7.135  -1.440  -4.377  1.00 82.08           N
ATOM   4735  CA  CYS A 311       8.335  -0.902  -4.995  1.00 82.08           C
ATOM   4736  C   CYS A 311       8.561  -1.630  -6.321  1.00 82.08           C
ATOM   4737  O   CYS A 311       9.000  -1.026  -7.298  1.00 82.08           O
ATOM   4738  HA  CYS A 311       8.151   0.160  -5.163  1.00 82.08           H
ATOM   4739  CB  CYS A 311       9.547  -1.014  -4.068  1.00 82.08           C
ATOM   4740 1HB  CYS A 311       9.727  -2.059  -3.816  1.00 82.08           H
ATOM   4741 2HB  CYS A 311      10.439  -0.650  -4.577  1.00 82.08           H
ATOM   4742  SG  CYS A 311       9.260  -0.044  -2.543  1.00 82.08           S
ATOM   4743  HG  CYS A 311       8.414  -0.906  -1.987  1.00 82.08           H
ATOM   4744  HN  CYS A 311       7.297  -2.088  -3.633  1.00 82.08           H
ATOM   4745  N   LEU A 312       8.251  -2.918  -6.312  1.00 80.86           N
ATOM   4746  CA  LEU A 312       8.555  -3.769  -7.451  1.00 80.86           C
ATOM   4747  C   LEU A 312       7.512  -3.539  -8.546  1.00 80.86           C
ATOM   4748  O   LEU A 312       7.784  -3.765  -9.724  1.00 80.86           O
ATOM   4749  HA  LEU A 312       9.530  -3.467  -7.833  1.00 80.86           H
ATOM   4750  CB  LEU A 312       8.674  -5.230  -7.011  1.00 80.86           C
ATOM   4751 1HB  LEU A 312       7.817  -5.470  -6.382  1.00 80.86           H
ATOM   4752 2HB  LEU A 312       8.607  -5.861  -7.897  1.00 80.86           H
ATOM   4753  CG  LEU A 312       9.949  -5.600  -6.251  1.00 80.86           C
ATOM   4754  HG  LEU A 312      10.050  -4.922  -5.403  1.00 80.86           H
ATOM   4755  CD1 LEU A 312       9.859  -7.019  -5.687  1.00 80.86           C
ATOM   4756 1HD1 LEU A 312       9.013  -7.086  -5.004  1.00 80.86           H
ATOM   4757 2HD1 LEU A 312       9.722  -7.727  -6.505  1.00 80.86           H
ATOM   4758 3HD1 LEU A 312      10.778  -7.256  -5.152  1.00 80.86           H
ATOM   4759  CD2 LEU A 312      11.187  -5.410  -7.130  1.00 80.86           C
ATOM   4760 1HD2 LEU A 312      11.108  -6.047  -8.011  1.00 80.86           H
ATOM   4761 2HD2 LEU A 312      11.255  -4.367  -7.441  1.00 80.86           H
ATOM   4762 3HD2 LEU A 312      12.079  -5.680  -6.565  1.00 80.86           H
ATOM   4763  HN  LEU A 312       7.802  -3.380  -5.548  1.00 80.86           H
ATOM   4764  N   ASN A 313       6.340  -3.093  -8.119  1.00 71.54           N
ATOM   4765  CA  ASN A 313       5.182  -3.072  -8.997  1.00 71.54           C
ATOM   4766  C   ASN A 313       5.526  -2.295 -10.269  1.00 71.54           C
ATOM   4767  O   ASN A 313       5.480  -2.846 -11.368  1.00 71.54           O
ATOM   4768  HA  ASN A 313       4.955  -4.119  -9.196  1.00 71.54           H
ATOM   4769  CB  ASN A 313       3.995  -2.378  -8.326  1.00 71.54           C
ATOM   4770 1HB  ASN A 313       4.180  -2.287  -7.255  1.00 71.54           H
ATOM   4771 2HB  ASN A 313       3.891  -1.366  -8.718  1.00 71.54           H
ATOM   4772  CG  ASN A 313       2.700  -3.158  -8.561  1.00 71.54           C
ATOM   4773  OD1 ASN A 313       2.633  -4.074  -9.364  1.00 71.54           O
ATOM   4774  ND2 ASN A 313       1.677  -2.744  -7.817  1.00 71.54           N
ATOM   4775 1HD2 ASN A 313       1.799  -1.986  -7.177  1.00 71.54           H
ATOM   4776 2HD2 ASN A 313       0.787  -3.192  -7.899  1.00 71.54           H
ATOM   4777  HN  ASN A 313       6.175  -2.752  -7.194  1.00 71.54           H
ATOM   4778  N   PRO A 314       5.877  -1.008 -10.145  1.00 70.15           N
ATOM   4779  CA  PRO A 314       6.203  -0.198 -11.321  1.00 70.15           C
ATOM   4780  C   PRO A 314       7.265  -0.849 -12.193  1.00 70.15           C
ATOM   4781  O   PRO A 314       7.156  -0.843 -13.418  1.00 70.15           O
ATOM   4782  HA  PRO A 314       5.328  -0.100 -11.963  1.00 70.15           H
ATOM   4783  CB  PRO A 314       6.690   1.125 -10.727  1.00 70.15           C
ATOM   4784 1HB  PRO A 314       7.771   1.129 -10.587  1.00 70.15           H
ATOM   4785 2HB  PRO A 314       6.450   1.968 -11.374  1.00 70.15           H
ATOM   4786  CG  PRO A 314       5.950   1.208  -9.397  1.00 70.15           C
ATOM   4787 1HG  PRO A 314       6.438   1.894  -8.704  1.00 70.15           H
ATOM   4788 2HG  PRO A 314       4.930   1.572  -9.522  1.00 70.15           H
ATOM   4789  CD  PRO A 314       5.985  -0.228  -8.899  1.00 70.15           C
ATOM   4790 1HD  PRO A 314       6.911  -0.449  -8.368  1.00 70.15           H
ATOM   4791 2HD  PRO A 314       5.168  -0.438  -8.209  1.00 70.15           H
ATOM   4792  N   VAL A 315       8.273  -1.397 -11.532  1.00 71.36           N
ATOM   4793  CA  VAL A 315       9.408  -1.969 -12.237  1.00 71.36           C
ATOM   4794  C   VAL A 315       8.931  -3.142 -13.096  1.00 71.36           C
ATOM   4795  O   VAL A 315       9.368  -3.301 -14.234  1.00 71.36           O
ATOM   4796  HA  VAL A 315       9.811  -1.196 -12.892  1.00 71.36           H
ATOM   4797  CB  VAL A 315      10.499  -2.363 -11.240  1.00 71.36           C
ATOM   4798  HB  VAL A 315      10.090  -3.127 -10.580  1.00 71.36           H
ATOM   4799  CG1 VAL A 315      11.709  -2.963 -11.960  1.00 71.36           C
ATOM   4800 1HG1 VAL A 315      11.400  -3.852 -12.510  1.00 71.36           H
ATOM   4801 2HG1 VAL A 315      12.118  -2.229 -12.655  1.00 71.36           H
ATOM   4802 3HG1 VAL A 315      12.469  -3.234 -11.228  1.00 71.36           H
ATOM   4803  CG2 VAL A 315      10.911  -1.168 -10.377  1.00 71.36           C
ATOM   4804 1HG2 VAL A 315      11.293  -0.373 -11.017  1.00 71.36           H
ATOM   4805 2HG2 VAL A 315      10.046  -0.805  -9.823  1.00 71.36           H
ATOM   4806 3HG2 VAL A 315      11.688  -1.476  -9.678  1.00 71.36           H
ATOM   4807  HN  VAL A 315       8.323  -1.455 -10.535  1.00 71.36           H
ATOM   4808  N   LEU A 316       8.040  -3.934 -12.517  1.00 73.27           N
ATOM   4809  CA  LEU A 316       7.511  -5.097 -13.209  1.00 73.27           C
ATOM   4810  C   LEU A 316       6.872  -4.654 -14.527  1.00 73.27           C
ATOM   4811  O   LEU A 316       7.137  -5.239 -15.576  1.00 73.27           O
ATOM   4812  HA  LEU A 316       8.352  -5.753 -13.436  1.00 73.27           H
ATOM   4813  CB  LEU A 316       6.562  -5.877 -12.297  1.00 73.27           C
ATOM   4814 1HB  LEU A 316       5.873  -5.171 -11.833  1.00 73.27           H
ATOM   4815 2HB  LEU A 316       5.963  -6.546 -12.916  1.00 73.27           H
ATOM   4816  CG  LEU A 316       7.222  -6.704 -11.192  1.00 73.27           C
ATOM   4817  HG  LEU A 316       7.900  -6.055 -10.638  1.00 73.27           H
ATOM   4818  CD1 LEU A 316       6.180  -7.222 -10.198  1.00 73.27           C
ATOM   4819 1HD1 LEU A 316       5.662  -6.378  -9.742  1.00 73.27           H
ATOM   4820 2HD1 LEU A 316       5.459  -7.850 -10.722  1.00 73.27           H
ATOM   4821 3HD1 LEU A 316       6.676  -7.806  -9.423  1.00 73.27           H
ATOM   4822  CD2 LEU A 316       8.063  -7.837 -11.783  1.00 73.27           C
ATOM   4823 1HD2 LEU A 316       7.424  -8.492 -12.376  1.00 73.27           H
ATOM   4824 2HD2 LEU A 316       8.843  -7.417 -12.418  1.00 73.27           H
ATOM   4825 3HD2 LEU A 316       8.520  -8.409 -10.976  1.00 73.27           H
ATOM   4826  HN  LEU A 316       7.682  -3.792 -11.594  1.00 73.27           H
ATOM   4827  N   TYR A 317       6.044  -3.625 -14.429  1.00 59.31           N
ATOM   4828  CA  TYR A 317       5.339  -3.118 -15.595  1.00 59.31           C
ATOM   4829  C   TYR A 317       6.321  -2.582 -16.639  1.00 59.31           C
ATOM   4830  O   TYR A 317       6.110  -2.750 -17.839  1.00 59.31           O
ATOM   4831  HA  TYR A 317       4.772  -3.942 -16.029  1.00 59.31           H
ATOM   4832  CB  TYR A 317       4.467  -1.966 -15.093  1.00 59.31           C
ATOM   4833 1HB  TYR A 317       4.972  -1.477 -14.260  1.00 59.31           H
ATOM   4834 2HB  TYR A 317       4.369  -1.225 -15.886  1.00 59.31           H
ATOM   4835  CG  TYR A 317       3.069  -2.395 -14.641  1.00 59.31           C
ATOM   4836  CD1 TYR A 317       2.113  -2.729 -15.578  1.00 59.31           C
ATOM   4837  HD1 TYR A 317       2.354  -2.688 -16.640  1.00 59.31           H
ATOM   4838  CD2 TYR A 317       2.765  -2.447 -13.296  1.00 59.31           C
ATOM   4839  HD2 TYR A 317       3.520  -2.183 -12.555  1.00 59.31           H
ATOM   4840  CE1 TYR A 317       0.798  -3.132 -15.153  1.00 59.31           C
ATOM   4841  HE1 TYR A 317       0.034  -3.399 -15.883  1.00 59.31           H
ATOM   4842  CE2 TYR A 317       1.450  -2.851 -12.870  1.00 59.31           C
ATOM   4843  HE2 TYR A 317       1.196  -2.896 -11.811  1.00 59.31           H
ATOM   4844  CZ  TYR A 317       0.531  -3.174 -13.820  1.00 59.31           C
ATOM   4845  OH  TYR A 317      -0.711  -3.555 -13.418  1.00 59.31           O
ATOM   4846  HH  TYR A 317      -0.822  -3.382 -12.440  1.00 59.31           H
ATOM   4847  HN  TYR A 317       5.851  -3.140 -13.576  1.00 59.31           H
ATOM   4848  N   VAL A 318       7.373  -1.947 -16.143  1.00 66.05           N
ATOM   4849  CA  VAL A 318       8.349  -1.320 -17.018  1.00 66.05           C
ATOM   4850  C   VAL A 318       9.072  -2.400 -17.826  1.00 66.05           C
ATOM   4851  O   VAL A 318       9.103  -2.345 -19.054  1.00 66.05           O
ATOM   4852  HA  VAL A 318       7.806  -0.672 -17.706  1.00 66.05           H
ATOM   4853  CB  VAL A 318       9.302  -0.448 -16.199  1.00 66.05           C
ATOM   4854  HB  VAL A 318       9.693  -1.054 -15.382  1.00 66.05           H
ATOM   4855  CG1 VAL A 318      10.488   0.015 -17.048  1.00 66.05           C
ATOM   4856 1HG1 VAL A 318      11.035  -0.854 -17.413  1.00 66.05           H
ATOM   4857 2HG1 VAL A 318      10.123   0.596 -17.895  1.00 66.05           H
ATOM   4858 3HG1 VAL A 318      11.150   0.633 -16.442  1.00 66.05           H
ATOM   4859  CG2 VAL A 318       8.566   0.746 -15.589  1.00 66.05           C
ATOM   4860 1HG2 VAL A 318       8.134   1.353 -16.385  1.00 66.05           H
ATOM   4861 2HG2 VAL A 318       7.771   0.387 -14.934  1.00 66.05           H
ATOM   4862 3HG2 VAL A 318       9.267   1.349 -15.012  1.00 66.05           H
ATOM   4863  HN  VAL A 318       7.563  -1.858 -15.166  1.00 66.05           H
ATOM   4864  N   PHE A 319       9.634  -3.358 -17.103  1.00 62.19           N
ATOM   4865  CA  PHE A 319      10.532  -4.324 -17.711  1.00 62.19           C
ATOM   4866  C   PHE A 319       9.759  -5.325 -18.572  1.00 62.19           C
ATOM   4867  O   PHE A 319      10.297  -5.862 -19.540  1.00 62.19           O
ATOM   4868  HA  PHE A 319      11.228  -3.769 -18.339  1.00 62.19           H
ATOM   4869  CB  PHE A 319      11.219  -5.076 -16.569  1.00 62.19           C
ATOM   4870 1HB  PHE A 319      10.516  -5.183 -15.743  1.00 62.19           H
ATOM   4871 2HB  PHE A 319      11.468  -6.082 -16.908  1.00 62.19           H
ATOM   4872  CG  PHE A 319      12.491  -4.398 -16.054  1.00 62.19           C
ATOM   4873  CD1 PHE A 319      13.659  -4.535 -16.738  1.00 62.19           C
ATOM   4874  HD1 PHE A 319      13.689  -5.127 -17.652  1.00 62.19           H
ATOM   4875  CD2 PHE A 319      12.453  -3.660 -14.913  1.00 62.19           C
ATOM   4876  HD2 PHE A 319      11.517  -3.551 -14.365  1.00 62.19           H
ATOM   4877  CE1 PHE A 319      14.839  -3.906 -16.260  1.00 62.19           C
ATOM   4878  HE1 PHE A 319      15.775  -4.015 -16.807  1.00 62.19           H
ATOM   4879  CE2 PHE A 319      13.633  -3.031 -14.435  1.00 62.19           C
ATOM   4880  HE2 PHE A 319      13.603  -2.439 -13.520  1.00 62.19           H
ATOM   4881  CZ  PHE A 319      14.801  -3.167 -15.118  1.00 62.19           C
ATOM   4882  HZ  PHE A 319      15.707  -2.684 -14.751  1.00 62.19           H
ATOM   4883  HN  PHE A 319       9.485  -3.478 -16.122  1.00 62.19           H
ATOM   4884  N   VAL A 320       8.510  -5.546 -18.189  1.00 67.06           N
ATOM   4885  CA  VAL A 320       7.677  -6.518 -18.877  1.00 67.06           C
ATOM   4886  C   VAL A 320       7.030  -5.857 -20.096  1.00 67.06           C
ATOM   4887  O   VAL A 320       6.617  -6.541 -21.031  1.00 67.06           O
ATOM   4888  HA  VAL A 320       8.326  -7.324 -19.218  1.00 67.06           H
ATOM   4889  CB  VAL A 320       6.655  -7.111 -17.906  1.00 67.06           C
ATOM   4890  HB  VAL A 320       5.882  -6.362 -17.734  1.00 67.06           H
ATOM   4891  CG1 VAL A 320       5.985  -8.350 -18.504  1.00 67.06           C
ATOM   4892 1HG1 VAL A 320       5.473  -8.076 -19.426  1.00 67.06           H
ATOM   4893 2HG1 VAL A 320       6.742  -9.104 -18.719  1.00 67.06           H
ATOM   4894 3HG1 VAL A 320       5.263  -8.752 -17.793  1.00 67.06           H
ATOM   4895  CG2 VAL A 320       7.303  -7.435 -16.558  1.00 67.06           C
ATOM   4896 1HG2 VAL A 320       8.106  -8.158 -16.705  1.00 67.06           H
ATOM   4897 2HG2 VAL A 320       7.711  -6.523 -16.122  1.00 67.06           H
ATOM   4898 3HG2 VAL A 320       6.554  -7.855 -15.887  1.00 67.06           H
ATOM   4899  HN  VAL A 320       8.068  -5.075 -17.426  1.00 67.06           H
ATOM   4900  N   GLY A 321       6.962  -4.535 -20.046  1.00 68.96           N
ATOM   4901  CA  GLY A 321       6.434  -3.770 -21.163  1.00 68.96           C
ATOM   4902  C   GLY A 321       7.498  -3.574 -22.245  1.00 68.96           C
ATOM   4903  O   GLY A 321       8.464  -2.839 -22.045  1.00 68.96           O
ATOM   4904 1HA  GLY A 321       5.571  -4.285 -21.585  1.00 68.96           H
ATOM   4905 2HA  GLY A 321       6.085  -2.799 -20.811  1.00 68.96           H
ATOM   4906  HN  GLY A 321       7.260  -3.989 -19.263  1.00 68.96           H
ATOM   4907  N   GLU A 322       7.285  -4.245 -23.368  1.00 61.67           N
ATOM   4908  CA  GLU A 322       8.156  -4.074 -24.518  1.00 61.67           C
ATOM   4909  C   GLU A 322       8.226  -2.598 -24.915  1.00 61.67           C
ATOM   4910  O   GLU A 322       9.302  -2.083 -25.218  1.00 61.67           O
ATOM   4911  HA  GLU A 322       9.138  -4.416 -24.192  1.00 61.67           H
ATOM   4912  CB  GLU A 322       7.688  -4.936 -25.693  1.00 61.67           C
ATOM   4913 1HB  GLU A 322       6.603  -4.882 -25.778  1.00 61.67           H
ATOM   4914 2HB  GLU A 322       8.207  -4.631 -26.601  1.00 61.67           H
ATOM   4915  CG  GLU A 322       8.041  -6.407 -25.467  1.00 61.67           C
ATOM   4916 1HG  GLU A 322       9.094  -6.496 -25.200  1.00 61.67           H
ATOM   4917 2HG  GLU A 322       7.465  -6.798 -24.628  1.00 61.67           H
ATOM   4918  CD  GLU A 322       7.754  -7.238 -26.720  1.00 61.67           C
ATOM   4919  OE1 GLU A 322       8.316  -8.351 -26.803  1.00 61.67           O
ATOM   4920  OE2 GLU A 322       6.980  -6.741 -27.566  1.00 61.67           O
ATOM   4921  HN  GLU A 322       6.536  -4.895 -23.497  1.00 61.67           H
ATOM   4922  N   ARG A 323       7.066  -1.958 -24.901  1.00 59.59           N
ATOM   4923  CA  ARG A 323       6.971  -0.570 -25.321  1.00 59.59           C
ATOM   4924  C   ARG A 323       7.804   0.321 -24.398  1.00 59.59           C
ATOM   4925  O   ARG A 323       8.584   1.149 -24.867  1.00 59.59           O
ATOM   4926  HA  ARG A 323       7.365  -0.559 -26.337  1.00 59.59           H
ATOM   4927  CB  ARG A 323       5.519  -0.089 -25.309  1.00 59.59           C
ATOM   4928 1HB  ARG A 323       4.911  -0.741 -25.935  1.00 59.59           H
ATOM   4929 2HB  ARG A 323       5.119  -0.155 -24.297  1.00 59.59           H
ATOM   4930  CG  ARG A 323       5.415   1.352 -25.812  1.00 59.59           C
ATOM   4931 1HG  ARG A 323       5.975   2.013 -25.150  1.00 59.59           H
ATOM   4932 2HG  ARG A 323       5.869   1.430 -26.800  1.00 59.59           H
ATOM   4933  CD  ARG A 323       3.955   1.806 -25.879  1.00 59.59           C
ATOM   4934 1HD  ARG A 323       3.412   1.206 -26.609  1.00 59.59           H
ATOM   4935 2HD  ARG A 323       3.472   1.647 -24.914  1.00 59.59           H
ATOM   4936  NE  ARG A 323       3.886   3.237 -26.249  1.00 59.59           N
ATOM   4937  HE  ARG A 323       4.664   3.633 -26.736  1.00 59.59           H
ATOM   4938  CZ  ARG A 323       2.846   4.035 -25.972  1.00 59.59           C
ATOM   4939  NH1 ARG A 323       1.776   3.557 -25.321  1.00 59.59           N
ATOM   4940 1HH1 ARG A 323       1.750   2.599 -25.038  1.00 59.59           H
ATOM   4941 2HH1 ARG A 323       1.004   4.160 -25.118  1.00 59.59           H
ATOM   4942  NH2 ARG A 323       2.891   5.318 -26.356  1.00 59.59           N
ATOM   4943 1HH2 ARG A 323       2.123   5.927 -26.157  1.00 59.59           H
ATOM   4944 2HH2 ARG A 323       3.693   5.667 -26.841  1.00 59.59           H
ATOM   4945  HN  ARG A 323       6.203  -2.371 -24.610  1.00 59.59           H
ATOM   4946  N   PHE A 324       7.611   0.122 -23.102  1.00 68.89           N
ATOM   4947  CA  PHE A 324       8.291   0.937 -22.110  1.00 68.89           C
ATOM   4948  C   PHE A 324       9.802   0.697 -22.145  1.00 68.89           C
ATOM   4949  O   PHE A 324      10.586   1.628 -21.965  1.00 68.89           O
ATOM   4950  HA  PHE A 324       8.085   1.979 -22.351  1.00 68.89           H
ATOM   4951  CB  PHE A 324       7.752   0.517 -20.741  1.00 68.89           C
ATOM   4952 1HB  PHE A 324       7.073  -0.326 -20.872  1.00 68.89           H
ATOM   4953 2HB  PHE A 324       8.582   0.166 -20.127  1.00 68.89           H
ATOM   4954  CG  PHE A 324       7.019   1.632 -19.993  1.00 68.89           C
ATOM   4955  CD1 PHE A 324       7.724   2.548 -19.276  1.00 68.89           C
ATOM   4956  HD1 PHE A 324       8.812   2.488 -19.236  1.00 68.89           H
ATOM   4957  CD2 PHE A 324       5.662   1.707 -20.043  1.00 68.89           C
ATOM   4958  HD2 PHE A 324       5.097   0.972 -20.617  1.00 68.89           H
ATOM   4959  CE1 PHE A 324       7.043   3.583 -18.582  1.00 68.89           C
ATOM   4960  HE1 PHE A 324       7.609   4.317 -18.008  1.00 68.89           H
ATOM   4961  CE2 PHE A 324       4.981   2.741 -19.349  1.00 68.89           C
ATOM   4962  HE2 PHE A 324       3.894   2.801 -19.389  1.00 68.89           H
ATOM   4963  CZ  PHE A 324       5.686   3.658 -18.633  1.00 68.89           C
ATOM   4964  HZ  PHE A 324       5.164   4.452 -18.099  1.00 68.89           H
ATOM   4965  HN  PHE A 324       7.005  -0.580 -22.729  1.00 68.89           H
ATOM   4966  N   ARG A 325      10.165  -0.556 -22.378  1.00 68.82           N
ATOM   4967  CA  ARG A 325      11.567  -0.932 -22.424  1.00 68.82           C
ATOM   4968  C   ARG A 325      12.287  -0.167 -23.536  1.00 68.82           C
ATOM   4969  O   ARG A 325      13.419   0.279 -23.356  1.00 68.82           O
ATOM   4970  HA  ARG A 325      11.961  -0.662 -21.444  1.00 68.82           H
ATOM   4971  CB  ARG A 325      11.727  -2.435 -22.663  1.00 68.82           C
ATOM   4972 1HB  ARG A 325      11.030  -2.984 -22.030  1.00 68.82           H
ATOM   4973 2HB  ARG A 325      11.472  -2.672 -23.696  1.00 68.82           H
ATOM   4974  CG  ARG A 325      13.158  -2.889 -22.369  1.00 68.82           C
ATOM   4975 1HG  ARG A 325      13.855  -2.336 -22.998  1.00 68.82           H
ATOM   4976 2HG  ARG A 325      13.411  -2.657 -21.334  1.00 68.82           H
ATOM   4977  CD  ARG A 325      13.319  -4.390 -22.615  1.00 68.82           C
ATOM   4978 1HD  ARG A 325      12.939  -4.648 -23.603  1.00 68.82           H
ATOM   4979 2HD  ARG A 325      14.375  -4.658 -22.599  1.00 68.82           H
ATOM   4980  NE  ARG A 325      12.589  -5.154 -21.579  1.00 68.82           N
ATOM   4981  HE  ARG A 325      12.139  -4.641 -20.847  1.00 68.82           H
ATOM   4982  CZ  ARG A 325      12.492  -6.490 -21.559  1.00 68.82           C
ATOM   4983  NH1 ARG A 325      13.075  -7.229 -22.513  1.00 68.82           N
ATOM   4984 1HH1 ARG A 325      13.587  -6.783 -23.248  1.00 68.82           H
ATOM   4985 2HH1 ARG A 325      12.998  -8.225 -22.491  1.00 68.82           H
ATOM   4986  NH2 ARG A 325      11.804  -7.078 -20.570  1.00 68.82           N
ATOM   4987 1HH2 ARG A 325      11.723  -8.074 -20.541  1.00 68.82           H
ATOM   4988 2HH2 ARG A 325      11.372  -6.520 -19.862  1.00 68.82           H
ATOM   4989  HN  ARG A 325       9.521  -1.305 -22.534  1.00 68.82           H
ATOM   4990  N   ARG A 326      11.600  -0.038 -24.662  1.00 66.87           N
ATOM   4991  CA  ARG A 326      12.144   0.697 -25.791  1.00 66.87           C
ATOM   4992  C   ARG A 326      12.259   2.184 -25.450  1.00 66.87           C
ATOM   4993  O   ARG A 326      13.280   2.811 -25.727  1.00 66.87           O
ATOM   4994  HA  ARG A 326      13.126   0.257 -25.963  1.00 66.87           H
ATOM   4995  CB  ARG A 326      11.264   0.533 -27.032  1.00 66.87           C
ATOM   4996 1HB  ARG A 326      10.219   0.688 -26.764  1.00 66.87           H
ATOM   4997 2HB  ARG A 326      11.521   1.294 -27.768  1.00 66.87           H
ATOM   4998  CG  ARG A 326      11.437  -0.858 -27.646  1.00 66.87           C
ATOM   4999 1HG  ARG A 326      12.492  -1.041 -27.849  1.00 66.87           H
ATOM   5000 2HG  ARG A 326      11.113  -1.617 -26.933  1.00 66.87           H
ATOM   5001  CD  ARG A 326      10.632  -0.990 -28.940  1.00 66.87           C
ATOM   5002 1HD  ARG A 326       9.624  -0.601 -28.793  1.00 66.87           H
ATOM   5003 2HD  ARG A 326      11.092  -0.392 -29.727  1.00 66.87           H
ATOM   5004  NE  ARG A 326      10.570  -2.409 -29.356  1.00 66.87           N
ATOM   5005  HE  ARG A 326      11.140  -3.067 -28.863  1.00 66.87           H
ATOM   5006  CZ  ARG A 326       9.798  -2.868 -30.350  1.00 66.87           C
ATOM   5007  NH1 ARG A 326       9.014  -2.031 -31.044  1.00 66.87           N
ATOM   5008 1HH1 ARG A 326       9.002  -1.056 -30.821  1.00 66.87           H
ATOM   5009 2HH1 ARG A 326       8.441  -2.381 -31.785  1.00 66.87           H
ATOM   5010  NH2 ARG A 326       9.822  -4.175 -30.641  1.00 66.87           N
ATOM   5011 1HH2 ARG A 326       9.252  -4.534 -31.380  1.00 66.87           H
ATOM   5012 2HH2 ARG A 326      10.409  -4.793 -30.118  1.00 66.87           H
ATOM   5013  HN  ARG A 326      10.690  -0.425 -24.809  1.00 66.87           H
ATOM   5014  N   ASP A 327      11.198   2.706 -24.852  1.00 75.72           N
ATOM   5015  CA  ASP A 327      11.128   4.126 -24.556  1.00 75.72           C
ATOM   5016  C   ASP A 327      12.193   4.479 -23.516  1.00 75.72           C
ATOM   5017  O   ASP A 327      12.743   5.579 -23.534  1.00 75.72           O
ATOM   5018  HA  ASP A 327      11.295   4.626 -25.510  1.00 75.72           H
ATOM   5019  CB  ASP A 327       9.761   4.503 -23.980  1.00 75.72           C
ATOM   5020 1HB  ASP A 327       9.509   3.827 -23.163  1.00 75.72           H
ATOM   5021 2HB  ASP A 327       9.804   5.508 -23.561  1.00 75.72           H
ATOM   5022  CG  ASP A 327       8.676   4.438 -25.057  1.00 75.72           C
ATOM   5023  OD1 ASP A 327       9.058   4.389 -26.246  1.00 75.72           O
ATOM   5024  OD2 ASP A 327       7.488   4.439 -24.666  1.00 75.72           O
ATOM   5025  HN  ASP A 327      10.397   2.176 -24.572  1.00 75.72           H
ATOM   5026  N   LEU A 328      12.452   3.525 -22.634  1.00 76.41           N
ATOM   5027  CA  LEU A 328      13.497   3.690 -21.638  1.00 76.41           C
ATOM   5028  C   LEU A 328      14.840   3.892 -22.343  1.00 76.41           C
ATOM   5029  O   LEU A 328      15.540   4.869 -22.083  1.00 76.41           O
ATOM   5030  HA  LEU A 328      13.266   4.591 -21.069  1.00 76.41           H
ATOM   5031  CB  LEU A 328      13.489   2.519 -20.654  1.00 76.41           C
ATOM   5032 1HB  LEU A 328      12.522   2.499 -20.151  1.00 76.41           H
ATOM   5033 2HB  LEU A 328      13.572   1.592 -21.222  1.00 76.41           H
ATOM   5034  CG  LEU A 328      14.586   2.532 -19.587  1.00 76.41           C
ATOM   5035  HG  LEU A 328      15.549   2.623 -20.089  1.00 76.41           H
ATOM   5036  CD1 LEU A 328      14.440   3.744 -18.665  1.00 76.41           C
ATOM   5037 1HD1 LEU A 328      14.514   4.658 -19.253  1.00 76.41           H
ATOM   5038 2HD1 LEU A 328      13.471   3.708 -18.168  1.00 76.41           H
ATOM   5039 3HD1 LEU A 328      15.233   3.728 -17.917  1.00 76.41           H
ATOM   5040  CD2 LEU A 328      14.606   1.216 -18.806  1.00 76.41           C
ATOM   5041 1HD2 LEU A 328      13.644   1.070 -18.316  1.00 76.41           H
ATOM   5042 2HD2 LEU A 328      14.794   0.390 -19.492  1.00 76.41           H
ATOM   5043 3HD2 LEU A 328      15.395   1.252 -18.055  1.00 76.41           H
ATOM   5044  HN  LEU A 328      11.963   2.654 -22.593  1.00 76.41           H
ATOM   5045  N   VAL A 329      15.158   2.952 -23.221  1.00 78.51           N
ATOM   5046  CA  VAL A 329      16.437   2.975 -23.911  1.00 78.51           C
ATOM   5047  C   VAL A 329      16.530   4.243 -24.761  1.00 78.51           C
ATOM   5048  O   VAL A 329      17.602   4.831 -24.891  1.00 78.51           O
ATOM   5049  HA  VAL A 329      17.219   3.003 -23.152  1.00 78.51           H
ATOM   5050  CB  VAL A 329      16.614   1.693 -24.727  1.00 78.51           C
ATOM   5051  HB  VAL A 329      15.773   1.616 -25.417  1.00 78.51           H
ATOM   5052  CG1 VAL A 329      17.899   1.744 -25.556  1.00 78.51           C
ATOM   5053 1HG1 VAL A 329      17.856   2.592 -26.241  1.00 78.51           H
ATOM   5054 2HG1 VAL A 329      18.755   1.857 -24.892  1.00 78.51           H
ATOM   5055 3HG1 VAL A 329      18.000   0.821 -26.127  1.00 78.51           H
ATOM   5056  CG2 VAL A 329      16.593   0.460 -23.822  1.00 78.51           C
ATOM   5057 1HG2 VAL A 329      17.405   0.527 -23.098  1.00 78.51           H
ATOM   5058 2HG2 VAL A 329      15.640   0.410 -23.296  1.00 78.51           H
ATOM   5059 3HG2 VAL A 329      16.721  -0.437 -24.428  1.00 78.51           H
ATOM   5060  HN  VAL A 329      14.561   2.187 -23.462  1.00 78.51           H
ATOM   5061  N   LYS A 330      15.391   4.628 -25.319  1.00 74.02           N
ATOM   5062  CA  LYS A 330      15.328   5.824 -26.143  1.00 74.02           C
ATOM   5063  C   LYS A 330      15.698   7.042 -25.295  1.00 74.02           C
[truncated: 117,478 more chars]
