# Supplementary material for: Noncanonical roles of chemokine regions in CCR9 activation revealed by structural modeling and mutational mapping
Source: Nat Commun. 2025 Aug 18;16:7695. doi: 10.1038/s41467-025-62321-9 (PMC12361432; doi:10.1038/s41467-025-62321-9)
Supplement: Supplementary file 7 — Supplementary Data 5 [file 41467_2025_62321_MOESM7_ESM.zip › CCR9_CCL25x1P6_09_rnk1.pdb]

ATOM      1  N   GLU A  20      -4.574  -5.121  58.282  1.00 50.57           N
ATOM      2  CA  GLU A  20      -4.641  -6.167  57.276  1.00 50.57           C
ATOM      3  C   GLU A  20      -5.234  -7.444  57.875  1.00 50.57           C
ATOM      4  O   GLU A  20      -4.509  -8.270  58.427  1.00 50.57           O
ATOM      5  HA  GLU A  20      -5.302  -5.781  56.500  1.00 50.57           H
ATOM      6  CB  GLU A  20      -3.261  -6.435  56.671  1.00 50.57           C
ATOM      7 1HB  GLU A  20      -2.500  -6.361  57.447  1.00 50.57           H
ATOM      8 2HB  GLU A  20      -3.264  -7.398  56.161  1.00 50.57           H
ATOM      9  CG  GLU A  20      -2.914  -5.387  55.611  1.00 50.57           C
ATOM     10 1HG  GLU A  20      -3.801  -5.154  55.022  1.00 50.57           H
ATOM     11 2HG  GLU A  20      -2.602  -4.463  56.097  1.00 50.57           H
ATOM     12  CD  GLU A  20      -1.800  -5.887  54.690  1.00 50.57           C
ATOM     13  OE1 GLU A  20      -1.791  -5.448  53.520  1.00 50.57           O
ATOM     14  OE2 GLU A  20      -0.982  -6.697  55.177  1.00 50.57           O
ATOM     15  HN  GLU A  20      -4.929  -5.377  59.182  1.00 50.57           H
ATOM     16  N   SER A  21      -6.547  -7.566  57.746  1.00 58.53           N
ATOM     17  CA  SER A  21      -7.225  -8.795  58.121  1.00 58.53           C
ATOM     18  C   SER A  21      -6.601  -9.982  57.385  1.00 58.53           C
ATOM     19  O   SER A  21      -6.219  -9.865  56.222  1.00 58.53           O
ATOM     20  HA  SER A  21      -7.076  -8.890  59.196  1.00 58.53           H
ATOM     21  CB  SER A  21      -8.723  -8.712  57.819  1.00 58.53           C
ATOM     22 1HB  SER A  21      -9.215  -9.618  58.173  1.00 58.53           H
ATOM     23 2HB  SER A  21      -9.158  -7.877  58.369  1.00 58.53           H
ATOM     24  OG  SER A  21      -8.979  -8.547  56.427  1.00 58.53           O
ATOM     25  HG  SER A  21      -9.528  -9.310  56.088  1.00 58.53           H
ATOM     26  HN  SER A  21      -7.144  -6.845  57.394  1.00 58.53           H
ATOM     27  N   THR A  22      -6.516 -11.098  58.094  1.00 60.55           N
ATOM     28  CA  THR A  22      -5.961 -12.311  57.517  1.00 60.55           C
ATOM     29  C   THR A  22      -6.631 -12.620  56.177  1.00 60.55           C
ATOM     30  O   THR A  22      -5.990 -13.137  55.263  1.00 60.55           O
ATOM     31  HA  THR A  22      -4.903 -12.142  57.314  1.00 60.55           H
ATOM     32  CB  THR A  22      -6.110 -13.435  58.545  1.00 60.55           C
ATOM     33  HB  THR A  22      -6.068 -14.411  58.062  1.00 60.55           H
ATOM     34  OG1 THR A  22      -7.330 -13.132  59.215  1.00 60.55           O
ATOM     35  HG1 THR A  22      -7.652 -13.934  59.719  1.00 60.55           H
ATOM     36  CG2 THR A  22      -5.052 -13.365  59.647  1.00 60.55           C
ATOM     37 1HG2 THR A  22      -5.138 -12.415  60.174  1.00 60.55           H
ATOM     38 2HG2 THR A  22      -4.059 -13.445  59.204  1.00 60.55           H
ATOM     39 3HG2 THR A  22      -5.204 -14.185  60.349  1.00 60.55           H
ATOM     40  HN  THR A  22      -6.819 -11.182  59.043  1.00 60.55           H
ATOM     41  N   SER A  23      -7.912 -12.289  56.102  1.00 62.61           N
ATOM     42  CA  SER A  23      -8.669 -12.500  54.880  1.00 62.61           C
ATOM     43  C   SER A  23      -8.087 -11.647  53.751  1.00 62.61           C
ATOM     44  O   SER A  23      -7.974 -12.108  52.616  1.00 62.61           O
ATOM     45  HA  SER A  23      -8.561 -13.560  54.653  1.00 62.61           H
ATOM     46  CB  SER A  23     -10.149 -12.171  55.085  1.00 62.61           C
ATOM     47 1HB  SER A  23     -10.720 -12.516  54.223  1.00 62.61           H
ATOM     48 2HB  SER A  23     -10.524 -12.712  55.953  1.00 62.61           H
ATOM     49  OG  SER A  23     -10.365 -10.774  55.268  1.00 62.61           O
ATOM     50  HG  SER A  23     -11.345 -10.578  55.279  1.00 62.61           H
ATOM     51  HN  SER A  23      -8.430 -11.885  56.856  1.00 62.61           H
ATOM     52  N   SER A  24      -7.733 -10.419  54.101  1.00 67.96           N
ATOM     53  CA  SER A  24      -7.208  -9.483  53.122  1.00 67.96           C
ATOM     54  C   SER A  24      -5.892 -10.011  52.547  1.00 67.96           C
ATOM     55  O   SER A  24      -5.599  -9.808  51.369  1.00 67.96           O
ATOM     56  HA  SER A  24      -7.969  -9.423  52.343  1.00 67.96           H
ATOM     57  CB  SER A  24      -7.001  -8.099  53.739  1.00 67.96           C
ATOM     58 1HB  SER A  24      -7.901  -7.501  53.598  1.00 67.96           H
ATOM     59 2HB  SER A  24      -6.850  -8.200  54.813  1.00 67.96           H
ATOM     60  OG  SER A  24      -5.887  -7.420  53.165  1.00 67.96           O
ATOM     61  HG  SER A  24      -5.721  -6.563  53.653  1.00 67.96           H
ATOM     62  HN  SER A  24      -7.801 -10.062  55.033  1.00 67.96           H
ATOM     63  N   MET A  25      -5.133 -10.677  53.405  1.00 64.54           N
ATOM     64  CA  MET A  25      -3.841 -11.208  53.006  1.00 64.54           C
ATOM     65  C   MET A  25      -4.005 -12.469  52.155  1.00 64.54           C
ATOM     66  O   MET A  25      -3.276 -12.667  51.185  1.00 64.54           O
ATOM     67  HA  MET A  25      -3.371 -10.422  52.415  1.00 64.54           H
ATOM     68  CB  MET A  25      -3.017 -11.536  54.252  1.00 64.54           C
ATOM     69 1HB  MET A  25      -3.350 -10.918  55.086  1.00 64.54           H
ATOM     70 2HB  MET A  25      -3.183 -12.575  54.539  1.00 64.54           H
ATOM     71  CG  MET A  25      -1.526 -11.303  54.001  1.00 64.54           C
ATOM     72 1HG  MET A  25      -1.165 -11.993  53.237  1.00 64.54           H
ATOM     73 2HG  MET A  25      -1.366 -10.294  53.620  1.00 64.54           H
ATOM     74  SD  MET A  25      -0.608 -11.535  55.514  1.00 64.54           S
ATOM     75  CE  MET A  25       0.956 -10.816  55.041  1.00 64.54           C
ATOM     76 1HE  MET A  25       1.363 -11.359  54.188  1.00 64.54           H
ATOM     77 2HE  MET A  25       0.807  -9.771  54.769  1.00 64.54           H
ATOM     78 3HE  MET A  25       1.652 -10.878  55.877  1.00 64.54           H
ATOM     79  HN  MET A  25      -5.388 -10.855  54.355  1.00 64.54           H
ATOM     80  N   GLU A  26      -4.969 -13.289  52.549  1.00 59.91           N
ATOM     81  CA  GLU A  26      -5.281 -14.492  51.798  1.00 59.91           C
ATOM     82  C   GLU A  26      -5.767 -14.130  50.393  1.00 59.91           C
ATOM     83  O   GLU A  26      -5.384 -14.770  49.415  1.00 59.91           O
ATOM     84  HA  GLU A  26      -4.344 -15.045  51.734  1.00 59.91           H
ATOM     85  CB  GLU A  26      -6.317 -15.345  52.533  1.00 59.91           C
ATOM     86 1HB  GLU A  26      -7.077 -14.699  52.974  1.00 59.91           H
ATOM     87 2HB  GLU A  26      -6.728 -16.091  51.854  1.00 59.91           H
ATOM     88  CG  GLU A  26      -5.673 -16.118  53.685  1.00 59.91           C
ATOM     89 1HG  GLU A  26      -4.860 -16.736  53.304  1.00 59.91           H
ATOM     90 2HG  GLU A  26      -5.234 -15.419  54.397  1.00 59.91           H
ATOM     91  CD  GLU A  26      -6.701 -17.000  54.396  1.00 59.91           C
ATOM     92  OE1 GLU A  26      -6.262 -17.975  55.044  1.00 59.91           O
ATOM     93  OE2 GLU A  26      -7.904 -16.679  54.277  1.00 59.91           O
ATOM     94  HN  GLU A  26      -5.529 -13.142  53.364  1.00 59.91           H
ATOM     95  N   ASP A  27      -6.604 -13.104  50.337  1.00 66.12           N
ATOM     96  CA  ASP A  27      -7.187 -12.681  49.075  1.00 66.12           C
ATOM     97  C   ASP A  27      -6.067 -12.330  48.093  1.00 66.12           C
ATOM     98  O   ASP A  27      -6.155 -12.647  46.908  1.00 66.12           O
ATOM     99  HA  ASP A  27      -7.786 -13.527  48.739  1.00 66.12           H
ATOM    100  CB  ASP A  27      -8.060 -11.438  49.261  1.00 66.12           C
ATOM    101 1HB  ASP A  27      -7.545 -10.720  49.899  1.00 66.12           H
ATOM    102 2HB  ASP A  27      -8.218 -10.953  48.298  1.00 66.12           H
ATOM    103  CG  ASP A  27      -9.410 -11.804  49.881  1.00 66.12           C
ATOM    104  OD1 ASP A  27      -9.772 -12.997  49.790  1.00 66.12           O
ATOM    105  OD2 ASP A  27     -10.049 -10.882  50.433  1.00 66.12           O
ATOM    106  HN  ASP A  27      -6.883 -12.566  51.133  1.00 66.12           H
ATOM    107  N   TYR A  28      -5.041 -11.681  48.623  1.00 65.48           N
ATOM    108  CA  TYR A  28      -3.926 -11.245  47.800  1.00 65.48           C
ATOM    109  C   TYR A  28      -3.056 -12.433  47.382  1.00 65.48           C
ATOM    110  O   TYR A  28      -2.565 -12.481  46.255  1.00 65.48           O
ATOM    111  HA  TYR A  28      -4.332 -10.770  46.907  1.00 65.48           H
ATOM    112  CB  TYR A  28      -3.096 -10.305  48.677  1.00 65.48           C
ATOM    113 1HB  TYR A  28      -3.729  -9.484  49.012  1.00 65.48           H
ATOM    114 2HB  TYR A  28      -2.776 -10.845  49.569  1.00 65.48           H
ATOM    115  CG  TYR A  28      -1.864  -9.728  47.978  1.00 65.48           C
ATOM    116  CD1 TYR A  28      -0.630 -10.323  48.151  1.00 65.48           C
ATOM    117  HD1 TYR A  28      -0.535 -11.204  48.785  1.00 65.48           H
ATOM    118  CD2 TYR A  28      -1.985  -8.612  47.175  1.00 65.48           C
ATOM    119  HD2 TYR A  28      -2.959  -8.142  47.039  1.00 65.48           H
ATOM    120  CE1 TYR A  28       0.530  -9.780  47.493  1.00 65.48           C
ATOM    121  HE1 TYR A  28       1.509 -10.240  47.621  1.00 65.48           H
ATOM    122  CE2 TYR A  28      -0.825  -8.069  46.517  1.00 65.48           C
ATOM    123  HE2 TYR A  28      -0.907  -7.188  45.880  1.00 65.48           H
ATOM    124  CZ  TYR A  28       0.375  -8.679  46.709  1.00 65.48           C
ATOM    125  OH  TYR A  28       1.470  -8.166  46.087  1.00 65.48           O
ATOM    126  HH  TYR A  28       1.229  -7.319  45.613  1.00 65.48           H
ATOM    127  HN  TYR A  28      -4.965 -11.452  49.594  1.00 65.48           H
ATOM    128  N   VAL A  29      -2.893 -13.362  48.312  1.00 65.59           N
ATOM    129  CA  VAL A  29      -2.030 -14.508  48.082  1.00 65.59           C
ATOM    130  C   VAL A  29      -2.694 -15.448  47.074  1.00 65.59           C
ATOM    131  O   VAL A  29      -2.021 -16.031  46.226  1.00 65.59           O
ATOM    132  HA  VAL A  29      -1.098 -14.137  47.654  1.00 65.59           H
ATOM    133  CB  VAL A  29      -1.702 -15.192  49.411  1.00 65.59           C
ATOM    134  HB  VAL A  29      -2.642 -15.392  49.925  1.00 65.59           H
ATOM    135  CG1 VAL A  29      -0.998 -16.531  49.180  1.00 65.59           C
ATOM    136 1HG1 VAL A  29      -1.647 -17.187  48.600  1.00 65.59           H
ATOM    137 2HG1 VAL A  29      -0.069 -16.363  48.634  1.00 65.59           H
ATOM    138 3HG1 VAL A  29      -0.777 -16.995  50.140  1.00 65.59           H
ATOM    139  CG2 VAL A  29      -0.862 -14.278  50.305  1.00 65.59           C
ATOM    140 1HG2 VAL A  29       0.072 -14.032  49.799  1.00 65.59           H
ATOM    141 2HG2 VAL A  29      -1.416 -13.362  50.511  1.00 65.59           H
ATOM    142 3HG2 VAL A  29      -0.643 -14.788  51.243  1.00 65.59           H
ATOM    143  HN  VAL A  29      -3.338 -13.342  49.207  1.00 65.59           H
ATOM    144  N   ASN A  30      -4.008 -15.566  47.200  1.00 60.94           N
ATOM    145  CA  ASN A  30      -4.755 -16.516  46.393  1.00 60.94           C
ATOM    146  C   ASN A  30      -5.102 -15.874  45.048  1.00 60.94           C
ATOM    147  O   ASN A  30      -5.628 -16.539  44.157  1.00 60.94           O
ATOM    148  HA  ASN A  30      -4.098 -17.379  46.286  1.00 60.94           H
ATOM    149  CB  ASN A  30      -6.063 -16.912  47.080  1.00 60.94           C
ATOM    150 1HB  ASN A  30      -6.613 -16.016  47.369  1.00 60.94           H
ATOM    151 2HB  ASN A  30      -6.694 -17.461  46.380  1.00 60.94           H
ATOM    152  CG  ASN A  30      -5.795 -17.773  48.316  1.00 60.94           C
ATOM    153  OD1 ASN A  30      -4.790 -18.457  48.422  1.00 60.94           O
ATOM    154  ND2 ASN A  30      -6.747 -17.703  49.241  1.00 60.94           N
ATOM    155 1HD2 ASN A  30      -7.548 -17.122  49.092  1.00 60.94           H
ATOM    156 2HD2 ASN A  30      -6.663 -18.230  50.087  1.00 60.94           H
ATOM    157  HN  ASN A  30      -4.559 -15.027  47.837  1.00 60.94           H
ATOM    158  N   PHE A  31      -4.794 -14.590  44.944  1.00 67.44           N
ATOM    159  CA  PHE A  31      -5.053 -13.855  43.718  1.00 67.44           C
ATOM    160  C   PHE A  31      -4.217 -14.407  42.561  1.00 67.44           C
ATOM    161  O   PHE A  31      -2.997 -14.520  42.672  1.00 67.44           O
ATOM    162  HA  PHE A  31      -6.111 -13.973  43.487  1.00 67.44           H
ATOM    163  CB  PHE A  31      -4.651 -12.401  43.974  1.00 67.44           C
ATOM    164 1HB  PHE A  31      -5.130 -12.058  44.891  1.00 67.44           H
ATOM    165 2HB  PHE A  31      -3.574 -12.357  44.142  1.00 67.44           H
ATOM    166  CG  PHE A  31      -5.015 -11.445  42.836  1.00 67.44           C
ATOM    167  CD1 PHE A  31      -4.069 -11.073  41.932  1.00 67.44           C
ATOM    168  HD1 PHE A  31      -3.052 -11.456  42.018  1.00 67.44           H
ATOM    169  CD2 PHE A  31      -6.283 -10.967  42.729  1.00 67.44           C
ATOM    170  HD2 PHE A  31      -7.041 -11.265  43.454  1.00 67.44           H
ATOM    171  CE1 PHE A  31      -4.407 -10.185  40.877  1.00 67.44           C
ATOM    172  HE1 PHE A  31      -3.650  -9.887  40.152  1.00 67.44           H
ATOM    173  CE2 PHE A  31      -6.621 -10.080  41.674  1.00 67.44           C
ATOM    174  HE2 PHE A  31      -7.638  -9.697  41.588  1.00 67.44           H
ATOM    175  CZ  PHE A  31      -5.676  -9.708  40.769  1.00 67.44           C
ATOM    176  HZ  PHE A  31      -5.936  -9.027  39.959  1.00 67.44           H
ATOM    177  HN  PHE A  31      -4.376 -14.054  45.678  1.00 67.44           H
ATOM    178  N   ASN A  32      -4.906 -14.735  41.479  1.00 60.18           N
ATOM    179  CA  ASN A  32      -4.242 -15.268  40.302  1.00 60.18           C
ATOM    180  C   ASN A  32      -3.655 -14.114  39.486  1.00 60.18           C
ATOM    181  O   ASN A  32      -4.361 -13.483  38.700  1.00 60.18           O
ATOM    182  HA  ASN A  32      -3.474 -15.940  40.685  1.00 60.18           H
ATOM    183  CB  ASN A  32      -5.227 -16.025  39.409  1.00 60.18           C
ATOM    184 1HB  ASN A  32      -5.811 -16.720  40.013  1.00 60.18           H
ATOM    185 2HB  ASN A  32      -5.930 -15.324  38.960  1.00 60.18           H
ATOM    186  CG  ASN A  32      -4.491 -16.793  38.308  1.00 60.18           C
ATOM    187  OD1 ASN A  32      -3.276 -16.763  38.201  1.00 60.18           O
ATOM    188  ND2 ASN A  32      -5.293 -17.479  37.499  1.00 60.18           N
ATOM    189 1HD2 ASN A  32      -6.282 -17.461  37.642  1.00 60.18           H
ATOM    190 2HD2 ASN A  32      -4.906 -18.013  36.747  1.00 60.18           H
ATOM    191  HN  ASN A  32      -5.899 -14.642  41.398  1.00 60.18           H
ATOM    192  N   PHE A  33      -2.370 -13.873  39.700  1.00 62.93           N
ATOM    193  CA  PHE A  33      -1.656 -12.875  38.923  1.00 62.93           C
ATOM    194  C   PHE A  33      -1.263 -13.428  37.551  1.00 62.93           C
ATOM    195  O   PHE A  33      -0.086 -13.432  37.193  1.00 62.93           O
ATOM    196  HA  PHE A  33      -2.326 -12.026  38.792  1.00 62.93           H
ATOM    197  CB  PHE A  33      -0.386 -12.526  39.701  1.00 62.93           C
ATOM    198 1HB  PHE A  33       0.143 -13.447  39.946  1.00 62.93           H
ATOM    199 2HB  PHE A  33       0.273 -11.941  39.059  1.00 62.93           H
ATOM    200  CG  PHE A  33      -0.642 -11.745  40.991  1.00 62.93           C
ATOM    201  CD1 PHE A  33      -0.805 -10.395  40.948  1.00 62.93           C
ATOM    202  HD1 PHE A  33      -0.754  -9.870  39.994  1.00 62.93           H
ATOM    203  CD2 PHE A  33      -0.706 -12.399  42.182  1.00 62.93           C
ATOM    204  HD2 PHE A  33      -0.575 -13.481  42.217  1.00 62.93           H
ATOM    205  CE1 PHE A  33      -1.043  -9.670  42.145  1.00 62.93           C
ATOM    206  HE1 PHE A  33      -1.173  -8.588  42.110  1.00 62.93           H
ATOM    207  CE2 PHE A  33      -0.944 -11.674  43.379  1.00 62.93           C
ATOM    208  HE2 PHE A  33      -0.995 -12.198  44.333  1.00 62.93           H
ATOM    209  CZ  PHE A  33      -1.107 -10.324  43.335  1.00 62.93           C
ATOM    210  HZ  PHE A  33      -1.290  -9.768  44.254  1.00 62.93           H
ATOM    211  HN  PHE A  33      -1.820 -14.345  40.390  1.00 62.93           H
ATOM    212  N   THR A  34      -2.271 -13.880  36.820  1.00 62.07           N
ATOM    213  CA  THR A  34      -2.109 -14.138  35.399  1.00 62.07           C
ATOM    214  C   THR A  34      -1.548 -12.902  34.693  1.00 62.07           C
ATOM    215  O   THR A  34      -2.089 -11.806  34.830  1.00 62.07           O
ATOM    216  HA  THR A  34      -1.377 -14.936  35.276  1.00 62.07           H
ATOM    217  CB  THR A  34      -3.460 -14.594  34.844  1.00 62.07           C
ATOM    218  HB  THR A  34      -4.141 -13.750  34.735  1.00 62.07           H
ATOM    219  OG1 THR A  34      -3.882 -15.611  35.748  1.00 62.07           O
ATOM    220  HG1 THR A  34      -3.144 -16.272  35.888  1.00 62.07           H
ATOM    221  CG2 THR A  34      -3.328 -15.319  33.503  1.00 62.07           C
ATOM    222 1HG2 THR A  34      -2.701 -16.202  33.628  1.00 62.07           H
ATOM    223 2HG2 THR A  34      -2.872 -14.651  32.772  1.00 62.07           H
ATOM    224 3HG2 THR A  34      -4.315 -15.621  33.154  1.00 62.07           H
ATOM    225  HN  THR A  34      -3.184 -14.069  37.182  1.00 62.07           H
ATOM    226  N   ASP A  35      -0.470 -13.120  33.954  1.00 67.69           N
ATOM    227  CA  ASP A  35       0.245 -12.020  33.331  1.00 67.69           C
ATOM    228  C   ASP A  35      -0.451 -11.641  32.022  1.00 67.69           C
ATOM    229  O   ASP A  35      -0.060 -12.102  30.951  1.00 67.69           O
ATOM    230  HA  ASP A  35       0.224 -11.213  34.063  1.00 67.69           H
ATOM    231  CB  ASP A  35       1.686 -12.415  33.003  1.00 67.69           C
ATOM    232 1HB  ASP A  35       2.071 -13.077  33.779  1.00 67.69           H
ATOM    233 2HB  ASP A  35       1.710 -12.974  32.067  1.00 67.69           H
ATOM    234  CG  ASP A  35       2.581 -11.180  32.888  1.00 67.69           C
ATOM    235  OD1 ASP A  35       2.055 -10.073  33.135  1.00 67.69           O
ATOM    236  OD2 ASP A  35       3.771 -11.370  32.556  1.00 67.69           O
ATOM    237  HN  ASP A  35      -0.086 -14.027  33.779  1.00 67.69           H
ATOM    238  N   PHE A  36      -1.470 -10.804  32.152  1.00 81.84           N
ATOM    239  CA  PHE A  36      -2.181 -10.306  30.987  1.00 81.84           C
ATOM    240  C   PHE A  36      -1.452  -9.111  30.369  1.00 81.84           C
ATOM    241  O   PHE A  36      -1.798  -8.666  29.275  1.00 81.84           O
ATOM    242  HA  PHE A  36      -2.224 -11.118  30.262  1.00 81.84           H
ATOM    243  CB  PHE A  36      -3.562  -9.852  31.466  1.00 81.84           C
ATOM    244 1HB  PHE A  36      -3.438  -9.181  32.316  1.00 81.84           H
ATOM    245 2HB  PHE A  36      -4.040  -9.277  30.673  1.00 81.84           H
ATOM    246  CG  PHE A  36      -4.487 -11.001  31.873  1.00 81.84           C
ATOM    247  CD1 PHE A  36      -4.542 -12.130  31.118  1.00 81.84           C
ATOM    248  HD1 PHE A  36      -3.925 -12.218  30.223  1.00 81.84           H
ATOM    249  CD2 PHE A  36      -5.256 -10.892  32.990  1.00 81.84           C
ATOM    250  HD2 PHE A  36      -5.213  -9.986  33.595  1.00 81.84           H
ATOM    251  CE1 PHE A  36      -5.401 -13.196  31.495  1.00 81.84           C
ATOM    252  HE1 PHE A  36      -5.444 -14.101  30.890  1.00 81.84           H
ATOM    253  CE2 PHE A  36      -6.115 -11.957  33.367  1.00 81.84           C
ATOM    254  HE2 PHE A  36      -6.732 -11.870  34.262  1.00 81.84           H
ATOM    255  CZ  PHE A  36      -6.169 -13.087  32.612  1.00 81.84           C
ATOM    256  HZ  PHE A  36      -6.829 -13.905  32.902  1.00 81.84           H
ATOM    257  HN  PHE A  36      -1.810 -10.469  33.030  1.00 81.84           H
ATOM    258  N   TYR A  37      -0.456  -8.626  31.095  1.00 86.72           N
ATOM    259  CA  TYR A  37       0.390  -7.559  30.588  1.00 86.72           C
ATOM    260  C   TYR A  37       1.543  -8.122  29.755  1.00 86.72           C
ATOM    261  O   TYR A  37       2.446  -8.763  30.291  1.00 86.72           O
ATOM    262  HA  TYR A  37      -0.223  -6.915  29.958  1.00 86.72           H
ATOM    263  CB  TYR A  37       0.963  -6.854  31.819  1.00 86.72           C
ATOM    264 1HB  TYR A  37       0.147  -6.615  32.501  1.00 86.72           H
ATOM    265 2HB  TYR A  37       1.626  -7.542  32.344  1.00 86.72           H
ATOM    266  CG  TYR A  37       1.733  -5.571  31.499  1.00 86.72           C
ATOM    267  CD1 TYR A  37       3.107  -5.605  31.372  1.00 86.72           C
ATOM    268  HD1 TYR A  37       3.643  -6.545  31.500  1.00 86.72           H
ATOM    269  CD2 TYR A  37       1.054  -4.381  31.338  1.00 86.72           C
ATOM    270  HD2 TYR A  37      -0.031  -4.354  31.439  1.00 86.72           H
ATOM    271  CE1 TYR A  37       3.832  -4.398  31.071  1.00 86.72           C
ATOM    272  HE1 TYR A  37       4.917  -4.410  30.968  1.00 86.72           H
ATOM    273  CE2 TYR A  37       1.779  -3.174  31.037  1.00 86.72           C
ATOM    274  HE2 TYR A  37       1.255  -2.227  30.907  1.00 86.72           H
ATOM    275  CZ  TYR A  37       3.132  -3.242  30.918  1.00 86.72           C
ATOM    276  OH  TYR A  37       3.817  -2.101  30.634  1.00 86.72           O
ATOM    277  HH  TYR A  37       4.791  -2.304  30.532  1.00 86.72           H
ATOM    278  HN  TYR A  37      -0.224  -8.950  32.013  1.00 86.72           H
ATOM    279  N   CYS A  38       1.475  -7.863  28.457  1.00 90.17           N
ATOM    280  CA  CYS A  38       2.432  -8.439  27.528  1.00 90.17           C
ATOM    281  C   CYS A  38       3.516  -7.396  27.247  1.00 90.17           C
ATOM    282  O   CYS A  38       3.238  -6.348  26.668  1.00 90.17           O
ATOM    283  HA  CYS A  38       2.855  -9.316  28.018  1.00 90.17           H
ATOM    284  CB  CYS A  38       1.754  -8.918  26.242  1.00 90.17           C
ATOM    285 1HB  CYS A  38       0.925  -9.583  26.484  1.00 90.17           H
ATOM    286 2HB  CYS A  38       1.335  -8.068  25.704  1.00 90.17           H
ATOM    287  SG  CYS A  38       2.966  -9.790  25.184  1.00 90.17           S
ATOM    288  HN  CYS A  38       0.783  -7.274  28.040  1.00 90.17           H
ATOM    289  N   GLU A  39       4.728  -7.721  27.672  1.00 82.09           N
ATOM    290  CA  GLU A  39       5.888  -6.926  27.304  1.00 82.09           C
ATOM    291  C   GLU A  39       6.455  -7.402  25.966  1.00 82.09           C
ATOM    292  O   GLU A  39       6.815  -8.569  25.820  1.00 82.09           O
ATOM    293  HA  GLU A  39       5.520  -5.905  27.208  1.00 82.09           H
ATOM    294  CB  GLU A  39       6.954  -6.973  28.400  1.00 82.09           C
ATOM    295 1HB  GLU A  39       7.258  -8.005  28.573  1.00 82.09           H
ATOM    296 2HB  GLU A  39       7.785  -6.319  28.133  1.00 82.09           H
ATOM    297  CG  GLU A  39       6.402  -6.448  29.726  1.00 82.09           C
ATOM    298 1HG  GLU A  39       5.922  -5.482  29.567  1.00 82.09           H
ATOM    299 2HG  GLU A  39       5.635  -7.127  30.099  1.00 82.09           H
ATOM    300  CD  GLU A  39       7.515  -6.305  30.766  1.00 82.09           C
ATOM    301  OE1 GLU A  39       7.241  -5.670  31.807  1.00 82.09           O
ATOM    302  OE2 GLU A  39       8.614  -6.836  30.497  1.00 82.09           O
ATOM    303  HN  GLU A  39       4.924  -8.509  28.255  1.00 82.09           H
ATOM    304  N   LYS A  40       6.517  -6.475  25.022  1.00 88.73           N
ATOM    305  CA  LYS A  40       6.842  -6.824  23.649  1.00 88.73           C
ATOM    306  C   LYS A  40       8.258  -6.343  23.326  1.00 88.73           C
ATOM    307  O   LYS A  40       8.542  -5.953  22.195  1.00 88.73           O
ATOM    308  HA  LYS A  40       6.821  -7.911  23.575  1.00 88.73           H
ATOM    309  CB  LYS A  40       5.776  -6.284  22.693  1.00 88.73           C
ATOM    310 1HB  LYS A  40       5.661  -5.210  22.839  1.00 88.73           H
ATOM    311 2HB  LYS A  40       6.099  -6.432  21.662  1.00 88.73           H
ATOM    312  CG  LYS A  40       4.433  -6.983  22.918  1.00 88.73           C
ATOM    313 1HG  LYS A  40       4.562  -8.062  22.830  1.00 88.73           H
ATOM    314 2HG  LYS A  40       4.082  -6.785  23.930  1.00 88.73           H
ATOM    315  CD  LYS A  40       3.390  -6.504  21.907  1.00 88.73           C
ATOM    316 1HD  LYS A  40       3.231  -5.432  22.023  1.00 88.73           H
ATOM    317 2HD  LYS A  40       3.760  -6.662  20.894  1.00 88.73           H
ATOM    318  CE  LYS A  40       2.065  -7.245  22.094  1.00 88.73           C
ATOM    319 1HE  LYS A  40       2.213  -8.313  21.936  1.00 88.73           H
ATOM    320 2HE  LYS A  40       1.712  -7.119  23.117  1.00 88.73           H
ATOM    321  NZ  LYS A  40       1.048  -6.735  21.147  1.00 88.73           N
ATOM    322 1HZ  LYS A  40       0.253  -7.364  21.134  1.00 88.73           H
ATOM    323 2HZ  LYS A  40       0.744  -5.813  21.441  1.00 88.73           H
ATOM    324 3HZ  LYS A  40       1.449  -6.678  20.218  1.00 88.73           H
ATOM    325  HN  LYS A  40       6.351  -5.502  25.182  1.00 88.73           H
ATOM    326  N   ASN A  41       9.109  -6.388  24.340  1.00 82.38           N
ATOM    327  CA  ASN A  41      10.484  -5.943  24.184  1.00 82.38           C
ATOM    328  C   ASN A  41      11.141  -6.723  23.044  1.00 82.38           C
ATOM    329  O   ASN A  41      11.903  -6.159  22.260  1.00 82.38           O
ATOM    330  HA  ASN A  41      10.417  -4.875  23.974  1.00 82.38           H
ATOM    331  CB  ASN A  41      11.293  -6.195  25.458  1.00 82.38           C
ATOM    332 1HB  ASN A  41      11.133  -7.218  25.798  1.00 82.38           H
ATOM    333 2HB  ASN A  41      12.357  -6.092  25.243  1.00 82.38           H
ATOM    334  CG  ASN A  41      10.893  -5.216  26.564  1.00 82.38           C
ATOM    335  OD1 ASN A  41      10.528  -4.078  26.319  1.00 82.38           O
ATOM    336  ND2 ASN A  41      10.982  -5.721  27.791  1.00 82.38           N
ATOM    337 1HD2 ASN A  41      11.289  -6.664  27.923  1.00 82.38           H
ATOM    338 2HD2 ASN A  41      10.743  -5.158  28.582  1.00 82.38           H
ATOM    339  HN  ASN A  41       8.874  -6.720  25.254  1.00 82.38           H
ATOM    340  N   ASN A  42      10.823  -8.008  22.988  1.00 83.89           N
ATOM    341  CA  ASN A  42      11.421  -8.885  21.996  1.00 83.89           C
ATOM    342  C   ASN A  42      11.009  -8.421  20.597  1.00 83.89           C
ATOM    343  O   ASN A  42      11.800  -8.491  19.658  1.00 83.89           O
ATOM    344  HA  ASN A  42      12.496  -8.811  22.159  1.00 83.89           H
ATOM    345  CB  ASN A  42      10.944 -10.327  22.176  1.00 83.89           C
ATOM    346 1HB  ASN A  42       9.854 -10.358  22.161  1.00 83.89           H
ATOM    347 2HB  ASN A  42      11.291 -10.936  21.341  1.00 83.89           H
ATOM    348  CG  ASN A  42      11.458 -10.915  23.491  1.00 83.89           C
ATOM    349  OD1 ASN A  42      12.284 -10.337  24.178  1.00 83.89           O
ATOM    350  ND2 ASN A  42      10.925 -12.093  23.803  1.00 83.89           N
ATOM    351 1HD2 ASN A  42      10.251 -12.513  23.195  1.00 83.89           H
ATOM    352 2HD2 ASN A  42      11.198 -12.558  24.645  1.00 83.89           H
ATOM    353  HN  ASN A  42      10.171  -8.450  23.604  1.00 83.89           H
ATOM    354  N   VAL A  43       9.771  -7.958  20.503  1.00 91.10           N
ATOM    355  CA  VAL A  43       9.227  -7.531  19.225  1.00 91.10           C
ATOM    356  C   VAL A  43       9.959  -6.270  18.760  1.00 91.10           C
ATOM    357  O   VAL A  43      10.307  -6.146  17.587  1.00 91.10           O
ATOM    358  HA  VAL A  43       9.412  -8.329  18.505  1.00 91.10           H
ATOM    359  CB  VAL A  43       7.714  -7.337  19.339  1.00 91.10           C
ATOM    360  HB  VAL A  43       7.533  -6.499  20.013  1.00 91.10           H
ATOM    361  CG1 VAL A  43       7.102  -6.986  17.981  1.00 91.10           C
ATOM    362 1HG1 VAL A  43       7.546  -6.063  17.610  1.00 91.10           H
ATOM    363 2HG1 VAL A  43       7.299  -7.793  17.275  1.00 91.10           H
ATOM    364 3HG1 VAL A  43       6.026  -6.854  18.091  1.00 91.10           H
ATOM    365  CG2 VAL A  43       7.046  -8.576  19.938  1.00 91.10           C
ATOM    366 1HG2 VAL A  43       7.240  -9.438  19.300  1.00 91.10           H
ATOM    367 2HG2 VAL A  43       7.450  -8.761  20.933  1.00 91.10           H
ATOM    368 3HG2 VAL A  43       5.971  -8.411  20.008  1.00 91.10           H
ATOM    369  HN  VAL A  43       9.145  -7.873  21.278  1.00 91.10           H
ATOM    370  N   ARG A  44      10.170  -5.365  19.705  1.00 86.47           N
ATOM    371  CA  ARG A  44      10.837  -4.110  19.403  1.00 86.47           C
ATOM    372  C   ARG A  44      12.287  -4.365  18.989  1.00 86.47           C
ATOM    373  O   ARG A  44      12.814  -3.688  18.108  1.00 86.47           O
ATOM    374  HA  ARG A  44      10.264  -3.681  18.581  1.00 86.47           H
ATOM    375  CB  ARG A  44      10.816  -3.171  20.611  1.00 86.47           C
ATOM    376 1HB  ARG A  44      11.223  -3.684  21.482  1.00 86.47           H
ATOM    377 2HB  ARG A  44      11.458  -2.311  20.419  1.00 86.47           H
ATOM    378  CG  ARG A  44       9.393  -2.695  20.911  1.00 86.47           C
ATOM    379 1HG  ARG A  44       8.916  -2.362  19.990  1.00 86.47           H
ATOM    380 2HG  ARG A  44       8.801  -3.525  21.295  1.00 86.47           H
ATOM    381  CD  ARG A  44       9.401  -1.553  21.929  1.00 86.47           C
ATOM    382 1HD  ARG A  44      10.134  -0.801  21.639  1.00 86.47           H
ATOM    383 2HD  ARG A  44       8.428  -1.061  21.943  1.00 86.47           H
ATOM    384  NE  ARG A  44       9.721  -2.077  23.276  1.00 86.47           N
ATOM    385  HE  ARG A  44      10.684  -2.189  23.518  1.00 86.47           H
ATOM    386  CZ  ARG A  44       8.800  -2.412  24.190  1.00 86.47           C
ATOM    387  NH1 ARG A  44       7.494  -2.282  23.919  1.00 86.47           N
ATOM    388 1HH1 ARG A  44       7.200  -1.934  23.029  1.00 86.47           H
ATOM    389 2HH1 ARG A  44       6.813  -2.534  24.607  1.00 86.47           H
ATOM    390  NH2 ARG A  44       9.205  -2.878  25.380  1.00 86.47           N
ATOM    391 1HH2 ARG A  44       8.530  -3.132  26.073  1.00 86.47           H
ATOM    392 2HH2 ARG A  44      10.181  -2.971  25.574  1.00 86.47           H
ATOM    393  HN  ARG A  44       9.895  -5.479  20.660  1.00 86.47           H
ATOM    394  N   GLN A  45      12.892  -5.345  19.645  1.00 83.31           N
ATOM    395  CA  GLN A  45      14.279  -5.683  19.373  1.00 83.31           C
ATOM    396  C   GLN A  45      14.422  -6.238  17.954  1.00 83.31           C
ATOM    397  O   GLN A  45      15.355  -5.884  17.236  1.00 83.31           O
ATOM    398  HA  GLN A  45      14.828  -4.745  19.460  1.00 83.31           H
ATOM    399  CB  GLN A  45      14.815  -6.676  20.407  1.00 83.31           C
ATOM    400 1HB  GLN A  45      14.607  -6.307  21.411  1.00 83.31           H
ATOM    401 2HB  GLN A  45      14.297  -7.629  20.303  1.00 83.31           H
ATOM    402  CG  GLN A  45      16.321  -6.886  20.236  1.00 83.31           C
ATOM    403 1HG  GLN A  45      16.527  -7.273  19.238  1.00 83.31           H
ATOM    404 2HG  GLN A  45      16.837  -5.929  20.319  1.00 83.31           H
ATOM    405  CD  GLN A  45      16.861  -7.856  21.288  1.00 83.31           C
ATOM    406  OE1 GLN A  45      16.122  -8.509  22.006  1.00 83.31           O
ATOM    407  NE2 GLN A  45      18.189  -7.915  21.338  1.00 83.31           N
ATOM    408 1HE2 GLN A  45      18.738  -7.353  20.719  1.00 83.31           H
ATOM    409 2HE2 GLN A  45      18.638  -8.522  21.994  1.00 83.31           H
ATOM    410  HN  GLN A  45      12.452  -5.902  20.349  1.00 83.31           H
ATOM    411  N   PHE A  46      13.482  -7.100  17.593  1.00 92.34           N
ATOM    412  CA  PHE A  46      13.459  -7.665  16.255  1.00 92.34           C
ATOM    413  C   PHE A  46      13.371  -6.564  15.196  1.00 92.34           C
ATOM    414  O   PHE A  46      14.143  -6.556  14.238  1.00 92.34           O
ATOM    415  HA  PHE A  46      14.387  -8.221  16.123  1.00 92.34           H
ATOM    416  CB  PHE A  46      12.211  -8.546  16.162  1.00 92.34           C
ATOM    417 1HB  PHE A  46      12.323  -9.389  16.843  1.00 92.34           H
ATOM    418 2HB  PHE A  46      11.349  -7.973  16.504  1.00 92.34           H
ATOM    419  CG  PHE A  46      11.928  -9.077  14.756  1.00 92.34           C
ATOM    420  CD1 PHE A  46      11.062  -8.417  13.941  1.00 92.34           C
ATOM    421  HD1 PHE A  46      10.570  -7.509  14.290  1.00 92.34           H
ATOM    422  CD2 PHE A  46      12.542 -10.210  14.321  1.00 92.34           C
ATOM    423  HD2 PHE A  46      13.236 -10.739  14.974  1.00 92.34           H
ATOM    424  CE1 PHE A  46      10.798  -8.911  12.636  1.00 92.34           C
ATOM    425  HE1 PHE A  46      10.104  -8.382  11.983  1.00 92.34           H
ATOM    426  CE2 PHE A  46      12.278 -10.704  13.016  1.00 92.34           C
ATOM    427  HE2 PHE A  46      12.770 -11.611  12.667  1.00 92.34           H
ATOM    428  CZ  PHE A  46      11.412 -10.043  12.201  1.00 92.34           C
ATOM    429  HZ  PHE A  46      11.211 -10.422  11.199  1.00 92.34           H
ATOM    430  HN  PHE A  46      12.747  -7.411  18.196  1.00 92.34           H
ATOM    431  N   ALA A  47      12.424  -5.661  15.404  1.00 93.07           N
ATOM    432  CA  ALA A  47      12.168  -4.608  14.436  1.00 93.07           C
ATOM    433  C   ALA A  47      13.431  -3.762  14.263  1.00 93.07           C
ATOM    434  O   ALA A  47      13.780  -3.382  13.147  1.00 93.07           O
ATOM    435  HA  ALA A  47      11.927  -5.084  13.485  1.00 93.07           H
ATOM    436  CB  ALA A  47      10.966  -3.778  14.890  1.00 93.07           C
ATOM    437 1HB  ALA A  47      10.089  -4.420  14.969  1.00 93.07           H
ATOM    438 2HB  ALA A  47      11.179  -3.333  15.863  1.00 93.07           H
ATOM    439 3HB  ALA A  47      10.774  -2.988  14.164  1.00 93.07           H
ATOM    440  HN  ALA A  47      11.839  -5.641  16.215  1.00 93.07           H
ATOM    441  N   SER A  48      14.081  -3.491  15.386  1.00 91.50           N
ATOM    442  CA  SER A  48      15.181  -2.542  15.403  1.00 91.50           C
ATOM    443  C   SER A  48      16.354  -3.086  14.585  1.00 91.50           C
ATOM    444  O   SER A  48      17.164  -2.318  14.068  1.00 91.50           O
ATOM    445  HA  SER A  48      14.786  -1.634  14.947  1.00 91.50           H
ATOM    446  CB  SER A  48      15.627  -2.241  16.835  1.00 91.50           C
ATOM    447 1HB  SER A  48      16.321  -1.401  16.830  1.00 91.50           H
ATOM    448 2HB  SER A  48      14.764  -1.937  17.427  1.00 91.50           H
ATOM    449  OG  SER A  48      16.249  -3.367  17.448  1.00 91.50           O
ATOM    450  HG  SER A  48      15.851  -4.213  17.093  1.00 91.50           H
ATOM    451  HN  SER A  48      13.867  -3.906  16.270  1.00 91.50           H
ATOM    452  N   HIS A  49      16.408  -4.407  14.494  1.00 86.92           N
ATOM    453  CA  HIS A  49      17.538  -5.068  13.864  1.00 86.92           C
ATOM    454  C   HIS A  49      17.250  -5.269  12.375  1.00 86.92           C
ATOM    455  O   HIS A  49      18.104  -5.001  11.531  1.00 86.92           O
ATOM    456  HA  HIS A  49      18.392  -4.399  13.972  1.00 86.92           H
ATOM    457  CB  HIS A  49      17.875  -6.374  14.585  1.00 86.92           C
ATOM    458 1HB  HIS A  49      16.958  -6.948  14.723  1.00 86.92           H
ATOM    459 2HB  HIS A  49      18.530  -6.970  13.949  1.00 86.92           H
ATOM    460  CG  HIS A  49      18.538  -6.181  15.928  1.00 86.92           C
ATOM    461  ND1 HIS A  49      19.671  -5.406  16.100  1.00 86.92           N
ATOM    462  HD1 HIS A  49      20.155  -4.909  15.379  1.00 86.92           H
ATOM    463  CD2 HIS A  49      18.215  -6.670  17.160  1.00 86.92           C
ATOM    464  HD2 HIS A  49      17.371  -7.321  17.386  1.00 86.92           H
ATOM    465  CE1 HIS A  49      20.007  -5.435  17.381  1.00 86.92           C
ATOM    466  HE1 HIS A  49      20.857  -4.922  17.832  1.00 86.92           H
ATOM    467  NE2 HIS A  49      19.104  -6.219  18.036  1.00 86.92           N
ATOM    468  HN  HIS A  49      15.699  -5.021  14.840  1.00 86.92           H
ATOM    469  N   PHE A  50      16.043  -5.741  12.097  1.00 81.28           N
ATOM    470  CA  PHE A  50      15.745  -6.314  10.795  1.00 81.28           C
ATOM    471  C   PHE A  50      15.067  -5.286   9.886  1.00 81.28           C
ATOM    472  O   PHE A  50      15.299  -5.273   8.678  1.00 81.28           O
ATOM    473  HA  PHE A  50      16.693  -6.620  10.352  1.00 81.28           H
ATOM    474  CB  PHE A  50      14.785  -7.481  11.030  1.00 81.28           C
ATOM    475 1HB  PHE A  50      13.991  -7.156  11.702  1.00 81.28           H
ATOM    476 2HB  PHE A  50      14.313  -7.746  10.084  1.00 81.28           H
ATOM    477  CG  PHE A  50      15.452  -8.727  11.616  1.00 81.28           C
ATOM    478  CD1 PHE A  50      16.162  -9.561  10.811  1.00 81.28           C
ATOM    479  HD1 PHE A  50      16.257  -9.342   9.747  1.00 81.28           H
ATOM    480  CD2 PHE A  50      15.334  -9.001  12.943  1.00 81.28           C
ATOM    481  HD2 PHE A  50      14.764  -8.332  13.589  1.00 81.28           H
ATOM    482  CE1 PHE A  50      16.781 -10.718  11.355  1.00 81.28           C
ATOM    483  HE1 PHE A  50      17.350 -11.386  10.709  1.00 81.28           H
ATOM    484  CE2 PHE A  50      15.953 -10.157  13.488  1.00 81.28           C
ATOM    485  HE2 PHE A  50      15.858 -10.376  14.551  1.00 81.28           H
ATOM    486  CZ  PHE A  50      16.663 -10.991  12.682  1.00 81.28           C
ATOM    487  HZ  PHE A  50      17.138 -11.879  13.100  1.00 81.28           H
ATOM    488  HN  PHE A  50      15.279  -5.736  12.742  1.00 81.28           H
ATOM    489  N   LEU A  51      14.244  -4.451  10.502  1.00 93.95           N
ATOM    490  CA  LEU A  51      13.333  -3.606   9.748  1.00 93.95           C
ATOM    491  C   LEU A  51      14.129  -2.499   9.054  1.00 93.95           C
ATOM    492  O   LEU A  51      13.962  -2.267   7.857  1.00 93.95           O
ATOM    493  HA  LEU A  51      12.868  -4.228   8.984  1.00 93.95           H
ATOM    494  CB  LEU A  51      12.214  -3.085  10.652  1.00 93.95           C
ATOM    495 1HB  LEU A  51      12.664  -2.498  11.453  1.00 93.95           H
ATOM    496 2HB  LEU A  51      11.591  -2.405  10.070  1.00 93.95           H
ATOM    497  CG  LEU A  51      11.310  -4.147  11.281  1.00 93.95           C
ATOM    498  HG  LEU A  51      11.897  -4.706  12.010  1.00 93.95           H
ATOM    499  CD1 LEU A  51      10.148  -3.501  12.036  1.00 93.95           C
ATOM    500 1HD1 LEU A  51      10.539  -2.862  12.828  1.00 93.95           H
ATOM    501 2HD1 LEU A  51       9.554  -2.901  11.346  1.00 93.95           H
ATOM    502 3HD1 LEU A  51       9.521  -4.278  12.473  1.00 93.95           H
ATOM    503  CD2 LEU A  51      10.825  -5.147  10.229  1.00 93.95           C
ATOM    504 1HD2 LEU A  51      10.261  -4.620   9.459  1.00 93.95           H
ATOM    505 2HD2 LEU A  51      11.684  -5.642   9.775  1.00 93.95           H
ATOM    506 3HD2 LEU A  51      10.185  -5.891  10.703  1.00 93.95           H
ATOM    507  HN  LEU A  51      14.193  -4.346  11.495  1.00 93.95           H
ATOM    508  N   PRO A  52      15.004  -1.798   9.787  1.00 95.73           N
ATOM    509  CA  PRO A  52      15.691  -0.630   9.230  1.00 95.73           C
ATOM    510  C   PRO A  52      16.388  -0.945   7.916  1.00 95.73           C
ATOM    511  O   PRO A  52      16.180  -0.256   6.918  1.00 95.73           O
ATOM    512  HA  PRO A  52      14.970   0.150   8.990  1.00 95.73           H
ATOM    513  CB  PRO A  52      16.689  -0.241  10.323  1.00 95.73           C
ATOM    514 1HB  PRO A  52      17.657  -0.719  10.171  1.00 95.73           H
ATOM    515 2HB  PRO A  52      16.865   0.834  10.341  1.00 95.73           H
ATOM    516  CG  PRO A  52      16.016  -0.723  11.602  1.00 95.73           C
ATOM    517 1HG  PRO A  52      16.732  -0.842  12.416  1.00 95.73           H
ATOM    518 2HG  PRO A  52      15.265  -0.017  11.956  1.00 95.73           H
ATOM    519  CD  PRO A  52      15.402  -2.049  11.184  1.00 95.73           C
ATOM    520 1HD  PRO A  52      16.118  -2.868  11.255  1.00 95.73           H
ATOM    521 2HD  PRO A  52      14.553  -2.318  11.812  1.00 95.73           H
ATOM    522  N   PRO A  53      17.229  -1.987   7.884  1.00 95.95           N
ATOM    523  CA  PRO A  53      17.954  -2.335   6.659  1.00 95.95           C
ATOM    524  C   PRO A  53      17.026  -2.495   5.466  1.00 95.95           C
ATOM    525  O   PRO A  53      17.321  -2.010   4.375  1.00 95.95           O
ATOM    526  HA  PRO A  53      18.634  -1.528   6.384  1.00 95.95           H
ATOM    527  CB  PRO A  53      18.656  -3.647   7.013  1.00 95.95           C
ATOM    528 1HB  PRO A  53      18.049  -4.512   6.743  1.00 95.95           H
ATOM    529 2HB  PRO A  53      19.605  -3.749   6.488  1.00 95.95           H
ATOM    530  CG  PRO A  53      18.853  -3.547   8.520  1.00 95.95           C
ATOM    531 1HG  PRO A  53      19.013  -4.525   8.974  1.00 95.95           H
ATOM    532 2HG  PRO A  53      19.725  -2.944   8.775  1.00 95.95           H
ATOM    533  CD  PRO A  53      17.558  -2.904   8.990  1.00 95.95           C
ATOM    534 1HD  PRO A  53      16.772  -3.643   9.145  1.00 95.95           H
ATOM    535 2HD  PRO A  53      17.688  -2.378   9.936  1.00 95.95           H
ATOM    536  N   LEU A  54      15.917  -3.179   5.707  1.00 93.95           N
ATOM    537  CA  LEU A  54      15.001  -3.523   4.633  1.00 93.95           C
ATOM    538  C   LEU A  54      14.366  -2.245   4.081  1.00 93.95           C
ATOM    539  O   LEU A  54      14.243  -2.082   2.868  1.00 93.95           O
ATOM    540  HA  LEU A  54      15.586  -3.988   3.840  1.00 93.95           H
ATOM    541  CB  LEU A  54      13.981  -4.559   5.109  1.00 93.95           C
ATOM    542 1HB  LEU A  54      13.476  -4.165   5.991  1.00 93.95           H
ATOM    543 2HB  LEU A  54      13.223  -4.677   4.334  1.00 93.95           H
ATOM    544  CG  LEU A  54      14.539  -5.942   5.451  1.00 93.95           C
ATOM    545  HG  LEU A  54      15.327  -5.818   6.194  1.00 93.95           H
ATOM    546  CD1 LEU A  54      13.462  -6.829   6.079  1.00 93.95           C
ATOM    547 1HD1 LEU A  54      13.097  -6.363   6.994  1.00 93.95           H
ATOM    548 2HD1 LEU A  54      12.636  -6.949   5.378  1.00 93.95           H
ATOM    549 3HD1 LEU A  54      13.886  -7.805   6.312  1.00 93.95           H
ATOM    550  CD2 LEU A  54      15.175  -6.596   4.222  1.00 93.95           C
ATOM    551 1HD2 LEU A  54      14.425  -6.706   3.440  1.00 93.95           H
ATOM    552 2HD2 LEU A  54      15.990  -5.969   3.859  1.00 93.95           H
ATOM    553 3HD2 LEU A  54      15.564  -7.577   4.493  1.00 93.95           H
ATOM    554  HN  LEU A  54      15.641  -3.496   6.614  1.00 93.95           H
ATOM    555  N   TYR A  55      13.981  -1.370   4.998  1.00 94.42           N
ATOM    556  CA  TYR A  55      13.309  -0.138   4.621  1.00 94.42           C
ATOM    557  C   TYR A  55      14.235   0.764   3.803  1.00 94.42           C
ATOM    558  O   TYR A  55      13.796   1.415   2.856  1.00 94.42           O
ATOM    559  HA  TYR A  55      12.441  -0.400   4.016  1.00 94.42           H
ATOM    560  CB  TYR A  55      12.956   0.568   5.932  1.00 94.42           C
ATOM    561 1HB  TYR A  55      13.822   0.538   6.593  1.00 94.42           H
ATOM    562 2HB  TYR A  55      12.751   1.618   5.724  1.00 94.42           H
ATOM    563  CG  TYR A  55      11.755  -0.037   6.661  1.00 94.42           C
ATOM    564  CD1 TYR A  55      11.142  -1.167   6.161  1.00 94.42           C
ATOM    565  HD1 TYR A  55      11.514  -1.629   5.247  1.00 94.42           H
ATOM    566  CD2 TYR A  55      11.284   0.549   7.819  1.00 94.42           C
ATOM    567  HD2 TYR A  55      11.769   1.442   8.214  1.00 94.42           H
ATOM    568  CE1 TYR A  55      10.011  -1.737   6.848  1.00 94.42           C
ATOM    569  HE1 TYR A  55       9.518  -2.629   6.463  1.00 94.42           H
ATOM    570  CE2 TYR A  55      10.154  -0.021   8.506  1.00 94.42           C
ATOM    571  HE2 TYR A  55       9.772   0.431   9.421  1.00 94.42           H
ATOM    572  CZ  TYR A  55       9.573  -1.135   7.986  1.00 94.42           C
ATOM    573  OH  TYR A  55       8.505  -1.673   8.634  1.00 94.42           O
ATOM    574  HH  TYR A  55       8.146  -2.449   8.116  1.00 94.42           H
ATOM    575  HN  TYR A  55      14.121  -1.491   5.981  1.00 94.42           H
ATOM    576  N   TRP A  56      15.499   0.774   4.198  1.00 92.92           N
ATOM    577  CA  TRP A  56      16.499   1.555   3.489  1.00 92.92           C
ATOM    578  C   TRP A  56      16.660   0.956   2.090  1.00 92.92           C
ATOM    579  O   TRP A  56      16.743   1.687   1.104  1.00 92.92           O
ATOM    580  HA  TRP A  56      16.133   2.579   3.416  1.00 92.92           H
ATOM    581  CB  TRP A  56      17.812   1.606   4.273  1.00 92.92           C
ATOM    582 1HB  TRP A  56      17.980   0.637   4.744  1.00 92.92           H
ATOM    583 2HB  TRP A  56      18.634   1.767   3.575  1.00 92.92           H
ATOM    584  CG  TRP A  56      17.853   2.694   5.348  1.00 92.92           C
ATOM    585  CD1 TRP A  56      17.957   2.539   6.675  1.00 92.92           C
ATOM    586  HD1 TRP A  56      18.028   1.573   7.176  1.00 92.92           H
ATOM    587  CD2 TRP A  56      17.788   4.119   5.131  1.00 92.92           C
ATOM    588  NE1 TRP A  56      17.963   3.755   7.327  1.00 92.92           N
ATOM    589  HE1 TRP A  56      18.031   3.897   8.314  1.00 92.92           H
ATOM    590  CE2 TRP A  56      17.856   4.746   6.359  1.00 92.92           C
ATOM    591  CE3 TRP A  56      17.674   4.854   3.938  1.00 92.92           C
ATOM    592  HE3 TRP A  56      17.618   4.382   2.957  1.00 92.92           H
ATOM    593  CZ2 TRP A  56      17.819   6.137   6.512  1.00 92.92           C
ATOM    594  HZ2 TRP A  56      17.875   6.609   7.493  1.00 92.92           H
ATOM    595  CZ3 TRP A  56      17.637   6.243   4.108  1.00 92.92           C
ATOM    596  HZ3 TRP A  56      17.549   6.861   3.214  1.00 92.92           H
ATOM    597  CH2 TRP A  56      17.705   6.890   5.337  1.00 92.92           C
ATOM    598  HH2 TRP A  56      17.671   7.978   5.385  1.00 92.92           H
ATOM    599  HN  TRP A  56      15.843   0.263   4.986  1.00 92.92           H
ATOM    600  N   LEU A  57      16.700  -0.368   2.049  1.00 92.80           N
ATOM    601  CA  LEU A  57      16.878  -1.072   0.790  1.00 92.80           C
ATOM    602  C   LEU A  57      15.698  -0.762  -0.134  1.00 92.80           C
ATOM    603  O   LEU A  57      15.891  -0.393  -1.291  1.00 92.80           O
ATOM    604  HA  LEU A  57      17.788  -0.690   0.327  1.00 92.80           H
ATOM    605  CB  LEU A  57      17.089  -2.567   1.038  1.00 92.80           C
ATOM    606 1HB  LEU A  57      17.915  -2.686   1.738  1.00 92.80           H
ATOM    607 2HB  LEU A  57      16.198  -2.963   1.525  1.00 92.80           H
ATOM    608  CG  LEU A  57      17.379  -3.417  -0.201  1.00 92.80           C
ATOM    609  HG  LEU A  57      17.834  -2.776  -0.956  1.00 92.80           H
ATOM    610  CD1 LEU A  57      18.385  -4.525   0.119  1.00 92.80           C
ATOM    611 1HD1 LEU A  57      19.318  -4.079   0.464  1.00 92.80           H
ATOM    612 2HD1 LEU A  57      17.980  -5.170   0.899  1.00 92.80           H
ATOM    613 3HD1 LEU A  57      18.574  -5.114  -0.779  1.00 92.80           H
ATOM    614  CD2 LEU A  57      16.086  -3.973  -0.800  1.00 92.80           C
ATOM    615 1HD2 LEU A  57      15.580  -4.594  -0.060  1.00 92.80           H
ATOM    616 2HD2 LEU A  57      15.435  -3.148  -1.088  1.00 92.80           H
ATOM    617 3HD2 LEU A  57      16.321  -4.574  -1.678  1.00 92.80           H
ATOM    618  HN  LEU A  57      16.614  -0.955   2.853  1.00 92.80           H
ATOM    619  N   VAL A  58      14.501  -0.922   0.413  1.00 94.98           N
ATOM    620  CA  VAL A  58      13.290  -0.707  -0.360  1.00 94.98           C
ATOM    621  C   VAL A  58      13.268   0.735  -0.873  1.00 94.98           C
ATOM    622  O   VAL A  58      12.926   0.981  -2.028  1.00 94.98           O
ATOM    623  HA  VAL A  58      13.321  -1.382  -1.215  1.00 94.98           H
ATOM    624  CB  VAL A  58      12.062  -1.061   0.481  1.00 94.98           C
ATOM    625  HB  VAL A  58      12.118  -0.495   1.411  1.00 94.98           H
ATOM    626  CG1 VAL A  58      10.772  -0.661  -0.237  1.00 94.98           C
ATOM    627 1HG1 VAL A  58      10.774   0.415  -0.416  1.00 94.98           H
ATOM    628 2HG1 VAL A  58      10.707  -1.187  -1.189  1.00 94.98           H
ATOM    629 3HG1 VAL A  58       9.915  -0.924   0.383  1.00 94.98           H
ATOM    630  CG2 VAL A  58      12.053  -2.549   0.837  1.00 94.98           C
ATOM    631 1HG2 VAL A  58      12.033  -3.141  -0.078  1.00 94.98           H
ATOM    632 2HG2 VAL A  58      12.949  -2.792   1.407  1.00 94.98           H
ATOM    633 3HG2 VAL A  58      11.170  -2.774   1.435  1.00 94.98           H
ATOM    634  HN  VAL A  58      14.353  -1.194   1.364  1.00 94.98           H
ATOM    635  N   PHE A  59      13.636   1.650   0.012  1.00 95.94           N
ATOM    636  CA  PHE A  59      13.625   3.063  -0.324  1.00 95.94           C
ATOM    637  C   PHE A  59      14.537   3.349  -1.520  1.00 95.94           C
ATOM    638  O   PHE A  59      14.112   3.968  -2.495  1.00 95.94           O
ATOM    639  HA  PHE A  59      12.599   3.327  -0.581  1.00 95.94           H
ATOM    640  CB  PHE A  59      14.154   3.818   0.897  1.00 95.94           C
ATOM    641 1HB  PHE A  59      13.448   3.699   1.719  1.00 95.94           H
ATOM    642 2HB  PHE A  59      15.092   3.362   1.215  1.00 95.94           H
ATOM    643  CG  PHE A  59      14.385   5.311   0.654  1.00 95.94           C
ATOM    644  CD1 PHE A  59      15.652   5.804   0.609  1.00 95.94           C
ATOM    645  HD1 PHE A  59      16.502   5.136   0.745  1.00 95.94           H
ATOM    646  CD2 PHE A  59      13.324   6.144   0.485  1.00 95.94           C
ATOM    647  HD2 PHE A  59      12.309   5.749   0.521  1.00 95.94           H
ATOM    648  CE1 PHE A  59      15.866   7.189   0.383  1.00 95.94           C
ATOM    649  HE1 PHE A  59      16.881   7.585   0.347  1.00 95.94           H
ATOM    650  CE2 PHE A  59      13.539   7.530   0.259  1.00 95.94           C
ATOM    651  HE2 PHE A  59      12.688   8.198   0.123  1.00 95.94           H
ATOM    652  CZ  PHE A  59      14.805   8.023   0.213  1.00 95.94           C
ATOM    653  HZ  PHE A  59      14.970   9.087   0.040  1.00 95.94           H
ATOM    654  HN  PHE A  59      13.937   1.439   0.942  1.00 95.94           H
ATOM    655  N   ILE A  60      15.773   2.886  -1.405  1.00 93.91           N
ATOM    656  CA  ILE A  60      16.791   3.218  -2.387  1.00 93.91           C
ATOM    657  C   ILE A  60      16.362   2.691  -3.758  1.00 93.91           C
ATOM    658  O   ILE A  60      16.335   3.438  -4.734  1.00 93.91           O
ATOM    659  HA  ILE A  60      16.851   4.305  -2.440  1.00 93.91           H
ATOM    660  CB  ILE A  60      18.160   2.710  -1.933  1.00 93.91           C
ATOM    661  HB  ILE A  60      18.055   1.666  -1.635  1.00 93.91           H
ATOM    662  CG1 ILE A  60      18.653   3.482  -0.708  1.00 93.91           C
ATOM    663 1HG1 ILE A  60      18.945   4.490  -1.002  1.00 93.91           H
ATOM    664 2HG1 ILE A  60      17.842   3.583   0.014  1.00 93.91           H
ATOM    665  CG2 ILE A  60      19.170   2.752  -3.082  1.00 93.91           C
ATOM    666 1HG2 ILE A  60      18.817   2.123  -3.899  1.00 93.91           H
ATOM    667 2HG2 ILE A  60      19.277   3.778  -3.433  1.00 93.91           H
ATOM    668 3HG2 ILE A  60      20.134   2.385  -2.731  1.00 93.91           H
ATOM    669  CD1 ILE A  60      19.840   2.772  -0.053  1.00 93.91           C
ATOM    670 1HD1 ILE A  60      19.538   1.774   0.262  1.00 93.91           H
ATOM    671 2HD1 ILE A  60      20.658   2.695  -0.770  1.00 93.91           H
ATOM    672 3HD1 ILE A  60      20.171   3.343   0.815  1.00 93.91           H
ATOM    673  HN  ILE A  60      16.081   2.295  -0.660  1.00 93.91           H
ATOM    674  N   VAL A  61      16.039   1.406  -3.787  1.00 93.80           N
ATOM    675  CA  VAL A  61      15.737   0.739  -5.042  1.00 93.80           C
ATOM    676  C   VAL A  61      14.458   1.334  -5.636  1.00 93.80           C
ATOM    677  O   VAL A  61      14.392   1.599  -6.836  1.00 93.80           O
ATOM    678  HA  VAL A  61      16.564   0.932  -5.725  1.00 93.80           H
ATOM    679  CB  VAL A  61      15.646  -0.773  -4.823  1.00 93.80           C
ATOM    680  HB  VAL A  61      14.880  -0.957  -4.070  1.00 93.80           H
ATOM    681  CG1 VAL A  61      15.225  -1.489  -6.108  1.00 93.80           C
ATOM    682 1HG1 VAL A  61      14.249  -1.123  -6.425  1.00 93.80           H
ATOM    683 2HG1 VAL A  61      15.959  -1.292  -6.890  1.00 93.80           H
ATOM    684 3HG1 VAL A  61      15.169  -2.562  -5.924  1.00 93.80           H
ATOM    685  CG2 VAL A  61      16.969  -1.330  -4.292  1.00 93.80           C
ATOM    686 1HG2 VAL A  61      17.763  -1.128  -5.012  1.00 93.80           H
ATOM    687 2HG2 VAL A  61      17.209  -0.852  -3.342  1.00 93.80           H
ATOM    688 3HG2 VAL A  61      16.877  -2.406  -4.145  1.00 93.80           H
ATOM    689  HN  VAL A  61      15.982   0.825  -2.975  1.00 93.80           H
ATOM    690  N   GLY A  62      13.475   1.527  -4.770  1.00 95.24           N
ATOM    691  CA  GLY A  62      12.162   1.965  -5.213  1.00 95.24           C
ATOM    692  C   GLY A  62      12.210   3.405  -5.727  1.00 95.24           C
ATOM    693  O   GLY A  62      11.603   3.724  -6.748  1.00 95.24           O
ATOM    694 1HA  GLY A  62      11.802   1.305  -6.002  1.00 95.24           H
ATOM    695 2HA  GLY A  62      11.453   1.892  -4.388  1.00 95.24           H
ATOM    696  HN  GLY A  62      13.564   1.388  -3.783  1.00 95.24           H
ATOM    697  N   ALA A  63      12.936   4.237  -4.995  1.00 95.16           N
ATOM    698  CA  ALA A  63      13.026   5.648  -5.332  1.00 95.16           C
ATOM    699  C   ALA A  63      13.661   5.798  -6.716  1.00 95.16           C
ATOM    700  O   ALA A  63      13.170   6.556  -7.550  1.00 95.16           O
ATOM    701  HA  ALA A  63      12.012   6.047  -5.362  1.00 95.16           H
ATOM    702  CB  ALA A  63      13.813   6.384  -4.246  1.00 95.16           C
ATOM    703 1HB  ALA A  63      13.304   6.271  -3.289  1.00 95.16           H
ATOM    704 2HB  ALA A  63      14.816   5.963  -4.176  1.00 95.16           H
ATOM    705 3HB  ALA A  63      13.879   7.442  -4.499  1.00 95.16           H
ATOM    706  HN  ALA A  63      13.457   3.962  -4.187  1.00 95.16           H
ATOM    707  N   LEU A  64      14.745   5.062  -6.917  1.00 89.55           N
ATOM    708  CA  LEU A  64      15.453   5.104  -8.185  1.00 89.55           C
ATOM    709  C   LEU A  64      14.531   4.594  -9.295  1.00 89.55           C
ATOM    710  O   LEU A  64      14.416   5.221 -10.347  1.00 89.55           O
ATOM    711  HA  LEU A  64      15.696   6.146  -8.389  1.00 89.55           H
ATOM    712  CB  LEU A  64      16.776   4.341  -8.086  1.00 89.55           C
ATOM    713 1HB  LEU A  64      16.570   3.347  -7.687  1.00 89.55           H
ATOM    714 2HB  LEU A  64      17.171   4.206  -9.092  1.00 89.55           H
ATOM    715  CG  LEU A  64      17.861   4.991  -7.225  1.00 89.55           C
ATOM    716  HG  LEU A  64      17.439   5.196  -6.241  1.00 89.55           H
ATOM    717  CD1 LEU A  64      19.041   4.039  -7.021  1.00 89.55           C
ATOM    718 1HD1 LEU A  64      18.696   3.133  -6.522  1.00 89.55           H
ATOM    719 2HD1 LEU A  64      19.471   3.779  -7.988  1.00 89.55           H
ATOM    720 3HD1 LEU A  64      19.798   4.525  -6.406  1.00 89.55           H
ATOM    721  CD2 LEU A  64      18.302   6.331  -7.817  1.00 89.55           C
ATOM    722 1HD2 LEU A  64      18.699   6.172  -8.820  1.00 89.55           H
ATOM    723 2HD2 LEU A  64      17.446   7.004  -7.868  1.00 89.55           H
ATOM    724 3HD2 LEU A  64      19.074   6.771  -7.186  1.00 89.55           H
ATOM    725  HN  LEU A  64      15.138   4.448  -6.233  1.00 89.55           H
ATOM    726  N   GLY A  65      13.899   3.462  -9.023  1.00 92.69           N
ATOM    727  CA  GLY A  65      13.106   2.786 -10.035  1.00 92.69           C
ATOM    728  C   GLY A  65      11.929   3.656 -10.482  1.00 92.69           C
ATOM    729  O   GLY A  65      11.755   3.906 -11.674  1.00 92.69           O
ATOM    730 1HA  GLY A  65      13.733   2.547 -10.894  1.00 92.69           H
ATOM    731 2HA  GLY A  65      12.734   1.841  -9.640  1.00 92.69           H
ATOM    732  HN  GLY A  65      13.922   3.009  -8.132  1.00 92.69           H
ATOM    733  N   ASN A  66      11.153   4.094  -9.502  1.00 90.53           N
ATOM    734  CA  ASN A  66       9.922   4.812  -9.786  1.00 90.53           C
ATOM    735  C   ASN A  66      10.261   6.179 -10.385  1.00 90.53           C
ATOM    736  O   ASN A  66       9.516   6.699 -11.214  1.00 90.53           O
ATOM    737  HA  ASN A  66       9.374   4.176 -10.482  1.00 90.53           H
ATOM    738  CB  ASN A  66       9.111   5.043  -8.509  1.00 90.53           C
ATOM    739 1HB  ASN A  66       9.774   5.366  -7.707  1.00 90.53           H
ATOM    740 2HB  ASN A  66       8.392   5.845  -8.671  1.00 90.53           H
ATOM    741  CG  ASN A  66       8.377   3.768  -8.088  1.00 90.53           C
ATOM    742  OD1 ASN A  66       7.467   3.298  -8.751  1.00 90.53           O
ATOM    743  ND2 ASN A  66       8.821   3.238  -6.952  1.00 90.53           N
ATOM    744 1HD2 ASN A  66       9.572   3.674  -6.457  1.00 90.53           H
ATOM    745 2HD2 ASN A  66       8.404   2.403  -6.594  1.00 90.53           H
ATOM    746  HN  ASN A  66      11.352   3.965  -8.530  1.00 90.53           H
ATOM    747  N   SER A  67      11.385   6.721  -9.941  1.00 91.19           N
ATOM    748  CA  SER A  67      11.866   7.986 -10.471  1.00 91.19           C
ATOM    749  C   SER A  67      12.152   7.851 -11.968  1.00 91.19           C
ATOM    750  O   SER A  67      11.856   8.758 -12.744  1.00 91.19           O
ATOM    751  HA  SER A  67      11.058   8.697 -10.298  1.00 91.19           H
ATOM    752  CB  SER A  67      13.121   8.452  -9.731  1.00 91.19           C
ATOM    753 1HB  SER A  67      13.895   7.689  -9.814  1.00 91.19           H
ATOM    754 2HB  SER A  67      13.509   9.353 -10.205  1.00 91.19           H
ATOM    755  OG  SER A  67      12.862   8.715  -8.354  1.00 91.19           O
ATOM    756  HG  SER A  67      13.379   8.079  -7.781  1.00 91.19           H
ATOM    757  HN  SER A  67      11.962   6.312  -9.234  1.00 91.19           H
ATOM    758  N   LEU A  68      12.724   6.711 -12.328  1.00 85.44           N
ATOM    759  CA  LEU A  68      13.019   6.430 -13.723  1.00 85.44           C
ATOM    760  C   LEU A  68      11.708   6.323 -14.505  1.00 85.44           C
ATOM    761  O   LEU A  68      11.604   6.830 -15.621  1.00 85.44           O
ATOM    762  HA  LEU A  68      13.586   7.275 -14.114  1.00 85.44           H
ATOM    763  CB  LEU A  68      13.910   5.193 -13.843  1.00 85.44           C
ATOM    764 1HB  LEU A  68      13.514   4.419 -13.186  1.00 85.44           H
ATOM    765 2HB  LEU A  68      13.836   4.814 -14.863  1.00 85.44           H
ATOM    766  CG  LEU A  68      15.389   5.397 -13.510  1.00 85.44           C
ATOM    767  HG  LEU A  68      15.456   5.912 -12.552  1.00 85.44           H
ATOM    768  CD1 LEU A  68      16.106   4.054 -13.353  1.00 85.44           C
ATOM    769 1HD1 LEU A  68      15.641   3.487 -12.546  1.00 85.44           H
ATOM    770 2HD1 LEU A  68      16.032   3.491 -14.283  1.00 85.44           H
ATOM    771 3HD1 LEU A  68      17.156   4.228 -13.116  1.00 85.44           H
ATOM    772  CD2 LEU A  68      16.068   6.290 -14.551  1.00 85.44           C
ATOM    773 1HD2 LEU A  68      15.991   5.824 -15.534  1.00 85.44           H
ATOM    774 2HD2 LEU A  68      15.576   7.262 -14.571  1.00 85.44           H
ATOM    775 3HD2 LEU A  68      17.118   6.418 -14.291  1.00 85.44           H
ATOM    776  HN  LEU A  68      12.984   5.989 -11.687  1.00 85.44           H
ATOM    777  N   VAL A  69      10.741   5.659 -13.889  1.00 88.56           N
ATOM    778  CA  VAL A  69       9.453   5.450 -14.527  1.00 88.56           C
ATOM    779  C   VAL A  69       8.847   6.806 -14.898  1.00 88.56           C
ATOM    780  O   VAL A  69       8.446   7.018 -16.042  1.00 88.56           O
ATOM    781  HA  VAL A  69       9.626   4.882 -15.441  1.00 88.56           H
ATOM    782  CB  VAL A  69       8.546   4.620 -13.617  1.00 88.56           C
ATOM    783  HB  VAL A  69       8.509   5.109 -12.643  1.00 88.56           H
ATOM    784  CG1 VAL A  69       7.120   4.562 -14.168  1.00 88.56           C
ATOM    785 1HG1 VAL A  69       6.716   5.572 -14.236  1.00 88.56           H
ATOM    786 2HG1 VAL A  69       7.132   4.107 -15.158  1.00 88.56           H
ATOM    787 3HG1 VAL A  69       6.497   3.966 -13.501  1.00 88.56           H
ATOM    788  CG2 VAL A  69       9.113   3.213 -13.414  1.00 88.56           C
ATOM    789 1HG2 VAL A  69       9.194   2.712 -14.378  1.00 88.56           H
ATOM    790 2HG2 VAL A  69      10.100   3.282 -12.956  1.00 88.56           H
ATOM    791 3HG2 VAL A  69       8.449   2.644 -12.763  1.00 88.56           H
ATOM    792  HN  VAL A  69      10.827   5.268 -12.973  1.00 88.56           H
ATOM    793  N   ILE A  70       8.800   7.687 -13.911  1.00 88.99           N
ATOM    794  CA  ILE A  70       8.179   8.988 -14.097  1.00 88.99           C
ATOM    795  C   ILE A  70       8.905   9.739 -15.214  1.00 88.99           C
ATOM    796  O   ILE A  70       8.269  10.371 -16.057  1.00 88.99           O
ATOM    797  HA  ILE A  70       7.149   8.816 -14.410  1.00 88.99           H
ATOM    798  CB  ILE A  70       8.128   9.752 -12.773  1.00 88.99           C
ATOM    799  HB  ILE A  70       9.130   9.757 -12.343  1.00 88.99           H
ATOM    800  CG1 ILE A  70       7.209   9.052 -11.770  1.00 88.99           C
ATOM    801 1HG1 ILE A  70       6.169   9.205 -12.057  1.00 88.99           H
ATOM    802 2HG1 ILE A  70       7.392   7.978 -11.792  1.00 88.99           H
ATOM    803  CG2 ILE A  70       7.726  11.211 -12.997  1.00 88.99           C
ATOM    804 1HG2 ILE A  70       8.454  11.692 -13.651  1.00 88.99           H
ATOM    805 2HG2 ILE A  70       6.740  11.249 -13.460  1.00 88.99           H
ATOM    806 3HG2 ILE A  70       7.698  11.732 -12.040  1.00 88.99           H
ATOM    807  CD1 ILE A  70       7.437   9.584 -10.354  1.00 88.99           C
ATOM    808 1HD1 ILE A  70       8.472   9.408 -10.061  1.00 88.99           H
ATOM    809 2HD1 ILE A  70       7.230  10.654 -10.330  1.00 88.99           H
ATOM    810 3HD1 ILE A  70       6.771   9.070  -9.661  1.00 88.99           H
ATOM    811  HN  ILE A  70       9.176   7.526 -12.998  1.00 88.99           H
ATOM    812  N   LEU A  71      10.226   9.647 -15.184  1.00 84.53           N
ATOM    813  CA  LEU A  71      11.050  10.404 -16.111  1.00 84.53           C
ATOM    814  C   LEU A  71      10.803   9.901 -17.535  1.00 84.53           C
ATOM    815  O   LEU A  71      10.735  10.693 -18.474  1.00 84.53           O
ATOM    816  HA  LEU A  71      10.735  11.446 -16.053  1.00 84.53           H
ATOM    817  CB  LEU A  71      12.520  10.351 -15.687  1.00 84.53           C
ATOM    818 1HB  LEU A  71      12.583  10.619 -14.633  1.00 84.53           H
ATOM    819 2HB  LEU A  71      12.866   9.322 -15.776  1.00 84.53           H
ATOM    820  CG  LEU A  71      13.477  11.251 -16.472  1.00 84.53           C
ATOM    821  HG  LEU A  71      12.917  12.116 -16.828  1.00 84.53           H
ATOM    822  CD1 LEU A  71      14.597  11.777 -15.572  1.00 84.53           C
ATOM    823 1HD1 LEU A  71      14.165  12.354 -14.754  1.00 84.53           H
ATOM    824 2HD1 LEU A  71      15.160  10.938 -15.165  1.00 84.53           H
ATOM    825 3HD1 LEU A  71      15.262  12.414 -16.154  1.00 84.53           H
ATOM    826  CD2 LEU A  71      14.023  10.528 -17.704  1.00 84.53           C
ATOM    827 1HD2 LEU A  71      14.562   9.634 -17.391  1.00 84.53           H
ATOM    828 2HD2 LEU A  71      13.197  10.245 -18.356  1.00 84.53           H
ATOM    829 3HD2 LEU A  71      14.701  11.190 -18.243  1.00 84.53           H
ATOM    830  HN  LEU A  71      10.732   9.070 -14.544  1.00 84.53           H
ATOM    831  N   VAL A  72      10.675   8.588 -17.651  1.00 84.28           N
ATOM    832  CA  VAL A  72      10.469   7.967 -18.948  1.00 84.28           C
ATOM    833  C   VAL A  72       9.151   8.467 -19.544  1.00 84.28           C
ATOM    834  O   VAL A  72       9.096   8.833 -20.717  1.00 84.28           O
ATOM    835  HA  VAL A  72      11.288   8.280 -19.596  1.00 84.28           H
ATOM    836  CB  VAL A  72      10.525   6.444 -18.815  1.00 84.28           C
ATOM    837  HB  VAL A  72       9.849   6.153 -18.011  1.00 84.28           H
ATOM    838  CG1 VAL A  72      10.050   5.763 -20.100  1.00 84.28           C
ATOM    839 1HG1 VAL A  72       9.021   6.058 -20.308  1.00 84.28           H
ATOM    840 2HG1 VAL A  72      10.689   6.065 -20.929  1.00 84.28           H
ATOM    841 3HG1 VAL A  72      10.100   4.681 -19.978  1.00 84.28           H
ATOM    842  CG2 VAL A  72      11.933   5.979 -18.436  1.00 84.28           C
ATOM    843 1HG2 VAL A  72      12.638   6.288 -19.208  1.00 84.28           H
ATOM    844 2HG2 VAL A  72      12.219   6.424 -17.483  1.00 84.28           H
ATOM    845 3HG2 VAL A  72      11.945   4.892 -18.348  1.00 84.28           H
ATOM    846  HN  VAL A  72      10.709   7.952 -16.879  1.00 84.28           H
ATOM    847  N   TYR A  73       8.123   8.465 -18.709  1.00 81.25           N
ATOM    848  CA  TYR A  73       6.799   8.868 -19.152  1.00 81.25           C
ATOM    849  C   TYR A  73       6.763  10.361 -19.485  1.00 81.25           C
ATOM    850  O   TYR A  73       6.048  10.781 -20.393  1.00 81.25           O
ATOM    851  HA  TYR A  73       6.556   8.298 -20.048  1.00 81.25           H
ATOM    852  CB  TYR A  73       5.860   8.598 -17.975  1.00 81.25           C
ATOM    853 1HB  TYR A  73       6.428   8.664 -17.047  1.00 81.25           H
ATOM    854 2HB  TYR A  73       5.102   9.381 -17.940  1.00 81.25           H
ATOM    855  CG  TYR A  73       5.164   7.237 -18.033  1.00 81.25           C
ATOM    856  CD1 TYR A  73       4.216   6.987 -19.005  1.00 81.25           C
ATOM    857  HD1 TYR A  73       3.963   7.761 -19.730  1.00 81.25           H
ATOM    858  CD2 TYR A  73       5.485   6.258 -17.115  1.00 81.25           C
ATOM    859  HD2 TYR A  73       6.234   6.455 -16.347  1.00 81.25           H
ATOM    860  CE1 TYR A  73       3.562   5.706 -19.060  1.00 81.25           C
ATOM    861  HE1 TYR A  73       2.811   5.496 -19.822  1.00 81.25           H
ATOM    862  CE2 TYR A  73       4.831   4.976 -17.170  1.00 81.25           C
ATOM    863  HE2 TYR A  73       5.074   4.195 -16.451  1.00 81.25           H
ATOM    864  CZ  TYR A  73       3.901   4.764 -18.140  1.00 81.25           C
ATOM    865  OH  TYR A  73       3.283   3.553 -18.192  1.00 81.25           O
ATOM    866  HH  TYR A  73       2.685   3.509 -18.992  1.00 81.25           H
ATOM    867  HN  TYR A  73       8.183   8.196 -17.748  1.00 81.25           H
ATOM    868  N   TRP A  74       7.544  11.122 -18.732  1.00 71.21           N
ATOM    869  CA  TRP A  74       7.526  12.569 -18.858  1.00 71.21           C
ATOM    870  C   TRP A  74       8.100  12.932 -20.229  1.00 71.21           C
ATOM    871  O   TRP A  74       7.480  13.675 -20.989  1.00 71.21           O
ATOM    872  HA  TRP A  74       6.488  12.897 -18.790  1.00 71.21           H
ATOM    873  CB  TRP A  74       8.279  13.230 -17.701  1.00 71.21           C
ATOM    874 1HB  TRP A  74       7.892  12.840 -16.760  1.00 71.21           H
ATOM    875 2HB  TRP A  74       9.330  12.946 -17.756  1.00 71.21           H
ATOM    876  CG  TRP A  74       8.178  14.757 -17.685  1.00 71.21           C
ATOM    877  CD1 TRP A  74       8.961  15.642 -18.316  1.00 71.21           C
ATOM    878  HD1 TRP A  74       9.806  15.372 -18.949  1.00 71.21           H
ATOM    879  CD2 TRP A  74       7.202  15.546 -16.973  1.00 71.21           C
ATOM    880  NE1 TRP A  74       8.563  16.939 -18.064  1.00 71.21           N
ATOM    881  HE1 TRP A  74       8.990  17.770 -18.421  1.00 71.21           H
ATOM    882  CE2 TRP A  74       7.459  16.879 -17.221  1.00 71.21           C
ATOM    883  CE3 TRP A  74       6.136  15.147 -16.147  1.00 71.21           C
ATOM    884  HE3 TRP A  74       5.912  14.101 -15.936  1.00 71.21           H
ATOM    885  CZ2 TRP A  74       6.696  17.921 -16.681  1.00 71.21           C
ATOM    886  HZ2 TRP A  74       6.920  18.966 -16.892  1.00 71.21           H
ATOM    887  CZ3 TRP A  74       5.383  16.200 -15.615  1.00 71.21           C
ATOM    888  HZ3 TRP A  74       4.544  15.946 -14.966  1.00 71.21           H
ATOM    889  CH2 TRP A  74       5.629  17.547 -15.855  1.00 71.21           C
ATOM    890  HH2 TRP A  74       4.995  18.309 -15.402  1.00 71.21           H
ATOM    891  HN  TRP A  74       8.180  10.765 -18.047  1.00 71.21           H
ATOM    892  N   TYR A  75       9.277  12.390 -20.505  1.00 69.49           N
ATOM    893  CA  TYR A  75      10.087  12.879 -21.607  1.00 69.49           C
ATOM    894  C   TYR A  75       9.818  12.079 -22.883  1.00 69.49           C
ATOM    895  O   TYR A  75       9.955  12.601 -23.988  1.00 69.49           O
ATOM    896  HA  TYR A  75       9.824  13.923 -21.780  1.00 69.49           H
ATOM    897  CB  TYR A  75      11.543  12.671 -21.186  1.00 69.49           C
ATOM    898 1HB  TYR A  75      11.631  11.707 -20.685  1.00 69.49           H
ATOM    899 2HB  TYR A  75      12.166  12.624 -22.080  1.00 69.49           H
ATOM    900  CG  TYR A  75      12.085  13.762 -20.261  1.00 69.49           C
ATOM    901  CD1 TYR A  75      12.499  14.969 -20.786  1.00 69.49           C
ATOM    902  HD1 TYR A  75      12.439  15.145 -21.860  1.00 69.49           H
ATOM    903  CD2 TYR A  75      12.161  13.538 -18.901  1.00 69.49           C
ATOM    904  HD2 TYR A  75      11.835  12.584 -18.486  1.00 69.49           H
ATOM    905  CE1 TYR A  75      13.010  15.996 -19.915  1.00 69.49           C
ATOM    906  HE1 TYR A  75      13.340  16.954 -20.317  1.00 69.49           H
ATOM    907  CE2 TYR A  75      12.672  14.565 -18.030  1.00 69.49           C
ATOM    908  HE2 TYR A  75      12.737  14.402 -16.954  1.00 69.49           H
ATOM    909  CZ  TYR A  75      13.071  15.743 -18.580  1.00 69.49           C
ATOM    910  OH  TYR A  75      13.553  16.713 -17.757  1.00 69.49           O
ATOM    911  HH  TYR A  75      13.776  17.531 -18.287  1.00 69.49           H
ATOM    912  HN  TYR A  75       9.677  11.631 -19.991  1.00 69.49           H
ATOM    913  N   CYS A  76       9.440  10.824 -22.688  1.00 68.61           N
ATOM    914  CA  CYS A  76       9.489   9.851 -23.766  1.00 68.61           C
ATOM    915  C   CYS A  76       8.061   9.391 -24.063  1.00 68.61           C
ATOM    916  O   CYS A  76       7.525   9.669 -25.134  1.00 68.61           O
ATOM    917  HA  CYS A  76       9.919  10.361 -24.628  1.00 68.61           H
ATOM    918  CB  CYS A  76      10.408   8.676 -23.426  1.00 68.61           C
ATOM    919 1HB  CYS A  76      11.343   9.046 -23.003  1.00 68.61           H
ATOM    920 2HB  CYS A  76       9.942   8.047 -22.668  1.00 68.61           H
ATOM    921  SG  CYS A  76      10.750   7.693 -24.931  1.00 68.61           S
ATOM    922  HG  CYS A  76       9.534   7.164 -25.030  1.00 68.61           H
ATOM    923  HN  CYS A  76       9.105  10.470 -21.814  1.00 68.61           H
ATOM    924  N   THR A  77       7.484   8.693 -23.095  1.00 61.06           N
ATOM    925  CA  THR A  77       6.301   7.890 -23.353  1.00 61.06           C
ATOM    926  C   THR A  77       5.114   8.788 -23.707  1.00 61.06           C
ATOM    927  O   THR A  77       4.329   8.464 -24.597  1.00 61.06           O
ATOM    928  HA  THR A  77       6.496   7.261 -24.222  1.00 61.06           H
ATOM    929  CB  THR A  77       6.051   7.008 -22.128  1.00 61.06           C
ATOM    930  HB  THR A  77       5.748   7.609 -21.271  1.00 61.06           H
ATOM    931  OG1 THR A  77       7.267   6.282 -21.970  1.00 61.06           O
ATOM    932  HG1 THR A  77       7.380   5.636 -22.725  1.00 61.06           H
ATOM    933  CG2 THR A  77       5.002   5.926 -22.390  1.00 61.06           C
ATOM    934 1HG2 THR A  77       5.338   5.283 -23.204  1.00 61.06           H
ATOM    935 2HG2 THR A  77       4.057   6.395 -22.664  1.00 61.06           H
ATOM    936 3HG2 THR A  77       4.863   5.329 -21.489  1.00 61.06           H
ATOM    937  HN  THR A  77       7.812   8.671 -22.150  1.00 61.06           H
ATOM    938  N   ARG A  78       5.021   9.901 -22.993  1.00 55.03           N
ATOM    939  CA  ARG A  78       3.781  10.657 -22.944  1.00 55.03           C
ATOM    940  C   ARG A  78       2.602   9.725 -22.655  1.00 55.03           C
ATOM    941  O   ARG A  78       2.548   8.609 -23.169  1.00 55.03           O
ATOM    942  HA  ARG A  78       3.923  11.373 -22.135  1.00 55.03           H
ATOM    943  CB  ARG A  78       3.531  11.390 -24.264  1.00 55.03           C
ATOM    944 1HB  ARG A  78       3.505  10.672 -25.084  1.00 55.03           H
ATOM    945 2HB  ARG A  78       2.556  11.876 -24.235  1.00 55.03           H
ATOM    946  CG  ARG A  78       4.619  12.433 -24.526  1.00 55.03           C
ATOM    947 1HG  ARG A  78       4.725  13.080 -23.656  1.00 55.03           H
ATOM    948 2HG  ARG A  78       5.578  11.935 -24.672  1.00 55.03           H
ATOM    949  CD  ARG A  78       4.285  13.276 -25.758  1.00 55.03           C
ATOM    950 1HD  ARG A  78       4.218  12.638 -26.639  1.00 55.03           H
ATOM    951 2HD  ARG A  78       3.311  13.749 -25.632  1.00 55.03           H
ATOM    952  NE  ARG A  78       5.325  14.310 -25.962  1.00 55.03           N
ATOM    953  HE  ARG A  78       6.145  14.268 -25.391  1.00 55.03           H
ATOM    954  CZ  ARG A  78       5.236  15.297 -26.863  1.00 55.03           C
ATOM    955  NH1 ARG A  78       4.160  15.401 -27.655  1.00 55.03           N
ATOM    956 1HH1 ARG A  78       3.415  14.738 -27.576  1.00 55.03           H
ATOM    957 2HH1 ARG A  78       4.102  16.140 -28.325  1.00 55.03           H
ATOM    958  NH2 ARG A  78       6.240  16.179 -26.961  1.00 55.03           N
ATOM    959 1HH2 ARG A  78       6.190  16.922 -27.629  1.00 55.03           H
ATOM    960 2HH2 ARG A  78       7.040  16.095 -26.367  1.00 55.03           H
ATOM    961  HN  ARG A  78       5.772  10.285 -22.456  1.00 55.03           H
ATOM    962  N   VAL A  79       1.688  10.219 -21.833  1.00 70.56           N
ATOM    963  CA  VAL A  79       0.503   9.453 -21.485  1.00 70.56           C
ATOM    964  C   VAL A  79      -0.469   9.460 -22.667  1.00 70.56           C
ATOM    965  O   VAL A  79      -1.107  10.474 -22.944  1.00 70.56           O
ATOM    966  HA  VAL A  79       0.818   8.426 -21.297  1.00 70.56           H
ATOM    967  CB  VAL A  79      -0.117  10.002 -20.199  1.00 70.56           C
ATOM    968  HB  VAL A  79      -0.453  11.020 -20.396  1.00 70.56           H
ATOM    969  CG1 VAL A  79      -1.336   9.177 -19.782  1.00 70.56           C
ATOM    970 1HG1 VAL A  79      -2.085   9.210 -20.572  1.00 70.56           H
ATOM    971 2HG1 VAL A  79      -1.034   8.143 -19.611  1.00 70.56           H
ATOM    972 3HG1 VAL A  79      -1.756   9.589 -18.864  1.00 70.56           H
ATOM    973  CG2 VAL A  79       0.918  10.059 -19.073  1.00 70.56           C
ATOM    974 1HG2 VAL A  79       1.298   9.056 -18.878  1.00 70.56           H
ATOM    975 2HG2 VAL A  79       1.742  10.708 -19.369  1.00 70.56           H
ATOM    976 3HG2 VAL A  79       0.451  10.453 -18.170  1.00 70.56           H
ATOM    977  HN  VAL A  79       1.747  11.122 -21.408  1.00 70.56           H
ATOM    978  N   LYS A  80      -0.550   8.318 -23.333  1.00 64.74           N
ATOM    979  CA  LYS A  80      -1.355   8.209 -24.537  1.00 64.74           C
ATOM    980  C   LYS A  80      -2.623   7.411 -24.227  1.00 64.74           C
ATOM    981  O   LYS A  80      -3.646   7.584 -24.888  1.00 64.74           O
ATOM    982  HA  LYS A  80      -1.645   9.218 -24.829  1.00 64.74           H
ATOM    983  CB  LYS A  80      -0.527   7.626 -25.685  1.00 64.74           C
ATOM    984 1HB  LYS A  80      -0.068   6.690 -25.368  1.00 64.74           H
ATOM    985 2HB  LYS A  80      -1.179   7.392 -26.526  1.00 64.74           H
ATOM    986  CG  LYS A  80       0.558   8.607 -26.131  1.00 64.74           C
ATOM    987 1HG  LYS A  80       0.103   9.561 -26.399  1.00 64.74           H
ATOM    988 2HG  LYS A  80       1.241   8.801 -25.304  1.00 64.74           H
ATOM    989  CD  LYS A  80       1.339   8.056 -27.326  1.00 64.74           C
ATOM    990 1HD  LYS A  80       1.780   7.094 -27.064  1.00 64.74           H
ATOM    991 2HD  LYS A  80       0.658   7.877 -28.158  1.00 64.74           H
ATOM    992  CE  LYS A  80       2.439   9.027 -27.758  1.00 64.74           C
ATOM    993 1HE  LYS A  80       2.002   9.995 -28.003  1.00 64.74           H
ATOM    994 2HE  LYS A  80       3.133   9.190 -26.934  1.00 64.74           H
ATOM    995  NZ  LYS A  80       3.169   8.495 -28.930  1.00 64.74           N
ATOM    996 1HZ  LYS A  80       3.892   9.150 -29.204  1.00 64.74           H
ATOM    997 2HZ  LYS A  80       3.592   7.605 -28.690  1.00 64.74           H
ATOM    998 3HZ  LYS A  80       2.522   8.364 -29.700  1.00 64.74           H
ATOM    999  HN  LYS A  80      -0.078   7.478 -23.062  1.00 64.74           H
ATOM   1000  N   THR A  81      -2.515   6.555 -23.222  1.00 75.99           N
ATOM   1001  CA  THR A  81      -3.593   5.636 -22.902  1.00 75.99           C
ATOM   1002  C   THR A  81      -4.029   5.810 -21.446  1.00 75.99           C
ATOM   1003  O   THR A  81      -3.310   6.408 -20.646  1.00 75.99           O
ATOM   1004  HA  THR A  81      -4.453   5.884 -23.525  1.00 75.99           H
ATOM   1005  CB  THR A  81      -3.119   4.218 -23.228  1.00 75.99           C
ATOM   1006  HB  THR A  81      -3.960   3.527 -23.275  1.00 75.99           H
ATOM   1007  OG1 THR A  81      -2.148   3.937 -22.224  1.00 75.99           O
ATOM   1008  HG1 THR A  81      -1.919   2.964 -22.231  1.00 75.99           H
ATOM   1009  CG2 THR A  81      -2.330   4.151 -24.538  1.00 75.99           C
ATOM   1010 1HG2 THR A  81      -1.451   4.791 -24.465  1.00 75.99           H
ATOM   1011 2HG2 THR A  81      -2.960   4.492 -25.359  1.00 75.99           H
ATOM   1012 3HG2 THR A  81      -2.017   3.124 -24.721  1.00 75.99           H
ATOM   1013  HN  THR A  81      -1.710   6.484 -22.632  1.00 75.99           H
ATOM   1014  N   MET A  82      -5.205   5.278 -21.145  1.00 76.46           N
ATOM   1015  CA  MET A  82      -5.717   5.315 -19.786  1.00 76.46           C
ATOM   1016  C   MET A  82      -4.807   4.536 -18.836  1.00 76.46           C
ATOM   1017  O   MET A  82      -4.590   4.951 -17.698  1.00 76.46           O
ATOM   1018  HA  MET A  82      -5.730   6.368 -19.506  1.00 76.46           H
ATOM   1019  CB  MET A  82      -7.124   4.713 -19.754  1.00 76.46           C
ATOM   1020 1HB  MET A  82      -7.709   5.103 -20.587  1.00 76.46           H
ATOM   1021 2HB  MET A  82      -7.064   3.633 -19.885  1.00 76.46           H
ATOM   1022  CG  MET A  82      -7.828   5.034 -18.434  1.00 76.46           C
ATOM   1023 1HG  MET A  82      -7.341   4.505 -17.615  1.00 76.46           H
ATOM   1024 2HG  MET A  82      -7.746   6.099 -18.219  1.00 76.46           H
ATOM   1025  SD  MET A  82      -9.546   4.561 -18.529  1.00 76.46           S
ATOM   1026  CE  MET A  82     -10.113   5.132 -16.935  1.00 76.46           C
ATOM   1027 1HE  MET A  82      -9.556   4.624 -16.148  1.00 76.46           H
ATOM   1028 2HE  MET A  82      -9.952   6.208 -16.856  1.00 76.46           H
ATOM   1029 3HE  MET A  82     -11.175   4.914 -16.827  1.00 76.46           H
ATOM   1030  HN  MET A  82      -5.802   4.830 -21.810  1.00 76.46           H
ATOM   1031  N   THR A  83      -4.297   3.420 -19.337  1.00 78.28           N
ATOM   1032  CA  THR A  83      -3.374   2.606 -18.565  1.00 78.28           C
ATOM   1033  C   THR A  83      -2.122   3.410 -18.210  1.00 78.28           C
ATOM   1034  O   THR A  83      -1.639   3.348 -17.080  1.00 78.28           O
ATOM   1035  HA  THR A  83      -3.857   2.335 -17.626  1.00 78.28           H
ATOM   1036  CB  THR A  83      -3.075   1.339 -19.369  1.00 78.28           C
ATOM   1037  HB  THR A  83      -2.342   1.538 -20.151  1.00 78.28           H
ATOM   1038  OG1 THR A  83      -4.354   0.904 -19.821  1.00 78.28           O
ATOM   1039  HG1 THR A  83      -5.025   0.992 -19.085  1.00 78.28           H
ATOM   1040  CG2 THR A  83      -2.581   0.189 -18.488  1.00 78.28           C
ATOM   1041 1HG2 THR A  83      -3.343  -0.055 -17.748  1.00 78.28           H
ATOM   1042 2HG2 THR A  83      -1.664   0.489 -17.980  1.00 78.28           H
ATOM   1043 3HG2 THR A  83      -2.384  -0.685 -19.108  1.00 78.28           H
ATOM   1044  HN  THR A  83      -4.506   3.071 -20.251  1.00 78.28           H
ATOM   1045  N   ASP A  84      -1.632   4.147 -19.196  1.00 80.34           N
ATOM   1046  CA  ASP A  84      -0.426   4.937 -19.012  1.00 80.34           C
ATOM   1047  C   ASP A  84      -0.647   5.939 -17.877  1.00 80.34           C
ATOM   1048  O   ASP A  84       0.260   6.198 -17.087  1.00 80.34           O
ATOM   1049  HA  ASP A  84       0.357   4.215 -18.784  1.00 80.34           H
ATOM   1050  CB  ASP A  84      -0.085   5.725 -20.278  1.00 80.34           C
ATOM   1051 1HB  ASP A  84      -0.927   6.360 -20.554  1.00 80.34           H
ATOM   1052 2HB  ASP A  84       0.761   6.384 -20.084  1.00 80.34           H
ATOM   1053  CG  ASP A  84       0.250   4.783 -21.436  1.00 80.34           C
ATOM   1054  OD1 ASP A  84       0.832   3.715 -21.149  1.00 80.34           O
ATOM   1055  OD2 ASP A  84      -0.084   5.152 -22.583  1.00 80.34           O
ATOM   1056  HN  ASP A  84      -2.043   4.209 -20.105  1.00 80.34           H
ATOM   1057  N   MET A  85      -1.857   6.477 -17.832  1.00 85.00           N
ATOM   1058  CA  MET A  85      -2.205   7.453 -16.814  1.00 85.00           C
ATOM   1059  C   MET A  85      -2.127   6.839 -15.415  1.00 85.00           C
ATOM   1060  O   MET A  85      -1.551   7.431 -14.504  1.00 85.00           O
ATOM   1061  HA  MET A  85      -1.469   8.251 -16.909  1.00 85.00           H
ATOM   1062  CB  MET A  85      -3.623   7.971 -17.066  1.00 85.00           C
ATOM   1063 1HB  MET A  85      -3.698   8.355 -18.083  1.00 85.00           H
ATOM   1064 2HB  MET A  85      -4.334   7.149 -16.982  1.00 85.00           H
ATOM   1065  CG  MET A  85      -3.989   9.073 -16.070  1.00 85.00           C
ATOM   1066 1HG  MET A  85      -5.028   9.370 -16.209  1.00 85.00           H
ATOM   1067 2HG  MET A  85      -3.898   8.699 -15.050  1.00 85.00           H
ATOM   1068  SD  MET A  85      -2.918  10.483 -16.298  1.00 85.00           S
ATOM   1069  CE  MET A  85      -3.598  11.147 -17.809  1.00 85.00           C
ATOM   1070 1HE  MET A  85      -3.524  10.401 -18.600  1.00 85.00           H
ATOM   1071 2HE  MET A  85      -4.645  11.407 -17.652  1.00 85.00           H
ATOM   1072 3HE  MET A  85      -3.042  12.039 -18.097  1.00 85.00           H
ATOM   1073  HN  MET A  85      -2.592   6.255 -18.473  1.00 85.00           H
ATOM   1074  N   PHE A  86      -2.715   5.658 -15.288  1.00 88.66           N
ATOM   1075  CA  PHE A  86      -2.768   4.983 -14.003  1.00 88.66           C
ATOM   1076  C   PHE A  86      -1.375   4.527 -13.565  1.00 88.66           C
ATOM   1077  O   PHE A  86      -1.037   4.599 -12.384  1.00 88.66           O
ATOM   1078  HA  PHE A  86      -3.159   5.697 -13.278  1.00 88.66           H
ATOM   1079  CB  PHE A  86      -3.662   3.754 -14.180  1.00 88.66           C
ATOM   1080 1HB  PHE A  86      -3.289   3.163 -15.016  1.00 88.66           H
ATOM   1081 2HB  PHE A  86      -3.585   3.130 -13.290  1.00 88.66           H
ATOM   1082  CG  PHE A  86      -5.135   4.086 -14.427  1.00 88.66           C
ATOM   1083  CD1 PHE A  86      -5.720   5.119 -13.763  1.00 88.66           C
ATOM   1084  HD1 PHE A  86      -5.139   5.711 -13.056  1.00 88.66           H
ATOM   1085  CD2 PHE A  86      -5.860   3.348 -15.310  1.00 88.66           C
ATOM   1086  HD2 PHE A  86      -5.392   2.520 -15.841  1.00 88.66           H
ATOM   1087  CE1 PHE A  86      -7.087   5.427 -13.992  1.00 88.66           C
ATOM   1088  HE1 PHE A  86      -7.555   6.255 -13.460  1.00 88.66           H
ATOM   1089  CE2 PHE A  86      -7.227   3.656 -15.539  1.00 88.66           C
ATOM   1090  HE2 PHE A  86      -7.808   3.065 -16.246  1.00 88.66           H
ATOM   1091  CZ  PHE A  86      -7.812   4.689 -14.875  1.00 88.66           C
ATOM   1092  HZ  PHE A  86      -8.861   4.926 -15.051  1.00 88.66           H
ATOM   1093  HN  PHE A  86      -3.149   5.166 -16.043  1.00 88.66           H
ATOM   1094  N   LEU A  87      -0.605   4.067 -14.539  1.00 84.74           N
ATOM   1095  CA  LEU A  87       0.730   3.562 -14.263  1.00 84.74           C
ATOM   1096  C   LEU A  87       1.616   4.713 -13.784  1.00 84.74           C
ATOM   1097  O   LEU A  87       2.478   4.522 -12.927  1.00 84.74           O
ATOM   1098  HA  LEU A  87       0.643   2.834 -13.457  1.00 84.74           H
ATOM   1099  CB  LEU A  87       1.286   2.824 -15.482  1.00 84.74           C
ATOM   1100 1HB  LEU A  87       1.173   3.467 -16.355  1.00 84.74           H
ATOM   1101 2HB  LEU A  87       2.356   2.673 -15.334  1.00 84.74           H
ATOM   1102  CG  LEU A  87       0.647   1.469 -15.795  1.00 84.74           C
ATOM   1103  HG  LEU A  87      -0.424   1.619 -15.926  1.00 84.74           H
ATOM   1104  CD1 LEU A  87       1.188   0.898 -17.108  1.00 84.74           C
ATOM   1105 1HD1 LEU A  87       0.964   1.587 -17.923  1.00 84.74           H
ATOM   1106 2HD1 LEU A  87       2.267   0.766 -17.030  1.00 84.74           H
ATOM   1107 3HD1 LEU A  87       0.717  -0.065 -17.306  1.00 84.74           H
ATOM   1108  CD2 LEU A  87       0.828   0.495 -14.629  1.00 84.74           C
ATOM   1109 1HD2 LEU A  87       1.892   0.345 -14.443  1.00 84.74           H
ATOM   1110 2HD2 LEU A  87       0.357   0.906 -13.736  1.00 84.74           H
ATOM   1111 3HD2 LEU A  87       0.365  -0.460 -14.878  1.00 84.74           H
ATOM   1112  HN  LEU A  87      -0.878   4.035 -15.501  1.00 84.74           H
ATOM   1113  N   LEU A  88       1.375   5.883 -14.358  1.00 88.88           N
ATOM   1114  CA  LEU A  88       2.118   7.071 -13.976  1.00 88.88           C
ATOM   1115  C   LEU A  88       1.779   7.436 -12.529  1.00 88.88           C
ATOM   1116  O   LEU A  88       2.675   7.651 -11.714  1.00 88.88           O
ATOM   1117  HA  LEU A  88       3.178   6.826 -14.031  1.00 88.88           H
ATOM   1118  CB  LEU A  88       1.863   8.205 -14.971  1.00 88.88           C
ATOM   1119 1HB  LEU A  88       2.213   7.886 -15.953  1.00 88.88           H
ATOM   1120 2HB  LEU A  88       0.787   8.358 -15.051  1.00 88.88           H
ATOM   1121  CG  LEU A  88       2.517   9.548 -14.640  1.00 88.88           C
ATOM   1122  HG  LEU A  88       2.179   9.858 -13.651  1.00 88.88           H
ATOM   1123  CD1 LEU A  88       4.040   9.415 -14.576  1.00 88.88           C
ATOM   1124 1HD1 LEU A  88       4.310   8.695 -13.803  1.00 88.88           H
ATOM   1125 2HD1 LEU A  88       4.416   9.072 -15.540  1.00 88.88           H
ATOM   1126 3HD1 LEU A  88       4.480  10.384 -14.339  1.00 88.88           H
ATOM   1127  CD2 LEU A  88       2.077  10.631 -15.628  1.00 88.88           C
ATOM   1128 1HD2 LEU A  88       2.367  10.341 -16.637  1.00 88.88           H
ATOM   1129 2HD2 LEU A  88       0.995  10.748 -15.580  1.00 88.88           H
ATOM   1130 3HD2 LEU A  88       2.557  11.575 -15.369  1.00 88.88           H
ATOM   1131  HN  LEU A  88       0.688   6.024 -15.071  1.00 88.88           H
ATOM   1132  N   ASN A  89       0.485   7.493 -12.254  1.00 90.43           N
ATOM   1133  CA  ASN A  89       0.016   7.893 -10.938  1.00 90.43           C
ATOM   1134  C   ASN A  89       0.443   6.844  -9.910  1.00 90.43           C
ATOM   1135  O   ASN A  89       0.690   7.171  -8.750  1.00 90.43           O
ATOM   1136  HA  ASN A  89       0.472   8.866 -10.755  1.00 90.43           H
ATOM   1137  CB  ASN A  89      -1.510   7.994 -10.904  1.00 90.43           C
ATOM   1138 1HB  ASN A  89      -1.946   7.171 -11.470  1.00 90.43           H
ATOM   1139 2HB  ASN A  89      -1.862   7.897  -9.877  1.00 90.43           H
ATOM   1140  CG  ASN A  89      -1.984   9.327 -11.487  1.00 90.43           C
ATOM   1141  OD1 ASN A  89      -2.143  10.317 -10.792  1.00 90.43           O
ATOM   1142  ND2 ASN A  89      -2.201   9.297 -12.799  1.00 90.43           N
ATOM   1143 1HD2 ASN A  89      -2.052   8.451 -13.311  1.00 90.43           H
ATOM   1144 2HD2 ASN A  89      -2.513  10.120 -13.273  1.00 90.43           H
ATOM   1145  HN  ASN A  89      -0.237   7.274 -12.911  1.00 90.43           H
ATOM   1146  N   LEU A  90       0.516   5.604 -10.371  1.00 89.15           N
ATOM   1147  CA  LEU A  90       0.945   4.511  -9.516  1.00 89.15           C
ATOM   1148  C   LEU A  90       2.391   4.750  -9.077  1.00 89.15           C
ATOM   1149  O   LEU A  90       2.725   4.573  -7.906  1.00 89.15           O
ATOM   1150  HA  LEU A  90       0.309   4.520  -8.631  1.00 89.15           H
ATOM   1151  CB  LEU A  90       0.729   3.167 -10.215  1.00 89.15           C
ATOM   1152 1HB  LEU A  90      -0.318   3.097 -10.509  1.00 89.15           H
ATOM   1153 2HB  LEU A  90       1.319   3.157 -11.131  1.00 89.15           H
ATOM   1154  CG  LEU A  90       1.085   1.922  -9.399  1.00 89.15           C
ATOM   1155  HG  LEU A  90       2.113   2.023  -9.053  1.00 89.15           H
ATOM   1156  CD1 LEU A  90       0.198   1.808  -8.158  1.00 89.15           C
ATOM   1157 1HD1 LEU A  90       0.337   2.688  -7.530  1.00 89.15           H
ATOM   1158 2HD1 LEU A  90      -0.846   1.740  -8.462  1.00 89.15           H
ATOM   1159 3HD1 LEU A  90       0.472   0.915  -7.596  1.00 89.15           H
ATOM   1160  CD2 LEU A  90       1.022   0.663 -10.266  1.00 89.15           C
ATOM   1161 1HD2 LEU A  90       0.013   0.544 -10.662  1.00 89.15           H
ATOM   1162 2HD2 LEU A  90       1.728   0.754 -11.091  1.00 89.15           H
ATOM   1163 3HD2 LEU A  90       1.279  -0.207  -9.662  1.00 89.15           H
ATOM   1164  HN  LEU A  90       0.288   5.342 -11.309  1.00 89.15           H
ATOM   1165  N   ALA A  91       3.210   5.148 -10.039  1.00 92.64           N
ATOM   1166  CA  ALA A  91       4.619   5.384  -9.773  1.00 92.64           C
ATOM   1167  C   ALA A  91       4.760   6.557  -8.802  1.00 92.64           C
ATOM   1168  O   ALA A  91       5.628   6.545  -7.930  1.00 92.64           O
ATOM   1169  HA  ALA A  91       5.024   4.486  -9.306  1.00 92.64           H
ATOM   1170  CB  ALA A  91       5.354   5.628 -11.093  1.00 92.64           C
ATOM   1171 1HB  ALA A  91       5.247   4.754 -11.735  1.00 92.64           H
ATOM   1172 2HB  ALA A  91       4.927   6.499 -11.591  1.00 92.64           H
ATOM   1173 3HB  ALA A  91       6.411   5.805 -10.893  1.00 92.64           H
ATOM   1174  HN  ALA A  91       2.926   5.308 -10.985  1.00 92.64           H
ATOM   1175  N   ILE A  92       3.893   7.543  -8.984  1.00 91.54           N
ATOM   1176  CA  ILE A  92       3.897   8.712  -8.121  1.00 91.54           C
ATOM   1177  C   ILE A  92       3.532   8.290  -6.696  1.00 91.54           C
ATOM   1178  O   ILE A  92       4.174   8.713  -5.736  1.00 91.54           O
ATOM   1179  HA  ILE A  92       4.912   9.110  -8.114  1.00 91.54           H
ATOM   1180  CB  ILE A  92       2.987   9.802  -8.691  1.00 91.54           C
ATOM   1181  HB  ILE A  92       2.019   9.354  -8.918  1.00 91.54           H
ATOM   1182  CG1 ILE A  92       3.549  10.354 -10.003  1.00 91.54           C
ATOM   1183 1HG1 ILE A  92       4.435  10.955  -9.799  1.00 91.54           H
ATOM   1184 2HG1 ILE A  92       3.863   9.530 -10.644  1.00 91.54           H
ATOM   1185  CG2 ILE A  92       2.744  10.907  -7.662  1.00 91.54           C
ATOM   1186 1HG2 ILE A  92       2.268  10.482  -6.778  1.00 91.54           H
ATOM   1187 2HG2 ILE A  92       3.695  11.358  -7.381  1.00 91.54           H
ATOM   1188 3HG2 ILE A  92       2.094  11.668  -8.093  1.00 91.54           H
ATOM   1189  CD1 ILE A  92       2.506  11.204 -10.732  1.00 91.54           C
ATOM   1190 1HD1 ILE A  92       1.631  10.593 -10.955  1.00 91.54           H
ATOM   1191 2HD1 ILE A  92       2.212  12.040 -10.098  1.00 91.54           H
ATOM   1192 3HD1 ILE A  92       2.931  11.583 -11.661  1.00 91.54           H
ATOM   1193  HN  ILE A  92       3.199   7.551  -9.704  1.00 91.54           H
ATOM   1194  N   ALA A  93       2.503   7.460  -6.604  1.00 93.17           N
ATOM   1195  CA  ALA A  93       1.992   7.044  -5.309  1.00 93.17           C
ATOM   1196  C   ALA A  93       3.074   6.255  -4.568  1.00 93.17           C
ATOM   1197  O   ALA A  93       3.306   6.478  -3.381  1.00 93.17           O
ATOM   1198  HA  ALA A  93       1.756   7.943  -4.740  1.00 93.17           H
ATOM   1199  CB  ALA A  93       0.709   6.232  -5.504  1.00 93.17           C
ATOM   1200 1HB  ALA A  93      -0.036   6.847  -6.008  1.00 93.17           H
ATOM   1201 2HB  ALA A  93       0.925   5.352  -6.110  1.00 93.17           H
ATOM   1202 3HB  ALA A  93       0.326   5.920  -4.532  1.00 93.17           H
ATOM   1203  HN  ALA A  93       2.023   7.076  -7.392  1.00 93.17           H
ATOM   1204  N   ASP A  94       3.707   5.350  -5.300  1.00 90.50           N
ATOM   1205  CA  ASP A  94       4.750   4.518  -4.724  1.00 90.50           C
ATOM   1206  C   ASP A  94       5.876   5.411  -4.199  1.00 90.50           C
ATOM   1207  O   ASP A  94       6.401   5.179  -3.111  1.00 90.50           O
ATOM   1208  HA  ASP A  94       4.261   3.954  -3.929  1.00 90.50           H
ATOM   1209  CB  ASP A  94       5.344   3.574  -5.771  1.00 90.50           C
ATOM   1210 1HB  ASP A  94       5.473   4.106  -6.714  1.00 90.50           H
ATOM   1211 2HB  ASP A  94       6.333   3.247  -5.452  1.00 90.50           H
ATOM   1212  CG  ASP A  94       4.443   2.357  -5.986  1.00 90.50           C
ATOM   1213  OD1 ASP A  94       3.751   1.984  -5.013  1.00 90.50           O
ATOM   1214  OD2 ASP A  94       4.465   1.826  -7.118  1.00 90.50           O
ATOM   1215  HN  ASP A  94       3.518   5.180  -6.267  1.00 90.50           H
ATOM   1216  N   LEU A  95       6.214   6.413  -4.997  1.00 90.78           N
ATOM   1217  CA  LEU A  95       7.323   7.292  -4.666  1.00 90.78           C
ATOM   1218  C   LEU A  95       7.006   8.039  -3.369  1.00 90.78           C
ATOM   1219  O   LEU A  95       7.867   8.178  -2.502  1.00 90.78           O
ATOM   1220  HA  LEU A  95       8.198   6.665  -4.498  1.00 90.78           H
ATOM   1221  CB  LEU A  95       7.645   8.214  -5.843  1.00 90.78           C
ATOM   1222 1HB  LEU A  95       7.756   7.602  -6.739  1.00 90.78           H
ATOM   1223 2HB  LEU A  95       6.791   8.871  -6.010  1.00 90.78           H
ATOM   1224  CG  LEU A  95       8.898   9.081  -5.693  1.00 90.78           C
ATOM   1225  HG  LEU A  95       8.825   9.625  -4.752  1.00 90.78           H
ATOM   1226  CD1 LEU A  95      10.157   8.216  -5.620  1.00 90.78           C
ATOM   1227 1HD1 LEU A  95      10.090   7.547  -4.762  1.00 90.78           H
ATOM   1228 2HD1 LEU A  95      10.247   7.627  -6.533  1.00 90.78           H
ATOM   1229 3HD1 LEU A  95      11.032   8.857  -5.514  1.00 90.78           H
ATOM   1230  CD2 LEU A  95       8.981  10.122  -6.811  1.00 90.78           C
ATOM   1231 1HD2 LEU A  95       9.020   9.616  -7.776  1.00 90.78           H
ATOM   1232 2HD2 LEU A  95       8.103  10.767  -6.774  1.00 90.78           H
ATOM   1233 3HD2 LEU A  95       9.880  10.724  -6.681  1.00 90.78           H
ATOM   1234  HN  LEU A  95       5.746   6.627  -5.854  1.00 90.78           H
ATOM   1235  N   LEU A  96       5.767   8.500  -3.276  1.00 87.66           N
ATOM   1236  CA  LEU A  96       5.338   9.264  -2.118  1.00 87.66           C
ATOM   1237  C   LEU A  96       5.456   8.394  -0.865  1.00 87.66           C
ATOM   1238  O   LEU A  96       5.872   8.870   0.189  1.00 87.66           O
ATOM   1239  HA  LEU A  96       6.016  10.111  -2.015  1.00 87.66           H
ATOM   1240  CB  LEU A  96       3.935   9.833  -2.341  1.00 87.66           C
ATOM   1241 1HB  LEU A  96       3.291   9.029  -2.697  1.00 87.66           H
ATOM   1242 2HB  LEU A  96       3.538  10.157  -1.379  1.00 87.66           H
ATOM   1243  CG  LEU A  96       3.834  11.003  -3.323  1.00 87.66           C
ATOM   1244  HG  LEU A  96       4.281  10.695  -4.268  1.00 87.66           H
ATOM   1245  CD1 LEU A  96       2.372  11.354  -3.608  1.00 87.66           C
ATOM   1246 1HD1 LEU A  96       1.869  10.490  -4.041  1.00 87.66           H
ATOM   1247 2HD1 LEU A  96       1.878  11.635  -2.678  1.00 87.66           H
ATOM   1248 3HD1 LEU A  96       2.329  12.188  -4.309  1.00 87.66           H
ATOM   1249  CD2 LEU A  96       4.627  12.211  -2.820  1.00 87.66           C
ATOM   1250 1HD2 LEU A  96       4.231  12.529  -1.856  1.00 87.66           H
ATOM   1251 2HD2 LEU A  96       5.676  11.937  -2.710  1.00 87.66           H
ATOM   1252 3HD2 LEU A  96       4.538  13.027  -3.537  1.00 87.66           H
ATOM   1253  HN  LEU A  96       5.065   8.359  -3.974  1.00 87.66           H
ATOM   1254  N   PHE A  97       5.082   7.132  -1.023  1.00 89.88           N
ATOM   1255  CA  PHE A  97       5.164   6.185   0.075  1.00 89.88           C
ATOM   1256  C   PHE A  97       6.612   5.995   0.529  1.00 89.88           C
ATOM   1257  O   PHE A  97       6.900   6.013   1.725  1.00 89.88           O
ATOM   1258  HA  PHE A  97       4.578   6.593   0.899  1.00 89.88           H
ATOM   1259  CB  PHE A  97       4.625   4.850  -0.444  1.00 89.88           C
ATOM   1260 1HB  PHE A  97       3.538   4.908  -0.505  1.00 89.88           H
ATOM   1261 2HB  PHE A  97       4.993   4.691  -1.458  1.00 89.88           H
ATOM   1262  CG  PHE A  97       5.010   3.646   0.417  1.00 89.88           C
ATOM   1263  CD1 PHE A  97       5.909   2.737  -0.047  1.00 89.88           C
ATOM   1264  HD1 PHE A  97       6.355   2.867  -1.033  1.00 89.88           H
ATOM   1265  CD2 PHE A  97       4.454   3.484   1.648  1.00 89.88           C
ATOM   1266  HD2 PHE A  97       3.734   4.212   2.020  1.00 89.88           H
ATOM   1267  CE1 PHE A  97       6.267   1.620   0.752  1.00 89.88           C
ATOM   1268  HE1 PHE A  97       6.988   0.891   0.379  1.00 89.88           H
ATOM   1269  CE2 PHE A  97       4.812   2.366   2.447  1.00 89.88           C
ATOM   1270  HE2 PHE A  97       4.366   2.236   3.433  1.00 89.88           H
ATOM   1271  CZ  PHE A  97       5.711   1.458   1.982  1.00 89.88           C
ATOM   1272  HZ  PHE A  97       5.986   0.600   2.596  1.00 89.88           H
ATOM   1273  HN  PHE A  97       4.729   6.757  -1.880  1.00 89.88           H
ATOM   1274  N   LEU A  98       7.487   5.816  -0.450  1.00 93.15           N
ATOM   1275  CA  LEU A  98       8.863   5.444  -0.167  1.00 93.15           C
ATOM   1276  C   LEU A  98       9.516   6.535   0.685  1.00 93.15           C
ATOM   1277  O   LEU A  98      10.358   6.244   1.533  1.00 93.15           O
ATOM   1278  HA  LEU A  98       8.839   4.521   0.413  1.00 93.15           H
ATOM   1279  CB  LEU A  98       9.615   5.144  -1.465  1.00 93.15           C
ATOM   1280 1HB  LEU A  98       9.476   5.985  -2.145  1.00 93.15           H
ATOM   1281 2HB  LEU A  98      10.680   5.089  -1.240  1.00 93.15           H
ATOM   1282  CG  LEU A  98       9.209   3.862  -2.194  1.00 93.15           C
ATOM   1283  HG  LEU A  98       8.120   3.806  -2.207  1.00 93.15           H
ATOM   1284  CD1 LEU A  98       9.677   3.888  -3.651  1.00 93.15           C
ATOM   1285 1HD1 LEU A  98       9.227   4.738  -4.162  1.00 93.15           H
ATOM   1286 2HD1 LEU A  98      10.763   3.978  -3.682  1.00 93.15           H
ATOM   1287 3HD1 LEU A  98       9.375   2.965  -4.146  1.00 93.15           H
ATOM   1288  CD2 LEU A  98       9.716   2.624  -1.451  1.00 93.15           C
ATOM   1289 1HD2 LEU A  98      10.803   2.660  -1.386  1.00 93.15           H
ATOM   1290 2HD2 LEU A  98       9.292   2.604  -0.447  1.00 93.15           H
ATOM   1291 3HD2 LEU A  98       9.413   1.727  -1.991  1.00 93.15           H
ATOM   1292  HN  LEU A  98       7.269   5.921  -1.421  1.00 93.15           H
ATOM   1293  N   VAL A  99       9.103   7.767   0.429  1.00 90.24           N
ATOM   1294  CA  VAL A  99       9.676   8.908   1.124  1.00 90.24           C
ATOM   1295  C   VAL A  99       9.401   8.776   2.623  1.00 90.24           C
ATOM   1296  O   VAL A  99      10.077   9.402   3.439  1.00 90.24           O
ATOM   1297  HA  VAL A  99      10.754   8.885   0.961  1.00 90.24           H
ATOM   1298  CB  VAL A  99       9.135  10.209   0.528  1.00 90.24           C
ATOM   1299  HB  VAL A  99       8.047  10.155   0.538  1.00 90.24           H
ATOM   1300  CG1 VAL A  99       9.553  11.414   1.373  1.00 90.24           C
ATOM   1301 1HG1 VAL A  99       9.161  11.303   2.384  1.00 90.24           H
ATOM   1302 2HG1 VAL A  99      10.641  11.472   1.410  1.00 90.24           H
ATOM   1303 3HG1 VAL A  99       9.155  12.326   0.928  1.00 90.24           H
ATOM   1304  CG2 VAL A  99       9.585  10.376  -0.925  1.00 90.24           C
ATOM   1305 1HG2 VAL A  99      10.674  10.398  -0.968  1.00 90.24           H
ATOM   1306 2HG2 VAL A  99       9.215   9.540  -1.518  1.00 90.24           H
ATOM   1307 3HG2 VAL A  99       9.186  11.309  -1.324  1.00 90.24           H
ATOM   1308  HN  VAL A  99       8.393   7.992  -0.238  1.00 90.24           H
ATOM   1309  N   THR A 100       8.408   7.959   2.941  1.00 90.06           N
ATOM   1310  CA  THR A 100       8.009   7.768   4.325  1.00 90.06           C
ATOM   1311  C   THR A 100       8.925   6.751   5.008  1.00 90.06           C
ATOM   1312  O   THR A 100       9.052   6.748   6.232  1.00 90.06           O
ATOM   1313  HA  THR A 100       8.133   8.715   4.851  1.00 90.06           H
ATOM   1314  CB  THR A 100       6.534   7.364   4.340  1.00 90.06           C
ATOM   1315  HB  THR A 100       6.112   7.468   5.340  1.00 90.06           H
ATOM   1316  OG1 THR A 100       6.530   6.043   3.805  1.00 90.06           O
ATOM   1317  HG1 THR A 100       7.313   5.919   3.197  1.00 90.06           H
ATOM   1318  CG2 THR A 100       5.695   8.171   3.347  1.00 90.06           C
ATOM   1319 1HG2 THR A 100       6.076   8.013   2.338  1.00 90.06           H
ATOM   1320 2HG2 THR A 100       5.755   9.230   3.597  1.00 90.06           H
ATOM   1321 3HG2 THR A 100       4.656   7.844   3.399  1.00 90.06           H
ATOM   1322  HN  THR A 100       7.881   7.433   2.273  1.00 90.06           H
ATOM   1323  N   LEU A 101       9.541   5.912   4.188  1.00 92.64           N
ATOM   1324  CA  LEU A 101      10.240   4.745   4.698  1.00 92.64           C
ATOM   1325  C   LEU A 101      11.410   5.198   5.574  1.00 92.64           C
ATOM   1326  O   LEU A 101      11.664   4.615   6.626  1.00 92.64           O
ATOM   1327  HA  LEU A 101       9.538   4.190   5.321  1.00 92.64           H
ATOM   1328  CB  LEU A 101      10.652   3.823   3.549  1.00 92.64           C
ATOM   1329 1HB  LEU A 101      11.149   4.424   2.788  1.00 92.64           H
ATOM   1330 2HB  LEU A 101      11.389   3.113   3.926  1.00 92.64           H
ATOM   1331  CG  LEU A 101       9.523   3.036   2.881  1.00 92.64           C
ATOM   1332  HG  LEU A 101       8.838   3.747   2.420  1.00 92.64           H
ATOM   1333  CD1 LEU A 101      10.064   2.139   1.766  1.00 92.64           C
ATOM   1334 1HD1 LEU A 101      10.555   2.754   1.012  1.00 92.64           H
ATOM   1335 2HD1 LEU A 101      10.782   1.434   2.183  1.00 92.64           H
ATOM   1336 3HD1 LEU A 101       9.240   1.591   1.308  1.00 92.64           H
ATOM   1337  CD2 LEU A 101       8.721   2.243   3.916  1.00 92.64           C
ATOM   1338 1HD2 LEU A 101       9.381   1.542   4.427  1.00 92.64           H
ATOM   1339 2HD2 LEU A 101       8.287   2.930   4.643  1.00 92.64           H
ATOM   1340 3HD2 LEU A 101       7.925   1.693   3.414  1.00 92.64           H
ATOM   1341  HN  LEU A 101       9.566   6.019   3.194  1.00 92.64           H
ATOM   1342  N   PRO A 102      12.139   6.242   5.157  1.00 94.83           N
ATOM   1343  CA  PRO A 102      13.296   6.709   5.925  1.00 94.83           C
ATOM   1344  C   PRO A 102      12.950   6.982   7.380  1.00 94.83           C
ATOM   1345  O   PRO A 102      13.709   6.626   8.280  1.00 94.83           O
ATOM   1346  HA  PRO A 102      14.063   5.935   5.955  1.00 94.83           H
ATOM   1347  CB  PRO A 102      13.726   7.983   5.195  1.00 94.83           C
ATOM   1348 1HB  PRO A 102      13.252   8.868   5.620  1.00 94.83           H
ATOM   1349 2HB  PRO A 102      14.803   8.138   5.259  1.00 94.83           H
ATOM   1350  CG  PRO A 102      13.275   7.737   3.761  1.00 94.83           C
ATOM   1351 1HG  PRO A 102      13.186   8.667   3.199  1.00 94.83           H
ATOM   1352 2HG  PRO A 102      13.985   7.116   3.214  1.00 94.83           H
ATOM   1353  CD  PRO A 102      11.932   7.048   3.940  1.00 94.83           C
ATOM   1354 1HD  PRO A 102      11.122   7.766   4.069  1.00 94.83           H
ATOM   1355 2HD  PRO A 102      11.674   6.433   3.078  1.00 94.83           H
ATOM   1356  N   PHE A 103      11.800   7.612   7.573  1.00 93.40           N
ATOM   1357  CA  PHE A 103      11.368   7.987   8.909  1.00 93.40           C
ATOM   1358  C   PHE A 103      11.042   6.749   9.747  1.00 93.40           C
ATOM   1359  O   PHE A 103      11.379   6.689  10.929  1.00 93.40           O
ATOM   1360  HA  PHE A 103      12.189   8.533   9.374  1.00 93.40           H
ATOM   1361  CB  PHE A 103      10.099   8.827   8.749  1.00 93.40           C
ATOM   1362 1HB  PHE A 103       9.358   8.248   8.199  1.00 93.40           H
ATOM   1363 2HB  PHE A 103       9.680   9.026   9.735  1.00 93.40           H
ATOM   1364  CG  PHE A 103      10.322  10.159   8.028  1.00 93.40           C
ATOM   1365  CD1 PHE A 103      10.728  11.251   8.729  1.00 93.40           C
ATOM   1366  HD1 PHE A 103      10.895  11.179   9.804  1.00 93.40           H
ATOM   1367  CD2 PHE A 103      10.114  10.249   6.688  1.00 93.40           C
ATOM   1368  HD2 PHE A 103       9.788   9.373   6.126  1.00 93.40           H
ATOM   1369  CE1 PHE A 103      10.934  12.487   8.060  1.00 93.40           C
ATOM   1370  HE1 PHE A 103      11.259  13.363   8.622  1.00 93.40           H
ATOM   1371  CE2 PHE A 103      10.320  11.485   6.019  1.00 93.40           C
ATOM   1372  HE2 PHE A 103      10.154  11.557   4.944  1.00 93.40           H
ATOM   1373  CZ  PHE A 103      10.726  12.578   6.719  1.00 93.40           C
ATOM   1374  HZ  PHE A 103      10.885  13.526   6.206  1.00 93.40           H
ATOM   1375  HN  PHE A 103      11.171   7.866   6.839  1.00 93.40           H
ATOM   1376  N   TRP A 104      10.391   5.791   9.103  1.00 86.58           N
ATOM   1377  CA  TRP A 104       9.994   4.570   9.781  1.00 86.58           C
ATOM   1378  C   TRP A 104      11.262   3.792  10.137  1.00 86.58           C
ATOM   1379  O   TRP A 104      11.310   3.110  11.159  1.00 86.58           O
ATOM   1380  HA  TRP A 104       9.462   4.851  10.690  1.00 86.58           H
ATOM   1381  CB  TRP A 104       9.017   3.761   8.926  1.00 86.58           C
ATOM   1382 1HB  TRP A 104       9.435   3.644   7.926  1.00 86.58           H
ATOM   1383 2HB  TRP A 104       8.921   2.761   9.349  1.00 86.58           H
ATOM   1384  CG  TRP A 104       7.625   4.386   8.810  1.00 86.58           C
ATOM   1385  CD1 TRP A 104       6.961   4.721   7.696  1.00 86.58           C
ATOM   1386  HD1 TRP A 104       7.348   4.584   6.686  1.00 86.58           H
ATOM   1387  CD2 TRP A 104       6.748   4.739   9.901  1.00 86.58           C
ATOM   1388  NE1 TRP A 104       5.726   5.263   7.987  1.00 86.58           N
ATOM   1389  HE1 TRP A 104       5.051   5.588   7.324  1.00 86.58           H
ATOM   1390  CE2 TRP A 104       5.592   5.274   9.370  1.00 86.58           C
ATOM   1391  CE3 TRP A 104       6.926   4.610  11.290  1.00 86.58           C
ATOM   1392  HE3 TRP A 104       7.829   4.191  11.733  1.00 86.58           H
ATOM   1393  CZ2 TRP A 104       4.524   5.723  10.157  1.00 86.58           C
ATOM   1394  HZ2 TRP A 104       3.621   6.142   9.713  1.00 86.58           H
ATOM   1395  CZ3 TRP A 104       5.850   5.064  12.062  1.00 86.58           C
ATOM   1396  HZ3 TRP A 104       5.936   4.987  13.145  1.00 86.58           H
ATOM   1397  CH2 TRP A 104       4.679   5.605  11.543  1.00 86.58           C
ATOM   1398  HH2 TRP A 104       3.885   5.936  12.213  1.00 86.58           H
ATOM   1399  HN  TRP A 104      10.136   5.841   8.137  1.00 86.58           H
ATOM   1400  N   ALA A 105      12.259   3.921   9.273  1.00 95.33           N
ATOM   1401  CA  ALA A 105      13.521   3.231   9.478  1.00 95.33           C
ATOM   1402  C   ALA A 105      14.164   3.728  10.775  1.00 95.33           C
ATOM   1403  O   ALA A 105      14.623   2.930  11.590  1.00 95.33           O
ATOM   1404  HA  ALA A 105      13.306   2.167   9.574  1.00 95.33           H
ATOM   1405  CB  ALA A 105      14.423   3.444   8.261  1.00 95.33           C
ATOM   1406 1HB  ALA A 105      13.933   3.047   7.372  1.00 95.33           H
ATOM   1407 2HB  ALA A 105      14.609   4.509   8.129  1.00 95.33           H
ATOM   1408 3HB  ALA A 105      15.370   2.926   8.415  1.00 95.33           H
ATOM   1409  HN  ALA A 105      12.214   4.483   8.447  1.00 95.33           H
ATOM   1410  N   ILE A 106      14.177   5.044  10.924  1.00 92.16           N
ATOM   1411  CA  ILE A 106      14.763   5.658  12.104  1.00 92.16           C
ATOM   1412  C   ILE A 106      13.947   5.264  13.337  1.00 92.16           C
ATOM   1413  O   ILE A 106      14.510   4.902  14.369  1.00 92.16           O
ATOM   1414  HA  ILE A 106      15.770   5.257  12.215  1.00 92.16           H
ATOM   1415  CB  ILE A 106      14.896   7.170  11.912  1.00 92.16           C
ATOM   1416  HB  ILE A 106      13.934   7.557  11.576  1.00 92.16           H
ATOM   1417  CG1 ILE A 106      15.920   7.496  10.823  1.00 92.16           C
ATOM   1418 1HG1 ILE A 106      16.927   7.326  11.204  1.00 92.16           H
ATOM   1419 2HG1 ILE A 106      15.781   6.825   9.976  1.00 92.16           H
ATOM   1420  CG2 ILE A 106      15.225   7.864  13.235  1.00 92.16           C
ATOM   1421 1HG2 ILE A 106      14.428   7.672  13.954  1.00 92.16           H
ATOM   1422 2HG2 ILE A 106      16.166   7.477  13.624  1.00 92.16           H
ATOM   1423 3HG2 ILE A 106      15.313   8.938  13.070  1.00 92.16           H
ATOM   1424  CD1 ILE A 106      15.783   8.948  10.359  1.00 92.16           C
ATOM   1425 1HD1 ILE A 106      14.782   9.108   9.957  1.00 92.16           H
ATOM   1426 2HD1 ILE A 106      15.946   9.616  11.205  1.00 92.16           H
ATOM   1427 3HD1 ILE A 106      16.522   9.153   9.586  1.00 92.16           H
ATOM   1428  HN  ILE A 106      13.797   5.687  10.259  1.00 92.16           H
ATOM   1429  N   ALA A 107      12.633   5.347  13.189  1.00 93.37           N
ATOM   1430  CA  ALA A 107      11.736   5.087  14.302  1.00 93.37           C
ATOM   1431  C   ALA A 107      11.905   3.636  14.759  1.00 93.37           C
ATOM   1432  O   ALA A 107      11.821   3.343  15.951  1.00 93.37           O
ATOM   1433  HA  ALA A 107      12.019   5.751  15.119  1.00 93.37           H
ATOM   1434  CB  ALA A 107      10.298   5.402  13.885  1.00 93.37           C
ATOM   1435 1HB  ALA A 107      10.225   6.451  13.597  1.00 93.37           H
ATOM   1436 2HB  ALA A 107      10.019   4.774  13.039  1.00 93.37           H
ATOM   1437 3HB  ALA A 107       9.626   5.207  14.720  1.00 93.37           H
ATOM   1438  HN  ALA A 107      12.181   5.587  12.330  1.00 93.37           H
ATOM   1439  N   ALA A 108      12.141   2.767  13.787  1.00 92.89           N
ATOM   1440  CA  ALA A 108      12.275   1.348  14.069  1.00 92.89           C
ATOM   1441  C   ALA A 108      13.629   1.089  14.731  1.00 92.89           C
ATOM   1442  O   ALA A 108      13.759   0.183  15.553  1.00 92.89           O
ATOM   1443  HA  ALA A 108      11.481   1.071  14.763  1.00 92.89           H
ATOM   1444  CB  ALA A 108      12.097   0.551  12.775  1.00 92.89           C
ATOM   1445 1HB  ALA A 108      11.108   0.748  12.360  1.00 92.89           H
ATOM   1446 2HB  ALA A 108      12.858   0.852  12.055  1.00 92.89           H
ATOM   1447 3HB  ALA A 108      12.197  -0.513  12.986  1.00 92.89           H
ATOM   1448  HN  ALA A 108      12.240   3.018  12.824  1.00 92.89           H
ATOM   1449  N   ALA A 109      14.604   1.901  14.348  1.00 91.45           N
ATOM   1450  CA  ALA A 109      15.969   1.698  14.804  1.00 91.45           C
ATOM   1451  C   ALA A 109      16.054   2.011  16.300  1.00 91.45           C
ATOM   1452  O   ALA A 109      16.794   1.358  17.033  1.00 91.45           O
ATOM   1453  HA  ALA A 109      16.219   0.649  14.647  1.00 91.45           H
ATOM   1454  CB  ALA A 109      16.918   2.563  13.973  1.00 91.45           C
ATOM   1455 1HB  ALA A 109      16.841   2.281  12.923  1.00 91.45           H
ATOM   1456 2HB  ALA A 109      16.649   3.613  14.088  1.00 91.45           H
ATOM   1457 3HB  ALA A 109      17.942   2.411  14.315  1.00 91.45           H
ATOM   1458  HN  ALA A 109      14.473   2.683  13.739  1.00 91.45           H
ATOM   1459  N   ASP A 110      15.286   3.012  16.707  1.00 82.81           N
ATOM   1460  CA  ASP A 110      15.403   3.545  18.054  1.00 82.81           C
ATOM   1461  C   ASP A 110      14.034   4.039  18.523  1.00 82.81           C
ATOM   1462  O   ASP A 110      13.253   3.274  19.086  1.00 82.81           O
ATOM   1463  HA  ASP A 110      15.777   2.718  18.657  1.00 82.81           H
ATOM   1464  CB  ASP A 110      16.373   4.728  18.095  1.00 82.81           C
ATOM   1465 1HB  ASP A 110      17.315   4.447  17.624  1.00 82.81           H
ATOM   1466 2HB  ASP A 110      15.964   5.558  17.520  1.00 82.81           H
ATOM   1467  CG  ASP A 110      16.630   5.175  19.535  1.00 82.81           C
ATOM   1468  OD1 ASP A 110      16.228   4.419  20.445  1.00 82.81           O
ATOM   1469  OD2 ASP A 110      17.224   6.264  19.694  1.00 82.81           O
ATOM   1470  HN  ASP A 110      14.595   3.455  16.136  1.00 82.81           H
ATOM   1471  N   GLN A 111      13.784   5.317  18.274  1.00 85.69           N
ATOM   1472  CA  GLN A 111      12.537   5.931  18.695  1.00 85.69           C
ATOM   1473  C   GLN A 111      12.139   7.044  17.723  1.00 85.69           C
ATOM   1474  O   GLN A 111      12.921   7.422  16.852  1.00 85.69           O
ATOM   1475  HA  GLN A 111      11.796   5.132  18.666  1.00 85.69           H
ATOM   1476  CB  GLN A 111      12.643   6.465  20.125  1.00 85.69           C
ATOM   1477 1HB  GLN A 111      11.699   6.924  20.417  1.00 85.69           H
ATOM   1478 2HB  GLN A 111      12.822   5.638  20.813  1.00 85.69           H
ATOM   1479  CG  GLN A 111      13.774   7.489  20.245  1.00 85.69           C
ATOM   1480 1HG  GLN A 111      14.721   7.023  19.972  1.00 85.69           H
ATOM   1481 2HG  GLN A 111      13.606   8.305  19.543  1.00 85.69           H
ATOM   1482  CD  GLN A 111      13.863   8.042  21.668  1.00 85.69           C
ATOM   1483  OE1 GLN A 111      12.955   7.908  22.472  1.00 85.69           O
ATOM   1484  NE2 GLN A 111      15.005   8.671  21.934  1.00 85.69           N
ATOM   1485 1HE2 GLN A 111      15.709   8.747  21.228  1.00 85.69           H
ATOM   1486 2HE2 GLN A 111      15.158   9.069  22.838  1.00 85.69           H
ATOM   1487  HN  GLN A 111      14.415   5.927  17.795  1.00 85.69           H
ATOM   1488  N   TRP A 112      10.922   7.536  17.904  1.00 91.12           N
ATOM   1489  CA  TRP A 112      10.433   8.638  17.092  1.00 91.12           C
ATOM   1490  C   TRP A 112      11.132   9.916  17.559  1.00 91.12           C
ATOM   1491  O   TRP A 112      10.921  10.369  18.683  1.00 91.12           O
ATOM   1492  HA  TRP A 112      10.692   8.429  16.054  1.00 91.12           H
ATOM   1493  CB  TRP A 112       8.907   8.733  17.159  1.00 91.12           C
ATOM   1494 1HB  TRP A 112       8.482   7.758  16.920  1.00 91.12           H
ATOM   1495 2HB  TRP A 112       8.612   8.966  18.183  1.00 91.12           H
ATOM   1496  CG  TRP A 112       8.307   9.780  16.219  1.00 91.12           C
ATOM   1497  CD1 TRP A 112       7.947  11.039  16.508  1.00 91.12           C
ATOM   1498  HD1 TRP A 112       8.043  11.493  17.494  1.00 91.12           H
ATOM   1499  CD2 TRP A 112       8.008   9.607  14.818  1.00 91.12           C
ATOM   1500  NE1 TRP A 112       7.441  11.687  15.400  1.00 91.12           N
ATOM   1501  HE1 TRP A 112       7.108  12.629  15.366  1.00 91.12           H
ATOM   1502  CE2 TRP A 112       7.479  10.788  14.339  1.00 91.12           C
ATOM   1503  CE3 TRP A 112       8.179   8.489  13.983  1.00 91.12           C
ATOM   1504  HE3 TRP A 112       8.595   7.546  14.336  1.00 91.12           H
ATOM   1505  CZ2 TRP A 112       7.079  10.966  13.010  1.00 91.12           C
ATOM   1506  HZ2 TRP A 112       6.663  11.910  12.656  1.00 91.12           H
ATOM   1507  CZ3 TRP A 112       7.774   8.683  12.657  1.00 91.12           C
ATOM   1508  HZ3 TRP A 112       7.885   7.847  11.966  1.00 91.12           H
ATOM   1509  CH2 TRP A 112       7.240   9.866  12.159  1.00 91.12           C
ATOM   1510  HH2 TRP A 112       6.947   9.936  11.111  1.00 91.12           H
ATOM   1511  HN  TRP A 112      10.277   7.196  18.588  1.00 91.12           H
ATOM   1512  N   LYS A 113      11.951  10.462  16.672  1.00 83.33           N
ATOM   1513  CA  LYS A 113      12.820  11.568  17.037  1.00 83.33           C
ATOM   1514  C   LYS A 113      12.260  12.865  16.449  1.00 83.33           C
ATOM   1515  O   LYS A 113      12.918  13.904  16.489  1.00 83.33           O
ATOM   1516  HA  LYS A 113      12.808  11.648  18.124  1.00 83.33           H
ATOM   1517  CB  LYS A 113      14.263  11.277  16.620  1.00 83.33           C
ATOM   1518 1HB  LYS A 113      14.312  11.135  15.540  1.00 83.33           H
ATOM   1519 2HB  LYS A 113      14.894  12.133  16.858  1.00 83.33           H
ATOM   1520  CG  LYS A 113      14.797  10.030  17.328  1.00 83.33           C
ATOM   1521 1HG  LYS A 113      14.664  10.135  18.405  1.00 83.33           H
ATOM   1522 2HG  LYS A 113      14.222   9.158  17.020  1.00 83.33           H
ATOM   1523  CD  LYS A 113      16.277   9.811  17.010  1.00 83.33           C
ATOM   1524 1HD  LYS A 113      16.407   9.682  15.936  1.00 83.33           H
ATOM   1525 2HD  LYS A 113      16.849  10.694  17.296  1.00 83.33           H
ATOM   1526  CE  LYS A 113      16.820   8.585  17.746  1.00 83.33           C
ATOM   1527 1HE  LYS A 113      16.685   8.708  18.821  1.00 83.33           H
ATOM   1528 2HE  LYS A 113      16.257   7.698  17.454  1.00 83.33           H
ATOM   1529  NZ  LYS A 113      18.255   8.390  17.441  1.00 83.33           N
ATOM   1530 1HZ  LYS A 113      18.601   7.579  17.942  1.00 83.33           H
ATOM   1531 2HZ  LYS A 113      18.372   8.247  16.444  1.00 83.33           H
ATOM   1532 3HZ  LYS A 113      18.776   9.211  17.728  1.00 83.33           H
ATOM   1533  HN  LYS A 113      12.027  10.161  15.721  1.00 83.33           H
ATOM   1534  N   PHE A 114      11.051  12.763  15.917  1.00 89.02           N
ATOM   1535  CA  PHE A 114      10.465  13.865  15.173  1.00 89.02           C
ATOM   1536  C   PHE A 114       9.275  14.463  15.925  1.00 89.02           C
ATOM   1537  O   PHE A 114       8.819  13.902  16.920  1.00 89.02           O
ATOM   1538  HA  PHE A 114      11.239  14.624  15.057  1.00 89.02           H
ATOM   1539  CB  PHE A 114       9.977  13.295  13.839  1.00 89.02           C
ATOM   1540 1HB  PHE A 114       9.137  12.625  14.028  1.00 89.02           H
ATOM   1541 2HB  PHE A 114       9.601  14.111  13.223  1.00 89.02           H
ATOM   1542  CG  PHE A 114      11.050  12.535  13.057  1.00 89.02           C
ATOM   1543  CD1 PHE A 114      11.999  13.221  12.364  1.00 89.02           C
ATOM   1544  HD1 PHE A 114      11.994  14.311  12.366  1.00 89.02           H
ATOM   1545  CD2 PHE A 114      11.055  11.175  13.054  1.00 89.02           C
ATOM   1546  HD2 PHE A 114      10.295  10.626  13.609  1.00 89.02           H
ATOM   1547  CE1 PHE A 114      12.995  12.516  11.637  1.00 89.02           C
ATOM   1548  HE1 PHE A 114      13.755  13.065  11.082  1.00 89.02           H
ATOM   1549  CE2 PHE A 114      12.051  10.471  12.327  1.00 89.02           C
ATOM   1550  HE2 PHE A 114      12.055   9.381  12.325  1.00 89.02           H
ATOM   1551  CZ  PHE A 114      13.000  11.156  11.634  1.00 89.02           C
ATOM   1552  HZ  PHE A 114      13.764  10.615  11.077  1.00 89.02           H
ATOM   1553  HN  PHE A 114      10.476  11.948  15.987  1.00 89.02           H
ATOM   1554  N   GLN A 115       8.805  15.594  15.420  1.00 81.98           N
ATOM   1555  CA  GLN A 115       7.704  16.297  16.056  1.00 81.98           C
ATOM   1556  C   GLN A 115       6.382  15.581  15.773  1.00 81.98           C
ATOM   1557  O   GLN A 115       6.308  14.736  14.882  1.00 81.98           O
ATOM   1558  HA  GLN A 115       7.919  16.267  17.124  1.00 81.98           H
ATOM   1559  CB  GLN A 115       7.646  17.756  15.597  1.00 81.98           C
ATOM   1560 1HB  GLN A 115       7.589  17.797  14.510  1.00 81.98           H
ATOM   1561 2HB  GLN A 115       6.741  18.226  15.981  1.00 81.98           H
ATOM   1562  CG  GLN A 115       8.874  18.531  16.079  1.00 81.98           C
ATOM   1563 1HG  GLN A 115       8.976  18.423  17.159  1.00 81.98           H
ATOM   1564 2HG  GLN A 115       9.773  18.110  15.630  1.00 81.98           H
ATOM   1565  CD  GLN A 115       8.763  20.014  15.718  1.00 81.98           C
ATOM   1566  OE1 GLN A 115       7.869  20.440  15.006  1.00 81.98           O
ATOM   1567  NE2 GLN A 115       9.718  20.772  16.248  1.00 81.98           N
ATOM   1568 1HE2 GLN A 115      10.423  20.359  16.824  1.00 81.98           H
ATOM   1569 2HE2 GLN A 115       9.731  21.756  16.069  1.00 81.98           H
ATOM   1570  HN  GLN A 115       9.162  16.029  14.593  1.00 81.98           H
ATOM   1571  N   THR A 116       5.370  15.944  16.548  1.00 88.40           N
ATOM   1572  CA  THR A 116       4.056  15.343  16.395  1.00 88.40           C
ATOM   1573  C   THR A 116       3.528  15.572  14.977  1.00 88.40           C
ATOM   1574  O   THR A 116       2.926  14.679  14.383  1.00 88.40           O
ATOM   1575  HA  THR A 116       4.153  14.266  16.529  1.00 88.40           H
ATOM   1576  CB  THR A 116       3.145  15.914  17.483  1.00 88.40           C
ATOM   1577  HB  THR A 116       2.876  16.947  17.262  1.00 88.40           H
ATOM   1578  OG1 THR A 116       3.877  15.714  18.689  1.00 88.40           O
ATOM   1579  HG1 THR A 116       3.499  16.284  19.418  1.00 88.40           H
ATOM   1580  CG2 THR A 116       1.874  15.086  17.676  1.00 88.40           C
ATOM   1581 1HG2 THR A 116       2.143  14.069  17.963  1.00 88.40           H
ATOM   1582 2HG2 THR A 116       1.310  15.063  16.744  1.00 88.40           H
ATOM   1583 3HG2 THR A 116       1.263  15.535  18.460  1.00 88.40           H
ATOM   1584  HN  THR A 116       5.438  16.634  17.269  1.00 88.40           H
ATOM   1585  N   PHE A 117       3.771  16.775  14.476  1.00 91.43           N
ATOM   1586  CA  PHE A 117       3.308  17.140  13.148  1.00 91.43           C
ATOM   1587  C   PHE A 117       3.791  16.133  12.103  1.00 91.43           C
ATOM   1588  O   PHE A 117       3.013  15.687  11.260  1.00 91.43           O
ATOM   1589  HA  PHE A 117       2.218  17.140  13.175  1.00 91.43           H
ATOM   1590  CB  PHE A 117       3.903  18.513  12.829  1.00 91.43           C
ATOM   1591 1HB  PHE A 117       3.550  19.232  13.569  1.00 91.43           H
ATOM   1592 2HB  PHE A 117       4.987  18.460  12.929  1.00 91.43           H
ATOM   1593  CG  PHE A 117       3.559  19.030  11.431  1.00 91.43           C
ATOM   1594  CD1 PHE A 117       4.502  19.022  10.452  1.00 91.43           C
ATOM   1595  HD1 PHE A 117       5.504  18.646  10.663  1.00 91.43           H
ATOM   1596  CD2 PHE A 117       2.310  19.499  11.168  1.00 91.43           C
ATOM   1597  HD2 PHE A 117       1.554  19.507  11.953  1.00 91.43           H
ATOM   1598  CE1 PHE A 117       4.183  19.502   9.154  1.00 91.43           C
ATOM   1599  HE1 PHE A 117       4.939  19.495   8.369  1.00 91.43           H
ATOM   1600  CE2 PHE A 117       1.990  19.980   9.870  1.00 91.43           C
ATOM   1601  HE2 PHE A 117       0.989  20.355   9.659  1.00 91.43           H
ATOM   1602  CZ  PHE A 117       2.934  19.971   8.891  1.00 91.43           C
ATOM   1603  HZ  PHE A 117       2.689  20.339   7.895  1.00 91.43           H
ATOM   1604  HN  PHE A 117       4.274  17.491  14.960  1.00 91.43           H
ATOM   1605  N   MET A 118       5.071  15.803  12.192  1.00 88.59           N
ATOM   1606  CA  MET A 118       5.674  14.883  11.243  1.00 88.59           C
ATOM   1607  C   MET A 118       5.064  13.486  11.370  1.00 88.59           C
ATOM   1608  O   MET A 118       4.949  12.763  10.382  1.00 88.59           O
ATOM   1609  HA  MET A 118       5.457  15.293  10.257  1.00 88.59           H
ATOM   1610  CB  MET A 118       7.182  14.807  11.494  1.00 88.59           C
ATOM   1611 1HB  MET A 118       7.592  15.813  11.575  1.00 88.59           H
ATOM   1612 2HB  MET A 118       7.371  14.308  12.445  1.00 88.59           H
ATOM   1613  CG  MET A 118       7.888  14.051  10.366  1.00 88.59           C
ATOM   1614 1HG  MET A 118       8.957  13.992  10.570  1.00 88.59           H
ATOM   1615 2HG  MET A 118       7.516  13.027  10.315  1.00 88.59           H
ATOM   1616  SD  MET A 118       7.609  14.878   8.809  1.00 88.59           S
ATOM   1617  CE  MET A 118       8.833  16.172   8.923  1.00 88.59           C
ATOM   1618 1HE  MET A 118       8.628  16.791   9.796  1.00 88.59           H
ATOM   1619 2HE  MET A 118       9.824  15.728   9.017  1.00 88.59           H
ATOM   1620 3HE  MET A 118       8.795  16.788   8.024  1.00 88.59           H
ATOM   1621  HN  MET A 118       5.691  16.153  12.894  1.00 88.59           H
ATOM   1622  N   CYS A 119       4.689  13.148  12.596  1.00 93.75           N
ATOM   1623  CA  CYS A 119       4.030  11.879  12.854  1.00 93.75           C
ATOM   1624  C   CYS A 119       2.720  11.849  12.065  1.00 93.75           C
ATOM   1625  O   CYS A 119       2.421  10.867  11.387  1.00 93.75           O
ATOM   1626  HA  CYS A 119       4.708  11.099  12.507  1.00 93.75           H
ATOM   1627  CB  CYS A 119       3.802  11.654  14.350  1.00 93.75           C
ATOM   1628 1HB  CYS A 119       4.759  11.563  14.863  1.00 93.75           H
ATOM   1629 2HB  CYS A 119       3.290  12.514  14.781  1.00 93.75           H
ATOM   1630  SG  CYS A 119       2.808  10.140  14.610  1.00 93.75           S
ATOM   1631  HN  CYS A 119       4.829  13.723  13.402  1.00 93.75           H
ATOM   1632  N   LYS A 120       1.972  12.937  12.180  1.00 92.03           N
ATOM   1633  CA  LYS A 120       0.692  13.041  11.500  1.00 92.03           C
ATOM   1634  C   LYS A 120       0.908  12.901   9.992  1.00 92.03           C
ATOM   1635  O   LYS A 120       0.193  12.153   9.326  1.00 92.03           O
ATOM   1636  HA  LYS A 120       0.074  12.210  11.839  1.00 92.03           H
ATOM   1637  CB  LYS A 120      -0.025  14.331  11.902  1.00 92.03           C
ATOM   1638 1HB  LYS A 120       0.649  15.180  11.780  1.00 92.03           H
ATOM   1639 2HB  LYS A 120      -0.874  14.501  11.240  1.00 92.03           H
ATOM   1640  CG  LYS A 120      -0.508  14.262  13.352  1.00 92.03           C
ATOM   1641 1HG  LYS A 120      -1.225  13.449  13.462  1.00 92.03           H
ATOM   1642 2HG  LYS A 120       0.333  14.036  14.009  1.00 92.03           H
ATOM   1643  CD  LYS A 120      -1.155  15.581  13.779  1.00 92.03           C
ATOM   1644 1HD  LYS A 120      -0.429  16.390  13.696  1.00 92.03           H
ATOM   1645 2HD  LYS A 120      -1.977  15.821  13.105  1.00 92.03           H
ATOM   1646  CE  LYS A 120      -1.672  15.499  15.216  1.00 92.03           C
ATOM   1647 1HE  LYS A 120      -0.914  15.048  15.857  1.00 92.03           H
ATOM   1648 2HE  LYS A 120      -1.858  16.502  15.600  1.00 92.03           H
ATOM   1649  NZ  LYS A 120      -2.917  14.700  15.274  1.00 92.03           N
ATOM   1650 1HZ  LYS A 120      -3.395  14.883  16.149  1.00 92.03           H
ATOM   1651 2HZ  LYS A 120      -3.519  14.957  14.500  1.00 92.03           H
ATOM   1652 3HZ  LYS A 120      -2.689  13.714  15.212  1.00 92.03           H
ATOM   1653  HN  LYS A 120       2.227  13.736  12.725  1.00 92.03           H
ATOM   1654  N   VAL A 121       1.896  13.632   9.498  1.00 93.04           N
ATOM   1655  CA  VAL A 121       2.150  13.677   8.068  1.00 93.04           C
ATOM   1656  C   VAL A 121       2.514  12.275   7.575  1.00 93.04           C
ATOM   1657  O   VAL A 121       1.936  11.785   6.606  1.00 93.04           O
ATOM   1658  HA  VAL A 121       1.228  13.993   7.579  1.00 93.04           H
ATOM   1659  CB  VAL A 121       3.229  14.718   7.761  1.00 93.04           C
ATOM   1660  HB  VAL A 121       4.089  14.506   8.395  1.00 93.04           H
ATOM   1661  CG1 VAL A 121       3.684  14.621   6.303  1.00 93.04           C
ATOM   1662 1HG1 VAL A 121       4.093  13.629   6.115  1.00 93.04           H
ATOM   1663 2HG1 VAL A 121       2.834  14.795   5.644  1.00 93.04           H
ATOM   1664 3HG1 VAL A 121       4.451  15.372   6.112  1.00 93.04           H
ATOM   1665  CG2 VAL A 121       2.739  16.129   8.090  1.00 93.04           C
ATOM   1666 1HG2 VAL A 121       1.855  16.356   7.493  1.00 93.04           H
ATOM   1667 2HG2 VAL A 121       2.487  16.189   9.149  1.00 93.04           H
ATOM   1668 3HG2 VAL A 121       3.525  16.849   7.862  1.00 93.04           H
ATOM   1669  HN  VAL A 121       2.515  14.186  10.055  1.00 93.04           H
ATOM   1670  N   VAL A 122       3.470  11.670   8.264  1.00 92.20           N
ATOM   1671  CA  VAL A 122       4.049  10.420   7.801  1.00 92.20           C
ATOM   1672  C   VAL A 122       2.967   9.339   7.777  1.00 92.20           C
ATOM   1673  O   VAL A 122       2.847   8.597   6.804  1.00 92.20           O
ATOM   1674  HA  VAL A 122       4.407  10.580   6.784  1.00 92.20           H
ATOM   1675  CB  VAL A 122       5.249  10.045   8.673  1.00 92.20           C
ATOM   1676  HB  VAL A 122       4.930  10.077   9.714  1.00 92.20           H
ATOM   1677  CG1 VAL A 122       5.724   8.623   8.369  1.00 92.20           C
ATOM   1678 1HG1 VAL A 122       4.915   7.920   8.568  1.00 92.20           H
ATOM   1679 2HG1 VAL A 122       6.018   8.554   7.322  1.00 92.20           H
ATOM   1680 3HG1 VAL A 122       6.578   8.382   9.003  1.00 92.20           H
ATOM   1681  CG2 VAL A 122       6.388  11.052   8.500  1.00 92.20           C
ATOM   1682 1HG2 VAL A 122       6.705  11.067   7.457  1.00 92.20           H
ATOM   1683 2HG2 VAL A 122       6.043  12.045   8.789  1.00 92.20           H
ATOM   1684 3HG2 VAL A 122       7.229  10.762   9.131  1.00 92.20           H
ATOM   1685  HN  VAL A 122       3.847  12.019   9.122  1.00 92.20           H
ATOM   1686  N   ASN A 123       2.206   9.285   8.861  1.00 91.17           N
ATOM   1687  CA  ASN A 123       1.136   8.308   8.976  1.00 91.17           C
ATOM   1688  C   ASN A 123       0.105   8.555   7.873  1.00 91.17           C
ATOM   1689  O   ASN A 123      -0.373   7.613   7.243  1.00 91.17           O
ATOM   1690  HA  ASN A 123       1.624   7.338   8.881  1.00 91.17           H
ATOM   1691  CB  ASN A 123       0.425   8.427  10.325  1.00 91.17           C
ATOM   1692 1HB  ASN A 123       0.446   9.464  10.661  1.00 91.17           H
ATOM   1693 2HB  ASN A 123      -0.624   8.150  10.213  1.00 91.17           H
ATOM   1694  CG  ASN A 123       1.085   7.531  11.375  1.00 91.17           C
ATOM   1695  OD1 ASN A 123       1.870   6.648  11.069  1.00 91.17           O
ATOM   1696  ND2 ASN A 123       0.724   7.806  12.625  1.00 91.17           N
ATOM   1697 1HD2 ASN A 123       0.075   8.544  12.807  1.00 91.17           H
ATOM   1698 2HD2 ASN A 123       1.103   7.274  13.383  1.00 91.17           H
ATOM   1699  HN  ASN A 123       2.311   9.892   9.649  1.00 91.17           H
ATOM   1700  N   SER A 124      -0.209   9.827   7.675  1.00 92.02           N
ATOM   1701  CA  SER A 124      -1.234  10.205   6.717  1.00 92.02           C
ATOM   1702  C   SER A 124      -0.780   9.852   5.299  1.00 92.02           C
ATOM   1703  O   SER A 124      -1.556   9.314   4.511  1.00 92.02           O
ATOM   1704  HA  SER A 124      -2.114   9.624   6.993  1.00 92.02           H
ATOM   1705  CB  SER A 124      -1.557  11.697   6.815  1.00 92.02           C
ATOM   1706 1HB  SER A 124      -0.675  12.277   6.545  1.00 92.02           H
ATOM   1707 2HB  SER A 124      -2.337  11.947   6.095  1.00 92.02           H
ATOM   1708  OG  SER A 124      -1.984  12.066   8.124  1.00 92.02           O
ATOM   1709  HG  SER A 124      -1.309  12.669   8.547  1.00 92.02           H
ATOM   1710  HN  SER A 124       0.223  10.591   8.155  1.00 92.02           H
ATOM   1711  N   MET A 125       0.475  10.170   5.017  1.00 85.07           N
ATOM   1712  CA  MET A 125       1.038   9.901   3.705  1.00 85.07           C
ATOM   1713  C   MET A 125       0.979   8.408   3.378  1.00 85.07           C
ATOM   1714  O   MET A 125       0.553   8.024   2.290  1.00 85.07           O
ATOM   1715  HA  MET A 125       0.421  10.460   3.001  1.00 85.07           H
ATOM   1716  CB  MET A 125       2.493  10.375   3.668  1.00 85.07           C
ATOM   1717 1HB  MET A 125       3.000  10.076   4.585  1.00 85.07           H
ATOM   1718 2HB  MET A 125       3.015   9.892   2.842  1.00 85.07           H
ATOM   1719  CG  MET A 125       2.570  11.895   3.507  1.00 85.07           C
ATOM   1720 1HG  MET A 125       1.999  12.206   2.633  1.00 85.07           H
ATOM   1721 2HG  MET A 125       2.121  12.383   4.372  1.00 85.07           H
ATOM   1722  SD  MET A 125       4.273  12.404   3.336  1.00 85.07           S
ATOM   1723  CE  MET A 125       4.607  11.816   1.684  1.00 85.07           C
ATOM   1724 1HE  MET A 125       4.462  10.736   1.647  1.00 85.07           H
ATOM   1725 2HE  MET A 125       3.928  12.298   0.982  1.00 85.07           H
ATOM   1726 3HE  MET A 125       5.637  12.054   1.416  1.00 85.07           H
ATOM   1727  HN  MET A 125       1.101  10.602   5.666  1.00 85.07           H
ATOM   1728  N   TYR A 126       1.413   7.606   4.340  1.00 85.26           N
ATOM   1729  CA  TYR A 126       1.414   6.164   4.167  1.00 85.26           C
ATOM   1730  C   TYR A 126       0.013   5.650   3.830  1.00 85.26           C
ATOM   1731  O   TYR A 126      -0.154   4.848   2.912  1.00 85.26           O
ATOM   1732  HA  TYR A 126       2.089   5.924   3.345  1.00 85.26           H
ATOM   1733  CB  TYR A 126       1.849   5.579   5.512  1.00 85.26           C
ATOM   1734 1HB  TYR A 126       2.912   5.770   5.654  1.00 85.26           H
ATOM   1735 2HB  TYR A 126       1.322   6.100   6.311  1.00 85.26           H
ATOM   1736  CG  TYR A 126       1.593   4.076   5.649  1.00 85.26           C
ATOM   1737  CD1 TYR A 126       0.573   3.621   6.460  1.00 85.26           C
ATOM   1738  HD1 TYR A 126      -0.050   4.331   7.002  1.00 85.26           H
ATOM   1739  CD2 TYR A 126       2.383   3.177   4.962  1.00 85.26           C
ATOM   1740  HD2 TYR A 126       3.188   3.536   4.322  1.00 85.26           H
ATOM   1741  CE1 TYR A 126       0.333   2.207   6.588  1.00 85.26           C
ATOM   1742  HE1 TYR A 126      -0.469   1.834   7.225  1.00 85.26           H
ATOM   1743  CE2 TYR A 126       2.142   1.763   5.091  1.00 85.26           C
ATOM   1744  HE2 TYR A 126       2.758   1.041   4.554  1.00 85.26           H
ATOM   1745  CZ  TYR A 126       1.129   1.348   5.898  1.00 85.26           C
ATOM   1746  OH  TYR A 126       0.902   0.012   6.019  1.00 85.26           O
ATOM   1747  HH  TYR A 126       1.183  -0.460   5.184  1.00 85.26           H
ATOM   1748  HN  TYR A 126       1.757   7.927   5.222  1.00 85.26           H
ATOM   1749  N   LYS A 127      -0.958   6.133   4.590  1.00 84.44           N
ATOM   1750  CA  LYS A 127      -2.320   5.641   4.467  1.00 84.44           C
ATOM   1751  C   LYS A 127      -2.878   6.037   3.098  1.00 84.44           C
ATOM   1752  O   LYS A 127      -3.517   5.228   2.427  1.00 84.44           O
ATOM   1753  HA  LYS A 127      -2.281   4.554   4.522  1.00 84.44           H
ATOM   1754  CB  LYS A 127      -3.173   6.124   5.642  1.00 84.44           C
ATOM   1755 1HB  LYS A 127      -2.631   5.973   6.575  1.00 84.44           H
ATOM   1756 2HB  LYS A 127      -3.354   7.195   5.548  1.00 84.44           H
ATOM   1757  CG  LYS A 127      -4.508   5.379   5.693  1.00 84.44           C
ATOM   1758 1HG  LYS A 127      -5.227   5.954   6.276  1.00 84.44           H
ATOM   1759 2HG  LYS A 127      -4.915   5.285   4.687  1.00 84.44           H
ATOM   1760  CD  LYS A 127      -4.336   3.990   6.312  1.00 84.44           C
ATOM   1761 1HD  LYS A 127      -3.775   3.351   5.630  1.00 84.44           H
ATOM   1762 2HD  LYS A 127      -3.753   4.066   7.230  1.00 84.44           H
ATOM   1763  CE  LYS A 127      -5.694   3.353   6.615  1.00 84.44           C
ATOM   1764 1HE  LYS A 127      -6.492   4.062   6.395  1.00 84.44           H
ATOM   1765 2HE  LYS A 127      -5.849   2.489   5.969  1.00 84.44           H
ATOM   1766  NZ  LYS A 127      -5.767   2.938   8.034  1.00 84.44           N
ATOM   1767 1HZ  LYS A 127      -6.600   2.379   8.180  1.00 84.44           H
ATOM   1768 2HZ  LYS A 127      -4.946   2.391   8.269  1.00 84.44           H
ATOM   1769 3HZ  LYS A 127      -5.805   3.762   8.625  1.00 84.44           H
ATOM   1770  HN  LYS A 127      -0.827   6.846   5.279  1.00 84.44           H
ATOM   1771  N   MET A 128      -2.618   7.281   2.725  1.00 86.07           N
ATOM   1772  CA  MET A 128      -3.114   7.804   1.464  1.00 86.07           C
ATOM   1773  C   MET A 128      -2.550   7.012   0.282  1.00 86.07           C
ATOM   1774  O   MET A 128      -3.276   6.691  -0.658  1.00 86.07           O
ATOM   1775  HA  MET A 128      -4.197   7.688   1.504  1.00 86.07           H
ATOM   1776  CB  MET A 128      -2.717   9.275   1.329  1.00 86.07           C
ATOM   1777 1HB  MET A 128      -3.040   9.825   2.212  1.00 86.07           H
ATOM   1778 2HB  MET A 128      -1.631   9.359   1.280  1.00 86.07           H
ATOM   1779  CG  MET A 128      -3.338   9.899   0.077  1.00 86.07           C
ATOM   1780 1HG  MET A 128      -2.973   9.388  -0.813  1.00 86.07           H
ATOM   1781 2HG  MET A 128      -4.420   9.771   0.096  1.00 86.07           H
ATOM   1782  SD  MET A 128      -2.931  11.635  -0.006  1.00 86.07           S
ATOM   1783  CE  MET A 128      -1.174  11.527  -0.300  1.00 86.07           C
ATOM   1784 1HE  MET A 128      -0.699  11.001   0.528  1.00 86.07           H
ATOM   1785 2HE  MET A 128      -0.993  10.985  -1.228  1.00 86.07           H
ATOM   1786 3HE  MET A 128      -0.757  12.531  -0.379  1.00 86.07           H
ATOM   1787  HN  MET A 128      -2.080   7.926   3.268  1.00 86.07           H
ATOM   1788  N   ASN A 129      -1.260   6.720   0.369  1.00 80.85           N
ATOM   1789  CA  ASN A 129      -0.572   6.043  -0.717  1.00 80.85           C
ATOM   1790  C   ASN A 129      -1.024   4.583  -0.770  1.00 80.85           C
ATOM   1791  O   ASN A 129      -1.123   3.999  -1.848  1.00 80.85           O
ATOM   1792  HA  ASN A 129      -0.842   6.596  -1.617  1.00 80.85           H
ATOM   1793  CB  ASN A 129       0.943   6.062  -0.505  1.00 80.85           C
ATOM   1794 1HB  ASN A 129       1.181   5.654   0.477  1.00 80.85           H
ATOM   1795 2HB  ASN A 129       1.425   5.419  -1.242  1.00 80.85           H
ATOM   1796  CG  ASN A 129       1.496   7.483  -0.622  1.00 80.85           C
ATOM   1797  OD1 ASN A 129       0.983   8.319  -1.347  1.00 80.85           O
ATOM   1798  ND2 ASN A 129       2.569   7.710   0.131  1.00 80.85           N
ATOM   1799 1HD2 ASN A 129       2.941   6.980   0.704  1.00 80.85           H
ATOM   1800 2HD2 ASN A 129       3.004   8.610   0.123  1.00 80.85           H
ATOM   1801  HN  ASN A 129      -0.690   6.938   1.160  1.00 80.85           H
ATOM   1802  N   PHE A 130      -1.287   4.035   0.407  1.00 85.68           N
ATOM   1803  CA  PHE A 130      -1.775   2.670   0.505  1.00 85.68           C
ATOM   1804  C   PHE A 130      -3.044   2.480  -0.329  1.00 85.68           C
ATOM   1805  O   PHE A 130      -3.109   1.587  -1.173  1.00 85.68           O
ATOM   1806  HA  PHE A 130      -0.990   2.017   0.122  1.00 85.68           H
ATOM   1807  CB  PHE A 130      -2.105   2.417   1.977  1.00 85.68           C
ATOM   1808 1HB  PHE A 130      -1.186   2.482   2.561  1.00 85.68           H
ATOM   1809 2HB  PHE A 130      -2.764   3.209   2.333  1.00 85.68           H
ATOM   1810  CG  PHE A 130      -2.767   1.063   2.244  1.00 85.68           C
ATOM   1811  CD1 PHE A 130      -4.113   0.988   2.419  1.00 85.68           C
ATOM   1812  HD1 PHE A 130      -4.721   1.891   2.370  1.00 85.68           H
ATOM   1813  CD2 PHE A 130      -2.008  -0.064   2.305  1.00 85.68           C
ATOM   1814  HD2 PHE A 130      -0.929  -0.003   2.164  1.00 85.68           H
ATOM   1815  CE1 PHE A 130      -4.727  -0.268   2.666  1.00 85.68           C
ATOM   1816  HE1 PHE A 130      -5.806  -0.329   2.807  1.00 85.68           H
ATOM   1817  CE2 PHE A 130      -2.623  -1.320   2.552  1.00 85.68           C
ATOM   1818  HE2 PHE A 130      -2.015  -2.224   2.600  1.00 85.68           H
ATOM   1819  CZ  PHE A 130      -3.969  -1.396   2.727  1.00 85.68           C
ATOM   1820  HZ  PHE A 130      -4.441  -2.360   2.917  1.00 85.68           H
ATOM   1821  HN  PHE A 130      -1.172   4.506   1.281  1.00 85.68           H
ATOM   1822  N   TYR A 131      -4.021   3.335  -0.064  1.00 91.40           N
ATOM   1823  CA  TYR A 131      -5.308   3.231  -0.732  1.00 91.40           C
ATOM   1824  C   TYR A 131      -5.186   3.589  -2.214  1.00 91.40           C
ATOM   1825  O   TYR A 131      -5.787   2.936  -3.066  1.00 91.40           O
ATOM   1826  HA  TYR A 131      -5.651   2.201  -0.642  1.00 91.40           H
ATOM   1827  CB  TYR A 131      -6.222   4.249  -0.047  1.00 91.40           C
ATOM   1828 1HB  TYR A 131      -5.671   5.179   0.094  1.00 91.40           H
ATOM   1829 2HB  TYR A 131      -7.060   4.471  -0.707  1.00 91.40           H
ATOM   1830  CG  TYR A 131      -6.766   3.785   1.306  1.00 91.40           C
ATOM   1831  CD1 TYR A 131      -7.460   2.596   1.399  1.00 91.40           C
ATOM   1832  HD1 TYR A 131      -7.620   1.987   0.510  1.00 91.40           H
ATOM   1833  CD2 TYR A 131      -6.562   4.556   2.432  1.00 91.40           C
ATOM   1834  HD2 TYR A 131      -6.014   5.495   2.359  1.00 91.40           H
ATOM   1835  CE1 TYR A 131      -7.972   2.160   2.673  1.00 91.40           C
ATOM   1836  HE1 TYR A 131      -8.522   1.223   2.760  1.00 91.40           H
ATOM   1837  CE2 TYR A 131      -7.074   4.119   3.706  1.00 91.40           C
ATOM   1838  HE2 TYR A 131      -6.921   4.718   4.603  1.00 91.40           H
ATOM   1839  CZ  TYR A 131      -7.754   2.943   3.763  1.00 91.40           C
ATOM   1840  OH  TYR A 131      -8.237   2.530   4.965  1.00 91.40           O
ATOM   1841  HH  TYR A 131      -8.384   3.318   5.563  1.00 91.40           H
ATOM   1842  HN  TYR A 131      -3.945   4.086   0.592  1.00 91.40           H
ATOM   1843  N   SER A 132      -4.405   4.627  -2.478  1.00 91.60           N
ATOM   1844  CA  SER A 132      -4.283   5.148  -3.828  1.00 91.60           C
ATOM   1845  C   SER A 132      -3.690   4.080  -4.750  1.00 91.60           C
ATOM   1846  O   SER A 132      -4.156   3.897  -5.874  1.00 91.60           O
ATOM   1847  HA  SER A 132      -5.299   5.397  -4.135  1.00 91.60           H
ATOM   1848  CB  SER A 132      -3.419   6.411  -3.856  1.00 91.60           C
ATOM   1849 1HB  SER A 132      -3.355   6.784  -4.878  1.00 91.60           H
ATOM   1850 2HB  SER A 132      -3.898   7.190  -3.262  1.00 91.60           H
ATOM   1851  OG  SER A 132      -2.107   6.171  -3.355  1.00 91.60           O
ATOM   1852  HG  SER A 132      -1.545   6.991  -3.463  1.00 91.60           H
ATOM   1853  HN  SER A 132      -3.863   5.108  -1.789  1.00 91.60           H
ATOM   1854  N   CYS A 133      -2.673   3.402  -4.240  1.00 89.57           N
ATOM   1855  CA  CYS A 133      -2.003   2.367  -5.008  1.00 89.57           C
ATOM   1856  C   CYS A 133      -3.029   1.287  -5.357  1.00 89.57           C
ATOM   1857  O   CYS A 133      -3.152   0.894  -6.516  1.00 89.57           O
ATOM   1858  HA  CYS A 133      -1.621   2.844  -5.911  1.00 89.57           H
ATOM   1859  CB  CYS A 133      -0.802   1.791  -4.255  1.00 89.57           C
ATOM   1860 1HB  CYS A 133      -1.086   1.552  -3.230  1.00 89.57           H
ATOM   1861 2HB  CYS A 133      -0.482   0.859  -4.722  1.00 89.57           H
ATOM   1862  SG  CYS A 133       0.575   2.996  -4.256  1.00 89.57           S
ATOM   1863  HG  CYS A 133       0.134   3.712  -3.226  1.00 89.57           H
ATOM   1864  HN  CYS A 133      -2.306   3.551  -3.321  1.00 89.57           H
ATOM   1865  N   VAL A 134      -3.741   0.839  -4.333  1.00 88.19           N
ATOM   1866  CA  VAL A 134      -4.644  -0.289  -4.486  1.00 88.19           C
ATOM   1867  C   VAL A 134      -5.752   0.080  -5.474  1.00 88.19           C
ATOM   1868  O   VAL A 134      -6.108  -0.719  -6.339  1.00 88.19           O
ATOM   1869  HA  VAL A 134      -4.068  -1.118  -4.898  1.00 88.19           H
ATOM   1870  CB  VAL A 134      -5.181  -0.718  -3.119  1.00 88.19           C
ATOM   1871  HB  VAL A 134      -5.625   0.156  -2.644  1.00 88.19           H
ATOM   1872  CG1 VAL A 134      -6.273  -1.778  -3.268  1.00 88.19           C
ATOM   1873 1HG1 VAL A 134      -7.097  -1.371  -3.854  1.00 88.19           H
ATOM   1874 2HG1 VAL A 134      -5.865  -2.653  -3.773  1.00 88.19           H
ATOM   1875 3HG1 VAL A 134      -6.637  -2.066  -2.281  1.00 88.19           H
ATOM   1876  CG2 VAL A 134      -4.050  -1.219  -2.218  1.00 88.19           C
ATOM   1877 1HG2 VAL A 134      -3.563  -2.074  -2.687  1.00 88.19           H
ATOM   1878 2HG2 VAL A 134      -3.321  -0.421  -2.073  1.00 88.19           H
ATOM   1879 3HG2 VAL A 134      -4.459  -1.517  -1.253  1.00 88.19           H
ATOM   1880  HN  VAL A 134      -3.708   1.233  -3.415  1.00 88.19           H
ATOM   1881  N   LEU A 135      -6.265   1.291  -5.314  1.00 92.41           N
ATOM   1882  CA  LEU A 135      -7.378   1.746  -6.129  1.00 92.41           C
ATOM   1883  C   LEU A 135      -6.916   1.889  -7.581  1.00 92.41           C
ATOM   1884  O   LEU A 135      -7.681   1.628  -8.508  1.00 92.41           O
ATOM   1885  HA  LEU A 135      -8.150   0.978  -6.087  1.00 92.41           H
ATOM   1886  CB  LEU A 135      -7.981   3.026  -5.547  1.00 92.41           C
ATOM   1887 1HB  LEU A 135      -7.178   3.749  -5.401  1.00 92.41           H
ATOM   1888 2HB  LEU A 135      -8.663   3.451  -6.284  1.00 92.41           H
ATOM   1889  CG  LEU A 135      -8.736   2.871  -4.225  1.00 92.41           C
ATOM   1890  HG  LEU A 135      -8.074   2.383  -3.509  1.00 92.41           H
ATOM   1891  CD1 LEU A 135      -9.105   4.236  -3.641  1.00 92.41           C
ATOM   1892 1HD1 LEU A 135      -8.197   4.811  -3.460  1.00 92.41           H
ATOM   1893 2HD1 LEU A 135      -9.741   4.772  -4.345  1.00 92.41           H
ATOM   1894 3HD1 LEU A 135      -9.641   4.096  -2.702  1.00 92.41           H
ATOM   1895  CD2 LEU A 135      -9.960   1.970  -4.395  1.00 92.41           C
ATOM   1896 1HD2 LEU A 135     -10.633   2.407  -5.133  1.00 92.41           H
ATOM   1897 2HD2 LEU A 135      -9.641   0.984  -4.733  1.00 92.41           H
ATOM   1898 3HD2 LEU A 135     -10.478   1.876  -3.441  1.00 92.41           H
ATOM   1899  HN  LEU A 135      -5.934   1.954  -4.642  1.00 92.41           H
ATOM   1900  N   LEU A 136      -5.667   2.304  -7.732  1.00 92.03           N
ATOM   1901  CA  LEU A 136      -5.093   2.484  -9.055  1.00 92.03           C
ATOM   1902  C   LEU A 136      -4.996   1.126  -9.753  1.00 92.03           C
ATOM   1903  O   LEU A 136      -5.355   0.997 -10.922  1.00 92.03           O
ATOM   1904  HA  LEU A 136      -5.776   3.116  -9.624  1.00 92.03           H
ATOM   1905  CB  LEU A 136      -3.759   3.226  -8.964  1.00 92.03           C
ATOM   1906 1HB  LEU A 136      -3.181   2.796  -8.146  1.00 92.03           H
ATOM   1907 2HB  LEU A 136      -3.199   3.040  -9.881  1.00 92.03           H
ATOM   1908  CG  LEU A 136      -3.845   4.739  -8.751  1.00 92.03           C
ATOM   1909  HG  LEU A 136      -4.540   4.929  -7.933  1.00 92.03           H
ATOM   1910  CD1 LEU A 136      -2.489   5.312  -8.335  1.00 92.03           C
ATOM   1911 1HD1 LEU A 136      -2.168   4.846  -7.404  1.00 92.03           H
ATOM   1912 2HD1 LEU A 136      -1.755   5.111  -9.115  1.00 92.03           H
ATOM   1913 3HD1 LEU A 136      -2.579   6.389  -8.190  1.00 92.03           H
ATOM   1914  CD2 LEU A 136      -4.406   5.436  -9.992  1.00 92.03           C
ATOM   1915 1HD2 LEU A 136      -3.756   5.240 -10.844  1.00 92.03           H
ATOM   1916 2HD2 LEU A 136      -5.406   5.055 -10.202  1.00 92.03           H
ATOM   1917 3HD2 LEU A 136      -4.457   6.510  -9.813  1.00 92.03           H
ATOM   1918  HN  LEU A 136      -5.052   2.516  -6.973  1.00 92.03           H
ATOM   1919  N   ILE A 137      -4.508   0.146  -9.005  1.00 87.15           N
ATOM   1920  CA  ILE A 137      -4.312  -1.186  -9.552  1.00 87.15           C
ATOM   1921  C   ILE A 137      -5.667  -1.769  -9.960  1.00 87.15           C
ATOM   1922  O   ILE A 137      -5.778  -2.427 -10.993  1.00 87.15           O
ATOM   1923  HA  ILE A 137      -3.697  -1.086 -10.445  1.00 87.15           H
ATOM   1924  CB  ILE A 137      -3.538  -2.062  -8.565  1.00 87.15           C
ATOM   1925  HB  ILE A 137      -3.984  -1.940  -7.577  1.00 87.15           H
ATOM   1926  CG1 ILE A 137      -2.080  -1.613  -8.461  1.00 87.15           C
ATOM   1927 1HG1 ILE A 137      -1.559  -1.839  -9.391  1.00 87.15           H
ATOM   1928 2HG1 ILE A 137      -2.037  -0.532  -8.325  1.00 87.15           H
ATOM   1929  CG2 ILE A 137      -3.658  -3.542  -8.934  1.00 87.15           C
ATOM   1930 1HG2 ILE A 137      -4.707  -3.837  -8.915  1.00 87.15           H
ATOM   1931 2HG2 ILE A 137      -3.254  -3.700  -9.934  1.00 87.15           H
ATOM   1932 3HG2 ILE A 137      -3.099  -4.142  -8.216  1.00 87.15           H
ATOM   1933  CD1 ILE A 137      -1.374  -2.307  -7.294  1.00 87.15           C
ATOM   1934 1HD1 ILE A 137      -1.883  -2.060  -6.362  1.00 87.15           H
ATOM   1935 2HD1 ILE A 137      -1.398  -3.387  -7.445  1.00 87.15           H
ATOM   1936 3HD1 ILE A 137      -0.339  -1.970  -7.243  1.00 87.15           H
ATOM   1937  HN  ILE A 137      -4.248   0.251  -8.045  1.00 87.15           H
ATOM   1938  N   MET A 138      -6.664  -1.505  -9.127  1.00 88.66           N
ATOM   1939  CA  MET A 138      -8.019  -1.937  -9.423  1.00 88.66           C
ATOM   1940  C   MET A 138      -8.518  -1.321 -10.732  1.00 88.66           C
ATOM   1941  O   MET A 138      -9.109  -2.011 -11.561  1.00 88.66           O
ATOM   1942  HA  MET A 138      -7.967  -3.021  -9.520  1.00 88.66           H
ATOM   1943  CB  MET A 138      -8.947  -1.525  -8.278  1.00 88.66           C
ATOM   1944 1HB  MET A 138      -8.559  -1.908  -7.335  1.00 88.66           H
ATOM   1945 2HB  MET A 138      -8.968  -0.438  -8.196  1.00 88.66           H
ATOM   1946  CG  MET A 138     -10.365  -2.052  -8.505  1.00 88.66           C
ATOM   1947 1HG  MET A 138     -10.748  -1.692  -9.460  1.00 88.66           H
ATOM   1948 2HG  MET A 138     -10.354  -3.141  -8.557  1.00 88.66           H
ATOM   1949  SD  MET A 138     -11.435  -1.517  -7.180  1.00 88.66           S
ATOM   1950  CE  MET A 138     -11.529   0.228  -7.543  1.00 88.66           C
ATOM   1951 1HE  MET A 138     -10.529   0.661  -7.508  1.00 88.66           H
ATOM   1952 2HE  MET A 138     -11.951   0.370  -8.538  1.00 88.66           H
ATOM   1953 3HE  MET A 138     -12.164   0.719  -6.806  1.00 88.66           H
ATOM   1954  HN  MET A 138      -6.557  -1.008  -8.267  1.00 88.66           H
ATOM   1955  N   CYS A 139      -8.261  -0.029 -10.876  1.00 91.61           N
ATOM   1956  CA  CYS A 139      -8.745   0.705 -12.033  1.00 91.61           C
ATOM   1957  C   CYS A 139      -8.040   0.161 -13.277  1.00 91.61           C
ATOM   1958  O   CYS A 139      -8.637   0.083 -14.349  1.00 91.61           O
ATOM   1959  HA  CYS A 139      -9.819   0.529 -12.089  1.00 91.61           H
ATOM   1960  CB  CYS A 139      -8.537   2.213 -11.873  1.00 91.61           C
ATOM   1961 1HB  CYS A 139      -7.521   2.414 -11.535  1.00 91.61           H
ATOM   1962 2HB  CYS A 139      -8.656   2.708 -12.837  1.00 91.61           H
ATOM   1963  SG  CYS A 139      -9.741   2.886 -10.671  1.00 91.61           S
ATOM   1964  HG  CYS A 139      -9.118   2.437  -9.585  1.00 91.61           H
ATOM   1965  HN  CYS A 139      -7.733   0.513 -10.222  1.00 91.61           H
ATOM   1966  N   ILE A 140      -6.779  -0.203 -13.093  1.00 86.65           N
ATOM   1967  CA  ILE A 140      -6.001  -0.782 -14.174  1.00 86.65           C
ATOM   1968  C   ILE A 140      -6.702  -2.043 -14.682  1.00 86.65           C
ATOM   1969  O   ILE A 140      -6.790  -2.266 -15.889  1.00 86.65           O
ATOM   1970  HA  ILE A 140      -5.973  -0.053 -14.984  1.00 86.65           H
ATOM   1971  CB  ILE A 140      -4.557  -1.019 -13.729  1.00 86.65           C
ATOM   1972  HB  ILE A 140      -4.575  -1.474 -12.738  1.00 86.65           H
ATOM   1973  CG1 ILE A 140      -3.797   0.304 -13.604  1.00 86.65           C
ATOM   1974 1HG1 ILE A 140      -3.588   0.702 -14.597  1.00 86.65           H
ATOM   1975 2HG1 ILE A 140      -4.419   1.037 -13.091  1.00 86.65           H
ATOM   1976  CG2 ILE A 140      -3.848  -2.001 -14.664  1.00 86.65           C
ATOM   1977 1HG2 ILE A 140      -4.377  -2.954 -14.657  1.00 86.65           H
ATOM   1978 2HG2 ILE A 140      -3.840  -1.597 -15.676  1.00 86.65           H
ATOM   1979 3HG2 ILE A 140      -2.823  -2.151 -14.324  1.00 86.65           H
ATOM   1980  CD1 ILE A 140      -2.486   0.114 -12.839  1.00 86.65           C
ATOM   1981 1HD1 ILE A 140      -2.701  -0.262 -11.838  1.00 86.65           H
ATOM   1982 2HD1 ILE A 140      -1.857  -0.602 -13.368  1.00 86.65           H
ATOM   1983 3HD1 ILE A 140      -1.967   1.069 -12.765  1.00 86.65           H
ATOM   1984  HN  ILE A 140      -6.291  -0.107 -12.225  1.00 86.65           H
ATOM   1985  N   SER A 141      -7.184  -2.836 -13.736  1.00 86.56           N
ATOM   1986  CA  SER A 141      -7.800  -4.109 -14.068  1.00 86.56           C
ATOM   1987  C   SER A 141      -9.091  -3.877 -14.856  1.00 86.56           C
ATOM   1988  O   SER A 141      -9.357  -4.570 -15.837  1.00 86.56           O
ATOM   1989  HA  SER A 141      -7.067  -4.633 -14.681  1.00 86.56           H
ATOM   1990  CB  SER A 141      -8.087  -4.928 -12.808  1.00 86.56           C
ATOM   1991 1HB  SER A 141      -8.858  -4.429 -12.220  1.00 86.56           H
ATOM   1992 2HB  SER A 141      -8.484  -5.903 -13.091  1.00 86.56           H
ATOM   1993  OG  SER A 141      -6.921  -5.104 -12.008  1.00 86.56           O
ATOM   1994  HG  SER A 141      -6.831  -4.346 -11.362  1.00 86.56           H
ATOM   1995  HN  SER A 141      -7.159  -2.620 -12.760  1.00 86.56           H
ATOM   1996  N   VAL A 142      -9.858  -2.899 -14.397  1.00 88.29           N
ATOM   1997  CA  VAL A 142     -11.116  -2.568 -15.045  1.00 88.29           C
ATOM   1998  C   VAL A 142     -10.837  -2.066 -16.463  1.00 88.29           C
ATOM   1999  O   VAL A 142     -11.557  -2.408 -17.400  1.00 88.29           O
ATOM   2000  HA  VAL A 142     -11.705  -3.483 -15.107  1.00 88.29           H
ATOM   2001  CB  VAL A 142     -11.893  -1.560 -14.196  1.00 88.29           C
ATOM   2002  HB  VAL A 142     -11.262  -0.682 -14.058  1.00 88.29           H
ATOM   2003  CG1 VAL A 142     -13.171  -1.114 -14.908  1.00 88.29           C
ATOM   2004 1HG1 VAL A 142     -12.914  -0.645 -15.858  1.00 88.29           H
ATOM   2005 2HG1 VAL A 142     -13.807  -1.980 -15.091  1.00 88.29           H
ATOM   2006 3HG1 VAL A 142     -13.704  -0.398 -14.283  1.00 88.29           H
ATOM   2007  CG2 VAL A 142     -12.207  -2.135 -12.813  1.00 88.29           C
ATOM   2008 1HG2 VAL A 142     -12.810  -3.037 -12.923  1.00 88.29           H
ATOM   2009 2HG2 VAL A 142     -11.277  -2.380 -12.301  1.00 88.29           H
ATOM   2010 3HG2 VAL A 142     -12.760  -1.398 -12.231  1.00 88.29           H
ATOM   2011  HN  VAL A 142      -9.634  -2.340 -13.599  1.00 88.29           H
ATOM   2012  N   ASP A 143      -9.789  -1.262 -16.576  1.00 83.23           N
ATOM   2013  CA  ASP A 143      -9.436  -0.669 -17.855  1.00 83.23           C
ATOM   2014  C   ASP A 143      -9.131  -1.781 -18.861  1.00 83.23           C
ATOM   2015  O   ASP A 143      -9.548  -1.709 -20.016  1.00 83.23           O
ATOM   2016  HA  ASP A 143     -10.301  -0.072 -18.143  1.00 83.23           H
ATOM   2017  CB  ASP A 143      -8.189   0.209 -17.729  1.00 83.23           C
ATOM   2018 1HB  ASP A 143      -8.377   1.014 -17.018  1.00 83.23           H
ATOM   2019 2HB  ASP A 143      -7.363  -0.381 -17.331  1.00 83.23           H
ATOM   2020  CG  ASP A 143      -7.795   0.799 -19.084  1.00 83.23           C
ATOM   2021  OD1 ASP A 143      -8.647   1.508 -19.663  1.00 83.23           O
ATOM   2022  OD2 ASP A 143      -6.652   0.529 -19.511  1.00 83.23           O
ATOM   2023  HN  ASP A 143      -9.188  -1.016 -15.816  1.00 83.23           H
ATOM   2024  N   ARG A 144      -8.406  -2.783 -18.386  1.00 73.59           N
ATOM   2025  CA  ARG A 144      -8.009  -3.890 -19.240  1.00 73.59           C
ATOM   2026  C   ARG A 144      -9.237  -4.691 -19.676  1.00 73.59           C
ATOM   2027  O   ARG A 144      -9.339  -5.097 -20.832  1.00 73.59           O
ATOM   2028  HA  ARG A 144      -7.522  -3.421 -20.095  1.00 73.59           H
ATOM   2029  CB  ARG A 144      -7.032  -4.819 -18.517  1.00 73.59           C
ATOM   2030 1HB  ARG A 144      -7.404  -5.038 -17.516  1.00 73.59           H
ATOM   2031 2HB  ARG A 144      -6.968  -5.769 -19.048  1.00 73.59           H
ATOM   2032  CG  ARG A 144      -5.641  -4.187 -18.423  1.00 73.59           C
ATOM   2033 1HG  ARG A 144      -5.701  -3.249 -17.871  1.00 73.59           H
ATOM   2034 2HG  ARG A 144      -4.976  -4.845 -17.863  1.00 73.59           H
ATOM   2035  CD  ARG A 144      -5.060  -3.931 -19.815  1.00 73.59           C
ATOM   2036 1HD  ARG A 144      -5.001  -4.866 -20.371  1.00 73.59           H
ATOM   2037 2HD  ARG A 144      -5.718  -3.267 -20.376  1.00 73.59           H
ATOM   2038  NE  ARG A 144      -3.714  -3.327 -19.698  1.00 73.59           N
ATOM   2039  HE  ARG A 144      -3.310  -3.256 -18.786  1.00 73.59           H
ATOM   2040  CZ  ARG A 144      -3.003  -2.870 -20.737  1.00 73.59           C
ATOM   2041  NH1 ARG A 144      -3.495  -2.940 -21.981  1.00 73.59           N
ATOM   2042 1HH1 ARG A 144      -4.400  -3.336 -22.140  1.00 73.59           H
ATOM   2043 2HH1 ARG A 144      -2.958  -2.596 -22.752  1.00 73.59           H
ATOM   2044  NH2 ARG A 144      -1.792  -2.342 -20.514  1.00 73.59           N
ATOM   2045 1HH2 ARG A 144      -1.248  -1.996 -21.278  1.00 73.59           H
ATOM   2046 2HH2 ARG A 144      -1.431  -2.293 -19.582  1.00 73.59           H
ATOM   2047  HN  ARG A 144      -8.092  -2.846 -17.439  1.00 73.59           H
ATOM   2048  N   TYR A 145     -10.138  -4.896 -18.726  1.00 84.21           N
ATOM   2049  CA  TYR A 145     -11.388  -5.577 -19.015  1.00 84.21           C
ATOM   2050  C   TYR A 145     -12.122  -4.905 -20.178  1.00 84.21           C
ATOM   2051  O   TYR A 145     -12.528  -5.572 -21.128  1.00 84.21           O
ATOM   2052  HA  TYR A 145     -11.156  -6.606 -19.288  1.00 84.21           H
ATOM   2053  CB  TYR A 145     -12.239  -5.452 -17.750  1.00 84.21           C
ATOM   2054 1HB  TYR A 145     -11.830  -6.108 -16.982  1.00 84.21           H
ATOM   2055 2HB  TYR A 145     -12.162  -4.432 -17.372  1.00 84.21           H
ATOM   2056  CG  TYR A 145     -13.716  -5.793 -17.957  1.00 84.21           C
ATOM   2057  CD1 TYR A 145     -14.658  -4.785 -18.001  1.00 84.21           C
ATOM   2058  HD1 TYR A 145     -14.349  -3.746 -17.889  1.00 84.21           H
ATOM   2059  CD2 TYR A 145     -14.107  -7.109 -18.099  1.00 84.21           C
ATOM   2060  HD2 TYR A 145     -13.363  -7.905 -18.064  1.00 84.21           H
ATOM   2061  CE1 TYR A 145     -16.048  -5.106 -18.196  1.00 84.21           C
ATOM   2062  HE1 TYR A 145     -16.802  -4.320 -18.233  1.00 84.21           H
ATOM   2063  CE2 TYR A 145     -15.497  -7.430 -18.294  1.00 84.21           C
ATOM   2064  HE2 TYR A 145     -15.819  -8.465 -18.408  1.00 84.21           H
ATOM   2065  CZ  TYR A 145     -16.399  -6.413 -18.333  1.00 84.21           C
ATOM   2066  OH  TYR A 145     -17.712  -6.716 -18.517  1.00 84.21           O
ATOM   2067  HH  TYR A 145     -17.823  -7.704 -18.620  1.00 84.21           H
ATOM   2068  HN  TYR A 145     -10.025  -4.606 -17.776  1.00 84.21           H
ATOM   2069  N   ILE A 146     -12.271  -3.594 -20.063  1.00 81.34           N
ATOM   2070  CA  ILE A 146     -13.007  -2.834 -21.059  1.00 81.34           C
ATOM   2071  C   ILE A 146     -12.276  -2.918 -22.401  1.00 81.34           C
ATOM   2072  O   ILE A 146     -12.907  -3.056 -23.448  1.00 81.34           O
ATOM   2073  HA  ILE A 146     -13.985  -3.301 -21.169  1.00 81.34           H
ATOM   2074  CB  ILE A 146     -13.241  -1.401 -20.575  1.00 81.34           C
ATOM   2075  HB  ILE A 146     -12.279  -0.976 -20.290  1.00 81.34           H
ATOM   2076  CG1 ILE A 146     -14.131  -1.382 -19.330  1.00 81.34           C
ATOM   2077 1HG1 ILE A 146     -15.157  -1.622 -19.609  1.00 81.34           H
ATOM   2078 2HG1 ILE A 146     -13.802  -2.151 -18.632  1.00 81.34           H
ATOM   2079  CG2 ILE A 146     -13.807  -0.529 -21.698  1.00 81.34           C
ATOM   2080 1HG2 ILE A 146     -13.103  -0.506 -22.529  1.00 81.34           H
ATOM   2081 2HG2 ILE A 146     -14.756  -0.943 -22.036  1.00 81.34           H
ATOM   2082 3HG2 ILE A 146     -13.964   0.484 -21.326  1.00 81.34           H
ATOM   2083  CD1 ILE A 146     -14.088  -0.013 -18.648  1.00 81.34           C
ATOM   2084 1HD1 ILE A 146     -13.064   0.212 -18.349  1.00 81.34           H
ATOM   2085 2HD1 ILE A 146     -14.441   0.750 -19.341  1.00 81.34           H
ATOM   2086 3HD1 ILE A 146     -14.729  -0.027 -17.766  1.00 81.34           H
ATOM   2087  HN  ILE A 146     -11.899  -3.052 -19.309  1.00 81.34           H
ATOM   2088  N   ALA A 147     -10.956  -2.831 -22.326  1.00 80.17           N
ATOM   2089  CA  ALA A 147     -10.143  -2.744 -23.527  1.00 80.17           C
ATOM   2090  C   ALA A 147     -10.273  -4.045 -24.321  1.00 80.17           C
ATOM   2091  O   ALA A 147     -10.099  -4.053 -25.539  1.00 80.17           O
ATOM   2092  HA  ALA A 147     -10.527  -1.921 -24.129  1.00 80.17           H
ATOM   2093  CB  ALA A 147      -8.694  -2.439 -23.141  1.00 80.17           C
ATOM   2094 1HB  ALA A 147      -8.653  -1.490 -22.605  1.00 80.17           H
ATOM   2095 2HB  ALA A 147      -8.313  -3.235 -22.501  1.00 80.17           H
ATOM   2096 3HB  ALA A 147      -8.084  -2.373 -24.042  1.00 80.17           H
ATOM   2097  HN  ALA A 147     -10.444  -2.819 -21.467  1.00 80.17           H
ATOM   2098  N   ILE A 148     -10.579  -5.113 -23.600  1.00 76.46           N
ATOM   2099  CA  ILE A 148     -10.560  -6.443 -24.186  1.00 76.46           C
ATOM   2100  C   ILE A 148     -11.994  -6.881 -24.491  1.00 76.46           C
ATOM   2101  O   ILE A 148     -12.304  -7.262 -25.619  1.00 76.46           O
ATOM   2102  HA  ILE A 148     -10.012  -6.378 -25.125  1.00 76.46           H
ATOM   2103  CB  ILE A 148      -9.799  -7.416 -23.283  1.00 76.46           C
ATOM   2104  HB  ILE A 148     -10.188  -7.317 -22.270  1.00 76.46           H
ATOM   2105  CG1 ILE A 148      -8.310  -7.066 -23.232  1.00 76.46           C
ATOM   2106 1HG1 ILE A 148      -7.852  -7.268 -24.200  1.00 76.46           H
ATOM   2107 2HG1 ILE A 148      -8.190  -6.000 -23.039  1.00 76.46           H
ATOM   2108  CG2 ILE A 148     -10.033  -8.864 -23.718  1.00 76.46           C
ATOM   2109 1HG2 ILE A 148     -11.097  -9.094 -23.660  1.00 76.46           H
ATOM   2110 2HG2 ILE A 148      -9.688  -8.996 -24.744  1.00 76.46           H
ATOM   2111 3HG2 ILE A 148      -9.480  -9.535 -23.060  1.00 76.46           H
ATOM   2112  CD1 ILE A 148      -7.595  -7.871 -22.145  1.00 76.46           C
ATOM   2113 1HD1 ILE A 148      -8.040  -7.648 -21.176  1.00 76.46           H
ATOM   2114 2HD1 ILE A 148      -7.697  -8.936 -22.355  1.00 76.46           H
ATOM   2115 3HD1 ILE A 148      -6.539  -7.603 -22.131  1.00 76.46           H
ATOM   2116  HN  ILE A 148     -10.835  -5.081 -22.633  1.00 76.46           H
ATOM   2117  N   ALA A 149     -12.831  -6.811 -23.466  1.00 76.36           N
ATOM   2118  CA  ALA A 149     -14.178  -7.347 -23.563  1.00 76.36           C
ATOM   2119  C   ALA A 149     -15.027  -6.425 -24.441  1.00 76.36           C
ATOM   2120  O   ALA A 149     -15.888  -6.891 -25.186  1.00 76.36           O
ATOM   2121  HA  ALA A 149     -14.113  -8.327 -24.036  1.00 76.36           H
ATOM   2122  CB  ALA A 149     -14.762  -7.516 -22.159  1.00 76.36           C
ATOM   2123 1HB  ALA A 149     -14.139  -8.202 -21.586  1.00 76.36           H
ATOM   2124 2HB  ALA A 149     -14.791  -6.548 -21.659  1.00 76.36           H
ATOM   2125 3HB  ALA A 149     -15.773  -7.917 -22.232  1.00 76.36           H
ATOM   2126  HN  ALA A 149     -12.602  -6.400 -22.584  1.00 76.36           H
ATOM   2127  N   GLN A 150     -14.755  -5.134 -24.323  1.00 67.98           N
ATOM   2128  CA  GLN A 150     -15.541  -4.136 -25.030  1.00 67.98           C
ATOM   2129  C   GLN A 150     -14.666  -3.391 -26.041  1.00 67.98           C
ATOM   2130  O   GLN A 150     -14.816  -2.184 -26.226  1.00 67.98           O
ATOM   2131  HA  GLN A 150     -16.316  -4.696 -25.554  1.00 67.98           H
ATOM   2132  CB  GLN A 150     -16.199  -3.162 -24.052  1.00 67.98           C
ATOM   2133 1HB  GLN A 150     -15.431  -2.594 -23.527  1.00 67.98           H
ATOM   2134 2HB  GLN A 150     -16.807  -2.444 -24.601  1.00 67.98           H
ATOM   2135  CG  GLN A 150     -17.071  -3.908 -23.039  1.00 67.98           C
ATOM   2136 1HG  GLN A 150     -17.748  -4.582 -23.564  1.00 67.98           H
ATOM   2137 2HG  GLN A 150     -16.442  -4.524 -22.397  1.00 67.98           H
ATOM   2138  CD  GLN A 150     -17.878  -2.928 -22.184  1.00 67.98           C
ATOM   2139  OE1 GLN A 150     -17.770  -1.720 -22.311  1.00 67.98           O
ATOM   2140  NE2 GLN A 150     -18.689  -3.516 -21.309  1.00 67.98           N
ATOM   2141 1HE2 GLN A 150     -18.730  -4.514 -21.257  1.00 67.98           H
ATOM   2142 2HE2 GLN A 150     -19.259  -2.959 -20.705  1.00 67.98           H
ATOM   2143  HN  GLN A 150     -14.015  -4.767 -23.759  1.00 67.98           H
ATOM   2144  N   ALA A 151     -13.773  -4.141 -26.669  1.00 68.21           N
ATOM   2145  CA  ALA A 151     -12.721  -3.539 -27.470  1.00 68.21           C
ATOM   2146  C   ALA A 151     -13.349  -2.625 -28.524  1.00 68.21           C
ATOM   2147  O   ALA A 151     -12.814  -1.558 -28.824  1.00 68.21           O
ATOM   2148  HA  ALA A 151     -12.099  -2.940 -26.805  1.00 68.21           H
ATOM   2149  CB  ALA A 151     -11.859  -4.640 -28.093  1.00 68.21           C
ATOM   2150 1HB  ALA A 151     -11.413  -5.243 -27.302  1.00 68.21           H
ATOM   2151 2HB  ALA A 151     -12.481  -5.273 -28.726  1.00 68.21           H
ATOM   2152 3HB  ALA A 151     -11.070  -4.188 -28.694  1.00 68.21           H
ATOM   2153  HN  ALA A 151     -13.760  -5.141 -26.637  1.00 68.21           H
ATOM   2154  N   MET A 152     -14.475  -3.075 -29.057  1.00 58.29           N
ATOM   2155  CA  MET A 152     -15.128  -2.361 -30.141  1.00 58.29           C
ATOM   2156  C   MET A 152     -15.536  -0.953 -29.702  1.00 58.29           C
ATOM   2157  O   MET A 152     -15.263   0.022 -30.399  1.00 58.29           O
ATOM   2158  HA  MET A 152     -14.389  -2.299 -30.939  1.00 58.29           H
ATOM   2159  CB  MET A 152     -16.368  -3.136 -30.589  1.00 58.29           C
ATOM   2160 1HB  MET A 152     -16.956  -3.425 -29.717  1.00 58.29           H
ATOM   2161 2HB  MET A 152     -17.001  -2.494 -31.202  1.00 58.29           H
ATOM   2162  CG  MET A 152     -15.978  -4.384 -31.383  1.00 58.29           C
ATOM   2163 1HG  MET A 152     -15.338  -4.106 -32.221  1.00 58.29           H
ATOM   2164 2HG  MET A 152     -15.401  -5.061 -30.753  1.00 58.29           H
ATOM   2165  SD  MET A 152     -17.442  -5.209 -31.983  1.00 58.29           S
ATOM   2166  CE  MET A 152     -17.890  -4.114 -33.320  1.00 58.29           C
ATOM   2167 1HE  MET A 152     -18.075  -3.115 -32.925  1.00 58.29           H
ATOM   2168 2HE  MET A 152     -17.076  -4.073 -34.044  1.00 58.29           H
ATOM   2169 3HE  MET A 152     -18.792  -4.485 -33.807  1.00 58.29           H
ATOM   2170  HN  MET A 152     -14.939  -3.910 -28.761  1.00 58.29           H
ATOM   2171  N   ARG A 153     -16.185  -0.892 -28.548  1.00 55.01           N
ATOM   2172  CA  ARG A 153     -16.683   0.373 -28.035  1.00 55.01           C
ATOM   2173  C   ARG A 153     -15.526   1.221 -27.502  1.00 55.01           C
ATOM   2174  O   ARG A 153     -15.622   2.446 -27.454  1.00 55.01           O
ATOM   2175  HA  ARG A 153     -17.159   0.852 -28.890  1.00 55.01           H
ATOM   2176  CB  ARG A 153     -17.701   0.150 -26.915  1.00 55.01           C
ATOM   2177 1HB  ARG A 153     -17.343  -0.629 -26.242  1.00 55.01           H
ATOM   2178 2HB  ARG A 153     -17.802   1.061 -26.324  1.00 55.01           H
ATOM   2179  CG  ARG A 153     -19.064  -0.248 -27.485  1.00 55.01           C
ATOM   2180 1HG  ARG A 153     -19.368   0.471 -28.246  1.00 55.01           H
ATOM   2181 2HG  ARG A 153     -18.988  -1.218 -27.976  1.00 55.01           H
ATOM   2182  CD  ARG A 153     -20.123  -0.309 -26.382  1.00 55.01           C
ATOM   2183 1HD  ARG A 153     -19.873  -1.097 -25.671  1.00 55.01           H
ATOM   2184 2HD  ARG A 153     -20.137   0.629 -25.827  1.00 55.01           H
ATOM   2185  NE  ARG A 153     -21.455  -0.566 -26.973  1.00 55.01           N
ATOM   2186  HE  ARG A 153     -21.522  -0.630 -27.969  1.00 55.01           H
ATOM   2187  CZ  ARG A 153     -22.578  -0.719 -26.257  1.00 55.01           C
ATOM   2188  NH1 ARG A 153     -22.547  -0.644 -24.920  1.00 55.01           N
ATOM   2189 1HH1 ARG A 153     -21.682  -0.472 -24.448  1.00 55.01           H
ATOM   2190 2HH1 ARG A 153     -23.389  -0.759 -24.393  1.00 55.01           H
ATOM   2191  NH2 ARG A 153     -23.731  -0.948 -26.899  1.00 55.01           N
ATOM   2192 1HH2 ARG A 153     -24.578  -1.065 -26.380  1.00 55.01           H
ATOM   2193 2HH2 ARG A 153     -23.746  -1.003 -27.898  1.00 55.01           H
ATOM   2194  HN  ARG A 153     -16.371  -1.686 -27.969  1.00 55.01           H
ATOM   2195  N   ALA A 154     -14.461   0.536 -27.116  1.00 60.69           N
ATOM   2196  CA  ALA A 154     -13.360   1.189 -26.427  1.00 60.69           C
ATOM   2197  C   ALA A 154     -12.616   2.095 -27.410  1.00 60.69           C
ATOM   2198  O   ALA A 154     -11.988   3.072 -27.005  1.00 60.69           O
ATOM   2199  HA  ALA A 154     -13.783   1.801 -25.631  1.00 60.69           H
ATOM   2200  CB  ALA A 154     -12.447   0.130 -25.805  1.00 60.69           C
ATOM   2201 1HB  ALA A 154     -13.017  -0.467 -25.093  1.00 60.69           H
ATOM   2202 2HB  ALA A 154     -12.053  -0.516 -26.589  1.00 60.69           H
ATOM   2203 3HB  ALA A 154     -11.622   0.621 -25.289  1.00 60.69           H
ATOM   2204  HN  ALA A 154     -14.343  -0.446 -27.265  1.00 60.69           H
ATOM   2205  N   HIS A 155     -12.711   1.739 -28.683  1.00 55.67           N
ATOM   2206  CA  HIS A 155     -11.891   2.373 -29.701  1.00 55.67           C
ATOM   2207  C   HIS A 155     -12.438   3.769 -30.004  1.00 55.67           C
ATOM   2208  O   HIS A 155     -11.672   4.715 -30.184  1.00 55.67           O
ATOM   2209  HA  HIS A 155     -10.889   2.468 -29.281  1.00 55.67           H
ATOM   2210  CB  HIS A 155     -11.793   1.491 -30.947  1.00 55.67           C
ATOM   2211 1HB  HIS A 155     -11.905   0.448 -30.651  1.00 55.67           H
ATOM   2212 2HB  HIS A 155     -12.624   1.725 -31.612  1.00 55.67           H
ATOM   2213  CG  HIS A 155     -10.499   1.646 -31.709  1.00 55.67           C
ATOM   2214  ND1 HIS A 155     -10.125   2.831 -32.319  1.00 55.67           N
ATOM   2215  HD1 HIS A 155     -10.653   3.681 -32.319  1.00 55.67           H
ATOM   2216  CD2 HIS A 155      -9.495   0.755 -31.953  1.00 55.67           C
ATOM   2217  HD2 HIS A 155      -9.467  -0.281 -31.615  1.00 55.67           H
ATOM   2218  CE1 HIS A 155      -8.949   2.650 -32.901  1.00 55.67           C
ATOM   2219  HE1 HIS A 155      -8.390   3.398 -33.463  1.00 55.67           H
ATOM   2220  NE2 HIS A 155      -8.561   1.362 -32.674  1.00 55.67           N
ATOM   2221  HN  HIS A 155     -13.333   1.032 -29.021  1.00 55.67           H
ATOM   2222  N   THR A 156     -13.760   3.854 -30.052  1.00 62.07           N
ATOM   2223  CA  THR A 156     -14.416   5.085 -30.458  1.00 62.07           C
ATOM   2224  C   THR A 156     -14.268   6.153 -29.372  1.00 62.07           C
ATOM   2225  O   THR A 156     -14.277   7.347 -29.665  1.00 62.07           O
ATOM   2226  HA  THR A 156     -13.915   5.464 -31.349  1.00 62.07           H
ATOM   2227  CB  THR A 156     -15.872   4.756 -30.792  1.00 62.07           C
ATOM   2228  HB  THR A 156     -16.493   5.652 -30.752  1.00 62.07           H
ATOM   2229  OG1 THR A 156     -16.217   3.728 -29.868  1.00 62.07           O
ATOM   2230  HG1 THR A 156     -17.205   3.574 -29.881  1.00 62.07           H
ATOM   2231  CG2 THR A 156     -16.023   4.092 -32.162  1.00 62.07           C
ATOM   2232 1HG2 THR A 156     -15.457   3.161 -32.179  1.00 62.07           H
ATOM   2233 2HG2 THR A 156     -15.645   4.762 -32.934  1.00 62.07           H
ATOM   2234 3HG2 THR A 156     -17.076   3.880 -32.349  1.00 62.07           H
ATOM   2235  HN  THR A 156     -14.377   3.103 -29.819  1.00 62.07           H
ATOM   2236  N   TRP A 157     -14.134   5.683 -28.140  1.00 56.19           N
ATOM   2237  CA  TRP A 157     -14.208   6.568 -26.990  1.00 56.19           C
ATOM   2238  C   TRP A 157     -12.782   6.816 -26.492  1.00 56.19           C
ATOM   2239  O   TRP A 157     -12.577   7.142 -25.324  1.00 56.19           O
ATOM   2240  HA  TRP A 157     -14.656   7.505 -27.319  1.00 56.19           H
ATOM   2241  CB  TRP A 157     -15.126   5.989 -25.911  1.00 56.19           C
ATOM   2242 1HB  TRP A 157     -14.814   4.968 -25.693  1.00 56.19           H
ATOM   2243 2HB  TRP A 157     -14.998   6.564 -24.994  1.00 56.19           H
ATOM   2244  CG  TRP A 157     -16.608   5.985 -26.291  1.00 56.19           C
ATOM   2245  CD1 TRP A 157     -17.214   5.255 -27.237  1.00 56.19           C
ATOM   2246  HD1 TRP A 157     -16.704   4.540 -27.882  1.00 56.19           H
ATOM   2247  CD2 TRP A 157     -17.651   6.781 -25.692  1.00 56.19           C
ATOM   2248  NE1 TRP A 157     -18.567   5.521 -27.291  1.00 56.19           N
ATOM   2249  HE1 TRP A 157     -19.229   5.102 -27.913  1.00 56.19           H
ATOM   2250  CE2 TRP A 157     -18.841   6.479 -26.322  1.00 56.19           C
ATOM   2251  CE3 TRP A 157     -17.592   7.726 -24.652  1.00 56.19           C
ATOM   2252  HE3 TRP A 157     -16.664   7.982 -24.139  1.00 56.19           H
ATOM   2253  CZ2 TRP A 157     -20.061   7.077 -25.983  1.00 56.19           C
ATOM   2254  HZ2 TRP A 157     -20.988   6.820 -26.495  1.00 56.19           H
ATOM   2255  CZ3 TRP A 157     -18.819   8.314 -24.325  1.00 56.19           C
ATOM   2256  HZ3 TRP A 157     -18.829   9.054 -23.525  1.00 56.19           H
ATOM   2257  CH2 TRP A 157     -20.026   8.021 -24.949  1.00 56.19           C
ATOM   2258  HH2 TRP A 157     -20.941   8.524 -24.636  1.00 56.19           H
ATOM   2259  HN  TRP A 157     -13.978   4.720 -27.923  1.00 56.19           H
ATOM   2260  N   ARG A 158     -11.835   6.652 -27.404  1.00 57.24           N
ATOM   2261  CA  ARG A 158     -10.432   6.619 -27.027  1.00 57.24           C
ATOM   2262  C   ARG A 158     -10.040   7.920 -26.323  1.00 57.24           C
ATOM   2263  O   ARG A 158      -9.387   7.894 -25.281  1.00 57.24           O
ATOM   2264  HA  ARG A 158     -10.345   5.767 -26.353  1.00 57.24           H
ATOM   2265  CB  ARG A 158      -9.537   6.420 -28.252  1.00 57.24           C
ATOM   2266 1HB  ARG A 158      -9.916   5.594 -28.853  1.00 57.24           H
ATOM   2267 2HB  ARG A 158      -9.569   7.312 -28.879  1.00 57.24           H
ATOM   2268  CG  ARG A 158      -8.093   6.135 -27.835  1.00 57.24           C
ATOM   2269 1HG  ARG A 158      -7.685   6.998 -27.308  1.00 57.24           H
ATOM   2270 2HG  ARG A 158      -8.070   5.297 -27.139  1.00 57.24           H
ATOM   2271  CD  ARG A 158      -7.223   5.818 -29.053  1.00 57.24           C
ATOM   2272 1HD  ARG A 158      -7.619   4.948 -29.577  1.00 57.24           H
ATOM   2273 2HD  ARG A 158      -7.249   6.652 -29.756  1.00 57.24           H
ATOM   2274  NE  ARG A 158      -5.829   5.560 -28.627  1.00 57.24           N
ATOM   2275  HE  ARG A 158      -5.608   5.668 -27.658  1.00 57.24           H
ATOM   2276  CZ  ARG A 158      -4.846   5.191 -29.459  1.00 57.24           C
ATOM   2277  NH1 ARG A 158      -5.085   5.031 -30.767  1.00 57.24           N
ATOM   2278 1HH1 ARG A 158      -6.004   5.188 -31.130  1.00 57.24           H
ATOM   2279 2HH1 ARG A 158      -4.346   4.756 -31.381  1.00 57.24           H
ATOM   2280  NH2 ARG A 158      -3.619   4.983 -28.962  1.00 57.24           N
ATOM   2281 1HH2 ARG A 158      -2.873   4.707 -29.569  1.00 57.24           H
ATOM   2282 2HH2 ARG A 158      -3.448   5.104 -27.984  1.00 57.24           H
ATOM   2283  HN  ARG A 158     -12.012   6.544 -28.382  1.00 57.24           H
ATOM   2284  N   GLU A 159     -10.456   9.027 -26.921  1.00 63.25           N
ATOM   2285  CA  GLU A 159     -10.100  10.337 -26.402  1.00 63.25           C
ATOM   2286  C   GLU A 159     -10.799  10.586 -25.065  1.00 63.25           C
ATOM   2287  O   GLU A 159     -10.175  11.044 -24.109  1.00 63.25           O
ATOM   2288  HA  GLU A 159      -9.020  10.306 -26.255  1.00 63.25           H
ATOM   2289  CB  GLU A 159     -10.437  11.436 -27.411  1.00 63.25           C
ATOM   2290 1HB  GLU A 159     -11.447  11.287 -27.793  1.00 63.25           H
ATOM   2291 2HB  GLU A 159     -10.291  12.414 -26.951  1.00 63.25           H
ATOM   2292  CG  GLU A 159      -9.496  11.382 -28.616  1.00 63.25           C
ATOM   2293 1HG  GLU A 159      -8.463  11.321 -28.274  1.00 63.25           H
ATOM   2294 2HG  GLU A 159      -9.693  10.480 -29.195  1.00 63.25           H
ATOM   2295  CD  GLU A 159      -9.673  12.614 -29.506  1.00 63.25           C
ATOM   2296  OE1 GLU A 159      -8.742  12.882 -30.296  1.00 63.25           O
ATOM   2297  OE2 GLU A 159     -10.735  13.260 -29.375  1.00 63.25           O
ATOM   2298  HN  GLU A 159     -11.024   9.039 -27.743  1.00 63.25           H
ATOM   2299  N   LYS A 160     -12.087  10.273 -25.039  1.00 68.72           N
ATOM   2300  CA  LYS A 160     -12.885  10.486 -23.844  1.00 68.72           C
ATOM   2301  C   LYS A 160     -12.302   9.665 -22.693  1.00 68.72           C
ATOM   2302  O   LYS A 160     -12.344  10.089 -21.539  1.00 68.72           O
ATOM   2303  HA  LYS A 160     -12.812  11.543 -23.587  1.00 68.72           H
ATOM   2304  CB  LYS A 160     -14.360  10.191 -24.126  1.00 68.72           C
ATOM   2305 1HB  LYS A 160     -14.459   9.196 -24.560  1.00 68.72           H
ATOM   2306 2HB  LYS A 160     -14.919  10.186 -23.190  1.00 68.72           H
ATOM   2307  CG  LYS A 160     -14.956  11.230 -25.077  1.00 68.72           C
ATOM   2308 1HG  LYS A 160     -14.712  12.233 -24.725  1.00 68.72           H
ATOM   2309 2HG  LYS A 160     -14.509  11.122 -26.065  1.00 68.72           H
ATOM   2310  CD  LYS A 160     -16.474  11.075 -25.178  1.00 68.72           C
ATOM   2311 1HD  LYS A 160     -16.719  10.068 -25.519  1.00 68.72           H
ATOM   2312 2HD  LYS A 160     -16.922  11.194 -24.192  1.00 68.72           H
ATOM   2313  CE  LYS A 160     -17.068  12.103 -26.142  1.00 68.72           C
ATOM   2314 1HE  LYS A 160     -16.850  13.111 -25.788  1.00 68.72           H
ATOM   2315 2HE  LYS A 160     -16.603  12.003 -27.123  1.00 68.72           H
ATOM   2316  NZ  LYS A 160     -18.532  11.919 -26.260  1.00 68.72           N
ATOM   2317 1HZ  LYS A 160     -18.910  12.614 -26.894  1.00 68.72           H
ATOM   2318 2HZ  LYS A 160     -18.728  10.991 -26.620  1.00 68.72           H
ATOM   2319 3HZ  LYS A 160     -18.961  12.025 -25.348  1.00 68.72           H
ATOM   2320  HN  LYS A 160     -12.582   9.880 -25.814  1.00 68.72           H
ATOM   2321  N   ARG A 161     -11.772   8.503 -23.046  1.00 66.84           N
ATOM   2322  CA  ARG A 161     -11.207   7.605 -22.053  1.00 66.84           C
ATOM   2323  C   ARG A 161     -10.035   8.278 -21.335  1.00 66.84           C
ATOM   2324  O   ARG A 161      -9.816   8.049 -20.147  1.00 66.84           O
ATOM   2325  HA  ARG A 161     -12.026   7.403 -21.362  1.00 66.84           H
ATOM   2326  CB  ARG A 161     -10.723   6.305 -22.698  1.00 66.84           C
ATOM   2327 1HB  ARG A 161     -10.149   6.532 -23.596  1.00 66.84           H
ATOM   2328 2HB  ARG A 161     -10.053   5.784 -22.014  1.00 66.84           H
ATOM   2329  CG  ARG A 161     -11.903   5.398 -23.055  1.00 66.84           C
ATOM   2330 1HG  ARG A 161     -12.495   5.197 -22.162  1.00 66.84           H
ATOM   2331 2HG  ARG A 161     -12.556   5.908 -23.763  1.00 66.84           H
ATOM   2332  CD  ARG A 161     -11.417   4.079 -23.659  1.00 66.84           C
ATOM   2333 1HD  ARG A 161     -12.212   3.626 -24.250  1.00 66.84           H
ATOM   2334 2HD  ARG A 161     -10.583   4.265 -24.337  1.00 66.84           H
ATOM   2335  NE  ARG A 161     -10.996   3.154 -22.584  1.00 66.84           N
ATOM   2336  HE  ARG A 161     -11.099   3.458 -21.637  1.00 66.84           H
ATOM   2337  CZ  ARG A 161     -10.487   1.933 -22.799  1.00 66.84           C
ATOM   2338  NH1 ARG A 161     -10.327   1.474 -24.048  1.00 66.84           N
ATOM   2339 1HH1 ARG A 161     -10.589   2.043 -24.827  1.00 66.84           H
ATOM   2340 2HH1 ARG A 161      -9.946   0.562 -24.200  1.00 66.84           H
ATOM   2341  NH2 ARG A 161     -10.140   1.179 -21.747  1.00 66.84           N
ATOM   2342 1HH2 ARG A 161      -9.758   0.266 -21.891  1.00 66.84           H
ATOM   2343 2HH2 ARG A 161     -10.262   1.530 -20.819  1.00 66.84           H
ATOM   2344  HN  ARG A 161     -11.725   8.174 -23.989  1.00 66.84           H
ATOM   2345  N   LEU A 162      -9.312   9.094 -22.088  1.00 78.07           N
ATOM   2346  CA  LEU A 162      -8.162   9.794 -21.541  1.00 78.07           C
ATOM   2347  C   LEU A 162      -8.640  10.842 -20.534  1.00 78.07           C
ATOM   2348  O   LEU A 162      -8.034  11.014 -19.477  1.00 78.07           O
ATOM   2349  HA  LEU A 162      -7.553   9.060 -21.013  1.00 78.07           H
ATOM   2350  CB  LEU A 162      -7.301  10.371 -22.667  1.00 78.07           C
ATOM   2351 1HB  LEU A 162      -7.134   9.589 -23.407  1.00 78.07           H
ATOM   2352 2HB  LEU A 162      -7.866  11.162 -23.160  1.00 78.07           H
ATOM   2353  CG  LEU A 162      -5.942  10.938 -22.249  1.00 78.07           C
ATOM   2354  HG  LEU A 162      -6.093  11.579 -21.380  1.00 78.07           H
ATOM   2355  CD1 LEU A 162      -4.989   9.819 -21.825  1.00 78.07           C
ATOM   2356 1HD1 LEU A 162      -5.416   9.278 -20.981  1.00 78.07           H
ATOM   2357 2HD1 LEU A 162      -4.840   9.133 -22.659  1.00 78.07           H
ATOM   2358 3HD1 LEU A 162      -4.031  10.250 -21.533  1.00 78.07           H
ATOM   2359  CD2 LEU A 162      -5.347  11.809 -23.357  1.00 78.07           C
ATOM   2360 1HD2 LEU A 162      -5.214  11.210 -24.258  1.00 78.07           H
ATOM   2361 2HD2 LEU A 162      -6.022  12.639 -23.568  1.00 78.07           H
ATOM   2362 3HD2 LEU A 162      -4.382  12.199 -23.034  1.00 78.07           H
ATOM   2363  HN  LEU A 162      -9.500   9.280 -23.052  1.00 78.07           H
ATOM   2364  N   LEU A 163      -9.722  11.515 -20.897  1.00 81.40           N
ATOM   2365  CA  LEU A 163     -10.306  12.520 -20.025  1.00 81.40           C
ATOM   2366  C   LEU A 163     -10.783  11.854 -18.733  1.00 81.40           C
ATOM   2367  O   LEU A 163     -10.467  12.317 -17.638  1.00 81.40           O
ATOM   2368  HA  LEU A 163      -9.519  13.233 -19.775  1.00 81.40           H
ATOM   2369  CB  LEU A 163     -11.402  13.295 -20.759  1.00 81.40           C
ATOM   2370 1HB  LEU A 163     -10.983  13.690 -21.684  1.00 81.40           H
ATOM   2371 2HB  LEU A 163     -12.189  12.594 -21.039  1.00 81.40           H
ATOM   2372  CG  LEU A 163     -12.039  14.451 -19.985  1.00 81.40           C
ATOM   2373  HG  LEU A 163     -12.383  14.070 -19.023  1.00 81.40           H
ATOM   2374  CD1 LEU A 163     -11.014  15.549 -19.696  1.00 81.40           C
ATOM   2375 1HD1 LEU A 163     -10.199  15.137 -19.101  1.00 81.40           H
ATOM   2376 2HD1 LEU A 163     -10.619  15.933 -20.637  1.00 81.40           H
ATOM   2377 3HD1 LEU A 163     -11.493  16.358 -19.146  1.00 81.40           H
ATOM   2378  CD2 LEU A 163     -13.267  14.992 -20.720  1.00 81.40           C
ATOM   2379 1HD2 LEU A 163     -12.971  15.352 -21.706  1.00 81.40           H
ATOM   2380 2HD2 LEU A 163     -14.004  14.197 -20.831  1.00 81.40           H
ATOM   2381 3HD2 LEU A 163     -13.700  15.812 -20.149  1.00 81.40           H
ATOM   2382  HN  LEU A 163     -10.197  11.383 -21.767  1.00 81.40           H
ATOM   2383  N   TYR A 164     -11.536  10.777 -18.903  1.00 74.09           N
ATOM   2384  CA  TYR A 164     -12.071  10.050 -17.765  1.00 74.09           C
ATOM   2385  C   TYR A 164     -10.945   9.533 -16.867  1.00 74.09           C
ATOM   2386  O   TYR A 164     -11.095   9.477 -15.647  1.00 74.09           O
ATOM   2387  HA  TYR A 164     -12.697  10.734 -17.192  1.00 74.09           H
ATOM   2388  CB  TYR A 164     -12.832   8.857 -18.346  1.00 74.09           C
ATOM   2389 1HB  TYR A 164     -12.214   8.381 -19.108  1.00 74.09           H
ATOM   2390 2HB  TYR A 164     -12.990   8.120 -17.558  1.00 74.09           H
ATOM   2391  CG  TYR A 164     -14.184   9.221 -18.962  1.00 74.09           C
ATOM   2392  CD1 TYR A 164     -15.093   9.966 -18.239  1.00 74.09           C
ATOM   2393  HD1 TYR A 164     -14.847  10.295 -17.229  1.00 74.09           H
ATOM   2394  CD2 TYR A 164     -14.495   8.805 -20.240  1.00 74.09           C
ATOM   2395  HD2 TYR A 164     -13.777   8.216 -20.812  1.00 74.09           H
ATOM   2396  CE1 TYR A 164     -16.366  10.310 -18.818  1.00 74.09           C
ATOM   2397  HE1 TYR A 164     -17.093  10.898 -18.258  1.00 74.09           H
ATOM   2398  CE2 TYR A 164     -15.768   9.148 -20.820  1.00 74.09           C
ATOM   2399  HE2 TYR A 164     -16.026   8.825 -21.829  1.00 74.09           H
ATOM   2400  CZ  TYR A 164     -16.640   9.883 -20.080  1.00 74.09           C
ATOM   2401  OH  TYR A 164     -17.842  10.208 -20.628  1.00 74.09           O
ATOM   2402  HH  TYR A 164     -18.380  10.745 -19.978  1.00 74.09           H
ATOM   2403  HN  TYR A 164     -11.782  10.403 -19.797  1.00 74.09           H
ATOM   2404  N   SER A 165      -9.843   9.168 -17.505  1.00 86.01           N
ATOM   2405  CA  SER A 165      -8.697   8.644 -16.780  1.00 86.01           C
ATOM   2406  C   SER A 165      -8.159   9.702 -15.815  1.00 86.01           C
ATOM   2407  O   SER A 165      -7.719   9.376 -14.714  1.00 86.01           O
ATOM   2408  HA  SER A 165      -9.074   7.781 -16.231  1.00 86.01           H
ATOM   2409  CB  SER A 165      -7.596   8.194 -17.742  1.00 86.01           C
ATOM   2410 1HB  SER A 165      -6.862   7.597 -17.200  1.00 86.01           H
ATOM   2411 2HB  SER A 165      -8.025   7.550 -18.510  1.00 86.01           H
ATOM   2412  OG  SER A 165      -6.944   9.299 -18.361  1.00 86.01           O
ATOM   2413  HG  SER A 165      -7.622   9.944 -18.713  1.00 86.01           H
ATOM   2414  HN  SER A 165      -9.725   9.226 -18.496  1.00 86.01           H
ATOM   2415  N   LYS A 166      -8.214  10.948 -16.263  1.00 82.93           N
ATOM   2416  CA  LYS A 166      -7.773  12.060 -15.438  1.00 82.93           C
ATOM   2417  C   LYS A 166      -8.713  12.205 -14.240  1.00 82.93           C
ATOM   2418  O   LYS A 166      -8.262  12.330 -13.103  1.00 82.93           O
ATOM   2419  HA  LYS A 166      -6.777  11.817 -15.067  1.00 82.93           H
ATOM   2420  CB  LYS A 166      -7.645  13.332 -16.278  1.00 82.93           C
ATOM   2421 1HB  LYS A 166      -8.570  13.504 -16.828  1.00 82.93           H
ATOM   2422 2HB  LYS A 166      -7.502  14.192 -15.622  1.00 82.93           H
ATOM   2423  CG  LYS A 166      -6.474  13.229 -17.257  1.00 82.93           C
ATOM   2424 1HG  LYS A 166      -5.553  13.034 -16.707  1.00 82.93           H
ATOM   2425 2HG  LYS A 166      -6.630  12.384 -17.927  1.00 82.93           H
ATOM   2426  CD  LYS A 166      -6.326  14.514 -18.072  1.00 82.93           C
ATOM   2427 1HD  LYS A 166      -7.235  14.692 -18.646  1.00 82.93           H
ATOM   2428 2HD  LYS A 166      -6.202  15.363 -17.400  1.00 82.93           H
ATOM   2429  CE  LYS A 166      -5.128  14.427 -19.020  1.00 82.93           C
ATOM   2430 1HE  LYS A 166      -4.227  14.186 -18.455  1.00 82.93           H
ATOM   2431 2HE  LYS A 166      -5.281  13.620 -19.736  1.00 82.93           H
ATOM   2432  NZ  LYS A 166      -4.942  15.707 -19.739  1.00 82.93           N
ATOM   2433 1HZ  LYS A 166      -4.153  15.628 -20.372  1.00 82.93           H
ATOM   2434 2HZ  LYS A 166      -5.780  15.923 -20.268  1.00 82.93           H
ATOM   2435 3HZ  LYS A 166      -4.764  16.448 -19.070  1.00 82.93           H
ATOM   2436  HN  LYS A 166      -8.550  11.202 -17.170  1.00 82.93           H
ATOM   2437  N   MET A 167     -10.005  12.182 -14.536  1.00 84.61           N
ATOM   2438  CA  MET A 167     -11.012  12.353 -13.504  1.00 84.61           C
ATOM   2439  C   MET A 167     -10.917  11.243 -12.455  1.00 84.61           C
ATOM   2440  O   MET A 167     -10.965  11.512 -11.256  1.00 84.61           O
ATOM   2441  HA  MET A 167     -10.799  13.318 -13.042  1.00 84.61           H
ATOM   2442  CB  MET A 167     -12.404  12.337 -14.140  1.00 84.61           C
ATOM   2443 1HB  MET A 167     -12.526  11.430 -14.732  1.00 84.61           H
ATOM   2444 2HB  MET A 167     -13.164  12.314 -13.360  1.00 84.61           H
ATOM   2445  CG  MET A 167     -12.615  13.565 -15.029  1.00 84.61           C
ATOM   2446 1HG  MET A 167     -12.507  14.474 -14.438  1.00 84.61           H
ATOM   2447 2HG  MET A 167     -11.851  13.597 -15.806  1.00 84.61           H
ATOM   2448  SD  MET A 167     -14.237  13.509 -15.771  1.00 84.61           S
ATOM   2449  CE  MET A 167     -15.247  13.822 -14.333  1.00 84.61           C
ATOM   2450 1HE  MET A 167     -15.073  13.043 -13.591  1.00 84.61           H
ATOM   2451 2HE  MET A 167     -14.986  14.792 -13.910  1.00 84.61           H
ATOM   2452 3HE  MET A 167     -16.298  13.821 -14.621  1.00 84.61           H
ATOM   2453  HN  MET A 167     -10.364  12.050 -15.460  1.00 84.61           H
ATOM   2454  N   VAL A 168     -10.785  10.020 -12.946  1.00 92.16           N
ATOM   2455  CA  VAL A 168     -10.734   8.863 -12.068  1.00 92.16           C
ATOM   2456  C   VAL A 168      -9.530   8.991 -11.132  1.00 92.16           C
ATOM   2457  O   VAL A 168      -9.638   8.723  -9.936  1.00 92.16           O
ATOM   2458  HA  VAL A 168     -11.645   8.863 -11.470  1.00 92.16           H
ATOM   2459  CB  VAL A 168     -10.712   7.577 -12.897  1.00 92.16           C
ATOM   2460  HB  VAL A 168      -9.911   7.666 -13.631  1.00 92.16           H
ATOM   2461  CG1 VAL A 168     -10.410   6.363 -12.017  1.00 92.16           C
ATOM   2462 1HG1 VAL A 168      -9.436   6.490 -11.544  1.00 92.16           H
ATOM   2463 2HG1 VAL A 168     -11.178   6.270 -11.249  1.00 92.16           H
ATOM   2464 3HG1 VAL A 168     -10.400   5.462 -12.631  1.00 92.16           H
ATOM   2465  CG2 VAL A 168     -12.027   7.392 -13.656  1.00 92.16           C
ATOM   2466 1HG2 VAL A 168     -12.852   7.335 -12.945  1.00 92.16           H
ATOM   2467 2HG2 VAL A 168     -12.183   8.237 -14.326  1.00 92.16           H
ATOM   2468 3HG2 VAL A 168     -11.985   6.470 -14.237  1.00 92.16           H
ATOM   2469  HN  VAL A 168     -10.713   9.813 -13.921  1.00 92.16           H
ATOM   2470  N   CYS A 169      -8.411   9.401 -11.711  1.00 93.81           N
ATOM   2471  CA  CYS A 169      -7.187   9.562 -10.945  1.00 93.81           C
ATOM   2472  C   CYS A 169      -7.447  10.580  -9.833  1.00 93.81           C
ATOM   2473  O   CYS A 169      -7.105  10.342  -8.676  1.00 93.81           O
ATOM   2474  HA  CYS A 169      -6.949   8.584 -10.527  1.00 93.81           H
ATOM   2475  CB  CYS A 169      -6.013   9.976 -11.835  1.00 93.81           C
ATOM   2476 1HB  CYS A 169      -6.307  10.806 -12.476  1.00 93.81           H
ATOM   2477 2HB  CYS A 169      -5.185  10.326 -11.219  1.00 93.81           H
ATOM   2478  SG  CYS A 169      -5.473   8.557 -12.858  1.00 93.81           S
ATOM   2479  HG  CYS A 169      -6.460   8.643 -13.746  1.00 93.81           H
ATOM   2480  HN  CYS A 169      -8.333   9.622 -12.684  1.00 93.81           H
ATOM   2481  N   PHE A 170      -8.049  11.694 -10.223  1.00 93.22           N
ATOM   2482  CA  PHE A 170      -8.332  12.762  -9.279  1.00 93.22           C
ATOM   2483  C   PHE A 170      -9.235  12.267  -8.147  1.00 93.22           C
ATOM   2484  O   PHE A 170      -8.971  12.533  -6.976  1.00 93.22           O
ATOM   2485  HA  PHE A 170      -7.379  13.089  -8.864  1.00 93.22           H
ATOM   2486  CB  PHE A 170      -9.061  13.862 -10.053  1.00 93.22           C
ATOM   2487 1HB  PHE A 170      -8.445  14.166 -10.899  1.00 93.22           H
ATOM   2488 2HB  PHE A 170      -9.985  13.453 -10.463  1.00 93.22           H
ATOM   2489  CG  PHE A 170      -9.396  15.096  -9.214  1.00 93.22           C
ATOM   2490  CD1 PHE A 170     -10.662  15.283  -8.753  1.00 93.22           C
ATOM   2491  HD1 PHE A 170     -11.438  14.553  -8.981  1.00 93.22           H
ATOM   2492  CD2 PHE A 170      -8.427  16.008  -8.929  1.00 93.22           C
ATOM   2493  HD2 PHE A 170      -7.413  15.858  -9.298  1.00 93.22           H
ATOM   2494  CE1 PHE A 170     -10.972  16.429  -7.974  1.00 93.22           C
ATOM   2495  HE1 PHE A 170     -11.986  16.579  -7.605  1.00 93.22           H
ATOM   2496  CE2 PHE A 170      -8.737  17.154  -8.150  1.00 93.22           C
ATOM   2497  HE2 PHE A 170      -7.961  17.884  -7.921  1.00 93.22           H
ATOM   2498  CZ  PHE A 170     -10.003  17.340  -7.689  1.00 93.22           C
ATOM   2499  HZ  PHE A 170     -10.241  18.220  -7.091  1.00 93.22           H
ATOM   2500  HN  PHE A 170      -8.340  11.873 -11.163  1.00 93.22           H
ATOM   2501  N   THR A 171     -10.283  11.556  -8.537  1.00 92.85           N
ATOM   2502  CA  THR A 171     -11.237  11.038  -7.571  1.00 92.85           C
ATOM   2503  C   THR A 171     -10.536  10.119  -6.569  1.00 92.85           C
ATOM   2504  O   THR A 171     -10.852  10.135  -5.380  1.00 92.85           O
ATOM   2505  HA  THR A 171     -11.644  11.876  -7.006  1.00 92.85           H
ATOM   2506  CB  THR A 171     -12.364  10.348  -8.343  1.00 92.85           C
ATOM   2507  HB  THR A 171     -12.004   9.441  -8.828  1.00 92.85           H
ATOM   2508  OG1 THR A 171     -12.856  11.360  -9.217  1.00 92.85           O
ATOM   2509  HG1 THR A 171     -12.381  11.313 -10.096  1.00 92.85           H
ATOM   2510  CG2 THR A 171     -13.561  10.010  -7.453  1.00 92.85           C
ATOM   2511 1HG2 THR A 171     -13.963  10.926  -7.020  1.00 92.85           H
ATOM   2512 2HG2 THR A 171     -13.243   9.340  -6.654  1.00 92.85           H
ATOM   2513 3HG2 THR A 171     -14.332   9.522  -8.050  1.00 92.85           H
ATOM   2514  HN  THR A 171     -10.484  11.333  -9.491  1.00 92.85           H
ATOM   2515  N   ILE A 172      -9.597   9.340  -7.085  1.00 93.77           N
ATOM   2516  CA  ILE A 172      -8.868   8.395  -6.256  1.00 93.77           C
ATOM   2517  C   ILE A 172      -8.078   9.161  -5.192  1.00 93.77           C
ATOM   2518  O   ILE A 172      -8.097   8.796  -4.018  1.00 93.77           O
ATOM   2519  HA  ILE A 172      -9.603   7.767  -5.753  1.00 93.77           H
ATOM   2520  CB  ILE A 172      -8.004   7.477  -7.122  1.00 93.77           C
ATOM   2521  HB  ILE A 172      -7.505   8.087  -7.875  1.00 93.77           H
ATOM   2522  CG1 ILE A 172      -8.865   6.455  -7.866  1.00 93.77           C
ATOM   2523 1HG1 ILE A 172      -9.262   5.725  -7.160  1.00 93.77           H
ATOM   2524 2HG1 ILE A 172      -9.719   6.956  -8.321  1.00 93.77           H
ATOM   2525  CG2 ILE A 172      -6.910   6.806  -6.288  1.00 93.77           C
ATOM   2526 1HG2 ILE A 172      -6.272   7.570  -5.844  1.00 93.77           H
ATOM   2527 2HG2 ILE A 172      -7.369   6.212  -5.498  1.00 93.77           H
ATOM   2528 3HG2 ILE A 172      -6.310   6.159  -6.928  1.00 93.77           H
ATOM   2529  CD1 ILE A 172      -8.053   5.737  -8.947  1.00 93.77           C
ATOM   2530 1HD1 ILE A 172      -7.679   6.467  -9.664  1.00 93.77           H
ATOM   2531 2HD1 ILE A 172      -7.214   5.217  -8.485  1.00 93.77           H
ATOM   2532 3HD1 ILE A 172      -8.689   5.016  -9.460  1.00 93.77           H
ATOM   2533  HN  ILE A 172      -9.333   9.346  -8.050  1.00 93.77           H
ATOM   2534  N   TRP A 173      -7.403  10.208  -5.643  1.00 91.93           N
ATOM   2535  CA  TRP A 173      -6.533  10.972  -4.764  1.00 91.93           C
ATOM   2536  C   TRP A 173      -7.401  11.605  -3.674  1.00 91.93           C
ATOM   2537  O   TRP A 173      -7.040  11.583  -2.498  1.00 91.93           O
ATOM   2538  HA  TRP A 173      -5.819  10.280  -4.317  1.00 91.93           H
ATOM   2539  CB  TRP A 173      -5.722  12.001  -5.554  1.00 91.93           C
ATOM   2540 1HB  TRP A 173      -6.377  12.486  -6.279  1.00 91.93           H
ATOM   2541 2HB  TRP A 173      -5.373  12.775  -4.871  1.00 91.93           H
ATOM   2542  CG  TRP A 173      -4.518  11.411  -6.291  1.00 91.93           C
ATOM   2543  CD1 TRP A 173      -4.354  11.257  -7.612  1.00 91.93           C
ATOM   2544  HD1 TRP A 173      -5.092  11.547  -8.360  1.00 91.93           H
ATOM   2545  CD2 TRP A 173      -3.309  10.899  -5.692  1.00 91.93           C
ATOM   2546  NE1 TRP A 173      -3.133  10.686  -7.907  1.00 91.93           N
ATOM   2547  HE1 TRP A 173      -2.784  10.473  -8.820  1.00 91.93           H
ATOM   2548  CE2 TRP A 173      -2.477  10.461  -6.702  1.00 91.93           C
ATOM   2549  CE3 TRP A 173      -2.931  10.809  -4.341  1.00 91.93           C
ATOM   2550  HE3 TRP A 173      -3.570  11.148  -3.525  1.00 91.93           H
ATOM   2551  CZ2 TRP A 173      -1.215   9.903  -6.468  1.00 91.93           C
ATOM   2552  HZ2 TRP A 173      -0.576   9.564  -7.283  1.00 91.93           H
ATOM   2553  CZ3 TRP A 173      -1.667  10.249  -4.123  1.00 91.93           C
ATOM   2554  HZ3 TRP A 173      -1.325  10.156  -3.093  1.00 91.93           H
ATOM   2555  CH2 TRP A 173      -0.817   9.803  -5.129  1.00 91.93           C
ATOM   2556  HH2 TRP A 173       0.154   9.378  -4.877  1.00 91.93           H
ATOM   2557  HN  TRP A 173      -7.442  10.535  -6.587  1.00 91.93           H
ATOM   2558  N   VAL A 174      -8.529  12.152  -4.103  1.00 95.34           N
ATOM   2559  CA  VAL A 174      -9.437  12.815  -3.183  1.00 95.34           C
ATOM   2560  C   VAL A 174      -9.937  11.803  -2.150  1.00 95.34           C
ATOM   2561  O   VAL A 174      -9.962  12.091  -0.955  1.00 95.34           O
ATOM   2562  HA  VAL A 174      -8.873  13.592  -2.667  1.00 95.34           H
ATOM   2563  CB  VAL A 174     -10.571  13.487  -3.959  1.00 95.34           C
ATOM   2564  HB  VAL A 174     -11.030  12.735  -4.600  1.00 95.34           H
ATOM   2565  CG1 VAL A 174     -11.647  14.016  -3.009  1.00 95.34           C
ATOM   2566 1HG1 VAL A 174     -12.061  13.189  -2.432  1.00 95.34           H
ATOM   2567 2HG1 VAL A 174     -11.206  14.747  -2.331  1.00 95.34           H
ATOM   2568 3HG1 VAL A 174     -12.441  14.489  -3.587  1.00 95.34           H
ATOM   2569  CG2 VAL A 174     -10.034  14.604  -4.856  1.00 95.34           C
ATOM   2570 1HG2 VAL A 174      -9.537  15.356  -4.243  1.00 95.34           H
ATOM   2571 2HG2 VAL A 174      -9.321  14.188  -5.568  1.00 95.34           H
ATOM   2572 3HG2 VAL A 174     -10.860  15.065  -5.397  1.00 95.34           H
ATOM   2573  HN  VAL A 174      -8.824  12.148  -5.059  1.00 95.34           H
ATOM   2574  N   LEU A 175     -10.323  10.638  -2.649  1.00 89.90           N
ATOM   2575  CA  LEU A 175     -10.887   9.607  -1.794  1.00 89.90           C
ATOM   2576  C   LEU A 175      -9.837   9.168  -0.772  1.00 89.90           C
ATOM   2577  O   LEU A 175     -10.135   9.044   0.415  1.00 89.90           O
ATOM   2578  HA  LEU A 175     -11.727  10.050  -1.259  1.00 89.90           H
ATOM   2579  CB  LEU A 175     -11.443   8.457  -2.636  1.00 89.90           C
ATOM   2580 1HB  LEU A 175     -12.188   8.862  -3.322  1.00 89.90           H
ATOM   2581 2HB  LEU A 175     -10.634   8.055  -3.246  1.00 89.90           H
ATOM   2582  CG  LEU A 175     -12.079   7.303  -1.859  1.00 89.90           C
ATOM   2583  HG  LEU A 175     -11.353   6.939  -1.132  1.00 89.90           H
ATOM   2584  CD1 LEU A 175     -13.304   7.779  -1.075  1.00 89.90           C
ATOM   2585 1HD1 LEU A 175     -13.005   8.554  -0.369  1.00 89.90           H
ATOM   2586 2HD1 LEU A 175     -14.043   8.184  -1.767  1.00 89.90           H
ATOM   2587 3HD1 LEU A 175     -13.737   6.939  -0.532  1.00 89.90           H
ATOM   2588  CD2 LEU A 175     -12.412   6.134  -2.788  1.00 89.90           C
ATOM   2589 1HD2 LEU A 175     -13.112   6.467  -3.555  1.00 89.90           H
ATOM   2590 2HD2 LEU A 175     -11.499   5.775  -3.262  1.00 89.90           H
ATOM   2591 3HD2 LEU A 175     -12.863   5.327  -2.210  1.00 89.90           H
ATOM   2592  HN  LEU A 175     -10.256  10.394  -3.617  1.00 89.90           H
ATOM   2593  N   ALA A 176      -8.629   8.947  -1.269  1.00 94.94           N
ATOM   2594  CA  ALA A 176      -7.553   8.449  -0.429  1.00 94.94           C
ATOM   2595  C   ALA A 176      -7.256   9.471   0.670  1.00 94.94           C
ATOM   2596  O   ALA A 176      -6.992   9.101   1.813  1.00 94.94           O
ATOM   2597  HA  ALA A 176      -7.893   7.522   0.032  1.00 94.94           H
ATOM   2598  CB  ALA A 176      -6.327   8.149  -1.293  1.00 94.94           C
ATOM   2599 1HB  ALA A 176      -6.583   7.396  -2.038  1.00 94.94           H
ATOM   2600 2HB  ALA A 176      -6.004   9.062  -1.794  1.00 94.94           H
ATOM   2601 3HB  ALA A 176      -5.520   7.776  -0.662  1.00 94.94           H
ATOM   2602  HN  ALA A 176      -8.381   9.100  -2.226  1.00 94.94           H
ATOM   2603  N   ALA A 177      -7.309  10.738   0.286  1.00 94.92           N
ATOM   2604  CA  ALA A 177      -7.026  11.816   1.218  1.00 94.92           C
ATOM   2605  C   ALA A 177      -8.046  11.779   2.358  1.00 94.92           C
ATOM   2606  O   ALA A 177      -7.680  11.895   3.527  1.00 94.92           O
ATOM   2607  HA  ALA A 177      -6.030  11.648   1.628  1.00 94.92           H
ATOM   2608  CB  ALA A 177      -7.034  13.152   0.473  1.00 94.92           C
ATOM   2609 1HB  ALA A 177      -6.272  13.137  -0.307  1.00 94.92           H
ATOM   2610 2HB  ALA A 177      -8.013  13.310   0.021  1.00 94.92           H
ATOM   2611 3HB  ALA A 177      -6.821  13.960   1.173  1.00 94.92           H
ATOM   2612  HN  ALA A 177      -7.540  11.032  -0.642  1.00 94.92           H
ATOM   2613  N   ALA A 178      -9.305  11.617   1.979  1.00 95.07           N
ATOM   2614  CA  ALA A 178     -10.386  11.621   2.949  1.00 95.07           C
ATOM   2615  C   ALA A 178     -10.203  10.448   3.915  1.00 95.07           C
ATOM   2616  O   ALA A 178     -10.499  10.566   5.103  1.00 95.07           O
ATOM   2617  HA  ALA A 178     -10.326  12.554   3.509  1.00 95.07           H
ATOM   2618  CB  ALA A 178     -11.729  11.571   2.218  1.00 95.07           C
ATOM   2619 1HB  ALA A 178     -11.822  12.441   1.568  1.00 95.07           H
ATOM   2620 2HB  ALA A 178     -11.783  10.662   1.619  1.00 95.07           H
ATOM   2621 3HB  ALA A 178     -12.540  11.574   2.947  1.00 95.07           H
ATOM   2622  HN  ALA A 178      -9.590  11.485   1.029  1.00 95.07           H
ATOM   2623  N   LEU A 179      -9.717   9.344   3.368  1.00 92.11           N
ATOM   2624  CA  LEU A 179      -9.556   8.130   4.151  1.00 92.11           C
ATOM   2625  C   LEU A 179      -8.365   8.294   5.098  1.00 92.11           C
ATOM   2626  O   LEU A 179      -8.095   7.418   5.918  1.00 92.11           O
ATOM   2627  HA  LEU A 179     -10.458   8.004   4.749  1.00 92.11           H
ATOM   2628  CB  LEU A 179      -9.448   6.911   3.233  1.00 92.11           C
ATOM   2629 1HB  LEU A 179      -8.646   7.090   2.517  1.00 92.11           H
ATOM   2630 2HB  LEU A 179      -9.152   6.052   3.835  1.00 92.11           H
ATOM   2631  CG  LEU A 179     -10.714   6.542   2.456  1.00 92.11           C
ATOM   2632  HG  LEU A 179     -11.068   7.433   1.938  1.00 92.11           H
ATOM   2633  CD1 LEU A 179     -10.415   5.486   1.390  1.00 92.11           C
ATOM   2634 1HD1 LEU A 179      -9.676   5.877   0.689  1.00 92.11           H
ATOM   2635 2HD1 LEU A 179     -10.023   4.588   1.867  1.00 92.11           H
ATOM   2636 3HD1 LEU A 179     -11.331   5.242   0.853  1.00 92.11           H
ATOM   2637  CD2 LEU A 179     -11.829   6.098   3.405  1.00 92.11           C
ATOM   2638 1HD2 LEU A 179     -11.499   5.226   3.971  1.00 92.11           H
ATOM   2639 2HD2 LEU A 179     -12.065   6.909   4.093  1.00 92.11           H
ATOM   2640 3HD2 LEU A 179     -12.717   5.841   2.827  1.00 92.11           H
ATOM   2641  HN  LEU A 179      -9.437   9.270   2.411  1.00 92.11           H
ATOM   2642  N   CYS A 180      -7.685   9.421   4.953  1.00 91.19           N
ATOM   2643  CA  CYS A 180      -6.504   9.691   5.754  1.00 91.19           C
ATOM   2644  C   CYS A 180      -6.918  10.558   6.945  1.00 91.19           C
ATOM   2645  O   CYS A 180      -6.100  10.859   7.813  1.00 91.19           O
ATOM   2646  HA  CYS A 180      -6.127   8.725   6.091  1.00 91.19           H
ATOM   2647  CB  CYS A 180      -5.397  10.349   4.927  1.00 91.19           C
ATOM   2648 1HB  CYS A 180      -5.749  11.298   4.522  1.00 91.19           H
ATOM   2649 2HB  CYS A 180      -4.540  10.572   5.562  1.00 91.19           H
ATOM   2650  SG  CYS A 180      -4.891   9.238   3.563  1.00 91.19           S
ATOM   2651  HG  CYS A 180      -6.098   9.135   3.013  1.00 91.19           H
ATOM   2652  HN  CYS A 180      -7.929  10.142   4.304  1.00 91.19           H
ATOM   2653  N   ILE A 181      -8.188  10.935   6.948  1.00 90.98           N
ATOM   2654  CA  ILE A 181      -8.696  11.846   7.959  1.00 90.98           C
ATOM   2655  C   ILE A 181      -8.417  11.267   9.347  1.00 90.98           C
ATOM   2656  O   ILE A 181      -7.913  11.966  10.226  1.00 90.98           O
ATOM   2657  HA  ILE A 181      -8.148  12.783   7.859  1.00 90.98           H
ATOM   2658  CB  ILE A 181     -10.173  12.157   7.708  1.00 90.98           C
ATOM   2659  HB  ILE A 181     -10.695  11.216   7.534  1.00 90.98           H
ATOM   2660  CG1 ILE A 181     -10.347  13.009   6.449  1.00 90.98           C
ATOM   2661 1HG1 ILE A 181      -9.904  13.992   6.607  1.00 90.98           H
ATOM   2662 2HG1 ILE A 181      -9.815  12.549   5.617  1.00 90.98           H
ATOM   2663  CG2 ILE A 181     -10.813  12.809   8.935  1.00 90.98           C
ATOM   2664 1HG2 ILE A 181     -10.738  12.132   9.786  1.00 90.98           H
ATOM   2665 2HG2 ILE A 181     -10.294  13.740   9.164  1.00 90.98           H
ATOM   2666 3HG2 ILE A 181     -11.862  13.019   8.729  1.00 90.98           H
ATOM   2667  CD1 ILE A 181     -11.827  13.163   6.092  1.00 90.98           C
ATOM   2668 1HD1 ILE A 181     -12.261  12.180   5.911  1.00 90.98           H
ATOM   2669 2HD1 ILE A 181     -12.352  13.646   6.917  1.00 90.98           H
ATOM   2670 3HD1 ILE A 181     -11.923  13.773   5.194  1.00 90.98           H
ATOM   2671  HN  ILE A 181      -8.864  10.630   6.277  1.00 90.98           H
ATOM   2672  N   PRO A 182      -8.737   9.985   9.570  1.00 92.35           N
ATOM   2673  CA  PRO A 182      -8.526   9.372  10.884  1.00 92.35           C
ATOM   2674  C   PRO A 182      -7.101   9.550  11.381  1.00 92.35           C
ATOM   2675  O   PRO A 182      -6.883   9.897  12.541  1.00 92.35           O
ATOM   2676  HA  PRO A 182      -9.152   9.862  11.631  1.00 92.35           H
ATOM   2677  CB  PRO A 182      -8.868   7.899  10.655  1.00 92.35           C
ATOM   2678 1HB  PRO A 182      -7.985   7.318  10.389  1.00 92.35           H
ATOM   2679 2HB  PRO A 182      -9.291   7.441  11.550  1.00 92.35           H
ATOM   2680  CG  PRO A 182      -9.878   7.943   9.515  1.00 92.35           C
ATOM   2681 1HG  PRO A 182      -9.954   6.984   9.003  1.00 92.35           H
ATOM   2682 2HG  PRO A 182     -10.881   8.181   9.871  1.00 92.35           H
ATOM   2683  CD  PRO A 182      -9.321   9.031   8.611  1.00 92.35           C
ATOM   2684 1HD  PRO A 182      -8.568   8.641   7.926  1.00 92.35           H
ATOM   2685 2HD  PRO A 182     -10.099   9.486   7.998  1.00 92.35           H
ATOM   2686  N   GLU A 183      -6.160   9.304  10.482  1.00 89.24           N
ATOM   2687  CA  GLU A 183      -4.752   9.356  10.838  1.00 89.24           C
ATOM   2688  C   GLU A 183      -4.361  10.777  11.252  1.00 89.24           C
ATOM   2689  O   GLU A 183      -3.564  10.963  12.170  1.00 89.24           O
ATOM   2690  HA  GLU A 183      -4.643   8.681  11.687  1.00 89.24           H
ATOM   2691  CB  GLU A 183      -3.876   8.860   9.687  1.00 89.24           C
ATOM   2692 1HB  GLU A 183      -4.274   9.223   8.739  1.00 89.24           H
ATOM   2693 2HB  GLU A 183      -2.840   9.152   9.860  1.00 89.24           H
ATOM   2694  CG  GLU A 183      -3.884   7.331   9.611  1.00 89.24           C
ATOM   2695 1HG  GLU A 183      -3.080   6.992   8.959  1.00 89.24           H
ATOM   2696 2HG  GLU A 183      -3.692   6.914  10.599  1.00 89.24           H
ATOM   2697  CD  GLU A 183      -5.226   6.816   9.085  1.00 89.24           C
ATOM   2698  OE1 GLU A 183      -5.443   5.590   9.191  1.00 89.24           O
ATOM   2699  OE2 GLU A 183      -6.004   7.661   8.591  1.00 89.24           O
ATOM   2700  HN  GLU A 183      -6.345   9.074   9.527  1.00 89.24           H
ATOM   2701  N   ILE A 184      -4.941  11.742  10.554  1.00 90.73           N
ATOM   2702  CA  ILE A 184      -4.630  13.139  10.807  1.00 90.73           C
ATOM   2703  C   ILE A 184      -5.039  13.496  12.238  1.00 90.73           C
ATOM   2704  O   ILE A 184      -4.324  14.219  12.929  1.00 90.73           O
ATOM   2705  HA  ILE A 184      -3.550  13.255  10.718  1.00 90.73           H
ATOM   2706  CB  ILE A 184      -5.271  14.032   9.743  1.00 90.73           C
ATOM   2707  HB  ILE A 184      -6.330  13.782   9.680  1.00 90.73           H
ATOM   2708  CG1 ILE A 184      -4.661  13.768   8.366  1.00 90.73           C
ATOM   2709 1HG1 ILE A 184      -3.639  14.146   8.338  1.00 90.73           H
ATOM   2710 2HG1 ILE A 184      -4.609  12.694   8.186  1.00 90.73           H
ATOM   2711  CG2 ILE A 184      -5.179  15.508  10.138  1.00 90.73           C
ATOM   2712 1HG2 ILE A 184      -5.698  15.664  11.084  1.00 90.73           H
ATOM   2713 2HG2 ILE A 184      -4.132  15.790  10.247  1.00 90.73           H
ATOM   2714 3HG2 ILE A 184      -5.642  16.120   9.365  1.00 90.73           H
ATOM   2715  CD1 ILE A 184      -5.486  14.435   7.263  1.00 90.73           C
ATOM   2716 1HD1 ILE A 184      -6.501  14.038   7.278  1.00 90.73           H
ATOM   2717 2HD1 ILE A 184      -5.515  15.512   7.433  1.00 90.73           H
ATOM   2718 3HD1 ILE A 184      -5.030  14.232   6.294  1.00 90.73           H
ATOM   2719  HN  ILE A 184      -5.610  11.583   9.828  1.00 90.73           H
ATOM   2720  N   LEU A 185      -6.188  12.972  12.639  1.00 90.62           N
ATOM   2721  CA  LEU A 185      -6.805  13.389  13.887  1.00 90.62           C
ATOM   2722  C   LEU A 185      -6.074  12.730  15.058  1.00 90.62           C
ATOM   2723  O   LEU A 185      -5.695  13.402  16.015  1.00 90.62           O
ATOM   2724  HA  LEU A 185      -6.682  14.469  13.967  1.00 90.62           H
ATOM   2725  CB  LEU A 185      -8.309  13.105  13.862  1.00 90.62           C
ATOM   2726 1HB  LEU A 185      -8.456  12.054  13.617  1.00 90.62           H
ATOM   2727 2HB  LEU A 185      -8.704  13.257  14.866  1.00 90.62           H
ATOM   2728  CG  LEU A 185      -9.134  13.948  12.887  1.00 90.62           C
ATOM   2729  HG  LEU A 185      -8.754  13.775  11.880  1.00 90.62           H
ATOM   2730  CD1 LEU A 185     -10.602  13.516  12.896  1.00 90.62           C
ATOM   2731 1HD1 LEU A 185     -10.675  12.469  12.602  1.00 90.62           H
ATOM   2732 2HD1 LEU A 185     -11.011  13.641  13.899  1.00 90.62           H
ATOM   2733 3HD1 LEU A 185     -11.166  14.131  12.195  1.00 90.62           H
ATOM   2734  CD2 LEU A 185      -8.974  15.441  13.180  1.00 90.62           C
ATOM   2735 1HD2 LEU A 185      -9.311  15.650  14.195  1.00 90.62           H
ATOM   2736 2HD2 LEU A 185      -7.925  15.720  13.082  1.00 90.62           H
ATOM   2737 3HD2 LEU A 185      -9.571  16.016  12.473  1.00 90.62           H
ATOM   2738  HN  LEU A 185      -6.694  12.277  12.129  1.00 90.62           H
ATOM   2739  N   TYR A 186      -5.899  11.422  14.943  1.00 91.30           N
ATOM   2740  CA  TYR A 186      -5.633  10.597  16.110  1.00 91.30           C
ATOM   2741  C   TYR A 186      -4.166  10.165  16.152  1.00 91.30           C
ATOM   2742  O   TYR A 186      -3.742   9.484  17.085  1.00 91.30           O
ATOM   2743  HA  TYR A 186      -5.855  11.189  16.998  1.00 91.30           H
ATOM   2744  CB  TYR A 186      -6.513   9.355  15.958  1.00 91.30           C
ATOM   2745 1HB  TYR A 186      -6.193   8.800  15.077  1.00 91.30           H
ATOM   2746 2HB  TYR A 186      -6.358   8.705  16.819  1.00 91.30           H
ATOM   2747  CG  TYR A 186      -8.007   9.663  15.834  1.00 91.30           C
ATOM   2748  CD1 TYR A 186      -8.614  10.513  16.736  1.00 91.30           C
ATOM   2749  HD1 TYR A 186      -8.029  10.965  17.537  1.00 91.30           H
ATOM   2750  CD2 TYR A 186      -8.747   9.091  14.819  1.00 91.30           C
ATOM   2751  HD2 TYR A 186      -8.268   8.420  14.107  1.00 91.30           H
ATOM   2752  CE1 TYR A 186     -10.019  10.803  16.619  1.00 91.30           C
ATOM   2753  HE1 TYR A 186     -10.511  11.472  17.325  1.00 91.30           H
ATOM   2754  CE2 TYR A 186     -10.153   9.381  14.702  1.00 91.30           C
ATOM   2755  HE2 TYR A 186     -10.749   8.936  13.906  1.00 91.30           H
ATOM   2756  CZ  TYR A 186     -10.720  10.222  15.608  1.00 91.30           C
ATOM   2757  OH  TYR A 186     -12.047  10.496  15.497  1.00 91.30           O
ATOM   2758  HH  TYR A 186     -12.442   9.973  14.742  1.00 91.30           H
ATOM   2759  HN  TYR A 186      -5.936  10.926  14.075  1.00 91.30           H
ATOM   2760  N   SER A 187      -3.430  10.579  15.131  1.00 92.35           N
ATOM   2761  CA  SER A 187      -1.986  10.419  15.135  1.00 92.35           C
ATOM   2762  C   SER A 187      -1.357  11.374  16.151  1.00 92.35           C
ATOM   2763  O   SER A 187      -1.540  12.588  16.064  1.00 92.35           O
ATOM   2764  HA  SER A 187      -1.811   9.383  15.425  1.00 92.35           H
ATOM   2765  CB  SER A 187      -1.400  10.664  13.743  1.00 92.35           C
ATOM   2766 1HB  SER A 187      -1.664  11.668  13.410  1.00 92.35           H
ATOM   2767 2HB  SER A 187      -0.312  10.621  13.795  1.00 92.35           H
ATOM   2768  OG  SER A 187      -1.867   9.711  12.792  1.00 92.35           O
ATOM   2769  HG  SER A 187      -2.322  10.178  12.035  1.00 92.35           H
ATOM   2770  HN  SER A 187      -3.804  11.015  14.312  1.00 92.35           H
ATOM   2771  N   GLN A 188      -0.629  10.791  17.092  1.00 85.14           N
ATOM   2772  CA  GLN A 188       0.128  11.580  18.049  1.00 85.14           C
ATOM   2773  C   GLN A 188       1.371  10.813  18.505  1.00 85.14           C
ATOM   2774  O   GLN A 188       1.503   9.621  18.233  1.00 85.14           O
ATOM   2775  HA  GLN A 188       0.426  12.481  17.512  1.00 85.14           H
ATOM   2776  CB  GLN A 188      -0.742  11.975  19.245  1.00 85.14           C
ATOM   2777 1HB  GLN A 188      -0.185  12.646  19.899  1.00 85.14           H
ATOM   2778 2HB  GLN A 188      -1.617  12.523  18.897  1.00 85.14           H
ATOM   2779  CG  GLN A 188      -1.186  10.740  20.031  1.00 85.14           C
ATOM   2780 1HG  GLN A 188      -1.665  10.029  19.357  1.00 85.14           H
ATOM   2781 2HG  GLN A 188      -0.314  10.241  20.454  1.00 85.14           H
ATOM   2782  CD  GLN A 188      -2.156  11.122  21.151  1.00 85.14           C
ATOM   2783  OE1 GLN A 188      -2.771  12.176  21.141  1.00 85.14           O
ATOM   2784  NE2 GLN A 188      -2.257  10.210  22.113  1.00 85.14           N
ATOM   2785 1HE2 GLN A 188      -1.723   9.366  22.061  1.00 85.14           H
ATOM   2786 2HE2 GLN A 188      -2.866  10.369  22.890  1.00 85.14           H
ATOM   2787  HN  GLN A 188      -0.552   9.801  17.206  1.00 85.14           H
ATOM   2788  N   ILE A 189       2.250  11.528  19.191  1.00 89.87           N
ATOM   2789  CA  ILE A 189       3.391  10.897  19.832  1.00 89.87           C
ATOM   2790  C   ILE A 189       2.974  10.377  21.209  1.00 89.87           C
ATOM   2791  O   ILE A 189       2.447  11.129  22.027  1.00 89.87           O
ATOM   2792  HA  ILE A 189       3.683  10.046  19.216  1.00 89.87           H
ATOM   2793  CB  ILE A 189       4.582  11.856  19.871  1.00 89.87           C
ATOM   2794  HB  ILE A 189       4.278  12.756  20.405  1.00 89.87           H
ATOM   2795  CG1 ILE A 189       4.989  12.284  18.460  1.00 89.87           C
ATOM   2796 1HG1 ILE A 189       5.370  11.423  17.911  1.00 89.87           H
ATOM   2797 2HG1 ILE A 189       4.114  12.645  17.919  1.00 89.87           H
ATOM   2798  CG2 ILE A 189       5.753  11.246  20.645  1.00 89.87           C
ATOM   2799 1HG2 ILE A 189       5.441  11.033  21.668  1.00 89.87           H
ATOM   2800 2HG2 ILE A 189       6.065  10.321  20.161  1.00 89.87           H
ATOM   2801 3HG2 ILE A 189       6.586  11.949  20.658  1.00 89.87           H
ATOM   2802  CD1 ILE A 189       6.056  13.379  18.505  1.00 89.87           C
ATOM   2803 1HD1 ILE A 189       5.663  14.248  19.034  1.00 89.87           H
ATOM   2804 2HD1 ILE A 189       6.939  13.006  19.025  1.00 89.87           H
ATOM   2805 3HD1 ILE A 189       6.327  13.665  17.489  1.00 89.87           H
ATOM   2806  HN  ILE A 189       2.193  12.519  19.312  1.00 89.87           H
ATOM   2807  N   LYS A 190       3.226   9.094  21.423  1.00 85.12           N
ATOM   2808  CA  LYS A 190       3.019   8.498  22.732  1.00 85.12           C
ATOM   2809  C   LYS A 190       4.371   8.105  23.329  1.00 85.12           C
ATOM   2810  O   LYS A 190       5.211   7.525  22.644  1.00 85.12           O
ATOM   2811  HA  LYS A 190       2.568   9.259  23.369  1.00 85.12           H
ATOM   2812  CB  LYS A 190       2.026   7.338  22.642  1.00 85.12           C
ATOM   2813 1HB  LYS A 190       1.095   7.685  22.193  1.00 85.12           H
ATOM   2814 2HB  LYS A 190       2.425   6.563  21.987  1.00 85.12           H
ATOM   2815  CG  LYS A 190       1.744   6.749  24.025  1.00 85.12           C
ATOM   2816 1HG  LYS A 190       2.675   6.402  24.474  1.00 85.12           H
ATOM   2817 2HG  LYS A 190       1.343   7.523  24.680  1.00 85.12           H
ATOM   2818  CD  LYS A 190       0.752   5.587  23.935  1.00 85.12           C
ATOM   2819 1HD  LYS A 190      -0.222   5.959  23.615  1.00 85.12           H
ATOM   2820 2HD  LYS A 190       1.086   4.877  23.178  1.00 85.12           H
ATOM   2821  CE  LYS A 190       0.615   4.877  25.283  1.00 85.12           C
ATOM   2822 1HE  LYS A 190       1.597   4.761  25.741  1.00 85.12           H
ATOM   2823 2HE  LYS A 190       0.016   5.484  25.961  1.00 85.12           H
ATOM   2824  NZ  LYS A 190      -0.017   3.550  25.108  1.00 85.12           N
ATOM   2825 1HZ  LYS A 190      -0.116   3.101  26.011  1.00 85.12           H
ATOM   2826 2HZ  LYS A 190      -0.931   3.664  24.685  1.00 85.12           H
ATOM   2827 3HZ  LYS A 190       0.564   2.976  24.507  1.00 85.12           H
ATOM   2828  HN  LYS A 190       3.566   8.466  20.722  1.00 85.12           H
ATOM   2829  N   GLU A 191       4.540   8.437  24.601  1.00 75.35           N
ATOM   2830  CA  GLU A 191       5.727   8.027  25.331  1.00 75.35           C
ATOM   2831  C   GLU A 191       5.414   6.820  26.218  1.00 75.35           C
ATOM   2832  O   GLU A 191       4.515   6.878  27.055  1.00 75.35           O
ATOM   2833  HA  GLU A 191       6.454   7.746  24.568  1.00 75.35           H
ATOM   2834  CB  GLU A 191       6.291   9.184  26.157  1.00 75.35           C
ATOM   2835 1HB  GLU A 191       6.395  10.068  25.528  1.00 75.35           H
ATOM   2836 2HB  GLU A 191       5.663   9.350  27.033  1.00 75.35           H
ATOM   2837  CG  GLU A 191       7.687   8.852  26.686  1.00 75.35           C
ATOM   2838 1HG  GLU A 191       7.628   8.011  27.377  1.00 75.35           H
ATOM   2839 2HG  GLU A 191       8.328   8.542  25.860  1.00 75.35           H
ATOM   2840  CD  GLU A 191       8.307  10.058  27.395  1.00 75.35           C
ATOM   2841  OE1 GLU A 191       9.452   9.909  27.873  1.00 75.35           O
ATOM   2842  OE2 GLU A 191       7.621  11.102  27.441  1.00 75.35           O
ATOM   2843  HN  GLU A 191       3.884   8.976  25.130  1.00 75.35           H
ATOM   2844  N   GLU A 192       6.174   5.756  26.005  1.00 71.82           N
ATOM   2845  CA  GLU A 192       5.960   4.524  26.744  1.00 71.82           C
ATOM   2846  C   GLU A 192       7.301   3.871  27.087  1.00 71.82           C
ATOM   2847  O   GLU A 192       8.140   3.671  26.210  1.00 71.82           O
ATOM   2848  HA  GLU A 192       5.448   4.820  27.660  1.00 71.82           H
ATOM   2849  CB  GLU A 192       5.067   3.562  25.959  1.00 71.82           C
ATOM   2850 1HB  GLU A 192       4.125   4.053  25.713  1.00 71.82           H
ATOM   2851 2HB  GLU A 192       5.603   3.194  25.084  1.00 71.82           H
ATOM   2852  CG  GLU A 192       4.716   2.331  26.797  1.00 71.82           C
ATOM   2853 1HG  GLU A 192       5.525   1.603  26.737  1.00 71.82           H
ATOM   2854 2HG  GLU A 192       4.620   2.616  27.845  1.00 71.82           H
ATOM   2855  CD  GLU A 192       3.411   1.693  26.315  1.00 71.82           C
ATOM   2856  OE1 GLU A 192       2.675   1.180  27.186  1.00 71.82           O
ATOM   2857  OE2 GLU A 192       3.180   1.732  25.087  1.00 71.82           O
ATOM   2858  HN  GLU A 192       6.924   5.727  25.343  1.00 71.82           H
ATOM   2859  N   SER A 193       7.460   3.556  28.364  1.00 73.26           N
ATOM   2860  CA  SER A 193       8.679   2.918  28.831  1.00 73.26           C
ATOM   2861  C   SER A 193       9.893   3.771  28.456  1.00 73.26           C
ATOM   2862  O   SER A 193      10.972   3.241  28.197  1.00 73.26           O
ATOM   2863  HA  SER A 193       8.575   2.856  29.915  1.00 73.26           H
ATOM   2864  CB  SER A 193       8.821   1.509  28.252  1.00 73.26           C
ATOM   2865 1HB  SER A 193       8.961   1.574  27.173  1.00 73.26           H
ATOM   2866 2HB  SER A 193       9.713   1.037  28.662  1.00 73.26           H
ATOM   2867  OG  SER A 193       7.683   0.699  28.534  1.00 73.26           O
ATOM   2868  HG  SER A 193       7.760  -0.177  28.058  1.00 73.26           H
ATOM   2869  HN  SER A 193       6.776   3.729  29.072  1.00 73.26           H
ATOM   2870  N   GLY A 194       9.675   5.078  28.439  1.00 81.47           N
ATOM   2871  CA  GLY A 194      10.753   6.012  28.163  1.00 81.47           C
ATOM   2872  C   GLY A 194      11.090   6.036  26.671  1.00 81.47           C
ATOM   2873  O   GLY A 194      12.090   6.627  26.266  1.00 81.47           O
ATOM   2874 1HA  GLY A 194      10.465   7.012  28.490  1.00 81.47           H
ATOM   2875 2HA  GLY A 194      11.637   5.732  28.735  1.00 81.47           H
ATOM   2876  HN  GLY A 194       8.784   5.499  28.609  1.00 81.47           H
ATOM   2877  N   ILE A 195      10.236   5.386  25.894  1.00 80.36           N
ATOM   2878  CA  ILE A 195      10.403   5.366  24.451  1.00 80.36           C
ATOM   2879  C   ILE A 195       9.266   6.155  23.799  1.00 80.36           C
ATOM   2880  O   ILE A 195       8.093   5.900  24.070  1.00 80.36           O
ATOM   2881  HA  ILE A 195      11.345   5.867  24.224  1.00 80.36           H
ATOM   2882  CB  ILE A 195      10.522   3.928  23.944  1.00 80.36           C
ATOM   2883  HB  ILE A 195       9.620   3.388  24.232  1.00 80.36           H
ATOM   2884  CG1 ILE A 195      11.705   3.212  24.600  1.00 80.36           C
ATOM   2885 1HG1 ILE A 195      12.632   3.722  24.342  1.00 80.36           H
ATOM   2886 2HG1 ILE A 195      11.607   3.259  25.685  1.00 80.36           H
ATOM   2887  CG2 ILE A 195      10.605   3.889  22.417  1.00 80.36           C
ATOM   2888 1HG2 ILE A 195       9.705   4.335  21.993  1.00 80.36           H
ATOM   2889 2HG2 ILE A 195      11.479   4.449  22.086  1.00 80.36           H
ATOM   2890 3HG2 ILE A 195      10.689   2.854  22.084  1.00 80.36           H
ATOM   2891  CD1 ILE A 195      11.778   1.750  24.153  1.00 80.36           C
ATOM   2892 1HD1 ILE A 195      10.858   1.237  24.435  1.00 80.36           H
ATOM   2893 2HD1 ILE A 195      11.900   1.708  23.070  1.00 80.36           H
ATOM   2894 3HD1 ILE A 195      12.627   1.265  24.634  1.00 80.36           H
ATOM   2895  HN  ILE A 195       9.443   4.880  26.234  1.00 80.36           H
ATOM   2896  N   ALA A 196       9.652   7.098  22.952  1.00 91.18           N
ATOM   2897  CA  ALA A 196       8.680   7.850  22.175  1.00 91.18           C
ATOM   2898  C   ALA A 196       8.273   7.033  20.948  1.00 91.18           C
ATOM   2899  O   ALA A 196       9.129   6.562  20.199  1.00 91.18           O
ATOM   2900  HA  ALA A 196       7.804   8.007  22.803  1.00 91.18           H
ATOM   2901  CB  ALA A 196       9.269   9.211  21.801  1.00 91.18           C
ATOM   2902 1HB  ALA A 196       9.514   9.763  22.708  1.00 91.18           H
ATOM   2903 2HB  ALA A 196      10.173   9.066  21.209  1.00 91.18           H
ATOM   2904 3HB  ALA A 196       8.540   9.775  21.218  1.00 91.18           H
ATOM   2905  HN  ALA A 196      10.606   7.351  22.793  1.00 91.18           H
ATOM   2906  N   ILE A 197       6.967   6.889  20.779  1.00 87.09           N
ATOM   2907  CA  ILE A 197       6.435   6.179  19.628  1.00 87.09           C
ATOM   2908  C   ILE A 197       5.379   7.048  18.941  1.00 87.09           C
ATOM   2909  O   ILE A 197       4.609   7.737  19.607  1.00 87.09           O
ATOM   2910  HA  ILE A 197       7.259   6.021  18.932  1.00 87.09           H
ATOM   2911  CB  ILE A 197       5.921   4.798  20.041  1.00 87.09           C
ATOM   2912  HB  ILE A 197       5.458   4.332  19.172  1.00 87.09           H
ATOM   2913  CG1 ILE A 197       4.842   4.915  21.120  1.00 87.09           C
ATOM   2914 1HG1 ILE A 197       5.285   5.290  22.043  1.00 87.09           H
ATOM   2915 2HG1 ILE A 197       4.090   5.640  20.809  1.00 87.09           H
ATOM   2916  CG2 ILE A 197       7.074   3.893  20.479  1.00 87.09           C
ATOM   2917 1HG2 ILE A 197       7.775   3.772  19.654  1.00 87.09           H
ATOM   2918 2HG2 ILE A 197       7.587   4.343  21.329  1.00 87.09           H
ATOM   2919 3HG2 ILE A 197       6.681   2.918  20.768  1.00 87.09           H
ATOM   2920  CD1 ILE A 197       4.177   3.562  21.379  1.00 87.09           C
ATOM   2921 1HD1 ILE A 197       3.715   3.202  20.459  1.00 87.09           H
ATOM   2922 2HD1 ILE A 197       4.929   2.846  21.712  1.00 87.09           H
ATOM   2923 3HD1 ILE A 197       3.414   3.673  22.149  1.00 87.09           H
ATOM   2924  HN  ILE A 197       6.279   7.247  21.409  1.00 87.09           H
ATOM   2925  N   CYS A 198       5.378   6.986  17.618  1.00 92.27           N
ATOM   2926  CA  CYS A 198       4.310   7.593  16.841  1.00 92.27           C
ATOM   2927  C   CYS A 198       3.227   6.537  16.608  1.00 92.27           C
ATOM   2928  O   CYS A 198       3.458   5.548  15.914  1.00 92.27           O
ATOM   2929  HA  CYS A 198       3.923   8.420  17.435  1.00 92.27           H
ATOM   2930  CB  CYS A 198       4.829   8.178  15.526  1.00 92.27           C
ATOM   2931 1HB  CYS A 198       5.451   9.051  15.727  1.00 92.27           H
ATOM   2932 2HB  CYS A 198       5.459   7.449  15.017  1.00 92.27           H
ATOM   2933  SG  CYS A 198       3.424   8.647  14.452  1.00 92.27           S
ATOM   2934  HN  CYS A 198       6.088   6.534  17.078  1.00 92.27           H
ATOM   2935  N   THR A 199       2.068   6.784  17.201  1.00 90.42           N
ATOM   2936  CA  THR A 199       0.960   5.850  17.096  1.00 90.42           C
ATOM   2937  C   THR A 199      -0.370   6.604  17.045  1.00 90.42           C
ATOM   2938  O   THR A 199      -0.427   7.791  17.362  1.00 90.42           O
ATOM   2939  HA  THR A 199       1.056   5.307  16.155  1.00 90.42           H
ATOM   2940  CB  THR A 199       1.058   4.867  18.264  1.00 90.42           C
ATOM   2941  HB  THR A 199       2.081   4.513  18.390  1.00 90.42           H
ATOM   2942  OG1 THR A 199       0.093   3.865  17.957  1.00 90.42           O
ATOM   2943  HG1 THR A 199       0.260   3.049  18.510  1.00 90.42           H
ATOM   2944  CG2 THR A 199       0.562   5.471  19.580  1.00 90.42           C
ATOM   2945 1HG2 THR A 199      -0.482   5.764  19.474  1.00 90.42           H
ATOM   2946 2HG2 THR A 199       1.162   6.347  19.827  1.00 90.42           H
ATOM   2947 3HG2 THR A 199       0.653   4.732  20.376  1.00 90.42           H
ATOM   2948  HN  THR A 199       1.881   7.603  17.743  1.00 90.42           H
ATOM   2949  N   MET A 200      -1.407   5.883  16.645  1.00 89.13           N
ATOM   2950  CA  MET A 200      -2.763   6.394  16.761  1.00 89.13           C
ATOM   2951  C   MET A 200      -3.343   6.099  18.146  1.00 89.13           C
ATOM   2952  O   MET A 200      -3.185   4.997  18.668  1.00 89.13           O
ATOM   2953  HA  MET A 200      -2.684   7.471  16.614  1.00 89.13           H
ATOM   2954  CB  MET A 200      -3.645   5.749  15.690  1.00 89.13           C
ATOM   2955 1HB  MET A 200      -3.607   4.664  15.787  1.00 89.13           H
ATOM   2956 2HB  MET A 200      -4.682   6.047  15.841  1.00 89.13           H
ATOM   2957  CG  MET A 200      -3.190   6.158  14.287  1.00 89.13           C
ATOM   2958 1HG  MET A 200      -3.160   7.244  14.207  1.00 89.13           H
ATOM   2959 2HG  MET A 200      -2.178   5.797  14.104  1.00 89.13           H
ATOM   2960  SD  MET A 200      -4.306   5.488  13.065  1.00 89.13           S
ATOM   2961  CE  MET A 200      -5.780   6.419  13.447  1.00 89.13           C
ATOM   2962 1HE  MET A 200      -6.079   6.220  14.476  1.00 89.13           H
ATOM   2963 2HE  MET A 200      -5.578   7.484  13.327  1.00 89.13           H
ATOM   2964 3HE  MET A 200      -6.582   6.123  12.772  1.00 89.13           H
ATOM   2965  HN  MET A 200      -1.333   4.968  16.249  1.00 89.13           H
ATOM   2966  N   VAL A 201      -4.004   7.105  18.701  1.00 91.44           N
ATOM   2967  CA  VAL A 201      -4.712   6.931  19.959  1.00 91.44           C
ATOM   2968  C   VAL A 201      -6.149   7.432  19.803  1.00 91.44           C
ATOM   2969  O   VAL A 201      -6.375   8.540  19.320  1.00 91.44           O
ATOM   2970  HA  VAL A 201      -4.734   5.864  20.179  1.00 91.44           H
ATOM   2971  CB  VAL A 201      -3.953   7.633  21.087  1.00 91.44           C
ATOM   2972  HB  VAL A 201      -3.974   8.705  20.889  1.00 91.44           H
ATOM   2973  CG1 VAL A 201      -4.630   7.390  22.437  1.00 91.44           C
ATOM   2974 1HG1 VAL A 201      -5.649   7.777  22.407  1.00 91.44           H
ATOM   2975 2HG1 VAL A 201      -4.654   6.320  22.644  1.00 91.44           H
ATOM   2976 3HG1 VAL A 201      -4.071   7.900  23.221  1.00 91.44           H
ATOM   2977  CG2 VAL A 201      -2.489   7.190  21.121  1.00 91.44           C
ATOM   2978 1HG2 VAL A 201      -2.438   6.114  21.283  1.00 91.44           H
ATOM   2979 2HG2 VAL A 201      -2.012   7.438  20.172  1.00 91.44           H
ATOM   2980 3HG2 VAL A 201      -1.972   7.704  21.932  1.00 91.44           H
ATOM   2981  HN  VAL A 201      -4.061   8.022  18.308  1.00 91.44           H
ATOM   2982  N   TYR A 202      -7.083   6.591  20.223  1.00 91.08           N
ATOM   2983  CA  TYR A 202      -8.492   6.867  20.002  1.00 91.08           C
ATOM   2984  C   TYR A 202      -9.155   7.388  21.279  1.00 91.08           C
ATOM   2985  O   TYR A 202      -9.439   6.618  22.195  1.00 91.08           O
ATOM   2986  HA  TYR A 202      -8.569   7.628  19.226  1.00 91.08           H
ATOM   2987  CB  TYR A 202      -9.130   5.530  19.621  1.00 91.08           C
ATOM   2988 1HB  TYR A 202      -8.984   4.823  20.438  1.00 91.08           H
ATOM   2989 2HB  TYR A 202     -10.205   5.670  19.509  1.00 91.08           H
ATOM   2990  CG  TYR A 202      -8.573   4.920  18.333  1.00 91.08           C
ATOM   2991  CD1 TYR A 202      -9.096   5.292  17.111  1.00 91.08           C
ATOM   2992  HD1 TYR A 202      -9.905   6.021  17.064  1.00 91.08           H
ATOM   2993  CD2 TYR A 202      -7.548   3.998  18.393  1.00 91.08           C
ATOM   2994  HD2 TYR A 202      -7.135   3.704  19.358  1.00 91.08           H
ATOM   2995  CE1 TYR A 202      -8.572   4.719  15.899  1.00 91.08           C
ATOM   2996  HE1 TYR A 202      -8.976   5.004  14.927  1.00 91.08           H
ATOM   2997  CE2 TYR A 202      -7.024   3.424  17.180  1.00 91.08           C
ATOM   2998  HE2 TYR A 202      -6.215   2.695  17.213  1.00 91.08           H
ATOM   2999  CZ  TYR A 202      -7.562   3.813  15.993  1.00 91.08           C
ATOM   3000  OH  TYR A 202      -7.067   3.271  14.848  1.00 91.08           O
ATOM   3001  HH  TYR A 202      -7.585   3.604  14.060  1.00 91.08           H
ATOM   3002  HN  TYR A 202      -6.890   5.736  20.704  1.00 91.08           H
ATOM   3003  N   PRO A 203      -9.412   8.701  21.364  1.00 82.76           N
ATOM   3004  CA  PRO A 203      -9.627   9.346  22.661  1.00 82.76           C
ATOM   3005  C   PRO A 203     -10.926   8.907  23.316  1.00 82.76           C
ATOM   3006  O   PRO A 203     -11.097   9.054  24.525  1.00 82.76           O
ATOM   3007  HA  PRO A 203      -8.844   9.053  23.361  1.00 82.76           H
ATOM   3008  CB  PRO A 203      -9.635  10.839  22.327  1.00 82.76           C
ATOM   3009 1HB  PRO A 203     -10.302  11.394  22.987  1.00 82.76           H
ATOM   3010 2HB  PRO A 203      -8.644  11.279  22.434  1.00 82.76           H
ATOM   3011  CG  PRO A 203     -10.108  10.882  20.902  1.00 82.76           C
ATOM   3012 1HG  PRO A 203     -11.196  10.868  20.847  1.00 82.76           H
ATOM   3013 2HG  PRO A 203      -9.775  11.792  20.404  1.00 82.76           H
ATOM   3014  CD  PRO A 203      -9.518   9.664  20.253  1.00 82.76           C
ATOM   3015 1HD  PRO A 203     -10.157   9.287  19.453  1.00 82.76           H
ATOM   3016 2HD  PRO A 203      -8.545   9.876  19.811  1.00 82.76           H
ATOM   3017  N   SER A 204     -11.817   8.375  22.491  1.00 72.74           N
ATOM   3018  CA  SER A 204     -13.222   8.303  22.853  1.00 72.74           C
ATOM   3019  C   SER A 204     -13.485   7.045  23.684  1.00 72.74           C
ATOM   3020  O   SER A 204     -12.711   6.091  23.633  1.00 72.74           O
ATOM   3021  HA  SER A 204     -13.415   9.199  23.444  1.00 72.74           H
ATOM   3022  CB  SER A 204     -14.112   8.312  21.609  1.00 72.74           C
ATOM   3023 1HB  SER A 204     -15.148   8.476  21.906  1.00 72.74           H
ATOM   3024 2HB  SER A 204     -13.829   9.146  20.967  1.00 72.74           H
ATOM   3025  OG  SER A 204     -14.017   7.095  20.875  1.00 72.74           O
ATOM   3026  HG  SER A 204     -14.661   7.104  20.111  1.00 72.74           H
ATOM   3027  HN  SER A 204     -11.592   7.999  21.593  1.00 72.74           H
ATOM   3028  N   ASP A 205     -14.579   7.086  24.431  1.00 69.56           N
ATOM   3029  CA  ASP A 205     -15.040   5.909  25.147  1.00 69.56           C
ATOM   3030  C   ASP A 205     -15.356   4.798  24.144  1.00 69.56           C
ATOM   3031  O   ASP A 205     -15.328   3.618  24.489  1.00 69.56           O
ATOM   3032  HA  ASP A 205     -14.223   5.644  25.818  1.00 69.56           H
ATOM   3033  CB  ASP A 205     -16.315   6.209  25.937  1.00 69.56           C
ATOM   3034 1HB  ASP A 205     -17.025   6.739  25.302  1.00 69.56           H
ATOM   3035 2HB  ASP A 205     -16.791   5.275  26.236  1.00 69.56           H
ATOM   3036  CG  ASP A 205     -16.006   7.050  27.177  1.00 69.56           C
ATOM   3037  OD1 ASP A 205     -14.910   6.846  27.743  1.00 69.56           O
ATOM   3038  OD2 ASP A 205     -16.873   7.879  27.532  1.00 69.56           O
ATOM   3039  HN  ASP A 205     -15.145   7.901  24.549  1.00 69.56           H
ATOM   3040  N   GLU A 206     -15.651   5.215  22.921  1.00 74.40           N
ATOM   3041  CA  GLU A 206     -15.921   4.268  21.852  1.00 74.40           C
ATOM   3042  C   GLU A 206     -14.649   4.004  21.043  1.00 74.40           C
ATOM   3043  O   GLU A 206     -14.720   3.628  19.874  1.00 74.40           O
ATOM   3044  HA  GLU A 206     -16.239   3.352  22.350  1.00 74.40           H
ATOM   3045  CB  GLU A 206     -17.051   4.767  20.950  1.00 74.40           C
ATOM   3046 1HB  GLU A 206     -16.787   5.740  20.535  1.00 74.40           H
ATOM   3047 2HB  GLU A 206     -17.271   4.019  20.188  1.00 74.40           H
ATOM   3048  CG  GLU A 206     -18.342   4.964  21.746  1.00 74.40           C
ATOM   3049 1HG  GLU A 206     -18.363   4.272  22.588  1.00 74.40           H
ATOM   3050 2HG  GLU A 206     -18.368   5.972  22.161  1.00 74.40           H
ATOM   3051  CD  GLU A 206     -19.571   4.738  20.863  1.00 74.40           C
ATOM   3052  OE1 GLU A 206     -20.505   4.067  21.352  1.00 74.40           O
ATOM   3053  OE2 GLU A 206     -19.548   5.242  19.720  1.00 74.40           O
ATOM   3054  HN  GLU A 206     -15.706   6.177  22.657  1.00 74.40           H
ATOM   3055  N   SER A 207     -13.516   4.212  21.698  1.00 86.86           N
ATOM   3056  CA  SER A 207     -12.231   4.032  21.044  1.00 86.86           C
ATOM   3057  C   SER A 207     -12.179   2.667  20.356  1.00 86.86           C
ATOM   3058  O   SER A 207     -11.640   2.541  19.258  1.00 86.86           O
ATOM   3059  HA  SER A 207     -12.167   4.834  20.308  1.00 86.86           H
ATOM   3060  CB  SER A 207     -11.081   4.166  22.044  1.00 86.86           C
ATOM   3061 1HB  SER A 207     -10.146   3.879  21.563  1.00 86.86           H
ATOM   3062 2HB  SER A 207     -10.978   5.210  22.341  1.00 86.86           H
ATOM   3063  OG  SER A 207     -11.284   3.362  23.203  1.00 86.86           O
ATOM   3064  HG  SER A 207     -10.649   3.636  23.925  1.00 86.86           H
ATOM   3065  HN  SER A 207     -13.467   4.497  22.655  1.00 86.86           H
ATOM   3066  N   THR A 208     -12.747   1.678  21.031  1.00 86.68           N
ATOM   3067  CA  THR A 208     -12.765   0.325  20.503  1.00 86.68           C
ATOM   3068  C   THR A 208     -13.509   0.284  19.166  1.00 86.68           C
ATOM   3069  O   THR A 208     -13.026  -0.306  18.201  1.00 86.68           O
ATOM   3070  HA  THR A 208     -11.737   0.019  20.306  1.00 86.68           H
ATOM   3071  CB  THR A 208     -13.376  -0.590  21.566  1.00 86.68           C
ATOM   3072  HB  THR A 208     -14.441  -0.390  21.687  1.00 86.68           H
ATOM   3073  OG1 THR A 208     -12.573  -0.364  22.721  1.00 86.68           O
ATOM   3074  HG1 THR A 208     -11.621  -0.605  22.529  1.00 86.68           H
ATOM   3075  CG2 THR A 208     -13.169  -2.073  21.252  1.00 86.68           C
ATOM   3076 1HG2 THR A 208     -12.101  -2.287  21.198  1.00 86.68           H
ATOM   3077 2HG2 THR A 208     -13.636  -2.311  20.296  1.00 86.68           H
ATOM   3078 3HG2 THR A 208     -13.621  -2.678  22.038  1.00 86.68           H
ATOM   3079  HN  THR A 208     -13.189   1.790  21.921  1.00 86.68           H
ATOM   3080  N   LYS A 209     -14.672   0.918  19.153  1.00 82.12           N
ATOM   3081  CA  LYS A 209     -15.499   0.939  17.958  1.00 82.12           C
ATOM   3082  C   LYS A 209     -14.745   1.648  16.832  1.00 82.12           C
ATOM   3083  O   LYS A 209     -14.748   1.187  15.692  1.00 82.12           O
ATOM   3084  HA  LYS A 209     -15.670  -0.096  17.662  1.00 82.12           H
ATOM   3085  CB  LYS A 209     -16.867   1.553  18.265  1.00 82.12           C
ATOM   3086 1HB  LYS A 209     -16.735   2.534  18.721  1.00 82.12           H
ATOM   3087 2HB  LYS A 209     -17.417   1.705  17.336  1.00 82.12           H
ATOM   3088  CG  LYS A 209     -17.675   0.653  19.202  1.00 82.12           C
ATOM   3089 1HG  LYS A 209     -17.720  -0.356  18.793  1.00 82.12           H
ATOM   3090 2HG  LYS A 209     -17.174   0.584  20.167  1.00 82.12           H
ATOM   3091  CD  LYS A 209     -19.093   1.195  19.394  1.00 82.12           C
ATOM   3092 1HD  LYS A 209     -19.052   2.263  19.610  1.00 82.12           H
ATOM   3093 2HD  LYS A 209     -19.659   1.078  18.471  1.00 82.12           H
ATOM   3094  CE  LYS A 209     -19.808   0.466  20.534  1.00 82.12           C
ATOM   3095 1HE  LYS A 209     -20.039  -0.555  20.231  1.00 82.12           H
ATOM   3096 2HE  LYS A 209     -19.151   0.401  21.401  1.00 82.12           H
ATOM   3097  NZ  LYS A 209     -21.054   1.175  20.901  1.00 82.12           N
ATOM   3098 1HZ  LYS A 209     -21.581   0.613  21.560  1.00 82.12           H
ATOM   3099 2HZ  LYS A 209     -20.823   2.066  21.326  1.00 82.12           H
ATOM   3100 3HZ  LYS A 209     -21.612   1.332  20.069  1.00 82.12           H
ATOM   3101  HN  LYS A 209     -15.049   1.411  19.937  1.00 82.12           H
ATOM   3102  N   LEU A 210     -14.116   2.757  17.191  1.00 88.58           N
ATOM   3103  CA  LEU A 210     -13.449   3.592  16.207  1.00 88.58           C
ATOM   3104  C   LEU A 210     -12.309   2.800  15.562  1.00 88.58           C
ATOM   3105  O   LEU A 210     -12.193   2.758  14.338  1.00 88.58           O
ATOM   3106  HA  LEU A 210     -14.180   3.835  15.436  1.00 88.58           H
ATOM   3107  CB  LEU A 210     -13.000   4.911  16.838  1.00 88.58           C
ATOM   3108 1HB  LEU A 210     -13.852   5.351  17.357  1.00 88.58           H
ATOM   3109 2HB  LEU A 210     -12.246   4.692  17.593  1.00 88.58           H
ATOM   3110  CG  LEU A 210     -12.430   5.955  15.876  1.00 88.58           C
ATOM   3111  HG  LEU A 210     -11.592   5.507  15.343  1.00 88.58           H
ATOM   3112  CD1 LEU A 210     -13.469   6.360  14.828  1.00 88.58           C
ATOM   3113 1HD1 LEU A 210     -13.767   5.482  14.254  1.00 88.58           H
ATOM   3114 2HD1 LEU A 210     -14.342   6.782  15.325  1.00 88.58           H
ATOM   3115 3HD1 LEU A 210     -13.038   7.103  14.157  1.00 88.58           H
ATOM   3116  CD2 LEU A 210     -11.886   7.165  16.639  1.00 88.58           C
ATOM   3117 1HD2 LEU A 210     -12.690   7.622  17.216  1.00 88.58           H
ATOM   3118 2HD2 LEU A 210     -11.093   6.841  17.314  1.00 88.58           H
ATOM   3119 3HD2 LEU A 210     -11.487   7.891  15.931  1.00 88.58           H
ATOM   3120  HN  LEU A 210     -14.058   3.087  18.134  1.00 88.58           H
ATOM   3121  N   LYS A 211     -11.497   2.192  16.414  1.00 93.50           N
ATOM   3122  CA  LYS A 211     -10.375   1.398  15.942  1.00 93.50           C
ATOM   3123  C   LYS A 211     -10.888   0.305  15.002  1.00 93.50           C
ATOM   3124  O   LYS A 211     -10.366   0.133  13.902  1.00 93.50           O
ATOM   3125  HA  LYS A 211      -9.721   2.061  15.376  1.00 93.50           H
ATOM   3126  CB  LYS A 211      -9.564   0.862  17.123  1.00 93.50           C
ATOM   3127 1HB  LYS A 211      -9.165   1.694  17.703  1.00 93.50           H
ATOM   3128 2HB  LYS A 211     -10.215   0.294  17.788  1.00 93.50           H
ATOM   3129  CG  LYS A 211      -8.416  -0.027  16.642  1.00 93.50           C
ATOM   3130 1HG  LYS A 211      -8.819  -0.939  16.200  1.00 93.50           H
ATOM   3131 2HG  LYS A 211      -7.857   0.486  15.859  1.00 93.50           H
ATOM   3132  CD  LYS A 211      -7.478  -0.385  17.796  1.00 93.50           C
ATOM   3133 1HD  LYS A 211      -7.088   0.527  18.248  1.00 93.50           H
ATOM   3134 2HD  LYS A 211      -8.033  -0.913  18.571  1.00 93.50           H
ATOM   3135  CE  LYS A 211      -6.317  -1.256  17.310  1.00 93.50           C
ATOM   3136 1HE  LYS A 211      -6.699  -2.208  16.941  1.00 93.50           H
ATOM   3137 2HE  LYS A 211      -5.815  -0.769  16.474  1.00 93.50           H
ATOM   3138  NZ  LYS A 211      -5.352  -1.493  18.406  1.00 93.50           N
ATOM   3139 1HZ  LYS A 211      -4.701  -2.220  18.132  1.00 93.50           H
ATOM   3140 2HZ  LYS A 211      -4.843  -0.637  18.599  1.00 93.50           H
ATOM   3141 3HZ  LYS A 211      -5.852  -1.783  19.239  1.00 93.50           H
ATOM   3142  HN  LYS A 211     -11.597   2.234  17.408  1.00 93.50           H
ATOM   3143  N   SER A 212     -11.905  -0.404  15.470  1.00 91.06           N
ATOM   3144  CA  SER A 212     -12.451  -1.517  14.713  1.00 91.06           C
ATOM   3145  C   SER A 212     -12.933  -1.034  13.344  1.00 91.06           C
ATOM   3146  O   SER A 212     -12.697  -1.691  12.332  1.00 91.06           O
ATOM   3147  HA  SER A 212     -11.628  -2.223  14.602  1.00 91.06           H
ATOM   3148  CB  SER A 212     -13.598  -2.189  15.472  1.00 91.06           C
ATOM   3149 1HB  SER A 212     -13.262  -2.457  16.474  1.00 91.06           H
ATOM   3150 2HB  SER A 212     -14.418  -1.481  15.591  1.00 91.06           H
ATOM   3151  OG  SER A 212     -14.071  -3.354  14.803  1.00 91.06           O
ATOM   3152  HG  SER A 212     -13.304  -3.958  14.584  1.00 91.06           H
ATOM   3153  HN  SER A 212     -12.352  -0.229  16.347  1.00 91.06           H
ATOM   3154  N   ALA A 213     -13.598   0.112  13.357  1.00 93.84           N
ATOM   3155  CA  ALA A 213     -14.143   0.675  12.133  1.00 93.84           C
ATOM   3156  C   ALA A 213     -12.997   1.004  11.174  1.00 93.84           C
ATOM   3157  O   ALA A 213     -13.063   0.681   9.989  1.00 93.84           O
ATOM   3158  HA  ALA A 213     -14.782  -0.080  11.677  1.00 93.84           H
ATOM   3159  CB  ALA A 213     -14.992   1.902  12.470  1.00 93.84           C
ATOM   3160 1HB  ALA A 213     -15.808   1.610  13.130  1.00 93.84           H
ATOM   3161 2HB  ALA A 213     -14.372   2.648  12.968  1.00 93.84           H
ATOM   3162 3HB  ALA A 213     -15.401   2.324  11.551  1.00 93.84           H
ATOM   3163  HN  ALA A 213     -13.766   0.652  14.182  1.00 93.84           H
ATOM   3164  N   VAL A 214     -11.974   1.642  11.722  1.00 92.32           N
ATOM   3165  CA  VAL A 214     -10.843   2.072  10.918  1.00 92.32           C
ATOM   3166  C   VAL A 214     -10.191   0.850  10.267  1.00 92.32           C
ATOM   3167  O   VAL A 214      -9.859   0.876   9.083  1.00 92.32           O
ATOM   3168  HA  VAL A 214     -11.226   2.724  10.133  1.00 92.32           H
ATOM   3169  CB  VAL A 214      -9.869   2.884  11.775  1.00 92.32           C
ATOM   3170  HB  VAL A 214      -9.639   2.298  12.665  1.00 92.32           H
ATOM   3171  CG1 VAL A 214      -8.559   3.136  11.026  1.00 92.32           C
ATOM   3172 1HG1 VAL A 214      -8.093   2.183  10.777  1.00 92.32           H
ATOM   3173 2HG1 VAL A 214      -8.764   3.691  10.111  1.00 92.32           H
ATOM   3174 3HG1 VAL A 214      -7.885   3.715  11.659  1.00 92.32           H
ATOM   3175  CG2 VAL A 214     -10.504   4.200  12.229  1.00 92.32           C
ATOM   3176 1HG2 VAL A 214     -10.777   4.792  11.355  1.00 92.32           H
ATOM   3177 2HG2 VAL A 214     -11.396   3.989  12.818  1.00 92.32           H
ATOM   3178 3HG2 VAL A 214      -9.791   4.757  12.836  1.00 92.32           H
ATOM   3179  HN  VAL A 214     -11.910   1.865  12.695  1.00 92.32           H
ATOM   3180  N   LEU A 215     -10.026  -0.191  11.070  1.00 92.28           N
ATOM   3181  CA  LEU A 215      -9.351  -1.392  10.610  1.00 92.28           C
ATOM   3182  C   LEU A 215     -10.213  -2.083   9.552  1.00 92.28           C
ATOM   3183  O   LEU A 215      -9.704  -2.527   8.524  1.00 92.28           O
ATOM   3184  HA  LEU A 215      -8.415  -1.082  10.144  1.00 92.28           H
ATOM   3185  CB  LEU A 215      -8.991  -2.291  11.794  1.00 92.28           C
ATOM   3186 1HB  LEU A 215      -9.885  -2.436  12.400  1.00 92.28           H
ATOM   3187 2HB  LEU A 215      -8.706  -3.270  11.408  1.00 92.28           H
ATOM   3188  CG  LEU A 215      -7.869  -1.786  12.704  1.00 92.28           C
ATOM   3189  HG  LEU A 215      -8.184  -0.838  13.139  1.00 92.28           H
ATOM   3190  CD1 LEU A 215      -7.623  -2.756  13.861  1.00 92.28           C
ATOM   3191 1HD1 LEU A 215      -8.533  -2.856  14.452  1.00 92.28           H
ATOM   3192 2HD1 LEU A 215      -7.338  -3.731  13.464  1.00 92.28           H
ATOM   3193 3HD1 LEU A 215      -6.820  -2.373  14.492  1.00 92.28           H
ATOM   3194  CD2 LEU A 215      -6.594  -1.514  11.902  1.00 92.28           C
ATOM   3195 1HD2 LEU A 215      -6.265  -2.434  11.420  1.00 92.28           H
ATOM   3196 2HD2 LEU A 215      -6.796  -0.758  11.144  1.00 92.28           H
ATOM   3197 3HD2 LEU A 215      -5.813  -1.156  12.573  1.00 92.28           H
ATOM   3198  HN  LEU A 215     -10.345  -0.222  12.018  1.00 92.28           H
ATOM   3199  N   THR A 216     -11.505  -2.153   9.841  1.00 91.69           N
ATOM   3200  CA  THR A 216     -12.438  -2.809   8.941  1.00 91.69           C
ATOM   3201  C   THR A 216     -12.423  -2.130   7.570  1.00 91.69           C
ATOM   3202  O   THR A 216     -12.386  -2.803   6.541  1.00 91.69           O
ATOM   3203  HA  THR A 216     -12.108  -3.837   8.793  1.00 91.69           H
ATOM   3204  CB  THR A 216     -13.817  -2.806   9.605  1.00 91.69           C
ATOM   3205  HB  THR A 216     -14.181  -1.787   9.740  1.00 91.69           H
ATOM   3206  OG1 THR A 216     -13.627  -3.555  10.803  1.00 91.69           O
ATOM   3207  HG1 THR A 216     -13.509  -2.935  11.579  1.00 91.69           H
ATOM   3208  CG2 THR A 216     -14.848  -3.616   8.818  1.00 91.69           C
ATOM   3209 1HG2 THR A 216     -14.515  -4.651   8.741  1.00 91.69           H
ATOM   3210 2HG2 THR A 216     -14.956  -3.194   7.819  1.00 91.69           H
ATOM   3211 3HG2 THR A 216     -15.808  -3.581   9.333  1.00 91.69           H
ATOM   3212  HN  THR A 216     -11.914  -1.773  10.671  1.00 91.69           H
ATOM   3213  N   LEU A 217     -12.453  -0.806   7.600  1.00 88.60           N
ATOM   3214  CA  LEU A 217     -12.443  -0.029   6.372  1.00 88.60           C
ATOM   3215  C   LEU A 217     -11.171  -0.346   5.583  1.00 88.60           C
ATOM   3216  O   LEU A 217     -11.207  -0.456   4.359  1.00 88.60           O
ATOM   3217  HA  LEU A 217     -13.303  -0.342   5.781  1.00 88.60           H
ATOM   3218  CB  LEU A 217     -12.622   1.459   6.679  1.00 88.60           C
ATOM   3219 1HB  LEU A 217     -13.424   1.566   7.409  1.00 88.60           H
ATOM   3220 2HB  LEU A 217     -11.711   1.825   7.151  1.00 88.60           H
ATOM   3221  CG  LEU A 217     -12.938   2.357   5.481  1.00 88.60           C
ATOM   3222  HG  LEU A 217     -12.284   2.071   4.658  1.00 88.60           H
ATOM   3223  CD1 LEU A 217     -14.379   2.152   5.007  1.00 88.60           C
ATOM   3224 1HD1 LEU A 217     -14.519   1.113   4.711  1.00 88.60           H
ATOM   3225 2HD1 LEU A 217     -15.066   2.395   5.817  1.00 88.60           H
ATOM   3226 3HD1 LEU A 217     -14.577   2.803   4.155  1.00 88.60           H
ATOM   3227  CD2 LEU A 217     -12.644   3.824   5.803  1.00 88.60           C
ATOM   3228 1HD2 LEU A 217     -13.256   4.140   6.648  1.00 88.60           H
ATOM   3229 2HD2 LEU A 217     -11.590   3.936   6.055  1.00 88.60           H
ATOM   3230 3HD2 LEU A 217     -12.878   4.440   4.935  1.00 88.60           H
ATOM   3231  HN  LEU A 217     -12.483  -0.266   8.442  1.00 88.60           H
ATOM   3232  N   LYS A 218     -10.077  -0.483   6.317  1.00 85.95           N
ATOM   3233  CA  LYS A 218      -8.786  -0.731   5.697  1.00 85.95           C
ATOM   3234  C   LYS A 218      -8.826  -2.074   4.966  1.00 85.95           C
ATOM   3235  O   LYS A 218      -8.335  -2.190   3.845  1.00 85.95           O
ATOM   3236  HA  LYS A 218      -8.620   0.057   4.963  1.00 85.95           H
ATOM   3237  CB  LYS A 218      -7.665  -0.628   6.734  1.00 85.95           C
ATOM   3238 1HB  LYS A 218      -7.774   0.295   7.303  1.00 85.95           H
ATOM   3239 2HB  LYS A 218      -7.745  -1.451   7.444  1.00 85.95           H
ATOM   3240  CG  LYS A 218      -6.292  -0.659   6.060  1.00 85.95           C
ATOM   3241 1HG  LYS A 218      -6.204  -1.555   5.447  1.00 85.95           H
ATOM   3242 2HG  LYS A 218      -6.191   0.196   5.392  1.00 85.95           H
ATOM   3243  CD  LYS A 218      -5.170  -0.634   7.101  1.00 85.95           C
ATOM   3244 1HD  LYS A 218      -5.211   0.300   7.662  1.00 85.95           H
ATOM   3245 2HD  LYS A 218      -5.316  -1.443   7.817  1.00 85.95           H
ATOM   3246  CE  LYS A 218      -3.800  -0.776   6.435  1.00 85.95           C
ATOM   3247 1HE  LYS A 218      -3.811  -1.620   5.745  1.00 85.95           H
ATOM   3248 2HE  LYS A 218      -3.582   0.115   5.845  1.00 85.95           H
ATOM   3249  NZ  LYS A 218      -2.746  -0.974   7.454  1.00 85.95           N
ATOM   3250 1HZ  LYS A 218      -2.175  -1.773   7.200  1.00 85.95           H
ATOM   3251 2HZ  LYS A 218      -2.164  -0.145   7.504  1.00 85.95           H
ATOM   3252 3HZ  LYS A 218      -3.176  -1.140   8.357  1.00 85.95           H
ATOM   3253  HN  LYS A 218     -10.062  -0.428   7.316  1.00 85.95           H
ATOM   3254  N   VAL A 219      -9.415  -3.057   5.632  1.00 90.81           N
ATOM   3255  CA  VAL A 219      -9.450  -4.408   5.098  1.00 90.81           C
ATOM   3256  C   VAL A 219     -10.337  -4.436   3.852  1.00 90.81           C
ATOM   3257  O   VAL A 219      -9.946  -4.977   2.819  1.00 90.81           O
ATOM   3258  HA  VAL A 219      -8.433  -4.674   4.810  1.00 90.81           H
ATOM   3259  CB  VAL A 219      -9.907  -5.387   6.180  1.00 90.81           C
ATOM   3260  HB  VAL A 219     -10.851  -5.023   6.585  1.00 90.81           H
ATOM   3261  CG1 VAL A 219     -10.153  -6.778   5.593  1.00 90.81           C
ATOM   3262 1HG1 VAL A 219     -10.926  -6.718   4.827  1.00 90.81           H
ATOM   3263 2HG1 VAL A 219      -9.230  -7.153   5.149  1.00 90.81           H
ATOM   3264 3HG1 VAL A 219     -10.477  -7.455   6.384  1.00 90.81           H
ATOM   3265  CG2 VAL A 219      -8.897  -5.447   7.328  1.00 90.81           C
ATOM   3266 1HG2 VAL A 219      -7.931  -5.776   6.944  1.00 90.81           H
ATOM   3267 2HG2 VAL A 219      -8.793  -4.458   7.773  1.00 90.81           H
ATOM   3268 3HG2 VAL A 219      -9.246  -6.151   8.083  1.00 90.81           H
ATOM   3269  HN  VAL A 219      -9.862  -2.942   6.519  1.00 90.81           H
ATOM   3270  N   ILE A 220     -11.516  -3.847   3.991  1.00 91.09           N
ATOM   3271  CA  ILE A 220     -12.522  -3.930   2.946  1.00 91.09           C
ATOM   3272  C   ILE A 220     -12.006  -3.222   1.691  1.00 91.09           C
ATOM   3273  O   ILE A 220     -11.927  -3.826   0.622  1.00 91.09           O
ATOM   3274  HA  ILE A 220     -12.665  -4.985   2.713  1.00 91.09           H
ATOM   3275  CB  ILE A 220     -13.863  -3.391   3.448  1.00 91.09           C
ATOM   3276  HB  ILE A 220     -13.687  -2.423   3.919  1.00 91.09           H
ATOM   3277  CG1 ILE A 220     -14.458  -4.311   4.516  1.00 91.09           C
ATOM   3278 1HG1 ILE A 220     -14.668  -5.289   4.082  1.00 91.09           H
ATOM   3279 2HG1 ILE A 220     -13.731  -4.466   5.314  1.00 91.09           H
ATOM   3280  CG2 ILE A 220     -14.831  -3.160   2.286  1.00 91.09           C
ATOM   3281 1HG2 ILE A 220     -14.401  -2.436   1.594  1.00 91.09           H
ATOM   3282 2HG2 ILE A 220     -15.006  -4.102   1.766  1.00 91.09           H
ATOM   3283 3HG2 ILE A 220     -15.776  -2.777   2.672  1.00 91.09           H
ATOM   3284  CD1 ILE A 220     -15.743  -3.718   5.096  1.00 91.09           C
ATOM   3285 1HD1 ILE A 220     -15.525  -2.752   5.551  1.00 91.09           H
ATOM   3286 2HD1 ILE A 220     -16.475  -3.588   4.300  1.00 91.09           H
ATOM   3287 3HD1 ILE A 220     -16.145  -4.392   5.853  1.00 91.09           H
ATOM   3288  HN  ILE A 220     -11.787  -3.322   4.797  1.00 91.09           H
ATOM   3289  N   LEU A 221     -11.670  -1.952   1.862  1.00 90.00           N
ATOM   3290  CA  LEU A 221     -11.314  -1.113   0.731  1.00 90.00           C
ATOM   3291  C   LEU A 221      -9.863  -1.389   0.333  1.00 90.00           C
ATOM   3292  O   LEU A 221      -9.476  -1.164  -0.813  1.00 90.00           O
ATOM   3293  HA  LEU A 221     -11.960  -1.395  -0.101  1.00 90.00           H
ATOM   3294  CB  LEU A 221     -11.596   0.358   1.045  1.00 90.00           C
ATOM   3295 1HB  LEU A 221     -11.014   0.640   1.922  1.00 90.00           H
ATOM   3296 2HB  LEU A 221     -11.234   0.962   0.213  1.00 90.00           H
ATOM   3297  CG  LEU A 221     -13.061   0.719   1.302  1.00 90.00           C
ATOM   3298  HG  LEU A 221     -13.393   0.186   2.193  1.00 90.00           H
ATOM   3299  CD1 LEU A 221     -13.214   2.215   1.586  1.00 90.00           C
ATOM   3300 1HD1 LEU A 221     -12.629   2.479   2.467  1.00 90.00           H
ATOM   3301 2HD1 LEU A 221     -12.858   2.786   0.729  1.00 90.00           H
ATOM   3302 3HD1 LEU A 221     -14.264   2.445   1.765  1.00 90.00           H
ATOM   3303  CD2 LEU A 221     -13.950   0.262   0.144  1.00 90.00           C
ATOM   3304 1HD2 LEU A 221     -13.626   0.748  -0.777  1.00 90.00           H
ATOM   3305 2HD2 LEU A 221     -13.872  -0.819   0.031  1.00 90.00           H
ATOM   3306 3HD2 LEU A 221     -14.985   0.532   0.352  1.00 90.00           H
ATOM   3307  HN  LEU A 221     -11.638  -1.498   2.752  1.00 90.00           H
ATOM   3308  N   GLY A 222      -9.099  -1.873   1.301  1.00 88.85           N
ATOM   3309  CA  GLY A 222      -7.659  -1.980   1.136  1.00 88.85           C
ATOM   3310  C   GLY A 222      -7.289  -3.246   0.361  1.00 88.85           C
ATOM   3311  O   GLY A 222      -6.219  -3.318  -0.242  1.00 88.85           O
ATOM   3312 1HA  GLY A 222      -7.284  -1.103   0.608  1.00 88.85           H
ATOM   3313 2HA  GLY A 222      -7.177  -1.993   2.113  1.00 88.85           H
ATOM   3314  HN  GLY A 222      -9.447  -2.188   2.184  1.00 88.85           H
ATOM   3315  N   PHE A 223      -8.193  -4.213   0.403  1.00 82.94           N
ATOM   3316  CA  PHE A 223      -7.928  -5.512  -0.191  1.00 82.94           C
ATOM   3317  C   PHE A 223      -9.194  -6.095  -0.823  1.00 82.94           C
ATOM   3318  O   PHE A 223      -9.238  -6.332  -2.029  1.00 82.94           O
ATOM   3319  HA  PHE A 223      -7.173  -5.367  -0.963  1.00 82.94           H
ATOM   3320  CB  PHE A 223      -7.465  -6.434   0.939  1.00 82.94           C
ATOM   3321 1HB  PHE A 223      -6.667  -5.941   1.493  1.00 82.94           H
ATOM   3322 2HB  PHE A 223      -8.291  -6.583   1.634  1.00 82.94           H
ATOM   3323  CG  PHE A 223      -6.967  -7.800   0.462  1.00 82.94           C
ATOM   3324  CD1 PHE A 223      -7.710  -8.915   0.695  1.00 82.94           C
ATOM   3325  HD1 PHE A 223      -8.661  -8.835   1.221  1.00 82.94           H
ATOM   3326  CD2 PHE A 223      -5.780  -7.899  -0.194  1.00 82.94           C
ATOM   3327  HD2 PHE A 223      -5.184  -7.006  -0.381  1.00 82.94           H
ATOM   3328  CE1 PHE A 223      -7.247 -10.182   0.253  1.00 82.94           C
ATOM   3329  HE1 PHE A 223      -7.843 -11.076   0.439  1.00 82.94           H
ATOM   3330  CE2 PHE A 223      -5.317  -9.167  -0.637  1.00 82.94           C
ATOM   3331  HE2 PHE A 223      -4.365  -9.246  -1.162  1.00 82.94           H
ATOM   3332  CZ  PHE A 223      -6.060 -10.282  -0.404  1.00 82.94           C
ATOM   3333  HZ  PHE A 223      -5.705 -11.254  -0.743  1.00 82.94           H
ATOM   3334  HN  PHE A 223      -9.092  -4.120   0.832  1.00 82.94           H
ATOM   3335  N   PHE A 224     -10.193  -6.309   0.021  1.00 84.69           N
ATOM   3336  CA  PHE A 224     -11.277  -7.216  -0.318  1.00 84.69           C
ATOM   3337  C   PHE A 224     -12.023  -6.737  -1.565  1.00 84.69           C
ATOM   3338  O   PHE A 224     -12.208  -7.499  -2.513  1.00 84.69           O
ATOM   3339  HA  PHE A 224     -10.832  -8.192  -0.515  1.00 84.69           H
ATOM   3340  CB  PHE A 224     -12.242  -7.222   0.869  1.00 84.69           C
ATOM   3341 1HB  PHE A 224     -11.666  -7.180   1.793  1.00 84.69           H
ATOM   3342 2HB  PHE A 224     -12.853  -6.320   0.833  1.00 84.69           H
ATOM   3343  CG  PHE A 224     -13.164  -8.443   0.915  1.00 84.69           C
ATOM   3344  CD1 PHE A 224     -14.413  -8.372   0.383  1.00 84.69           C
ATOM   3345  HD1 PHE A 224     -14.758  -7.446  -0.077  1.00 84.69           H
ATOM   3346  CD2 PHE A 224     -12.734  -9.599   1.489  1.00 84.69           C
ATOM   3347  HD2 PHE A 224     -11.732  -9.655   1.916  1.00 84.69           H
ATOM   3348  CE1 PHE A 224     -15.268  -9.505   0.425  1.00 84.69           C
ATOM   3349  HE1 PHE A 224     -16.270  -9.448  -0.001  1.00 84.69           H
ATOM   3350  CE2 PHE A 224     -13.589 -10.731   1.532  1.00 84.69           C
ATOM   3351  HE2 PHE A 224     -13.244 -11.657   1.992  1.00 84.69           H
ATOM   3352  CZ  PHE A 224     -14.838 -10.660   0.999  1.00 84.69           C
ATOM   3353  HZ  PHE A 224     -15.495 -11.530   1.032  1.00 84.69           H
ATOM   3354  HN  PHE A 224     -10.269  -5.877   0.919  1.00 84.69           H
ATOM   3355  N   LEU A 225     -12.432  -5.478  -1.523  1.00 90.20           N
ATOM   3356  CA  LEU A 225     -13.163  -4.891  -2.634  1.00 90.20           C
ATOM   3357  C   LEU A 225     -12.299  -4.951  -3.895  1.00 90.20           C
ATOM   3358  O   LEU A 225     -12.728  -5.476  -4.921  1.00 90.20           O
ATOM   3359  HA  LEU A 225     -14.053  -5.498  -2.796  1.00 90.20           H
ATOM   3360  CB  LEU A 225     -13.634  -3.479  -2.279  1.00 90.20           C
ATOM   3361 1HB  LEU A 225     -14.316  -3.548  -1.431  1.00 90.20           H
ATOM   3362 2HB  LEU A 225     -12.771  -2.902  -1.948  1.00 90.20           H
ATOM   3363  CG  LEU A 225     -14.333  -2.704  -3.398  1.00 90.20           C
ATOM   3364  HG  LEU A 225     -13.732  -2.795  -4.303  1.00 90.20           H
ATOM   3365  CD1 LEU A 225     -15.706  -3.304  -3.705  1.00 90.20           C
ATOM   3366 1HD1 LEU A 225     -15.588  -4.341  -4.020  1.00 90.20           H
ATOM   3367 2HD1 LEU A 225     -16.329  -3.264  -2.812  1.00 90.20           H
ATOM   3368 3HD1 LEU A 225     -16.181  -2.734  -4.504  1.00 90.20           H
ATOM   3369  CD2 LEU A 225     -14.420  -1.214  -3.061  1.00 90.20           C
ATOM   3370 1HD2 LEU A 225     -14.987  -1.083  -2.139  1.00 90.20           H
ATOM   3371 2HD2 LEU A 225     -13.416  -0.812  -2.931  1.00 90.20           H
ATOM   3372 3HD2 LEU A 225     -14.921  -0.687  -3.873  1.00 90.20           H
ATOM   3373  HN  LEU A 225     -12.273  -4.863  -0.750  1.00 90.20           H
ATOM   3374  N   PRO A 226     -11.070  -4.418  -3.843  1.00 90.95           N
ATOM   3375  CA  PRO A 226     -10.181  -4.457  -5.006  1.00 90.95           C
ATOM   3376  C   PRO A 226     -10.014  -5.864  -5.558  1.00 90.95           C
ATOM   3377  O   PRO A 226     -10.093  -6.073  -6.767  1.00 90.95           O
ATOM   3378  HA  PRO A 226     -10.609  -3.879  -5.824  1.00 90.95           H
ATOM   3379  CB  PRO A 226      -8.861  -3.897  -4.471  1.00 90.95           C
ATOM   3380 1HB  PRO A 226      -8.206  -4.689  -4.109  1.00 90.95           H
ATOM   3381 2HB  PRO A 226      -8.312  -3.359  -5.244  1.00 90.95           H
ATOM   3382  CG  PRO A 226      -9.301  -2.970  -3.344  1.00 90.95           C
ATOM   3383 1HG  PRO A 226      -8.490  -2.770  -2.644  1.00 90.95           H
ATOM   3384 2HG  PRO A 226      -9.627  -2.001  -3.721  1.00 90.95           H
ATOM   3385  CD  PRO A 226     -10.438  -3.742  -2.695  1.00 90.95           C
ATOM   3386 1HD  PRO A 226     -10.073  -4.460  -1.960  1.00 90.95           H
ATOM   3387 2HD  PRO A 226     -11.131  -3.081  -2.174  1.00 90.95           H
ATOM   3388  N   PHE A 227      -9.785  -6.799  -4.647  1.00 85.47           N
ATOM   3389  CA  PHE A 227      -9.481  -8.165  -5.038  1.00 85.47           C
ATOM   3390  C   PHE A 227     -10.639  -8.781  -5.826  1.00 85.47           C
ATOM   3391  O   PHE A 227     -10.426  -9.404  -6.865  1.00 85.47           O
ATOM   3392  HA  PHE A 227      -8.593  -8.131  -5.669  1.00 85.47           H
ATOM   3393  CB  PHE A 227      -9.275  -8.963  -3.750  1.00 85.47           C
ATOM   3394 1HB  PHE A 227      -8.463  -8.511  -3.180  1.00 85.47           H
ATOM   3395 2HB  PHE A 227     -10.174  -8.887  -3.139  1.00 85.47           H
ATOM   3396  CG  PHE A 227      -8.956 -10.442  -3.978  1.00 85.47           C
ATOM   3397  CD1 PHE A 227      -9.935 -11.377  -3.848  1.00 85.47           C
ATOM   3398  HD1 PHE A 227     -10.947 -11.073  -3.581  1.00 85.47           H
ATOM   3399  CD2 PHE A 227      -7.693 -10.822  -4.311  1.00 85.47           C
ATOM   3400  HD2 PHE A 227      -6.909 -10.073  -4.416  1.00 85.47           H
ATOM   3401  CE1 PHE A 227      -9.639 -12.750  -4.060  1.00 85.47           C
ATOM   3402  HE1 PHE A 227     -10.424 -13.499  -3.956  1.00 85.47           H
ATOM   3403  CE2 PHE A 227      -7.397 -12.194  -4.524  1.00 85.47           C
ATOM   3404  HE2 PHE A 227      -6.385 -12.499  -4.791  1.00 85.47           H
ATOM   3405  CZ  PHE A 227      -8.377 -13.129  -4.393  1.00 85.47           C
ATOM   3406  HZ  PHE A 227      -8.149 -14.183  -4.556  1.00 85.47           H
ATOM   3407  HN  PHE A 227      -9.805  -6.636  -3.661  1.00 85.47           H
ATOM   3408  N   VAL A 228     -11.840  -8.584  -5.301  1.00 92.72           N
ATOM   3409  CA  VAL A 228     -13.028  -9.146  -5.921  1.00 92.72           C
ATOM   3410  C   VAL A 228     -13.167  -8.594  -7.341  1.00 92.72           C
ATOM   3411  O   VAL A 228     -13.425  -9.345  -8.281  1.00 92.72           O
ATOM   3412  HA  VAL A 228     -12.892 -10.226  -5.976  1.00 92.72           H
ATOM   3413  CB  VAL A 228     -14.255  -8.867  -5.050  1.00 92.72           C
ATOM   3414  HB  VAL A 228     -14.277  -7.799  -4.834  1.00 92.72           H
ATOM   3415  CG1 VAL A 228     -15.545  -9.225  -5.789  1.00 92.72           C
ATOM   3416 1HG1 VAL A 228     -15.620  -8.629  -6.698  1.00 92.72           H
ATOM   3417 2HG1 VAL A 228     -15.534 -10.284  -6.048  1.00 92.72           H
ATOM   3418 3HG1 VAL A 228     -16.401  -9.017  -5.147  1.00 92.72           H
ATOM   3419  CG2 VAL A 228     -14.161  -9.613  -3.717  1.00 92.72           C
ATOM   3420 1HG2 VAL A 228     -14.102 -10.685  -3.904  1.00 92.72           H
ATOM   3421 2HG2 VAL A 228     -13.270  -9.288  -3.180  1.00 92.72           H
ATOM   3422 3HG2 VAL A 228     -15.045  -9.398  -3.117  1.00 92.72           H
ATOM   3423  HN  VAL A 228     -12.007  -8.054  -4.470  1.00 92.72           H
ATOM   3424  N   VAL A 229     -12.988  -7.286  -7.454  1.00 92.57           N
ATOM   3425  CA  VAL A 229     -13.155  -6.615  -8.732  1.00 92.57           C
ATOM   3426  C   VAL A 229     -12.122  -7.152  -9.724  1.00 92.57           C
ATOM   3427  O   VAL A 229     -12.453  -7.448 -10.871  1.00 92.57           O
ATOM   3428  HA  VAL A 229     -14.153  -6.854  -9.101  1.00 92.57           H
ATOM   3429  CB  VAL A 229     -13.070  -5.099  -8.542  1.00 92.57           C
ATOM   3430  HB  VAL A 229     -12.141  -4.879  -8.016  1.00 92.57           H
ATOM   3431  CG1 VAL A 229     -13.029  -4.380  -9.891  1.00 92.57           C
ATOM   3432 1HG1 VAL A 229     -12.156  -4.711 -10.453  1.00 92.57           H
ATOM   3433 2HG1 VAL A 229     -13.933  -4.611 -10.455  1.00 92.57           H
ATOM   3434 3HG1 VAL A 229     -12.969  -3.304  -9.727  1.00 92.57           H
ATOM   3435  CG2 VAL A 229     -14.229  -4.589  -7.683  1.00 92.57           C
ATOM   3436 1HG2 VAL A 229     -15.175  -4.827  -8.170  1.00 92.57           H
ATOM   3437 2HG2 VAL A 229     -14.194  -5.066  -6.704  1.00 92.57           H
ATOM   3438 3HG2 VAL A 229     -14.144  -3.508  -7.564  1.00 92.57           H
ATOM   3439  HN  VAL A 229     -12.734  -6.689  -6.693  1.00 92.57           H
ATOM   3440  N   MET A 230     -10.891  -7.262  -9.246  1.00 84.91           N
ATOM   3441  CA  MET A 230      -9.798  -7.715 -10.090  1.00 84.91           C
ATOM   3442  C   MET A 230     -10.037  -9.146 -10.576  1.00 84.91           C
ATOM   3443  O   MET A 230      -9.866  -9.441 -11.758  1.00 84.91           O
ATOM   3444  HA  MET A 230      -9.783  -7.033 -10.941  1.00 84.91           H
ATOM   3445  CB  MET A 230      -8.487  -7.654  -9.304  1.00 84.91           C
ATOM   3446 1HB  MET A 230      -8.622  -8.122  -8.329  1.00 84.91           H
ATOM   3447 2HB  MET A 230      -7.719  -8.223  -9.827  1.00 84.91           H
ATOM   3448  CG  MET A 230      -8.023  -6.208  -9.122  1.00 84.91           C
ATOM   3449 1HG  MET A 230      -8.013  -5.697 -10.085  1.00 84.91           H
ATOM   3450 2HG  MET A 230      -8.724  -5.670  -8.484  1.00 84.91           H
ATOM   3451  SD  MET A 230      -6.393  -6.176  -8.398  1.00 84.91           S
ATOM   3452  CE  MET A 230      -6.751  -6.880  -6.797  1.00 84.91           C
ATOM   3453 1HE  MET A 230      -7.478  -6.254  -6.279  1.00 84.91           H
ATOM   3454 2HE  MET A 230      -7.160  -7.882  -6.924  1.00 84.91           H
ATOM   3455 3HE  MET A 230      -5.834  -6.933  -6.210  1.00 84.91           H
ATOM   3456  HN  MET A 230     -10.636  -7.049  -8.303  1.00 84.91           H
ATOM   3457  N   ALA A 231     -10.428  -9.997  -9.639  1.00 90.92           N
ATOM   3458  CA  ALA A 231     -10.614 -11.407  -9.939  1.00 90.92           C
ATOM   3459  C   ALA A 231     -11.685 -11.556 -11.022  1.00 90.92           C
ATOM   3460  O   ALA A 231     -11.515 -12.328 -11.965  1.00 90.92           O
ATOM   3461  HA  ALA A 231      -9.668 -11.793 -10.320  1.00 90.92           H
ATOM   3462  CB  ALA A 231     -10.973 -12.159  -8.657  1.00 90.92           C
ATOM   3463 1HB  ALA A 231     -10.168 -12.045  -7.931  1.00 90.92           H
ATOM   3464 2HB  ALA A 231     -11.895 -11.751  -8.242  1.00 90.92           H
ATOM   3465 3HB  ALA A 231     -11.113 -13.216  -8.882  1.00 90.92           H
ATOM   3466  HN  ALA A 231     -10.617  -9.739  -8.692  1.00 90.92           H
ATOM   3467  N   CYS A 232     -12.763 -10.806 -10.851  1.00 90.18           N
ATOM   3468  CA  CYS A 232     -13.875 -10.869 -11.785  1.00 90.18           C
ATOM   3469  C   CYS A 232     -13.380 -10.395 -13.152  1.00 90.18           C
ATOM   3470  O   CYS A 232     -13.628 -11.046 -14.166  1.00 90.18           O
ATOM   3471  HA  CYS A 232     -14.189 -11.912 -11.827  1.00 90.18           H
ATOM   3472  CB  CYS A 232     -15.072 -10.052 -11.295  1.00 90.18           C
ATOM   3473 1HB  CYS A 232     -14.750  -9.046 -11.026  1.00 90.18           H
ATOM   3474 2HB  CYS A 232     -15.804  -9.948 -12.096  1.00 90.18           H
ATOM   3475  SG  CYS A 232     -15.839 -10.869  -9.849  1.00 90.18           S
ATOM   3476  HG  CYS A 232     -14.981 -10.395  -8.950  1.00 90.18           H
ATOM   3477  HN  CYS A 232     -12.884 -10.166 -10.092  1.00 90.18           H
ATOM   3478  N   CYS A 233     -12.690  -9.264 -13.137  1.00 88.63           N
ATOM   3479  CA  CYS A 233     -12.268  -8.628 -14.373  1.00 88.63           C
ATOM   3480  C   CYS A 233     -11.429  -9.631 -15.168  1.00 88.63           C
ATOM   3481  O   CYS A 233     -11.685  -9.863 -16.348  1.00 88.63           O
ATOM   3482  HA  CYS A 233     -13.176  -8.367 -14.917  1.00 88.63           H
ATOM   3483  CB  CYS A 233     -11.505  -7.328 -14.109  1.00 88.63           C
ATOM   3484 1HB  CYS A 233     -10.755  -7.488 -13.335  1.00 88.63           H
ATOM   3485 2HB  CYS A 233     -10.973  -7.019 -15.009  1.00 88.63           H
ATOM   3486  SG  CYS A 233     -12.669  -6.014 -13.590  1.00 88.63           S
ATOM   3487  HG  CYS A 233     -12.799  -6.433 -12.334  1.00 88.63           H
ATOM   3488  HN  CYS A 233     -12.420  -8.785 -12.302  1.00 88.63           H
ATOM   3489  N   TYR A 234     -10.443 -10.198 -14.488  1.00 75.44           N
ATOM   3490  CA  TYR A 234      -9.448 -11.018 -15.158  1.00 75.44           C
ATOM   3491  C   TYR A 234     -10.023 -12.388 -15.525  1.00 75.44           C
ATOM   3492  O   TYR A 234      -9.597 -13.002 -16.502  1.00 75.44           O
ATOM   3493  HA  TYR A 234      -9.145 -10.503 -16.069  1.00 75.44           H
ATOM   3494  CB  TYR A 234      -8.312 -11.209 -14.151  1.00 75.44           C
ATOM   3495 1HB  TYR A 234      -8.728 -11.208 -13.143  1.00 75.44           H
ATOM   3496 2HB  TYR A 234      -7.861 -12.189 -14.308  1.00 75.44           H
ATOM   3497  CG  TYR A 234      -7.219 -10.141 -14.236  1.00 75.44           C
ATOM   3498  CD1 TYR A 234      -6.063 -10.393 -14.946  1.00 75.44           C
ATOM   3499  HD1 TYR A 234      -5.928 -11.352 -15.447  1.00 75.44           H
ATOM   3500  CD2 TYR A 234      -7.389  -8.927 -13.602  1.00 75.44           C
ATOM   3501  HD2 TYR A 234      -8.302  -8.729 -13.041  1.00 75.44           H
ATOM   3502  CE1 TYR A 234      -5.034  -9.388 -15.027  1.00 75.44           C
ATOM   3503  HE1 TYR A 234      -4.116  -9.574 -15.584  1.00 75.44           H
ATOM   3504  CE2 TYR A 234      -6.361  -7.923 -13.683  1.00 75.44           C
ATOM   3505  HE2 TYR A 234      -6.482  -6.960 -13.187  1.00 75.44           H
ATOM   3506  CZ  TYR A 234      -5.234  -8.203 -14.391  1.00 75.44           C
ATOM   3507  OH  TYR A 234      -4.263  -7.254 -14.467  1.00 75.44           O
ATOM   3508  HH  TYR A 234      -4.596  -6.392 -14.086  1.00 75.44           H
ATOM   3509  HN  TYR A 234     -10.319 -10.105 -13.500  1.00 75.44           H
ATOM   3510  N   THR A 235     -10.982 -12.826 -14.723  1.00 85.28           N
ATOM   3511  CA  THR A 235     -11.711 -14.046 -15.024  1.00 85.28           C
ATOM   3512  C   THR A 235     -12.362 -13.950 -16.406  1.00 85.28           C
ATOM   3513  O   THR A 235     -12.277 -14.884 -17.202  1.00 85.28           O
ATOM   3514  HA  THR A 235     -11.000 -14.871 -15.063  1.00 85.28           H
ATOM   3515  CB  THR A 235     -12.715 -14.288 -13.895  1.00 85.28           C
ATOM   3516  HB  THR A 235     -13.458 -13.492 -13.857  1.00 85.28           H
ATOM   3517  OG1 THR A 235     -11.902 -14.427 -12.733  1.00 85.28           O
ATOM   3518  HG1 THR A 235     -11.967 -13.603 -12.170  1.00 85.28           H
ATOM   3519  CG2 THR A 235     -13.421 -15.640 -14.020  1.00 85.28           C
ATOM   3520 1HG2 THR A 235     -12.682 -16.440 -13.990  1.00 85.28           H
ATOM   3521 2HG2 THR A 235     -13.963 -15.681 -14.965  1.00 85.28           H
ATOM   3522 3HG2 THR A 235     -14.122 -15.761 -13.194  1.00 85.28           H
ATOM   3523  HN  THR A 235     -11.262 -12.363 -13.881  1.00 85.28           H
ATOM   3524  N   ILE A 236     -12.997 -12.813 -16.648  1.00 84.21           N
ATOM   3525  CA  ILE A 236     -13.666 -12.585 -17.918  1.00 84.21           C
ATOM   3526  C   ILE A 236     -12.617 -12.398 -19.015  1.00 84.21           C
ATOM   3527  O   ILE A 236     -12.791 -12.879 -20.134  1.00 84.21           O
ATOM   3528  HA  ILE A 236     -14.248 -13.478 -18.145  1.00 84.21           H
ATOM   3529  CB  ILE A 236     -14.651 -11.420 -17.803  1.00 84.21           C
ATOM   3530  HB  ILE A 236     -14.101 -10.539 -17.473  1.00 84.21           H
ATOM   3531  CG1 ILE A 236     -15.719 -11.707 -16.746  1.00 84.21           C
ATOM   3532 1HG1 ILE A 236     -16.423 -12.446 -17.127  1.00 84.21           H
ATOM   3533 2HG1 ILE A 236     -15.253 -12.138 -15.860  1.00 84.21           H
ATOM   3534  CG2 ILE A 236     -15.266 -11.086 -19.163  1.00 84.21           C
ATOM   3535 1HG2 ILE A 236     -14.476 -10.808 -19.861  1.00 84.21           H
ATOM   3536 2HG2 ILE A 236     -15.799 -11.957 -19.545  1.00 84.21           H
ATOM   3537 3HG2 ILE A 236     -15.963 -10.255 -19.053  1.00 84.21           H
ATOM   3538  CD1 ILE A 236     -16.470 -10.429 -16.363  1.00 84.21           C
ATOM   3539 1HD1 ILE A 236     -15.766  -9.701 -15.960  1.00 84.21           H
ATOM   3540 2HD1 ILE A 236     -16.955 -10.015 -17.247  1.00 84.21           H
ATOM   3541 3HD1 ILE A 236     -17.223 -10.662 -15.610  1.00 84.21           H
ATOM   3542  HN  ILE A 236     -13.059 -12.057 -15.996  1.00 84.21           H
ATOM   3543  N   ILE A 237     -11.551 -11.697 -18.657  1.00 80.85           N
ATOM   3544  CA  ILE A 237     -10.480 -11.429 -19.602  1.00 80.85           C
ATOM   3545  C   ILE A 237      -9.941 -12.754 -20.144  1.00 80.85           C
ATOM   3546  O   ILE A 237      -9.861 -12.946 -21.356  1.00 80.85           O
ATOM   3547  HA  ILE A 237     -10.908 -10.866 -20.431  1.00 80.85           H
ATOM   3548  CB  ILE A 237      -9.408 -10.545 -18.960  1.00 80.85           C
ATOM   3549  HB  ILE A 237      -9.247 -10.891 -17.939  1.00 80.85           H
ATOM   3550  CG1 ILE A 237      -9.876  -9.091 -18.875  1.00 80.85           C
ATOM   3551 1HG1 ILE A 237      -9.877  -8.647 -19.871  1.00 80.85           H
ATOM   3552 2HG1 ILE A 237     -10.902  -9.055 -18.509  1.00 80.85           H
ATOM   3553  CG2 ILE A 237      -8.075 -10.677 -19.698  1.00 80.85           C
ATOM   3554 1HG2 ILE A 237      -7.740 -11.714 -19.662  1.00 80.85           H
ATOM   3555 2HG2 ILE A 237      -8.203 -10.372 -20.737  1.00 80.85           H
ATOM   3556 3HG2 ILE A 237      -7.331 -10.038 -19.222  1.00 80.85           H
ATOM   3557  CD1 ILE A 237      -8.969  -8.277 -17.950  1.00 80.85           C
ATOM   3558 1HD1 ILE A 237      -8.989  -8.709 -16.949  1.00 80.85           H
ATOM   3559 2HD1 ILE A 237      -7.949  -8.294 -18.333  1.00 80.85           H
ATOM   3560 3HD1 ILE A 237      -9.324  -7.247 -17.907  1.00 80.85           H
ATOM   3561  HN  ILE A 237     -11.414 -11.316 -17.743  1.00 80.85           H
ATOM   3562  N   ILE A 238      -9.584 -13.634 -19.220  1.00 78.16           N
ATOM   3563  CA  ILE A 238      -8.967 -14.897 -19.587  1.00 78.16           C
ATOM   3564  C   ILE A 238      -9.917 -15.677 -20.498  1.00 78.16           C
ATOM   3565  O   ILE A 238      -9.497 -16.220 -21.519  1.00 78.16           O
ATOM   3566  HA  ILE A 238      -8.061 -14.667 -20.148  1.00 78.16           H
ATOM   3567  CB  ILE A 238      -8.541 -15.669 -18.336  1.00 78.16           C
ATOM   3568  HB  ILE A 238      -9.370 -15.655 -17.628  1.00 78.16           H
ATOM   3569  CG1 ILE A 238      -7.351 -14.992 -17.653  1.00 78.16           C
ATOM   3570 1HG1 ILE A 238      -6.447 -15.165 -18.236  1.00 78.16           H
ATOM   3571 2HG1 ILE A 238      -7.510 -13.914 -17.622  1.00 78.16           H
ATOM   3572  CG2 ILE A 238      -8.254 -17.135 -18.668  1.00 78.16           C
ATOM   3573 1HG2 ILE A 238      -9.153 -17.598 -19.075  1.00 78.16           H
ATOM   3574 2HG2 ILE A 238      -7.452 -17.190 -19.403  1.00 78.16           H
ATOM   3575 3HG2 ILE A 238      -7.954 -17.660 -17.762  1.00 78.16           H
ATOM   3576  CD1 ILE A 238      -7.159 -15.525 -16.232  1.00 78.16           C
ATOM   3577 1HD1 ILE A 238      -8.057 -15.329 -15.646  1.00 78.16           H
ATOM   3578 2HD1 ILE A 238      -6.977 -16.599 -16.269  1.00 78.16           H
ATOM   3579 3HD1 ILE A 238      -6.307 -15.028 -15.769  1.00 78.16           H
ATOM   3580  HN  ILE A 238      -9.710 -13.495 -18.237  1.00 78.16           H
ATOM   3581  N   HIS A 239     -11.179 -15.710 -20.095  1.00 76.70           N
ATOM   3582  CA  HIS A 239     -12.186 -16.439 -20.847  1.00 76.70           C
ATOM   3583  C   HIS A 239     -12.236 -15.911 -22.283  1.00 76.70           C
ATOM   3584  O   HIS A 239     -12.287 -16.691 -23.233  1.00 76.70           O
ATOM   3585  HA  HIS A 239     -11.870 -17.482 -20.864  1.00 76.70           H
ATOM   3586  CB  HIS A 239     -13.543 -16.373 -20.144  1.00 76.70           C
ATOM   3587 1HB  HIS A 239     -13.421 -16.697 -19.110  1.00 76.70           H
ATOM   3588 2HB  HIS A 239     -13.876 -15.336 -20.116  1.00 76.70           H
ATOM   3589  CG  HIS A 239     -14.614 -17.214 -20.796  1.00 76.70           C
ATOM   3590  ND1 HIS A 239     -15.529 -16.696 -21.696  1.00 76.70           N
ATOM   3591  HD1 HIS A 239     -15.577 -15.744 -21.999  1.00 76.70           H
ATOM   3592  CD2 HIS A 239     -14.906 -18.540 -20.671  1.00 76.70           C
ATOM   3593  HD2 HIS A 239     -14.377 -19.252 -20.037  1.00 76.70           H
ATOM   3594  CE1 HIS A 239     -16.331 -17.675 -22.088  1.00 76.70           C
ATOM   3595  HE1 HIS A 239     -17.156 -17.584 -22.794  1.00 76.70           H
ATOM   3596  NE2 HIS A 239     -15.943 -18.817 -21.451  1.00 76.70           N
ATOM   3597  HN  HIS A 239     -11.515 -15.250 -19.273  1.00 76.70           H
ATOM   3598  N   THR A 240     -12.219 -14.591 -22.395  1.00 78.87           N
ATOM   3599  CA  THR A 240     -12.293 -13.950 -23.697  1.00 78.87           C
ATOM   3600  C   THR A 240     -11.043 -14.270 -24.520  1.00 78.87           C
ATOM   3601  O   THR A 240     -11.128 -14.467 -25.732  1.00 78.87           O
ATOM   3602  HA  THR A 240     -13.145 -14.363 -24.236  1.00 78.87           H
ATOM   3603  CB  THR A 240     -12.507 -12.452 -23.474  1.00 78.87           C
ATOM   3604  HB  THR A 240     -11.605 -11.984 -23.078  1.00 78.87           H
ATOM   3605  OG1 THR A 240     -13.654 -12.386 -22.632  1.00 78.87           O
ATOM   3606  HG1 THR A 240     -13.374 -12.238 -21.684  1.00 78.87           H
ATOM   3607  CG2 THR A 240     -12.938 -11.726 -24.750  1.00 78.87           C
ATOM   3608 1HG2 THR A 240     -13.877 -12.149 -25.109  1.00 78.87           H
ATOM   3609 2HG2 THR A 240     -12.170 -11.846 -25.514  1.00 78.87           H
ATOM   3610 3HG2 THR A 240     -13.076 -10.666 -24.537  1.00 78.87           H
ATOM   3611  HN  THR A 240     -12.157 -13.965 -21.618  1.00 78.87           H
ATOM   3612  N   LEU A 241      -9.913 -14.312 -23.830  1.00 75.00           N
ATOM   3613  CA  LEU A 241      -8.635 -14.491 -24.497  1.00 75.00           C
ATOM   3614  C   LEU A 241      -8.530 -15.927 -25.013  1.00 75.00           C
ATOM   3615  O   LEU A 241      -7.925 -16.173 -26.055  1.00 75.00           O
ATOM   3616  HA  LEU A 241      -8.615 -13.814 -25.352  1.00 75.00           H
ATOM   3617  CB  LEU A 241      -7.486 -14.084 -23.572  1.00 75.00           C
ATOM   3618 1HB  LEU A 241      -7.666 -14.520 -22.589  1.00 75.00           H
ATOM   3619 2HB  LEU A 241      -6.565 -14.525 -23.953  1.00 75.00           H
ATOM   3620  CG  LEU A 241      -7.265 -12.580 -23.398  1.00 75.00           C
ATOM   3621  HG  LEU A 241      -8.195 -12.137 -23.041  1.00 75.00           H
ATOM   3622  CD1 LEU A 241      -6.196 -12.302 -22.340  1.00 75.00           C
ATOM   3623 1HD1 LEU A 241      -6.512 -12.721 -21.385  1.00 75.00           H
ATOM   3624 2HD1 LEU A 241      -5.255 -12.761 -22.644  1.00 75.00           H
ATOM   3625 3HD1 LEU A 241      -6.058 -11.225 -22.237  1.00 75.00           H
ATOM   3626  CD2 LEU A 241      -6.933 -11.917 -24.737  1.00 75.00           C
ATOM   3627 1HD2 LEU A 241      -6.025 -12.359 -25.146  1.00 75.00           H
ATOM   3628 2HD2 LEU A 241      -7.758 -12.071 -25.433  1.00 75.00           H
ATOM   3629 3HD2 LEU A 241      -6.780 -10.848 -24.585  1.00 75.00           H
ATOM   3630  HN  LEU A 241      -9.862 -14.227 -22.835  1.00 75.00           H
ATOM   3631  N   ILE A 242      -9.128 -16.838 -24.260  1.00 74.53           N
ATOM   3632  CA  ILE A 242      -9.153 -18.236 -24.653  1.00 74.53           C
ATOM   3633  C   ILE A 242      -9.961 -18.384 -25.944  1.00 74.53           C
ATOM   3634  O   ILE A 242      -9.602 -19.171 -26.819  1.00 74.53           O
ATOM   3635  HA  ILE A 242      -8.124 -18.537 -24.854  1.00 74.53           H
ATOM   3636  CB  ILE A 242      -9.664 -19.108 -23.504  1.00 74.53           C
ATOM   3637  HB  ILE A 242     -10.562 -18.644 -23.098  1.00 74.53           H
ATOM   3638  CG1 ILE A 242      -8.638 -19.177 -22.371  1.00 74.53           C
ATOM   3639 1HG1 ILE A 242      -7.785 -19.779 -22.684  1.00 74.53           H
ATOM   3640 2HG1 ILE A 242      -8.261 -18.177 -22.155  1.00 74.53           H
ATOM   3641  CG2 ILE A 242     -10.060 -20.498 -24.005  1.00 74.53           C
ATOM   3642 1HG2 ILE A 242     -10.849 -20.405 -24.750  1.00 74.53           H
ATOM   3643 2HG2 ILE A 242      -9.192 -20.984 -24.453  1.00 74.53           H
ATOM   3644 3HG2 ILE A 242     -10.419 -21.097 -23.168  1.00 74.53           H
ATOM   3645  CD1 ILE A 242      -9.258 -19.778 -21.107  1.00 74.53           C
ATOM   3646 1HD1 ILE A 242     -10.095 -19.160 -20.784  1.00 74.53           H
ATOM   3647 2HD1 ILE A 242      -9.612 -20.786 -21.320  1.00 74.53           H
ATOM   3648 3HD1 ILE A 242      -8.507 -19.815 -20.317  1.00 74.53           H
ATOM   3649  HN  ILE A 242      -9.590 -16.634 -23.396  1.00 74.53           H
ATOM   3650  N   GLN A 243     -11.038 -17.616 -26.022  1.00 69.58           N
ATOM   3651  CA  GLN A 243     -11.869 -17.611 -27.213  1.00 69.58           C
ATOM   3652  C   GLN A 243     -11.181 -16.831 -28.336  1.00 69.58           C
ATOM   3653  O   GLN A 243     -11.334 -17.163 -29.511  1.00 69.58           O
ATOM   3654  HA  GLN A 243     -11.972 -18.657 -27.499  1.00 69.58           H
ATOM   3655  CB  GLN A 243     -13.254 -17.033 -26.914  1.00 69.58           C
ATOM   3656 1HB  GLN A 243     -13.150 -16.052 -26.450  1.00 69.58           H
ATOM   3657 2HB  GLN A 243     -13.801 -16.889 -27.845  1.00 69.58           H
ATOM   3658  CG  GLN A 243     -14.045 -17.960 -25.988  1.00 69.58           C
ATOM   3659 1HG  GLN A 243     -14.079 -18.963 -26.414  1.00 69.58           H
ATOM   3660 2HG  GLN A 243     -13.538 -18.039 -25.026  1.00 69.58           H
ATOM   3661  CD  GLN A 243     -15.469 -17.440 -25.779  1.00 69.58           C
ATOM   3662  OE1 GLN A 243     -15.813 -16.331 -26.153  1.00 69.58           O
ATOM   3663  NE2 GLN A 243     -16.274 -18.301 -25.164  1.00 69.58           N
ATOM   3664 1HE2 GLN A 243     -15.928 -19.196 -24.883  1.00 69.58           H
ATOM   3665 2HE2 GLN A 243     -17.226 -18.053 -24.981  1.00 69.58           H
ATOM   3666  HN  GLN A 243     -11.344 -17.007 -25.290  1.00 69.58           H
ATOM   3667  N   ALA A 244     -10.438 -15.810 -27.936  1.00 70.01           N
ATOM   3668  CA  ALA A 244      -9.713 -14.991 -28.892  1.00 70.01           C
ATOM   3669  C   ALA A 244      -8.526 -15.786 -29.440  1.00 70.01           C
ATOM   3670  O   ALA A 244      -7.601 -16.117 -28.699  1.00 70.01           O
ATOM   3671  HA  ALA A 244     -10.392 -14.758 -29.712  1.00 70.01           H
ATOM   3672  CB  ALA A 244      -9.281 -13.685 -28.223  1.00 70.01           C
ATOM   3673 1HB  ALA A 244     -10.163 -13.145 -27.878  1.00 70.01           H
ATOM   3674 2HB  ALA A 244      -8.636 -13.908 -27.373  1.00 70.01           H
ATOM   3675 3HB  ALA A 244      -8.737 -13.071 -28.941  1.00 70.01           H
ATOM   3676  HN  ALA A 244     -10.328 -15.540 -26.979  1.00 70.01           H
ATOM   3677  N   LYS A 245      -8.590 -16.069 -30.733  1.00 56.14           N
ATOM   3678  CA  LYS A 245      -7.500 -16.758 -31.403  1.00 56.14           C
ATOM   3679  C   LYS A 245      -6.192 -16.008 -31.143  1.00 56.14           C
ATOM   3680  O   LYS A 245      -6.208 -14.835 -30.776  1.00 56.14           O
ATOM   3681  HA  LYS A 245      -7.422 -17.752 -30.962  1.00 56.14           H
ATOM   3682  CB  LYS A 245      -7.818 -16.945 -32.888  1.00 56.14           C
ATOM   3683 1HB  LYS A 245      -8.224 -16.020 -33.297  1.00 56.14           H
ATOM   3684 2HB  LYS A 245      -6.900 -17.158 -33.436  1.00 56.14           H
ATOM   3685  CG  LYS A 245      -8.818 -18.084 -33.096  1.00 56.14           C
ATOM   3686 1HG  LYS A 245      -8.486 -18.969 -32.552  1.00 56.14           H
ATOM   3687 2HG  LYS A 245      -9.787 -17.802 -32.683  1.00 56.14           H
ATOM   3688  CD  LYS A 245      -8.968 -18.418 -34.581  1.00 56.14           C
ATOM   3689 1HD  LYS A 245      -9.409 -17.571 -35.106  1.00 56.14           H
ATOM   3690 2HD  LYS A 245      -7.985 -18.589 -35.020  1.00 56.14           H
ATOM   3691  CE  LYS A 245      -9.842 -19.658 -34.779  1.00 56.14           C
ATOM   3692 1HE  LYS A 245      -9.442 -20.489 -34.197  1.00 56.14           H
ATOM   3693 2HE  LYS A 245     -10.848 -19.464 -34.406  1.00 56.14           H
ATOM   3694  NZ  LYS A 245      -9.900 -20.029 -36.210  1.00 56.14           N
ATOM   3695 1HZ  LYS A 245     -10.473 -20.859 -36.322  1.00 56.14           H
ATOM   3696 2HZ  LYS A 245     -10.304 -19.266 -36.741  1.00 56.14           H
ATOM   3697 3HZ  LYS A 245      -8.963 -20.217 -36.549  1.00 56.14           H
ATOM   3698  HN  LYS A 245      -9.367 -15.837 -31.318  1.00 56.14           H
ATOM   3699  N   LYS A 246      -5.091 -16.717 -31.345  1.00 51.07           N
ATOM   3700  CA  LYS A 246      -3.792 -16.217 -30.928  1.00 51.07           C
ATOM   3701  C   LYS A 246      -3.613 -14.786 -31.439  1.00 51.07           C
ATOM   3702  O   LYS A 246      -2.707 -14.513 -32.225  1.00 51.07           O
ATOM   3703  HA  LYS A 246      -3.784 -16.197 -29.838  1.00 51.07           H
ATOM   3704  CB  LYS A 246      -2.682 -17.172 -31.371  1.00 51.07           C
ATOM   3705 1HB  LYS A 246      -2.687 -17.261 -32.458  1.00 51.07           H
ATOM   3706 2HB  LYS A 246      -1.712 -16.764 -31.090  1.00 51.07           H
ATOM   3707  CG  LYS A 246      -2.863 -18.554 -30.740  1.00 51.07           C
ATOM   3708 1HG  LYS A 246      -2.768 -18.478 -29.657  1.00 51.07           H
ATOM   3709 2HG  LYS A 246      -3.867 -18.924 -30.947  1.00 51.07           H
ATOM   3710  CD  LYS A 246      -1.828 -19.543 -31.279  1.00 51.07           C
ATOM   3711 1HD  LYS A 246      -1.947 -19.647 -32.358  1.00 51.07           H
ATOM   3712 2HD  LYS A 246      -0.824 -19.155 -31.106  1.00 51.07           H
ATOM   3713  CE  LYS A 246      -1.976 -20.911 -30.610  1.00 51.07           C
ATOM   3714 1HE  LYS A 246      -1.749 -20.828 -29.547  1.00 51.07           H
ATOM   3715 2HE  LYS A 246      -3.008 -21.252 -30.690  1.00 51.07           H
ATOM   3716  NZ  LYS A 246      -1.070 -21.897 -31.240  1.00 51.07           N
ATOM   3717 1HZ  LYS A 246      -1.153 -22.787 -30.761  1.00 51.07           H
ATOM   3718 2HZ  LYS A 246      -1.324 -22.014 -32.215  1.00 51.07           H
ATOM   3719 3HZ  LYS A 246      -0.114 -21.566 -31.178  1.00 51.07           H
ATOM   3720  HN  LYS A 246      -5.077 -17.615 -31.784  1.00 51.07           H
ATOM   3721  N   SER A 247      -4.491 -13.911 -30.973  1.00 55.13           N
ATOM   3722  CA  SER A 247      -4.404 -12.503 -31.323  1.00 55.13           C
ATOM   3723  C   SER A 247      -3.257 -11.843 -30.555  1.00 55.13           C
ATOM   3724  O   SER A 247      -3.015 -12.169 -29.394  1.00 55.13           O
ATOM   3725  HA  SER A 247      -4.206 -12.485 -32.395  1.00 55.13           H
ATOM   3726  CB  SER A 247      -5.721 -11.781 -31.036  1.00 55.13           C
ATOM   3727 1HB  SER A 247      -6.541 -12.320 -31.510  1.00 55.13           H
ATOM   3728 2HB  SER A 247      -5.913 -11.790 -29.963  1.00 55.13           H
ATOM   3729  OG  SER A 247      -5.705 -10.435 -31.503  1.00 55.13           O
ATOM   3730  HG  SER A 247      -5.722 -10.420 -32.503  1.00 55.13           H
ATOM   3731  HN  SER A 247      -5.250 -14.149 -30.367  1.00 55.13           H
ATOM   3732  N   SER A 248      -2.583 -10.926 -31.234  1.00 52.32           N
ATOM   3733  CA  SER A 248      -1.324 -10.401 -30.735  1.00 52.32           C
ATOM   3734  C   SER A 248      -1.566  -9.569 -29.474  1.00 52.32           C
ATOM   3735  O   SER A 248      -0.622  -9.209 -28.772  1.00 52.32           O
ATOM   3736  HA  SER A 248      -0.717 -11.277 -30.504  1.00 52.32           H
ATOM   3737  CB  SER A 248      -0.618  -9.558 -31.799  1.00 52.32           C
ATOM   3738 1HB  SER A 248       0.359  -9.250 -31.427  1.00 52.32           H
ATOM   3739 2HB  SER A 248      -0.444 -10.167 -32.686  1.00 52.32           H
ATOM   3740  OG  SER A 248      -1.375  -8.405 -32.156  1.00 52.32           O
ATOM   3741  HG  SER A 248      -0.892  -7.882 -32.857  1.00 52.32           H
ATOM   3742  HN  SER A 248      -2.884 -10.544 -32.108  1.00 52.32           H
ATOM   3743  N   LYS A 249      -2.837  -9.289 -29.224  1.00 51.21           N
ATOM   3744  CA  LYS A 249      -3.204  -8.361 -28.168  1.00 51.21           C
ATOM   3745  C   LYS A 249      -2.608  -8.841 -26.843  1.00 51.21           C
ATOM   3746  O   LYS A 249      -2.680  -8.139 -25.835  1.00 51.21           O
ATOM   3747  HA  LYS A 249      -2.765  -7.394 -28.414  1.00 51.21           H
ATOM   3748  CB  LYS A 249      -4.722  -8.171 -28.126  1.00 51.21           C
ATOM   3749 1HB  LYS A 249      -5.213  -9.142 -28.069  1.00 51.21           H
ATOM   3750 2HB  LYS A 249      -4.998  -7.622 -27.226  1.00 51.21           H
ATOM   3751  CG  LYS A 249      -5.214  -7.415 -29.362  1.00 51.21           C
ATOM   3752 1HG  LYS A 249      -4.700  -6.457 -29.436  1.00 51.21           H
ATOM   3753 2HG  LYS A 249      -4.965  -7.980 -30.261  1.00 51.21           H
ATOM   3754  CD  LYS A 249      -6.725  -7.186 -29.299  1.00 51.21           C
ATOM   3755 1HD  LYS A 249      -7.240  -8.145 -29.244  1.00 51.21           H
ATOM   3756 2HD  LYS A 249      -6.976  -6.638 -28.391  1.00 51.21           H
ATOM   3757  CE  LYS A 249      -7.214  -6.409 -30.523  1.00 51.21           C
ATOM   3758 1HE  LYS A 249      -6.751  -5.422 -30.542  1.00 51.21           H
ATOM   3759 2HE  LYS A 249      -6.906  -6.922 -31.434  1.00 51.21           H
ATOM   3760  NZ  LYS A 249      -8.687  -6.272 -30.496  1.00 51.21           N
ATOM   3761 1HZ  LYS A 249      -8.991  -5.734 -31.300  1.00 51.21           H
ATOM   3762 2HZ  LYS A 249      -9.112  -7.192 -30.525  1.00 51.21           H
ATOM   3763 3HZ  LYS A 249      -8.967  -5.797 -29.646  1.00 51.21           H
ATOM   3764  HN  LYS A 249      -3.606  -9.682 -29.727  1.00 51.21           H
ATOM   3765  N   HIS A 250      -2.032 -10.033 -26.887  1.00 54.98           N
ATOM   3766  CA  HIS A 250      -1.632 -10.717 -25.669  1.00 54.98           C
ATOM   3767  C   HIS A 250      -0.491  -9.948 -25.000  1.00 54.98           C
ATOM   3768  O   HIS A 250      -0.360  -9.964 -23.777  1.00 54.98           O
ATOM   3769  HA  HIS A 250      -2.499 -10.711 -25.008  1.00 54.98           H
ATOM   3770  CB  HIS A 250      -1.274 -12.176 -25.958  1.00 54.98           C
ATOM   3771 1HB  HIS A 250      -0.565 -12.209 -26.785  1.00 54.98           H
ATOM   3772 2HB  HIS A 250      -0.768 -12.594 -25.088  1.00 54.98           H
ATOM   3773  CG  HIS A 250      -2.462 -13.044 -26.297  1.00 54.98           C
ATOM   3774  ND1 HIS A 250      -3.194 -12.892 -27.461  1.00 54.98           N
ATOM   3775  HD1 HIS A 250      -3.020 -12.215 -28.177  1.00 54.98           H
ATOM   3776  CD2 HIS A 250      -3.037 -14.075 -25.613  1.00 54.98           C
ATOM   3777  HD2 HIS A 250      -2.708 -14.461 -24.648  1.00 54.98           H
ATOM   3778  CE1 HIS A 250      -4.163 -13.795 -27.467  1.00 54.98           C
ATOM   3779  HE1 HIS A 250      -4.909 -13.929 -28.251  1.00 54.98           H
ATOM   3780  NE2 HIS A 250      -4.065 -14.527 -26.320  1.00 54.98           N
ATOM   3781  HN  HIS A 250      -1.838 -10.529 -27.734  1.00 54.98           H
ATOM   3782  N   LYS A 251       0.306  -9.292 -25.831  1.00 56.04           N
ATOM   3783  CA  LYS A 251       1.565  -8.730 -25.374  1.00 56.04           C
ATOM   3784  C   LYS A 251       1.290  -7.697 -24.279  1.00 56.04           C
ATOM   3785  O   LYS A 251       1.910  -7.732 -23.218  1.00 56.04           O
ATOM   3786  HA  LYS A 251       2.149  -9.543 -24.942  1.00 56.04           H
ATOM   3787  CB  LYS A 251       2.365  -8.176 -26.555  1.00 56.04           C
ATOM   3788 1HB  LYS A 251       1.705  -7.612 -27.214  1.00 56.04           H
ATOM   3789 2HB  LYS A 251       3.122  -7.480 -26.191  1.00 56.04           H
ATOM   3790  CG  LYS A 251       3.036  -9.304 -27.340  1.00 56.04           C
ATOM   3791 1HG  LYS A 251       3.465 -10.029 -26.648  1.00 56.04           H
ATOM   3792 2HG  LYS A 251       2.290  -9.833 -27.933  1.00 56.04           H
ATOM   3793  CD  LYS A 251       4.132  -8.757 -28.258  1.00 56.04           C
ATOM   3794 1HD  LYS A 251       3.680  -8.181 -29.065  1.00 56.04           H
ATOM   3795 2HD  LYS A 251       4.772  -8.075 -27.699  1.00 56.04           H
ATOM   3796  CE  LYS A 251       4.974  -9.893 -28.842  1.00 56.04           C
ATOM   3797 1HE  LYS A 251       5.072 -10.695 -28.111  1.00 56.04           H
ATOM   3798 2HE  LYS A 251       4.472 -10.315 -29.713  1.00 56.04           H
ATOM   3799  NZ  LYS A 251       6.315  -9.398 -29.228  1.00 56.04           N
ATOM   3800 1HZ  LYS A 251       6.823 -10.135 -29.703  1.00 56.04           H
ATOM   3801 2HZ  LYS A 251       6.216  -8.602 -29.848  1.00 56.04           H
ATOM   3802 3HZ  LYS A 251       6.823  -9.118 -28.396  1.00 56.04           H
ATOM   3803  HN  LYS A 251       0.104  -9.144 -26.799  1.00 56.04           H
ATOM   3804  N   ALA A 252       0.358  -6.802 -24.575  1.00 64.16           N
ATOM   3805  CA  ALA A 252       0.097  -5.675 -23.696  1.00 64.16           C
ATOM   3806  C   ALA A 252      -0.487  -6.186 -22.378  1.00 64.16           C
ATOM   3807  O   ALA A 252      -0.438  -5.494 -21.363  1.00 64.16           O
ATOM   3808  HA  ALA A 252       1.049  -5.183 -23.495  1.00 64.16           H
ATOM   3809  CB  ALA A 252      -0.832  -4.683 -24.399  1.00 64.16           C
ATOM   3810 1HB  ALA A 252      -0.358  -4.328 -25.315  1.00 64.16           H
ATOM   3811 2HB  ALA A 252      -1.772  -5.178 -24.645  1.00 64.16           H
ATOM   3812 3HB  ALA A 252      -1.027  -3.838 -23.740  1.00 64.16           H
ATOM   3813  HN  ALA A 252      -0.211  -6.838 -25.396  1.00 64.16           H
ATOM   3814  N   LEU A 253      -1.026  -7.395 -22.436  1.00 68.30           N
ATOM   3815  CA  LEU A 253      -1.699  -7.971 -21.284  1.00 68.30           C
ATOM   3816  C   LEU A 253      -0.654  -8.494 -20.297  1.00 68.30           C
ATOM   3817  O   LEU A 253      -0.878  -8.485 -19.087  1.00 68.30           O
ATOM   3818  HA  LEU A 253      -2.261  -7.171 -20.800  1.00 68.30           H
ATOM   3819  CB  LEU A 253      -2.710  -9.030 -21.727  1.00 68.30           C
ATOM   3820 1HB  LEU A 253      -3.225  -8.662 -22.615  1.00 68.30           H
ATOM   3821 2HB  LEU A 253      -2.163  -9.924 -22.024  1.00 68.30           H
ATOM   3822  CG  LEU A 253      -3.762  -9.429 -20.691  1.00 68.30           C
ATOM   3823  HG  LEU A 253      -3.271  -9.515 -19.721  1.00 68.30           H
ATOM   3824  CD1 LEU A 253      -4.838  -8.349 -20.558  1.00 68.30           C
ATOM   3825 1HD1 LEU A 253      -4.377  -7.413 -20.245  1.00 68.30           H
ATOM   3826 2HD1 LEU A 253      -5.332  -8.207 -21.519  1.00 68.30           H
ATOM   3827 3HD1 LEU A 253      -5.573  -8.658 -19.814  1.00 68.30           H
ATOM   3828  CD2 LEU A 253      -4.361 -10.798 -21.017  1.00 68.30           C
ATOM   3829 1HD2 LEU A 253      -4.834 -10.764 -21.998  1.00 68.30           H
ATOM   3830 2HD2 LEU A 253      -3.571 -11.549 -21.020  1.00 68.30           H
ATOM   3831 3HD2 LEU A 253      -5.106 -11.058 -20.264  1.00 68.30           H
ATOM   3832  HN  LEU A 253      -1.009  -7.977 -23.249  1.00 68.30           H
ATOM   3833  N   LYS A 254       0.466  -8.937 -20.849  1.00 71.21           N
ATOM   3834  CA  LYS A 254       1.488  -9.589 -20.049  1.00 71.21           C
ATOM   3835  C   LYS A 254       1.865  -8.684 -18.875  1.00 71.21           C
ATOM   3836  O   LYS A 254       1.916  -9.133 -17.731  1.00 71.21           O
ATOM   3837  HA  LYS A 254       1.056 -10.508 -19.652  1.00 71.21           H
ATOM   3838  CB  LYS A 254       2.678  -9.990 -20.923  1.00 71.21           C
ATOM   3839 1HB  LYS A 254       2.959  -9.157 -21.567  1.00 71.21           H
ATOM   3840 2HB  LYS A 254       3.540 -10.209 -20.293  1.00 71.21           H
ATOM   3841  CG  LYS A 254       2.342 -11.213 -21.779  1.00 71.21           C
ATOM   3842 1HG  LYS A 254       1.942 -12.005 -21.147  1.00 71.21           H
ATOM   3843 2HG  LYS A 254       1.564 -10.956 -22.498  1.00 71.21           H
ATOM   3844  CD  LYS A 254       3.581 -11.721 -22.520  1.00 71.21           C
ATOM   3845 1HD  LYS A 254       3.937 -10.954 -23.208  1.00 71.21           H
ATOM   3846 2HD  LYS A 254       4.384 -11.907 -21.808  1.00 71.21           H
ATOM   3847  CE  LYS A 254       3.269 -13.003 -23.294  1.00 71.21           C
ATOM   3848 1HE  LYS A 254       2.813 -13.735 -22.628  1.00 71.21           H
ATOM   3849 2HE  LYS A 254       2.545 -12.793 -24.081  1.00 71.21           H
ATOM   3850  NZ  LYS A 254       4.504 -13.564 -23.886  1.00 71.21           N
ATOM   3851 1HZ  LYS A 254       4.276 -14.397 -24.418  1.00 71.21           H
ATOM   3852 2HZ  LYS A 254       4.928 -12.877 -24.499  1.00 71.21           H
ATOM   3853 3HZ  LYS A 254       5.155 -13.804 -23.146  1.00 71.21           H
ATOM   3854  HN  LYS A 254       0.679  -8.857 -21.823  1.00 71.21           H
ATOM   3855  N   VAL A 255       2.120  -7.424 -19.198  1.00 75.73           N
ATOM   3856  CA  VAL A 255       2.610  -6.482 -18.207  1.00 75.73           C
ATOM   3857  C   VAL A 255       1.617  -6.409 -17.045  1.00 75.73           C
ATOM   3858  O   VAL A 255       2.002  -6.552 -15.885  1.00 75.73           O
ATOM   3859  HA  VAL A 255       3.561  -6.862 -17.833  1.00 75.73           H
ATOM   3860  CB  VAL A 255       2.867  -5.122 -18.860  1.00 75.73           C
ATOM   3861  HB  VAL A 255       1.925  -4.768 -19.279  1.00 75.73           H
ATOM   3862  CG1 VAL A 255       3.335  -4.097 -17.825  1.00 75.73           C
ATOM   3863 1HG1 VAL A 255       2.568  -3.977 -17.059  1.00 75.73           H
ATOM   3864 2HG1 VAL A 255       4.259  -4.443 -17.363  1.00 75.73           H
ATOM   3865 3HG1 VAL A 255       3.510  -3.139 -18.316  1.00 75.73           H
ATOM   3866  CG2 VAL A 255       3.875  -5.245 -20.004  1.00 75.73           C
ATOM   3867 1HG2 VAL A 255       4.818  -5.631 -19.618  1.00 75.73           H
ATOM   3868 2HG2 VAL A 255       3.485  -5.928 -20.760  1.00 75.73           H
ATOM   3869 3HG2 VAL A 255       4.039  -4.265 -20.451  1.00 75.73           H
ATOM   3870  HN  VAL A 255       1.998  -7.047 -20.116  1.00 75.73           H
ATOM   3871  N   THR A 256       0.359  -6.186 -17.396  1.00 73.93           N
ATOM   3872  CA  THR A 256      -0.657  -5.902 -16.397  1.00 73.93           C
ATOM   3873  C   THR A 256      -0.923  -7.142 -15.540  1.00 73.93           C
ATOM   3874  O   THR A 256      -1.164  -7.030 -14.339  1.00 73.93           O
ATOM   3875  HA  THR A 256      -0.278  -5.128 -15.731  1.00 73.93           H
ATOM   3876  CB  THR A 256      -1.902  -5.387 -17.123  1.00 73.93           C
ATOM   3877  HB  THR A 256      -2.761  -5.362 -16.452  1.00 73.93           H
ATOM   3878  OG1 THR A 256      -2.027  -6.247 -18.252  1.00 73.93           O
ATOM   3879  HG1 THR A 256      -2.332  -7.154 -17.959  1.00 73.93           H
ATOM   3880  CG2 THR A 256      -1.691  -4.000 -17.733  1.00 73.93           C
ATOM   3881 1HG2 THR A 256      -0.875  -4.040 -18.454  1.00 73.93           H
ATOM   3882 2HG2 THR A 256      -1.444  -3.289 -16.944  1.00 73.93           H
ATOM   3883 3HG2 THR A 256      -2.605  -3.681 -18.236  1.00 73.93           H
ATOM   3884  HN  THR A 256       0.032  -6.196 -18.341  1.00 73.93           H
ATOM   3885  N   ILE A 257      -0.870  -8.294 -16.192  1.00 77.49           N
ATOM   3886  CA  ILE A 257      -1.054  -9.556 -15.495  1.00 77.49           C
ATOM   3887  C   ILE A 257       0.014  -9.695 -14.409  1.00 77.49           C
ATOM   3888  O   ILE A 257      -0.301  -9.990 -13.257  1.00 77.49           O
ATOM   3889  HA  ILE A 257      -2.032  -9.525 -15.015  1.00 77.49           H
ATOM   3890  CB  ILE A 257      -1.074 -10.719 -16.489  1.00 77.49           C
ATOM   3891  HB  ILE A 257      -0.232 -10.600 -17.171  1.00 77.49           H
ATOM   3892  CG1 ILE A 257      -2.349 -10.694 -17.336  1.00 77.49           C
ATOM   3893 1HG1 ILE A 257      -3.218 -10.838 -16.695  1.00 77.49           H
ATOM   3894 2HG1 ILE A 257      -2.458  -9.717 -17.807  1.00 77.49           H
ATOM   3895  CG2 ILE A 257      -0.889 -12.057 -15.772  1.00 77.49           C
ATOM   3896 1HG2 ILE A 257       0.068 -12.060 -15.250  1.00 77.49           H
ATOM   3897 2HG2 ILE A 257      -1.695 -12.199 -15.052  1.00 77.49           H
ATOM   3898 3HG2 ILE A 257      -0.907 -12.867 -16.502  1.00 77.49           H
ATOM   3899  CD1 ILE A 257      -2.314 -11.783 -18.410  1.00 77.49           C
ATOM   3900 1HD1 ILE A 257      -1.457 -11.621 -19.064  1.00 77.49           H
ATOM   3901 2HD1 ILE A 257      -2.229 -12.760 -17.935  1.00 77.49           H
ATOM   3902 3HD1 ILE A 257      -3.232 -11.743 -18.998  1.00 77.49           H
ATOM   3903  HN  ILE A 257      -0.706  -8.374 -17.175  1.00 77.49           H
ATOM   3904  N   THR A 258       1.257  -9.475 -14.814  1.00 81.99           N
ATOM   3905  CA  THR A 258       2.383  -9.674 -13.917  1.00 81.99           C
ATOM   3906  C   THR A 258       2.262  -8.758 -12.698  1.00 81.99           C
ATOM   3907  O   THR A 258       2.419  -9.205 -11.563  1.00 81.99           O
ATOM   3908  HA  THR A 258       2.352 -10.700 -13.550  1.00 81.99           H
ATOM   3909  CB  THR A 258       3.668  -9.456 -14.717  1.00 81.99           C
ATOM   3910  HB  THR A 258       3.771  -8.411 -15.011  1.00 81.99           H
ATOM   3911  OG1 THR A 258       3.574 -10.390 -15.789  1.00 81.99           O
ATOM   3912  HG1 THR A 258       3.110  -9.969 -16.569  1.00 81.99           H
ATOM   3913  CG2 THR A 258       4.917  -9.894 -13.950  1.00 81.99           C
ATOM   3914 1HG2 THR A 258       4.845 -10.956 -13.714  1.00 81.99           H
ATOM   3915 2HG2 THR A 258       4.995  -9.322 -13.025  1.00 81.99           H
ATOM   3916 3HG2 THR A 258       5.801  -9.718 -14.562  1.00 81.99           H
ATOM   3917  HN  THR A 258       1.499  -9.168 -15.734  1.00 81.99           H
ATOM   3918  N   VAL A 259       1.984  -7.492 -12.975  1.00 81.29           N
ATOM   3919  CA  VAL A 259       1.879  -6.501 -11.917  1.00 81.29           C
ATOM   3920  C   VAL A 259       0.807  -6.939 -10.918  1.00 81.29           C
ATOM   3921  O   VAL A 259       1.007  -6.849  -9.708  1.00 81.29           O
ATOM   3922  HA  VAL A 259       2.840  -6.462 -11.406  1.00 81.29           H
ATOM   3923  CB  VAL A 259       1.606  -5.121 -12.519  1.00 81.29           C
ATOM   3924  HB  VAL A 259       0.766  -5.215 -13.207  1.00 81.29           H
ATOM   3925  CG1 VAL A 259       1.213  -4.117 -11.433  1.00 81.29           C
ATOM   3926 1HG1 VAL A 259       0.311  -4.463 -10.928  1.00 81.29           H
ATOM   3927 2HG1 VAL A 259       2.023  -4.029 -10.710  1.00 81.29           H
ATOM   3928 3HG1 VAL A 259       1.025  -3.145 -11.888  1.00 81.29           H
ATOM   3929  CG2 VAL A 259       2.813  -4.622 -13.316  1.00 81.29           C
ATOM   3930 1HG2 VAL A 259       3.679  -4.551 -12.658  1.00 81.29           H
ATOM   3931 2HG2 VAL A 259       3.028  -5.320 -14.125  1.00 81.29           H
ATOM   3932 3HG2 VAL A 259       2.592  -3.639 -13.733  1.00 81.29           H
ATOM   3933  HN  VAL A 259       1.832  -7.142 -13.899  1.00 81.29           H
ATOM   3934  N   LEU A 260      -0.308  -7.405 -11.461  1.00 77.30           N
ATOM   3935  CA  LEU A 260      -1.453  -7.756 -10.637  1.00 77.30           C
ATOM   3936  C   LEU A 260      -1.094  -8.957  -9.759  1.00 77.30           C
ATOM   3937  O   LEU A 260      -1.377  -8.962  -8.562  1.00 77.30           O
ATOM   3938  HA  LEU A 260      -1.662  -6.905  -9.989  1.00 77.30           H
ATOM   3939  CB  LEU A 260      -2.691  -7.979 -11.507  1.00 77.30           C
ATOM   3940 1HB  LEU A 260      -2.710  -7.212 -12.281  1.00 77.30           H
ATOM   3941 2HB  LEU A 260      -2.589  -8.939 -12.012  1.00 77.30           H
ATOM   3942  CG  LEU A 260      -4.036  -7.959 -10.777  1.00 77.30           C
ATOM   3943  HG  LEU A 260      -3.842  -7.953  -9.704  1.00 77.30           H
ATOM   3944  CD1 LEU A 260      -4.817  -6.684 -11.102  1.00 77.30           C
ATOM   3945 1HD1 LEU A 260      -4.238  -5.814 -10.792  1.00 77.30           H
ATOM   3946 2HD1 LEU A 260      -5.002  -6.635 -12.175  1.00 77.30           H
ATOM   3947 3HD1 LEU A 260      -5.769  -6.696 -10.570  1.00 77.30           H
ATOM   3948  CD2 LEU A 260      -4.845  -9.221 -11.083  1.00 77.30           C
ATOM   3949 1HD2 LEU A 260      -5.030  -9.282 -12.156  1.00 77.30           H
ATOM   3950 2HD2 LEU A 260      -4.285 -10.099 -10.760  1.00 77.30           H
ATOM   3951 3HD2 LEU A 260      -5.796  -9.181 -10.552  1.00 77.30           H
ATOM   3952  HN  LEU A 260      -0.437  -7.544 -12.443  1.00 77.30           H
ATOM   3953  N   THR A 261      -0.476  -9.946 -10.388  1.00 84.97           N
ATOM   3954  CA  THR A 261      -0.136 -11.177  -9.695  1.00 84.97           C
ATOM   3955  C   THR A 261       0.815 -10.889  -8.532  1.00 84.97           C
ATOM   3956  O   THR A 261       0.627 -11.401  -7.430  1.00 84.97           O
ATOM   3957  HA  THR A 261      -1.048 -11.594  -9.267  1.00 84.97           H
ATOM   3958  CB  THR A 261       0.439 -12.155 -10.722  1.00 84.97           C
ATOM   3959  HB  THR A 261       1.376 -11.779 -11.135  1.00 84.97           H
ATOM   3960  OG1 THR A 261      -0.618 -12.334 -11.661  1.00 84.97           O
ATOM   3961  HG1 THR A 261      -0.561 -11.639 -12.378  1.00 84.97           H
ATOM   3962  CG2 THR A 261       0.662 -13.552 -10.140  1.00 84.97           C
ATOM   3963 1HG2 THR A 261      -0.288 -13.955  -9.789  1.00 84.97           H
ATOM   3964 2HG2 THR A 261       1.361 -13.491  -9.306  1.00 84.97           H
ATOM   3965 3HG2 THR A 261       1.070 -14.206 -10.911  1.00 84.97           H
ATOM   3966  HN  THR A 261      -0.209  -9.916 -11.352  1.00 84.97           H
ATOM   3967  N   VAL A 262       1.817 -10.070  -8.817  1.00 87.78           N
ATOM   3968  CA  VAL A 262       2.828  -9.749  -7.824  1.00 87.78           C
ATOM   3969  C   VAL A 262       2.173  -9.006  -6.658  1.00 87.78           C
ATOM   3970  O   VAL A 262       2.505  -9.249  -5.498  1.00 87.78           O
ATOM   3971  HA  VAL A 262       3.237 -10.689  -7.456  1.00 87.78           H
ATOM   3972  CB  VAL A 262       3.966  -8.958  -8.473  1.00 87.78           C
ATOM   3973  HB  VAL A 262       3.530  -8.098  -8.980  1.00 87.78           H
ATOM   3974  CG1 VAL A 262       4.942  -8.437  -7.416  1.00 87.78           C
ATOM   3975 1HG1 VAL A 262       4.412  -7.782  -6.724  1.00 87.78           H
ATOM   3976 2HG1 VAL A 262       5.368  -9.277  -6.868  1.00 87.78           H
ATOM   3977 3HG1 VAL A 262       5.741  -7.878  -7.904  1.00 87.78           H
ATOM   3978  CG2 VAL A 262       4.693  -9.803  -9.521  1.00 87.78           C
ATOM   3979 1HG2 VAL A 262       5.110 -10.691  -9.046  1.00 87.78           H
ATOM   3980 2HG2 VAL A 262       3.989 -10.103 -10.297  1.00 87.78           H
ATOM   3981 3HG2 VAL A 262       5.497  -9.217  -9.966  1.00 87.78           H
ATOM   3982  HN  VAL A 262       1.943  -9.629  -9.706  1.00 87.78           H
ATOM   3983  N   PHE A 263       1.255  -8.117  -7.005  1.00 82.84           N
ATOM   3984  CA  PHE A 263       0.539  -7.348  -6.001  1.00 82.84           C
ATOM   3985  C   PHE A 263      -0.222  -8.269  -5.045  1.00 82.84           C
ATOM   3986  O   PHE A 263      -0.055  -8.184  -3.830  1.00 82.84           O
ATOM   3987  HA  PHE A 263       1.281  -6.779  -5.440  1.00 82.84           H
ATOM   3988  CB  PHE A 263      -0.463  -6.463  -6.744  1.00 82.84           C
ATOM   3989 1HB  PHE A 263       0.082  -5.796  -7.412  1.00 82.84           H
ATOM   3990 2HB  PHE A 263      -1.095  -7.094  -7.370  1.00 82.84           H
ATOM   3991  CG  PHE A 263      -1.354  -5.625  -5.826  1.00 82.84           C
ATOM   3992  CD1 PHE A 263      -2.635  -6.012  -5.582  1.00 82.84           C
ATOM   3993  HD1 PHE A 263      -3.027  -6.920  -6.042  1.00 82.84           H
ATOM   3994  CD2 PHE A 263      -0.866  -4.493  -5.252  1.00 82.84           C
ATOM   3995  HD2 PHE A 263       0.161  -4.182  -5.447  1.00 82.84           H
ATOM   3996  CE1 PHE A 263      -3.462  -5.234  -4.730  1.00 82.84           C
ATOM   3997  HE1 PHE A 263      -4.489  -5.544  -4.535  1.00 82.84           H
ATOM   3998  CE2 PHE A 263      -1.693  -3.714  -4.400  1.00 82.84           C
ATOM   3999  HE2 PHE A 263      -1.301  -2.807  -3.940  1.00 82.84           H
ATOM   4000  CZ  PHE A 263      -2.974  -4.102  -4.157  1.00 82.84           C
ATOM   4001  HZ  PHE A 263      -3.609  -3.504  -3.502  1.00 82.84           H
ATOM   4002  HN  PHE A 263       0.998  -7.918  -7.951  1.00 82.84           H
ATOM   4003  N   VAL A 264      -1.043  -9.129  -5.631  1.00 87.46           N
ATOM   4004  CA  VAL A 264      -1.911  -9.989  -4.846  1.00 87.46           C
ATOM   4005  C   VAL A 264      -1.059 -10.857  -3.918  1.00 87.46           C
ATOM   4006  O   VAL A 264      -1.378 -11.012  -2.740  1.00 87.46           O
ATOM   4007  HA  VAL A 264      -2.548  -9.346  -4.238  1.00 87.46           H
ATOM   4008  CB  VAL A 264      -2.812 -10.809  -5.772  1.00 87.46           C
ATOM   4009  HB  VAL A 264      -2.174 -11.317  -6.496  1.00 87.46           H
ATOM   4010  CG1 VAL A 264      -3.576 -11.878  -4.987  1.00 87.46           C
ATOM   4011 1HG1 VAL A 264      -2.867 -12.550  -4.504  1.00 87.46           H
ATOM   4012 2HG1 VAL A 264      -4.197 -11.399  -4.230  1.00 87.46           H
ATOM   4013 3HG1 VAL A 264      -4.208 -12.446  -5.670  1.00 87.46           H
ATOM   4014  CG2 VAL A 264      -3.773  -9.904  -6.544  1.00 87.46           C
ATOM   4015 1HG2 VAL A 264      -4.401  -9.357  -5.841  1.00 87.46           H
ATOM   4016 2HG2 VAL A 264      -3.202  -9.198  -7.148  1.00 87.46           H
ATOM   4017 3HG2 VAL A 264      -4.401 -10.513  -7.195  1.00 87.46           H
ATOM   4018  HN  VAL A 264      -1.119  -9.243  -6.622  1.00 87.46           H
ATOM   4019  N   LEU A 265       0.009 -11.401  -4.484  1.00 88.78           N
ATOM   4020  CA  LEU A 265       0.843 -12.343  -3.758  1.00 88.78           C
ATOM   4021  C   LEU A 265       1.503 -11.629  -2.577  1.00 88.78           C
ATOM   4022  O   LEU A 265       1.680 -12.217  -1.511  1.00 88.78           O
ATOM   4023  HA  LEU A 265       0.190 -13.124  -3.368  1.00 88.78           H
ATOM   4024  CB  LEU A 265       1.839 -13.017  -4.704  1.00 88.78           C
ATOM   4025 1HB  LEU A 265       2.346 -12.242  -5.278  1.00 88.78           H
ATOM   4026 2HB  LEU A 265       2.599 -13.517  -4.104  1.00 88.78           H
ATOM   4027  CG  LEU A 265       1.250 -14.035  -5.683  1.00 88.78           C
ATOM   4028  HG  LEU A 265       0.466 -13.542  -6.258  1.00 88.78           H
ATOM   4029  CD1 LEU A 265       2.309 -14.512  -6.680  1.00 88.78           C
ATOM   4030 1HD1 LEU A 265       2.685 -13.660  -7.246  1.00 88.78           H
ATOM   4031 2HD1 LEU A 265       3.131 -14.982  -6.140  1.00 88.78           H
ATOM   4032 3HD1 LEU A 265       1.864 -15.235  -7.364  1.00 88.78           H
ATOM   4033  CD2 LEU A 265       0.599 -15.201  -4.937  1.00 88.78           C
ATOM   4034 1HD2 LEU A 265       1.346 -15.700  -4.320  1.00 88.78           H
ATOM   4035 2HD2 LEU A 265      -0.203 -14.823  -4.301  1.00 88.78           H
ATOM   4036 3HD2 LEU A 265       0.189 -15.909  -5.656  1.00 88.78           H
ATOM   4037  HN  LEU A 265       0.306 -11.207  -5.419  1.00 88.78           H
ATOM   4038  N   SER A 266       1.851 -10.371  -2.807  1.00 90.23           N
ATOM   4039  CA  SER A 266       2.583  -9.604  -1.813  1.00 90.23           C
ATOM   4040  C   SER A 266       1.622  -9.078  -0.746  1.00 90.23           C
ATOM   4041  O   SER A 266       1.983  -8.980   0.426  1.00 90.23           O
ATOM   4042  HA  SER A 266       3.295 -10.304  -1.376  1.00 90.23           H
ATOM   4043  CB  SER A 266       3.342  -8.445  -2.463  1.00 90.23           C
ATOM   4044 1HB  SER A 266       3.873  -7.884  -1.694  1.00 90.23           H
ATOM   4045 2HB  SER A 266       4.094  -8.841  -3.145  1.00 90.23           H
ATOM   4046  OG  SER A 266       2.471  -7.568  -3.173  1.00 90.23           O
ATOM   4047  HG  SER A 266       2.462  -7.809  -4.144  1.00 90.23           H
ATOM   4048  HN  SER A 266       1.640  -9.878  -3.651  1.00 90.23           H
ATOM   4049  N   GLN A 267       0.416  -8.752  -1.189  1.00 85.29           N
ATOM   4050  CA  GLN A 267      -0.537  -8.070  -0.331  1.00 85.29           C
ATOM   4051  C   GLN A 267      -1.307  -9.083   0.518  1.00 85.29           C
ATOM   4052  O   GLN A 267      -1.730  -8.772   1.630  1.00 85.29           O
ATOM   4053  HA  GLN A 267       0.062  -7.426   0.313  1.00 85.29           H
ATOM   4054  CB  GLN A 267      -1.494  -7.205  -1.154  1.00 85.29           C
ATOM   4055 1HB  GLN A 267      -1.967  -7.812  -1.925  1.00 85.29           H
ATOM   4056 2HB  GLN A 267      -2.290  -6.826  -0.513  1.00 85.29           H
ATOM   4057  CG  GLN A 267      -0.753  -6.033  -1.803  1.00 85.29           C
ATOM   4058 1HG  GLN A 267       0.076  -6.410  -2.402  1.00 85.29           H
ATOM   4059 2HG  GLN A 267      -1.424  -5.506  -2.482  1.00 85.29           H
ATOM   4060  CD  GLN A 267      -0.225  -5.064  -0.744  1.00 85.29           C
ATOM   4061  OE1 GLN A 267      -0.776  -4.923   0.335  1.00 85.29           O
ATOM   4062  NE2 GLN A 267       0.871  -4.407  -1.111  1.00 85.29           N
ATOM   4063 1HE2 GLN A 267       1.274  -4.569  -2.012  1.00 85.29           H
ATOM   4064 2HE2 GLN A 267       1.293  -3.749  -0.486  1.00 85.29           H
ATOM   4065  HN  GLN A 267       0.089  -8.947  -2.114  1.00 85.29           H
ATOM   4066  N   PHE A 268      -1.466 -10.275  -0.039  1.00 91.55           N
ATOM   4067  CA  PHE A 268      -2.358 -11.261   0.546  1.00 91.55           C
ATOM   4068  C   PHE A 268      -1.934 -11.605   1.975  1.00 91.55           C
ATOM   4069  O   PHE A 268      -2.728 -11.491   2.907  1.00 91.55           O
ATOM   4070  HA  PHE A 268      -3.357 -10.826   0.560  1.00 91.55           H
ATOM   4071  CB  PHE A 268      -2.262 -12.520  -0.319  1.00 91.55           C
ATOM   4072 1HB  PHE A 268      -2.504 -12.260  -1.350  1.00 91.55           H
ATOM   4073 2HB  PHE A 268      -1.231 -12.874  -0.314  1.00 91.55           H
ATOM   4074  CG  PHE A 268      -3.179 -13.658   0.134  1.00 91.55           C
ATOM   4075  CD1 PHE A 268      -2.670 -14.698   0.847  1.00 91.55           C
ATOM   4076  HD1 PHE A 268      -1.609 -14.721   1.096  1.00 91.55           H
ATOM   4077  CD2 PHE A 268      -4.502 -13.629  -0.177  1.00 91.55           C
ATOM   4078  HD2 PHE A 268      -4.910 -12.795  -0.749  1.00 91.55           H
ATOM   4079  CE1 PHE A 268      -3.521 -15.754   1.267  1.00 91.55           C
ATOM   4080  HE1 PHE A 268      -3.114 -16.588   1.838  1.00 91.55           H
ATOM   4081  CE2 PHE A 268      -5.354 -14.685   0.243  1.00 91.55           C
ATOM   4082  HE2 PHE A 268      -6.414 -14.662  -0.006  1.00 91.55           H
ATOM   4083  CZ  PHE A 268      -4.845 -15.725   0.956  1.00 91.55           C
ATOM   4084  HZ  PHE A 268      -5.498 -16.536   1.279  1.00 91.55           H
ATOM   4085  HN  PHE A 268      -0.999 -10.569  -0.873  1.00 91.55           H
ATOM   4086  N   PRO A 269      -0.679 -12.031   2.173  1.00 94.72           N
ATOM   4087  CA  PRO A 269      -0.215 -12.418   3.508  1.00 94.72           C
ATOM   4088  C   PRO A 269      -0.468 -11.333   4.543  1.00 94.72           C
ATOM   4089  O   PRO A 269      -0.911 -11.621   5.653  1.00 94.72           O
ATOM   4090  HA  PRO A 269      -0.773 -13.285   3.862  1.00 94.72           H
ATOM   4091  CB  PRO A 269       1.280 -12.677   3.311  1.00 94.72           C
ATOM   4092 1HB  PRO A 269       1.872 -11.783   3.508  1.00 94.72           H
ATOM   4093 2HB  PRO A 269       1.644 -13.454   3.984  1.00 94.72           H
ATOM   4094  CG  PRO A 269       1.375 -13.105   1.852  1.00 94.72           C
ATOM   4095 1HG  PRO A 269       2.385 -12.987   1.460  1.00 94.72           H
ATOM   4096 2HG  PRO A 269       1.116 -14.156   1.721  1.00 94.72           H
ATOM   4097  CD  PRO A 269       0.383 -12.183   1.162  1.00 94.72           C
ATOM   4098 1HD  PRO A 269       0.833 -11.223   0.908  1.00 94.72           H
ATOM   4099 2HD  PRO A 269       0.009 -12.612   0.233  1.00 94.72           H
ATOM   4100  N   TYR A 270      -0.177 -10.103   4.147  1.00 92.02           N
ATOM   4101  CA  TYR A 270      -0.314  -8.973   5.051  1.00 92.02           C
ATOM   4102  C   TYR A 270      -1.769  -8.793   5.487  1.00 92.02           C
ATOM   4103  O   TYR A 270      -2.048  -8.618   6.672  1.00 92.02           O
ATOM   4104  HA  TYR A 270       0.300  -9.171   5.930  1.00 92.02           H
ATOM   4105  CB  TYR A 270       0.124  -7.742   4.256  1.00 92.02           C
ATOM   4106 1HB  TYR A 270       1.187  -7.828   4.028  1.00 92.02           H
ATOM   4107 2HB  TYR A 270      -0.406  -7.728   3.304  1.00 92.02           H
ATOM   4108  CG  TYR A 270      -0.121  -6.415   4.979  1.00 92.02           C
ATOM   4109  CD1 TYR A 270      -0.964  -5.473   4.424  1.00 92.02           C
ATOM   4110  HD1 TYR A 270      -1.454  -5.674   3.471  1.00 92.02           H
ATOM   4111  CD2 TYR A 270       0.499  -6.161   6.185  1.00 92.02           C
ATOM   4112  HD2 TYR A 270       1.165  -6.905   6.623  1.00 92.02           H
ATOM   4113  CE1 TYR A 270      -1.195  -4.225   5.104  1.00 92.02           C
ATOM   4114  HE1 TYR A 270      -1.858  -3.473   4.677  1.00 92.02           H
ATOM   4115  CE2 TYR A 270       0.268  -4.913   6.865  1.00 92.02           C
ATOM   4116  HE2 TYR A 270       0.751  -4.700   7.818  1.00 92.02           H
ATOM   4117  CZ  TYR A 270      -0.568  -4.007   6.291  1.00 92.02           C
ATOM   4118  OH  TYR A 270      -0.787  -2.828   6.933  1.00 92.02           O
ATOM   4119  HH  TYR A 270      -0.238  -2.787   7.768  1.00 92.02           H
ATOM   4120  HN  TYR A 270       0.146  -9.872   3.229  1.00 92.02           H
ATOM   4121  N   ASN A 271      -2.658  -8.843   4.506  1.00 89.83           N
ATOM   4122  CA  ASN A 271      -4.064  -8.577   4.756  1.00 89.83           C
ATOM   4123  C   ASN A 271      -4.654  -9.718   5.589  1.00 89.83           C
ATOM   4124  O   ASN A 271      -5.641  -9.528   6.297  1.00 89.83           O
ATOM   4125  HA  ASN A 271      -4.087  -7.623   5.282  1.00 89.83           H
ATOM   4126  CB  ASN A 271      -4.851  -8.493   3.447  1.00 89.83           C
ATOM   4127 1HB  ASN A 271      -4.525  -9.283   2.771  1.00 89.83           H
ATOM   4128 2HB  ASN A 271      -5.910  -8.657   3.643  1.00 89.83           H
ATOM   4129  CG  ASN A 271      -4.656  -7.130   2.778  1.00 89.83           C
ATOM   4130  OD1 ASN A 271      -5.264  -6.138   3.143  1.00 89.83           O
ATOM   4131  ND2 ASN A 271      -3.777  -7.139   1.779  1.00 89.83           N
ATOM   4132 1HD2 ASN A 271      -3.312  -7.988   1.530  1.00 89.83           H
ATOM   4133 2HD2 ASN A 271      -3.581  -6.295   1.279  1.00 89.83           H
ATOM   4134  HN  ASN A 271      -2.431  -9.059   3.556  1.00 89.83           H
ATOM   4135  N   CYS A 272      -4.023 -10.878   5.475  1.00 95.00           N
ATOM   4136  CA  CYS A 272      -4.403 -12.019   6.291  1.00 95.00           C
ATOM   4137  C   CYS A 272      -4.213 -11.642   7.762  1.00 95.00           C
ATOM   4138  O   CYS A 272      -5.112 -11.840   8.578  1.00 95.00           O
ATOM   4139  HA  CYS A 272      -5.452 -12.222   6.076  1.00 95.00           H
ATOM   4140  CB  CYS A 272      -3.609 -13.271   5.916  1.00 95.00           C
ATOM   4141 1HB  CYS A 272      -2.544 -13.040   5.878  1.00 95.00           H
ATOM   4142 2HB  CYS A 272      -3.741 -14.038   6.679  1.00 95.00           H
ATOM   4143  SG  CYS A 272      -4.168 -13.904   4.292  1.00 95.00           S
ATOM   4144  HG  CYS A 272      -3.561 -12.971   3.563  1.00 95.00           H
ATOM   4145  HN  CYS A 272      -3.267 -11.044   4.842  1.00 95.00           H
ATOM   4146  N   ILE A 273      -3.038 -11.105   8.056  1.00 93.82           N
ATOM   4147  CA  ILE A 273      -2.710 -10.720   9.418  1.00 93.82           C
ATOM   4148  C   ILE A 273      -3.586  -9.536   9.833  1.00 93.82           C
ATOM   4149  O   ILE A 273      -4.034  -9.462  10.976  1.00 93.82           O
ATOM   4150  HA  ILE A 273      -2.946 -11.567  10.062  1.00 93.82           H
ATOM   4151  CB  ILE A 273      -1.210 -10.453   9.553  1.00 93.82           C
ATOM   4152  HB  ILE A 273      -0.938  -9.668   8.847  1.00 93.82           H
ATOM   4153  CG1 ILE A 273      -0.396 -11.695   9.184  1.00 93.82           C
ATOM   4154 1HG1 ILE A 273      -0.591 -11.967   8.147  1.00 93.82           H
ATOM   4155 2HG1 ILE A 273       0.668 -11.473   9.260  1.00 93.82           H
ATOM   4156  CG2 ILE A 273      -0.868  -9.939  10.953  1.00 93.82           C
ATOM   4157 1HG2 ILE A 273      -1.407  -9.010  11.140  1.00 93.82           H
ATOM   4158 2HG2 ILE A 273      -1.159 -10.683  11.694  1.00 93.82           H
ATOM   4159 3HG2 ILE A 273       0.204  -9.757  11.022  1.00 93.82           H
ATOM   4160  CD1 ILE A 273      -0.744 -12.870  10.100  1.00 93.82           C
ATOM   4161 1HD1 ILE A 273      -0.525 -12.603  11.133  1.00 93.82           H
ATOM   4162 2HD1 ILE A 273      -1.804 -13.105  10.002  1.00 93.82           H
ATOM   4163 3HD1 ILE A 273      -0.151 -13.740   9.816  1.00 93.82           H
ATOM   4164  HN  ILE A 273      -2.318 -10.934   7.383  1.00 93.82           H
ATOM   4165  N   LEU A 274      -3.803  -8.640   8.882  1.00 90.42           N
ATOM   4166  CA  LEU A 274      -4.563  -7.431   9.152  1.00 90.42           C
ATOM   4167  C   LEU A 274      -5.997  -7.809   9.529  1.00 90.42           C
ATOM   4168  O   LEU A 274      -6.628  -7.133  10.339  1.00 90.42           O
ATOM   4169  HA  LEU A 274      -4.100  -6.939  10.007  1.00 90.42           H
ATOM   4170  CB  LEU A 274      -4.472  -6.466   7.969  1.00 90.42           C
ATOM   4171 1HB  LEU A 274      -3.512  -6.615   7.476  1.00 90.42           H
ATOM   4172 2HB  LEU A 274      -5.245  -6.732   7.248  1.00 90.42           H
ATOM   4173  CG  LEU A 274      -4.617  -4.980   8.303  1.00 90.42           C
ATOM   4174  HG  LEU A 274      -4.645  -4.875   9.388  1.00 90.42           H
ATOM   4175  CD1 LEU A 274      -3.408  -4.185   7.804  1.00 90.42           C
ATOM   4176 1HD1 LEU A 274      -2.503  -4.564   8.278  1.00 90.42           H
ATOM   4177 2HD1 LEU A 274      -3.324  -4.294   6.722  1.00 90.42           H
ATOM   4178 3HD1 LEU A 274      -3.537  -3.132   8.055  1.00 90.42           H
ATOM   4179  CD2 LEU A 274      -5.934  -4.421   7.761  1.00 90.42           C
ATOM   4180 1HD2 LEU A 274      -5.960  -4.540   6.678  1.00 90.42           H
ATOM   4181 2HD2 LEU A 274      -6.769  -4.962   8.206  1.00 90.42           H
ATOM   4182 3HD2 LEU A 274      -6.011  -3.363   8.013  1.00 90.42           H
ATOM   4183  HN  LEU A 274      -3.471  -8.729   7.943  1.00 90.42           H
ATOM   4184  N   LEU A 275      -6.470  -8.888   8.922  1.00 93.07           N
ATOM   4185  CA  LEU A 275      -7.799  -9.394   9.221  1.00 93.07           C
ATOM   4186  C   LEU A 275      -7.845  -9.863  10.676  1.00 93.07           C
ATOM   4187  O   LEU A 275      -8.785  -9.546  11.405  1.00 93.07           O
ATOM   4188  HA  LEU A 275      -8.497  -8.565   9.103  1.00 93.07           H
ATOM   4189  CB  LEU A 275      -8.201 -10.473   8.213  1.00 93.07           C
ATOM   4190 1HB  LEU A 275      -8.151 -10.044   7.212  1.00 93.07           H
ATOM   4191 2HB  LEU A 275      -7.463 -11.273   8.255  1.00 93.07           H
ATOM   4192  CG  LEU A 275      -9.589 -11.086   8.406  1.00 93.07           C
ATOM   4193  HG  LEU A 275      -9.655 -11.469   9.425  1.00 93.07           H
ATOM   4194  CD1 LEU A 275     -10.683 -10.027   8.250  1.00 93.07           C
ATOM   4195 1HD1 LEU A 275     -10.540  -9.245   8.995  1.00 93.07           H
ATOM   4196 2HD1 LEU A 275     -10.628  -9.593   7.252  1.00 93.07           H
ATOM   4197 3HD1 LEU A 275     -11.660 -10.490   8.392  1.00 93.07           H
ATOM   4198  CD2 LEU A 275      -9.801 -12.272   7.463  1.00 93.07           C
ATOM   4199 1HD2 LEU A 275      -9.707 -11.936   6.430  1.00 93.07           H
ATOM   4200 2HD2 LEU A 275      -9.050 -13.036   7.666  1.00 93.07           H
ATOM   4201 3HD2 LEU A 275     -10.795 -12.689   7.621  1.00 93.07           H
ATOM   4202  HN  LEU A 275      -5.962  -9.413   8.238  1.00 93.07           H
ATOM   4203  N   VAL A 276      -6.820 -10.611  11.057  1.00 94.86           N
ATOM   4204  CA  VAL A 276      -6.732 -11.127  12.412  1.00 94.86           C
ATOM   4205  C   VAL A 276      -6.753  -9.959  13.400  1.00 94.86           C
ATOM   4206  O   VAL A 276      -7.475  -9.997  14.395  1.00 94.86           O
ATOM   4207  HA  VAL A 276      -7.611 -11.749  12.585  1.00 94.86           H
ATOM   4208  CB  VAL A 276      -5.491 -12.010  12.556  1.00 94.86           C
ATOM   4209  HB  VAL A 276      -4.626 -11.426  12.244  1.00 94.86           H
ATOM   4210  CG1 VAL A 276      -5.278 -12.423  14.014  1.00 94.86           C
ATOM   4211 1HG1 VAL A 276      -5.147 -11.532  14.628  1.00 94.86           H
ATOM   4212 2HG1 VAL A 276      -6.147 -12.981  14.364  1.00 94.86           H
ATOM   4213 3HG1 VAL A 276      -4.390 -13.050  14.088  1.00 94.86           H
ATOM   4214  CG2 VAL A 276      -5.583 -13.237  11.647  1.00 94.86           C
ATOM   4215 1HG2 VAL A 276      -6.462 -13.824  11.915  1.00 94.86           H
ATOM   4216 2HG2 VAL A 276      -5.664 -12.915  10.609  1.00 94.86           H
ATOM   4217 3HG2 VAL A 276      -4.688 -13.848  11.769  1.00 94.86           H
ATOM   4218  HN  VAL A 276      -6.060 -10.864  10.458  1.00 94.86           H
ATOM   4219  N   GLN A 277      -5.952  -8.950  13.091  1.00 91.32           N
ATOM   4220  CA  GLN A 277      -5.855  -7.782  13.949  1.00 91.32           C
ATOM   4221  C   GLN A 277      -7.213  -7.083  14.050  1.00 91.32           C
ATOM   4222  O   GLN A 277      -7.567  -6.554  15.103  1.00 91.32           O
ATOM   4223  HA  GLN A 277      -5.563  -8.164  14.927  1.00 91.32           H
ATOM   4224  CB  GLN A 277      -4.779  -6.819  13.445  1.00 91.32           C
ATOM   4225 1HB  GLN A 277      -4.901  -6.659  12.374  1.00 91.32           H
ATOM   4226 2HB  GLN A 277      -4.898  -5.849  13.928  1.00 91.32           H
ATOM   4227  CG  GLN A 277      -3.378  -7.366  13.728  1.00 91.32           C
ATOM   4228 1HG  GLN A 277      -3.286  -7.611  14.786  1.00 91.32           H
ATOM   4229 2HG  GLN A 277      -3.226  -8.291  13.172  1.00 91.32           H
ATOM   4230  CD  GLN A 277      -2.303  -6.348  13.339  1.00 91.32           C
ATOM   4231  OE1 GLN A 277      -2.507  -5.480  12.507  1.00 91.32           O
ATOM   4232  NE2 GLN A 277      -1.152  -6.504  13.986  1.00 91.32           N
ATOM   4233 1HE2 GLN A 277      -1.051  -7.238  14.657  1.00 91.32           H
ATOM   4234 2HE2 GLN A 277      -0.387  -5.887  13.800  1.00 91.32           H
ATOM   4235  HN  GLN A 277      -5.378  -8.922  12.273  1.00 91.32           H
ATOM   4236  N   THR A 278      -7.936  -7.103  12.940  1.00 92.42           N
ATOM   4237  CA  THR A 278      -9.227  -6.439  12.876  1.00 92.42           C
ATOM   4238  C   THR A 278     -10.229  -7.132  13.802  1.00 92.42           C
ATOM   4239  O   THR A 278     -10.965  -6.471  14.533  1.00 92.42           O
ATOM   4240  HA  THR A 278      -9.108  -5.419  13.241  1.00 92.42           H
ATOM   4241  CB  THR A 278      -9.672  -6.410  11.412  1.00 92.42           C
ATOM   4242  HB  THR A 278      -9.843  -7.419  11.037  1.00 92.42           H
ATOM   4243  OG1 THR A 278      -8.645  -5.674  10.752  1.00 92.42           O
ATOM   4244  HG1 THR A 278      -7.747  -6.014  11.032  1.00 92.42           H
ATOM   4245  CG2 THR A 278     -10.930  -5.566  11.200  1.00 92.42           C
ATOM   4246 1HG2 THR A 278     -10.737  -4.540  11.512  1.00 92.42           H
ATOM   4247 2HG2 THR A 278     -11.748  -5.978  11.791  1.00 92.42           H
ATOM   4248 3HG2 THR A 278     -11.202  -5.579  10.144  1.00 92.42           H
ATOM   4249  HN  THR A 278      -7.654  -7.560  12.097  1.00 92.42           H
ATOM   4250  N   ILE A 279     -10.226  -8.456  13.740  1.00 92.54           N
ATOM   4251  CA  ILE A 279     -11.132  -9.245  14.556  1.00 92.54           C
ATOM   4252  C   ILE A 279     -10.762  -9.076  16.031  1.00 92.54           C
ATOM   4253  O   ILE A 279     -11.637  -8.909  16.879  1.00 92.54           O
ATOM   4254  HA  ILE A 279     -12.137  -8.850  14.405  1.00 92.54           H
ATOM   4255  CB  ILE A 279     -11.144 -10.702  14.088  1.00 92.54           C
ATOM   4256  HB  ILE A 279     -10.118 -11.069  14.089  1.00 92.54           H
ATOM   4257  CG1 ILE A 279     -11.663 -10.813  12.653  1.00 92.54           C
ATOM   4258 1HG1 ILE A 279     -12.737 -10.629  12.636  1.00 92.54           H
ATOM   4259 2HG1 ILE A 279     -11.198 -10.045  12.034  1.00 92.54           H
ATOM   4260  CG2 ILE A 279     -11.940 -11.582  15.055  1.00 92.54           C
ATOM   4261 1HG2 ILE A 279     -11.486 -11.536  16.045  1.00 92.54           H
ATOM   4262 2HG2 ILE A 279     -12.968 -11.224  15.109  1.00 92.54           H
ATOM   4263 3HG2 ILE A 279     -11.932 -12.612  14.698  1.00 92.54           H
ATOM   4264  CD1 ILE A 279     -11.366 -12.195  12.068  1.00 92.54           C
ATOM   4265 1HD1 ILE A 279     -10.290 -12.365  12.065  1.00 92.54           H
ATOM   4266 2HD1 ILE A 279     -11.853 -12.958  12.676  1.00 92.54           H
ATOM   4267 3HD1 ILE A 279     -11.745 -12.247  11.048  1.00 92.54           H
ATOM   4268  HN  ILE A 279      -9.620  -8.986  13.147  1.00 92.54           H
ATOM   4269  N   ASP A 280      -9.464  -9.125  16.292  1.00 91.92           N
ATOM   4270  CA  ASP A 280      -8.970  -9.034  17.655  1.00 91.92           C
ATOM   4271  C   ASP A 280      -9.310  -7.656  18.225  1.00 91.92           C
ATOM   4272  O   ASP A 280      -9.597  -7.525  19.414  1.00 91.92           O
ATOM   4273  HA  ASP A 280      -9.466  -9.842  18.194  1.00 91.92           H
ATOM   4274  CB  ASP A 280      -7.450  -9.204  17.703  1.00 91.92           C
ATOM   4275 1HB  ASP A 280      -7.168 -10.131  17.205  1.00 91.92           H
ATOM   4276 2HB  ASP A 280      -6.973  -8.391  17.157  1.00 91.92           H
ATOM   4277  CG  ASP A 280      -6.946  -9.220  19.148  1.00 91.92           C
ATOM   4278  OD1 ASP A 280      -7.544  -9.970  19.949  1.00 91.92           O
ATOM   4279  OD2 ASP A 280      -5.973  -8.483  19.417  1.00 91.92           O
ATOM   4280  HN  ASP A 280      -8.756  -9.225  15.592  1.00 91.92           H
ATOM   4281  N   ALA A 281      -9.267  -6.662  17.350  1.00 91.34           N
ATOM   4282  CA  ALA A 281      -9.571  -5.298  17.750  1.00 91.34           C
ATOM   4283  C   ALA A 281     -11.004  -5.235  18.283  1.00 91.34           C
ATOM   4284  O   ALA A 281     -11.313  -4.417  19.148  1.00 91.34           O
ATOM   4285  HA  ALA A 281      -8.883  -5.026  18.550  1.00 91.34           H
ATOM   4286  CB  ALA A 281      -9.347  -4.356  16.566  1.00 91.34           C
ATOM   4287 1HB  ALA A 281      -8.308  -4.417  16.244  1.00 91.34           H
ATOM   4288 2HB  ALA A 281     -10.000  -4.647  15.742  1.00 91.34           H
ATOM   4289 3HB  ALA A 281      -9.576  -3.334  16.866  1.00 91.34           H
ATOM   4290  HN  ALA A 281      -9.030  -6.776  16.385  1.00 91.34           H
ATOM   4291  N   TYR A 282     -11.841  -6.110  17.744  1.00 81.36           N
ATOM   4292  CA  TYR A 282     -13.243  -6.136  18.124  1.00 81.36           C
ATOM   4293  C   TYR A 282     -13.485  -7.131  19.261  1.00 81.36           C
ATOM   4294  O   TYR A 282     -14.143  -6.804  20.247  1.00 81.36           O
ATOM   4295  HA  TYR A 282     -13.519  -5.137  18.460  1.00 81.36           H
ATOM   4296  CB  TYR A 282     -14.007  -6.603  16.883  1.00 81.36           C
ATOM   4297 1HB  TYR A 282     -13.762  -5.945  16.049  1.00 81.36           H
ATOM   4298 2HB  TYR A 282     -13.665  -7.602  16.612  1.00 81.36           H
ATOM   4299  CG  TYR A 282     -15.526  -6.631  17.062  1.00 81.36           C
ATOM   4300  CD1 TYR A 282     -16.176  -7.833  17.256  1.00 81.36           C
ATOM   4301  HD1 TYR A 282     -15.607  -8.762  17.281  1.00 81.36           H
ATOM   4302  CD2 TYR A 282     -16.247  -5.454  17.030  1.00 81.36           C
ATOM   4303  HD2 TYR A 282     -15.733  -4.505  16.878  1.00 81.36           H
ATOM   4304  CE1 TYR A 282     -17.606  -7.860  17.424  1.00 81.36           C
ATOM   4305  HE1 TYR A 282     -18.132  -8.802  17.577  1.00 81.36           H
ATOM   4306  CE2 TYR A 282     -17.677  -5.481  17.199  1.00 81.36           C
ATOM   4307  HE2 TYR A 282     -18.258  -4.559  17.176  1.00 81.36           H
ATOM   4308  CZ  TYR A 282     -18.286  -6.682  17.387  1.00 81.36           C
ATOM   4309  OH  TYR A 282     -19.636  -6.707  17.547  1.00 81.36           O
ATOM   4310  HH  TYR A 282     -20.000  -5.776  17.527  1.00 81.36           H
ATOM   4311  HN  TYR A 282     -11.575  -6.791  17.062  1.00 81.36           H
ATOM   4312  N   ALA A 283     -12.939  -8.326  19.085  1.00 89.36           N
ATOM   4313  CA  ALA A 283     -13.307  -9.448  19.932  1.00 89.36           C
ATOM   4314  C   ALA A 283     -12.319  -9.549  21.095  1.00 89.36           C
ATOM   4315  O   ALA A 283     -12.620 -10.163  22.118  1.00 89.36           O
ATOM   4316  HA  ALA A 283     -14.304  -9.252  20.328  1.00 89.36           H
ATOM   4317  CB  ALA A 283     -13.353 -10.727  19.093  1.00 89.36           C
ATOM   4318 1HB  ALA A 283     -14.091 -10.614  18.298  1.00 89.36           H
ATOM   4319 2HB  ALA A 283     -12.372 -10.909  18.654  1.00 89.36           H
ATOM   4320 3HB  ALA A 283     -13.629 -11.568  19.728  1.00 89.36           H
ATOM   4321  HN  ALA A 283     -12.259  -8.532  18.382  1.00 89.36           H
ATOM   4322  N   MET A 284     -11.160  -8.938  20.901  1.00 82.81           N
ATOM   4323  CA  MET A 284     -10.120  -8.966  21.914  1.00 82.81           C
ATOM   4324  C   MET A 284      -9.890 -10.390  22.425  1.00 82.81           C
ATOM   4325  O   MET A 284      -9.784 -10.612  23.630  1.00 82.81           O
ATOM   4326  HA  MET A 284      -9.219  -8.601  21.421  1.00 82.81           H
ATOM   4327  CB  MET A 284     -10.520  -8.063  23.083  1.00 82.81           C
ATOM   4328 1HB  MET A 284     -11.414  -8.460  23.564  1.00 82.81           H
ATOM   4329 2HB  MET A 284      -9.729  -8.060  23.832  1.00 82.81           H
ATOM   4330  CG  MET A 284     -10.783  -6.634  22.605  1.00 82.81           C
ATOM   4331 1HG  MET A 284      -9.884  -6.224  22.144  1.00 82.81           H
ATOM   4332 2HG  MET A 284     -11.561  -6.634  21.842  1.00 82.81           H
ATOM   4333  SD  MET A 284     -11.280  -5.612  23.982  1.00 82.81           S
ATOM   4334  CE  MET A 284     -11.663  -4.096  23.121  1.00 82.81           C
ATOM   4335 1HE  MET A 284     -10.774  -3.738  22.602  1.00 82.81           H
ATOM   4336 2HE  MET A 284     -12.457  -4.280  22.397  1.00 82.81           H
ATOM   4337 3HE  MET A 284     -11.993  -3.344  23.838  1.00 82.81           H
ATOM   4338  HN  MET A 284     -10.928  -8.431  20.070  1.00 82.81           H
ATOM   4339  N   PHE A 285      -9.820 -11.319  21.482  1.00 85.95           N
ATOM   4340  CA  PHE A 285      -9.794 -12.731  21.823  1.00 85.95           C
ATOM   4341  C   PHE A 285      -8.368 -13.195  22.127  1.00 85.95           C
ATOM   4342  O   PHE A 285      -8.167 -14.280  22.671  1.00 85.95           O
ATOM   4343  HA  PHE A 285     -10.413 -12.861  22.711  1.00 85.95           H
ATOM   4344  CB  PHE A 285     -10.317 -13.495  20.606  1.00 85.95           C
ATOM   4345 1HB  PHE A 285     -10.490 -14.534  20.888  1.00 85.95           H
ATOM   4346 2HB  PHE A 285     -11.282 -13.079  20.316  1.00 85.95           H
ATOM   4347  CG  PHE A 285      -9.379 -13.459  19.397  1.00 85.95           C
ATOM   4348  CD1 PHE A 285      -9.503 -12.472  18.470  1.00 85.95           C
ATOM   4349  HD1 PHE A 285     -10.270 -11.707  18.587  1.00 85.95           H
ATOM   4350  CD2 PHE A 285      -8.422 -14.414  19.251  1.00 85.95           C
ATOM   4351  HD2 PHE A 285      -8.323 -15.205  19.995  1.00 85.95           H
ATOM   4352  CE1 PHE A 285      -8.632 -12.439  17.348  1.00 85.95           C
ATOM   4353  HE1 PHE A 285      -8.731 -11.648  16.605  1.00 85.95           H
ATOM   4354  CE2 PHE A 285      -7.551 -14.380  18.130  1.00 85.95           C
ATOM   4355  HE2 PHE A 285      -6.784 -15.146  18.013  1.00 85.95           H
ATOM   4356  CZ  PHE A 285      -7.675 -13.394  17.202  1.00 85.95           C
ATOM   4357  HZ  PHE A 285      -7.006 -13.368  16.342  1.00 85.95           H
ATOM   4358  HN  PHE A 285      -9.782 -11.120  20.503  1.00 85.95           H
ATOM   4359  N   ILE A 286      -7.414 -12.350  21.762  1.00 86.96           N
ATOM   4360  CA  ILE A 286      -6.014 -12.649  22.011  1.00 86.96           C
ATOM   4361  C   ILE A 286      -5.637 -12.172  23.415  1.00 86.96           C
ATOM   4362  O   ILE A 286      -5.436 -10.978  23.635  1.00 86.96           O
ATOM   4363  HA  ILE A 286      -5.899 -13.732  21.972  1.00 86.96           H
ATOM   4364  CB  ILE A 286      -5.136 -12.061  20.905  1.00 86.96           C
ATOM   4365  HB  ILE A 286      -5.279 -10.981  20.893  1.00 86.96           H
ATOM   4366  CG1 ILE A 286      -5.557 -12.588  19.531  1.00 86.96           C
ATOM   4367 1HG1 ILE A 286      -5.388 -13.663  19.483  1.00 86.96           H
ATOM   4368 2HG1 ILE A 286      -6.626 -12.427  19.389  1.00 86.96           H
ATOM   4369  CG2 ILE A 286      -3.654 -12.317  21.187  1.00 86.96           C
ATOM   4370 1HG2 ILE A 286      -3.379 -11.854  22.134  1.00 86.96           H
ATOM   4371 2HG2 ILE A 286      -3.475 -13.391  21.242  1.00 86.96           H
ATOM   4372 3HG2 ILE A 286      -3.052 -11.889  20.385  1.00 86.96           H
ATOM   4373  CD1 ILE A 286      -4.777 -11.892  18.414  1.00 86.96           C
ATOM   4374 1HD1 ILE A 286      -4.969 -10.819  18.451  1.00 86.96           H
ATOM   4375 2HD1 ILE A 286      -3.711 -12.075  18.547  1.00 86.96           H
ATOM   4376 3HD1 ILE A 286      -5.097 -12.285  17.449  1.00 86.96           H
ATOM   4377  HN  ILE A 286      -7.585 -11.478  21.305  1.00 86.96           H
ATOM   4378  N   SER A 287      -5.553 -13.128  24.328  1.00 85.21           N
ATOM   4379  CA  SER A 287      -5.195 -12.821  25.702  1.00 85.21           C
ATOM   4380  C   SER A 287      -3.786 -13.337  26.003  1.00 85.21           C
ATOM   4381  O   SER A 287      -3.184 -12.960  27.007  1.00 85.21           O
ATOM   4382  HA  SER A 287      -5.227 -11.734  25.773  1.00 85.21           H
ATOM   4383  CB  SER A 287      -6.202 -13.426  26.682  1.00 85.21           C
ATOM   4384 1HB  SER A 287      -5.897 -13.195  27.703  1.00 85.21           H
ATOM   4385 2HB  SER A 287      -7.178 -12.965  26.529  1.00 85.21           H
ATOM   4386  OG  SER A 287      -6.315 -14.838  26.529  1.00 85.21           O
ATOM   4387  HG  SER A 287      -7.009 -15.196  27.154  1.00 85.21           H
ATOM   4388  HN  SER A 287      -5.725 -14.095  24.142  1.00 85.21           H
ATOM   4389  N   ASN A 288      -3.301 -14.192  25.114  1.00 86.10           N
ATOM   4390  CA  ASN A 288      -2.008 -14.824  25.312  1.00 86.10           C
ATOM   4391  C   ASN A 288      -0.913 -13.928  24.731  1.00 86.10           C
ATOM   4392  O   ASN A 288      -0.946 -13.586  23.550  1.00 86.10           O
ATOM   4393  HA  ASN A 288      -1.914 -14.953  26.390  1.00 86.10           H
ATOM   4394  CB  ASN A 288      -1.941 -16.176  24.597  1.00 86.10           C
ATOM   4395 1HB  ASN A 288      -2.806 -16.779  24.871  1.00 86.10           H
ATOM   4396 2HB  ASN A 288      -1.986 -16.024  23.519  1.00 86.10           H
ATOM   4397  CG  ASN A 288      -0.656 -16.923  24.959  1.00 86.10           C
ATOM   4398  OD1 ASN A 288       0.439 -16.386  24.918  1.00 86.10           O
ATOM   4399  ND2 ASN A 288      -0.849 -18.191  25.314  1.00 86.10           N
ATOM   4400 1HD2 ASN A 288      -1.773 -18.571  25.326  1.00 86.10           H
ATOM   4401 2HD2 ASN A 288      -0.069 -18.763  25.568  1.00 86.10           H
ATOM   4402  HN  ASN A 288      -3.775 -14.453  24.273  1.00 86.10           H
ATOM   4403  N   CYS A 289       0.033 -13.572  25.589  1.00 91.02           N
ATOM   4404  CA  CYS A 289       1.069 -12.626  25.211  1.00 91.02           C
ATOM   4405  C   CYS A 289       1.911 -13.255  24.099  1.00 91.02           C
ATOM   4406  O   CYS A 289       2.308 -12.574  23.155  1.00 91.02           O
ATOM   4407  HA  CYS A 289       0.560 -11.732  24.852  1.00 91.02           H
ATOM   4408  CB  CYS A 289       1.924 -12.214  26.410  1.00 91.02           C
ATOM   4409 1HB  CYS A 289       1.292 -11.785  27.188  1.00 91.02           H
ATOM   4410 2HB  CYS A 289       2.408 -13.091  26.841  1.00 91.02           H
ATOM   4411  SG  CYS A 289       3.187 -10.996  25.890  1.00 91.02           S
ATOM   4412  HN  CYS A 289       0.098 -13.918  26.525  1.00 91.02           H
ATOM   4413  N   ALA A 290       2.159 -14.548  24.248  1.00 93.13           N
ATOM   4414  CA  ALA A 290       3.013 -15.259  23.311  1.00 93.13           C
ATOM   4415  C   ALA A 290       2.392 -15.199  21.914  1.00 93.13           C
ATOM   4416  O   ALA A 290       3.095 -14.982  20.928  1.00 93.13           O
ATOM   4417  HA  ALA A 290       3.978 -14.754  23.293  1.00 93.13           H
ATOM   4418  CB  ALA A 290       3.218 -16.696  23.797  1.00 93.13           C
ATOM   4419 1HB  ALA A 290       3.688 -16.684  24.780  1.00 93.13           H
ATOM   4420 2HB  ALA A 290       2.253 -17.199  23.861  1.00 93.13           H
ATOM   4421 3HB  ALA A 290       3.858 -17.229  23.094  1.00 93.13           H
ATOM   4422  HN  ALA A 290       1.788 -15.107  24.989  1.00 93.13           H
ATOM   4423  N   VAL A 291       1.082 -15.394  21.874  1.00 93.49           N
ATOM   4424  CA  VAL A 291       0.359 -15.361  20.615  1.00 93.49           C
ATOM   4425  C   VAL A 291       0.421 -13.947  20.033  1.00 93.49           C
ATOM   4426  O   VAL A 291       0.647 -13.774  18.836  1.00 93.49           O
ATOM   4427  HA  VAL A 291       0.860 -16.044  19.930  1.00 93.49           H
ATOM   4428  CB  VAL A 291      -1.072 -15.860  20.820  1.00 93.49           C
ATOM   4429  HB  VAL A 291      -1.545 -15.226  21.570  1.00 93.49           H
ATOM   4430  CG1 VAL A 291      -1.884 -15.745  19.528  1.00 93.49           C
ATOM   4431 1HG1 VAL A 291      -1.920 -14.702  19.214  1.00 93.49           H
ATOM   4432 2HG1 VAL A 291      -1.413 -16.344  18.749  1.00 93.49           H
ATOM   4433 3HG1 VAL A 291      -2.897 -16.107  19.703  1.00 93.49           H
ATOM   4434  CG2 VAL A 291      -1.081 -17.297  21.347  1.00 93.49           C
ATOM   4435 1HG2 VAL A 291      -0.583 -17.950  20.630  1.00 93.49           H
ATOM   4436 2HG2 VAL A 291      -0.557 -17.337  22.301  1.00 93.49           H
ATOM   4437 3HG2 VAL A 291      -2.111 -17.627  21.484  1.00 93.49           H
ATOM   4438  HN  VAL A 291       0.519 -15.571  22.681  1.00 93.49           H
ATOM   4439  N   SER A 292       0.216 -12.972  20.907  1.00 93.77           N
ATOM   4440  CA  SER A 292       0.207 -11.581  20.487  1.00 93.77           C
ATOM   4441  C   SER A 292       1.570 -11.200  19.906  1.00 93.77           C
ATOM   4442  O   SER A 292       1.645 -10.504  18.895  1.00 93.77           O
ATOM   4443  HA  SER A 292      -0.567 -11.515  19.723  1.00 93.77           H
ATOM   4444  CB  SER A 292      -0.150 -10.657  21.653  1.00 93.77           C
ATOM   4445 1HB  SER A 292      -1.072 -11.003  22.121  1.00 93.77           H
ATOM   4446 2HB  SER A 292       0.632 -10.711  22.411  1.00 93.77           H
ATOM   4447  OG  SER A 292      -0.310  -9.305  21.233  1.00 93.77           O
ATOM   4448  HG  SER A 292      -1.147  -9.210  20.695  1.00 93.77           H
ATOM   4449  HN  SER A 292       0.060 -13.120  21.883  1.00 93.77           H
ATOM   4450  N   THR A 293       2.614 -11.674  20.571  1.00 90.38           N
ATOM   4451  CA  THR A 293       3.971 -11.358  20.157  1.00 90.38           C
ATOM   4452  C   THR A 293       4.238 -11.896  18.749  1.00 90.38           C
ATOM   4453  O   THR A 293       4.775 -11.186  17.901  1.00 90.38           O
ATOM   4454  HA  THR A 293       4.072 -10.274  20.109  1.00 90.38           H
ATOM   4455  CB  THR A 293       4.929 -11.915  21.212  1.00 90.38           C
ATOM   4456  HB  THR A 293       4.830 -12.997  21.294  1.00 90.38           H
ATOM   4457  OG1 THR A 293       4.615 -11.177  22.390  1.00 90.38           O
ATOM   4458  HG1 THR A 293       3.938 -11.673  22.933  1.00 90.38           H
ATOM   4459  CG2 THR A 293       6.388 -11.556  20.925  1.00 90.38           C
ATOM   4460 1HG2 THR A 293       6.499 -10.471  20.910  1.00 90.38           H
ATOM   4461 2HG2 THR A 293       6.680 -11.965  19.958  1.00 90.38           H
ATOM   4462 3HG2 THR A 293       7.025 -11.975  21.704  1.00 90.38           H
ATOM   4463  HN  THR A 293       2.544 -12.262  21.376  1.00 90.38           H
ATOM   4464  N   ASN A 294       3.850 -13.146  18.545  1.00 92.23           N
ATOM   4465  CA  ASN A 294       4.104 -13.811  17.278  1.00 92.23           C
ATOM   4466  C   ASN A 294       3.319 -13.105  16.170  1.00 92.23           C
ATOM   4467  O   ASN A 294       3.806 -12.969  15.049  1.00 92.23           O
ATOM   4468  HA  ASN A 294       5.182 -13.746  17.131  1.00 92.23           H
ATOM   4469  CB  ASN A 294       3.651 -15.272  17.321  1.00 92.23           C
ATOM   4470 1HB  ASN A 294       2.647 -15.332  17.743  1.00 92.23           H
ATOM   4471 2HB  ASN A 294       3.595 -15.669  16.308  1.00 92.23           H
ATOM   4472  CG  ASN A 294       4.612 -16.120  18.156  1.00 92.23           C
ATOM   4473  OD1 ASN A 294       5.754 -15.760  18.391  1.00 92.23           O
ATOM   4474  ND2 ASN A 294       4.089 -17.263  18.589  1.00 92.23           N
ATOM   4475 1HD2 ASN A 294       3.144 -17.499  18.361  1.00 92.23           H
ATOM   4476 2HD2 ASN A 294       4.640 -17.887  19.144  1.00 92.23           H
ATOM   4477  HN  ASN A 294       3.372 -13.702  19.225  1.00 92.23           H
ATOM   4478  N   ILE A 295       2.116 -12.675  16.524  1.00 92.12           N
ATOM   4479  CA  ILE A 295       1.250 -12.006  15.568  1.00 92.12           C
ATOM   4480  C   ILE A 295       1.899 -10.691  15.131  1.00 92.12           C
ATOM   4481  O   ILE A 295       1.883 -10.349  13.950  1.00 92.12           O
ATOM   4482  HA  ILE A 295       1.164 -12.655  14.696  1.00 92.12           H
ATOM   4483  CB  ILE A 295      -0.156 -11.836  16.146  1.00 92.12           C
ATOM   4484  HB  ILE A 295      -0.062 -11.498  17.178  1.00 92.12           H
ATOM   4485  CG1 ILE A 295      -0.903 -13.171  16.174  1.00 92.12           C
ATOM   4486 1HG1 ILE A 295      -1.108 -13.498  15.155  1.00 92.12           H
ATOM   4487 2HG1 ILE A 295      -0.273 -13.934  16.633  1.00 92.12           H
ATOM   4488  CG2 ILE A 295      -0.935 -10.760  15.387  1.00 92.12           C
ATOM   4489 1HG2 ILE A 295      -0.408  -9.809  15.463  1.00 92.12           H
ATOM   4490 2HG2 ILE A 295      -1.020 -11.045  14.338  1.00 92.12           H
ATOM   4491 3HG2 ILE A 295      -1.931 -10.659  15.819  1.00 92.12           H
ATOM   4492  CD1 ILE A 295      -2.215 -13.049  16.951  1.00 92.12           C
ATOM   4493 1HD1 ILE A 295      -2.003 -12.746  17.976  1.00 92.12           H
ATOM   4494 2HD1 ILE A 295      -2.851 -12.303  16.475  1.00 92.12           H
ATOM   4495 3HD1 ILE A 295      -2.725 -14.013  16.956  1.00 92.12           H
ATOM   4496  HN  ILE A 295       1.733 -12.777  17.442  1.00 92.12           H
ATOM   4497  N   ASP A 296       2.454  -9.989  16.108  1.00 93.52           N
ATOM   4498  CA  ASP A 296       3.064  -8.696  15.848  1.00 93.52           C
ATOM   4499  C   ASP A 296       4.264  -8.881  14.918  1.00 93.52           C
ATOM   4500  O   ASP A 296       4.476  -8.083  14.006  1.00 93.52           O
ATOM   4501  HA  ASP A 296       2.275  -8.094  15.397  1.00 93.52           H
ATOM   4502  CB  ASP A 296       3.564  -8.052  17.143  1.00 93.52           C
ATOM   4503 1HB  ASP A 296       4.046  -8.806  17.765  1.00 93.52           H
ATOM   4504 2HB  ASP A 296       4.318  -7.300  16.911  1.00 93.52           H
ATOM   4505  CG  ASP A 296       2.411  -7.406  17.914  1.00 93.52           C
ATOM   4506  OD1 ASP A 296       1.252  -7.677  17.535  1.00 93.52           O
ATOM   4507  OD2 ASP A 296       2.716  -6.656  18.867  1.00 93.52           O
ATOM   4508  HN  ASP A 296       2.492 -10.290  17.061  1.00 93.52           H
ATOM   4509  N   ILE A 297       5.019  -9.938  15.180  1.00 93.44           N
ATOM   4510  CA  ILE A 297       6.174 -10.256  14.358  1.00 93.44           C
ATOM   4511  C   ILE A 297       5.709 -10.594  12.941  1.00 93.44           C
ATOM   4512  O   ILE A 297       6.280 -10.111  11.964  1.00 93.44           O
ATOM   4513  HA  ILE A 297       6.798  -9.363  14.313  1.00 93.44           H
ATOM   4514  CB  ILE A 297       7.009 -11.359  15.011  1.00 93.44           C
ATOM   4515  HB  ILE A 297       6.339 -12.169  15.298  1.00 93.44           H
ATOM   4516  CG1 ILE A 297       7.681 -10.854  16.290  1.00 93.44           C
ATOM   4517 1HG1 ILE A 297       8.429 -10.102  16.039  1.00 93.44           H
ATOM   4518 2HG1 ILE A 297       6.942 -10.369  16.926  1.00 93.44           H
ATOM   4519  CG2 ILE A 297       8.021 -11.939  14.022  1.00 93.44           C
ATOM   4520 1HG2 ILE A 297       7.493 -12.360  13.166  1.00 93.44           H
ATOM   4521 2HG2 ILE A 297       8.691 -11.149  13.682  1.00 93.44           H
ATOM   4522 3HG2 ILE A 297       8.601 -12.721  14.511  1.00 93.44           H
ATOM   4523  CD1 ILE A 297       8.343 -12.004  17.052  1.00 93.44           C
ATOM   4524 1HD1 ILE A 297       7.589 -12.743  17.322  1.00 93.44           H
ATOM   4525 2HD1 ILE A 297       9.099 -12.471  16.420  1.00 93.44           H
ATOM   4526 3HD1 ILE A 297       8.814 -11.617  17.956  1.00 93.44           H
ATOM   4527  HN  ILE A 297       4.852 -10.570  15.937  1.00 93.44           H
ATOM   4528  N   CYS A 298       4.676 -11.421  12.873  1.00 95.02           N
ATOM   4529  CA  CYS A 298       4.136 -11.841  11.591  1.00 95.02           C
ATOM   4530  C   CYS A 298       3.713 -10.591  10.816  1.00 95.02           C
ATOM   4531  O   CYS A 298       3.924 -10.505   9.607  1.00 95.02           O
ATOM   4532  HA  CYS A 298       4.937 -12.366  11.070  1.00 95.02           H
ATOM   4533  CB  CYS A 298       2.979 -12.827  11.759  1.00 95.02           C
ATOM   4534 1HB  CYS A 298       2.296 -12.470  12.530  1.00 95.02           H
ATOM   4535 2HB  CYS A 298       2.408 -12.892  10.833  1.00 95.02           H
ATOM   4536  SG  CYS A 298       3.625 -14.478  12.213  1.00 95.02           S
ATOM   4537  HG  CYS A 298       3.878 -14.184  13.485  1.00 95.02           H
ATOM   4538  HN  CYS A 298       4.212 -11.802  13.672  1.00 95.02           H
ATOM   4539  N   PHE A 299       3.123  -9.654  11.543  1.00 94.05           N
ATOM   4540  CA  PHE A 299       2.673  -8.411  10.940  1.00 94.05           C
ATOM   4541  C   PHE A 299       3.842  -7.656  10.304  1.00 94.05           C
ATOM   4542  O   PHE A 299       3.753  -7.220   9.157  1.00 94.05           O
ATOM   4543  HA  PHE A 299       1.947  -8.670  10.170  1.00 94.05           H
ATOM   4544  CB  PHE A 299       2.081  -7.557  12.064  1.00 94.05           C
ATOM   4545 1HB  PHE A 299       1.257  -8.102  12.524  1.00 94.05           H
ATOM   4546 2HB  PHE A 299       2.838  -7.414  12.835  1.00 94.05           H
ATOM   4547  CG  PHE A 299       1.576  -6.188  11.605  1.00 94.05           C
ATOM   4548  CD1 PHE A 299       2.368  -5.091  11.738  1.00 94.05           C
ATOM   4549  HD1 PHE A 299       3.363  -5.187  12.172  1.00 94.05           H
ATOM   4550  CD2 PHE A 299       0.334  -6.068  11.063  1.00 94.05           C
ATOM   4551  HD2 PHE A 299      -0.301  -6.948  10.957  1.00 94.05           H
ATOM   4552  CE1 PHE A 299       1.899  -3.820  11.312  1.00 94.05           C
ATOM   4553  HE1 PHE A 299       2.534  -2.941  11.419  1.00 94.05           H
ATOM   4554  CE2 PHE A 299      -0.135  -4.798  10.637  1.00 94.05           C
ATOM   4555  HE2 PHE A 299      -1.131  -4.702  10.203  1.00 94.05           H
ATOM   4556  CZ  PHE A 299       0.657  -3.701  10.771  1.00 94.05           C
ATOM   4557  HZ  PHE A 299       0.297  -2.725  10.443  1.00 94.05           H
ATOM   4558  HN  PHE A 299       2.952  -9.734  12.525  1.00 94.05           H
ATOM   4559  N   GLN A 300       4.911  -7.524  11.076  1.00 90.43           N
ATOM   4560  CA  GLN A 300       6.063  -6.758  10.635  1.00 90.43           C
ATOM   4561  C   GLN A 300       6.655  -7.372   9.365  1.00 90.43           C
ATOM   4562  O   GLN A 300       7.027  -6.654   8.438  1.00 90.43           O
ATOM   4563  HA  GLN A 300       5.682  -5.759  10.420  1.00 90.43           H
ATOM   4564  CB  GLN A 300       7.116  -6.665  11.741  1.00 90.43           C
ATOM   4565 1HB  GLN A 300       7.306  -7.657  12.151  1.00 90.43           H
ATOM   4566 2HB  GLN A 300       8.058  -6.308  11.323  1.00 90.43           H
ATOM   4567  CG  GLN A 300       6.658  -5.724  12.857  1.00 90.43           C
ATOM   4568 1HG  GLN A 300       6.486  -4.728  12.449  1.00 90.43           H
ATOM   4569 2HG  GLN A 300       5.708  -6.071  13.263  1.00 90.43           H
ATOM   4570  CD  GLN A 300       7.701  -5.651  13.974  1.00 90.43           C
ATOM   4571  OE1 GLN A 300       8.780  -6.213  13.890  1.00 90.43           O
ATOM   4572  NE2 GLN A 300       7.319  -4.928  15.024  1.00 90.43           N
ATOM   4573 1HE2 GLN A 300       6.419  -4.492  15.030  1.00 90.43           H
ATOM   4574 2HE2 GLN A 300       7.932  -4.820  15.806  1.00 90.43           H
ATOM   4575  HN  GLN A 300       4.996  -7.930  11.986  1.00 90.43           H
ATOM   4576  N   VAL A 301       6.722  -8.696   9.362  1.00 95.37           N
ATOM   4577  CA  VAL A 301       7.321  -9.412   8.249  1.00 95.37           C
ATOM   4578  C   VAL A 301       6.466  -9.206   6.997  1.00 95.37           C
ATOM   4579  O   VAL A 301       6.975  -8.800   5.953  1.00 95.37           O
ATOM   4580  HA  VAL A 301       8.308  -8.983   8.074  1.00 95.37           H
ATOM   4581  CB  VAL A 301       7.503 -10.887   8.613  1.00 95.37           C
ATOM   4582  HB  VAL A 301       6.535 -11.276   8.930  1.00 95.37           H
ATOM   4583  CG1 VAL A 301       7.960 -11.699   7.399  1.00 95.37           C
ATOM   4584 1HG1 VAL A 301       7.213 -11.623   6.609  1.00 95.37           H
ATOM   4585 2HG1 VAL A 301       8.911 -11.308   7.038  1.00 95.37           H
ATOM   4586 3HG1 VAL A 301       8.082 -12.743   7.686  1.00 95.37           H
ATOM   4587  CG2 VAL A 301       8.480 -11.047   9.779  1.00 95.37           C
ATOM   4588 1HG2 VAL A 301       9.449 -10.634   9.501  1.00 95.37           H
ATOM   4589 2HG2 VAL A 301       8.095 -10.517  10.651  1.00 95.37           H
ATOM   4590 3HG2 VAL A 301       8.591 -12.105  10.017  1.00 95.37           H
ATOM   4591  HN  VAL A 301       6.378  -9.275  10.101  1.00 95.37           H
ATOM   4592  N   THR A 302       5.181  -9.496   7.142  1.00 94.54           N
ATOM   4593  CA  THR A 302       4.280  -9.495   6.002  1.00 94.54           C
ATOM   4594  C   THR A 302       4.116  -8.076   5.454  1.00 94.54           C
ATOM   4595  O   THR A 302       3.946  -7.887   4.251  1.00 94.54           O
ATOM   4596  HA  THR A 302       4.728 -10.094   5.209  1.00 94.54           H
ATOM   4597  CB  THR A 302       2.961 -10.133   6.442  1.00 94.54           C
ATOM   4598  HB  THR A 302       2.239 -10.136   5.625  1.00 94.54           H
ATOM   4599  OG1 THR A 302       2.581  -9.386   7.595  1.00 94.54           O
ATOM   4600  HG1 THR A 302       1.648  -9.624   7.864  1.00 94.54           H
ATOM   4601  CG2 THR A 302       3.146 -11.559   6.965  1.00 94.54           C
ATOM   4602 1HG2 THR A 302       3.816 -11.546   7.825  1.00 94.54           H
ATOM   4603 2HG2 THR A 302       3.575 -12.181   6.179  1.00 94.54           H
ATOM   4604 3HG2 THR A 302       2.179 -11.964   7.263  1.00 94.54           H
ATOM   4605  HN  THR A 302       4.756  -9.728   8.017  1.00 94.54           H
ATOM   4606  N   GLN A 303       4.172  -7.114   6.364  1.00 91.76           N
ATOM   4607  CA  GLN A 303       4.093  -5.715   5.980  1.00 91.76           C
ATOM   4608  C   GLN A 303       5.284  -5.338   5.097  1.00 91.76           C
ATOM   4609  O   GLN A 303       5.128  -4.621   4.110  1.00 91.76           O
ATOM   4610  HA  GLN A 303       3.167  -5.623   5.411  1.00 91.76           H
ATOM   4611  CB  GLN A 303       4.016  -4.811   7.212  1.00 91.76           C
ATOM   4612 1HB  GLN A 303       3.141  -5.074   7.806  1.00 91.76           H
ATOM   4613 2HB  GLN A 303       4.891  -4.975   7.842  1.00 91.76           H
ATOM   4614  CG  GLN A 303       3.942  -3.338   6.808  1.00 91.76           C
ATOM   4615 1HG  GLN A 303       4.877  -3.039   6.335  1.00 91.76           H
ATOM   4616 2HG  GLN A 303       3.153  -3.199   6.069  1.00 91.76           H
ATOM   4617  CD  GLN A 303       3.671  -2.449   8.023  1.00 91.76           C
ATOM   4618  OE1 GLN A 303       4.507  -2.274   8.895  1.00 91.76           O
ATOM   4619  NE2 GLN A 303       2.460  -1.899   8.032  1.00 91.76           N
ATOM   4620 1HE2 GLN A 303       1.822  -2.083   7.285  1.00 91.76           H
ATOM   4621 2HE2 GLN A 303       2.189  -1.301   8.786  1.00 91.76           H
ATOM   4622  HN  GLN A 303       4.270  -7.278   7.345  1.00 91.76           H
ATOM   4623  N   THR A 304       6.448  -5.840   5.483  1.00 93.12           N
ATOM   4624  CA  THR A 304       7.672  -5.532   4.762  1.00 93.12           C
ATOM   4625  C   THR A 304       7.608  -6.091   3.340  1.00 93.12           C
ATOM   4626  O   THR A 304       7.997  -5.418   2.386  1.00 93.12           O
ATOM   4627  HA  THR A 304       7.757  -4.449   4.677  1.00 93.12           H
ATOM   4628  CB  THR A 304       8.849  -6.074   5.576  1.00 93.12           C
ATOM   4629  HB  THR A 304       8.827  -7.163   5.612  1.00 93.12           H
ATOM   4630  OG1 THR A 304       8.735  -5.414   6.834  1.00 93.12           O
ATOM   4631  HG1 THR A 304       8.327  -6.030   7.507  1.00 93.12           H
ATOM   4632  CG2 THR A 304      10.201  -5.608   5.032  1.00 93.12           C
ATOM   4633 1HG2 THR A 304      10.247  -4.520   5.058  1.00 93.12           H
ATOM   4634 2HG2 THR A 304      10.316  -5.952   4.004  1.00 93.12           H
ATOM   4635 3HG2 THR A 304      11.001  -6.021   5.645  1.00 93.12           H
ATOM   4636  HN  THR A 304       6.562  -6.445   6.271  1.00 93.12           H
ATOM   4637  N   ILE A 305       7.113  -7.316   3.241  1.00 92.93           N
ATOM   4638  CA  ILE A 305       6.965  -7.962   1.948  1.00 92.93           C
ATOM   4639  C   ILE A 305       6.074  -7.099   1.051  1.00 92.93           C
ATOM   4640  O   ILE A 305       6.334  -6.966  -0.144  1.00 92.93           O
ATOM   4641  HA  ILE A 305       7.955  -8.020   1.496  1.00 92.93           H
ATOM   4642  CB  ILE A 305       6.459  -9.395   2.119  1.00 92.93           C
ATOM   4643  HB  ILE A 305       5.577  -9.372   2.759  1.00 92.93           H
ATOM   4644  CG1 ILE A 305       7.504 -10.265   2.822  1.00 92.93           C
ATOM   4645 1HG1 ILE A 305       8.324 -10.480   2.136  1.00 92.93           H
ATOM   4646 2HG1 ILE A 305       7.929  -9.720   3.665  1.00 92.93           H
ATOM   4647  CG2 ILE A 305       6.029  -9.989   0.777  1.00 92.93           C
ATOM   4648 1HG2 ILE A 305       5.227  -9.385   0.352  1.00 92.93           H
ATOM   4649 2HG2 ILE A 305       6.878  -9.997   0.094  1.00 92.93           H
ATOM   4650 3HG2 ILE A 305       5.674 -11.009   0.927  1.00 92.93           H
ATOM   4651  CD1 ILE A 305       6.887 -11.575   3.313  1.00 92.93           C
ATOM   4652 1HD1 ILE A 305       6.084 -11.357   4.017  1.00 92.93           H
ATOM   4653 2HD1 ILE A 305       6.485 -12.129   2.464  1.00 92.93           H
ATOM   4654 3HD1 ILE A 305       7.651 -12.174   3.808  1.00 92.93           H
ATOM   4655  HN  ILE A 305       6.817  -7.864   4.023  1.00 92.93           H
ATOM   4656  N   ALA A 306       5.043  -6.535   1.662  1.00 92.66           N
ATOM   4657  CA  ALA A 306       4.093  -5.717   0.927  1.00 92.66           C
ATOM   4658  C   ALA A 306       4.808  -4.481   0.378  1.00 92.66           C
ATOM   4659  O   ALA A 306       4.515  -4.031  -0.728  1.00 92.66           O
ATOM   4660  HA  ALA A 306       3.720  -6.311   0.093  1.00 92.66           H
ATOM   4661  CB  ALA A 306       2.919  -5.354   1.839  1.00 92.66           C
ATOM   4662 1HB  ALA A 306       2.428  -6.266   2.179  1.00 92.66           H
ATOM   4663 2HB  ALA A 306       3.287  -4.797   2.701  1.00 92.66           H
ATOM   4664 3HB  ALA A 306       2.207  -4.741   1.287  1.00 92.66           H
ATOM   4665  HN  ALA A 306       4.853  -6.628   2.640  1.00 92.66           H
ATOM   4666  N   PHE A 307       5.733  -3.968   1.176  1.00 90.82           N
ATOM   4667  CA  PHE A 307       6.436  -2.748   0.819  1.00 90.82           C
ATOM   4668  C   PHE A 307       7.366  -2.979  -0.373  1.00 90.82           C
ATOM   4669  O   PHE A 307       7.607  -2.067  -1.163  1.00 90.82           O
ATOM   4670  HA  PHE A 307       5.683  -2.007   0.552  1.00 90.82           H
ATOM   4671  CB  PHE A 307       7.274  -2.343   2.034  1.00 90.82           C
ATOM   4672 1HB  PHE A 307       7.863  -3.201   2.358  1.00 90.82           H
ATOM   4673 2HB  PHE A 307       7.979  -1.568   1.734  1.00 90.82           H
ATOM   4674  CG  PHE A 307       6.450  -1.832   3.217  1.00 90.82           C
ATOM   4675  CD1 PHE A 307       5.106  -1.667   3.088  1.00 90.82           C
ATOM   4676  HD1 PHE A 307       4.616  -1.899   2.142  1.00 90.82           H
ATOM   4677  CD2 PHE A 307       7.060  -1.543   4.397  1.00 90.82           C
ATOM   4678  HD2 PHE A 307       8.137  -1.676   4.500  1.00 90.82           H
ATOM   4679  CE1 PHE A 307       4.340  -1.193   4.186  1.00 90.82           C
ATOM   4680  HE1 PHE A 307       3.263  -1.060   4.083  1.00 90.82           H
ATOM   4681  CE2 PHE A 307       6.295  -1.069   5.495  1.00 90.82           C
ATOM   4682  HE2 PHE A 307       6.784  -0.838   6.441  1.00 90.82           H
ATOM   4683  CZ  PHE A 307       4.951  -0.904   5.366  1.00 90.82           C
ATOM   4684  HZ  PHE A 307       4.363  -0.540   6.209  1.00 90.82           H
ATOM   4685  HN  PHE A 307       6.004  -4.372   2.050  1.00 90.82           H
ATOM   4686  N   PHE A 308       7.864  -4.203  -0.466  1.00 87.09           N
ATOM   4687  CA  PHE A 308       8.751  -4.570  -1.557  1.00 87.09           C
ATOM   4688  C   PHE A 308       8.053  -4.412  -2.909  1.00 87.09           C
ATOM   4689  O   PHE A 308       8.708  -4.219  -3.932  1.00 87.09           O
ATOM   4690  HA  PHE A 308       9.610  -3.900  -1.514  1.00 87.09           H
ATOM   4691  CB  PHE A 308       9.123  -6.040  -1.357  1.00 87.09           C
ATOM   4692 1HB  PHE A 308       8.291  -6.552  -0.873  1.00 87.09           H
ATOM   4693 2HB  PHE A 308       9.260  -6.506  -2.332  1.00 87.09           H
ATOM   4694  CG  PHE A 308      10.388  -6.255  -0.523  1.00 87.09           C
ATOM   4695  CD1 PHE A 308      11.611  -6.027  -1.073  1.00 87.09           C
ATOM   4696  HD1 PHE A 308      11.690  -5.691  -2.107  1.00 87.09           H
ATOM   4697  CD2 PHE A 308      10.289  -6.673   0.767  1.00 87.09           C
ATOM   4698  HD2 PHE A 308       9.309  -6.856   1.207  1.00 87.09           H
ATOM   4699  CE1 PHE A 308      12.785  -6.225  -0.299  1.00 87.09           C
ATOM   4700  HE1 PHE A 308      13.765  -6.043  -0.739  1.00 87.09           H
ATOM   4701  CE2 PHE A 308      11.464  -6.872   1.541  1.00 87.09           C
ATOM   4702  HE2 PHE A 308      11.385  -7.207   2.575  1.00 87.09           H
ATOM   4703  CZ  PHE A 308      12.687  -6.644   0.991  1.00 87.09           C
ATOM   4704  HZ  PHE A 308      13.588  -6.796   1.585  1.00 87.09           H
ATOM   4705  HN  PHE A 308       7.670  -4.937   0.185  1.00 87.09           H
ATOM   4706  N   HIS A 309       6.731  -4.501  -2.870  1.00 80.50           N
ATOM   4707  CA  HIS A 309       5.939  -4.405  -4.084  1.00 80.50           C
ATOM   4708  C   HIS A 309       6.201  -3.060  -4.763  1.00 80.50           C
ATOM   4709  O   HIS A 309       6.270  -2.982  -5.989  1.00 80.50           O
ATOM   4710  HA  HIS A 309       6.276  -5.206  -4.742  1.00 80.50           H
ATOM   4711  CB  HIS A 309       4.456  -4.639  -3.785  1.00 80.50           C
ATOM   4712 1HB  HIS A 309       4.339  -5.623  -3.332  1.00 80.50           H
ATOM   4713 2HB  HIS A 309       4.125  -3.907  -3.049  1.00 80.50           H
ATOM   4714  CG  HIS A 309       3.564  -4.551  -5.000  1.00 80.50           C
ATOM   4715  ND1 HIS A 309       3.632  -5.452  -6.048  1.00 80.50           N
ATOM   4716  HD1 HIS A 309       4.257  -6.230  -6.111  1.00 80.50           H
ATOM   4717  CD2 HIS A 309       2.582  -3.660  -5.321  1.00 80.50           C
ATOM   4718  HD2 HIS A 309       2.265  -2.814  -4.712  1.00 80.50           H
ATOM   4719  CE1 HIS A 309       2.728  -5.109  -6.954  1.00 80.50           C
ATOM   4720  HE1 HIS A 309       2.537  -5.624  -7.896  1.00 80.50           H
ATOM   4721  NE2 HIS A 309       2.079  -3.998  -6.502  1.00 80.50           N
ATOM   4722  HN  HIS A 309       6.204  -4.636  -2.031  1.00 80.50           H
ATOM   4723  N   SER A 310       6.340  -2.033  -3.937  1.00 85.29           N
ATOM   4724  CA  SER A 310       6.435  -0.674  -4.442  1.00 85.29           C
ATOM   4725  C   SER A 310       7.755  -0.485  -5.193  1.00 85.29           C
ATOM   4726  O   SER A 310       7.868   0.395  -6.044  1.00 85.29           O
ATOM   4727  HA  SER A 310       5.589  -0.558  -5.120  1.00 85.29           H
ATOM   4728  CB  SER A 310       6.320   0.345  -3.307  1.00 85.29           C
ATOM   4729 1HB  SER A 310       7.112   0.168  -2.579  1.00 85.29           H
ATOM   4730 2HB  SER A 310       6.469   1.349  -3.703  1.00 85.29           H
ATOM   4731  OG  SER A 310       5.055   0.276  -2.654  1.00 85.29           O
ATOM   4732  HG  SER A 310       4.347   0.677  -3.237  1.00 85.29           H
ATOM   4733  HN  SER A 310       6.388  -2.118  -2.942  1.00 85.29           H
ATOM   4734  N   CYS A 311       8.720  -1.326  -4.849  1.00 87.63           N
ATOM   4735  CA  CYS A 311      10.029  -1.259  -5.475  1.00 87.63           C
ATOM   4736  C   CYS A 311      10.055  -2.248  -6.641  1.00 87.63           C
ATOM   4737  O   CYS A 311      10.934  -2.179  -7.499  1.00 87.63           O
ATOM   4738  HA  CYS A 311      10.153  -0.236  -5.832  1.00 87.63           H
ATOM   4739  CB  CYS A 311      11.151  -1.530  -4.471  1.00 87.63           C
ATOM   4740 1HB  CYS A 311      12.105  -1.199  -4.881  1.00 87.63           H
ATOM   4741 2HB  CYS A 311      10.980  -0.958  -3.559  1.00 87.63           H
ATOM   4742  SG  CYS A 311      11.225  -3.317  -4.082  1.00 87.63           S
ATOM   4743  HG  CYS A 311      12.281  -3.241  -3.278  1.00 87.63           H
ATOM   4744  HN  CYS A 311       8.618  -2.042  -4.158  1.00 87.63           H
ATOM   4745  N   LEU A 312       9.081  -3.147  -6.636  1.00 84.94           N
ATOM   4746  CA  LEU A 312       9.084  -4.259  -7.570  1.00 84.94           C
ATOM   4747  C   LEU A 312       8.493  -3.800  -8.905  1.00 84.94           C
ATOM   4748  O   LEU A 312       8.928  -4.243  -9.966  1.00 84.94           O
ATOM   4749  HA  LEU A 312      10.122  -4.547  -7.734  1.00 84.94           H
ATOM   4750  CB  LEU A 312       8.369  -5.469  -6.965  1.00 84.94           C
ATOM   4751 1HB  LEU A 312       7.454  -5.123  -6.485  1.00 84.94           H
ATOM   4752 2HB  LEU A 312       8.072  -6.134  -7.776  1.00 84.94           H
ATOM   4753  CG  LEU A 312       9.170  -6.281  -5.946  1.00 84.94           C
ATOM   4754  HG  LEU A 312       9.480  -5.611  -5.143  1.00 84.94           H
ATOM   4755  CD1 LEU A 312       8.306  -7.374  -5.313  1.00 84.94           C
ATOM   4756 1HD1 LEU A 312       7.456  -6.917  -4.806  1.00 84.94           H
ATOM   4757 2HD1 LEU A 312       7.946  -8.047  -6.091  1.00 84.94           H
ATOM   4758 3HD1 LEU A 312       8.900  -7.935  -4.593  1.00 84.94           H
ATOM   4759  CD2 LEU A 312      10.443  -6.850  -6.576  1.00 84.94           C
ATOM   4760 1HD2 LEU A 312      10.176  -7.500  -7.409  1.00 84.94           H
ATOM   4761 2HD2 LEU A 312      11.066  -6.032  -6.939  1.00 84.94           H
ATOM   4762 3HD2 LEU A 312      10.994  -7.422  -5.830  1.00 84.94           H
ATOM   4763  HN  LEU A 312       8.303  -3.123  -6.009  1.00 84.94           H
ATOM   4764  N   ASN A 313       7.509  -2.917  -8.807  1.00 79.95           N
ATOM   4765  CA  ASN A 313       6.743  -2.519  -9.976  1.00 79.95           C
ATOM   4766  C   ASN A 313       7.701  -2.066 -11.079  1.00 79.95           C
ATOM   4767  O   ASN A 313       7.653  -2.578 -12.196  1.00 79.95           O
ATOM   4768  HA  ASN A 313       6.170  -3.402 -10.257  1.00 79.95           H
ATOM   4769  CB  ASN A 313       5.810  -1.350  -9.650  1.00 79.95           C
ATOM   4770 1HB  ASN A 313       6.318  -0.648  -8.989  1.00 79.95           H
ATOM   4771 2HB  ASN A 313       5.568  -0.808 -10.565  1.00 79.95           H
ATOM   4772  CG  ASN A 313       4.523  -1.844  -8.987  1.00 79.95           C
ATOM   4773  OD1 ASN A 313       4.088  -2.968  -9.177  1.00 79.95           O
ATOM   4774  ND2 ASN A 313       3.940  -0.944  -8.200  1.00 79.95           N
ATOM   4775 1HD2 ASN A 313       4.350  -0.038  -8.087  1.00 79.95           H
ATOM   4776 2HD2 ASN A 313       3.093  -1.172  -7.721  1.00 79.95           H
ATOM   4777  HN  ASN A 313       7.235  -2.478  -7.952  1.00 79.95           H
ATOM   4778  N   PRO A 314       8.585  -1.102 -10.788  1.00 80.78           N
ATOM   4779  CA  PRO A 314       9.496  -0.579 -11.810  1.00 80.78           C
ATOM   4780  C   PRO A 314      10.278  -1.683 -12.504  1.00 80.78           C
ATOM   4781  O   PRO A 314      10.465  -1.646 -13.719  1.00 80.78           O
ATOM   4782  HA  PRO A 314       8.929  -0.091 -12.602  1.00 80.78           H
ATOM   4783  CB  PRO A 314      10.414   0.363 -11.029  1.00 80.78           C
ATOM   4784 1HB  PRO A 314      11.311  -0.149 -10.680  1.00 80.78           H
ATOM   4785 2HB  PRO A 314      10.745   1.200 -11.643  1.00 80.78           H
ATOM   4786  CG  PRO A 314       9.541   0.826  -9.869  1.00 80.78           C
ATOM   4787 1HG  PRO A 314      10.138   1.211  -9.042  1.00 80.78           H
ATOM   4788 2HG  PRO A 314       8.869   1.632 -10.164  1.00 80.78           H
ATOM   4789  CD  PRO A 314       8.786  -0.437  -9.487  1.00 80.78           C
ATOM   4790 1HD  PRO A 314       9.361  -1.062  -8.803  1.00 80.78           H
ATOM   4791 2HD  PRO A 314       7.843  -0.210  -8.991  1.00 80.78           H
ATOM   4792  N   VAL A 315      10.718  -2.644 -11.705  1.00 81.76           N
ATOM   4793  CA  VAL A 315      11.537  -3.728 -12.220  1.00 81.76           C
ATOM   4794  C   VAL A 315      10.716  -4.556 -13.211  1.00 81.76           C
ATOM   4795  O   VAL A 315      11.227  -4.973 -14.250  1.00 81.76           O
ATOM   4796  HA  VAL A 315      12.379  -3.281 -12.749  1.00 81.76           H
ATOM   4797  CB  VAL A 315      12.092  -4.560 -11.063  1.00 81.76           C
ATOM   4798  HB  VAL A 315      11.248  -4.977 -10.514  1.00 81.76           H
ATOM   4799  CG1 VAL A 315      12.937  -5.726 -11.581  1.00 81.76           C
ATOM   4800 1HG1 VAL A 315      12.322  -6.369 -12.210  1.00 81.76           H
ATOM   4801 2HG1 VAL A 315      13.772  -5.338 -12.164  1.00 81.76           H
ATOM   4802 3HG1 VAL A 315      13.320  -6.300 -10.737  1.00 81.76           H
ATOM   4803  CG2 VAL A 315      12.896  -3.688 -10.096  1.00 81.76           C
ATOM   4804 1HG2 VAL A 315      13.729  -3.229 -10.628  1.00 81.76           H
ATOM   4805 2HG2 VAL A 315      12.251  -2.908  -9.689  1.00 81.76           H
ATOM   4806 3HG2 VAL A 315      13.279  -4.304  -9.283  1.00 81.76           H
ATOM   4807  HN  VAL A 315      10.523  -2.691 -10.726  1.00 81.76           H
ATOM   4808  N   LEU A 316       9.457  -4.768 -12.856  1.00 80.67           N
ATOM   4809  CA  LEU A 316       8.570  -5.565 -13.686  1.00 80.67           C
ATOM   4810  C   LEU A 316       8.487  -4.943 -15.081  1.00 80.67           C
ATOM   4811  O   LEU A 316       8.501  -5.655 -16.084  1.00 80.67           O
ATOM   4812  HA  LEU A 316       9.012  -6.558 -13.776  1.00 80.67           H
ATOM   4813  CB  LEU A 316       7.210  -5.735 -13.006  1.00 80.67           C
ATOM   4814 1HB  LEU A 316       6.798  -4.745 -12.810  1.00 80.67           H
ATOM   4815 2HB  LEU A 316       6.535  -6.229 -13.706  1.00 80.67           H
ATOM   4816  CG  LEU A 316       7.209  -6.526 -11.696  1.00 80.67           C
ATOM   4817  HG  LEU A 316       7.866  -6.018 -10.990  1.00 80.67           H
ATOM   4818  CD1 LEU A 316       5.812  -6.554 -11.074  1.00 80.67           C
ATOM   4819 1HD1 LEU A 316       5.485  -5.535 -10.867  1.00 80.67           H
ATOM   4820 2HD1 LEU A 316       5.114  -7.025 -11.767  1.00 80.67           H
ATOM   4821 3HD1 LEU A 316       5.839  -7.123 -10.144  1.00 80.67           H
ATOM   4822  CD2 LEU A 316       7.772  -7.934 -11.905  1.00 80.67           C
ATOM   4823 1HD2 LEU A 316       7.161  -8.465 -12.635  1.00 80.67           H
ATOM   4824 2HD2 LEU A 316       8.796  -7.864 -12.271  1.00 80.67           H
ATOM   4825 3HD2 LEU A 316       7.760  -8.474 -10.958  1.00 80.67           H
ATOM   4826  HN  LEU A 316       9.044  -4.407 -12.021  1.00 80.67           H
ATOM   4827  N   TYR A 317       8.402  -3.621 -15.100  1.00 72.31           N
ATOM   4828  CA  TYR A 317       8.269  -2.897 -16.353  1.00 72.31           C
ATOM   4829  C   TYR A 317       9.511  -3.082 -17.227  1.00 72.31           C
ATOM   4830  O   TYR A 317       9.407  -3.165 -18.450  1.00 72.31           O
ATOM   4831  HA  TYR A 317       7.401  -3.294 -16.880  1.00 72.31           H
ATOM   4832  CB  TYR A 317       8.140  -1.420 -15.976  1.00 72.31           C
ATOM   4833 1HB  TYR A 317       9.049  -1.106 -15.463  1.00 72.31           H
ATOM   4834 2HB  TYR A 317       8.068  -0.828 -16.888  1.00 72.31           H
ATOM   4835  CG  TYR A 317       6.936  -1.108 -15.085  1.00 72.31           C
ATOM   4836  CD1 TYR A 317       5.846  -1.955 -15.077  1.00 72.31           C
ATOM   4837  HD1 TYR A 317       5.844  -2.846 -15.704  1.00 72.31           H
ATOM   4838  CD2 TYR A 317       6.939   0.020 -14.291  1.00 72.31           C
ATOM   4839  HD2 TYR A 317       7.800   0.689 -14.298  1.00 72.31           H
ATOM   4840  CE1 TYR A 317       4.712  -1.661 -14.239  1.00 72.31           C
ATOM   4841  HE1 TYR A 317       3.845  -2.322 -14.222  1.00 72.31           H
ATOM   4842  CE2 TYR A 317       5.805   0.314 -13.453  1.00 72.31           C
ATOM   4843  HE2 TYR A 317       5.795   1.202 -12.821  1.00 72.31           H
ATOM   4844  CZ  TYR A 317       4.748  -0.541 -13.468  1.00 72.31           C
ATOM   4845  OH  TYR A 317       3.677  -0.264 -12.676  1.00 72.31           O
ATOM   4846  HH  TYR A 317       3.817   0.607 -12.205  1.00 72.31           H
ATOM   4847  HN  TYR A 317       8.422  -3.047 -14.281  1.00 72.31           H
ATOM   4848  N   VAL A 318      10.657  -3.140 -16.565  1.00 74.29           N
ATOM   4849  CA  VAL A 318      11.922  -3.263 -17.270  1.00 74.29           C
ATOM   4850  C   VAL A 318      11.970  -4.611 -17.992  1.00 74.29           C
ATOM   4851  O   VAL A 318      12.295  -4.673 -19.177  1.00 74.29           O
ATOM   4852  HA  VAL A 318      11.965  -2.466 -18.012  1.00 74.29           H
ATOM   4853  CB  VAL A 318      13.085  -3.065 -16.295  1.00 74.29           C
ATOM   4854  HB  VAL A 318      12.951  -3.762 -15.468  1.00 74.29           H
ATOM   4855  CG1 VAL A 318      14.423  -3.384 -16.966  1.00 74.29           C
ATOM   4856 1HG1 VAL A 318      14.422  -4.420 -17.304  1.00 74.29           H
ATOM   4857 2HG1 VAL A 318      14.567  -2.723 -17.821  1.00 74.29           H
ATOM   4858 3HG1 VAL A 318      15.232  -3.236 -16.251  1.00 74.29           H
ATOM   4859  CG2 VAL A 318      13.084  -1.648 -15.720  1.00 74.29           C
ATOM   4860 1HG2 VAL A 318      13.182  -0.926 -16.532  1.00 74.29           H
ATOM   4861 2HG2 VAL A 318      12.149  -1.472 -15.189  1.00 74.29           H
ATOM   4862 3HG2 VAL A 318      13.921  -1.534 -15.031  1.00 74.29           H
ATOM   4863  HN  VAL A 318      10.730  -3.105 -15.569  1.00 74.29           H
ATOM   4864  N   PHE A 319      11.641  -5.657 -17.248  1.00 72.83           N
ATOM   4865  CA  PHE A 319      11.824  -7.012 -17.740  1.00 72.83           C
ATOM   4866  C   PHE A 319      10.678  -7.418 -18.668  1.00 72.83           C
ATOM   4867  O   PHE A 319      10.893  -8.118 -19.656  1.00 72.83           O
ATOM   4868  HA  PHE A 319      12.763  -7.031 -18.294  1.00 72.83           H
ATOM   4869  CB  PHE A 319      11.827  -7.934 -16.519  1.00 72.83           C
ATOM   4870 1HB  PHE A 319      11.040  -7.617 -15.835  1.00 72.83           H
ATOM   4871 2HB  PHE A 319      11.581  -8.946 -16.840  1.00 72.83           H
ATOM   4872  CG  PHE A 319      13.158  -7.963 -15.764  1.00 72.83           C
ATOM   4873  CD1 PHE A 319      14.239  -8.576 -16.316  1.00 72.83           C
ATOM   4874  HD1 PHE A 319      14.158  -9.046 -17.296  1.00 72.83           H
ATOM   4875  CD2 PHE A 319      13.259  -7.377 -14.541  1.00 72.83           C
ATOM   4876  HD2 PHE A 319      12.392  -6.886 -14.099  1.00 72.83           H
ATOM   4877  CE1 PHE A 319      15.474  -8.603 -15.615  1.00 72.83           C
ATOM   4878  HE1 PHE A 319      16.341  -9.094 -16.057  1.00 72.83           H
ATOM   4879  CE2 PHE A 319      14.493  -7.404 -13.840  1.00 72.83           C
ATOM   4880  HE2 PHE A 319      14.574  -6.934 -12.860  1.00 72.83           H
ATOM   4881  CZ  PHE A 319      15.575  -8.016 -14.392  1.00 72.83           C
ATOM   4882  HZ  PHE A 319      16.523  -8.037 -13.854  1.00 72.83           H
ATOM   4883  HN  PHE A 319      11.257  -5.590 -16.327  1.00 72.83           H
ATOM   4884  N   VAL A 320       9.485  -6.961 -18.317  1.00 76.21           N
ATOM   4885  CA  VAL A 320       8.277  -7.454 -18.957  1.00 76.21           C
ATOM   4886  C   VAL A 320       7.849  -6.476 -20.053  1.00 76.21           C
ATOM   4887  O   VAL A 320       7.207  -6.869 -21.025  1.00 76.21           O
ATOM   4888  HA  VAL A 320       8.517  -8.413 -19.417  1.00 76.21           H
ATOM   4889  CB  VAL A 320       7.189  -7.691 -17.908  1.00 76.21           C
ATOM   4890  HB  VAL A 320       6.864  -6.719 -17.536  1.00 76.21           H
ATOM   4891  CG1 VAL A 320       5.974  -8.386 -18.526  1.00 76.21           C
ATOM   4892 1HG1 VAL A 320       5.564  -7.763 -19.321  1.00 76.21           H
ATOM   4893 2HG1 VAL A 320       6.277  -9.349 -18.938  1.00 76.21           H
ATOM   4894 3HG1 VAL A 320       5.215  -8.542 -17.759  1.00 76.21           H
ATOM   4895  CG2 VAL A 320       7.734  -8.490 -16.723  1.00 76.21           C
ATOM   4896 1HG2 VAL A 320       8.098  -9.456 -17.072  1.00 76.21           H
ATOM   4897 2HG2 VAL A 320       8.552  -7.939 -16.259  1.00 76.21           H
ATOM   4898 3HG2 VAL A 320       6.939  -8.644 -15.992  1.00 76.21           H
ATOM   4899  HN  VAL A 320       9.337  -6.268 -17.612  1.00 76.21           H
ATOM   4900  N   GLY A 321       8.222  -5.219 -19.858  1.00 77.46           N
ATOM   4901  CA  GLY A 321       7.723  -4.150 -20.706  1.00 77.46           C
ATOM   4902  C   GLY A 321       8.674  -3.889 -21.876  1.00 77.46           C
ATOM   4903  O   GLY A 321       9.652  -3.157 -21.734  1.00 77.46           O
ATOM   4904 1HA  GLY A 321       6.736  -4.414 -21.086  1.00 77.46           H
ATOM   4905 2HA  GLY A 321       7.605  -3.240 -20.118  1.00 77.46           H
ATOM   4906  HN  GLY A 321       8.853  -4.928 -19.138  1.00 77.46           H
ATOM   4907  N   GLU A 322       8.353  -4.503 -23.006  1.00 67.59           N
ATOM   4908  CA  GLU A 322       9.076  -4.229 -24.236  1.00 67.59           C
ATOM   4909  C   GLU A 322       9.036  -2.733 -24.554  1.00 67.59           C
ATOM   4910  O   GLU A 322      10.059  -2.140 -24.894  1.00 67.59           O
ATOM   4911  HA  GLU A 322      10.103  -4.540 -24.045  1.00 67.59           H
ATOM   4912  CB  GLU A 322       8.511  -5.051 -25.397  1.00 67.59           C
ATOM   4913 1HB  GLU A 322       7.424  -4.983 -25.401  1.00 67.59           H
ATOM   4914 2HB  GLU A 322       8.967  -4.726 -26.333  1.00 67.59           H
ATOM   4915  CG  GLU A 322       8.859  -6.533 -25.240  1.00 67.59           C
ATOM   4916 1HG  GLU A 322       9.936  -6.646 -25.115  1.00 67.59           H
ATOM   4917 2HG  GLU A 322       8.391  -6.926 -24.338  1.00 67.59           H
ATOM   4918  CD  GLU A 322       8.395  -7.337 -26.456  1.00 67.59           C
ATOM   4919  OE1 GLU A 322       8.683  -8.553 -26.476  1.00 67.59           O
ATOM   4920  OE2 GLU A 322       7.761  -6.718 -27.338  1.00 67.59           O
ATOM   4921  HN  GLU A 322       7.617  -5.174 -23.088  1.00 67.59           H
ATOM   4922  N   ARG A 323       7.845  -2.166 -24.432  1.00 64.78           N
ATOM   4923  CA  ARG A 323       7.646  -0.764 -24.760  1.00 64.78           C
ATOM   4924  C   ARG A 323       8.466   0.122 -23.820  1.00 64.78           C
ATOM   4925  O   ARG A 323       9.129   1.058 -24.265  1.00 64.78           O
ATOM   4926  HA  ARG A 323       7.990  -0.668 -25.790  1.00 64.78           H
ATOM   4927  CB  ARG A 323       6.170  -0.378 -24.655  1.00 64.78           C
ATOM   4928 1HB  ARG A 323       5.575  -1.021 -25.305  1.00 64.78           H
ATOM   4929 2HB  ARG A 323       5.818  -0.542 -23.637  1.00 64.78           H
ATOM   4930  CG  ARG A 323       5.957   1.086 -25.044  1.00 64.78           C
ATOM   4931 1HG  ARG A 323       6.529   1.730 -24.376  1.00 64.78           H
ATOM   4932 2HG  ARG A 323       6.335   1.257 -26.052  1.00 64.78           H
ATOM   4933  CD  ARG A 323       4.475   1.461 -24.978  1.00 64.78           C
ATOM   4934 1HD  ARG A 323       3.918   0.909 -25.735  1.00 64.78           H
ATOM   4935 2HD  ARG A 323       4.063   1.179 -24.010  1.00 64.78           H
ATOM   4936  NE  ARG A 323       4.312   2.917 -25.192  1.00 64.78           N
ATOM   4937  HE  ARG A 323       5.044   3.406 -25.666  1.00 64.78           H
ATOM   4938  CZ  ARG A 323       3.243   3.620 -24.792  1.00 64.78           C
ATOM   4939  NH1 ARG A 323       2.232   3.015 -24.153  1.00 64.78           N
ATOM   4940 1HH1 ARG A 323       2.271   2.033 -23.972  1.00 64.78           H
ATOM   4941 2HH1 ARG A 323       1.439   3.547 -23.857  1.00 64.78           H
ATOM   4942  NH2 ARG A 323       3.202   4.936 -25.039  1.00 64.78           N
ATOM   4943 1HH2 ARG A 323       2.412   5.475 -24.747  1.00 64.78           H
ATOM   4944 2HH2 ARG A 323       3.960   5.379 -25.517  1.00 64.78           H
ATOM   4945  HN  ARG A 323       7.027  -2.646 -24.117  1.00 64.78           H
ATOM   4946  N   PHE A 324       8.395  -0.205 -22.538  1.00 78.43           N
ATOM   4947  CA  PHE A 324       9.053   0.600 -21.523  1.00 78.43           C
ATOM   4948  C   PHE A 324      10.574   0.540 -21.677  1.00 78.43           C
ATOM   4949  O   PHE A 324      11.253   1.560 -21.571  1.00 78.43           O
ATOM   4950  HA  PHE A 324       8.716   1.628 -21.656  1.00 78.43           H
ATOM   4951  CB  PHE A 324       8.667   0.010 -20.165  1.00 78.43           C
ATOM   4952 1HB  PHE A 324       7.580  -0.055 -20.104  1.00 78.43           H
ATOM   4953 2HB  PHE A 324       9.051  -1.008 -20.100  1.00 78.43           H
ATOM   4954  CG  PHE A 324       9.183   0.812 -18.969  1.00 78.43           C
ATOM   4955  CD1 PHE A 324      10.337   0.445 -18.351  1.00 78.43           C
ATOM   4956  HD1 PHE A 324      10.895  -0.421 -18.708  1.00 78.43           H
ATOM   4957  CD2 PHE A 324       8.487   1.893 -18.523  1.00 78.43           C
ATOM   4958  HD2 PHE A 324       7.562   2.187 -19.018  1.00 78.43           H
ATOM   4959  CE1 PHE A 324      10.816   1.190 -17.241  1.00 78.43           C
ATOM   4960  HE1 PHE A 324      11.742   0.895 -16.745  1.00 78.43           H
ATOM   4961  CE2 PHE A 324       8.966   2.637 -17.413  1.00 78.43           C
ATOM   4962  HE2 PHE A 324       8.408   3.503 -17.056  1.00 78.43           H
ATOM   4963  CZ  PHE A 324      10.121   2.270 -16.795  1.00 78.43           C
ATOM   4964  HZ  PHE A 324      10.488   2.842 -15.943  1.00 78.43           H
ATOM   4965  HN  PHE A 324       7.899  -1.001 -22.191  1.00 78.43           H
ATOM   4966  N   ARG A 325      11.065  -0.666 -21.926  1.00 74.86           N
ATOM   4967  CA  ARG A 325      12.490  -0.868 -22.123  1.00 74.86           C
ATOM   4968  C   ARG A 325      13.006   0.045 -23.237  1.00 74.86           C
ATOM   4969  O   ARG A 325      14.039   0.694 -23.084  1.00 74.86           O
ATOM   4970  HA  ARG A 325      12.943  -0.612 -21.165  1.00 74.86           H
ATOM   4971  CB  ARG A 325      12.796  -2.323 -22.482  1.00 74.86           C
ATOM   4972 1HB  ARG A 325      12.113  -2.660 -23.262  1.00 74.86           H
ATOM   4973 2HB  ARG A 325      13.805  -2.397 -22.887  1.00 74.86           H
ATOM   4974  CG  ARG A 325      12.664  -3.230 -21.256  1.00 74.86           C
ATOM   4975 1HG  ARG A 325      13.122  -2.747 -20.392  1.00 74.86           H
ATOM   4976 2HG  ARG A 325      11.611  -3.376 -21.018  1.00 74.86           H
ATOM   4977  CD  ARG A 325      13.330  -4.585 -21.502  1.00 74.86           C
ATOM   4978 1HD  ARG A 325      14.401  -4.451 -21.652  1.00 74.86           H
ATOM   4979 2HD  ARG A 325      13.208  -5.224 -20.628  1.00 74.86           H
ATOM   4980  NE  ARG A 325      12.731  -5.234 -22.690  1.00 74.86           N
ATOM   4981  HE  ARG A 325      12.465  -4.653 -23.458  1.00 74.86           H
ATOM   4982  CZ  ARG A 325      12.523  -6.554 -22.800  1.00 74.86           C
ATOM   4983  NH1 ARG A 325      12.861  -7.381 -21.801  1.00 74.86           N
ATOM   4984 1HH1 ARG A 325      13.271  -7.015 -20.966  1.00 74.86           H
ATOM   4985 2HH1 ARG A 325      12.702  -8.364 -21.891  1.00 74.86           H
ATOM   4986  NH2 ARG A 325      11.973  -7.033 -23.923  1.00 74.86           N
ATOM   4987 1HH2 ARG A 325      11.811  -8.015 -24.021  1.00 74.86           H
ATOM   4988 2HH2 ARG A 325      11.724  -6.409 -24.664  1.00 74.86           H
ATOM   4989  HN  ARG A 325      10.507  -1.493 -21.992  1.00 74.86           H
ATOM   4990  N   ARG A 326      12.263   0.064 -24.334  1.00 68.35           N
ATOM   4991  CA  ARG A 326      12.666   0.836 -25.497  1.00 68.35           C
ATOM   4992  C   ARG A 326      12.665   2.330 -25.168  1.00 68.35           C
ATOM   4993  O   ARG A 326      13.601   3.047 -25.519  1.00 68.35           O
ATOM   4994  HA  ARG A 326      13.672   0.486 -25.729  1.00 68.35           H
ATOM   4995  CB  ARG A 326      11.729   0.581 -26.679  1.00 68.35           C
ATOM   4996 1HB  ARG A 326      11.547  -0.489 -26.779  1.00 68.35           H
ATOM   4997 2HB  ARG A 326      10.764   1.052 -26.492  1.00 68.35           H
ATOM   4998  CG  ARG A 326      12.325   1.125 -27.979  1.00 68.35           C
ATOM   4999 1HG  ARG A 326      12.481   2.201 -27.889  1.00 68.35           H
ATOM   5000 2HG  ARG A 326      13.303   0.675 -28.152  1.00 68.35           H
ATOM   5001  CD  ARG A 326      11.406   0.835 -29.167  1.00 68.35           C
ATOM   5002 1HD  ARG A 326      10.457   1.355 -29.039  1.00 68.35           H
ATOM   5003 2HD  ARG A 326      11.856   1.213 -30.086  1.00 68.35           H
ATOM   5004  NE  ARG A 326      11.172  -0.622 -29.282  1.00 68.35           N
ATOM   5005  HE  ARG A 326      11.837  -1.238 -28.860  1.00 68.35           H
ATOM   5006  CZ  ARG A 326      10.125  -1.167 -29.917  1.00 68.35           C
ATOM   5007  NH1 ARG A 326       9.204  -0.389 -30.500  1.00 68.35           N
ATOM   5008 1HH1 ARG A 326       9.294   0.607 -30.464  1.00 68.35           H
ATOM   5009 2HH1 ARG A 326       8.425  -0.803 -30.971  1.00 68.35           H
ATOM   5010  NH2 ARG A 326      10.014  -2.501 -29.958  1.00 68.35           N
ATOM   5011 1HH2 ARG A 326       9.239  -2.924 -30.428  1.00 68.35           H
ATOM   5012 2HH2 ARG A 326      10.706  -3.075 -29.520  1.00 68.35           H
ATOM   5013  HN  ARG A 326      11.402  -0.435 -24.435  1.00 68.35           H
ATOM   5014  N   ASP A 327      11.604   2.756 -24.498  1.00 78.83           N
ATOM   5015  CA  ASP A 327      11.428   4.165 -24.191  1.00 78.83           C
ATOM   5016  C   ASP A 327      12.463   4.588 -23.146  1.00 78.83           C
ATOM   5017  O   ASP A 327      12.943   5.720 -23.166  1.00 78.83           O
ATOM   5018  HA  ASP A 327      11.559   4.684 -25.141  1.00 78.83           H
ATOM   5019  CB  ASP A 327      10.037   4.434 -23.614  1.00 78.83           C
ATOM   5020 1HB  ASP A 327       9.839   3.741 -22.796  1.00 78.83           H
ATOM   5021 2HB  ASP A 327      10.001   5.440 -23.196  1.00 78.83           H
ATOM   5022  CG  ASP A 327       8.959   4.283 -24.689  1.00 78.83           C
ATOM   5023  OD1 ASP A 327       9.342   4.273 -25.879  1.00 78.83           O
ATOM   5024  OD2 ASP A 327       7.776   4.182 -24.297  1.00 78.83           O
ATOM   5025  HN  ASP A 327      10.874   2.157 -24.168  1.00 78.83           H
ATOM   5026  N   LEU A 328      12.776   3.655 -22.259  1.00 80.40           N
ATOM   5027  CA  LEU A 328      13.782   3.900 -21.240  1.00 80.40           C
ATOM   5028  C   LEU A 328      15.126   4.184 -21.914  1.00 80.40           C
ATOM   5029  O   LEU A 328      15.743   5.219 -21.665  1.00 80.40           O
ATOM   5030  HA  LEU A 328      13.479   4.789 -20.687  1.00 80.40           H
ATOM   5031  CB  LEU A 328      13.828   2.740 -20.242  1.00 80.40           C
ATOM   5032 1HB  LEU A 328      12.867   2.689 -19.731  1.00 80.40           H
ATOM   5033 2HB  LEU A 328      13.941   1.811 -20.801  1.00 80.40           H
ATOM   5034  CG  LEU A 328      14.933   2.807 -19.187  1.00 80.40           C
ATOM   5035  HG  LEU A 328      15.890   2.902 -19.700  1.00 80.40           H
ATOM   5036  CD1 LEU A 328      14.771   4.043 -18.300  1.00 80.40           C
ATOM   5037 1HD1 LEU A 328      14.822   4.941 -18.916  1.00 80.40           H
ATOM   5038 2HD1 LEU A 328      13.806   4.003 -17.794  1.00 80.40           H
ATOM   5039 3HD1 LEU A 328      15.570   4.066 -17.558  1.00 80.40           H
ATOM   5040  CD2 LEU A 328      14.987   1.516 -18.367  1.00 80.40           C
ATOM   5041 1HD2 LEU A 328      14.031   1.366 -17.864  1.00 80.40           H
ATOM   5042 2HD2 LEU A 328      15.185   0.673 -19.029  1.00 80.40           H
ATOM   5043 3HD2 LEU A 328      15.781   1.590 -17.624  1.00 80.40           H
ATOM   5044  HN  LEU A 328      12.356   2.749 -22.229  1.00 80.40           H
ATOM   5045  N   VAL A 329      15.540   3.247 -22.755  1.00 80.74           N
ATOM   5046  CA  VAL A 329      16.837   3.343 -23.402  1.00 80.74           C
ATOM   5047  C   VAL A 329      16.887   4.616 -24.249  1.00 80.74           C
ATOM   5048  O   VAL A 329      17.927   5.268 -24.335  1.00 80.74           O
ATOM   5049  HA  VAL A 329      17.592   3.413 -22.618  1.00 80.74           H
ATOM   5050  CB  VAL A 329      17.113   2.075 -24.212  1.00 80.74           C
ATOM   5051  HB  VAL A 329      16.290   1.941 -24.915  1.00 80.74           H
ATOM   5052  CG1 VAL A 329      18.404   2.211 -25.022  1.00 80.74           C
ATOM   5053 1HG1 VAL A 329      18.315   3.052 -25.709  1.00 80.74           H
ATOM   5054 2HG1 VAL A 329      19.241   2.381 -24.345  1.00 80.74           H
ATOM   5055 3HG1 VAL A 329      18.575   1.296 -25.588  1.00 80.74           H
ATOM   5056  CG2 VAL A 329      17.161   0.844 -23.305  1.00 80.74           C
ATOM   5057 1HG2 VAL A 329      17.955   0.967 -22.568  1.00 80.74           H
ATOM   5058 2HG2 VAL A 329      16.205   0.731 -22.793  1.00 80.74           H
ATOM   5059 3HG2 VAL A 329      17.358  -0.044 -23.907  1.00 80.74           H
ATOM   5060  HN  VAL A 329      15.007   2.436 -22.994  1.00 80.74           H
ATOM   5061  N   LYS A 330      15.751   4.932 -24.852  1.00 74.83           N
ATOM   5062  CA  LYS A 330      15.644   6.132 -25.664  1.00 74.83           C
ATOM   5063  C   LYS A 330      15.899   7.361 -24.789  1.00 74.83           C
[truncated: 117,478 more chars]
