# Supplementary material for: Noncanonical roles of chemokine regions in CCR9 activation revealed by structural modeling and mutational mapping
Source: Nat Commun. 2025 Aug 18;16:7695. doi: 10.1038/s41467-025-62321-9 (PMC12361432; doi:10.1038/s41467-025-62321-9)
Supplement: Supplementary file 7 — Supplementary Data 5 [file 41467_2025_62321_MOESM7_ESM.zip › CCR9_CCL25x1P6_09_rnk2.pdb]

ATOM      1  N   GLU A  20      -7.445  -5.230  58.945  1.00 50.44           N
ATOM      2  CA  GLU A  20      -7.144  -6.209  57.914  1.00 50.44           C
ATOM      3  C   GLU A  20      -7.571  -7.606  58.368  1.00 50.44           C
ATOM      4  O   GLU A  20      -6.763  -8.362  58.906  1.00 50.44           O
ATOM      5  HA  GLU A  20      -7.731  -5.906  57.047  1.00 50.44           H
ATOM      6  CB  GLU A  20      -5.659  -6.181  57.548  1.00 50.44           C
ATOM      7 1HB  GLU A  20      -5.063  -6.009  58.445  1.00 50.44           H
ATOM      8 2HB  GLU A  20      -5.392  -7.099  57.024  1.00 50.44           H
ATOM      9  CG  GLU A  20      -5.352  -5.031  56.587  1.00 50.44           C
ATOM     10 1HG  GLU A  20      -6.206  -4.863  55.931  1.00 50.44           H
ATOM     11 2HG  GLU A  20      -5.197  -4.112  57.152  1.00 50.44           H
ATOM     12  CD  GLU A  20      -4.110  -5.335  55.747  1.00 50.44           C
ATOM     13  OE1 GLU A  20      -4.072  -4.853  54.594  1.00 50.44           O
ATOM     14  OE2 GLU A  20      -3.226  -6.043  56.277  1.00 50.44           O
ATOM     15  HN  GLU A  20      -7.894  -5.598  59.759  1.00 50.44           H
ATOM     16  N   SER A  21      -8.840  -7.908  58.134  1.00 59.01           N
ATOM     17  CA  SER A  21      -9.356  -9.237  58.410  1.00 59.01           C
ATOM     18  C   SER A  21      -8.535 -10.284  57.655  1.00 59.01           C
ATOM     19  O   SER A  21      -8.117 -10.052  56.522  1.00 59.01           O
ATOM     20  HA  SER A  21      -9.250  -9.371  59.486  1.00 59.01           H
ATOM     21  CB  SER A  21     -10.834  -9.345  58.026  1.00 59.01           C
ATOM     22 1HB  SER A  21     -11.217 -10.319  58.331  1.00 59.01           H
ATOM     23 2HB  SER A  21     -11.405  -8.593  58.570  1.00 59.01           H
ATOM     24  OG  SER A  21     -11.036  -9.173  56.626  1.00 59.01           O
ATOM     25  HG  SER A  21     -11.196 -10.060  56.193  1.00 59.01           H
ATOM     26  HN  SER A  21      -9.509  -7.263  57.765  1.00 59.01           H
ATOM     27  N   THR A  22      -8.327 -11.415  58.314  1.00 61.16           N
ATOM     28  CA  THR A  22      -7.606 -12.517  57.701  1.00 61.16           C
ATOM     29  C   THR A  22      -8.189 -12.836  56.323  1.00 61.16           C
ATOM     30  O   THR A  22      -7.467 -13.257  55.421  1.00 61.16           O
ATOM     31  HA  THR A  22      -6.572 -12.208  57.547  1.00 61.16           H
ATOM     32  CB  THR A  22      -7.645 -13.703  58.667  1.00 61.16           C
ATOM     33  HB  THR A  22      -7.525 -14.645  58.131  1.00 61.16           H
ATOM     34  OG1 THR A  22      -8.879 -13.544  59.362  1.00 61.16           O
ATOM     35  HG1 THR A  22      -9.636 -13.865  58.793  1.00 61.16           H
ATOM     36  CG2 THR A  22      -6.584 -13.601  59.764  1.00 61.16           C
ATOM     37 1HG2 THR A  22      -6.746 -12.692  60.343  1.00 61.16           H
ATOM     38 2HG2 THR A  22      -5.593 -13.571  59.309  1.00 61.16           H
ATOM     39 3HG2 THR A  22      -6.655 -14.468  60.421  1.00 61.16           H
ATOM     40  HN  THR A  22      -8.641 -11.583  59.249  1.00 61.16           H
ATOM     41  N   SER A  23      -9.492 -12.622  56.204  1.00 63.67           N
ATOM     42  CA  SER A  23     -10.175 -12.854  54.943  1.00 63.67           C
ATOM     43  C   SER A  23      -9.553 -11.992  53.843  1.00 63.67           C
ATOM     44  O   SER A  23      -9.370 -12.452  52.717  1.00 63.67           O
ATOM     45  HA  SER A  23     -10.031 -13.913  54.727  1.00 63.67           H
ATOM     46  CB  SER A  23     -11.672 -12.559  55.066  1.00 63.67           C
ATOM     47 1HB  SER A  23     -12.181 -12.887  54.160  1.00 63.67           H
ATOM     48 2HB  SER A  23     -12.089 -13.135  55.892  1.00 63.67           H
ATOM     49  OG  SER A  23     -11.927 -11.173  55.277  1.00 63.67           O
ATOM     50  HG  SER A  23     -12.903 -10.985  55.171  1.00 63.67           H
ATOM     51  HN  SER A  23     -10.076 -12.298  56.948  1.00 63.67           H
ATOM     52  N   SER A  24      -9.243 -10.756  54.208  1.00 68.92           N
ATOM     53  CA  SER A  24      -8.732  -9.797  53.244  1.00 68.92           C
ATOM     54  C   SER A  24      -7.351 -10.235  52.752  1.00 68.92           C
ATOM     55  O   SER A  24      -6.978  -9.958  51.613  1.00 68.92           O
ATOM     56  HA  SER A  24      -9.450  -9.802  52.424  1.00 68.92           H
ATOM     57  CB  SER A  24      -8.659  -8.394  53.849  1.00 68.92           C
ATOM     58 1HB  SER A  24      -8.701  -7.652  53.051  1.00 68.92           H
ATOM     59 2HB  SER A  24      -9.529  -8.227  54.485  1.00 68.92           H
ATOM     60  OG  SER A  24      -7.471  -8.202  54.612  1.00 68.92           O
ATOM     61  HG  SER A  24      -7.483  -8.793  55.418  1.00 68.92           H
ATOM     62  HN  SER A  24      -9.337 -10.409  55.141  1.00 68.92           H
ATOM     63  N   MET A  25      -6.631 -10.912  53.634  1.00 65.31           N
ATOM     64  CA  MET A  25      -5.302 -11.396  53.301  1.00 65.31           C
ATOM     65  C   MET A  25      -5.378 -12.646  52.422  1.00 65.31           C
ATOM     66  O   MET A  25      -4.596 -12.799  51.485  1.00 65.31           O
ATOM     67  HA  MET A  25      -4.824 -10.586  52.751  1.00 65.31           H
ATOM     68  CB  MET A  25      -4.540 -11.721  54.587  1.00 65.31           C
ATOM     69 1HB  MET A  25      -4.783 -10.986  55.354  1.00 65.31           H
ATOM     70 2HB  MET A  25      -4.857 -12.693  54.966  1.00 65.31           H
ATOM     71  CG  MET A  25      -3.030 -11.731  54.342  1.00 65.31           C
ATOM     72 1HG  MET A  25      -2.529 -12.294  55.130  1.00 65.31           H
ATOM     73 2HG  MET A  25      -2.809 -12.235  53.401  1.00 65.31           H
ATOM     74  SD  MET A  25      -2.407 -10.059  54.298  1.00 65.31           S
ATOM     75  CE  MET A  25      -0.682 -10.361  54.644  1.00 65.31           C
ATOM     76 1HE  MET A  25      -0.586 -10.844  55.616  1.00 65.31           H
ATOM     77 2HE  MET A  25      -0.266 -11.009  53.873  1.00 65.31           H
ATOM     78 3HE  MET A  25      -0.143  -9.414  54.653  1.00 65.31           H
ATOM     79  HN  MET A  25      -6.940 -11.129  54.560  1.00 65.31           H
ATOM     80  N   GLU A  26      -6.327 -13.508  52.756  1.00 60.56           N
ATOM     81  CA  GLU A  26      -6.541 -14.721  51.985  1.00 60.56           C
ATOM     82  C   GLU A  26      -6.982 -14.374  50.562  1.00 60.56           C
ATOM     83  O   GLU A  26      -6.537 -14.999  49.601  1.00 60.56           O
ATOM     84  HA  GLU A  26      -5.574 -15.223  51.961  1.00 60.56           H
ATOM     85  CB  GLU A  26      -7.563 -15.632  52.669  1.00 60.56           C
ATOM     86 1HB  GLU A  26      -8.409 -15.039  53.016  1.00 60.56           H
ATOM     87 2HB  GLU A  26      -7.850 -16.436  51.991  1.00 60.56           H
ATOM     88  CG  GLU A  26      -6.959 -16.304  53.903  1.00 60.56           C
ATOM     89 1HG  GLU A  26      -6.094 -16.900  53.611  1.00 60.56           H
ATOM     90 2HG  GLU A  26      -6.602 -15.543  54.598  1.00 60.56           H
ATOM     91  CD  GLU A  26      -7.988 -17.196  54.601  1.00 60.56           C
ATOM     92  OE1 GLU A  26      -7.548 -18.055  55.395  1.00 60.56           O
ATOM     93  OE2 GLU A  26      -9.191 -16.998  54.324  1.00 60.56           O
ATOM     94  HN  GLU A  26      -6.942 -13.389  53.536  1.00 60.56           H
ATOM     95  N   ASP A  27      -7.852 -13.379  50.472  1.00 67.09           N
ATOM     96  CA  ASP A  27      -8.399 -12.977  49.187  1.00 67.09           C
ATOM     97  C   ASP A  27      -7.254 -12.586  48.250  1.00 67.09           C
ATOM     98  O   ASP A  27      -7.288 -12.896  47.060  1.00 67.09           O
ATOM     99  HA  ASP A  27      -8.954 -13.843  48.828  1.00 67.09           H
ATOM    100  CB  ASP A  27      -9.322 -11.765  49.336  1.00 67.09           C
ATOM    101 1HB  ASP A  27      -8.849 -11.020  49.975  1.00 67.09           H
ATOM    102 2HB  ASP A  27      -9.475 -11.299  48.363  1.00 67.09           H
ATOM    103  CG  ASP A  27     -10.671 -12.174  49.931  1.00 67.09           C
ATOM    104  OD1 ASP A  27     -11.001 -13.374  49.818  1.00 67.09           O
ATOM    105  OD2 ASP A  27     -11.342 -11.276  50.485  1.00 67.09           O
ATOM    106  HN  ASP A  27      -8.182 -12.852  51.255  1.00 67.09           H
ATOM    107  N   TYR A  28      -6.267 -11.912  48.822  1.00 66.41           N
ATOM    108  CA  TYR A  28      -5.137 -11.436  48.043  1.00 66.41           C
ATOM    109  C   TYR A  28      -4.217 -12.593  47.647  1.00 66.41           C
ATOM    110  O   TYR A  28      -3.675 -12.609  46.543  1.00 66.41           O
ATOM    111  HA  TYR A  28      -5.525 -10.964  47.140  1.00 66.41           H
ATOM    112  CB  TYR A  28      -4.369 -10.479  48.957  1.00 66.41           C
ATOM    113 1HB  TYR A  28      -5.039  -9.681  49.277  1.00 66.41           H
ATOM    114 2HB  TYR A  28      -4.063 -11.017  49.854  1.00 66.41           H
ATOM    115  CG  TYR A  28      -3.132  -9.856  48.307  1.00 66.41           C
ATOM    116  CD1 TYR A  28      -1.883 -10.392  48.545  1.00 66.41           C
ATOM    117  HD1 TYR A  28      -1.777 -11.260  49.197  1.00 66.41           H
ATOM    118  CD2 TYR A  28      -3.265  -8.757  47.482  1.00 66.41           C
ATOM    119  HD2 TYR A  28      -4.252  -8.334  47.294  1.00 66.41           H
ATOM    120  CE1 TYR A  28      -0.719  -9.806  47.933  1.00 66.41           C
ATOM    121  HE1 TYR A  28       0.274 -10.219  48.113  1.00 66.41           H
ATOM    122  CE2 TYR A  28      -2.101  -8.171  46.870  1.00 66.41           C
ATOM    123  HE2 TYR A  28      -2.192  -7.303  46.217  1.00 66.41           H
ATOM    124  CZ  TYR A  28      -0.885  -8.724  47.126  1.00 66.41           C
ATOM    125  OH  TYR A  28       0.214  -8.170  46.548  1.00 66.41           O
ATOM    126  HH  TYR A  28      -0.043  -7.344  46.046  1.00 66.41           H
ATOM    127  HN  TYR A  28      -6.232 -11.692  49.796  1.00 66.41           H
ATOM    128  N   VAL A  29      -4.069 -13.532  48.570  1.00 67.36           N
ATOM    129  CA  VAL A  29      -3.158 -14.644  48.366  1.00 67.36           C
ATOM    130  C   VAL A  29      -3.750 -15.601  47.329  1.00 67.36           C
ATOM    131  O   VAL A  29      -3.024 -16.163  46.511  1.00 67.36           O
ATOM    132  HA  VAL A  29      -2.225 -14.238  47.976  1.00 67.36           H
ATOM    133  CB  VAL A  29      -2.855 -15.325  49.703  1.00 67.36           C
ATOM    134  HB  VAL A  29      -3.806 -15.566  50.179  1.00 67.36           H
ATOM    135  CG1 VAL A  29      -2.091 -16.633  49.491  1.00 67.36           C
ATOM    136 1HG1 VAL A  29      -2.691 -17.310  48.882  1.00 67.36           H
ATOM    137 2HG1 VAL A  29      -1.149 -16.426  48.984  1.00 67.36           H
ATOM    138 3HG1 VAL A  29      -1.889 -17.096  50.457  1.00 67.36           H
ATOM    139  CG2 VAL A  29      -2.087 -14.386  50.635  1.00 67.36           C
ATOM    140 1HG2 VAL A  29      -1.145 -14.100  50.167  1.00 67.36           H
ATOM    141 2HG2 VAL A  29      -2.684 -13.493  50.824  1.00 67.36           H
ATOM    142 3HG2 VAL A  29      -1.886 -14.894  51.578  1.00 67.36           H
ATOM    143  HN  VAL A  29      -4.558 -13.540  49.442  1.00 67.36           H
ATOM    144  N   ASN A  30      -5.065 -15.755  47.397  1.00 62.52           N
ATOM    145  CA  ASN A  30      -5.746 -16.737  46.571  1.00 62.52           C
ATOM    146  C   ASN A  30      -6.065 -16.118  45.208  1.00 62.52           C
ATOM    147  O   ASN A  30      -6.553 -16.802  44.311  1.00 62.52           O
ATOM    148  HA  ASN A  30      -5.056 -17.577  46.496  1.00 62.52           H
ATOM    149  CB  ASN A  30      -7.065 -17.176  47.211  1.00 62.52           C
ATOM    150 1HB  ASN A  30      -7.656 -16.298  47.473  1.00 62.52           H
ATOM    151 2HB  ASN A  30      -7.649 -17.750  46.492  1.00 62.52           H
ATOM    152  CG  ASN A  30      -6.813 -18.019  48.462  1.00 62.52           C
ATOM    153  OD1 ASN A  30      -5.783 -18.653  48.618  1.00 62.52           O
ATOM    154  ND2 ASN A  30      -7.810 -17.992  49.342  1.00 62.52           N
ATOM    155 1HD2 ASN A  30      -8.630 -17.451  49.153  1.00 62.52           H
ATOM    156 2HD2 ASN A  30      -7.740 -18.513  50.193  1.00 62.52           H
ATOM    157  HN  ASN A  30      -5.660 -15.225  48.001  1.00 62.52           H
ATOM    158  N   PHE A  31      -5.775 -14.830  45.097  1.00 68.52           N
ATOM    159  CA  PHE A  31      -6.006 -14.116  43.853  1.00 68.52           C
ATOM    160  C   PHE A  31      -5.134 -14.677  42.728  1.00 68.52           C
ATOM    161  O   PHE A  31      -3.921 -14.808  42.884  1.00 68.52           O
ATOM    162  HA  PHE A  31      -7.057 -14.246  43.596  1.00 68.52           H
ATOM    163  CB  PHE A  31      -5.623 -12.655  44.098  1.00 68.52           C
ATOM    164 1HB  PHE A  31      -6.126 -12.304  44.999  1.00 68.52           H
ATOM    165 2HB  PHE A  31      -4.551 -12.598  44.290  1.00 68.52           H
ATOM    166  CG  PHE A  31      -5.970 -11.718  42.940  1.00 68.52           C
ATOM    167  CD1 PHE A  31      -5.008 -11.349  42.052  1.00 68.52           C
ATOM    168  HD1 PHE A  31      -3.989 -11.722  42.166  1.00 68.52           H
ATOM    169  CD2 PHE A  31      -7.240 -11.253  42.798  1.00 68.52           C
ATOM    170  HD2 PHE A  31      -8.011 -11.548  43.510  1.00 68.52           H
ATOM    171  CE1 PHE A  31      -5.329 -10.479  40.977  1.00 68.52           C
ATOM    172  HE1 PHE A  31      -4.558 -10.184  40.265  1.00 68.52           H
ATOM    173  CE2 PHE A  31      -7.562 -10.383  41.723  1.00 68.52           C
ATOM    174  HE2 PHE A  31      -8.580 -10.011  41.609  1.00 68.52           H
ATOM    175  CZ  PHE A  31      -6.600 -10.015  40.835  1.00 68.52           C
ATOM    176  HZ  PHE A  31      -6.847  -9.347  40.009  1.00 68.52           H
ATOM    177  HN  PHE A  31      -5.389 -14.278  45.836  1.00 68.52           H
ATOM    178  N   ASN A  32      -5.787 -14.995  41.620  1.00 60.97           N
ATOM    179  CA  ASN A  32      -5.089 -15.557  40.476  1.00 60.97           C
ATOM    180  C   ASN A  32      -4.452 -14.426  39.666  1.00 60.97           C
ATOM    181  O   ASN A  32      -5.118 -13.791  38.850  1.00 60.97           O
ATOM    182  HA  ASN A  32      -4.349 -16.237  40.898  1.00 60.97           H
ATOM    183  CB  ASN A  32      -6.055 -16.310  39.558  1.00 60.97           C
ATOM    184 1HB  ASN A  32      -6.690 -16.966  40.153  1.00 60.97           H
ATOM    185 2HB  ASN A  32      -6.711 -15.601  39.054  1.00 60.97           H
ATOM    186  CG  ASN A  32      -5.292 -17.135  38.519  1.00 60.97           C
ATOM    187  OD1 ASN A  32      -4.073 -17.144  38.469  1.00 60.97           O
ATOM    188  ND2 ASN A  32      -6.076 -17.824  37.695  1.00 60.97           N
ATOM    189 1HD2 ASN A  32      -7.070 -17.773  37.790  1.00 60.97           H
ATOM    190 2HD2 ASN A  32      -5.671 -18.395  36.980  1.00 60.97           H
ATOM    191  HN  ASN A  32      -6.772 -14.873  41.496  1.00 60.97           H
ATOM    192  N   PHE A  33      -3.170 -14.210  39.919  1.00 63.90           N
ATOM    193  CA  PHE A  33      -2.414 -13.224  39.166  1.00 63.90           C
ATOM    194  C   PHE A  33      -1.926 -13.806  37.837  1.00 63.90           C
ATOM    195  O   PHE A  33      -0.724 -13.863  37.584  1.00 63.90           O
ATOM    196  HA  PHE A  33      -3.081 -12.385  38.970  1.00 63.90           H
ATOM    197  CB  PHE A  33      -1.201 -12.843  40.017  1.00 63.90           C
ATOM    198 1HB  PHE A  33      -0.669 -13.752  40.301  1.00 63.90           H
ATOM    199 2HB  PHE A  33      -0.517 -12.249  39.412  1.00 63.90           H
ATOM    200  CG  PHE A  33      -1.552 -12.058  41.283  1.00 63.90           C
ATOM    201  CD1 PHE A  33      -1.729 -10.711  41.221  1.00 63.90           C
ATOM    202  HD1 PHE A  33      -1.621 -10.191  40.269  1.00 63.90           H
ATOM    203  CD2 PHE A  33      -1.686 -12.708  42.470  1.00 63.90           C
ATOM    204  HD2 PHE A  33      -1.544 -13.787  42.520  1.00 63.90           H
ATOM    205  CE1 PHE A  33      -2.054  -9.983  42.395  1.00 63.90           C
ATOM    206  HE1 PHE A  33      -2.196  -8.903  42.345  1.00 63.90           H
ATOM    207  CE2 PHE A  33      -2.011 -11.979  43.645  1.00 63.90           C
ATOM    208  HE2 PHE A  33      -2.119 -12.499  44.597  1.00 63.90           H
ATOM    209  CZ  PHE A  33      -2.188 -10.632  43.583  1.00 63.90           C
ATOM    210  HZ  PHE A  33      -2.438 -10.073  44.484  1.00 63.90           H
ATOM    211  HN  PHE A  33      -2.650 -14.693  40.624  1.00 63.90           H
ATOM    212  N   THR A  34      -2.885 -14.223  37.023  1.00 63.23           N
ATOM    213  CA  THR A  34      -2.622 -14.452  35.612  1.00 63.23           C
ATOM    214  C   THR A  34      -2.065 -13.185  34.961  1.00 63.23           C
ATOM    215  O   THR A  34      -2.634 -12.104  35.110  1.00 63.23           O
ATOM    216  HA  THR A  34      -1.853 -15.220  35.527  1.00 63.23           H
ATOM    217  CB  THR A  34      -3.915 -14.950  34.965  1.00 63.23           C
ATOM    218  HB  THR A  34      -3.880 -14.831  33.882  1.00 63.23           H
ATOM    219  OG1 THR A  34      -4.941 -14.219  35.631  1.00 63.23           O
ATOM    220  HG1 THR A  34      -4.849 -13.243  35.434  1.00 63.23           H
ATOM    221  CG2 THR A  34      -4.217 -16.411  35.307  1.00 63.23           C
ATOM    222 1HG2 THR A  34      -4.319 -16.517  36.387  1.00 63.23           H
ATOM    223 2HG2 THR A  34      -3.400 -17.042  34.956  1.00 63.23           H
ATOM    224 3HG2 THR A  34      -5.145 -16.714  34.822  1.00 63.23           H
ATOM    225  HN  THR A  34      -3.825 -14.402  37.312  1.00 63.23           H
ATOM    226  N   ASP A  35      -0.959 -13.359  34.252  1.00 68.19           N
ATOM    227  CA  ASP A  35      -0.264 -12.228  33.661  1.00 68.19           C
ATOM    228  C   ASP A  35      -0.879 -11.914  32.295  1.00 68.19           C
ATOM    229  O   ASP A  35      -0.494 -12.504  31.287  1.00 68.19           O
ATOM    230  HA  ASP A  35      -0.388 -11.412  34.372  1.00 68.19           H
ATOM    231  CB  ASP A  35       1.219 -12.543  33.450  1.00 68.19           C
ATOM    232 1HB  ASP A  35       1.597 -13.112  34.299  1.00 68.19           H
ATOM    233 2HB  ASP A  35       1.340 -13.170  32.567  1.00 68.19           H
ATOM    234  CG  ASP A  35       2.034 -11.258  33.286  1.00 68.19           C
ATOM    235  OD1 ASP A  35       1.410 -10.177  33.362  1.00 68.19           O
ATOM    236  OD2 ASP A  35       3.261 -11.386  33.089  1.00 68.19           O
ATOM    237  HN  ASP A  35      -0.540 -14.250  34.080  1.00 68.19           H
ATOM    238  N   PHE A  36      -1.824 -10.985  32.307  1.00 81.99           N
ATOM    239  CA  PHE A  36      -2.455 -10.544  31.075  1.00 81.99           C
ATOM    240  C   PHE A  36      -1.681  -9.382  30.449  1.00 81.99           C
ATOM    241  O   PHE A  36      -1.990  -8.953  29.338  1.00 81.99           O
ATOM    242  HA  PHE A  36      -2.453 -11.391  30.389  1.00 81.99           H
ATOM    243  CB  PHE A  36      -3.862 -10.067  31.439  1.00 81.99           C
ATOM    244 1HB  PHE A  36      -3.793  -9.359  32.265  1.00 81.99           H
ATOM    245 2HB  PHE A  36      -4.282  -9.527  30.591  1.00 81.99           H
ATOM    246  CG  PHE A  36      -4.819 -11.194  31.832  1.00 81.99           C
ATOM    247  CD1 PHE A  36      -4.829 -12.355  31.124  1.00 81.99           C
ATOM    248  HD1 PHE A  36      -4.156 -12.483  30.276  1.00 81.99           H
ATOM    249  CD2 PHE A  36      -5.660 -11.035  32.889  1.00 81.99           C
ATOM    250  HD2 PHE A  36      -5.651 -10.105  33.457  1.00 81.99           H
ATOM    251  CE1 PHE A  36      -5.717 -13.402  31.488  1.00 81.99           C
ATOM    252  HE1 PHE A  36      -5.726 -14.332  30.921  1.00 81.99           H
ATOM    253  CE2 PHE A  36      -6.548 -12.082  33.254  1.00 81.99           C
ATOM    254  HE2 PHE A  36      -7.221 -11.954  34.101  1.00 81.99           H
ATOM    255  CZ  PHE A  36      -6.558 -13.243  32.546  1.00 81.99           C
ATOM    256  HZ  PHE A  36      -7.239 -14.046  32.826  1.00 81.99           H
ATOM    257  HN  PHE A  36      -2.158 -10.538  33.137  1.00 81.99           H
ATOM    258  N   TYR A  37      -0.691  -8.905  31.189  1.00 86.59           N
ATOM    259  CA  TYR A  37       0.156  -7.829  30.702  1.00 86.59           C
ATOM    260  C   TYR A  37       1.328  -8.380  29.888  1.00 86.59           C
ATOM    261  O   TYR A  37       2.193  -9.068  30.426  1.00 86.59           O
ATOM    262  HA  TYR A  37      -0.450  -7.186  30.064  1.00 86.59           H
ATOM    263  CB  TYR A  37       0.701  -7.126  31.947  1.00 86.59           C
ATOM    264 1HB  TYR A  37      -0.131  -6.878  32.605  1.00 86.59           H
ATOM    265 2HB  TYR A  37       1.343  -7.818  32.491  1.00 86.59           H
ATOM    266  CG  TYR A  37       1.491  -5.851  31.645  1.00 86.59           C
ATOM    267  CD1 TYR A  37       2.869  -5.893  31.576  1.00 86.59           C
ATOM    268  HD1 TYR A  37       3.394  -6.835  31.736  1.00 86.59           H
ATOM    269  CD2 TYR A  37       0.826  -4.659  31.442  1.00 86.59           C
ATOM    270  HD2 TYR A  37      -0.262  -4.625  31.497  1.00 86.59           H
ATOM    271  CE1 TYR A  37       3.613  -4.693  31.292  1.00 86.59           C
ATOM    272  HE1 TYR A  37       4.701  -4.713  31.234  1.00 86.59           H
ATOM    273  CE2 TYR A  37       1.570  -3.459  31.158  1.00 86.59           C
ATOM    274  HE2 TYR A  37       1.057  -2.511  30.996  1.00 86.59           H
ATOM    275  CZ  TYR A  37       2.926  -3.535  31.097  1.00 86.59           C
ATOM    276  OH  TYR A  37       3.629  -2.402  30.829  1.00 86.59           O
ATOM    277  HH  TYR A  37       4.596  -2.621  30.702  1.00 86.59           H
ATOM    278  HN  TYR A  37      -0.465  -9.240  32.103  1.00 86.59           H
ATOM    279  N   CYS A  38       1.318  -8.056  28.603  1.00 89.88           N
ATOM    280  CA  CYS A  38       2.292  -8.617  27.682  1.00 89.88           C
ATOM    281  C   CYS A  38       3.360  -7.556  27.407  1.00 89.88           C
ATOM    282  O   CYS A  38       3.065  -6.507  26.836  1.00 89.88           O
ATOM    283  HA  CYS A  38       2.727  -9.485  28.177  1.00 89.88           H
ATOM    284  CB  CYS A  38       1.633  -9.110  26.393  1.00 89.88           C
ATOM    285 1HB  CYS A  38       0.805  -9.779  26.631  1.00 89.88           H
ATOM    286 2HB  CYS A  38       1.213  -8.268  25.843  1.00 89.88           H
ATOM    287  SG  CYS A  38       2.862  -9.983  25.355  1.00 89.88           S
ATOM    288  HN  CYS A  38       0.662  -7.424  28.191  1.00 89.88           H
ATOM    289  N   GLU A  39       4.578  -7.866  27.826  1.00 81.90           N
ATOM    290  CA  GLU A  39       5.723  -7.046  27.469  1.00 81.90           C
ATOM    291  C   GLU A  39       6.303  -7.499  26.128  1.00 81.90           C
ATOM    292  O   GLU A  39       6.636  -8.670  25.955  1.00 81.90           O
ATOM    293  HA  GLU A  39       5.337  -6.031  27.382  1.00 81.90           H
ATOM    294  CB  GLU A  39       6.788  -7.084  28.567  1.00 81.90           C
ATOM    295 1HB  GLU A  39       7.094  -8.115  28.747  1.00 81.90           H
ATOM    296 2HB  GLU A  39       7.618  -6.430  28.297  1.00 81.90           H
ATOM    297  CG  GLU A  39       6.232  -6.552  29.889  1.00 81.90           C
ATOM    298 1HG  GLU A  39       5.788  -5.569  29.731  1.00 81.90           H
ATOM    299 2HG  GLU A  39       5.437  -7.208  30.244  1.00 81.90           H
ATOM    300  CD  GLU A  39       7.333  -6.455  30.948  1.00 81.90           C
ATOM    301  OE1 GLU A  39       7.038  -5.889  32.022  1.00 81.90           O
ATOM    302  OE2 GLU A  39       8.443  -6.951  30.659  1.00 81.90           O
ATOM    303  HN  GLU A  39       4.788  -8.659  28.398  1.00 81.90           H
ATOM    304  N   LYS A  40       6.405  -6.547  25.212  1.00 88.35           N
ATOM    305  CA  LYS A  40       6.745  -6.866  23.836  1.00 88.35           C
ATOM    306  C   LYS A  40       8.148  -6.339  23.526  1.00 88.35           C
ATOM    307  O   LYS A  40       8.427  -5.931  22.399  1.00 88.35           O
ATOM    308  HA  LYS A  40       6.757  -7.952  23.745  1.00 88.35           H
ATOM    309  CB  LYS A  40       5.668  -6.343  22.883  1.00 88.35           C
ATOM    310 1HB  LYS A  40       5.519  -5.276  23.046  1.00 88.35           H
ATOM    311 2HB  LYS A  40       5.999  -6.464  21.852  1.00 88.35           H
ATOM    312  CG  LYS A  40       4.346  -7.086  23.090  1.00 88.35           C
ATOM    313 1HG  LYS A  40       4.513  -8.160  23.013  1.00 88.35           H
ATOM    314 2HG  LYS A  40       3.970  -6.893  24.095  1.00 88.35           H
ATOM    315  CD  LYS A  40       3.305  -6.650  22.057  1.00 88.35           C
ATOM    316 1HD  LYS A  40       3.106  -5.584  22.164  1.00 88.35           H
ATOM    317 2HD  LYS A  40       3.699  -6.802  21.052  1.00 88.35           H
ATOM    318  CE  LYS A  40       2.003  -7.437  22.225  1.00 88.35           C
ATOM    319 1HE  LYS A  40       2.198  -8.503  22.108  1.00 88.35           H
ATOM    320 2HE  LYS A  40       1.612  -7.293  23.232  1.00 88.35           H
ATOM    321  NZ  LYS A  40       1.000  -6.998  21.229  1.00 88.35           N
ATOM    322 1HZ  LYS A  40       0.248  -7.676  21.186  1.00 88.35           H
ATOM    323 2HZ  LYS A  40       0.627  -6.095  21.501  1.00 88.35           H
ATOM    324 3HZ  LYS A  40       1.439  -6.922  20.318  1.00 88.35           H
ATOM    325  HN  LYS A  40       6.261  -5.575  25.397  1.00 88.35           H
ATOM    326  N   ASN A  41       8.993  -6.363  24.546  1.00 82.28           N
ATOM    327  CA  ASN A  41      10.358  -5.887  24.399  1.00 82.28           C
ATOM    328  C   ASN A  41      11.045  -6.663  23.274  1.00 82.28           C
ATOM    329  O   ASN A  41      11.793  -6.088  22.485  1.00 82.28           O
ATOM    330  HA  ASN A  41      10.268  -4.824  24.177  1.00 82.28           H
ATOM    331  CB  ASN A  41      11.159  -6.107  25.683  1.00 82.28           C
ATOM    332 1HB  ASN A  41      10.985  -7.116  26.057  1.00 82.28           H
ATOM    333 2HB  ASN A  41      12.225  -6.026  25.469  1.00 82.28           H
ATOM    334  CG  ASN A  41      10.770  -5.086  26.754  1.00 82.28           C
ATOM    335  OD1 ASN A  41      10.419  -3.953  26.469  1.00 82.28           O
ATOM    336  ND2 ASN A  41      10.851  -5.549  27.998  1.00 82.28           N
ATOM    337 1HD2 ASN A  41      11.146  -6.490  28.163  1.00 82.28           H
ATOM    338 2HD2 ASN A  41      10.617  -4.956  28.769  1.00 82.28           H
ATOM    339  HN  ASN A  41       8.759  -6.700  25.458  1.00 82.28           H
ATOM    340  N   ASN A  42      10.768  -7.959  23.236  1.00 83.67           N
ATOM    341  CA  ASN A  42      11.407  -8.833  22.267  1.00 83.67           C
ATOM    342  C   ASN A  42      11.007  -8.401  20.855  1.00 83.67           C
ATOM    343  O   ASN A  42      11.811  -8.476  19.928  1.00 83.67           O
ATOM    344  HA  ASN A  42      12.477  -8.727  22.448  1.00 83.67           H
ATOM    345  CB  ASN A  42      10.966 -10.285  22.461  1.00 83.67           C
ATOM    346 1HB  ASN A  42       9.878 -10.346  22.426  1.00 83.67           H
ATOM    347 2HB  ASN A  42      11.345 -10.896  21.642  1.00 83.67           H
ATOM    348  CG  ASN A  42      11.471 -10.839  23.794  1.00 83.67           C
ATOM    349  OD1 ASN A  42      12.266 -10.227  24.489  1.00 83.67           O
ATOM    350  ND2 ASN A  42      10.966 -12.027  24.113  1.00 83.67           N
ATOM    351 1HD2 ASN A  42      10.317 -12.476  23.498  1.00 83.67           H
ATOM    352 2HD2 ASN A  42      11.236 -12.473  24.966  1.00 83.67           H
ATOM    353  HN  ASN A  42      10.121  -8.410  23.851  1.00 83.67           H
ATOM    354  N   VAL A  43       9.763  -7.959  20.736  1.00 90.79           N
ATOM    355  CA  VAL A  43       9.228  -7.570  19.442  1.00 90.79           C
ATOM    356  C   VAL A  43       9.946  -6.309  18.956  1.00 90.79           C
ATOM    357  O   VAL A  43      10.303  -6.207  17.784  1.00 90.79           O
ATOM    358  HA  VAL A  43       9.433  -8.381  18.744  1.00 90.79           H
ATOM    359  CB  VAL A  43       7.711  -7.396  19.535  1.00 90.79           C
ATOM    360  HB  VAL A  43       7.510  -6.539  20.177  1.00 90.79           H
ATOM    361  CG1 VAL A  43       7.108  -7.104  18.159  1.00 90.79           C
ATOM    362 1HG1 VAL A  43       7.541  -6.187  17.759  1.00 90.79           H
ATOM    363 2HG1 VAL A  43       7.324  -7.933  17.484  1.00 90.79           H
ATOM    364 3HG1 VAL A  43       6.029  -6.985  18.254  1.00 90.79           H
ATOM    365  CG2 VAL A  43       7.056  -8.624  20.171  1.00 90.79           C
ATOM    366 1HG2 VAL A  43       7.271  -9.505  19.567  1.00 90.79           H
ATOM    367 2HG2 VAL A  43       7.453  -8.767  21.176  1.00 90.79           H
ATOM    368 3HG2 VAL A  43       5.978  -8.473  20.225  1.00 90.79           H
ATOM    369  HN  VAL A  43       9.128  -7.865  21.502  1.00 90.79           H
ATOM    370  N   ARG A  44      10.135  -5.381  19.882  1.00 86.13           N
ATOM    371  CA  ARG A  44      10.785  -4.122  19.558  1.00 86.13           C
ATOM    372  C   ARG A  44      12.244  -4.363  19.165  1.00 86.13           C
ATOM    373  O   ARG A  44      12.770  -3.692  18.279  1.00 86.13           O
ATOM    374  HA  ARG A  44      10.214  -3.722  18.720  1.00 86.13           H
ATOM    375  CB  ARG A  44      10.736  -3.156  20.743  1.00 86.13           C
ATOM    376 1HB  ARG A  44      11.157  -3.636  21.626  1.00 86.13           H
ATOM    377 2HB  ARG A  44      11.353  -2.282  20.531  1.00 86.13           H
ATOM    378  CG  ARG A  44       9.300  -2.714  21.032  1.00 86.13           C
ATOM    379 1HG  ARG A  44       8.813  -2.418  20.103  1.00 86.13           H
ATOM    380 2HG  ARG A  44       8.732  -3.552  21.437  1.00 86.13           H
ATOM    381  CD  ARG A  44       9.274  -1.547  22.021  1.00 86.13           C
ATOM    382 1HD  ARG A  44       9.975  -0.775  21.705  1.00 86.13           H
ATOM    383 2HD  ARG A  44       8.283  -1.092  22.033  1.00 86.13           H
ATOM    384  NE  ARG A  44       9.626  -2.025  23.377  1.00 86.13           N
ATOM    385  HE  ARG A  44      10.595  -2.077  23.618  1.00 86.13           H
ATOM    386  CZ  ARG A  44       8.728  -2.392  24.301  1.00 86.13           C
ATOM    387  NH1 ARG A  44       7.416  -2.342  24.032  1.00 86.13           N
ATOM    388 1HH1 ARG A  44       7.101  -2.029  23.136  1.00 86.13           H
ATOM    389 2HH1 ARG A  44       6.752  -2.617  24.727  1.00 86.13           H
ATOM    390  NH2 ARG A  44       9.161  -2.810  25.498  1.00 86.13           N
ATOM    391 1HH2 ARG A  44       8.503  -3.087  26.199  1.00 86.13           H
ATOM    392 2HH2 ARG A  44      10.141  -2.844  25.691  1.00 86.13           H
ATOM    393  HN  ARG A  44       9.854  -5.477  20.837  1.00 86.13           H
ATOM    394  N   GLN A  45      12.855  -5.323  19.843  1.00 83.07           N
ATOM    395  CA  GLN A  45      14.253  -5.636  19.602  1.00 83.07           C
ATOM    396  C   GLN A  45      14.431  -6.225  18.201  1.00 83.07           C
ATOM    397  O   GLN A  45      15.384  -5.891  17.499  1.00 83.07           O
ATOM    398  HA  GLN A  45      14.780  -4.684  19.673  1.00 83.07           H
ATOM    399  CB  GLN A  45      14.794  -6.589  20.670  1.00 83.07           C
ATOM    400 1HB  GLN A  45      14.507  -6.233  21.659  1.00 83.07           H
ATOM    401 2HB  GLN A  45      14.347  -7.575  20.543  1.00 83.07           H
ATOM    402  CG  GLN A  45      16.318  -6.699  20.585  1.00 83.07           C
ATOM    403 1HG  GLN A  45      16.601  -7.131  19.625  1.00 83.07           H
ATOM    404 2HG  GLN A  45      16.761  -5.705  20.631  1.00 83.07           H
ATOM    405  CD  GLN A  45      16.869  -7.563  21.721  1.00 83.07           C
ATOM    406  OE1 GLN A  45      16.146  -8.264  22.410  1.00 83.07           O
ATOM    407  NE2 GLN A  45      18.187  -7.473  21.878  1.00 83.07           N
ATOM    408 1HE2 GLN A  45      18.722  -6.879  21.279  1.00 83.07           H
ATOM    409 2HE2 GLN A  45      18.642  -8.000  22.596  1.00 83.07           H
ATOM    410  HN  GLN A  45      12.412  -5.880  20.546  1.00 83.07           H
ATOM    411  N   PHE A  46      13.498  -7.092  17.836  1.00 91.68           N
ATOM    412  CA  PHE A  46      13.498  -7.675  16.505  1.00 91.68           C
ATOM    413  C   PHE A  46      13.398  -6.591  15.431  1.00 91.68           C
ATOM    414  O   PHE A  46      14.163  -6.594  14.467  1.00 91.68           O
ATOM    415  HA  PHE A  46      14.438  -8.214  16.388  1.00 91.68           H
ATOM    416  CB  PHE A  46      12.269  -8.582  16.413  1.00 91.68           C
ATOM    417 1HB  PHE A  46      12.400  -9.424  17.093  1.00 91.68           H
ATOM    418 2HB  PHE A  46      11.395  -8.028  16.757  1.00 91.68           H
ATOM    419  CG  PHE A  46      11.994  -9.117  15.007  1.00 91.68           C
ATOM    420  CD1 PHE A  46      11.069  -8.509  14.216  1.00 91.68           C
ATOM    421  HD1 PHE A  46      10.524  -7.640  14.585  1.00 91.68           H
ATOM    422  CD2 PHE A  46      12.674 -10.202  14.547  1.00 91.68           C
ATOM    423  HD2 PHE A  46      13.415 -10.689  15.181  1.00 91.68           H
ATOM    424  CE1 PHE A  46      10.814  -9.006  12.911  1.00 91.68           C
ATOM    425  HE1 PHE A  46      10.073  -8.519  12.278  1.00 91.68           H
ATOM    426  CE2 PHE A  46      12.419 -10.699  13.242  1.00 91.68           C
ATOM    427  HE2 PHE A  46      12.964 -11.568  12.873  1.00 91.68           H
ATOM    428  CZ  PHE A  46      11.494 -10.091  12.451  1.00 91.68           C
ATOM    429  HZ  PHE A  46      11.298 -10.472  11.449  1.00 91.68           H
ATOM    430  HN  PHE A  46      12.753  -7.395  18.430  1.00 91.68           H
ATOM    431  N   ALA A  47      12.449  -5.688  15.633  1.00 92.62           N
ATOM    432  CA  ALA A  47      12.186  -4.647  14.653  1.00 92.62           C
ATOM    433  C   ALA A  47      13.444  -3.797  14.468  1.00 92.62           C
ATOM    434  O   ALA A  47      13.773  -3.404  13.350  1.00 92.62           O
ATOM    435  HA  ALA A  47      11.944  -5.134  13.709  1.00 92.62           H
ATOM    436  CB  ALA A  47      10.982  -3.817  15.102  1.00 92.62           C
ATOM    437 1HB  ALA A  47      10.108  -4.463  15.190  1.00 92.62           H
ATOM    438 2HB  ALA A  47      11.195  -3.361  16.069  1.00 92.62           H
ATOM    439 3HB  ALA A  47      10.784  -3.036  14.368  1.00 92.62           H
ATOM    440  HN  ALA A  47      11.868  -5.661  16.445  1.00 92.62           H
ATOM    441  N   SER A  48      14.113  -3.538  15.582  1.00 91.19           N
ATOM    442  CA  SER A  48      15.219  -2.595  15.588  1.00 91.19           C
ATOM    443  C   SER A  48      16.373  -3.136  14.741  1.00 91.19           C
ATOM    444  O   SER A  48      17.183  -2.367  14.226  1.00 91.19           O
ATOM    445  HA  SER A  48      14.820  -1.679  15.151  1.00 91.19           H
ATOM    446  CB  SER A  48      15.694  -2.313  17.015  1.00 91.19           C
ATOM    447 1HB  SER A  48      16.381  -1.466  17.007  1.00 91.19           H
ATOM    448 2HB  SER A  48      14.842  -2.026  17.631  1.00 91.19           H
ATOM    449  OG  SER A  48      16.341  -3.442  17.595  1.00 91.19           O
ATOM    450  HG  SER A  48      15.907  -4.285  17.278  1.00 91.19           H
ATOM    451  HN  SER A  48      13.912  -3.958  16.466  1.00 91.19           H
ATOM    452  N   HIS A  49      16.411  -4.455  14.624  1.00 86.67           N
ATOM    453  CA  HIS A  49      17.503  -5.113  13.928  1.00 86.67           C
ATOM    454  C   HIS A  49      17.103  -5.375  12.475  1.00 86.67           C
ATOM    455  O   HIS A  49      17.909  -5.197  11.564  1.00 86.67           O
ATOM    456  HA  HIS A  49      18.346  -4.422  13.945  1.00 86.67           H
ATOM    457  CB  HIS A  49      17.928  -6.385  14.665  1.00 86.67           C
ATOM    458 1HB  HIS A  49      17.044  -6.990  14.864  1.00 86.67           H
ATOM    459 2HB  HIS A  49      18.575  -6.972  14.012  1.00 86.67           H
ATOM    460  CG  HIS A  49      18.649  -6.129  15.967  1.00 86.67           C
ATOM    461  ND1 HIS A  49      19.734  -5.277  16.068  1.00 86.67           N
ATOM    462  HD1 HIS A  49      20.142  -4.758  15.317  1.00 86.67           H
ATOM    463  CD2 HIS A  49      18.428  -6.622  17.220  1.00 86.67           C
ATOM    464  HD2 HIS A  49      17.644  -7.326  17.498  1.00 86.67           H
ATOM    465  CE1 HIS A  49      20.141  -5.265  17.329  1.00 86.67           C
ATOM    466  HE1 HIS A  49      20.976  -4.689  17.728  1.00 86.67           H
ATOM    467  NE2 HIS A  49      19.330  -6.099  18.041  1.00 86.67           N
ATOM    468  HN  HIS A  49      15.714  -5.069  14.993  1.00 86.67           H
ATOM    469  N   PHE A  50      15.857  -5.794  12.304  1.00 81.31           N
ATOM    470  CA  PHE A  50      15.439  -6.408  11.056  1.00 81.31           C
ATOM    471  C   PHE A  50      14.914  -5.357  10.076  1.00 81.31           C
ATOM    472  O   PHE A  50      15.225  -5.402   8.887  1.00 81.31           O
ATOM    473  HA  PHE A  50      16.314  -6.897  10.627  1.00 81.31           H
ATOM    474  CB  PHE A  50      14.309  -7.383  11.394  1.00 81.31           C
ATOM    475 1HB  PHE A  50      14.664  -8.088  12.146  1.00 81.31           H
ATOM    476 2HB  PHE A  50      13.485  -6.827  11.842  1.00 81.31           H
ATOM    477  CG  PHE A  50      13.782  -8.167  10.190  1.00 81.31           C
ATOM    478  CD1 PHE A  50      12.564  -7.868   9.665  1.00 81.31           C
ATOM    479  HD1 PHE A  50      11.963  -7.071  10.102  1.00 81.31           H
ATOM    480  CD2 PHE A  50      14.532  -9.162   9.645  1.00 81.31           C
ATOM    481  HD2 PHE A  50      15.509  -9.401  10.066  1.00 81.31           H
ATOM    482  CE1 PHE A  50      12.075  -8.595   8.548  1.00 81.31           C
ATOM    483  HE1 PHE A  50      11.098  -8.356   8.127  1.00 81.31           H
ATOM    484  CE2 PHE A  50      14.043  -9.889   8.528  1.00 81.31           C
ATOM    485  HE2 PHE A  50      14.645 -10.686   8.091  1.00 81.31           H
ATOM    486  CZ  PHE A  50      12.825  -9.590   8.003  1.00 81.31           C
ATOM    487  HZ  PHE A  50      12.450 -10.148   7.145  1.00 81.31           H
ATOM    488  HN  PHE A  50      15.142  -5.718  12.999  1.00 81.31           H
ATOM    489  N   LEU A  51      14.126  -4.436  10.612  1.00 93.68           N
ATOM    490  CA  LEU A  51      13.299  -3.582   9.778  1.00 93.68           C
ATOM    491  C   LEU A  51      14.182  -2.538   9.090  1.00 93.68           C
ATOM    492  O   LEU A  51      14.087  -2.341   7.880  1.00 93.68           O
ATOM    493  HA  LEU A  51      12.847  -4.212   9.011  1.00 93.68           H
ATOM    494  CB  LEU A  51      12.157  -2.977  10.597  1.00 93.68           C
ATOM    495 1HB  LEU A  51      12.588  -2.389  11.407  1.00 93.68           H
ATOM    496 2HB  LEU A  51      11.606  -2.285   9.960  1.00 93.68           H
ATOM    497  CG  LEU A  51      11.163  -3.972  11.199  1.00 93.68           C
ATOM    498  HG  LEU A  51      11.690  -4.575  11.939  1.00 93.68           H
ATOM    499  CD1 LEU A  51      10.033  -3.245  11.931  1.00 93.68           C
ATOM    500 1HD1 LEU A  51      10.452  -2.639  12.735  1.00 93.68           H
ATOM    501 2HD1 LEU A  51       9.502  -2.601  11.230  1.00 93.68           H
ATOM    502 3HD1 LEU A  51       9.341  -3.976  12.349  1.00 93.68           H
ATOM    503  CD2 LEU A  51      10.631  -4.930  10.131  1.00 93.68           C
ATOM    504 1HD2 LEU A  51      10.125  -4.360   9.352  1.00 93.68           H
ATOM    505 2HD2 LEU A  51      11.461  -5.485   9.695  1.00 93.68           H
ATOM    506 3HD2 LEU A  51       9.926  -5.626  10.586  1.00 93.68           H
ATOM    507  HN  LEU A  51      14.048  -4.270  11.595  1.00 93.68           H
ATOM    508  N   PRO A  52      15.052  -1.855   9.845  1.00 95.51           N
ATOM    509  CA  PRO A  52      15.759  -0.688   9.312  1.00 95.51           C
ATOM    510  C   PRO A  52      16.473  -0.993   8.005  1.00 95.51           C
ATOM    511  O   PRO A  52      16.291  -0.287   7.015  1.00 95.51           O
ATOM    512  HA  PRO A  52      15.049   0.103   9.070  1.00 95.51           H
ATOM    513  CB  PRO A  52      16.744  -0.321  10.424  1.00 95.51           C
ATOM    514 1HB  PRO A  52      17.709  -0.807  10.282  1.00 95.51           H
ATOM    515 2HB  PRO A  52      16.930   0.752  10.458  1.00 95.51           H
ATOM    516  CG  PRO A  52      16.047  -0.812  11.688  1.00 95.51           C
ATOM    517 1HG  PRO A  52      16.749  -0.947  12.511  1.00 95.51           H
ATOM    518 2HG  PRO A  52      15.297  -0.103  12.038  1.00 95.51           H
ATOM    519  CD  PRO A  52      15.427  -2.127  11.245  1.00 95.51           C
ATOM    520 1HD  PRO A  52      16.134  -2.953  11.316  1.00 95.51           H
ATOM    521 2HD  PRO A  52      14.565  -2.395  11.857  1.00 95.51           H
ATOM    522  N   PRO A  53      17.299  -2.048   7.971  1.00 95.68           N
ATOM    523  CA  PRO A  53      18.043  -2.385   6.755  1.00 95.68           C
ATOM    524  C   PRO A  53      17.137  -2.512   5.541  1.00 95.68           C
ATOM    525  O   PRO A  53      17.469  -2.027   4.461  1.00 95.68           O
ATOM    526  HA  PRO A  53      18.740  -1.584   6.508  1.00 95.68           H
ATOM    527  CB  PRO A  53      18.719  -3.714   7.100  1.00 95.68           C
ATOM    528 1HB  PRO A  53      18.106  -4.565   6.803  1.00 95.68           H
ATOM    529 2HB  PRO A  53      19.677  -3.820   6.592  1.00 95.68           H
ATOM    530  CG  PRO A  53      18.888  -3.641   8.613  1.00 95.68           C
ATOM    531 1HG  PRO A  53      19.025  -4.629   9.052  1.00 95.68           H
ATOM    532 2HG  PRO A  53      19.763  -3.056   8.895  1.00 95.68           H
ATOM    533  CD  PRO A  53      17.593  -2.988   9.068  1.00 95.68           C
ATOM    534 1HD  PRO A  53      16.794  -3.718   9.195  1.00 95.68           H
ATOM    535 2HD  PRO A  53      17.711  -2.480  10.025  1.00 95.68           H
ATOM    536  N   LEU A  54      16.004  -3.166   5.754  1.00 93.65           N
ATOM    537  CA  LEU A  54      15.106  -3.482   4.657  1.00 93.65           C
ATOM    538  C   LEU A  54      14.480  -2.191   4.127  1.00 93.65           C
ATOM    539  O   LEU A  54      14.357  -2.007   2.917  1.00 93.65           O
ATOM    540  HA  LEU A  54      15.704  -3.928   3.862  1.00 93.65           H
ATOM    541  CB  LEU A  54      14.078  -4.530   5.091  1.00 93.65           C
ATOM    542 1HB  LEU A  54      13.560  -4.157   5.974  1.00 93.65           H
ATOM    543 2HB  LEU A  54      13.333  -4.628   4.302  1.00 93.65           H
ATOM    544  CG  LEU A  54      14.631  -5.921   5.407  1.00 93.65           C
ATOM    545  HG  LEU A  54      15.374  -5.821   6.199  1.00 93.65           H
ATOM    546  CD1 LEU A  54      13.529  -6.842   5.934  1.00 93.65           C
ATOM    547 1HD1 LEU A  54      13.106  -6.419   6.845  1.00 93.65           H
ATOM    548 2HD1 LEU A  54      12.747  -6.940   5.182  1.00 93.65           H
ATOM    549 3HD1 LEU A  54      13.950  -7.824   6.151  1.00 93.65           H
ATOM    550  CD2 LEU A  54      15.344  -6.517   4.192  1.00 93.65           C
ATOM    551 1HD2 LEU A  54      14.641  -6.600   3.363  1.00 93.65           H
ATOM    552 2HD2 LEU A  54      16.172  -5.869   3.903  1.00 93.65           H
ATOM    553 3HD2 LEU A  54      15.728  -7.506   4.444  1.00 93.65           H
ATOM    554  HN  LEU A  54      15.699  -3.478   6.654  1.00 93.65           H
ATOM    555  N   TYR A  55      14.102  -1.328   5.059  1.00 94.19           N
ATOM    556  CA  TYR A  55      13.442  -0.084   4.703  1.00 94.19           C
ATOM    557  C   TYR A  55      14.375   0.821   3.896  1.00 94.19           C
ATOM    558  O   TYR A  55      13.941   1.487   2.957  1.00 94.19           O
ATOM    559  HA  TYR A  55      12.570  -0.327   4.097  1.00 94.19           H
ATOM    560  CB  TYR A  55      13.101   0.606   6.026  1.00 94.19           C
ATOM    561 1HB  TYR A  55      13.969   0.556   6.684  1.00 94.19           H
ATOM    562 2HB  TYR A  55      12.907   1.661   5.834  1.00 94.19           H
ATOM    563  CG  TYR A  55      11.895   0.004   6.749  1.00 94.19           C
ATOM    564  CD1 TYR A  55      11.251  -1.096   6.219  1.00 94.19           C
ATOM    565  HD1 TYR A  55      11.602  -1.535   5.285  1.00 94.19           H
ATOM    566  CD2 TYR A  55      11.451   0.560   7.931  1.00 94.19           C
ATOM    567  HD2 TYR A  55      11.959   1.429   8.350  1.00 94.19           H
ATOM    568  CE1 TYR A  55      10.116  -1.663   6.900  1.00 94.19           C
ATOM    569  HE1 TYR A  55       9.598  -2.531   6.492  1.00 94.19           H
ATOM    570  CE2 TYR A  55      10.316  -0.007   8.612  1.00 94.19           C
ATOM    571  HE2 TYR A  55       9.955   0.423   9.546  1.00 94.19           H
ATOM    572  CZ  TYR A  55       9.704  -1.090   8.063  1.00 94.19           C
ATOM    573  OH  TYR A  55       8.632  -1.626   8.706  1.00 94.19           O
ATOM    574  HH  TYR A  55       8.265  -2.392   8.179  1.00 94.19           H
ATOM    575  HN  TYR A  55      14.240  -1.468   6.039  1.00 94.19           H
ATOM    576  N   TRP A  56      15.640   0.816   4.291  1.00 92.65           N
ATOM    577  CA  TRP A  56      16.648   1.587   3.583  1.00 92.65           C
ATOM    578  C   TRP A  56      16.795   0.998   2.179  1.00 92.65           C
ATOM    579  O   TRP A  56      16.891   1.736   1.199  1.00 92.65           O
ATOM    580  HA  TRP A  56      16.296   2.617   3.521  1.00 92.65           H
ATOM    581  CB  TRP A  56      17.965   1.612   4.362  1.00 92.65           C
ATOM    582 1HB  TRP A  56      18.140   0.626   4.792  1.00 92.65           H
ATOM    583 2HB  TRP A  56      18.782   1.806   3.667  1.00 92.65           H
ATOM    584  CG  TRP A  56      18.007   2.656   5.480  1.00 92.65           C
ATOM    585  CD1 TRP A  56      18.130   2.448   6.798  1.00 92.65           C
ATOM    586  HD1 TRP A  56      18.219   1.464   7.258  1.00 92.65           H
ATOM    587  CD2 TRP A  56      17.922   4.088   5.323  1.00 92.65           C
ATOM    588  NE1 TRP A  56      18.129   3.636   7.499  1.00 92.65           N
ATOM    589  HE1 TRP A  56      18.208   3.739   8.491  1.00 92.65           H
ATOM    590  CE2 TRP A  56      17.999   4.665   6.574  1.00 92.65           C
ATOM    591  CE3 TRP A  56      17.784   4.869   4.162  1.00 92.65           C
ATOM    592  HE3 TRP A  56      17.721   4.438   3.164  1.00 92.65           H
ATOM    593  CZ2 TRP A  56      17.947   6.048   6.784  1.00 92.65           C
ATOM    594  HZ2 TRP A  56      18.010   6.480   7.783  1.00 92.65           H
ATOM    595  CZ3 TRP A  56      17.733   6.250   4.390  1.00 92.65           C
ATOM    596  HZ3 TRP A  56      17.627   6.903   3.523  1.00 92.65           H
ATOM    597  CH2 TRP A  56      17.809   6.847   5.643  1.00 92.65           C
ATOM    598  HH2 TRP A  56      17.762   7.932   5.736  1.00 92.65           H
ATOM    599  HN  TRP A  56      15.978   0.298   5.076  1.00 92.65           H
ATOM    600  N   LEU A  57      16.808  -0.326   2.125  1.00 92.54           N
ATOM    601  CA  LEU A  57      16.964  -1.022   0.860  1.00 92.54           C
ATOM    602  C   LEU A  57      15.794  -0.668  -0.060  1.00 92.54           C
ATOM    603  O   LEU A  57      15.999  -0.273  -1.207  1.00 92.54           O
ATOM    604  HA  LEU A  57      17.885  -0.662   0.401  1.00 92.54           H
ATOM    605  CB  LEU A  57      17.131  -2.525   1.092  1.00 92.54           C
ATOM    606 1HB  LEU A  57      18.000  -2.679   1.732  1.00 92.54           H
ATOM    607 2HB  LEU A  57      16.262  -2.886   1.642  1.00 92.54           H
ATOM    608  CG  LEU A  57      17.299  -3.383  -0.163  1.00 92.54           C
ATOM    609  HG  LEU A  57      16.482  -3.152  -0.847  1.00 92.54           H
ATOM    610  CD1 LEU A  57      18.604  -3.046  -0.888  1.00 92.54           C
ATOM    611 1HD1 LEU A  57      18.596  -1.996  -1.181  1.00 92.54           H
ATOM    612 2HD1 LEU A  57      19.447  -3.231  -0.223  1.00 92.54           H
ATOM    613 3HD1 LEU A  57      18.698  -3.670  -1.776  1.00 92.54           H
ATOM    614  CD2 LEU A  57      17.199  -4.872   0.173  1.00 92.54           C
ATOM    615 1HD2 LEU A  57      17.980  -5.138   0.885  1.00 92.54           H
ATOM    616 2HD2 LEU A  57      16.222  -5.081   0.611  1.00 92.54           H
ATOM    617 3HD2 LEU A  57      17.321  -5.460  -0.737  1.00 92.54           H
ATOM    618  HN  LEU A  57      16.714  -0.919   2.925  1.00 92.54           H
ATOM    619  N   VAL A  58      14.593  -0.823   0.477  1.00 94.83           N
ATOM    620  CA  VAL A  58      13.389  -0.594  -0.304  1.00 94.83           C
ATOM    621  C   VAL A  58      13.379   0.851  -0.806  1.00 94.83           C
ATOM    622  O   VAL A  58      13.038   1.109  -1.960  1.00 94.83           O
ATOM    623  HA  VAL A  58      13.422  -1.264  -1.163  1.00 94.83           H
ATOM    624  CB  VAL A  58      12.153  -0.947   0.526  1.00 94.83           C
ATOM    625  HB  VAL A  58      12.205  -0.388   1.460  1.00 94.83           H
ATOM    626  CG1 VAL A  58      10.870  -0.532  -0.199  1.00 94.83           C
ATOM    627 1HG1 VAL A  58      10.881   0.544  -0.369  1.00 94.83           H
ATOM    628 2HG1 VAL A  58      10.809  -1.051  -1.155  1.00 94.83           H
ATOM    629 3HG1 VAL A  58      10.007  -0.795   0.413  1.00 94.83           H
ATOM    630  CG2 VAL A  58      12.131  -2.437   0.870  1.00 94.83           C
ATOM    631 1HG2 VAL A  58      12.113  -3.023  -0.050  1.00 94.83           H
ATOM    632 2HG2 VAL A  58      13.021  -2.691   1.445  1.00 94.83           H
ATOM    633 3HG2 VAL A  58      11.242  -2.661   1.460  1.00 94.83           H
ATOM    634  HN  VAL A  58      14.436  -1.098   1.425  1.00 94.83           H
ATOM    635  N   PHE A  59      13.758   1.756   0.084  1.00 95.81           N
ATOM    636  CA  PHE A  59      13.753   3.173  -0.240  1.00 95.81           C
ATOM    637  C   PHE A  59      14.660   3.464  -1.437  1.00 95.81           C
ATOM    638  O   PHE A  59      14.236   4.097  -2.402  1.00 95.81           O
ATOM    639  HA  PHE A  59      12.727   3.444  -0.489  1.00 95.81           H
ATOM    640  CB  PHE A  59      14.292   3.914   0.986  1.00 95.81           C
ATOM    641 1HB  PHE A  59      13.590   3.789   1.810  1.00 95.81           H
ATOM    642 2HB  PHE A  59      15.230   3.453   1.293  1.00 95.81           H
ATOM    643  CG  PHE A  59      14.526   5.408   0.756  1.00 95.81           C
ATOM    644  CD1 PHE A  59      15.793   5.899   0.711  1.00 95.81           C
ATOM    645  HD1 PHE A  59      16.642   5.227   0.838  1.00 95.81           H
ATOM    646  CD2 PHE A  59      13.466   6.246   0.597  1.00 95.81           C
ATOM    647  HD2 PHE A  59      12.450   5.853   0.633  1.00 95.81           H
ATOM    648  CE1 PHE A  59      16.011   7.286   0.498  1.00 95.81           C
ATOM    649  HE1 PHE A  59      17.027   7.679   0.462  1.00 95.81           H
ATOM    650  CE2 PHE A  59      13.684   7.633   0.384  1.00 95.81           C
ATOM    651  HE2 PHE A  59      12.834   8.304   0.256  1.00 95.81           H
ATOM    652  CZ  PHE A  59      14.951   8.124   0.339  1.00 95.81           C
ATOM    653  HZ  PHE A  59      15.118   9.188   0.175  1.00 95.81           H
ATOM    654  HN  PHE A  59      14.063   1.536   1.011  1.00 95.81           H
ATOM    655  N   ILE A  60      15.893   2.989  -1.334  1.00 93.66           N
ATOM    656  CA  ILE A  60      16.908   3.321  -2.320  1.00 93.66           C
ATOM    657  C   ILE A  60      16.468   2.804  -3.692  1.00 93.66           C
ATOM    658  O   ILE A  60      16.436   3.560  -4.662  1.00 93.66           O
ATOM    659  HA  ILE A  60      16.975   4.407  -2.366  1.00 93.66           H
ATOM    660  CB  ILE A  60      18.276   2.800  -1.876  1.00 93.66           C
ATOM    661  HB  ILE A  60      18.167   1.753  -1.590  1.00 93.66           H
ATOM    662  CG1 ILE A  60      18.777   3.555  -0.644  1.00 93.66           C
ATOM    663 1HG1 ILE A  60      19.062   4.569  -0.925  1.00 93.66           H
ATOM    664 2HG1 ILE A  60      17.972   3.641   0.086  1.00 93.66           H
ATOM    665  CG2 ILE A  60      19.282   2.851  -3.028  1.00 93.66           C
ATOM    666 1HG2 ILE A  60      18.923   2.233  -3.851  1.00 93.66           H
ATOM    667 2HG2 ILE A  60      19.393   3.881  -3.368  1.00 93.66           H
ATOM    668 3HG2 ILE A  60      20.246   2.475  -2.685  1.00 93.66           H
ATOM    669  CD1 ILE A  60      19.973   2.840  -0.011  1.00 93.66           C
ATOM    670 1HD1 ILE A  60      19.677   1.836   0.291  1.00 93.66           H
ATOM    671 2HD1 ILE A  60      20.784   2.778  -0.736  1.00 93.66           H
ATOM    672 3HD1 ILE A  60      20.309   3.398   0.863  1.00 93.66           H
ATOM    673  HN  ILE A  60      16.201   2.388  -0.596  1.00 93.66           H
ATOM    674  N   VAL A  61      16.141   1.521  -3.728  1.00 93.60           N
ATOM    675  CA  VAL A  61      15.840   0.861  -4.988  1.00 93.60           C
ATOM    676  C   VAL A  61      14.553   1.448  -5.571  1.00 93.60           C
ATOM    677  O   VAL A  61      14.475   1.713  -6.770  1.00 93.60           O
ATOM    678  HA  VAL A  61      16.662   1.069  -5.672  1.00 93.60           H
ATOM    679  CB  VAL A  61      15.767  -0.653  -4.781  1.00 93.60           C
ATOM    680  HB  VAL A  61      15.003  -0.852  -4.029  1.00 93.60           H
ATOM    681  CG1 VAL A  61      15.353  -1.363  -6.071  1.00 93.60           C
ATOM    682 1HG1 VAL A  61      14.372  -1.006  -6.384  1.00 93.60           H
ATOM    683 2HG1 VAL A  61      16.084  -1.152  -6.852  1.00 93.60           H
ATOM    684 3HG1 VAL A  61      15.309  -2.438  -5.896  1.00 93.60           H
ATOM    685  CG2 VAL A  61      17.096  -1.199  -4.256  1.00 93.60           C
ATOM    686 1HG2 VAL A  61      17.887  -0.983  -4.974  1.00 93.60           H
ATOM    687 2HG2 VAL A  61      17.332  -0.727  -3.302  1.00 93.60           H
ATOM    688 3HG2 VAL A  61      17.017  -2.277  -4.118  1.00 93.60           H
ATOM    689  HN  VAL A  61      16.080   0.936  -2.920  1.00 93.60           H
ATOM    690  N   GLY A  62      13.575   1.633  -4.696  1.00 95.14           N
ATOM    691  CA  GLY A  62      12.255   2.060  -5.128  1.00 95.14           C
ATOM    692  C   GLY A  62      12.287   3.499  -5.648  1.00 95.14           C
ATOM    693  O   GLY A  62      11.667   3.809  -6.664  1.00 95.14           O
ATOM    694 1HA  GLY A  62      11.892   1.395  -5.911  1.00 95.14           H
ATOM    695 2HA  GLY A  62      11.555   1.986  -4.297  1.00 95.14           H
ATOM    696  HN  GLY A  62      13.674   1.497  -3.710  1.00 95.14           H
ATOM    697  N   ALA A  63      13.016   4.338  -4.928  1.00 95.12           N
ATOM    698  CA  ALA A  63      13.092   5.748  -5.271  1.00 95.12           C
ATOM    699  C   ALA A  63      13.710   5.898  -6.663  1.00 95.12           C
ATOM    700  O   ALA A  63      13.211   6.660  -7.489  1.00 95.12           O
ATOM    701  HA  ALA A  63      12.075   6.140  -5.291  1.00 95.12           H
ATOM    702  CB  ALA A  63      13.887   6.494  -4.197  1.00 95.12           C
ATOM    703 1HB  ALA A  63      13.390   6.381  -3.234  1.00 95.12           H
ATOM    704 2HB  ALA A  63      14.893   6.080  -4.138  1.00 95.12           H
ATOM    705 3HB  ALA A  63      13.943   7.551  -4.455  1.00 95.12           H
ATOM    706  HN  ALA A  63      13.548   4.070  -4.125  1.00 95.12           H
ATOM    707  N   LEU A  64      14.787   5.157  -6.880  1.00 89.39           N
ATOM    708  CA  LEU A  64      15.486   5.208  -8.152  1.00 89.39           C
ATOM    709  C   LEU A  64      14.562   4.692  -9.257  1.00 89.39           C
ATOM    710  O   LEU A  64      14.452   5.308 -10.316  1.00 89.39           O
ATOM    711  HA  LEU A  64      15.719   6.253  -8.356  1.00 89.39           H
ATOM    712  CB  LEU A  64      16.817   4.457  -8.063  1.00 89.39           C
ATOM    713 1HB  LEU A  64      16.624   3.464  -7.659  1.00 89.39           H
ATOM    714 2HB  LEU A  64      17.203   4.321  -9.073  1.00 89.39           H
ATOM    715  CG  LEU A  64      17.905   5.120  -7.216  1.00 89.39           C
ATOM    716  HG  LEU A  64      17.491   5.326  -6.229  1.00 89.39           H
ATOM    717  CD1 LEU A  64      19.096   4.180  -7.020  1.00 89.39           C
ATOM    718 1HD1 LEU A  64      18.764   3.273  -6.515  1.00 89.39           H
ATOM    719 2HD1 LEU A  64      19.518   3.921  -7.992  1.00 89.39           H
ATOM    720 3HD1 LEU A  64      19.855   4.676  -6.415  1.00 89.39           H
ATOM    721  CD2 LEU A  64      18.327   6.462  -7.818  1.00 89.39           C
ATOM    722 1HD2 LEU A  64      18.715   6.303  -8.824  1.00 89.39           H
ATOM    723 2HD2 LEU A  64      17.465   7.128  -7.862  1.00 89.39           H
ATOM    724 3HD2 LEU A  64      19.101   6.912  -7.196  1.00 89.39           H
ATOM    725  HN  LEU A  64      15.182   4.533  -6.205  1.00 89.39           H
ATOM    726  N   GLY A  65      13.923   3.567  -8.973  1.00 92.54           N
ATOM    727  CA  GLY A  65      13.134   2.879  -9.981  1.00 92.54           C
ATOM    728  C   GLY A  65      11.948   3.736 -10.429  1.00 92.54           C
ATOM    729  O   GLY A  65      11.755   3.958 -11.623  1.00 92.54           O
ATOM    730 1HA  GLY A  65      13.762   2.644 -10.841  1.00 92.54           H
ATOM    731 2HA  GLY A  65      12.773   1.932  -9.581  1.00 92.54           H
ATOM    732  HN  GLY A  65      13.936   3.128  -8.075  1.00 92.54           H
ATOM    733  N   ASN A  66      11.185   4.192  -9.447  1.00 90.14           N
ATOM    734  CA  ASN A  66       9.947   4.899  -9.728  1.00 90.14           C
ATOM    735  C   ASN A  66      10.271   6.259 -10.350  1.00 90.14           C
ATOM    736  O   ASN A  66       9.545   6.736 -11.220  1.00 90.14           O
ATOM    737  HA  ASN A  66       9.395   4.251 -10.408  1.00 90.14           H
ATOM    738  CB  ASN A  66       9.149   5.144  -8.445  1.00 90.14           C
ATOM    739 1HB  ASN A  66       9.819   5.481  -7.655  1.00 90.14           H
ATOM    740 2HB  ASN A  66       8.424   5.941  -8.610  1.00 90.14           H
ATOM    741  CG  ASN A  66       8.425   3.872  -7.999  1.00 90.14           C
ATOM    742  OD1 ASN A  66       7.513   3.387  -8.648  1.00 90.14           O
ATOM    743  ND2 ASN A  66       8.880   3.362  -6.858  1.00 90.14           N
ATOM    744 1HD2 ASN A  66       9.632   3.810  -6.375  1.00 90.14           H
ATOM    745 2HD2 ASN A  66       8.470   2.531  -6.484  1.00 90.14           H
ATOM    746  HN  ASN A  66      11.400   4.086  -8.476  1.00 90.14           H
ATOM    747  N   SER A  67      11.363   6.844  -9.879  1.00 90.98           N
ATOM    748  CA  SER A  67      11.833   8.104 -10.429  1.00 90.98           C
ATOM    749  C   SER A  67      12.127   7.945 -11.922  1.00 90.98           C
ATOM    750  O   SER A  67      11.841   8.843 -12.714  1.00 90.98           O
ATOM    751  HA  SER A  67      11.017   8.810 -10.273  1.00 90.98           H
ATOM    752  CB  SER A  67      13.080   8.596  -9.692  1.00 90.98           C
ATOM    753 1HB  SER A  67      13.866   7.845  -9.769  1.00 90.98           H
ATOM    754 2HB  SER A  67      13.454   9.499 -10.174  1.00 90.98           H
ATOM    755  OG  SER A  67      12.816   8.867  -8.318  1.00 90.98           O
ATOM    756  HG  SER A  67      13.315   8.221  -7.740  1.00 90.98           H
ATOM    757  HN  SER A  67      11.920   6.473  -9.137  1.00 90.98           H
ATOM    758  N   LEU A  68      12.694   6.798 -12.262  1.00 85.30           N
ATOM    759  CA  LEU A  68      13.038   6.513 -13.645  1.00 85.30           C
ATOM    760  C   LEU A  68      11.755   6.378 -14.468  1.00 85.30           C
ATOM    761  O   LEU A  68      11.684   6.859 -15.598  1.00 85.30           O
ATOM    762  HA  LEU A  68      13.603   7.366 -14.023  1.00 85.30           H
ATOM    763  CB  LEU A  68      13.954   5.291 -13.729  1.00 85.30           C
ATOM    764 1HB  LEU A  68      14.734   5.393 -12.974  1.00 85.30           H
ATOM    765 2HB  LEU A  68      13.372   4.407 -13.469  1.00 85.30           H
ATOM    766  CG  LEU A  68      14.624   5.046 -15.083  1.00 85.30           C
ATOM    767  HG  LEU A  68      13.864   5.132 -15.860  1.00 85.30           H
ATOM    768  CD1 LEU A  68      15.686   6.110 -15.370  1.00 85.30           C
ATOM    769 1HD1 LEU A  68      15.219   7.095 -15.384  1.00 85.30           H
ATOM    770 2HD1 LEU A  68      16.449   6.081 -14.592  1.00 85.30           H
ATOM    771 3HD1 LEU A  68      16.146   5.912 -16.338  1.00 85.30           H
ATOM    772  CD2 LEU A  68      15.195   3.629 -15.164  1.00 85.30           C
ATOM    773 1HD2 LEU A  68      15.937   3.491 -14.378  1.00 85.30           H
ATOM    774 2HD2 LEU A  68      14.391   2.905 -15.036  1.00 85.30           H
ATOM    775 3HD2 LEU A  68      15.665   3.482 -16.137  1.00 85.30           H
ATOM    776  HN  LEU A  68      12.919   6.071 -11.613  1.00 85.30           H
ATOM    777  N   VAL A  69      10.773   5.721 -13.869  1.00 87.86           N
ATOM    778  CA  VAL A  69       9.501   5.504 -14.538  1.00 87.86           C
ATOM    779  C   VAL A  69       8.895   6.855 -14.922  1.00 87.86           C
ATOM    780  O   VAL A  69       8.500   7.058 -16.069  1.00 87.86           O
ATOM    781  HA  VAL A  69       9.701   4.937 -15.447  1.00 87.86           H
ATOM    782  CB  VAL A  69       8.579   4.666 -13.650  1.00 87.86           C
ATOM    783  HB  VAL A  69       8.524   5.149 -12.674  1.00 87.86           H
ATOM    784  CG1 VAL A  69       7.164   4.610 -14.228  1.00 87.86           C
ATOM    785 1HG1 VAL A  69       6.759   5.620 -14.297  1.00 87.86           H
ATOM    786 2HG1 VAL A  69       7.194   4.162 -15.221  1.00 87.86           H
ATOM    787 3HG1 VAL A  69       6.530   4.008 -13.577  1.00 87.86           H
ATOM    788  CG2 VAL A  69       9.145   3.259 -13.446  1.00 87.86           C
ATOM    789 1HG2 VAL A  69       9.244   2.764 -14.412  1.00 87.86           H
ATOM    790 2HG2 VAL A  69      10.123   3.326 -12.970  1.00 87.86           H
ATOM    791 3HG2 VAL A  69       8.470   2.685 -12.811  1.00 87.86           H
ATOM    792  HN  VAL A  69      10.835   5.342 -12.946  1.00 87.86           H
ATOM    793  N   ILE A  70       8.840   7.744 -13.941  1.00 88.59           N
ATOM    794  CA  ILE A  70       8.221   9.043 -14.142  1.00 88.59           C
ATOM    795  C   ILE A  70       8.948   9.780 -15.269  1.00 88.59           C
ATOM    796  O   ILE A  70       8.313  10.402 -16.119  1.00 88.59           O
ATOM    797  HA  ILE A  70       7.190   8.870 -14.452  1.00 88.59           H
ATOM    798  CB  ILE A  70       8.174   9.823 -12.827  1.00 88.59           C
ATOM    799  HB  ILE A  70       9.175   9.830 -12.398  1.00 88.59           H
ATOM    800  CG1 ILE A  70       7.253   9.137 -11.816  1.00 88.59           C
ATOM    801 1HG1 ILE A  70       6.213   9.293 -12.101  1.00 88.59           H
ATOM    802 2HG1 ILE A  70       7.429   8.062 -11.829  1.00 88.59           H
ATOM    803  CG2 ILE A  70       7.776  11.281 -13.068  1.00 88.59           C
ATOM    804 1HG2 ILE A  70       8.504  11.752 -13.728  1.00 88.59           H
ATOM    805 2HG2 ILE A  70       6.790  11.316 -13.531  1.00 88.59           H
ATOM    806 3HG2 ILE A  70       7.750  11.812 -12.117  1.00 88.59           H
ATOM    807  CD1 ILE A  70       7.487   9.680 -10.405  1.00 88.59           C
ATOM    808 1HD1 ILE A  70       8.522   9.501 -10.113  1.00 88.59           H
ATOM    809 2HD1 ILE A  70       7.287  10.752 -10.390  1.00 88.59           H
ATOM    810 3HD1 ILE A  70       6.820   9.176  -9.706  1.00 88.59           H
ATOM    811  HN  ILE A  70       9.208   7.588 -13.025  1.00 88.59           H
ATOM    812  N   LEU A  71      10.269   9.687 -15.238  1.00 84.21           N
ATOM    813  CA  LEU A  71      11.093  10.408 -16.193  1.00 84.21           C
ATOM    814  C   LEU A  71      10.790   9.903 -17.605  1.00 84.21           C
ATOM    815  O   LEU A  71      10.689  10.692 -18.543  1.00 84.21           O
ATOM    816  HA  LEU A  71      10.814  11.460 -16.136  1.00 84.21           H
ATOM    817  CB  LEU A  71      12.570  10.310 -15.808  1.00 84.21           C
ATOM    818 1HB  LEU A  71      12.660  10.495 -14.738  1.00 84.21           H
ATOM    819 2HB  LEU A  71      12.904   9.287 -15.984  1.00 84.21           H
ATOM    820  CG  LEU A  71      13.519  11.260 -16.543  1.00 84.21           C
ATOM    821  HG  LEU A  71      12.950  11.786 -17.309  1.00 84.21           H
ATOM    822  CD1 LEU A  71      14.083  12.317 -15.591  1.00 84.21           C
ATOM    823 1HD1 LEU A  71      13.264  12.899 -15.169  1.00 84.21           H
ATOM    824 2HD1 LEU A  71      14.632  11.826 -14.787  1.00 84.21           H
ATOM    825 3HD1 LEU A  71      14.754  12.978 -16.139  1.00 84.21           H
ATOM    826  CD2 LEU A  71      14.627  10.483 -17.257  1.00 84.21           C
ATOM    827 1HD2 LEU A  71      15.200   9.912 -16.527  1.00 84.21           H
ATOM    828 2HD2 LEU A  71      14.183   9.802 -17.983  1.00 84.21           H
ATOM    829 3HD2 LEU A  71      15.287  11.182 -17.771  1.00 84.21           H
ATOM    830  HN  LEU A  71      10.775   9.132 -14.578  1.00 84.21           H
ATOM    831  N   VAL A  72      10.654   8.589 -17.712  1.00 83.54           N
ATOM    832  CA  VAL A  72      10.433   7.962 -19.005  1.00 83.54           C
ATOM    833  C   VAL A  72       9.122   8.480 -19.600  1.00 83.54           C
ATOM    834  O   VAL A  72       9.068   8.836 -20.776  1.00 83.54           O
ATOM    835  HA  VAL A  72      11.255   8.256 -19.658  1.00 83.54           H
ATOM    836  CB  VAL A  72      10.464   6.440 -18.860  1.00 83.54           C
ATOM    837  HB  VAL A  72       9.777   6.165 -18.060  1.00 83.54           H
ATOM    838  CG1 VAL A  72       9.987   5.757 -20.144  1.00 83.54           C
ATOM    839 1HG1 VAL A  72       8.965   6.067 -20.361  1.00 83.54           H
ATOM    840 2HG1 VAL A  72      10.638   6.043 -20.970  1.00 83.54           H
ATOM    841 3HG1 VAL A  72      10.019   4.675 -20.013  1.00 83.54           H
ATOM    842  CG2 VAL A  72      11.861   5.954 -18.467  1.00 83.54           C
ATOM    843 1HG2 VAL A  72      12.577   6.247 -19.236  1.00 83.54           H
ATOM    844 2HG2 VAL A  72      12.147   6.402 -17.515  1.00 83.54           H
ATOM    845 3HG2 VAL A  72      11.855   4.869 -18.371  1.00 83.54           H
ATOM    846  HN  VAL A  72      10.693   7.958 -16.938  1.00 83.54           H
ATOM    847  N   TYR A  73       8.097   8.505 -18.760  1.00 80.00           N
ATOM    848  CA  TYR A  73       6.777   8.920 -19.203  1.00 80.00           C
ATOM    849  C   TYR A  73       6.758  10.410 -19.547  1.00 80.00           C
ATOM    850  O   TYR A  73       6.053  10.830 -20.464  1.00 80.00           O
ATOM    851  HA  TYR A  73       6.525   8.345 -20.094  1.00 80.00           H
ATOM    852  CB  TYR A  73       5.838   8.669 -18.021  1.00 80.00           C
ATOM    853 1HB  TYR A  73       6.405   8.757 -17.095  1.00 80.00           H
ATOM    854 2HB  TYR A  73       5.076   9.448 -18.004  1.00 80.00           H
ATOM    855  CG  TYR A  73       5.149   7.303 -18.053  1.00 80.00           C
ATOM    856  CD1 TYR A  73       4.237   7.013 -19.047  1.00 80.00           C
ATOM    857  HD1 TYR A  73       4.007   7.758 -19.809  1.00 80.00           H
ATOM    858  CD2 TYR A  73       5.441   6.361 -17.088  1.00 80.00           C
ATOM    859  HD2 TYR A  73       6.161   6.590 -16.303  1.00 80.00           H
ATOM    860  CE1 TYR A  73       3.588   5.728 -19.077  1.00 80.00           C
ATOM    861  HE1 TYR A  73       2.865   5.486 -19.856  1.00 80.00           H
ATOM    862  CE2 TYR A  73       4.792   5.075 -17.117  1.00 80.00           C
ATOM    863  HE2 TYR A  73       5.013   4.322 -16.361  1.00 80.00           H
ATOM    864  CZ  TYR A  73       3.898   4.822 -18.110  1.00 80.00           C
ATOM    865  OH  TYR A  73       3.286   3.608 -18.139  1.00 80.00           O
ATOM    866  HH  TYR A  73       2.715   3.532 -18.956  1.00 80.00           H
ATOM    867  HN  TYR A  73       8.158   8.248 -17.796  1.00 80.00           H
ATOM    868  N   TRP A  74       7.540  11.169 -18.794  1.00 70.30           N
ATOM    869  CA  TRP A  74       7.527  12.616 -18.922  1.00 70.30           C
ATOM    870  C   TRP A  74       8.097  12.975 -20.296  1.00 70.30           C
ATOM    871  O   TRP A  74       7.489  13.736 -21.045  1.00 70.30           O
ATOM    872  HA  TRP A  74       6.491  12.948 -18.851  1.00 70.30           H
ATOM    873  CB  TRP A  74       8.286  13.276 -17.769  1.00 70.30           C
ATOM    874 1HB  TRP A  74       7.920  12.869 -16.827  1.00 70.30           H
ATOM    875 2HB  TRP A  74       9.341  13.010 -17.842  1.00 70.30           H
ATOM    876  CG  TRP A  74       8.161  14.800 -17.733  1.00 70.30           C
ATOM    877  CD1 TRP A  74       8.943  15.707 -18.336  1.00 70.30           C
ATOM    878  HD1 TRP A  74       9.805  15.459 -18.955  1.00 70.30           H
ATOM    879  CD2 TRP A  74       7.159  15.564 -17.030  1.00 70.30           C
ATOM    880  NE1 TRP A  74       8.520  16.994 -18.073  1.00 70.30           N
ATOM    881  HE1 TRP A  74       8.941  17.836 -18.411  1.00 70.30           H
ATOM    882  CE2 TRP A  74       7.400  16.905 -17.254  1.00 70.30           C
ATOM    883  CE3 TRP A  74       6.083  15.137 -16.231  1.00 70.30           C
ATOM    884  HE3 TRP A  74       5.872  14.085 -16.039  1.00 70.30           H
ATOM    885  CZ2 TRP A  74       6.610  17.927 -16.715  1.00 70.30           C
ATOM    886  HZ2 TRP A  74       6.821  18.978 -16.907  1.00 70.30           H
ATOM    887  CZ3 TRP A  74       5.303  16.171 -15.700  1.00 70.30           C
ATOM    888  HZ3 TRP A  74       4.456  15.895 -15.072  1.00 70.30           H
ATOM    889  CH2 TRP A  74       5.533  17.525 -15.916  1.00 70.30           C
ATOM    890  HH2 TRP A  74       4.878  18.270 -15.465  1.00 70.30           H
ATOM    891  HN  TRP A  74       8.173  10.812 -18.107  1.00 70.30           H
ATOM    892  N   TYR A  75       9.260  12.408 -20.584  1.00 68.66           N
ATOM    893  CA  TYR A  75      10.071  12.886 -21.691  1.00 68.66           C
ATOM    894  C   TYR A  75       9.793  12.082 -22.963  1.00 68.66           C
ATOM    895  O   TYR A  75       9.931  12.599 -24.070  1.00 68.66           O
ATOM    896  HA  TYR A  75       9.817  13.931 -21.868  1.00 68.66           H
ATOM    897  CB  TYR A  75      11.527  12.668 -21.272  1.00 68.66           C
ATOM    898 1HB  TYR A  75      11.602  11.719 -20.740  1.00 68.66           H
ATOM    899 2HB  TYR A  75      12.143  12.581 -22.167  1.00 68.66           H
ATOM    900  CG  TYR A  75      12.093  13.779 -20.386  1.00 68.66           C
ATOM    901  CD1 TYR A  75      12.574  14.940 -20.958  1.00 68.66           C
ATOM    902  HD1 TYR A  75      12.551  15.064 -22.041  1.00 68.66           H
ATOM    903  CD2 TYR A  75      12.122  13.622 -19.016  1.00 68.66           C
ATOM    904  HD2 TYR A  75      11.742  12.706 -18.564  1.00 68.66           H
ATOM    905  CE1 TYR A  75      13.107  15.986 -20.125  1.00 68.66           C
ATOM    906  HE1 TYR A  75      13.490  16.907 -20.563  1.00 68.66           H
ATOM    907  CE2 TYR A  75      12.655  14.668 -18.182  1.00 68.66           C
ATOM    908  HE2 TYR A  75      12.684  14.557 -17.098  1.00 68.66           H
ATOM    909  CZ  TYR A  75      13.121  15.799 -18.778  1.00 68.66           C
ATOM    910  OH  TYR A  75      13.624  16.787 -17.990  1.00 68.66           O
ATOM    911  HH  TYR A  75      13.559  16.524 -17.028  1.00 68.66           H
ATOM    912  HN  TYR A  75       9.648  11.638 -20.078  1.00 68.66           H
ATOM    913  N   CYS A  76       9.406  10.831 -22.761  1.00 67.01           N
ATOM    914  CA  CYS A  76       9.446   9.853 -23.834  1.00 67.01           C
ATOM    915  C   CYS A  76       8.009   9.446 -24.167  1.00 67.01           C
ATOM    916  O   CYS A  76       7.530   9.692 -25.273  1.00 67.01           O
ATOM    917  HA  CYS A  76       9.916  10.343 -24.687  1.00 67.01           H
ATOM    918  CB  CYS A  76      10.311   8.645 -23.467  1.00 67.01           C
ATOM    919 1HB  CYS A  76      11.225   8.978 -22.977  1.00 67.01           H
ATOM    920 2HB  CYS A  76       9.781   8.011 -22.757  1.00 67.01           H
ATOM    921  SG  CYS A  76      10.722   7.690 -24.973  1.00 67.01           S
ATOM    922  HG  CYS A  76       9.503   7.190 -25.158  1.00 67.01           H
ATOM    923  HN  CYS A  76       9.070  10.484 -21.885  1.00 67.01           H
ATOM    924  N   THR A  77       7.361   8.830 -23.189  1.00 58.85           N
ATOM    925  CA  THR A  77       6.186   8.020 -23.464  1.00 58.85           C
ATOM    926  C   THR A  77       5.027   8.904 -23.929  1.00 58.85           C
ATOM    927  O   THR A  77       4.280   8.530 -24.832  1.00 58.85           O
ATOM    928  HA  THR A  77       6.420   7.342 -24.284  1.00 58.85           H
ATOM    929  CB  THR A  77       5.865   7.210 -22.206  1.00 58.85           C
ATOM    930  HB  THR A  77       5.425   7.844 -21.436  1.00 58.85           H
ATOM    931  OG1 THR A  77       7.105   6.596 -21.863  1.00 58.85           O
ATOM    932  HG1 THR A  77       7.345   5.907 -22.546  1.00 58.85           H
ATOM    933  CG2 THR A  77       4.932   6.032 -22.491  1.00 58.85           C
ATOM    934 1HG2 THR A  77       5.402   5.362 -23.211  1.00 58.85           H
ATOM    935 2HG2 THR A  77       3.992   6.403 -22.899  1.00 58.85           H
ATOM    936 3HG2 THR A  77       4.737   5.490 -21.565  1.00 58.85           H
ATOM    937  HN  THR A  77       7.626   8.877 -22.226  1.00 58.85           H
ATOM    938  N   ARG A  78       4.912  10.060 -23.291  1.00 52.06           N
ATOM    939  CA  ARG A  78       3.659  10.795 -23.293  1.00 52.06           C
ATOM    940  C   ARG A  78       2.489   9.849 -23.015  1.00 52.06           C
ATOM    941  O   ARG A  78       2.372   8.799 -23.644  1.00 52.06           O
ATOM    942  HA  ARG A  78       3.767  11.531 -22.496  1.00 52.06           H
ATOM    943  CB  ARG A  78       3.433  11.495 -24.635  1.00 52.06           C
ATOM    944 1HB  ARG A  78       3.498  10.767 -25.444  1.00 52.06           H
ATOM    945 2HB  ARG A  78       2.428  11.915 -24.664  1.00 52.06           H
ATOM    946  CG  ARG A  78       4.463  12.604 -24.855  1.00 52.06           C
ATOM    947 1HG  ARG A  78       4.479  13.267 -23.990  1.00 52.06           H
ATOM    948 2HG  ARG A  78       5.459  12.169 -24.941  1.00 52.06           H
ATOM    949  CD  ARG A  78       4.141  13.408 -26.116  1.00 52.06           C
ATOM    950 1HD  ARG A  78       4.154  12.754 -26.988  1.00 52.06           H
ATOM    951 2HD  ARG A  78       3.136  13.825 -26.045  1.00 52.06           H
ATOM    952  NE  ARG A  78       5.128  14.498 -26.287  1.00 52.06           N
ATOM    953  HE  ARG A  78       5.917  14.516 -25.673  1.00 52.06           H
ATOM    954  CZ  ARG A  78       5.030  15.462 -27.213  1.00 52.06           C
ATOM    955  NH1 ARG A  78       3.994  15.487 -28.062  1.00 52.06           N
ATOM    956 1HH1 ARG A  78       3.286  14.783 -28.007  1.00 52.06           H
ATOM    957 2HH1 ARG A  78       3.928  16.209 -28.750  1.00 52.06           H
ATOM    958  NH2 ARG A  78       5.985  16.400 -27.277  1.00 52.06           N
ATOM    959 1HH2 ARG A  78       5.927  17.126 -27.962  1.00 52.06           H
ATOM    960 2HH2 ARG A  78       6.755  16.374 -26.640  1.00 52.06           H
ATOM    961  HN  ARG A  78       5.656  10.493 -22.781  1.00 52.06           H
ATOM    962  N   VAL A  79       1.652  10.256 -22.071  1.00 69.02           N
ATOM    963  CA  VAL A  79       0.507   9.448 -21.687  1.00 69.02           C
ATOM    964  C   VAL A  79      -0.472   9.369 -22.860  1.00 69.02           C
ATOM    965  O   VAL A  79      -1.159  10.343 -23.166  1.00 69.02           O
ATOM    966  HA  VAL A  79       0.872   8.445 -21.467  1.00 69.02           H
ATOM    967  CB  VAL A  79      -0.128  10.012 -20.414  1.00 69.02           C
ATOM    968  HB  VAL A  79      -0.495  11.013 -20.639  1.00 69.02           H
ATOM    969  CG1 VAL A  79      -1.320   9.161 -19.974  1.00 69.02           C
ATOM    970 1HG1 VAL A  79      -2.071   9.151 -20.764  1.00 69.02           H
ATOM    971 2HG1 VAL A  79      -0.987   8.142 -19.776  1.00 69.02           H
ATOM    972 3HG1 VAL A  79      -1.753   9.584 -19.067  1.00 69.02           H
ATOM    973  CG2 VAL A  79       0.906  10.131 -19.292  1.00 69.02           C
ATOM    974 1HG2 VAL A  79       1.317   9.146 -19.071  1.00 69.02           H
ATOM    975 2HG2 VAL A  79       1.709  10.797 -19.607  1.00 69.02           H
ATOM    976 3HG2 VAL A  79       0.428  10.534 -18.400  1.00 69.02           H
ATOM    977  HN  VAL A  79       1.747  11.118 -21.574  1.00 69.02           H
ATOM    978  N   LYS A  80      -0.506   8.201 -23.484  1.00 63.64           N
ATOM    979  CA  LYS A  80      -1.300   8.018 -24.687  1.00 63.64           C
ATOM    980  C   LYS A  80      -2.561   7.222 -24.344  1.00 63.64           C
ATOM    981  O   LYS A  80      -3.588   7.363 -25.007  1.00 63.64           O
ATOM    982  HA  LYS A  80      -1.600   9.006 -25.034  1.00 63.64           H
ATOM    983  CB  LYS A  80      -0.456   7.385 -25.795  1.00 63.64           C
ATOM    984 1HB  LYS A  80       0.051   6.500 -25.411  1.00 63.64           H
ATOM    985 2HB  LYS A  80      -1.104   7.053 -26.606  1.00 63.64           H
ATOM    986  CG  LYS A  80       0.577   8.378 -26.332  1.00 63.64           C
ATOM    987 1HG  LYS A  80       0.071   9.276 -26.689  1.00 63.64           H
ATOM    988 2HG  LYS A  80       1.244   8.686 -25.527  1.00 63.64           H
ATOM    989  CD  LYS A  80       1.392   7.760 -27.469  1.00 63.64           C
ATOM    990 1HD  LYS A  80       1.867   6.841 -27.124  1.00 63.64           H
ATOM    991 2HD  LYS A  80       0.729   7.486 -28.290  1.00 63.64           H
ATOM    992  CE  LYS A  80       2.459   8.734 -27.972  1.00 63.64           C
ATOM    993 1HE  LYS A  80       1.991   9.669 -28.280  1.00 63.64           H
ATOM    994 2HE  LYS A  80       3.149   8.975 -27.163  1.00 63.64           H
ATOM    995  NZ  LYS A  80       3.204   8.147 -29.108  1.00 63.64           N
ATOM    996 1HZ  LYS A  80       3.908   8.804 -29.427  1.00 63.64           H
ATOM    997 2HZ  LYS A  80       3.653   7.288 -28.810  1.00 63.64           H
ATOM    998 3HZ  LYS A  80       2.561   7.947 -29.866  1.00 63.64           H
ATOM    999  HN  LYS A  80      -0.004   7.391 -23.181  1.00 63.64           H
ATOM   1000  N   THR A  81      -2.442   6.403 -23.309  1.00 74.71           N
ATOM   1001  CA  THR A  81      -3.505   5.475 -22.964  1.00 74.71           C
ATOM   1002  C   THR A  81      -3.952   5.689 -21.516  1.00 74.71           C
ATOM   1003  O   THR A  81      -3.243   6.317 -20.731  1.00 74.71           O
ATOM   1004  HA  THR A  81      -4.366   5.686 -23.598  1.00 74.71           H
ATOM   1005  CB  THR A  81      -3.003   4.056 -23.241  1.00 74.71           C
ATOM   1006  HB  THR A  81      -3.831   3.347 -23.260  1.00 74.71           H
ATOM   1007  OG1 THR A  81      -2.024   3.831 -22.230  1.00 74.71           O
ATOM   1008  HG1 THR A  81      -1.799   2.858 -22.183  1.00 74.71           H
ATOM   1009  CG2 THR A  81      -2.217   3.959 -24.550  1.00 74.71           C
ATOM   1010 1HG2 THR A  81      -1.350   4.618 -24.503  1.00 74.71           H
ATOM   1011 2HG2 THR A  81      -2.856   4.256 -25.381  1.00 74.71           H
ATOM   1012 3HG2 THR A  81      -1.884   2.931 -24.697  1.00 74.71           H
ATOM   1013  HN  THR A  81      -1.640   6.367 -22.713  1.00 74.71           H
ATOM   1014  N   MET A  82      -5.124   5.156 -21.207  1.00 75.65           N
ATOM   1015  CA  MET A  82      -5.652   5.241 -19.856  1.00 75.65           C
ATOM   1016  C   MET A  82      -4.746   4.506 -18.866  1.00 75.65           C
ATOM   1017  O   MET A  82      -4.555   4.960 -17.738  1.00 75.65           O
ATOM   1018  HA  MET A  82      -5.675   6.305 -19.616  1.00 75.65           H
ATOM   1019  CB  MET A  82      -7.054   4.631 -19.815  1.00 75.65           C
ATOM   1020 1HB  MET A  82      -7.614   4.937 -20.699  1.00 75.65           H
ATOM   1021 2HB  MET A  82      -6.983   3.544 -19.845  1.00 75.65           H
ATOM   1022  CG  MET A  82      -7.805   5.064 -18.555  1.00 75.65           C
ATOM   1023 1HG  MET A  82      -7.329   4.635 -17.673  1.00 75.65           H
ATOM   1024 2HG  MET A  82      -7.757   6.148 -18.447  1.00 75.65           H
ATOM   1025  SD  MET A  82      -9.508   4.536 -18.646  1.00 75.65           S
ATOM   1026  CE  MET A  82     -10.154   5.318 -17.178  1.00 75.65           C
ATOM   1027 1HE  MET A  82      -9.621   4.946 -16.303  1.00 75.65           H
ATOM   1028 2HE  MET A  82     -10.021   6.398 -17.253  1.00 75.65           H
ATOM   1029 3HE  MET A  82     -11.216   5.089 -17.081  1.00 75.65           H
ATOM   1030  HN  MET A  82      -5.709   4.673 -21.859  1.00 75.65           H
ATOM   1031  N   THR A  83      -4.213   3.383 -19.323  1.00 76.92           N
ATOM   1032  CA  THR A  83      -3.306   2.597 -18.503  1.00 76.92           C
ATOM   1033  C   THR A  83      -2.053   3.408 -18.166  1.00 76.92           C
ATOM   1034  O   THR A  83      -1.561   3.357 -17.040  1.00 76.92           O
ATOM   1035  HA  THR A  83      -3.804   2.371 -17.560  1.00 76.92           H
ATOM   1036  CB  THR A  83      -3.006   1.294 -19.246  1.00 76.92           C
ATOM   1037  HB  THR A  83      -2.315   1.467 -20.071  1.00 76.92           H
ATOM   1038  OG1 THR A  83      -4.291   0.799 -19.613  1.00 76.92           O
ATOM   1039  HG1 THR A  83      -4.965   1.049 -18.919  1.00 76.92           H
ATOM   1040  CG2 THR A  83      -2.439   0.212 -18.325  1.00 76.92           C
ATOM   1041 1HG2 THR A  83      -3.160  -0.010 -17.538  1.00 76.92           H
ATOM   1042 2HG2 THR A  83      -1.510   0.565 -17.878  1.00 76.92           H
ATOM   1043 3HG2 THR A  83      -2.244  -0.692 -18.903  1.00 76.92           H
ATOM   1044  HN  THR A  83      -4.390   3.009 -20.233  1.00 76.92           H
ATOM   1045  N   ASP A  84      -1.573   4.136 -19.163  1.00 79.18           N
ATOM   1046  CA  ASP A  84      -0.374   4.939 -18.993  1.00 79.18           C
ATOM   1047  C   ASP A  84      -0.599   5.955 -17.872  1.00 79.18           C
ATOM   1048  O   ASP A  84       0.307   6.232 -17.089  1.00 79.18           O
ATOM   1049  HA  ASP A  84       0.417   4.226 -18.757  1.00 79.18           H
ATOM   1050  CB  ASP A  84      -0.042   5.711 -20.272  1.00 79.18           C
ATOM   1051 1HB  ASP A  84      -0.883   6.348 -20.545  1.00 79.18           H
ATOM   1052 2HB  ASP A  84       0.810   6.367 -20.094  1.00 79.18           H
ATOM   1053  CG  ASP A  84       0.275   4.754 -21.424  1.00 79.18           C
ATOM   1054  OD1 ASP A  84       0.819   3.669 -21.126  1.00 79.18           O
ATOM   1055  OD2 ASP A  84      -0.035   5.130 -22.575  1.00 79.18           O
ATOM   1056  HN  ASP A  84      -1.989   4.184 -20.071  1.00 79.18           H
ATOM   1057  N   MET A  85      -1.814   6.483 -17.832  1.00 84.49           N
ATOM   1058  CA  MET A  85      -2.166   7.474 -16.829  1.00 84.49           C
ATOM   1059  C   MET A  85      -2.100   6.877 -15.421  1.00 84.49           C
ATOM   1060  O   MET A  85      -1.538   7.485 -14.511  1.00 84.49           O
ATOM   1061  HA  MET A  85      -1.426   8.268 -16.929  1.00 84.49           H
ATOM   1062  CB  MET A  85      -3.580   7.992 -17.097  1.00 84.49           C
ATOM   1063 1HB  MET A  85      -3.650   8.355 -18.123  1.00 84.49           H
ATOM   1064 2HB  MET A  85      -4.296   7.176 -16.998  1.00 84.49           H
ATOM   1065  CG  MET A  85      -3.945   9.118 -16.127  1.00 84.49           C
ATOM   1066 1HG  MET A  85      -4.979   9.425 -16.285  1.00 84.49           H
ATOM   1067 2HG  MET A  85      -3.872   8.762 -15.100  1.00 84.49           H
ATOM   1068  SD  MET A  85      -2.853  10.509 -16.368  1.00 84.49           S
ATOM   1069  CE  MET A  85      -3.479  11.131 -17.919  1.00 84.49           C
ATOM   1070 1HE  MET A  85      -3.388  10.359 -18.683  1.00 84.49           H
ATOM   1071 2HE  MET A  85      -4.528  11.405 -17.804  1.00 84.49           H
ATOM   1072 3HE  MET A  85      -2.905  12.007 -18.218  1.00 84.49           H
ATOM   1073  HN  MET A  85      -2.549   6.245 -18.467  1.00 84.49           H
ATOM   1074  N   PHE A  86      -2.681   5.694 -15.287  1.00 87.72           N
ATOM   1075  CA  PHE A  86      -2.739   5.031 -13.995  1.00 87.72           C
ATOM   1076  C   PHE A  86      -1.345   4.600 -13.537  1.00 87.72           C
ATOM   1077  O   PHE A  86      -1.019   4.695 -12.355  1.00 87.72           O
ATOM   1078  HA  PHE A  86      -3.149   5.747 -13.283  1.00 87.72           H
ATOM   1079  CB  PHE A  86      -3.613   3.787 -14.170  1.00 87.72           C
ATOM   1080 1HB  PHE A  86      -3.217   3.190 -14.991  1.00 87.72           H
ATOM   1081 2HB  PHE A  86      -3.543   3.177 -13.269  1.00 87.72           H
ATOM   1082  CG  PHE A  86      -5.086   4.096 -14.446  1.00 87.72           C
ATOM   1083  CD1 PHE A  86      -5.697   5.127 -13.805  1.00 87.72           C
ATOM   1084  HD1 PHE A  86      -5.137   5.735 -13.093  1.00 87.72           H
ATOM   1085  CD2 PHE A  86      -5.784   3.338 -15.334  1.00 87.72           C
ATOM   1086  HD2 PHE A  86      -5.295   2.511 -15.848  1.00 87.72           H
ATOM   1087  CE1 PHE A  86      -7.064   5.414 -14.061  1.00 87.72           C
ATOM   1088  HE1 PHE A  86      -7.554   6.240 -13.547  1.00 87.72           H
ATOM   1089  CE2 PHE A  86      -7.151   3.624 -15.591  1.00 87.72           C
ATOM   1090  HE2 PHE A  86      -7.711   3.017 -16.302  1.00 87.72           H
ATOM   1091  CZ  PHE A  86      -7.762   4.656 -14.949  1.00 87.72           C
ATOM   1092  HZ  PHE A  86      -8.812   4.876 -15.146  1.00 87.72           H
ATOM   1093  HN  PHE A  86      -3.106   5.191 -16.040  1.00 87.72           H
ATOM   1094  N   LEU A  87      -0.559   4.134 -14.497  1.00 83.16           N
ATOM   1095  CA  LEU A  87       0.777   3.646 -14.200  1.00 83.16           C
ATOM   1096  C   LEU A  87       1.647   4.811 -13.725  1.00 83.16           C
ATOM   1097  O   LEU A  87       2.507   4.637 -12.863  1.00 83.16           O
ATOM   1098  HA  LEU A  87       0.688   2.927 -13.385  1.00 83.16           H
ATOM   1099  CB  LEU A  87       1.354   2.898 -15.403  1.00 83.16           C
ATOM   1100 1HB  LEU A  87       1.250   3.531 -16.284  1.00 83.16           H
ATOM   1101 2HB  LEU A  87       2.422   2.754 -15.238  1.00 83.16           H
ATOM   1102  CG  LEU A  87       0.727   1.537 -15.711  1.00 83.16           C
ATOM   1103  HG  LEU A  87      -0.345   1.679 -15.851  1.00 83.16           H
ATOM   1104  CD1 LEU A  87       1.281   0.960 -17.015  1.00 83.16           C
ATOM   1105 1HD1 LEU A  87       1.060   1.641 -17.837  1.00 83.16           H
ATOM   1106 2HD1 LEU A  87       2.360   0.835 -16.927  1.00 83.16           H
ATOM   1107 3HD1 LEU A  87       0.818  -0.008 -17.210  1.00 83.16           H
ATOM   1108  CD2 LEU A  87       0.904   0.573 -14.536  1.00 83.16           C
ATOM   1109 1HD2 LEU A  87       1.967   0.431 -14.340  1.00 83.16           H
ATOM   1110 2HD2 LEU A  87       0.423   0.987 -13.650  1.00 83.16           H
ATOM   1111 3HD2 LEU A  87       0.449  -0.387 -14.781  1.00 83.16           H
ATOM   1112  HN  LEU A  87      -0.821   4.087 -15.461  1.00 83.16           H
ATOM   1113  N   LEU A  88       1.393   5.973 -14.308  1.00 88.08           N
ATOM   1114  CA  LEU A  88       2.125   7.173 -13.937  1.00 88.08           C
ATOM   1115  C   LEU A  88       1.779   7.550 -12.495  1.00 88.08           C
ATOM   1116  O   LEU A  88       2.670   7.801 -11.685  1.00 88.08           O
ATOM   1117  HA  LEU A  88       3.188   6.935 -13.986  1.00 88.08           H
ATOM   1118  CB  LEU A  88       1.864   8.293 -14.946  1.00 88.08           C
ATOM   1119 1HB  LEU A  88       2.221   7.966 -15.922  1.00 88.08           H
ATOM   1120 2HB  LEU A  88       0.787   8.435 -15.031  1.00 88.08           H
ATOM   1121  CG  LEU A  88       2.505   9.645 -14.626  1.00 88.08           C
ATOM   1122  HG  LEU A  88       2.166   9.959 -13.639  1.00 88.08           H
ATOM   1123  CD1 LEU A  88       4.029   9.530 -14.565  1.00 88.08           C
ATOM   1124 1HD1 LEU A  88       4.309   8.818 -13.788  1.00 88.08           H
ATOM   1125 2HD1 LEU A  88       4.406   9.183 -15.527  1.00 88.08           H
ATOM   1126 3HD1 LEU A  88       4.459  10.505 -14.337  1.00 88.08           H
ATOM   1127  CD2 LEU A  88       2.051  10.716 -15.621  1.00 88.08           C
ATOM   1128 1HD2 LEU A  88       2.341  10.421 -16.629  1.00 88.08           H
ATOM   1129 2HD2 LEU A  88       0.967  10.822 -15.571  1.00 88.08           H
ATOM   1130 3HD2 LEU A  88       2.521  11.667 -15.371  1.00 88.08           H
ATOM   1131  HN  LEU A  88       0.704   6.103 -15.021  1.00 88.08           H
ATOM   1132  N   ASN A  89       0.484   7.579 -12.219  1.00 90.03           N
ATOM   1133  CA  ASN A  89       0.007   7.980 -10.907  1.00 90.03           C
ATOM   1134  C   ASN A  89       0.451   6.946  -9.870  1.00 90.03           C
ATOM   1135  O   ASN A  89       0.698   7.288  -8.714  1.00 90.03           O
ATOM   1136  HA  ASN A  89       0.445   8.962 -10.730  1.00 90.03           H
ATOM   1137  CB  ASN A  89      -1.521   8.054 -10.875  1.00 90.03           C
ATOM   1138 1HB  ASN A  89      -1.941   7.220 -11.436  1.00 90.03           H
ATOM   1139 2HB  ASN A  89      -1.872   7.956  -9.848  1.00 90.03           H
ATOM   1140  CG  ASN A  89      -2.018   9.375 -11.466  1.00 90.03           C
ATOM   1141  OD1 ASN A  89      -2.177  10.371 -10.779  1.00 90.03           O
ATOM   1142  ND2 ASN A  89      -2.254   9.328 -12.774  1.00 90.03           N
ATOM   1143 1HD2 ASN A  89      -2.103   8.478 -13.279  1.00 90.03           H
ATOM   1144 2HD2 ASN A  89      -2.582  10.142 -13.252  1.00 90.03           H
ATOM   1145  HN  ASN A  89      -0.233   7.335 -12.873  1.00 90.03           H
ATOM   1146  N   LEU A  90       0.541   5.703 -10.320  1.00 88.14           N
ATOM   1147  CA  LEU A  90       0.979   4.623  -9.454  1.00 88.14           C
ATOM   1148  C   LEU A  90       2.422   4.880  -9.015  1.00 88.14           C
ATOM   1149  O   LEU A  90       2.759   4.710  -7.845  1.00 88.14           O
ATOM   1150  HA  LEU A  90       0.342   4.635  -8.569  1.00 88.14           H
ATOM   1151  CB  LEU A  90       0.776   3.270 -10.139  1.00 88.14           C
ATOM   1152 1HB  LEU A  90      -0.269   3.191 -10.441  1.00 88.14           H
ATOM   1153 2HB  LEU A  90       1.373   3.254 -11.051  1.00 88.14           H
ATOM   1154  CG  LEU A  90       1.132   2.036  -9.308  1.00 88.14           C
ATOM   1155  HG  LEU A  90       2.153   2.153  -8.944  1.00 88.14           H
ATOM   1156  CD1 LEU A  90       0.226   1.922  -8.081  1.00 88.14           C
ATOM   1157 1HD1 LEU A  90       0.343   2.809  -7.458  1.00 88.14           H
ATOM   1158 2HD1 LEU A  90      -0.812   1.838  -8.402  1.00 88.14           H
ATOM   1159 3HD1 LEU A  90       0.501   1.036  -7.507  1.00 88.14           H
ATOM   1160  CD2 LEU A  90       1.100   0.769 -10.165  1.00 88.14           C
ATOM   1161 1HD2 LEU A  90       0.100   0.635 -10.578  1.00 88.14           H
ATOM   1162 2HD2 LEU A  90       1.820   0.863 -10.978  1.00 88.14           H
ATOM   1163 3HD2 LEU A  90       1.357  -0.092  -9.549  1.00 88.14           H
ATOM   1164  HN  LEU A  90       0.320   5.431 -11.257  1.00 88.14           H
ATOM   1165  N   ALA A  91       3.236   5.285  -9.979  1.00 91.99           N
ATOM   1166  CA  ALA A  91       4.644   5.529  -9.716  1.00 91.99           C
ATOM   1167  C   ALA A  91       4.782   6.711  -8.754  1.00 91.99           C
ATOM   1168  O   ALA A  91       5.649   6.708  -7.882  1.00 91.99           O
ATOM   1169  HA  ALA A  91       5.053   4.636  -9.242  1.00 91.99           H
ATOM   1170  CB  ALA A  91       5.378   5.765 -11.038  1.00 91.99           C
ATOM   1171 1HB  ALA A  91       5.274   4.885 -11.673  1.00 91.99           H
ATOM   1172 2HB  ALA A  91       4.947   6.630 -11.543  1.00 91.99           H
ATOM   1173 3HB  ALA A  91       6.434   5.948 -10.840  1.00 91.99           H
ATOM   1174  HN  ALA A  91       2.949   5.446 -10.923  1.00 91.99           H
ATOM   1175  N   ILE A  92       3.913   7.693  -8.946  1.00 91.22           N
ATOM   1176  CA  ILE A  92       3.915   8.871  -8.095  1.00 91.22           C
ATOM   1177  C   ILE A  92       3.568   8.460  -6.663  1.00 91.22           C
ATOM   1178  O   ILE A  92       4.211   8.904  -5.713  1.00 91.22           O
ATOM   1179  HA  ILE A  92       4.926   9.277  -8.103  1.00 91.22           H
ATOM   1180  CB  ILE A  92       2.990   9.946  -8.668  1.00 91.22           C
ATOM   1181  HB  ILE A  92       2.027   9.486  -8.891  1.00 91.22           H
ATOM   1182  CG1 ILE A  92       3.541  10.501  -9.982  1.00 91.22           C
ATOM   1183 1HG1 ILE A  92       4.415  11.121  -9.781  1.00 91.22           H
ATOM   1184 2HG1 ILE A  92       3.873   9.680 -10.617  1.00 91.22           H
ATOM   1185  CG2 ILE A  92       2.734  11.052  -7.641  1.00 91.22           C
ATOM   1186 1HG2 ILE A  92       2.265  10.624  -6.755  1.00 91.22           H
ATOM   1187 2HG2 ILE A  92       3.680  11.516  -7.364  1.00 91.22           H
ATOM   1188 3HG2 ILE A  92       2.073  11.804  -8.074  1.00 91.22           H
ATOM   1189  CD1 ILE A  92       2.483  11.326 -10.717  1.00 91.22           C
ATOM   1190 1HD1 ILE A  92       1.620  10.697 -10.937  1.00 91.22           H
ATOM   1191 2HD1 ILE A  92       2.172  12.161 -10.088  1.00 91.22           H
ATOM   1192 3HD1 ILE A  92       2.901  11.709 -11.648  1.00 91.22           H
ATOM   1193  HN  ILE A  92       3.218   7.692  -9.666  1.00 91.22           H
ATOM   1194  N   ALA A  93       2.552   7.617  -6.552  1.00 92.79           N
ATOM   1195  CA  ALA A  93       2.077   7.184  -5.249  1.00 92.79           C
ATOM   1196  C   ALA A  93       3.204   6.452  -4.518  1.00 92.79           C
ATOM   1197  O   ALA A  93       3.512   6.767  -3.369  1.00 92.79           O
ATOM   1198  HA  ALA A  93       1.806   8.074  -4.682  1.00 92.79           H
ATOM   1199  CB  ALA A  93       0.832   6.312  -5.423  1.00 92.79           C
ATOM   1200 1HB  ALA A  93       0.052   6.888  -5.921  1.00 92.79           H
ATOM   1201 2HB  ALA A  93       1.081   5.440  -6.027  1.00 92.79           H
ATOM   1202 3HB  ALA A  93       0.476   5.988  -4.445  1.00 92.79           H
ATOM   1203  HN  ALA A  93       2.057   7.232  -7.331  1.00 92.79           H
ATOM   1204  N   ASP A  94       3.789   5.487  -5.213  1.00 89.93           N
ATOM   1205  CA  ASP A  94       4.831   4.665  -4.622  1.00 89.93           C
ATOM   1206  C   ASP A  94       5.957   5.567  -4.111  1.00 89.93           C
ATOM   1207  O   ASP A  94       6.505   5.331  -3.035  1.00 89.93           O
ATOM   1208  HA  ASP A  94       4.341   4.114  -3.820  1.00 89.93           H
ATOM   1209  CB  ASP A  94       5.427   3.705  -5.654  1.00 89.93           C
ATOM   1210 1HB  ASP A  94       5.585   4.231  -6.596  1.00 89.93           H
ATOM   1211 2HB  ASP A  94       6.403   3.360  -5.314  1.00 89.93           H
ATOM   1212  CG  ASP A  94       4.506   2.505  -5.882  1.00 89.93           C
ATOM   1213  OD1 ASP A  94       3.762   2.172  -4.934  1.00 89.93           O
ATOM   1214  OD2 ASP A  94       4.566   1.947  -6.999  1.00 89.93           O
ATOM   1215  HN  ASP A  94       3.561   5.264  -6.161  1.00 89.93           H
ATOM   1216  N   LEU A  95       6.267   6.581  -4.905  1.00 90.69           N
ATOM   1217  CA  LEU A  95       7.370   7.471  -4.586  1.00 90.69           C
ATOM   1218  C   LEU A  95       7.062   8.211  -3.284  1.00 90.69           C
ATOM   1219  O   LEU A  95       7.936   8.367  -2.432  1.00 90.69           O
ATOM   1220  HA  LEU A  95       8.254   6.853  -4.431  1.00 90.69           H
ATOM   1221  CB  LEU A  95       7.668   8.399  -5.766  1.00 90.69           C
ATOM   1222 1HB  LEU A  95       7.731   7.795  -6.671  1.00 90.69           H
ATOM   1223 2HB  LEU A  95       6.823   9.075  -5.892  1.00 90.69           H
ATOM   1224  CG  LEU A  95       8.943   9.236  -5.655  1.00 90.69           C
ATOM   1225  HG  LEU A  95       8.930   9.753  -4.695  1.00 90.69           H
ATOM   1226  CD1 LEU A  95      10.187   8.346  -5.671  1.00 90.69           C
ATOM   1227 1HD1 LEU A  95      10.150   7.653  -4.830  1.00 90.69           H
ATOM   1228 2HD1 LEU A  95      10.219   7.783  -6.604  1.00 90.69           H
ATOM   1229 3HD1 LEU A  95      11.080   8.966  -5.591  1.00 90.69           H
ATOM   1230  CD2 LEU A  95       8.992  10.309  -6.745  1.00 90.69           C
ATOM   1231 1HD2 LEU A  95       8.971   9.832  -7.725  1.00 90.69           H
ATOM   1232 2HD2 LEU A  95       8.130  10.969  -6.644  1.00 90.69           H
ATOM   1233 3HD2 LEU A  95       9.909  10.890  -6.643  1.00 90.69           H
ATOM   1234  HN  LEU A  95       5.780   6.797  -5.752  1.00 90.69           H
ATOM   1235  N   LEU A  96       5.816   8.648  -3.169  1.00 87.66           N
ATOM   1236  CA  LEU A  96       5.394   9.408  -2.005  1.00 87.66           C
ATOM   1237  C   LEU A  96       5.551   8.543  -0.752  1.00 87.66           C
ATOM   1238  O   LEU A  96       5.970   9.033   0.296  1.00 87.66           O
ATOM   1239  HA  LEU A  96       6.059  10.267  -1.917  1.00 87.66           H
ATOM   1240  CB  LEU A  96       3.977   9.950  -2.204  1.00 87.66           C
ATOM   1241 1HB  LEU A  96       3.343   9.134  -2.550  1.00 87.66           H
ATOM   1242 2HB  LEU A  96       3.590  10.265  -1.234  1.00 87.66           H
ATOM   1243  CG  LEU A  96       3.837  11.118  -3.182  1.00 87.66           C
ATOM   1244  HG  LEU A  96       4.302  10.832  -4.125  1.00 87.66           H
ATOM   1245  CD1 LEU A  96       2.365  11.414  -3.475  1.00 87.66           C
ATOM   1246 1HD1 LEU A  96       1.898  10.532  -3.915  1.00 87.66           H
ATOM   1247 2HD1 LEU A  96       1.854  11.671  -2.548  1.00 87.66           H
ATOM   1248 3HD1 LEU A  96       2.294  12.248  -4.173  1.00 87.66           H
ATOM   1249  CD2 LEU A  96       4.579  12.354  -2.669  1.00 87.66           C
ATOM   1250 1HD2 LEU A  96       4.164  12.653  -1.706  1.00 87.66           H
ATOM   1251 2HD2 LEU A  96       5.637  12.121  -2.552  1.00 87.66           H
ATOM   1252 3HD2 LEU A  96       4.463  13.170  -3.383  1.00 87.66           H
ATOM   1253  HN  LEU A  96       5.103   8.491  -3.852  1.00 87.66           H
ATOM   1254  N   PHE A  97       5.207   7.273  -0.902  1.00 89.99           N
ATOM   1255  CA  PHE A  97       5.314   6.333   0.201  1.00 89.99           C
ATOM   1256  C   PHE A  97       6.771   6.157   0.632  1.00 89.99           C
ATOM   1257  O   PHE A  97       7.076   6.175   1.824  1.00 89.99           O
ATOM   1258  HA  PHE A  97       4.738   6.743   1.031  1.00 89.99           H
ATOM   1259  CB  PHE A  97       4.777   4.991  -0.300  1.00 89.99           C
ATOM   1260 1HB  PHE A  97       3.688   5.038  -0.337  1.00 89.99           H
ATOM   1261 2HB  PHE A  97       5.124   4.831  -1.321  1.00 89.99           H
ATOM   1262  CG  PHE A  97       5.193   3.795   0.558  1.00 89.99           C
ATOM   1263  CD1 PHE A  97       6.055   2.868   0.060  1.00 89.99           C
ATOM   1264  HD1 PHE A  97       6.450   2.978  -0.950  1.00 89.99           H
ATOM   1265  CD2 PHE A  97       4.700   3.658   1.818  1.00 89.99           C
ATOM   1266  HD2 PHE A  97       4.009   4.400   2.217  1.00 89.99           H
ATOM   1267  CE1 PHE A  97       6.441   1.758   0.856  1.00 89.99           C
ATOM   1268  HE1 PHE A  97       7.132   1.015   0.458  1.00 89.99           H
ATOM   1269  CE2 PHE A  97       5.086   2.547   2.614  1.00 89.99           C
ATOM   1270  HE2 PHE A  97       4.691   2.437   3.624  1.00 89.99           H
ATOM   1271  CZ  PHE A  97       5.948   1.621   2.117  1.00 89.99           C
ATOM   1272  HZ  PHE A  97       6.245   0.768   2.728  1.00 89.99           H
ATOM   1273  HN  PHE A  97       4.861   6.884  -1.756  1.00 89.99           H
ATOM   1274  N   LEU A  98       7.632   5.990  -0.361  1.00 93.10           N
ATOM   1275  CA  LEU A  98       9.012   5.616  -0.100  1.00 93.10           C
ATOM   1276  C   LEU A  98       9.677   6.698   0.753  1.00 93.10           C
ATOM   1277  O   LEU A  98      10.544   6.401   1.573  1.00 93.10           O
ATOM   1278  HA  LEU A  98       8.996   4.687   0.471  1.00 93.10           H
ATOM   1279  CB  LEU A  98       9.746   5.328  -1.411  1.00 93.10           C
ATOM   1280 1HB  LEU A  98       9.589   6.171  -2.085  1.00 93.10           H
ATOM   1281 2HB  LEU A  98      10.815   5.281  -1.203  1.00 93.10           H
ATOM   1282  CG  LEU A  98       9.340   4.046  -2.140  1.00 93.10           C
ATOM   1283  HG  LEU A  98       8.252   3.980  -2.134  1.00 93.10           H
ATOM   1284  CD1 LEU A  98       9.782   4.084  -3.604  1.00 93.10           C
ATOM   1285 1HD1 LEU A  98       9.314   4.933  -4.103  1.00 93.10           H
ATOM   1286 2HD1 LEU A  98      10.866   4.186  -3.654  1.00 93.10           H
ATOM   1287 3HD1 LEU A  98       9.481   3.161  -4.099  1.00 93.10           H
ATOM   1288  CD2 LEU A  98       9.872   2.810  -1.413  1.00 93.10           C
ATOM   1289 1HD2 LEU A  98      10.960   2.856  -1.367  1.00 93.10           H
ATOM   1290 2HD2 LEU A  98       9.467   2.780  -0.402  1.00 93.10           H
ATOM   1291 3HD2 LEU A  98       9.569   1.912  -1.952  1.00 93.10           H
ATOM   1292  HN  LEU A  98       7.402   6.107  -1.327  1.00 93.10           H
ATOM   1293  N   VAL A  99       9.246   7.931   0.530  1.00 90.25           N
ATOM   1294  CA  VAL A  99       9.822   9.064   1.233  1.00 90.25           C
ATOM   1295  C   VAL A  99       9.567   8.911   2.734  1.00 90.25           C
ATOM   1296  O   VAL A  99      10.251   9.528   3.550  1.00 90.25           O
ATOM   1297  HA  VAL A  99      10.898   9.048   1.057  1.00 90.25           H
ATOM   1298  CB  VAL A  99       9.268  10.371   0.662  1.00 90.25           C
ATOM   1299  HB  VAL A  99       8.180  10.319   0.701  1.00 90.25           H
ATOM   1300  CG1 VAL A  99       9.712  11.569   1.504  1.00 90.25           C
ATOM   1301 1HG1 VAL A  99       9.348  11.451   2.525  1.00 90.25           H
ATOM   1302 2HG1 VAL A  99      10.801  11.624   1.512  1.00 90.25           H
ATOM   1303 3HG1 VAL A  99       9.305  12.484   1.076  1.00 90.25           H
ATOM   1304  CG2 VAL A  99       9.678  10.547  -0.801  1.00 90.25           C
ATOM   1305 1HG2 VAL A  99      10.765  10.567  -0.874  1.00 90.25           H
ATOM   1306 2HG2 VAL A  99       9.290   9.716  -1.390  1.00 90.25           H
ATOM   1307 3HG2 VAL A  99       9.271  11.484  -1.182  1.00 90.25           H
ATOM   1308  HN  VAL A  99       8.517   8.160  -0.116  1.00 90.25           H
ATOM   1309  N   THR A 100       8.580   8.087   3.053  1.00 90.07           N
ATOM   1310  CA  THR A 100       8.186   7.891   4.438  1.00 90.07           C
ATOM   1311  C   THR A 100       9.093   6.858   5.109  1.00 90.07           C
ATOM   1312  O   THR A 100       9.222   6.842   6.333  1.00 90.07           O
ATOM   1313  HA  THR A 100       8.324   8.832   4.970  1.00 90.07           H
ATOM   1314  CB  THR A 100       6.706   7.504   4.458  1.00 90.07           C
ATOM   1315  HB  THR A 100       6.289   7.614   5.459  1.00 90.07           H
ATOM   1316  OG1 THR A 100       6.684   6.183   3.925  1.00 90.07           O
ATOM   1317  HG1 THR A 100       7.455   6.054   3.301  1.00 90.07           H
ATOM   1318  CG2 THR A 100       5.874   8.320   3.467  1.00 90.07           C
ATOM   1319 1HG2 THR A 100       6.249   8.157   2.457  1.00 90.07           H
ATOM   1320 2HG2 THR A 100       5.948   9.379   3.715  1.00 90.07           H
ATOM   1321 3HG2 THR A 100       4.831   8.006   3.522  1.00 90.07           H
ATOM   1322  HN  THR A 100       8.054   7.559   2.386  1.00 90.07           H
ATOM   1323  N   LEU A 101       9.698   6.021   4.280  1.00 92.47           N
ATOM   1324  CA  LEU A 101      10.389   4.843   4.777  1.00 92.47           C
ATOM   1325  C   LEU A 101      11.564   5.279   5.655  1.00 92.47           C
ATOM   1326  O   LEU A 101      11.824   4.675   6.695  1.00 92.47           O
ATOM   1327  HA  LEU A 101       9.684   4.288   5.396  1.00 92.47           H
ATOM   1328  CB  LEU A 101      10.792   3.929   3.618  1.00 92.47           C
ATOM   1329 1HB  LEU A 101      11.276   4.537   2.854  1.00 92.47           H
ATOM   1330 2HB  LEU A 101      11.537   3.222   3.982  1.00 92.47           H
ATOM   1331  CG  LEU A 101       9.658   3.140   2.961  1.00 92.47           C
ATOM   1332  HG  LEU A 101       8.954   3.850   2.527  1.00 92.47           H
ATOM   1333  CD1 LEU A 101      10.186   2.272   1.817  1.00 92.47           C
ATOM   1334 1HD1 LEU A 101      10.653   2.907   1.064  1.00 92.47           H
ATOM   1335 2HD1 LEU A 101      10.923   1.568   2.205  1.00 92.47           H
ATOM   1336 3HD1 LEU A 101       9.360   1.721   1.367  1.00 92.47           H
ATOM   1337  CD2 LEU A 101       8.890   2.317   3.997  1.00 92.47           C
ATOM   1338 1HD2 LEU A 101       9.570   1.616   4.481  1.00 92.47           H
ATOM   1339 2HD2 LEU A 101       8.463   2.984   4.746  1.00 92.47           H
ATOM   1340 3HD2 LEU A 101       8.090   1.766   3.503  1.00 92.47           H
ATOM   1341  HN  LEU A 101       9.722   6.137   3.287  1.00 92.47           H
ATOM   1342  N   PRO A 102      12.293   6.329   5.254  1.00 94.64           N
ATOM   1343  CA  PRO A 102      13.446   6.788   6.032  1.00 94.64           C
ATOM   1344  C   PRO A 102      13.096   7.041   7.489  1.00 94.64           C
ATOM   1345  O   PRO A 102      13.852   6.672   8.386  1.00 94.64           O
ATOM   1346  HA  PRO A 102      14.215   6.016   6.053  1.00 94.64           H
ATOM   1347  CB  PRO A 102      13.875   8.073   5.320  1.00 94.64           C
ATOM   1348 1HB  PRO A 102      13.398   8.951   5.756  1.00 94.64           H
ATOM   1349 2HB  PRO A 102      14.952   8.229   5.389  1.00 94.64           H
ATOM   1350  CG  PRO A 102      13.429   7.846   3.881  1.00 94.64           C
ATOM   1351 1HG  PRO A 102      13.339   8.783   3.332  1.00 94.64           H
ATOM   1352 2HG  PRO A 102      14.141   7.233   3.328  1.00 94.64           H
ATOM   1353  CD  PRO A 102      12.087   7.151   4.048  1.00 94.64           C
ATOM   1354 1HD  PRO A 102      11.275   7.866   4.184  1.00 94.64           H
ATOM   1355 2HD  PRO A 102      11.833   6.548   3.177  1.00 94.64           H
ATOM   1356  N   PHE A 103      11.946   7.669   7.688  1.00 93.27           N
ATOM   1357  CA  PHE A 103      11.510   8.026   9.027  1.00 93.27           C
ATOM   1358  C   PHE A 103      11.185   6.778   9.850  1.00 93.27           C
ATOM   1359  O   PHE A 103      11.521   6.702  11.030  1.00 93.27           O
ATOM   1360  HA  PHE A 103      12.330   8.567   9.500  1.00 93.27           H
ATOM   1361  CB  PHE A 103      10.241   8.867   8.875  1.00 93.27           C
ATOM   1362 1HB  PHE A 103       9.507   8.299   8.305  1.00 93.27           H
ATOM   1363 2HB  PHE A 103       9.813   9.041   9.862  1.00 93.27           H
ATOM   1364  CG  PHE A 103      10.467  10.215   8.188  1.00 93.27           C
ATOM   1365  CD1 PHE A 103      10.829  11.301   8.923  1.00 93.27           C
ATOM   1366  HD1 PHE A 103      10.958  11.210  10.002  1.00 93.27           H
ATOM   1367  CD2 PHE A 103      10.306  10.328   6.843  1.00 93.27           C
ATOM   1368  HD2 PHE A 103      10.016   9.458   6.254  1.00 93.27           H
ATOM   1369  CE1 PHE A 103      11.038  12.552   8.286  1.00 93.27           C
ATOM   1370  HE1 PHE A 103      11.328  13.422   8.875  1.00 93.27           H
ATOM   1371  CE2 PHE A 103      10.515  11.580   6.205  1.00 93.27           C
ATOM   1372  HE2 PHE A 103      10.386  11.670   5.126  1.00 93.27           H
ATOM   1373  CZ  PHE A 103      10.877  12.665   6.940  1.00 93.27           C
ATOM   1374  HZ  PHE A 103      11.038  13.626   6.450  1.00 93.27           H
ATOM   1375  HN  PHE A 103      11.318   7.932   6.955  1.00 93.27           H
ATOM   1376  N   TRP A 104      10.534   5.828   9.193  1.00 86.15           N
ATOM   1377  CA  TRP A 104      10.133   4.599   9.856  1.00 86.15           C
ATOM   1378  C   TRP A 104      11.401   3.825  10.222  1.00 86.15           C
ATOM   1379  O   TRP A 104      11.443   3.144  11.246  1.00 86.15           O
ATOM   1380  HA  TRP A 104       9.589   4.871  10.761  1.00 86.15           H
ATOM   1381  CB  TRP A 104       9.172   3.793   8.982  1.00 86.15           C
ATOM   1382 1HB  TRP A 104       9.600   3.692   7.985  1.00 86.15           H
ATOM   1383 2HB  TRP A 104       9.080   2.787   9.392  1.00 86.15           H
ATOM   1384  CG  TRP A 104       7.776   4.407   8.862  1.00 86.15           C
ATOM   1385  CD1 TRP A 104       7.113   4.737   7.745  1.00 86.15           C
ATOM   1386  HD1 TRP A 104       7.504   4.602   6.736  1.00 86.15           H
ATOM   1387  CD2 TRP A 104       6.892   4.754   9.949  1.00 86.15           C
ATOM   1388  NE1 TRP A 104       5.872   5.269   8.031  1.00 86.15           N
ATOM   1389  HE1 TRP A 104       5.197   5.588   7.366  1.00 86.15           H
ATOM   1390  CE2 TRP A 104       5.734   5.280   9.414  1.00 86.15           C
ATOM   1391  CE3 TRP A 104       7.067   4.628  11.338  1.00 86.15           C
ATOM   1392  HE3 TRP A 104       7.972   4.216  11.785  1.00 86.15           H
ATOM   1393  CZ2 TRP A 104       4.660   5.721  10.196  1.00 86.15           C
ATOM   1394  HZ2 TRP A 104       3.755   6.133   9.750  1.00 86.15           H
ATOM   1395  CZ3 TRP A 104       5.984   5.074  12.106  1.00 86.15           C
ATOM   1396  HZ3 TRP A 104       6.067   4.999  13.191  1.00 86.15           H
ATOM   1397  CH2 TRP A 104       4.811   5.606  11.583  1.00 86.15           C
ATOM   1398  HH2 TRP A 104       4.013   5.931  12.250  1.00 86.15           H
ATOM   1399  HN  TRP A 104      10.281   5.889   8.227  1.00 86.15           H
ATOM   1400  N   ALA A 105      12.404   3.955   9.366  1.00 95.04           N
ATOM   1401  CA  ALA A 105      13.661   3.258   9.574  1.00 95.04           C
ATOM   1402  C   ALA A 105      14.296   3.739  10.881  1.00 95.04           C
ATOM   1403  O   ALA A 105      14.741   2.930  11.694  1.00 95.04           O
ATOM   1404  HA  ALA A 105      13.441   2.193   9.658  1.00 95.04           H
ATOM   1405  CB  ALA A 105      14.574   3.479   8.367  1.00 95.04           C
ATOM   1406 1HB  ALA A 105      14.090   3.094   7.469  1.00 95.04           H
ATOM   1407 2HB  ALA A 105      14.766   4.546   8.247  1.00 95.04           H
ATOM   1408 3HB  ALA A 105      15.518   2.956   8.524  1.00 95.04           H
ATOM   1409  HN  ALA A 105      12.366   4.522   8.543  1.00 95.04           H
ATOM   1410  N   ILE A 106      14.316   5.054  11.042  1.00 91.78           N
ATOM   1411  CA  ILE A 106      14.908   5.654  12.226  1.00 91.78           C
ATOM   1412  C   ILE A 106      14.087   5.261  13.456  1.00 91.78           C
ATOM   1413  O   ILE A 106      14.645   4.897  14.489  1.00 91.78           O
ATOM   1414  HA  ILE A 106      15.911   5.241  12.335  1.00 91.78           H
ATOM   1415  CB  ILE A 106      15.058   7.165  12.043  1.00 91.78           C
ATOM   1416  HB  ILE A 106      14.101   7.565  11.707  1.00 91.78           H
ATOM   1417  CG1 ILE A 106      16.088   7.487  10.958  1.00 91.78           C
ATOM   1418 1HG1 ILE A 106      17.092   7.295  11.337  1.00 91.78           H
ATOM   1419 2HG1 ILE A 106      15.938   6.827  10.103  1.00 91.78           H
ATOM   1420  CG2 ILE A 106      15.392   7.848  13.371  1.00 91.78           C
ATOM   1421 1HG2 ILE A 106      14.592   7.660  14.087  1.00 91.78           H
ATOM   1422 2HG2 ILE A 106      16.329   7.448  13.759  1.00 91.78           H
ATOM   1423 3HG2 ILE A 106      15.493   8.921  13.212  1.00 91.78           H
ATOM   1424  CD1 ILE A 106      15.975   8.945  10.510  1.00 91.78           C
ATOM   1425 1HD1 ILE A 106      14.978   9.126  10.110  1.00 91.78           H
ATOM   1426 2HD1 ILE A 106      16.149   9.602  11.363  1.00 91.78           H
ATOM   1427 3HD1 ILE A 106      16.718   9.147   9.739  1.00 91.78           H
ATOM   1428  HN  ILE A 106      13.938   5.704  10.383  1.00 91.78           H
ATOM   1429  N   ALA A 107      12.773   5.350  13.304  1.00 92.95           N
ATOM   1430  CA  ALA A 107      11.872   5.096  14.415  1.00 92.95           C
ATOM   1431  C   ALA A 107      12.036   3.647  14.878  1.00 92.95           C
ATOM   1432  O   ALA A 107      11.957   3.360  16.071  1.00 92.95           O
ATOM   1433  HA  ALA A 107      12.155   5.763  15.230  1.00 92.95           H
ATOM   1434  CB  ALA A 107      10.437   5.415  13.992  1.00 92.95           C
ATOM   1435 1HB  ALA A 107      10.368   6.463  13.701  1.00 92.95           H
ATOM   1436 2HB  ALA A 107      10.159   4.785  13.148  1.00 92.95           H
ATOM   1437 3HB  ALA A 107       9.762   5.225  14.826  1.00 92.95           H
ATOM   1438  HN  ALA A 107      12.325   5.590  12.443  1.00 92.95           H
ATOM   1439  N   ALA A 108      12.260   2.772  13.908  1.00 92.40           N
ATOM   1440  CA  ALA A 108      12.383   1.353  14.195  1.00 92.40           C
ATOM   1441  C   ALA A 108      13.737   1.086  14.855  1.00 92.40           C
ATOM   1442  O   ALA A 108      13.865   0.177  15.673  1.00 92.40           O
ATOM   1443  HA  ALA A 108      11.590   1.085  14.893  1.00 92.40           H
ATOM   1444  CB  ALA A 108      12.195   0.552  12.905  1.00 92.40           C
ATOM   1445 1HB  ALA A 108      11.207   0.755  12.492  1.00 92.40           H
ATOM   1446 2HB  ALA A 108      12.958   0.844  12.182  1.00 92.40           H
ATOM   1447 3HB  ALA A 108      12.288  -0.512  13.120  1.00 92.40           H
ATOM   1448  HN  ALA A 108      12.356   3.018  12.944  1.00 92.40           H
ATOM   1449  N   ALA A 109      14.715   1.895  14.474  1.00 91.03           N
ATOM   1450  CA  ALA A 109      16.078   1.691  14.934  1.00 91.03           C
ATOM   1451  C   ALA A 109      16.158   2.000  16.430  1.00 91.03           C
ATOM   1452  O   ALA A 109      16.893   1.342  17.165  1.00 91.03           O
ATOM   1453  HA  ALA A 109      16.328   0.642  14.774  1.00 91.03           H
ATOM   1454  CB  ALA A 109      17.031   2.557  14.108  1.00 91.03           C
ATOM   1455 1HB  ALA A 109      16.957   2.278  13.057  1.00 91.03           H
ATOM   1456 2HB  ALA A 109      16.762   3.607  14.225  1.00 91.03           H
ATOM   1457 3HB  ALA A 109      18.053   2.404  14.453  1.00 91.03           H
ATOM   1458  HN  ALA A 109      14.588   2.678  13.864  1.00 91.03           H
ATOM   1459  N   ASP A 110      15.392   3.001  16.837  1.00 82.40           N
ATOM   1460  CA  ASP A 110      15.494   3.519  18.191  1.00 82.40           C
ATOM   1461  C   ASP A 110      14.118   4.006  18.651  1.00 82.40           C
ATOM   1462  O   ASP A 110      13.332   3.233  19.197  1.00 82.40           O
ATOM   1463  HA  ASP A 110      15.862   2.685  18.790  1.00 82.40           H
ATOM   1464  CB  ASP A 110      16.461   4.702  18.258  1.00 82.40           C
ATOM   1465 1HB  ASP A 110      17.407   4.430  17.789  1.00 82.40           H
ATOM   1466 2HB  ASP A 110      16.055   5.541  17.692  1.00 82.40           H
ATOM   1467  CG  ASP A 110      16.707   5.129  19.706  1.00 82.40           C
ATOM   1468  OD1 ASP A 110      16.305   4.355  20.602  1.00 82.40           O
ATOM   1469  OD2 ASP A 110      17.291   6.219  19.886  1.00 82.40           O
ATOM   1470  HN  ASP A 110      14.713   3.456  16.261  1.00 82.40           H
ATOM   1471  N   GLN A 111      13.869   5.285  18.413  1.00 85.25           N
ATOM   1472  CA  GLN A 111      12.615   5.893  18.826  1.00 85.25           C
ATOM   1473  C   GLN A 111      12.228   7.018  17.865  1.00 85.25           C
ATOM   1474  O   GLN A 111      13.025   7.415  17.016  1.00 85.25           O
ATOM   1475  HA  GLN A 111      11.876   5.093  18.777  1.00 85.25           H
ATOM   1476  CB  GLN A 111      12.703   6.407  20.265  1.00 85.25           C
ATOM   1477 1HB  GLN A 111      11.763   6.883  20.543  1.00 85.25           H
ATOM   1478 2HB  GLN A 111      12.850   5.569  20.946  1.00 85.25           H
ATOM   1479  CG  GLN A 111      13.852   7.405  20.421  1.00 85.25           C
ATOM   1480 1HG  GLN A 111      14.797   6.917  20.184  1.00 85.25           H
ATOM   1481 2HG  GLN A 111      13.728   8.222  19.710  1.00 85.25           H
ATOM   1482  CD  GLN A 111      13.902   7.964  21.844  1.00 85.25           C
ATOM   1483  OE1 GLN A 111      12.933   7.937  22.584  1.00 85.25           O
ATOM   1484  NE2 GLN A 111      15.084   8.472  22.184  1.00 85.25           N
ATOM   1485 1HE2 GLN A 111      15.839   8.463  21.529  1.00 85.25           H
ATOM   1486 2HE2 GLN A 111      15.217   8.862  23.095  1.00 85.25           H
ATOM   1487  HN  GLN A 111      14.504   5.902  17.948  1.00 85.25           H
ATOM   1488  N   TRP A 112      11.005   7.499  18.029  1.00 90.70           N
ATOM   1489  CA  TRP A 112      10.518   8.601  17.216  1.00 90.70           C
ATOM   1490  C   TRP A 112      11.197   9.883  17.701  1.00 90.70           C
ATOM   1491  O   TRP A 112      10.938  10.345  18.811  1.00 90.70           O
ATOM   1492  HA  TRP A 112      10.798   8.399  16.181  1.00 90.70           H
ATOM   1493  CB  TRP A 112       8.991   8.680  17.257  1.00 90.70           C
ATOM   1494 1HB  TRP A 112       8.580   7.698  17.024  1.00 90.70           H
ATOM   1495 2HB  TRP A 112       8.678   8.924  18.273  1.00 90.70           H
ATOM   1496  CG  TRP A 112       8.395   9.709  16.295  1.00 90.70           C
ATOM   1497  CD1 TRP A 112       8.013  10.965  16.562  1.00 90.70           C
ATOM   1498  HD1 TRP A 112       8.083  11.431  17.545  1.00 90.70           H
ATOM   1499  CD2 TRP A 112       8.126   9.517  14.890  1.00 90.70           C
ATOM   1500  NE1 TRP A 112       7.520  11.594  15.437  1.00 90.70           N
ATOM   1501  HE1 TRP A 112       7.175  12.531  15.387  1.00 90.70           H
ATOM   1502  CE2 TRP A 112       7.591  10.685  14.388  1.00 90.70           C
ATOM   1503  CE3 TRP A 112       8.329   8.393  14.070  1.00 90.70           C
ATOM   1504  HE3 TRP A 112       8.750   7.459  14.442  1.00 90.70           H
ATOM   1505  CZ2 TRP A 112       7.214  10.843  13.049  1.00 90.70           C
ATOM   1506  HZ2 TRP A 112       6.793  11.777  12.677  1.00 90.70           H
ATOM   1507  CZ3 TRP A 112       7.947   8.566  12.734  1.00 90.70           C
ATOM   1508  HZ3 TRP A 112       8.083   7.725  12.055  1.00 90.70           H
ATOM   1509  CH2 TRP A 112       7.406   9.736  12.214  1.00 90.70           C
ATOM   1510  HH2 TRP A 112       7.134   9.792  11.160  1.00 90.70           H
ATOM   1511  HN  TRP A 112      10.353   7.151  18.702  1.00 90.70           H
ATOM   1512  N   LYS A 113      12.054  10.422  16.845  1.00 82.76           N
ATOM   1513  CA  LYS A 113      12.891  11.544  17.231  1.00 82.76           C
ATOM   1514  C   LYS A 113      12.324  12.830  16.627  1.00 82.76           C
ATOM   1515  O   LYS A 113      12.948  13.887  16.710  1.00 82.76           O
ATOM   1516  HA  LYS A 113      12.849  11.625  18.317  1.00 82.76           H
ATOM   1517  CB  LYS A 113      14.350  11.279  16.854  1.00 82.76           C
ATOM   1518 1HB  LYS A 113      14.430  11.133  15.776  1.00 82.76           H
ATOM   1519 2HB  LYS A 113      14.958  12.148  17.103  1.00 82.76           H
ATOM   1520  CG  LYS A 113      14.890  10.046  17.582  1.00 82.76           C
ATOM   1521 1HG  LYS A 113      14.717  10.149  18.654  1.00 82.76           H
ATOM   1522 2HG  LYS A 113      14.347   9.160  17.255  1.00 82.76           H
ATOM   1523  CD  LYS A 113      16.385   9.863  17.316  1.00 82.76           C
ATOM   1524 1HD  LYS A 113      16.555   9.739  16.247  1.00 82.76           H
ATOM   1525 2HD  LYS A 113      16.926  10.759  17.623  1.00 82.76           H
ATOM   1526  CE  LYS A 113      16.932   8.648  18.069  1.00 82.76           C
ATOM   1527 1HE  LYS A 113      16.763   8.771  19.139  1.00 82.76           H
ATOM   1528 2HE  LYS A 113      16.394   7.751  17.762  1.00 82.76           H
ATOM   1529  NZ  LYS A 113      18.378   8.482  17.805  1.00 82.76           N
ATOM   1530 1HZ  LYS A 113      18.718   7.659  18.290  1.00 82.76           H
ATOM   1531 2HZ  LYS A 113      18.529   8.373  16.808  1.00 82.76           H
ATOM   1532 3HZ  LYS A 113      18.878   9.300  18.134  1.00 82.76           H
ATOM   1533  HN  LYS A 113      12.179  10.104  15.905  1.00 82.76           H
ATOM   1534  N   PHE A 114      11.147  12.698  16.033  1.00 88.60           N
ATOM   1535  CA  PHE A 114      10.564  13.792  15.275  1.00 88.60           C
ATOM   1536  C   PHE A 114       9.365  14.392  16.013  1.00 88.60           C
ATOM   1537  O   PHE A 114       8.893  13.828  16.999  1.00 88.60           O
ATOM   1538  HA  PHE A 114      11.336  14.553  15.161  1.00 88.60           H
ATOM   1539  CB  PHE A 114      10.089  13.210  13.943  1.00 88.60           C
ATOM   1540 1HB  PHE A 114       9.262  12.526  14.131  1.00 88.60           H
ATOM   1541 2HB  PHE A 114       9.699  14.018  13.323  1.00 88.60           H
ATOM   1542  CG  PHE A 114      11.177  12.469  13.164  1.00 88.60           C
ATOM   1543  CD1 PHE A 114      12.115  13.170  12.471  1.00 88.60           C
ATOM   1544  HD1 PHE A 114      12.090  14.260  12.471  1.00 88.60           H
ATOM   1545  CD2 PHE A 114      11.208  11.109  13.164  1.00 88.60           C
ATOM   1546  HD2 PHE A 114      10.457  10.547  13.719  1.00 88.60           H
ATOM   1547  CE1 PHE A 114      13.125  12.482  11.748  1.00 88.60           C
ATOM   1548  HE1 PHE A 114      13.876  13.044  11.193  1.00 88.60           H
ATOM   1549  CE2 PHE A 114      12.218  10.422  12.441  1.00 88.60           C
ATOM   1550  HE2 PHE A 114      12.242   9.332  12.441  1.00 88.60           H
ATOM   1551  CZ  PHE A 114      13.155  11.123  11.748  1.00 88.60           C
ATOM   1552  HZ  PHE A 114      13.931  10.595  11.193  1.00 88.60           H
ATOM   1553  HN  PHE A 114      10.596  11.864  16.063  1.00 88.60           H
ATOM   1554  N   GLN A 115       8.908  15.528  15.506  1.00 81.73           N
ATOM   1555  CA  GLN A 115       7.801  16.233  16.130  1.00 81.73           C
ATOM   1556  C   GLN A 115       6.479  15.528  15.817  1.00 81.73           C
ATOM   1557  O   GLN A 115       6.415  14.692  14.917  1.00 81.73           O
ATOM   1558  HA  GLN A 115       7.997  16.191  17.201  1.00 81.73           H
ATOM   1559  CB  GLN A 115       7.761  17.696  15.684  1.00 81.73           C
ATOM   1560 1HB  GLN A 115       7.722  17.747  14.596  1.00 81.73           H
ATOM   1561 2HB  GLN A 115       6.854  18.170  16.058  1.00 81.73           H
ATOM   1562  CG  GLN A 115       8.988  18.457  16.192  1.00 81.73           C
ATOM   1563 1HG  GLN A 115       9.085  18.319  17.269  1.00 81.73           H
ATOM   1564 2HG  GLN A 115       9.889  18.048  15.735  1.00 81.73           H
ATOM   1565  CD  GLN A 115       8.879  19.949  15.871  1.00 81.73           C
ATOM   1566  OE1 GLN A 115       7.977  20.398  15.182  1.00 81.73           O
ATOM   1567  NE2 GLN A 115       9.844  20.689  16.408  1.00 81.73           N
ATOM   1568 1HE2 GLN A 115      10.555  20.258  16.963  1.00 81.73           H
ATOM   1569 2HE2 GLN A 115       9.860  21.678  16.255  1.00 81.73           H
ATOM   1570  HN  GLN A 115       9.279  15.965  14.687  1.00 81.73           H
ATOM   1571  N   THR A 116       5.457  15.893  16.577  1.00 88.31           N
ATOM   1572  CA  THR A 116       4.145  15.291  16.406  1.00 88.31           C
ATOM   1573  C   THR A 116       3.633  15.523  14.984  1.00 88.31           C
ATOM   1574  O   THR A 116       3.035  14.632  14.382  1.00 88.31           O
ATOM   1575  HA  THR A 116       4.242  14.213  16.539  1.00 88.31           H
ATOM   1576  CB  THR A 116       3.221  15.858  17.485  1.00 88.31           C
ATOM   1577  HB  THR A 116       2.950  16.890  17.263  1.00 88.31           H
ATOM   1578  OG1 THR A 116       3.941  15.659  18.699  1.00 88.31           O
ATOM   1579  HG1 THR A 116       3.553  16.229  19.424  1.00 88.31           H
ATOM   1580  CG2 THR A 116       1.950  15.024  17.665  1.00 88.31           C
ATOM   1581 1HG2 THR A 116       2.220  14.008  17.954  1.00 88.31           H
ATOM   1582 2HG2 THR A 116       1.396  15.000  16.727  1.00 88.31           H
ATOM   1583 3HG2 THR A 116       1.330  15.470  18.442  1.00 88.31           H
ATOM   1584  HN  THR A 116       5.514  16.584  17.297  1.00 88.31           H
ATOM   1585  N   PHE A 117       3.886  16.725  14.486  1.00 91.25           N
ATOM   1586  CA  PHE A 117       3.436  17.094  13.155  1.00 91.25           C
ATOM   1587  C   PHE A 117       3.908  16.075  12.115  1.00 91.25           C
ATOM   1588  O   PHE A 117       3.127  15.636  11.273  1.00 91.25           O
ATOM   1589  HA  PHE A 117       2.346  17.112  13.175  1.00 91.25           H
ATOM   1590  CB  PHE A 117       4.055  18.456  12.835  1.00 91.25           C
ATOM   1591 1HB  PHE A 117       3.707  19.183  13.569  1.00 91.25           H
ATOM   1592 2HB  PHE A 117       5.138  18.386  12.944  1.00 91.25           H
ATOM   1593  CG  PHE A 117       3.731  18.973  11.432  1.00 91.25           C
ATOM   1594  CD1 PHE A 117       4.680  18.939  10.459  1.00 91.25           C
ATOM   1595  HD1 PHE A 117       5.672  18.543  10.678  1.00 91.25           H
ATOM   1596  CD2 PHE A 117       2.493  19.466  11.159  1.00 91.25           C
ATOM   1597  HD2 PHE A 117       1.733  19.494  11.939  1.00 91.25           H
ATOM   1598  CE1 PHE A 117       4.379  19.419   9.157  1.00 91.25           C
ATOM   1599  HE1 PHE A 117       5.139  19.391   8.376  1.00 91.25           H
ATOM   1600  CE2 PHE A 117       2.192  19.946   9.856  1.00 91.25           C
ATOM   1601  HE2 PHE A 117       1.201  20.342   9.637  1.00 91.25           H
ATOM   1602  CZ  PHE A 117       3.141  19.912   8.883  1.00 91.25           C
ATOM   1603  HZ  PHE A 117       2.910  20.280   7.883  1.00 91.25           H
ATOM   1604  HN  PHE A 117       4.387  17.438  14.976  1.00 91.25           H
ATOM   1605  N   MET A 118       5.183  15.730  12.208  1.00 88.72           N
ATOM   1606  CA  MET A 118       5.780  14.807  11.258  1.00 88.72           C
ATOM   1607  C   MET A 118       5.159  13.414  11.382  1.00 88.72           C
ATOM   1608  O   MET A 118       5.043  12.692  10.394  1.00 88.72           O
ATOM   1609  HA  MET A 118       5.566  15.221  10.273  1.00 88.72           H
ATOM   1610  CB  MET A 118       7.287  14.719  11.509  1.00 88.72           C
ATOM   1611 1HB  MET A 118       7.694  15.719  11.654  1.00 88.72           H
ATOM   1612 2HB  MET A 118       7.474  14.162  12.426  1.00 88.72           H
ATOM   1613  CG  MET A 118       7.999  14.038  10.338  1.00 88.72           C
ATOM   1614 1HG  MET A 118       9.070  13.992  10.530  1.00 88.72           H
ATOM   1615 2HG  MET A 118       7.649  13.011  10.236  1.00 88.72           H
ATOM   1616  SD  MET A 118       7.689  14.939   8.828  1.00 88.72           S
ATOM   1617  CE  MET A 118       8.725  16.366   9.101  1.00 88.72           C
ATOM   1618 1HE  MET A 118       8.398  16.886  10.002  1.00 88.72           H
ATOM   1619 2HE  MET A 118       9.760  16.047   9.221  1.00 88.72           H
ATOM   1620 3HE  MET A 118       8.649  17.039   8.246  1.00 88.72           H
ATOM   1621  HN  MET A 118       5.804  16.069  12.915  1.00 88.72           H
ATOM   1622  N   CYS A 119       4.776  13.079  12.606  1.00 93.65           N
ATOM   1623  CA  CYS A 119       4.110  11.814  12.861  1.00 93.65           C
ATOM   1624  C   CYS A 119       2.800  11.792  12.070  1.00 93.65           C
ATOM   1625  O   CYS A 119       2.490  10.806  11.404  1.00 93.65           O
ATOM   1626  HA  CYS A 119       4.783  11.029  12.516  1.00 93.65           H
ATOM   1627  CB  CYS A 119       3.876  11.589  14.356  1.00 93.65           C
ATOM   1628 1HB  CYS A 119       4.832  11.495  14.872  1.00 93.65           H
ATOM   1629 2HB  CYS A 119       3.365  12.450  14.787  1.00 93.65           H
ATOM   1630  SG  CYS A 119       2.878  10.076  14.614  1.00 93.65           S
ATOM   1631  HN  CYS A 119       4.915  13.654  13.412  1.00 93.65           H
ATOM   1632  N   LYS A 120       2.068  12.892  12.169  1.00 91.98           N
ATOM   1633  CA  LYS A 120       0.789  13.003  11.489  1.00 91.98           C
ATOM   1634  C   LYS A 120       1.003  12.853   9.982  1.00 91.98           C
ATOM   1635  O   LYS A 120       0.282  12.107   9.320  1.00 91.98           O
ATOM   1636  HA  LYS A 120       0.163  12.179  11.833  1.00 91.98           H
ATOM   1637  CB  LYS A 120       0.083  14.302  11.883  1.00 91.98           C
ATOM   1638 1HB  LYS A 120       0.764  15.144  11.755  1.00 91.98           H
ATOM   1639 2HB  LYS A 120      -0.765  14.475  11.221  1.00 91.98           H
ATOM   1640  CG  LYS A 120      -0.398  14.246  13.334  1.00 91.98           C
ATOM   1641 1HG  LYS A 120      -1.118  13.436  13.451  1.00 91.98           H
ATOM   1642 2HG  LYS A 120       0.442  14.023  13.992  1.00 91.98           H
ATOM   1643  CD  LYS A 120      -1.041  15.571  13.750  1.00 91.98           C
ATOM   1644 1HD  LYS A 120      -0.318  16.379  13.646  1.00 91.98           H
ATOM   1645 2HD  LYS A 120      -1.874  15.800  13.085  1.00 91.98           H
ATOM   1646  CE  LYS A 120      -1.539  15.508  15.196  1.00 91.98           C
ATOM   1647 1HE  LYS A 120      -0.770  15.073  15.833  1.00 91.98           H
ATOM   1648 2HE  LYS A 120      -1.727  16.516  15.566  1.00 91.98           H
ATOM   1649  NZ  LYS A 120      -2.778  14.703  15.283  1.00 91.98           N
ATOM   1650 1HZ  LYS A 120      -3.247  14.898  16.161  1.00 91.98           H
ATOM   1651 2HZ  LYS A 120      -3.392  14.942  14.512  1.00 91.98           H
ATOM   1652 3HZ  LYS A 120      -2.545  13.718  15.236  1.00 91.98           H
ATOM   1653  HN  LYS A 120       2.335  13.695  12.701  1.00 91.98           H
ATOM   1654  N   VAL A 121       1.997  13.573   9.483  1.00 93.01           N
ATOM   1655  CA  VAL A 121       2.249  13.611   8.052  1.00 93.01           C
ATOM   1656  C   VAL A 121       2.609  12.206   7.565  1.00 93.01           C
ATOM   1657  O   VAL A 121       2.042  11.719   6.588  1.00 93.01           O
ATOM   1658  HA  VAL A 121       1.327  13.925   7.564  1.00 93.01           H
ATOM   1659  CB  VAL A 121       3.329  14.648   7.738  1.00 93.01           C
ATOM   1660  HB  VAL A 121       4.190  14.438   8.374  1.00 93.01           H
ATOM   1661  CG1 VAL A 121       3.784  14.542   6.281  1.00 93.01           C
ATOM   1662 1HG1 VAL A 121       4.191  13.547   6.099  1.00 93.01           H
ATOM   1663 2HG1 VAL A 121       2.933  14.713   5.622  1.00 93.01           H
ATOM   1664 3HG1 VAL A 121       4.552  15.290   6.085  1.00 93.01           H
ATOM   1665  CG2 VAL A 121       2.841  16.062   8.059  1.00 93.01           C
ATOM   1666 1HG2 VAL A 121       1.958  16.286   7.461  1.00 93.01           H
ATOM   1667 2HG2 VAL A 121       2.590  16.128   9.118  1.00 93.01           H
ATOM   1668 3HG2 VAL A 121       3.628  16.779   7.827  1.00 93.01           H
ATOM   1669  HN  VAL A 121       2.622  14.122  10.037  1.00 93.01           H
ATOM   1670  N   VAL A 122       3.551  11.593   8.268  1.00 92.05           N
ATOM   1671  CA  VAL A 122       4.128  10.340   7.814  1.00 92.05           C
ATOM   1672  C   VAL A 122       3.039   9.266   7.776  1.00 92.05           C
ATOM   1673  O   VAL A 122       2.924   8.527   6.800  1.00 92.05           O
ATOM   1674  HA  VAL A 122       4.500  10.497   6.801  1.00 92.05           H
ATOM   1675  CB  VAL A 122       5.314   9.958   8.701  1.00 92.05           C
ATOM   1676  HB  VAL A 122       4.986  10.008   9.739  1.00 92.05           H
ATOM   1677  CG1 VAL A 122       5.769   8.524   8.421  1.00 92.05           C
ATOM   1678 1HG1 VAL A 122       4.947   7.836   8.621  1.00 92.05           H
ATOM   1679 2HG1 VAL A 122       6.071   8.436   7.377  1.00 92.05           H
ATOM   1680 3HG1 VAL A 122       6.613   8.278   9.065  1.00 92.05           H
ATOM   1681  CG2 VAL A 122       6.470  10.944   8.525  1.00 92.05           C
ATOM   1682 1HG2 VAL A 122       6.796  10.940   7.485  1.00 92.05           H
ATOM   1683 2HG2 VAL A 122       6.138  11.946   8.798  1.00 92.05           H
ATOM   1684 3HG2 VAL A 122       7.300  10.649   9.167  1.00 92.05           H
ATOM   1685  HN  VAL A 122       3.918  11.939   9.131  1.00 92.05           H
ATOM   1686  N   ASN A 123       2.267   9.213   8.852  1.00 91.03           N
ATOM   1687  CA  ASN A 123       1.193   8.240   8.956  1.00 91.03           C
ATOM   1688  C   ASN A 123       0.177   8.487   7.840  1.00 91.03           C
ATOM   1689  O   ASN A 123      -0.299   7.544   7.209  1.00 91.03           O
ATOM   1690  HA  ASN A 123       1.679   7.268   8.870  1.00 91.03           H
ATOM   1691  CB  ASN A 123       0.464   8.365  10.295  1.00 91.03           C
ATOM   1692 1HB  ASN A 123       0.463   9.406  10.617  1.00 91.03           H
ATOM   1693 2HB  ASN A 123      -0.577   8.067  10.176  1.00 91.03           H
ATOM   1694  CG  ASN A 123       1.129   7.496  11.365  1.00 91.03           C
ATOM   1695  OD1 ASN A 123       1.944   6.634  11.083  1.00 91.03           O
ATOM   1696  ND2 ASN A 123       0.737   7.771  12.606  1.00 91.03           N
ATOM   1697 1HD2 ASN A 123       0.064   8.493  12.769  1.00 91.03           H
ATOM   1698 2HD2 ASN A 123       1.115   7.257  13.375  1.00 91.03           H
ATOM   1699  HN  ASN A 123       2.366   9.819   9.641  1.00 91.03           H
ATOM   1700  N   SER A 124      -0.126   9.760   7.630  1.00 91.94           N
ATOM   1701  CA  SER A 124      -1.136  10.138   6.655  1.00 91.94           C
ATOM   1702  C   SER A 124      -0.675   9.753   5.248  1.00 91.94           C
ATOM   1703  O   SER A 124      -1.450   9.206   4.465  1.00 91.94           O
ATOM   1704  HA  SER A 124      -2.028   9.577   6.932  1.00 91.94           H
ATOM   1705  CB  SER A 124      -1.434  11.637   6.725  1.00 91.94           C
ATOM   1706 1HB  SER A 124      -0.537  12.197   6.462  1.00 91.94           H
ATOM   1707 2HB  SER A 124      -2.195  11.890   5.987  1.00 91.94           H
ATOM   1708  OG  SER A 124      -1.878  12.033   8.019  1.00 91.94           O
ATOM   1709  HG  SER A 124      -1.183  12.599   8.462  1.00 91.94           H
ATOM   1710  HN  SER A 124       0.304  10.524   8.110  1.00 91.94           H
ATOM   1711  N   MET A 125       0.585  10.053   4.969  1.00 85.11           N
ATOM   1712  CA  MET A 125       1.148   9.777   3.659  1.00 85.11           C
ATOM   1713  C   MET A 125       1.085   8.282   3.339  1.00 85.11           C
ATOM   1714  O   MET A 125       0.688   7.894   2.242  1.00 85.11           O
ATOM   1715  HA  MET A 125       0.532  10.333   2.952  1.00 85.11           H
ATOM   1716  CB  MET A 125       2.604  10.247   3.619  1.00 85.11           C
ATOM   1717 1HB  MET A 125       3.115   9.935   4.529  1.00 85.11           H
ATOM   1718 2HB  MET A 125       3.120   9.773   2.784  1.00 85.11           H
ATOM   1719  CG  MET A 125       2.685  11.768   3.478  1.00 85.11           C
ATOM   1720 1HG  MET A 125       2.145  12.088   2.586  1.00 85.11           H
ATOM   1721 2HG  MET A 125       2.204  12.247   4.331  1.00 85.11           H
ATOM   1722  SD  MET A 125       4.391  12.282   3.373  1.00 85.11           S
ATOM   1723  CE  MET A 125       4.782  11.724   1.723  1.00 85.11           C
ATOM   1724 1HE  MET A 125       4.640  10.645   1.661  1.00 85.11           H
ATOM   1725 2HE  MET A 125       4.126  12.219   1.007  1.00 85.11           H
ATOM   1726 3HE  MET A 125       5.820  11.967   1.494  1.00 85.11           H
ATOM   1727  HN  MET A 125       1.216  10.477   5.620  1.00 85.11           H
ATOM   1728  N   TYR A 126       1.484   7.483   4.318  1.00 84.87           N
ATOM   1729  CA  TYR A 126       1.489   6.040   4.151  1.00 84.87           C
ATOM   1730  C   TYR A 126       0.102   5.528   3.757  1.00 84.87           C
ATOM   1731  O   TYR A 126      -0.032   4.751   2.813  1.00 84.87           O
ATOM   1732  HA  TYR A 126       2.197   5.795   3.359  1.00 84.87           H
ATOM   1733  CB  TYR A 126       1.865   5.458   5.515  1.00 84.87           C
ATOM   1734 1HB  TYR A 126       2.926   5.635   5.694  1.00 84.87           H
ATOM   1735 2HB  TYR A 126       1.318   5.994   6.291  1.00 84.87           H
ATOM   1736  CG  TYR A 126       1.581   3.961   5.653  1.00 84.87           C
ATOM   1737  CD1 TYR A 126       0.483   3.530   6.368  1.00 84.87           C
ATOM   1738  HD1 TYR A 126      -0.183   4.256   6.835  1.00 84.87           H
ATOM   1739  CD2 TYR A 126       2.425   3.042   5.062  1.00 84.87           C
ATOM   1740  HD2 TYR A 126       3.292   3.382   4.498  1.00 84.87           H
ATOM   1741  CE1 TYR A 126       0.216   2.121   6.498  1.00 84.87           C
ATOM   1742  HE1 TYR A 126      -0.648   1.767   7.060  1.00 84.87           H
ATOM   1743  CE2 TYR A 126       2.158   1.633   5.192  1.00 84.87           C
ATOM   1744  HE2 TYR A 126       2.815   0.896   4.731  1.00 84.87           H
ATOM   1745  CZ  TYR A 126       1.067   1.242   5.904  1.00 84.87           C
ATOM   1746  OH  TYR A 126       0.815  -0.089   6.026  1.00 84.87           O
ATOM   1747  HH  TYR A 126       1.274  -0.593   5.295  1.00 84.87           H
ATOM   1748  HN  TYR A 126       1.798   7.806   5.211  1.00 84.87           H
ATOM   1749  N   LYS A 127      -0.895   5.986   4.499  1.00 84.41           N
ATOM   1750  CA  LYS A 127      -2.242   5.462   4.348  1.00 84.41           C
ATOM   1751  C   LYS A 127      -2.814   5.917   3.004  1.00 84.41           C
ATOM   1752  O   LYS A 127      -3.494   5.150   2.323  1.00 84.41           O
ATOM   1753  HA  LYS A 127      -2.172   4.375   4.343  1.00 84.41           H
ATOM   1754  CB  LYS A 127      -3.107   5.855   5.548  1.00 84.41           C
ATOM   1755 1HB  LYS A 127      -2.522   5.778   6.464  1.00 84.41           H
ATOM   1756 2HB  LYS A 127      -3.415   6.896   5.454  1.00 84.41           H
ATOM   1757  CG  LYS A 127      -4.343   4.958   5.649  1.00 84.41           C
ATOM   1758 1HG  LYS A 127      -4.852   4.924   4.685  1.00 84.41           H
ATOM   1759 2HG  LYS A 127      -4.039   3.939   5.885  1.00 84.41           H
ATOM   1760  CD  LYS A 127      -5.306   5.471   6.722  1.00 84.41           C
ATOM   1761 1HD  LYS A 127      -4.756   5.681   7.639  1.00 84.41           H
ATOM   1762 2HD  LYS A 127      -5.752   6.411   6.396  1.00 84.41           H
ATOM   1763  CE  LYS A 127      -6.408   4.448   7.004  1.00 84.41           C
ATOM   1764 1HE  LYS A 127      -7.023   4.312   6.115  1.00 84.41           H
ATOM   1765 2HE  LYS A 127      -5.963   3.480   7.235  1.00 84.41           H
ATOM   1766  NZ  LYS A 127      -7.252   4.893   8.135  1.00 84.41           N
ATOM   1767 1HZ  LYS A 127      -8.135   4.396   8.114  1.00 84.41           H
ATOM   1768 2HZ  LYS A 127      -6.776   4.700   9.009  1.00 84.41           H
ATOM   1769 3HZ  LYS A 127      -7.423   5.890   8.057  1.00 84.41           H
ATOM   1770  HN  LYS A 127      -0.795   6.700   5.193  1.00 84.41           H
ATOM   1771  N   MET A 128      -2.516   7.162   2.661  1.00 86.09           N
ATOM   1772  CA  MET A 128      -2.979   7.722   1.402  1.00 86.09           C
ATOM   1773  C   MET A 128      -2.450   6.914   0.215  1.00 86.09           C
ATOM   1774  O   MET A 128      -3.186   6.645  -0.733  1.00 86.09           O
ATOM   1775  HA  MET A 128      -4.066   7.662   1.436  1.00 86.09           H
ATOM   1776  CB  MET A 128      -2.505   9.172   1.284  1.00 86.09           C
ATOM   1777 1HB  MET A 128      -2.788   9.725   2.180  1.00 86.09           H
ATOM   1778 2HB  MET A 128      -1.417   9.199   1.223  1.00 86.09           H
ATOM   1779  CG  MET A 128      -3.108   9.847   0.051  1.00 86.09           C
ATOM   1780 1HG  MET A 128      -2.773   9.338  -0.853  1.00 86.09           H
ATOM   1781 2HG  MET A 128      -4.195   9.768   0.077  1.00 86.09           H
ATOM   1782  SD  MET A 128      -2.624  11.565  -0.003  1.00 86.09           S
ATOM   1783  CE  MET A 128      -3.508  12.090  -1.462  1.00 86.09           C
ATOM   1784 1HE  MET A 128      -3.171  11.508  -2.320  1.00 86.09           H
ATOM   1785 2HE  MET A 128      -4.577  11.935  -1.315  1.00 86.09           H
ATOM   1786 3HE  MET A 128      -3.315  13.147  -1.643  1.00 86.09           H
ATOM   1787  HN  MET A 128      -1.971   7.782   3.224  1.00 86.09           H
ATOM   1788  N   ASN A 129      -1.179   6.550   0.307  1.00 80.88           N
ATOM   1789  CA  ASN A 129      -0.535   5.808  -0.763  1.00 80.88           C
ATOM   1790  C   ASN A 129      -1.099   4.386  -0.803  1.00 80.88           C
ATOM   1791  O   ASN A 129      -1.302   3.825  -1.878  1.00 80.88           O
ATOM   1792  HA  ASN A 129      -0.753   6.368  -1.672  1.00 80.88           H
ATOM   1793  CB  ASN A 129       0.975   5.711  -0.535  1.00 80.88           C
ATOM   1794 1HB  ASN A 129       1.173   5.450   0.505  1.00 80.88           H
ATOM   1795 2HB  ASN A 129       1.389   4.912  -1.149  1.00 80.88           H
ATOM   1796  CG  ASN A 129       1.666   7.033  -0.874  1.00 80.88           C
ATOM   1797  OD1 ASN A 129       1.390   7.668  -1.879  1.00 80.88           O
ATOM   1798  ND2 ASN A 129       2.578   7.411   0.017  1.00 80.88           N
ATOM   1799 1HD2 ASN A 129       2.757   6.844   0.821  1.00 80.88           H
ATOM   1800 2HD2 ASN A 129       3.085   8.263  -0.117  1.00 80.88           H
ATOM   1801  HN  ASN A 129      -0.594   6.755   1.091  1.00 80.88           H
ATOM   1802  N   PHE A 130      -1.336   3.844   0.383  1.00 86.11           N
ATOM   1803  CA  PHE A 130      -1.858   2.493   0.498  1.00 86.11           C
ATOM   1804  C   PHE A 130      -3.128   2.324  -0.338  1.00 86.11           C
ATOM   1805  O   PHE A 130      -3.221   1.409  -1.154  1.00 86.11           O
ATOM   1806  HA  PHE A 130      -1.089   1.816   0.127  1.00 86.11           H
ATOM   1807  CB  PHE A 130      -2.199   2.269   1.973  1.00 86.11           C
ATOM   1808 1HB  PHE A 130      -1.284   2.335   2.561  1.00 86.11           H
ATOM   1809 2HB  PHE A 130      -2.853   3.073   2.310  1.00 86.11           H
ATOM   1810  CG  PHE A 130      -2.876   0.927   2.258  1.00 86.11           C
ATOM   1811  CD1 PHE A 130      -4.221   0.871   2.447  1.00 86.11           C
ATOM   1812  HD1 PHE A 130      -4.818   1.782   2.395  1.00 86.11           H
ATOM   1813  CD2 PHE A 130      -2.132  -0.209   2.323  1.00 86.11           C
ATOM   1814  HD2 PHE A 130      -1.053  -0.164   2.172  1.00 86.11           H
ATOM   1815  CE1 PHE A 130      -4.849  -0.375   2.712  1.00 86.11           C
ATOM   1816  HE1 PHE A 130      -5.928  -0.420   2.863  1.00 86.11           H
ATOM   1817  CE2 PHE A 130      -2.760  -1.455   2.588  1.00 86.11           C
ATOM   1818  HE2 PHE A 130      -2.163  -2.366   2.640  1.00 86.11           H
ATOM   1819  CZ  PHE A 130      -4.105  -1.512   2.777  1.00 86.11           C
ATOM   1820  HZ  PHE A 130      -4.587  -2.468   2.980  1.00 86.11           H
ATOM   1821  HN  PHE A 130      -1.177   4.311   1.253  1.00 86.11           H
ATOM   1822  N   TYR A 131      -4.076   3.221  -0.106  1.00 91.34           N
ATOM   1823  CA  TYR A 131      -5.361   3.144  -0.779  1.00 91.34           C
ATOM   1824  C   TYR A 131      -5.226   3.506  -2.260  1.00 91.34           C
ATOM   1825  O   TYR A 131      -5.820   2.855  -3.118  1.00 91.34           O
ATOM   1826  HA  TYR A 131      -5.724   2.120  -0.695  1.00 91.34           H
ATOM   1827  CB  TYR A 131      -6.259   4.176  -0.094  1.00 91.34           C
ATOM   1828 1HB  TYR A 131      -5.697   5.100   0.039  1.00 91.34           H
ATOM   1829 2HB  TYR A 131      -7.099   4.404  -0.750  1.00 91.34           H
ATOM   1830  CG  TYR A 131      -6.799   3.725   1.265  1.00 91.34           C
ATOM   1831  CD1 TYR A 131      -7.504   2.543   1.370  1.00 91.34           C
ATOM   1832  HD1 TYR A 131      -7.675   1.930   0.485  1.00 91.34           H
ATOM   1833  CD2 TYR A 131      -6.583   4.501   2.385  1.00 91.34           C
ATOM   1834  HD2 TYR A 131      -6.026   5.435   2.302  1.00 91.34           H
ATOM   1835  CE1 TYR A 131      -8.012   2.119   2.648  1.00 91.34           C
ATOM   1836  HE1 TYR A 131      -8.570   1.188   2.745  1.00 91.34           H
ATOM   1837  CE2 TYR A 131      -7.091   4.077   3.664  1.00 91.34           C
ATOM   1838  HE2 TYR A 131      -6.927   4.681   4.557  1.00 91.34           H
ATOM   1839  CZ  TYR A 131      -7.781   2.907   3.732  1.00 91.34           C
ATOM   1840  OH  TYR A 131      -8.261   2.507   4.940  1.00 91.34           O
ATOM   1841  HH  TYR A 131      -9.229   2.268   4.861  1.00 91.34           H
ATOM   1842  HN  TYR A 131      -3.976   3.988   0.528  1.00 91.34           H
ATOM   1843  N   SER A 132      -4.443   4.544  -2.514  1.00 91.26           N
ATOM   1844  CA  SER A 132      -4.324   5.080  -3.859  1.00 91.26           C
ATOM   1845  C   SER A 132      -3.742   4.020  -4.796  1.00 91.26           C
ATOM   1846  O   SER A 132      -4.217   3.850  -5.917  1.00 91.26           O
ATOM   1847  HA  SER A 132      -5.340   5.339  -4.157  1.00 91.26           H
ATOM   1848  CB  SER A 132      -3.452   6.338  -3.875  1.00 91.26           C
ATOM   1849 1HB  SER A 132      -3.400   6.730  -4.891  1.00 91.26           H
ATOM   1850 2HB  SER A 132      -3.917   7.109  -3.259  1.00 91.26           H
ATOM   1851  OG  SER A 132      -2.134   6.081  -3.398  1.00 91.26           O
ATOM   1852  HG  SER A 132      -1.589   6.918  -3.431  1.00 91.26           H
ATOM   1853  HN  SER A 132      -3.896   5.014  -1.821  1.00 91.26           H
ATOM   1854  N   CYS A 133      -2.722   3.334  -4.301  1.00 88.63           N
ATOM   1855  CA  CYS A 133      -2.049   2.318  -5.093  1.00 88.63           C
ATOM   1856  C   CYS A 133      -3.065   1.228  -5.439  1.00 88.63           C
ATOM   1857  O   CYS A 133      -3.189   0.835  -6.598  1.00 88.63           O
ATOM   1858  HA  CYS A 133      -1.689   2.812  -5.995  1.00 88.63           H
ATOM   1859  CB  CYS A 133      -0.828   1.751  -4.365  1.00 88.63           C
ATOM   1860 1HB  CYS A 133      -1.098   1.476  -3.346  1.00 88.63           H
ATOM   1861 2HB  CYS A 133      -0.489   0.842  -4.862  1.00 88.63           H
ATOM   1862  SG  CYS A 133       0.518   2.990  -4.342  1.00 88.63           S
ATOM   1863  HG  CYS A 133       0.070   3.662  -3.285  1.00 88.63           H
ATOM   1864  HN  CYS A 133      -2.356   3.463  -3.379  1.00 88.63           H
ATOM   1865  N   VAL A 134      -3.766   0.769  -4.412  1.00 87.55           N
ATOM   1866  CA  VAL A 134      -4.658  -0.368  -4.564  1.00 87.55           C
ATOM   1867  C   VAL A 134      -5.778  -0.005  -5.540  1.00 87.55           C
ATOM   1868  O   VAL A 134      -6.144  -0.808  -6.397  1.00 87.55           O
ATOM   1869  HA  VAL A 134      -4.077  -1.188  -4.985  1.00 87.55           H
ATOM   1870  CB  VAL A 134      -5.178  -0.810  -3.195  1.00 87.55           C
ATOM   1871  HB  VAL A 134      -5.617   0.059  -2.706  1.00 87.55           H
ATOM   1872  CG1 VAL A 134      -6.273  -1.870  -3.340  1.00 87.55           C
ATOM   1873 1HG1 VAL A 134      -7.103  -1.458  -3.913  1.00 87.55           H
ATOM   1874 2HG1 VAL A 134      -5.869  -2.740  -3.859  1.00 87.55           H
ATOM   1875 3HG1 VAL A 134      -6.625  -2.167  -2.352  1.00 87.55           H
ATOM   1876  CG2 VAL A 134      -4.037  -1.319  -2.312  1.00 87.55           C
ATOM   1877 1HG2 VAL A 134      -3.556  -2.170  -2.795  1.00 87.55           H
ATOM   1878 2HG2 VAL A 134      -3.306  -0.523  -2.168  1.00 87.55           H
ATOM   1879 3HG2 VAL A 134      -4.434  -1.627  -1.345  1.00 87.55           H
ATOM   1880  HN  VAL A 134      -3.731   1.160  -3.492  1.00 87.55           H
ATOM   1881  N   LEU A 135      -6.293   1.205  -5.378  1.00 92.04           N
ATOM   1882  CA  LEU A 135      -7.406   1.661  -6.192  1.00 92.04           C
ATOM   1883  C   LEU A 135      -6.945   1.807  -7.644  1.00 92.04           C
ATOM   1884  O   LEU A 135      -7.706   1.535  -8.571  1.00 92.04           O
ATOM   1885  HA  LEU A 135      -8.177   0.891  -6.151  1.00 92.04           H
ATOM   1886  CB  LEU A 135      -8.011   2.939  -5.608  1.00 92.04           C
ATOM   1887 1HB  LEU A 135      -7.208   3.660  -5.456  1.00 92.04           H
ATOM   1888 2HB  LEU A 135      -8.689   3.367  -6.345  1.00 92.04           H
ATOM   1889  CG  LEU A 135      -8.770   2.779  -4.289  1.00 92.04           C
ATOM   1890  HG  LEU A 135      -8.109   2.297  -3.570  1.00 92.04           H
ATOM   1891  CD1 LEU A 135      -9.152   4.142  -3.708  1.00 92.04           C
ATOM   1892 1HD1 LEU A 135      -8.250   4.724  -3.523  1.00 92.04           H
ATOM   1893 2HD1 LEU A 135      -9.789   4.673  -4.416  1.00 92.04           H
ATOM   1894 3HD1 LEU A 135      -9.691   3.999  -2.771  1.00 92.04           H
ATOM   1895  CD2 LEU A 135      -9.988   1.869  -4.465  1.00 92.04           C
ATOM   1896 1HD2 LEU A 135     -10.660   2.301  -5.206  1.00 92.04           H
ATOM   1897 2HD2 LEU A 135      -9.660   0.885  -4.801  1.00 92.04           H
ATOM   1898 3HD2 LEU A 135     -10.510   1.773  -3.512  1.00 92.04           H
ATOM   1899  HN  LEU A 135      -5.961   1.868  -4.707  1.00 92.04           H
ATOM   1900  N   LEU A 136      -5.701   2.236  -7.796  1.00 91.31           N
ATOM   1901  CA  LEU A 136      -5.132   2.430  -9.118  1.00 91.31           C
ATOM   1902  C   LEU A 136      -5.023   1.078  -9.826  1.00 91.31           C
ATOM   1903  O   LEU A 136      -5.383   0.955 -10.996  1.00 91.31           O
ATOM   1904  HA  LEU A 136      -5.821   3.060  -9.681  1.00 91.31           H
ATOM   1905  CB  LEU A 136      -3.804   3.184  -9.025  1.00 91.31           C
ATOM   1906 1HB  LEU A 136      -3.220   2.752  -8.213  1.00 91.31           H
ATOM   1907 2HB  LEU A 136      -3.246   3.012  -9.945  1.00 91.31           H
ATOM   1908  CG  LEU A 136      -3.904   4.694  -8.797  1.00 91.31           C
ATOM   1909  HG  LEU A 136      -4.601   4.870  -7.978  1.00 91.31           H
ATOM   1910  CD1 LEU A 136      -2.553   5.275  -8.376  1.00 91.31           C
ATOM   1911 1HD1 LEU A 136      -2.227   4.803  -7.449  1.00 91.31           H
ATOM   1912 2HD1 LEU A 136      -1.817   5.088  -9.157  1.00 91.31           H
ATOM   1913 3HD1 LEU A 136      -2.653   6.350  -8.220  1.00 91.31           H
ATOM   1914  CD2 LEU A 136      -4.471   5.398 -10.031  1.00 91.31           C
ATOM   1915 1HD2 LEU A 136      -3.819   5.216 -10.886  1.00 91.31           H
ATOM   1916 2HD2 LEU A 136      -5.467   5.010 -10.246  1.00 91.31           H
ATOM   1917 3HD2 LEU A 136      -4.532   6.470  -9.843  1.00 91.31           H
ATOM   1918  HN  LEU A 136      -5.086   2.448  -7.036  1.00 91.31           H
ATOM   1919  N   ILE A 137      -4.526   0.098  -9.087  1.00 86.01           N
ATOM   1920  CA  ILE A 137      -4.312  -1.227  -9.646  1.00 86.01           C
ATOM   1921  C   ILE A 137      -5.660  -1.828 -10.050  1.00 86.01           C
ATOM   1922  O   ILE A 137      -5.760  -2.503 -11.073  1.00 86.01           O
ATOM   1923  HA  ILE A 137      -3.704  -1.109 -10.542  1.00 86.01           H
ATOM   1924  CB  ILE A 137      -3.518  -2.098  -8.670  1.00 86.01           C
ATOM   1925  HB  ILE A 137      -3.947  -1.976  -7.676  1.00 86.01           H
ATOM   1926  CG1 ILE A 137      -2.059  -1.643  -8.592  1.00 86.01           C
ATOM   1927 1HG1 ILE A 137      -1.555  -1.864  -9.533  1.00 86.01           H
ATOM   1928 2HG1 ILE A 137      -2.018  -0.562  -8.454  1.00 86.01           H
ATOM   1929  CG2 ILE A 137      -3.638  -3.579  -9.036  1.00 86.01           C
ATOM   1930 1HG2 ILE A 137      -4.685  -3.879  -8.999  1.00 86.01           H
ATOM   1931 2HG2 ILE A 137      -3.250  -3.737 -10.042  1.00 86.01           H
ATOM   1932 3HG2 ILE A 137      -3.064  -4.175  -8.327  1.00 86.01           H
ATOM   1933  CD1 ILE A 137      -1.330  -2.337  -7.440  1.00 86.01           C
ATOM   1934 1HD1 ILE A 137      -1.822  -2.095  -6.499  1.00 86.01           H
ATOM   1935 2HD1 ILE A 137      -1.352  -3.416  -7.594  1.00 86.01           H
ATOM   1936 3HD1 ILE A 137      -0.295  -1.996  -7.407  1.00 86.01           H
ATOM   1937  HN  ILE A 137      -4.270   0.197  -8.125  1.00 86.01           H
ATOM   1938  N   MET A 138      -6.662  -1.561  -9.226  1.00 87.99           N
ATOM   1939  CA  MET A 138      -8.014  -2.004  -9.523  1.00 87.99           C
ATOM   1940  C   MET A 138      -8.515  -1.396 -10.835  1.00 87.99           C
ATOM   1941  O   MET A 138      -9.103  -2.092 -11.661  1.00 87.99           O
ATOM   1942  HA  MET A 138      -7.952  -3.089  -9.617  1.00 87.99           H
ATOM   1943  CB  MET A 138      -8.947  -1.597  -8.382  1.00 87.99           C
ATOM   1944 1HB  MET A 138      -8.556  -1.972  -7.436  1.00 87.99           H
ATOM   1945 2HB  MET A 138      -8.981  -0.510  -8.304  1.00 87.99           H
ATOM   1946  CG  MET A 138     -10.359  -2.141  -8.607  1.00 87.99           C
ATOM   1947 1HG  MET A 138     -10.743  -1.793  -9.567  1.00 87.99           H
ATOM   1948 2HG  MET A 138     -10.336  -3.230  -8.649  1.00 87.99           H
ATOM   1949  SD  MET A 138     -11.438  -1.606  -7.290  1.00 87.99           S
ATOM   1950  CE  MET A 138     -11.552   0.134  -7.671  1.00 87.99           C
ATOM   1951 1HE  MET A 138     -10.558   0.580  -7.638  1.00 87.99           H
ATOM   1952 2HE  MET A 138     -11.974   0.261  -8.668  1.00 87.99           H
ATOM   1953 3HE  MET A 138     -12.195   0.625  -6.939  1.00 87.99           H
ATOM   1954  HN  MET A 138      -6.563  -1.052  -8.371  1.00 87.99           H
ATOM   1955  N   CYS A 139      -8.263  -0.104 -10.985  1.00 91.04           N
ATOM   1956  CA  CYS A 139      -8.747   0.622 -12.146  1.00 91.04           C
ATOM   1957  C   CYS A 139      -8.036   0.076 -13.386  1.00 91.04           C
ATOM   1958  O   CYS A 139      -8.632  -0.018 -14.457  1.00 91.04           O
ATOM   1959  HA  CYS A 139      -9.820   0.441 -12.204  1.00 91.04           H
ATOM   1960  CB  CYS A 139      -8.548   2.132 -11.993  1.00 91.04           C
ATOM   1961 1HB  CYS A 139      -7.532   2.340 -11.658  1.00 91.04           H
ATOM   1962 2HB  CYS A 139      -8.673   2.623 -12.958  1.00 91.04           H
ATOM   1963  SG  CYS A 139      -9.752   2.803 -10.789  1.00 91.04           S
ATOM   1964  HG  CYS A 139      -9.119   2.370  -9.703  1.00 91.04           H
ATOM   1965  HN  CYS A 139      -7.740   0.443 -10.332  1.00 91.04           H
ATOM   1966  N   ILE A 140      -6.771  -0.271 -13.198  1.00 85.21           N
ATOM   1967  CA  ILE A 140      -5.985  -0.848 -14.275  1.00 85.21           C
ATOM   1968  C   ILE A 140      -6.674  -2.118 -14.779  1.00 85.21           C
ATOM   1969  O   ILE A 140      -6.766  -2.341 -15.985  1.00 85.21           O
ATOM   1970  HA  ILE A 140      -5.962  -0.122 -15.088  1.00 85.21           H
ATOM   1971  CB  ILE A 140      -4.540  -1.070 -13.825  1.00 85.21           C
ATOM   1972  HB  ILE A 140      -4.557  -1.529 -12.837  1.00 85.21           H
ATOM   1973  CG1 ILE A 140      -3.797   0.261 -13.692  1.00 85.21           C
ATOM   1974 1HG1 ILE A 140      -3.590   0.667 -14.682  1.00 85.21           H
ATOM   1975 2HG1 ILE A 140      -4.429   0.984 -13.176  1.00 85.21           H
ATOM   1976  CG2 ILE A 140      -3.816  -2.039 -14.763  1.00 85.21           C
ATOM   1977 1HG2 ILE A 140      -4.333  -2.998 -14.763  1.00 85.21           H
ATOM   1978 2HG2 ILE A 140      -3.809  -1.630 -15.773  1.00 85.21           H
ATOM   1979 3HG2 ILE A 140      -2.791  -2.178 -14.420  1.00 85.21           H
ATOM   1980  CD1 ILE A 140      -2.485   0.082 -12.925  1.00 85.21           C
ATOM   1981 1HD1 ILE A 140      -2.698  -0.301 -11.927  1.00 85.21           H
ATOM   1982 2HD1 ILE A 140      -1.847  -0.623 -13.456  1.00 85.21           H
ATOM   1983 3HD1 ILE A 140      -1.978   1.044 -12.844  1.00 85.21           H
ATOM   1984  HN  ILE A 140      -6.284  -0.163 -12.331  1.00 85.21           H
ATOM   1985  N   SER A 141      -7.140  -2.916 -13.830  1.00 85.73           N
ATOM   1986  CA  SER A 141      -7.743  -4.197 -14.159  1.00 85.73           C
ATOM   1987  C   SER A 141      -9.024  -3.981 -14.966  1.00 85.73           C
ATOM   1988  O   SER A 141      -9.274  -4.687 -15.941  1.00 85.73           O
ATOM   1989  HA  SER A 141      -6.998  -4.721 -14.757  1.00 85.73           H
ATOM   1990  CB  SER A 141      -8.041  -5.006 -12.895  1.00 85.73           C
ATOM   1991 1HB  SER A 141      -8.851  -4.529 -12.343  1.00 85.73           H
ATOM   1992 2HB  SER A 141      -8.389  -6.000 -13.174  1.00 85.73           H
ATOM   1993  OG  SER A 141      -6.898  -5.122 -12.053  1.00 85.73           O
ATOM   1994  HG  SER A 141      -6.892  -4.383 -11.379  1.00 85.73           H
ATOM   1995  HN  SER A 141      -7.112  -2.701 -12.854  1.00 85.73           H
ATOM   1996  N   VAL A 142      -9.803  -3.001 -14.529  1.00 87.73           N
ATOM   1997  CA  VAL A 142     -11.062  -2.697 -15.187  1.00 87.73           C
ATOM   1998  C   VAL A 142     -10.785  -2.199 -16.606  1.00 87.73           C
ATOM   1999  O   VAL A 142     -11.485  -2.571 -17.547  1.00 87.73           O
ATOM   2000  HA  VAL A 142     -11.635  -3.623 -15.245  1.00 87.73           H
ATOM   2001  CB  VAL A 142     -11.862  -1.698 -14.348  1.00 87.73           C
ATOM   2002  HB  VAL A 142     -11.245  -0.810 -14.207  1.00 87.73           H
ATOM   2003  CG1 VAL A 142     -13.139  -1.272 -15.074  1.00 87.73           C
ATOM   2004 1HG1 VAL A 142     -12.879  -0.802 -16.023  1.00 87.73           H
ATOM   2005 2HG1 VAL A 142     -13.761  -2.148 -15.260  1.00 87.73           H
ATOM   2006 3HG1 VAL A 142     -13.689  -0.561 -14.456  1.00 87.73           H
ATOM   2007  CG2 VAL A 142     -12.181  -2.273 -12.967  1.00 87.73           C
ATOM   2008 1HG2 VAL A 142     -12.770  -3.183 -13.080  1.00 87.73           H
ATOM   2009 2HG2 VAL A 142     -11.252  -2.502 -12.445  1.00 87.73           H
ATOM   2010 3HG2 VAL A 142     -12.750  -1.542 -12.392  1.00 87.73           H
ATOM   2011  HN  VAL A 142      -9.585  -2.422 -13.744  1.00 87.73           H
ATOM   2012  N   ASP A 143      -9.761  -1.365 -16.717  1.00 82.38           N
ATOM   2013  CA  ASP A 143      -9.415  -0.770 -17.997  1.00 82.38           C
ATOM   2014  C   ASP A 143      -9.077  -1.879 -18.995  1.00 82.38           C
ATOM   2015  O   ASP A 143      -9.499  -1.830 -20.150  1.00 82.38           O
ATOM   2016  HA  ASP A 143     -10.294  -0.197 -18.293  1.00 82.38           H
ATOM   2017  CB  ASP A 143      -8.192   0.140 -17.869  1.00 82.38           C
ATOM   2018 1HB  ASP A 143      -8.405   0.944 -17.164  1.00 82.38           H
ATOM   2019 2HB  ASP A 143      -7.354  -0.426 -17.463  1.00 82.38           H
ATOM   2020  CG  ASP A 143      -7.806   0.733 -19.225  1.00 82.38           C
ATOM   2021  OD1 ASP A 143      -8.669   1.422 -19.810  1.00 82.38           O
ATOM   2022  OD2 ASP A 143      -6.655   0.484 -19.647  1.00 82.38           O
ATOM   2023  HN  ASP A 143      -9.174  -1.096 -15.954  1.00 82.38           H
ATOM   2024  N   ARG A 144      -8.319  -2.854 -18.514  1.00 72.78           N
ATOM   2025  CA  ARG A 144      -7.880  -3.949 -19.363  1.00 72.78           C
ATOM   2026  C   ARG A 144      -9.079  -4.786 -19.810  1.00 72.78           C
ATOM   2027  O   ARG A 144      -9.153  -5.204 -20.965  1.00 72.78           O
ATOM   2028  HA  ARG A 144      -7.399  -3.466 -20.213  1.00 72.78           H
ATOM   2029  CB  ARG A 144      -6.884  -4.849 -18.629  1.00 72.78           C
ATOM   2030 1HB  ARG A 144      -7.272  -5.097 -17.641  1.00 72.78           H
ATOM   2031 2HB  ARG A 144      -6.768  -5.787 -19.171  1.00 72.78           H
ATOM   2032  CG  ARG A 144      -5.524  -4.162 -18.490  1.00 72.78           C
ATOM   2033 1HG  ARG A 144      -5.639  -3.224 -17.947  1.00 72.78           H
ATOM   2034 2HG  ARG A 144      -4.853  -4.789 -17.903  1.00 72.78           H
ATOM   2035  CD  ARG A 144      -4.905  -3.889 -19.863  1.00 72.78           C
ATOM   2036 1HD  ARG A 144      -4.695  -4.831 -20.370  1.00 72.78           H
ATOM   2037 2HD  ARG A 144      -5.611  -3.342 -20.487  1.00 72.78           H
ATOM   2038  NE  ARG A 144      -3.656  -3.109 -19.709  1.00 72.78           N
ATOM   2039  HE  ARG A 144      -3.300  -2.972 -18.785  1.00 72.78           H
ATOM   2040  CZ  ARG A 144      -2.973  -2.576 -20.731  1.00 72.78           C
ATOM   2041  NH1 ARG A 144      -3.404  -2.728 -21.990  1.00 72.78           N
ATOM   2042 1HH1 ARG A 144      -4.241  -3.243 -22.173  1.00 72.78           H
ATOM   2043 2HH1 ARG A 144      -2.888  -2.327 -22.747  1.00 72.78           H
ATOM   2044  NH2 ARG A 144      -1.852  -1.887 -20.474  1.00 72.78           N
ATOM   2045 1HH2 ARG A 144      -1.331  -1.483 -21.225  1.00 72.78           H
ATOM   2046 2HH2 ARG A 144      -1.538  -1.778 -19.531  1.00 72.78           H
ATOM   2047  HN  ARG A 144      -8.006  -2.902 -17.566  1.00 72.78           H
ATOM   2048  N   TYR A 145      -9.990  -5.007 -18.873  1.00 83.54           N
ATOM   2049  CA  TYR A 145     -11.217  -5.724 -19.176  1.00 83.54           C
ATOM   2050  C   TYR A 145     -11.959  -5.071 -20.343  1.00 83.54           C
ATOM   2051  O   TYR A 145     -12.328  -5.746 -21.304  1.00 83.54           O
ATOM   2052  HA  TYR A 145     -10.951  -6.745 -19.449  1.00 83.54           H
ATOM   2053  CB  TYR A 145     -12.083  -5.627 -17.918  1.00 83.54           C
ATOM   2054 1HB  TYR A 145     -11.670  -6.286 -17.154  1.00 83.54           H
ATOM   2055 2HB  TYR A 145     -12.026  -4.611 -17.528  1.00 83.54           H
ATOM   2056  CG  TYR A 145     -13.552  -5.991 -18.145  1.00 83.54           C
ATOM   2057  CD1 TYR A 145     -14.515  -5.002 -18.145  1.00 83.54           C
ATOM   2058  HD1 TYR A 145     -14.229  -3.963 -17.984  1.00 83.54           H
ATOM   2059  CD2 TYR A 145     -13.913  -7.307 -18.349  1.00 83.54           C
ATOM   2060  HD2 TYR A 145     -13.152  -8.087 -18.348  1.00 83.54           H
ATOM   2061  CE1 TYR A 145     -15.897  -5.344 -18.358  1.00 83.54           C
ATOM   2062  HE1 TYR A 145     -16.668  -4.573 -18.361  1.00 83.54           H
ATOM   2063  CE2 TYR A 145     -15.296  -7.649 -18.562  1.00 83.54           C
ATOM   2064  HE2 TYR A 145     -15.595  -8.684 -18.724  1.00 83.54           H
ATOM   2065  CZ  TYR A 145     -16.219  -6.651 -18.556  1.00 83.54           C
ATOM   2066  OH  TYR A 145     -17.525  -6.973 -18.757  1.00 83.54           O
ATOM   2067  HH  TYR A 145     -17.614  -7.958 -18.909  1.00 83.54           H
ATOM   2068  HN  TYR A 145      -9.899  -4.707 -17.924  1.00 83.54           H
ATOM   2069  N   ILE A 146     -12.157  -3.767 -20.222  1.00 80.85           N
ATOM   2070  CA  ILE A 146     -12.917  -3.029 -21.217  1.00 80.85           C
ATOM   2071  C   ILE A 146     -12.183  -3.087 -22.559  1.00 80.85           C
ATOM   2072  O   ILE A 146     -12.811  -3.227 -23.608  1.00 80.85           O
ATOM   2073  HA  ILE A 146     -13.880  -3.528 -21.328  1.00 80.85           H
ATOM   2074  CB  ILE A 146     -13.197  -1.606 -20.730  1.00 80.85           C
ATOM   2075  HB  ILE A 146     -12.249  -1.150 -20.445  1.00 80.85           H
ATOM   2076  CG1 ILE A 146     -14.086  -1.618 -19.485  1.00 80.85           C
ATOM   2077 1HG1 ILE A 146     -15.104  -1.891 -19.763  1.00 80.85           H
ATOM   2078 2HG1 ILE A 146     -13.731  -2.377 -18.788  1.00 80.85           H
ATOM   2079  CG2 ILE A 146     -13.792  -0.751 -21.851  1.00 80.85           C
ATOM   2080 1HG2 ILE A 146     -13.090  -0.703 -22.683  1.00 80.85           H
ATOM   2081 2HG2 ILE A 146     -14.728  -1.195 -22.190  1.00 80.85           H
ATOM   2082 3HG2 ILE A 146     -13.981   0.256 -21.478  1.00 80.85           H
ATOM   2083  CD1 ILE A 146     -14.088  -0.249 -18.801  1.00 80.85           C
ATOM   2084 1HD1 ILE A 146     -13.072   0.010 -18.503  1.00 80.85           H
ATOM   2085 2HD1 ILE A 146     -14.467   0.503 -19.493  1.00 80.85           H
ATOM   2086 3HD1 ILE A 146     -14.727  -0.285 -17.918  1.00 80.85           H
ATOM   2087  HN  ILE A 146     -11.808  -3.217 -19.463  1.00 80.85           H
ATOM   2088  N   ALA A 147     -10.865  -2.977 -22.482  1.00 79.73           N
ATOM   2089  CA  ALA A 147     -10.050  -2.888 -23.681  1.00 79.73           C
ATOM   2090  C   ALA A 147     -10.177  -4.189 -24.476  1.00 79.73           C
ATOM   2091  O   ALA A 147     -10.023  -4.193 -25.697  1.00 79.73           O
ATOM   2092  HA  ALA A 147     -10.435  -2.065 -24.284  1.00 79.73           H
ATOM   2093  CB  ALA A 147      -8.603  -2.580 -23.294  1.00 79.73           C
ATOM   2094 1HB  ALA A 147      -8.564  -1.632 -22.758  1.00 79.73           H
ATOM   2095 2HB  ALA A 147      -8.221  -3.376 -22.654  1.00 79.73           H
ATOM   2096 3HB  ALA A 147      -7.992  -2.514 -24.194  1.00 79.73           H
ATOM   2097  HN  ALA A 147     -10.356  -2.948 -21.622  1.00 79.73           H
ATOM   2098  N   ILE A 148     -10.457  -5.263 -23.752  1.00 75.89           N
ATOM   2099  CA  ILE A 148     -10.415  -6.592 -24.337  1.00 75.89           C
ATOM   2100  C   ILE A 148     -11.837  -7.035 -24.688  1.00 75.89           C
ATOM   2101  O   ILE A 148     -12.099  -7.461 -25.812  1.00 75.89           O
ATOM   2102  HA  ILE A 148      -9.837  -6.525 -25.259  1.00 75.89           H
ATOM   2103  CB  ILE A 148      -9.679  -7.563 -23.411  1.00 75.89           C
ATOM   2104  HB  ILE A 148     -10.111  -7.477 -22.414  1.00 75.89           H
ATOM   2105  CG1 ILE A 148      -8.199  -7.194 -23.295  1.00 75.89           C
ATOM   2106 1HG1 ILE A 148      -7.677  -7.479 -24.209  1.00 75.89           H
ATOM   2107 2HG1 ILE A 148      -8.096  -6.113 -23.194  1.00 75.89           H
ATOM   2108  CG2 ILE A 148      -9.876  -9.010 -23.866  1.00 75.89           C
ATOM   2109 1HG2 ILE A 148     -10.938  -9.254 -23.854  1.00 75.89           H
ATOM   2110 2HG2 ILE A 148      -9.487  -9.129 -24.877  1.00 75.89           H
ATOM   2111 3HG2 ILE A 148      -9.342  -9.679 -23.190  1.00 75.89           H
ATOM   2112  CD1 ILE A 148      -7.553  -7.888 -22.094  1.00 75.89           C
ATOM   2113 1HD1 ILE A 148      -8.062  -7.581 -21.180  1.00 75.89           H
ATOM   2114 2HD1 ILE A 148      -7.636  -8.968 -22.211  1.00 75.89           H
ATOM   2115 3HD1 ILE A 148      -6.501  -7.609 -22.035  1.00 75.89           H
ATOM   2116  HN  ILE A 148     -10.708  -5.235 -22.784  1.00 75.89           H
ATOM   2117  N   ALA A 149     -12.718  -6.920 -23.704  1.00 75.57           N
ATOM   2118  CA  ALA A 149     -14.066  -7.444 -23.843  1.00 75.57           C
ATOM   2119  C   ALA A 149     -14.871  -6.530 -24.769  1.00 75.57           C
ATOM   2120  O   ALA A 149     -15.684  -7.004 -25.561  1.00 75.57           O
ATOM   2121  HA  ALA A 149     -13.993  -8.433 -24.295  1.00 75.57           H
ATOM   2122  CB  ALA A 149     -14.705  -7.581 -22.459  1.00 75.57           C
ATOM   2123 1HB  ALA A 149     -14.111  -8.263 -21.850  1.00 75.57           H
ATOM   2124 2HB  ALA A 149     -14.743  -6.603 -21.978  1.00 75.57           H
ATOM   2125 3HB  ALA A 149     -15.717  -7.973 -22.563  1.00 75.57           H
ATOM   2126  HN  ALA A 149     -12.523  -6.480 -22.828  1.00 75.57           H
ATOM   2127  N   GLN A 150     -14.616  -5.236 -24.639  1.00 66.68           N
ATOM   2128  CA  GLN A 150     -15.367  -4.246 -25.392  1.00 66.68           C
ATOM   2129  C   GLN A 150     -14.448  -3.517 -26.374  1.00 66.68           C
ATOM   2130  O   GLN A 150     -14.521  -2.296 -26.508  1.00 66.68           O
ATOM   2131  HA  GLN A 150     -16.121  -4.811 -25.941  1.00 66.68           H
ATOM   2132  CB  GLN A 150     -16.064  -3.258 -24.455  1.00 66.68           C
ATOM   2133 1HB  GLN A 150     -15.318  -2.690 -23.899  1.00 66.68           H
ATOM   2134 2HB  GLN A 150     -16.640  -2.541 -25.040  1.00 66.68           H
ATOM   2135  CG  GLN A 150     -16.989  -3.987 -23.478  1.00 66.68           C
ATOM   2136 1HG  GLN A 150     -17.625  -4.683 -24.025  1.00 66.68           H
ATOM   2137 2HG  GLN A 150     -16.395  -4.578 -22.782  1.00 66.68           H
ATOM   2138  CD  GLN A 150     -17.858  -2.995 -22.702  1.00 66.68           C
ATOM   2139  OE1 GLN A 150     -17.775  -1.790 -22.875  1.00 66.68           O
ATOM   2140  NE2 GLN A 150     -18.694  -3.568 -21.840  1.00 66.68           N
ATOM   2141 1HE2 GLN A 150     -18.711  -4.563 -21.747  1.00 66.68           H
ATOM   2142 2HE2 GLN A 150     -19.304  -3.003 -21.285  1.00 66.68           H
ATOM   2143  HN  GLN A 150     -13.912  -4.863 -24.034  1.00 66.68           H
ATOM   2144  N   ALA A 151     -13.604  -4.295 -27.035  1.00 66.79           N
ATOM   2145  CA  ALA A 151     -12.521  -3.728 -27.821  1.00 66.79           C
ATOM   2146  C   ALA A 151     -13.097  -2.730 -28.828  1.00 66.79           C
ATOM   2147  O   ALA A 151     -12.513  -1.673 -29.063  1.00 66.79           O
ATOM   2148  HA  ALA A 151     -11.857  -3.199 -27.137  1.00 66.79           H
ATOM   2149  CB  ALA A 151     -11.737  -4.853 -28.498  1.00 66.79           C
ATOM   2150 1HB  ALA A 151     -11.325  -5.517 -27.738  1.00 66.79           H
ATOM   2151 2HB  ALA A 151     -12.403  -5.418 -29.151  1.00 66.79           H
ATOM   2152 3HB  ALA A 151     -10.926  -4.427 -29.087  1.00 66.79           H
ATOM   2153  HN  ALA A 151     -13.651  -5.294 -27.039  1.00 66.79           H
ATOM   2154  N   MET A 152     -14.235  -3.100 -29.395  1.00 57.01           N
ATOM   2155  CA  MET A 152     -14.863  -2.281 -30.417  1.00 57.01           C
ATOM   2156  C   MET A 152     -15.207  -0.893 -29.872  1.00 57.01           C
ATOM   2157  O   MET A 152     -14.809   0.119 -30.447  1.00 57.01           O
ATOM   2158  HA  MET A 152     -14.127  -2.193 -31.216  1.00 57.01           H
ATOM   2159  CB  MET A 152     -16.140  -2.966 -30.909  1.00 57.01           C
ATOM   2160 1HB  MET A 152     -16.691  -3.369 -30.059  1.00 57.01           H
ATOM   2161 2HB  MET A 152     -16.788  -2.234 -31.391  1.00 57.01           H
ATOM   2162  CG  MET A 152     -15.813  -4.093 -31.892  1.00 57.01           C
ATOM   2163 1HG  MET A 152     -15.096  -3.742 -32.634  1.00 57.01           H
ATOM   2164 2HG  MET A 152     -15.345  -4.923 -31.363  1.00 57.01           H
ATOM   2165  SD  MET A 152     -17.304  -4.648 -32.701  1.00 57.01           S
ATOM   2166  CE  MET A 152     -16.614  -5.832 -33.845  1.00 57.01           C
ATOM   2167 1HE  MET A 152     -15.911  -5.328 -34.508  1.00 57.01           H
ATOM   2168 2HE  MET A 152     -16.094  -6.613 -33.290  1.00 57.01           H
ATOM   2169 3HE  MET A 152     -17.415  -6.277 -34.434  1.00 57.01           H
ATOM   2170  HN  MET A 152     -14.725  -3.942 -29.168  1.00 57.01           H
ATOM   2171  N   ARG A 153     -15.942  -0.890 -28.770  1.00 54.69           N
ATOM   2172  CA  ARG A 153     -16.377   0.357 -28.163  1.00 54.69           C
ATOM   2173  C   ARG A 153     -15.173   1.133 -27.624  1.00 54.69           C
ATOM   2174  O   ARG A 153     -15.239   2.350 -27.458  1.00 54.69           O
ATOM   2175  HA  ARG A 153     -16.866   0.903 -28.970  1.00 54.69           H
ATOM   2176  CB  ARG A 153     -17.362   0.099 -27.022  1.00 54.69           C
ATOM   2177 1HB  ARG A 153     -17.002  -0.723 -26.404  1.00 54.69           H
ATOM   2178 2HB  ARG A 153     -17.419   0.979 -26.381  1.00 54.69           H
ATOM   2179  CG  ARG A 153     -18.754  -0.234 -27.564  1.00 54.69           C
ATOM   2180 1HG  ARG A 153     -19.068   0.536 -28.268  1.00 54.69           H
ATOM   2181 2HG  ARG A 153     -18.717  -1.174 -28.115  1.00 54.69           H
ATOM   2182  CD  ARG A 153     -19.773  -0.342 -26.428  1.00 54.69           C
ATOM   2183 1HD  ARG A 153     -19.520  -1.181 -25.780  1.00 54.69           H
ATOM   2184 2HD  ARG A 153     -19.741   0.557 -25.813  1.00 54.69           H
ATOM   2185  NE  ARG A 153     -21.132  -0.525 -26.983  1.00 54.69           N
ATOM   2186  HE  ARG A 153     -21.237  -0.522 -27.978  1.00 54.69           H
ATOM   2187  CZ  ARG A 153     -22.232  -0.696 -26.237  1.00 54.69           C
ATOM   2188  NH1 ARG A 153     -22.151  -0.709 -24.900  1.00 54.69           N
ATOM   2189 1HH1 ARG A 153     -21.265  -0.591 -24.451  1.00 54.69           H
ATOM   2190 2HH1 ARG A 153     -22.977  -0.837 -24.350  1.00 54.69           H
ATOM   2191  NH2 ARG A 153     -23.414  -0.853 -26.849  1.00 54.69           N
ATOM   2192 1HH2 ARG A 153     -24.245  -0.981 -26.306  1.00 54.69           H
ATOM   2193 2HH2 ARG A 153     -23.466  -0.842 -27.847  1.00 54.69           H
ATOM   2194  HN  ARG A 153     -16.238  -1.718 -28.294  1.00 54.69           H
ATOM   2195  N   ALA A 154     -14.103   0.396 -27.365  1.00 59.46           N
ATOM   2196  CA  ALA A 154     -12.931   0.976 -26.730  1.00 59.46           C
ATOM   2197  C   ALA A 154     -12.279   1.974 -27.689  1.00 59.46           C
ATOM   2198  O   ALA A 154     -11.746   2.996 -27.260  1.00 59.46           O
ATOM   2199  HA  ALA A 154     -13.265   1.508 -25.839  1.00 59.46           H
ATOM   2200  CB  ALA A 154     -11.973  -0.140 -26.309  1.00 59.46           C
ATOM   2201 1HB  ALA A 154     -12.476  -0.804 -25.606  1.00 59.46           H
ATOM   2202 2HB  ALA A 154     -11.667  -0.706 -27.188  1.00 59.46           H
ATOM   2203 3HB  ALA A 154     -11.095   0.296 -25.833  1.00 59.46           H
ATOM   2204  HN  ALA A 154     -14.028  -0.577 -27.580  1.00 59.46           H
ATOM   2205  N   HIS A 155     -12.342   1.643 -28.971  1.00 54.92           N
ATOM   2206  CA  HIS A 155     -11.551   2.347 -29.966  1.00 54.92           C
ATOM   2207  C   HIS A 155     -12.140   3.740 -30.197  1.00 54.92           C
ATOM   2208  O   HIS A 155     -11.402   4.709 -30.369  1.00 54.92           O
ATOM   2209  HA  HIS A 155     -10.548   2.450 -29.552  1.00 54.92           H
ATOM   2210  CB  HIS A 155     -11.443   1.527 -31.253  1.00 54.92           C
ATOM   2211 1HB  HIS A 155     -11.455   0.467 -30.999  1.00 54.92           H
ATOM   2212 2HB  HIS A 155     -12.323   1.717 -31.868  1.00 54.92           H
ATOM   2213  CG  HIS A 155     -10.206   1.822 -32.067  1.00 54.92           C
ATOM   2214  ND1 HIS A 155     -10.040   2.997 -32.781  1.00 54.92           N
ATOM   2215  HD1 HIS A 155     -10.698   3.748 -32.832  1.00 54.92           H
ATOM   2216  CD2 HIS A 155      -9.077   1.085 -32.272  1.00 54.92           C
ATOM   2217  HD2 HIS A 155      -8.876   0.099 -31.853  1.00 54.92           H
ATOM   2218  CE1 HIS A 155      -8.861   2.956 -33.385  1.00 54.92           C
ATOM   2219  HE1 HIS A 155      -8.441   3.734 -34.022  1.00 54.92           H
ATOM   2220  NE2 HIS A 155      -8.266   1.770 -33.069  1.00 54.92           N
ATOM   2221  HN  HIS A 155     -12.918   0.909 -29.331  1.00 54.92           H
ATOM   2222  N   THR A 156     -13.464   3.796 -30.194  1.00 61.50           N
ATOM   2223  CA  THR A 156     -14.163   5.001 -30.607  1.00 61.50           C
ATOM   2224  C   THR A 156     -13.974   6.109 -29.570  1.00 61.50           C
ATOM   2225  O   THR A 156     -13.933   7.289 -29.917  1.00 61.50           O
ATOM   2226  HA  THR A 156     -13.718   5.354 -31.538  1.00 61.50           H
ATOM   2227  CB  THR A 156     -15.629   4.637 -30.848  1.00 61.50           C
ATOM   2228  HB  THR A 156     -16.255   4.976 -30.023  1.00 61.50           H
ATOM   2229  OG1 THR A 156     -15.607   3.229 -31.065  1.00 61.50           O
ATOM   2230  HG1 THR A 156     -16.520   2.846 -30.923  1.00 61.50           H
ATOM   2231  CG2 THR A 156     -16.166   5.208 -32.163  1.00 61.50           C
ATOM   2232 1HG2 THR A 156     -15.581   4.815 -32.995  1.00 61.50           H
ATOM   2233 2HG2 THR A 156     -16.088   6.295 -32.145  1.00 61.50           H
ATOM   2234 3HG2 THR A 156     -17.210   4.920 -32.284  1.00 61.50           H
ATOM   2235  HN  THR A 156     -14.055   3.039 -29.916  1.00 61.50           H
ATOM   2236  N   TRP A 157     -13.865   5.692 -28.317  1.00 55.74           N
ATOM   2237  CA  TRP A 157     -13.970   6.622 -27.207  1.00 55.74           C
ATOM   2238  C   TRP A 157     -12.565   6.849 -26.645  1.00 55.74           C
ATOM   2239  O   TRP A 157     -12.405   7.134 -25.460  1.00 55.74           O
ATOM   2240  HA  TRP A 157     -14.372   7.559 -27.593  1.00 55.74           H
ATOM   2241  CB  TRP A 157     -14.959   6.113 -26.156  1.00 55.74           C
ATOM   2242 1HB  TRP A 157     -14.657   5.113 -25.843  1.00 55.74           H
ATOM   2243 2HB  TRP A 157     -14.900   6.754 -25.276  1.00 55.74           H
ATOM   2244  CG  TRP A 157     -16.410   6.064 -26.638  1.00 55.74           C
ATOM   2245  CD1 TRP A 157     -16.988   5.145 -27.424  1.00 55.74           C
ATOM   2246  HD1 TRP A 157     -16.471   4.278 -27.836  1.00 55.74           H
ATOM   2247  CD2 TRP A 157     -17.450   7.017 -26.333  1.00 55.74           C
ATOM   2248  NE1 TRP A 157     -18.318   5.435 -27.646  1.00 55.74           N
ATOM   2249  HE1 TRP A 157     -18.957   4.899 -28.198  1.00 55.74           H
ATOM   2250  CE2 TRP A 157     -18.608   6.609 -26.961  1.00 55.74           C
ATOM   2251  CE3 TRP A 157     -17.413   8.185 -25.550  1.00 55.74           C
ATOM   2252  HE3 TRP A 157     -16.510   8.528 -25.044  1.00 55.74           H
ATOM   2253  CZ2 TRP A 157     -19.816   7.311 -26.873  1.00 55.74           C
ATOM   2254  HZ2 TRP A 157     -20.718   6.968 -27.380  1.00 55.74           H
ATOM   2255  CZ3 TRP A 157     -18.628   8.875 -25.472  1.00 55.74           C
ATOM   2256  HZ3 TRP A 157     -18.654   9.789 -24.878  1.00 55.74           H
ATOM   2257  CH2 TRP A 157     -19.803   8.478 -26.100  1.00 55.74           C
ATOM   2258  HH2 TRP A 157     -20.710   9.072 -25.989  1.00 55.74           H
ATOM   2259  HN  TRP A 157     -13.709   4.739 -28.057  1.00 55.74           H
ATOM   2260  N   ARG A 158     -11.582   6.712 -27.524  1.00 57.16           N
ATOM   2261  CA  ARG A 158     -10.195   6.673 -27.094  1.00 57.16           C
ATOM   2262  C   ARG A 158      -9.821   7.977 -26.386  1.00 57.16           C
ATOM   2263  O   ARG A 158      -9.158   7.957 -25.350  1.00 57.16           O
ATOM   2264  HA  ARG A 158     -10.138   5.825 -26.411  1.00 57.16           H
ATOM   2265  CB  ARG A 158      -9.256   6.460 -28.283  1.00 57.16           C
ATOM   2266 1HB  ARG A 158      -9.704   5.754 -28.983  1.00 57.16           H
ATOM   2267 2HB  ARG A 158      -9.123   7.400 -28.820  1.00 57.16           H
ATOM   2268  CG  ARG A 158      -7.896   5.934 -27.821  1.00 57.16           C
ATOM   2269 1HG  ARG A 158      -7.411   6.676 -27.187  1.00 57.16           H
ATOM   2270 2HG  ARG A 158      -8.035   5.039 -27.214  1.00 57.16           H
ATOM   2271  CD  ARG A 158      -6.997   5.611 -29.016  1.00 57.16           C
ATOM   2272 1HD  ARG A 158      -7.510   4.927 -29.693  1.00 57.16           H
ATOM   2273 2HD  ARG A 158      -6.787   6.520 -29.580  1.00 57.16           H
ATOM   2274  NE  ARG A 158      -5.732   5.003 -28.549  1.00 57.16           N
ATOM   2275  HE  ARG A 158      -5.573   4.949 -27.563  1.00 57.16           H
ATOM   2276  CZ  ARG A 158      -4.784   4.519 -29.364  1.00 57.16           C
ATOM   2277  NH1 ARG A 158      -4.943   4.564 -30.694  1.00 57.16           N
ATOM   2278 1HH1 ARG A 158      -5.774   4.961 -31.085  1.00 57.16           H
ATOM   2279 2HH1 ARG A 158      -4.232   4.201 -31.295  1.00 57.16           H
ATOM   2280  NH2 ARG A 158      -3.676   3.990 -28.829  1.00 57.16           N
ATOM   2281 1HH2 ARG A 158      -2.959   3.624 -29.423  1.00 57.16           H
ATOM   2282 2HH2 ARG A 158      -3.565   3.960 -27.836  1.00 57.16           H
ATOM   2283  HN  ARG A 158     -11.722   6.629 -28.510  1.00 57.16           H
ATOM   2284  N   GLU A 159     -10.264   9.079 -26.973  1.00 63.27           N
ATOM   2285  CA  GLU A 159      -9.936  10.392 -26.444  1.00 63.27           C
ATOM   2286  C   GLU A 159     -10.666  10.629 -25.121  1.00 63.27           C
ATOM   2287  O   GLU A 159     -10.062  11.069 -24.144  1.00 63.27           O
ATOM   2288  HA  GLU A 159      -8.859  10.375 -26.274  1.00 63.27           H
ATOM   2289  CB  GLU A 159     -10.266  11.490 -27.457  1.00 63.27           C
ATOM   2290 1HB  GLU A 159     -11.257  11.317 -27.876  1.00 63.27           H
ATOM   2291 2HB  GLU A 159     -10.162  12.468 -26.986  1.00 63.27           H
ATOM   2292  CG  GLU A 159      -9.282  11.469 -28.628  1.00 63.27           C
ATOM   2293 1HG  GLU A 159      -8.261  11.421 -28.250  1.00 63.27           H
ATOM   2294 2HG  GLU A 159      -9.443  10.573 -29.227  1.00 63.27           H
ATOM   2295  CD  GLU A 159      -9.448  12.712 -29.506  1.00 63.27           C
ATOM   2296  OE1 GLU A 159      -8.486  13.018 -30.243  1.00 63.27           O
ATOM   2297  OE2 GLU A 159     -10.532  13.328 -29.418  1.00 63.27           O
ATOM   2298  HN  GLU A 159     -10.835   9.085 -27.794  1.00 63.27           H
ATOM   2299  N   LYS A 160     -11.956  10.326 -25.131  1.00 68.80           N
ATOM   2300  CA  LYS A 160     -12.784  10.538 -23.957  1.00 68.80           C
ATOM   2301  C   LYS A 160     -12.240   9.702 -22.796  1.00 68.80           C
ATOM   2302  O   LYS A 160     -12.339  10.103 -21.638  1.00 68.80           O
ATOM   2303  HA  LYS A 160     -12.707  11.592 -23.688  1.00 68.80           H
ATOM   2304  CB  LYS A 160     -14.254  10.260 -24.279  1.00 68.80           C
ATOM   2305 1HB  LYS A 160     -14.354   9.259 -24.700  1.00 68.80           H
ATOM   2306 2HB  LYS A 160     -14.842  10.280 -23.362  1.00 68.80           H
ATOM   2307  CG  LYS A 160     -14.804  11.291 -25.267  1.00 68.80           C
ATOM   2308 1HG  LYS A 160     -14.401  12.276 -25.030  1.00 68.80           H
ATOM   2309 2HG  LYS A 160     -14.473  11.046 -26.276  1.00 68.80           H
ATOM   2310  CD  LYS A 160     -16.332  11.334 -25.220  1.00 68.80           C
ATOM   2311 1HD  LYS A 160     -16.731  10.323 -25.307  1.00 68.80           H
ATOM   2312 2HD  LYS A 160     -16.660  11.724 -24.257  1.00 68.80           H
ATOM   2313  CE  LYS A 160     -16.891  12.206 -26.347  1.00 68.80           C
ATOM   2314 1HE  LYS A 160     -16.552  13.235 -26.220  1.00 68.80           H
ATOM   2315 2HE  LYS A 160     -16.507  11.860 -27.307  1.00 68.80           H
ATOM   2316  NZ  LYS A 160     -18.370  12.162 -26.352  1.00 68.80           N
ATOM   2317 1HZ  LYS A 160     -18.729  12.930 -26.907  1.00 68.80           H
ATOM   2318 2HZ  LYS A 160     -18.680  11.282 -26.750  1.00 68.80           H
ATOM   2319 3HZ  LYS A 160     -18.714  12.242 -25.401  1.00 68.80           H
ATOM   2320  HN  LYS A 160     -12.434   9.943 -25.922  1.00 68.80           H
ATOM   2321  N   ARG A 161     -11.678   8.555 -23.148  1.00 66.62           N
ATOM   2322  CA  ARG A 161     -11.118   7.659 -22.151  1.00 66.62           C
ATOM   2323  C   ARG A 161      -9.979   8.349 -21.397  1.00 66.62           C
ATOM   2324  O   ARG A 161      -9.803   8.133 -20.199  1.00 66.62           O
ATOM   2325  HA  ARG A 161     -11.949   7.431 -21.483  1.00 66.62           H
ATOM   2326  CB  ARG A 161     -10.590   6.377 -22.797  1.00 66.62           C
ATOM   2327 1HB  ARG A 161     -10.103   6.616 -23.742  1.00 66.62           H
ATOM   2328 2HB  ARG A 161      -9.834   5.926 -22.154  1.00 66.62           H
ATOM   2329  CG  ARG A 161     -11.723   5.378 -23.040  1.00 66.62           C
ATOM   2330 1HG  ARG A 161     -12.194   5.119 -22.091  1.00 66.62           H
ATOM   2331 2HG  ARG A 161     -12.492   5.838 -23.661  1.00 66.62           H
ATOM   2332  CD  ARG A 161     -11.201   4.111 -23.719  1.00 66.62           C
ATOM   2333 1HD  ARG A 161     -10.847   4.346 -24.723  1.00 66.62           H
ATOM   2334 2HD  ARG A 161     -10.350   3.715 -23.166  1.00 66.62           H
ATOM   2335  NE  ARG A 161     -12.275   3.094 -23.788  1.00 66.62           N
ATOM   2336  HE  ARG A 161     -13.223   3.413 -23.793  1.00 66.62           H
ATOM   2337  CZ  ARG A 161     -12.056   1.773 -23.843  1.00 66.62           C
ATOM   2338  NH1 ARG A 161     -10.806   1.290 -23.839  1.00 66.62           N
ATOM   2339 1HH1 ARG A 161     -10.028   1.916 -23.795  1.00 66.62           H
ATOM   2340 2HH1 ARG A 161     -10.652   0.303 -23.881  1.00 66.62           H
ATOM   2341  NH2 ARG A 161     -13.106   0.943 -23.903  1.00 66.62           N
ATOM   2342 1HH2 ARG A 161     -12.960  -0.046 -23.945  1.00 66.62           H
ATOM   2343 2HH2 ARG A 161     -14.036   1.311 -23.905  1.00 66.62           H
ATOM   2344  HN  ARG A 161     -11.601   8.237 -24.093  1.00 66.62           H
ATOM   2345  N   LEU A 162      -9.235   9.164 -22.130  1.00 77.85           N
ATOM   2346  CA  LEU A 162      -8.101   9.864 -21.553  1.00 77.85           C
ATOM   2347  C   LEU A 162      -8.606  10.907 -20.553  1.00 77.85           C
ATOM   2348  O   LEU A 162      -7.991  11.120 -19.509  1.00 77.85           O
ATOM   2349  HA  LEU A 162      -7.503   9.130 -21.013  1.00 77.85           H
ATOM   2350  CB  LEU A 162      -7.214  10.448 -22.654  1.00 77.85           C
ATOM   2351 1HB  LEU A 162      -7.104   9.700 -23.439  1.00 77.85           H
ATOM   2352 2HB  LEU A 162      -7.732  11.300 -23.096  1.00 77.85           H
ATOM   2353  CG  LEU A 162      -5.819  10.903 -22.222  1.00 77.85           C
ATOM   2354  HG  LEU A 162      -5.902  11.374 -21.242  1.00 77.85           H
ATOM   2355  CD1 LEU A 162      -4.875   9.708 -22.071  1.00 77.85           C
ATOM   2356 1HD1 LEU A 162      -5.270   9.027 -21.317  1.00 77.85           H
ATOM   2357 2HD1 LEU A 162      -4.793   9.187 -23.024  1.00 77.85           H
ATOM   2358 3HD1 LEU A 162      -3.891  10.060 -21.762  1.00 77.85           H
ATOM   2359  CD2 LEU A 162      -5.262  11.955 -23.183  1.00 77.85           C
ATOM   2360 1HD2 LEU A 162      -5.197  11.532 -24.186  1.00 77.85           H
ATOM   2361 2HD2 LEU A 162      -5.924  12.821 -23.197  1.00 77.85           H
ATOM   2362 3HD2 LEU A 162      -4.270  12.261 -22.853  1.00 77.85           H
ATOM   2363  HN  LEU A 162      -9.397   9.348 -23.100  1.00 77.85           H
ATOM   2364  N   LEU A 163      -9.721  11.528 -20.907  1.00 81.39           N
ATOM   2365  CA  LEU A 163     -10.330  12.524 -20.042  1.00 81.39           C
ATOM   2366  C   LEU A 163     -10.830  11.847 -18.764  1.00 81.39           C
ATOM   2367  O   LEU A 163     -10.536  12.302 -17.660  1.00 81.39           O
ATOM   2368  HA  LEU A 163      -9.554  13.240 -19.772  1.00 81.39           H
ATOM   2369  CB  LEU A 163     -11.416  13.295 -20.794  1.00 81.39           C
ATOM   2370 1HB  LEU A 163     -10.984  13.689 -21.714  1.00 81.39           H
ATOM   2371 2HB  LEU A 163     -12.198  12.593 -21.085  1.00 81.39           H
ATOM   2372  CG  LEU A 163     -12.067  14.452 -20.033  1.00 81.39           C
ATOM   2373  HG  LEU A 163     -12.412  14.076 -19.070  1.00 81.39           H
ATOM   2374  CD1 LEU A 163     -11.051  15.561 -19.748  1.00 81.39           C
ATOM   2375 1HD1 LEU A 163     -10.236  15.160 -19.145  1.00 81.39           H
ATOM   2376 2HD1 LEU A 163     -10.655  15.941 -20.689  1.00 81.39           H
ATOM   2377 3HD1 LEU A 163     -11.540  16.371 -19.206  1.00 81.39           H
ATOM   2378  CD2 LEU A 163     -13.295  14.978 -20.779  1.00 81.39           C
ATOM   2379 1HD2 LEU A 163     -12.996  15.332 -21.766  1.00 81.39           H
ATOM   2380 2HD2 LEU A 163     -14.025  14.176 -20.887  1.00 81.39           H
ATOM   2381 3HD2 LEU A 163     -13.738  15.800 -20.216  1.00 81.39           H
ATOM   2382  HN  LEU A 163     -10.206  11.361 -21.766  1.00 81.39           H
ATOM   2383  N   TYR A 164     -11.577  10.770 -18.957  1.00 74.51           N
ATOM   2384  CA  TYR A 164     -12.130  10.032 -17.834  1.00 74.51           C
ATOM   2385  C   TYR A 164     -11.020   9.507 -16.922  1.00 74.51           C
ATOM   2386  O   TYR A 164     -11.187   9.450 -15.705  1.00 74.51           O
ATOM   2387  HA  TYR A 164     -12.767  10.711 -17.266  1.00 74.51           H
ATOM   2388  CB  TYR A 164     -12.881   8.844 -18.439  1.00 74.51           C
ATOM   2389 1HB  TYR A 164     -12.259   8.388 -19.209  1.00 74.51           H
ATOM   2390 2HB  TYR A 164     -13.033   8.091 -17.666  1.00 74.51           H
ATOM   2391  CG  TYR A 164     -14.236   9.208 -19.049  1.00 74.51           C
ATOM   2392  CD1 TYR A 164     -15.185   9.856 -18.284  1.00 74.51           C
ATOM   2393  HD1 TYR A 164     -14.969  10.107 -17.245  1.00 74.51           H
ATOM   2394  CD2 TYR A 164     -14.509   8.890 -20.364  1.00 74.51           C
ATOM   2395  HD2 TYR A 164     -13.760   8.379 -20.968  1.00 74.51           H
ATOM   2396  CE1 TYR A 164     -16.460  10.199 -18.857  1.00 74.51           C
ATOM   2397  HE1 TYR A 164     -17.218  10.710 -18.264  1.00 74.51           H
ATOM   2398  CE2 TYR A 164     -15.785   9.234 -20.937  1.00 74.51           C
ATOM   2399  HE2 TYR A 164     -16.014   8.988 -21.974  1.00 74.51           H
ATOM   2400  CZ  TYR A 164     -16.697   9.871 -20.156  1.00 74.51           C
ATOM   2401  OH  TYR A 164     -17.902  10.196 -20.698  1.00 74.51           O
ATOM   2402  HH  TYR A 164     -18.465  10.668 -20.020  1.00 74.51           H
ATOM   2403  HN  TYR A 164     -11.805  10.401 -19.858  1.00 74.51           H
ATOM   2404  N   SER A 165      -9.911   9.138 -17.546  1.00 86.00           N
ATOM   2405  CA  SER A 165      -8.779   8.604 -16.807  1.00 86.00           C
ATOM   2406  C   SER A 165      -8.243   9.658 -15.836  1.00 86.00           C
ATOM   2407  O   SER A 165      -7.812   9.329 -14.732  1.00 86.00           O
ATOM   2408  HA  SER A 165      -9.171   7.745 -16.261  1.00 86.00           H
ATOM   2409  CB  SER A 165      -7.671   8.142 -17.755  1.00 86.00           C
ATOM   2410 1HB  SER A 165      -6.960   7.523 -17.207  1.00 86.00           H
ATOM   2411 2HB  SER A 165      -8.100   7.518 -18.538  1.00 86.00           H
ATOM   2412  OG  SER A 165      -6.983   9.241 -18.348  1.00 86.00           O
ATOM   2413  HG  SER A 165      -7.637   9.947 -18.619  1.00 86.00           H
ATOM   2414  HN  SER A 165      -9.778   9.199 -18.535  1.00 86.00           H
ATOM   2415  N   LYS A 166      -8.286  10.905 -16.284  1.00 82.85           N
ATOM   2416  CA  LYS A 166      -7.853  12.014 -15.451  1.00 82.85           C
ATOM   2417  C   LYS A 166      -8.808  12.158 -14.264  1.00 82.85           C
ATOM   2418  O   LYS A 166      -8.369  12.281 -13.122  1.00 82.85           O
ATOM   2419  HA  LYS A 166      -6.862  11.769 -15.070  1.00 82.85           H
ATOM   2420  CB  LYS A 166      -7.715  13.288 -16.287  1.00 82.85           C
ATOM   2421 1HB  LYS A 166      -8.622  13.446 -16.870  1.00 82.85           H
ATOM   2422 2HB  LYS A 166      -7.606  14.150 -15.628  1.00 82.85           H
ATOM   2423  CG  LYS A 166      -6.508  13.201 -17.224  1.00 82.85           C
ATOM   2424 1HG  LYS A 166      -5.603  13.029 -16.642  1.00 82.85           H
ATOM   2425 2HG  LYS A 166      -6.624  12.348 -17.893  1.00 82.85           H
ATOM   2426  CD  LYS A 166      -6.357  14.483 -18.044  1.00 82.85           C
ATOM   2427 1HD  LYS A 166      -7.251  14.640 -18.649  1.00 82.85           H
ATOM   2428 2HD  LYS A 166      -6.271  15.339 -17.375  1.00 82.85           H
ATOM   2429  CE  LYS A 166      -5.127  14.412 -18.952  1.00 82.85           C
ATOM   2430 1HE  LYS A 166      -4.244  14.175 -18.359  1.00 82.85           H
ATOM   2431 2HE  LYS A 166      -5.250  13.608 -19.677  1.00 82.85           H
ATOM   2432  NZ  LYS A 166      -4.928  15.698 -19.657  1.00 82.85           N
ATOM   2433 1HZ  LYS A 166      -4.119  15.629 -20.264  1.00 82.85           H
ATOM   2434 2HZ  LYS A 166      -5.750  15.910 -20.212  1.00 82.85           H
ATOM   2435 3HZ  LYS A 166      -4.779  16.436 -18.978  1.00 82.85           H
ATOM   2436  HN  LYS A 166      -8.609  11.161 -17.195  1.00 82.85           H
ATOM   2437  N   MET A 167     -10.096  12.138 -14.575  1.00 84.62           N
ATOM   2438  CA  MET A 167     -11.115  12.310 -13.554  1.00 84.62           C
ATOM   2439  C   MET A 167     -11.032  11.200 -12.504  1.00 84.62           C
ATOM   2440  O   MET A 167     -11.111  11.467 -11.306  1.00 84.62           O
ATOM   2441  HA  MET A 167     -10.906  13.274 -13.091  1.00 84.62           H
ATOM   2442  CB  MET A 167     -12.499  12.294 -14.206  1.00 84.62           C
ATOM   2443 1HB  MET A 167     -12.614  11.388 -14.802  1.00 84.62           H
ATOM   2444 2HB  MET A 167     -13.268  12.268 -13.435  1.00 84.62           H
ATOM   2445  CG  MET A 167     -12.700  13.524 -15.094  1.00 84.62           C
ATOM   2446 1HG  MET A 167     -12.585  14.432 -14.503  1.00 84.62           H
ATOM   2447 2HG  MET A 167     -11.937  13.550 -15.872  1.00 84.62           H
ATOM   2448  SD  MET A 167     -14.324  13.482 -15.836  1.00 84.62           S
ATOM   2449  CE  MET A 167     -15.325  13.874 -14.412  1.00 84.62           C
ATOM   2450 1HE  MET A 167     -15.171  13.120 -13.640  1.00 84.62           H
ATOM   2451 2HE  MET A 167     -15.040  14.852 -14.025  1.00 84.62           H
ATOM   2452 3HE  MET A 167     -16.377  13.889 -14.700  1.00 84.62           H
ATOM   2453  HN  MET A 167     -10.445  12.007 -15.503  1.00 84.62           H
ATOM   2454  N   VAL A 168     -10.875   9.978 -12.993  1.00 92.11           N
ATOM   2455  CA  VAL A 168     -10.827   8.822 -12.114  1.00 92.11           C
ATOM   2456  C   VAL A 168      -9.634   8.956 -11.165  1.00 92.11           C
ATOM   2457  O   VAL A 168      -9.751   8.681  -9.972  1.00 92.11           O
ATOM   2458  HA  VAL A 168     -11.744   8.818 -11.526  1.00 92.11           H
ATOM   2459  CB  VAL A 168     -10.789   7.536 -12.943  1.00 92.11           C
ATOM   2460  HB  VAL A 168      -9.984   7.630 -13.671  1.00 92.11           H
ATOM   2461  CG1 VAL A 168     -10.487   6.324 -12.060  1.00 92.11           C
ATOM   2462 1HG1 VAL A 168      -9.518   6.458 -11.579  1.00 92.11           H
ATOM   2463 2HG1 VAL A 168     -11.260   6.226 -11.299  1.00 92.11           H
ATOM   2464 3HG1 VAL A 168     -10.466   5.424 -12.675  1.00 92.11           H
ATOM   2465  CG2 VAL A 168     -12.098   7.342 -13.712  1.00 92.11           C
ATOM   2466 1HG2 VAL A 168     -12.927   7.279 -13.008  1.00 92.11           H
ATOM   2467 2HG2 VAL A 168     -12.253   8.186 -14.384  1.00 92.11           H
ATOM   2468 3HG2 VAL A 168     -12.044   6.421 -14.293  1.00 92.11           H
ATOM   2469  HN  VAL A 168     -10.781   9.773 -13.967  1.00 92.11           H
ATOM   2470  N   CYS A 169      -8.513   9.380 -11.731  1.00 93.71           N
ATOM   2471  CA  CYS A 169      -7.299   9.550 -10.952  1.00 93.71           C
ATOM   2472  C   CYS A 169      -7.579  10.565  -9.842  1.00 93.71           C
ATOM   2473  O   CYS A 169      -7.243  10.331  -8.682  1.00 93.71           O
ATOM   2474  HA  CYS A 169      -7.058   8.573 -10.531  1.00 93.71           H
ATOM   2475  CB  CYS A 169      -6.119   9.972 -11.828  1.00 93.71           C
ATOM   2476 1HB  CYS A 169      -6.411  10.802 -12.471  1.00 93.71           H
ATOM   2477 2HB  CYS A 169      -5.299  10.328 -11.203  1.00 93.71           H
ATOM   2478  SG  CYS A 169      -5.558   8.560 -12.848  1.00 93.71           S
ATOM   2479  HG  CYS A 169      -6.531   8.645 -13.750  1.00 93.71           H
ATOM   2480  HN  CYS A 169      -8.427   9.605 -12.702  1.00 93.71           H
ATOM   2481  N   PHE A 170      -8.190  11.672 -10.237  1.00 93.18           N
ATOM   2482  CA  PHE A 170      -8.487  12.740  -9.297  1.00 93.18           C
ATOM   2483  C   PHE A 170      -9.384  12.239  -8.164  1.00 93.18           C
ATOM   2484  O   PHE A 170      -9.126  12.515  -6.994  1.00 93.18           O
ATOM   2485  HA  PHE A 170      -7.538  13.079  -8.883  1.00 93.18           H
ATOM   2486  CB  PHE A 170      -9.229  13.828 -10.076  1.00 93.18           C
ATOM   2487 1HB  PHE A 170      -8.612  14.143 -10.917  1.00 93.18           H
ATOM   2488 2HB  PHE A 170     -10.143  13.404 -10.492  1.00 93.18           H
ATOM   2489  CG  PHE A 170      -9.589  15.057  -9.238  1.00 93.18           C
ATOM   2490  CD1 PHE A 170     -10.861  15.223  -8.788  1.00 93.18           C
ATOM   2491  HD1 PHE A 170     -11.624  14.481  -9.024  1.00 93.18           H
ATOM   2492  CD2 PHE A 170      -8.637  15.982  -8.944  1.00 93.18           C
ATOM   2493  HD2 PHE A 170      -7.617  15.849  -9.305  1.00 93.18           H
ATOM   2494  CE1 PHE A 170     -11.196  16.363  -8.010  1.00 93.18           C
ATOM   2495  HE1 PHE A 170     -12.216  16.497  -7.649  1.00 93.18           H
ATOM   2496  CE2 PHE A 170      -8.971  17.122  -8.166  1.00 93.18           C
ATOM   2497  HE2 PHE A 170      -8.208  17.864  -7.930  1.00 93.18           H
ATOM   2498  CZ  PHE A 170     -10.244  17.289  -7.716  1.00 93.18           C
ATOM   2499  HZ  PHE A 170     -10.500  18.164  -7.119  1.00 93.18           H
ATOM   2500  HN  PHE A 170      -8.480  11.845 -11.178  1.00 93.18           H
ATOM   2501  N   THR A 171     -10.421  11.510  -8.551  1.00 92.77           N
ATOM   2502  CA  THR A 171     -11.369  10.983  -7.584  1.00 92.77           C
ATOM   2503  C   THR A 171     -10.657  10.076  -6.579  1.00 92.77           C
ATOM   2504  O   THR A 171     -10.973  10.091  -5.390  1.00 92.77           O
ATOM   2505  HA  THR A 171     -11.785  11.819  -7.021  1.00 92.77           H
ATOM   2506  CB  THR A 171     -12.487  10.278  -8.354  1.00 92.77           C
ATOM   2507  HB  THR A 171     -12.117   9.374  -8.837  1.00 92.77           H
ATOM   2508  OG1 THR A 171     -12.992  11.281  -9.230  1.00 92.77           O
ATOM   2509  HG1 THR A 171     -12.526  11.229 -10.114  1.00 92.77           H
ATOM   2510  CG2 THR A 171     -13.680   9.927  -7.463  1.00 92.77           C
ATOM   2511 1HG2 THR A 171     -14.093  10.840  -7.032  1.00 92.77           H
ATOM   2512 2HG2 THR A 171     -13.353   9.263  -6.662  1.00 92.77           H
ATOM   2513 3HG2 THR A 171     -14.445   9.428  -8.058  1.00 92.77           H
ATOM   2514  HN  THR A 171     -10.617  11.279  -9.504  1.00 92.77           H
ATOM   2515  N   ILE A 172      -9.708   9.306  -7.093  1.00 93.61           N
ATOM   2516  CA  ILE A 172      -8.971   8.370  -6.262  1.00 93.61           C
ATOM   2517  C   ILE A 172      -8.181   9.146  -5.205  1.00 93.61           C
ATOM   2518  O   ILE A 172      -8.181   8.779  -4.032  1.00 93.61           O
ATOM   2519  HA  ILE A 172      -9.701   7.740  -5.753  1.00 93.61           H
ATOM   2520  CB  ILE A 172      -8.104   7.453  -7.126  1.00 93.61           C
ATOM   2521  HB  ILE A 172      -7.609   8.063  -7.881  1.00 93.61           H
ATOM   2522  CG1 ILE A 172      -8.963   6.426  -7.867  1.00 93.61           C
ATOM   2523 1HG1 ILE A 172      -9.362   5.701  -7.158  1.00 93.61           H
ATOM   2524 2HG1 ILE A 172      -9.817   6.925  -8.327  1.00 93.61           H
ATOM   2525  CG2 ILE A 172      -7.008   6.788  -6.292  1.00 93.61           C
ATOM   2526 1HG2 ILE A 172      -6.372   7.554  -5.850  1.00 93.61           H
ATOM   2527 2HG2 ILE A 172      -7.464   6.193  -5.500  1.00 93.61           H
ATOM   2528 3HG2 ILE A 172      -6.407   6.141  -6.931  1.00 93.61           H
ATOM   2529  CD1 ILE A 172      -8.148   5.703  -8.942  1.00 93.61           C
ATOM   2530 1HD1 ILE A 172      -7.772   6.429  -9.662  1.00 93.61           H
ATOM   2531 2HD1 ILE A 172      -7.310   5.186  -8.475  1.00 93.61           H
ATOM   2532 3HD1 ILE A 172      -8.783   4.979  -9.453  1.00 93.61           H
ATOM   2533  HN  ILE A 172      -9.443   9.315  -8.057  1.00 93.61           H
ATOM   2534  N   TRP A 173      -7.528  10.205  -5.661  1.00 91.72           N
ATOM   2535  CA  TRP A 173      -6.658  10.979  -4.791  1.00 91.72           C
ATOM   2536  C   TRP A 173      -7.522  11.605  -3.694  1.00 91.72           C
ATOM   2537  O   TRP A 173      -7.148  11.594  -2.523  1.00 91.72           O
ATOM   2538  HA  TRP A 173      -5.934  10.294  -4.349  1.00 91.72           H
ATOM   2539  CB  TRP A 173      -5.863  12.013  -5.590  1.00 91.72           C
ATOM   2540 1HB  TRP A 173      -6.526  12.485  -6.315  1.00 91.72           H
ATOM   2541 2HB  TRP A 173      -5.522  12.796  -4.913  1.00 91.72           H
ATOM   2542  CG  TRP A 173      -4.654  11.435  -6.328  1.00 91.72           C
ATOM   2543  CD1 TRP A 173      -4.485  11.293  -7.650  1.00 91.72           C
ATOM   2544  HD1 TRP A 173      -5.222  11.586  -8.397  1.00 91.72           H
ATOM   2545  CD2 TRP A 173      -3.445  10.923  -5.729  1.00 91.72           C
ATOM   2546  NE1 TRP A 173      -3.260  10.729  -7.945  1.00 91.72           N
ATOM   2547  HE1 TRP A 173      -2.907  10.525  -8.858  1.00 91.72           H
ATOM   2548  CE2 TRP A 173      -2.608  10.498  -6.740  1.00 91.72           C
ATOM   2549  CE3 TRP A 173      -3.071  10.824  -4.377  1.00 91.72           C
ATOM   2550  HE3 TRP A 173      -3.714  11.153  -3.561  1.00 91.72           H
ATOM   2551  CZ2 TRP A 173      -1.344   9.943  -6.506  1.00 91.72           C
ATOM   2552  HZ2 TRP A 173      -0.701   9.614  -7.322  1.00 91.72           H
ATOM   2553  CZ3 TRP A 173      -1.805  10.267  -4.160  1.00 91.72           C
ATOM   2554  HZ3 TRP A 173      -1.466  10.167  -3.129  1.00 91.72           H
ATOM   2555  CH2 TRP A 173      -0.950   9.834  -5.167  1.00 91.72           C
ATOM   2556  HH2 TRP A 173       0.022   9.411  -4.915  1.00 91.72           H
ATOM   2557  HN  TRP A 173      -7.585  10.535  -6.603  1.00 91.72           H
ATOM   2558  N   VAL A 174      -8.661  12.137  -4.114  1.00 95.34           N
ATOM   2559  CA  VAL A 174      -9.569  12.789  -3.186  1.00 95.34           C
ATOM   2560  C   VAL A 174     -10.043  11.774  -2.144  1.00 95.34           C
ATOM   2561  O   VAL A 174     -10.063  12.068  -0.950  1.00 95.34           O
ATOM   2562  HA  VAL A 174      -9.012  13.577  -2.680  1.00 95.34           H
ATOM   2563  CB  VAL A 174     -10.721  13.441  -3.953  1.00 95.34           C
ATOM   2564  HB  VAL A 174     -11.172  12.680  -4.590  1.00 95.34           H
ATOM   2565  CG1 VAL A 174     -11.799  13.949  -2.994  1.00 95.34           C
ATOM   2566 1HG1 VAL A 174     -12.193  13.115  -2.414  1.00 95.34           H
ATOM   2567 2HG1 VAL A 174     -11.366  14.688  -2.319  1.00 95.34           H
ATOM   2568 3HG1 VAL A 174     -12.607  14.408  -3.565  1.00 95.34           H
ATOM   2569  CG2 VAL A 174     -10.213  14.568  -4.854  1.00 95.34           C
ATOM   2570 1HG2 VAL A 174      -9.724  15.328  -4.244  1.00 95.34           H
ATOM   2571 2HG2 VAL A 174      -9.499  14.165  -5.572  1.00 95.34           H
ATOM   2572 3HG2 VAL A 174     -11.052  15.014  -5.387  1.00 95.34           H
ATOM   2573  HN  VAL A 174      -8.965  12.126  -5.067  1.00 95.34           H
ATOM   2574  N   LEU A 175     -10.412  10.599  -2.634  1.00 89.72           N
ATOM   2575  CA  LEU A 175     -10.948   9.562  -1.769  1.00 89.72           C
ATOM   2576  C   LEU A 175      -9.882   9.151  -0.752  1.00 89.72           C
ATOM   2577  O   LEU A 175     -10.166   9.037   0.439  1.00 89.72           O
ATOM   2578  HA  LEU A 175     -11.792   9.991  -1.229  1.00 89.72           H
ATOM   2579  CB  LEU A 175     -11.487   8.397  -2.600  1.00 89.72           C
ATOM   2580 1HB  LEU A 175     -12.242   8.783  -3.285  1.00 89.72           H
ATOM   2581 2HB  LEU A 175     -10.674   8.005  -3.211  1.00 89.72           H
ATOM   2582  CG  LEU A 175     -12.100   7.237  -1.811  1.00 89.72           C
ATOM   2583  HG  LEU A 175     -11.362   6.888  -1.089  1.00 89.72           H
ATOM   2584  CD1 LEU A 175     -13.324   7.699  -1.019  1.00 89.72           C
ATOM   2585 1HD1 LEU A 175     -13.030   8.481  -0.319  1.00 89.72           H
ATOM   2586 2HD1 LEU A 175     -14.075   8.090  -1.705  1.00 89.72           H
ATOM   2587 3HD1 LEU A 175     -13.740   6.856  -0.467  1.00 89.72           H
ATOM   2588  CD2 LEU A 175     -12.424   6.059  -2.732  1.00 89.72           C
ATOM   2589 1HD2 LEU A 175     -13.136   6.378  -3.493  1.00 89.72           H
ATOM   2590 2HD2 LEU A 175     -11.510   5.710  -3.212  1.00 89.72           H
ATOM   2591 3HD2 LEU A 175     -12.858   5.249  -2.146  1.00 89.72           H
ATOM   2592  HN  LEU A 175     -10.350  10.352  -3.601  1.00 89.72           H
ATOM   2593  N   ALA A 176      -8.676   8.940  -1.259  1.00 94.87           N
ATOM   2594  CA  ALA A 176      -7.584   8.469  -0.424  1.00 94.87           C
ATOM   2595  C   ALA A 176      -7.299   9.505   0.666  1.00 94.87           C
ATOM   2596  O   ALA A 176      -7.021   9.147   1.809  1.00 94.87           O
ATOM   2597  HA  ALA A 176      -7.903   7.539   0.046  1.00 94.87           H
ATOM   2598  CB  ALA A 176      -6.359   8.187  -1.296  1.00 94.87           C
ATOM   2599 1HB  ALA A 176      -6.606   7.424  -2.034  1.00 94.87           H
ATOM   2600 2HB  ALA A 176      -6.058   9.102  -1.806  1.00 94.87           H
ATOM   2601 3HB  ALA A 176      -5.540   7.834  -0.668  1.00 94.87           H
ATOM   2602  HN  ALA A 176      -8.441   9.084  -2.220  1.00 94.87           H
ATOM   2603  N   ALA A 177      -7.377  10.768   0.273  1.00 94.88           N
ATOM   2604  CA  ALA A 177      -7.100  11.857   1.193  1.00 94.88           C
ATOM   2605  C   ALA A 177      -8.099  11.806   2.352  1.00 94.88           C
ATOM   2606  O   ALA A 177      -7.712  11.920   3.514  1.00 94.88           O
ATOM   2607  HA  ALA A 177      -6.094  11.712   1.586  1.00 94.88           H
ATOM   2608  CB  ALA A 177      -7.149  13.187   0.440  1.00 94.88           C
ATOM   2609 1HB  ALA A 177      -6.401  13.183  -0.353  1.00 94.88           H
ATOM   2610 2HB  ALA A 177      -8.139  13.323   0.005  1.00 94.88           H
ATOM   2611 3HB  ALA A 177      -6.941  14.004   1.131  1.00 94.88           H
ATOM   2612  HN  ALA A 177      -7.625  11.050  -0.654  1.00 94.88           H
ATOM   2613  N   ALA A 178      -9.363  11.635   1.995  1.00 94.96           N
ATOM   2614  CA  ALA A 178     -10.427  11.632   2.984  1.00 94.96           C
ATOM   2615  C   ALA A 178     -10.210  10.470   3.956  1.00 94.96           C
ATOM   2616  O   ALA A 178     -10.480  10.595   5.149  1.00 94.96           O
ATOM   2617  HA  ALA A 178     -10.369  12.571   3.536  1.00 94.96           H
ATOM   2618  CB  ALA A 178     -11.782  11.557   2.278  1.00 94.96           C
ATOM   2619 1HB  ALA A 178     -11.898  12.420   1.622  1.00 94.96           H
ATOM   2620 2HB  ALA A 178     -11.833  10.642   1.687  1.00 94.96           H
ATOM   2621 3HB  ALA A 178     -12.579  11.555   3.021  1.00 94.96           H
ATOM   2622  HN  ALA A 178      -9.664  11.500   1.050  1.00 94.96           H
ATOM   2623  N   LEU A 179      -9.726   9.365   3.408  1.00 91.87           N
ATOM   2624  CA  LEU A 179      -9.548   8.156   4.194  1.00 91.87           C
ATOM   2625  C   LEU A 179      -8.349   8.331   5.128  1.00 91.87           C
ATOM   2626  O   LEU A 179      -8.084   7.475   5.971  1.00 91.87           O
ATOM   2627  HA  LEU A 179     -10.444   8.027   4.802  1.00 91.87           H
ATOM   2628  CB  LEU A 179      -9.442   6.933   3.280  1.00 91.87           C
ATOM   2629 1HB  LEU A 179      -8.652   7.117   2.552  1.00 91.87           H
ATOM   2630 2HB  LEU A 179      -9.129   6.080   3.882  1.00 91.87           H
ATOM   2631  CG  LEU A 179     -10.716   6.549   2.524  1.00 91.87           C
ATOM   2632  HG  LEU A 179     -11.090   7.435   2.012  1.00 91.87           H
ATOM   2633  CD1 LEU A 179     -10.420   5.498   1.452  1.00 91.87           C
ATOM   2634 1HD1 LEU A 179      -9.699   5.898   0.740  1.00 91.87           H
ATOM   2635 2HD1 LEU A 179     -10.010   4.605   1.922  1.00 91.87           H
ATOM   2636 3HD1 LEU A 179     -11.343   5.243   0.930  1.00 91.87           H
ATOM   2637  CD2 LEU A 179     -11.810   6.090   3.490  1.00 91.87           C
ATOM   2638 1HD2 LEU A 179     -11.460   5.222   4.050  1.00 91.87           H
ATOM   2639 2HD2 LEU A 179     -12.045   6.898   4.183  1.00 91.87           H
ATOM   2640 3HD2 LEU A 179     -12.703   5.822   2.927  1.00 91.87           H
ATOM   2641  HN  LEU A 179      -9.457   9.288   2.448  1.00 91.87           H
ATOM   2642  N   CYS A 180      -7.657   9.446   4.947  1.00 91.10           N
ATOM   2643  CA  CYS A 180      -6.463   9.721   5.729  1.00 91.10           C
ATOM   2644  C   CYS A 180      -6.858  10.608   6.912  1.00 91.10           C
ATOM   2645  O   CYS A 180      -6.029  10.913   7.768  1.00 91.10           O
ATOM   2646  HA  CYS A 180      -6.087   8.759   6.076  1.00 91.10           H
ATOM   2647  CB  CYS A 180      -5.364  10.361   4.878  1.00 91.10           C
ATOM   2648 1HB  CYS A 180      -5.726  11.291   4.441  1.00 91.10           H
ATOM   2649 2HB  CYS A 180      -4.509  10.614   5.505  1.00 91.10           H
ATOM   2650  SG  CYS A 180      -4.848   9.208   3.553  1.00 91.10           S
ATOM   2651  HG  CYS A 180      -5.696   9.664   2.635  1.00 91.10           H
ATOM   2652  HN  CYS A 180      -7.899  10.153   4.282  1.00 91.10           H
ATOM   2653  N   ILE A 181      -8.124  10.997   6.922  1.00 90.98           N
ATOM   2654  CA  ILE A 181      -8.617  11.917   7.933  1.00 90.98           C
ATOM   2655  C   ILE A 181      -8.323  11.346   9.322  1.00 90.98           C
ATOM   2656  O   ILE A 181      -7.813  12.050  10.192  1.00 90.98           O
ATOM   2657  HA  ILE A 181      -8.066  12.851   7.821  1.00 90.98           H
ATOM   2658  CB  ILE A 181     -10.095  12.232   7.697  1.00 90.98           C
ATOM   2659  HB  ILE A 181     -10.623  11.292   7.539  1.00 90.98           H
ATOM   2660  CG1 ILE A 181     -10.282  13.074   6.434  1.00 90.98           C
ATOM   2661 1HG1 ILE A 181      -9.833  14.057   6.578  1.00 90.98           H
ATOM   2662 2HG1 ILE A 181      -9.760  12.605   5.599  1.00 90.98           H
ATOM   2663  CG2 ILE A 181     -10.717  12.897   8.927  1.00 90.98           C
ATOM   2664 1HG2 ILE A 181     -10.635  12.228   9.783  1.00 90.98           H
ATOM   2665 2HG2 ILE A 181     -10.192  13.828   9.141  1.00 90.98           H
ATOM   2666 3HG2 ILE A 181     -11.768  13.110   8.732  1.00 90.98           H
ATOM   2667  CD1 ILE A 181     -11.765  13.229   6.092  1.00 90.98           C
ATOM   2668 1HD1 ILE A 181     -12.204  12.246   5.925  1.00 90.98           H
ATOM   2669 2HD1 ILE A 181     -12.278  13.721   6.919  1.00 90.98           H
ATOM   2670 3HD1 ILE A 181     -11.869  13.832   5.190  1.00 90.98           H
ATOM   2671  HN  ILE A 181      -8.808  10.695   6.257  1.00 90.98           H
ATOM   2672  N   PRO A 182      -8.640  10.065   9.555  1.00 92.37           N
ATOM   2673  CA  PRO A 182      -8.422   9.461  10.872  1.00 92.37           C
ATOM   2674  C   PRO A 182      -6.996   9.647  11.363  1.00 92.37           C
ATOM   2675  O   PRO A 182      -6.774   9.984  12.525  1.00 92.37           O
ATOM   2676  HA  PRO A 182      -9.046   9.954  11.618  1.00 92.37           H
ATOM   2677  CB  PRO A 182      -8.761   7.985  10.655  1.00 92.37           C
ATOM   2678 1HB  PRO A 182      -7.876   7.406  10.389  1.00 92.37           H
ATOM   2679 2HB  PRO A 182      -9.179   7.533  11.554  1.00 92.37           H
ATOM   2680  CG  PRO A 182      -9.774   8.019   9.517  1.00 92.37           C
ATOM   2681 1HG  PRO A 182      -9.849   7.056   9.013  1.00 92.37           H
ATOM   2682 2HG  PRO A 182     -10.776   8.256   9.875  1.00 92.37           H
ATOM   2683  CD  PRO A 182      -9.224   9.102   8.604  1.00 92.37           C
ATOM   2684 1HD  PRO A 182      -8.472   8.710   7.919  1.00 92.37           H
ATOM   2685 2HD  PRO A 182     -10.005   9.551   7.991  1.00 92.37           H
ATOM   2686  N   GLU A 183      -6.057   9.419  10.456  1.00 89.08           N
ATOM   2687  CA  GLU A 183      -4.648   9.481  10.805  1.00 89.08           C
ATOM   2688  C   GLU A 183      -4.273  10.896  11.249  1.00 89.08           C
ATOM   2689  O   GLU A 183      -3.494  11.071  12.185  1.00 89.08           O
ATOM   2690  HA  GLU A 183      -4.525   8.787  11.637  1.00 89.08           H
ATOM   2691  CB  GLU A 183      -3.773   9.023   9.637  1.00 89.08           C
ATOM   2692 1HB  GLU A 183      -4.207   9.365   8.697  1.00 89.08           H
ATOM   2693 2HB  GLU A 183      -2.750   9.366   9.788  1.00 89.08           H
ATOM   2694  CG  GLU A 183      -3.710   7.496   9.564  1.00 89.08           C
ATOM   2695 1HG  GLU A 183      -3.019   7.194   8.777  1.00 89.08           H
ATOM   2696 2HG  GLU A 183      -3.318   7.100  10.501  1.00 89.08           H
ATOM   2697  CD  GLU A 183      -5.093   6.902   9.292  1.00 89.08           C
ATOM   2698  OE1 GLU A 183      -5.295   5.732   9.683  1.00 89.08           O
ATOM   2699  OE2 GLU A 183      -5.917   7.632   8.700  1.00 89.08           O
ATOM   2700  HN  GLU A 183      -6.246   9.197   9.500  1.00 89.08           H
ATOM   2701  N   ILE A 184      -4.846  11.871  10.558  1.00 90.78           N
ATOM   2702  CA  ILE A 184      -4.526  13.263  10.821  1.00 90.78           C
ATOM   2703  C   ILE A 184      -4.939  13.615  12.252  1.00 90.78           C
ATOM   2704  O   ILE A 184      -4.237  14.353  12.941  1.00 90.78           O
ATOM   2705  HA  ILE A 184      -3.445  13.372  10.738  1.00 90.78           H
ATOM   2706  CB  ILE A 184      -5.155  14.168   9.760  1.00 90.78           C
ATOM   2707  HB  ILE A 184      -6.219  13.937   9.701  1.00 90.78           H
ATOM   2708  CG1 ILE A 184      -4.556  13.892   8.379  1.00 90.78           C
ATOM   2709 1HG1 ILE A 184      -3.523  14.239   8.351  1.00 90.78           H
ATOM   2710 2HG1 ILE A 184      -4.536  12.818   8.196  1.00 90.78           H
ATOM   2711  CG2 ILE A 184      -5.034  15.641  10.153  1.00 90.78           C
ATOM   2712 1HG2 ILE A 184      -5.546  15.808  11.101  1.00 90.78           H
ATOM   2713 2HG2 ILE A 184      -3.982  15.904  10.257  1.00 90.78           H
ATOM   2714 3HG2 ILE A 184      -5.490  16.262   9.381  1.00 90.78           H
ATOM   2715  CD1 ILE A 184      -5.364  14.588   7.282  1.00 90.78           C
ATOM   2716 1HD1 ILE A 184      -6.390  14.220   7.297  1.00 90.78           H
ATOM   2717 2HD1 ILE A 184      -5.361  15.664   7.456  1.00 90.78           H
ATOM   2718 3HD1 ILE A 184      -4.917  14.375   6.311  1.00 90.78           H
ATOM   2719  HN  ILE A 184      -5.515  11.721   9.830  1.00 90.78           H
ATOM   2720  N   LEU A 185      -6.077  13.070  12.656  1.00 90.95           N
ATOM   2721  CA  LEU A 185      -6.700  13.477  13.904  1.00 90.95           C
ATOM   2722  C   LEU A 185      -5.972  12.811  15.073  1.00 90.95           C
ATOM   2723  O   LEU A 185      -5.587  13.479  16.031  1.00 90.95           O
ATOM   2724  HA  LEU A 185      -6.580  14.557  13.993  1.00 90.95           H
ATOM   2725  CB  LEU A 185      -8.203  13.190  13.872  1.00 90.95           C
ATOM   2726 1HB  LEU A 185      -8.346  12.139  13.624  1.00 90.95           H
ATOM   2727 2HB  LEU A 185      -8.602  13.339  14.875  1.00 90.95           H
ATOM   2728  CG  LEU A 185      -9.025  14.033  12.895  1.00 90.95           C
ATOM   2729  HG  LEU A 185      -8.646  13.856  11.889  1.00 90.95           H
ATOM   2730  CD1 LEU A 185     -10.495  13.606  12.906  1.00 90.95           C
ATOM   2731 1HD1 LEU A 185     -10.571  12.559  12.615  1.00 90.95           H
ATOM   2732 2HD1 LEU A 185     -10.903  13.735  13.909  1.00 90.95           H
ATOM   2733 3HD1 LEU A 185     -11.057  14.221  12.203  1.00 90.95           H
ATOM   2734  CD2 LEU A 185      -8.860  15.526  13.185  1.00 90.95           C
ATOM   2735 1HD2 LEU A 185      -9.196  15.739  14.199  1.00 90.95           H
ATOM   2736 2HD2 LEU A 185      -7.810  15.801  13.085  1.00 90.95           H
ATOM   2737 3HD2 LEU A 185      -9.455  16.102  12.476  1.00 90.95           H
ATOM   2738  HN  LEU A 185      -6.571  12.365  12.148  1.00 90.95           H
ATOM   2739  N   TYR A 186      -5.805  11.502  14.956  1.00 91.07           N
ATOM   2740  CA  TYR A 186      -5.558  10.671  16.123  1.00 91.07           C
ATOM   2741  C   TYR A 186      -4.098  10.218  16.174  1.00 91.07           C
ATOM   2742  O   TYR A 186      -3.694   9.518  17.101  1.00 91.07           O
ATOM   2743  HA  TYR A 186      -5.778  11.264  17.010  1.00 91.07           H
ATOM   2744  CB  TYR A 186      -6.455   9.443  15.963  1.00 91.07           C
ATOM   2745 1HB  TYR A 186      -6.134   8.882  15.085  1.00 91.07           H
ATOM   2746 2HB  TYR A 186      -6.318   8.790  16.825  1.00 91.07           H
ATOM   2747  CG  TYR A 186      -7.943   9.772  15.824  1.00 91.07           C
ATOM   2748  CD1 TYR A 186      -8.542  10.644  16.710  1.00 91.07           C
ATOM   2749  HD1 TYR A 186      -7.956  11.097  17.509  1.00 91.07           H
ATOM   2750  CD2 TYR A 186      -8.685   9.198  14.812  1.00 91.07           C
ATOM   2751  HD2 TYR A 186      -8.212   8.509  14.112  1.00 91.07           H
ATOM   2752  CE1 TYR A 186      -9.942  10.954  16.579  1.00 91.07           C
ATOM   2753  HE1 TYR A 186     -10.428  11.641  17.272  1.00 91.07           H
ATOM   2754  CE2 TYR A 186     -10.085   9.508  14.681  1.00 91.07           C
ATOM   2755  HE2 TYR A 186     -10.683   9.062  13.886  1.00 91.07           H
ATOM   2756  CZ  TYR A 186     -10.645  10.371  15.571  1.00 91.07           C
ATOM   2757  OH  TYR A 186     -11.967  10.664  15.447  1.00 91.07           O
ATOM   2758  HH  TYR A 186     -12.370  10.122  14.710  1.00 91.07           H
ATOM   2759  HN  TYR A 186      -5.836  11.010  14.086  1.00 91.07           H
ATOM   2760  N   SER A 187      -3.346  10.637  15.167  1.00 92.34           N
ATOM   2761  CA  SER A 187      -1.903  10.467  15.189  1.00 92.34           C
ATOM   2762  C   SER A 187      -1.281  11.403  16.227  1.00 92.34           C
ATOM   2763  O   SER A 187      -1.460  12.618  16.159  1.00 92.34           O
ATOM   2764  HA  SER A 187      -1.739   9.425  15.466  1.00 92.34           H
ATOM   2765  CB  SER A 187      -1.296  10.728  13.809  1.00 92.34           C
ATOM   2766 1HB  SER A 187      -1.541  11.741  13.491  1.00 92.34           H
ATOM   2767 2HB  SER A 187      -0.210  10.667  13.873  1.00 92.34           H
ATOM   2768  OG  SER A 187      -1.766   9.800  12.835  1.00 92.34           O
ATOM   2769  HG  SER A 187      -2.267  10.282  12.116  1.00 92.34           H
ATOM   2770  HN  SER A 187      -3.706  11.085  14.348  1.00 92.34           H
ATOM   2771  N   GLN A 188      -0.563  10.801  17.165  1.00 85.31           N
ATOM   2772  CA  GLN A 188       0.194  11.571  18.137  1.00 85.31           C
ATOM   2773  C   GLN A 188       1.411  10.775  18.613  1.00 85.31           C
ATOM   2774  O   GLN A 188       1.536   9.588  18.313  1.00 85.31           O
ATOM   2775  HA  GLN A 188       0.522  12.465  17.606  1.00 85.31           H
ATOM   2776  CB  GLN A 188      -0.687  11.984  19.317  1.00 85.31           C
ATOM   2777 1HB  GLN A 188      -0.122  12.628  19.990  1.00 85.31           H
ATOM   2778 2HB  GLN A 188      -1.536  12.565  18.956  1.00 85.31           H
ATOM   2779  CG  GLN A 188      -1.191  10.757  20.081  1.00 85.31           C
ATOM   2780 1HG  GLN A 188      -1.677  10.068  19.389  1.00 85.31           H
ATOM   2781 2HG  GLN A 188      -0.346  10.225  20.519  1.00 85.31           H
ATOM   2782  CD  GLN A 188      -2.173  11.161  21.182  1.00 85.31           C
ATOM   2783  OE1 GLN A 188      -2.663  12.278  21.233  1.00 85.31           O
ATOM   2784  NE2 GLN A 188      -2.432  10.194  22.057  1.00 85.31           N
ATOM   2785 1HE2 GLN A 188      -1.997   9.300  21.958  1.00 85.31           H
ATOM   2786 2HE2 GLN A 188      -3.063  10.362  22.814  1.00 85.31           H
ATOM   2787  HN  GLN A 188      -0.495   9.809  17.266  1.00 85.31           H
ATOM   2788  N   ILE A 189       2.276  11.459  19.346  1.00 89.74           N
ATOM   2789  CA  ILE A 189       3.414  10.803  19.968  1.00 89.74           C
ATOM   2790  C   ILE A 189       3.006  10.284  21.348  1.00 89.74           C
ATOM   2791  O   ILE A 189       2.483  11.037  22.169  1.00 89.74           O
ATOM   2792  HA  ILE A 189       3.681   9.950  19.344  1.00 89.74           H
ATOM   2793  CB  ILE A 189       4.623  11.740  19.996  1.00 89.74           C
ATOM   2794  HB  ILE A 189       4.343  12.643  20.538  1.00 89.74           H
ATOM   2795  CG1 ILE A 189       5.018  12.167  18.581  1.00 89.74           C
ATOM   2796 1HG1 ILE A 189       5.367  11.301  18.019  1.00 89.74           H
ATOM   2797 2HG1 ILE A 189       4.144  12.555  18.057  1.00 89.74           H
ATOM   2798  CG2 ILE A 189       5.793  11.104  20.750  1.00 89.74           C
ATOM   2799 1HG2 ILE A 189       5.491  10.892  21.776  1.00 89.74           H
ATOM   2800 2HG2 ILE A 189       6.081  10.176  20.257  1.00 89.74           H
ATOM   2801 3HG2 ILE A 189       6.639  11.791  20.754  1.00 89.74           H
ATOM   2802  CD1 ILE A 189       6.114  13.234  18.616  1.00 89.74           C
ATOM   2803 1HD1 ILE A 189       5.753  14.109  19.157  1.00 89.74           H
ATOM   2804 2HD1 ILE A 189       6.995  12.834  19.119  1.00 89.74           H
ATOM   2805 3HD1 ILE A 189       6.376  13.520  17.597  1.00 89.74           H
ATOM   2806  HN  ILE A 189       2.209  12.442  19.518  1.00 89.74           H
ATOM   2807  N   LYS A 190       3.262   9.002  21.562  1.00 85.15           N
ATOM   2808  CA  LYS A 190       3.040   8.402  22.867  1.00 85.15           C
ATOM   2809  C   LYS A 190       4.386   8.012  23.480  1.00 85.15           C
ATOM   2810  O   LYS A 190       5.217   7.391  22.819  1.00 85.15           O
ATOM   2811  HA  LYS A 190       2.578   9.159  23.501  1.00 85.15           H
ATOM   2812  CB  LYS A 190       2.053   7.238  22.761  1.00 85.15           C
ATOM   2813 1HB  LYS A 190       1.141   7.573  22.265  1.00 85.15           H
ATOM   2814 2HB  LYS A 190       2.480   6.449  22.141  1.00 85.15           H
ATOM   2815  CG  LYS A 190       1.712   6.679  24.144  1.00 85.15           C
ATOM   2816 1HG  LYS A 190       2.625   6.357  24.644  1.00 85.15           H
ATOM   2817 2HG  LYS A 190       1.272   7.464  24.759  1.00 85.15           H
ATOM   2818  CD  LYS A 190       0.740   5.503  24.036  1.00 85.15           C
ATOM   2819 1HD  LYS A 190      -0.212   5.849  23.633  1.00 85.15           H
ATOM   2820 2HD  LYS A 190       1.133   4.765  23.337  1.00 85.15           H
ATOM   2821  CE  LYS A 190       0.515   4.851  25.402  1.00 85.15           C
ATOM   2822 1HE  LYS A 190       1.465   4.762  25.930  1.00 85.15           H
ATOM   2823 2HE  LYS A 190      -0.130   5.483  26.011  1.00 85.15           H
ATOM   2824  NZ  LYS A 190      -0.097   3.513  25.242  1.00 85.15           N
ATOM   2825 1HZ  LYS A 190      -0.114   3.040  26.139  1.00 85.15           H
ATOM   2826 2HZ  LYS A 190      -1.045   3.614  24.896  1.00 85.15           H
ATOM   2827 3HZ  LYS A 190       0.447   2.968  24.583  1.00 85.15           H
ATOM   2828  HN  LYS A 190       3.613   8.378  20.865  1.00 85.15           H
ATOM   2829  N   GLU A 191       4.561   8.394  24.737  1.00 75.28           N
ATOM   2830  CA  GLU A 191       5.719   7.957  25.498  1.00 75.28           C
ATOM   2831  C   GLU A 191       5.368   6.728  26.340  1.00 75.28           C
ATOM   2832  O   GLU A 191       4.416   6.756  27.119  1.00 75.28           O
ATOM   2833  HA  GLU A 191       6.471   7.693  24.755  1.00 75.28           H
ATOM   2834  CB  GLU A 191       6.256   9.088  26.377  1.00 75.28           C
ATOM   2835 1HB  GLU A 191       5.428   9.592  26.874  1.00 75.28           H
ATOM   2836 2HB  GLU A 191       6.999   8.693  27.070  1.00 75.28           H
ATOM   2837  CG  GLU A 191       6.972  10.145  25.533  1.00 75.28           C
ATOM   2838 1HG  GLU A 191       7.694   9.661  24.875  1.00 75.28           H
ATOM   2839 2HG  GLU A 191       6.251  10.655  24.895  1.00 75.28           H
ATOM   2840  CD  GLU A 191       7.687  11.164  26.422  1.00 75.28           C
ATOM   2841  OE1 GLU A 191       8.387  12.026  25.847  1.00 75.28           O
ATOM   2842  OE2 GLU A 191       7.516  11.059  27.656  1.00 75.28           O
ATOM   2843  HN  GLU A 191       3.929   8.989  25.234  1.00 75.28           H
ATOM   2844  N   GLU A 192       6.155   5.679  26.154  1.00 71.73           N
ATOM   2845  CA  GLU A 192       5.976   4.462  26.928  1.00 71.73           C
ATOM   2846  C   GLU A 192       7.334   3.871  27.310  1.00 71.73           C
ATOM   2847  O   GLU A 192       8.183   3.650  26.449  1.00 71.73           O
ATOM   2848  HA  GLU A 192       5.439   4.767  27.827  1.00 71.73           H
ATOM   2849  CB  GLU A 192       5.131   3.444  26.160  1.00 71.73           C
ATOM   2850 1HB  GLU A 192       4.178   3.894  25.880  1.00 71.73           H
ATOM   2851 2HB  GLU A 192       5.696   3.065  25.308  1.00 71.73           H
ATOM   2852  CG  GLU A 192       4.805   2.231  27.034  1.00 71.73           C
ATOM   2853 1HG  GLU A 192       5.634   1.524  27.006  1.00 71.73           H
ATOM   2854 2HG  GLU A 192       4.690   2.546  28.072  1.00 71.73           H
ATOM   2855  CD  GLU A 192       3.524   1.542  26.561  1.00 71.73           C
ATOM   2856  OE1 GLU A 192       2.750   1.113  27.444  1.00 71.73           O
ATOM   2857  OE2 GLU A 192       3.347   1.460  25.326  1.00 71.73           O
ATOM   2858  HN  GLU A 192       6.904   5.651  25.491  1.00 71.73           H
ATOM   2859  N   SER A 193       7.497   3.631  28.603  1.00 72.98           N
ATOM   2860  CA  SER A 193       8.726   3.043  29.107  1.00 72.98           C
ATOM   2861  C   SER A 193       9.926   3.889  28.675  1.00 72.98           C
ATOM   2862  O   SER A 193      11.010   3.360  28.435  1.00 72.98           O
ATOM   2863  HA  SER A 193       8.626   3.048  30.192  1.00 72.98           H
ATOM   2864  CB  SER A 193       8.889   1.603  28.617  1.00 72.98           C
ATOM   2865 1HB  SER A 193       9.022   1.601  27.535  1.00 72.98           H
ATOM   2866 2HB  SER A 193       9.792   1.173  29.050  1.00 72.98           H
ATOM   2867  OG  SER A 193       7.768   0.793  28.958  1.00 72.98           O
ATOM   2868  HG  SER A 193       7.857  -0.110  28.537  1.00 72.98           H
ATOM   2869  HN  SER A 193       6.808   3.830  29.300  1.00 72.98           H
ATOM   2870  N   GLY A 194       9.691   5.191  28.588  1.00 81.11           N
ATOM   2871  CA  GLY A 194      10.756   6.123  28.261  1.00 81.11           C
ATOM   2872  C   GLY A 194      11.072   6.090  26.764  1.00 81.11           C
ATOM   2873  O   GLY A 194      12.054   6.683  26.320  1.00 81.11           O
ATOM   2874 1HA  GLY A 194      10.463   7.132  28.552  1.00 81.11           H
ATOM   2875 2HA  GLY A 194      11.651   5.873  28.830  1.00 81.11           H
ATOM   2876  HN  GLY A 194       8.794   5.608  28.737  1.00 81.11           H
ATOM   2877  N   ILE A 195      10.221   5.392  26.027  1.00 80.04           N
ATOM   2878  CA  ILE A 195      10.359   5.328  24.582  1.00 80.04           C
ATOM   2879  C   ILE A 195       9.241   6.143  23.929  1.00 80.04           C
ATOM   2880  O   ILE A 195       8.065   5.937  24.226  1.00 80.04           O
ATOM   2881  HA  ILE A 195      11.315   5.786  24.325  1.00 80.04           H
ATOM   2882  CB  ILE A 195      10.414   3.872  24.113  1.00 80.04           C
ATOM   2883  HB  ILE A 195       9.490   3.381  24.418  1.00 80.04           H
ATOM   2884  CG1 ILE A 195      11.567   3.123  24.784  1.00 80.04           C
ATOM   2885 1HG1 ILE A 195      12.515   3.581  24.503  1.00 80.04           H
ATOM   2886 2HG1 ILE A 195      11.480   3.210  25.867  1.00 80.04           H
ATOM   2887  CG2 ILE A 195      10.488   3.790  22.587  1.00 80.04           C
ATOM   2888 1HG2 ILE A 195       9.606   4.264  22.155  1.00 80.04           H
ATOM   2889 2HG2 ILE A 195      11.384   4.304  22.239  1.00 80.04           H
ATOM   2890 3HG2 ILE A 195      10.526   2.745  22.281  1.00 80.04           H
ATOM   2891  CD1 ILE A 195      11.569   1.647  24.383  1.00 80.04           C
ATOM   2892 1HD1 ILE A 195      10.629   1.187  24.688  1.00 80.04           H
ATOM   2893 2HD1 ILE A 195      11.680   1.564  23.302  1.00 80.04           H
ATOM   2894 3HD1 ILE A 195      12.398   1.138  24.874  1.00 80.04           H
ATOM   2895  HN  ILE A 195       9.449   4.878  26.400  1.00 80.04           H
ATOM   2896  N   ALA A 196       9.647   7.050  23.053  1.00 90.92           N
ATOM   2897  CA  ALA A 196       8.690   7.828  22.284  1.00 90.92           C
ATOM   2898  C   ALA A 196       8.229   7.011  21.076  1.00 90.92           C
ATOM   2899  O   ALA A 196       9.050   6.526  20.299  1.00 90.92           O
ATOM   2900  HA  ALA A 196       7.832   8.027  22.926  1.00 90.92           H
ATOM   2901  CB  ALA A 196       9.324   9.160  21.879  1.00 90.92           C
ATOM   2902 1HB  ALA A 196       9.607   9.714  22.774  1.00 90.92           H
ATOM   2903 2HB  ALA A 196      10.210   8.972  21.273  1.00 90.92           H
ATOM   2904 3HB  ALA A 196       8.606   9.743  21.303  1.00 90.92           H
ATOM   2905  HN  ALA A 196      10.607   7.256  22.866  1.00 90.92           H
ATOM   2906  N   ILE A 197       6.916   6.882  20.955  1.00 86.71           N
ATOM   2907  CA  ILE A 197       6.336   6.109  19.870  1.00 86.71           C
ATOM   2908  C   ILE A 197       5.306   6.966  19.132  1.00 86.71           C
ATOM   2909  O   ILE A 197       4.426   7.560  19.754  1.00 86.71           O
ATOM   2910  HA  ILE A 197       7.141   5.864  19.177  1.00 86.71           H
ATOM   2911  CB  ILE A 197       5.772   4.787  20.395  1.00 86.71           C
ATOM   2912  HB  ILE A 197       5.004   5.013  21.135  1.00 86.71           H
ATOM   2913  CG1 ILE A 197       6.856   3.973  21.105  1.00 86.71           C
ATOM   2914 1HG1 ILE A 197       7.641   3.710  20.395  1.00 86.71           H
ATOM   2915 2HG1 ILE A 197       7.320   4.578  21.883  1.00 86.71           H
ATOM   2916  CG2 ILE A 197       5.100   3.993  19.274  1.00 86.71           C
ATOM   2917 1HG2 ILE A 197       4.283   4.579  18.853  1.00 86.71           H
ATOM   2918 2HG2 ILE A 197       5.831   3.776  18.494  1.00 86.71           H
ATOM   2919 3HG2 ILE A 197       4.709   3.058  19.675  1.00 86.71           H
ATOM   2920  CD1 ILE A 197       6.271   2.700  21.720  1.00 86.71           C
ATOM   2921 1HD1 ILE A 197       5.503   2.968  22.447  1.00 86.71           H
ATOM   2922 2HD1 ILE A 197       5.830   2.086  20.935  1.00 86.71           H
ATOM   2923 3HD1 ILE A 197       7.063   2.140  22.218  1.00 86.71           H
ATOM   2924  HN  ILE A 197       6.253   7.295  21.580  1.00 86.71           H
ATOM   2925  N   CYS A 198       5.449   7.004  17.815  1.00 92.04           N
ATOM   2926  CA  CYS A 198       4.421   7.583  16.967  1.00 92.04           C
ATOM   2927  C   CYS A 198       3.363   6.512  16.695  1.00 92.04           C
ATOM   2928  O   CYS A 198       3.634   5.524  16.014  1.00 92.04           O
ATOM   2929  HA  CYS A 198       3.992   8.419  17.520  1.00 92.04           H
ATOM   2930  CB  CYS A 198       5.008   8.147  15.671  1.00 92.04           C
ATOM   2931 1HB  CYS A 198       5.616   9.025  15.890  1.00 92.04           H
ATOM   2932 2HB  CYS A 198       5.665   7.411  15.210  1.00 92.04           H
ATOM   2933  SG  CYS A 198       3.660   8.593  14.516  1.00 92.04           S
ATOM   2934  HN  CYS A 198       6.247   6.649  17.329  1.00 92.04           H
ATOM   2935  N   THR A 199       2.178   6.744  17.242  1.00 90.24           N
ATOM   2936  CA  THR A 199       1.098   5.779  17.125  1.00 90.24           C
ATOM   2937  C   THR A 199      -0.244   6.496  16.972  1.00 90.24           C
ATOM   2938  O   THR A 199      -0.346   7.693  17.237  1.00 90.24           O
ATOM   2939  HA  THR A 199       1.255   5.196  16.217  1.00 90.24           H
ATOM   2940  CB  THR A 199       1.157   4.853  18.342  1.00 90.24           C
ATOM   2941  HB  THR A 199       2.178   4.519  18.528  1.00 90.24           H
ATOM   2942  OG1 THR A 199       0.218   3.825  18.042  1.00 90.24           O
ATOM   2943  HG1 THR A 199       0.364   3.041  18.646  1.00 90.24           H
ATOM   2944  CG2 THR A 199       0.598   5.511  19.605  1.00 90.24           C
ATOM   2945 1HG2 THR A 199      -0.444   5.785  19.442  1.00 90.24           H
ATOM   2946 2HG2 THR A 199       1.177   6.406  19.835  1.00 90.24           H
ATOM   2947 3HG2 THR A 199       0.664   4.812  20.439  1.00 90.24           H
ATOM   2948  HN  THR A 199       1.951   7.571  17.756  1.00 90.24           H
ATOM   2949  N   MET A 200      -1.241   5.735  16.544  1.00 89.10           N
ATOM   2950  CA  MET A 200      -2.619   6.186  16.633  1.00 89.10           C
ATOM   2951  C   MET A 200      -3.165   6.003  18.051  1.00 89.10           C
ATOM   2952  O   MET A 200      -3.015   4.937  18.645  1.00 89.10           O
ATOM   2953  HA  MET A 200      -2.598   7.246  16.378  1.00 89.10           H
ATOM   2954  CB  MET A 200      -3.481   5.394  15.648  1.00 89.10           C
ATOM   2955 1HB  MET A 200      -3.359   4.326  15.830  1.00 89.10           H
ATOM   2956 2HB  MET A 200      -4.533   5.627  15.810  1.00 89.10           H
ATOM   2957  CG  MET A 200      -3.098   5.717  14.202  1.00 89.10           C
ATOM   2958 1HG  MET A 200      -2.019   5.850  14.124  1.00 89.10           H
ATOM   2959 2HG  MET A 200      -3.365   4.884  13.552  1.00 89.10           H
ATOM   2960  SD  MET A 200      -3.936   7.199  13.666  1.00 89.10           S
ATOM   2961  CE  MET A 200      -5.568   6.542  13.365  1.00 89.10           C
ATOM   2962 1HE  MET A 200      -5.511   5.765  12.602  1.00 89.10           H
ATOM   2963 2HE  MET A 200      -5.965   6.118  14.287  1.00 89.10           H
ATOM   2964 3HE  MET A 200      -6.224   7.341  13.021  1.00 89.10           H
ATOM   2965  HN  MET A 200      -1.118   4.827  16.143  1.00 89.10           H
ATOM   2966  N   VAL A 201      -3.787   7.061  18.552  1.00 91.51           N
ATOM   2967  CA  VAL A 201      -4.473   6.989  19.830  1.00 91.51           C
ATOM   2968  C   VAL A 201      -5.940   7.380  19.640  1.00 91.51           C
ATOM   2969  O   VAL A 201      -6.239   8.499  19.226  1.00 91.51           O
ATOM   2970  HA  VAL A 201      -4.428   5.954  20.171  1.00 91.51           H
ATOM   2971  CB  VAL A 201      -3.752   7.859  20.861  1.00 91.51           C
ATOM   2972  HB  VAL A 201      -3.827   8.896  20.536  1.00 91.51           H
ATOM   2973  CG1 VAL A 201      -4.418   7.748  22.235  1.00 91.51           C
ATOM   2974 1HG1 VAL A 201      -5.454   8.077  22.163  1.00 91.51           H
ATOM   2975 2HG1 VAL A 201      -4.388   6.711  22.570  1.00 91.51           H
ATOM   2976 3HG1 VAL A 201      -3.885   8.376  22.948  1.00 91.51           H
ATOM   2977  CG2 VAL A 201      -2.267   7.498  20.941  1.00 91.51           C
ATOM   2978 1HG2 VAL A 201      -2.163   6.452  21.232  1.00 91.51           H
ATOM   2979 2HG2 VAL A 201      -1.803   7.652  19.967  1.00 91.51           H
ATOM   2980 3HG2 VAL A 201      -1.778   8.131  21.681  1.00 91.51           H
ATOM   2981  HN  VAL A 201      -3.826   7.952  18.101  1.00 91.51           H
ATOM   2982  N   TYR A 202      -6.816   6.436  19.949  1.00 91.49           N
ATOM   2983  CA  TYR A 202      -8.240   6.638  19.740  1.00 91.49           C
ATOM   2984  C   TYR A 202      -8.907   7.191  21.001  1.00 91.49           C
ATOM   2985  O   TYR A 202      -8.544   6.815  22.115  1.00 91.49           O
ATOM   2986  HA  TYR A 202      -8.362   7.356  18.929  1.00 91.49           H
ATOM   2987  CB  TYR A 202      -8.822   5.256  19.434  1.00 91.49           C
ATOM   2988 1HB  TYR A 202      -8.590   4.584  20.260  1.00 91.49           H
ATOM   2989 2HB  TYR A 202      -9.907   5.334  19.381  1.00 91.49           H
ATOM   2990  CG  TYR A 202      -8.305   4.638  18.133  1.00 91.49           C
ATOM   2991  CD1 TYR A 202      -8.925   4.932  16.936  1.00 91.49           C
ATOM   2992  HD1 TYR A 202      -9.782   5.605  16.917  1.00 91.49           H
ATOM   2993  CD2 TYR A 202      -7.220   3.786  18.157  1.00 91.49           C
ATOM   2994  HD2 TYR A 202      -6.731   3.553  19.103  1.00 91.49           H
ATOM   2995  CE1 TYR A 202      -8.439   4.350  15.711  1.00 91.49           C
ATOM   2996  HE1 TYR A 202      -8.919   4.575  14.759  1.00 91.49           H
ATOM   2997  CE2 TYR A 202      -6.734   3.204  16.933  1.00 91.49           C
ATOM   2998  HE2 TYR A 202      -5.878   2.529  16.938  1.00 91.49           H
ATOM   2999  CZ  TYR A 202      -7.368   3.515  15.771  1.00 91.49           C
ATOM   3000  OH  TYR A 202      -6.909   2.965  14.614  1.00 91.49           O
ATOM   3001  HH  TYR A 202      -7.459   3.284  13.842  1.00 91.49           H
ATOM   3002  HN  TYR A 202      -6.568   5.547  20.336  1.00 91.49           H
ATOM   3003  N   PRO A 203      -9.889   8.089  20.851  1.00 85.81           N
ATOM   3004  CA  PRO A 203     -10.522   8.717  22.014  1.00 85.81           C
ATOM   3005  C   PRO A 203     -11.355   7.733  22.818  1.00 85.81           C
ATOM   3006  O   PRO A 203     -11.858   6.751  22.275  1.00 85.81           O
ATOM   3007  HA  PRO A 203      -9.762   9.078  22.706  1.00 85.81           H
ATOM   3008  CB  PRO A 203     -11.383   9.825  21.403  1.00 85.81           C
ATOM   3009 1HB  PRO A 203     -12.288   9.996  21.986  1.00 85.81           H
ATOM   3010 2HB  PRO A 203     -10.847  10.773  21.363  1.00 85.81           H
ATOM   3011  CG  PRO A 203     -11.700   9.312  20.028  1.00 85.81           C
ATOM   3012 1HG  PRO A 203     -12.568   8.652  20.044  1.00 85.81           H
ATOM   3013 2HG  PRO A 203     -11.935  10.130  19.347  1.00 85.81           H
ATOM   3014  CD  PRO A 203     -10.470   8.575  19.586  1.00 85.81           C
ATOM   3015 1HD  PRO A 203     -10.714   7.753  18.914  1.00 85.81           H
ATOM   3016 2HD  PRO A 203      -9.780   9.230  19.053  1.00 85.81           H
ATOM   3017  N   SER A 204     -11.481   8.026  24.104  1.00 77.46           N
ATOM   3018  CA  SER A 204     -11.855   7.008  25.071  1.00 77.46           C
ATOM   3019  C   SER A 204     -13.274   6.512  24.786  1.00 77.46           C
ATOM   3020  O   SER A 204     -13.565   5.328  24.945  1.00 77.46           O
ATOM   3021  HA  SER A 204     -11.133   6.202  24.935  1.00 77.46           H
ATOM   3022  CB  SER A 204     -11.756   7.543  26.501  1.00 77.46           C
ATOM   3023 1HB  SER A 204     -12.168   6.808  27.192  1.00 77.46           H
ATOM   3024 2HB  SER A 204     -10.707   7.678  26.766  1.00 77.46           H
ATOM   3025  OG  SER A 204     -12.447   8.779  26.657  1.00 77.46           O
ATOM   3026  HG  SER A 204     -13.430   8.614  26.738  1.00 77.46           H
ATOM   3027  HN  SER A 204     -11.332   8.938  24.487  1.00 77.46           H
ATOM   3028  N   ASP A 205     -14.119   7.443  24.371  1.00 71.76           N
ATOM   3029  CA  ASP A 205     -15.556   7.257  24.490  1.00 71.76           C
ATOM   3030  C   ASP A 205     -15.976   6.034  23.673  1.00 71.76           C
ATOM   3031  O   ASP A 205     -16.697   5.169  24.170  1.00 71.76           O
ATOM   3032  HA  ASP A 205     -15.740   7.130  25.556  1.00 71.76           H
ATOM   3033  CB  ASP A 205     -16.315   8.470  23.949  1.00 71.76           C
ATOM   3034 1HB  ASP A 205     -16.009   8.667  22.921  1.00 71.76           H
ATOM   3035 2HB  ASP A 205     -17.383   8.255  23.928  1.00 71.76           H
ATOM   3036  CG  ASP A 205     -16.055   9.708  24.810  1.00 71.76           C
ATOM   3037  OD1 ASP A 205     -15.519   9.522  25.924  1.00 71.76           O
ATOM   3038  OD2 ASP A 205     -16.399  10.812  24.335  1.00 71.76           O
ATOM   3039  HN  ASP A 205     -13.838   8.311  23.960  1.00 71.76           H
ATOM   3040  N   GLU A 206     -15.508   5.999  22.434  1.00 74.86           N
ATOM   3041  CA  GLU A 206     -15.838   4.903  21.540  1.00 74.86           C
ATOM   3042  C   GLU A 206     -14.570   4.359  20.877  1.00 74.86           C
ATOM   3043  O   GLU A 206     -14.591   3.979  19.707  1.00 74.86           O
ATOM   3044  HA  GLU A 206     -16.281   4.135  22.174  1.00 74.86           H
ATOM   3045  CB  GLU A 206     -16.861   5.340  20.490  1.00 74.86           C
ATOM   3046 1HB  GLU A 206     -16.511   6.242  19.989  1.00 74.86           H
ATOM   3047 2HB  GLU A 206     -17.059   4.516  19.805  1.00 74.86           H
ATOM   3048  CG  GLU A 206     -18.201   5.688  21.143  1.00 74.86           C
ATOM   3049 1HG  GLU A 206     -18.278   5.192  22.110  1.00 74.86           H
ATOM   3050 2HG  GLU A 206     -18.250   6.761  21.330  1.00 74.86           H
ATOM   3051  CD  GLU A 206     -19.371   5.267  20.252  1.00 74.86           C
ATOM   3052  OE1 GLU A 206     -20.368   4.772  20.821  1.00 74.86           O
ATOM   3053  OE2 GLU A 206     -19.242   5.449  19.022  1.00 74.86           O
ATOM   3054  HN  GLU A 206     -14.915   6.702  22.041  1.00 74.86           H
ATOM   3055  N   SER A 207     -13.496   4.340  21.653  1.00 87.26           N
ATOM   3056  CA  SER A 207     -12.191   3.997  21.115  1.00 87.26           C
ATOM   3057  C   SER A 207     -12.269   2.671  20.356  1.00 87.26           C
ATOM   3058  O   SER A 207     -11.730   2.548  19.257  1.00 87.26           O
ATOM   3059  HA  SER A 207     -11.935   4.812  20.437  1.00 87.26           H
ATOM   3060  CB  SER A 207     -11.143   3.912  22.227  1.00 87.26           C
ATOM   3061 1HB  SER A 207     -10.199   3.561  21.809  1.00 87.26           H
ATOM   3062 2HB  SER A 207     -10.961   4.907  22.631  1.00 87.26           H
ATOM   3063  OG  SER A 207     -11.549   3.039  23.278  1.00 87.26           O
ATOM   3064  HG  SER A 207     -10.968   3.176  24.080  1.00 87.26           H
ATOM   3065  HN  SER A 207     -13.509   4.553  22.630  1.00 87.26           H
ATOM   3066  N   THR A 208     -12.945   1.712  20.972  1.00 86.74           N
ATOM   3067  CA  THR A 208     -13.014   0.371  20.418  1.00 86.74           C
ATOM   3068  C   THR A 208     -13.714   0.392  19.058  1.00 86.74           C
ATOM   3069  O   THR A 208     -13.228  -0.201  18.096  1.00 86.74           O
ATOM   3070  HA  THR A 208     -11.997   0.016  20.249  1.00 86.74           H
ATOM   3071  CB  THR A 208     -13.705  -0.529  21.444  1.00 86.74           C
ATOM   3072  HB  THR A 208     -14.764  -0.283  21.527  1.00 86.74           H
ATOM   3073  OG1 THR A 208     -12.938  -0.355  22.632  1.00 86.74           O
ATOM   3074  HG1 THR A 208     -11.986  -0.611  22.465  1.00 86.74           H
ATOM   3075  CG2 THR A 208     -13.552  -2.016  21.116  1.00 86.74           C
ATOM   3076 1HG2 THR A 208     -12.494  -2.277  21.100  1.00 86.74           H
ATOM   3077 2HG2 THR A 208     -13.991  -2.220  20.140  1.00 86.74           H
ATOM   3078 3HG2 THR A 208     -14.061  -2.610  21.875  1.00 86.74           H
ATOM   3079  HN  THR A 208     -13.438   1.840  21.833  1.00 86.74           H
ATOM   3080  N   LYS A 209     -14.846   1.080  19.021  1.00 82.45           N
ATOM   3081  CA  LYS A 209     -15.644   1.144  17.808  1.00 82.45           C
ATOM   3082  C   LYS A 209     -14.820   1.793  16.694  1.00 82.45           C
ATOM   3083  O   LYS A 209     -14.821   1.318  15.560  1.00 82.45           O
ATOM   3084  HA  LYS A 209     -15.875   0.120  17.515  1.00 82.45           H
ATOM   3085  CB  LYS A 209     -16.975   1.848  18.079  1.00 82.45           C
ATOM   3086 1HB  LYS A 209     -16.791   2.817  18.544  1.00 82.45           H
ATOM   3087 2HB  LYS A 209     -17.488   2.039  17.137  1.00 82.45           H
ATOM   3088  CG  LYS A 209     -17.868   1.001  18.989  1.00 82.45           C
ATOM   3089 1HG  LYS A 209     -17.952  -0.007  18.585  1.00 82.45           H
ATOM   3090 2HG  LYS A 209     -17.409   0.913  19.974  1.00 82.45           H
ATOM   3091  CD  LYS A 209     -19.260   1.622  19.122  1.00 82.45           C
ATOM   3092 1HD  LYS A 209     -19.169   2.692  19.309  1.00 82.45           H
ATOM   3093 2HD  LYS A 209     -19.804   1.508  18.185  1.00 82.45           H
ATOM   3094  CE  LYS A 209     -20.046   0.965  20.259  1.00 82.45           C
ATOM   3095 1HE  LYS A 209     -20.361  -0.035  19.961  1.00 82.45           H
ATOM   3096 2HE  LYS A 209     -19.406   0.850  21.133  1.00 82.45           H
ATOM   3097  NZ  LYS A 209     -21.231   1.781  20.608  1.00 82.45           N
ATOM   3098 1HZ  LYS A 209     -21.779   1.297  21.310  1.00 82.45           H
ATOM   3099 2HZ  LYS A 209     -20.928   2.677  20.975  1.00 82.45           H
ATOM   3100 3HZ  LYS A 209     -21.796   1.928  19.780  1.00 82.45           H
ATOM   3101  HN  LYS A 209     -15.217   1.588  19.798  1.00 82.45           H
ATOM   3102  N   LEU A 210     -14.138   2.869  17.057  1.00 88.80           N
ATOM   3103  CA  LEU A 210     -13.427   3.670  16.075  1.00 88.80           C
ATOM   3104  C   LEU A 210     -12.313   2.830  15.447  1.00 88.80           C
ATOM   3105  O   LEU A 210     -12.178   2.785  14.226  1.00 88.80           O
ATOM   3106  HA  LEU A 210     -14.139   3.938  15.295  1.00 88.80           H
ATOM   3107  CB  LEU A 210     -12.933   4.975  16.705  1.00 88.80           C
ATOM   3108 1HB  LEU A 210     -13.758   5.424  17.257  1.00 88.80           H
ATOM   3109 2HB  LEU A 210     -12.157   4.733  17.431  1.00 88.80           H
ATOM   3110  CG  LEU A 210     -12.377   6.019  15.735  1.00 88.80           C
ATOM   3111  HG  LEU A 210     -11.593   5.550  15.140  1.00 88.80           H
ATOM   3112  CD1 LEU A 210     -13.458   6.494  14.762  1.00 88.80           C
ATOM   3113 1HD1 LEU A 210     -13.828   5.645  14.187  1.00 88.80           H
ATOM   3114 2HD1 LEU A 210     -14.280   6.940  15.322  1.00 88.80           H
ATOM   3115 3HD1 LEU A 210     -13.036   7.236  14.084  1.00 88.80           H
ATOM   3116  CD2 LEU A 210     -11.735   7.184  16.491  1.00 88.80           C
ATOM   3117 1HD2 LEU A 210     -12.482   7.659  17.127  1.00 88.80           H
ATOM   3118 2HD2 LEU A 210     -10.918   6.809  17.108  1.00 88.80           H
ATOM   3119 3HD2 LEU A 210     -11.348   7.911  15.778  1.00 88.80           H
ATOM   3120  HN  LEU A 210     -14.066   3.194  18.000  1.00 88.80           H
ATOM   3121  N   LYS A 211     -11.543   2.185  16.312  1.00 93.53           N
ATOM   3122  CA  LYS A 211     -10.450   1.343  15.857  1.00 93.53           C
ATOM   3123  C   LYS A 211     -10.996   0.273  14.909  1.00 93.53           C
ATOM   3124  O   LYS A 211     -10.475   0.088  13.810  1.00 93.53           O
ATOM   3125  HA  LYS A 211      -9.759   1.977  15.301  1.00 93.53           H
ATOM   3126  CB  LYS A 211      -9.681   0.772  17.050  1.00 93.53           C
ATOM   3127 1HB  LYS A 211      -9.269   1.587  17.646  1.00 93.53           H
ATOM   3128 2HB  LYS A 211     -10.363   0.219  17.696  1.00 93.53           H
ATOM   3129  CG  LYS A 211      -8.551  -0.148  16.585  1.00 93.53           C
ATOM   3130 1HG  LYS A 211      -8.971  -1.066  16.174  1.00 93.53           H
ATOM   3131 2HG  LYS A 211      -7.992   0.333  15.782  1.00 93.53           H
ATOM   3132  CD  LYS A 211      -7.606  -0.484  17.740  1.00 93.53           C
ATOM   3133 1HD  LYS A 211      -7.217   0.436  18.176  1.00 93.53           H
ATOM   3134 2HD  LYS A 211      -8.157  -1.001  18.526  1.00 93.53           H
ATOM   3135  CE  LYS A 211      -6.446  -1.360  17.263  1.00 93.53           C
ATOM   3136 1HE  LYS A 211      -6.822  -2.332  16.946  1.00 93.53           H
ATOM   3137 2HE  LYS A 211      -5.971  -0.903  16.394  1.00 93.53           H
ATOM   3138  NZ  LYS A 211      -5.450  -1.535  18.344  1.00 93.53           N
ATOM   3139 1HZ  LYS A 211      -4.726  -2.175  18.036  1.00 93.53           H
ATOM   3140 2HZ  LYS A 211      -5.035  -0.638  18.571  1.00 93.53           H
ATOM   3141 3HZ  LYS A 211      -5.908  -1.914  19.166  1.00 93.53           H
ATOM   3142  HN  LYS A 211     -11.657   2.231  17.304  1.00 93.53           H
ATOM   3143  N   SER A 212     -12.039  -0.403  15.368  1.00 91.19           N
ATOM   3144  CA  SER A 212     -12.609  -1.504  14.612  1.00 91.19           C
ATOM   3145  C   SER A 212     -13.071  -1.012  13.239  1.00 91.19           C
ATOM   3146  O   SER A 212     -12.870  -1.690  12.232  1.00 91.19           O
ATOM   3147  HA  SER A 212     -11.803  -2.230  14.507  1.00 91.19           H
ATOM   3148  CB  SER A 212     -13.776  -2.145  15.366  1.00 91.19           C
ATOM   3149 1HB  SER A 212     -14.556  -1.400  15.526  1.00 91.19           H
ATOM   3150 2HB  SER A 212     -14.211  -2.936  14.756  1.00 91.19           H
ATOM   3151  OG  SER A 212     -13.369  -2.683  16.621  1.00 91.19           O
ATOM   3152  HG  SER A 212     -13.452  -1.987  17.335  1.00 91.19           H
ATOM   3153  HN  SER A 212     -12.491  -0.209  16.239  1.00 91.19           H
ATOM   3154  N   ALA A 213     -13.681   0.164  13.241  1.00 94.14           N
ATOM   3155  CA  ALA A 213     -14.206   0.738  12.014  1.00 94.14           C
ATOM   3156  C   ALA A 213     -13.047   1.040  11.061  1.00 94.14           C
ATOM   3157  O   ALA A 213     -13.113   0.717   9.876  1.00 94.14           O
ATOM   3158  HA  ALA A 213     -14.859  -0.003  11.554  1.00 94.14           H
ATOM   3159  CB  ALA A 213     -15.030   1.984  12.344  1.00 94.14           C
ATOM   3160 1HB  ALA A 213     -15.856   1.710  12.999  1.00 94.14           H
ATOM   3161 2HB  ALA A 213     -14.396   2.716  12.845  1.00 94.14           H
ATOM   3162 3HB  ALA A 213     -15.423   2.414  11.423  1.00 94.14           H
ATOM   3163  HN  ALA A 213     -13.818   0.721  14.060  1.00 94.14           H
ATOM   3164  N   VAL A 214     -12.013   1.657  11.615  1.00 92.47           N
ATOM   3165  CA  VAL A 214     -10.873   2.071  10.815  1.00 92.47           C
ATOM   3166  C   VAL A 214     -10.238   0.841  10.164  1.00 92.47           C
ATOM   3167  O   VAL A 214      -9.898   0.865   8.982  1.00 92.47           O
ATOM   3168  HA  VAL A 214     -11.244   2.731  10.030  1.00 92.47           H
ATOM   3169  CB  VAL A 214      -9.891   2.867  11.677  1.00 92.47           C
ATOM   3170  HB  VAL A 214      -9.697   2.291  12.582  1.00 92.47           H
ATOM   3171  CG1 VAL A 214      -8.559   3.063  10.950  1.00 92.47           C
ATOM   3172 1HG1 VAL A 214      -8.120   2.091  10.727  1.00 92.47           H
ATOM   3173 2HG1 VAL A 214      -8.729   3.608  10.021  1.00 92.47           H
ATOM   3174 3HG1 VAL A 214      -7.879   3.632  11.585  1.00 92.47           H
ATOM   3175  CG2 VAL A 214     -10.491   4.210  12.095  1.00 92.47           C
ATOM   3176 1HG2 VAL A 214     -10.728   4.795  11.206  1.00 92.47           H
ATOM   3177 2HG2 VAL A 214     -11.401   4.039  12.670  1.00 92.47           H
ATOM   3178 3HG2 VAL A 214      -9.772   4.755  12.706  1.00 92.47           H
ATOM   3179  HN  VAL A 214     -11.947   1.873  12.589  1.00 92.47           H
ATOM   3180  N   LEU A 215     -10.096  -0.205  10.965  1.00 92.22           N
ATOM   3181  CA  LEU A 215      -9.426  -1.411  10.509  1.00 92.22           C
ATOM   3182  C   LEU A 215     -10.291  -2.101   9.452  1.00 92.22           C
ATOM   3183  O   LEU A 215      -9.783  -2.550   8.426  1.00 92.22           O
ATOM   3184  HA  LEU A 215      -8.488  -1.108  10.043  1.00 92.22           H
ATOM   3185  CB  LEU A 215      -9.072  -2.309  11.696  1.00 92.22           C
ATOM   3186 1HB  LEU A 215      -9.969  -2.451  12.299  1.00 92.22           H
ATOM   3187 2HB  LEU A 215      -8.788  -3.289  11.313  1.00 92.22           H
ATOM   3188  CG  LEU A 215      -7.952  -1.805  12.608  1.00 92.22           C
ATOM   3189  HG  LEU A 215      -8.270  -0.859  13.048  1.00 92.22           H
ATOM   3190  CD1 LEU A 215      -7.705  -2.779  13.762  1.00 92.22           C
ATOM   3191 1HD1 LEU A 215      -8.615  -2.883  14.352  1.00 92.22           H
ATOM   3192 2HD1 LEU A 215      -7.418  -3.751  13.362  1.00 92.22           H
ATOM   3193 3HD1 LEU A 215      -6.904  -2.396  14.395  1.00 92.22           H
ATOM   3194  CD2 LEU A 215      -6.677  -1.527  11.809  1.00 92.22           C
ATOM   3195 1HD2 LEU A 215      -6.346  -2.444  11.323  1.00 92.22           H
ATOM   3196 2HD2 LEU A 215      -6.881  -0.768  11.053  1.00 92.22           H
ATOM   3197 3HD2 LEU A 215      -5.898  -1.170  12.482  1.00 92.22           H
ATOM   3198  HN  LEU A 215     -10.428  -0.237  11.908  1.00 92.22           H
ATOM   3199  N   THR A 216     -11.583  -2.164   9.740  1.00 91.64           N
ATOM   3200  CA  THR A 216     -12.520  -2.814   8.839  1.00 91.64           C
ATOM   3201  C   THR A 216     -12.485  -2.147   7.462  1.00 91.64           C
ATOM   3202  O   THR A 216     -12.443  -2.829   6.440  1.00 91.64           O
ATOM   3203  HA  THR A 216     -12.203  -3.848   8.702  1.00 91.64           H
ATOM   3204  CB  THR A 216     -13.902  -2.785   9.494  1.00 91.64           C
ATOM   3205  HB  THR A 216     -14.250  -1.760   9.623  1.00 91.64           H
ATOM   3206  OG1 THR A 216     -13.734  -3.533  10.694  1.00 91.64           O
ATOM   3207  HG1 THR A 216     -13.657  -2.914  11.476  1.00 91.64           H
ATOM   3208  CG2 THR A 216     -14.942  -3.580   8.701  1.00 91.64           C
ATOM   3209 1HG2 THR A 216     -14.626  -4.621   8.630  1.00 91.64           H
ATOM   3210 2HG2 THR A 216     -15.035  -3.160   7.700  1.00 91.64           H
ATOM   3211 3HG2 THR A 216     -15.905  -3.527   9.209  1.00 91.64           H
ATOM   3212  HN  THR A 216     -11.990  -1.782  10.570  1.00 91.64           H
ATOM   3213  N   LEU A 217     -12.503  -0.823   7.481  1.00 88.66           N
ATOM   3214  CA  LEU A 217     -12.486  -0.057   6.246  1.00 88.66           C
ATOM   3215  C   LEU A 217     -11.207  -0.376   5.470  1.00 88.66           C
ATOM   3216  O   LEU A 217     -11.229  -0.479   4.245  1.00 88.66           O
ATOM   3217  HA  LEU A 217     -13.341  -0.378   5.651  1.00 88.66           H
ATOM   3218  CB  LEU A 217     -12.673   1.434   6.538  1.00 88.66           C
ATOM   3219 1HB  LEU A 217     -13.497   1.546   7.242  1.00 88.66           H
ATOM   3220 2HB  LEU A 217     -11.776   1.801   7.036  1.00 88.66           H
ATOM   3221  CG  LEU A 217     -12.950   2.325   5.326  1.00 88.66           C
ATOM   3222  HG  LEU A 217     -12.216   2.092   4.555  1.00 88.66           H
ATOM   3223  CD1 LEU A 217     -14.332   2.034   4.736  1.00 88.66           C
ATOM   3224 1HD1 LEU A 217     -14.380   0.991   4.422  1.00 88.66           H
ATOM   3225 2HD1 LEU A 217     -15.096   2.222   5.490  1.00 88.66           H
ATOM   3226 3HD1 LEU A 217     -14.503   2.681   3.875  1.00 88.66           H
ATOM   3227  CD2 LEU A 217     -12.779   3.803   5.681  1.00 88.66           C
ATOM   3228 1HD2 LEU A 217     -13.475   4.069   6.476  1.00 88.66           H
ATOM   3229 2HD2 LEU A 217     -11.757   3.980   6.018  1.00 88.66           H
ATOM   3230 3HD2 LEU A 217     -12.982   4.414   4.801  1.00 88.66           H
ATOM   3231  HN  LEU A 217     -12.529  -0.275   8.318  1.00 88.66           H
ATOM   3232  N   LYS A 218     -10.122  -0.523   6.216  1.00 85.97           N
ATOM   3233  CA  LYS A 218      -8.826  -0.780   5.610  1.00 85.97           C
ATOM   3234  C   LYS A 218      -8.865  -2.129   4.889  1.00 85.97           C
ATOM   3235  O   LYS A 218      -8.366  -2.253   3.771  1.00 85.97           O
ATOM   3236  HA  LYS A 218      -8.650   0.002   4.872  1.00 85.97           H
ATOM   3237  CB  LYS A 218      -7.715  -0.674   6.656  1.00 85.97           C
ATOM   3238 1HB  LYS A 218      -7.832   0.249   7.224  1.00 85.97           H
ATOM   3239 2HB  LYS A 218      -7.798  -1.497   7.366  1.00 85.97           H
ATOM   3240  CG  LYS A 218      -6.335  -0.701   5.995  1.00 85.97           C
ATOM   3241 1HG  LYS A 218      -6.228  -1.612   5.407  1.00 85.97           H
ATOM   3242 2HG  LYS A 218      -6.243   0.137   5.304  1.00 85.97           H
ATOM   3243  CD  LYS A 218      -5.223  -0.631   7.044  1.00 85.97           C
ATOM   3244 1HD  LYS A 218      -5.289   0.312   7.586  1.00 85.97           H
ATOM   3245 2HD  LYS A 218      -5.357  -1.429   7.774  1.00 85.97           H
ATOM   3246  CE  LYS A 218      -3.845  -0.755   6.390  1.00 85.97           C
ATOM   3247 1HE  LYS A 218      -3.824  -1.626   5.735  1.00 85.97           H
ATOM   3248 2HE  LYS A 218      -3.652   0.118   5.767  1.00 85.97           H
ATOM   3249  NZ  LYS A 218      -2.792  -0.877   7.422  1.00 85.97           N
ATOM   3250 1HZ  LYS A 218      -1.931  -1.196   6.991  1.00 85.97           H
ATOM   3251 2HZ  LYS A 218      -2.638   0.026   7.857  1.00 85.97           H
ATOM   3252 3HZ  LYS A 218      -3.084  -1.545   8.127  1.00 85.97           H
ATOM   3253  HN  LYS A 218     -10.118  -0.469   7.215  1.00 85.97           H
ATOM   3254  N   VAL A 219      -9.461  -3.105   5.557  1.00 90.78           N
ATOM   3255  CA  VAL A 219      -9.501  -4.458   5.029  1.00 90.78           C
ATOM   3256  C   VAL A 219     -10.378  -4.485   3.775  1.00 90.78           C
ATOM   3257  O   VAL A 219      -9.988  -5.046   2.753  1.00 90.78           O
ATOM   3258  HA  VAL A 219      -8.484  -4.733   4.751  1.00 90.78           H
ATOM   3259  CB  VAL A 219      -9.976  -5.429   6.112  1.00 90.78           C
ATOM   3260  HB  VAL A 219     -10.916  -5.050   6.513  1.00 90.78           H
ATOM   3261  CG1 VAL A 219     -10.240  -6.817   5.526  1.00 90.78           C
ATOM   3262 1HG1 VAL A 219     -11.011  -6.747   4.758  1.00 90.78           H
ATOM   3263 2HG1 VAL A 219      -9.322  -7.207   5.085  1.00 90.78           H
ATOM   3264 3HG1 VAL A 219     -10.577  -7.487   6.317  1.00 90.78           H
ATOM   3265  CG2 VAL A 219      -8.970  -5.502   7.262  1.00 90.78           C
ATOM   3266 1HG2 VAL A 219      -8.008  -5.845   6.882  1.00 90.78           H
ATOM   3267 2HG2 VAL A 219      -8.853  -4.513   7.706  1.00 90.78           H
ATOM   3268 3HG2 VAL A 219      -9.332  -6.199   8.018  1.00 90.78           H
ATOM   3269  HN  VAL A 219      -9.909  -2.984   6.443  1.00 90.78           H
ATOM   3270  N   ILE A 220     -11.547  -3.872   3.896  1.00 90.98           N
ATOM   3271  CA  ILE A 220     -12.541  -3.941   2.839  1.00 90.98           C
ATOM   3272  C   ILE A 220     -11.990  -3.267   1.581  1.00 90.98           C
ATOM   3273  O   ILE A 220     -11.922  -3.885   0.520  1.00 90.98           O
ATOM   3274  HA  ILE A 220     -12.712  -4.995   2.619  1.00 90.98           H
ATOM   3275  CB  ILE A 220     -13.872  -3.357   3.316  1.00 90.98           C
ATOM   3276  HB  ILE A 220     -13.674  -2.391   3.781  1.00 90.98           H
ATOM   3277  CG1 ILE A 220     -14.511  -4.249   4.383  1.00 90.98           C
ATOM   3278 1HG1 ILE A 220     -14.759  -5.218   3.950  1.00 90.98           H
ATOM   3279 2HG1 ILE A 220     -13.797  -4.431   5.185  1.00 90.98           H
ATOM   3280  CG2 ILE A 220     -14.815  -3.107   2.138  1.00 90.98           C
ATOM   3281 1HG2 ILE A 220     -14.353  -2.403   1.445  1.00 90.98           H
ATOM   3282 2HG2 ILE A 220     -15.011  -4.048   1.623  1.00 90.98           H
ATOM   3283 3HG2 ILE A 220     -15.754  -2.692   2.505  1.00 90.98           H
ATOM   3284  CD1 ILE A 220     -15.774  -3.601   4.954  1.00 90.98           C
ATOM   3285 1HD1 ILE A 220     -15.518  -2.643   5.407  1.00 90.98           H
ATOM   3286 2HD1 ILE A 220     -16.496  -3.442   4.153  1.00 90.98           H
ATOM   3287 3HD1 ILE A 220     -16.208  -4.256   5.710  1.00 90.98           H
ATOM   3288  HN  ILE A 220     -11.817  -3.337   4.696  1.00 90.98           H
ATOM   3289  N   LEU A 221     -11.609  -2.008   1.742  1.00 89.74           N
ATOM   3290  CA  LEU A 221     -11.215  -1.195   0.604  1.00 89.74           C
ATOM   3291  C   LEU A 221      -9.776  -1.536   0.213  1.00 89.74           C
ATOM   3292  O   LEU A 221      -9.376  -1.337  -0.934  1.00 89.74           O
ATOM   3293  HA  LEU A 221     -11.870  -1.456  -0.227  1.00 89.74           H
ATOM   3294  CB  LEU A 221     -11.434   0.289   0.905  1.00 89.74           C
ATOM   3295 1HB  LEU A 221     -10.865   0.547   1.798  1.00 89.74           H
ATOM   3296 2HB  LEU A 221     -11.018   0.872   0.083  1.00 89.74           H
ATOM   3297  CG  LEU A 221     -12.886   0.723   1.116  1.00 89.74           C
ATOM   3298  HG  LEU A 221     -13.273   0.205   1.993  1.00 89.74           H
ATOM   3299  CD1 LEU A 221     -12.974   2.223   1.402  1.00 89.74           C
ATOM   3300 1HD1 LEU A 221     -12.406   2.456   2.302  1.00 89.74           H
ATOM   3301 2HD1 LEU A 221     -12.563   2.779   0.559  1.00 89.74           H
ATOM   3302 3HD1 LEU A 221     -14.017   2.505   1.548  1.00 89.74           H
ATOM   3303  CD2 LEU A 221     -13.759   0.314  -0.073  1.00 89.74           C
ATOM   3304 1HD2 LEU A 221     -13.382   0.786  -0.980  1.00 89.74           H
ATOM   3305 2HD2 LEU A 221     -13.731  -0.769  -0.188  1.00 89.74           H
ATOM   3306 3HD2 LEU A 221     -14.786   0.634   0.104  1.00 89.74           H
ATOM   3307  HN  LEU A 221     -11.568  -1.545   2.627  1.00 89.74           H
ATOM   3308  N   GLY A 222      -9.036  -2.045   1.187  1.00 88.44           N
ATOM   3309  CA  GLY A 222      -7.602  -2.214   1.028  1.00 88.44           C
ATOM   3310  C   GLY A 222      -7.281  -3.513   0.286  1.00 88.44           C
ATOM   3311  O   GLY A 222      -6.224  -3.634  -0.331  1.00 88.44           O
ATOM   3312 1HA  GLY A 222      -7.191  -1.366   0.479  1.00 88.44           H
ATOM   3313 2HA  GLY A 222      -7.122  -2.222   2.007  1.00 88.44           H
ATOM   3314  HN  GLY A 222      -9.401  -2.339   2.071  1.00 88.44           H
ATOM   3315  N   PHE A 223      -8.213  -4.451   0.370  1.00 82.46           N
ATOM   3316  CA  PHE A 223      -7.989  -5.780  -0.173  1.00 82.46           C
ATOM   3317  C   PHE A 223      -9.255  -6.320  -0.841  1.00 82.46           C
ATOM   3318  O   PHE A 223      -9.267  -6.573  -2.044  1.00 82.46           O
ATOM   3319  HA  PHE A 223      -7.196  -5.696  -0.916  1.00 82.46           H
ATOM   3320  CB  PHE A 223      -7.620  -6.686   1.003  1.00 82.46           C
ATOM   3321 1HB  PHE A 223      -6.808  -6.224   1.565  1.00 82.46           H
ATOM   3322 2HB  PHE A 223      -8.474  -6.756   1.677  1.00 82.46           H
ATOM   3323  CG  PHE A 223      -7.197  -8.098   0.591  1.00 82.46           C
ATOM   3324  CD1 PHE A 223      -7.984  -9.162   0.902  1.00 82.46           C
ATOM   3325  HD1 PHE A 223      -8.917  -9.009   1.445  1.00 82.46           H
ATOM   3326  CD2 PHE A 223      -6.033  -8.288  -0.086  1.00 82.46           C
ATOM   3327  HD2 PHE A 223      -5.401  -7.436  -0.335  1.00 82.46           H
ATOM   3328  CE1 PHE A 223      -7.591 -10.472   0.520  1.00 82.46           C
ATOM   3329  HE1 PHE A 223      -8.223 -11.325   0.770  1.00 82.46           H
ATOM   3330  CE2 PHE A 223      -5.640  -9.598  -0.468  1.00 82.46           C
ATOM   3331  HE2 PHE A 223      -4.707  -9.751  -1.011  1.00 82.46           H
ATOM   3332  CZ  PHE A 223      -6.427 -10.662  -0.157  1.00 82.46           C
ATOM   3333  HZ  PHE A 223      -6.126 -11.668  -0.450  1.00 82.46           H
ATOM   3334  HN  PHE A 223      -9.106  -4.314   0.799  1.00 82.46           H
ATOM   3335  N   PHE A 224     -10.291  -6.481  -0.030  1.00 84.87           N
ATOM   3336  CA  PHE A 224     -11.412  -7.325  -0.406  1.00 84.87           C
ATOM   3337  C   PHE A 224     -12.060  -6.831  -1.701  1.00 84.87           C
ATOM   3338  O   PHE A 224     -12.199  -7.590  -2.659  1.00 84.87           O
ATOM   3339  HA  PHE A 224     -11.022  -8.331  -0.558  1.00 84.87           H
ATOM   3340  CB  PHE A 224     -12.436  -7.240   0.727  1.00 84.87           C
ATOM   3341 1HB  PHE A 224     -11.924  -7.390   1.678  1.00 84.87           H
ATOM   3342 2HB  PHE A 224     -12.858  -6.236   0.747  1.00 84.87           H
ATOM   3343  CG  PHE A 224     -13.575  -8.255   0.613  1.00 84.87           C
ATOM   3344  CD1 PHE A 224     -14.783  -7.869   0.122  1.00 84.87           C
ATOM   3345  HD1 PHE A 224     -14.939  -6.837  -0.191  1.00 84.87           H
ATOM   3346  CD2 PHE A 224     -13.380  -9.543   1.004  1.00 84.87           C
ATOM   3347  HD2 PHE A 224     -12.412  -9.853   1.398  1.00 84.87           H
ATOM   3348  CE1 PHE A 224     -15.841  -8.811   0.016  1.00 84.87           C
ATOM   3349  HE1 PHE A 224     -16.809  -8.501  -0.378  1.00 84.87           H
ATOM   3350  CE2 PHE A 224     -14.438 -10.485   0.899  1.00 84.87           C
ATOM   3351  HE2 PHE A 224     -14.282 -11.517   1.212  1.00 84.87           H
ATOM   3352  CZ  PHE A 224     -15.646 -10.099   0.407  1.00 84.87           C
ATOM   3353  HZ  PHE A 224     -16.457 -10.822   0.326  1.00 84.87           H
ATOM   3354  HN  PHE A 224     -10.371  -6.047   0.868  1.00 84.87           H
ATOM   3355  N   LEU A 225     -12.439  -5.561  -1.688  1.00 90.00           N
ATOM   3356  CA  LEU A 225     -13.112  -4.970  -2.832  1.00 90.00           C
ATOM   3357  C   LEU A 225     -12.211  -5.083  -4.063  1.00 90.00           C
ATOM   3358  O   LEU A 225     -12.622  -5.618  -5.091  1.00 90.00           O
ATOM   3359  HA  LEU A 225     -14.018  -5.548  -3.013  1.00 90.00           H
ATOM   3360  CB  LEU A 225     -13.545  -3.537  -2.517  1.00 90.00           C
ATOM   3361 1HB  LEU A 225     -14.270  -3.568  -1.703  1.00 90.00           H
ATOM   3362 2HB  LEU A 225     -12.678  -2.988  -2.150  1.00 90.00           H
ATOM   3363  CG  LEU A 225     -14.158  -2.750  -3.677  1.00 90.00           C
ATOM   3364  HG  LEU A 225     -13.518  -2.876  -4.551  1.00 90.00           H
ATOM   3365  CD1 LEU A 225     -15.538  -3.301  -4.045  1.00 90.00           C
ATOM   3366 1HD1 LEU A 225     -15.445  -4.346  -4.341  1.00 90.00           H
ATOM   3367 2HD1 LEU A 225     -16.200  -3.225  -3.183  1.00 90.00           H
ATOM   3368 3HD1 LEU A 225     -15.950  -2.724  -4.873  1.00 90.00           H
ATOM   3369  CD2 LEU A 225     -14.203  -1.254  -3.362  1.00 90.00           C
ATOM   3370 1HD2 LEU A 225     -14.808  -1.088  -2.471  1.00 90.00           H
ATOM   3371 2HD2 LEU A 225     -13.191  -0.888  -3.188  1.00 90.00           H
ATOM   3372 3HD2 LEU A 225     -14.643  -0.719  -4.204  1.00 90.00           H
ATOM   3373  HN  LEU A 225     -12.294  -4.942  -0.917  1.00 90.00           H
ATOM   3374  N   PRO A 226     -10.970  -4.583  -3.983  1.00 90.41           N
ATOM   3375  CA  PRO A 226     -10.052  -4.654  -5.122  1.00 90.41           C
ATOM   3376  C   PRO A 226      -9.910  -6.068  -5.661  1.00 90.41           C
ATOM   3377  O   PRO A 226      -9.954  -6.282  -6.872  1.00 90.41           O
ATOM   3378  HA  PRO A 226     -10.443  -4.070  -5.955  1.00 90.41           H
ATOM   3379  CB  PRO A 226      -8.732  -4.127  -4.558  1.00 90.41           C
ATOM   3380 1HB  PRO A 226      -8.108  -4.934  -4.174  1.00 90.41           H
ATOM   3381 2HB  PRO A 226      -8.148  -3.609  -5.319  1.00 90.41           H
ATOM   3382  CG  PRO A 226      -9.175  -3.181  -3.448  1.00 90.41           C
ATOM   3383 1HG  PRO A 226      -8.376  -2.999  -2.729  1.00 90.41           H
ATOM   3384 2HG  PRO A 226      -9.464  -2.205  -3.839  1.00 90.41           H
ATOM   3385  CD  PRO A 226     -10.349  -3.917  -2.823  1.00 90.41           C
ATOM   3386 1HD  PRO A 226     -10.022  -4.639  -2.075  1.00 90.41           H
ATOM   3387 2HD  PRO A 226     -11.036  -3.234  -2.324  1.00 90.41           H
ATOM   3388  N   PHE A 227      -9.744  -7.005  -4.739  1.00 85.07           N
ATOM   3389  CA  PHE A 227      -9.467  -8.382  -5.113  1.00 85.07           C
ATOM   3390  C   PHE A 227     -10.632  -8.980  -5.903  1.00 85.07           C
ATOM   3391  O   PHE A 227     -10.424  -9.629  -6.927  1.00 85.07           O
ATOM   3392  HA  PHE A 227      -8.573  -8.374  -5.736  1.00 85.07           H
ATOM   3393  CB  PHE A 227      -9.289  -9.170  -3.814  1.00 85.07           C
ATOM   3394 1HB  PHE A 227      -8.496  -8.708  -3.225  1.00 85.07           H
ATOM   3395 2HB  PHE A 227     -10.205  -9.096  -3.227  1.00 85.07           H
ATOM   3396  CG  PHE A 227      -8.953 -10.648  -4.024  1.00 85.07           C
ATOM   3397  CD1 PHE A 227      -9.928 -11.589  -3.915  1.00 85.07           C
ATOM   3398  HD1 PHE A 227     -10.950 -11.291  -3.678  1.00 85.07           H
ATOM   3399  CD2 PHE A 227      -7.679 -11.020  -4.320  1.00 85.07           C
ATOM   3400  HD2 PHE A 227      -6.897 -10.266  -4.407  1.00 85.07           H
ATOM   3401  CE1 PHE A 227      -9.616 -12.961  -4.110  1.00 85.07           C
ATOM   3402  HE1 PHE A 227     -10.398 -13.715  -4.022  1.00 85.07           H
ATOM   3403  CE2 PHE A 227      -7.367 -12.392  -4.515  1.00 85.07           C
ATOM   3404  HE2 PHE A 227      -6.346 -12.690  -4.752  1.00 85.07           H
ATOM   3405  CZ  PHE A 227      -8.342 -13.333  -4.406  1.00 85.07           C
ATOM   3406  HZ  PHE A 227      -8.103 -14.386  -4.555  1.00 85.07           H
ATOM   3407  HN  PHE A 227      -9.794  -6.836  -3.755  1.00 85.07           H
ATOM   3408  N   VAL A 228     -11.833  -8.741  -5.397  1.00 92.34           N
ATOM   3409  CA  VAL A 228     -13.030  -9.277  -6.024  1.00 92.34           C
ATOM   3410  C   VAL A 228     -13.136  -8.741  -7.453  1.00 92.34           C
ATOM   3411  O   VAL A 228     -13.398  -9.498  -8.386  1.00 92.34           O
ATOM   3412  HA  VAL A 228     -12.923 -10.361  -6.063  1.00 92.34           H
ATOM   3413  CB  VAL A 228     -14.258  -8.953  -5.170  1.00 92.34           C
ATOM   3414  HB  VAL A 228     -14.251  -7.882  -4.966  1.00 92.34           H
ATOM   3415  CG1 VAL A 228     -15.549  -9.280  -5.922  1.00 92.34           C
ATOM   3416 1HG1 VAL A 228     -15.595  -8.691  -6.838  1.00 92.34           H
ATOM   3417 2HG1 VAL A 228     -15.567 -10.341  -6.170  1.00 92.34           H
ATOM   3418 3HG1 VAL A 228     -16.406  -9.040  -5.293  1.00 92.34           H
ATOM   3419  CG2 VAL A 228     -14.203  -9.687  -3.829  1.00 92.34           C
ATOM   3420 1HG2 VAL A 228     -14.173 -10.763  -4.005  1.00 92.34           H
ATOM   3421 2HG2 VAL A 228     -13.309  -9.384  -3.285  1.00 92.34           H
ATOM   3422 3HG2 VAL A 228     -15.087  -9.439  -3.243  1.00 92.34           H
ATOM   3423  HN  VAL A 228     -11.996  -8.193  -4.577  1.00 92.34           H
ATOM   3424  N   VAL A 229     -12.927  -7.439  -7.579  1.00 92.14           N
ATOM   3425  CA  VAL A 229     -13.066  -6.780  -8.867  1.00 92.14           C
ATOM   3426  C   VAL A 229     -12.028  -7.347  -9.838  1.00 92.14           C
ATOM   3427  O   VAL A 229     -12.350  -7.655 -10.985  1.00 92.14           O
ATOM   3428  HA  VAL A 229     -14.062  -7.006  -9.247  1.00 92.14           H
ATOM   3429  CB  VAL A 229     -12.957  -5.264  -8.693  1.00 92.14           C
ATOM   3430  HB  VAL A 229     -12.036  -5.054  -8.149  1.00 92.14           H
ATOM   3431  CG1 VAL A 229     -12.871  -4.562 -10.050  1.00 92.14           C
ATOM   3432 1HG1 VAL A 229     -11.992  -4.916 -10.588  1.00 92.14           H
ATOM   3433 2HG1 VAL A 229     -13.767  -4.784 -10.631  1.00 92.14           H
ATOM   3434 3HG1 VAL A 229     -12.795  -3.485  -9.898  1.00 92.14           H
ATOM   3435  CG2 VAL A 229     -14.125  -4.721  -7.868  1.00 92.14           C
ATOM   3436 1HG2 VAL A 229     -15.063  -4.948  -8.373  1.00 92.14           H
ATOM   3437 2HG2 VAL A 229     -14.120  -5.187  -6.882  1.00 92.14           H
ATOM   3438 3HG2 VAL A 229     -14.022  -3.641  -7.760  1.00 92.14           H
ATOM   3439  HN  VAL A 229     -12.669  -6.838  -6.823  1.00 92.14           H
ATOM   3440  N   MET A 230     -10.805  -7.467  -9.344  1.00 84.30           N
ATOM   3441  CA  MET A 230      -9.711  -7.958 -10.165  1.00 84.30           C
ATOM   3442  C   MET A 230      -9.987  -9.382 -10.651  1.00 84.30           C
ATOM   3443  O   MET A 230      -9.825  -9.681 -11.833  1.00 84.30           O
ATOM   3444  HA  MET A 230      -9.656  -7.281 -11.017  1.00 84.30           H
ATOM   3445  CB  MET A 230      -8.414  -7.938  -9.353  1.00 84.30           C
ATOM   3446 1HB  MET A 230      -8.604  -8.315  -8.348  1.00 84.30           H
ATOM   3447 2HB  MET A 230      -7.684  -8.604  -9.811  1.00 84.30           H
ATOM   3448  CG  MET A 230      -7.841  -6.522  -9.272  1.00 84.30           C
ATOM   3449 1HG  MET A 230      -7.447  -6.224 -10.244  1.00 84.30           H
ATOM   3450 2HG  MET A 230      -8.630  -5.814  -9.018  1.00 84.30           H
ATOM   3451  SD  MET A 230      -6.546  -6.456  -8.045  1.00 84.30           S
ATOM   3452  CE  MET A 230      -5.748  -8.023  -8.353  1.00 84.30           C
ATOM   3453 1HE  MET A 230      -6.463  -8.831  -8.200  1.00 84.30           H
ATOM   3454 2HE  MET A 230      -5.384  -8.050  -9.380  1.00 84.30           H
ATOM   3455 3HE  MET A 230      -4.910  -8.145  -7.667  1.00 84.30           H
ATOM   3456  HN  MET A 230     -10.557  -7.236  -8.403  1.00 84.30           H
ATOM   3457  N   ALA A 231     -10.399 -10.224  -9.714  1.00 90.39           N
ATOM   3458  CA  ALA A 231     -10.613 -11.630 -10.012  1.00 90.39           C
ATOM   3459  C   ALA A 231     -11.679 -11.759 -11.102  1.00 90.39           C
ATOM   3460  O   ALA A 231     -11.522 -12.539 -12.040  1.00 90.39           O
ATOM   3461  HA  ALA A 231      -9.673 -12.037 -10.385  1.00 90.39           H
ATOM   3462  CB  ALA A 231     -10.997 -12.371  -8.730  1.00 90.39           C
ATOM   3463 1HB  ALA A 231     -10.194 -12.273  -7.999  1.00 90.39           H
ATOM   3464 2HB  ALA A 231     -11.913 -11.943  -8.323  1.00 90.39           H
ATOM   3465 3HB  ALA A 231     -11.157 -13.426  -8.954  1.00 90.39           H
ATOM   3466  HN  ALA A 231     -10.585  -9.960  -8.767  1.00 90.39           H
ATOM   3467  N   CYS A 232     -12.740 -10.982 -10.942  1.00 89.69           N
ATOM   3468  CA  CYS A 232     -13.848 -11.025 -11.881  1.00 89.69           C
ATOM   3469  C   CYS A 232     -13.338 -10.562 -13.247  1.00 89.69           C
ATOM   3470  O   CYS A 232     -13.592 -11.210 -14.261  1.00 89.69           O
ATOM   3471  HA  CYS A 232     -14.182 -12.062 -11.923  1.00 89.69           H
ATOM   3472  CB  CYS A 232     -15.032 -10.184 -11.398  1.00 89.69           C
ATOM   3473 1HB  CYS A 232     -14.692  -9.185 -11.125  1.00 89.69           H
ATOM   3474 2HB  CYS A 232     -15.756 -10.065 -12.204  1.00 89.69           H
ATOM   3475  SG  CYS A 232     -15.826 -10.989  -9.959  1.00 89.69           S
ATOM   3476  HG  CYS A 232     -14.964 -10.535  -9.053  1.00 89.69           H
ATOM   3477  HN  CYS A 232     -12.850 -10.333 -10.189  1.00 89.69           H
ATOM   3478  N   CYS A 233     -12.628  -9.443 -13.230  1.00 88.11           N
ATOM   3479  CA  CYS A 233     -12.188  -8.817 -14.465  1.00 88.11           C
ATOM   3480  C   CYS A 233     -11.367  -9.839 -15.255  1.00 88.11           C
ATOM   3481  O   CYS A 233     -11.612 -10.055 -16.440  1.00 88.11           O
ATOM   3482  HA  CYS A 233     -13.088  -8.538 -15.013  1.00 88.11           H
ATOM   3483  CB  CYS A 233     -11.399  -7.534 -14.199  1.00 88.11           C
ATOM   3484 1HB  CYS A 233     -10.661  -7.707 -13.415  1.00 88.11           H
ATOM   3485 2HB  CYS A 233     -10.850  -7.243 -15.094  1.00 88.11           H
ATOM   3486  SG  CYS A 233     -12.538  -6.191 -13.700  1.00 88.11           S
ATOM   3487  HG  CYS A 233     -12.689  -6.597 -12.443  1.00 88.11           H
ATOM   3488  HN  CYS A 233     -12.355  -8.967 -12.394  1.00 88.11           H
ATOM   3489  N   TYR A 234     -10.408 -10.440 -14.565  1.00 74.57           N
ATOM   3490  CA  TYR A 234      -9.440 -11.301 -15.223  1.00 74.57           C
ATOM   3491  C   TYR A 234     -10.078 -12.629 -15.635  1.00 74.57           C
ATOM   3492  O   TYR A 234      -9.706 -13.212 -16.652  1.00 74.57           O
ATOM   3493  HA  TYR A 234      -9.084 -10.786 -16.115  1.00 74.57           H
ATOM   3494  CB  TYR A 234      -8.346 -11.573 -14.189  1.00 74.57           C
ATOM   3495 1HB  TYR A 234      -8.782 -11.518 -13.191  1.00 74.57           H
ATOM   3496 2HB  TYR A 234      -7.981 -12.592 -14.321  1.00 74.57           H
ATOM   3497  CG  TYR A 234      -7.162 -10.608 -14.267  1.00 74.57           C
ATOM   3498  CD1 TYR A 234      -6.036 -10.953 -14.986  1.00 74.57           C
ATOM   3499  HD1 TYR A 234      -5.990 -11.914 -15.498  1.00 74.57           H
ATOM   3500  CD2 TYR A 234      -7.220  -9.391 -13.617  1.00 74.57           C
ATOM   3501  HD2 TYR A 234      -8.109  -9.118 -13.049  1.00 74.57           H
ATOM   3502  CE1 TYR A 234      -4.921 -10.044 -15.059  1.00 74.57           C
ATOM   3503  HE1 TYR A 234      -4.026 -10.305 -15.624  1.00 74.57           H
ATOM   3504  CE2 TYR A 234      -6.105  -8.482 -13.691  1.00 74.57           C
ATOM   3505  HE2 TYR A 234      -6.138  -7.518 -13.183  1.00 74.57           H
ATOM   3506  CZ  TYR A 234      -5.011  -8.854 -14.408  1.00 74.57           C
ATOM   3507  OH  TYR A 234      -3.959  -7.995 -14.477  1.00 74.57           O
ATOM   3508  HH  TYR A 234      -3.308  -8.307 -15.169  1.00 74.57           H
ATOM   3509  HN  TYR A 234     -10.287 -10.347 -13.577  1.00 74.57           H
ATOM   3510  N   THR A 235     -11.029 -13.069 -14.823  1.00 85.00           N
ATOM   3511  CA  THR A 235     -11.779 -14.274 -15.133  1.00 85.00           C
ATOM   3512  C   THR A 235     -12.424 -14.161 -16.516  1.00 85.00           C
ATOM   3513  O   THR A 235     -12.367 -15.098 -17.310  1.00 85.00           O
ATOM   3514  HA  THR A 235     -11.082 -15.112 -15.173  1.00 85.00           H
ATOM   3515  CB  THR A 235     -12.790 -14.505 -14.008  1.00 85.00           C
ATOM   3516  HB  THR A 235     -13.520 -13.696 -13.969  1.00 85.00           H
ATOM   3517  OG1 THR A 235     -11.983 -14.661 -12.843  1.00 85.00           O
ATOM   3518  HG1 THR A 235     -12.016 -13.828 -12.290  1.00 85.00           H
ATOM   3519  CG2 THR A 235     -13.517 -15.844 -14.139  1.00 85.00           C
ATOM   3520 1HG2 THR A 235     -12.792 -16.656 -14.110  1.00 85.00           H
ATOM   3521 2HG2 THR A 235     -14.057 -15.873 -15.086  1.00 85.00           H
ATOM   3522 3HG2 THR A 235     -14.223 -15.957 -13.316  1.00 85.00           H
ATOM   3523  HN  THR A 235     -11.289 -12.617 -13.970  1.00 85.00           H
ATOM   3524  N   ILE A 236     -13.023 -13.005 -16.760  1.00 83.87           N
ATOM   3525  CA  ILE A 236     -13.689 -12.761 -18.029  1.00 83.87           C
ATOM   3526  C   ILE A 236     -12.637 -12.593 -19.127  1.00 83.87           C
ATOM   3527  O   ILE A 236     -12.823 -13.066 -20.247  1.00 83.87           O
ATOM   3528  HA  ILE A 236     -14.289 -13.641 -18.258  1.00 83.87           H
ATOM   3529  CB  ILE A 236     -14.649 -11.575 -17.911  1.00 83.87           C
ATOM   3530  HB  ILE A 236     -14.077 -10.702 -17.598  1.00 83.87           H
ATOM   3531  CG1 ILE A 236     -15.707 -11.832 -16.836  1.00 83.87           C
ATOM   3532 1HG1 ILE A 236     -16.433 -12.559 -17.201  1.00 83.87           H
ATOM   3533 2HG1 ILE A 236     -15.237 -12.266 -15.954  1.00 83.87           H
ATOM   3534  CG2 ILE A 236     -15.277 -11.242 -19.266  1.00 83.87           C
ATOM   3535 1HG2 ILE A 236     -14.492 -10.986 -19.977  1.00 83.87           H
ATOM   3536 2HG2 ILE A 236     -15.832 -12.106 -19.632  1.00 83.87           H
ATOM   3537 3HG2 ILE A 236     -15.955 -10.396 -19.153  1.00 83.87           H
ATOM   3538  CD1 ILE A 236     -16.424 -10.536 -16.452  1.00 83.87           C
ATOM   3539 1HD1 ILE A 236     -15.699  -9.820 -16.065  1.00 83.87           H
ATOM   3540 2HD1 ILE A 236     -16.914 -10.118 -17.332  1.00 83.87           H
ATOM   3541 3HD1 ILE A 236     -17.171 -10.747 -15.687  1.00 83.87           H
ATOM   3542  HN  ILE A 236     -13.059 -12.245 -16.111  1.00 83.87           H
ATOM   3543  N   ILE A 237     -11.555 -11.918 -18.768  1.00 80.18           N
ATOM   3544  CA  ILE A 237     -10.484 -11.661 -19.716  1.00 80.18           C
ATOM   3545  C   ILE A 237      -9.970 -12.991 -20.271  1.00 80.18           C
ATOM   3546  O   ILE A 237      -9.902 -13.177 -21.485  1.00 80.18           O
ATOM   3547  HA  ILE A 237     -10.907 -11.085 -20.539  1.00 80.18           H
ATOM   3548  CB  ILE A 237      -9.394 -10.801 -19.073  1.00 80.18           C
ATOM   3549  HB  ILE A 237      -9.239 -11.152 -18.053  1.00 80.18           H
ATOM   3550  CG1 ILE A 237      -9.831  -9.337 -18.986  1.00 80.18           C
ATOM   3551 1HG1 ILE A 237      -9.821  -8.891 -19.981  1.00 80.18           H
ATOM   3552 2HG1 ILE A 237     -10.858  -9.282 -18.623  1.00 80.18           H
ATOM   3553  CG2 ILE A 237      -8.064 -10.959 -19.813  1.00 80.18           C
ATOM   3554 1HG2 ILE A 237      -7.751 -12.002 -19.778  1.00 80.18           H
ATOM   3555 2HG2 ILE A 237      -8.186 -10.650 -20.851  1.00 80.18           H
ATOM   3556 3HG2 ILE A 237      -7.307 -10.337 -19.335  1.00 80.18           H
ATOM   3557  CD1 ILE A 237      -8.911  -8.545 -18.055  1.00 80.18           C
ATOM   3558 1HD1 ILE A 237      -8.944  -8.980 -17.056  1.00 80.18           H
ATOM   3559 2HD1 ILE A 237      -7.890  -8.583 -18.435  1.00 80.18           H
ATOM   3560 3HD1 ILE A 237      -9.245  -7.508 -18.011  1.00 80.18           H
ATOM   3561  HN  ILE A 237     -11.404 -11.551 -17.850  1.00 80.18           H
ATOM   3562  N   ILE A 238      -9.621 -13.883 -19.355  1.00 77.99           N
ATOM   3563  CA  ILE A 238      -9.031 -15.155 -19.735  1.00 77.99           C
ATOM   3564  C   ILE A 238      -9.997 -15.907 -20.653  1.00 77.99           C
ATOM   3565  O   ILE A 238      -9.586 -16.464 -21.670  1.00 77.99           O
ATOM   3566  HA  ILE A 238      -8.121 -14.939 -20.295  1.00 77.99           H
ATOM   3567  CB  ILE A 238      -8.620 -15.948 -18.493  1.00 77.99           C
ATOM   3568  HB  ILE A 238      -9.454 -15.937 -17.790  1.00 77.99           H
ATOM   3569  CG1 ILE A 238      -7.430 -15.291 -17.792  1.00 77.99           C
ATOM   3570 1HG1 ILE A 238      -6.523 -15.458 -18.374  1.00 77.99           H
ATOM   3571 2HG1 ILE A 238      -7.582 -14.213 -17.742  1.00 77.99           H
ATOM   3572  CG2 ILE A 238      -8.343 -17.411 -18.843  1.00 77.99           C
ATOM   3573 1HG2 ILE A 238      -9.243 -17.861 -19.263  1.00 77.99           H
ATOM   3574 2HG2 ILE A 238      -7.536 -17.464 -19.574  1.00 77.99           H
ATOM   3575 3HG2 ILE A 238      -8.054 -17.952 -17.942  1.00 77.99           H
ATOM   3576  CD1 ILE A 238      -7.247 -15.852 -16.380  1.00 77.99           C
ATOM   3577 1HD1 ILE A 238      -8.146 -15.662 -15.794  1.00 77.99           H
ATOM   3578 2HD1 ILE A 238      -7.070 -16.926 -16.436  1.00 77.99           H
ATOM   3579 3HD1 ILE A 238      -6.394 -15.368 -15.905  1.00 77.99           H
ATOM   3580  HN  ILE A 238      -9.736 -13.748 -18.371  1.00 77.99           H
ATOM   3581  N   HIS A 239     -11.263 -15.898 -20.261  1.00 76.97           N
ATOM   3582  CA  HIS A 239     -12.285 -16.603 -21.016  1.00 76.97           C
ATOM   3583  C   HIS A 239     -12.325 -16.068 -22.449  1.00 76.97           C
ATOM   3584  O   HIS A 239     -12.403 -16.841 -23.402  1.00 76.97           O
ATOM   3585  HA  HIS A 239     -11.990 -17.652 -21.037  1.00 76.97           H
ATOM   3586  CB  HIS A 239     -13.640 -16.513 -20.311  1.00 76.97           C
ATOM   3587 1HB  HIS A 239     -13.511 -16.783 -19.263  1.00 76.97           H
ATOM   3588 2HB  HIS A 239     -13.982 -15.478 -20.334  1.00 76.97           H
ATOM   3589  CG  HIS A 239     -14.706 -17.394 -20.916  1.00 76.97           C
ATOM   3590  ND1 HIS A 239     -14.709 -18.771 -20.776  1.00 76.97           N
ATOM   3591  HD1 HIS A 239     -14.030 -19.310 -20.278  1.00 76.97           H
ATOM   3592  CD2 HIS A 239     -15.804 -17.081 -21.663  1.00 76.97           C
ATOM   3593  HD2 HIS A 239     -16.106 -16.077 -21.962  1.00 76.97           H
ATOM   3594  CE1 HIS A 239     -15.765 -19.254 -21.415  1.00 76.97           C
ATOM   3595  HE1 HIS A 239     -16.043 -20.306 -21.488  1.00 76.97           H
ATOM   3596  NE2 HIS A 239     -16.442 -18.205 -21.964  1.00 76.97           N
ATOM   3597  HN  HIS A 239     -11.593 -15.421 -19.446  1.00 76.97           H
ATOM   3598  N   THR A 240     -12.270 -14.748 -22.556  1.00 78.66           N
ATOM   3599  CA  THR A 240     -12.358 -14.098 -23.852  1.00 78.66           C
ATOM   3600  C   THR A 240     -11.149 -14.465 -24.716  1.00 78.66           C
ATOM   3601  O   THR A 240     -11.278 -14.647 -25.925  1.00 78.66           O
ATOM   3602  HA  THR A 240     -13.243 -14.474 -24.366  1.00 78.66           H
ATOM   3603  CB  THR A 240     -12.503 -12.593 -23.618  1.00 78.66           C
ATOM   3604  HB  THR A 240     -11.577 -12.169 -23.232  1.00 78.66           H
ATOM   3605  OG1 THR A 240     -13.635 -12.483 -22.759  1.00 78.66           O
ATOM   3606  HG1 THR A 240     -13.336 -12.381 -21.810  1.00 78.66           H
ATOM   3607  CG2 THR A 240     -12.921 -11.841 -24.883  1.00 78.66           C
ATOM   3608 1HG2 THR A 240     -13.882 -12.221 -25.231  1.00 78.66           H
ATOM   3609 2HG2 THR A 240     -12.169 -11.989 -25.659  1.00 78.66           H
ATOM   3610 3HG2 THR A 240     -13.009 -10.778 -24.661  1.00 78.66           H
ATOM   3611  HN  THR A 240     -12.168 -14.128 -21.778  1.00 78.66           H
ATOM   3612  N   LEU A 241     -10.002 -14.563 -24.060  1.00 74.59           N
ATOM   3613  CA  LEU A 241      -8.755 -14.801 -24.766  1.00 74.59           C
ATOM   3614  C   LEU A 241      -8.754 -16.226 -25.324  1.00 74.59           C
ATOM   3615  O   LEU A 241      -8.322 -16.454 -26.452  1.00 74.59           O
ATOM   3616  HA  LEU A 241      -8.714 -14.103 -25.602  1.00 74.59           H
ATOM   3617  CB  LEU A 241      -7.560 -14.494 -23.861  1.00 74.59           C
ATOM   3618 1HB  LEU A 241      -7.731 -14.967 -22.894  1.00 74.59           H
ATOM   3619 2HB  LEU A 241      -6.674 -14.961 -24.292  1.00 74.59           H
ATOM   3620  CG  LEU A 241      -7.258 -13.013 -23.628  1.00 74.59           C
ATOM   3621  HG  LEU A 241      -8.174 -12.527 -23.288  1.00 74.59           H
ATOM   3622  CD1 LEU A 241      -6.215 -12.833 -22.523  1.00 74.59           C
ATOM   3623 1HD1 LEU A 241      -6.590 -13.264 -21.595  1.00 74.59           H
ATOM   3624 2HD1 LEU A 241      -5.292 -13.336 -22.810  1.00 74.59           H
ATOM   3625 3HD1 LEU A 241      -6.019 -11.770 -22.378  1.00 74.59           H
ATOM   3626  CD2 LEU A 241      -6.839 -12.327 -24.929  1.00 74.59           C
ATOM   3627 1HD2 LEU A 241      -5.943 -12.808 -25.322  1.00 74.59           H
ATOM   3628 2HD2 LEU A 241      -7.645 -12.409 -25.659  1.00 74.59           H
ATOM   3629 3HD2 LEU A 241      -6.631 -11.274 -24.735  1.00 74.59           H
ATOM   3630  HN  LEU A 241      -9.917 -14.482 -23.067  1.00 74.59           H
ATOM   3631  N   ILE A 242      -9.243 -17.148 -24.507  1.00 74.85           N
ATOM   3632  CA  ILE A 242      -9.302 -18.544 -24.903  1.00 74.85           C
ATOM   3633  C   ILE A 242     -10.132 -18.672 -26.182  1.00 74.85           C
ATOM   3634  O   ILE A 242      -9.776 -19.427 -27.085  1.00 74.85           O
ATOM   3635  HA  ILE A 242      -8.283 -18.866 -25.120  1.00 74.85           H
ATOM   3636  CB  ILE A 242      -9.813 -19.408 -23.749  1.00 74.85           C
ATOM   3637  HB  ILE A 242     -10.712 -18.942 -23.345  1.00 74.85           H
ATOM   3638  CG1 ILE A 242      -8.788 -19.470 -22.614  1.00 74.85           C
ATOM   3639 1HG1 ILE A 242      -7.931 -20.068 -22.926  1.00 74.85           H
ATOM   3640 2HG1 ILE A 242      -8.416 -18.467 -22.401  1.00 74.85           H
ATOM   3641  CG2 ILE A 242     -10.208 -20.802 -24.240  1.00 74.85           C
ATOM   3642 1HG2 ILE A 242     -10.998 -20.713 -24.986  1.00 74.85           H
ATOM   3643 2HG2 ILE A 242      -9.341 -21.290 -24.684  1.00 74.85           H
ATOM   3644 3HG2 ILE A 242     -10.568 -21.395 -23.399  1.00 74.85           H
ATOM   3645  CD1 ILE A 242      -9.405 -20.071 -21.350  1.00 74.85           C
ATOM   3646 1HD1 ILE A 242     -10.246 -19.457 -21.028  1.00 74.85           H
ATOM   3647 2HD1 ILE A 242      -9.753 -21.082 -21.561  1.00 74.85           H
ATOM   3648 3HD1 ILE A 242      -8.655 -20.103 -20.560  1.00 74.85           H
ATOM   3649  HN  ILE A 242      -9.593 -16.953 -23.591  1.00 74.85           H
ATOM   3650  N   GLN A 243     -11.225 -17.923 -26.217  1.00 70.10           N
ATOM   3651  CA  GLN A 243     -12.127 -17.969 -27.355  1.00 70.10           C
ATOM   3652  C   GLN A 243     -11.466 -17.340 -28.583  1.00 70.10           C
ATOM   3653  O   GLN A 243     -11.700 -17.775 -29.710  1.00 70.10           O
ATOM   3654  HA  GLN A 243     -12.312 -19.028 -27.535  1.00 70.10           H
ATOM   3655  CB  GLN A 243     -13.453 -17.277 -27.032  1.00 70.10           C
ATOM   3656 1HB  GLN A 243     -13.259 -16.286 -26.620  1.00 70.10           H
ATOM   3657 2HB  GLN A 243     -14.026 -17.134 -27.948  1.00 70.10           H
ATOM   3658  CG  GLN A 243     -14.272 -18.099 -26.034  1.00 70.10           C
ATOM   3659 1HG  GLN A 243     -14.403 -19.112 -26.414  1.00 70.10           H
ATOM   3660 2HG  GLN A 243     -13.729 -18.180 -25.092  1.00 70.10           H
ATOM   3661  CD  GLN A 243     -15.639 -17.458 -25.788  1.00 70.10           C
ATOM   3662  OE1 GLN A 243     -15.932 -16.365 -26.243  1.00 70.10           O
ATOM   3663  NE2 GLN A 243     -16.457 -18.198 -25.046  1.00 70.10           N
ATOM   3664 1HE2 GLN A 243     -16.155 -19.088 -24.703  1.00 70.10           H
ATOM   3665 2HE2 GLN A 243     -17.375 -17.865 -24.829  1.00 70.10           H
ATOM   3666  HN  GLN A 243     -11.495 -17.294 -25.488  1.00 70.10           H
ATOM   3667  N   ALA A 244     -10.651 -16.328 -28.324  1.00 71.12           N
ATOM   3668  CA  ALA A 244     -10.122 -15.500 -29.394  1.00 71.12           C
ATOM   3669  C   ALA A 244      -9.051 -16.283 -30.156  1.00 71.12           C
ATOM   3670  O   ALA A 244      -8.707 -15.935 -31.285  1.00 71.12           O
ATOM   3671  HA  ALA A 244     -10.943 -15.270 -30.073  1.00 71.12           H
ATOM   3672  CB  ALA A 244      -9.583 -14.193 -28.810  1.00 71.12           C
ATOM   3673 1HB  ALA A 244     -10.390 -13.661 -28.305  1.00 71.12           H
ATOM   3674 2HB  ALA A 244      -8.790 -14.413 -28.096  1.00 71.12           H
ATOM   3675 3HB  ALA A 244      -9.186 -13.572 -29.614  1.00 71.12           H
ATOM   3676  HN  ALA A 244     -10.354 -16.070 -27.404  1.00 71.12           H
ATOM   3677  N   LYS A 245      -8.553 -17.327 -29.509  1.00 59.28           N
ATOM   3678  CA  LYS A 245      -7.538 -18.170 -30.116  1.00 59.28           C
ATOM   3679  C   LYS A 245      -6.406 -17.291 -30.653  1.00 59.28           C
ATOM   3680  O   LYS A 245      -5.391 -17.800 -31.127  1.00 59.28           O
ATOM   3681  HA  LYS A 245      -7.135 -18.812 -29.333  1.00 59.28           H
ATOM   3682  CB  LYS A 245      -8.162 -19.083 -31.174  1.00 59.28           C
ATOM   3683 1HB  LYS A 245      -8.845 -18.508 -31.799  1.00 59.28           H
ATOM   3684 2HB  LYS A 245      -7.382 -19.473 -31.829  1.00 59.28           H
ATOM   3685  CG  LYS A 245      -8.914 -20.244 -30.521  1.00 59.28           C
ATOM   3686 1HG  LYS A 245      -8.303 -20.679 -29.729  1.00 59.28           H
ATOM   3687 2HG  LYS A 245      -9.826 -19.874 -30.052  1.00 59.28           H
ATOM   3688  CD  LYS A 245      -9.264 -21.320 -31.551  1.00 59.28           C
ATOM   3689 1HD  LYS A 245      -9.980 -20.921 -32.269  1.00 59.28           H
ATOM   3690 2HD  LYS A 245      -8.371 -21.596 -32.111  1.00 59.28           H
ATOM   3691  CE  LYS A 245      -9.851 -22.559 -30.872  1.00 59.28           C
ATOM   3692 1HE  LYS A 245      -9.187 -22.893 -30.075  1.00 59.28           H
ATOM   3693 2HE  LYS A 245     -10.805 -22.309 -30.409  1.00 59.28           H
ATOM   3694  NZ  LYS A 245     -10.040 -23.648 -31.856  1.00 59.28           N
ATOM   3695 1HZ  LYS A 245     -10.448 -24.454 -31.395  1.00 59.28           H
ATOM   3696 2HZ  LYS A 245     -10.660 -23.332 -32.594  1.00 59.28           H
ATOM   3697 3HZ  LYS A 245      -9.144 -23.904 -32.254  1.00 59.28           H
ATOM   3698  HN  LYS A 245      -8.832 -17.599 -28.588  1.00 59.28           H
ATOM   3699  N   LYS A 246      -6.618 -15.987 -30.561  1.00 52.18           N
ATOM   3700  CA  LYS A 246      -5.712 -15.035 -31.182  1.00 52.18           C
ATOM   3701  C   LYS A 246      -4.527 -14.783 -30.247  1.00 52.18           C
ATOM   3702  O   LYS A 246      -4.662 -14.087 -29.242  1.00 52.18           O
ATOM   3703  HA  LYS A 246      -5.338 -15.491 -32.098  1.00 52.18           H
ATOM   3704  CB  LYS A 246      -6.462 -13.763 -31.581  1.00 52.18           C
ATOM   3705 1HB  LYS A 246      -7.145 -13.473 -30.783  1.00 52.18           H
ATOM   3706 2HB  LYS A 246      -5.754 -12.944 -31.708  1.00 52.18           H
ATOM   3707  CG  LYS A 246      -7.245 -13.973 -32.879  1.00 52.18           C
ATOM   3708 1HG  LYS A 246      -6.607 -14.457 -33.618  1.00 52.18           H
ATOM   3709 2HG  LYS A 246      -8.086 -14.642 -32.696  1.00 52.18           H
ATOM   3710  CD  LYS A 246      -7.756 -12.641 -33.432  1.00 52.18           C
ATOM   3711 1HD  LYS A 246      -8.474 -12.206 -32.737  1.00 52.18           H
ATOM   3712 2HD  LYS A 246      -6.928 -11.937 -33.518  1.00 52.18           H
ATOM   3713  CE  LYS A 246      -8.414 -12.833 -34.800  1.00 52.18           C
ATOM   3714 1HE  LYS A 246      -7.738 -13.370 -35.464  1.00 52.18           H
ATOM   3715 2HE  LYS A 246      -9.311 -13.443 -34.696  1.00 52.18           H
ATOM   3716  NZ  LYS A 246      -8.765 -11.523 -35.394  1.00 52.18           N
ATOM   3717 1HZ  LYS A 246      -9.218 -11.669 -36.290  1.00 52.18           H
ATOM   3718 2HZ  LYS A 246      -9.395 -11.028 -34.773  1.00 52.18           H
ATOM   3719 3HZ  LYS A 246      -7.922 -10.976 -35.527  1.00 52.18           H
ATOM   3720  HN  LYS A 246      -7.391 -15.579 -30.075  1.00 52.18           H
ATOM   3721  N   SER A 247      -3.393 -15.363 -30.612  1.00 55.12           N
ATOM   3722  CA  SER A 247      -2.206 -15.277 -29.778  1.00 55.12           C
ATOM   3723  C   SER A 247      -1.853 -13.811 -29.519  1.00 55.12           C
ATOM   3724  O   SER A 247      -1.456 -13.450 -28.412  1.00 55.12           O
ATOM   3725  HA  SER A 247      -2.472 -15.777 -28.846  1.00 55.12           H
ATOM   3726  CB  SER A 247      -1.024 -16.001 -30.425  1.00 55.12           C
ATOM   3727 1HB  SER A 247      -1.213 -17.074 -30.427  1.00 55.12           H
ATOM   3728 2HB  SER A 247      -0.936 -15.692 -31.467  1.00 55.12           H
ATOM   3729  OG  SER A 247       0.201 -15.736 -29.746  1.00 55.12           O
ATOM   3730  HG  SER A 247       0.183 -16.150 -28.836  1.00 55.12           H
ATOM   3731  HN  SER A 247      -3.277 -15.882 -31.459  1.00 55.12           H
ATOM   3732  N   SER A 248      -2.011 -13.005 -30.559  1.00 55.10           N
ATOM   3733  CA  SER A 248      -1.392 -11.691 -30.588  1.00 55.10           C
ATOM   3734  C   SER A 248      -1.775 -10.904 -29.333  1.00 55.10           C
ATOM   3735  O   SER A 248      -0.991 -10.095 -28.839  1.00 55.10           O
ATOM   3736  HA  SER A 248      -0.318 -11.878 -30.608  1.00 55.10           H
ATOM   3737  CB  SER A 248      -1.798 -10.918 -31.844  1.00 55.10           C
ATOM   3738 1HB  SER A 248      -1.507 -11.485 -32.728  1.00 55.10           H
ATOM   3739 2HB  SER A 248      -2.883 -10.817 -31.873  1.00 55.10           H
ATOM   3740  OG  SER A 248      -1.201  -9.625 -31.892  1.00 55.10           O
ATOM   3741  HG  SER A 248      -1.475  -9.152 -32.730  1.00 55.10           H
ATOM   3742  HN  SER A 248      -2.549 -13.236 -31.369  1.00 55.10           H
ATOM   3743  N   LYS A 249      -2.982 -11.168 -28.853  1.00 51.53           N
ATOM   3744  CA  LYS A 249      -3.541 -10.387 -27.763  1.00 51.53           C
ATOM   3745  C   LYS A 249      -2.807 -10.733 -26.465  1.00 51.53           C
ATOM   3746  O   LYS A 249      -2.919 -10.013 -25.474  1.00 51.53           O
ATOM   3747  HA  LYS A 249      -3.365  -9.336 -27.989  1.00 51.53           H
ATOM   3748  CB  LYS A 249      -5.056 -10.586 -27.683  1.00 51.53           C
ATOM   3749 1HB  LYS A 249      -5.294 -11.644 -27.787  1.00 51.53           H
ATOM   3750 2HB  LYS A 249      -5.417 -10.273 -26.703  1.00 51.53           H
ATOM   3751  CG  LYS A 249      -5.771  -9.787 -28.775  1.00 51.53           C
ATOM   3752 1HG  LYS A 249      -5.393  -8.765 -28.789  1.00 51.53           H
ATOM   3753 2HG  LYS A 249      -5.553 -10.222 -29.750  1.00 51.53           H
ATOM   3754  CD  LYS A 249      -7.284  -9.774 -28.543  1.00 51.53           C
ATOM   3755 1HD  LYS A 249      -7.676 -10.788 -28.623  1.00 51.53           H
ATOM   3756 2HD  LYS A 249      -7.497  -9.429 -27.531  1.00 51.53           H
ATOM   3757  CE  LYS A 249      -7.986  -8.868 -29.556  1.00 51.53           C
ATOM   3758 1HE  LYS A 249      -7.530  -7.878 -29.544  1.00 51.53           H
ATOM   3759 2HE  LYS A 249      -7.856  -9.267 -30.561  1.00 51.53           H
ATOM   3760  NZ  LYS A 249      -9.428  -8.760 -29.242  1.00 51.53           N
ATOM   3761 1HZ  LYS A 249      -9.878  -8.157 -29.922  1.00 51.53           H
ATOM   3762 2HZ  LYS A 249      -9.851  -9.681 -29.274  1.00 51.53           H
ATOM   3763 3HZ  LYS A 249      -9.544  -8.368 -28.314  1.00 51.53           H
ATOM   3764  HN  LYS A 249      -3.573 -11.898 -29.197  1.00 51.53           H
ATOM   3765  N   HIS A 250      -2.072 -11.835 -26.514  1.00 53.56           N
ATOM   3766  CA  HIS A 250      -1.498 -12.405 -25.307  1.00 53.56           C
ATOM   3767  C   HIS A 250      -0.391 -11.489 -24.783  1.00 53.56           C
ATOM   3768  O   HIS A 250      -0.242 -11.318 -23.574  1.00 53.56           O
ATOM   3769  HA  HIS A 250      -2.300 -12.451 -24.571  1.00 53.56           H
ATOM   3770  CB  HIS A 250      -1.015 -13.835 -25.559  1.00 53.56           C
ATOM   3771 1HB  HIS A 250      -0.414 -13.849 -26.469  1.00 53.56           H
ATOM   3772 2HB  HIS A 250      -0.361 -14.136 -24.741  1.00 53.56           H
ATOM   3773  CG  HIS A 250      -2.129 -14.845 -25.693  1.00 53.56           C
ATOM   3774  ND1 HIS A 250      -2.961 -15.187 -24.641  1.00 53.56           N
ATOM   3775  HD1 HIS A 250      -2.915 -14.815 -23.714  1.00 53.56           H
ATOM   3776  CD2 HIS A 250      -2.539 -15.583 -26.764  1.00 53.56           C
ATOM   3777  HD2 HIS A 250      -2.098 -15.560 -27.761  1.00 53.56           H
ATOM   3778  CE1 HIS A 250      -3.829 -16.091 -25.071  1.00 53.56           C
ATOM   3779  HE1 HIS A 250      -4.615 -16.558 -24.478  1.00 53.56           H
ATOM   3780  NE2 HIS A 250      -3.565 -16.336 -26.387  1.00 53.56           N
ATOM   3781  HN  HIS A 250      -1.868 -12.334 -27.356  1.00 53.56           H
ATOM   3782  N   LYS A 251       0.357 -10.922 -25.718  1.00 55.90           N
ATOM   3783  CA  LYS A 251       1.551 -10.172 -25.368  1.00 55.90           C
ATOM   3784  C   LYS A 251       1.166  -9.004 -24.458  1.00 55.90           C
ATOM   3785  O   LYS A 251       1.827  -8.754 -23.451  1.00 55.90           O
ATOM   3786  HA  LYS A 251       2.207 -10.842 -24.812  1.00 55.90           H
ATOM   3787  CB  LYS A 251       2.305  -9.746 -26.630  1.00 55.90           C
ATOM   3788 1HB  LYS A 251       1.595  -9.421 -27.390  1.00 55.90           H
ATOM   3789 2HB  LYS A 251       2.943  -8.892 -26.405  1.00 55.90           H
ATOM   3790  CG  LYS A 251       3.155 -10.895 -27.175  1.00 55.90           C
ATOM   3791 1HG  LYS A 251       3.717 -11.354 -26.362  1.00 55.90           H
ATOM   3792 2HG  LYS A 251       2.506 -11.667 -27.589  1.00 55.90           H
ATOM   3793  CD  LYS A 251       4.119 -10.400 -28.254  1.00 55.90           C
ATOM   3794 1HD  LYS A 251       3.555 -10.023 -29.107  1.00 55.90           H
ATOM   3795 2HD  LYS A 251       4.706  -9.566 -27.868  1.00 55.90           H
ATOM   3796  CE  LYS A 251       5.055 -11.521 -28.710  1.00 55.90           C
ATOM   3797 1HE  LYS A 251       5.552 -11.962 -27.846  1.00 55.90           H
ATOM   3798 2HE  LYS A 251       4.477 -12.314 -29.185  1.00 55.90           H
ATOM   3799  NZ  LYS A 251       6.065 -11.000 -29.658  1.00 55.90           N
ATOM   3800 1HZ  LYS A 251       6.665 -11.759 -29.964  1.00 55.90           H
ATOM   3801 2HZ  LYS A 251       5.598 -10.593 -30.461  1.00 55.90           H
ATOM   3802 3HZ  LYS A 251       6.626 -10.291 -29.198  1.00 55.90           H
ATOM   3803  HN  LYS A 251       0.159 -10.970 -26.697  1.00 55.90           H
ATOM   3804  N   ALA A 252       0.099  -8.321 -24.844  1.00 63.53           N
ATOM   3805  CA  ALA A 252      -0.295  -7.100 -24.163  1.00 63.53           C
ATOM   3806  C   ALA A 252      -0.772  -7.441 -22.749  1.00 63.53           C
ATOM   3807  O   ALA A 252      -0.717  -6.602 -21.852  1.00 63.53           O
ATOM   3808  HA  ALA A 252       0.583  -6.459 -24.095  1.00 63.53           H
ATOM   3809  CB  ALA A 252      -1.369  -6.381 -24.982  1.00 63.53           C
ATOM   3810 1HB  ALA A 252      -0.970  -6.135 -25.966  1.00 63.53           H
ATOM   3811 2HB  ALA A 252      -2.237  -7.031 -25.094  1.00 63.53           H
ATOM   3812 3HB  ALA A 252      -1.664  -5.465 -24.470  1.00 63.53           H
ATOM   3813  HN  ALA A 252      -0.490  -8.588 -25.607  1.00 63.53           H
ATOM   3814  N   LEU A 253      -1.230  -8.675 -22.596  1.00 66.58           N
ATOM   3815  CA  LEU A 253      -1.777  -9.118 -21.324  1.00 66.58           C
ATOM   3816  C   LEU A 253      -0.629  -9.441 -20.365  1.00 66.58           C
ATOM   3817  O   LEU A 253      -0.770  -9.295 -19.152  1.00 66.58           O
ATOM   3818  HA  LEU A 253      -2.350  -8.289 -20.909  1.00 66.58           H
ATOM   3819  CB  LEU A 253      -2.748 -10.281 -21.534  1.00 66.58           C
ATOM   3820 1HB  LEU A 253      -2.552 -10.720 -22.512  1.00 66.58           H
ATOM   3821 2HB  LEU A 253      -2.531 -11.048 -20.791  1.00 66.58           H
ATOM   3822  CG  LEU A 253      -4.236  -9.935 -21.451  1.00 66.58           C
ATOM   3823  HG  LEU A 253      -4.343  -9.024 -20.862  1.00 66.58           H
ATOM   3824  CD1 LEU A 253      -4.810  -9.646 -22.839  1.00 66.58           C
ATOM   3825 1HD1 LEU A 253      -4.280  -8.803 -23.283  1.00 66.58           H
ATOM   3826 2HD1 LEU A 253      -4.691 -10.525 -23.473  1.00 66.58           H
ATOM   3827 3HD1 LEU A 253      -5.869  -9.403 -22.751  1.00 66.58           H
ATOM   3828  CD2 LEU A 253      -5.015 -11.035 -20.727  1.00 66.58           C
ATOM   3829 1HD2 LEU A 253      -4.904 -11.975 -21.267  1.00 66.58           H
ATOM   3830 2HD2 LEU A 253      -4.625 -11.150 -19.715  1.00 66.58           H
ATOM   3831 3HD2 LEU A 253      -6.070 -10.764 -20.681  1.00 66.58           H
ATOM   3832  HN  LEU A 253      -1.231  -9.365 -23.319  1.00 66.58           H
ATOM   3833  N   LYS A 254       0.481  -9.873 -20.946  1.00 69.67           N
ATOM   3834  CA  LYS A 254       1.547 -10.478 -20.165  1.00 69.67           C
ATOM   3835  C   LYS A 254       1.957  -9.523 -19.043  1.00 69.67           C
ATOM   3836  O   LYS A 254       2.143  -9.944 -17.902  1.00 69.67           O
ATOM   3837  HA  LYS A 254       1.147 -11.387 -19.716  1.00 69.67           H
ATOM   3838  CB  LYS A 254       2.706 -10.894 -21.073  1.00 69.67           C
ATOM   3839 1HB  LYS A 254       2.318 -11.403 -21.956  1.00 69.67           H
ATOM   3840 2HB  LYS A 254       3.234 -10.007 -21.424  1.00 69.67           H
ATOM   3841  CG  LYS A 254       3.679 -11.814 -20.334  1.00 69.67           C
ATOM   3842 1HG  LYS A 254       4.126 -11.278 -19.496  1.00 69.67           H
ATOM   3843 2HG  LYS A 254       3.137 -12.663 -19.917  1.00 69.67           H
ATOM   3844  CD  LYS A 254       4.780 -12.315 -21.271  1.00 69.67           C
ATOM   3845 1HD  LYS A 254       4.332 -12.809 -22.133  1.00 69.67           H
ATOM   3846 2HD  LYS A 254       5.352 -11.468 -21.651  1.00 69.67           H
ATOM   3847  CE  LYS A 254       5.716 -13.286 -20.548  1.00 69.67           C
ATOM   3848 1HE  LYS A 254       6.171 -12.791 -19.690  1.00 69.67           H
ATOM   3849 2HE  LYS A 254       5.145 -14.131 -20.163  1.00 69.67           H
ATOM   3850  NZ  LYS A 254       6.771 -13.769 -21.466  1.00 69.67           N
ATOM   3851 1HZ  LYS A 254       7.381 -14.411 -20.972  1.00 69.67           H
ATOM   3852 2HZ  LYS A 254       6.342 -14.247 -22.251  1.00 69.67           H
ATOM   3853 3HZ  LYS A 254       7.311 -12.981 -21.805  1.00 69.67           H
ATOM   3854  HN  LYS A 254       0.658  -9.814 -21.928  1.00 69.67           H
ATOM   3855  N   VAL A 255       2.086  -8.255 -19.405  1.00 72.48           N
ATOM   3856  CA  VAL A 255       2.538  -7.249 -18.460  1.00 72.48           C
ATOM   3857  C   VAL A 255       1.554  -7.173 -17.291  1.00 72.48           C
ATOM   3858  O   VAL A 255       1.949  -7.292 -16.133  1.00 72.48           O
ATOM   3859  HA  VAL A 255       3.509  -7.567 -18.080  1.00 72.48           H
ATOM   3860  CB  VAL A 255       2.724  -5.907 -19.172  1.00 72.48           C
ATOM   3861  HB  VAL A 255       1.754  -5.596 -19.559  1.00 72.48           H
ATOM   3862  CG1 VAL A 255       3.208  -4.832 -18.198  1.00 72.48           C
ATOM   3863 1HG1 VAL A 255       2.475  -4.706 -17.402  1.00 72.48           H
ATOM   3864 2HG1 VAL A 255       4.163  -5.134 -17.769  1.00 72.48           H
ATOM   3865 3HG1 VAL A 255       3.332  -3.889 -18.731  1.00 72.48           H
ATOM   3866  CG2 VAL A 255       3.681  -6.044 -20.358  1.00 72.48           C
ATOM   3867 1HG2 VAL A 255       4.652  -6.389 -20.004  1.00 72.48           H
ATOM   3868 2HG2 VAL A 255       3.277  -6.765 -21.070  1.00 72.48           H
ATOM   3869 3HG2 VAL A 255       3.795  -5.077 -20.847  1.00 72.48           H
ATOM   3870  HN  VAL A 255       1.887  -7.913 -20.324  1.00 72.48           H
ATOM   3871  N   THR A 256       0.289  -6.976 -17.636  1.00 71.17           N
ATOM   3872  CA  THR A 256      -0.720  -6.669 -16.637  1.00 71.17           C
ATOM   3873  C   THR A 256      -0.930  -7.864 -15.706  1.00 71.17           C
ATOM   3874  O   THR A 256      -1.126  -7.693 -14.504  1.00 71.17           O
ATOM   3875  HA  THR A 256      -0.355  -5.845 -16.022  1.00 71.17           H
ATOM   3876  CB  THR A 256      -1.992  -6.236 -17.368  1.00 71.17           C
ATOM   3877  HB  THR A 256      -2.842  -6.206 -16.685  1.00 71.17           H
ATOM   3878  OG1 THR A 256      -2.103  -7.158 -18.448  1.00 71.17           O
ATOM   3879  HG1 THR A 256      -2.372  -8.058 -18.103  1.00 71.17           H
ATOM   3880  CG2 THR A 256      -1.840  -4.876 -18.053  1.00 71.17           C
ATOM   3881 1HG2 THR A 256      -1.034  -4.926 -18.784  1.00 71.17           H
ATOM   3882 2HG2 THR A 256      -1.607  -4.117 -17.306  1.00 71.17           H
ATOM   3883 3HG2 THR A 256      -2.772  -4.617 -18.556  1.00 71.17           H
ATOM   3884  HN  THR A 256      -0.048  -7.024 -18.576  1.00 71.17           H
ATOM   3885  N   ILE A 257      -0.883  -9.049 -16.297  1.00 76.08           N
ATOM   3886  CA  ILE A 257      -1.037 -10.274 -15.531  1.00 76.08           C
ATOM   3887  C   ILE A 257       0.051 -10.340 -14.458  1.00 76.08           C
ATOM   3888  O   ILE A 257      -0.238 -10.595 -13.290  1.00 76.08           O
ATOM   3889  HA  ILE A 257      -2.007 -10.230 -15.037  1.00 76.08           H
ATOM   3890  CB  ILE A 257      -1.058 -11.489 -16.461  1.00 76.08           C
ATOM   3891  HB  ILE A 257      -0.213 -11.409 -17.145  1.00 76.08           H
ATOM   3892  CG1 ILE A 257      -2.329 -11.506 -17.313  1.00 76.08           C
ATOM   3893 1HG1 ILE A 257      -3.199 -11.646 -16.671  1.00 76.08           H
ATOM   3894 2HG1 ILE A 257      -2.451 -10.543 -17.809  1.00 76.08           H
ATOM   3895  CG2 ILE A 257      -0.879 -12.787 -15.672  1.00 76.08           C
ATOM   3896 1HG2 ILE A 257       0.076 -12.765 -15.147  1.00 76.08           H
ATOM   3897 2HG2 ILE A 257      -1.689 -12.887 -14.949  1.00 76.08           H
ATOM   3898 3HG2 ILE A 257      -0.898 -13.635 -16.357  1.00 76.08           H
ATOM   3899  CD1 ILE A 257      -2.273 -12.622 -18.358  1.00 76.08           C
ATOM   3900 1HD1 ILE A 257      -1.416 -12.464 -19.013  1.00 76.08           H
ATOM   3901 2HD1 ILE A 257      -2.176 -13.585 -17.857  1.00 76.08           H
ATOM   3902 3HD1 ILE A 257      -3.189 -12.611 -18.950  1.00 76.08           H
ATOM   3903  HN  ILE A 257      -0.742  -9.179 -17.278  1.00 76.08           H
ATOM   3904  N   THR A 258       1.281 -10.106 -14.892  1.00 80.63           N
ATOM   3905  CA  THR A 258       2.426 -10.246 -14.008  1.00 80.63           C
ATOM   3906  C   THR A 258       2.310  -9.281 -12.827  1.00 80.63           C
ATOM   3907  O   THR A 258       2.478  -9.681 -11.676  1.00 80.63           O
ATOM   3908  HA  THR A 258       2.422 -11.256 -13.598  1.00 80.63           H
ATOM   3909  CB  THR A 258       3.693 -10.038 -14.840  1.00 80.63           C
ATOM   3910  HB  THR A 258       3.773  -9.004 -15.176  1.00 80.63           H
ATOM   3911  OG1 THR A 258       3.594 -11.014 -15.874  1.00 80.63           O
ATOM   3912  HG1 THR A 258       3.242 -10.593 -16.709  1.00 80.63           H
ATOM   3913  CG2 THR A 258       4.963 -10.428 -14.080  1.00 80.63           C
ATOM   3914 1HG2 THR A 258       4.912 -11.481 -13.803  1.00 80.63           H
ATOM   3915 2HG2 THR A 258       5.048  -9.819 -13.180  1.00 80.63           H
ATOM   3916 3HG2 THR A 258       5.832 -10.261 -14.716  1.00 80.63           H
ATOM   3917  HN  THR A 258       1.500  -9.825 -15.826  1.00 80.63           H
ATOM   3918  N   VAL A 259       2.022  -8.030 -13.152  1.00 78.14           N
ATOM   3919  CA  VAL A 259       1.945  -6.992 -12.139  1.00 78.14           C
ATOM   3920  C   VAL A 259       0.881  -7.371 -11.106  1.00 78.14           C
ATOM   3921  O   VAL A 259       1.093  -7.212  -9.905  1.00 78.14           O
ATOM   3922  HA  VAL A 259       2.914  -6.944 -11.642  1.00 78.14           H
ATOM   3923  CB  VAL A 259       1.683  -5.636 -12.797  1.00 78.14           C
ATOM   3924  HB  VAL A 259       0.819  -5.743 -13.453  1.00 78.14           H
ATOM   3925  CG1 VAL A 259       1.347  -4.573 -11.749  1.00 78.14           C
ATOM   3926 1HG1 VAL A 259       0.455  -4.873 -11.200  1.00 78.14           H
ATOM   3927 2HG1 VAL A 259       2.183  -4.469 -11.056  1.00 78.14           H
ATOM   3928 3HG1 VAL A 259       1.165  -3.619 -12.244  1.00 78.14           H
ATOM   3929  CG2 VAL A 259       2.873  -5.203 -13.655  1.00 78.14           C
ATOM   3930 1HG2 VAL A 259       3.762  -5.121 -13.028  1.00 78.14           H
ATOM   3931 2HG2 VAL A 259       3.047  -5.943 -14.436  1.00 78.14           H
ATOM   3932 3HG2 VAL A 259       2.661  -4.236 -14.111  1.00 78.14           H
ATOM   3933  HN  VAL A 259       1.843  -7.722 -14.087  1.00 78.14           H
ATOM   3934  N   LEU A 260      -0.240  -7.864 -11.612  1.00 75.87           N
ATOM   3935  CA  LEU A 260      -1.373  -8.175 -10.758  1.00 75.87           C
ATOM   3936  C   LEU A 260      -1.010  -9.344  -9.841  1.00 75.87           C
ATOM   3937  O   LEU A 260      -1.281  -9.305  -8.642  1.00 75.87           O
ATOM   3938  HA  LEU A 260      -1.566  -7.298 -10.140  1.00 75.87           H
ATOM   3939  CB  LEU A 260      -2.627  -8.420 -11.600  1.00 75.87           C
ATOM   3940 1HB  LEU A 260      -2.358  -8.329 -12.652  1.00 75.87           H
ATOM   3941 2HB  LEU A 260      -2.951  -9.449 -11.442  1.00 75.87           H
ATOM   3942  CG  LEU A 260      -3.813  -7.493 -11.323  1.00 75.87           C
ATOM   3943  HG  LEU A 260      -3.517  -6.781 -10.553  1.00 75.87           H
ATOM   3944  CD1 LEU A 260      -4.179  -6.685 -12.570  1.00 75.87           C
ATOM   3945 1HD1 LEU A 260      -3.326  -6.080 -12.874  1.00 75.87           H
ATOM   3946 2HD1 LEU A 260      -4.448  -7.366 -13.378  1.00 75.87           H
ATOM   3947 3HD1 LEU A 260      -5.025  -6.035 -12.345  1.00 75.87           H
ATOM   3948  CD2 LEU A 260      -5.007  -8.279 -10.778  1.00 75.87           C
ATOM   3949 1HD2 LEU A 260      -5.312  -9.029 -11.507  1.00 75.87           H
ATOM   3950 2HD2 LEU A 260      -4.723  -8.771  -9.847  1.00 75.87           H
ATOM   3951 3HD2 LEU A 260      -5.835  -7.596 -10.590  1.00 75.87           H
ATOM   3952  HN  LEU A 260      -0.379  -8.051 -12.585  1.00 75.87           H
ATOM   3953  N   THR A 261      -0.401 -10.357 -10.440  1.00 83.93           N
ATOM   3954  CA  THR A 261      -0.051 -11.560  -9.704  1.00 83.93           C
ATOM   3955  C   THR A 261       0.914 -11.226  -8.564  1.00 83.93           C
ATOM   3956  O   THR A 261       0.749 -11.710  -7.445  1.00 83.93           O
ATOM   3957  HA  THR A 261      -0.957 -11.961  -9.249  1.00 83.93           H
ATOM   3958  CB  THR A 261       0.513 -12.576 -10.699  1.00 83.93           C
ATOM   3959  HB  THR A 261       1.439 -12.212 -11.144  1.00 83.93           H
ATOM   3960  OG1 THR A 261      -0.559 -12.802 -11.610  1.00 83.93           O
ATOM   3961  HG1 THR A 261      -0.523 -12.134 -12.354  1.00 83.93           H
ATOM   3962  CG2 THR A 261       0.756 -13.946 -10.063  1.00 83.93           C
ATOM   3963 1HG2 THR A 261      -0.184 -14.340  -9.678  1.00 83.93           H
ATOM   3964 2HG2 THR A 261       1.470 -13.846  -9.246  1.00 83.93           H
ATOM   3965 3HG2 THR A 261       1.157 -14.629 -10.813  1.00 83.93           H
ATOM   3966  HN  THR A 261      -0.149 -10.365 -11.407  1.00 83.93           H
ATOM   3967  N   VAL A 262       1.899 -10.402  -8.888  1.00 86.67           N
ATOM   3968  CA  VAL A 262       2.913 -10.029  -7.917  1.00 86.67           C
ATOM   3969  C   VAL A 262       2.258  -9.248  -6.776  1.00 86.67           C
ATOM   3970  O   VAL A 262       2.589  -9.452  -5.609  1.00 86.67           O
ATOM   3971  HA  VAL A 262       3.337 -10.950  -7.514  1.00 86.67           H
ATOM   3972  CB  VAL A 262       4.037  -9.252  -8.605  1.00 86.67           C
ATOM   3973  HB  VAL A 262       3.586  -8.423  -9.150  1.00 86.67           H
ATOM   3974  CG1 VAL A 262       5.008  -8.667  -7.578  1.00 86.67           C
ATOM   3975 1HG1 VAL A 262       4.470  -7.989  -6.915  1.00 86.67           H
ATOM   3976 2HG1 VAL A 262       5.449  -9.474  -6.993  1.00 86.67           H
ATOM   3977 3HG1 VAL A 262       5.797  -8.119  -8.094  1.00 86.67           H
ATOM   3978  CG2 VAL A 262       4.774 -10.134  -9.615  1.00 86.67           C
ATOM   3979 1HG2 VAL A 262       5.207 -10.992  -9.101  1.00 86.67           H
ATOM   3980 2HG2 VAL A 262       4.073 -10.481 -10.375  1.00 86.67           H
ATOM   3981 3HG2 VAL A 262       5.568  -9.557 -10.090  1.00 86.67           H
ATOM   3982  HN  VAL A 262       2.011  -9.992  -9.794  1.00 86.67           H
ATOM   3983  N   PHE A 263       1.341  -8.370  -7.154  1.00 80.71           N
ATOM   3984  CA  PHE A 263       0.631  -7.563  -6.176  1.00 80.71           C
ATOM   3985  C   PHE A 263      -0.128  -8.445  -5.183  1.00 80.71           C
ATOM   3986  O   PHE A 263       0.036  -8.307  -3.972  1.00 80.71           O
ATOM   3987  HA  PHE A 263       1.375  -6.974  -5.641  1.00 80.71           H
ATOM   3988  CB  PHE A 263      -0.374  -6.705  -6.949  1.00 80.71           C
ATOM   3989 1HB  PHE A 263       0.169  -6.071  -7.650  1.00 80.71           H
ATOM   3990 2HB  PHE A 263      -1.014  -7.359  -7.541  1.00 80.71           H
ATOM   3991  CG  PHE A 263      -1.253  -5.823  -6.060  1.00 80.71           C
ATOM   3992  CD1 PHE A 263      -2.543  -6.176  -5.816  1.00 80.71           C
ATOM   3993  HD1 PHE A 263      -2.951  -7.087  -6.254  1.00 80.71           H
ATOM   3994  CD2 PHE A 263      -0.743  -4.686  -5.514  1.00 80.71           C
ATOM   3995  HD2 PHE A 263       0.291  -4.404  -5.710  1.00 80.71           H
ATOM   3996  CE1 PHE A 263      -3.359  -5.357  -4.991  1.00 80.71           C
ATOM   3997  HE1 PHE A 263      -4.394  -5.639  -4.796  1.00 80.71           H
ATOM   3998  CE2 PHE A 263      -1.559  -3.868  -4.689  1.00 80.71           C
ATOM   3999  HE2 PHE A 263      -1.151  -2.956  -4.252  1.00 80.71           H
ATOM   4000  CZ  PHE A 263      -2.850  -4.220  -4.445  1.00 80.71           C
ATOM   4001  HZ  PHE A 263      -3.476  -3.592  -3.812  1.00 80.71           H
ATOM   4002  HN  PHE A 263       1.082  -8.206  -8.105  1.00 80.71           H
ATOM   4003  N   VAL A 264      -0.943  -9.334  -5.733  1.00 86.30           N
ATOM   4004  CA  VAL A 264      -1.805 -10.167  -4.912  1.00 86.30           C
ATOM   4005  C   VAL A 264      -0.946 -10.991  -3.951  1.00 86.30           C
ATOM   4006  O   VAL A 264      -1.261 -11.095  -2.766  1.00 86.30           O
ATOM   4007  HA  VAL A 264      -2.446  -9.504  -4.330  1.00 86.30           H
ATOM   4008  CB  VAL A 264      -2.701 -11.030  -5.803  1.00 86.30           C
ATOM   4009  HB  VAL A 264      -2.061 -11.560  -6.508  1.00 86.30           H
ATOM   4010  CG1 VAL A 264      -3.454 -12.074  -4.976  1.00 86.30           C
ATOM   4011 1HG1 VAL A 264      -2.739 -12.721  -4.468  1.00 86.30           H
ATOM   4012 2HG1 VAL A 264      -4.078 -11.571  -4.237  1.00 86.30           H
ATOM   4013 3HG1 VAL A 264      -4.083 -12.674  -5.634  1.00 86.30           H
ATOM   4014  CG2 VAL A 264      -3.672 -10.164  -6.608  1.00 86.30           C
ATOM   4015 1HG2 VAL A 264      -4.303  -9.594  -5.926  1.00 86.30           H
ATOM   4016 2HG2 VAL A 264      -3.108  -9.477  -7.240  1.00 86.30           H
ATOM   4017 3HG2 VAL A 264      -4.296 -10.803  -7.233  1.00 86.30           H
ATOM   4018  HN  VAL A 264      -1.019  -9.488  -6.718  1.00 86.30           H
ATOM   4019  N   LEU A 265       0.121 -11.554  -4.496  1.00 88.25           N
ATOM   4020  CA  LEU A 265       0.954 -12.471  -3.737  1.00 88.25           C
ATOM   4021  C   LEU A 265       1.624 -11.713  -2.589  1.00 88.25           C
ATOM   4022  O   LEU A 265       1.815 -12.262  -1.505  1.00 88.25           O
ATOM   4023  HA  LEU A 265       0.299 -13.232  -3.312  1.00 88.25           H
ATOM   4024  CB  LEU A 265       1.942 -13.188  -4.660  1.00 88.25           C
ATOM   4025 1HB  LEU A 265       2.446 -12.439  -5.271  1.00 88.25           H
ATOM   4026 2HB  LEU A 265       2.705 -13.662  -4.043  1.00 88.25           H
ATOM   4027  CG  LEU A 265       1.345 -14.246  -5.589  1.00 88.25           C
ATOM   4028  HG  LEU A 265       0.556 -13.778  -6.177  1.00 88.25           H
ATOM   4029  CD1 LEU A 265       2.394 -14.767  -6.573  1.00 88.25           C
ATOM   4030 1HD1 LEU A 265       2.766 -13.940  -7.178  1.00 88.25           H
ATOM   4031 2HD1 LEU A 265       3.221 -15.213  -6.020  1.00 88.25           H
ATOM   4032 3HD1 LEU A 265       1.943 -15.518  -7.221  1.00 88.25           H
ATOM   4033  CD2 LEU A 265       0.699 -15.378  -4.787  1.00 88.25           C
ATOM   4034 1HD2 LEU A 265       1.452 -15.851  -4.156  1.00 88.25           H
ATOM   4035 2HD2 LEU A 265      -0.096 -14.973  -4.162  1.00 88.25           H
ATOM   4036 3HD2 LEU A 265       0.283 -16.117  -5.472  1.00 88.25           H
ATOM   4037  HN  LEU A 265       0.419 -11.394  -5.438  1.00 88.25           H
ATOM   4038  N   SER A 266       1.962 -10.462  -2.866  1.00 89.76           N
ATOM   4039  CA  SER A 266       2.692  -9.653  -1.904  1.00 89.76           C
ATOM   4040  C   SER A 266       1.732  -9.108  -0.845  1.00 89.76           C
ATOM   4041  O   SER A 266       2.100  -8.971   0.320  1.00 89.76           O
ATOM   4042  HA  SER A 266       3.418 -10.328  -1.451  1.00 89.76           H
ATOM   4043  CB  SER A 266       3.427  -8.504  -2.596  1.00 89.76           C
ATOM   4044 1HB  SER A 266       3.963  -7.916  -1.851  1.00 89.76           H
ATOM   4045 2HB  SER A 266       4.174  -8.910  -3.279  1.00 89.76           H
ATOM   4046  OG  SER A 266       2.536  -7.657  -3.317  1.00 89.76           O
ATOM   4047  HG  SER A 266       2.500  -7.937  -4.277  1.00 89.76           H
ATOM   4048  HN  SER A 266       1.747 -10.002  -3.728  1.00 89.76           H
ATOM   4049  N   GLN A 267       0.519  -8.810  -1.289  1.00 84.69           N
ATOM   4050  CA  GLN A 267      -0.437  -8.115  -0.444  1.00 84.69           C
ATOM   4051  C   GLN A 267      -1.213  -9.116   0.415  1.00 84.69           C
ATOM   4052  O   GLN A 267      -1.653  -8.785   1.515  1.00 84.69           O
ATOM   4053  HA  GLN A 267       0.161  -7.464   0.195  1.00 84.69           H
ATOM   4054  CB  GLN A 267      -1.388  -7.258  -1.282  1.00 84.69           C
ATOM   4055 1HB  GLN A 267      -1.868  -7.877  -2.040  1.00 84.69           H
ATOM   4056 2HB  GLN A 267      -2.180  -6.861  -0.647  1.00 84.69           H
ATOM   4057  CG  GLN A 267      -0.639  -6.106  -1.955  1.00 84.69           C
ATOM   4058 1HG  GLN A 267       0.178  -6.502  -2.558  1.00 84.69           H
ATOM   4059 2HG  GLN A 267      -1.310  -5.579  -2.633  1.00 84.69           H
ATOM   4060  CD  GLN A 267      -0.086  -5.130  -0.915  1.00 84.69           C
ATOM   4061  OE1 GLN A 267      -0.640  -4.945   0.157  1.00 84.69           O
ATOM   4062  NE2 GLN A 267       1.033  -4.517  -1.289  1.00 84.69           N
ATOM   4063 1HE2 GLN A 267       1.436  -4.715  -2.183  1.00 84.69           H
ATOM   4064 2HE2 GLN A 267       1.472  -3.860  -0.677  1.00 84.69           H
ATOM   4065  HN  GLN A 267       0.188  -9.035  -2.205  1.00 84.69           H
ATOM   4066  N   PHE A 268      -1.356 -10.319  -0.120  1.00 91.27           N
ATOM   4067  CA  PHE A 268      -2.248 -11.301   0.474  1.00 91.27           C
ATOM   4068  C   PHE A 268      -1.834 -11.620   1.912  1.00 91.27           C
ATOM   4069  O   PHE A 268      -2.638 -11.499   2.835  1.00 91.27           O
ATOM   4070  HA  PHE A 268      -3.249 -10.869   0.473  1.00 91.27           H
ATOM   4071  CB  PHE A 268      -2.140 -12.572  -0.370  1.00 91.27           C
ATOM   4072 1HB  PHE A 268      -2.372 -12.329  -1.407  1.00 91.27           H
ATOM   4073 2HB  PHE A 268      -1.108 -12.923  -0.349  1.00 91.27           H
ATOM   4074  CG  PHE A 268      -3.058 -13.706   0.091  1.00 91.27           C
ATOM   4075  CD1 PHE A 268      -2.554 -14.733   0.826  1.00 91.27           C
ATOM   4076  HD1 PHE A 268      -1.496 -14.749   1.086  1.00 91.27           H
ATOM   4077  CD2 PHE A 268      -4.379 -13.685  -0.233  1.00 91.27           C
ATOM   4078  HD2 PHE A 268      -4.783 -12.862  -0.822  1.00 91.27           H
ATOM   4079  CE1 PHE A 268      -3.406 -15.785   1.254  1.00 91.27           C
ATOM   4080  HE1 PHE A 268      -3.002 -16.609   1.842  1.00 91.27           H
ATOM   4081  CE2 PHE A 268      -5.231 -14.737   0.195  1.00 91.27           C
ATOM   4082  HE2 PHE A 268      -6.290 -14.721  -0.065  1.00 91.27           H
ATOM   4083  CZ  PHE A 268      -4.727 -15.765   0.929  1.00 91.27           C
ATOM   4084  HZ  PHE A 268      -5.382 -16.572   1.258  1.00 91.27           H
ATOM   4085  HN  PHE A 268      -0.877 -10.627  -0.942  1.00 91.27           H
ATOM   4086  N   PRO A 269      -0.577 -12.031   2.127  1.00 94.58           N
ATOM   4087  CA  PRO A 269      -0.127 -12.411   3.469  1.00 94.58           C
ATOM   4088  C   PRO A 269      -0.405 -11.327   4.498  1.00 94.58           C
ATOM   4089  O   PRO A 269      -0.870 -11.618   5.600  1.00 94.58           O
ATOM   4090  HA  PRO A 269      -0.680 -13.283   3.817  1.00 94.58           H
ATOM   4091  CB  PRO A 269       1.373 -12.654   3.292  1.00 94.58           C
ATOM   4092 1HB  PRO A 269       1.953 -11.753   3.496  1.00 94.58           H
ATOM   4093 2HB  PRO A 269       1.737 -13.426   3.971  1.00 94.58           H
ATOM   4094  CG  PRO A 269       1.493 -13.083   1.835  1.00 94.58           C
ATOM   4095 1HG  PRO A 269       2.507 -12.954   1.457  1.00 94.58           H
ATOM   4096 2HG  PRO A 269       1.247 -14.137   1.702  1.00 94.58           H
ATOM   4097  CD  PRO A 269       0.500 -12.172   1.131  1.00 94.58           C
ATOM   4098 1HD  PRO A 269       0.943 -11.208   0.881  1.00 94.58           H
ATOM   4099 2HD  PRO A 269       0.143 -12.608   0.197  1.00 94.58           H
ATOM   4100  N   TYR A 270      -0.112 -10.096   4.108  1.00 91.82           N
ATOM   4101  CA  TYR A 270      -0.261  -8.969   5.013  1.00 91.82           C
ATOM   4102  C   TYR A 270      -1.723  -8.783   5.422  1.00 91.82           C
ATOM   4103  O   TYR A 270      -2.025  -8.606   6.601  1.00 91.82           O
ATOM   4104  HA  TYR A 270       0.334  -9.172   5.904  1.00 91.82           H
ATOM   4105  CB  TYR A 270       0.199  -7.736   4.232  1.00 91.82           C
ATOM   4106 1HB  TYR A 270       1.269  -7.818   4.040  1.00 91.82           H
ATOM   4107 2HB  TYR A 270      -0.299  -7.727   3.262  1.00 91.82           H
ATOM   4108  CG  TYR A 270      -0.077  -6.410   4.943  1.00 91.82           C
ATOM   4109  CD1 TYR A 270      -0.935  -5.489   4.377  1.00 91.82           C
ATOM   4110  HD1 TYR A 270      -1.416  -5.707   3.423  1.00 91.82           H
ATOM   4111  CD2 TYR A 270       0.533  -6.135   6.150  1.00 91.82           C
ATOM   4112  HD2 TYR A 270       1.211  -6.862   6.597  1.00 91.82           H
ATOM   4113  CE1 TYR A 270      -1.195  -4.241   5.046  1.00 91.82           C
ATOM   4114  HE1 TYR A 270      -1.870  -3.505   4.610  1.00 91.82           H
ATOM   4115  CE2 TYR A 270       0.273  -4.886   6.819  1.00 91.82           C
ATOM   4116  HE2 TYR A 270       0.748  -4.656   7.773  1.00 91.82           H
ATOM   4117  CZ  TYR A 270      -0.578  -4.001   6.234  1.00 91.82           C
ATOM   4118  OH  TYR A 270      -0.823  -2.822   6.866  1.00 91.82           O
ATOM   4119  HH  TYR A 270      -0.280  -2.764   7.704  1.00 91.82           H
ATOM   4120  HN  TYR A 270       0.222  -9.863   3.195  1.00 91.82           H
ATOM   4121  N   ASN A 271      -2.594  -8.830   4.423  1.00 89.60           N
ATOM   4122  CA  ASN A 271      -4.004  -8.560   4.647  1.00 89.60           C
ATOM   4123  C   ASN A 271      -4.615  -9.703   5.460  1.00 89.60           C
ATOM   4124  O   ASN A 271      -5.617  -9.514   6.147  1.00 89.60           O
ATOM   4125  HA  ASN A 271      -4.033  -7.608   5.178  1.00 89.60           H
ATOM   4126  CB  ASN A 271      -4.763  -8.464   3.322  1.00 89.60           C
ATOM   4127 1HB  ASN A 271      -4.442  -9.265   2.656  1.00 89.60           H
ATOM   4128 2HB  ASN A 271      -5.829  -8.605   3.498  1.00 89.60           H
ATOM   4129  CG  ASN A 271      -4.526  -7.109   2.651  1.00 89.60           C
ATOM   4130  OD1 ASN A 271      -5.072  -6.091   3.041  1.00 89.60           O
ATOM   4131  ND2 ASN A 271      -3.683  -7.155   1.623  1.00 89.60           N
ATOM   4132 1HD2 ASN A 271      -3.269  -8.024   1.354  1.00 89.60           H
ATOM   4133 2HD2 ASN A 271      -3.464  -6.320   1.119  1.00 89.60           H
ATOM   4134  HN  ASN A 271      -2.349  -9.046   3.478  1.00 89.60           H
ATOM   4135  N   CYS A 272      -3.985 -10.864   5.355  1.00 94.83           N
ATOM   4136  CA  CYS A 272      -4.379 -12.005   6.163  1.00 94.83           C
ATOM   4137  C   CYS A 272      -4.201 -11.634   7.637  1.00 94.83           C
ATOM   4138  O   CYS A 272      -5.110 -11.825   8.443  1.00 94.83           O
ATOM   4139  HA  CYS A 272      -5.427 -12.201   5.937  1.00 94.83           H
ATOM   4140  CB  CYS A 272      -3.589 -13.261   5.792  1.00 94.83           C
ATOM   4141 1HB  CYS A 272      -2.524 -13.032   5.750  1.00 94.83           H
ATOM   4142 2HB  CYS A 272      -3.721 -14.024   6.559  1.00 94.83           H
ATOM   4143  SG  CYS A 272      -4.155 -13.900   4.173  1.00 94.83           S
ATOM   4144  HG  CYS A 272      -3.555 -12.967   3.438  1.00 94.83           H
ATOM   4145  HN  CYS A 272      -3.219 -11.030   4.733  1.00 94.83           H
ATOM   4146  N   ILE A 273      -3.023 -11.111   7.945  1.00 93.74           N
ATOM   4147  CA  ILE A 273      -2.705 -10.737   9.312  1.00 93.74           C
ATOM   4148  C   ILE A 273      -3.576  -9.550   9.728  1.00 93.74           C
ATOM   4149  O   ILE A 273      -4.046  -9.488  10.863  1.00 93.74           O
ATOM   4150  HA  ILE A 273      -2.952 -11.586   9.949  1.00 93.74           H
ATOM   4151  CB  ILE A 273      -1.204 -10.481   9.461  1.00 93.74           C
ATOM   4152  HB  ILE A 273      -0.918  -9.703   8.753  1.00 93.74           H
ATOM   4153  CG1 ILE A 273      -0.396 -11.731   9.109  1.00 93.74           C
ATOM   4154 1HG1 ILE A 273      -0.580 -12.007   8.071  1.00 93.74           H
ATOM   4155 2HG1 ILE A 273       0.669 -11.518   9.199  1.00 93.74           H
ATOM   4156  CG2 ILE A 273      -0.873  -9.960  10.862  1.00 93.74           C
ATOM   4157 1HG2 ILE A 273      -1.406  -9.026  11.037  1.00 93.74           H
ATOM   4158 2HG2 ILE A 273      -1.177 -10.697  11.605  1.00 93.74           H
ATOM   4159 3HG2 ILE A 273       0.200  -9.786  10.941  1.00 93.74           H
ATOM   4160  CD1 ILE A 273      -0.766 -12.899  10.026  1.00 93.74           C
ATOM   4161 1HD1 ILE A 273      -0.558 -12.629  11.061  1.00 93.74           H
ATOM   4162 2HD1 ILE A 273      -1.827 -13.125   9.916  1.00 93.74           H
ATOM   4163 3HD1 ILE A 273      -0.178 -13.775   9.754  1.00 93.74           H
ATOM   4164  HN  ILE A 273      -2.296 -10.942   7.280  1.00 93.74           H
ATOM   4165  N   LEU A 274      -3.764  -8.637   8.787  1.00 90.31           N
ATOM   4166  CA  LEU A 274      -4.545  -7.440   9.051  1.00 90.31           C
ATOM   4167  C   LEU A 274      -5.972  -7.840   9.429  1.00 90.31           C
ATOM   4168  O   LEU A 274      -6.599  -7.198  10.269  1.00 90.31           O
ATOM   4169  HA  LEU A 274      -4.091  -6.935   9.904  1.00 90.31           H
ATOM   4170  CB  LEU A 274      -4.469  -6.478   7.864  1.00 90.31           C
ATOM   4171 1HB  LEU A 274      -3.422  -6.351   7.590  1.00 90.31           H
ATOM   4172 2HB  LEU A 274      -4.967  -6.943   7.013  1.00 90.31           H
ATOM   4173  CG  LEU A 274      -5.082  -5.093   8.082  1.00 90.31           C
ATOM   4174  HG  LEU A 274      -6.093  -5.224   8.467  1.00 90.31           H
ATOM   4175  CD1 LEU A 274      -4.296  -4.306   9.133  1.00 90.31           C
ATOM   4176 1HD1 LEU A 274      -4.310  -4.848  10.079  1.00 90.31           H
ATOM   4177 2HD1 LEU A 274      -3.265  -4.184   8.800  1.00 90.31           H
ATOM   4178 3HD1 LEU A 274      -4.753  -3.325   9.269  1.00 90.31           H
ATOM   4179  CD2 LEU A 274      -5.197  -4.330   6.761  1.00 90.31           C
ATOM   4180 1HD2 LEU A 274      -4.205  -4.208   6.324  1.00 90.31           H
ATOM   4181 2HD2 LEU A 274      -5.831  -4.888   6.073  1.00 90.31           H
ATOM   4182 3HD2 LEU A 274      -5.635  -3.349   6.946  1.00 90.31           H
ATOM   4183  HN  LEU A 274      -3.395  -8.704   7.860  1.00 90.31           H
ATOM   4184  N   LEU A 275      -6.445  -8.900   8.788  1.00 92.91           N
ATOM   4185  CA  LEU A 275      -7.781  -9.403   9.058  1.00 92.91           C
ATOM   4186  C   LEU A 275      -7.855  -9.890  10.507  1.00 92.91           C
ATOM   4187  O   LEU A 275      -8.805  -9.579  11.222  1.00 92.91           O
ATOM   4188  HA  LEU A 275      -8.474  -8.570   8.938  1.00 92.91           H
ATOM   4189  CB  LEU A 275      -8.170 -10.468   8.030  1.00 92.91           C
ATOM   4190 1HB  LEU A 275      -8.114 -10.023   7.037  1.00 92.91           H
ATOM   4191 2HB  LEU A 275      -7.428 -11.266   8.065  1.00 92.91           H
ATOM   4192  CG  LEU A 275      -9.557 -11.090   8.202  1.00 92.91           C
ATOM   4193  HG  LEU A 275      -9.625 -11.499   9.210  1.00 92.91           H
ATOM   4194  CD1 LEU A 275     -10.654 -10.032   8.068  1.00 92.91           C
ATOM   4195 1HD1 LEU A 275     -10.516  -9.268   8.833  1.00 92.91           H
ATOM   4196 2HD1 LEU A 275     -10.597  -9.573   7.082  1.00 92.91           H
ATOM   4197 3HD1 LEU A 275     -11.629 -10.502   8.195  1.00 92.91           H
ATOM   4198  CD2 LEU A 275      -9.760 -12.253   7.229  1.00 92.91           C
ATOM   4199 1HD2 LEU A 275      -9.664 -11.891   6.205  1.00 92.91           H
ATOM   4200 2HD2 LEU A 275      -9.007 -13.019   7.415  1.00 92.91           H
ATOM   4201 3HD2 LEU A 275     -10.754 -12.678   7.372  1.00 92.91           H
ATOM   4202  HN  LEU A 275      -5.932  -9.410   8.098  1.00 92.91           H
ATOM   4203  N   VAL A 276      -6.839 -10.648  10.895  1.00 94.90           N
ATOM   4204  CA  VAL A 276      -6.779 -11.184  12.244  1.00 94.90           C
ATOM   4205  C   VAL A 276      -6.814 -10.031  13.249  1.00 94.90           C
ATOM   4206  O   VAL A 276      -7.552 -10.081  14.232  1.00 94.90           O
ATOM   4207  HA  VAL A 276      -7.662 -11.805  12.391  1.00 94.90           H
ATOM   4208  CB  VAL A 276      -5.544 -12.074  12.399  1.00 94.90           C
ATOM   4209  HB  VAL A 276      -4.670 -11.488  12.113  1.00 94.90           H
ATOM   4210  CG1 VAL A 276      -5.361 -12.510  13.854  1.00 94.90           C
ATOM   4211 1HG1 VAL A 276      -5.238 -11.629  14.484  1.00 94.90           H
ATOM   4212 2HG1 VAL A 276      -6.238 -13.070  14.178  1.00 94.90           H
ATOM   4213 3HG1 VAL A 276      -4.476 -13.141  13.935  1.00 94.90           H
ATOM   4214  CG2 VAL A 276      -5.621 -13.286  11.468  1.00 94.90           C
ATOM   4215 1HG2 VAL A 276      -6.507 -13.873  11.710  1.00 94.90           H
ATOM   4216 2HG2 VAL A 276      -5.681 -12.947  10.434  1.00 94.90           H
ATOM   4217 3HG2 VAL A 276      -4.731 -13.901  11.599  1.00 94.90           H
ATOM   4218  HN  VAL A 276      -6.069 -10.895  10.307  1.00 94.90           H
ATOM   4219  N   GLN A 277      -6.007  -9.018  12.967  1.00 91.27           N
ATOM   4220  CA  GLN A 277      -5.918  -7.866  13.848  1.00 91.27           C
ATOM   4221  C   GLN A 277      -7.272  -7.160  13.939  1.00 91.27           C
ATOM   4222  O   GLN A 277      -7.636  -6.640  14.992  1.00 91.27           O
ATOM   4223  HA  GLN A 277      -5.643  -8.267  14.823  1.00 91.27           H
ATOM   4224  CB  GLN A 277      -4.827  -6.900  13.378  1.00 91.27           C
ATOM   4225 1HB  GLN A 277      -4.923  -6.731  12.306  1.00 91.27           H
ATOM   4226 2HB  GLN A 277      -4.957  -5.934  13.866  1.00 91.27           H
ATOM   4227  CG  GLN A 277      -3.435  -7.452  13.691  1.00 91.27           C
ATOM   4228 1HG  GLN A 277      -3.373  -7.718  14.746  1.00 91.27           H
ATOM   4229 2HG  GLN A 277      -3.266  -8.366  13.121  1.00 91.27           H
ATOM   4230  CD  GLN A 277      -2.350  -6.427  13.353  1.00 91.27           C
ATOM   4231  OE1 GLN A 277      -2.533  -5.537  12.538  1.00 91.27           O
ATOM   4232  NE2 GLN A 277      -1.215  -6.601  14.023  1.00 91.27           N
ATOM   4233 1HE2 GLN A 277      -1.130  -7.352  14.678  1.00 91.27           H
ATOM   4234 2HE2 GLN A 277      -0.445  -5.980  13.871  1.00 91.27           H
ATOM   4235  HN  GLN A 277      -5.423  -8.977  12.157  1.00 91.27           H
ATOM   4236  N   THR A 278      -7.983  -7.166  12.821  1.00 92.18           N
ATOM   4237  CA  THR A 278      -9.272  -6.499  12.749  1.00 92.18           C
ATOM   4238  C   THR A 278     -10.289  -7.207  13.647  1.00 92.18           C
ATOM   4239  O   THR A 278     -11.037  -6.558  14.376  1.00 92.18           O
ATOM   4240  HA  THR A 278      -9.157  -5.486  13.134  1.00 92.18           H
ATOM   4241  CB  THR A 278      -9.694  -6.443  11.280  1.00 92.18           C
ATOM   4242  HB  THR A 278      -9.871  -7.444  10.887  1.00 92.18           H
ATOM   4243  OG1 THR A 278      -8.650  -5.708  10.647  1.00 92.18           O
ATOM   4244  HG1 THR A 278      -7.764  -6.119  10.861  1.00 92.18           H
ATOM   4245  CG2 THR A 278     -10.941  -5.582  11.062  1.00 92.18           C
ATOM   4246 1HG2 THR A 278     -10.741  -4.563  11.393  1.00 92.18           H
ATOM   4247 2HG2 THR A 278     -11.772  -5.995  11.634  1.00 92.18           H
ATOM   4248 3HG2 THR A 278     -11.197  -5.576  10.002  1.00 92.18           H
ATOM   4249  HN  THR A 278      -7.692  -7.615  11.975  1.00 92.18           H
ATOM   4250  N   ILE A 279     -10.283  -8.530  13.565  1.00 92.48           N
ATOM   4251  CA  ILE A 279     -11.202  -9.333  14.354  1.00 92.48           C
ATOM   4252  C   ILE A 279     -10.854  -9.187  15.837  1.00 92.48           C
ATOM   4253  O   ILE A 279     -11.742  -9.038  16.675  1.00 92.48           O
ATOM   4254  HA  ILE A 279     -12.204  -8.935  14.194  1.00 92.48           H
ATOM   4255  CB  ILE A 279     -11.205 -10.781  13.863  1.00 92.48           C
ATOM   4256  HB  ILE A 279     -10.178 -11.146  13.865  1.00 92.48           H
ATOM   4257  CG1 ILE A 279     -11.714 -10.870  12.422  1.00 92.48           C
ATOM   4258 1HG1 ILE A 279     -12.790 -10.698  12.401  1.00 92.48           H
ATOM   4259 2HG1 ILE A 279     -11.253 -10.086  11.821  1.00 92.48           H
ATOM   4260  CG2 ILE A 279     -12.005 -11.679  14.809  1.00 92.48           C
ATOM   4261 1HG2 ILE A 279     -11.558 -11.649  15.803  1.00 92.48           H
ATOM   4262 2HG2 ILE A 279     -13.034 -11.326  14.863  1.00 92.48           H
ATOM   4263 3HG2 ILE A 279     -11.991 -12.704  14.436  1.00 92.48           H
ATOM   4264  CD1 ILE A 279     -11.399 -12.238  11.813  1.00 92.48           C
ATOM   4265 1HD1 ILE A 279     -10.321 -12.397  11.814  1.00 92.48           H
ATOM   4266 2HD1 ILE A 279     -11.881 -13.018  12.403  1.00 92.48           H
ATOM   4267 3HD1 ILE A 279     -11.771 -12.274  10.789  1.00 92.48           H
ATOM   4268  HN  ILE A 279      -9.667  -9.051  12.974  1.00 92.48           H
ATOM   4269  N   ASP A 280      -9.560  -9.237  16.117  1.00 91.79           N
ATOM   4270  CA  ASP A 280      -9.087  -9.164  17.489  1.00 91.79           C
ATOM   4271  C   ASP A 280      -9.433  -7.792  18.071  1.00 91.79           C
ATOM   4272  O   ASP A 280      -9.726  -7.674  19.259  1.00 91.79           O
ATOM   4273  HA  ASP A 280      -9.593  -9.978  18.009  1.00 91.79           H
ATOM   4274  CB  ASP A 280      -7.568  -9.338  17.558  1.00 91.79           C
ATOM   4275 1HB  ASP A 280      -7.281 -10.262  17.056  1.00 91.79           H
ATOM   4276 2HB  ASP A 280      -7.081  -8.522  17.026  1.00 91.79           H
ATOM   4277  CG  ASP A 280      -7.086  -9.369  19.009  1.00 91.79           C
ATOM   4278  OD1 ASP A 280      -7.699 -10.122  19.796  1.00 91.79           O
ATOM   4279  OD2 ASP A 280      -6.114  -8.637  19.300  1.00 91.79           O
ATOM   4280  HN  ASP A 280      -8.842  -9.325  15.426  1.00 91.79           H
ATOM   4281  N   ALA A 281      -9.387  -6.789  17.206  1.00 90.96           N
ATOM   4282  CA  ALA A 281      -9.699  -5.431  17.618  1.00 90.96           C
ATOM   4283  C   ALA A 281     -11.138  -5.379  18.136  1.00 90.96           C
ATOM   4284  O   ALA A 281     -11.460  -4.568  19.003  1.00 90.96           O
ATOM   4285  HA  ALA A 281      -9.021  -5.166  18.428  1.00 90.96           H
ATOM   4286  CB  ALA A 281      -9.466  -4.476  16.446  1.00 90.96           C
ATOM   4287 1HB  ALA A 281      -8.423  -4.530  16.135  1.00 90.96           H
ATOM   4288 2HB  ALA A 281     -10.108  -4.760  15.612  1.00 90.96           H
ATOM   4289 3HB  ALA A 281      -9.701  -3.457  16.755  1.00 90.96           H
ATOM   4290  HN  ALA A 281      -9.141  -6.893  16.242  1.00 90.96           H
ATOM   4291  N   TYR A 282     -11.965  -6.253  17.581  1.00 80.58           N
ATOM   4292  CA  TYR A 282     -13.371  -6.290  17.948  1.00 80.58           C
ATOM   4293  C   TYR A 282     -13.619  -7.307  19.064  1.00 80.58           C
ATOM   4294  O   TYR A 282     -14.287  -7.000  20.050  1.00 80.58           O
ATOM   4295  HA  TYR A 282     -13.653  -5.298  18.301  1.00 80.58           H
ATOM   4296  CB  TYR A 282     -14.122  -6.736  16.692  1.00 80.58           C
ATOM   4297 1HB  TYR A 282     -13.860  -6.072  15.869  1.00 80.58           H
ATOM   4298 2HB  TYR A 282     -13.786  -7.735  16.415  1.00 80.58           H
ATOM   4299  CG  TYR A 282     -15.644  -6.752  16.851  1.00 80.58           C
ATOM   4300  CD1 TYR A 282     -16.306  -7.948  17.035  1.00 80.58           C
ATOM   4301  HD1 TYR A 282     -15.746  -8.882  17.067  1.00 80.58           H
ATOM   4302  CD2 TYR A 282     -16.354  -5.569  16.809  1.00 80.58           C
ATOM   4303  HD2 TYR A 282     -15.831  -4.624  16.664  1.00 80.58           H
ATOM   4304  CE1 TYR A 282     -17.739  -7.963  17.184  1.00 80.58           C
ATOM   4305  HE1 TYR A 282     -18.274  -8.901  17.330  1.00 80.58           H
ATOM   4306  CE2 TYR A 282     -17.786  -5.583  16.959  1.00 80.58           C
ATOM   4307  HE2 TYR A 282     -18.359  -4.657  16.928  1.00 80.58           H
ATOM   4308  CZ  TYR A 282     -18.408  -6.780  17.138  1.00 80.58           C
ATOM   4309  OH  TYR A 282     -19.760  -6.793  17.279  1.00 80.58           O
ATOM   4310  HH  TYR A 282     -20.117  -5.860  17.246  1.00 80.58           H
ATOM   4311  HN  TYR A 282     -11.689  -6.926  16.895  1.00 80.58           H
ATOM   4312  N   ALA A 283     -13.068  -8.496  18.872  1.00 89.17           N
ATOM   4313  CA  ALA A 283     -13.430  -9.632  19.702  1.00 89.17           C
ATOM   4314  C   ALA A 283     -12.457  -9.731  20.878  1.00 89.17           C
ATOM   4315  O   ALA A 283     -12.773 -10.335  21.901  1.00 89.17           O
ATOM   4316  HA  ALA A 283     -14.435  -9.455  20.087  1.00 89.17           H
ATOM   4317  CB  ALA A 283     -13.446 -10.903  18.850  1.00 89.17           C
ATOM   4318 1HB  ALA A 283     -14.175 -10.792  18.047  1.00 89.17           H
ATOM   4319 2HB  ALA A 283     -12.457 -11.066  18.423  1.00 89.17           H
ATOM   4320 3HB  ALA A 283     -13.718 -11.755  19.473  1.00 89.17           H
ATOM   4321  HN  ALA A 283     -12.386  -8.689  18.166  1.00 89.17           H
ATOM   4322  N   MET A 284     -11.291  -9.128  20.692  1.00 82.39           N
ATOM   4323  CA  MET A 284     -10.265  -9.150  21.720  1.00 82.39           C
ATOM   4324  C   MET A 284     -10.052 -10.569  22.252  1.00 82.39           C
ATOM   4325  O   MET A 284      -9.962 -10.776  23.461  1.00 82.39           O
ATOM   4326  HA  MET A 284      -9.355  -8.797  21.235  1.00 82.39           H
ATOM   4327  CB  MET A 284     -10.675  -8.230  22.871  1.00 82.39           C
ATOM   4328 1HB  MET A 284     -11.590  -8.603  23.332  1.00 82.39           H
ATOM   4329 2HB  MET A 284      -9.904  -8.239  23.642  1.00 82.39           H
ATOM   4330  CG  MET A 284     -10.894  -6.798  22.377  1.00 82.39           C
ATOM   4331 1HG  MET A 284      -9.976  -6.414  21.932  1.00 82.39           H
ATOM   4332 2HG  MET A 284     -11.656  -6.786  21.598  1.00 82.39           H
ATOM   4333  SD  MET A 284     -11.394  -5.754  23.736  1.00 82.39           S
ATOM   4334  CE  MET A 284     -11.654  -4.217  22.865  1.00 82.39           C
ATOM   4335 1HE  MET A 284     -10.724  -3.908  22.388  1.00 82.39           H
ATOM   4336 2HE  MET A 284     -12.423  -4.355  22.106  1.00 82.39           H
ATOM   4337 3HE  MET A 284     -11.973  -3.449  23.570  1.00 82.39           H
ATOM   4338  HN  MET A 284     -11.045  -8.632  19.859  1.00 82.39           H
ATOM   4339  N   PHE A 285      -9.977 -11.510  21.322  1.00 85.48           N
ATOM   4340  CA  PHE A 285      -9.966 -12.918  21.681  1.00 85.48           C
ATOM   4341  C   PHE A 285      -8.546 -13.393  21.996  1.00 85.48           C
ATOM   4342  O   PHE A 285      -8.358 -14.476  22.547  1.00 85.48           O
ATOM   4343  HA  PHE A 285     -10.590 -13.030  22.568  1.00 85.48           H
ATOM   4344  CB  PHE A 285     -10.494 -13.692  20.472  1.00 85.48           C
ATOM   4345 1HB  PHE A 285     -10.684 -14.724  20.768  1.00 85.48           H
ATOM   4346 2HB  PHE A 285     -11.451 -13.266  20.170  1.00 85.48           H
ATOM   4347  CG  PHE A 285      -9.548 -13.688  19.269  1.00 85.48           C
ATOM   4348  CD1 PHE A 285      -9.635 -12.700  18.339  1.00 85.48           C
ATOM   4349  HD1 PHE A 285     -10.379 -11.911  18.450  1.00 85.48           H
ATOM   4350  CD2 PHE A 285      -8.620 -14.673  19.131  1.00 85.48           C
ATOM   4351  HD2 PHE A 285      -8.550 -15.465  19.877  1.00 85.48           H
ATOM   4352  CE1 PHE A 285      -8.757 -12.697  17.223  1.00 85.48           C
ATOM   4353  HE1 PHE A 285      -8.827 -11.905  16.477  1.00 85.48           H
ATOM   4354  CE2 PHE A 285      -7.742 -14.669  18.015  1.00 85.48           C
ATOM   4355  HE2 PHE A 285      -6.998 -15.458  17.904  1.00 85.48           H
ATOM   4356  CZ  PHE A 285      -7.829 -13.681  17.085  1.00 85.48           C
ATOM   4357  HZ  PHE A 285      -7.155 -13.678  16.228  1.00 85.48           H
ATOM   4358  HN  PHE A 285      -9.924 -11.324  20.341  1.00 85.48           H
ATOM   4359  N   ILE A 286      -7.583 -12.558  21.633  1.00 86.42           N
ATOM   4360  CA  ILE A 286      -6.186 -12.877  21.874  1.00 86.42           C
ATOM   4361  C   ILE A 286      -5.793 -12.400  23.273  1.00 86.42           C
ATOM   4362  O   ILE A 286      -5.566 -11.210  23.486  1.00 86.42           O
ATOM   4363  HA  ILE A 286      -6.088 -13.962  21.839  1.00 86.42           H
ATOM   4364  CB  ILE A 286      -5.307 -12.306  20.759  1.00 86.42           C
ATOM   4365  HB  ILE A 286      -5.442 -11.225  20.738  1.00 86.42           H
ATOM   4366  CG1 ILE A 286      -5.737 -12.842  19.392  1.00 86.42           C
ATOM   4367 1HG1 ILE A 286      -5.556 -13.916  19.346  1.00 86.42           H
ATOM   4368 2HG1 ILE A 286      -6.809 -12.694  19.261  1.00 86.42           H
ATOM   4369  CG2 ILE A 286      -3.826 -12.572  21.039  1.00 86.42           C
ATOM   4370 1HG2 ILE A 286      -3.545 -12.102  21.982  1.00 86.42           H
ATOM   4371 2HG2 ILE A 286      -3.656 -13.646  21.104  1.00 86.42           H
ATOM   4372 3HG2 ILE A 286      -3.224 -12.156  20.232  1.00 86.42           H
ATOM   4373  CD1 ILE A 286      -4.977 -12.142  18.265  1.00 86.42           C
ATOM   4374 1HD1 ILE A 286      -5.180 -11.071  18.300  1.00 86.42           H
ATOM   4375 2HD1 ILE A 286      -3.907 -12.312  18.386  1.00 86.42           H
ATOM   4376 3HD1 ILE A 286      -5.302 -12.542  17.304  1.00 86.42           H
ATOM   4377  HN  ILE A 286      -7.745 -11.680  21.183  1.00 86.42           H
ATOM   4378  N   SER A 287      -5.723 -13.353  24.191  1.00 84.92           N
ATOM   4379  CA  SER A 287      -5.374 -13.043  25.567  1.00 84.92           C
ATOM   4380  C   SER A 287      -3.968 -13.560  25.879  1.00 84.92           C
ATOM   4381  O   SER A 287      -3.379 -13.191  26.894  1.00 84.92           O
ATOM   4382  HA  SER A 287      -5.406 -11.956  25.635  1.00 84.92           H
ATOM   4383  CB  SER A 287      -6.389 -13.644  26.541  1.00 84.92           C
ATOM   4384 1HB  SER A 287      -6.088 -13.417  27.564  1.00 84.92           H
ATOM   4385 2HB  SER A 287      -7.362 -13.178  26.384  1.00 84.92           H
ATOM   4386  OG  SER A 287      -6.509 -15.055  26.385  1.00 84.92           O
ATOM   4387  HG  SER A 287      -7.203 -15.411  27.010  1.00 84.92           H
ATOM   4388  HN  SER A 287      -5.900 -14.320  24.007  1.00 84.92           H
ATOM   4389  N   ASN A 288      -3.472 -14.405  24.988  1.00 85.87           N
ATOM   4390  CA  ASN A 288      -2.183 -15.043  25.199  1.00 85.87           C
ATOM   4391  C   ASN A 288      -1.076 -14.135  24.658  1.00 85.87           C
ATOM   4392  O   ASN A 288      -1.090 -13.764  23.485  1.00 85.87           O
ATOM   4393  HA  ASN A 288      -2.110 -15.193  26.276  1.00 85.87           H
ATOM   4394  CB  ASN A 288      -2.102 -16.379  24.459  1.00 85.87           C
ATOM   4395 1HB  ASN A 288      -2.971 -16.989  24.707  1.00 85.87           H
ATOM   4396 2HB  ASN A 288      -2.131 -16.206  23.383  1.00 85.87           H
ATOM   4397  CG  ASN A 288      -0.822 -17.133  24.825  1.00 85.87           C
ATOM   4398  OD1 ASN A 288       0.281 -16.624  24.715  1.00 85.87           O
ATOM   4399  ND2 ASN A 288      -1.030 -18.370  25.267  1.00 85.87           N
ATOM   4400 1HD2 ASN A 288      -1.961 -18.727  25.333  1.00 85.87           H
ATOM   4401 2HD2 ASN A 288      -0.254 -18.943  25.532  1.00 85.87           H
ATOM   4402  HN  ASN A 288      -3.933 -14.656  24.137  1.00 85.87           H
ATOM   4403  N   CYS A 289      -0.143 -13.805  25.538  1.00 90.86           N
ATOM   4404  CA  CYS A 289       0.899 -12.849  25.202  1.00 90.86           C
ATOM   4405  C   CYS A 289       1.764 -13.451  24.094  1.00 90.86           C
ATOM   4406  O   CYS A 289       2.173 -12.750  23.170  1.00 90.86           O
ATOM   4407  HA  CYS A 289       0.395 -11.948  24.854  1.00 90.86           H
ATOM   4408  CB  CYS A 289       1.729 -12.463  26.428  1.00 90.86           C
ATOM   4409 1HB  CYS A 289       1.080 -12.054  27.203  1.00 90.86           H
ATOM   4410 2HB  CYS A 289       2.207 -13.348  26.847  1.00 90.86           H
ATOM   4411  SG  CYS A 289       2.998 -11.230  25.961  1.00 90.86           S
ATOM   4412  HN  CYS A 289      -0.091 -14.178  26.465  1.00 90.86           H
ATOM   4413  N   ALA A 290       2.018 -14.746  24.222  1.00 93.10           N
ATOM   4414  CA  ALA A 290       2.894 -15.432  23.288  1.00 93.10           C
ATOM   4415  C   ALA A 290       2.299 -15.350  21.881  1.00 93.10           C
ATOM   4416  O   ALA A 290       3.017 -15.110  20.912  1.00 93.10           O
ATOM   4417  HA  ALA A 290       3.856 -14.919  23.297  1.00 93.10           H
ATOM   4418  CB  ALA A 290       3.101 -16.876  23.750  1.00 93.10           C
ATOM   4419 1HB  ALA A 290       3.553 -16.879  24.742  1.00 93.10           H
ATOM   4420 2HB  ALA A 290       2.139 -17.387  23.788  1.00 93.10           H
ATOM   4421 3HB  ALA A 290       3.759 -17.391  23.050  1.00 93.10           H
ATOM   4422  HN  ALA A 290       1.636 -15.321  24.945  1.00 93.10           H
ATOM   4423  N   VAL A 291       0.991 -15.554  21.814  1.00 93.38           N
ATOM   4424  CA  VAL A 291       0.291 -15.506  20.542  1.00 93.38           C
ATOM   4425  C   VAL A 291       0.351 -14.082  19.985  1.00 93.38           C
ATOM   4426  O   VAL A 291       0.589 -13.887  18.794  1.00 93.38           O
ATOM   4427  HA  VAL A 291       0.811 -16.173  19.854  1.00 93.38           H
ATOM   4428  CB  VAL A 291      -1.140 -16.022  20.712  1.00 93.38           C
ATOM   4429  HB  VAL A 291      -1.631 -15.404  21.464  1.00 93.38           H
ATOM   4430  CG1 VAL A 291      -1.928 -15.891  19.407  1.00 93.38           C
ATOM   4431 1HG1 VAL A 291      -1.968 -14.843  19.110  1.00 93.38           H
ATOM   4432 2HG1 VAL A 291      -1.438 -16.472  18.626  1.00 93.38           H
ATOM   4433 3HG1 VAL A 291      -2.941 -16.265  19.556  1.00 93.38           H
ATOM   4434  CG2 VAL A 291      -1.145 -17.467  21.214  1.00 93.38           C
ATOM   4435 1HG2 VAL A 291      -0.628 -18.103  20.496  1.00 93.38           H
ATOM   4436 2HG2 VAL A 291      -0.638 -17.519  22.177  1.00 93.38           H
ATOM   4437 3HG2 VAL A 291      -2.174 -17.808  21.326  1.00 93.38           H
ATOM   4438  HN  VAL A 291       0.414 -15.749  22.607  1.00 93.38           H
ATOM   4439  N   SER A 292       0.131 -13.124  20.873  1.00 93.60           N
ATOM   4440  CA  SER A 292       0.116 -11.726  20.478  1.00 93.60           C
ATOM   4441  C   SER A 292       1.482 -11.326  19.918  1.00 93.60           C
ATOM   4442  O   SER A 292       1.563 -10.613  18.919  1.00 93.60           O
ATOM   4443  HA  SER A 292      -0.650 -11.652  19.706  1.00 93.60           H
ATOM   4444  CB  SER A 292      -0.259 -10.824  21.656  1.00 93.60           C
ATOM   4445 1HB  SER A 292      -1.200 -11.166  22.088  1.00 93.60           H
ATOM   4446 2HB  SER A 292       0.499 -10.910  22.434  1.00 93.60           H
ATOM   4447  OG  SER A 292      -0.386  -9.460  21.264  1.00 93.60           O
ATOM   4448  HG  SER A 292      -1.212  -9.337  20.715  1.00 93.60           H
ATOM   4449  HN  SER A 292      -0.035 -13.290  21.845  1.00 93.60           H
ATOM   4450  N   THR A 293       2.523 -11.803  20.586  1.00 90.20           N
ATOM   4451  CA  THR A 293       3.881 -11.471  20.192  1.00 90.20           C
ATOM   4452  C   THR A 293       4.168 -11.984  18.779  1.00 90.20           C
ATOM   4453  O   THR A 293       4.714 -11.258  17.950  1.00 90.20           O
ATOM   4454  HA  THR A 293       3.975 -10.385  20.163  1.00 90.20           H
ATOM   4455  CB  THR A 293       4.832 -12.037  21.249  1.00 90.20           C
ATOM   4456  HB  THR A 293       4.738 -13.120  21.316  1.00 90.20           H
ATOM   4457  OG1 THR A 293       4.503 -11.316  22.433  1.00 90.20           O
ATOM   4458  HG1 THR A 293       3.811 -11.815  22.956  1.00 90.20           H
ATOM   4459  CG2 THR A 293       6.292 -11.666  20.981  1.00 90.20           C
ATOM   4460 1HG2 THR A 293       6.398 -10.582  20.981  1.00 90.20           H
ATOM   4461 2HG2 THR A 293       6.595 -12.061  20.011  1.00 90.20           H
ATOM   4462 3HG2 THR A 293       6.924 -12.093  21.760  1.00 90.20           H
ATOM   4463  HN  THR A 293       2.449 -12.405  21.381  1.00 90.20           H
ATOM   4464  N   ASN A 294       3.786 -13.232  18.549  1.00 92.11           N
ATOM   4465  CA  ASN A 294       4.059 -13.874  17.275  1.00 92.11           C
ATOM   4466  C   ASN A 294       3.291 -13.149  16.168  1.00 92.11           C
ATOM   4467  O   ASN A 294       3.797 -12.988  15.059  1.00 92.11           O
ATOM   4468  HA  ASN A 294       5.139 -13.807  17.145  1.00 92.11           H
ATOM   4469  CB  ASN A 294       3.604 -15.335  17.286  1.00 92.11           C
ATOM   4470 1HB  ASN A 294       2.598 -15.404  17.699  1.00 92.11           H
ATOM   4471 2HB  ASN A 294       3.556 -15.713  16.265  1.00 92.11           H
ATOM   4472  CG  ASN A 294       4.560 -16.200  18.111  1.00 92.11           C
ATOM   4473  OD1 ASN A 294       5.699 -15.844  18.364  1.00 92.11           O
ATOM   4474  ND2 ASN A 294       4.034 -17.354  18.513  1.00 92.11           N
ATOM   4475 1HD2 ASN A 294       3.092 -17.586  18.271  1.00 92.11           H
ATOM   4476 2HD2 ASN A 294       4.581 -17.989  19.059  1.00 92.11           H
ATOM   4477  HN  ASN A 294       3.300 -13.800  19.213  1.00 92.11           H
ATOM   4478  N   ILE A 295       2.080 -12.731  16.508  1.00 91.94           N
ATOM   4479  CA  ILE A 295       1.225 -12.053  15.548  1.00 91.94           C
ATOM   4480  C   ILE A 295       1.874 -10.730  15.139  1.00 91.94           C
ATOM   4481  O   ILE A 295       1.871 -10.370  13.962  1.00 91.94           O
ATOM   4482  HA  ILE A 295       1.155 -12.691  14.666  1.00 91.94           H
ATOM   4483  CB  ILE A 295      -0.190 -11.897  16.108  1.00 91.94           C
ATOM   4484  HB  ILE A 295      -0.113 -11.568  17.144  1.00 91.94           H
ATOM   4485  CG1 ILE A 295      -0.928 -13.237  16.113  1.00 91.94           C
ATOM   4486 1HG1 ILE A 295      -1.117 -13.557  15.088  1.00 91.94           H
ATOM   4487 2HG1 ILE A 295      -0.302 -14.000  16.574  1.00 91.94           H
ATOM   4488  CG2 ILE A 295      -0.965 -10.819  15.347  1.00 91.94           C
ATOM   4489 1HG2 ILE A 295      -0.445  -9.865  15.440  1.00 91.94           H
ATOM   4490 2HG2 ILE A 295      -1.033 -11.095  14.295  1.00 91.94           H
ATOM   4491 3HG2 ILE A 295      -1.967 -10.729  15.765  1.00 91.94           H
ATOM   4492  CD1 ILE A 295      -2.253 -13.130  16.871  1.00 91.94           C
ATOM   4493 1HD1 ILE A 295      -2.059 -12.834  17.902  1.00 91.94           H
ATOM   4494 2HD1 ILE A 295      -2.887 -12.384  16.392  1.00 91.94           H
ATOM   4495 3HD1 ILE A 295      -2.757 -14.097  16.859  1.00 91.94           H
ATOM   4496  HN  ILE A 295       1.684 -12.847  17.418  1.00 91.94           H
ATOM   4497  N   ASP A 296       2.416 -10.040  16.132  1.00 93.32           N
ATOM   4498  CA  ASP A 296       3.024  -8.742  15.898  1.00 93.32           C
ATOM   4499  C   ASP A 296       4.223  -8.907  14.962  1.00 93.32           C
ATOM   4500  O   ASP A 296       4.422  -8.102  14.053  1.00 93.32           O
ATOM   4501  HA  ASP A 296       2.235  -8.130  15.461  1.00 93.32           H
ATOM   4502  CB  ASP A 296       3.527  -8.125  17.205  1.00 93.32           C
ATOM   4503 1HB  ASP A 296       4.002  -8.893  17.815  1.00 93.32           H
ATOM   4504 2HB  ASP A 296       4.287  -7.374  16.989  1.00 93.32           H
ATOM   4505  CG  ASP A 296       2.377  -7.485  17.986  1.00 93.32           C
ATOM   4506  OD1 ASP A 296       1.217  -7.736  17.596  1.00 93.32           O
ATOM   4507  OD2 ASP A 296       2.685  -6.760  18.957  1.00 93.32           O
ATOM   4508  HN  ASP A 296       2.442 -10.355  17.081  1.00 93.32           H
ATOM   4509  N   ILE A 297       4.992  -9.956  15.216  1.00 93.20           N
ATOM   4510  CA  ILE A 297       6.153 -10.251  14.393  1.00 93.20           C
ATOM   4511  C   ILE A 297       5.695 -10.572  12.969  1.00 93.20           C
ATOM   4512  O   ILE A 297       6.269 -10.075  12.002  1.00 93.20           O
ATOM   4513  HA  ILE A 297       6.768  -9.352  14.363  1.00 93.20           H
ATOM   4514  CB  ILE A 297       6.996 -11.356  15.032  1.00 93.20           C
ATOM   4515  HB  ILE A 297       6.335 -12.182  15.293  1.00 93.20           H
ATOM   4516  CG1 ILE A 297       7.646 -10.869  16.329  1.00 93.20           C
ATOM   4517 1HG1 ILE A 297       8.388 -10.104  16.103  1.00 93.20           H
ATOM   4518 2HG1 ILE A 297       6.892 -10.404  16.965  1.00 93.20           H
ATOM   4519  CG2 ILE A 297       8.029 -11.899  14.043  1.00 93.20           C
ATOM   4520 1HG2 ILE A 297       7.517 -12.309  13.172  1.00 93.20           H
ATOM   4521 2HG2 ILE A 297       8.691 -11.091  13.728  1.00 93.20           H
ATOM   4522 3HG2 ILE A 297       8.615 -12.683  14.523  1.00 93.20           H
ATOM   4523  CD1 ILE A 297       8.309 -12.026  17.078  1.00 93.20           C
ATOM   4524 1HD1 ILE A 297       7.559 -12.778  17.323  1.00 93.20           H
ATOM   4525 2HD1 ILE A 297       9.079 -12.473  16.448  1.00 93.20           H
ATOM   4526 3HD1 ILE A 297       8.763 -11.653  17.996  1.00 93.20           H
ATOM   4527  HN  ILE A 297       4.832 -10.598  15.966  1.00 93.20           H
ATOM   4528  N   CYS A 298       4.665 -11.401  12.886  1.00 94.87           N
ATOM   4529  CA  CYS A 298       4.134 -11.809  11.596  1.00 94.87           C
ATOM   4530  C   CYS A 298       3.722 -10.552  10.827  1.00 94.87           C
ATOM   4531  O   CYS A 298       3.951 -10.453   9.623  1.00 94.87           O
ATOM   4532  HA  CYS A 298       4.938 -12.333  11.079  1.00 94.87           H
ATOM   4533  CB  CYS A 298       2.972 -12.792  11.747  1.00 94.87           C
ATOM   4534 1HB  CYS A 298       2.287 -12.443  12.520  1.00 94.87           H
ATOM   4535 2HB  CYS A 298       2.405 -12.844  10.818  1.00 94.87           H
ATOM   4536  SG  CYS A 298       3.609 -14.452  12.183  1.00 94.87           S
ATOM   4537  HG  CYS A 298       3.859 -14.174  13.459  1.00 94.87           H
ATOM   4538  HN  CYS A 298       4.196 -11.792  13.678  1.00 94.87           H
ATOM   4539  N   PHE A 299       3.120  -9.623  11.555  1.00 93.87           N
ATOM   4540  CA  PHE A 299       2.671  -8.378  10.956  1.00 93.87           C
ATOM   4541  C   PHE A 299       3.841  -7.614  10.335  1.00 93.87           C
ATOM   4542  O   PHE A 299       3.758  -7.164   9.193  1.00 93.87           O
ATOM   4543  HA  PHE A 299       1.952  -8.634  10.177  1.00 93.87           H
ATOM   4544  CB  PHE A 299       2.065  -7.534  12.080  1.00 93.87           C
ATOM   4545 1HB  PHE A 299       1.246  -8.089  12.537  1.00 93.87           H
ATOM   4546 2HB  PHE A 299       2.819  -7.383  12.853  1.00 93.87           H
ATOM   4547  CG  PHE A 299       1.545  -6.170  11.622  1.00 93.87           C
ATOM   4548  CD1 PHE A 299       2.323  -5.063  11.762  1.00 93.87           C
ATOM   4549  HD1 PHE A 299       3.317  -5.148  12.200  1.00 93.87           H
ATOM   4550  CD2 PHE A 299       0.304  -6.064  11.075  1.00 93.87           C
ATOM   4551  HD2 PHE A 299      -0.319  -6.951  10.963  1.00 93.87           H
ATOM   4552  CE1 PHE A 299       1.839  -3.797  11.337  1.00 93.87           C
ATOM   4553  HE1 PHE A 299       2.463  -2.910  11.450  1.00 93.87           H
ATOM   4554  CE2 PHE A 299      -0.179  -4.798  10.650  1.00 93.87           C
ATOM   4555  HE2 PHE A 299      -1.174  -4.713  10.212  1.00 93.87           H
ATOM   4556  CZ  PHE A 299       0.599  -3.691  10.790  1.00 93.87           C
ATOM   4557  HZ  PHE A 299       0.228  -2.720  10.464  1.00 93.87           H
ATOM   4558  HN  PHE A 299       2.940  -9.710  12.535  1.00 93.87           H
ATOM   4559  N   GLN A 300       4.906  -7.490  11.114  1.00 90.24           N
ATOM   4560  CA  GLN A 300       6.057  -6.711  10.690  1.00 90.24           C
ATOM   4561  C   GLN A 300       6.664  -7.309   9.419  1.00 90.24           C
ATOM   4562  O   GLN A 300       7.044  -6.578   8.506  1.00 90.24           O
ATOM   4563  HA  GLN A 300       5.671  -5.713  10.482  1.00 90.24           H
ATOM   4564  CB  GLN A 300       7.099  -6.621  11.806  1.00 90.24           C
ATOM   4565 1HB  GLN A 300       7.293  -7.616  12.209  1.00 90.24           H
ATOM   4566 2HB  GLN A 300       8.042  -6.254  11.400  1.00 90.24           H
ATOM   4567  CG  GLN A 300       6.624  -5.694  12.927  1.00 90.24           C
ATOM   4568 1HG  GLN A 300       6.449  -4.695  12.528  1.00 90.24           H
ATOM   4569 2HG  GLN A 300       5.673  -6.052  13.321  1.00 90.24           H
ATOM   4570  CD  GLN A 300       7.656  -5.625  14.055  1.00 90.24           C
ATOM   4571  OE1 GLN A 300       8.748  -6.162  13.967  1.00 90.24           O
ATOM   4572  NE2 GLN A 300       7.250  -4.935  15.117  1.00 90.24           N
ATOM   4573 1HE2 GLN A 300       6.340  -4.519  15.126  1.00 90.24           H
ATOM   4574 2HE2 GLN A 300       7.854  -4.833  15.908  1.00 90.24           H
ATOM   4575  HN  GLN A 300       4.990  -7.910  12.017  1.00 90.24           H
ATOM   4576  N   VAL A 301       6.737  -8.632   9.402  1.00 95.11           N
ATOM   4577  CA  VAL A 301       7.357  -9.333   8.291  1.00 95.11           C
ATOM   4578  C   VAL A 301       6.514  -9.130   7.031  1.00 95.11           C
ATOM   4579  O   VAL A 301       7.030  -8.715   5.994  1.00 95.11           O
ATOM   4580  HA  VAL A 301       8.340  -8.890   8.131  1.00 95.11           H
ATOM   4581  CB  VAL A 301       7.554 -10.808   8.648  1.00 95.11           C
ATOM   4582  HB  VAL A 301       6.587 -11.213   8.946  1.00 95.11           H
ATOM   4583  CG1 VAL A 301       8.043 -11.604   7.436  1.00 95.11           C
ATOM   4584 1HG1 VAL A 301       7.308 -11.533   6.634  1.00 95.11           H
ATOM   4585 2HG1 VAL A 301       8.995 -11.197   7.094  1.00 95.11           H
ATOM   4586 3HG1 VAL A 301       8.175 -12.649   7.717  1.00 95.11           H
ATOM   4587  CG2 VAL A 301       8.514 -10.963   9.829  1.00 95.11           C
ATOM   4588 1HG2 VAL A 301       9.481 -10.534   9.570  1.00 95.11           H
ATOM   4589 2HG2 VAL A 301       8.107 -10.445  10.698  1.00 95.11           H
ATOM   4590 3HG2 VAL A 301       8.636 -12.021  10.062  1.00 95.11           H
ATOM   4591  HN  VAL A 301       6.381  -9.221  10.128  1.00 95.11           H
ATOM   4592  N   THR A 302       5.230  -9.432   7.161  1.00 94.37           N
ATOM   4593  CA  THR A 302       4.343  -9.441   6.011  1.00 94.37           C
ATOM   4594  C   THR A 302       4.173  -8.025   5.457  1.00 94.37           C
ATOM   4595  O   THR A 302       4.017  -7.840   4.251  1.00 94.37           O
ATOM   4596  HA  THR A 302       4.806 -10.038   5.225  1.00 94.37           H
ATOM   4597  CB  THR A 302       3.024 -10.090   6.436  1.00 94.37           C
ATOM   4598  HB  THR A 302       2.312 -10.099   5.611  1.00 94.37           H
ATOM   4599  OG1 THR A 302       2.626  -9.346   7.584  1.00 94.37           O
ATOM   4600  HG1 THR A 302       1.701  -9.609   7.858  1.00 94.37           H
ATOM   4601  CG2 THR A 302       3.215 -11.514   6.961  1.00 94.37           C
ATOM   4602 1HG2 THR A 302       3.875 -11.495   7.829  1.00 94.37           H
ATOM   4603 2HG2 THR A 302       3.657 -12.133   6.181  1.00 94.37           H
ATOM   4604 3HG2 THR A 302       2.248 -11.927   7.249  1.00 94.37           H
ATOM   4605  HN  THR A 302       4.797  -9.667   8.031  1.00 94.37           H
ATOM   4606  N   GLN A 303       4.210  -7.060   6.365  1.00 91.55           N
ATOM   4607  CA  GLN A 303       4.127  -5.663   5.977  1.00 91.55           C
ATOM   4608  C   GLN A 303       5.324  -5.284   5.102  1.00 91.55           C
ATOM   4609  O   GLN A 303       5.172  -4.570   4.111  1.00 91.55           O
ATOM   4610  HA  GLN A 303       3.206  -5.576   5.401  1.00 91.55           H
ATOM   4611  CB  GLN A 303       4.038  -4.756   7.206  1.00 91.55           C
ATOM   4612 1HB  GLN A 303       3.181  -5.046   7.814  1.00 91.55           H
ATOM   4613 2HB  GLN A 303       4.926  -4.887   7.824  1.00 91.55           H
ATOM   4614  CG  GLN A 303       3.907  -3.288   6.796  1.00 91.55           C
ATOM   4615 1HG  GLN A 303       4.817  -2.965   6.290  1.00 91.55           H
ATOM   4616 2HG  GLN A 303       3.090  -3.177   6.083  1.00 91.55           H
ATOM   4617  CD  GLN A 303       3.652  -2.399   8.015  1.00 91.55           C
ATOM   4618  OE1 GLN A 303       4.438  -2.338   8.946  1.00 91.55           O
ATOM   4619  NE2 GLN A 303       2.513  -1.715   7.957  1.00 91.55           N
ATOM   4620 1HE2 GLN A 303       1.912  -1.811   7.163  1.00 91.55           H
ATOM   4621 2HE2 GLN A 303       2.257  -1.106   8.707  1.00 91.55           H
ATOM   4622  HN  GLN A 303       4.293  -7.221   7.349  1.00 91.55           H
ATOM   4623  N   THR A 304       6.487  -5.778   5.499  1.00 92.87           N
ATOM   4624  CA  THR A 304       7.714  -5.469   4.786  1.00 92.87           C
ATOM   4625  C   THR A 304       7.663  -6.034   3.365  1.00 92.87           C
ATOM   4626  O   THR A 304       8.067  -5.367   2.413  1.00 92.87           O
ATOM   4627  HA  THR A 304       7.796  -4.385   4.697  1.00 92.87           H
ATOM   4628  CB  THR A 304       8.888  -6.003   5.610  1.00 92.87           C
ATOM   4629  HB  THR A 304       8.875  -7.092   5.644  1.00 92.87           H
ATOM   4630  OG1 THR A 304       8.756  -5.346   6.868  1.00 92.87           O
ATOM   4631  HG1 THR A 304       8.329  -5.961   7.532  1.00 92.87           H
ATOM   4632  CG2 THR A 304      10.241  -5.525   5.080  1.00 92.87           C
ATOM   4633 1HG2 THR A 304      10.279  -4.436   5.109  1.00 92.87           H
ATOM   4634 2HG2 THR A 304      10.370  -5.866   4.053  1.00 92.87           H
ATOM   4635 3HG2 THR A 304      11.039  -5.933   5.701  1.00 92.87           H
ATOM   4636  HN  THR A 304       6.598  -6.379   6.290  1.00 92.87           H
ATOM   4637  N   ILE A 305       7.163  -7.257   3.266  1.00 92.69           N
ATOM   4638  CA  ILE A 305       7.025  -7.907   1.974  1.00 92.69           C
ATOM   4639  C   ILE A 305       6.132  -7.053   1.071  1.00 92.69           C
ATOM   4640  O   ILE A 305       6.391  -6.928  -0.125  1.00 92.69           O
ATOM   4641  HA  ILE A 305       8.018  -7.959   1.527  1.00 92.69           H
ATOM   4642  CB  ILE A 305       6.530  -9.344   2.148  1.00 92.69           C
ATOM   4643  HB  ILE A 305       5.644  -9.326   2.782  1.00 92.69           H
ATOM   4644  CG1 ILE A 305       7.577 -10.203   2.859  1.00 92.69           C
ATOM   4645 1HG1 ILE A 305       8.400 -10.418   2.177  1.00 92.69           H
ATOM   4646 2HG1 ILE A 305       7.997  -9.649   3.699  1.00 92.69           H
ATOM   4647  CG2 ILE A 305       6.111  -9.946   0.805  1.00 92.69           C
ATOM   4648 1HG2 ILE A 305       5.308  -9.349   0.374  1.00 92.69           H
ATOM   4649 2HG2 ILE A 305       6.965  -9.949   0.127  1.00 92.69           H
ATOM   4650 3HG2 ILE A 305       5.764 -10.967   0.957  1.00 92.69           H
ATOM   4651  CD1 ILE A 305       6.965 -11.513   3.359  1.00 92.69           C
ATOM   4652 1HD1 ILE A 305       6.159 -11.293   4.059  1.00 92.69           H
ATOM   4653 2HD1 ILE A 305       6.568 -12.074   2.513  1.00 92.69           H
ATOM   4654 3HD1 ILE A 305       7.731 -12.104   3.860  1.00 92.69           H
ATOM   4655  HN  ILE A 305       6.856  -7.800   4.048  1.00 92.69           H
ATOM   4656  N   ALA A 306       5.099  -6.488   1.679  1.00 92.38           N
ATOM   4657  CA  ALA A 306       4.142  -5.686   0.936  1.00 92.38           C
ATOM   4658  C   ALA A 306       4.845  -4.447   0.378  1.00 92.38           C
ATOM   4659  O   ALA A 306       4.533  -3.994  -0.722  1.00 92.38           O
ATOM   4660  HA  ALA A 306       3.776  -6.290   0.106  1.00 92.38           H
ATOM   4661  CB  ALA A 306       2.963  -5.328   1.843  1.00 92.38           C
ATOM   4662 1HB  ALA A 306       2.480  -6.242   2.189  1.00 92.38           H
ATOM   4663 2HB  ALA A 306       3.324  -4.761   2.701  1.00 92.38           H
ATOM   4664 3HB  ALA A 306       2.245  -4.726   1.286  1.00 92.38           H
ATOM   4665  HN  ALA A 306       4.912  -6.571   2.657  1.00 92.38           H
ATOM   4666  N   PHE A 307       5.782  -3.934   1.163  1.00 90.40           N
ATOM   4667  CA  PHE A 307       6.484  -2.717   0.792  1.00 90.40           C
ATOM   4668  C   PHE A 307       7.392  -2.954  -0.416  1.00 90.40           C
ATOM   4669  O   PHE A 307       7.610  -2.048  -1.220  1.00 90.40           O
ATOM   4670  HA  PHE A 307       5.729  -1.973   0.538  1.00 90.40           H
ATOM   4671  CB  PHE A 307       7.345  -2.315   1.991  1.00 90.40           C
ATOM   4672 1HB  PHE A 307       7.939  -3.174   2.304  1.00 90.40           H
ATOM   4673 2HB  PHE A 307       8.046  -1.541   1.679  1.00 90.40           H
ATOM   4674  CG  PHE A 307       6.544  -1.804   3.190  1.00 90.40           C
ATOM   4675  CD1 PHE A 307       5.204  -1.602   3.076  1.00 90.40           C
ATOM   4676  HD1 PHE A 307       4.701  -1.804   2.130  1.00 90.40           H
ATOM   4677  CD2 PHE A 307       7.171  -1.553   4.370  1.00 90.40           C
ATOM   4678  HD2 PHE A 307       8.245  -1.715   4.462  1.00 90.40           H
ATOM   4679  CE1 PHE A 307       4.460  -1.128   4.189  1.00 90.40           C
ATOM   4680  HE1 PHE A 307       3.386  -0.965   4.097  1.00 90.40           H
ATOM   4681  CE2 PHE A 307       6.427  -1.079   5.483  1.00 90.40           C
ATOM   4682  HE2 PHE A 307       6.930  -0.877   6.429  1.00 90.40           H
ATOM   4683  CZ  PHE A 307       5.087  -0.876   5.369  1.00 90.40           C
ATOM   4684  HZ  PHE A 307       4.516  -0.512   6.223  1.00 90.40           H
ATOM   4685  HN  PHE A 307       6.062  -4.335   2.035  1.00 90.40           H
ATOM   4686  N   PHE A 308       7.896  -4.176  -0.507  1.00 86.71           N
ATOM   4687  CA  PHE A 308       8.778  -4.542  -1.602  1.00 86.71           C
ATOM   4688  C   PHE A 308       8.068  -4.397  -2.950  1.00 86.71           C
ATOM   4689  O   PHE A 308       8.717  -4.255  -3.985  1.00 86.71           O
ATOM   4690  HA  PHE A 308       9.632  -3.866  -1.569  1.00 86.71           H
ATOM   4691  CB  PHE A 308       9.162  -6.008  -1.396  1.00 86.71           C
ATOM   4692 1HB  PHE A 308       8.334  -6.525  -0.910  1.00 86.71           H
ATOM   4693 2HB  PHE A 308       9.303  -6.477  -2.370  1.00 86.71           H
ATOM   4694  CG  PHE A 308      10.429  -6.209  -0.562  1.00 86.71           C
ATOM   4695  CD1 PHE A 308      11.651  -5.992  -1.119  1.00 86.71           C
ATOM   4696  HD1 PHE A 308      11.727  -5.675  -2.159  1.00 86.71           H
ATOM   4697  CD2 PHE A 308      10.333  -6.603   0.736  1.00 86.71           C
ATOM   4698  HD2 PHE A 308       9.354  -6.777   1.182  1.00 86.71           H
ATOM   4699  CE1 PHE A 308      12.827  -6.177  -0.345  1.00 86.71           C
ATOM   4700  HE1 PHE A 308      13.806  -6.004  -0.791  1.00 86.71           H
ATOM   4701  CE2 PHE A 308      11.509  -6.789   1.510  1.00 86.71           C
ATOM   4702  HE2 PHE A 308      11.433  -7.106   2.550  1.00 86.71           H
ATOM   4703  CZ  PHE A 308      12.731  -6.572   0.953  1.00 86.71           C
ATOM   4704  HZ  PHE A 308      13.634  -6.715   1.547  1.00 86.71           H
ATOM   4705  HN  PHE A 308       7.711  -4.907   0.149  1.00 86.71           H
ATOM   4706  N   HIS A 309       6.745  -4.439  -2.893  1.00 79.62           N
ATOM   4707  CA  HIS A 309       5.940  -4.336  -4.099  1.00 79.62           C
ATOM   4708  C   HIS A 309       6.210  -2.994  -4.782  1.00 79.62           C
ATOM   4709  O   HIS A 309       6.232  -2.912  -6.009  1.00 79.62           O
ATOM   4710  HA  HIS A 309       6.262  -5.142  -4.759  1.00 79.62           H
ATOM   4711  CB  HIS A 309       4.459  -4.554  -3.784  1.00 79.62           C
ATOM   4712 1HB  HIS A 309       4.340  -5.523  -3.298  1.00 79.62           H
ATOM   4713 2HB  HIS A 309       4.135  -3.797  -3.070  1.00 79.62           H
ATOM   4714  CG  HIS A 309       3.559  -4.501  -4.995  1.00 79.62           C
ATOM   4715  ND1 HIS A 309       3.647  -5.411  -6.035  1.00 79.62           N
ATOM   4716  HD1 HIS A 309       4.292  -6.173  -6.092  1.00 79.62           H
ATOM   4717  CD2 HIS A 309       2.553  -3.640  -5.322  1.00 79.62           C
ATOM   4718  HD2 HIS A 309       2.217  -2.796  -4.719  1.00 79.62           H
ATOM   4719  CE1 HIS A 309       2.731  -5.101  -6.940  1.00 79.62           C
ATOM   4720  HE1 HIS A 309       2.550  -5.630  -7.876  1.00 79.62           H
ATOM   4721  NE2 HIS A 309       2.055  -4.003  -6.497  1.00 79.62           N
ATOM   4722  HN  HIS A 309       6.224  -4.541  -2.045  1.00 79.62           H
ATOM   4723  N   SER A 310       6.408  -1.976  -3.958  1.00 84.53           N
ATOM   4724  CA  SER A 310       6.524  -0.618  -4.462  1.00 84.53           C
ATOM   4725  C   SER A 310       7.816  -0.467  -5.267  1.00 84.53           C
ATOM   4726  O   SER A 310       7.893   0.359  -6.175  1.00 84.53           O
ATOM   4727  HA  SER A 310       5.655  -0.472  -5.103  1.00 84.53           H
ATOM   4728  CB  SER A 310       6.489   0.398  -3.318  1.00 84.53           C
ATOM   4729 1HB  SER A 310       6.420   1.405  -3.730  1.00 84.53           H
ATOM   4730 2HB  SER A 310       5.595   0.237  -2.717  1.00 84.53           H
ATOM   4731  OG  SER A 310       7.643   0.305  -2.486  1.00 84.53           O
ATOM   4732  HG  SER A 310       7.509  -0.405  -1.795  1.00 84.53           H
ATOM   4733  HN  SER A 310       6.489  -2.067  -2.966  1.00 84.53           H
ATOM   4734  N   CYS A 311       8.800  -1.277  -4.905  1.00 87.08           N
ATOM   4735  CA  CYS A 311      10.096  -1.220  -5.559  1.00 87.08           C
ATOM   4736  C   CYS A 311      10.110  -2.254  -6.687  1.00 87.08           C
ATOM   4737  O   CYS A 311      10.963  -2.201  -7.572  1.00 87.08           O
ATOM   4738  HA  CYS A 311      10.201  -0.211  -5.958  1.00 87.08           H
ATOM   4739  CB  CYS A 311      11.240  -1.441  -4.568  1.00 87.08           C
ATOM   4740 1HB  CYS A 311      12.192  -1.190  -5.037  1.00 87.08           H
ATOM   4741 2HB  CYS A 311      11.123  -0.778  -3.711  1.00 87.08           H
ATOM   4742  SG  CYS A 311      11.259  -3.184  -4.011  1.00 87.08           S
ATOM   4743  HG  CYS A 311      12.320  -3.066  -3.218  1.00 87.08           H
ATOM   4744  HN  CYS A 311       8.722  -1.962  -4.180  1.00 87.08           H
ATOM   4745  N   LEU A 312       9.156  -3.171  -6.618  1.00 84.44           N
ATOM   4746  CA  LEU A 312       9.119  -4.284  -7.552  1.00 84.44           C
ATOM   4747  C   LEU A 312       8.509  -3.813  -8.874  1.00 84.44           C
ATOM   4748  O   LEU A 312       8.922  -4.257  -9.945  1.00 84.44           O
ATOM   4749  HA  LEU A 312      10.148  -4.591  -7.736  1.00 84.44           H
ATOM   4750  CB  LEU A 312       8.393  -5.480  -6.932  1.00 84.44           C
ATOM   4751 1HB  LEU A 312       7.533  -5.109  -6.375  1.00 84.44           H
ATOM   4752 2HB  LEU A 312       8.007  -6.103  -7.738  1.00 84.44           H
ATOM   4753  CG  LEU A 312       9.228  -6.360  -5.999  1.00 84.44           C
ATOM   4754  HG  LEU A 312       9.671  -5.723  -5.234  1.00 84.44           H
ATOM   4755  CD1 LEU A 312       8.349  -7.386  -5.281  1.00 84.44           C
ATOM   4756 1HD1 LEU A 312       7.594  -6.867  -4.690  1.00 84.44           H
ATOM   4757 2HD1 LEU A 312       7.858  -8.023  -6.018  1.00 84.44           H
ATOM   4758 3HD1 LEU A 312       8.967  -7.998  -4.625  1.00 84.44           H
ATOM   4759  CD2 LEU A 312      10.380  -7.023  -6.757  1.00 84.44           C
ATOM   4760 1HD2 LEU A 312       9.979  -7.644  -7.558  1.00 84.44           H
ATOM   4761 2HD2 LEU A 312      11.025  -6.254  -7.182  1.00 84.44           H
ATOM   4762 3HD2 LEU A 312      10.957  -7.643  -6.071  1.00 84.44           H
ATOM   4763  HN  LEU A 312       8.420  -3.163  -5.941  1.00 84.44           H
ATOM   4764  N   ASN A 313       7.537  -2.921  -8.757  1.00 79.22           N
ATOM   4765  CA  ASN A 313       6.752  -2.513  -9.909  1.00 79.22           C
ATOM   4766  C   ASN A 313       7.694  -2.082 -11.036  1.00 79.22           C
ATOM   4767  O   ASN A 313       7.627  -2.614 -12.143  1.00 79.22           O
ATOM   4768  HA  ASN A 313       6.158  -3.387 -10.175  1.00 79.22           H
ATOM   4769  CB  ASN A 313       5.848  -1.327  -9.569  1.00 79.22           C
ATOM   4770 1HB  ASN A 313       6.376  -0.642  -8.904  1.00 79.22           H
ATOM   4771 2HB  ASN A 313       5.613  -0.771 -10.477  1.00 79.22           H
ATOM   4772  CG  ASN A 313       4.554  -1.797  -8.902  1.00 79.22           C
ATOM   4773  OD1 ASN A 313       4.084  -2.904  -9.111  1.00 79.22           O
ATOM   4774  ND2 ASN A 313       4.005  -0.897  -8.092  1.00 79.22           N
ATOM   4775 1HD2 ASN A 313       4.441  -0.006  -7.964  1.00 79.22           H
ATOM   4776 2HD2 ASN A 313       3.155  -1.111  -7.609  1.00 79.22           H
ATOM   4777  HN  ASN A 313       7.284  -2.480  -7.896  1.00 79.22           H
ATOM   4778  N   PRO A 314       8.584  -1.115 -10.776  1.00 79.85           N
ATOM   4779  CA  PRO A 314       9.470  -0.603 -11.824  1.00 79.85           C
ATOM   4780  C   PRO A 314      10.236  -1.714 -12.524  1.00 79.85           C
ATOM   4781  O   PRO A 314      10.385  -1.697 -13.745  1.00 79.85           O
ATOM   4782  HA  PRO A 314       8.884  -0.123 -12.609  1.00 79.85           H
ATOM   4783  CB  PRO A 314      10.406   0.348 -11.076  1.00 79.85           C
ATOM   4784 1HB  PRO A 314      11.311  -0.160 -10.742  1.00 79.85           H
ATOM   4785 2HB  PRO A 314      10.722   1.179 -11.707  1.00 79.85           H
ATOM   4786  CG  PRO A 314       9.560   0.823  -9.901  1.00 79.85           C
ATOM   4787 1HG  PRO A 314      10.176   1.218  -9.092  1.00 79.85           H
ATOM   4788 2HG  PRO A 314       8.881   1.626 -10.189  1.00 79.85           H
ATOM   4789  CD  PRO A 314       8.815  -0.436  -9.488  1.00 79.85           C
ATOM   4790 1HD  PRO A 314       9.405  -1.052  -8.811  1.00 79.85           H
ATOM   4791 2HD  PRO A 314       7.883  -0.203  -8.972  1.00 79.85           H
ATOM   4792  N   VAL A 315      10.707  -2.659 -11.724  1.00 81.18           N
ATOM   4793  CA  VAL A 315      11.530  -3.738 -12.244  1.00 81.18           C
ATOM   4794  C   VAL A 315      10.701  -4.586 -13.211  1.00 81.18           C
ATOM   4795  O   VAL A 315      11.195  -5.003 -14.257  1.00 81.18           O
ATOM   4796  HA  VAL A 315      12.356  -3.286 -12.794  1.00 81.18           H
ATOM   4797  CB  VAL A 315      12.118  -4.551 -11.089  1.00 81.18           C
ATOM   4798  HB  VAL A 315      11.290  -4.976 -10.522  1.00 81.18           H
ATOM   4799  CG1 VAL A 315      12.971  -5.709 -11.612  1.00 81.18           C
ATOM   4800 1HG1 VAL A 315      12.355  -6.367 -12.225  1.00 81.18           H
ATOM   4801 2HG1 VAL A 315      13.790  -5.314 -12.214  1.00 81.18           H
ATOM   4802 3HG1 VAL A 315      13.377  -6.270 -10.770  1.00 81.18           H
ATOM   4803  CG2 VAL A 315      12.925  -3.658 -10.145  1.00 81.18           C
ATOM   4804 1HG2 VAL A 315      13.742  -3.192 -10.696  1.00 81.18           H
ATOM   4805 2HG2 VAL A 315      12.277  -2.884  -9.734  1.00 81.18           H
ATOM   4806 3HG2 VAL A 315      13.332  -4.261  -9.333  1.00 81.18           H
ATOM   4807  HN  VAL A 315      10.535  -2.696 -10.740  1.00 81.18           H
ATOM   4808  N   LEU A 316       9.454  -4.816 -12.826  1.00 79.35           N
ATOM   4809  CA  LEU A 316       8.564  -5.641 -13.625  1.00 79.35           C
ATOM   4810  C   LEU A 316       8.426  -5.031 -15.021  1.00 79.35           C
ATOM   4811  O   LEU A 316       8.439  -5.748 -16.020  1.00 79.35           O
ATOM   4812  HA  LEU A 316       9.028  -6.623 -13.721  1.00 79.35           H
ATOM   4813  CB  LEU A 316       7.229  -5.841 -12.906  1.00 79.35           C
ATOM   4814 1HB  LEU A 316       6.817  -4.860 -12.668  1.00 79.35           H
ATOM   4815 2HB  LEU A 316       6.534  -6.319 -13.597  1.00 79.35           H
ATOM   4816  CG  LEU A 316       7.276  -6.668 -11.620  1.00 79.35           C
ATOM   4817  HG  LEU A 316       7.987  -6.201 -10.939  1.00 79.35           H
ATOM   4818  CD1 LEU A 316       5.916  -6.673 -10.920  1.00 79.35           C
ATOM   4819 1HD1 LEU A 316       5.634  -5.651 -10.667  1.00 79.35           H
ATOM   4820 2HD1 LEU A 316       5.166  -7.103 -11.585  1.00 79.35           H
ATOM   4821 3HD1 LEU A 316       5.977  -7.268 -10.009  1.00 79.35           H
ATOM   4822  CD2 LEU A 316       7.782  -8.085 -11.898  1.00 79.35           C
ATOM   4823 1HD2 LEU A 316       7.115  -8.577 -12.606  1.00 79.35           H
ATOM   4824 2HD2 LEU A 316       8.786  -8.036 -12.320  1.00 79.35           H
ATOM   4825 3HD2 LEU A 316       7.806  -8.652 -10.967  1.00 79.35           H
ATOM   4826  HN  LEU A 316       9.051  -4.450 -11.987  1.00 79.35           H
ATOM   4827  N   TYR A 317       8.296  -3.713 -15.045  1.00 69.71           N
ATOM   4828  CA  TYR A 317       8.107  -3.002 -16.299  1.00 69.71           C
ATOM   4829  C   TYR A 317       9.327  -3.161 -17.208  1.00 69.71           C
ATOM   4830  O   TYR A 317       9.190  -3.249 -18.427  1.00 69.71           O
ATOM   4831  HA  TYR A 317       7.235  -3.425 -16.797  1.00 69.71           H
ATOM   4832  CB  TYR A 317       7.951  -1.526 -15.928  1.00 69.71           C
ATOM   4833 1HB  TYR A 317       8.869  -1.183 -15.450  1.00 69.71           H
ATOM   4834 2HB  TYR A 317       7.831  -0.943 -16.841  1.00 69.71           H
ATOM   4835  CG  TYR A 317       6.771  -1.240 -14.997  1.00 69.71           C
ATOM   4836  CD1 TYR A 317       5.678  -2.082 -14.991  1.00 69.71           C
ATOM   4837  HD1 TYR A 317       5.655  -2.951 -15.648  1.00 69.71           H
ATOM   4838  CD2 TYR A 317       6.800  -0.139 -14.165  1.00 69.71           C
ATOM   4839  HD2 TYR A 317       7.664   0.526 -14.170  1.00 69.71           H
ATOM   4840  CE1 TYR A 317       4.567  -1.812 -14.115  1.00 69.71           C
ATOM   4841  HE1 TYR A 317       3.697  -2.469 -14.100  1.00 69.71           H
ATOM   4842  CE2 TYR A 317       5.689   0.130 -13.289  1.00 69.71           C
ATOM   4843  HE2 TYR A 317       5.699   0.996 -12.627  1.00 69.71           H
ATOM   4844  CZ  TYR A 317       4.628  -0.719 -13.307  1.00 69.71           C
ATOM   4845  OH  TYR A 317       3.578  -0.465 -12.480  1.00 69.71           O
ATOM   4846  HH  TYR A 317       2.970  -1.258 -12.446  1.00 69.71           H
ATOM   4847  HN  TYR A 317       8.318  -3.133 -14.231  1.00 69.71           H
ATOM   4848  N   VAL A 318      10.493  -3.194 -16.580  1.00 72.13           N
ATOM   4849  CA  VAL A 318      11.740  -3.298 -17.320  1.00 72.13           C
ATOM   4850  C   VAL A 318      11.791  -4.649 -18.037  1.00 72.13           C
ATOM   4851  O   VAL A 318      12.087  -4.712 -19.229  1.00 72.13           O
ATOM   4852  HA  VAL A 318      11.746  -2.505 -18.067  1.00 72.13           H
ATOM   4853  CB  VAL A 318      12.926  -3.075 -16.380  1.00 72.13           C
ATOM   4854  HB  VAL A 318      12.823  -3.763 -15.541  1.00 72.13           H
ATOM   4855  CG1 VAL A 318      14.249  -3.387 -17.084  1.00 72.13           C
ATOM   4856 1HG1 VAL A 318      14.251  -4.428 -17.408  1.00 72.13           H
ATOM   4857 2HG1 VAL A 318      14.362  -2.736 -17.950  1.00 72.13           H
ATOM   4858 3HG1 VAL A 318      15.076  -3.220 -16.394  1.00 72.13           H
ATOM   4859  CG2 VAL A 318      12.924  -1.650 -15.823  1.00 72.13           C
ATOM   4860 1HG2 VAL A 318      12.991  -0.938 -16.646  1.00 72.13           H
ATOM   4861 2HG2 VAL A 318      12.002  -1.478 -15.269  1.00 72.13           H
ATOM   4862 3HG2 VAL A 318      13.778  -1.518 -15.159  1.00 72.13           H
ATOM   4863  HN  VAL A 318      10.595  -3.151 -15.586  1.00 72.13           H
ATOM   4864  N   PHE A 319      11.497  -5.696 -17.280  1.00 71.29           N
ATOM   4865  CA  PHE A 319      11.681  -7.051 -17.772  1.00 71.29           C
ATOM   4866  C   PHE A 319      10.541  -7.454 -18.709  1.00 71.29           C
ATOM   4867  O   PHE A 319      10.763  -8.146 -19.701  1.00 71.29           O
ATOM   4868  HA  PHE A 319      12.623  -7.070 -18.320  1.00 71.29           H
ATOM   4869  CB  PHE A 319      11.675  -7.975 -16.553  1.00 71.29           C
ATOM   4870 1HB  PHE A 319      10.893  -7.648 -15.866  1.00 71.29           H
ATOM   4871 2HB  PHE A 319      11.415  -8.983 -16.875  1.00 71.29           H
ATOM   4872  CG  PHE A 319      13.006  -8.023 -15.801  1.00 71.29           C
ATOM   4873  CD1 PHE A 319      14.093  -8.601 -16.379  1.00 71.29           C
ATOM   4874  HD1 PHE A 319      14.015  -9.031 -17.378  1.00 71.29           H
ATOM   4875  CD2 PHE A 319      13.103  -7.487 -14.555  1.00 71.29           C
ATOM   4876  HD2 PHE A 319      12.232  -7.023 -14.091  1.00 71.29           H
ATOM   4877  CE1 PHE A 319      15.329  -8.646 -15.681  1.00 71.29           C
ATOM   4878  HE1 PHE A 319      16.200  -9.110 -16.144  1.00 71.29           H
ATOM   4879  CE2 PHE A 319      14.339  -7.531 -13.857  1.00 71.29           C
ATOM   4880  HE2 PHE A 319      14.417  -7.102 -12.858  1.00 71.29           H
ATOM   4881  CZ  PHE A 319      15.426  -8.110 -14.435  1.00 71.29           C
ATOM   4882  HZ  PHE A 319      16.375  -8.144 -13.899  1.00 71.29           H
ATOM   4883  HN  PHE A 319      11.140  -5.630 -16.348  1.00 71.29           H
ATOM   4884  N   VAL A 320       9.344  -7.003 -18.360  1.00 74.57           N
ATOM   4885  CA  VAL A 320       8.139  -7.519 -18.987  1.00 74.57           C
ATOM   4886  C   VAL A 320       7.664  -6.533 -20.057  1.00 74.57           C
ATOM   4887  O   VAL A 320       6.987  -6.922 -21.008  1.00 74.57           O
ATOM   4888  HA  VAL A 320       8.396  -8.462 -19.469  1.00 74.57           H
ATOM   4889  CB  VAL A 320       7.077  -7.803 -17.923  1.00 74.57           C
ATOM   4890  HB  VAL A 320       6.695  -6.847 -17.567  1.00 74.57           H
ATOM   4891  CG1 VAL A 320       5.904  -8.587 -18.516  1.00 74.57           C
ATOM   4892 1HG1 VAL A 320       5.448  -8.007 -19.319  1.00 74.57           H
ATOM   4893 2HG1 VAL A 320       6.264  -9.536 -18.913  1.00 74.57           H
ATOM   4894 3HG1 VAL A 320       5.164  -8.776 -17.739  1.00 74.57           H
ATOM   4895  CG2 VAL A 320       7.682  -8.543 -16.728  1.00 74.57           C
ATOM   4896 1HG2 VAL A 320       8.104  -9.490 -17.063  1.00 74.57           H
ATOM   4897 2HG2 VAL A 320       8.468  -7.932 -16.283  1.00 74.57           H
ATOM   4898 3HG2 VAL A 320       6.906  -8.733 -15.987  1.00 74.57           H
ATOM   4899  HN  VAL A 320       9.192  -6.301 -17.665  1.00 74.57           H
ATOM   4900  N   GLY A 321       8.038  -5.276 -19.866  1.00 75.90           N
ATOM   4901  CA  GLY A 321       7.519  -4.206 -20.700  1.00 75.90           C
ATOM   4902  C   GLY A 321       8.418  -3.973 -21.917  1.00 75.90           C
ATOM   4903  O   GLY A 321       9.413  -3.256 -21.829  1.00 75.90           O
ATOM   4904 1HA  GLY A 321       6.510  -4.455 -21.031  1.00 75.90           H
ATOM   4905 2HA  GLY A 321       7.446  -3.288 -20.117  1.00 75.90           H
ATOM   4906  HN  GLY A 321       8.683  -4.986 -19.159  1.00 75.90           H
ATOM   4907  N   GLU A 322       8.035  -4.594 -23.023  1.00 66.34           N
ATOM   4908  CA  GLU A 322       8.724  -4.372 -24.282  1.00 66.34           C
ATOM   4909  C   GLU A 322       8.682  -2.890 -24.657  1.00 66.34           C
ATOM   4910  O   GLU A 322       9.677  -2.335 -25.122  1.00 66.34           O
ATOM   4911  HA  GLU A 322       9.755  -4.680 -24.106  1.00 66.34           H
ATOM   4912  CB  GLU A 322       8.126  -5.236 -25.394  1.00 66.34           C
ATOM   4913 1HB  GLU A 322       7.038  -5.173 -25.363  1.00 66.34           H
ATOM   4914 2HB  GLU A 322       8.547  -4.941 -26.355  1.00 66.34           H
ATOM   4915  CG  GLU A 322       8.488  -6.710 -25.199  1.00 66.34           C
ATOM   4916 1HG  GLU A 322       9.570  -6.814 -25.113  1.00 66.34           H
ATOM   4917 2HG  GLU A 322       8.057  -7.073 -24.267  1.00 66.34           H
ATOM   4918  CD  GLU A 322       7.981  -7.558 -26.367  1.00 66.34           C
ATOM   4919  OE1 GLU A 322       8.214  -8.785 -26.320  1.00 66.34           O
ATOM   4920  OE2 GLU A 322       7.371  -6.961 -27.280  1.00 66.34           O
ATOM   4921  HN  GLU A 322       7.270  -5.237 -23.067  1.00 66.34           H
ATOM   4922  N   ARG A 323       7.521  -2.290 -24.440  1.00 63.60           N
ATOM   4923  CA  ARG A 323       7.321  -0.895 -24.793  1.00 63.60           C
ATOM   4924  C   ARG A 323       8.157   0.008 -23.883  1.00 63.60           C
ATOM   4925  O   ARG A 323       8.822   0.928 -24.356  1.00 63.60           O
ATOM   4926  HA  ARG A 323       7.651  -0.820 -25.829  1.00 63.60           H
ATOM   4927  CB  ARG A 323       5.848  -0.502 -24.675  1.00 63.60           C
ATOM   4928 1HB  ARG A 323       5.242  -1.154 -25.304  1.00 63.60           H
ATOM   4929 2HB  ARG A 323       5.510  -0.647 -23.648  1.00 63.60           H
ATOM   4930  CG  ARG A 323       5.634   0.956 -25.087  1.00 63.60           C
ATOM   4931 1HG  ARG A 323       6.199   1.612 -24.424  1.00 63.60           H
ATOM   4932 2HG  ARG A 323       6.019   1.113 -26.095  1.00 63.60           H
ATOM   4933  CD  ARG A 323       4.151   1.328 -25.038  1.00 63.60           C
ATOM   4934 1HD  ARG A 323       3.603   0.773 -25.799  1.00 63.60           H
ATOM   4935 2HD  ARG A 323       3.729   1.047 -24.073  1.00 63.60           H
ATOM   4936  NE  ARG A 323       3.986   2.783 -25.257  1.00 63.60           N
ATOM   4937  HE  ARG A 323       4.720   3.271 -25.729  1.00 63.60           H
ATOM   4938  CZ  ARG A 323       2.916   3.485 -24.861  1.00 63.60           C
ATOM   4939  NH1 ARG A 323       1.903   2.882 -24.224  1.00 63.60           N
ATOM   4940 1HH1 ARG A 323       1.943   1.900 -24.040  1.00 63.60           H
ATOM   4941 2HH1 ARG A 323       1.108   3.414 -23.932  1.00 63.60           H
ATOM   4942  NH2 ARG A 323       2.873   4.801 -25.113  1.00 63.60           N
ATOM   4943 1HH2 ARG A 323       2.082   5.340 -24.825  1.00 63.60           H
ATOM   4944 2HH2 ARG A 323       3.633   5.244 -25.589  1.00 63.60           H
ATOM   4945  HN  ARG A 323       6.727  -2.740 -24.032  1.00 63.60           H
ATOM   4946  N   PHE A 324       8.097  -0.288 -22.593  1.00 76.24           N
ATOM   4947  CA  PHE A 324       8.778   0.531 -21.605  1.00 76.24           C
ATOM   4948  C   PHE A 324      10.296   0.453 -21.780  1.00 76.24           C
ATOM   4949  O   PHE A 324      10.991   1.460 -21.659  1.00 76.24           O
ATOM   4950  HA  PHE A 324       8.449   1.559 -21.755  1.00 76.24           H
ATOM   4951  CB  PHE A 324       8.407  -0.026 -20.229  1.00 76.24           C
ATOM   4952 1HB  PHE A 324       7.321  -0.089 -20.155  1.00 76.24           H
ATOM   4953 2HB  PHE A 324       8.791  -1.042 -20.144  1.00 76.24           H
ATOM   4954  CG  PHE A 324       8.936   0.804 -19.058  1.00 76.24           C
ATOM   4955  CD1 PHE A 324      10.100   0.454 -18.448  1.00 76.24           C
ATOM   4956  HD1 PHE A 324      10.656  -0.418 -18.793  1.00 76.24           H
ATOM   4957  CD2 PHE A 324       8.243   1.892 -18.627  1.00 76.24           C
ATOM   4958  HD2 PHE A 324       7.310   2.172 -19.116  1.00 76.24           H
ATOM   4959  CE1 PHE A 324      10.592   1.224 -17.361  1.00 76.24           C
ATOM   4960  HE1 PHE A 324      11.524   0.943 -16.872  1.00 76.24           H
ATOM   4961  CE2 PHE A 324       8.734   2.662 -17.540  1.00 76.24           C
ATOM   4962  HE2 PHE A 324       8.179   3.534 -17.194  1.00 76.24           H
ATOM   4963  CZ  PHE A 324       9.898   2.312 -16.930  1.00 76.24           C
ATOM   4964  HZ  PHE A 324      10.276   2.903 -16.095  1.00 76.24           H
ATOM   4965  HN  PHE A 324       7.595  -1.069 -22.221  1.00 76.24           H
ATOM   4966  N   ARG A 325      10.766  -0.753 -22.064  1.00 73.56           N
ATOM   4967  CA  ARG A 325      12.187  -0.975 -22.265  1.00 73.56           C
ATOM   4968  C   ARG A 325      12.709  -0.082 -23.393  1.00 73.56           C
ATOM   4969  O   ARG A 325      13.747   0.562 -23.250  1.00 73.56           O
ATOM   4970  HA  ARG A 325      12.648  -0.713 -21.313  1.00 73.56           H
ATOM   4971  CB  ARG A 325      12.474  -2.438 -22.609  1.00 73.56           C
ATOM   4972 1HB  ARG A 325      11.707  -2.813 -23.286  1.00 73.56           H
ATOM   4973 2HB  ARG A 325      13.427  -2.513 -23.133  1.00 73.56           H
ATOM   4974  CG  ARG A 325      12.512  -3.300 -21.345  1.00 73.56           C
ATOM   4975 1HG  ARG A 325      13.144  -2.825 -20.595  1.00 73.56           H
ATOM   4976 2HG  ARG A 325      11.511  -3.372 -20.919  1.00 73.56           H
ATOM   4977  CD  ARG A 325      13.042  -4.702 -21.654  1.00 73.56           C
ATOM   4978 1HD  ARG A 325      13.941  -4.633 -22.266  1.00 73.56           H
ATOM   4979 2HD  ARG A 325      13.324  -5.205 -20.728  1.00 73.56           H
ATOM   4980  NE  ARG A 325      12.008  -5.490 -22.361  1.00 73.56           N
ATOM   4981  HE  ARG A 325      11.098  -5.088 -22.459  1.00 73.56           H
ATOM   4982  CZ  ARG A 325      12.216  -6.708 -22.880  1.00 73.56           C
ATOM   4983  NH1 ARG A 325      13.417  -7.294 -22.778  1.00 73.56           N
ATOM   4984 1HH1 ARG A 325      14.166  -6.823 -22.313  1.00 73.56           H
ATOM   4985 2HH1 ARG A 325      13.564  -8.204 -23.168  1.00 73.56           H
ATOM   4986  NH2 ARG A 325      11.206  -7.331 -23.501  1.00 73.56           N
ATOM   4987 1HH2 ARG A 325      11.344  -8.240 -23.893  1.00 73.56           H
ATOM   4988 2HH2 ARG A 325      10.313  -6.886 -23.572  1.00 73.56           H
ATOM   4989  HN  ARG A 325      10.194  -1.569 -22.157  1.00 73.56           H
ATOM   4990  N   ARG A 326      11.965  -0.072 -24.489  1.00 67.58           N
ATOM   4991  CA  ARG A 326      12.358   0.704 -25.653  1.00 67.58           C
ATOM   4992  C   ARG A 326      12.376   2.196 -25.315  1.00 67.58           C
ATOM   4993  O   ARG A 326      13.315   2.905 -25.671  1.00 67.58           O
ATOM   4994  HA  ARG A 326      13.357   0.346 -25.903  1.00 67.58           H
ATOM   4995  CB  ARG A 326      11.401   0.465 -26.823  1.00 67.58           C
ATOM   4996 1HB  ARG A 326      10.373   0.448 -26.459  1.00 67.58           H
ATOM   4997 2HB  ARG A 326      11.475   1.289 -27.532  1.00 67.58           H
ATOM   4998  CG  ARG A 326      11.718  -0.854 -27.530  1.00 67.58           C
ATOM   4999 1HG  ARG A 326      12.775  -0.883 -27.797  1.00 67.58           H
ATOM   5000 2HG  ARG A 326      11.538  -1.688 -26.851  1.00 67.58           H
ATOM   5001  CD  ARG A 326      10.865  -1.021 -28.789  1.00 67.58           C
ATOM   5002 1HD  ARG A 326      10.926  -0.122 -29.402  1.00 67.58           H
ATOM   5003 2HD  ARG A 326      11.248  -1.844 -29.392  1.00 67.58           H
ATOM   5004  NE  ARG A 326       9.457  -1.282 -28.414  1.00 67.58           N
ATOM   5005  HE  ARG A 326       9.266  -1.563 -27.474  1.00 67.58           H
ATOM   5006  CZ  ARG A 326       8.421  -1.165 -29.257  1.00 67.58           C
ATOM   5007  NH1 ARG A 326       8.618  -0.792 -30.529  1.00 67.58           N
ATOM   5008 1HH1 ARG A 326       9.543  -0.598 -30.856  1.00 67.58           H
ATOM   5009 2HH1 ARG A 326       7.840  -0.707 -31.151  1.00 67.58           H
ATOM   5010  NH2 ARG A 326       7.186  -1.427 -28.808  1.00 67.58           N
ATOM   5011 1HH2 ARG A 326       6.403  -1.344 -29.424  1.00 67.58           H
ATOM   5012 2HH2 ARG A 326       7.048  -1.705 -27.858  1.00 67.58           H
ATOM   5013  HN  ARG A 326      11.110  -0.581 -24.589  1.00 67.58           H
ATOM   5014  N   ASP A 327      11.326   2.628 -24.631  1.00 77.53           N
ATOM   5015  CA  ASP A 327      11.162   4.038 -24.324  1.00 77.53           C
ATOM   5016  C   ASP A 327      12.215   4.459 -23.297  1.00 77.53           C
ATOM   5017  O   ASP A 327      12.691   5.593 -23.319  1.00 77.53           O
ATOM   5018  HA  ASP A 327      11.279   4.554 -25.277  1.00 77.53           H
ATOM   5019  CB  ASP A 327       9.781   4.314 -23.725  1.00 77.53           C
ATOM   5020 1HB  ASP A 327       9.595   3.628 -22.899  1.00 77.53           H
ATOM   5021 2HB  ASP A 327       9.755   5.323 -23.313  1.00 77.53           H
ATOM   5022  CG  ASP A 327       8.685   4.160 -24.781  1.00 77.53           C
ATOM   5023  OD1 ASP A 327       9.050   4.112 -25.975  1.00 77.53           O
ATOM   5024  OD2 ASP A 327       7.506   4.094 -24.369  1.00 77.53           O
ATOM   5025  HN  ASP A 327      10.598   2.033 -24.290  1.00 77.53           H
ATOM   5026  N   LEU A 328      12.549   3.522 -22.422  1.00 79.12           N
ATOM   5027  CA  LEU A 328      13.576   3.763 -21.423  1.00 79.12           C
ATOM   5028  C   LEU A 328      14.910   4.031 -22.123  1.00 79.12           C
ATOM   5029  O   LEU A 328      15.542   5.060 -21.889  1.00 79.12           O
ATOM   5030  HA  LEU A 328      13.291   4.658 -20.870  1.00 79.12           H
ATOM   5031  CB  LEU A 328      13.629   2.609 -20.419  1.00 79.12           C
ATOM   5032 1HB  LEU A 328      12.685   2.584 -19.875  1.00 79.12           H
ATOM   5033 2HB  LEU A 328      13.702   1.674 -20.975  1.00 79.12           H
ATOM   5034  CG  LEU A 328      14.771   2.657 -19.403  1.00 79.12           C
ATOM   5035  HG  LEU A 328      15.712   2.722 -19.949  1.00 79.12           H
ATOM   5036  CD1 LEU A 328      14.671   3.904 -18.523  1.00 79.12           C
ATOM   5037 1HD1 LEU A 328      14.724   4.795 -19.149  1.00 79.12           H
ATOM   5038 2HD1 LEU A 328      13.724   3.894 -17.984  1.00 79.12           H
ATOM   5039 3HD1 LEU A 328      15.495   3.913 -17.810  1.00 79.12           H
ATOM   5040  CD2 LEU A 328      14.820   1.372 -18.572  1.00 79.12           C
ATOM   5041 1HD2 LEU A 328      13.879   1.251 -18.036  1.00 79.12           H
ATOM   5042 2HD2 LEU A 328      14.974   0.519 -19.232  1.00 79.12           H
ATOM   5043 3HD2 LEU A 328      15.641   1.432 -17.858  1.00 79.12           H
ATOM   5044  HN  LEU A 328      12.132   2.613 -22.389  1.00 79.12           H
ATOM   5045  N   VAL A 329      15.298   3.087 -22.968  1.00 79.81           N
ATOM   5046  CA  VAL A 329      16.592   3.158 -23.626  1.00 79.81           C
ATOM   5047  C   VAL A 329      16.659   4.431 -24.472  1.00 79.81           C
ATOM   5048  O   VAL A 329      17.713   5.057 -24.575  1.00 79.81           O
ATOM   5049  HA  VAL A 329      17.354   3.212 -22.849  1.00 79.81           H
ATOM   5050  CB  VAL A 329      16.835   1.886 -24.440  1.00 79.81           C
ATOM   5051  HB  VAL A 329      15.998   1.762 -25.127  1.00 79.81           H
ATOM   5052  CG1 VAL A 329      18.113   2.004 -25.274  1.00 79.81           C
ATOM   5053 1HG1 VAL A 329      18.022   2.846 -25.960  1.00 79.81           H
ATOM   5054 2HG1 VAL A 329      18.964   2.164 -24.613  1.00 79.81           H
ATOM   5055 3HG1 VAL A 329      18.262   1.086 -25.843  1.00 79.81           H
ATOM   5056  CG2 VAL A 329      16.884   0.655 -23.533  1.00 79.81           C
ATOM   5057 1HG2 VAL A 329      17.693   0.768 -22.811  1.00 79.81           H
ATOM   5058 2HG2 VAL A 329      15.936   0.556 -23.004  1.00 79.81           H
ATOM   5059 3HG2 VAL A 329      17.058  -0.235 -24.137  1.00 79.81           H
ATOM   5060  HN  VAL A 329      14.747   2.287 -23.204  1.00 79.81           H
ATOM   5061  N   LYS A 330      15.521   4.777 -25.056  1.00 74.01           N
ATOM   5062  CA  LYS A 330      15.432   5.977 -25.870  1.00 74.01           C
ATOM   5063  C   LYS A 330      15.719   7.201 -24.998  1.00 74.01           C
[truncated: 117,478 more chars]
