# Supplementary material for: Noncanonical roles of chemokine regions in CCR9 activation revealed by structural modeling and mutational mapping
Source: Nat Commun. 2025 Aug 18;16:7695. doi: 10.1038/s41467-025-62321-9 (PMC12361432; doi:10.1038/s41467-025-62321-9)
Supplement: Supplementary file 7 — Supplementary Data 5 [file 41467_2025_62321_MOESM7_ESM.zip › CCR9_CCL25x1P6_09_rnk3.pdb]

ATOM      1  N   GLU A  20      -4.825  -4.690  58.428  1.00 50.81           N
ATOM      2  CA  GLU A  20      -5.122  -5.638  57.367  1.00 50.81           C
ATOM      3  C   GLU A  20      -5.670  -6.939  57.956  1.00 50.81           C
ATOM      4  O   GLU A  20      -4.914  -7.748  58.492  1.00 50.81           O
ATOM      5  HA  GLU A  20      -5.886  -5.158  56.756  1.00 50.81           H
ATOM      6  CB  GLU A  20      -3.885  -5.903  56.506  1.00 50.81           C
ATOM      7 1HB  GLU A  20      -2.994  -5.906  57.135  1.00 50.81           H
ATOM      8 2HB  GLU A  20      -4.020  -6.828  55.945  1.00 50.81           H
ATOM      9  CG  GLU A  20      -3.690  -4.795  55.470  1.00 50.81           C
ATOM     10 1HG  GLU A  20      -4.654  -4.519  55.041  1.00 50.81           H
ATOM     11 2HG  GLU A  20      -3.291  -3.904  55.955  1.00 50.81           H
ATOM     12  CD  GLU A  20      -2.741  -5.245  54.358  1.00 50.81           C
ATOM     13  OE1 GLU A  20      -2.839  -4.661  53.257  1.00 50.81           O
ATOM     14  OE2 GLU A  20      -1.938  -6.162  54.634  1.00 50.81           O
ATOM     15  HN  GLU A  20      -4.999  -5.024  59.354  1.00 50.81           H
ATOM     16  N   SER A  21      -6.979  -7.100  57.837  1.00 59.09           N
ATOM     17  CA  SER A  21      -7.623  -8.332  58.260  1.00 59.09           C
ATOM     18  C   SER A  21      -6.968  -9.529  57.570  1.00 59.09           C
ATOM     19  O   SER A  21      -6.618  -9.457  56.392  1.00 59.09           O
ATOM     20  HA  SER A  21      -7.471  -8.382  59.338  1.00 59.09           H
ATOM     21  CB  SER A  21      -9.123  -8.301  57.959  1.00 59.09           C
ATOM     22 1HB  SER A  21      -9.584  -9.222  58.317  1.00 59.09           H
ATOM     23 2HB  SER A  21      -9.586  -7.480  58.506  1.00 59.09           H
ATOM     24  OG  SER A  21      -9.385  -8.150  56.566  1.00 59.09           O
ATOM     25  HG  SER A  21      -9.833  -8.971  56.212  1.00 59.09           H
ATOM     26  HN  SER A  21      -7.596  -6.409  57.460  1.00 59.09           H
ATOM     27  N   THR A  22      -6.820 -10.604  58.331  1.00 60.85           N
ATOM     28  CA  THR A  22      -6.207 -11.813  57.809  1.00 60.85           C
ATOM     29  C   THR A  22      -6.875 -12.225  56.496  1.00 60.85           C
ATOM     30  O   THR A  22      -6.222 -12.771  55.608  1.00 60.85           O
ATOM     31  HA  THR A  22      -5.162 -11.598  57.583  1.00 60.85           H
ATOM     32  CB  THR A  22      -6.284 -12.889  58.894  1.00 60.85           C
ATOM     33  HB  THR A  22      -6.164 -13.883  58.465  1.00 60.85           H
ATOM     34  OG1 THR A  22      -7.532 -12.643  59.538  1.00 60.85           O
ATOM     35  HG1 THR A  22      -8.275 -13.056  59.012  1.00 60.85           H
ATOM     36  CG2 THR A  22      -5.247 -12.681  60.000  1.00 60.85           C
ATOM     37 1HG2 THR A  22      -5.411 -11.713  60.474  1.00 60.85           H
ATOM     38 2HG2 THR A  22      -4.246 -12.710  59.569  1.00 60.85           H
ATOM     39 3HG2 THR A  22      -5.346 -13.472  60.744  1.00 60.85           H
ATOM     40  HN  THR A  22      -7.111 -10.656  59.287  1.00 60.85           H
ATOM     41  N   SER A  23      -8.168 -11.949  56.414  1.00 63.35           N
ATOM     42  CA  SER A  23      -8.920 -12.238  55.205  1.00 63.35           C
ATOM     43  C   SER A  23      -8.356 -11.434  54.032  1.00 63.35           C
ATOM     44  O   SER A  23      -8.230 -11.952  52.924  1.00 63.35           O
ATOM     45  HA  SER A  23      -8.791 -13.307  55.034  1.00 63.35           H
ATOM     46  CB  SER A  23     -10.407 -11.929  55.394  1.00 63.35           C
ATOM     47 1HB  SER A  23     -10.957 -12.241  54.506  1.00 63.35           H
ATOM     48 2HB  SER A  23     -10.795 -12.511  56.230  1.00 63.35           H
ATOM     49  OG  SER A  23     -10.638 -10.544  55.633  1.00 63.35           O
ATOM     50  HG  SER A  23     -11.620 -10.363  55.675  1.00 63.35           H
ATOM     51  HN  SER A  23      -8.699 -11.535  57.153  1.00 63.35           H
ATOM     52  N   SER A  24      -8.031 -10.182  54.317  1.00 68.92           N
ATOM     53  CA  SER A  24      -7.566  -9.275  53.281  1.00 68.92           C
ATOM     54  C   SER A  24      -6.226  -9.761  52.723  1.00 68.92           C
ATOM     55  O   SER A  24      -5.929  -9.558  51.547  1.00 68.92           O
ATOM     56  HA  SER A  24      -8.334  -9.302  52.508  1.00 68.92           H
ATOM     57  CB  SER A  24      -7.432  -7.848  53.816  1.00 68.92           C
ATOM     58 1HB  SER A  24      -7.481  -7.144  52.986  1.00 68.92           H
ATOM     59 2HB  SER A  24      -8.274  -7.627  54.473  1.00 68.92           H
ATOM     60  OG  SER A  24      -6.213  -7.658  54.529  1.00 68.92           O
ATOM     61  HG  SER A  24      -6.195  -8.244  55.339  1.00 68.92           H
ATOM     62  HN  SER A  24      -8.082  -9.785  55.233  1.00 68.92           H
ATOM     63  N   MET A  25      -5.454 -10.393  53.594  1.00 65.31           N
ATOM     64  CA  MET A  25      -4.144 -10.891  53.210  1.00 65.31           C
ATOM     65  C   MET A  25      -4.262 -12.207  52.439  1.00 65.31           C
ATOM     66  O   MET A  25      -3.506 -12.450  51.499  1.00 65.31           O
ATOM     67  HA  MET A  25      -3.715 -10.122  52.567  1.00 65.31           H
ATOM     68  CB  MET A  25      -3.292 -11.107  54.462  1.00 65.31           C
ATOM     69 1HB  MET A  25      -3.432 -10.273  55.150  1.00 65.31           H
ATOM     70 2HB  MET A  25      -3.623 -12.007  54.980  1.00 65.31           H
ATOM     71  CG  MET A  25      -1.810 -11.236  54.102  1.00 65.31           C
ATOM     72 1HG  MET A  25      -1.612 -12.225  53.689  1.00 65.31           H
ATOM     73 2HG  MET A  25      -1.551 -10.510  53.330  1.00 65.31           H
ATOM     74  SD  MET A  25      -0.804 -10.968  55.552  1.00 65.31           S
ATOM     75  CE  MET A  25       0.820 -11.209  54.851  1.00 65.31           C
ATOM     76 1HE  MET A  25       0.892 -12.217  54.440  1.00 65.31           H
ATOM     77 2HE  MET A  25       0.985 -10.481  54.057  1.00 65.31           H
ATOM     78 3HE  MET A  25       1.574 -11.078  55.627  1.00 65.31           H
ATOM     79  HN  MET A  25      -5.709 -10.567  54.546  1.00 65.31           H
ATOM     80  N   GLU A  26      -5.216 -13.022  52.864  1.00 61.05           N
ATOM     81  CA  GLU A  26      -5.501 -14.267  52.172  1.00 61.05           C
ATOM     82  C   GLU A  26      -6.012 -13.983  50.758  1.00 61.05           C
ATOM     83  O   GLU A  26      -5.626 -14.662  49.807  1.00 61.05           O
ATOM     84  HA  GLU A  26      -4.549 -14.795  52.122  1.00 61.05           H
ATOM     85  CB  GLU A  26      -6.504 -15.114  52.957  1.00 61.05           C
ATOM     86 1HB  GLU A  26      -7.308 -14.479  53.331  1.00 61.05           H
ATOM     87 2HB  GLU A  26      -6.859 -15.935  52.334  1.00 61.05           H
ATOM     88  CG  GLU A  26      -5.843 -15.754  54.180  1.00 61.05           C
ATOM     89 1HG  GLU A  26      -5.005 -16.374  53.861  1.00 61.05           H
ATOM     90 2HG  GLU A  26      -5.438 -14.976  54.827  1.00 61.05           H
ATOM     91  CD  GLU A  26      -6.846 -16.605  54.962  1.00 61.05           C
ATOM     92  OE1 GLU A  26      -6.377 -17.415  55.791  1.00 61.05           O
ATOM     93  OE2 GLU A  26      -8.058 -16.426  54.714  1.00 61.05           O
ATOM     94  HN  GLU A  26      -5.788 -12.843  53.665  1.00 61.05           H
ATOM     95  N   ASP A  27      -6.871 -12.979  50.664  1.00 67.51           N
ATOM     96  CA  ASP A  27      -7.475 -12.628  49.390  1.00 67.51           C
ATOM     97  C   ASP A  27      -6.374 -12.286  48.384  1.00 67.51           C
ATOM     98  O   ASP A  27      -6.465 -12.647  47.212  1.00 67.51           O
ATOM     99  HA  ASP A  27      -8.051 -13.504  49.095  1.00 67.51           H
ATOM    100  CB  ASP A  27      -8.383 -11.404  49.529  1.00 67.51           C
ATOM    101 1HB  ASP A  27      -7.871 -10.630  50.100  1.00 67.51           H
ATOM    102 2HB  ASP A  27      -8.593 -10.988  48.544  1.00 67.51           H
ATOM    103  CG  ASP A  27      -9.696 -11.772  50.224  1.00 67.51           C
ATOM    104  OD1 ASP A  27     -10.033 -12.976  50.199  1.00 67.51           O
ATOM    105  OD2 ASP A  27     -10.333 -10.842  50.763  1.00 67.51           O
ATOM    106  HN  ASP A  27      -7.154 -12.411  51.437  1.00 67.51           H
ATOM    107  N   TYR A  28      -5.358 -11.595  48.880  1.00 66.83           N
ATOM    108  CA  TYR A  28      -4.258 -11.168  48.031  1.00 66.83           C
ATOM    109  C   TYR A  28      -3.386 -12.357  47.624  1.00 66.83           C
ATOM    110  O   TYR A  28      -2.927 -12.434  46.486  1.00 66.83           O
ATOM    111  HA  TYR A  28      -4.681 -10.714  47.135  1.00 66.83           H
ATOM    112  CB  TYR A  28      -3.423 -10.204  48.876  1.00 66.83           C
ATOM    113 1HB  TYR A  28      -4.055  -9.375  49.194  1.00 66.83           H
ATOM    114 2HB  TYR A  28      -3.095 -10.719  49.779  1.00 66.83           H
ATOM    115  CG  TYR A  28      -2.198  -9.643  48.152  1.00 66.83           C
ATOM    116  CD1 TYR A  28      -0.955 -10.207  48.360  1.00 66.83           C
ATOM    117  HD1 TYR A  28      -0.847 -11.052  49.040  1.00 66.83           H
ATOM    118  CD2 TYR A  28      -2.335  -8.573  47.291  1.00 66.83           C
ATOM    119  HD2 TYR A  28      -3.316  -8.128  47.127  1.00 66.83           H
ATOM    120  CE1 TYR A  28       0.198  -9.679  47.678  1.00 66.83           C
ATOM    121  HE1 TYR A  28       1.185 -10.115  47.833  1.00 66.83           H
ATOM    122  CE2 TYR A  28      -1.181  -8.046  46.609  1.00 66.83           C
ATOM    123  HE2 TYR A  28      -1.275  -7.201  45.926  1.00 66.83           H
ATOM    124  CZ  TYR A  28       0.028  -8.625  46.836  1.00 66.83           C
ATOM    125  OH  TYR A  28       1.117  -8.126  46.192  1.00 66.83           O
ATOM    126  HH  TYR A  28       0.930  -7.198  45.871  1.00 66.83           H
ATOM    127  HN  TYR A  28      -5.279 -11.327  49.840  1.00 66.83           H
ATOM    128  N   VAL A  29      -3.184 -13.256  48.577  1.00 67.16           N
ATOM    129  CA  VAL A  29      -2.297 -14.386  48.364  1.00 67.16           C
ATOM    130  C   VAL A  29      -2.955 -15.370  47.395  1.00 67.16           C
ATOM    131  O   VAL A  29      -2.280 -15.971  46.561  1.00 67.16           O
ATOM    132  HA  VAL A  29      -1.382 -14.006  47.909  1.00 67.16           H
ATOM    133  CB  VAL A  29      -1.930 -15.024  49.705  1.00 67.16           C
ATOM    134  HB  VAL A  29      -2.855 -15.226  50.245  1.00 67.16           H
ATOM    135  CG1 VAL A  29      -1.206 -16.356  49.499  1.00 67.16           C
ATOM    136 1HG1 VAL A  29      -1.854 -17.041  48.952  1.00 67.16           H
ATOM    137 2HG1 VAL A  29      -0.291 -16.188  48.930  1.00 67.16           H
ATOM    138 3HG1 VAL A  29      -0.956 -16.788  50.469  1.00 67.16           H
ATOM    139  CG2 VAL A  29      -1.089 -14.069  50.555  1.00 67.16           C
ATOM    140 1HG2 VAL A  29      -0.170 -13.822  50.022  1.00 67.16           H
ATOM    141 2HG2 VAL A  29      -1.655 -13.157  50.744  1.00 67.16           H
ATOM    142 3HG2 VAL A  29      -0.842 -14.547  51.503  1.00 67.16           H
ATOM    143  HN  VAL A  29      -3.613 -13.220  49.480  1.00 67.16           H
ATOM    144  N   ASN A  30      -4.266 -15.503  47.537  1.00 62.12           N
ATOM    145  CA  ASN A  30      -5.003 -16.500  46.779  1.00 62.12           C
ATOM    146  C   ASN A  30      -5.374 -15.924  45.411  1.00 62.12           C
ATOM    147  O   ASN A  30      -5.914 -16.630  44.562  1.00 62.12           O
ATOM    148  HA  ASN A  30      -4.332 -17.356  46.703  1.00 62.12           H
ATOM    149  CB  ASN A  30      -6.298 -16.889  47.495  1.00 62.12           C
ATOM    150 1HB  ASN A  30      -6.864 -15.992  47.744  1.00 62.12           H
ATOM    151 2HB  ASN A  30      -6.922 -17.485  46.828  1.00 62.12           H
ATOM    152  CG  ASN A  30      -6.003 -17.683  48.769  1.00 62.12           C
ATOM    153  OD1 ASN A  30      -4.991 -18.352  48.894  1.00 62.12           O
ATOM    154  ND2 ASN A  30      -6.941 -17.571  49.705  1.00 62.12           N
ATOM    155 1HD2 ASN A  30      -7.749 -17.005  49.539  1.00 62.12           H
ATOM    156 2HD2 ASN A  30      -6.839 -18.053  50.576  1.00 62.12           H
ATOM    157  HN  ASN A  30      -4.821 -14.946  48.154  1.00 62.12           H
ATOM    158  N   PHE A  31      -5.068 -14.646  45.241  1.00 69.36           N
ATOM    159  CA  PHE A  31      -5.354 -13.969  43.987  1.00 69.36           C
ATOM    160  C   PHE A  31      -4.543 -14.574  42.840  1.00 69.36           C
ATOM    161  O   PHE A  31      -3.330 -14.746  42.956  1.00 69.36           O
ATOM    162  HA  PHE A  31      -6.417 -14.098  43.785  1.00 69.36           H
ATOM    163  CB  PHE A  31      -4.948 -12.505  44.167  1.00 69.36           C
ATOM    164 1HB  PHE A  31      -5.410 -12.119  45.076  1.00 69.36           H
ATOM    165 2HB  PHE A  31      -3.869 -12.453  44.311  1.00 69.36           H
ATOM    166  CG  PHE A  31      -5.335 -11.603  42.993  1.00 69.36           C
ATOM    167  CD1 PHE A  31      -4.401 -11.251  42.070  1.00 69.36           C
ATOM    168  HD1 PHE A  31      -3.376 -11.610  42.166  1.00 69.36           H
ATOM    169  CD2 PHE A  31      -6.613 -11.154  42.873  1.00 69.36           C
ATOM    170  HD2 PHE A  31      -7.362 -11.436  43.613  1.00 69.36           H
ATOM    171  CE1 PHE A  31      -4.760 -10.414  40.980  1.00 69.36           C
ATOM    172  HE1 PHE A  31      -4.011 -10.131  40.240  1.00 69.36           H
ATOM    173  CE2 PHE A  31      -6.972 -10.317  41.783  1.00 69.36           C
ATOM    174  HE2 PHE A  31      -7.996  -9.957  41.687  1.00 69.36           H
ATOM    175  CZ  PHE A  31      -6.038  -9.965  40.860  1.00 69.36           C
ATOM    176  HZ  PHE A  31      -6.314  -9.322  40.023  1.00 69.36           H
ATOM    177  HN  PHE A  31      -4.634 -14.077  45.939  1.00 69.36           H
ATOM    178  N   ASN A  32      -5.244 -14.880  41.758  1.00 61.51           N
ATOM    179  CA  ASN A  32      -4.602 -15.453  40.588  1.00 61.51           C
ATOM    180  C   ASN A  32      -3.998 -14.331  39.742  1.00 61.51           C
ATOM    181  O   ASN A  32      -4.700 -13.692  38.959  1.00 61.51           O
ATOM    182  HA  ASN A  32      -3.846 -16.133  40.980  1.00 61.51           H
ATOM    183  CB  ASN A  32      -5.612 -16.208  39.720  1.00 61.51           C
ATOM    184 1HB  ASN A  32      -6.193 -16.889  40.342  1.00 61.51           H
ATOM    185 2HB  ASN A  32      -6.315 -15.503  39.277  1.00 61.51           H
ATOM    186  CG  ASN A  32      -4.905 -16.995  38.615  1.00 61.51           C
ATOM    187  OD1 ASN A  32      -3.691 -16.986  38.490  1.00 61.51           O
ATOM    188  ND2 ASN A  32      -5.729 -17.674  37.822  1.00 61.51           N
ATOM    189 1HD2 ASN A  32      -6.716 -17.639  37.980  1.00 61.51           H
ATOM    190 2HD2 ASN A  32      -5.362 -18.220  37.069  1.00 61.51           H
ATOM    191  HN  ASN A  32      -6.231 -14.743  41.675  1.00 61.51           H
ATOM    192  N   PHE A  33      -2.702 -14.125  39.927  1.00 64.36           N
ATOM    193  CA  PHE A  33      -1.980 -13.142  39.138  1.00 64.36           C
ATOM    194  C   PHE A  33      -1.590 -13.714  37.774  1.00 64.36           C
ATOM    195  O   PHE A  33      -0.408 -13.788  37.442  1.00 64.36           O
ATOM    196  HA  PHE A  33      -2.644 -12.290  38.997  1.00 64.36           H
ATOM    197  CB  PHE A  33      -0.708 -12.793  39.914  1.00 64.36           C
ATOM    198 1HB  PHE A  33      -0.185 -13.715  40.168  1.00 64.36           H
ATOM    199 2HB  PHE A  33      -0.046 -12.219  39.266  1.00 64.36           H
ATOM    200  CG  PHE A  33      -0.960 -11.996  41.195  1.00 64.36           C
ATOM    201  CD1 PHE A  33      -1.108 -10.645  41.138  1.00 64.36           C
ATOM    202  HD1 PHE A  33      -1.048 -10.130  40.179  1.00 64.36           H
ATOM    203  CD2 PHE A  33      -1.036 -12.638  42.392  1.00 64.36           C
ATOM    204  HD2 PHE A  33      -0.917 -13.721  42.438  1.00 64.36           H
ATOM    205  CE1 PHE A  33      -1.342  -9.906  42.328  1.00 64.36           C
ATOM    206  HE1 PHE A  33      -1.460  -8.823  42.282  1.00 64.36           H
ATOM    207  CE2 PHE A  33      -1.269 -11.899  43.581  1.00 64.36           C
ATOM    208  HE2 PHE A  33      -1.330 -12.413  44.540  1.00 64.36           H
ATOM    209  CZ  PHE A  33      -1.417 -10.548  43.524  1.00 64.36           C
ATOM    210  HZ  PHE A  33      -1.597  -9.980  44.437  1.00 64.36           H
ATOM    211  HN  PHE A  33      -2.149 -14.616  40.601  1.00 64.36           H
ATOM    212  N   THR A  34      -2.607 -14.103  37.018  1.00 63.08           N
ATOM    213  CA  THR A  34      -2.426 -14.376  35.603  1.00 63.08           C
ATOM    214  C   THR A  34      -1.813 -13.163  34.899  1.00 63.08           C
ATOM    215  O   THR A  34      -2.299 -12.043  35.050  1.00 63.08           O
ATOM    216  HA  THR A  34      -1.717 -15.198  35.499  1.00 63.08           H
ATOM    217  CB  THR A  34      -3.780 -14.794  35.025  1.00 63.08           C
ATOM    218  HB  THR A  34      -4.453 -13.939  34.954  1.00 63.08           H
ATOM    219  OG1 THR A  34      -4.212 -15.848  35.881  1.00 63.08           O
ATOM    220  HG1 THR A  34      -3.491 -16.536  35.967  1.00 63.08           H
ATOM    221  CG2 THR A  34      -3.651 -15.457  33.652  1.00 63.08           C
ATOM    222 1HG2 THR A  34      -3.033 -16.350  33.737  1.00 63.08           H
ATOM    223 2HG2 THR A  34      -3.189 -14.759  32.954  1.00 63.08           H
ATOM    224 3HG2 THR A  34      -4.641 -15.733  33.288  1.00 63.08           H
ATOM    225  HN  THR A  34      -3.539 -14.231  37.358  1.00 63.08           H
ATOM    226  N   ASP A  35      -0.756 -13.428  34.146  1.00 68.19           N
ATOM    227  CA  ASP A  35      -0.030 -12.363  33.475  1.00 68.19           C
ATOM    228  C   ASP A  35      -0.733 -12.021  32.161  1.00 68.19           C
ATOM    229  O   ASP A  35      -0.445 -12.618  31.124  1.00 68.19           O
ATOM    230  HA  ASP A  35      -0.030 -11.529  34.177  1.00 68.19           H
ATOM    231  CB  ASP A  35       1.401 -12.794  33.147  1.00 68.19           C
ATOM    232 1HB  ASP A  35       1.830 -13.323  33.999  1.00 68.19           H
ATOM    233 2HB  ASP A  35       1.392 -13.492  32.310  1.00 68.19           H
ATOM    234  CG  ASP A  35       2.272 -11.585  32.801  1.00 68.19           C
ATOM    235  OD1 ASP A  35       1.749 -10.456  32.919  1.00 68.19           O
ATOM    236  OD2 ASP A  35       3.442 -11.817  32.426  1.00 68.19           O
ATOM    237  HN  ASP A  35      -0.395 -14.348  33.992  1.00 68.19           H
ATOM    238  N   PHE A  36      -1.643 -11.062  32.245  1.00 82.29           N
ATOM    239  CA  PHE A  36      -2.335 -10.580  31.062  1.00 82.29           C
ATOM    240  C   PHE A  36      -1.586  -9.405  30.430  1.00 82.29           C
ATOM    241  O   PHE A  36      -1.943  -8.947  29.346  1.00 82.29           O
ATOM    242  HA  PHE A  36      -2.376 -11.406  30.352  1.00 82.29           H
ATOM    243  CB  PHE A  36      -3.717 -10.104  31.514  1.00 82.29           C
ATOM    244 1HB  PHE A  36      -3.597  -9.410  32.346  1.00 82.29           H
ATOM    245 2HB  PHE A  36      -4.183  -9.549  30.700  1.00 82.29           H
ATOM    246  CG  PHE A  36      -4.654 -11.235  31.943  1.00 82.29           C
ATOM    247  CD1 PHE A  36      -4.712 -12.383  31.216  1.00 82.29           C
ATOM    248  HD1 PHE A  36      -4.091 -12.498  30.328  1.00 82.29           H
ATOM    249  CD2 PHE A  36      -5.430 -11.092  33.051  1.00 82.29           C
ATOM    250  HD2 PHE A  36      -5.384 -10.172  33.633  1.00 82.29           H
ATOM    251  CE1 PHE A  36      -5.582 -13.432  31.614  1.00 82.29           C
ATOM    252  HE1 PHE A  36      -5.628 -14.353  31.031  1.00 82.29           H
ATOM    253  CE2 PHE A  36      -6.300 -12.142  33.449  1.00 82.29           C
ATOM    254  HE2 PHE A  36      -6.921 -12.027  34.337  1.00 82.29           H
ATOM    255  CZ  PHE A  36      -6.358 -13.290  32.722  1.00 82.29           C
ATOM    256  HZ  PHE A  36      -7.025 -14.095  33.028  1.00 82.29           H
ATOM    257  HN  PHE A  36      -1.910 -10.618  33.101  1.00 82.29           H
ATOM    258  N   TYR A  37      -0.561  -8.950  31.136  1.00 87.04           N
ATOM    259  CA  TYR A  37       0.267  -7.864  30.639  1.00 87.04           C
ATOM    260  C   TYR A  37       1.431  -8.400  29.803  1.00 87.04           C
ATOM    261  O   TYR A  37       2.371  -8.981  30.343  1.00 87.04           O
ATOM    262  HA  TYR A  37      -0.356  -7.225  30.012  1.00 87.04           H
ATOM    263  CB  TYR A  37       0.826  -7.159  31.876  1.00 87.04           C
ATOM    264 1HB  TYR A  37       0.003  -6.925  32.551  1.00 87.04           H
ATOM    265 2HB  TYR A  37       1.487  -7.845  32.405  1.00 87.04           H
ATOM    266  CG  TYR A  37       1.592  -5.871  31.566  1.00 87.04           C
ATOM    267  CD1 TYR A  37       2.965  -5.903  31.424  1.00 87.04           C
ATOM    268  HD1 TYR A  37       3.502  -6.844  31.534  1.00 87.04           H
ATOM    269  CD2 TYR A  37       0.911  -4.679  31.427  1.00 87.04           C
ATOM    270  HD2 TYR A  37      -0.173  -4.654  31.539  1.00 87.04           H
ATOM    271  CE1 TYR A  37       3.686  -4.691  31.132  1.00 87.04           C
ATOM    272  HE1 TYR A  37       4.770  -4.702  31.018  1.00 87.04           H
ATOM    273  CE2 TYR A  37       1.633  -3.468  31.135  1.00 87.04           C
ATOM    274  HE2 TYR A  37       1.107  -2.519  31.023  1.00 87.04           H
ATOM    275  CZ  TYR A  37       2.985  -3.534  31.002  1.00 87.04           C
ATOM    276  OH  TYR A  37       3.666  -2.389  30.726  1.00 87.04           O
ATOM    277  HH  TYR A  37       3.025  -1.653  30.511  1.00 87.04           H
ATOM    278  HN  TYR A  37      -0.294  -9.309  32.030  1.00 87.04           H
ATOM    279  N   CYS A  38       1.329  -8.187  28.499  1.00 90.36           N
ATOM    280  CA  CYS A  38       2.292  -8.754  27.571  1.00 90.36           C
ATOM    281  C   CYS A  38       3.368  -7.703  27.292  1.00 90.36           C
ATOM    282  O   CYS A  38       3.083  -6.658  26.709  1.00 90.36           O
ATOM    283  HA  CYS A  38       2.722  -9.628  28.061  1.00 90.36           H
ATOM    284  CB  CYS A  38       1.620  -9.238  26.284  1.00 90.36           C
ATOM    285 1HB  CYS A  38       0.797  -9.911  26.525  1.00 90.36           H
ATOM    286 2HB  CYS A  38       1.193  -8.392  25.746  1.00 90.36           H
ATOM    287  SG  CYS A  38       2.840 -10.099  25.226  1.00 90.36           S
ATOM    288  HN  CYS A  38       0.607  -7.639  28.077  1.00 90.36           H
ATOM    289  N   GLU A  39       4.581  -8.015  27.722  1.00 82.45           N
ATOM    290  CA  GLU A  39       5.735  -7.212  27.356  1.00 82.45           C
ATOM    291  C   GLU A  39       6.298  -7.672  26.009  1.00 82.45           C
ATOM    292  O   GLU A  39       6.557  -8.859  25.814  1.00 82.45           O
ATOM    293  HA  GLU A  39       5.362  -6.191  27.271  1.00 82.45           H
ATOM    294  CB  GLU A  39       6.808  -7.264  28.445  1.00 82.45           C
ATOM    295 1HB  GLU A  39       7.099  -8.299  28.624  1.00 82.45           H
ATOM    296 2HB  GLU A  39       7.645  -6.623  28.168  1.00 82.45           H
ATOM    297  CG  GLU A  39       6.270  -6.722  29.771  1.00 82.45           C
ATOM    298 1HG  GLU A  39       5.845  -5.730  29.616  1.00 82.45           H
ATOM    299 2HG  GLU A  39       5.465  -7.362  30.130  1.00 82.45           H
ATOM    300  CD  GLU A  39       7.379  -6.649  30.823  1.00 82.45           C
ATOM    301  OE1 GLU A  39       7.103  -6.075  31.899  1.00 82.45           O
ATOM    302  OE2 GLU A  39       8.476  -7.169  30.528  1.00 82.45           O
ATOM    303  HN  GLU A  39       4.782  -8.800  28.308  1.00 82.45           H
ATOM    304  N   LYS A  40       6.469  -6.710  25.115  1.00 89.04           N
ATOM    305  CA  LYS A  40       6.808  -7.021  23.737  1.00 89.04           C
ATOM    306  C   LYS A  40       8.201  -6.471  23.423  1.00 89.04           C
ATOM    307  O   LYS A  40       8.464  -6.041  22.301  1.00 89.04           O
ATOM    308  HA  LYS A  40       6.837  -8.106  23.644  1.00 89.04           H
ATOM    309  CB  LYS A  40       5.719  -6.514  22.790  1.00 89.04           C
ATOM    310 1HB  LYS A  40       5.543  -5.452  22.966  1.00 89.04           H
ATOM    311 2HB  LYS A  40       6.055  -6.614  21.757  1.00 89.04           H
ATOM    312  CG  LYS A  40       4.416  -7.291  22.986  1.00 89.04           C
ATOM    313 1HG  LYS A  40       4.604  -8.358  22.866  1.00 89.04           H
ATOM    314 2HG  LYS A  40       4.050  -7.144  24.002  1.00 89.04           H
ATOM    315  CD  LYS A  40       3.352  -6.840  21.984  1.00 89.04           C
ATOM    316 1HD  LYS A  40       3.146  -5.778  22.121  1.00 89.04           H
ATOM    317 2HD  LYS A  40       3.728  -6.963  20.968  1.00 89.04           H
ATOM    318  CE  LYS A  40       2.061  -7.642  22.157  1.00 89.04           C
ATOM    319 1HE  LYS A  40       2.254  -8.698  21.968  1.00 89.04           H
ATOM    320 2HE  LYS A  40       1.710  -7.561  23.186  1.00 89.04           H
ATOM    321  NZ  LYS A  40       1.017  -7.150  21.231  1.00 89.04           N
ATOM    322 1HZ  LYS A  40       0.254  -7.818  21.194  1.00 89.04           H
ATOM    323 2HZ  LYS A  40       0.668  -6.256  21.559  1.00 89.04           H
ATOM    324 3HZ  LYS A  40       1.412  -7.038  20.304  1.00 89.04           H
ATOM    325  HN  LYS A  40       6.380  -5.735  25.319  1.00 89.04           H
ATOM    326  N   ASN A  41       9.057  -6.503  24.434  1.00 83.00           N
ATOM    327  CA  ASN A  41      10.409  -5.993  24.286  1.00 83.00           C
ATOM    328  C   ASN A  41      11.120  -6.759  23.169  1.00 83.00           C
ATOM    329  O   ASN A  41      11.877  -6.175  22.394  1.00 83.00           O
ATOM    330  HA  ASN A  41      10.292  -4.934  24.056  1.00 83.00           H
ATOM    331  CB  ASN A  41      11.213  -6.181  25.574  1.00 83.00           C
ATOM    332 1HB  ASN A  41      11.095  -7.203  25.934  1.00 83.00           H
ATOM    333 2HB  ASN A  41      12.274  -6.036  25.369  1.00 83.00           H
ATOM    334  CG  ASN A  41      10.757  -5.198  26.654  1.00 83.00           C
ATOM    335  OD1 ASN A  41      10.377  -4.071  26.383  1.00 83.00           O
ATOM    336  ND2 ASN A  41      10.817  -5.686  27.890  1.00 83.00           N
ATOM    337 1HD2 ASN A  41      11.139  -6.620  28.043  1.00 83.00           H
ATOM    338 2HD2 ASN A  41      10.539  -5.119  28.665  1.00 83.00           H
ATOM    339  HN  ASN A  41       8.840  -6.869  25.339  1.00 83.00           H
ATOM    340  N   ASN A  42      10.851  -8.055  23.120  1.00 84.23           N
ATOM    341  CA  ASN A  42      11.492  -8.916  22.140  1.00 84.23           C
ATOM    342  C   ASN A  42      11.065  -8.488  20.735  1.00 84.23           C
ATOM    343  O   ASN A  42      11.863  -8.530  19.800  1.00 84.23           O
ATOM    344  HA  ASN A  42      12.562  -8.793  22.307  1.00 84.23           H
ATOM    345  CB  ASN A  42      11.079 -10.376  22.336  1.00 84.23           C
ATOM    346 1HB  ASN A  42      11.554 -10.998  21.577  1.00 84.23           H
ATOM    347 2HB  ASN A  42      11.431 -10.731  23.305  1.00 84.23           H
ATOM    348  CG  ASN A  42       9.559 -10.532  22.252  1.00 84.23           C
ATOM    349  OD1 ASN A  42       8.805  -9.578  22.347  1.00 84.23           O
ATOM    350  ND2 ASN A  42       9.153 -11.785  22.068  1.00 84.23           N
ATOM    351 1HD2 ASN A  42       9.824 -12.523  21.998  1.00 84.23           H
ATOM    352 2HD2 ASN A  42       8.177 -11.990  22.000  1.00 84.23           H
ATOM    353  HN  ASN A  42      10.211  -8.517  23.733  1.00 84.23           H
ATOM    354  N   VAL A  43       9.807  -8.087  20.630  1.00 91.49           N
ATOM    355  CA  VAL A  43       9.253  -7.686  19.348  1.00 91.49           C
ATOM    356  C   VAL A  43       9.955  -6.414  18.869  1.00 91.49           C
ATOM    357  O   VAL A  43      10.326  -6.307  17.701  1.00 91.49           O
ATOM    358  HA  VAL A  43       9.456  -8.487  18.637  1.00 91.49           H
ATOM    359  CB  VAL A  43       7.736  -7.526  19.460  1.00 91.49           C
ATOM    360  HB  VAL A  43       7.536  -6.687  20.127  1.00 91.49           H
ATOM    361  CG1 VAL A  43       7.117  -7.202  18.099  1.00 91.49           C
ATOM    362 1HG1 VAL A  43       7.540  -6.271  17.720  1.00 91.49           H
ATOM    363 2HG1 VAL A  43       7.332  -8.010  17.400  1.00 91.49           H
ATOM    364 3HG1 VAL A  43       6.038  -7.093  18.207  1.00 91.49           H
ATOM    365  CG2 VAL A  43       7.096  -8.774  20.070  1.00 91.49           C
ATOM    366 1HG2 VAL A  43       7.310  -9.637  19.439  1.00 91.49           H
ATOM    367 2HG2 VAL A  43       7.504  -8.942  21.066  1.00 91.49           H
ATOM    368 3HG2 VAL A  43       6.017  -8.633  20.138  1.00 91.49           H
ATOM    369  HN  VAL A  43       9.171  -8.033  21.400  1.00 91.49           H
ATOM    370  N   ARG A  44      10.117  -5.481  19.796  1.00 86.83           N
ATOM    371  CA  ARG A  44      10.742  -4.209  19.477  1.00 86.83           C
ATOM    372  C   ARG A  44      12.202  -4.422  19.071  1.00 86.83           C
ATOM    373  O   ARG A  44      12.708  -3.743  18.179  1.00 86.83           O
ATOM    374  HA  ARG A  44      10.158  -3.812  18.646  1.00 86.83           H
ATOM    375  CB  ARG A  44      10.686  -3.253  20.670  1.00 86.83           C
ATOM    376 1HB  ARG A  44      11.097  -3.742  21.552  1.00 86.83           H
ATOM    377 2HB  ARG A  44      11.308  -2.380  20.470  1.00 86.83           H
ATOM    378  CG  ARG A  44       9.249  -2.808  20.949  1.00 86.83           C
ATOM    379 1HG  ARG A  44       8.769  -2.509  20.017  1.00 86.83           H
ATOM    380 2HG  ARG A  44       8.677  -3.646  21.348  1.00 86.83           H
ATOM    381  CD  ARG A  44       9.218  -1.644  21.941  1.00 86.83           C
ATOM    382 1HD  ARG A  44       9.931  -0.877  21.636  1.00 86.83           H
ATOM    383 2HD  ARG A  44       8.232  -1.181  21.940  1.00 86.83           H
ATOM    384  NE  ARG A  44       9.548  -2.128  23.300  1.00 86.83           N
ATOM    385  HE  ARG A  44      10.514  -2.202  23.550  1.00 86.83           H
ATOM    386  CZ  ARG A  44       8.634  -2.473  24.217  1.00 86.83           C
ATOM    387  NH1 ARG A  44       7.326  -2.394  23.937  1.00 86.83           N
ATOM    388 1HH1 ARG A  44       7.026  -2.075  23.038  1.00 86.83           H
ATOM    389 2HH1 ARG A  44       6.650  -2.654  24.626  1.00 86.83           H
ATOM    390  NH2 ARG A  44       9.047  -2.899  25.418  1.00 86.83           N
ATOM    391 1HH2 ARG A  44       8.378  -3.161  26.114  1.00 86.83           H
ATOM    392 2HH2 ARG A  44      10.025  -2.956  25.620  1.00 86.83           H
ATOM    393  HN  ARG A  44       9.829  -5.583  20.748  1.00 86.83           H
ATOM    394  N   GLN A  45      12.838  -5.369  19.746  1.00 83.49           N
ATOM    395  CA  GLN A  45      14.240  -5.654  19.493  1.00 83.49           C
ATOM    396  C   GLN A  45      14.421  -6.220  18.083  1.00 83.49           C
ATOM    397  O   GLN A  45      15.360  -5.853  17.378  1.00 83.49           O
ATOM    398  HA  GLN A  45      14.751  -4.695  19.575  1.00 83.49           H
ATOM    399  CB  GLN A  45      14.803  -6.613  20.544  1.00 83.49           C
ATOM    400 1HB  GLN A  45      14.546  -6.256  21.542  1.00 83.49           H
ATOM    401 2HB  GLN A  45      14.344  -7.595  20.429  1.00 83.49           H
ATOM    402  CG  GLN A  45      16.323  -6.736  20.417  1.00 83.49           C
ATOM    403 1HG  GLN A  45      16.578  -7.131  19.434  1.00 83.49           H
ATOM    404 2HG  GLN A  45      16.778  -5.749  20.492  1.00 83.49           H
ATOM    405  CD  GLN A  45      16.892  -7.650  21.504  1.00 83.49           C
ATOM    406  OE1 GLN A  45      16.177  -8.366  22.186  1.00 83.49           O
ATOM    407  NE2 GLN A  45      18.215  -7.587  21.626  1.00 83.49           N
ATOM    408 1HE2 GLN A  45      18.743  -6.978  21.034  1.00 83.49           H
ATOM    409 2HE2 GLN A  45      18.681  -8.148  22.310  1.00 83.49           H
ATOM    410  HN  GLN A  45      12.413  -5.934  20.453  1.00 83.49           H
ATOM    411  N   PHE A  46      13.506  -7.104  17.713  1.00 92.17           N
ATOM    412  CA  PHE A  46      13.519  -7.681  16.379  1.00 92.17           C
ATOM    413  C   PHE A  46      13.428  -6.591  15.309  1.00 92.17           C
ATOM    414  O   PHE A  46      14.225  -6.568  14.373  1.00 92.17           O
ATOM    415  HA  PHE A  46      14.460  -8.218  16.269  1.00 92.17           H
ATOM    416  CB  PHE A  46      12.291  -8.587  16.272  1.00 92.17           C
ATOM    417 1HB  PHE A  46      12.420  -9.437  16.942  1.00 92.17           H
ATOM    418 2HB  PHE A  46      11.415  -8.039  16.618  1.00 92.17           H
ATOM    419  CG  PHE A  46      12.023  -9.107  14.858  1.00 92.17           C
ATOM    420  CD1 PHE A  46      11.149  -8.452  14.047  1.00 92.17           C
ATOM    421  HD1 PHE A  46      10.640  -7.557  14.405  1.00 92.17           H
ATOM    422  CD2 PHE A  46      12.658 -10.224  14.413  1.00 92.17           C
ATOM    423  HD2 PHE A  46      13.357 -10.749  15.063  1.00 92.17           H
ATOM    424  CE1 PHE A  46      10.900  -8.935  12.735  1.00 92.17           C
ATOM    425  HE1 PHE A  46      10.200  -8.410  12.085  1.00 92.17           H
ATOM    426  CE2 PHE A  46      12.409 -10.707  13.100  1.00 92.17           C
ATOM    427  HE2 PHE A  46      12.917 -11.602  12.743  1.00 92.17           H
ATOM    428  CZ  PHE A  46      11.535 -10.052  12.289  1.00 92.17           C
ATOM    429  HZ  PHE A  46      11.344 -10.422  11.282  1.00 92.17           H
ATOM    430  HN  PHE A  46      12.767  -7.426  18.305  1.00 92.17           H
ATOM    431  N   ALA A  47      12.450  -5.714  15.485  1.00 93.22           N
ATOM    432  CA  ALA A  47      12.181  -4.685  14.495  1.00 93.22           C
ATOM    433  C   ALA A  47      13.412  -3.789  14.349  1.00 93.22           C
ATOM    434  O   ALA A  47      13.764  -3.387  13.242  1.00 93.22           O
ATOM    435  HA  ALA A  47      11.989  -5.182  13.544  1.00 93.22           H
ATOM    436  CB  ALA A  47      10.932  -3.900  14.901  1.00 93.22           C
ATOM    437 1HB  ALA A  47      10.080  -4.577  14.962  1.00 93.22           H
ATOM    438 2HB  ALA A  47      11.096  -3.434  15.873  1.00 93.22           H
ATOM    439 3HB  ALA A  47      10.731  -3.128  14.158  1.00 93.22           H
ATOM    440  HN  ALA A  47      11.849  -5.699  16.284  1.00 93.22           H
ATOM    441  N   SER A  48      14.033  -3.502  15.484  1.00 91.69           N
ATOM    442  CA  SER A  48      15.100  -2.516  15.525  1.00 91.69           C
ATOM    443  C   SER A  48      16.304  -3.015  14.723  1.00 91.69           C
ATOM    444  O   SER A  48      17.092  -2.216  14.219  1.00 91.69           O
ATOM    445  HA  SER A  48      14.681  -1.619  15.069  1.00 91.69           H
ATOM    446  CB  SER A  48      15.512  -2.210  16.966  1.00 91.69           C
ATOM    447 1HB  SER A  48      16.164  -1.336  16.979  1.00 91.69           H
ATOM    448 2HB  SER A  48      14.627  -1.956  17.550  1.00 91.69           H
ATOM    449  OG  SER A  48      16.182  -3.310  17.575  1.00 91.69           O
ATOM    450  HG  SER A  48      15.824  -4.171  17.214  1.00 91.69           H
ATOM    451  HN  SER A  48      13.818  -3.928  16.363  1.00 91.69           H
ATOM    452  N   HIS A  49      16.407  -4.332  14.630  1.00 86.88           N
ATOM    453  CA  HIS A  49      17.570  -4.950  14.015  1.00 86.88           C
ATOM    454  C   HIS A  49      17.307  -5.169  12.524  1.00 86.88           C
ATOM    455  O   HIS A  49      18.161  -4.874  11.689  1.00 86.88           O
ATOM    456  HA  HIS A  49      18.395  -4.247  14.130  1.00 86.88           H
ATOM    457  CB  HIS A  49      17.950  -6.239  14.745  1.00 86.88           C
ATOM    458 1HB  HIS A  49      17.049  -6.830  14.911  1.00 86.88           H
ATOM    459 2HB  HIS A  49      18.605  -6.829  14.103  1.00 86.88           H
ATOM    460  CG  HIS A  49      18.638  -6.015  16.070  1.00 86.88           C
ATOM    461  ND1 HIS A  49      19.815  -5.296  16.192  1.00 86.88           N
ATOM    462  HD1 HIS A  49      20.317  -4.865  15.442  1.00 86.88           H
ATOM    463  CD2 HIS A  49      18.303  -6.419  17.329  1.00 86.88           C
ATOM    464  HD2 HIS A  49      17.426  -7.009  17.596  1.00 86.88           H
ATOM    465  CE1 HIS A  49      20.163  -5.277  17.470  1.00 86.88           C
ATOM    466  HE1 HIS A  49      21.045  -4.790  17.887  1.00 86.88           H
ATOM    467  NE2 HIS A  49      19.225  -5.974  18.173  1.00 86.88           N
ATOM    468  HN  HIS A  49      15.716  -4.973  14.964  1.00 86.88           H
ATOM    469  N   PHE A  50      16.121  -5.684  12.234  1.00 81.27           N
ATOM    470  CA  PHE A  50      15.861  -6.281  10.935  1.00 81.27           C
ATOM    471  C   PHE A  50      15.167  -5.287  10.003  1.00 81.27           C
ATOM    472  O   PHE A  50      15.403  -5.293   8.796  1.00 81.27           O
ATOM    473  HA  PHE A  50      16.825  -6.563  10.510  1.00 81.27           H
ATOM    474  CB  PHE A  50      14.934  -7.476  11.169  1.00 81.27           C
ATOM    475 1HB  PHE A  50      14.112  -7.163  11.813  1.00 81.27           H
ATOM    476 2HB  PHE A  50      14.497  -7.776  10.217  1.00 81.27           H
ATOM    477  CG  PHE A  50      15.625  -8.686  11.801  1.00 81.27           C
ATOM    478  CD1 PHE A  50      16.399  -9.502  11.036  1.00 81.27           C
ATOM    479  HD1 PHE A  50      16.527  -9.295   9.974  1.00 81.27           H
ATOM    480  CD2 PHE A  50      15.466  -8.945  13.126  1.00 81.27           C
ATOM    481  HD2 PHE A  50      14.846  -8.290  13.739  1.00 81.27           H
ATOM    482  CE1 PHE A  50      17.041 -10.625  11.622  1.00 81.27           C
ATOM    483  HE1 PHE A  50      17.660 -11.280  11.010  1.00 81.27           H
ATOM    484  CE2 PHE A  50      16.108 -10.068  13.712  1.00 81.27           C
ATOM    485  HE2 PHE A  50      15.980 -10.276  14.775  1.00 81.27           H
ATOM    486  CZ  PHE A  50      16.881 -10.885  12.948  1.00 81.27           C
ATOM    487  HZ  PHE A  50      17.374 -11.747  13.398  1.00 81.27           H
ATOM    488  HN  PHE A  50      15.347  -5.697  12.868  1.00 81.27           H
ATOM    489  N   LEU A  51      14.324  -4.456  10.598  1.00 93.98           N
ATOM    490  CA  LEU A  51      13.406  -3.639   9.824  1.00 93.98           C
ATOM    491  C   LEU A  51      14.186  -2.518   9.133  1.00 93.98           C
ATOM    492  O   LEU A  51      14.025  -2.292   7.935  1.00 93.98           O
ATOM    493  HA  LEU A  51      12.967  -4.277   9.057  1.00 93.98           H
ATOM    494  CB  LEU A  51      12.260  -3.137  10.705  1.00 93.98           C
ATOM    495 1HB  LEU A  51      12.682  -2.529  11.505  1.00 93.98           H
ATOM    496 2HB  LEU A  51      11.627  -2.482  10.106  1.00 93.98           H
ATOM    497  CG  LEU A  51      11.377  -4.216  11.335  1.00 93.98           C
ATOM    498  HG  LEU A  51      11.969  -4.753  12.076  1.00 93.98           H
ATOM    499  CD1 LEU A  51      10.189  -3.592  12.070  1.00 93.98           C
ATOM    500 1HD1 LEU A  51      10.555  -2.936  12.860  1.00 93.98           H
ATOM    501 2HD1 LEU A  51       9.588  -3.015  11.367  1.00 93.98           H
ATOM    502 3HD1 LEU A  51       9.578  -4.381  12.508  1.00 93.98           H
ATOM    503  CD2 LEU A  51      10.929  -5.239  10.288  1.00 93.98           C
ATOM    504 1HD2 LEU A  51      10.361  -4.734   9.507  1.00 93.98           H
ATOM    505 2HD2 LEU A  51      11.806  -5.716   9.849  1.00 93.98           H
ATOM    506 3HD2 LEU A  51      10.303  -5.994  10.762  1.00 93.98           H
ATOM    507  HN  LEU A  51      14.262  -4.337  11.589  1.00 93.98           H
ATOM    508  N   PRO A  52      15.042  -1.800   9.872  1.00 95.72           N
ATOM    509  CA  PRO A  52      15.705  -0.615   9.321  1.00 95.72           C
ATOM    510  C   PRO A  52      16.414  -0.909   8.009  1.00 95.72           C
ATOM    511  O   PRO A  52      16.196  -0.221   7.013  1.00 95.72           O
ATOM    512  HA  PRO A  52      14.966   0.150   9.080  1.00 95.72           H
ATOM    513  CB  PRO A  52      16.689  -0.207  10.419  1.00 95.72           C
ATOM    514 1HB  PRO A  52      17.668  -0.662  10.270  1.00 95.72           H
ATOM    515 2HB  PRO A  52      16.840   0.873  10.441  1.00 95.72           H
ATOM    516  CG  PRO A  52      16.023  -0.708  11.695  1.00 95.72           C
ATOM    517 1HG  PRO A  52      16.738  -0.813  12.511  1.00 95.72           H
ATOM    518 2HG  PRO A  52      15.254  -0.020  12.047  1.00 95.72           H
ATOM    519  CD  PRO A  52      15.440  -2.046  11.270  1.00 95.72           C
ATOM    520 1HD  PRO A  52      16.175  -2.848  11.341  1.00 95.72           H
ATOM    521 2HD  PRO A  52      14.595  -2.336  11.894  1.00 95.72           H
ATOM    522  N   PRO A  53      17.276  -1.935   7.976  1.00 95.93           N
ATOM    523  CA  PRO A  53      18.014  -2.261   6.753  1.00 95.93           C
ATOM    524  C   PRO A  53      17.096  -2.435   5.555  1.00 95.93           C
ATOM    525  O   PRO A  53      17.390  -1.943   4.466  1.00 95.93           O
ATOM    526  HA  PRO A  53      18.679  -1.439   6.486  1.00 95.93           H
ATOM    527  CB  PRO A  53      18.741  -3.560   7.105  1.00 95.93           C
ATOM    528 1HB  PRO A  53      18.154  -4.436   6.827  1.00 95.93           H
ATOM    529 2HB  PRO A  53      19.696  -3.640   6.584  1.00 95.93           H
ATOM    530  CG  PRO A  53      18.929  -3.463   8.614  1.00 95.93           C
ATOM    531 1HG  PRO A  53      19.106  -4.440   9.064  1.00 95.93           H
ATOM    532 2HG  PRO A  53      19.787  -2.844   8.876  1.00 95.93           H
ATOM    533  CD  PRO A  53      17.618  -2.850   9.080  1.00 95.93           C
ATOM    534 1HD  PRO A  53      16.847  -3.606   9.227  1.00 95.93           H
ATOM    535 2HD  PRO A  53      17.732  -2.326  10.029  1.00 95.93           H
ATOM    536  N   LEU A  54      15.997  -3.137   5.788  1.00 94.00           N
ATOM    537  CA  LEU A  54      15.090  -3.488   4.709  1.00 94.00           C
ATOM    538  C   LEU A  54      14.444  -2.216   4.157  1.00 94.00           C
ATOM    539  O   LEU A  54      14.312  -2.058   2.944  1.00 94.00           O
ATOM    540  HA  LEU A  54      15.684  -3.945   3.918  1.00 94.00           H
ATOM    541  CB  LEU A  54      14.079  -4.537   5.179  1.00 94.00           C
ATOM    542 1HB  LEU A  54      13.561  -4.147   6.055  1.00 94.00           H
ATOM    543 2HB  LEU A  54      13.330  -4.666   4.397  1.00 94.00           H
ATOM    544  CG  LEU A  54      14.653  -5.911   5.529  1.00 94.00           C
ATOM    545  HG  LEU A  54      15.425  -5.776   6.286  1.00 94.00           H
ATOM    546  CD1 LEU A  54      13.578  -6.816   6.135  1.00 94.00           C
ATOM    547 1HD1 LEU A  54      13.188  -6.357   7.044  1.00 94.00           H
ATOM    548 2HD1 LEU A  54      12.767  -6.948   5.419  1.00 94.00           H
ATOM    549 3HD1 LEU A  54      14.012  -7.786   6.375  1.00 94.00           H
ATOM    550  CD2 LEU A  54      15.322  -6.553   4.312  1.00 94.00           C
ATOM    551 1HD2 LEU A  54      14.588  -6.673   3.515  1.00 94.00           H
ATOM    552 2HD2 LEU A  54      16.133  -5.914   3.964  1.00 94.00           H
ATOM    553 3HD2 LEU A  54      15.721  -7.529   4.589  1.00 94.00           H
ATOM    554  HN  LEU A  54      15.723  -3.463   6.693  1.00 94.00           H
ATOM    555  N   TYR A  55      14.057  -1.341   5.073  1.00 94.42           N
ATOM    556  CA  TYR A  55      13.378  -0.113   4.696  1.00 94.42           C
ATOM    557  C   TYR A  55      14.302   0.798   3.885  1.00 94.42           C
ATOM    558  O   TYR A  55      13.863   1.449   2.938  1.00 94.42           O
ATOM    559  HA  TYR A  55      12.516  -0.379   4.086  1.00 94.42           H
ATOM    560  CB  TYR A  55      13.015   0.588   6.007  1.00 94.42           C
ATOM    561 1HB  TYR A  55      13.879   0.566   6.671  1.00 94.42           H
ATOM    562 2HB  TYR A  55      12.798   1.636   5.800  1.00 94.42           H
ATOM    563  CG  TYR A  55      11.818  -0.031   6.732  1.00 94.42           C
ATOM    564  CD1 TYR A  55      11.222  -1.170   6.231  1.00 94.42           C
ATOM    565  HD1 TYR A  55      11.603  -1.629   5.319  1.00 94.42           H
ATOM    566  CD2 TYR A  55      11.336   0.549   7.888  1.00 94.42           C
ATOM    567  HD2 TYR A  55      11.807   1.449   8.283  1.00 94.42           H
ATOM    568  CE1 TYR A  55      10.095  -1.753   6.914  1.00 94.42           C
ATOM    569  HE1 TYR A  55       9.615  -2.652   6.528  1.00 94.42           H
ATOM    570  CE2 TYR A  55      10.209  -0.033   8.570  1.00 94.42           C
ATOM    571  HE2 TYR A  55       9.818   0.415   9.483  1.00 94.42           H
ATOM    572  CZ  TYR A  55       9.645  -1.156   8.049  1.00 94.42           C
ATOM    573  OH  TYR A  55       8.581  -1.706   8.694  1.00 94.42           O
ATOM    574  HH  TYR A  55       8.252  -2.505   8.190  1.00 94.42           H
ATOM    575  HN  TYR A  55      14.201  -1.460   6.056  1.00 94.42           H
ATOM    576  N   TRP A  56      15.565   0.814   4.286  1.00 93.01           N
ATOM    577  CA  TRP A  56      16.565   1.596   3.577  1.00 93.01           C
ATOM    578  C   TRP A  56      16.727   0.999   2.178  1.00 93.01           C
ATOM    579  O   TRP A  56      16.809   1.730   1.193  1.00 93.01           O
ATOM    580  HA  TRP A  56      16.198   2.620   3.505  1.00 93.01           H
ATOM    581  CB  TRP A  56      17.877   1.647   4.362  1.00 93.01           C
ATOM    582 1HB  TRP A  56      18.058   0.671   4.812  1.00 93.01           H
ATOM    583 2HB  TRP A  56      18.697   1.834   3.667  1.00 93.01           H
ATOM    584  CG  TRP A  56      17.905   2.713   5.459  1.00 93.01           C
ATOM    585  CD1 TRP A  56      18.021   2.532   6.782  1.00 93.01           C
ATOM    586  HD1 TRP A  56      18.114   1.557   7.262  1.00 93.01           H
ATOM    587  CD2 TRP A  56      17.811   4.141   5.274  1.00 93.01           C
ATOM    588  NE1 TRP A  56      18.007   3.734   7.460  1.00 93.01           N
ATOM    589  HE1 TRP A  56      18.079   3.856   8.450  1.00 93.01           H
ATOM    590  CE2 TRP A  56      17.876   4.743   6.514  1.00 93.01           C
ATOM    591  CE3 TRP A  56      17.675   4.898   4.097  1.00 93.01           C
ATOM    592  HE3 TRP A  56      17.622   4.447   3.107  1.00 93.01           H
ATOM    593  CZ2 TRP A  56      17.813   6.130   6.697  1.00 93.01           C
ATOM    594  HZ2 TRP A  56      17.866   6.582   7.687  1.00 93.01           H
ATOM    595  CZ3 TRP A  56      17.613   6.283   4.297  1.00 93.01           C
ATOM    596  HZ3 TRP A  56      17.508   6.917   3.417  1.00 93.01           H
ATOM    597  CH2 TRP A  56      17.677   6.905   5.539  1.00 93.01           C
ATOM    598  HH2 TRP A  56      17.622   7.991   5.610  1.00 93.01           H
ATOM    599  HN  TRP A  56      15.908   0.308   5.077  1.00 93.01           H
ATOM    600  N   LEU A  57      16.770  -0.325   2.136  1.00 92.79           N
ATOM    601  CA  LEU A  57      16.937  -1.028   0.875  1.00 92.79           C
ATOM    602  C   LEU A  57      15.769  -0.689  -0.052  1.00 92.79           C
ATOM    603  O   LEU A  57      15.975  -0.297  -1.199  1.00 92.79           O
ATOM    604  HA  LEU A  57      17.858  -0.665   0.418  1.00 92.79           H
ATOM    605  CB  LEU A  57      17.115  -2.528   1.118  1.00 92.79           C
ATOM    606 1HB  LEU A  57      17.986  -2.672   1.757  1.00 92.79           H
ATOM    607 2HB  LEU A  57      16.250  -2.891   1.673  1.00 92.79           H
ATOM    608  CG  LEU A  57      17.284  -3.395  -0.131  1.00 92.79           C
ATOM    609  HG  LEU A  57      16.454  -3.185  -0.807  1.00 92.79           H
ATOM    610  CD1 LEU A  57      18.573  -3.039  -0.875  1.00 92.79           C
ATOM    611 1HD1 LEU A  57      18.541  -1.993  -1.177  1.00 92.79           H
ATOM    612 2HD1 LEU A  57      19.428  -3.203  -0.218  1.00 92.79           H
ATOM    613 3HD1 LEU A  57      18.668  -3.670  -1.759  1.00 92.79           H
ATOM    614  CD2 LEU A  57      17.216  -4.882   0.219  1.00 92.79           C
ATOM    615 1HD2 LEU A  57      18.011  -5.126   0.924  1.00 92.79           H
ATOM    616 2HD2 LEU A  57      16.249  -5.105   0.671  1.00 92.79           H
ATOM    617 3HD2 LEU A  57      17.339  -5.475  -0.687  1.00 92.79           H
ATOM    618  HN  LEU A  57      16.693  -0.913   2.941  1.00 92.79           H
ATOM    619  N   VAL A  58      14.566  -0.853   0.480  1.00 95.03           N
ATOM    620  CA  VAL A  58      13.364  -0.637  -0.307  1.00 95.03           C
ATOM    621  C   VAL A  58      13.344   0.806  -0.815  1.00 95.03           C
ATOM    622  O   VAL A  58      13.007   1.057  -1.971  1.00 95.03           O
ATOM    623  HA  VAL A  58      13.407  -1.309  -1.164  1.00 95.03           H
ATOM    624  CB  VAL A  58      12.127  -0.997   0.518  1.00 95.03           C
ATOM    625  HB  VAL A  58      12.167  -0.431   1.448  1.00 95.03           H
ATOM    626  CG1 VAL A  58      10.844  -0.603  -0.217  1.00 95.03           C
ATOM    627 1HG1 VAL A  58      10.844   0.472  -0.395  1.00 95.03           H
ATOM    628 2HG1 VAL A  58      10.794  -1.130  -1.170  1.00 95.03           H
ATOM    629 3HG1 VAL A  58       9.980  -0.870   0.392  1.00 95.03           H
ATOM    630  CG2 VAL A  58      12.120  -2.486   0.873  1.00 95.03           C
ATOM    631 1HG2 VAL A  58      12.114  -3.078  -0.042  1.00 95.03           H
ATOM    632 2HG2 VAL A  58      13.010  -2.725   1.455  1.00 95.03           H
ATOM    633 3HG2 VAL A  58      11.230  -2.715   1.460  1.00 95.03           H
ATOM    634  HN  VAL A  58      14.407  -1.127   1.428  1.00 95.03           H
ATOM    635  N   PHE A  59      13.709   1.718   0.075  1.00 95.91           N
ATOM    636  CA  PHE A  59      13.697   3.133  -0.255  1.00 95.91           C
ATOM    637  C   PHE A  59      14.606   3.425  -1.451  1.00 95.91           C
ATOM    638  O   PHE A  59      14.180   4.049  -2.421  1.00 95.91           O
ATOM    639  HA  PHE A  59      12.670   3.397  -0.509  1.00 95.91           H
ATOM    640  CB  PHE A  59      14.226   3.883   0.969  1.00 95.91           C
ATOM    641 1HB  PHE A  59      13.520   3.761   1.790  1.00 95.91           H
ATOM    642 2HB  PHE A  59      15.164   3.425   1.284  1.00 95.91           H
ATOM    643  CG  PHE A  59      14.458   5.376   0.731  1.00 95.91           C
ATOM    644  CD1 PHE A  59      15.725   5.870   0.693  1.00 95.91           C
ATOM    645  HD1 PHE A  59      16.575   5.201   0.832  1.00 95.91           H
ATOM    646  CD2 PHE A  59      13.398   6.210   0.558  1.00 95.91           C
ATOM    647  HD2 PHE A  59      12.383   5.814   0.589  1.00 95.91           H
ATOM    648  CE1 PHE A  59      15.941   7.256   0.473  1.00 95.91           C
ATOM    649  HE1 PHE A  59      16.956   7.652   0.443  1.00 95.91           H
ATOM    650  CE2 PHE A  59      13.614   7.596   0.338  1.00 95.91           C
ATOM    651  HE2 PHE A  59      12.764   8.265   0.199  1.00 95.91           H
ATOM    652  CZ  PHE A  59      14.880   8.090   0.300  1.00 95.91           C
ATOM    653  HZ  PHE A  59      15.046   9.154   0.131  1.00 95.91           H
ATOM    654  HN  PHE A  59      14.009   1.504   1.004  1.00 95.91           H
ATOM    655  N   ILE A  60      15.842   2.961  -1.340  1.00 93.79           N
ATOM    656  CA  ILE A  60      16.859   3.302  -2.321  1.00 93.79           C
ATOM    657  C   ILE A  60      16.435   2.776  -3.693  1.00 93.79           C
ATOM    658  O   ILE A  60      16.401   3.527  -4.667  1.00 93.79           O
ATOM    659  HA  ILE A  60      16.915   4.389  -2.370  1.00 93.79           H
ATOM    660  CB  ILE A  60      18.231   2.798  -1.866  1.00 93.79           C
ATOM    661  HB  ILE A  60      18.130   1.754  -1.571  1.00 93.79           H
ATOM    662  CG1 ILE A  60      18.719   3.570  -0.639  1.00 93.79           C
ATOM    663 1HG1 ILE A  60      18.999   4.583  -0.930  1.00 93.79           H
ATOM    664 2HG1 ILE A  60      17.910   3.659   0.085  1.00 93.79           H
ATOM    665  CG2 ILE A  60      19.241   2.848  -3.014  1.00 93.79           C
ATOM    666 1HG2 ILE A  60      18.891   2.219  -3.833  1.00 93.79           H
ATOM    667 2HG2 ILE A  60      19.344   3.875  -3.364  1.00 93.79           H
ATOM    668 3HG2 ILE A  60      20.207   2.485  -2.664  1.00 93.79           H
ATOM    669  CD1 ILE A  60      19.916   2.870   0.008  1.00 93.79           C
ATOM    670 1HD1 ILE A  60      19.625   1.867   0.319  1.00 93.79           H
ATOM    671 2HD1 ILE A  60      20.732   2.805  -0.712  1.00 93.79           H
ATOM    672 3HD1 ILE A  60      20.243   3.440   0.878  1.00 93.79           H
ATOM    673  HN  ILE A  60      16.151   2.364  -0.600  1.00 93.79           H
ATOM    674  N   VAL A  61      16.121   1.489  -3.728  1.00 93.70           N
ATOM    675  CA  VAL A  61      15.833   0.822  -4.986  1.00 93.70           C
ATOM    676  C   VAL A  61      14.546   1.397  -5.580  1.00 93.70           C
ATOM    677  O   VAL A  61      14.471   1.649  -6.781  1.00 93.70           O
ATOM    678  HA  VAL A  61      16.658   1.033  -5.666  1.00 93.70           H
ATOM    679  CB  VAL A  61      15.770  -0.692  -4.773  1.00 93.70           C
ATOM    680  HB  VAL A  61      15.005  -0.893  -4.023  1.00 93.70           H
ATOM    681  CG1 VAL A  61      15.365  -1.410  -6.062  1.00 93.70           C
ATOM    682 1HG1 VAL A  61      14.382  -1.060  -6.380  1.00 93.70           H
ATOM    683 2HG1 VAL A  61      16.096  -1.197  -6.842  1.00 93.70           H
ATOM    684 3HG1 VAL A  61      15.327  -2.484  -5.883  1.00 93.70           H
ATOM    685  CG2 VAL A  61      17.101  -1.227  -4.242  1.00 93.70           C
ATOM    686 1HG2 VAL A  61      17.893  -1.008  -4.959  1.00 93.70           H
ATOM    687 2HG2 VAL A  61      17.331  -0.750  -3.290  1.00 93.70           H
ATOM    688 3HG2 VAL A  61      17.028  -2.305  -4.100  1.00 93.70           H
ATOM    689  HN  VAL A  61      16.062   0.906  -2.917  1.00 93.70           H
ATOM    690  N   GLY A  62      13.564   1.587  -4.710  1.00 95.19           N
ATOM    691  CA  GLY A  62      12.246   2.011  -5.151  1.00 95.19           C
ATOM    692  C   GLY A  62      12.279   3.447  -5.678  1.00 95.19           C
ATOM    693  O   GLY A  62      11.666   3.751  -6.700  1.00 95.19           O
ATOM    694 1HA  GLY A  62      11.887   1.341  -5.933  1.00 95.19           H
ATOM    695 2HA  GLY A  62      11.541   1.940  -4.322  1.00 95.19           H
ATOM    696  HN  GLY A  62      13.658   1.457  -3.723  1.00 95.19           H
ATOM    697  N   ALA A  63      13.000   4.292  -4.956  1.00 95.12           N
ATOM    698  CA  ALA A  63      13.079   5.699  -5.307  1.00 95.12           C
ATOM    699  C   ALA A  63      13.708   5.839  -6.695  1.00 95.12           C
ATOM    700  O   ALA A  63      13.212   6.590  -7.533  1.00 95.12           O
ATOM    701  HA  ALA A  63      12.062   6.091  -5.338  1.00 95.12           H
ATOM    702  CB  ALA A  63      13.865   6.451  -4.232  1.00 95.12           C
ATOM    703 1HB  ALA A  63      13.360   6.345  -3.272  1.00 95.12           H
ATOM    704 2HB  ALA A  63      14.871   6.038  -4.161  1.00 95.12           H
ATOM    705 3HB  ALA A  63      13.923   7.507  -4.496  1.00 95.12           H
ATOM    706  HN  ALA A  63      13.524   4.029  -4.145  1.00 95.12           H
ATOM    707  N   LEU A  64      14.793   5.104  -6.894  1.00 89.49           N
ATOM    708  CA  LEU A  64      15.500   5.143  -8.163  1.00 89.49           C
ATOM    709  C   LEU A  64      14.582   4.620  -9.270  1.00 89.49           C
ATOM    710  O   LEU A  64      14.479   5.227 -10.335  1.00 89.49           O
ATOM    711  HA  LEU A  64      15.735   6.186  -8.374  1.00 89.49           H
ATOM    712  CB  LEU A  64      16.828   4.391  -8.059  1.00 89.49           C
ATOM    713 1HB  LEU A  64      16.630   3.398  -7.657  1.00 89.49           H
ATOM    714 2HB  LEU A  64      17.225   4.255  -9.065  1.00 89.49           H
ATOM    715  CG  LEU A  64      17.908   5.053  -7.200  1.00 89.49           C
ATOM    716  HG  LEU A  64      17.487   5.249  -6.214  1.00 89.49           H
ATOM    717  CD1 LEU A  64      19.102   4.116  -7.003  1.00 89.49           C
ATOM    718 1HD1 LEU A  64      18.770   3.204  -6.507  1.00 89.49           H
ATOM    719 2HD1 LEU A  64      19.531   3.866  -7.973  1.00 89.49           H
ATOM    720 3HD1 LEU A  64      19.854   4.611  -6.389  1.00 89.49           H
ATOM    721  CD2 LEU A  64      18.328   6.401  -7.789  1.00 89.49           C
ATOM    722 1HD2 LEU A  64      18.724   6.250  -8.794  1.00 89.49           H
ATOM    723 2HD2 LEU A  64      17.464   7.063  -7.835  1.00 89.49           H
ATOM    724 3HD2 LEU A  64      19.097   6.849  -7.159  1.00 89.49           H
ATOM    725  HN  LEU A  64      15.187   4.492  -6.209  1.00 89.49           H
ATOM    726  N   GLY A  65      13.938   3.499  -8.980  1.00 92.68           N
ATOM    727  CA  GLY A  65      13.155   2.804  -9.987  1.00 92.68           C
ATOM    728  C   GLY A  65      11.968   3.657 -10.443  1.00 92.68           C
ATOM    729  O   GLY A  65      11.773   3.867 -11.639  1.00 92.68           O
ATOM    730 1HA  GLY A  65      13.785   2.566 -10.844  1.00 92.68           H
ATOM    731 2HA  GLY A  65      12.793   1.858  -9.584  1.00 92.68           H
ATOM    732  HN  GLY A  65      13.946   3.066  -8.079  1.00 92.68           H
ATOM    733  N   ASN A  66      11.207   4.125  -9.465  1.00 90.32           N
ATOM    734  CA  ASN A  66       9.973   4.836  -9.752  1.00 90.32           C
ATOM    735  C   ASN A  66      10.305   6.189 -10.385  1.00 90.32           C
ATOM    736  O   ASN A  66       9.583   6.662 -11.261  1.00 90.32           O
ATOM    737  HA  ASN A  66       9.417   4.185 -10.427  1.00 90.32           H
ATOM    738  CB  ASN A  66       9.176   5.096  -8.472  1.00 90.32           C
ATOM    739 1HB  ASN A  66       9.849   5.422  -7.680  1.00 90.32           H
ATOM    740 2HB  ASN A  66       8.466   5.906  -8.640  1.00 90.32           H
ATOM    741  CG  ASN A  66       8.427   3.838  -8.028  1.00 90.32           C
ATOM    742  OD1 ASN A  66       7.487   3.387  -8.661  1.00 90.32           O
ATOM    743  ND2 ASN A  66       8.896   3.297  -6.906  1.00 90.32           N
ATOM    744 1HD2 ASN A  66       9.671   3.717  -6.435  1.00 90.32           H
ATOM    745 2HD2 ASN A  66       8.472   2.471  -6.534  1.00 90.32           H
ATOM    746  HN  ASN A  66      11.420   4.024  -8.493  1.00 90.32           H
ATOM    747  N   SER A  67      11.398   6.773  -9.916  1.00 91.05           N
ATOM    748  CA  SER A  67      11.878   8.024 -10.479  1.00 91.05           C
ATOM    749  C   SER A  67      12.177   7.847 -11.969  1.00 91.05           C
ATOM    750  O   SER A  67      11.896   8.736 -12.772  1.00 91.05           O
ATOM    751  HA  SER A  67      11.065   8.736 -10.333  1.00 91.05           H
ATOM    752  CB  SER A  67      13.125   8.517  -9.742  1.00 91.05           C
ATOM    753 1HB  SER A  67      13.908   7.762  -9.809  1.00 91.05           H
ATOM    754 2HB  SER A  67      13.504   9.414 -10.231  1.00 91.05           H
ATOM    755  OG  SER A  67      12.857   8.801  -8.371  1.00 91.05           O
ATOM    756  HG  SER A  67      13.355   8.161  -7.786  1.00 91.05           H
ATOM    757  HN  SER A  67      11.950   6.407  -9.168  1.00 91.05           H
ATOM    758  N   LEU A  68      12.743   6.694 -12.293  1.00 85.28           N
ATOM    759  CA  LEU A  68      13.089   6.392 -13.671  1.00 85.28           C
ATOM    760  C   LEU A  68      11.808   6.263 -14.498  1.00 85.28           C
ATOM    761  O   LEU A  68      11.751   6.724 -15.637  1.00 85.28           O
ATOM    762  HA  LEU A  68      13.665   7.234 -14.056  1.00 85.28           H
ATOM    763  CB  LEU A  68      13.992   5.159 -13.739  1.00 85.28           C
ATOM    764 1HB  LEU A  68      14.783   5.271 -12.998  1.00 85.28           H
ATOM    765 2HB  LEU A  68      13.405   4.287 -13.450  1.00 85.28           H
ATOM    766  CG  LEU A  68      14.640   4.875 -15.096  1.00 85.28           C
ATOM    767  HG  LEU A  68      13.868   4.939 -15.863  1.00 85.28           H
ATOM    768  CD1 LEU A  68      15.697   5.929 -15.430  1.00 85.28           C
ATOM    769 1HD1 LEU A  68      15.231   6.913 -15.464  1.00 85.28           H
ATOM    770 2HD1 LEU A  68      16.473   5.920 -14.664  1.00 85.28           H
ATOM    771 3HD1 LEU A  68      16.142   5.703 -16.399  1.00 85.28           H
ATOM    772  CD2 LEU A  68      15.209   3.456 -15.146  1.00 85.28           C
ATOM    773 1HD2 LEU A  68      15.963   3.339 -14.368  1.00 85.28           H
ATOM    774 2HD2 LEU A  68      14.406   2.736 -14.985  1.00 85.28           H
ATOM    775 3HD2 LEU A  68      15.663   3.280 -16.121  1.00 85.28           H
ATOM    776  HN  LEU A  68      12.964   5.975 -11.634  1.00 85.28           H
ATOM    777  N   VAL A  69      10.812   5.633 -13.892  1.00 88.13           N
ATOM    778  CA  VAL A  69       9.540   5.427 -14.563  1.00 88.13           C
ATOM    779  C   VAL A  69       8.952   6.783 -14.961  1.00 88.13           C
ATOM    780  O   VAL A  69       8.563   6.981 -16.110  1.00 88.13           O
ATOM    781  HA  VAL A  69       9.734   4.850 -15.467  1.00 88.13           H
ATOM    782  CB  VAL A  69       8.604   4.609 -13.670  1.00 88.13           C
ATOM    783  HB  VAL A  69       8.561   5.095 -12.695  1.00 88.13           H
ATOM    784  CG1 VAL A  69       7.186   4.580 -14.243  1.00 88.13           C
ATOM    785 1HG1 VAL A  69       6.801   5.597 -14.313  1.00 88.13           H
ATOM    786 2HG1 VAL A  69       7.205   4.129 -15.235  1.00 88.13           H
ATOM    787 3HG1 VAL A  69       6.542   3.992 -13.589  1.00 88.13           H
ATOM    788  CG2 VAL A  69       9.143   3.192 -13.465  1.00 88.13           C
ATOM    789 1HG2 VAL A  69       9.229   2.693 -14.430  1.00 88.13           H
ATOM    790 2HG2 VAL A  69      10.124   3.240 -12.992  1.00 88.13           H
ATOM    791 3HG2 VAL A  69       8.459   2.632 -12.826  1.00 88.13           H
ATOM    792  HN  VAL A  69      10.864   5.268 -12.963  1.00 88.13           H
ATOM    793  N   ILE A  70       8.907   7.681 -13.988  1.00 88.74           N
ATOM    794  CA  ILE A  70       8.308   8.987 -14.202  1.00 88.74           C
ATOM    795  C   ILE A  70       9.055   9.708 -15.325  1.00 88.74           C
ATOM    796  O   ILE A  70       8.438  10.341 -16.180  1.00 88.74           O
ATOM    797  HA  ILE A  70       7.278   8.826 -14.521  1.00 88.74           H
ATOM    798  CB  ILE A  70       8.258   9.775 -12.891  1.00 88.74           C
ATOM    799  HB  ILE A  70       9.256   9.773 -12.453  1.00 88.74           H
ATOM    800  CG1 ILE A  70       7.321   9.106 -11.884  1.00 88.74           C
ATOM    801 1HG1 ILE A  70       6.285   9.263 -12.185  1.00 88.74           H
ATOM    802 2HG1 ILE A  70       7.492   8.029 -11.883  1.00 88.74           H
ATOM    803  CG2 ILE A  70       7.879  11.236 -13.144  1.00 88.74           C
ATOM    804 1HG2 ILE A  70       8.619  11.695 -13.800  1.00 88.74           H
ATOM    805 2HG2 ILE A  70       6.898  11.280 -13.616  1.00 88.74           H
ATOM    806 3HG2 ILE A  70       7.851  11.773 -12.196  1.00 88.74           H
ATOM    807  CD1 ILE A  70       7.540   9.665 -10.477  1.00 88.74           C
ATOM    808 1HD1 ILE A  70       8.570   9.483 -10.170  1.00 88.74           H
ATOM    809 2HD1 ILE A  70       7.344  10.737 -10.477  1.00 88.74           H
ATOM    810 3HD1 ILE A  70       6.861   9.172  -9.781  1.00 88.74           H
ATOM    811  HN  ILE A  70       9.271   7.528 -13.068  1.00 88.74           H
ATOM    812  N   LEU A  71      10.374   9.588 -15.287  1.00 84.31           N
ATOM    813  CA  LEU A  71      11.216  10.272 -16.254  1.00 84.31           C
ATOM    814  C   LEU A  71      10.882   9.770 -17.660  1.00 84.31           C
ATOM    815  O   LEU A  71      10.768  10.561 -18.595  1.00 84.31           O
ATOM    816  HA  LEU A  71      10.978  11.335 -16.201  1.00 84.31           H
ATOM    817  CB  LEU A  71      12.692  10.121 -15.882  1.00 84.31           C
ATOM    818 1HB  LEU A  71      12.793  10.274 -14.807  1.00 84.31           H
ATOM    819 2HB  LEU A  71      12.995   9.094 -16.087  1.00 84.31           H
ATOM    820  CG  LEU A  71      13.665  11.061 -16.596  1.00 84.31           C
ATOM    821  HG  LEU A  71      13.218  11.357 -17.545  1.00 84.31           H
ATOM    822  CD1 LEU A  71      13.888  12.339 -15.784  1.00 84.31           C
ATOM    823 1HD1 LEU A  71      12.938  12.855 -15.649  1.00 84.31           H
ATOM    824 2HD1 LEU A  71      14.304  12.081 -14.810  1.00 84.31           H
ATOM    825 3HD1 LEU A  71      14.583  12.989 -16.315  1.00 84.31           H
ATOM    826  CD2 LEU A  71      14.980  10.349 -16.918  1.00 84.31           C
ATOM    827 1HD2 LEU A  71      15.443  10.005 -15.994  1.00 84.31           H
ATOM    828 2HD2 LEU A  71      14.781   9.494 -17.565  1.00 84.31           H
ATOM    829 3HD2 LEU A  71      15.653  11.040 -17.426  1.00 84.31           H
ATOM    830  HN  LEU A  71      10.867   9.038 -14.613  1.00 84.31           H
ATOM    831  N   VAL A  72      10.734   8.457 -17.765  1.00 83.90           N
ATOM    832  CA  VAL A  72      10.505   7.831 -19.056  1.00 83.90           C
ATOM    833  C   VAL A  72       9.205   8.370 -19.656  1.00 83.90           C
ATOM    834  O   VAL A  72       9.158   8.716 -20.836  1.00 83.90           O
ATOM    835  HA  VAL A  72      11.333   8.109 -19.708  1.00 83.90           H
ATOM    836  CB  VAL A  72      10.508   6.309 -18.907  1.00 83.90           C
ATOM    837  HB  VAL A  72       9.813   6.048 -18.109  1.00 83.90           H
ATOM    838  CG1 VAL A  72      10.025   5.631 -20.191  1.00 83.90           C
ATOM    839 1HG1 VAL A  72       9.010   5.958 -20.414  1.00 83.90           H
ATOM    840 2HG1 VAL A  72      10.684   5.903 -21.016  1.00 83.90           H
ATOM    841 3HG1 VAL A  72      10.037   4.549 -20.058  1.00 83.90           H
ATOM    842  CG2 VAL A  72      11.895   5.800 -18.507  1.00 83.90           C
ATOM    843 1HG2 VAL A  72      12.619   6.078 -19.273  1.00 83.90           H
ATOM    844 2HG2 VAL A  72      12.184   6.245 -17.555  1.00 83.90           H
ATOM    845 3HG2 VAL A  72      11.869   4.715 -18.408  1.00 83.90           H
ATOM    846  HN  VAL A  72      10.768   7.827 -16.990  1.00 83.90           H
ATOM    847  N   TYR A  73       8.181   8.425 -18.817  1.00 80.54           N
ATOM    848  CA  TYR A  73       6.873   8.876 -19.260  1.00 80.54           C
ATOM    849  C   TYR A  73       6.896  10.366 -19.610  1.00 80.54           C
ATOM    850  O   TYR A  73       6.199  10.803 -20.523  1.00 80.54           O
ATOM    851  HA  TYR A  73       6.604   8.306 -20.150  1.00 80.54           H
ATOM    852  CB  TYR A  73       5.928   8.657 -18.077  1.00 80.54           C
ATOM    853 1HB  TYR A  73       6.496   8.744 -17.151  1.00 80.54           H
ATOM    854 2HB  TYR A  73       5.181   9.451 -18.070  1.00 80.54           H
ATOM    855  CG  TYR A  73       5.213   7.304 -18.095  1.00 80.54           C
ATOM    856  CD1 TYR A  73       4.273   7.033 -19.069  1.00 80.54           C
ATOM    857  HD1 TYR A  73       4.041   7.783 -19.826  1.00 80.54           H
ATOM    858  CD2 TYR A  73       5.507   6.356 -17.137  1.00 80.54           C
ATOM    859  HD2 TYR A  73       6.249   6.570 -16.368  1.00 80.54           H
ATOM    860  CE1 TYR A  73       3.600   5.760 -19.086  1.00 80.54           C
ATOM    861  HE1 TYR A  73       2.856   5.533 -19.849  1.00 80.54           H
ATOM    862  CE2 TYR A  73       4.834   5.083 -17.154  1.00 80.54           C
ATOM    863  HE2 TYR A  73       5.056   4.325 -16.403  1.00 80.54           H
ATOM    864  CZ  TYR A  73       3.913   4.848 -18.127  1.00 80.54           C
ATOM    865  OH  TYR A  73       3.278   3.646 -18.143  1.00 80.54           O
ATOM    866  HH  TYR A  73       2.707   3.572 -18.961  1.00 80.54           H
ATOM    867  HN  TYR A  73       8.235   8.168 -17.852  1.00 80.54           H
ATOM    868  N   TRP A  74       7.706  11.103 -18.864  1.00 71.00           N
ATOM    869  CA  TRP A  74       7.755  12.547 -19.017  1.00 71.00           C
ATOM    870  C   TRP A  74       8.320  12.857 -20.404  1.00 71.00           C
ATOM    871  O   TRP A  74       7.725  13.618 -21.165  1.00 71.00           O
ATOM    872  HA  TRP A  74       6.736  12.926 -18.936  1.00 71.00           H
ATOM    873  CB  TRP A  74       8.561  13.191 -17.886  1.00 71.00           C
ATOM    874 1HB  TRP A  74       8.145  12.871 -16.930  1.00 71.00           H
ATOM    875 2HB  TRP A  74       9.585  12.821 -17.927  1.00 71.00           H
ATOM    876  CG  TRP A  74       8.583  14.720 -17.930  1.00 71.00           C
ATOM    877  CD1 TRP A  74       9.473  15.515 -18.541  1.00 71.00           C
ATOM    878  HD1 TRP A  74      10.330  15.153 -19.109  1.00 71.00           H
ATOM    879  CD2 TRP A  74       7.633  15.612 -17.311  1.00 71.00           C
ATOM    880  NE1 TRP A  74       9.167  16.848 -18.362  1.00 71.00           N
ATOM    881  HE1 TRP A  74       9.681  17.627 -18.721  1.00 71.00           H
ATOM    882  CE2 TRP A  74       8.012  16.909 -17.590  1.00 71.00           C
ATOM    883  CE3 TRP A  74       6.491  15.332 -16.541  1.00 71.00           C
ATOM    884  HE3 TRP A  74       6.170  14.317 -16.307  1.00 71.00           H
ATOM    885  CZ2 TRP A  74       7.305  18.029 -17.137  1.00 71.00           C
ATOM    886  HZ2 TRP A  74       7.625  19.044 -17.371  1.00 71.00           H
ATOM    887  CZ3 TRP A  74       5.794  16.462 -16.095  1.00 71.00           C
ATOM    888  HZ3 TRP A  74       4.900  16.302 -15.493  1.00 71.00           H
ATOM    889  CH2 TRP A  74       6.163  17.775 -16.367  1.00 71.00           C
ATOM    890  HH2 TRP A  74       5.566  18.602 -15.983  1.00 71.00           H
ATOM    891  HN  TRP A  74       8.319  10.731 -18.167  1.00 71.00           H
ATOM    892  N   TYR A  75       9.463  12.251 -20.691  1.00 69.74           N
ATOM    893  CA  TYR A  75      10.272  12.675 -21.822  1.00 69.74           C
ATOM    894  C   TYR A  75       9.887  11.909 -23.089  1.00 69.74           C
ATOM    895  O   TYR A  75       9.951  12.452 -24.191  1.00 69.74           O
ATOM    896  HA  TYR A  75      10.095  13.739 -21.982  1.00 69.74           H
ATOM    897  CB  TYR A  75      11.719  12.339 -21.456  1.00 69.74           C
ATOM    898 1HB  TYR A  75      11.734  11.397 -20.907  1.00 69.74           H
ATOM    899 2HB  TYR A  75      12.288  12.183 -22.372  1.00 69.74           H
ATOM    900  CG  TYR A  75      12.414  13.412 -20.616  1.00 69.74           C
ATOM    901  CD1 TYR A  75      12.986  14.506 -21.233  1.00 69.74           C
ATOM    902  HD1 TYR A  75      12.943  14.606 -22.317  1.00 69.74           H
ATOM    903  CD2 TYR A  75      12.469  13.286 -19.243  1.00 69.74           C
ATOM    904  HD2 TYR A  75      12.017  12.422 -18.757  1.00 69.74           H
ATOM    905  CE1 TYR A  75      13.641  15.517 -20.443  1.00 69.74           C
ATOM    906  HE1 TYR A  75      14.097  16.386 -20.917  1.00 69.74           H
ATOM    907  CE2 TYR A  75      13.124  14.297 -18.453  1.00 69.74           C
ATOM    908  HE2 TYR A  75      13.175  14.210 -17.368  1.00 69.74           H
ATOM    909  CZ  TYR A  75      13.677  15.362 -19.092  1.00 69.74           C
ATOM    910  OH  TYR A  75      14.296  16.317 -18.346  1.00 69.74           O
ATOM    911  HH  TYR A  75      14.635  17.047 -18.939  1.00 69.74           H
ATOM    912  HN  TYR A  75       9.838  11.486 -20.168  1.00 69.74           H
ATOM    913  N   CYS A  76       9.496  10.659 -22.890  1.00 68.21           N
ATOM    914  CA  CYS A  76       9.460   9.703 -23.984  1.00 68.21           C
ATOM    915  C   CYS A  76       8.004   9.292 -24.215  1.00 68.21           C
ATOM    916  O   CYS A  76       7.420   9.618 -25.247  1.00 68.21           O
ATOM    917  HA  CYS A  76       9.861  10.213 -24.859  1.00 68.21           H
ATOM    918  CB  CYS A  76      10.357   8.494 -23.709  1.00 68.21           C
ATOM    919 1HB  CYS A  76      11.329   8.828 -23.346  1.00 68.21           H
ATOM    920 2HB  CYS A  76       9.919   7.877 -22.925  1.00 68.21           H
ATOM    921  SG  CYS A  76      10.565   7.509 -25.237  1.00 68.21           S
ATOM    922  HG  CYS A  76       9.333   7.007 -25.248  1.00 68.21           H
ATOM    923  HN  CYS A  76       9.207  10.297 -22.003  1.00 68.21           H
ATOM    924  N   THR A  77       7.460   8.583 -23.237  1.00 60.65           N
ATOM    925  CA  THR A  77       6.227   7.843 -23.445  1.00 60.65           C
ATOM    926  C   THR A  77       5.073   8.802 -23.743  1.00 60.65           C
ATOM    927  O   THR A  77       4.264   8.548 -24.633  1.00 60.65           O
ATOM    928  HA  THR A  77       6.351   7.209 -24.323  1.00 60.65           H
ATOM    929  CB  THR A  77       5.987   6.967 -22.214  1.00 60.65           C
ATOM    930  HB  THR A  77       5.751   7.578 -21.342  1.00 60.65           H
ATOM    931  OG1 THR A  77       7.172   6.181 -22.110  1.00 60.65           O
ATOM    932  HG1 THR A  77       7.225   5.542 -22.877  1.00 60.65           H
ATOM    933  CG2 THR A  77       4.876   5.939 -22.433  1.00 60.65           C
ATOM    934 1HG2 THR A  77       5.145   5.285 -23.263  1.00 60.65           H
ATOM    935 2HG2 THR A  77       3.944   6.455 -22.665  1.00 60.65           H
ATOM    936 3HG2 THR A  77       4.747   5.345 -21.529  1.00 60.65           H
ATOM    937  HN  THR A  77       7.847   8.510 -22.317  1.00 60.65           H
ATOM    938  N   ARG A  78       5.034   9.885 -22.980  1.00 54.96           N
ATOM    939  CA  ARG A  78       3.833  10.698 -22.895  1.00 54.96           C
ATOM    940  C   ARG A  78       2.609   9.813 -22.647  1.00 54.96           C
ATOM    941  O   ARG A  78       2.536   8.694 -23.152  1.00 54.96           O
ATOM    942  HA  ARG A  78       4.009  11.368 -22.054  1.00 54.96           H
ATOM    943  CB  ARG A  78       3.620  11.502 -24.179  1.00 54.96           C
ATOM    944 1HB  ARG A  78       3.529  10.822 -25.027  1.00 54.96           H
ATOM    945 2HB  ARG A  78       2.684  12.057 -24.115  1.00 54.96           H
ATOM    946  CG  ARG A  78       4.779  12.472 -24.417  1.00 54.96           C
ATOM    947 1HG  ARG A  78       4.935  13.082 -23.528  1.00 54.96           H
ATOM    948 2HG  ARG A  78       5.698  11.911 -24.585  1.00 54.96           H
ATOM    949  CD  ARG A  78       4.499  13.376 -25.620  1.00 54.96           C
ATOM    950 1HD  ARG A  78       4.362  12.770 -26.516  1.00 54.96           H
ATOM    951 2HD  ARG A  78       3.572  13.927 -25.463  1.00 54.96           H
ATOM    952  NE  ARG A  78       5.622  14.320 -25.815  1.00 54.96           N
ATOM    953  HE  ARG A  78       6.440  14.199 -25.252  1.00 54.96           H
ATOM    954  CZ  ARG A  78       5.612  15.326 -26.700  1.00 54.96           C
ATOM    955  NH1 ARG A  78       4.543  15.535 -27.480  1.00 54.96           N
ATOM    956 1HH1 ARG A  78       3.744  14.938 -27.405  1.00 54.96           H
ATOM    957 2HH1 ARG A  78       4.543  16.289 -28.137  1.00 54.96           H
ATOM    958  NH2 ARG A  78       6.687  16.121 -26.792  1.00 54.96           N
ATOM    959 1HH2 ARG A  78       6.695  16.877 -27.447  1.00 54.96           H
ATOM    960 2HH2 ARG A  78       7.480  15.959 -26.206  1.00 54.96           H
ATOM    961  HN  ARG A  78       5.803  10.208 -22.428  1.00 54.96           H
ATOM    962  N   VAL A  79       1.680  10.348 -21.869  1.00 70.28           N
ATOM    963  CA  VAL A  79       0.479   9.608 -21.520  1.00 70.28           C
ATOM    964  C   VAL A  79      -0.456   9.562 -22.731  1.00 70.28           C
ATOM    965  O   VAL A  79      -1.102  10.555 -23.059  1.00 70.28           O
ATOM    966  HA  VAL A  79       0.780   8.590 -21.271  1.00 70.28           H
ATOM    967  CB  VAL A  79      -0.176  10.225 -20.283  1.00 70.28           C
ATOM    968  HB  VAL A  79      -0.482  11.240 -20.537  1.00 70.28           H
ATOM    969  CG1 VAL A  79      -1.427   9.444 -19.877  1.00 70.28           C
ATOM    970 1HG1 VAL A  79      -2.146   9.458 -20.697  1.00 70.28           H
ATOM    971 2HG1 VAL A  79      -1.155   8.413 -19.651  1.00 70.28           H
ATOM    972 3HG1 VAL A  79      -1.873   9.904 -18.995  1.00 70.28           H
ATOM    973  CG2 VAL A  79       0.818  10.310 -19.122  1.00 70.28           C
ATOM    974 1HG2 VAL A  79       1.168   9.309 -18.870  1.00 70.28           H
ATOM    975 2HG2 VAL A  79       1.666  10.929 -19.415  1.00 70.28           H
ATOM    976 3HG2 VAL A  79       0.326  10.752 -18.256  1.00 70.28           H
ATOM    977  HN  VAL A  79       1.737  11.267 -21.480  1.00 70.28           H
ATOM    978  N   LYS A  80      -0.498   8.397 -23.362  1.00 64.59           N
ATOM    979  CA  LYS A  80      -1.262   8.237 -24.587  1.00 64.59           C
ATOM    980  C   LYS A  80      -2.541   7.452 -24.287  1.00 64.59           C
ATOM    981  O   LYS A  80      -3.539   7.591 -24.993  1.00 64.59           O
ATOM    982  HA  LYS A  80      -1.541   9.233 -24.931  1.00 64.59           H
ATOM    983  CB  LYS A  80      -0.396   7.607 -25.680  1.00 64.59           C
ATOM    984 1HB  LYS A  80       0.069   6.697 -25.302  1.00 64.59           H
ATOM    985 2HB  LYS A  80      -1.023   7.317 -26.524  1.00 64.59           H
ATOM    986  CG  LYS A  80       0.685   8.581 -26.152  1.00 64.59           C
ATOM    987 1HG  LYS A  80       0.220   9.499 -26.514  1.00 64.59           H
ATOM    988 2HG  LYS A  80       1.323   8.857 -25.313  1.00 64.59           H
ATOM    989  CD  LYS A  80       1.535   7.961 -27.263  1.00 64.59           C
ATOM    990 1HD  LYS A  80       1.973   7.027 -26.912  1.00 64.59           H
ATOM    991 2HD  LYS A  80       0.902   7.716 -28.116  1.00 64.59           H
ATOM    992  CE  LYS A  80       2.645   8.917 -27.703  1.00 64.59           C
ATOM    993 1HE  LYS A  80       2.210   9.853 -28.052  1.00 64.59           H
ATOM    994 2HE  LYS A  80       3.282   9.160 -26.853  1.00 64.59           H
ATOM    995  NZ  LYS A  80       3.457   8.308 -28.781  1.00 64.59           N
ATOM    996 1HZ  LYS A  80       4.185   8.955 -29.062  1.00 64.59           H
ATOM    997 2HZ  LYS A  80       3.879   7.451 -28.442  1.00 64.59           H
ATOM    998 3HZ  LYS A  80       2.863   8.102 -29.576  1.00 64.59           H
ATOM    999  HN  LYS A  80      -0.023   7.574 -23.049  1.00 64.59           H
ATOM   1000  N   THR A  81      -2.469   6.645 -23.239  1.00 75.52           N
ATOM   1001  CA  THR A  81      -3.566   5.752 -22.906  1.00 75.52           C
ATOM   1002  C   THR A  81      -3.966   5.923 -21.439  1.00 75.52           C
ATOM   1003  O   THR A  81      -3.215   6.493 -20.650  1.00 75.52           O
ATOM   1004  HA  THR A  81      -4.431   6.031 -23.507  1.00 75.52           H
ATOM   1005  CB  THR A  81      -3.139   4.326 -23.258  1.00 75.52           C
ATOM   1006  HB  THR A  81      -3.997   3.655 -23.272  1.00 75.52           H
ATOM   1007  OG1 THR A  81      -2.133   4.018 -22.296  1.00 75.52           O
ATOM   1008  HG1 THR A  81      -1.955   3.034 -22.290  1.00 75.52           H
ATOM   1009  CG2 THR A  81      -2.407   4.248 -24.599  1.00 75.52           C
ATOM   1010 1HG2 THR A  81      -1.511   4.867 -24.561  1.00 75.52           H
ATOM   1011 2HG2 THR A  81      -3.063   4.607 -25.392  1.00 75.52           H
ATOM   1012 3HG2 THR A  81      -2.126   3.214 -24.800  1.00 75.52           H
ATOM   1013  HN  THR A  81      -1.682   6.595 -22.625  1.00 75.52           H
ATOM   1014  N   MET A  82      -5.148   5.417 -21.118  1.00 76.08           N
ATOM   1015  CA  MET A  82      -5.622   5.437 -19.745  1.00 76.08           C
ATOM   1016  C   MET A  82      -4.675   4.663 -18.826  1.00 76.08           C
ATOM   1017  O   MET A  82      -4.412   5.086 -17.702  1.00 76.08           O
ATOM   1018  HA  MET A  82      -5.641   6.488 -19.456  1.00 76.08           H
ATOM   1019  CB  MET A  82      -7.019   4.816 -19.678  1.00 76.08           C
ATOM   1020 1HB  MET A  82      -6.993   3.808 -20.093  1.00 76.08           H
ATOM   1021 2HB  MET A  82      -7.331   4.725 -18.638  1.00 76.08           H
ATOM   1022  CG  MET A  82      -8.033   5.664 -20.449  1.00 76.08           C
ATOM   1023 1HG  MET A  82      -8.008   6.693 -20.088  1.00 76.08           H
ATOM   1024 2HG  MET A  82      -7.769   5.691 -21.506  1.00 76.08           H
ATOM   1025  SD  MET A  82      -9.673   4.988 -20.248  1.00 76.08           S
ATOM   1026  CE  MET A  82     -10.039   5.549 -18.594  1.00 76.08           C
ATOM   1027 1HE  MET A  82      -9.304   5.142 -17.900  1.00 76.08           H
ATOM   1028 2HE  MET A  82     -10.003   6.638 -18.563  1.00 76.08           H
ATOM   1029 3HE  MET A  82     -11.035   5.211 -18.308  1.00 76.08           H
ATOM   1030  HN  MET A  82      -5.775   5.000 -21.776  1.00 76.08           H
ATOM   1031  N   THR A  83      -4.189   3.542 -19.339  1.00 77.70           N
ATOM   1032  CA  THR A  83      -3.286   2.699 -18.574  1.00 77.70           C
ATOM   1033  C   THR A  83      -2.003   3.461 -18.236  1.00 77.70           C
ATOM   1034  O   THR A  83      -1.482   3.345 -17.128  1.00 77.70           O
ATOM   1035  HA  THR A  83      -3.768   2.448 -17.629  1.00 77.70           H
ATOM   1036  CB  THR A  83      -3.040   1.420 -19.376  1.00 77.70           C
ATOM   1037  HB  THR A  83      -2.404   1.618 -20.239  1.00 77.70           H
ATOM   1038  OG1 THR A  83      -4.348   0.939 -19.674  1.00 77.70           O
ATOM   1039  HG1 THR A  83      -4.947   1.065 -18.884  1.00 77.70           H
ATOM   1040  CG2 THR A  83      -2.418   0.308 -18.529  1.00 77.70           C
ATOM   1041 1HG2 THR A  83      -3.087   0.062 -17.704  1.00 77.70           H
ATOM   1042 2HG2 THR A  83      -1.460   0.645 -18.133  1.00 77.70           H
ATOM   1043 3HG2 THR A  83      -2.264  -0.577 -19.147  1.00 77.70           H
ATOM   1044  HN  THR A  83      -4.403   3.208 -20.257  1.00 77.70           H
ATOM   1045  N   ASP A  84      -1.532   4.224 -19.211  1.00 79.81           N
ATOM   1046  CA  ASP A  84      -0.335   5.026 -19.021  1.00 79.81           C
ATOM   1047  C   ASP A  84      -0.577   6.037 -17.898  1.00 79.81           C
ATOM   1048  O   ASP A  84       0.319   6.312 -17.102  1.00 79.81           O
ATOM   1049  HA  ASP A  84       0.452   4.313 -18.777  1.00 79.81           H
ATOM   1050  CB  ASP A  84       0.013   5.804 -20.291  1.00 79.81           C
ATOM   1051 1HB  ASP A  84      -0.810   6.469 -20.552  1.00 79.81           H
ATOM   1052 2HB  ASP A  84       0.885   6.433 -20.109  1.00 79.81           H
ATOM   1053  CG  ASP A  84       0.298   4.854 -21.456  1.00 79.81           C
ATOM   1054  OD1 ASP A  84       0.784   3.738 -21.172  1.00 79.81           O
ATOM   1055  OD2 ASP A  84       0.022   5.265 -22.604  1.00 79.81           O
ATOM   1056  HN  ASP A  84      -1.951   4.298 -20.115  1.00 79.81           H
ATOM   1057  N   MET A  85      -1.793   6.563 -17.871  1.00 84.74           N
ATOM   1058  CA  MET A  85      -2.160   7.548 -16.868  1.00 84.74           C
ATOM   1059  C   MET A  85      -2.108   6.945 -15.462  1.00 84.74           C
ATOM   1060  O   MET A  85      -1.555   7.549 -14.544  1.00 84.74           O
ATOM   1061  HA  MET A  85      -1.421   8.345 -16.956  1.00 84.74           H
ATOM   1062  CB  MET A  85      -3.572   8.063 -17.150  1.00 84.74           C
ATOM   1063 1HB  MET A  85      -3.645   8.382 -18.190  1.00 84.74           H
ATOM   1064 2HB  MET A  85      -4.292   7.256 -17.013  1.00 84.74           H
ATOM   1065  CG  MET A  85      -3.925   9.231 -16.227  1.00 84.74           C
ATOM   1066 1HG  MET A  85      -4.984   9.471 -16.318  1.00 84.74           H
ATOM   1067 2HG  MET A  85      -3.750   8.950 -15.188  1.00 84.74           H
ATOM   1068  SD  MET A  85      -2.939  10.659 -16.645  1.00 84.74           S
ATOM   1069  CE  MET A  85      -3.251  11.681 -15.215  1.00 84.74           C
ATOM   1070 1HE  MET A  85      -4.319  11.886 -15.141  1.00 84.74           H
ATOM   1071 2HE  MET A  85      -2.918  11.161 -14.317  1.00 84.74           H
ATOM   1072 3HE  MET A  85      -2.707  12.620 -15.314  1.00 84.74           H
ATOM   1073  HN  MET A  85      -2.519   6.327 -18.516  1.00 84.74           H
ATOM   1074  N   PHE A  86      -2.691   5.762 -15.339  1.00 88.02           N
ATOM   1075  CA  PHE A  86      -2.765   5.095 -14.050  1.00 88.02           C
ATOM   1076  C   PHE A  86      -1.379   4.643 -13.586  1.00 88.02           C
ATOM   1077  O   PHE A  86      -1.060   4.725 -12.401  1.00 88.02           O
ATOM   1078  HA  PHE A  86      -3.169   5.814 -13.337  1.00 88.02           H
ATOM   1079  CB  PHE A  86      -3.655   3.864 -14.234  1.00 88.02           C
ATOM   1080 1HB  PHE A  86      -3.254   3.256 -15.044  1.00 88.02           H
ATOM   1081 2HB  PHE A  86      -3.611   3.258 -13.329  1.00 88.02           H
ATOM   1082  CG  PHE A  86      -5.118   4.194 -14.539  1.00 88.02           C
ATOM   1083  CD1 PHE A  86      -5.745   5.194 -13.864  1.00 88.02           C
ATOM   1084  HD1 PHE A  86      -5.205   5.761 -13.105  1.00 88.02           H
ATOM   1085  CD2 PHE A  86      -5.791   3.486 -15.486  1.00 88.02           C
ATOM   1086  HD2 PHE A  86      -5.288   2.685 -16.027  1.00 88.02           H
ATOM   1087  CE1 PHE A  86      -7.102   5.500 -14.148  1.00 88.02           C
ATOM   1088  HE1 PHE A  86      -7.605   6.301 -13.606  1.00 88.02           H
ATOM   1089  CE2 PHE A  86      -7.148   3.792 -15.770  1.00 88.02           C
ATOM   1090  HE2 PHE A  86      -7.688   3.225 -16.528  1.00 88.02           H
ATOM   1091  CZ  PHE A  86      -7.775   4.792 -15.094  1.00 88.02           C
ATOM   1092  HZ  PHE A  86      -8.817   5.027 -15.312  1.00 88.02           H
ATOM   1093  HN  PHE A  86      -3.107   5.261 -16.098  1.00 88.02           H
ATOM   1094  N   LEU A  87      -0.593   4.175 -14.544  1.00 83.82           N
ATOM   1095  CA  LEU A  87       0.735   3.669 -14.242  1.00 83.82           C
ATOM   1096  C   LEU A  87       1.619   4.822 -13.763  1.00 83.82           C
ATOM   1097  O   LEU A  87       2.476   4.636 -12.900  1.00 83.82           O
ATOM   1098  HA  LEU A  87       0.634   2.951 -13.428  1.00 83.82           H
ATOM   1099  CB  LEU A  87       1.307   2.914 -15.443  1.00 83.82           C
ATOM   1100 1HB  LEU A  87       1.207   3.546 -16.325  1.00 83.82           H
ATOM   1101 2HB  LEU A  87       2.374   2.762 -15.278  1.00 83.82           H
ATOM   1102  CG  LEU A  87       0.669   1.557 -15.747  1.00 83.82           C
ATOM   1103  HG  LEU A  87      -0.402   1.706 -15.885  1.00 83.82           H
ATOM   1104  CD1 LEU A  87       1.216   0.974 -17.052  1.00 83.82           C
ATOM   1105 1HD1 LEU A  87       0.996   1.656 -17.874  1.00 83.82           H
ATOM   1106 2HD1 LEU A  87       2.294   0.842 -16.968  1.00 83.82           H
ATOM   1107 3HD1 LEU A  87       0.746   0.010 -17.245  1.00 83.82           H
ATOM   1108  CD2 LEU A  87       0.844   0.593 -14.572  1.00 83.82           C
ATOM   1109 1HD2 LEU A  87       1.906   0.444 -14.379  1.00 83.82           H
ATOM   1110 2HD2 LEU A  87       0.368   1.011 -13.685  1.00 83.82           H
ATOM   1111 3HD2 LEU A  87       0.381  -0.364 -14.815  1.00 83.82           H
ATOM   1112  HN  LEU A  87      -0.849   4.139 -15.510  1.00 83.82           H
ATOM   1113  N   LEU A  88       1.381   5.989 -14.344  1.00 88.43           N
ATOM   1114  CA  LEU A  88       2.122   7.180 -13.964  1.00 88.43           C
ATOM   1115  C   LEU A  88       1.776   7.550 -12.520  1.00 88.43           C
ATOM   1116  O   LEU A  88       2.668   7.787 -11.706  1.00 88.43           O
ATOM   1117  HA  LEU A  88       3.183   6.935 -14.013  1.00 88.43           H
ATOM   1118  CB  LEU A  88       1.871   8.310 -14.964  1.00 88.43           C
ATOM   1119 1HB  LEU A  88       2.221   7.985 -15.944  1.00 88.43           H
ATOM   1120 2HB  LEU A  88       0.795   8.464 -15.045  1.00 88.43           H
ATOM   1121  CG  LEU A  88       2.528   9.652 -14.639  1.00 88.43           C
ATOM   1122  HG  LEU A  88       2.192   9.966 -13.650  1.00 88.43           H
ATOM   1123  CD1 LEU A  88       4.051   9.517 -14.577  1.00 88.43           C
ATOM   1124 1HD1 LEU A  88       4.321   8.799 -13.803  1.00 88.43           H
ATOM   1125 2HD1 LEU A  88       4.424   9.170 -15.541  1.00 88.43           H
ATOM   1126 3HD1 LEU A  88       4.492  10.486 -14.344  1.00 88.43           H
ATOM   1127  CD2 LEU A  88       2.088  10.733 -15.629  1.00 88.43           C
ATOM   1128 1HD2 LEU A  88       2.375  10.439 -16.638  1.00 88.43           H
ATOM   1129 2HD2 LEU A  88       1.005  10.852 -15.579  1.00 88.43           H
ATOM   1130 3HD2 LEU A  88       2.569  11.677 -15.374  1.00 88.43           H
ATOM   1131  HN  LEU A  88       0.699   6.127 -15.062  1.00 88.43           H
ATOM   1132  N   ASN A  89       0.481   7.587 -12.246  1.00 90.24           N
ATOM   1133  CA  ASN A  89       0.005   7.979 -10.930  1.00 90.24           C
ATOM   1134  C   ASN A  89       0.443   6.934  -9.902  1.00 90.24           C
ATOM   1135  O   ASN A  89       0.695   7.264  -8.744  1.00 90.24           O
ATOM   1136  HA  ASN A  89       0.449   8.957 -10.744  1.00 90.24           H
ATOM   1137  CB  ASN A  89      -1.522   8.063 -10.899  1.00 90.24           C
ATOM   1138 1HB  ASN A  89      -1.947   7.232 -11.463  1.00 90.24           H
ATOM   1139 2HB  ASN A  89      -1.875   7.963  -9.872  1.00 90.24           H
ATOM   1140  CG  ASN A  89      -2.011   9.388 -11.485  1.00 90.24           C
ATOM   1141  OD1 ASN A  89      -2.186  10.377 -10.792  1.00 90.24           O
ATOM   1142  ND2 ASN A  89      -2.221   9.354 -12.798  1.00 90.24           N
ATOM   1143 1HD2 ASN A  89      -2.058   8.510 -13.309  1.00 90.24           H
ATOM   1144 2HD2 ASN A  89      -2.542  10.172 -13.275  1.00 90.24           H
ATOM   1145  HN  ASN A  89      -0.237   7.357 -12.903  1.00 90.24           H
ATOM   1146  N   LEU A  90       0.519   5.694 -10.362  1.00 88.59           N
ATOM   1147  CA  LEU A  90       0.952   4.603  -9.505  1.00 88.59           C
ATOM   1148  C   LEU A  90       2.396   4.848  -9.065  1.00 88.59           C
ATOM   1149  O   LEU A  90       2.733   4.661  -7.896  1.00 88.59           O
ATOM   1150  HA  LEU A  90       0.315   4.610  -8.621  1.00 88.59           H
ATOM   1151  CB  LEU A  90       0.741   3.258 -10.203  1.00 88.59           C
ATOM   1152 1HB  LEU A  90      -0.305   3.183 -10.498  1.00 88.59           H
ATOM   1153 2HB  LEU A  90       1.332   3.250 -11.120  1.00 88.59           H
ATOM   1154  CG  LEU A  90       1.102   2.015  -9.387  1.00 88.59           C
ATOM   1155  HG  LEU A  90       2.128   2.122  -9.036  1.00 88.59           H
ATOM   1156  CD1 LEU A  90       0.211   1.895  -8.149  1.00 88.59           C
ATOM   1157 1HD1 LEU A  90       0.342   2.776  -7.520  1.00 88.59           H
ATOM   1158 2HD1 LEU A  90      -0.832   1.820  -8.457  1.00 88.59           H
ATOM   1159 3HD1 LEU A  90       0.489   1.003  -7.587  1.00 88.59           H
ATOM   1160  CD2 LEU A  90       1.050   0.755 -10.254  1.00 88.59           C
ATOM   1161 1HD2 LEU A  90       0.044   0.631 -10.655  1.00 88.59           H
ATOM   1162 2HD2 LEU A  90       1.759   0.851 -11.076  1.00 88.59           H
ATOM   1163 3HD2 LEU A  90       1.311  -0.113  -9.649  1.00 88.59           H
ATOM   1164  HN  LEU A  90       0.293   5.430 -11.300  1.00 88.59           H
ATOM   1165  N   ALA A  91       3.212   5.262 -10.024  1.00 92.25           N
ATOM   1166  CA  ALA A  91       4.621   5.496  -9.758  1.00 92.25           C
ATOM   1167  C   ALA A  91       4.765   6.675  -8.794  1.00 92.25           C
ATOM   1168  O   ALA A  91       5.631   6.666  -7.921  1.00 92.25           O
ATOM   1169  HA  ALA A  91       5.023   4.600  -9.285  1.00 92.25           H
ATOM   1170  CB  ALA A  91       5.357   5.729 -11.079  1.00 92.25           C
ATOM   1171 1HB  ALA A  91       5.249   4.851 -11.715  1.00 92.25           H
ATOM   1172 2HB  ALA A  91       4.934   6.598 -11.583  1.00 92.25           H
ATOM   1173 3HB  ALA A  91       6.414   5.905 -10.879  1.00 92.25           H
ATOM   1174  HN  ALA A  91       2.924   5.436 -10.965  1.00 92.25           H
ATOM   1175  N   ILE A  92       3.902   7.663  -8.985  1.00 91.27           N
ATOM   1176  CA  ILE A  92       3.906   8.836  -8.127  1.00 91.27           C
ATOM   1177  C   ILE A  92       3.549   8.419  -6.699  1.00 91.27           C
ATOM   1178  O   ILE A  92       4.189   8.855  -5.743  1.00 91.27           O
ATOM   1179  HA  ILE A  92       4.920   9.237  -8.127  1.00 91.27           H
ATOM   1180  CB  ILE A  92       2.991   9.921  -8.699  1.00 91.27           C
ATOM   1181  HB  ILE A  92       2.027   9.468  -8.928  1.00 91.27           H
ATOM   1182  CG1 ILE A  92       3.552  10.477 -10.009  1.00 91.27           C
ATOM   1183 1HG1 ILE A  92       4.429  11.090  -9.802  1.00 91.27           H
ATOM   1184 2HG1 ILE A  92       3.881   9.655 -10.646  1.00 91.27           H
ATOM   1185  CG2 ILE A  92       2.739  11.024  -7.669  1.00 91.27           C
ATOM   1186 1HG2 ILE A  92       2.264  10.595  -6.787  1.00 91.27           H
ATOM   1187 2HG2 ILE A  92       3.688  11.480  -7.386  1.00 91.27           H
ATOM   1188 3HG2 ILE A  92       2.086  11.782  -8.102  1.00 91.27           H
ATOM   1189  CD1 ILE A  92       2.502  11.310 -10.745  1.00 91.27           C
ATOM   1190 1HD1 ILE A  92       1.637  10.687 -10.972  1.00 91.27           H
ATOM   1191 2HD1 ILE A  92       2.193  12.145 -10.115  1.00 91.27           H
ATOM   1192 3HD1 ILE A  92       2.927  11.694 -11.673  1.00 91.27           H
ATOM   1193  HN  ILE A  92       3.212   7.670  -9.708  1.00 91.27           H
ATOM   1194  N   ALA A  93       2.528   7.581  -6.599  1.00 93.10           N
ATOM   1195  CA  ALA A  93       2.053   7.132  -5.302  1.00 93.10           C
ATOM   1196  C   ALA A  93       3.184   6.403  -4.574  1.00 93.10           C
ATOM   1197  O   ALA A  93       3.495   6.721  -3.427  1.00 93.10           O
ATOM   1198  HA  ALA A  93       1.771   8.014  -4.727  1.00 93.10           H
ATOM   1199  CB  ALA A  93       0.816   6.250  -5.488  1.00 93.10           C
ATOM   1200 1HB  ALA A  93       0.032   6.823  -5.983  1.00 93.10           H
ATOM   1201 2HB  ALA A  93       1.075   5.386  -6.100  1.00 93.10           H
ATOM   1202 3HB  ALA A  93       0.460   5.913  -4.515  1.00 93.10           H
ATOM   1203  HN  ALA A  93       2.029   7.212  -7.383  1.00 93.10           H
ATOM   1204  N   ASP A  94       3.768   5.439  -5.270  1.00 90.38           N
ATOM   1205  CA  ASP A  94       4.808   4.614  -4.679  1.00 90.38           C
ATOM   1206  C   ASP A  94       5.935   5.511  -4.165  1.00 90.38           C
ATOM   1207  O   ASP A  94       6.484   5.271  -3.091  1.00 90.38           O
ATOM   1208  HA  ASP A  94       4.315   4.063  -3.878  1.00 90.38           H
ATOM   1209  CB  ASP A  94       5.402   3.653  -5.711  1.00 90.38           C
ATOM   1210 1HB  ASP A  94       5.552   4.176  -6.656  1.00 90.38           H
ATOM   1211 2HB  ASP A  94       6.382   3.314  -5.375  1.00 90.38           H
ATOM   1212  CG  ASP A  94       4.486   2.447  -5.929  1.00 90.38           C
ATOM   1213  OD1 ASP A  94       3.766   2.101  -4.968  1.00 90.38           O
ATOM   1214  OD2 ASP A  94       4.526   1.900  -7.052  1.00 90.38           O
ATOM   1215  HN  ASP A  94       3.543   5.219  -6.219  1.00 90.38           H
ATOM   1216  N   LEU A  95       6.246   6.528  -4.955  1.00 90.74           N
ATOM   1217  CA  LEU A  95       7.350   7.416  -4.633  1.00 90.74           C
ATOM   1218  C   LEU A  95       7.040   8.156  -3.330  1.00 90.74           C
ATOM   1219  O   LEU A  95       7.911   8.305  -2.475  1.00 90.74           O
ATOM   1220  HA  LEU A  95       8.233   6.796  -4.477  1.00 90.74           H
ATOM   1221  CB  LEU A  95       7.652   8.345  -5.811  1.00 90.74           C
ATOM   1222 1HB  LEU A  95       7.725   7.740  -6.715  1.00 90.74           H
ATOM   1223 2HB  LEU A  95       6.805   9.017  -5.944  1.00 90.74           H
ATOM   1224  CG  LEU A  95       8.923   9.189  -5.691  1.00 90.74           C
ATOM   1225  HG  LEU A  95       8.893   9.717  -4.738  1.00 90.74           H
ATOM   1226  CD1 LEU A  95      10.170   8.303  -5.679  1.00 90.74           C
ATOM   1227 1HD1 LEU A  95      10.123   7.620  -4.831  1.00 90.74           H
ATOM   1228 2HD1 LEU A  95      10.217   7.729  -6.605  1.00 90.74           H
ATOM   1229 3HD1 LEU A  95      11.059   8.928  -5.593  1.00 90.74           H
ATOM   1230  CD2 LEU A  95       8.983  10.248  -6.793  1.00 90.74           C
ATOM   1231 1HD2 LEU A  95       8.978   9.760  -7.768  1.00 90.74           H
ATOM   1232 2HD2 LEU A  95       8.118  10.906  -6.712  1.00 90.74           H
ATOM   1233 3HD2 LEU A  95       9.896  10.834  -6.684  1.00 90.74           H
ATOM   1234  HN  LEU A  95       5.760   6.748  -5.801  1.00 90.74           H
ATOM   1235  N   LEU A  96       5.797   8.599  -3.220  1.00 87.83           N
ATOM   1236  CA  LEU A  96       5.371   9.352  -2.053  1.00 87.83           C
ATOM   1237  C   LEU A  96       5.510   8.474  -0.807  1.00 87.83           C
ATOM   1238  O   LEU A  96       5.929   8.948   0.247  1.00 87.83           O
ATOM   1239  HA  LEU A  96       6.042  10.204  -1.951  1.00 87.83           H
ATOM   1240  CB  LEU A  96       3.960   9.908  -2.259  1.00 87.83           C
ATOM   1241 1HB  LEU A  96       3.321   9.100  -2.614  1.00 87.83           H
ATOM   1242 2HB  LEU A  96       3.570  10.222  -1.290  1.00 87.83           H
ATOM   1243  CG  LEU A  96       3.838  11.083  -3.231  1.00 87.83           C
ATOM   1244  HG  LEU A  96       4.302  10.794  -4.175  1.00 87.83           H
ATOM   1245  CD1 LEU A  96       2.371  11.400  -3.527  1.00 87.83           C
ATOM   1246 1HD1 LEU A  96       1.893  10.526  -3.971  1.00 87.83           H
ATOM   1247 2HD1 LEU A  96       1.861  11.660  -2.599  1.00 87.83           H
ATOM   1248 3HD1 LEU A  96       2.313  12.238  -4.221  1.00 87.83           H
ATOM   1249  CD2 LEU A  96       4.595  12.306  -2.711  1.00 87.83           C
ATOM   1250 1HD2 LEU A  96       4.183  12.606  -1.748  1.00 87.83           H
ATOM   1251 2HD2 LEU A  96       5.650  12.058  -2.594  1.00 87.83           H
ATOM   1252 3HD2 LEU A  96       4.492  13.126  -3.422  1.00 87.83           H
ATOM   1253  HN  LEU A  96       5.087   8.452  -3.910  1.00 87.83           H
ATOM   1254  N   PHE A  97       5.150   7.209  -0.971  1.00 90.23           N
ATOM   1255  CA  PHE A  97       5.240   6.258   0.124  1.00 90.23           C
ATOM   1256  C   PHE A  97       6.690   6.079   0.577  1.00 90.23           C
ATOM   1257  O   PHE A  97       6.978   6.103   1.773  1.00 90.23           O
ATOM   1258  HA  PHE A  97       4.650   6.658   0.949  1.00 90.23           H
ATOM   1259  CB  PHE A  97       4.712   4.921  -0.400  1.00 90.23           C
ATOM   1260 1HB  PHE A  97       3.626   4.975  -0.476  1.00 90.23           H
ATOM   1261 2HB  PHE A  97       5.094   4.762  -1.408  1.00 90.23           H
ATOM   1262  CG  PHE A  97       5.090   3.719   0.468  1.00 90.23           C
ATOM   1263  CD1 PHE A  97       5.950   2.780  -0.008  1.00 90.23           C
ATOM   1264  HD1 PHE A  97       6.371   2.883  -1.008  1.00 90.23           H
ATOM   1265  CD2 PHE A  97       4.565   3.591   1.717  1.00 90.23           C
ATOM   1266  HD2 PHE A  97       3.875   4.344   2.098  1.00 90.23           H
ATOM   1267  CE1 PHE A  97       6.300   1.665   0.798  1.00 90.23           C
ATOM   1268  HE1 PHE A  97       6.990   0.911   0.417  1.00 90.23           H
ATOM   1269  CE2 PHE A  97       4.915   2.476   2.523  1.00 90.23           C
ATOM   1270  HE2 PHE A  97       4.495   2.372   3.523  1.00 90.23           H
ATOM   1271  CZ  PHE A  97       5.776   1.536   2.047  1.00 90.23           C
ATOM   1272  HZ  PHE A  97       6.045   0.680   2.665  1.00 90.23           H
ATOM   1273  HN  PHE A  97       4.803   6.833  -1.830  1.00 90.23           H
ATOM   1274  N   LEU A  98       7.565   5.903  -0.402  1.00 93.28           N
ATOM   1275  CA  LEU A  98       8.942   5.538  -0.119  1.00 93.28           C
ATOM   1276  C   LEU A  98       9.585   6.623   0.748  1.00 93.28           C
ATOM   1277  O   LEU A  98      10.435   6.329   1.587  1.00 93.28           O
ATOM   1278  HA  LEU A  98       8.923   4.608   0.450  1.00 93.28           H
ATOM   1279  CB  LEU A  98       9.701   5.259  -1.418  1.00 93.28           C
ATOM   1280 1HB  LEU A  98       9.556   6.105  -2.089  1.00 93.28           H
ATOM   1281 2HB  LEU A  98      10.766   5.211  -1.190  1.00 93.28           H
ATOM   1282  CG  LEU A  98       9.309   3.981  -2.162  1.00 93.28           C
ATOM   1283  HG  LEU A  98       8.222   3.912  -2.173  1.00 93.28           H
ATOM   1284  CD1 LEU A  98       9.774   4.030  -3.619  1.00 93.28           C
ATOM   1285 1HD1 LEU A  98       9.312   4.881  -4.119  1.00 93.28           H
ATOM   1286 2HD1 LEU A  98      10.859   4.135  -3.651  1.00 93.28           H
ATOM   1287 3HD1 LEU A  98       9.483   3.109  -4.124  1.00 93.28           H
ATOM   1288  CD2 LEU A  98       9.833   2.740  -1.435  1.00 93.28           C
ATOM   1289 1HD2 LEU A  98      10.920   2.789  -1.371  1.00 93.28           H
ATOM   1290 2HD2 LEU A  98       9.411   2.703  -0.430  1.00 93.28           H
ATOM   1291 3HD2 LEU A  98       9.541   1.846  -1.985  1.00 93.28           H
ATOM   1292  HN  LEU A  98       7.346   6.005  -1.373  1.00 93.28           H
ATOM   1293  N   VAL A  99       9.153   7.854   0.515  1.00 90.54           N
ATOM   1294  CA  VAL A  99       9.712   8.990   1.228  1.00 90.54           C
ATOM   1295  C   VAL A  99       9.437   8.832   2.725  1.00 90.54           C
ATOM   1296  O   VAL A  99      10.103   9.455   3.551  1.00 90.54           O
ATOM   1297  HA  VAL A  99      10.790   8.982   1.067  1.00 90.54           H
ATOM   1298  CB  VAL A  99       9.156  10.294   0.652  1.00 90.54           C
ATOM   1299  HB  VAL A  99       8.068  10.228   0.663  1.00 90.54           H
ATOM   1300  CG1 VAL A  99       9.563  11.491   1.513  1.00 90.54           C
ATOM   1301 1HG1 VAL A  99       9.174  11.361   2.523  1.00 90.54           H
ATOM   1302 2HG1 VAL A  99      10.651  11.560   1.549  1.00 90.54           H
ATOM   1303 3HG1 VAL A  99       9.155  12.405   1.081  1.00 90.54           H
ATOM   1304  CG2 VAL A  99       9.601  10.486  -0.799  1.00 90.54           C
ATOM   1305 1HG2 VAL A  99      10.690  10.520  -0.844  1.00 90.54           H
ATOM   1306 2HG2 VAL A  99       9.239   9.654  -1.404  1.00 90.54           H
ATOM   1307 3HG2 VAL A  99       9.192  11.420  -1.184  1.00 90.54           H
ATOM   1308  HN  VAL A  99       8.437   8.080  -0.146  1.00 90.54           H
ATOM   1309  N   THR A 100       8.455   7.997   3.029  1.00 90.53           N
ATOM   1310  CA  THR A 100       8.060   7.777   4.410  1.00 90.53           C
ATOM   1311  C   THR A 100       8.991   6.762   5.076  1.00 90.53           C
ATOM   1312  O   THR A 100       9.131   6.751   6.298  1.00 90.53           O
ATOM   1313  HA  THR A 100       8.169   8.716   4.952  1.00 90.53           H
ATOM   1314  CB  THR A 100       6.590   7.350   4.419  1.00 90.53           C
ATOM   1315  HB  THR A 100       6.168   7.431   5.420  1.00 90.53           H
ATOM   1316  OG1 THR A 100       6.606   6.038   3.863  1.00 90.53           O
ATOM   1317  HG1 THR A 100       6.497   6.086   2.870  1.00 90.53           H
ATOM   1318  CG2 THR A 100       5.739   8.160   3.439  1.00 90.53           C
ATOM   1319 1HG2 THR A 100       6.122   8.024   2.427  1.00 90.53           H
ATOM   1320 2HG2 THR A 100       5.784   9.216   3.706  1.00 90.53           H
ATOM   1321 3HG2 THR A 100       4.706   7.817   3.485  1.00 90.53           H
ATOM   1322  HN  THR A 100       7.934   7.476   2.352  1.00 90.53           H
ATOM   1323  N   LEU A 101       9.604   5.934   4.243  1.00 92.79           N
ATOM   1324  CA  LEU A 101      10.314   4.766   4.736  1.00 92.79           C
ATOM   1325  C   LEU A 101      11.481   5.218   5.616  1.00 92.79           C
ATOM   1326  O   LEU A 101      11.749   4.617   6.655  1.00 92.79           O
ATOM   1327  HA  LEU A 101       9.618   4.197   5.352  1.00 92.79           H
ATOM   1328  CB  LEU A 101      10.733   3.863   3.574  1.00 92.79           C
ATOM   1329 1HB  LEU A 101      11.227   4.479   2.822  1.00 92.79           H
ATOM   1330 2HB  LEU A 101      11.474   3.153   3.941  1.00 92.79           H
ATOM   1331  CG  LEU A 101       9.609   3.080   2.894  1.00 92.79           C
ATOM   1332  HG  LEU A 101       8.921   3.794   2.441  1.00 92.79           H
ATOM   1333  CD1 LEU A 101      10.157   2.202   1.767  1.00 92.79           C
ATOM   1334 1HD1 LEU A 101      10.646   2.830   1.022  1.00 92.79           H
ATOM   1335 2HD1 LEU A 101      10.879   1.495   2.175  1.00 92.79           H
ATOM   1336 3HD1 LEU A 101       9.337   1.656   1.300  1.00 92.79           H
ATOM   1337  CD2 LEU A 101       8.810   2.268   3.916  1.00 92.79           C
ATOM   1338 1HD2 LEU A 101       9.473   1.564   4.418  1.00 92.79           H
ATOM   1339 2HD2 LEU A 101       8.371   2.942   4.651  1.00 92.79           H
ATOM   1340 3HD2 LEU A 101       8.018   1.721   3.405  1.00 92.79           H
ATOM   1341  HN  LEU A 101       9.621   6.050   3.250  1.00 92.79           H
ATOM   1342  N   PRO A 102      12.194   6.281   5.218  1.00 94.92           N
ATOM   1343  CA  PRO A 102      13.335   6.760   6.002  1.00 94.92           C
ATOM   1344  C   PRO A 102      12.973   7.007   7.457  1.00 94.92           C
ATOM   1345  O   PRO A 102      13.727   6.645   8.359  1.00 94.92           O
ATOM   1346  HA  PRO A 102      14.117   6.001   6.028  1.00 94.92           H
ATOM   1347  CB  PRO A 102      13.746   8.052   5.292  1.00 94.92           C
ATOM   1348 1HB  PRO A 102      13.252   8.922   5.724  1.00 94.92           H
ATOM   1349 2HB  PRO A 102      14.819   8.226   5.366  1.00 94.92           H
ATOM   1350  CG  PRO A 102      13.311   7.816   3.850  1.00 94.92           C
ATOM   1351 1HG  PRO A 102      13.209   8.751   3.300  1.00 94.92           H
ATOM   1352 2HG  PRO A 102      14.037   7.215   3.302  1.00 94.92           H
ATOM   1353  CD  PRO A 102      11.980   7.098   4.010  1.00 94.92           C
ATOM   1354 1HD  PRO A 102      11.156   7.799   4.142  1.00 94.92           H
ATOM   1355 2HD  PRO A 102      11.741   6.490   3.138  1.00 94.92           H
ATOM   1356  N   PHE A 103      11.816   7.624   7.649  1.00 93.72           N
ATOM   1357  CA  PHE A 103      11.367   7.974   8.986  1.00 93.72           C
ATOM   1358  C   PHE A 103      11.043   6.720   9.801  1.00 93.72           C
ATOM   1359  O   PHE A 103      11.362   6.646  10.987  1.00 93.72           O
ATOM   1360  HA  PHE A 103      12.179   8.518   9.468  1.00 93.72           H
ATOM   1361  CB  PHE A 103      10.093   8.807   8.827  1.00 93.72           C
ATOM   1362 1HB  PHE A 103       9.363   8.231   8.259  1.00 93.72           H
ATOM   1363 2HB  PHE A 103       9.662   8.984   9.812  1.00 93.72           H
ATOM   1364  CG  PHE A 103      10.313  10.152   8.132  1.00 93.72           C
ATOM   1365  CD1 PHE A 103      10.659  11.246   8.862  1.00 93.72           C
ATOM   1366  HD1 PHE A 103      10.780  11.164   9.942  1.00 93.72           H
ATOM   1367  CD2 PHE A 103      10.162  10.254   6.784  1.00 93.72           C
ATOM   1368  HD2 PHE A 103       9.884   9.377   6.199  1.00 93.72           H
ATOM   1369  CE1 PHE A 103      10.862  12.495   8.217  1.00 93.72           C
ATOM   1370  HE1 PHE A 103      11.140  13.371   8.802  1.00 93.72           H
ATOM   1371  CE2 PHE A 103      10.365  11.502   6.139  1.00 93.72           C
ATOM   1372  HE2 PHE A 103      10.244  11.584   5.059  1.00 93.72           H
ATOM   1373  CZ  PHE A 103      10.711  12.596   6.869  1.00 93.72           C
ATOM   1374  HZ  PHE A 103      10.868  13.555   6.374  1.00 93.72           H
ATOM   1375  HN  PHE A 103      11.192   7.884   6.912  1.00 93.72           H
ATOM   1376  N   TRP A 104      10.414   5.764   9.133  1.00 86.80           N
ATOM   1377  CA  TRP A 104      10.025   4.526   9.785  1.00 86.80           C
ATOM   1378  C   TRP A 104      11.301   3.773  10.170  1.00 86.80           C
ATOM   1379  O   TRP A 104      11.343   3.100  11.198  1.00 86.80           O
ATOM   1380  HA  TRP A 104       9.461   4.784  10.681  1.00 86.80           H
ATOM   1381  CB  TRP A 104       9.093   3.704   8.892  1.00 86.80           C
ATOM   1382 1HB  TRP A 104       9.552   3.595   7.909  1.00 86.80           H
ATOM   1383 2HB  TRP A 104       8.994   2.703   9.311  1.00 86.80           H
ATOM   1384  CG  TRP A 104       7.699   4.311   8.724  1.00 86.80           C
ATOM   1385  CD1 TRP A 104       7.067   4.623   7.584  1.00 86.80           C
ATOM   1386  HD1 TRP A 104       7.488   4.477   6.589  1.00 86.80           H
ATOM   1387  CD2 TRP A 104       6.783   4.668   9.780  1.00 86.80           C
ATOM   1388  NE1 TRP A 104       5.817   5.153   7.827  1.00 86.80           N
ATOM   1389  HE1 TRP A 104       5.159   5.461   7.139  1.00 86.80           H
ATOM   1390  CE2 TRP A 104       5.638   5.181   9.206  1.00 86.80           C
ATOM   1391  CE3 TRP A 104       6.917   4.560  11.176  1.00 86.80           C
ATOM   1392  HE3 TRP A 104       7.811   4.158  11.654  1.00 86.80           H
ATOM   1393  CZ2 TRP A 104       4.540   5.628   9.951  1.00 86.80           C
ATOM   1394  HZ2 TRP A 104       3.647   6.029   9.473  1.00 86.80           H
ATOM   1395  CZ3 TRP A 104       5.811   5.011  11.906  1.00 86.80           C
ATOM   1396  HZ3 TRP A 104       5.863   4.950  12.993  1.00 86.80           H
ATOM   1397  CH2 TRP A 104       4.652   5.530  11.343  1.00 86.80           C
ATOM   1398  HH2 TRP A 104       3.833   5.860  11.982  1.00 86.80           H
ATOM   1399  HN  TRP A 104      10.171   5.826   8.165  1.00 86.80           H
ATOM   1400  N   ALA A 105      12.310   3.913   9.323  1.00 95.33           N
ATOM   1401  CA  ALA A 105      13.577   3.239   9.551  1.00 95.33           C
ATOM   1402  C   ALA A 105      14.189   3.740  10.860  1.00 95.33           C
ATOM   1403  O   ALA A 105      14.631   2.944  11.688  1.00 95.33           O
ATOM   1404  HA  ALA A 105      13.373   2.171   9.640  1.00 95.33           H
ATOM   1405  CB  ALA A 105      14.500   3.466   8.351  1.00 95.33           C
ATOM   1406 1HB  ALA A 105      14.032   3.066   7.452  1.00 95.33           H
ATOM   1407 2HB  ALA A 105      14.675   4.535   8.225  1.00 95.33           H
ATOM   1408 3HB  ALA A 105      15.450   2.960   8.523  1.00 95.33           H
ATOM   1409  HN  ALA A 105      12.273   4.474   8.496  1.00 95.33           H
ATOM   1410  N   ILE A 106      14.194   5.057  11.008  1.00 92.21           N
ATOM   1411  CA  ILE A 106      14.760   5.674  12.195  1.00 92.21           C
ATOM   1412  C   ILE A 106      13.929   5.277  13.417  1.00 92.21           C
ATOM   1413  O   ILE A 106      14.479   4.925  14.459  1.00 92.21           O
ATOM   1414  HA  ILE A 106      15.768   5.279  12.320  1.00 92.21           H
ATOM   1415  CB  ILE A 106      14.887   7.187  12.004  1.00 92.21           C
ATOM   1416  HB  ILE A 106      13.929   7.568  11.650  1.00 92.21           H
ATOM   1417  CG1 ILE A 106      15.928   7.518  10.933  1.00 92.21           C
ATOM   1418 1HG1 ILE A 106      16.929   7.340  11.327  1.00 92.21           H
ATOM   1419 2HG1 ILE A 106      15.800   6.855  10.078  1.00 92.21           H
ATOM   1420  CG2 ILE A 106      15.187   7.884  13.332  1.00 92.21           C
ATOM   1421 1HG2 ILE A 106      14.379   7.688  14.036  1.00 92.21           H
ATOM   1422 2HG2 ILE A 106      16.124   7.504  13.738  1.00 92.21           H
ATOM   1423 3HG2 ILE A 106      15.273   8.959  13.167  1.00 92.21           H
ATOM   1424  CD1 ILE A 106      15.804   8.974  10.480  1.00 92.21           C
ATOM   1425 1HD1 ILE A 106      14.811   9.142  10.064  1.00 92.21           H
ATOM   1426 2HD1 ILE A 106      15.958   9.635  11.333  1.00 92.21           H
ATOM   1427 3HD1 ILE A 106      16.556   9.183   9.719  1.00 92.21           H
ATOM   1428  HN  ILE A 106      13.822   5.696  10.335  1.00 92.21           H
ATOM   1429  N   ALA A 107      12.616   5.346  13.248  1.00 93.48           N
ATOM   1430  CA  ALA A 107      11.705   5.083  14.348  1.00 93.48           C
ATOM   1431  C   ALA A 107      11.881   3.636  14.815  1.00 93.48           C
ATOM   1432  O   ALA A 107      11.772   3.347  16.006  1.00 93.48           O
ATOM   1433  HA  ALA A 107      11.969   5.754  15.166  1.00 93.48           H
ATOM   1434  CB  ALA A 107      10.271   5.383  13.907  1.00 93.48           C
ATOM   1435 1HB  ALA A 107      10.193   6.429  13.613  1.00 93.48           H
ATOM   1436 2HB  ALA A 107      10.011   4.747  13.060  1.00 93.48           H
ATOM   1437 3HB  ALA A 107       9.588   5.185  14.733  1.00 93.48           H
ATOM   1438  HN  ALA A 107      12.176   5.577  12.380  1.00 93.48           H
ATOM   1439  N   ALA A 108      12.149   2.766  13.853  1.00 92.96           N
ATOM   1440  CA  ALA A 108      12.298   1.350  14.145  1.00 92.96           C
ATOM   1441  C   ALA A 108      13.655   1.110  14.808  1.00 92.96           C
ATOM   1442  O   ALA A 108      13.795   0.213  15.638  1.00 92.96           O
ATOM   1443  HA  ALA A 108      11.508   1.070  14.841  1.00 92.96           H
ATOM   1444  CB  ALA A 108      12.128   0.543  12.856  1.00 92.96           C
ATOM   1445 1HB  ALA A 108      11.137   0.726  12.441  1.00 92.96           H
ATOM   1446 2HB  ALA A 108      12.886   0.846  12.135  1.00 92.96           H
ATOM   1447 3HB  ALA A 108      12.239  -0.519  13.075  1.00 92.96           H
ATOM   1448  HN  ALA A 108      12.265   3.014  12.891  1.00 92.96           H
ATOM   1449  N   ALA A 109      14.622   1.928  14.418  1.00 91.59           N
ATOM   1450  CA  ALA A 109      15.989   1.740  14.871  1.00 91.59           C
ATOM   1451  C   ALA A 109      16.076   2.062  16.365  1.00 91.59           C
ATOM   1452  O   ALA A 109      16.810   1.407  17.103  1.00 91.59           O
ATOM   1453  HA  ALA A 109      16.249   0.693  14.718  1.00 91.59           H
ATOM   1454  CB  ALA A 109      16.929   2.609  14.033  1.00 91.59           C
ATOM   1455 1HB  ALA A 109      16.851   2.321  12.984  1.00 91.59           H
ATOM   1456 2HB  ALA A 109      16.650   3.657  14.143  1.00 91.59           H
ATOM   1457 3HB  ALA A 109      17.955   2.468  14.373  1.00 91.59           H
ATOM   1458  HN  ALA A 109      14.483   2.706  13.805  1.00 91.59           H
ATOM   1459  N   ASP A 110      15.315   3.070  16.765  1.00 83.02           N
ATOM   1460  CA  ASP A 110      15.436   3.611  18.109  1.00 83.02           C
ATOM   1461  C   ASP A 110      14.066   4.099  18.582  1.00 83.02           C
ATOM   1462  O   ASP A 110      13.299   3.336  19.168  1.00 83.02           O
ATOM   1463  HA  ASP A 110      15.818   2.789  18.715  1.00 83.02           H
ATOM   1464  CB  ASP A 110      16.398   4.800  18.139  1.00 83.02           C
ATOM   1465 1HB  ASP A 110      17.345   4.518  17.678  1.00 83.02           H
ATOM   1466 2HB  ASP A 110      15.988   5.620  17.550  1.00 83.02           H
ATOM   1467  CG  ASP A 110      16.644   5.269  19.574  1.00 83.02           C
ATOM   1468  OD1 ASP A 110      16.229   4.529  20.492  1.00 83.02           O
ATOM   1469  OD2 ASP A 110      17.241   6.358  19.721  1.00 83.02           O
ATOM   1470  HN  ASP A 110      14.628   3.515  16.191  1.00 83.02           H
ATOM   1471  N   GLN A 111      13.799   5.368  18.310  1.00 85.82           N
ATOM   1472  CA  GLN A 111      12.544   5.974  18.723  1.00 85.82           C
ATOM   1473  C   GLN A 111      12.149   7.090  17.752  1.00 85.82           C
ATOM   1474  O   GLN A 111      12.942   7.484  16.899  1.00 85.82           O
ATOM   1475  HA  GLN A 111      11.808   5.172  18.683  1.00 85.82           H
ATOM   1476  CB  GLN A 111      12.635   6.501  20.156  1.00 85.82           C
ATOM   1477 1HB  GLN A 111      11.688   6.961  20.439  1.00 85.82           H
ATOM   1478 2HB  GLN A 111      12.803   5.672  20.843  1.00 85.82           H
ATOM   1479  CG  GLN A 111      13.766   7.522  20.294  1.00 85.82           C
ATOM   1480 1HG  GLN A 111      14.715   7.058  20.028  1.00 85.82           H
ATOM   1481 2HG  GLN A 111      13.606   8.344  19.596  1.00 85.82           H
ATOM   1482  CD  GLN A 111      13.842   8.067  21.722  1.00 85.82           C
ATOM   1483  OE1 GLN A 111      12.911   7.963  22.504  1.00 85.82           O
ATOM   1484  NE2 GLN A 111      14.999   8.651  22.018  1.00 85.82           N
ATOM   1485 1HE2 GLN A 111      15.723   8.703  21.330  1.00 85.82           H
ATOM   1486 2HE2 GLN A 111      15.146   9.038  22.928  1.00 85.82           H
ATOM   1487  HN  GLN A 111      14.421   5.978  17.819  1.00 85.82           H
ATOM   1488  N   TRP A 112      10.924   7.567  17.916  1.00 91.39           N
ATOM   1489  CA  TRP A 112      10.434   8.667  17.103  1.00 91.39           C
ATOM   1490  C   TRP A 112      11.126   9.947  17.575  1.00 91.39           C
ATOM   1491  O   TRP A 112      10.903  10.401  18.696  1.00 91.39           O
ATOM   1492  HA  TRP A 112      10.700   8.459  16.067  1.00 91.39           H
ATOM   1493  CB  TRP A 112       8.908   8.755  17.163  1.00 91.39           C
ATOM   1494 1HB  TRP A 112       8.488   7.780  16.916  1.00 91.39           H
ATOM   1495 2HB  TRP A 112       8.607   8.982  18.185  1.00 91.39           H
ATOM   1496  CG  TRP A 112       8.309   9.805  16.225  1.00 91.39           C
ATOM   1497  CD1 TRP A 112       7.929  11.056  16.522  1.00 91.39           C
ATOM   1498  HD1 TRP A 112       8.004  11.501  17.514  1.00 91.39           H
ATOM   1499  CD2 TRP A 112       8.034   9.644  14.818  1.00 91.39           C
ATOM   1500  NE1 TRP A 112       7.432  11.710  15.413  1.00 91.39           N
ATOM   1501  HE1 TRP A 112       7.088  12.648  15.384  1.00 91.39           H
ATOM   1502  CE2 TRP A 112       7.497  10.824  14.344  1.00 91.39           C
ATOM   1503  CE3 TRP A 112       8.232   8.538  13.973  1.00 91.39           C
ATOM   1504  HE3 TRP A 112       8.654   7.596  14.322  1.00 91.39           H
ATOM   1505  CZ2 TRP A 112       7.114  11.011  13.010  1.00 91.39           C
ATOM   1506  HZ2 TRP A 112       6.693  11.953  12.660  1.00 91.39           H
ATOM   1507  CZ3 TRP A 112       7.844   8.741  12.643  1.00 91.39           C
ATOM   1508  HZ3 TRP A 112       7.976   7.914  11.945  1.00 91.39           H
ATOM   1509  CH2 TRP A 112       7.302   9.923  12.150  1.00 91.39           C
ATOM   1510  HH2 TRP A 112       7.025  10.001  11.099  1.00 91.39           H
ATOM   1511  HN  TRP A 112      10.272   7.215  18.588  1.00 91.39           H
ATOM   1512  N   LYS A 113      11.952  10.494  16.694  1.00 83.63           N
ATOM   1513  CA  LYS A 113      12.802  11.614  17.061  1.00 83.63           C
ATOM   1514  C   LYS A 113      12.237  12.899  16.451  1.00 83.63           C
ATOM   1515  O   LYS A 113      12.878  13.947  16.499  1.00 83.63           O
ATOM   1516  HA  LYS A 113      12.772  11.705  18.147  1.00 83.63           H
ATOM   1517  CB  LYS A 113      14.255  11.335  16.670  1.00 83.63           C
ATOM   1518 1HB  LYS A 113      14.324  11.192  15.592  1.00 83.63           H
ATOM   1519 2HB  LYS A 113      14.874  12.197  16.917  1.00 83.63           H
ATOM   1520  CG  LYS A 113      14.787  10.094  17.389  1.00 83.63           C
ATOM   1521 1HG  LYS A 113      14.615  10.189  18.461  1.00 83.63           H
ATOM   1522 2HG  LYS A 113      14.240   9.213  17.055  1.00 83.63           H
ATOM   1523  CD  LYS A 113      16.282   9.906  17.123  1.00 83.63           C
ATOM   1524 1HD  LYS A 113      16.453   9.793  16.052  1.00 83.63           H
ATOM   1525 2HD  LYS A 113      16.827  10.794  17.441  1.00 83.63           H
ATOM   1526  CE  LYS A 113      16.820   8.679  17.862  1.00 83.63           C
ATOM   1527 1HE  LYS A 113      16.633   8.780  18.931  1.00 83.63           H
ATOM   1528 2HE  LYS A 113      16.292   7.786  17.529  1.00 83.63           H
ATOM   1529  NZ  LYS A 113      18.272   8.523  17.619  1.00 83.63           N
ATOM   1530 1HZ  LYS A 113      18.611   7.705  18.113  1.00 83.63           H
ATOM   1531 2HZ  LYS A 113      18.438   8.411  16.625  1.00 83.63           H
ATOM   1532 3HZ  LYS A 113      18.761   9.346  17.953  1.00 83.63           H
ATOM   1533  HN  LYS A 113      12.045  10.185  15.748  1.00 83.63           H
ATOM   1534  N   PHE A 114      11.042  12.775  15.893  1.00 89.46           N
ATOM   1535  CA  PHE A 114      10.458  13.862  15.126  1.00 89.46           C
ATOM   1536  C   PHE A 114       9.260  14.468  15.859  1.00 89.46           C
ATOM   1537  O   PHE A 114       8.791  13.916  16.853  1.00 89.46           O
ATOM   1538  HA  PHE A 114      11.229  14.622  15.003  1.00 89.46           H
ATOM   1539  CB  PHE A 114       9.982  13.267  13.799  1.00 89.46           C
ATOM   1540 1HB  PHE A 114       9.142  12.599  13.992  1.00 89.46           H
ATOM   1541 2HB  PHE A 114       9.609  14.072  13.165  1.00 89.46           H
ATOM   1542  CG  PHE A 114      11.063  12.498  13.038  1.00 89.46           C
ATOM   1543  CD1 PHE A 114      12.018  13.174  12.344  1.00 89.46           C
ATOM   1544  HD1 PHE A 114      12.012  14.264  12.330  1.00 89.46           H
ATOM   1545  CD2 PHE A 114      11.070  11.138  13.055  1.00 89.46           C
ATOM   1546  HD2 PHE A 114      10.305  10.596  13.611  1.00 89.46           H
ATOM   1547  CE1 PHE A 114      13.021  12.460  11.637  1.00 89.46           C
ATOM   1548  HE1 PHE A 114      13.786  13.001  11.081  1.00 89.46           H
ATOM   1549  CE2 PHE A 114      12.073  10.424  12.348  1.00 89.46           C
ATOM   1550  HE2 PHE A 114      12.079   9.334  12.362  1.00 89.46           H
ATOM   1551  CZ  PHE A 114      13.028  11.100  11.655  1.00 89.46           C
ATOM   1552  HZ  PHE A 114      13.799  10.552  11.113  1.00 89.46           H
ATOM   1553  HN  PHE A 114      10.477  11.952  15.958  1.00 89.46           H
ATOM   1554  N   GLN A 115       8.797  15.596  15.339  1.00 82.26           N
ATOM   1555  CA  GLN A 115       7.688  16.305  15.955  1.00 82.26           C
ATOM   1556  C   GLN A 115       6.372  15.576  15.676  1.00 82.26           C
ATOM   1557  O   GLN A 115       6.306  14.721  14.794  1.00 82.26           O
ATOM   1558  HA  GLN A 115       7.897  16.295  17.024  1.00 82.26           H
ATOM   1559  CB  GLN A 115       7.626  17.754  15.468  1.00 82.26           C
ATOM   1560 1HB  GLN A 115       7.567  17.774  14.380  1.00 82.26           H
ATOM   1561 2HB  GLN A 115       6.720  18.229  15.845  1.00 82.26           H
ATOM   1562  CG  GLN A 115       8.853  18.541  15.933  1.00 82.26           C
ATOM   1563 1HG  GLN A 115       8.953  18.461  17.015  1.00 82.26           H
ATOM   1564 2HG  GLN A 115       9.753  18.109  15.496  1.00 82.26           H
ATOM   1565  CD  GLN A 115       8.743  20.014  15.533  1.00 82.26           C
ATOM   1566  OE1 GLN A 115       7.832  20.428  14.835  1.00 82.26           O
ATOM   1567  NE2 GLN A 115       9.718  20.779  16.014  1.00 82.26           N
ATOM   1568 1HE2 GLN A 115      10.436  20.377  16.581  1.00 82.26           H
ATOM   1569 2HE2 GLN A 115       9.734  21.758  15.808  1.00 82.26           H
ATOM   1570  HN  GLN A 115       9.167  16.024  14.514  1.00 82.26           H
ATOM   1571  N   THR A 116       5.357  15.940  16.445  1.00 88.73           N
ATOM   1572  CA  THR A 116       4.046  15.332  16.292  1.00 88.73           C
ATOM   1573  C   THR A 116       3.520  15.550  14.872  1.00 88.73           C
ATOM   1574  O   THR A 116       2.901  14.660  14.291  1.00 88.73           O
ATOM   1575  HA  THR A 116       4.147  14.256  16.433  1.00 88.73           H
ATOM   1576  CB  THR A 116       3.129  15.906  17.374  1.00 88.73           C
ATOM   1577  HB  THR A 116       2.872  16.942  17.156  1.00 88.73           H
ATOM   1578  OG1 THR A 116       3.847  15.692  18.586  1.00 88.73           O
ATOM   1579  HG1 THR A 116       3.468  16.265  19.313  1.00 88.73           H
ATOM   1580  CG2 THR A 116       1.848  15.088  17.550  1.00 88.73           C
ATOM   1581 1HG2 THR A 116       2.105  14.068  17.834  1.00 88.73           H
ATOM   1582 2HG2 THR A 116       1.293  15.076  16.612  1.00 88.73           H
ATOM   1583 3HG2 THR A 116       1.234  15.539  18.329  1.00 88.73           H
ATOM   1584  HN  THR A 116       5.419  16.635  17.162  1.00 88.73           H
ATOM   1585  N   PHE A 117       3.787  16.740  14.352  1.00 91.62           N
ATOM   1586  CA  PHE A 117       3.337  17.091  13.016  1.00 91.62           C
ATOM   1587  C   PHE A 117       3.811  16.061  11.989  1.00 91.62           C
ATOM   1588  O   PHE A 117       3.028  15.599  11.161  1.00 91.62           O
ATOM   1589  HA  PHE A 117       2.247  17.107  13.036  1.00 91.62           H
ATOM   1590  CB  PHE A 117       3.953  18.450  12.679  1.00 91.62           C
ATOM   1591 1HB  PHE A 117       3.600  19.187  13.401  1.00 91.62           H
ATOM   1592 2HB  PHE A 117       5.035  18.385  12.793  1.00 91.62           H
ATOM   1593  CG  PHE A 117       3.633  18.946  11.268  1.00 91.62           C
ATOM   1594  CD1 PHE A 117       4.589  18.911  10.301  1.00 91.62           C
ATOM   1595  HD1 PHE A 117       5.583  18.529  10.532  1.00 91.62           H
ATOM   1596  CD2 PHE A 117       2.392  19.423  10.980  1.00 91.62           C
ATOM   1597  HD2 PHE A 117       1.625  19.451  11.755  1.00 91.62           H
ATOM   1598  CE1 PHE A 117       4.291  19.372   8.991  1.00 91.62           C
ATOM   1599  HE1 PHE A 117       5.057  19.344   8.217  1.00 91.62           H
ATOM   1600  CE2 PHE A 117       2.094  19.883   9.670  1.00 91.62           C
ATOM   1601  HE2 PHE A 117       1.100  20.265   9.439  1.00 91.62           H
ATOM   1602  CZ  PHE A 117       3.050  19.848   8.703  1.00 91.62           C
ATOM   1603  HZ  PHE A 117       2.822  20.201   7.698  1.00 91.62           H
ATOM   1604  HN  PHE A 117       4.299  17.455  14.827  1.00 91.62           H
ATOM   1605  N   MET A 118       5.091  15.731  12.078  1.00 89.04           N
ATOM   1606  CA  MET A 118       5.686  14.785  11.148  1.00 89.04           C
ATOM   1607  C   MET A 118       5.062  13.397  11.303  1.00 89.04           C
ATOM   1608  O   MET A 118       4.951  12.651  10.332  1.00 89.04           O
ATOM   1609  HA  MET A 118       5.473  15.178  10.154  1.00 89.04           H
ATOM   1610  CB  MET A 118       7.193  14.699  11.402  1.00 89.04           C
ATOM   1611 1HB  MET A 118       7.378  14.533  12.463  1.00 89.04           H
ATOM   1612 2HB  MET A 118       7.607  13.844  10.868  1.00 89.04           H
ATOM   1613  CG  MET A 118       7.899  15.979  10.950  1.00 89.04           C
ATOM   1614 1HG  MET A 118       7.582  16.818  11.570  1.00 89.04           H
ATOM   1615 2HG  MET A 118       8.976  15.876  11.081  1.00 89.04           H
ATOM   1616  SD  MET A 118       7.523  16.312   9.237  1.00 89.04           S
ATOM   1617  CE  MET A 118       8.242  14.867   8.475  1.00 89.04           C
ATOM   1618 1HE  MET A 118       9.309  14.833   8.696  1.00 89.04           H
ATOM   1619 2HE  MET A 118       7.761  13.971   8.869  1.00 89.04           H
ATOM   1620 3HE  MET A 118       8.095  14.913   7.396  1.00 89.04           H
ATOM   1621  HN  MET A 118       5.717  16.097  12.767  1.00 89.04           H
ATOM   1622  N   CYS A 119       4.671  13.093  12.532  1.00 93.98           N
ATOM   1623  CA  CYS A 119       4.005  11.833  12.816  1.00 93.98           C
ATOM   1624  C   CYS A 119       2.698  11.792  12.021  1.00 93.98           C
ATOM   1625  O   CYS A 119       2.397  10.795  11.367  1.00 93.98           O
ATOM   1626  HA  CYS A 119       4.681  11.042  12.491  1.00 93.98           H
ATOM   1627  CB  CYS A 119       3.768  11.643  14.315  1.00 93.98           C
ATOM   1628 1HB  CYS A 119       4.723  11.577  14.837  1.00 93.98           H
ATOM   1629 2HB  CYS A 119       3.242  12.508  14.721  1.00 93.98           H
ATOM   1630  SG  CYS A 119       2.791  10.124  14.607  1.00 93.98           S
ATOM   1631  HN  CYS A 119       4.803  13.689  13.325  1.00 93.98           H
ATOM   1632  N   LYS A 120       1.957  12.887  12.105  1.00 92.27           N
ATOM   1633  CA  LYS A 120       0.678  12.979  11.422  1.00 92.27           C
ATOM   1634  C   LYS A 120       0.896  12.816   9.917  1.00 92.27           C
ATOM   1635  O   LYS A 120       0.182  12.058   9.261  1.00 92.27           O
ATOM   1636  HA  LYS A 120       0.060  12.152  11.773  1.00 92.27           H
ATOM   1637  CB  LYS A 120      -0.041  14.274  11.803  1.00 92.27           C
ATOM   1638 1HB  LYS A 120       0.631  15.122  11.665  1.00 92.27           H
ATOM   1639 2HB  LYS A 120      -0.891  14.431  11.139  1.00 92.27           H
ATOM   1640  CG  LYS A 120      -0.521  14.229  13.255  1.00 92.27           C
ATOM   1641 1HG  LYS A 120      -1.249  13.426  13.376  1.00 92.27           H
ATOM   1642 2HG  LYS A 120       0.318  14.001  13.912  1.00 92.27           H
ATOM   1643  CD  LYS A 120      -1.151  15.561  13.666  1.00 92.27           C
ATOM   1644 1HD  LYS A 120      -0.418  16.362  13.561  1.00 92.27           H
ATOM   1645 2HD  LYS A 120      -1.979  15.798  12.998  1.00 92.27           H
ATOM   1646  CE  LYS A 120      -1.652  15.508  15.111  1.00 92.27           C
ATOM   1647 1HE  LYS A 120      -0.887  15.069  15.751  1.00 92.27           H
ATOM   1648 2HE  LYS A 120      -1.832  16.519  15.477  1.00 92.27           H
ATOM   1649  NZ  LYS A 120      -2.897  14.714  15.198  1.00 92.27           N
ATOM   1650 1HZ  LYS A 120      -3.337  14.872  16.099  1.00 92.27           H
ATOM   1651 2HZ  LYS A 120      -3.531  14.996  14.459  1.00 92.27           H
ATOM   1652 3HZ  LYS A 120      -2.678  13.729  15.098  1.00 92.27           H
ATOM   1653  HN  LYS A 120       2.217  13.699  12.627  1.00 92.27           H
ATOM   1654  N   VAL A 121       1.884  13.539   9.412  1.00 93.32           N
ATOM   1655  CA  VAL A 121       2.136  13.569   7.982  1.00 93.32           C
ATOM   1656  C   VAL A 121       2.508  12.164   7.504  1.00 93.32           C
ATOM   1657  O   VAL A 121       1.943  11.664   6.532  1.00 93.32           O
ATOM   1658  HA  VAL A 121       1.210  13.872   7.491  1.00 93.32           H
ATOM   1659  CB  VAL A 121       3.207  14.613   7.660  1.00 93.32           C
ATOM   1660  HB  VAL A 121       4.067  14.418   8.300  1.00 93.32           H
ATOM   1661  CG1 VAL A 121       3.666  14.497   6.205  1.00 93.32           C
ATOM   1662 1HG1 VAL A 121       4.083  13.504   6.034  1.00 93.32           H
ATOM   1663 2HG1 VAL A 121       2.816  14.653   5.542  1.00 93.32           H
ATOM   1664 3HG1 VAL A 121       4.428  15.251   6.004  1.00 93.32           H
ATOM   1665  CG2 VAL A 121       2.704  16.026   7.965  1.00 93.32           C
ATOM   1666 1HG2 VAL A 121       1.820  16.235   7.363  1.00 93.32           H
ATOM   1667 2HG2 VAL A 121       2.450  16.100   9.022  1.00 93.32           H
ATOM   1668 3HG2 VAL A 121       3.485  16.748   7.728  1.00 93.32           H
ATOM   1669  HN  VAL A 121       2.506  14.096   9.962  1.00 93.32           H
ATOM   1670  N   VAL A 122       3.457  11.566   8.210  1.00 92.43           N
ATOM   1671  CA  VAL A 122       4.046  10.315   7.763  1.00 92.43           C
ATOM   1672  C   VAL A 122       2.967   9.231   7.731  1.00 92.43           C
ATOM   1673  O   VAL A 122       2.863   8.483   6.760  1.00 92.43           O
ATOM   1674  HA  VAL A 122       4.418  10.470   6.750  1.00 92.43           H
ATOM   1675  CB  VAL A 122       5.235   9.949   8.653  1.00 92.43           C
ATOM   1676  HB  VAL A 122       4.911  10.020   9.691  1.00 92.43           H
ATOM   1677  CG1 VAL A 122       5.688   8.510   8.399  1.00 92.43           C
ATOM   1678 1HG1 VAL A 122       4.866   7.827   8.616  1.00 92.43           H
ATOM   1679 2HG1 VAL A 122       5.986   8.401   7.357  1.00 92.43           H
ATOM   1680 3HG1 VAL A 122       6.534   8.276   9.045  1.00 92.43           H
ATOM   1681  CG2 VAL A 122       6.392  10.931   8.454  1.00 92.43           C
ATOM   1682 1HG2 VAL A 122       6.714  10.906   7.413  1.00 92.43           H
ATOM   1683 2HG2 VAL A 122       6.062  11.938   8.709  1.00 92.43           H
ATOM   1684 3HG2 VAL A 122       7.224  10.647   9.099  1.00 92.43           H
ATOM   1685  HN  VAL A 122       3.822  11.921   9.070  1.00 92.43           H
ATOM   1686  N   ASN A 123       2.192   9.181   8.804  1.00 91.30           N
ATOM   1687  CA  ASN A 123       1.125   8.200   8.911  1.00 91.30           C
ATOM   1688  C   ASN A 123       0.103   8.440   7.798  1.00 91.30           C
ATOM   1689  O   ASN A 123      -0.384   7.493   7.183  1.00 91.30           O
ATOM   1690  HA  ASN A 123       1.617   7.231   8.823  1.00 91.30           H
ATOM   1691  CB  ASN A 123       0.400   8.319  10.253  1.00 91.30           C
ATOM   1692 1HB  ASN A 123       0.374   9.363  10.565  1.00 91.30           H
ATOM   1693 2HB  ASN A 123      -0.634   7.994  10.142  1.00 91.30           H
ATOM   1694  CG  ASN A 123       1.092   7.477  11.327  1.00 91.30           C
ATOM   1695  OD1 ASN A 123       1.931   6.637  11.049  1.00 91.30           O
ATOM   1696  ND2 ASN A 123       0.695   7.749  12.567  1.00 91.30           N
ATOM   1697 1HD2 ASN A 123       0.001   8.452  12.727  1.00 91.30           H
ATOM   1698 2HD2 ASN A 123       1.089   7.251  13.339  1.00 91.30           H
ATOM   1699  HN  ASN A 123       2.283   9.793   9.589  1.00 91.30           H
ATOM   1700  N   SER A 124      -0.191   9.712   7.573  1.00 92.10           N
ATOM   1701  CA  SER A 124      -1.201  10.086   6.598  1.00 92.10           C
ATOM   1702  C   SER A 124      -0.740   9.697   5.192  1.00 92.10           C
ATOM   1703  O   SER A 124      -1.512   9.138   4.414  1.00 92.10           O
ATOM   1704  HA  SER A 124      -2.093   9.525   6.877  1.00 92.10           H
ATOM   1705  CB  SER A 124      -1.501  11.584   6.662  1.00 92.10           C
ATOM   1706 1HB  SER A 124      -0.601  12.146   6.414  1.00 92.10           H
ATOM   1707 2HB  SER A 124      -2.251  11.837   5.913  1.00 92.10           H
ATOM   1708  OG  SER A 124      -1.966  11.981   7.950  1.00 92.10           O
ATOM   1709  HG  SER A 124      -1.276  12.545   8.404  1.00 92.10           H
ATOM   1710  HN  SER A 124       0.247  10.479   8.043  1.00 92.10           H
ATOM   1711  N   MET A 125       0.517  10.008   4.909  1.00 85.31           N
ATOM   1712  CA  MET A 125       1.080   9.727   3.599  1.00 85.31           C
ATOM   1713  C   MET A 125       1.036   8.228   3.294  1.00 85.31           C
ATOM   1714  O   MET A 125       0.639   7.825   2.202  1.00 85.31           O
ATOM   1715  HA  MET A 125       0.455  10.268   2.889  1.00 85.31           H
ATOM   1716  CB  MET A 125       2.529  10.215   3.551  1.00 85.31           C
ATOM   1717 1HB  MET A 125       3.045   9.925   4.466  1.00 85.31           H
ATOM   1718 2HB  MET A 125       3.052   9.735   2.724  1.00 85.31           H
ATOM   1719  CG  MET A 125       2.590  11.735   3.386  1.00 85.31           C
ATOM   1720 1HG  MET A 125       2.047  12.034   2.489  1.00 85.31           H
ATOM   1721 2HG  MET A 125       2.101  12.221   4.230  1.00 85.31           H
ATOM   1722  SD  MET A 125       4.289  12.270   3.275  1.00 85.31           S
ATOM   1723  CE  MET A 125       4.702  11.658   1.650  1.00 85.31           C
ATOM   1724 1HE  MET A 125       4.576  10.576   1.626  1.00 85.31           H
ATOM   1725 2HE  MET A 125       4.044  12.117   0.911  1.00 85.31           H
ATOM   1726 3HE  MET A 125       5.737  11.908   1.419  1.00 85.31           H
ATOM   1727  HN  MET A 125       1.144  10.443   5.554  1.00 85.31           H
ATOM   1728  N   TYR A 126       1.450   7.443   4.278  1.00 85.25           N
ATOM   1729  CA  TYR A 126       1.478   5.999   4.122  1.00 85.25           C
ATOM   1730  C   TYR A 126       0.096   5.462   3.743  1.00 85.25           C
ATOM   1731  O   TYR A 126      -0.029   4.658   2.821  1.00 85.25           O
ATOM   1732  HA  TYR A 126       2.184   5.760   3.327  1.00 85.25           H
ATOM   1733  CB  TYR A 126       1.873   5.435   5.489  1.00 85.25           C
ATOM   1734 1HB  TYR A 126       2.930   5.637   5.662  1.00 85.25           H
ATOM   1735 2HB  TYR A 126       1.317   5.964   6.263  1.00 85.25           H
ATOM   1736  CG  TYR A 126       1.624   3.933   5.638  1.00 85.25           C
ATOM   1737  CD1 TYR A 126       0.556   3.481   6.386  1.00 85.25           C
ATOM   1738  HD1 TYR A 126      -0.110   4.195   6.871  1.00 85.25           H
ATOM   1739  CD2 TYR A 126       2.468   3.030   5.024  1.00 85.25           C
ATOM   1740  HD2 TYR A 126       3.312   3.387   4.433  1.00 85.25           H
ATOM   1741  CE1 TYR A 126       0.322   2.067   6.526  1.00 85.25           C
ATOM   1742  HE1 TYR A 126      -0.517   1.697   7.114  1.00 85.25           H
ATOM   1743  CE2 TYR A 126       2.234   1.616   5.164  1.00 85.25           C
ATOM   1744  HE2 TYR A 126       2.893   0.892   4.685  1.00 85.25           H
ATOM   1745  CZ  TYR A 126       1.173   1.205   5.908  1.00 85.25           C
ATOM   1746  OH  TYR A 126       0.952  -0.131   6.040  1.00 85.25           O
ATOM   1747  HH  TYR A 126       1.300  -0.616   5.238  1.00 85.25           H
ATOM   1748  HN  TYR A 126       1.762   7.779   5.167  1.00 85.25           H
ATOM   1749  N   LYS A 127      -0.906   5.928   4.473  1.00 84.70           N
ATOM   1750  CA  LYS A 127      -2.249   5.393   4.330  1.00 84.70           C
ATOM   1751  C   LYS A 127      -2.831   5.840   2.987  1.00 84.70           C
ATOM   1752  O   LYS A 127      -3.527   5.073   2.323  1.00 84.70           O
ATOM   1753  HA  LYS A 127      -2.168   4.306   4.327  1.00 84.70           H
ATOM   1754  CB  LYS A 127      -3.111   5.779   5.533  1.00 84.70           C
ATOM   1755 1HB  LYS A 127      -2.566   5.579   6.456  1.00 84.70           H
ATOM   1756 2HB  LYS A 127      -3.315   6.850   5.510  1.00 84.70           H
ATOM   1757  CG  LYS A 127      -4.430   5.003   5.535  1.00 84.70           C
ATOM   1758 1HG  LYS A 127      -5.126   5.460   4.831  1.00 84.70           H
ATOM   1759 2HG  LYS A 127      -4.256   3.983   5.193  1.00 84.70           H
ATOM   1760  CD  LYS A 127      -5.051   4.980   6.933  1.00 84.70           C
ATOM   1761 1HD  LYS A 127      -4.426   4.390   7.603  1.00 84.70           H
ATOM   1762 2HD  LYS A 127      -5.084   5.992   7.337  1.00 84.70           H
ATOM   1763  CE  LYS A 127      -6.464   4.394   6.896  1.00 84.70           C
ATOM   1764 1HE  LYS A 127      -7.038   4.865   6.098  1.00 84.70           H
ATOM   1765 2HE  LYS A 127      -6.416   3.329   6.668  1.00 84.70           H
ATOM   1766  NZ  LYS A 127      -7.145   4.600   8.193  1.00 84.70           N
ATOM   1767 1HZ  LYS A 127      -8.108   4.291   8.122  1.00 84.70           H
ATOM   1768 2HZ  LYS A 127      -6.670   4.066   8.913  1.00 84.70           H
ATOM   1769 3HZ  LYS A 127      -7.122   5.585   8.434  1.00 84.70           H
ATOM   1770  HN  LYS A 127      -0.812   6.657   5.151  1.00 84.70           H
ATOM   1771  N   MET A 128      -2.525   7.078   2.629  1.00 86.25           N
ATOM   1772  CA  MET A 128      -2.981   7.624   1.362  1.00 86.25           C
ATOM   1773  C   MET A 128      -2.462   6.792   0.188  1.00 86.25           C
ATOM   1774  O   MET A 128      -3.204   6.507  -0.751  1.00 86.25           O
ATOM   1775  HA  MET A 128      -4.069   7.577   1.397  1.00 86.25           H
ATOM   1776  CB  MET A 128      -2.490   9.066   1.222  1.00 86.25           C
ATOM   1777 1HB  MET A 128      -2.785   9.642   2.099  1.00 86.25           H
ATOM   1778 2HB  MET A 128      -1.401   9.081   1.182  1.00 86.25           H
ATOM   1779  CG  MET A 128      -3.061   9.720  -0.038  1.00 86.25           C
ATOM   1780 1HG  MET A 128      -2.815   9.119  -0.914  1.00 86.25           H
ATOM   1781 2HG  MET A 128      -4.148   9.761   0.024  1.00 86.25           H
ATOM   1782  SD  MET A 128      -2.399  11.367  -0.226  1.00 86.25           S
ATOM   1783  CE  MET A 128      -3.216  12.186   1.134  1.00 86.25           C
ATOM   1784 1HE  MET A 128      -4.296  12.124   0.999  1.00 86.25           H
ATOM   1785 2HE  MET A 128      -2.939  11.701   2.070  1.00 86.25           H
ATOM   1786 3HE  MET A 128      -2.913  13.232   1.163  1.00 86.25           H
ATOM   1787  HN  MET A 128      -1.978   7.702   3.186  1.00 86.25           H
ATOM   1788  N   ASN A 129      -1.192   6.425   0.279  1.00 80.99           N
ATOM   1789  CA  ASN A 129      -0.551   5.678  -0.789  1.00 80.99           C
ATOM   1790  C   ASN A 129      -1.111   4.254  -0.817  1.00 80.99           C
ATOM   1791  O   ASN A 129      -1.305   3.681  -1.888  1.00 80.99           O
ATOM   1792  HA  ASN A 129      -0.774   6.231  -1.701  1.00 80.99           H
ATOM   1793  CB  ASN A 129       0.961   5.587  -0.567  1.00 80.99           C
ATOM   1794 1HB  ASN A 129       1.164   5.310   0.467  1.00 80.99           H
ATOM   1795 2HB  ASN A 129       1.377   4.799  -1.196  1.00 80.99           H
ATOM   1796  CG  ASN A 129       1.643   6.918  -0.888  1.00 80.99           C
ATOM   1797  OD1 ASN A 129       1.368   7.561  -1.888  1.00 80.99           O
ATOM   1798  ND2 ASN A 129       2.545   7.294   0.014  1.00 80.99           N
ATOM   1799 1HD2 ASN A 129       2.723   6.720   0.813  1.00 80.99           H
ATOM   1800 2HD2 ASN A 129       3.046   8.151  -0.107  1.00 80.99           H
ATOM   1801  HN  ASN A 129      -0.606   6.630   1.062  1.00 80.99           H
ATOM   1802  N   PHE A 130      -1.355   3.725   0.373  1.00 86.42           N
ATOM   1803  CA  PHE A 130      -1.893   2.381   0.498  1.00 86.42           C
ATOM   1804  C   PHE A 130      -3.166   2.220  -0.337  1.00 86.42           C
ATOM   1805  O   PHE A 130      -3.275   1.291  -1.136  1.00 86.42           O
ATOM   1806  HA  PHE A 130      -1.132   1.692   0.132  1.00 86.42           H
ATOM   1807  CB  PHE A 130      -2.237   2.172   1.974  1.00 86.42           C
ATOM   1808 1HB  PHE A 130      -1.321   2.234   2.562  1.00 86.42           H
ATOM   1809 2HB  PHE A 130      -2.883   2.986   2.305  1.00 86.42           H
ATOM   1810  CG  PHE A 130      -2.927   0.839   2.270  1.00 86.42           C
ATOM   1811  CD1 PHE A 130      -4.275   0.795   2.439  1.00 86.42           C
ATOM   1812  HD1 PHE A 130      -4.865   1.708   2.363  1.00 86.42           H
ATOM   1813  CD2 PHE A 130      -2.191  -0.301   2.365  1.00 86.42           C
ATOM   1814  HD2 PHE A 130      -1.110  -0.265   2.230  1.00 86.42           H
ATOM   1815  CE1 PHE A 130      -4.916  -0.443   2.714  1.00 86.42           C
ATOM   1816  HE1 PHE A 130      -5.997  -0.479   2.849  1.00 86.42           H
ATOM   1817  CE2 PHE A 130      -2.832  -1.538   2.640  1.00 86.42           C
ATOM   1818  HE2 PHE A 130      -2.242  -2.452   2.716  1.00 86.42           H
ATOM   1819  CZ  PHE A 130      -4.180  -1.583   2.808  1.00 86.42           C
ATOM   1820  HZ  PHE A 130      -4.672  -2.532   3.019  1.00 86.42           H
ATOM   1821  HN  PHE A 130      -1.191   4.197   1.239  1.00 86.42           H
ATOM   1822  N   TYR A 131      -4.095   3.140  -0.123  1.00 91.54           N
ATOM   1823  CA  TYR A 131      -5.378   3.079  -0.802  1.00 91.54           C
ATOM   1824  C   TYR A 131      -5.233   3.438  -2.282  1.00 91.54           C
ATOM   1825  O   TYR A 131      -5.830   2.792  -3.143  1.00 91.54           O
ATOM   1826  HA  TYR A 131      -5.755   2.059  -0.718  1.00 91.54           H
ATOM   1827  CB  TYR A 131      -6.266   4.122  -0.121  1.00 91.54           C
ATOM   1828 1HB  TYR A 131      -5.696   5.043   0.005  1.00 91.54           H
ATOM   1829 2HB  TYR A 131      -7.105   4.355  -0.777  1.00 91.54           H
ATOM   1830  CG  TYR A 131      -6.808   3.685   1.241  1.00 91.54           C
ATOM   1831  CD1 TYR A 131      -7.527   2.512   1.353  1.00 91.54           C
ATOM   1832  HD1 TYR A 131      -7.709   1.898   0.471  1.00 91.54           H
ATOM   1833  CD2 TYR A 131      -6.578   4.463   2.357  1.00 91.54           C
ATOM   1834  HD2 TYR A 131      -6.010   5.389   2.269  1.00 91.54           H
ATOM   1835  CE1 TYR A 131      -8.037   2.101   2.635  1.00 91.54           C
ATOM   1836  HE1 TYR A 131      -8.607   1.177   2.738  1.00 91.54           H
ATOM   1837  CE2 TYR A 131      -7.088   4.051   3.639  1.00 91.54           C
ATOM   1838  HE2 TYR A 131      -6.914   4.656   4.529  1.00 91.54           H
ATOM   1839  CZ  TYR A 131      -7.793   2.890   3.715  1.00 91.54           C
ATOM   1840  OH  TYR A 131      -8.274   2.501   4.926  1.00 91.54           O
ATOM   1841  HH  TYR A 131      -8.526   3.303   5.467  1.00 91.54           H
ATOM   1842  HN  TYR A 131      -3.983   3.915   0.499  1.00 91.54           H
ATOM   1843  N   SER A 132      -4.438   4.467  -2.534  1.00 91.53           N
ATOM   1844  CA  SER A 132      -4.317   5.009  -3.876  1.00 91.53           C
ATOM   1845  C   SER A 132      -3.740   3.950  -4.818  1.00 91.53           C
ATOM   1846  O   SER A 132      -4.206   3.797  -5.946  1.00 91.53           O
ATOM   1847  HA  SER A 132      -5.332   5.273  -4.173  1.00 91.53           H
ATOM   1848  CB  SER A 132      -3.441   6.263  -3.887  1.00 91.53           C
ATOM   1849 1HB  SER A 132      -3.385   6.658  -4.902  1.00 91.53           H
ATOM   1850 2HB  SER A 132      -3.903   7.034  -3.270  1.00 91.53           H
ATOM   1851  OG  SER A 132      -2.124   5.999  -3.409  1.00 91.53           O
ATOM   1852  HG  SER A 132      -1.576   6.835  -3.437  1.00 91.53           H
ATOM   1853  HN  SER A 132      -3.883   4.927  -1.841  1.00 91.53           H
ATOM   1854  N   CYS A 133      -2.734   3.246  -4.321  1.00 89.16           N
ATOM   1855  CA  CYS A 133      -2.069   2.227  -5.114  1.00 89.16           C
ATOM   1856  C   CYS A 133      -3.096   1.151  -5.473  1.00 89.16           C
ATOM   1857  O   CYS A 133      -3.217   0.766  -6.634  1.00 89.16           O
ATOM   1858  HA  CYS A 133      -1.698   2.721  -6.012  1.00 89.16           H
ATOM   1859  CB  CYS A 133      -0.860   1.640  -4.383  1.00 89.16           C
ATOM   1860 1HB  CYS A 133      -1.137   1.369  -3.364  1.00 89.16           H
ATOM   1861 2HB  CYS A 133      -0.534   0.725  -4.878  1.00 89.16           H
ATOM   1862  SG  CYS A 133       0.507   2.857  -4.357  1.00 89.16           S
ATOM   1863  HG  CYS A 133       0.058   3.547  -3.313  1.00 89.16           H
ATOM   1864  HN  CYS A 133      -2.374   3.363  -3.395  1.00 89.16           H
ATOM   1865  N   VAL A 134      -3.810   0.696  -4.453  1.00 87.82           N
ATOM   1866  CA  VAL A 134      -4.735  -0.412  -4.622  1.00 87.82           C
ATOM   1867  C   VAL A 134      -5.833  -0.009  -5.607  1.00 87.82           C
ATOM   1868  O   VAL A 134      -6.200  -0.787  -6.486  1.00 87.82           O
ATOM   1869  HA  VAL A 134      -4.174  -1.246  -5.043  1.00 87.82           H
ATOM   1870  CB  VAL A 134      -5.282  -0.848  -3.261  1.00 87.82           C
ATOM   1871  HB  VAL A 134      -5.694   0.033  -2.768  1.00 87.82           H
ATOM   1872  CG1 VAL A 134      -6.413  -1.866  -3.426  1.00 87.82           C
ATOM   1873 1HG1 VAL A 134      -7.223  -1.419  -4.002  1.00 87.82           H
ATOM   1874 2HG1 VAL A 134      -6.037  -2.745  -3.950  1.00 87.82           H
ATOM   1875 3HG1 VAL A 134      -6.784  -2.159  -2.444  1.00 87.82           H
ATOM   1876  CG2 VAL A 134      -4.168  -1.406  -2.374  1.00 87.82           C
ATOM   1877 1HG2 VAL A 134      -3.714  -2.269  -2.861  1.00 87.82           H
ATOM   1878 2HG2 VAL A 134      -3.410  -0.638  -2.216  1.00 87.82           H
ATOM   1879 3HG2 VAL A 134      -4.584  -1.708  -1.414  1.00 87.82           H
ATOM   1880  HN  VAL A 134      -3.765   1.072  -3.527  1.00 87.82           H
ATOM   1881  N   LEU A 135      -6.327   1.208  -5.428  1.00 92.19           N
ATOM   1882  CA  LEU A 135      -7.436   1.691  -6.234  1.00 92.19           C
ATOM   1883  C   LEU A 135      -6.974   1.856  -7.683  1.00 92.19           C
ATOM   1884  O   LEU A 135      -7.741   1.616  -8.614  1.00 92.19           O
ATOM   1885  HA  LEU A 135      -8.216   0.931  -6.205  1.00 92.19           H
ATOM   1886  CB  LEU A 135      -8.023   2.967  -5.627  1.00 92.19           C
ATOM   1887 1HB  LEU A 135      -7.210   3.673  -5.459  1.00 92.19           H
ATOM   1888 2HB  LEU A 135      -8.693   3.419  -6.358  1.00 92.19           H
ATOM   1889  CG  LEU A 135      -8.789   2.794  -4.313  1.00 92.19           C
ATOM   1890  HG  LEU A 135      -8.136   2.290  -3.601  1.00 92.19           H
ATOM   1891  CD1 LEU A 135      -9.156   4.151  -3.710  1.00 92.19           C
ATOM   1892 1HD1 LEU A 135      -8.247   4.718  -3.512  1.00 92.19           H
ATOM   1893 2HD1 LEU A 135      -9.783   4.702  -4.411  1.00 92.19           H
ATOM   1894 3HD1 LEU A 135      -9.700   3.999  -2.778  1.00 92.19           H
ATOM   1895  CD2 LEU A 135     -10.017   1.902  -4.509  1.00 92.19           C
ATOM   1896 1HD2 LEU A 135     -10.682   2.355  -5.244  1.00 92.19           H
ATOM   1897 2HD2 LEU A 135      -9.700   0.920  -4.861  1.00 92.19           H
ATOM   1898 3HD2 LEU A 135     -10.543   1.795  -3.560  1.00 92.19           H
ATOM   1899  HN  LEU A 135      -5.983   1.857  -4.750  1.00 92.19           H
ATOM   1900  N   LEU A 136      -5.722   2.265  -7.829  1.00 91.66           N
ATOM   1901  CA  LEU A 136      -5.151   2.471  -9.149  1.00 91.66           C
ATOM   1902  C   LEU A 136      -5.064   1.128  -9.877  1.00 91.66           C
ATOM   1903  O   LEU A 136      -5.431   1.028 -11.047  1.00 91.66           O
ATOM   1904  HA  LEU A 136      -5.830   3.120  -9.701  1.00 91.66           H
ATOM   1905  CB  LEU A 136      -3.810   3.201  -9.045  1.00 91.66           C
ATOM   1906 1HB  LEU A 136      -3.237   2.753  -8.233  1.00 91.66           H
ATOM   1907 2HB  LEU A 136      -3.251   3.026  -9.964  1.00 91.66           H
ATOM   1908  CG  LEU A 136      -3.886   4.710  -8.805  1.00 91.66           C
ATOM   1909  HG  LEU A 136      -4.577   4.892  -7.983  1.00 91.66           H
ATOM   1910  CD1 LEU A 136      -2.525   5.267  -8.383  1.00 91.66           C
ATOM   1911 1HD1 LEU A 136      -2.204   4.783  -7.461  1.00 91.66           H
ATOM   1912 2HD1 LEU A 136      -1.793   5.074  -9.168  1.00 91.66           H
ATOM   1913 3HD1 LEU A 136      -2.607   6.342  -8.220  1.00 91.66           H
ATOM   1914  CD2 LEU A 136      -4.445   5.433 -10.033  1.00 91.66           C
ATOM   1915 1HD2 LEU A 136      -3.797   5.246 -10.890  1.00 91.66           H
ATOM   1916 2HD2 LEU A 136      -5.447   5.062 -10.247  1.00 91.66           H
ATOM   1917 3HD2 LEU A 136      -4.487   6.504  -9.836  1.00 91.66           H
ATOM   1918  HN  LEU A 136      -5.103   2.454  -7.066  1.00 91.66           H
ATOM   1919  N   ILE A 137      -4.578   0.129  -9.155  1.00 86.57           N
ATOM   1920  CA  ILE A 137      -4.389  -1.190  -9.734  1.00 86.57           C
ATOM   1921  C   ILE A 137      -5.748  -1.762 -10.142  1.00 86.57           C
ATOM   1922  O   ILE A 137      -5.864  -2.416 -11.178  1.00 86.57           O
ATOM   1923  HA  ILE A 137      -3.781  -1.070 -10.631  1.00 86.57           H
ATOM   1924  CB  ILE A 137      -3.606  -2.089  -8.774  1.00 86.57           C
ATOM   1925  HB  ILE A 137      -4.026  -1.969  -7.775  1.00 86.57           H
ATOM   1926  CG1 ILE A 137      -2.138  -1.666  -8.701  1.00 86.57           C
ATOM   1927 1HG1 ILE A 137      -1.652  -1.860  -9.658  1.00 86.57           H
ATOM   1928 2HG1 ILE A 137      -2.073  -0.593  -8.523  1.00 86.57           H
ATOM   1929  CG2 ILE A 137      -3.760  -3.563  -9.155  1.00 86.57           C
ATOM   1930 1HG2 ILE A 137      -4.814  -3.841  -9.113  1.00 86.57           H
ATOM   1931 2HG2 ILE A 137      -3.383  -3.718 -10.166  1.00 86.57           H
ATOM   1932 3HG2 ILE A 137      -3.194  -4.180  -8.457  1.00 86.57           H
ATOM   1933  CD1 ILE A 137      -1.405  -2.419  -7.589  1.00 86.57           C
ATOM   1934 1HD1 ILE A 137      -1.879  -2.203  -6.631  1.00 86.57           H
ATOM   1935 2HD1 ILE A 137      -1.451  -3.490  -7.784  1.00 86.57           H
ATOM   1936 3HD1 ILE A 137      -0.363  -2.099  -7.559  1.00 86.57           H
ATOM   1937  HN  ILE A 137      -4.315   0.211  -8.194  1.00 86.57           H
ATOM   1938  N   MET A 138      -6.741  -1.496  -9.307  1.00 88.33           N
ATOM   1939  CA  MET A 138      -8.100  -1.919  -9.601  1.00 88.33           C
ATOM   1940  C   MET A 138      -8.606  -1.278 -10.895  1.00 88.33           C
ATOM   1941  O   MET A 138      -9.212  -1.949 -11.729  1.00 88.33           O
ATOM   1942  HA  MET A 138      -8.051  -3.002  -9.719  1.00 88.33           H
ATOM   1943  CB  MET A 138      -9.019  -1.526  -8.443  1.00 88.33           C
ATOM   1944 1HB  MET A 138      -8.623  -1.924  -7.508  1.00 88.33           H
ATOM   1945 2HB  MET A 138      -9.042  -0.441  -8.344  1.00 88.33           H
ATOM   1946  CG  MET A 138     -10.438  -2.053  -8.666  1.00 88.33           C
ATOM   1947 1HG  MET A 138     -10.831  -1.676  -9.611  1.00 88.33           H
ATOM   1948 2HG  MET A 138     -10.424  -3.141  -8.738  1.00 88.33           H
ATOM   1949  SD  MET A 138     -11.497  -1.546  -7.321  1.00 88.33           S
ATOM   1950  CE  MET A 138     -11.600   0.205  -7.652  1.00 88.33           C
ATOM   1951 1HE  MET A 138     -10.601   0.641  -7.619  1.00 88.33           H
ATOM   1952 2HE  MET A 138     -12.032   0.364  -8.640  1.00 88.33           H
ATOM   1953 3HE  MET A 138     -12.229   0.681  -6.900  1.00 88.33           H
ATOM   1954  HN  MET A 138      -6.630  -1.002  -8.445  1.00 88.33           H
ATOM   1955  N   CYS A 139      -8.339   0.013 -11.022  1.00 91.21           N
ATOM   1956  CA  CYS A 139      -8.825   0.770 -12.163  1.00 91.21           C
ATOM   1957  C   CYS A 139      -8.132   0.240 -13.421  1.00 91.21           C
ATOM   1958  O   CYS A 139      -8.740   0.174 -14.487  1.00 91.21           O
ATOM   1959  HA  CYS A 139      -9.901   0.602 -12.214  1.00 91.21           H
ATOM   1960  CB  CYS A 139      -8.606   2.273 -11.981  1.00 91.21           C
ATOM   1961 1HB  CYS A 139      -7.589   2.461 -11.636  1.00 91.21           H
ATOM   1962 2HB  CYS A 139      -8.717   2.784 -12.937  1.00 91.21           H
ATOM   1963  SG  CYS A 139      -9.809   2.938 -10.773  1.00 91.21           S
ATOM   1964  HG  CYS A 139      -9.198   2.462  -9.692  1.00 91.21           H
ATOM   1965  HN  CYS A 139      -7.801   0.540 -10.363  1.00 91.21           H
ATOM   1966  N   ILE A 140      -6.869  -0.123 -13.253  1.00 85.84           N
ATOM   1967  CA  ILE A 140      -6.101  -0.688 -14.350  1.00 85.84           C
ATOM   1968  C   ILE A 140      -6.810  -1.939 -14.871  1.00 85.84           C
ATOM   1969  O   ILE A 140      -6.926  -2.133 -16.081  1.00 85.84           O
ATOM   1970  HA  ILE A 140      -6.077   0.054 -15.148  1.00 85.84           H
ATOM   1971  CB  ILE A 140      -4.654  -0.936 -13.918  1.00 85.84           C
ATOM   1972  HB  ILE A 140      -4.666  -1.413 -12.939  1.00 85.84           H
ATOM   1973  CG1 ILE A 140      -3.893   0.383 -13.769  1.00 85.84           C
ATOM   1974 1HG1 ILE A 140      -3.686   0.802 -14.754  1.00 85.84           H
ATOM   1975 2HG1 ILE A 140      -4.513   1.107 -13.239  1.00 85.84           H
ATOM   1976  CG2 ILE A 140      -3.952  -1.896 -14.880  1.00 85.84           C
ATOM   1977 1HG2 ILE A 140      -4.481  -2.849 -14.893  1.00 85.84           H
ATOM   1978 2HG2 ILE A 140      -3.950  -1.469 -15.883  1.00 85.84           H
ATOM   1979 3HG2 ILE A 140      -2.925  -2.055 -14.551  1.00 85.84           H
ATOM   1980  CD1 ILE A 140      -2.580   0.176 -13.011  1.00 85.84           C
ATOM   1981 1HD1 ILE A 140      -2.793  -0.220 -12.017  1.00 85.84           H
ATOM   1982 2HD1 ILE A 140      -1.953  -0.530 -13.556  1.00 85.84           H
ATOM   1983 3HD1 ILE A 140      -2.059   1.129 -12.918  1.00 85.84           H
ATOM   1984  HN  ILE A 140      -6.372  -0.036 -12.390  1.00 85.84           H
ATOM   1985  N   SER A 141      -7.266  -2.756 -13.934  1.00 86.06           N
ATOM   1986  CA  SER A 141      -7.881  -4.026 -14.282  1.00 86.06           C
ATOM   1987  C   SER A 141      -9.180  -3.784 -15.053  1.00 86.06           C
ATOM   1988  O   SER A 141      -9.462  -4.474 -16.032  1.00 86.06           O
ATOM   1989  HA  SER A 141      -7.152  -4.537 -14.911  1.00 86.06           H
ATOM   1990  CB  SER A 141      -8.154  -4.867 -13.033  1.00 86.06           C
ATOM   1991 1HB  SER A 141      -8.905  -4.370 -12.419  1.00 86.06           H
ATOM   1992 2HB  SER A 141      -8.570  -5.830 -13.328  1.00 86.06           H
ATOM   1993  OG  SER A 141      -6.974  -5.076 -12.262  1.00 86.06           O
ATOM   1994  HG  SER A 141      -6.855  -4.329 -11.608  1.00 86.06           H
ATOM   1995  HN  SER A 141      -7.221  -2.563 -12.953  1.00 86.06           H
ATOM   1996  N   VAL A 142      -9.936  -2.803 -14.583  1.00 87.72           N
ATOM   1997  CA  VAL A 142     -11.207  -2.473 -15.206  1.00 87.72           C
ATOM   1998  C   VAL A 142     -10.955  -1.956 -16.624  1.00 87.72           C
ATOM   1999  O   VAL A 142     -11.672  -2.316 -17.556  1.00 87.72           O
ATOM   2000  HA  VAL A 142     -11.792  -3.390 -15.266  1.00 87.72           H
ATOM   2001  CB  VAL A 142     -11.974  -1.477 -14.334  1.00 87.72           C
ATOM   2002  HB  VAL A 142     -11.344  -0.599 -14.194  1.00 87.72           H
ATOM   2003  CG1 VAL A 142     -13.263  -1.024 -15.024  1.00 87.72           C
ATOM   2004 1HG1 VAL A 142     -13.019  -0.544 -15.971  1.00 87.72           H
ATOM   2005 2HG1 VAL A 142     -13.899  -1.890 -15.209  1.00 87.72           H
ATOM   2006 3HG1 VAL A 142     -13.789  -0.317 -14.383  1.00 87.72           H
ATOM   2007  CG2 VAL A 142     -12.269  -2.070 -12.955  1.00 87.72           C
ATOM   2008 1HG2 VAL A 142     -12.871  -2.971 -13.068  1.00 87.72           H
ATOM   2009 2HG2 VAL A 142     -11.331  -2.319 -12.458  1.00 87.72           H
ATOM   2010 3HG2 VAL A 142     -12.815  -1.341 -12.356  1.00 87.72           H
ATOM   2011  HN  VAL A 142      -9.694  -2.240 -13.793  1.00 87.72           H
ATOM   2012  N   ASP A 143      -9.933  -1.120 -16.742  1.00 82.54           N
ATOM   2013  CA  ASP A 143      -9.611  -0.509 -18.020  1.00 82.54           C
ATOM   2014  C   ASP A 143      -9.302  -1.605 -19.042  1.00 82.54           C
ATOM   2015  O   ASP A 143      -9.749  -1.537 -20.186  1.00 82.54           O
ATOM   2016  HA  ASP A 143     -10.491   0.075 -18.289  1.00 82.54           H
ATOM   2017  CB  ASP A 143      -8.379   0.391 -17.905  1.00 82.54           C
ATOM   2018 1HB  ASP A 143      -8.584   1.208 -17.213  1.00 82.54           H
ATOM   2019 2HB  ASP A 143      -7.547  -0.177 -17.490  1.00 82.54           H
ATOM   2020  CG  ASP A 143      -7.985   0.959 -19.270  1.00 82.54           C
ATOM   2021  OD1 ASP A 143      -8.853   1.620 -19.881  1.00 82.54           O
ATOM   2022  OD2 ASP A 143      -6.826   0.720 -19.671  1.00 82.54           O
ATOM   2023  HN  ASP A 143      -9.333  -0.861 -15.986  1.00 82.54           H
ATOM   2024  N   ARG A 144      -8.538  -2.590 -18.592  1.00 72.99           N
ATOM   2025  CA  ARG A 144      -8.123  -3.674 -19.467  1.00 72.99           C
ATOM   2026  C   ARG A 144      -9.335  -4.500 -19.901  1.00 72.99           C
ATOM   2027  O   ARG A 144      -9.428  -4.912 -21.056  1.00 72.99           O
ATOM   2028  HA  ARG A 144      -7.658  -3.180 -20.321  1.00 72.99           H
ATOM   2029  CB  ARG A 144      -7.114  -4.588 -18.769  1.00 72.99           C
ATOM   2030 1HB  ARG A 144      -7.479  -4.849 -17.776  1.00 72.99           H
ATOM   2031 2HB  ARG A 144      -7.015  -5.519 -19.327  1.00 72.99           H
ATOM   2032  CG  ARG A 144      -5.747  -3.909 -18.654  1.00 72.99           C
ATOM   2033 1HG  ARG A 144      -5.852  -2.960 -18.129  1.00 72.99           H
ATOM   2034 2HG  ARG A 144      -5.078  -4.530 -18.058  1.00 72.99           H
ATOM   2035  CD  ARG A 144      -5.135  -3.671 -20.035  1.00 72.99           C
ATOM   2036 1HD  ARG A 144      -4.890  -4.624 -20.503  1.00 72.99           H
ATOM   2037 2HD  ARG A 144      -5.858  -3.174 -20.682  1.00 72.99           H
ATOM   2038  NE  ARG A 144      -3.915  -2.841 -19.912  1.00 72.99           N
ATOM   2039  HE  ARG A 144      -3.565  -2.657 -18.994  1.00 72.99           H
ATOM   2040  CZ  ARG A 144      -3.252  -2.321 -20.953  1.00 72.99           C
ATOM   2041  NH1 ARG A 144      -3.676  -2.536 -22.206  1.00 72.99           N
ATOM   2042 1HH1 ARG A 144      -4.494  -3.088 -22.369  1.00 72.99           H
ATOM   2043 2HH1 ARG A 144      -3.175  -2.145 -22.978  1.00 72.99           H
ATOM   2044  NH2 ARG A 144      -2.157  -1.584 -20.724  1.00 72.99           N
ATOM   2045 1HH2 ARG A 144      -1.650  -1.189 -21.490  1.00 72.99           H
ATOM   2046 2HH2 ARG A 144      -1.847  -1.428 -19.786  1.00 72.99           H
ATOM   2047  HN  ARG A 144      -8.206  -2.655 -17.651  1.00 72.99           H
ATOM   2048  N   TYR A 145     -10.233  -4.718 -18.951  1.00 83.22           N
ATOM   2049  CA  TYR A 145     -11.471  -5.422 -19.240  1.00 83.22           C
ATOM   2050  C   TYR A 145     -12.235  -4.744 -20.378  1.00 83.22           C
ATOM   2051  O   TYR A 145     -12.619  -5.396 -21.348  1.00 83.22           O
ATOM   2052  HA  TYR A 145     -11.217  -6.440 -19.538  1.00 83.22           H
ATOM   2053  CB  TYR A 145     -12.308  -5.344 -17.962  1.00 83.22           C
ATOM   2054 1HB  TYR A 145     -11.872  -6.004 -17.212  1.00 83.22           H
ATOM   2055 2HB  TYR A 145     -12.252  -4.330 -17.564  1.00 83.22           H
ATOM   2056  CG  TYR A 145     -13.778  -5.719 -18.157  1.00 83.22           C
ATOM   2057  CD1 TYR A 145     -14.751  -4.741 -18.115  1.00 83.22           C
ATOM   2058  HD1 TYR A 145     -14.472  -3.701 -17.942  1.00 83.22           H
ATOM   2059  CD2 TYR A 145     -14.132  -7.035 -18.376  1.00 83.22           C
ATOM   2060  HD2 TYR A 145     -13.363  -7.807 -18.409  1.00 83.22           H
ATOM   2061  CE1 TYR A 145     -16.135  -5.094 -18.299  1.00 83.22           C
ATOM   2062  HE1 TYR A 145     -16.914  -4.331 -18.267  1.00 83.22           H
ATOM   2063  CE2 TYR A 145     -15.516  -7.388 -18.559  1.00 83.22           C
ATOM   2064  HE2 TYR A 145     -15.809  -8.423 -18.733  1.00 83.22           H
ATOM   2065  CZ  TYR A 145     -16.449  -6.400 -18.512  1.00 83.22           C
ATOM   2066  OH  TYR A 145     -17.756  -6.733 -18.686  1.00 83.22           O
ATOM   2067  HH  TYR A 145     -17.839  -7.716 -18.852  1.00 83.22           H
ATOM   2068  HN  TYR A 145     -10.125  -4.424 -18.002  1.00 83.22           H
ATOM   2069  N   ILE A 146     -12.432  -3.443 -20.223  1.00 80.53           N
ATOM   2070  CA  ILE A 146     -13.218  -2.686 -21.183  1.00 80.53           C
ATOM   2071  C   ILE A 146     -12.511  -2.701 -22.540  1.00 80.53           C
ATOM   2072  O   ILE A 146     -13.159  -2.805 -23.580  1.00 80.53           O
ATOM   2073  HA  ILE A 146     -14.179  -3.189 -21.288  1.00 80.53           H
ATOM   2074  CB  ILE A 146     -13.500  -1.278 -20.652  1.00 80.53           C
ATOM   2075  HB  ILE A 146     -12.550  -0.821 -20.375  1.00 80.53           H
ATOM   2076  CG1 ILE A 146     -14.362  -1.331 -19.389  1.00 80.53           C
ATOM   2077 1HG1 ILE A 146     -15.382  -1.609 -19.652  1.00 80.53           H
ATOM   2078 2HG1 ILE A 146     -13.984  -2.103 -18.719  1.00 80.53           H
ATOM   2079  CG2 ILE A 146     -14.125  -0.399 -21.737  1.00 80.53           C
ATOM   2080 1HG2 ILE A 146     -13.442  -0.323 -22.582  1.00 80.53           H
ATOM   2081 2HG2 ILE A 146     -15.064  -0.842 -22.067  1.00 80.53           H
ATOM   2082 3HG2 ILE A 146     -14.316   0.596 -21.333  1.00 80.53           H
ATOM   2083  CD1 ILE A 146     -14.364   0.020 -18.671  1.00 80.53           C
ATOM   2084 1HD1 ILE A 146     -13.345   0.283 -18.388  1.00 80.53           H
ATOM   2085 2HD1 ILE A 146     -14.766   0.784 -19.336  1.00 80.53           H
ATOM   2086 3HD1 ILE A 146     -14.984  -0.046 -17.776  1.00 80.53           H
ATOM   2087  HN  ILE A 146     -12.067  -2.909 -19.461  1.00 80.53           H
ATOM   2088  N   ALA A 147     -11.191  -2.596 -22.485  1.00 79.51           N
ATOM   2089  CA  ALA A 147     -10.400  -2.465 -23.696  1.00 79.51           C
ATOM   2090  C   ALA A 147     -10.534  -3.743 -24.528  1.00 79.51           C
ATOM   2091  O   ALA A 147     -10.403  -3.708 -25.751  1.00 79.51           O
ATOM   2092  HA  ALA A 147     -10.801  -1.627 -24.266  1.00 79.51           H
ATOM   2093  CB  ALA A 147      -8.947  -2.160 -23.327  1.00 79.51           C
ATOM   2094 1HB  ALA A 147      -8.903  -1.229 -22.763  1.00 79.51           H
ATOM   2095 2HB  ALA A 147      -8.548  -2.972 -22.719  1.00 79.51           H
ATOM   2096 3HB  ALA A 147      -8.354  -2.063 -24.236  1.00 79.51           H
ATOM   2097  HN  ALA A 147     -10.665  -2.599 -21.635  1.00 79.51           H
ATOM   2098  N   ILE A 148     -10.795  -4.839 -23.832  1.00 75.72           N
ATOM   2099  CA  ILE A 148     -10.789  -6.147 -24.465  1.00 75.72           C
ATOM   2100  C   ILE A 148     -12.225  -6.547 -24.812  1.00 75.72           C
ATOM   2101  O   ILE A 148     -12.507  -6.946 -25.941  1.00 75.72           O
ATOM   2102  HA  ILE A 148     -10.222  -6.059 -25.392  1.00 75.72           H
ATOM   2103  CB  ILE A 148     -10.062  -7.166 -23.585  1.00 75.72           C
ATOM   2104  HB  ILE A 148     -10.461  -7.090 -22.574  1.00 75.72           H
ATOM   2105  CG1 ILE A 148      -8.566  -6.853 -23.506  1.00 75.72           C
ATOM   2106 1HG1 ILE A 148      -8.104  -7.024 -24.478  1.00 75.72           H
ATOM   2107 2HG1 ILE A 148      -8.424  -5.800 -23.266  1.00 75.72           H
ATOM   2108  CG2 ILE A 148     -10.324  -8.594 -24.068  1.00 75.72           C
ATOM   2109 1HG2 ILE A 148     -11.394  -8.799 -24.030  1.00 75.72           H
ATOM   2110 2HG2 ILE A 148      -9.970  -8.701 -25.093  1.00 75.72           H
ATOM   2111 3HG2 ILE A 148      -9.796  -9.298 -23.425  1.00 75.72           H
ATOM   2112  CD1 ILE A 148      -7.880  -7.720 -22.449  1.00 75.72           C
ATOM   2113 1HD1 ILE A 148      -8.330  -7.529 -21.474  1.00 75.72           H
ATOM   2114 2HD1 ILE A 148      -8.004  -8.772 -22.705  1.00 75.72           H
ATOM   2115 3HD1 ILE A 148      -6.818  -7.478 -22.413  1.00 75.72           H
ATOM   2116  HN  ILE A 148     -11.006  -4.844 -22.854  1.00 75.72           H
ATOM   2117  N   ALA A 149     -13.094  -6.427 -23.819  1.00 74.68           N
ATOM   2118  CA  ALA A 149     -14.454  -6.922 -23.952  1.00 74.68           C
ATOM   2119  C   ALA A 149     -15.241  -5.995 -24.881  1.00 74.68           C
ATOM   2120  O   ALA A 149     -16.089  -6.451 -25.646  1.00 74.68           O
ATOM   2121  HA  ALA A 149     -14.404  -7.914 -24.400  1.00 74.68           H
ATOM   2122  CB  ALA A 149     -15.093  -7.038 -22.566  1.00 74.68           C
ATOM   2123 1HB  ALA A 149     -14.513  -7.730 -21.956  1.00 74.68           H
ATOM   2124 2HB  ALA A 149     -15.108  -6.057 -22.090  1.00 74.68           H
ATOM   2125 3HB  ALA A 149     -16.113  -7.409 -22.666  1.00 74.68           H
ATOM   2126  HN  ALA A 149     -12.883  -6.003 -22.939  1.00 74.68           H
ATOM   2127  N   GLN A 150     -14.931  -4.710 -24.784  1.00 65.77           N
ATOM   2128  CA  GLN A 150     -15.673  -3.704 -25.523  1.00 65.77           C
ATOM   2129  C   GLN A 150     -14.756  -2.996 -26.522  1.00 65.77           C
ATOM   2130  O   GLN A 150     -14.828  -1.778 -26.681  1.00 65.77           O
ATOM   2131  HA  GLN A 150     -16.450  -4.251 -26.057  1.00 65.77           H
ATOM   2132  CB  GLN A 150     -16.330  -2.699 -24.574  1.00 65.77           C
ATOM   2133 1HB  GLN A 150     -15.561  -2.163 -24.018  1.00 65.77           H
ATOM   2134 2HB  GLN A 150     -16.882  -1.956 -25.150  1.00 65.77           H
ATOM   2135  CG  GLN A 150     -17.276  -3.403 -23.599  1.00 65.77           C
ATOM   2136 1HG  GLN A 150     -17.949  -4.059 -24.150  1.00 65.77           H
ATOM   2137 2HG  GLN A 150     -16.701  -4.033 -22.920  1.00 65.77           H
ATOM   2138  CD  GLN A 150     -18.090  -2.387 -22.795  1.00 65.77           C
ATOM   2139  OE1 GLN A 150     -17.898  -1.186 -22.888  1.00 65.77           O
ATOM   2140  NE2 GLN A 150     -19.007  -2.935 -22.003  1.00 65.77           N
ATOM   2141 1HE2 GLN A 150     -19.114  -3.929 -21.974  1.00 65.77           H
ATOM   2142 2HE2 GLN A 150     -19.591  -2.352 -21.437  1.00 65.77           H
ATOM   2143  HN  GLN A 150     -14.190  -4.355 -24.214  1.00 65.77           H
ATOM   2144  N   ALA A 151     -13.916  -3.789 -27.170  1.00 66.27           N
ATOM   2145  CA  ALA A 151     -12.842  -3.239 -27.981  1.00 66.27           C
ATOM   2146  C   ALA A 151     -13.432  -2.285 -29.021  1.00 66.27           C
ATOM   2147  O   ALA A 151     -12.840  -1.250 -29.326  1.00 66.27           O
ATOM   2148  HA  ALA A 151     -12.181  -2.679 -27.320  1.00 66.27           H
ATOM   2149  CB  ALA A 151     -12.049  -4.381 -28.620  1.00 66.27           C
ATOM   2150 1HB  ALA A 151     -11.627  -5.012 -27.838  1.00 66.27           H
ATOM   2151 2HB  ALA A 151     -12.711  -4.975 -29.249  1.00 66.27           H
ATOM   2152 3HB  ALA A 151     -11.244  -3.968 -29.227  1.00 66.27           H
ATOM   2153  HN  ALA A 151     -13.959  -4.788 -27.148  1.00 66.27           H
ATOM   2154  N   MET A 152     -14.590  -2.667 -29.538  1.00 56.64           N
ATOM   2155  CA  MET A 152     -15.219  -1.909 -30.607  1.00 56.64           C
ATOM   2156  C   MET A 152     -15.557  -0.490 -30.148  1.00 56.64           C
ATOM   2157  O   MET A 152     -15.222   0.482 -30.824  1.00 56.64           O
ATOM   2158  HA  MET A 152     -14.485  -1.873 -31.412  1.00 56.64           H
ATOM   2159  CB  MET A 152     -16.498  -2.620 -31.052  1.00 56.64           C
ATOM   2160 1HB  MET A 152     -17.090  -2.894 -30.179  1.00 56.64           H
ATOM   2161 2HB  MET A 152     -17.107  -1.941 -31.649  1.00 56.64           H
ATOM   2162  CG  MET A 152     -16.174  -3.873 -31.868  1.00 56.64           C
ATOM   2163 1HG  MET A 152     -15.494  -3.621 -32.682  1.00 56.64           H
ATOM   2164 2HG  MET A 152     -15.664  -4.604 -31.241  1.00 56.64           H
ATOM   2165  SD  MET A 152     -17.676  -4.579 -32.527  1.00 56.64           S
ATOM   2166  CE  MET A 152     -17.951  -3.486 -33.911  1.00 56.64           C
ATOM   2167 1HE  MET A 152     -18.063  -2.464 -33.550  1.00 56.64           H
ATOM   2168 2HE  MET A 152     -17.101  -3.540 -34.591  1.00 56.64           H
ATOM   2169 3HE  MET A 152     -18.857  -3.787 -34.437  1.00 56.64           H
ATOM   2170  HN  MET A 152     -15.096  -3.476 -29.239  1.00 56.64           H
ATOM   2171  N   ARG A 153     -16.216  -0.414 -29.001  1.00 54.33           N
ATOM   2172  CA  ARG A 153     -16.653   0.866 -28.471  1.00 54.33           C
ATOM   2173  C   ARG A 153     -15.453   1.667 -27.961  1.00 54.33           C
ATOM   2174  O   ARG A 153     -15.518   2.891 -27.857  1.00 54.33           O
ATOM   2175  HA  ARG A 153     -17.129   1.368 -29.314  1.00 54.33           H
ATOM   2176  CB  ARG A 153     -17.655   0.678 -27.330  1.00 54.33           C
ATOM   2177 1HB  ARG A 153     -17.327  -0.137 -26.685  1.00 54.33           H
ATOM   2178 2HB  ARG A 153     -17.686   1.578 -26.717  1.00 54.33           H
ATOM   2179  CG  ARG A 153     -19.053   0.375 -27.873  1.00 54.33           C
ATOM   2180 1HG  ARG A 153     -19.335   1.132 -28.605  1.00 54.33           H
ATOM   2181 2HG  ARG A 153     -19.046  -0.584 -28.391  1.00 54.33           H
ATOM   2182  CD  ARG A 153     -20.084   0.342 -26.743  1.00 54.33           C
ATOM   2183 1HD  ARG A 153     -19.870  -0.487 -26.068  1.00 54.33           H
ATOM   2184 2HD  ARG A 153     -20.019   1.257 -26.153  1.00 54.33           H
ATOM   2185  NE  ARG A 153     -21.446   0.199 -27.304  1.00 54.33           N
ATOM   2186  HE  ARG A 153     -21.542   0.173 -28.299  1.00 54.33           H
ATOM   2187  CZ  ARG A 153     -22.557   0.101 -26.562  1.00 54.33           C
ATOM   2188  NH1 ARG A 153     -22.487   0.129 -25.225  1.00 54.33           N
ATOM   2189 1HH1 ARG A 153     -21.601   0.224 -24.772  1.00 54.33           H
ATOM   2190 2HH1 ARG A 153     -23.322   0.056 -24.678  1.00 54.33           H
ATOM   2191  NH2 ARG A 153     -23.740  -0.026 -27.179  1.00 54.33           N
ATOM   2192 1HH2 ARG A 153     -24.580  -0.100 -26.640  1.00 54.33           H
ATOM   2193 2HH2 ARG A 153     -23.784  -0.047 -28.178  1.00 54.33           H
ATOM   2194  HN  ARG A 153     -16.452  -1.207 -28.438  1.00 54.33           H
ATOM   2195  N   ALA A 154     -14.386   0.943 -27.656  1.00 59.32           N
ATOM   2196  CA  ALA A 154     -13.238   1.543 -26.997  1.00 59.32           C
ATOM   2197  C   ALA A 154     -12.543   2.502 -27.966  1.00 59.32           C
ATOM   2198  O   ALA A 154     -11.907   3.465 -27.542  1.00 59.32           O
ATOM   2199  HA  ALA A 154     -13.605   2.108 -26.141  1.00 59.32           H
ATOM   2200  CB  ALA A 154     -12.303   0.441 -26.497  1.00 59.32           C
ATOM   2201 1HB  ALA A 154     -12.836  -0.195 -25.790  1.00 59.32           H
ATOM   2202 2HB  ALA A 154     -11.964  -0.160 -27.342  1.00 59.32           H
ATOM   2203 3HB  ALA A 154     -11.442   0.891 -26.003  1.00 59.32           H
ATOM   2204  HN  ALA A 154     -14.299  -0.034 -27.851  1.00 59.32           H
ATOM   2205  N   HIS A 155     -12.689   2.205 -29.249  1.00 54.68           N
ATOM   2206  CA  HIS A 155     -11.898   2.874 -30.267  1.00 54.68           C
ATOM   2207  C   HIS A 155     -12.443   4.286 -30.496  1.00 54.68           C
ATOM   2208  O   HIS A 155     -11.675   5.230 -30.672  1.00 54.68           O
ATOM   2209  HA  HIS A 155     -10.882   2.945 -29.878  1.00 54.68           H
ATOM   2210  CB  HIS A 155     -11.848   2.043 -31.551  1.00 54.68           C
ATOM   2211 1HB  HIS A 155     -11.979   0.991 -31.296  1.00 54.68           H
ATOM   2212 2HB  HIS A 155     -12.688   2.324 -32.186  1.00 54.68           H
ATOM   2213  CG  HIS A 155     -10.567   2.201 -32.335  1.00 54.68           C
ATOM   2214  ND1 HIS A 155     -10.140   3.418 -32.835  1.00 54.68           N
ATOM   2215  HD1 HIS A 155     -10.615   4.292 -32.734  1.00 54.68           H
ATOM   2216  CD2 HIS A 155      -9.626   1.283 -32.700  1.00 54.68           C
ATOM   2217  HD2 HIS A 155      -9.651   0.218 -32.467  1.00 54.68           H
ATOM   2218  CE1 HIS A 155      -8.992   3.229 -33.471  1.00 54.68           C
ATOM   2219  HE1 HIS A 155      -8.404   3.997 -33.973  1.00 54.68           H
ATOM   2220  NE2 HIS A 155      -8.676   1.905 -33.386  1.00 54.68           N
ATOM   2221  HN  HIS A 155     -13.333   1.522 -29.595  1.00 54.68           H
ATOM   2222  N   THR A 156     -13.764   4.384 -30.485  1.00 61.46           N
ATOM   2223  CA  THR A 156     -14.424   5.629 -30.837  1.00 61.46           C
ATOM   2224  C   THR A 156     -14.267   6.654 -29.712  1.00 61.46           C
ATOM   2225  O   THR A 156     -14.285   7.859 -29.957  1.00 61.46           O
ATOM   2226  HA  THR A 156     -13.932   6.043 -31.717  1.00 61.46           H
ATOM   2227  CB  THR A 156     -15.884   5.313 -31.171  1.00 61.46           C
ATOM   2228  HB  THR A 156     -16.500   6.210 -31.109  1.00 61.46           H
ATOM   2229  OG1 THR A 156     -16.228   4.267 -30.266  1.00 61.46           O
ATOM   2230  HG1 THR A 156     -17.214   4.103 -30.291  1.00 61.46           H
ATOM   2231  CG2 THR A 156     -16.044   4.677 -32.553  1.00 61.46           C
ATOM   2232 1HG2 THR A 156     -15.481   3.745 -32.592  1.00 61.46           H
ATOM   2233 2HG2 THR A 156     -15.667   5.361 -33.313  1.00 61.46           H
ATOM   2234 3HG2 THR A 156     -17.099   4.473 -32.739  1.00 61.46           H
ATOM   2235  HN  THR A 156     -14.379   3.634 -30.242  1.00 61.46           H
ATOM   2236  N   TRP A 157     -14.115   6.137 -28.501  1.00 55.80           N
ATOM   2237  CA  TRP A 157     -14.198   6.972 -27.315  1.00 55.80           C
ATOM   2238  C   TRP A 157     -12.778   7.180 -26.784  1.00 55.80           C
ATOM   2239  O   TRP A 157     -12.587   7.424 -25.593  1.00 55.80           O
ATOM   2240  HA  TRP A 157     -14.630   7.928 -27.610  1.00 55.80           H
ATOM   2241  CB  TRP A 157     -15.141   6.359 -26.278  1.00 55.80           C
ATOM   2242 1HB  TRP A 157     -14.887   5.307 -26.148  1.00 55.80           H
ATOM   2243 2HB  TRP A 157     -14.975   6.847 -25.317  1.00 55.80           H
ATOM   2244  CG  TRP A 157     -16.623   6.470 -26.641  1.00 55.80           C
ATOM   2245  CD1 TRP A 157     -17.269   5.888 -27.660  1.00 55.80           C
ATOM   2246  HD1 TRP A 157     -16.796   5.232 -28.391  1.00 55.80           H
ATOM   2247  CD2 TRP A 157     -17.624   7.238 -25.940  1.00 55.80           C
ATOM   2248  NE1 TRP A 157     -18.607   6.223 -27.668  1.00 55.80           N
ATOM   2249  HE1 TRP A 157     -19.291   5.914 -28.329  1.00 55.80           H
ATOM   2250  CE2 TRP A 157     -18.830   7.070 -26.589  1.00 55.80           C
ATOM   2251  CE3 TRP A 157     -17.514   8.048 -24.796  1.00 55.80           C
ATOM   2252  HE3 TRP A 157     -16.573   8.196 -24.266  1.00 55.80           H
ATOM   2253  CZ2 TRP A 157     -20.018   7.681 -26.169  1.00 55.80           C
ATOM   2254  HZ2 TRP A 157     -20.959   7.532 -26.699  1.00 55.80           H
ATOM   2255  CZ3 TRP A 157     -18.710   8.651 -24.389  1.00 55.80           C
ATOM   2256  HZ3 TRP A 157     -18.681   9.290 -23.506  1.00 55.80           H
ATOM   2257  CH2 TRP A 157     -19.933   8.492 -25.031  1.00 55.80           C
ATOM   2258  HH2 TRP A 157     -20.821   8.997 -24.651  1.00 55.80           H
ATOM   2259  HN  TRP A 157     -13.939   5.168 -28.325  1.00 55.80           H
ATOM   2260  N   ARG A 158     -11.819   7.077 -27.692  1.00 56.80           N
ATOM   2261  CA  ARG A 158     -10.421   7.030 -27.302  1.00 56.80           C
ATOM   2262  C   ARG A 158     -10.032   8.314 -26.565  1.00 56.80           C
ATOM   2263  O   ARG A 158      -9.349   8.265 -25.543  1.00 56.80           O
ATOM   2264  HA  ARG A 158     -10.343   6.163 -26.646  1.00 56.80           H
ATOM   2265  CB  ARG A 158      -9.514   6.857 -28.522  1.00 56.80           C
ATOM   2266 1HB  ARG A 158      -9.902   6.061 -29.157  1.00 56.80           H
ATOM   2267 2HB  ARG A 158      -9.519   7.770 -29.116  1.00 56.80           H
ATOM   2268  CG  ARG A 158      -8.082   6.525 -28.098  1.00 56.80           C
ATOM   2269 1HG  ARG A 158      -7.657   7.367 -27.551  1.00 56.80           H
ATOM   2270 2HG  ARG A 158      -8.088   5.674 -27.418  1.00 56.80           H
ATOM   2271  CD  ARG A 158      -7.209   6.208 -29.314  1.00 56.80           C
ATOM   2272 1HD  ARG A 158      -7.619   5.354 -29.853  1.00 56.80           H
ATOM   2273 2HD  ARG A 158      -7.212   7.052 -30.004  1.00 56.80           H
ATOM   2274  NE  ARG A 158      -5.825   5.914 -28.881  1.00 56.80           N
ATOM   2275  HE  ARG A 158      -5.595   6.054 -27.918  1.00 56.80           H
ATOM   2276  CZ  ARG A 158      -4.859   5.474 -29.699  1.00 56.80           C
ATOM   2277  NH1 ARG A 158      -5.110   5.270 -30.999  1.00 56.80           N
ATOM   2278 1HH1 ARG A 158      -6.024   5.447 -31.366  1.00 56.80           H
ATOM   2279 2HH1 ARG A 158      -4.384   4.941 -31.603  1.00 56.80           H
ATOM   2280  NH2 ARG A 158      -3.639   5.240 -29.197  1.00 56.80           N
ATOM   2281 1HH2 ARG A 158      -2.907   4.911 -29.794  1.00 56.80           H
ATOM   2282 2HH2 ARG A 158      -3.460   5.395 -28.226  1.00 56.80           H
ATOM   2283  HN  ARG A 158     -11.985   7.026 -28.677  1.00 56.80           H
ATOM   2284  N   GLU A 159     -10.484   9.433 -27.113  1.00 62.67           N
ATOM   2285  CA  GLU A 159     -10.133  10.730 -26.562  1.00 62.67           C
ATOM   2286  C   GLU A 159     -10.825  10.940 -25.213  1.00 62.67           C
ATOM   2287  O   GLU A 159     -10.192  11.358 -24.245  1.00 62.67           O
ATOM   2288  HA  GLU A 159      -9.052  10.703 -26.423  1.00 62.67           H
ATOM   2289  CB  GLU A 159     -10.485  11.854 -27.539  1.00 62.67           C
ATOM   2290 1HB  GLU A 159     -11.487  11.695 -27.936  1.00 62.67           H
ATOM   2291 2HB  GLU A 159     -10.364  12.819 -27.047  1.00 62.67           H
ATOM   2292  CG  GLU A 159      -9.532  11.858 -28.736  1.00 62.67           C
ATOM   2293 1HG  GLU A 159      -8.501  11.810 -28.385  1.00 62.67           H
ATOM   2294 2HG  GLU A 159      -9.703  10.970 -29.345  1.00 62.67           H
ATOM   2295  CD  GLU A 159      -9.727  13.113 -29.588  1.00 62.67           C
ATOM   2296  OE1 GLU A 159      -8.776  13.454 -30.324  1.00 62.67           O
ATOM   2297  OE2 GLU A 159     -10.824  13.704 -29.485  1.00 62.67           O
ATOM   2298  HN  GLU A 159     -11.079   9.461 -27.916  1.00 62.67           H
ATOM   2299  N   LYS A 160     -12.115  10.640 -25.193  1.00 68.69           N
ATOM   2300  CA  LYS A 160     -12.908  10.823 -23.989  1.00 68.69           C
ATOM   2301  C   LYS A 160     -12.322   9.969 -22.863  1.00 68.69           C
ATOM   2302  O   LYS A 160     -12.382  10.349 -21.695  1.00 68.69           O
ATOM   2303  HA  LYS A 160     -12.830  11.872 -23.703  1.00 68.69           H
ATOM   2304  CB  LYS A 160     -14.384  10.539 -24.272  1.00 68.69           C
ATOM   2305 1HB  LYS A 160     -14.486   9.569 -24.758  1.00 68.69           H
ATOM   2306 2HB  LYS A 160     -14.934  10.482 -23.332  1.00 68.69           H
ATOM   2307  CG  LYS A 160     -14.992  11.627 -25.159  1.00 68.69           C
ATOM   2308 1HG  LYS A 160     -14.751  12.609 -24.753  1.00 68.69           H
ATOM   2309 2HG  LYS A 160     -14.551  11.577 -26.155  1.00 68.69           H
ATOM   2310  CD  LYS A 160     -16.510  11.468 -25.259  1.00 68.69           C
ATOM   2311 1HD  LYS A 160     -16.751  10.488 -25.670  1.00 68.69           H
ATOM   2312 2HD  LYS A 160     -16.951  11.513 -24.263  1.00 68.69           H
ATOM   2313  CE  LYS A 160     -17.119  12.561 -26.141  1.00 68.69           C
ATOM   2314 1HE  LYS A 160     -16.905  13.541 -25.716  1.00 68.69           H
ATOM   2315 2HE  LYS A 160     -16.661  12.535 -27.130  1.00 68.69           H
ATOM   2316  NZ  LYS A 160     -18.582  12.375 -26.262  1.00 68.69           N
ATOM   2317 1HZ  LYS A 160     -18.970  13.112 -26.839  1.00 68.69           H
ATOM   2318 2HZ  LYS A 160     -18.775  11.475 -26.688  1.00 68.69           H
ATOM   2319 3HZ  LYS A 160     -19.004  12.409 -25.340  1.00 68.69           H
ATOM   2320  HN  LYS A 160     -12.617  10.278 -25.979  1.00 68.69           H
ATOM   2321  N   ARG A 161     -11.767   8.830 -23.255  1.00 66.56           N
ATOM   2322  CA  ARG A 161     -11.199   7.904 -22.290  1.00 66.56           C
ATOM   2323  C   ARG A 161     -10.068   8.578 -21.510  1.00 66.56           C
ATOM   2324  O   ARG A 161      -9.901   8.333 -20.316  1.00 66.56           O
ATOM   2325  HA  ARG A 161     -12.028   7.644 -21.631  1.00 66.56           H
ATOM   2326  CB  ARG A 161     -10.658   6.652 -22.981  1.00 66.56           C
ATOM   2327 1HB  ARG A 161     -10.237   6.920 -23.950  1.00 66.56           H
ATOM   2328 2HB  ARG A 161      -9.848   6.226 -22.389  1.00 66.56           H
ATOM   2329  CG  ARG A 161     -11.761   5.609 -23.170  1.00 66.56           C
ATOM   2330 1HG  ARG A 161     -12.156   5.312 -22.198  1.00 66.56           H
ATOM   2331 2HG  ARG A 161     -12.588   6.046 -23.730  1.00 66.56           H
ATOM   2332  CD  ARG A 161     -11.232   4.378 -23.908  1.00 66.56           C
ATOM   2333 1HD  ARG A 161     -11.338   4.516 -24.984  1.00 66.56           H
ATOM   2334 2HD  ARG A 161     -10.169   4.252 -23.706  1.00 66.56           H
ATOM   2335  NE  ARG A 161     -11.975   3.172 -23.479  1.00 66.56           N
ATOM   2336  HE  ARG A 161     -12.929   3.283 -23.203  1.00 66.56           H
ATOM   2337  CZ  ARG A 161     -11.447   1.941 -23.436  1.00 66.56           C
ATOM   2338  NH1 ARG A 161     -10.173   1.734 -23.794  1.00 66.56           N
ATOM   2339 1HH1 ARG A 161      -9.608   2.501 -24.096  1.00 66.56           H
ATOM   2340 2HH1 ARG A 161      -9.787   0.812 -23.760  1.00 66.56           H
ATOM   2341  NH2 ARG A 161     -12.214   0.919 -23.030  1.00 66.56           N
ATOM   2342 1HH2 ARG A 161     -11.836  -0.006 -22.992  1.00 66.56           H
ATOM   2343 2HH2 ARG A 161     -13.164   1.082 -22.764  1.00 66.56           H
ATOM   2344  HN  ARG A 161     -11.703   8.539 -24.209  1.00 66.56           H
ATOM   2345  N   LEU A 162      -9.320   9.412 -22.217  1.00 77.88           N
ATOM   2346  CA  LEU A 162      -8.172  10.076 -21.623  1.00 77.88           C
ATOM   2347  C   LEU A 162      -8.657  11.110 -20.605  1.00 77.88           C
ATOM   2348  O   LEU A 162      -8.019  11.316 -19.573  1.00 77.88           O
ATOM   2349  HA  LEU A 162      -7.593   9.317 -21.096  1.00 77.88           H
ATOM   2350  CB  LEU A 162      -7.268  10.660 -22.711  1.00 77.88           C
ATOM   2351 1HB  LEU A 162      -7.085   9.886 -23.457  1.00 77.88           H
ATOM   2352 2HB  LEU A 162      -7.809  11.463 -23.211  1.00 77.88           H
ATOM   2353  CG  LEU A 162      -5.919  11.206 -22.240  1.00 77.88           C
ATOM   2354  HG  LEU A 162      -6.097  11.878 -21.400  1.00 77.88           H
ATOM   2355  CD1 LEU A 162      -5.018  10.078 -21.733  1.00 77.88           C
ATOM   2356 1HD1 LEU A 162      -5.502   9.574 -20.896  1.00 77.88           H
ATOM   2357 2HD1 LEU A 162      -4.844   9.363 -22.536  1.00 77.88           H
ATOM   2358 3HD1 LEU A 162      -4.065  10.494 -21.404  1.00 77.88           H
ATOM   2359  CD2 LEU A 162      -5.245  12.027 -23.341  1.00 77.88           C
ATOM   2360 1HD2 LEU A 162      -5.081  11.397 -24.215  1.00 77.88           H
ATOM   2361 2HD2 LEU A 162      -5.886  12.865 -23.613  1.00 77.88           H
ATOM   2362 3HD2 LEU A 162      -4.288  12.403 -22.980  1.00 77.88           H
ATOM   2363  HN  LEU A 162      -9.488   9.637 -23.177  1.00 77.88           H
ATOM   2364  N   LEU A 163      -9.780  11.733 -20.931  1.00 81.20           N
ATOM   2365  CA  LEU A 163     -10.379  12.710 -20.038  1.00 81.20           C
ATOM   2366  C   LEU A 163     -10.850  12.008 -18.763  1.00 81.20           C
ATOM   2367  O   LEU A 163     -10.537  12.447 -17.657  1.00 81.20           O
ATOM   2368  HA  LEU A 163      -9.604  13.428 -19.771  1.00 81.20           H
ATOM   2369  CB  LEU A 163     -11.485  13.485 -20.758  1.00 81.20           C
ATOM   2370 1HB  LEU A 163     -11.074  13.894 -21.680  1.00 81.20           H
ATOM   2371 2HB  LEU A 163     -12.268  12.782 -21.042  1.00 81.20           H
ATOM   2372  CG  LEU A 163     -12.127  14.627 -19.967  1.00 81.20           C
ATOM   2373  HG  LEU A 163     -12.442  14.238 -18.999  1.00 81.20           H
ATOM   2374  CD1 LEU A 163     -11.116  15.744 -19.699  1.00 81.20           C
ATOM   2375 1HD1 LEU A 163     -10.280  15.346 -19.122  1.00 81.20           H
ATOM   2376 2HD1 LEU A 163     -10.749  16.137 -20.646  1.00 81.20           H
ATOM   2377 3HD1 LEU A 163     -11.598  16.543 -19.135  1.00 81.20           H
ATOM   2378  CD2 LEU A 163     -13.380  15.147 -20.674  1.00 81.20           C
ATOM   2379 1HD2 LEU A 163     -13.112  15.514 -21.665  1.00 81.20           H
ATOM   2380 2HD2 LEU A 163     -14.105  14.338 -20.771  1.00 81.20           H
ATOM   2381 3HD2 LEU A 163     -13.816  15.958 -20.091  1.00 81.20           H
ATOM   2382  HN  LEU A 163     -10.277  11.579 -21.785  1.00 81.20           H
ATOM   2383  N   TYR A 164     -11.595  10.930 -18.959  1.00 74.26           N
ATOM   2384  CA  TYR A 164     -12.136  10.181 -17.838  1.00 74.26           C
ATOM   2385  C   TYR A 164     -11.016   9.649 -16.942  1.00 74.26           C
ATOM   2386  O   TYR A 164     -11.172   9.577 -15.724  1.00 74.26           O
ATOM   2387  HA  TYR A 164     -12.768  10.853 -17.257  1.00 74.26           H
ATOM   2388  CB  TYR A 164     -12.891   8.997 -18.448  1.00 74.26           C
ATOM   2389 1HB  TYR A 164     -12.259   8.525 -19.200  1.00 74.26           H
ATOM   2390 2HB  TYR A 164     -13.070   8.255 -17.670  1.00 74.26           H
ATOM   2391  CG  TYR A 164     -14.227   9.376 -19.090  1.00 74.26           C
ATOM   2392  CD1 TYR A 164     -15.152  10.110 -18.376  1.00 74.26           C
ATOM   2393  HD1 TYR A 164     -14.931  10.421 -17.355  1.00 74.26           H
ATOM   2394  CD2 TYR A 164     -14.507   8.982 -20.382  1.00 74.26           C
ATOM   2395  HD2 TYR A 164     -13.777   8.402 -20.946  1.00 74.26           H
ATOM   2396  CE1 TYR A 164     -16.410  10.466 -18.980  1.00 74.26           C
ATOM   2397  HE1 TYR A 164     -17.149  11.046 -18.428  1.00 74.26           H
ATOM   2398  CE2 TYR A 164     -15.765   9.338 -20.987  1.00 74.26           C
ATOM   2399  HE2 TYR A 164     -15.999   9.034 -22.007  1.00 74.26           H
ATOM   2400  CZ  TYR A 164     -16.654  10.063 -20.256  1.00 74.26           C
ATOM   2401  OH  TYR A 164     -17.842  10.399 -20.827  1.00 74.26           O
ATOM   2402  HH  TYR A 164     -18.392  10.930 -20.183  1.00 74.26           H
ATOM   2403  HN  TYR A 164     -11.829  10.569 -19.862  1.00 74.26           H
ATOM   2404  N   SER A 165      -9.912   9.289 -17.580  1.00 85.92           N
ATOM   2405  CA  SER A 165      -8.776   8.741 -16.859  1.00 85.92           C
ATOM   2406  C   SER A 165      -8.231   9.778 -15.874  1.00 85.92           C
ATOM   2407  O   SER A 165      -7.793   9.429 -14.779  1.00 85.92           O
ATOM   2408  HA  SER A 165      -9.165   7.873 -16.325  1.00 85.92           H
ATOM   2409  CB  SER A 165      -7.675   8.294 -17.822  1.00 85.92           C
ATOM   2410 1HB  SER A 165      -6.929   7.716 -17.277  1.00 85.92           H
ATOM   2411 2HB  SER A 165      -8.101   7.633 -18.578  1.00 85.92           H
ATOM   2412  OG  SER A 165      -7.044   9.400 -18.461  1.00 85.92           O
ATOM   2413  HG  SER A 165      -7.717  10.113 -18.656  1.00 85.92           H
ATOM   2414  HN  SER A 165      -9.787   9.367 -18.569  1.00 85.92           H
ATOM   2415  N   LYS A 166      -8.275  11.031 -16.300  1.00 82.87           N
ATOM   2416  CA  LYS A 166      -7.829  12.125 -15.454  1.00 82.87           C
ATOM   2417  C   LYS A 166      -8.774  12.257 -14.258  1.00 82.87           C
ATOM   2418  O   LYS A 166      -8.326  12.361 -13.117  1.00 82.87           O
ATOM   2419  HA  LYS A 166      -6.837  11.868 -15.084  1.00 82.87           H
ATOM   2420  CB  LYS A 166      -7.689  13.411 -16.271  1.00 82.87           C
ATOM   2421 1HB  LYS A 166      -8.601  13.586 -16.842  1.00 82.87           H
ATOM   2422 2HB  LYS A 166      -7.566  14.261 -15.600  1.00 82.87           H
ATOM   2423  CG  LYS A 166      -6.493  13.329 -17.222  1.00 82.87           C
ATOM   2424 1HG  LYS A 166      -5.582  13.147 -16.652  1.00 82.87           H
ATOM   2425 2HG  LYS A 166      -6.620  12.483 -17.898  1.00 82.87           H
ATOM   2426  CD  LYS A 166      -6.346  14.619 -18.032  1.00 82.87           C
ATOM   2427 1HD  LYS A 166      -7.244  14.782 -18.628  1.00 82.87           H
ATOM   2428 2HD  LYS A 166      -6.254  15.468 -17.355  1.00 82.87           H
ATOM   2429  CE  LYS A 166      -5.123  14.554 -18.949  1.00 82.87           C
ATOM   2430 1HE  LYS A 166      -4.235  14.314 -18.364  1.00 82.87           H
ATOM   2431 2HE  LYS A 166      -5.250  13.754 -19.679  1.00 82.87           H
ATOM   2432  NZ  LYS A 166      -4.931  15.845 -19.647  1.00 82.87           N
ATOM   2433 1HZ  LYS A 166      -4.123  15.782 -20.257  1.00 82.87           H
ATOM   2434 2HZ  LYS A 166      -5.755  16.057 -20.199  1.00 82.87           H
ATOM   2435 3HZ  LYS A 166      -4.782  16.580 -18.964  1.00 82.87           H
ATOM   2436  HN  LYS A 166      -8.608  11.304 -17.203  1.00 82.87           H
ATOM   2437  N   MET A 167     -10.064  12.248 -14.559  1.00 84.44           N
ATOM   2438  CA  MET A 167     -11.075  12.410 -13.528  1.00 84.44           C
ATOM   2439  C   MET A 167     -10.985  11.289 -12.491  1.00 84.44           C
ATOM   2440  O   MET A 167     -11.045  11.544 -11.289  1.00 84.44           O
ATOM   2441  HA  MET A 167     -10.860  13.369 -13.056  1.00 84.44           H
ATOM   2442  CB  MET A 167     -12.464  12.404 -14.169  1.00 84.44           C
ATOM   2443 1HB  MET A 167     -12.587  11.502 -14.769  1.00 84.44           H
ATOM   2444 2HB  MET A 167     -13.227  12.375 -13.391  1.00 84.44           H
ATOM   2445  CG  MET A 167     -12.669  13.640 -15.047  1.00 84.44           C
ATOM   2446 1HG  MET A 167     -12.557  14.544 -14.448  1.00 84.44           H
ATOM   2447 2HG  MET A 167     -11.905  13.675 -15.823  1.00 84.44           H
ATOM   2448  SD  MET A 167     -14.291  13.599 -15.790  1.00 84.44           S
ATOM   2449  CE  MET A 167     -15.297  13.955 -14.358  1.00 84.44           C
ATOM   2450 1HE  MET A 167     -15.137  13.187 -13.602  1.00 84.44           H
ATOM   2451 2HE  MET A 167     -15.020  14.928 -13.953  1.00 84.44           H
ATOM   2452 3HE  MET A 167     -16.348  13.967 -14.647  1.00 84.44           H
ATOM   2453  HN  MET A 167     -10.421  12.132 -15.486  1.00 84.44           H
ATOM   2454  N   VAL A 168     -10.844  10.071 -12.993  1.00 92.01           N
ATOM   2455  CA  VAL A 168     -10.797   8.905 -12.128  1.00 92.01           C
ATOM   2456  C   VAL A 168      -9.599   9.025 -11.183  1.00 92.01           C
ATOM   2457  O   VAL A 168      -9.711   8.736  -9.993  1.00 92.01           O
ATOM   2458  HA  VAL A 168     -11.711   8.899 -11.535  1.00 92.01           H
ATOM   2459  CB  VAL A 168     -10.769   7.629 -12.971  1.00 92.01           C
ATOM   2460  HB  VAL A 168      -9.966   7.727 -13.701  1.00 92.01           H
ATOM   2461  CG1 VAL A 168     -10.467   6.405 -12.103  1.00 92.01           C
ATOM   2462 1HG1 VAL A 168      -9.495   6.530 -11.625  1.00 92.01           H
ATOM   2463 2HG1 VAL A 168     -11.237   6.303 -11.339  1.00 92.01           H
ATOM   2464 3HG1 VAL A 168     -10.453   5.512 -12.727  1.00 92.01           H
ATOM   2465  CG2 VAL A 168     -12.081   7.448 -13.736  1.00 92.01           C
ATOM   2466 1HG2 VAL A 168     -12.908   7.382 -13.029  1.00 92.01           H
ATOM   2467 2HG2 VAL A 168     -12.236   8.300 -14.397  1.00 92.01           H
ATOM   2468 3HG2 VAL A 168     -12.034   6.533 -14.327  1.00 92.01           H
ATOM   2469  HN  VAL A 168     -10.762   9.876 -13.971  1.00 92.01           H
ATOM   2470  N   CYS A 169      -8.479   9.451 -11.750  1.00 93.73           N
ATOM   2471  CA  CYS A 169      -7.261   9.610 -10.974  1.00 93.73           C
ATOM   2472  C   CYS A 169      -7.534  10.616  -9.854  1.00 93.73           C
ATOM   2473  O   CYS A 169      -7.195  10.370  -8.697  1.00 93.73           O
ATOM   2474  HA  CYS A 169      -7.022   8.629 -10.563  1.00 93.73           H
ATOM   2475  CB  CYS A 169      -6.083  10.038 -11.851  1.00 93.73           C
ATOM   2476 1HB  CYS A 169      -6.378  10.870 -12.490  1.00 93.73           H
ATOM   2477 2HB  CYS A 169      -5.263  10.390 -11.226  1.00 93.73           H
ATOM   2478  SG  CYS A 169      -5.525   8.630 -12.879  1.00 93.73           S
ATOM   2479  HG  CYS A 169      -6.498   8.722 -13.781  1.00 93.73           H
ATOM   2480  HN  CYS A 169      -8.397   9.684 -12.719  1.00 93.73           H
ATOM   2481  N   PHE A 170      -8.143  11.729 -10.237  1.00 93.07           N
ATOM   2482  CA  PHE A 170      -8.432  12.789  -9.286  1.00 93.07           C
ATOM   2483  C   PHE A 170      -9.332  12.283  -8.157  1.00 93.07           C
ATOM   2484  O   PHE A 170      -9.072  12.549  -6.985  1.00 93.07           O
ATOM   2485  HA  PHE A 170      -7.480  13.119  -8.870  1.00 93.07           H
ATOM   2486  CB  PHE A 170      -9.168  13.890 -10.054  1.00 93.07           C
ATOM   2487 1HB  PHE A 170      -8.550  14.208 -10.893  1.00 93.07           H
ATOM   2488 2HB  PHE A 170     -10.085  13.476 -10.472  1.00 93.07           H
ATOM   2489  CG  PHE A 170      -9.518  15.113  -9.204  1.00 93.07           C
ATOM   2490  CD1 PHE A 170     -10.790  15.285  -8.752  1.00 93.07           C
ATOM   2491  HD1 PHE A 170     -11.559  14.552  -8.995  1.00 93.07           H
ATOM   2492  CD2 PHE A 170      -8.559  16.028  -8.900  1.00 93.07           C
ATOM   2493  HD2 PHE A 170      -7.540  15.890  -9.262  1.00 93.07           H
ATOM   2494  CE1 PHE A 170     -11.115  16.420  -7.964  1.00 93.07           C
ATOM   2495  HE1 PHE A 170     -12.134  16.559  -7.602  1.00 93.07           H
ATOM   2496  CE2 PHE A 170      -8.884  17.163  -8.112  1.00 93.07           C
ATOM   2497  HE2 PHE A 170      -8.115  17.896  -7.869  1.00 93.07           H
ATOM   2498  CZ  PHE A 170     -10.156  17.335  -7.660  1.00 93.07           C
ATOM   2499  HZ  PHE A 170     -10.405  18.207  -7.055  1.00 93.07           H
ATOM   2500  HN  PHE A 170      -8.438  11.911 -11.175  1.00 93.07           H
ATOM   2501  N   THR A 171     -10.372  11.562  -8.550  1.00 92.74           N
ATOM   2502  CA  THR A 171     -11.318  11.026  -7.586  1.00 92.74           C
ATOM   2503  C   THR A 171     -10.603  10.113  -6.588  1.00 92.74           C
ATOM   2504  O   THR A 171     -10.912  10.126  -5.398  1.00 92.74           O
ATOM   2505  HA  THR A 171     -11.736  11.856  -7.017  1.00 92.74           H
ATOM   2506  CB  THR A 171     -12.435  10.324  -8.360  1.00 92.74           C
ATOM   2507  HB  THR A 171     -12.062   9.426  -8.854  1.00 92.74           H
ATOM   2508  OG1 THR A 171     -12.947  11.334  -9.225  1.00 92.74           O
ATOM   2509  HG1 THR A 171     -12.480  11.296 -10.109  1.00 92.74           H
ATOM   2510  CG2 THR A 171     -13.625   9.958  -7.470  1.00 92.74           C
ATOM   2511 1HG2 THR A 171     -14.040  10.864  -7.029  1.00 92.74           H
ATOM   2512 2HG2 THR A 171     -13.293   9.288  -6.677  1.00 92.74           H
ATOM   2513 3HG2 THR A 171     -14.388   9.462  -8.069  1.00 92.74           H
ATOM   2514  HN  THR A 171     -10.572  11.343  -9.505  1.00 92.74           H
ATOM   2515  N   ILE A 172      -9.661   9.341  -7.110  1.00 93.67           N
ATOM   2516  CA  ILE A 172      -8.923   8.399  -6.286  1.00 93.67           C
ATOM   2517  C   ILE A 172      -8.136   9.167  -5.222  1.00 93.67           C
ATOM   2518  O   ILE A 172      -8.151   8.800  -4.048  1.00 93.67           O
ATOM   2519  HA  ILE A 172      -9.652   7.763  -5.784  1.00 93.67           H
ATOM   2520  CB  ILE A 172      -8.053   7.492  -7.158  1.00 93.67           C
ATOM   2521  HB  ILE A 172      -7.555   8.110  -7.905  1.00 93.67           H
ATOM   2522  CG1 ILE A 172      -8.909   6.473  -7.913  1.00 93.67           C
ATOM   2523 1HG1 ILE A 172      -9.309   5.738  -7.214  1.00 93.67           H
ATOM   2524 2HG1 ILE A 172      -9.762   6.976  -8.369  1.00 93.67           H
ATOM   2525  CG2 ILE A 172      -6.959   6.818  -6.327  1.00 93.67           C
ATOM   2526 1HG2 ILE A 172      -6.325   7.580  -5.875  1.00 93.67           H
ATOM   2527 2HG2 ILE A 172      -7.418   6.215  -5.544  1.00 93.67           H
ATOM   2528 3HG2 ILE A 172      -6.356   6.178  -6.972  1.00 93.67           H
ATOM   2529  CD1 ILE A 172      -8.091   5.763  -8.994  1.00 93.67           C
ATOM   2530 1HD1 ILE A 172      -7.714   6.498  -9.705  1.00 93.67           H
ATOM   2531 2HD1 ILE A 172      -7.253   5.242  -8.532  1.00 93.67           H
ATOM   2532 3HD1 ILE A 172      -8.724   5.045  -9.516  1.00 93.67           H
ATOM   2533  HN  ILE A 172      -9.401   9.352  -8.076  1.00 93.67           H
ATOM   2534  N   TRP A 173      -7.467  10.220  -5.671  1.00 91.81           N
ATOM   2535  CA  TRP A 173      -6.601  10.986  -4.791  1.00 91.81           C
ATOM   2536  C   TRP A 173      -7.469  11.606  -3.695  1.00 91.81           C
ATOM   2537  O   TRP A 173      -7.104  11.582  -2.521  1.00 91.81           O
ATOM   2538  HA  TRP A 173      -5.880  10.297  -4.351  1.00 91.81           H
ATOM   2539  CB  TRP A 173      -5.800  12.025  -5.580  1.00 91.81           C
ATOM   2540 1HB  TRP A 173      -6.462  12.510  -6.297  1.00 91.81           H
ATOM   2541 2HB  TRP A 173      -5.453  12.797  -4.894  1.00 91.81           H
ATOM   2542  CG  TRP A 173      -4.597  11.447  -6.326  1.00 91.81           C
ATOM   2543  CD1 TRP A 173      -4.424  11.334  -7.650  1.00 91.81           C
ATOM   2544  HD1 TRP A 173      -5.154  11.654  -8.394  1.00 91.81           H
ATOM   2545  CD2 TRP A 173      -3.397  10.905  -5.735  1.00 91.81           C
ATOM   2546  NE1 TRP A 173      -3.206  10.761  -7.954  1.00 91.81           N
ATOM   2547  HE1 TRP A 173      -2.852  10.573  -8.871  1.00 91.81           H
ATOM   2548  CE2 TRP A 173      -2.562  10.492  -6.752  1.00 91.81           C
ATOM   2549  CE3 TRP A 173      -3.030  10.769  -4.384  1.00 91.81           C
ATOM   2550  HE3 TRP A 173      -3.672  11.087  -3.563  1.00 91.81           H
ATOM   2551  CZ2 TRP A 173      -1.306   9.914  -6.527  1.00 91.81           C
ATOM   2552  HZ2 TRP A 173      -0.665   9.596  -7.348  1.00 91.81           H
ATOM   2553  CZ3 TRP A 173      -1.772  10.190  -4.176  1.00 91.81           C
ATOM   2554  HZ3 TRP A 173      -1.439  10.061  -3.146  1.00 91.81           H
ATOM   2555  CH2 TRP A 173      -0.920   9.768  -5.189  1.00 91.81           C
ATOM   2556  HH2 TRP A 173       0.046   9.326  -4.944  1.00 91.81           H
ATOM   2557  HN  TRP A 173      -7.511  10.549  -6.614  1.00 91.81           H
ATOM   2558  N   VAL A 174      -8.603  12.147  -4.117  1.00 95.31           N
ATOM   2559  CA  VAL A 174      -9.510  12.802  -3.191  1.00 95.31           C
ATOM   2560  C   VAL A 174      -9.994  11.787  -2.153  1.00 95.31           C
ATOM   2561  O   VAL A 174     -10.022  12.079  -0.959  1.00 95.31           O
ATOM   2562  HA  VAL A 174      -8.950  13.585  -2.680  1.00 95.31           H
ATOM   2563  CB  VAL A 174     -10.656  13.463  -3.959  1.00 95.31           C
ATOM   2564  HB  VAL A 174     -11.109  12.707  -4.601  1.00 95.31           H
ATOM   2565  CG1 VAL A 174     -11.734  13.975  -3.003  1.00 95.31           C
ATOM   2566 1HG1 VAL A 174     -12.135  13.141  -2.427  1.00 95.31           H
ATOM   2567 2HG1 VAL A 174     -11.299  14.710  -2.324  1.00 95.31           H
ATOM   2568 3HG1 VAL A 174     -12.537  14.441  -3.575  1.00 95.31           H
ATOM   2569  CG2 VAL A 174     -10.137  14.590  -4.855  1.00 95.31           C
ATOM   2570 1HG2 VAL A 174      -9.647  15.345  -4.241  1.00 95.31           H
ATOM   2571 2HG2 VAL A 174      -9.423  14.185  -5.572  1.00 95.31           H
ATOM   2572 3HG2 VAL A 174     -10.972  15.043  -5.390  1.00 95.31           H
ATOM   2573  HN  VAL A 174      -8.903  12.143  -5.071  1.00 95.31           H
ATOM   2574  N   LEU A 175     -10.362  10.614  -2.648  1.00 89.82           N
ATOM   2575  CA  LEU A 175     -10.913   9.579  -1.789  1.00 89.82           C
ATOM   2576  C   LEU A 175      -9.854   9.151  -0.770  1.00 89.82           C
ATOM   2577  O   LEU A 175     -10.145   9.030   0.419  1.00 89.82           O
ATOM   2578  HA  LEU A 175     -11.754  10.016  -1.250  1.00 89.82           H
ATOM   2579  CB  LEU A 175     -11.463   8.423  -2.627  1.00 89.82           C
ATOM   2580 1HB  LEU A 175     -12.211   8.822  -3.312  1.00 89.82           H
ATOM   2581 2HB  LEU A 175     -10.652   8.025  -3.237  1.00 89.82           H
ATOM   2582  CG  LEU A 175     -12.091   7.268  -1.846  1.00 89.82           C
ATOM   2583  HG  LEU A 175     -11.358   6.904  -1.126  1.00 89.82           H
ATOM   2584  CD1 LEU A 175     -13.309   7.741  -1.050  1.00 89.82           C
ATOM   2585 1HD1 LEU A 175     -13.004   8.515  -0.346  1.00 89.82           H
ATOM   2586 2HD1 LEU A 175     -14.054   8.146  -1.735  1.00 89.82           H
ATOM   2587 3HD1 LEU A 175     -13.736   6.900  -0.504  1.00 89.82           H
ATOM   2588  CD2 LEU A 175     -12.431   6.099  -2.773  1.00 89.82           C
ATOM   2589 1HD2 LEU A 175     -13.138   6.432  -3.533  1.00 89.82           H
ATOM   2590 2HD2 LEU A 175     -11.521   5.742  -3.255  1.00 89.82           H
ATOM   2591 3HD2 LEU A 175     -12.876   5.292  -2.192  1.00 89.82           H
ATOM   2592  HN  LEU A 175     -10.289  10.366  -3.614  1.00 89.82           H
ATOM   2593  N   ALA A 176      -8.648   8.933  -1.274  1.00 94.93           N
ATOM   2594  CA  ALA A 176      -7.565   8.446  -0.437  1.00 94.93           C
ATOM   2595  C   ALA A 176      -7.272   9.472   0.659  1.00 94.93           C
ATOM   2596  O   ALA A 176      -6.998   9.105   1.801  1.00 94.93           O
ATOM   2597  HA  ALA A 176      -7.895   7.516   0.026  1.00 94.93           H
ATOM   2598  CB  ALA A 176      -6.339   8.156  -1.306  1.00 94.93           C
ATOM   2599 1HB  ALA A 176      -6.592   7.400  -2.050  1.00 94.93           H
ATOM   2600 2HB  ALA A 176      -6.026   9.071  -1.810  1.00 94.93           H
ATOM   2601 3HB  ALA A 176      -5.527   7.791  -0.678  1.00 94.93           H
ATOM   2602  HN  ALA A 176      -8.407   9.083  -2.233  1.00 94.93           H
ATOM   2603  N   ALA A 177      -7.341  10.738   0.274  1.00 94.91           N
ATOM   2604  CA  ALA A 177      -7.058  11.819   1.203  1.00 94.91           C
ATOM   2605  C   ALA A 177      -8.061  11.769   2.358  1.00 94.91           C
ATOM   2606  O   ALA A 177      -7.678  11.873   3.522  1.00 94.91           O
ATOM   2607  HA  ALA A 177      -6.054  11.663   1.598  1.00 94.91           H
ATOM   2608  CB  ALA A 177      -7.093  13.155   0.458  1.00 94.91           C
ATOM   2609 1HB  ALA A 177      -6.343  13.150  -0.332  1.00 94.91           H
ATOM   2610 2HB  ALA A 177      -8.081  13.301   0.021  1.00 94.91           H
ATOM   2611 3HB  ALA A 177      -6.881  13.965   1.156  1.00 94.91           H
ATOM   2612  HN  ALA A 177      -7.583  11.029  -0.651  1.00 94.91           H
ATOM   2613  N   ALA A 178      -9.325  11.609   1.995  1.00 95.00           N
ATOM   2614  CA  ALA A 178     -10.392  11.606   2.981  1.00 95.00           C
ATOM   2615  C   ALA A 178     -10.189  10.434   3.943  1.00 95.00           C
ATOM   2616  O   ALA A 178     -10.465  10.550   5.136  1.00 95.00           O
ATOM   2617  HA  ALA A 178     -10.329  12.539   3.541  1.00 95.00           H
ATOM   2618  CB  ALA A 178     -11.745  11.548   2.269  1.00 95.00           C
ATOM   2619 1HB  ALA A 178     -11.852  12.418   1.621  1.00 95.00           H
ATOM   2620 2HB  ALA A 178     -11.802  10.640   1.670  1.00 95.00           H
ATOM   2621 3HB  ALA A 178     -12.546  11.547   3.009  1.00 95.00           H
ATOM   2622  HN  ALA A 178      -9.624  11.482   1.049  1.00 95.00           H
ATOM   2623  N   LEU A 179      -9.708   9.331   3.388  1.00 92.14           N
ATOM   2624  CA  LEU A 179      -9.534   8.116   4.166  1.00 92.14           C
ATOM   2625  C   LEU A 179      -8.340   8.286   5.107  1.00 92.14           C
ATOM   2626  O   LEU A 179      -8.083   7.428   5.950  1.00 92.14           O
ATOM   2627  HA  LEU A 179     -10.432   7.982   4.768  1.00 92.14           H
ATOM   2628  CB  LEU A 179      -9.422   6.900   3.244  1.00 92.14           C
ATOM   2629 1HB  LEU A 179      -8.621   7.085   2.528  1.00 92.14           H
ATOM   2630 2HB  LEU A 179      -9.123   6.041   3.843  1.00 92.14           H
ATOM   2631  CG  LEU A 179     -10.687   6.529   2.467  1.00 92.14           C
ATOM   2632  HG  LEU A 179     -11.046   7.421   1.953  1.00 92.14           H
ATOM   2633  CD1 LEU A 179     -10.384   5.481   1.394  1.00 92.14           C
ATOM   2634 1HD1 LEU A 179      -9.648   5.879   0.695  1.00 92.14           H
ATOM   2635 2HD1 LEU A 179      -9.987   4.582   1.866  1.00 92.14           H
ATOM   2636 3HD1 LEU A 179     -11.300   5.236   0.857  1.00 92.14           H
ATOM   2637  CD2 LEU A 179     -11.799   6.075   3.414  1.00 92.14           C
ATOM   2638 1HD2 LEU A 179     -11.465   5.202   3.975  1.00 92.14           H
ATOM   2639 2HD2 LEU A 179     -12.038   6.882   4.107  1.00 92.14           H
ATOM   2640 3HD2 LEU A 179     -12.686   5.817   2.836  1.00 92.14           H
ATOM   2641  HN  LEU A 179      -9.441   9.259   2.427  1.00 92.14           H
ATOM   2642  N   CYS A 180      -7.642   9.399   4.932  1.00 91.27           N
ATOM   2643  CA  CYS A 180      -6.456   9.671   5.725  1.00 91.27           C
ATOM   2644  C   CYS A 180      -6.863  10.543   6.915  1.00 91.27           C
ATOM   2645  O   CYS A 180      -6.040  10.846   7.777  1.00 91.27           O
ATOM   2646  HA  CYS A 180      -6.078   8.706   6.064  1.00 91.27           H
ATOM   2647  CB  CYS A 180      -5.354  10.325   4.889  1.00 91.27           C
ATOM   2648 1HB  CYS A 180      -5.714  11.263   4.468  1.00 91.27           H
ATOM   2649 2HB  CYS A 180      -4.500  10.566   5.522  1.00 91.27           H
ATOM   2650  SG  CYS A 180      -4.835   9.196   3.545  1.00 91.27           S
ATOM   2651  HG  CYS A 180      -5.727   9.622   2.654  1.00 91.27           H
ATOM   2652  HN  CYS A 180      -7.876  10.105   4.264  1.00 91.27           H
ATOM   2653  N   ILE A 181      -8.133  10.921   6.923  1.00 91.22           N
ATOM   2654  CA  ILE A 181      -8.635  11.834   7.936  1.00 91.22           C
ATOM   2655  C   ILE A 181      -8.349  11.257   9.324  1.00 91.22           C
ATOM   2656  O   ILE A 181      -7.843  11.958  10.199  1.00 91.22           O
ATOM   2657  HA  ILE A 181      -8.087  12.771   7.832  1.00 91.22           H
ATOM   2658  CB  ILE A 181     -10.113  12.145   7.691  1.00 91.22           C
ATOM   2659  HB  ILE A 181     -10.634  11.205   7.509  1.00 91.22           H
ATOM   2660  CG1 ILE A 181     -10.292  13.011   6.443  1.00 91.22           C
ATOM   2661 1HG1 ILE A 181      -9.854  13.994   6.612  1.00 91.22           H
ATOM   2662 2HG1 ILE A 181      -9.756  12.563   5.606  1.00 91.22           H
ATOM   2663  CG2 ILE A 181     -10.751  12.783   8.927  1.00 91.22           C
ATOM   2664 1HG2 ILE A 181     -10.672  12.097   9.771  1.00 91.22           H
ATOM   2665 2HG2 ILE A 181     -10.233  13.712   9.165  1.00 91.22           H
ATOM   2666 3HG2 ILE A 181     -11.801  12.993   8.726  1.00 91.22           H
ATOM   2667  CD1 ILE A 181     -11.772  13.159   6.086  1.00 91.22           C
ATOM   2668 1HD1 ILE A 181     -12.201  12.176   5.894  1.00 91.22           H
ATOM   2669 2HD1 ILE A 181     -12.300  13.629   6.916  1.00 91.22           H
ATOM   2670 3HD1 ILE A 181     -11.871  13.779   5.195  1.00 91.22           H
ATOM   2671  HN  ILE A 181      -8.812  10.615   6.256  1.00 91.22           H
ATOM   2672  N   PRO A 182      -8.666   9.975   9.550  1.00 92.81           N
ATOM   2673  CA  PRO A 182      -8.454   9.366  10.865  1.00 92.81           C
ATOM   2674  C   PRO A 182      -7.029   9.549  11.363  1.00 92.81           C
ATOM   2675  O   PRO A 182      -6.813   9.891  12.524  1.00 92.81           O
ATOM   2676  HA  PRO A 182      -9.081   9.856  11.610  1.00 92.81           H
ATOM   2677  CB  PRO A 182      -8.791   7.891  10.640  1.00 92.81           C
ATOM   2678 1HB  PRO A 182      -7.906   7.313  10.375  1.00 92.81           H
ATOM   2679 2HB  PRO A 182      -9.213   7.434  11.535  1.00 92.81           H
ATOM   2680  CG  PRO A 182      -9.800   7.930   9.499  1.00 92.81           C
ATOM   2681 1HG  PRO A 182      -9.873   6.969   8.989  1.00 92.81           H
ATOM   2682 2HG  PRO A 182     -10.804   8.165   9.853  1.00 92.81           H
ATOM   2683  CD  PRO A 182      -9.246   9.016   8.592  1.00 92.81           C
ATOM   2684 1HD  PRO A 182      -8.491   8.627   7.908  1.00 92.81           H
ATOM   2685 2HD  PRO A 182     -10.025   9.468   7.978  1.00 92.81           H
ATOM   2686  N   GLU A 183      -6.087   9.315  10.461  1.00 89.69           N
ATOM   2687  CA  GLU A 183      -4.679   9.387  10.814  1.00 89.69           C
ATOM   2688  C   GLU A 183      -4.316  10.805  11.261  1.00 89.69           C
ATOM   2689  O   GLU A 183      -3.552  10.985  12.208  1.00 89.69           O
ATOM   2690  HA  GLU A 183      -4.553   8.694  11.645  1.00 89.69           H
ATOM   2691  CB  GLU A 183      -3.798   8.937   9.647  1.00 89.69           C
ATOM   2692 1HB  GLU A 183      -4.241   9.261   8.706  1.00 89.69           H
ATOM   2693 2HB  GLU A 183      -2.781   9.303   9.792  1.00 89.69           H
ATOM   2694  CG  GLU A 183      -3.702   7.412   9.589  1.00 89.69           C
ATOM   2695 1HG  GLU A 183      -2.998   7.117   8.811  1.00 89.69           H
ATOM   2696 2HG  GLU A 183      -3.312   7.032  10.533  1.00 89.69           H
ATOM   2697  CD  GLU A 183      -5.070   6.787   9.309  1.00 89.69           C
ATOM   2698  OE1 GLU A 183      -5.250   5.614   9.702  1.00 89.69           O
ATOM   2699  OE2 GLU A 183      -5.906   7.497   8.708  1.00 89.69           O
ATOM   2700  HN  GLU A 183      -6.272   9.081   9.507  1.00 89.69           H
ATOM   2701  N   ILE A 184      -4.880  11.776  10.557  1.00 91.08           N
ATOM   2702  CA  ILE A 184      -4.572  13.170  10.825  1.00 91.08           C
ATOM   2703  C   ILE A 184      -4.991  13.515  12.256  1.00 91.08           C
ATOM   2704  O   ILE A 184      -4.292  14.250  12.951  1.00 91.08           O
ATOM   2705  HA  ILE A 184      -3.491  13.288  10.744  1.00 91.08           H
ATOM   2706  CB  ILE A 184      -5.206  14.072   9.764  1.00 91.08           C
ATOM   2707  HB  ILE A 184      -6.269  13.835   9.705  1.00 91.08           H
ATOM   2708  CG1 ILE A 184      -4.605  13.802   8.384  1.00 91.08           C
ATOM   2709 1HG1 ILE A 184      -3.576  14.160   8.355  1.00 91.08           H
ATOM   2710 2HG1 ILE A 184      -4.574  12.728   8.201  1.00 91.08           H
ATOM   2711  CG2 ILE A 184      -5.094  15.546  10.160  1.00 91.08           C
ATOM   2712 1HG2 ILE A 184      -5.607  15.708  11.108  1.00 91.08           H
ATOM   2713 2HG2 ILE A 184      -4.043  15.815  10.264  1.00 91.08           H
ATOM   2714 3HG2 ILE A 184      -5.553  16.165   9.389  1.00 91.08           H
ATOM   2715  CD1 ILE A 184      -5.421  14.489   7.286  1.00 91.08           C
ATOM   2716 1HD1 ILE A 184      -6.443  14.110   7.303  1.00 91.08           H
ATOM   2717 2HD1 ILE A 184      -5.429  15.565   7.459  1.00 91.08           H
ATOM   2718 3HD1 ILE A 184      -4.971  14.280   6.315  1.00 91.08           H
ATOM   2719  HN  ILE A 184      -5.535  11.622   9.817  1.00 91.08           H
ATOM   2720  N   LEU A 185      -6.130  12.967  12.653  1.00 91.23           N
ATOM   2721  CA  LEU A 185      -6.757  13.365  13.902  1.00 91.23           C
ATOM   2722  C   LEU A 185      -6.026  12.699  15.069  1.00 91.23           C
ATOM   2723  O   LEU A 185      -5.641  13.367  16.028  1.00 91.23           O
ATOM   2724  HA  LEU A 185      -6.642  14.445  13.994  1.00 91.23           H
ATOM   2725  CB  LEU A 185      -8.257  13.070  13.866  1.00 91.23           C
ATOM   2726 1HB  LEU A 185      -8.395  12.018  13.617  1.00 91.23           H
ATOM   2727 2HB  LEU A 185      -8.660  13.216  14.869  1.00 91.23           H
ATOM   2728  CG  LEU A 185      -9.083  13.909  12.888  1.00 91.23           C
ATOM   2729  HG  LEU A 185      -8.702  13.734  11.882  1.00 91.23           H
ATOM   2730  CD1 LEU A 185     -10.550  13.476  12.898  1.00 91.23           C
ATOM   2731 1HD1 LEU A 185     -10.622  12.428  12.607  1.00 91.23           H
ATOM   2732 2HD1 LEU A 185     -10.960  13.603  13.900  1.00 91.23           H
ATOM   2733 3HD1 LEU A 185     -11.114  14.088  12.194  1.00 91.23           H
ATOM   2734  CD2 LEU A 185      -8.924  15.403  13.178  1.00 91.23           C
ATOM   2735 1HD2 LEU A 185      -9.263  15.614  14.192  1.00 91.23           H
ATOM   2736 2HD2 LEU A 185      -7.875  15.682  13.079  1.00 91.23           H
ATOM   2737 3HD2 LEU A 185      -9.521  15.976  12.469  1.00 91.23           H
ATOM   2738  HN  LEU A 185      -6.622  12.264  12.139  1.00 91.23           H
ATOM   2739  N   TYR A 186      -5.858  11.390  14.951  1.00 91.73           N
ATOM   2740  CA  TYR A 186      -5.591  10.561  16.114  1.00 91.73           C
ATOM   2741  C   TYR A 186      -4.125  10.123  16.150  1.00 91.73           C
ATOM   2742  O   TYR A 186      -3.701   9.440  17.081  1.00 91.73           O
ATOM   2743  HA  TYR A 186      -5.808  11.151  17.005  1.00 91.73           H
ATOM   2744  CB  TYR A 186      -6.477   9.323  15.963  1.00 91.73           C
ATOM   2745 1HB  TYR A 186      -6.150   8.759  15.090  1.00 91.73           H
ATOM   2746 2HB  TYR A 186      -6.335   8.679  16.831  1.00 91.73           H
ATOM   2747  CG  TYR A 186      -7.967   9.639  15.819  1.00 91.73           C
ATOM   2748  CD1 TYR A 186      -8.579  10.502  16.705  1.00 91.73           C
ATOM   2749  HD1 TYR A 186      -8.001  10.959  17.508  1.00 91.73           H
ATOM   2750  CD2 TYR A 186      -8.700   9.060  14.802  1.00 91.73           C
ATOM   2751  HD2 TYR A 186      -8.216   8.379  14.102  1.00 91.73           H
ATOM   2752  CE1 TYR A 186      -9.982  10.799  16.569  1.00 91.73           C
ATOM   2753  HE1 TYR A 186     -10.477  11.479  17.262  1.00 91.73           H
ATOM   2754  CE2 TYR A 186     -10.102   9.357  14.666  1.00 91.73           C
ATOM   2755  HE2 TYR A 186     -10.692   8.907  13.867  1.00 91.73           H
ATOM   2756  CZ  TYR A 186     -10.674  10.212  15.556  1.00 91.73           C
ATOM   2757  OH  TYR A 186     -11.998  10.493  15.427  1.00 91.73           O
ATOM   2758  HH  TYR A 186     -12.387   9.969  14.669  1.00 91.73           H
ATOM   2759  HN  TYR A 186      -5.902  10.897  14.082  1.00 91.73           H
ATOM   2760  N   SER A 187      -3.393  10.535  15.126  1.00 92.59           N
ATOM   2761  CA  SER A 187      -1.948  10.382  15.130  1.00 92.59           C
ATOM   2762  C   SER A 187      -1.324  11.336  16.151  1.00 92.59           C
ATOM   2763  O   SER A 187      -1.513  12.549  16.068  1.00 92.59           O
ATOM   2764  HA  SER A 187      -1.768   9.345  15.416  1.00 92.59           H
ATOM   2765  CB  SER A 187      -1.363  10.636  13.739  1.00 92.59           C
ATOM   2766 1HB  SER A 187      -1.627  11.642  13.413  1.00 92.59           H
ATOM   2767 2HB  SER A 187      -0.275  10.592  13.790  1.00 92.59           H
ATOM   2768  OG  SER A 187      -1.831   9.689  12.783  1.00 92.59           O
ATOM   2769  HG  SER A 187      -2.349  10.155  12.065  1.00 92.59           H
ATOM   2770  HN  SER A 187      -3.770  10.965  14.306  1.00 92.59           H
ATOM   2771  N   GLN A 188      -0.592  10.752  17.089  1.00 85.47           N
ATOM   2772  CA  GLN A 188       0.170  11.541  18.042  1.00 85.47           C
ATOM   2773  C   GLN A 188       1.397  10.760  18.515  1.00 85.47           C
ATOM   2774  O   GLN A 188       1.525   9.568  18.238  1.00 85.47           O
ATOM   2775  HA  GLN A 188       0.485  12.430  17.496  1.00 85.47           H
ATOM   2776  CB  GLN A 188      -0.702  11.962  19.226  1.00 85.47           C
ATOM   2777 1HB  GLN A 188      -0.130  12.607  19.893  1.00 85.47           H
ATOM   2778 2HB  GLN A 188      -1.550  12.546  18.868  1.00 85.47           H
ATOM   2779  CG  GLN A 188      -1.206  10.741  19.998  1.00 85.47           C
ATOM   2780 1HG  GLN A 188      -1.711  10.058  19.316  1.00 85.47           H
ATOM   2781 2HG  GLN A 188      -0.360  10.200  20.422  1.00 85.47           H
ATOM   2782  CD  GLN A 188      -2.165  11.156  21.116  1.00 85.47           C
ATOM   2783  OE1 GLN A 188      -2.610  12.289  21.198  1.00 85.47           O
ATOM   2784  NE2 GLN A 188      -2.457  10.179  21.969  1.00 85.47           N
ATOM   2785 1HE2 GLN A 188      -2.058   9.270  21.844  1.00 85.47           H
ATOM   2786 2HE2 GLN A 188      -3.076  10.352  22.735  1.00 85.47           H
ATOM   2787  HN  GLN A 188      -0.516   9.762  17.203  1.00 85.47           H
ATOM   2788  N   ILE A 189       2.270  11.463  19.222  1.00 90.06           N
ATOM   2789  CA  ILE A 189       3.411  10.822  19.855  1.00 90.06           C
ATOM   2790  C   ILE A 189       2.987  10.262  21.214  1.00 90.06           C
ATOM   2791  O   ILE A 189       2.417  10.979  22.034  1.00 90.06           O
ATOM   2792  HA  ILE A 189       3.713   9.991  19.218  1.00 90.06           H
ATOM   2793  CB  ILE A 189       4.594  11.788  19.930  1.00 90.06           C
ATOM   2794  HB  ILE A 189       4.284  12.665  20.498  1.00 90.06           H
ATOM   2795  CG1 ILE A 189       4.997  12.272  18.536  1.00 90.06           C
ATOM   2796 1HG1 ILE A 189       5.367  11.432  17.948  1.00 90.06           H
ATOM   2797 2HG1 ILE A 189       4.123  12.663  18.016  1.00 90.06           H
ATOM   2798  CG2 ILE A 189       5.770  11.158  20.680  1.00 90.06           C
ATOM   2799 1HG2 ILE A 189       5.460  10.905  21.694  1.00 90.06           H
ATOM   2800 2HG2 ILE A 189       6.089  10.254  20.161  1.00 90.06           H
ATOM   2801 3HG2 ILE A 189       6.597  11.866  20.719  1.00 90.06           H
ATOM   2802  CD1 ILE A 189       6.074  13.356  18.621  1.00 90.06           C
ATOM   2803 1HD1 ILE A 189       5.691  14.204  19.188  1.00 90.06           H
ATOM   2804 2HD1 ILE A 189       6.956  12.953  19.120  1.00 90.06           H
ATOM   2805 3HD1 ILE A 189       6.342  13.682  17.616  1.00 90.06           H
ATOM   2806  HN  ILE A 189       2.207  12.451  19.366  1.00 90.06           H
ATOM   2807  N   LYS A 190       3.281   8.985  21.410  1.00 85.46           N
ATOM   2808  CA  LYS A 190       3.025   8.345  22.689  1.00 85.46           C
ATOM   2809  C   LYS A 190       4.347   7.862  23.287  1.00 85.46           C
ATOM   2810  O   LYS A 190       5.225   7.393  22.565  1.00 85.46           O
ATOM   2811  HA  LYS A 190       2.601   9.099  23.352  1.00 85.46           H
ATOM   2812  CB  LYS A 190       1.979   7.239  22.534  1.00 85.46           C
ATOM   2813 1HB  LYS A 190       1.076   7.647  22.082  1.00 85.46           H
ATOM   2814 2HB  LYS A 190       2.355   6.471  21.858  1.00 85.46           H
ATOM   2815  CG  LYS A 190       1.640   6.612  23.888  1.00 85.46           C
ATOM   2816 1HG  LYS A 190       2.544   6.201  24.339  1.00 85.46           H
ATOM   2817 2HG  LYS A 190       1.267   7.380  24.565  1.00 85.46           H
ATOM   2818  CD  LYS A 190       0.593   5.507  23.734  1.00 85.46           C
ATOM   2819 1HD  LYS A 190      -0.345   5.937  23.383  1.00 85.46           H
ATOM   2820 2HD  LYS A 190       0.920   4.794  22.978  1.00 85.46           H
ATOM   2821  CE  LYS A 190       0.362   4.782  25.062  1.00 85.46           C
ATOM   2822 1HE  LYS A 190       1.319   4.544  25.524  1.00 85.46           H
ATOM   2823 2HE  LYS A 190      -0.172   5.435  25.752  1.00 85.46           H
ATOM   2824  NZ  LYS A 190      -0.414   3.540  24.845  1.00 85.46           N
ATOM   2825 1HZ  LYS A 190      -0.954   3.330  25.677  1.00 85.46           H
ATOM   2826 2HZ  LYS A 190      -1.040   3.665  24.058  1.00 85.46           H
ATOM   2827 3HZ  LYS A 190       0.222   2.774  24.653  1.00 85.46           H
ATOM   2828  HN  LYS A 190       3.687   8.392  20.714  1.00 85.46           H
ATOM   2829  N   GLU A 191       4.449   7.994  24.602  1.00 76.03           N
ATOM   2830  CA  GLU A 191       5.622   7.517  25.314  1.00 76.03           C
ATOM   2831  C   GLU A 191       5.360   6.125  25.894  1.00 76.03           C
ATOM   2832  O   GLU A 191       4.418   5.935  26.661  1.00 76.03           O
ATOM   2833  HA  GLU A 191       6.413   7.463  24.566  1.00 76.03           H
ATOM   2834  CB  GLU A 191       6.035   8.499  26.411  1.00 76.03           C
ATOM   2835 1HB  GLU A 191       5.862   9.521  26.074  1.00 76.03           H
ATOM   2836 2HB  GLU A 191       5.513   8.257  27.337  1.00 76.03           H
ATOM   2837  CG  GLU A 191       7.530   8.383  26.717  1.00 76.03           C
ATOM   2838 1HG  GLU A 191       7.733   7.426  27.198  1.00 76.03           H
ATOM   2839 2HG  GLU A 191       8.097   8.399  25.786  1.00 76.03           H
ATOM   2840  CD  GLU A 191       7.994   9.524  27.624  1.00 76.03           C
ATOM   2841  OE1 GLU A 191       9.226   9.718  27.705  1.00 76.03           O
ATOM   2842  OE2 GLU A 191       7.107  10.177  28.215  1.00 76.03           O
ATOM   2843  HN  GLU A 191       3.749   8.418  25.177  1.00 76.03           H
ATOM   2844  N   GLU A 192       6.211   5.187  25.504  1.00 73.93           N
ATOM   2845  CA  GLU A 192       6.050   3.807  25.929  1.00 73.93           C
ATOM   2846  C   GLU A 192       7.367   3.268  26.492  1.00 73.93           C
ATOM   2847  O   GLU A 192       8.355   3.153  25.767  1.00 73.93           O
ATOM   2848  HA  GLU A 192       5.296   3.833  26.715  1.00 73.93           H
ATOM   2849  CB  GLU A 192       5.547   2.934  24.779  1.00 73.93           C
ATOM   2850 1HB  GLU A 192       4.593   3.316  24.417  1.00 73.93           H
ATOM   2851 2HB  GLU A 192       6.310   2.875  24.002  1.00 73.93           H
ATOM   2852  CG  GLU A 192       5.298   1.499  25.248  1.00 73.93           C
ATOM   2853 1HG  GLU A 192       5.021   0.877  24.396  1.00 73.93           H
ATOM   2854 2HG  GLU A 192       6.217   1.083  25.661  1.00 73.93           H
ATOM   2855  CD  GLU A 192       4.191   1.451  26.302  1.00 73.93           C
ATOM   2856  OE1 GLU A 192       4.221   0.502  27.115  1.00 73.93           O
ATOM   2857  OE2 GLU A 192       3.338   2.365  26.271  1.00 73.93           O
ATOM   2858  HN  GLU A 192       6.998   5.357  24.910  1.00 73.93           H
ATOM   2859  N   SER A 193       7.339   2.952  27.778  1.00 74.86           N
ATOM   2860  CA  SER A 193       8.500   2.370  28.431  1.00 74.86           C
ATOM   2861  C   SER A 193       9.720   3.270  28.229  1.00 74.86           C
ATOM   2862  O   SER A 193      10.836   2.780  28.062  1.00 74.86           O
ATOM   2863  HA  SER A 193       8.238   2.313  29.488  1.00 74.86           H
ATOM   2864  CB  SER A 193       8.783   0.964  27.900  1.00 74.86           C
ATOM   2865 1HB  SER A 193       9.020   1.019  26.838  1.00 74.86           H
ATOM   2866 2HB  SER A 193       9.661   0.557  28.402  1.00 74.86           H
ATOM   2867  OG  SER A 193       7.677   0.087  28.095  1.00 74.86           O
ATOM   2868  HG  SER A 193       7.864  -0.799  27.669  1.00 74.86           H
ATOM   2869  HN  SER A 193       6.545   3.087  28.370  1.00 74.86           H
ATOM   2870  N   GLY A 194       9.467   4.571  28.250  1.00 82.79           N
ATOM   2871  CA  GLY A 194      10.538   5.544  28.122  1.00 82.79           C
ATOM   2872  C   GLY A 194      10.955   5.712  26.660  1.00 82.79           C
ATOM   2873  O   GLY A 194      11.948   6.375  26.366  1.00 82.79           O
ATOM   2874 1HA  GLY A 194      10.212   6.504  28.524  1.00 82.79           H
ATOM   2875 2HA  GLY A 194      11.396   5.226  28.714  1.00 82.79           H
ATOM   2876  HN  GLY A 194       8.552   4.961  28.352  1.00 82.79           H
ATOM   2877  N   ILE A 195      10.175   5.099  25.781  1.00 81.11           N
ATOM   2878  CA  ILE A 195      10.419   5.217  24.354  1.00 81.11           C
ATOM   2879  C   ILE A 195       9.271   5.994  23.707  1.00 81.11           C
ATOM   2880  O   ILE A 195       8.103   5.658  23.900  1.00 81.11           O
ATOM   2881  HA  ILE A 195      11.338   5.789  24.225  1.00 81.11           H
ATOM   2882  CB  ILE A 195      10.654   3.838  23.735  1.00 81.11           C
ATOM   2883  HB  ILE A 195       9.767   3.229  23.910  1.00 81.11           H
ATOM   2884  CG1 ILE A 195      11.830   3.128  24.408  1.00 81.11           C
ATOM   2885 1HG1 ILE A 195      12.740   3.713  24.272  1.00 81.11           H
ATOM   2886 2HG1 ILE A 195      11.652   3.060  25.482  1.00 81.11           H
ATOM   2887  CG2 ILE A 195      10.839   3.941  22.219  1.00 81.11           C
ATOM   2888 1HG2 ILE A 195       9.945   4.377  21.773  1.00 81.11           H
ATOM   2889 2HG2 ILE A 195      11.699   4.574  22.001  1.00 81.11           H
ATOM   2890 3HG2 ILE A 195      11.005   2.947  21.805  1.00 81.11           H
ATOM   2891  CD1 ILE A 195      12.029   1.725  23.830  1.00 81.11           C
ATOM   2892 1HD1 ILE A 195      11.126   1.135  23.989  1.00 81.11           H
ATOM   2893 2HD1 ILE A 195      12.230   1.799  22.761  1.00 81.11           H
ATOM   2894 3HD1 ILE A 195      12.870   1.243  24.326  1.00 81.11           H
ATOM   2895  HN  ILE A 195       9.390   4.532  26.030  1.00 81.11           H
ATOM   2896  N   ALA A 196       9.642   7.018  22.953  1.00 91.44           N
ATOM   2897  CA  ALA A 196       8.666   7.779  22.191  1.00 91.44           C
ATOM   2898  C   ALA A 196       8.303   7.007  20.921  1.00 91.44           C
ATOM   2899  O   ALA A 196       9.183   6.587  20.171  1.00 91.44           O
ATOM   2900  HA  ALA A 196       7.774   7.887  22.808  1.00 91.44           H
ATOM   2901  CB  ALA A 196       9.227   9.169  21.887  1.00 91.44           C
ATOM   2902 1HB  ALA A 196       9.442   9.687  22.822  1.00 91.44           H
ATOM   2903 2HB  ALA A 196      10.145   9.072  21.307  1.00 91.44           H
ATOM   2904 3HB  ALA A 196       8.495   9.740  21.315  1.00 91.44           H
ATOM   2905  HN  ALA A 196      10.588   7.329  22.858  1.00 91.44           H
ATOM   2906  N   ILE A 197       7.004   6.842  20.718  1.00 87.22           N
ATOM   2907  CA  ILE A 197       6.511   6.166  19.530  1.00 87.22           C
ATOM   2908  C   ILE A 197       5.442   7.033  18.862  1.00 87.22           C
ATOM   2909  O   ILE A 197       4.644   7.675  19.543  1.00 87.22           O
ATOM   2910  HA  ILE A 197       7.350   6.062  18.842  1.00 87.22           H
ATOM   2911  CB  ILE A 197       6.032   4.755  19.876  1.00 87.22           C
ATOM   2912  HB  ILE A 197       5.628   4.300  18.971  1.00 87.22           H
ATOM   2913  CG1 ILE A 197       4.899   4.798  20.904  1.00 87.22           C
ATOM   2914 1HG1 ILE A 197       5.281   5.168  21.855  1.00 87.22           H
ATOM   2915 2HG1 ILE A 197       4.130   5.497  20.575  1.00 87.22           H
ATOM   2916  CG2 ILE A 197       7.196   3.879  20.342  1.00 87.22           C
ATOM   2917 1HG2 ILE A 197       7.939   3.810  19.548  1.00 87.22           H
ATOM   2918 2HG2 ILE A 197       7.651   4.320  21.229  1.00 87.22           H
ATOM   2919 3HG2 ILE A 197       6.827   2.881  20.582  1.00 87.22           H
ATOM   2920  CD1 ILE A 197       4.284   3.410  21.100  1.00 87.22           C
ATOM   2921 1HD1 ILE A 197       3.882   3.053  20.152  1.00 87.22           H
ATOM   2922 2HD1 ILE A 197       5.051   2.720  21.453  1.00 87.22           H
ATOM   2923 3HD1 ILE A 197       3.482   3.469  21.836  1.00 87.22           H
ATOM   2924  HN  ILE A 197       6.295   7.160  21.348  1.00 87.22           H
ATOM   2925  N   CYS A 198       5.460   7.023  17.537  1.00 92.32           N
ATOM   2926  CA  CYS A 198       4.377   7.612  16.769  1.00 92.32           C
ATOM   2927  C   CYS A 198       3.323   6.531  16.519  1.00 92.32           C
ATOM   2928  O   CYS A 198       3.587   5.550  15.825  1.00 92.32           O
ATOM   2929  HA  CYS A 198       3.966   8.419  17.375  1.00 92.32           H
ATOM   2930  CB  CYS A 198       4.880   8.231  15.464  1.00 92.32           C
ATOM   2931 1HB  CYS A 198       5.479   9.116  15.679  1.00 92.32           H
ATOM   2932 2HB  CYS A 198       5.529   7.527  14.943  1.00 92.32           H
ATOM   2933  SG  CYS A 198       3.463   8.680  14.397  1.00 92.32           S
ATOM   2934  HN  CYS A 198       6.197   6.623  16.991  1.00 92.32           H
ATOM   2935  N   THR A 199       2.150   6.747  17.097  1.00 90.63           N
ATOM   2936  CA  THR A 199       1.077   5.773  16.999  1.00 90.63           C
ATOM   2937  C   THR A 199      -0.278   6.480  16.914  1.00 90.63           C
ATOM   2938  O   THR A 199      -0.381   7.670  17.208  1.00 90.63           O
ATOM   2939  HA  THR A 199       1.204   5.213  16.073  1.00 90.63           H
ATOM   2940  CB  THR A 199       1.192   4.822  18.191  1.00 90.63           C
ATOM   2941  HB  THR A 199       2.224   4.501  18.335  1.00 90.63           H
ATOM   2942  OG1 THR A 199       0.260   3.784  17.899  1.00 90.63           O
ATOM   2943  HG1 THR A 199       0.418   3.002  18.501  1.00 90.63           H
ATOM   2944  CG2 THR A 199       0.665   5.441  19.488  1.00 90.63           C
ATOM   2945 1HG2 THR A 199      -0.386   5.700  19.366  1.00 90.63           H
ATOM   2946 2HG2 THR A 199       1.237   6.339  19.719  1.00 90.63           H
ATOM   2947 3HG2 THR A 199       0.771   4.723  20.302  1.00 90.63           H
ATOM   2948  HN  THR A 199       1.930   7.569  17.623  1.00 90.63           H
ATOM   2949  N   MET A 200      -1.283   5.717  16.511  1.00 89.51           N
ATOM   2950  CA  MET A 200      -2.661   6.157  16.652  1.00 89.51           C
ATOM   2951  C   MET A 200      -3.142   5.995  18.096  1.00 89.51           C
ATOM   2952  O   MET A 200      -2.908   4.962  18.720  1.00 89.51           O
ATOM   2953  HA  MET A 200      -2.661   7.211  16.378  1.00 89.51           H
ATOM   2954  CB  MET A 200      -3.556   5.338  15.720  1.00 89.51           C
ATOM   2955 1HB  MET A 200      -3.451   4.277  15.948  1.00 89.51           H
ATOM   2956 2HB  MET A 200      -4.601   5.599  15.892  1.00 89.51           H
ATOM   2957  CG  MET A 200      -3.197   5.589  14.254  1.00 89.51           C
ATOM   2958 1HG  MET A 200      -2.116   5.666  14.144  1.00 89.51           H
ATOM   2959 2HG  MET A 200      -3.521   4.747  13.643  1.00 89.51           H
ATOM   2960  SD  MET A 200      -3.975   7.091  13.684  1.00 89.51           S
ATOM   2961  CE  MET A 200      -5.660   6.524  13.518  1.00 89.51           C
ATOM   2962 1HE  MET A 200      -5.698   5.705  12.800  1.00 89.51           H
ATOM   2963 2HE  MET A 200      -6.023   6.177  14.485  1.00 89.51           H
ATOM   2964 3HE  MET A 200      -6.286   7.344  13.168  1.00 89.51           H
ATOM   2965  HN  MET A 200      -1.168   4.815  16.094  1.00 89.51           H
ATOM   2966  N   VAL A 201      -3.806   7.033  18.584  1.00 91.89           N
ATOM   2967  CA  VAL A 201      -4.468   6.957  19.875  1.00 91.89           C
ATOM   2968  C   VAL A 201      -5.933   7.368  19.717  1.00 91.89           C
ATOM   2969  O   VAL A 201      -6.226   8.487  19.302  1.00 91.89           O
ATOM   2970  HA  VAL A 201      -4.428   5.919  20.205  1.00 91.89           H
ATOM   2971  CB  VAL A 201      -3.715   7.809  20.899  1.00 91.89           C
ATOM   2972  HB  VAL A 201      -3.786   8.851  20.586  1.00 91.89           H
ATOM   2973  CG1 VAL A 201      -4.353   7.691  22.285  1.00 91.89           C
ATOM   2974 1HG1 VAL A 201      -5.387   8.032  22.239  1.00 91.89           H
ATOM   2975 2HG1 VAL A 201      -4.327   6.651  22.609  1.00 91.89           H
ATOM   2976 3HG1 VAL A 201      -3.798   8.307  22.993  1.00 91.89           H
ATOM   2977  CG2 VAL A 201      -2.233   7.431  20.944  1.00 91.89           C
ATOM   2978 1HG2 VAL A 201      -2.134   6.382  21.222  1.00 91.89           H
ATOM   2979 2HG2 VAL A 201      -1.788   7.591  19.961  1.00 91.89           H
ATOM   2980 3HG2 VAL A 201      -1.722   8.052  21.679  1.00 91.89           H
ATOM   2981  HN  VAL A 201      -3.896   7.911  18.114  1.00 91.89           H
ATOM   2982  N   TYR A 202      -6.815   6.439  20.058  1.00 91.99           N
ATOM   2983  CA  TYR A 202      -8.238   6.650  19.860  1.00 91.99           C
ATOM   2984  C   TYR A 202      -8.896   7.183  21.134  1.00 91.99           C
ATOM   2985  O   TYR A 202      -8.506   6.812  22.240  1.00 91.99           O
ATOM   2986  HA  TYR A 202      -8.362   7.383  19.062  1.00 91.99           H
ATOM   2987  CB  TYR A 202      -8.827   5.276  19.533  1.00 91.99           C
ATOM   2988 1HB  TYR A 202      -8.608   4.593  20.354  1.00 91.99           H
ATOM   2989 2HB  TYR A 202      -9.912   5.362  19.471  1.00 91.99           H
ATOM   2990  CG  TYR A 202      -8.303   4.669  18.230  1.00 91.99           C
ATOM   2991  CD1 TYR A 202      -8.905   4.987  17.029  1.00 91.99           C
ATOM   2992  HD1 TYR A 202      -9.754   5.670  17.009  1.00 91.99           H
ATOM   2993  CD2 TYR A 202      -7.228   3.803  18.255  1.00 91.99           C
ATOM   2994  HD2 TYR A 202      -6.753   3.553  19.203  1.00 91.99           H
ATOM   2995  CE1 TYR A 202      -8.412   4.415  15.803  1.00 91.99           C
ATOM   2996  HE1 TYR A 202      -8.878   4.657  14.848  1.00 91.99           H
ATOM   2997  CE2 TYR A 202      -6.735   3.232  17.029  1.00 91.99           C
ATOM   2998  HE2 TYR A 202      -5.887   2.547  17.035  1.00 91.99           H
ATOM   2999  CZ  TYR A 202      -7.351   3.566  15.863  1.00 91.99           C
ATOM   3000  OH  TYR A 202      -6.886   3.026  14.705  1.00 91.99           O
ATOM   3001  HH  TYR A 202      -7.437   3.344  13.934  1.00 91.99           H
ATOM   3002  HN  TYR A 202      -6.570   5.557  20.461  1.00 91.99           H
ATOM   3003  N   PRO A 203      -9.901   8.059  21.004  1.00 86.19           N
ATOM   3004  CA  PRO A 203     -10.528   8.669  22.180  1.00 86.19           C
ATOM   3005  C   PRO A 203     -11.325   7.663  22.995  1.00 86.19           C
ATOM   3006  O   PRO A 203     -11.844   6.690  22.451  1.00 86.19           O
ATOM   3007  HA  PRO A 203      -9.765   9.045  22.861  1.00 86.19           H
ATOM   3008  CB  PRO A 203     -11.425   9.759  21.589  1.00 86.19           C
ATOM   3009 1HB  PRO A 203     -12.324   9.907  22.187  1.00 86.19           H
ATOM   3010 2HB  PRO A 203     -10.911  10.719  21.543  1.00 86.19           H
ATOM   3011  CG  PRO A 203     -11.754   9.243  20.217  1.00 86.19           C
ATOM   3012 1HG  PRO A 203     -12.606   8.564  20.245  1.00 86.19           H
ATOM   3013 2HG  PRO A 203     -12.018  10.057  19.543  1.00 86.19           H
ATOM   3014  CD  PRO A 203     -10.514   8.536  19.751  1.00 86.19           C
ATOM   3015 1HD  PRO A 203     -10.751   7.711  19.080  1.00 86.19           H
ATOM   3016 2HD  PRO A 203      -9.849   9.208  19.209  1.00 86.19           H
ATOM   3017  N   SER A 204     -11.402   7.928  24.291  1.00 77.58           N
ATOM   3018  CA  SER A 204     -11.756   6.893  25.247  1.00 77.58           C
ATOM   3019  C   SER A 204     -13.177   6.394  24.975  1.00 77.58           C
ATOM   3020  O   SER A 204     -13.454   5.202  25.096  1.00 77.58           O
ATOM   3021  HA  SER A 204     -11.033   6.093  25.087  1.00 77.58           H
ATOM   3022  CB  SER A 204     -11.639   7.406  26.683  1.00 77.58           C
ATOM   3023 1HB  SER A 204     -12.041   6.660  27.369  1.00 77.58           H
ATOM   3024 2HB  SER A 204     -10.587   7.538  26.937  1.00 77.58           H
ATOM   3025  OG  SER A 204     -12.329   8.639  26.868  1.00 77.58           O
ATOM   3026  HG  SER A 204     -13.308   8.469  26.981  1.00 77.58           H
ATOM   3027  HN  SER A 204     -11.227   8.829  24.689  1.00 77.58           H
ATOM   3028  N   ASP A 205     -14.040   7.332  24.613  1.00 71.56           N
ATOM   3029  CA  ASP A 205     -15.472   7.117  24.730  1.00 71.56           C
ATOM   3030  C   ASP A 205     -15.888   5.971  23.806  1.00 71.56           C
ATOM   3031  O   ASP A 205     -16.652   5.093  24.205  1.00 71.56           O
ATOM   3032  HA  ASP A 205     -15.642   6.887  25.782  1.00 71.56           H
ATOM   3033  CB  ASP A 205     -16.253   8.366  24.316  1.00 71.56           C
ATOM   3034 1HB  ASP A 205     -15.951   8.673  23.315  1.00 71.56           H
ATOM   3035 2HB  ASP A 205     -17.317   8.136  24.271  1.00 71.56           H
ATOM   3036  CG  ASP A 205     -16.014   9.513  25.300  1.00 71.56           C
ATOM   3037  OD1 ASP A 205     -15.433   9.231  26.370  1.00 71.56           O
ATOM   3038  OD2 ASP A 205     -16.418  10.646  24.960  1.00 71.56           O
ATOM   3039  HN  ASP A 205     -13.775   8.224  24.246  1.00 71.56           H
ATOM   3040  N   GLU A 206     -15.368   6.017  22.588  1.00 74.90           N
ATOM   3041  CA  GLU A 206     -15.720   5.025  21.586  1.00 74.90           C
ATOM   3042  C   GLU A 206     -14.457   4.445  20.947  1.00 74.90           C
ATOM   3043  O   GLU A 206     -14.462   4.081  19.772  1.00 74.90           O
ATOM   3044  HA  GLU A 206     -16.253   4.243  22.127  1.00 74.90           H
ATOM   3045  CB  GLU A 206     -16.647   5.622  20.525  1.00 74.90           C
ATOM   3046 1HB  GLU A 206     -16.195   6.522  20.107  1.00 74.90           H
ATOM   3047 2HB  GLU A 206     -16.879   4.867  19.774  1.00 74.90           H
ATOM   3048  CG  GLU A 206     -17.983   6.044  21.139  1.00 74.90           C
ATOM   3049 1HG  GLU A 206     -18.180   5.452  22.033  1.00 74.90           H
ATOM   3050 2HG  GLU A 206     -17.931   7.086  21.452  1.00 74.90           H
ATOM   3051  CD  GLU A 206     -19.127   5.862  20.139  1.00 74.90           C
ATOM   3052  OE1 GLU A 206     -20.155   5.283  20.553  1.00 74.90           O
ATOM   3053  OE2 GLU A 206     -18.948   6.306  18.985  1.00 74.90           O
ATOM   3054  HN  GLU A 206     -14.719   6.714  22.283  1.00 74.90           H
ATOM   3055  N   SER A 207     -13.404   4.378  21.749  1.00 87.65           N
ATOM   3056  CA  SER A 207     -12.096   4.007  21.237  1.00 87.65           C
ATOM   3057  C   SER A 207     -12.193   2.699  20.449  1.00 87.65           C
ATOM   3058  O   SER A 207     -11.656   2.592  19.348  1.00 87.65           O
ATOM   3059  HA  SER A 207     -11.799   4.827  20.582  1.00 87.65           H
ATOM   3060  CB  SER A 207     -11.079   3.869  22.372  1.00 87.65           C
ATOM   3061 1HB  SER A 207     -10.139   3.489  21.972  1.00 87.65           H
ATOM   3062 2HB  SER A 207     -10.871   4.852  22.794  1.00 87.65           H
ATOM   3063  OG  SER A 207     -11.542   3.000  23.401  1.00 87.65           O
ATOM   3064  HG  SER A 207     -10.987   3.118  24.224  1.00 87.65           H
ATOM   3065  HN  SER A 207     -13.435   4.570  22.730  1.00 87.65           H
ATOM   3066  N   THR A 208     -12.883   1.737  21.045  1.00 87.30           N
ATOM   3067  CA  THR A 208     -12.967   0.408  20.464  1.00 87.30           C
ATOM   3068  C   THR A 208     -13.673   0.462  19.108  1.00 87.30           C
ATOM   3069  O   THR A 208     -13.197  -0.116  18.133  1.00 87.30           O
ATOM   3070  HA  THR A 208     -11.955   0.046  20.284  1.00 87.30           H
ATOM   3071  CB  THR A 208     -13.663  -0.506  21.475  1.00 87.30           C
ATOM   3072  HB  THR A 208     -14.712  -0.232  21.590  1.00 87.30           H
ATOM   3073  OG1 THR A 208     -12.866  -0.394  22.651  1.00 87.30           O
ATOM   3074  HG1 THR A 208     -11.924  -0.665  22.452  1.00 87.30           H
ATOM   3075  CG2 THR A 208     -13.561  -1.985  21.095  1.00 87.30           C
ATOM   3076 1HG2 THR A 208     -12.512  -2.276  21.046  1.00 87.30           H
ATOM   3077 2HG2 THR A 208     -14.028  -2.143  20.123  1.00 87.30           H
ATOM   3078 3HG2 THR A 208     -14.071  -2.589  21.845  1.00 87.30           H
ATOM   3079  HN  THR A 208     -13.377   1.854  21.906  1.00 87.30           H
ATOM   3080  N   LYS A 209     -14.798   1.162  19.089  1.00 82.92           N
ATOM   3081  CA  LYS A 209     -15.604   1.252  17.884  1.00 82.92           C
ATOM   3082  C   LYS A 209     -14.776   1.893  16.768  1.00 82.92           C
ATOM   3083  O   LYS A 209     -14.784   1.419  15.634  1.00 82.92           O
ATOM   3084  HA  LYS A 209     -15.858   0.235  17.584  1.00 82.92           H
ATOM   3085  CB  LYS A 209     -16.918   1.981  18.171  1.00 82.92           C
ATOM   3086 1HB  LYS A 209     -16.710   2.947  18.632  1.00 82.92           H
ATOM   3087 2HB  LYS A 209     -17.439   2.181  17.235  1.00 82.92           H
ATOM   3088  CG  LYS A 209     -17.814   1.153  19.094  1.00 82.92           C
ATOM   3089 1HG  LYS A 209     -17.944   0.153  18.679  1.00 82.92           H
ATOM   3090 2HG  LYS A 209     -17.333   1.035  20.065  1.00 82.92           H
ATOM   3091  CD  LYS A 209     -19.181   1.817  19.272  1.00 82.92           C
ATOM   3092 1HD  LYS A 209     -19.049   2.881  19.473  1.00 82.92           H
ATOM   3093 2HD  LYS A 209     -19.752   1.736  18.348  1.00 82.92           H
ATOM   3094  CE  LYS A 209     -19.960   1.169  20.419  1.00 82.92           C
ATOM   3095 1HE  LYS A 209     -20.324   0.189  20.111  1.00 82.92           H
ATOM   3096 2HE  LYS A 209     -19.300   1.011  21.271  1.00 82.92           H
ATOM   3097  NZ  LYS A 209     -21.100   2.025  20.819  1.00 82.92           N
ATOM   3098 1HZ  LYS A 209     -21.564   1.615  21.622  1.00 82.92           H
ATOM   3099 2HZ  LYS A 209     -20.760   2.949  21.060  1.00 82.92           H
ATOM   3100 3HZ  LYS A 209     -21.756   2.096  20.049  1.00 82.92           H
ATOM   3101  HN  LYS A 209     -15.159   1.661  19.877  1.00 82.92           H
ATOM   3102  N   LEU A 210     -14.081   2.961  17.130  1.00 89.34           N
ATOM   3103  CA  LEU A 210     -13.369   3.759  16.147  1.00 89.34           C
ATOM   3104  C   LEU A 210     -12.262   2.913  15.515  1.00 89.34           C
ATOM   3105  O   LEU A 210     -12.132   2.867  14.293  1.00 89.34           O
ATOM   3106  HA  LEU A 210     -14.082   4.031  15.369  1.00 89.34           H
ATOM   3107  CB  LEU A 210     -12.866   5.060  16.775  1.00 89.34           C
ATOM   3108 1HB  LEU A 210     -13.692   5.524  17.313  1.00 89.34           H
ATOM   3109 2HB  LEU A 210     -12.103   4.813  17.514  1.00 89.34           H
ATOM   3110  CG  LEU A 210     -12.282   6.091  15.807  1.00 89.34           C
ATOM   3111  HG  LEU A 210     -11.482   5.614  15.241  1.00 89.34           H
ATOM   3112  CD1 LEU A 210     -13.336   6.554  14.798  1.00 89.34           C
ATOM   3113 1HD1 LEU A 210     -13.691   5.697  14.225  1.00 89.34           H
ATOM   3114 2HD1 LEU A 210     -14.173   7.007  15.329  1.00 89.34           H
ATOM   3115 3HD1 LEU A 210     -12.895   7.286  14.122  1.00 89.34           H
ATOM   3116  CD2 LEU A 210     -11.660   7.265  16.565  1.00 89.34           C
ATOM   3117 1HD2 LEU A 210     -12.424   7.750  17.173  1.00 89.34           H
ATOM   3118 2HD2 LEU A 210     -10.861   6.899  17.209  1.00 89.34           H
ATOM   3119 3HD2 LEU A 210     -11.253   7.983  15.853  1.00 89.34           H
ATOM   3120  HN  LEU A 210     -14.000   3.283  18.074  1.00 89.34           H
ATOM   3121  N   LYS A 211     -11.492   2.265  16.376  1.00 94.06           N
ATOM   3122  CA  LYS A 211     -10.405   1.416  15.917  1.00 94.06           C
ATOM   3123  C   LYS A 211     -10.961   0.351  14.969  1.00 94.06           C
ATOM   3124  O   LYS A 211     -10.436   0.155  13.874  1.00 94.06           O
ATOM   3125  HA  LYS A 211      -9.711   2.046  15.361  1.00 94.06           H
ATOM   3126  CB  LYS A 211      -9.637   0.838  17.108  1.00 94.06           C
ATOM   3127 1HB  LYS A 211      -9.215   1.649  17.702  1.00 94.06           H
ATOM   3128 2HB  LYS A 211     -10.322   0.292  17.757  1.00 94.06           H
ATOM   3129  CG  LYS A 211      -8.518  -0.093  16.638  1.00 94.06           C
ATOM   3130 1HG  LYS A 211      -8.949  -0.997  16.207  1.00 94.06           H
ATOM   3131 2HG  LYS A 211      -7.942   0.392  15.850  1.00 94.06           H
ATOM   3132  CD  LYS A 211      -7.592  -0.466  17.798  1.00 94.06           C
ATOM   3133 1HD  LYS A 211      -7.190   0.439  18.253  1.00 94.06           H
ATOM   3134 2HD  LYS A 211      -8.161  -0.985  18.570  1.00 94.06           H
ATOM   3135  CE  LYS A 211      -6.444  -1.356  17.318  1.00 94.06           C
ATOM   3136 1HE  LYS A 211      -6.839  -2.301  16.945  1.00 94.06           H
ATOM   3137 2HE  LYS A 211      -5.927  -0.876  16.487  1.00 94.06           H
ATOM   3138  NZ  LYS A 211      -5.491  -1.611  18.422  1.00 94.06           N
ATOM   3139 1HZ  LYS A 211      -4.862  -2.362  18.158  1.00 94.06           H
ATOM   3140 2HZ  LYS A 211      -4.955  -0.771  18.607  1.00 94.06           H
ATOM   3141 3HZ  LYS A 211      -6.003  -1.877  19.256  1.00 94.06           H
ATOM   3142  HN  LYS A 211     -11.601   2.312  17.369  1.00 94.06           H
ATOM   3143  N   SER A 212     -12.016  -0.308  15.425  1.00 91.79           N
ATOM   3144  CA  SER A 212     -12.601  -1.400  14.665  1.00 91.79           C
ATOM   3145  C   SER A 212     -13.046  -0.901  13.289  1.00 91.79           C
ATOM   3146  O   SER A 212     -12.818  -1.566  12.280  1.00 91.79           O
ATOM   3147  HA  SER A 212     -11.806  -2.140  14.565  1.00 91.79           H
ATOM   3148  CB  SER A 212     -13.783  -2.021  15.413  1.00 91.79           C
ATOM   3149 1HB  SER A 212     -13.469  -2.299  16.419  1.00 91.79           H
ATOM   3150 2HB  SER A 212     -14.574  -1.279  15.520  1.00 91.79           H
ATOM   3151  OG  SER A 212     -14.296  -3.168  14.743  1.00 91.79           O
ATOM   3152  HG  SER A 212     -13.551  -3.798  14.523  1.00 91.79           H
ATOM   3153  HN  SER A 212     -12.469  -0.108  16.293  1.00 91.79           H
ATOM   3154  N   ALA A 213     -13.674   0.266  13.293  1.00 94.67           N
ATOM   3155  CA  ALA A 213     -14.197   0.838  12.064  1.00 94.67           C
ATOM   3156  C   ALA A 213     -13.035   1.149  11.118  1.00 94.67           C
ATOM   3157  O   ALA A 213     -13.099   0.840   9.929  1.00 94.67           O
ATOM   3158  HA  ALA A 213     -14.843   0.094  11.600  1.00 94.67           H
ATOM   3159  CB  ALA A 213     -15.029   2.079  12.393  1.00 94.67           C
ATOM   3160 1HB  ALA A 213     -15.857   1.799  13.044  1.00 94.67           H
ATOM   3161 2HB  ALA A 213     -14.402   2.814  12.898  1.00 94.67           H
ATOM   3162 3HB  ALA A 213     -15.421   2.509  11.471  1.00 94.67           H
ATOM   3163  HN  ALA A 213     -13.827   0.816  14.114  1.00 94.67           H
ATOM   3164  N   VAL A 214     -12.001   1.757  11.681  1.00 93.00           N
ATOM   3165  CA  VAL A 214     -10.857   2.176  10.888  1.00 93.00           C
ATOM   3166  C   VAL A 214     -10.225   0.950  10.226  1.00 93.00           C
ATOM   3167  O   VAL A 214      -9.886   0.984   9.044  1.00 93.00           O
ATOM   3168  HA  VAL A 214     -11.224   2.845  10.110  1.00 93.00           H
ATOM   3169  CB  VAL A 214      -9.874   2.958  11.762  1.00 93.00           C
ATOM   3170  HB  VAL A 214      -9.686   2.372  12.661  1.00 93.00           H
ATOM   3171  CG1 VAL A 214      -8.539   3.156  11.042  1.00 93.00           C
ATOM   3172 1HG1 VAL A 214      -8.104   2.184  10.810  1.00 93.00           H
ATOM   3173 2HG1 VAL A 214      -8.703   3.710  10.118  1.00 93.00           H
ATOM   3174 3HG1 VAL A 214      -7.859   3.714  11.685  1.00 93.00           H
ATOM   3175  CG2 VAL A 214     -10.470   4.300  12.191  1.00 93.00           C
ATOM   3176 1HG2 VAL A 214     -10.701   4.894  11.307  1.00 93.00           H
ATOM   3177 2HG2 VAL A 214     -11.383   4.127  12.761  1.00 93.00           H
ATOM   3178 3HG2 VAL A 214      -9.750   4.835  12.811  1.00 93.00           H
ATOM   3179  HN  VAL A 214     -11.937   1.963  12.657  1.00 93.00           H
ATOM   3180  N   LEU A 215     -10.084  -0.104  11.017  1.00 92.76           N
ATOM   3181  CA  LEU A 215      -9.424  -1.310  10.547  1.00 92.76           C
ATOM   3182  C   LEU A 215     -10.305  -1.993   9.500  1.00 92.76           C
ATOM   3183  O   LEU A 215      -9.811  -2.451   8.471  1.00 92.76           O
ATOM   3184  HA  LEU A 215      -8.492  -1.007  10.070  1.00 92.76           H
ATOM   3185  CB  LEU A 215      -9.056  -2.213  11.726  1.00 92.76           C
ATOM   3186 1HB  LEU A 215      -9.946  -2.358  12.339  1.00 92.76           H
ATOM   3187 2HB  LEU A 215      -8.777  -3.191  11.334  1.00 92.76           H
ATOM   3188  CG  LEU A 215      -7.926  -1.713  12.627  1.00 92.76           C
ATOM   3189  HG  LEU A 215      -8.238  -0.771  13.076  1.00 92.76           H
ATOM   3190  CD1 LEU A 215      -7.662  -2.694  13.772  1.00 92.76           C
ATOM   3191 1HD1 LEU A 215      -8.566  -2.803  14.372  1.00 92.76           H
ATOM   3192 2HD1 LEU A 215      -7.380  -3.663  13.362  1.00 92.76           H
ATOM   3193 3HD1 LEU A 215      -6.854  -2.314  14.397  1.00 92.76           H
ATOM   3194  CD2 LEU A 215      -6.661  -1.429  11.814  1.00 92.76           C
ATOM   3195 1HD2 LEU A 215      -6.335  -2.343  11.318  1.00 92.76           H
ATOM   3196 2HD2 LEU A 215      -6.875  -0.666  11.065  1.00 92.76           H
ATOM   3197 3HD2 LEU A 215      -5.873  -1.075  12.479  1.00 92.76           H
ATOM   3198  HN  LEU A 215     -10.412  -0.142  11.961  1.00 92.76           H
ATOM   3199  N   THR A 216     -11.595  -2.041   9.798  1.00 92.02           N
ATOM   3200  CA  THR A 216     -12.546  -2.684   8.907  1.00 92.02           C
ATOM   3201  C   THR A 216     -12.516  -2.023   7.528  1.00 92.02           C
ATOM   3202  O   THR A 216     -12.488  -2.708   6.507  1.00 92.02           O
ATOM   3203  HA  THR A 216     -12.242  -3.722   8.771  1.00 92.02           H
ATOM   3204  CB  THR A 216     -13.923  -2.638   9.573  1.00 92.02           C
ATOM   3205  HB  THR A 216     -14.253  -1.609   9.715  1.00 92.02           H
ATOM   3206  OG1 THR A 216     -13.758  -3.401  10.765  1.00 92.02           O
ATOM   3207  HG1 THR A 216     -13.615  -2.792  11.544  1.00 92.02           H
ATOM   3208  CG2 THR A 216     -14.982  -3.408   8.781  1.00 92.02           C
ATOM   3209 1HG2 THR A 216     -14.684  -4.453   8.697  1.00 92.02           H
ATOM   3210 2HG2 THR A 216     -15.076  -2.976   7.785  1.00 92.02           H
ATOM   3211 3HG2 THR A 216     -15.940  -3.343   9.297  1.00 92.02           H
ATOM   3212  HN  THR A 216     -11.992  -1.651  10.629  1.00 92.02           H
ATOM   3213  N   LEU A 217     -12.522  -0.698   7.542  1.00 88.89           N
ATOM   3214  CA  LEU A 217     -12.512   0.064   6.304  1.00 88.89           C
ATOM   3215  C   LEU A 217     -11.243  -0.267   5.517  1.00 88.89           C
ATOM   3216  O   LEU A 217     -11.282  -0.391   4.293  1.00 88.89           O
ATOM   3217  HA  LEU A 217     -13.375  -0.254   5.718  1.00 88.89           H
ATOM   3218  CB  LEU A 217     -12.685   1.556   6.592  1.00 88.89           C
ATOM   3219 1HB  LEU A 217     -13.502   1.677   7.304  1.00 88.89           H
ATOM   3220 2HB  LEU A 217     -11.781   1.919   7.080  1.00 88.89           H
ATOM   3221  CG  LEU A 217     -12.969   2.445   5.379  1.00 88.89           C
ATOM   3222  HG  LEU A 217     -12.242   2.205   4.603  1.00 88.89           H
ATOM   3223  CD1 LEU A 217     -14.357   2.160   4.803  1.00 88.89           C
ATOM   3224 1HD1 LEU A 217     -14.415   1.116   4.493  1.00 88.89           H
ATOM   3225 2HD1 LEU A 217     -15.113   2.355   5.564  1.00 88.89           H
ATOM   3226 3HD1 LEU A 217     -14.533   2.805   3.942  1.00 88.89           H
ATOM   3227  CD2 LEU A 217     -12.785   3.923   5.728  1.00 88.89           C
ATOM   3228 1HD2 LEU A 217     -13.473   4.196   6.529  1.00 88.89           H
ATOM   3229 2HD2 LEU A 217     -11.760   4.095   6.055  1.00 88.89           H
ATOM   3230 3HD2 LEU A 217     -12.993   4.533   4.848  1.00 88.89           H
ATOM   3231  HN  LEU A 217     -12.533  -0.147   8.376  1.00 88.89           H
ATOM   3232  N   LYS A 218     -10.148  -0.401   6.250  1.00 86.33           N
ATOM   3233  CA  LYS A 218      -8.859  -0.663   5.631  1.00 86.33           C
ATOM   3234  C   LYS A 218      -8.909  -2.013   4.912  1.00 86.33           C
ATOM   3235  O   LYS A 218      -8.444  -2.134   3.780  1.00 86.33           O
ATOM   3236  HA  LYS A 218      -8.689   0.117   4.889  1.00 86.33           H
ATOM   3237  CB  LYS A 218      -7.737  -0.558   6.665  1.00 86.33           C
ATOM   3238 1HB  LYS A 218      -7.825   0.382   7.210  1.00 86.33           H
ATOM   3239 2HB  LYS A 218      -7.834  -1.360   7.396  1.00 86.33           H
ATOM   3240  CG  LYS A 218      -6.364  -0.637   5.994  1.00 86.33           C
ATOM   3241 1HG  LYS A 218      -6.283  -1.567   5.432  1.00 86.33           H
ATOM   3242 2HG  LYS A 218      -6.258   0.178   5.277  1.00 86.33           H
ATOM   3243  CD  LYS A 218      -5.241  -0.561   7.030  1.00 86.33           C
ATOM   3244 1HD  LYS A 218      -5.298   0.387   7.565  1.00 86.33           H
ATOM   3245 2HD  LYS A 218      -5.370  -1.352   7.770  1.00 86.33           H
ATOM   3246  CE  LYS A 218      -3.870  -0.696   6.365  1.00 86.33           C
ATOM   3247 1HE  LYS A 218      -3.848  -1.591   5.744  1.00 86.33           H
ATOM   3248 2HE  LYS A 218      -3.694   0.154   5.706  1.00 86.33           H
ATOM   3249  NZ  LYS A 218      -2.803  -0.767   7.387  1.00 86.33           N
ATOM   3250 1HZ  LYS A 218      -1.948  -1.107   6.960  1.00 86.33           H
ATOM   3251 2HZ  LYS A 218      -2.643   0.156   7.775  1.00 86.33           H
ATOM   3252 3HZ  LYS A 218      -3.085  -1.400   8.128  1.00 86.33           H
ATOM   3253  HN  LYS A 218     -10.131  -0.334   7.248  1.00 86.33           H
ATOM   3254  N   VAL A 219      -9.477  -2.993   5.599  1.00 91.04           N
ATOM   3255  CA  VAL A 219      -9.489  -4.354   5.091  1.00 91.04           C
ATOM   3256  C   VAL A 219     -10.405  -4.429   3.868  1.00 91.04           C
ATOM   3257  O   VAL A 219     -10.048  -5.030   2.856  1.00 91.04           O
ATOM   3258  HA  VAL A 219      -8.472  -4.599   4.783  1.00 91.04           H
ATOM   3259  CB  VAL A 219      -9.894  -5.324   6.203  1.00 91.04           C
ATOM   3260  HB  VAL A 219     -10.835  -4.974   6.627  1.00 91.04           H
ATOM   3261  CG1 VAL A 219     -10.124  -6.730   5.646  1.00 91.04           C
ATOM   3262 1HG1 VAL A 219     -10.919  -6.701   4.901  1.00 91.04           H
ATOM   3263 2HG1 VAL A 219      -9.206  -7.093   5.183  1.00 91.04           H
ATOM   3264 3HG1 VAL A 219     -10.411  -7.400   6.457  1.00 91.04           H
ATOM   3265  CG2 VAL A 219      -8.851  -5.341   7.322  1.00 91.04           C
ATOM   3266 1HG2 VAL A 219      -7.889  -5.656   6.918  1.00 91.04           H
ATOM   3267 2HG2 VAL A 219      -8.758  -4.342   7.747  1.00 91.04           H
ATOM   3268 3HG2 VAL A 219      -9.164  -6.039   8.099  1.00 91.04           H
ATOM   3269  HN  VAL A 219      -9.922  -2.869   6.486  1.00 91.04           H
ATOM   3270  N   ILE A 220     -11.570  -3.811   4.002  1.00 91.12           N
ATOM   3271  CA  ILE A 220     -12.585  -3.895   2.966  1.00 91.12           C
ATOM   3272  C   ILE A 220     -12.058  -3.238   1.688  1.00 91.12           C
ATOM   3273  O   ILE A 220     -12.003  -3.874   0.636  1.00 91.12           O
ATOM   3274  HA  ILE A 220     -12.760  -4.952   2.764  1.00 91.12           H
ATOM   3275  CB  ILE A 220     -13.906  -3.304   3.461  1.00 91.12           C
ATOM   3276  HB  ILE A 220     -13.698  -2.335   3.916  1.00 91.12           H
ATOM   3277  CG1 ILE A 220     -14.530  -4.187   4.544  1.00 91.12           C
ATOM   3278 1HG1 ILE A 220     -14.774  -5.163   4.125  1.00 91.12           H
ATOM   3279 2HG1 ILE A 220     -13.808  -4.354   5.343  1.00 91.12           H
ATOM   3280  CG2 ILE A 220     -14.868  -3.058   2.297  1.00 91.12           C
ATOM   3281 1HG2 ILE A 220     -14.415  -2.360   1.593  1.00 91.12           H
ATOM   3282 2HG2 ILE A 220     -15.074  -4.001   1.791  1.00 91.12           H
ATOM   3283 3HG2 ILE A 220     -15.799  -2.638   2.677  1.00 91.12           H
ATOM   3284  CD1 ILE A 220     -15.793  -3.542   5.117  1.00 91.12           C
ATOM   3285 1HD1 ILE A 220     -15.541  -2.576   5.556  1.00 91.12           H
ATOM   3286 2HD1 ILE A 220     -16.522  -3.399   4.319  1.00 91.12           H
ATOM   3287 3HD1 ILE A 220     -16.217  -4.190   5.884  1.00 91.12           H
ATOM   3288  HN  ILE A 220     -11.823  -3.263   4.799  1.00 91.12           H
ATOM   3289  N   LEU A 221     -11.684  -1.974   1.822  1.00 89.98           N
ATOM   3290  CA  LEU A 221     -11.328  -1.173   0.663  1.00 89.98           C
ATOM   3291  C   LEU A 221      -9.905  -1.521   0.224  1.00 89.98           C
ATOM   3292  O   LEU A 221      -9.546  -1.334  -0.938  1.00 89.98           O
ATOM   3293  HA  LEU A 221     -12.013  -1.441  -0.142  1.00 89.98           H
ATOM   3294  CB  LEU A 221     -11.535   0.315   0.957  1.00 89.98           C
ATOM   3295 1HB  LEU A 221     -10.940   0.578   1.831  1.00 89.98           H
ATOM   3296 2HB  LEU A 221     -11.140   0.888   0.118  1.00 89.98           H
ATOM   3297  CG  LEU A 221     -12.979   0.755   1.205  1.00 89.98           C
ATOM   3298  HG  LEU A 221     -13.345   0.240   2.093  1.00 89.98           H
ATOM   3299  CD1 LEU A 221     -13.053   2.256   1.490  1.00 89.98           C
ATOM   3300 1HD1 LEU A 221     -12.460   2.488   2.375  1.00 89.98           H
ATOM   3301 2HD1 LEU A 221     -12.661   2.809   0.636  1.00 89.98           H
ATOM   3302 3HD1 LEU A 221     -14.090   2.543   1.663  1.00 89.98           H
ATOM   3303  CD2 LEU A 221     -13.884   0.348   0.041  1.00 89.98           C
ATOM   3304 1HD2 LEU A 221     -13.529   0.816  -0.877  1.00 89.98           H
ATOM   3305 2HD2 LEU A 221     -13.864  -0.736  -0.073  1.00 89.98           H
ATOM   3306 3HD2 LEU A 221     -14.905   0.673   0.243  1.00 89.98           H
ATOM   3307  HN  LEU A 221     -11.621  -1.499   2.699  1.00 89.98           H
ATOM   3308  N   GLY A 222      -9.132  -2.021   1.177  1.00 88.60           N
ATOM   3309  CA  GLY A 222      -7.710  -2.227   0.956  1.00 88.60           C
ATOM   3310  C   GLY A 222      -7.451  -3.563   0.258  1.00 88.60           C
ATOM   3311  O   GLY A 222      -6.425  -3.736  -0.398  1.00 88.60           O
ATOM   3312 1HA  GLY A 222      -7.311  -1.412   0.351  1.00 88.60           H
ATOM   3313 2HA  GLY A 222      -7.183  -2.203   1.910  1.00 88.60           H
ATOM   3314  HN  GLY A 222      -9.461  -2.283   2.084  1.00 88.60           H
ATOM   3315  N   PHE A 223      -8.400  -4.473   0.421  1.00 82.15           N
ATOM   3316  CA  PHE A 223      -8.212  -5.840  -0.034  1.00 82.15           C
ATOM   3317  C   PHE A 223      -9.455  -6.350  -0.766  1.00 82.15           C
ATOM   3318  O   PHE A 223      -9.428  -6.547  -1.980  1.00 82.15           O
ATOM   3319  HA  PHE A 223      -7.364  -5.839  -0.719  1.00 82.15           H
ATOM   3320  CB  PHE A 223      -7.979  -6.699   1.211  1.00 82.15           C
ATOM   3321 1HB  PHE A 223      -7.165  -6.265   1.791  1.00 82.15           H
ATOM   3322 2HB  PHE A 223      -8.871  -6.662   1.837  1.00 82.15           H
ATOM   3323  CG  PHE A 223      -7.648  -8.161   0.906  1.00 82.15           C
ATOM   3324  CD1 PHE A 223      -8.499  -9.147   1.296  1.00 82.15           C
ATOM   3325  HD1 PHE A 223      -9.418  -8.895   1.826  1.00 82.15           H
ATOM   3326  CD2 PHE A 223      -6.502  -8.474   0.244  1.00 82.15           C
ATOM   3327  HD2 PHE A 223      -5.819  -7.684  -0.068  1.00 82.15           H
ATOM   3328  CE1 PHE A 223      -8.192 -10.504   1.013  1.00 82.15           C
ATOM   3329  HE1 PHE A 223      -8.874 -11.294   1.326  1.00 82.15           H
ATOM   3330  CE2 PHE A 223      -6.194  -9.831  -0.039  1.00 82.15           C
ATOM   3331  HE2 PHE A 223      -5.275 -10.083  -0.569  1.00 82.15           H
ATOM   3332  CZ  PHE A 223      -7.045 -10.817   0.351  1.00 82.15           C
ATOM   3333  HZ  PHE A 223      -6.809 -11.859   0.134  1.00 82.15           H
ATOM   3334  HN  PHE A 223      -9.282  -4.290   0.855  1.00 82.15           H
ATOM   3335  N   PHE A 224     -10.515  -6.550   0.003  1.00 84.73           N
ATOM   3336  CA  PHE A 224     -11.634  -7.355  -0.458  1.00 84.73           C
ATOM   3337  C   PHE A 224     -12.224  -6.784  -1.749  1.00 84.73           C
ATOM   3338  O   PHE A 224     -12.341  -7.492  -2.748  1.00 84.73           O
ATOM   3339  HA  PHE A 224     -11.254  -8.359  -0.647  1.00 84.73           H
ATOM   3340  CB  PHE A 224     -12.699  -7.310   0.639  1.00 84.73           C
ATOM   3341 1HB  PHE A 224     -12.730  -6.306   1.061  1.00 84.73           H
ATOM   3342 2HB  PHE A 224     -13.675  -7.497   0.192  1.00 84.73           H
ATOM   3343  CG  PHE A 224     -12.471  -8.316   1.770  1.00 84.73           C
ATOM   3344  CD1 PHE A 224     -12.675  -9.643   1.551  1.00 84.73           C
ATOM   3345  HD1 PHE A 224     -13.000  -9.989   0.570  1.00 84.73           H
ATOM   3346  CD2 PHE A 224     -12.065  -7.883   2.993  1.00 84.73           C
ATOM   3347  HD2 PHE A 224     -11.902  -6.820   3.169  1.00 84.73           H
ATOM   3348  CE1 PHE A 224     -12.463 -10.576   2.599  1.00 84.73           C
ATOM   3349  HE1 PHE A 224     -12.626 -11.639   2.424  1.00 84.73           H
ATOM   3350  CE2 PHE A 224     -11.853  -8.817   4.042  1.00 84.73           C
ATOM   3351  HE2 PHE A 224     -11.527  -8.470   5.023  1.00 84.73           H
ATOM   3352  CZ  PHE A 224     -12.057 -10.143   3.823  1.00 84.73           C
ATOM   3353  HZ  PHE A 224     -11.894 -10.860   4.628  1.00 84.73           H
ATOM   3354  HN  PHE A 224     -10.617  -6.173   0.924  1.00 84.73           H
ATOM   3355  N   LEU A 225     -12.580  -5.509  -1.687  1.00 89.99           N
ATOM   3356  CA  LEU A 225     -13.244  -4.862  -2.805  1.00 89.99           C
ATOM   3357  C   LEU A 225     -12.341  -4.932  -4.039  1.00 89.99           C
ATOM   3358  O   LEU A 225     -12.750  -5.436  -5.084  1.00 89.99           O
ATOM   3359  HA  LEU A 225     -14.155  -5.423  -3.013  1.00 89.99           H
ATOM   3360  CB  LEU A 225     -13.662  -3.439  -2.430  1.00 89.99           C
ATOM   3361 1HB  LEU A 225     -14.382  -3.497  -1.613  1.00 89.99           H
ATOM   3362 2HB  LEU A 225     -12.788  -2.914  -2.047  1.00 89.99           H
ATOM   3363  CG  LEU A 225     -14.274  -2.601  -3.554  1.00 89.99           C
ATOM   3364  HG  LEU A 225     -13.631  -2.683  -4.430  1.00 89.99           H
ATOM   3365  CD1 LEU A 225     -15.650  -3.139  -3.952  1.00 89.99           C
ATOM   3366 1HD1 LEU A 225     -15.552  -4.169  -4.297  1.00 89.99           H
ATOM   3367 2HD1 LEU A 225     -16.316  -3.107  -3.090  1.00 89.99           H
ATOM   3368 3HD1 LEU A 225     -16.063  -2.525  -4.753  1.00 89.99           H
ATOM   3369  CD2 LEU A 225     -14.327  -1.122  -3.169  1.00 89.99           C
ATOM   3370 1HD2 LEU A 225     -14.935  -1.001  -2.272  1.00 89.99           H
ATOM   3371 2HD2 LEU A 225     -13.317  -0.761  -2.974  1.00 89.99           H
ATOM   3372 3HD2 LEU A 225     -14.766  -0.549  -3.985  1.00 89.99           H
ATOM   3373  HN  LEU A 225     -12.422  -4.923  -0.892  1.00 89.99           H
ATOM   3374  N   PRO A 226     -11.102  -4.431  -3.941  1.00 90.56           N
ATOM   3375  CA  PRO A 226     -10.178  -4.475  -5.077  1.00 90.56           C
ATOM   3376  C   PRO A 226     -10.029  -5.877  -5.645  1.00 90.56           C
ATOM   3377  O   PRO A 226     -10.060  -6.065  -6.860  1.00 90.56           O
ATOM   3378  HA  PRO A 226     -10.567  -3.875  -5.899  1.00 90.56           H
ATOM   3379  CB  PRO A 226      -8.862  -3.955  -4.494  1.00 90.56           C
ATOM   3380 1HB  PRO A 226      -8.238  -4.769  -4.124  1.00 90.56           H
ATOM   3381 2HB  PRO A 226      -8.276  -3.420  -5.242  1.00 90.56           H
ATOM   3382  CG  PRO A 226      -9.314  -3.035  -3.367  1.00 90.56           C
ATOM   3383 1HG  PRO A 226      -8.520  -2.865  -2.640  1.00 90.56           H
ATOM   3384 2HG  PRO A 226      -9.605  -2.052  -3.739  1.00 90.56           H
ATOM   3385  CD  PRO A 226     -10.489  -3.787  -2.765  1.00 90.56           C
ATOM   3386 1HD  PRO A 226     -10.164  -4.524  -2.030  1.00 90.56           H
ATOM   3387 2HD  PRO A 226     -11.181  -3.117  -2.255  1.00 90.56           H
ATOM   3388  N   PHE A 227      -9.870  -6.833  -4.741  1.00 84.83           N
ATOM   3389  CA  PHE A 227      -9.570  -8.198  -5.140  1.00 84.83           C
ATOM   3390  C   PHE A 227     -10.720  -8.797  -5.952  1.00 84.83           C
ATOM   3391  O   PHE A 227     -10.495  -9.418  -6.989  1.00 84.83           O
ATOM   3392  HA  PHE A 227      -8.672  -8.164  -5.757  1.00 84.83           H
ATOM   3393  CB  PHE A 227      -9.390  -9.010  -3.856  1.00 84.83           C
ATOM   3394 1HB  PHE A 227      -8.635  -8.527  -3.236  1.00 84.83           H
ATOM   3395 2HB  PHE A 227     -10.323  -8.992  -3.293  1.00 84.83           H
ATOM   3396  CG  PHE A 227      -8.981 -10.465  -4.093  1.00 84.83           C
ATOM   3397  CD1 PHE A 227      -9.921 -11.448  -4.065  1.00 84.83           C
ATOM   3398  HD1 PHE A 227     -10.964 -11.200  -3.875  1.00 84.83           H
ATOM   3399  CD2 PHE A 227      -7.679 -10.776  -4.330  1.00 84.83           C
ATOM   3400  HD2 PHE A 227      -6.926  -9.988  -4.352  1.00 84.83           H
ATOM   3401  CE1 PHE A 227      -9.541 -12.799  -4.285  1.00 84.83           C
ATOM   3402  HE1 PHE A 227     -10.294 -13.587  -4.262  1.00 84.83           H
ATOM   3403  CE2 PHE A 227      -7.299 -12.127  -4.550  1.00 84.83           C
ATOM   3404  HE2 PHE A 227      -6.255 -12.375  -4.740  1.00 84.83           H
ATOM   3405  CZ  PHE A 227      -8.239 -13.110  -4.522  1.00 84.83           C
ATOM   3406  HZ  PHE A 227      -7.947 -14.146  -4.691  1.00 84.83           H
ATOM   3407  HN  PHE A 227      -9.942  -6.688  -3.754  1.00 84.83           H
ATOM   3408  N   VAL A 228     -11.928  -8.590  -5.448  1.00 92.25           N
ATOM   3409  CA  VAL A 228     -13.110  -9.140  -6.088  1.00 92.25           C
ATOM   3410  C   VAL A 228     -13.227  -8.576  -7.506  1.00 92.25           C
ATOM   3411  O   VAL A 228     -13.488  -9.316  -8.453  1.00 92.25           O
ATOM   3412  HA  VAL A 228     -12.978 -10.221  -6.151  1.00 92.25           H
ATOM   3413  CB  VAL A 228     -14.347  -8.863  -5.231  1.00 92.25           C
ATOM   3414  HB  VAL A 228     -14.362  -7.798  -4.999  1.00 92.25           H
ATOM   3415  CG1 VAL A 228     -15.630  -9.196  -5.995  1.00 92.25           C
ATOM   3416 1HG1 VAL A 228     -15.685  -8.585  -6.896  1.00 92.25           H
ATOM   3417 2HG1 VAL A 228     -15.625 -10.251  -6.271  1.00 92.25           H
ATOM   3418 3HG1 VAL A 228     -16.493  -8.990  -5.363  1.00 92.25           H
ATOM   3419  CG2 VAL A 228     -14.281  -9.631  -3.909  1.00 92.25           C
ATOM   3420 1HG2 VAL A 228     -14.230 -10.701  -4.113  1.00 92.25           H
ATOM   3421 2HG2 VAL A 228     -13.395  -9.324  -3.354  1.00 92.25           H
ATOM   3422 3HG2 VAL A 228     -15.172  -9.416  -3.319  1.00 92.25           H
ATOM   3423  HN  VAL A 228     -12.105  -8.058  -4.619  1.00 92.25           H
ATOM   3424  N   VAL A 229     -13.028  -7.270  -7.606  1.00 92.20           N
ATOM   3425  CA  VAL A 229     -13.177  -6.586  -8.880  1.00 92.20           C
ATOM   3426  C   VAL A 229     -12.140  -7.125  -9.867  1.00 92.20           C
ATOM   3427  O   VAL A 229     -12.464  -7.411 -11.019  1.00 92.20           O
ATOM   3428  HA  VAL A 229     -14.173  -6.812  -9.260  1.00 92.20           H
ATOM   3429  CB  VAL A 229     -13.079  -5.073  -8.676  1.00 92.20           C
ATOM   3430  HB  VAL A 229     -12.157  -4.867  -8.132  1.00 92.20           H
ATOM   3431  CG1 VAL A 229     -13.007  -4.342 -10.018  1.00 92.20           C
ATOM   3432 1HG1 VAL A 229     -12.128  -4.679 -10.568  1.00 92.20           H
ATOM   3433 2HG1 VAL A 229     -13.904  -4.559 -10.598  1.00 92.20           H
ATOM   3434 3HG1 VAL A 229     -12.938  -3.269  -9.844  1.00 92.20           H
ATOM   3435  CG2 VAL A 229     -14.246  -4.557  -7.832  1.00 92.20           C
ATOM   3436 1HG2 VAL A 229     -15.186  -4.781  -8.337  1.00 92.20           H
ATOM   3437 2HG2 VAL A 229     -14.233  -5.042  -6.857  1.00 92.20           H
ATOM   3438 3HG2 VAL A 229     -14.152  -3.478  -7.703  1.00 92.20           H
ATOM   3439  HN  VAL A 229     -12.770  -6.683  -6.839  1.00 92.20           H
ATOM   3440  N   MET A 230     -10.913  -7.246  -9.381  1.00 84.52           N
ATOM   3441  CA  MET A 230      -9.816  -7.697 -10.220  1.00 84.52           C
ATOM   3442  C   MET A 230     -10.064  -9.118 -10.730  1.00 84.52           C
ATOM   3443  O   MET A 230      -9.899  -9.392 -11.918  1.00 84.52           O
ATOM   3444  HA  MET A 230      -9.785  -7.002 -11.060  1.00 84.52           H
ATOM   3445  CB  MET A 230      -8.513  -7.661  -9.420  1.00 84.52           C
ATOM   3446 1HB  MET A 230      -8.666  -8.130  -8.448  1.00 84.52           H
ATOM   3447 2HB  MET A 230      -7.749  -8.241  -9.937  1.00 84.52           H
ATOM   3448  CG  MET A 230      -8.027  -6.223  -9.227  1.00 84.52           C
ATOM   3449 1HG  MET A 230      -7.998  -5.708 -10.188  1.00 84.52           H
ATOM   3450 2HG  MET A 230      -8.725  -5.676  -8.594  1.00 84.52           H
ATOM   3451  SD  MET A 230      -6.403  -6.222  -8.486  1.00 84.52           S
ATOM   3452  CE  MET A 230      -6.801  -6.861  -6.868  1.00 84.52           C
ATOM   3453 1HE  MET A 230      -7.511  -6.195  -6.378  1.00 84.52           H
ATOM   3454 2HE  MET A 230      -7.241  -7.853  -6.967  1.00 84.52           H
ATOM   3455 3HE  MET A 230      -5.892  -6.926  -6.269  1.00 84.52           H
ATOM   3456  HN  MET A 230     -10.665  -7.042  -8.434  1.00 84.52           H
ATOM   3457  N   ALA A 231     -10.456  -9.983  -9.807  1.00 90.34           N
ATOM   3458  CA  ALA A 231     -10.644 -11.388 -10.129  1.00 90.34           C
ATOM   3459  C   ALA A 231     -11.710 -11.518 -11.219  1.00 90.34           C
ATOM   3460  O   ALA A 231     -11.540 -12.280 -12.170  1.00 90.34           O
ATOM   3461  HA  ALA A 231      -9.697 -11.770 -10.511  1.00 90.34           H
ATOM   3462  CB  ALA A 231     -11.011 -12.159  -8.860  1.00 90.34           C
ATOM   3463 1HB  ALA A 231     -10.208 -12.058  -8.129  1.00 90.34           H
ATOM   3464 2HB  ALA A 231     -11.934 -11.755  -8.444  1.00 90.34           H
ATOM   3465 3HB  ALA A 231     -11.151 -13.212  -9.102  1.00 90.34           H
ATOM   3466  HN  ALA A 231     -10.645  -9.739  -8.856  1.00 90.34           H
ATOM   3467  N   CYS A 232     -12.785 -10.764 -11.044  1.00 89.62           N
ATOM   3468  CA  CYS A 232     -13.896 -10.815 -11.980  1.00 89.62           C
ATOM   3469  C   CYS A 232     -13.403 -10.316 -13.339  1.00 89.62           C
ATOM   3470  O   CYS A 232     -13.651 -10.948 -14.365  1.00 89.62           O
ATOM   3471  HA  CYS A 232     -14.206 -11.859 -12.040  1.00 89.62           H
ATOM   3472  CB  CYS A 232     -15.096 -10.011 -11.477  1.00 89.62           C
ATOM   3473 1HB  CYS A 232     -14.779  -9.008 -11.192  1.00 89.62           H
ATOM   3474 2HB  CYS A 232     -15.829  -9.899 -12.276  1.00 89.62           H
ATOM   3475  SG  CYS A 232     -15.859 -10.856 -10.044  1.00 89.62           S
ATOM   3476  HG  CYS A 232     -15.002 -10.395  -9.138  1.00 89.62           H
ATOM   3477  HN  CYS A 232     -12.903 -10.127 -10.282  1.00 89.62           H
ATOM   3478  N   CYS A 233     -12.712  -9.185 -13.303  1.00 88.14           N
ATOM   3479  CA  CYS A 233     -12.298  -8.522 -14.528  1.00 88.14           C
ATOM   3480  C   CYS A 233     -11.473  -9.511 -15.354  1.00 88.14           C
ATOM   3481  O   CYS A 233     -11.755  -9.728 -16.532  1.00 88.14           O
ATOM   3482  HA  CYS A 233     -13.210  -8.242 -15.056  1.00 88.14           H
ATOM   3483  CB  CYS A 233     -11.525  -7.234 -14.240  1.00 88.14           C
ATOM   3484 1HB  CYS A 233     -10.775  -7.414 -13.470  1.00 88.14           H
ATOM   3485 2HB  CYS A 233     -10.991  -6.912 -15.135  1.00 88.14           H
ATOM   3486  SG  CYS A 233     -12.677  -5.921 -13.694  1.00 88.14           S
ATOM   3487  HG  CYS A 233     -12.812  -6.364 -12.448  1.00 88.14           H
ATOM   3488  HN  CYS A 233     -12.437  -8.724 -12.460  1.00 88.14           H
ATOM   3489  N   TYR A 234     -10.470 -10.083 -14.705  1.00 74.75           N
ATOM   3490  CA  TYR A 234      -9.496 -10.903 -15.405  1.00 74.75           C
ATOM   3491  C   TYR A 234     -10.095 -12.256 -15.792  1.00 74.75           C
ATOM   3492  O   TYR A 234      -9.698 -12.852 -16.792  1.00 74.75           O
ATOM   3493  HA  TYR A 234      -9.199 -10.373 -16.310  1.00 74.75           H
ATOM   3494  CB  TYR A 234      -8.349 -11.129 -14.418  1.00 74.75           C
ATOM   3495 1HB  TYR A 234      -8.754 -11.163 -13.407  1.00 74.75           H
ATOM   3496 2HB  TYR A 234      -7.901 -12.103 -14.615  1.00 74.75           H
ATOM   3497  CG  TYR A 234      -7.256 -10.060 -14.479  1.00 74.75           C
ATOM   3498  CD1 TYR A 234      -6.155 -10.244 -15.290  1.00 74.75           C
ATOM   3499  HD1 TYR A 234      -6.064 -11.151 -15.888  1.00 74.75           H
ATOM   3500  CD2 TYR A 234      -7.371  -8.912 -13.721  1.00 74.75           C
ATOM   3501  HD2 TYR A 234      -8.241  -8.767 -13.081  1.00 74.75           H
ATOM   3502  CE1 TYR A 234      -5.126  -9.238 -15.346  1.00 74.75           C
ATOM   3503  HE1 TYR A 234      -4.251  -9.371 -15.983  1.00 74.75           H
ATOM   3504  CE2 TYR A 234      -6.343  -7.906 -13.778  1.00 74.75           C
ATOM   3505  HE2 TYR A 234      -6.421  -6.995 -13.185  1.00 74.75           H
ATOM   3506  CZ  TYR A 234      -5.271  -8.119 -14.588  1.00 74.75           C
ATOM   3507  OH  TYR A 234      -4.299  -7.168 -14.641  1.00 74.75           O
ATOM   3508  HH  TYR A 234      -4.550  -6.391 -14.065  1.00 74.75           H
ATOM   3509  HN  TYR A 234     -10.318  -9.994 -13.720  1.00 74.75           H
ATOM   3510  N   THR A 235     -11.041 -12.703 -14.979  1.00 84.89           N
ATOM   3511  CA  THR A 235     -11.781 -13.915 -15.286  1.00 84.89           C
ATOM   3512  C   THR A 235     -12.454 -13.797 -16.655  1.00 84.89           C
ATOM   3513  O   THR A 235     -12.383 -14.717 -17.468  1.00 84.89           O
ATOM   3514  HA  THR A 235     -11.074 -14.742 -15.348  1.00 84.89           H
ATOM   3515  CB  THR A 235     -12.767 -14.170 -14.144  1.00 84.89           C
ATOM   3516  HB  THR A 235     -13.502 -13.367 -14.079  1.00 84.89           H
ATOM   3517  OG1 THR A 235     -11.936 -14.338 -12.999  1.00 84.89           O
ATOM   3518  HG1 THR A 235     -12.011 -13.540 -12.402  1.00 84.89           H
ATOM   3519  CG2 THR A 235     -13.488 -15.512 -14.282  1.00 84.89           C
ATOM   3520 1HG2 THR A 235     -12.756 -16.320 -14.280  1.00 84.89           H
ATOM   3521 2HG2 THR A 235     -14.047 -15.530 -15.218  1.00 84.89           H
ATOM   3522 3HG2 THR A 235     -14.175 -15.642 -13.446  1.00 84.89           H
ATOM   3523  HN  THR A 235     -11.304 -12.252 -14.126  1.00 84.89           H
ATOM   3524  N   ILE A 236     -13.093 -12.655 -16.868  1.00 83.54           N
ATOM   3525  CA  ILE A 236     -13.808 -12.419 -18.111  1.00 83.54           C
ATOM   3526  C   ILE A 236     -12.800 -12.210 -19.242  1.00 83.54           C
ATOM   3527  O   ILE A 236     -13.018 -12.663 -20.365  1.00 83.54           O
ATOM   3528  HA  ILE A 236     -14.390 -13.314 -18.328  1.00 83.54           H
ATOM   3529  CB  ILE A 236     -14.798 -11.263 -17.948  1.00 83.54           C
ATOM   3530  HB  ILE A 236     -14.242 -10.380 -17.631  1.00 83.54           H
ATOM   3531  CG1 ILE A 236     -15.822 -11.569 -16.854  1.00 83.54           C
ATOM   3532 1HG1 ILE A 236     -16.536 -12.310 -17.216  1.00 83.54           H
ATOM   3533 2HG1 ILE A 236     -15.319 -12.006 -15.991  1.00 83.54           H
ATOM   3534  CG2 ILE A 236     -15.467 -10.922 -19.281  1.00 83.54           C
ATOM   3535 1HG2 ILE A 236     -14.706 -10.631 -20.005  1.00 83.54           H
ATOM   3536 2HG2 ILE A 236     -16.006 -11.794 -19.650  1.00 83.54           H
ATOM   3537 3HG2 ILE A 236     -16.165 -10.098 -19.136  1.00 83.54           H
ATOM   3538  CD1 ILE A 236     -16.566 -10.302 -16.429  1.00 83.54           C
ATOM   3539 1HD1 ILE A 236     -15.852  -9.573 -16.045  1.00 83.54           H
ATOM   3540 2HD1 ILE A 236     -17.088  -9.881 -17.289  1.00 83.54           H
ATOM   3541 3HD1 ILE A 236     -17.288 -10.548 -15.650  1.00 83.54           H
ATOM   3542  HN  ILE A 236     -13.127 -11.902 -16.211  1.00 83.54           H
ATOM   3543  N   ILE A 237     -11.717 -11.522 -18.908  1.00 80.10           N
ATOM   3544  CA  ILE A 237     -10.679 -11.240 -19.885  1.00 80.10           C
ATOM   3545  C   ILE A 237     -10.172 -12.556 -20.478  1.00 80.10           C
ATOM   3546  O   ILE A 237     -10.132 -12.718 -21.696  1.00 80.10           O
ATOM   3547  HA  ILE A 237     -11.132 -10.654 -20.684  1.00 80.10           H
ATOM   3548  CB  ILE A 237      -9.576 -10.382 -19.261  1.00 80.10           C
ATOM   3549  HB  ILE A 237      -9.377 -10.757 -18.258  1.00 80.10           H
ATOM   3550  CG1 ILE A 237     -10.029  -8.927 -19.118  1.00 80.10           C
ATOM   3551 1HG1 ILE A 237     -10.049  -8.451 -20.099  1.00 80.10           H
ATOM   3552 2HG1 ILE A 237     -11.046  -8.896 -18.728  1.00 80.10           H
ATOM   3553  CG2 ILE A 237      -8.274 -10.501 -20.055  1.00 80.10           C
ATOM   3554 1HG2 ILE A 237      -7.946 -11.540 -20.061  1.00 80.10           H
ATOM   3555 2HG2 ILE A 237      -8.440 -10.167 -21.079  1.00 80.10           H
ATOM   3556 3HG2 ILE A 237      -7.507  -9.881 -19.591  1.00 80.10           H
ATOM   3557  CD1 ILE A 237      -9.096  -8.151 -18.187  1.00 80.10           C
ATOM   3558 1HD1 ILE A 237      -9.097  -8.616 -17.202  1.00 80.10           H
ATOM   3559 2HD1 ILE A 237      -8.084  -8.164 -18.594  1.00 80.10           H
ATOM   3560 3HD1 ILE A 237      -9.440  -7.121 -18.103  1.00 80.10           H
ATOM   3561  HN  ILE A 237     -11.545 -11.161 -17.992  1.00 80.10           H
ATOM   3562  N   ILE A 238      -9.797 -13.464 -19.588  1.00 77.65           N
ATOM   3563  CA  ILE A 238      -9.207 -14.724 -20.007  1.00 77.65           C
ATOM   3564  C   ILE A 238     -10.192 -15.468 -20.910  1.00 77.65           C
ATOM   3565  O   ILE A 238      -9.807 -16.000 -21.950  1.00 77.65           O
ATOM   3566  HA  ILE A 238      -8.315 -14.490 -20.589  1.00 77.65           H
ATOM   3567  CB  ILE A 238      -8.754 -15.534 -18.791  1.00 77.65           C
ATOM   3568  HB  ILE A 238      -9.564 -15.537 -18.062  1.00 77.65           H
ATOM   3569  CG1 ILE A 238      -7.543 -14.885 -18.119  1.00 77.65           C
ATOM   3570 1HG1 ILE A 238      -6.652 -15.056 -18.722  1.00 77.65           H
ATOM   3571 2HG1 ILE A 238      -7.689 -13.806 -18.064  1.00 77.65           H
ATOM   3572  CG2 ILE A 238      -8.485 -16.991 -19.173  1.00 77.65           C
ATOM   3573 1HG2 ILE A 238      -9.396 -17.437 -19.571  1.00 77.65           H
ATOM   3574 2HG2 ILE A 238      -7.701 -17.030 -19.930  1.00 77.65           H
ATOM   3575 3HG2 ILE A 238      -8.164 -17.545 -18.290  1.00 77.65           H
ATOM   3576  CD1 ILE A 238      -7.329 -15.448 -16.712  1.00 77.65           C
ATOM   3577 1HD1 ILE A 238      -8.213 -15.253 -16.105  1.00 77.65           H
ATOM   3578 2HD1 ILE A 238      -7.160 -16.523 -16.773  1.00 77.65           H
ATOM   3579 3HD1 ILE A 238      -6.463 -14.969 -16.257  1.00 77.65           H
ATOM   3580  HN  ILE A 238      -9.890 -13.349 -18.599  1.00 77.65           H
ATOM   3581  N   HIS A 239     -11.445 -15.482 -20.480  1.00 76.54           N
ATOM   3582  CA  HIS A 239     -12.481 -16.190 -21.213  1.00 76.54           C
ATOM   3583  C   HIS A 239     -12.569 -15.639 -22.638  1.00 76.54           C
ATOM   3584  O   HIS A 239     -12.656 -16.403 -23.598  1.00 76.54           O
ATOM   3585  HA  HIS A 239     -12.175 -17.235 -21.255  1.00 76.54           H
ATOM   3586  CB  HIS A 239     -13.816 -16.124 -20.469  1.00 76.54           C
ATOM   3587 1HB  HIS A 239     -13.659 -16.432 -19.435  1.00 76.54           H
ATOM   3588 2HB  HIS A 239     -14.156 -15.089 -20.445  1.00 76.54           H
ATOM   3589  CG  HIS A 239     -14.900 -16.981 -21.076  1.00 76.54           C
ATOM   3590  ND1 HIS A 239     -14.900 -18.363 -20.989  1.00 76.54           N
ATOM   3591  HD1 HIS A 239     -14.207 -18.920 -20.532  1.00 76.54           H
ATOM   3592  CD2 HIS A 239     -16.019 -16.640 -21.777  1.00 76.54           C
ATOM   3593  HD2 HIS A 239     -16.328 -15.625 -22.029  1.00 76.54           H
ATOM   3594  CE1 HIS A 239     -15.975 -18.821 -21.615  1.00 76.54           C
ATOM   3595  HE1 HIS A 239     -16.256 -19.869 -21.721  1.00 76.54           H
ATOM   3596  NE2 HIS A 239     -16.666 -17.752 -22.103  1.00 76.54           N
ATOM   3597  HN  HIS A 239     -11.756 -15.021 -19.649  1.00 76.54           H
ATOM   3598  N   THR A 240     -12.542 -14.318 -22.730  1.00 78.29           N
ATOM   3599  CA  THR A 240     -12.688 -13.654 -24.015  1.00 78.29           C
ATOM   3600  C   THR A 240     -11.502 -13.984 -24.924  1.00 78.29           C
ATOM   3601  O   THR A 240     -11.674 -14.186 -26.125  1.00 78.29           O
ATOM   3602  HA  THR A 240     -13.582 -14.042 -24.502  1.00 78.29           H
ATOM   3603  CB  THR A 240     -12.857 -12.156 -23.756  1.00 78.29           C
ATOM   3604  HB  THR A 240     -11.928 -11.716 -23.393  1.00 78.29           H
ATOM   3605  OG1 THR A 240     -13.964 -12.080 -22.862  1.00 78.29           O
ATOM   3606  HG1 THR A 240     -13.638 -12.008 -21.919  1.00 78.29           H
ATOM   3607  CG2 THR A 240     -13.329 -11.397 -24.998  1.00 78.29           C
ATOM   3608 1HG2 THR A 240     -14.291 -11.792 -25.321  1.00 78.29           H
ATOM   3609 2HG2 THR A 240     -12.598 -11.519 -25.798  1.00 78.29           H
ATOM   3610 3HG2 THR A 240     -13.432 -10.338 -24.759  1.00 78.29           H
ATOM   3611  HN  THR A 240     -12.423 -13.705 -21.949  1.00 78.29           H
ATOM   3612  N   LEU A 241     -10.326 -14.028 -24.315  1.00 74.58           N
ATOM   3613  CA  LEU A 241      -9.100 -14.225 -25.070  1.00 74.58           C
ATOM   3614  C   LEU A 241      -9.083 -15.643 -25.646  1.00 74.58           C
ATOM   3615  O   LEU A 241      -8.660 -15.851 -26.782  1.00 74.58           O
ATOM   3616  HA  LEU A 241      -9.109 -13.517 -25.899  1.00 74.58           H
ATOM   3617  CB  LEU A 241      -7.880 -13.897 -24.207  1.00 74.58           C
ATOM   3618 1HB  LEU A 241      -8.001 -14.388 -23.241  1.00 74.58           H
ATOM   3619 2HB  LEU A 241      -6.999 -14.332 -24.678  1.00 74.58           H
ATOM   3620  CG  LEU A 241      -7.613 -12.411 -23.962  1.00 74.58           C
ATOM   3621  HG  LEU A 241      -8.515 -11.966 -23.543  1.00 74.58           H
ATOM   3622  CD1 LEU A 241      -6.495 -12.217 -22.935  1.00 74.58           C
ATOM   3623 1HD1 LEU A 241      -6.784 -12.681 -21.991  1.00 74.58           H
ATOM   3624 2HD1 LEU A 241      -5.580 -12.681 -23.302  1.00 74.58           H
ATOM   3625 3HD1 LEU A 241      -6.325 -11.152 -22.779  1.00 74.58           H
ATOM   3626  CD2 LEU A 241      -7.317 -11.683 -25.275  1.00 74.58           C
ATOM   3627 1HD2 LEU A 241      -6.438 -12.124 -25.744  1.00 74.58           H
ATOM   3628 2HD2 LEU A 241      -8.173 -11.778 -25.943  1.00 74.58           H
ATOM   3629 3HD2 LEU A 241      -7.131 -10.629 -25.071  1.00 74.58           H
ATOM   3630  HN  LEU A 241     -10.203 -13.933 -23.328  1.00 74.58           H
ATOM   3631  N   ILE A 242      -9.548 -16.582 -24.835  1.00 74.48           N
ATOM   3632  CA  ILE A 242      -9.599 -17.973 -25.252  1.00 74.48           C
ATOM   3633  C   ILE A 242     -10.472 -18.094 -26.503  1.00 74.48           C
ATOM   3634  O   ILE A 242     -10.129 -18.817 -27.437  1.00 74.48           O
ATOM   3635  HA  ILE A 242      -8.584 -18.275 -25.509  1.00 74.48           H
ATOM   3636  CB  ILE A 242     -10.057 -18.863 -24.095  1.00 74.48           C
ATOM   3637  HB  ILE A 242     -10.941 -18.411 -23.645  1.00 74.48           H
ATOM   3638  CG1 ILE A 242      -8.985 -18.941 -23.006  1.00 74.48           C
ATOM   3639 1HG1 ILE A 242      -8.138 -19.525 -23.366  1.00 74.48           H
ATOM   3640 2HG1 ILE A 242      -8.612 -17.941 -22.785  1.00 74.48           H
ATOM   3641  CG2 ILE A 242     -10.466 -20.249 -24.597  1.00 74.48           C
ATOM   3642 1HG2 ILE A 242     -11.286 -20.151 -25.308  1.00 74.48           H
ATOM   3643 2HG2 ILE A 242      -9.615 -20.723 -25.088  1.00 74.48           H
ATOM   3644 3HG2 ILE A 242     -10.786 -20.861 -23.755  1.00 74.48           H
ATOM   3645  CD1 ILE A 242      -9.543 -19.576 -21.731  1.00 74.48           C
ATOM   3646 1HD1 ILE A 242     -10.375 -18.977 -21.360  1.00 74.48           H
ATOM   3647 2HD1 ILE A 242      -9.893 -20.585 -21.951  1.00 74.48           H
ATOM   3648 3HD1 ILE A 242      -8.760 -19.620 -20.974  1.00 74.48           H
ATOM   3649  HN  ILE A 242      -9.885 -16.406 -23.910  1.00 74.48           H
ATOM   3650  N   GLN A 243     -11.585 -17.374 -26.481  1.00 69.62           N
ATOM   3651  CA  GLN A 243     -12.530 -17.425 -27.583  1.00 69.62           C
ATOM   3652  C   GLN A 243     -11.933 -16.762 -28.826  1.00 69.62           C
ATOM   3653  O   GLN A 243     -12.214 -17.175 -29.950  1.00 69.62           O
ATOM   3654  HA  GLN A 243     -12.697 -18.485 -27.773  1.00 69.62           H
ATOM   3655  CB  GLN A 243     -13.858 -16.770 -27.197  1.00 69.62           C
ATOM   3656 1HB  GLN A 243     -13.671 -15.782 -26.776  1.00 69.62           H
ATOM   3657 2HB  GLN A 243     -14.470 -16.626 -28.087  1.00 69.62           H
ATOM   3658  CG  GLN A 243     -14.618 -17.627 -26.182  1.00 69.62           C
ATOM   3659 1HG  GLN A 243     -14.760 -18.631 -26.583  1.00 69.62           H
ATOM   3660 2HG  GLN A 243     -14.027 -17.728 -25.272  1.00 69.62           H
ATOM   3661  CD  GLN A 243     -15.976 -17.008 -25.849  1.00 69.62           C
ATOM   3662  OE1 GLN A 243     -16.284 -15.887 -26.220  1.00 69.62           O
ATOM   3663  NE2 GLN A 243     -16.770 -17.798 -25.131  1.00 69.62           N
ATOM   3664 1HE2 GLN A 243     -16.456 -18.707 -24.859  1.00 69.62           H
ATOM   3665 2HE2 GLN A 243     -17.680 -17.482 -24.863  1.00 69.62           H
ATOM   3666  HN  GLN A 243     -11.843 -16.766 -25.730  1.00 69.62           H
ATOM   3667  N   ALA A 244     -11.120 -15.744 -28.582  1.00 70.92           N
ATOM   3668  CA  ALA A 244     -10.662 -14.878 -29.655  1.00 70.92           C
ATOM   3669  C   ALA A 244      -9.624 -15.622 -30.497  1.00 70.92           C
ATOM   3670  O   ALA A 244      -9.340 -15.230 -31.628  1.00 70.92           O
ATOM   3671  HA  ALA A 244     -11.523 -14.642 -30.281  1.00 70.92           H
ATOM   3672  CB  ALA A 244     -10.111 -13.580 -29.063  1.00 70.92           C
ATOM   3673 1HB  ALA A 244     -10.896 -13.075 -28.499  1.00 70.92           H
ATOM   3674 2HB  ALA A 244      -9.277 -13.808 -28.400  1.00 70.92           H
ATOM   3675 3HB  ALA A 244      -9.768 -12.930 -29.868  1.00 70.92           H
ATOM   3676  HN  ALA A 244     -10.776 -15.509 -27.673  1.00 70.92           H
ATOM   3677  N   LYS A 245      -9.085 -16.683 -29.913  1.00 58.78           N
ATOM   3678  CA  LYS A 245      -8.079 -17.481 -30.593  1.00 58.78           C
ATOM   3679  C   LYS A 245      -6.975 -16.561 -31.119  1.00 58.78           C
ATOM   3680  O   LYS A 245      -6.042 -17.019 -31.777  1.00 58.78           O
ATOM   3681  HA  LYS A 245      -7.644 -18.155 -29.855  1.00 58.78           H
ATOM   3682  CB  LYS A 245      -8.724 -18.348 -31.675  1.00 58.78           C
ATOM   3683 1HB  LYS A 245      -9.382 -17.737 -32.293  1.00 58.78           H
ATOM   3684 2HB  LYS A 245      -7.953 -18.750 -32.332  1.00 58.78           H
ATOM   3685  CG  LYS A 245      -9.522 -19.497 -31.054  1.00 58.78           C
ATOM   3686 1HG  LYS A 245      -8.920 -19.992 -30.292  1.00 58.78           H
ATOM   3687 2HG  LYS A 245     -10.406 -19.102 -30.554  1.00 58.78           H
ATOM   3688  CD  LYS A 245      -9.942 -20.512 -32.119  1.00 58.78           C
ATOM   3689 1HD  LYS A 245     -10.644 -20.047 -32.812  1.00 58.78           H
ATOM   3690 2HD  LYS A 245      -9.072 -20.814 -32.702  1.00 58.78           H
ATOM   3691  CE  LYS A 245     -10.587 -21.743 -31.479  1.00 58.78           C
ATOM   3692 1HE  LYS A 245      -9.927 -22.149 -30.712  1.00 58.78           H
ATOM   3693 2HE  LYS A 245     -11.515 -21.459 -30.984  1.00 58.78           H
ATOM   3694  NZ  LYS A 245     -10.860 -22.776 -32.504  1.00 58.78           N
ATOM   3695 1HZ  LYS A 245     -11.305 -23.576 -32.067  1.00 58.78           H
ATOM   3696 2HZ  LYS A 245     -11.475 -22.393 -33.214  1.00 58.78           H
ATOM   3697 3HZ  LYS A 245      -9.988 -23.066 -32.932  1.00 58.78           H
ATOM   3698  HN  LYS A 245      -9.325 -16.998 -28.995  1.00 58.78           H
ATOM   3699  N   LYS A 246      -7.117 -15.281 -30.809  1.00 52.51           N
ATOM   3700  CA  LYS A 246      -6.238 -14.272 -31.373  1.00 52.51           C
ATOM   3701  C   LYS A 246      -5.009 -14.113 -30.476  1.00 52.51           C
ATOM   3702  O   LYS A 246      -5.099 -13.544 -29.389  1.00 52.51           O
ATOM   3703  HA  LYS A 246      -5.909 -14.633 -32.348  1.00 52.51           H
ATOM   3704  CB  LYS A 246      -7.001 -12.967 -31.608  1.00 52.51           C
ATOM   3705 1HB  LYS A 246      -7.684 -12.786 -30.778  1.00 52.51           H
ATOM   3706 2HB  LYS A 246      -6.301 -12.131 -31.632  1.00 52.51           H
ATOM   3707  CG  LYS A 246      -7.786 -13.019 -32.920  1.00 52.51           C
ATOM   3708 1HG  LYS A 246      -7.129 -13.341 -33.728  1.00 52.51           H
ATOM   3709 2HG  LYS A 246      -8.582 -13.759 -32.842  1.00 52.51           H
ATOM   3710  CD  LYS A 246      -8.385 -11.651 -33.256  1.00 52.51           C
ATOM   3711 1HD  LYS A 246      -9.102 -11.366 -32.487  1.00 52.51           H
ATOM   3712 2HD  LYS A 246      -7.599 -10.896 -33.254  1.00 52.51           H
ATOM   3713  CE  LYS A 246      -9.074 -11.675 -34.621  1.00 52.51           C
ATOM   3714 1HE  LYS A 246      -8.367 -11.992 -35.387  1.00 52.51           H
ATOM   3715 2HE  LYS A 246      -9.884 -12.404 -34.614  1.00 52.51           H
ATOM   3716  NZ  LYS A 246      -9.608 -10.336 -34.955  1.00 52.51           N
ATOM   3717 1HZ  LYS A 246     -10.078 -10.373 -35.853  1.00 52.51           H
ATOM   3718 2HZ  LYS A 246     -10.268 -10.047 -34.241  1.00 52.51           H
ATOM   3719 3HZ  LYS A 246      -8.845  -9.669 -35.000  1.00 52.51           H
ATOM   3720  HN  LYS A 246      -7.817 -14.931 -30.185  1.00 52.51           H
ATOM   3721  N   SER A 247      -3.889 -14.626 -30.964  1.00 54.50           N
ATOM   3722  CA  SER A 247      -2.681 -14.689 -30.159  1.00 54.50           C
ATOM   3723  C   SER A 247      -2.183 -13.275 -29.852  1.00 54.50           C
ATOM   3724  O   SER A 247      -1.739 -12.997 -28.739  1.00 54.50           O
ATOM   3725  HA  SER A 247      -2.972 -15.199 -29.241  1.00 54.50           H
ATOM   3726  CB  SER A 247      -1.589 -15.495 -30.865  1.00 54.50           C
ATOM   3727 1HB  SER A 247      -1.883 -16.543 -30.908  1.00 54.50           H
ATOM   3728 2HB  SER A 247      -1.492 -15.149 -31.895  1.00 54.50           H
ATOM   3729  OG  SER A 247      -0.331 -15.382 -30.206  1.00 54.50           O
ATOM   3730  HG  SER A 247      -0.361 -15.860 -29.328  1.00 54.50           H
ATOM   3731  HN  SER A 247      -3.799 -14.994 -31.890  1.00 54.50           H
ATOM   3732  N   SER A 248      -2.273 -12.419 -30.859  1.00 52.75           N
ATOM   3733  CA  SER A 248      -1.307 -11.345 -31.017  1.00 52.75           C
ATOM   3734  C   SER A 248      -1.429 -10.356 -29.856  1.00 52.75           C
ATOM   3735  O   SER A 248      -0.435  -9.778 -29.421  1.00 52.75           O
ATOM   3736  HA  SER A 248      -0.331 -11.830 -31.006  1.00 52.75           H
ATOM   3737  CB  SER A 248      -1.501 -10.622 -32.352  1.00 52.75           C
ATOM   3738 1HB  SER A 248      -0.651  -9.965 -32.535  1.00 52.75           H
ATOM   3739 2HB  SER A 248      -1.519 -11.352 -33.161  1.00 52.75           H
ATOM   3740  OG  SER A 248      -2.704  -9.858 -32.376  1.00 52.75           O
ATOM   3741  HG  SER A 248      -2.788  -9.380 -33.250  1.00 52.75           H
ATOM   3742  HN  SER A 248      -2.988 -12.450 -31.558  1.00 52.75           H
ATOM   3743  N   LYS A 249      -2.658 -10.192 -29.386  1.00 51.13           N
ATOM   3744  CA  LYS A 249      -2.968  -9.116 -28.462  1.00 51.13           C
ATOM   3745  C   LYS A 249      -2.444  -9.477 -27.071  1.00 51.13           C
ATOM   3746  O   LYS A 249      -2.612  -8.712 -26.122  1.00 51.13           O
ATOM   3747  HA  LYS A 249      -2.443  -8.226 -28.808  1.00 51.13           H
ATOM   3748  CB  LYS A 249      -4.465  -8.798 -28.492  1.00 51.13           C
ATOM   3749 1HB  LYS A 249      -5.037  -9.726 -28.482  1.00 51.13           H
ATOM   3750 2HB  LYS A 249      -4.741  -8.244 -27.594  1.00 51.13           H
ATOM   3751  CG  LYS A 249      -4.827  -7.982 -29.734  1.00 51.13           C
ATOM   3752 1HG  LYS A 249      -4.134  -7.147 -29.840  1.00 51.13           H
ATOM   3753 2HG  LYS A 249      -4.720  -8.601 -30.624  1.00 51.13           H
ATOM   3754  CD  LYS A 249      -6.260  -7.454 -29.643  1.00 51.13           C
ATOM   3755 1HD  LYS A 249      -6.959  -8.290 -29.614  1.00 51.13           H
ATOM   3756 2HD  LYS A 249      -6.389  -6.898 -28.714  1.00 51.13           H
ATOM   3757  CE  LYS A 249      -6.588  -6.550 -30.834  1.00 51.13           C
ATOM   3758 1HE  LYS A 249      -5.862  -5.738 -30.892  1.00 51.13           H
ATOM   3759 2HE  LYS A 249      -6.507  -7.117 -31.761  1.00 51.13           H
ATOM   3760  NZ  LYS A 249      -7.953  -5.994 -30.703  1.00 51.13           N
ATOM   3761 1HZ  LYS A 249      -8.150  -5.392 -31.495  1.00 51.13           H
ATOM   3762 2HZ  LYS A 249      -8.626  -6.753 -30.679  1.00 51.13           H
ATOM   3763 3HZ  LYS A 249      -8.019  -5.457 -29.845  1.00 51.13           H
ATOM   3764  HN  LYS A 249      -3.431 -10.779 -29.628  1.00 51.13           H
ATOM   3765  N   HIS A 250      -1.818 -10.642 -26.993  1.00 54.58           N
ATOM   3766  CA  HIS A 250      -1.468 -11.219 -25.706  1.00 54.58           C
ATOM   3767  C   HIS A 250      -0.368 -10.381 -25.050  1.00 54.58           C
ATOM   3768  O   HIS A 250      -0.294 -10.297 -23.826  1.00 54.58           O
ATOM   3769  HA  HIS A 250      -2.364 -11.174 -25.089  1.00 54.58           H
ATOM   3770  CB  HIS A 250      -1.079 -12.691 -25.859  1.00 54.58           C
ATOM   3771 1HB  HIS A 250      -0.318 -12.777 -26.634  1.00 54.58           H
ATOM   3772 2HB  HIS A 250      -0.627 -13.035 -24.929  1.00 54.58           H
ATOM   3773  CG  HIS A 250      -2.236 -13.598 -26.205  1.00 54.58           C
ATOM   3774  ND1 HIS A 250      -3.187 -13.988 -25.279  1.00 54.58           N
ATOM   3775  HD1 HIS A 250      -3.209 -13.721 -24.315  1.00 54.58           H
ATOM   3776  CD2 HIS A 250      -2.584 -14.187 -27.386  1.00 54.58           C
ATOM   3777  HD2 HIS A 250      -2.047 -14.090 -28.329  1.00 54.58           H
ATOM   3778  CE1 HIS A 250      -4.062 -14.777 -25.884  1.00 54.58           C
ATOM   3779  HE1 HIS A 250      -4.931 -15.245 -25.421  1.00 54.58           H
ATOM   3780  NE2 HIS A 250      -3.687 -14.899 -27.190  1.00 54.58           N
ATOM   3781  HN  HIS A 250      -1.552 -11.188 -27.788  1.00 54.58           H
ATOM   3782  N   LYS A 251       0.458  -9.781 -25.895  1.00 56.00           N
ATOM   3783  CA  LYS A 251       1.677  -9.145 -25.425  1.00 56.00           C
ATOM   3784  C   LYS A 251       1.322  -8.065 -24.401  1.00 56.00           C
ATOM   3785  O   LYS A 251       1.930  -7.991 -23.335  1.00 56.00           O
ATOM   3786  HA  LYS A 251       2.273  -9.910 -24.927  1.00 56.00           H
ATOM   3787  CB  LYS A 251       2.500  -8.627 -26.606  1.00 56.00           C
ATOM   3788 1HB  LYS A 251       1.845  -8.130 -27.321  1.00 56.00           H
ATOM   3789 2HB  LYS A 251       3.214  -7.880 -26.256  1.00 56.00           H
ATOM   3790  CG  LYS A 251       3.246  -9.769 -27.298  1.00 56.00           C
ATOM   3791 1HG  LYS A 251       3.704 -10.416 -26.549  1.00 56.00           H
ATOM   3792 2HG  LYS A 251       2.540 -10.381 -27.860  1.00 56.00           H
ATOM   3793  CD  LYS A 251       4.324  -9.229 -28.240  1.00 56.00           C
ATOM   3794 1HD  LYS A 251       3.854  -8.727 -29.086  1.00 56.00           H
ATOM   3795 2HD  LYS A 251       4.925  -8.483 -27.721  1.00 56.00           H
ATOM   3796  CE  LYS A 251       5.225 -10.357 -28.746  1.00 56.00           C
ATOM   3797 1HE  LYS A 251       5.396 -11.079 -27.948  1.00 56.00           H
ATOM   3798 2HE  LYS A 251       4.730 -10.890 -29.558  1.00 56.00           H
ATOM   3799  NZ  LYS A 251       6.519  -9.814 -29.218  1.00 56.00           N
ATOM   3800 1HZ  LYS A 251       7.056 -10.554 -29.656  1.00 56.00           H
ATOM   3801 2HZ  LYS A 251       6.350  -9.075 -29.891  1.00 56.00           H
ATOM   3802 3HZ  LYS A 251       7.036  -9.441 -28.430  1.00 56.00           H
ATOM   3803  HN  LYS A 251       0.305  -9.726 -26.882  1.00 56.00           H
ATOM   3804  N   ALA A 252       0.338  -7.254 -24.762  1.00 64.01           N
ATOM   3805  CA  ALA A 252      -0.014  -6.099 -23.953  1.00 64.01           C
ATOM   3806  C   ALA A 252      -0.596  -6.574 -22.620  1.00 64.01           C
ATOM   3807  O   ALA A 252      -0.545  -5.853 -21.624  1.00 64.01           O
ATOM   3808  HA  ALA A 252       0.899  -5.537 -23.761  1.00 64.01           H
ATOM   3809  CB  ALA A 252      -0.987  -5.210 -24.729  1.00 64.01           C
ATOM   3810 1HB  ALA A 252      -0.515  -4.875 -25.653  1.00 64.01           H
ATOM   3811 2HB  ALA A 252      -1.888  -5.776 -24.966  1.00 64.01           H
ATOM   3812 3HB  ALA A 252      -1.251  -4.344 -24.122  1.00 64.01           H
ATOM   3813  HN  ALA A 252      -0.213  -7.375 -25.588  1.00 64.01           H
ATOM   3814  N   LEU A 253      -1.135  -7.784 -22.643  1.00 67.87           N
ATOM   3815  CA  LEU A 253      -1.805  -8.328 -21.474  1.00 67.87           C
ATOM   3816  C   LEU A 253      -0.757  -8.838 -20.483  1.00 67.87           C
ATOM   3817  O   LEU A 253      -0.981  -8.822 -19.274  1.00 67.87           O
ATOM   3818  HA  LEU A 253      -2.356  -7.513 -21.005  1.00 67.87           H
ATOM   3819  CB  LEU A 253      -2.828  -9.388 -21.887  1.00 67.87           C
ATOM   3820 1HB  LEU A 253      -3.257  -9.096 -22.846  1.00 67.87           H
ATOM   3821 2HB  LEU A 253      -2.302 -10.330 -22.047  1.00 67.87           H
ATOM   3822  CG  LEU A 253      -3.972  -9.636 -20.902  1.00 67.87           C
ATOM   3823  HG  LEU A 253      -3.569  -9.583 -19.891  1.00 67.87           H
ATOM   3824  CD1 LEU A 253      -5.042  -8.548 -21.020  1.00 67.87           C
ATOM   3825 1HD1 LEU A 253      -4.598  -7.577 -20.803  1.00 67.87           H
ATOM   3826 2HD1 LEU A 253      -5.446  -8.544 -22.032  1.00 67.87           H
ATOM   3827 3HD1 LEU A 253      -5.843  -8.748 -20.309  1.00 67.87           H
ATOM   3828  CD2 LEU A 253      -4.558 -11.038 -21.083  1.00 67.87           C
ATOM   3829 1HD2 LEU A 253      -4.941 -11.143 -22.098  1.00 67.87           H
ATOM   3830 2HD2 LEU A 253      -3.780 -11.781 -20.909  1.00 67.87           H
ATOM   3831 3HD2 LEU A 253      -5.369 -11.187 -20.371  1.00 67.87           H
ATOM   3832  HN  LEU A 253      -1.119  -8.388 -23.440  1.00 67.87           H
ATOM   3833  N   LYS A 254       0.366  -9.279 -21.032  1.00 70.43           N
ATOM   3834  CA  LYS A 254       1.378  -9.946 -20.232  1.00 70.43           C
ATOM   3835  C   LYS A 254       1.796  -9.031 -19.079  1.00 70.43           C
ATOM   3836  O   LYS A 254       1.883  -9.471 -17.933  1.00 70.43           O
ATOM   3837  HA  LYS A 254       0.924 -10.844 -19.812  1.00 70.43           H
ATOM   3838  CB  LYS A 254       2.545 -10.398 -21.112  1.00 70.43           C
ATOM   3839 1HB  LYS A 254       2.163 -10.903 -21.999  1.00 70.43           H
ATOM   3840 2HB  LYS A 254       3.103  -9.528 -21.457  1.00 70.43           H
ATOM   3841  CG  LYS A 254       3.478 -11.338 -20.346  1.00 70.43           C
ATOM   3842 1HG  LYS A 254       3.912 -10.813 -19.495  1.00 70.43           H
ATOM   3843 2HG  LYS A 254       2.908 -12.176 -19.946  1.00 70.43           H
ATOM   3844  CD  LYS A 254       4.595 -11.861 -21.252  1.00 70.43           C
ATOM   3845 1HD  LYS A 254       4.161 -12.355 -22.122  1.00 70.43           H
ATOM   3846 2HD  LYS A 254       5.187 -11.025 -21.624  1.00 70.43           H
ATOM   3847  CE  LYS A 254       5.499 -12.839 -20.500  1.00 70.43           C
ATOM   3848 1HE  LYS A 254       5.940 -12.344 -19.635  1.00 70.43           H
ATOM   3849 2HE  LYS A 254       4.907 -13.674 -20.123  1.00 70.43           H
ATOM   3850  NZ  LYS A 254       6.569 -13.344 -21.389  1.00 70.43           N
ATOM   3851 1HZ  LYS A 254       7.165 -13.982 -20.872  1.00 70.43           H
ATOM   3852 2HZ  LYS A 254       6.154 -13.832 -22.175  1.00 70.43           H
ATOM   3853 3HZ  LYS A 254       7.122 -12.565 -21.728  1.00 70.43           H
ATOM   3854  HN  LYS A 254       0.588  -9.186 -22.002  1.00 70.43           H
ATOM   3855  N   VAL A 255       2.044  -7.776 -19.422  1.00 73.84           N
ATOM   3856  CA  VAL A 255       2.542  -6.818 -18.449  1.00 73.84           C
ATOM   3857  C   VAL A 255       1.556  -6.721 -17.284  1.00 73.84           C
ATOM   3858  O   VAL A 255       1.942  -6.862 -16.125  1.00 73.84           O
ATOM   3859  HA  VAL A 255       3.493  -7.197 -18.073  1.00 73.84           H
ATOM   3860  CB  VAL A 255       2.803  -5.472 -19.126  1.00 73.84           C
ATOM   3861  HB  VAL A 255       1.856  -5.110 -19.528  1.00 73.84           H
ATOM   3862  CG1 VAL A 255       3.310  -4.439 -18.117  1.00 73.84           C
ATOM   3863 1HG1 VAL A 255       2.564  -4.299 -17.335  1.00 73.84           H
ATOM   3864 2HG1 VAL A 255       4.240  -4.793 -17.673  1.00 73.84           H
ATOM   3865 3HG1 VAL A 255       3.487  -3.491 -18.625  1.00 73.84           H
ATOM   3866  CG2 VAL A 255       3.781  -5.624 -20.293  1.00 73.84           C
ATOM   3867 1HG2 VAL A 255       4.728  -6.019 -19.924  1.00 73.84           H
ATOM   3868 2HG2 VAL A 255       3.364  -6.311 -21.029  1.00 73.84           H
ATOM   3869 3HG2 VAL A 255       3.948  -4.652 -20.756  1.00 73.84           H
ATOM   3870  HN  VAL A 255       1.909  -7.411 -20.343  1.00 73.84           H
ATOM   3871  N   THR A 256       0.300  -6.480 -17.632  1.00 72.59           N
ATOM   3872  CA  THR A 256      -0.707  -6.168 -16.632  1.00 72.59           C
ATOM   3873  C   THR A 256      -0.965  -7.382 -15.738  1.00 72.59           C
ATOM   3874  O   THR A 256      -1.194  -7.235 -14.538  1.00 72.59           O
ATOM   3875  HA  THR A 256      -0.321  -5.375 -15.992  1.00 72.59           H
ATOM   3876  CB  THR A 256      -1.958  -5.672 -17.361  1.00 72.59           C
ATOM   3877  HB  THR A 256      -2.802  -5.594 -16.675  1.00 72.59           H
ATOM   3878  OG1 THR A 256      -2.123  -6.594 -18.435  1.00 72.59           O
ATOM   3879  HG1 THR A 256      -2.447  -7.473 -18.085  1.00 72.59           H
ATOM   3880  CG2 THR A 256      -1.738  -4.327 -18.055  1.00 72.59           C
ATOM   3881 1HG2 THR A 256      -0.938  -4.424 -18.789  1.00 72.59           H
ATOM   3882 2HG2 THR A 256      -1.461  -3.577 -17.314  1.00 72.59           H
ATOM   3883 3HG2 THR A 256      -2.656  -4.022 -18.556  1.00 72.59           H
ATOM   3884  HN  THR A 256      -0.032  -6.497 -18.575  1.00 72.59           H
ATOM   3885  N   ILE A 257      -0.920  -8.553 -16.356  1.00 76.73           N
ATOM   3886  CA  ILE A 257      -1.105  -9.793 -15.623  1.00 76.73           C
ATOM   3887  C   ILE A 257      -0.016  -9.917 -14.556  1.00 76.73           C
ATOM   3888  O   ILE A 257      -0.310 -10.176 -13.390  1.00 76.73           O
ATOM   3889  HA  ILE A 257      -2.073  -9.737 -15.123  1.00 76.73           H
ATOM   3890  CB  ILE A 257      -1.161 -10.981 -16.585  1.00 76.73           C
ATOM   3891  HB  ILE A 257      -0.330 -10.894 -17.284  1.00 76.73           H
ATOM   3892  CG1 ILE A 257      -2.449 -10.958 -17.411  1.00 76.73           C
ATOM   3893 1HG1 ILE A 257      -3.310 -11.070 -16.751  1.00 76.73           H
ATOM   3894 2HG1 ILE A 257      -2.551  -9.992 -17.905  1.00 76.73           H
ATOM   3895  CG2 ILE A 257      -0.985 -12.303 -15.836  1.00 76.73           C
ATOM   3896 1HG2 ILE A 257      -0.019 -12.308 -15.330  1.00 76.73           H
ATOM   3897 2HG2 ILE A 257      -1.781 -12.412 -15.099  1.00 76.73           H
ATOM   3898 3HG2 ILE A 257      -1.029 -13.131 -16.543  1.00 76.73           H
ATOM   3899  CD1 ILE A 257      -2.451 -12.075 -18.456  1.00 76.73           C
ATOM   3900 1HD1 ILE A 257      -1.603 -11.946 -19.128  1.00 76.73           H
ATOM   3901 2HD1 ILE A 257      -2.374 -13.041 -17.955  1.00 76.73           H
ATOM   3902 3HD1 ILE A 257      -3.378 -12.036 -19.028  1.00 76.73           H
ATOM   3903  HN  ILE A 257      -0.762  -8.661 -17.337  1.00 76.73           H
ATOM   3904  N   THR A 258       1.220  -9.727 -14.993  1.00 81.27           N
ATOM   3905  CA  THR A 258       2.362  -9.921 -14.115  1.00 81.27           C
ATOM   3906  C   THR A 258       2.276  -8.980 -12.912  1.00 81.27           C
ATOM   3907  O   THR A 258       2.450  -9.408 -11.772  1.00 81.27           O
ATOM   3908  HA  THR A 258       2.330 -10.939 -13.728  1.00 81.27           H
ATOM   3909  CB  THR A 258       3.634  -9.730 -14.945  1.00 81.27           C
ATOM   3910  HB  THR A 258       3.727  -8.697 -15.282  1.00 81.27           H
ATOM   3911  OG1 THR A 258       3.525 -10.706 -15.977  1.00 81.27           O
ATOM   3912  HG1 THR A 258       3.025 -10.326 -16.756  1.00 81.27           H
ATOM   3913  CG2 THR A 258       4.897 -10.133 -14.182  1.00 81.27           C
ATOM   3914 1HG2 THR A 258       4.833 -11.185 -13.904  1.00 81.27           H
ATOM   3915 2HG2 THR A 258       4.989  -9.525 -13.283  1.00 81.27           H
ATOM   3916 3HG2 THR A 258       5.770  -9.978 -14.817  1.00 81.27           H
ATOM   3917  HN  THR A 258       1.447  -9.447 -15.925  1.00 81.27           H
ATOM   3918  N   VAL A 259       2.005  -7.717 -13.206  1.00 79.43           N
ATOM   3919  CA  VAL A 259       1.937  -6.704 -12.167  1.00 79.43           C
ATOM   3920  C   VAL A 259       0.877  -7.105 -11.139  1.00 79.43           C
ATOM   3921  O   VAL A 259       1.103  -7.000  -9.935  1.00 79.43           O
ATOM   3922  HA  VAL A 259       2.909  -6.673 -11.674  1.00 79.43           H
ATOM   3923  CB  VAL A 259       1.678  -5.331 -12.790  1.00 79.43           C
ATOM   3924  HB  VAL A 259       0.811  -5.419 -13.446  1.00 79.43           H
ATOM   3925  CG1 VAL A 259       1.349  -4.294 -11.714  1.00 79.43           C
ATOM   3926 1HG1 VAL A 259       0.457  -4.605 -11.170  1.00 79.43           H
ATOM   3927 2HG1 VAL A 259       2.187  -4.211 -11.022  1.00 79.43           H
ATOM   3928 3HG1 VAL A 259       1.169  -3.327 -12.185  1.00 79.43           H
ATOM   3929  CG2 VAL A 259       2.867  -4.881 -13.640  1.00 79.43           C
ATOM   3930 1HG2 VAL A 259       3.758  -4.818 -13.015  1.00 79.43           H
ATOM   3931 2HG2 VAL A 259       3.035  -5.602 -14.440  1.00 79.43           H
ATOM   3932 3HG2 VAL A 259       2.656  -3.903 -14.071  1.00 79.43           H
ATOM   3933  HN  VAL A 259       1.835  -7.383 -14.133  1.00 79.43           H
ATOM   3934  N   LEU A 260      -0.259  -7.555 -11.653  1.00 76.57           N
ATOM   3935  CA  LEU A 260      -1.389  -7.880 -10.800  1.00 76.57           C
ATOM   3936  C   LEU A 260      -1.019  -9.056  -9.895  1.00 76.57           C
ATOM   3937  O   LEU A 260      -1.268  -9.021  -8.691  1.00 76.57           O
ATOM   3938  HA  LEU A 260      -1.585  -7.010 -10.173  1.00 76.57           H
ATOM   3939  CB  LEU A 260      -2.643  -8.123 -11.642  1.00 76.57           C
ATOM   3940 1HB  LEU A 260      -2.629  -7.434 -12.487  1.00 76.57           H
ATOM   3941 2HB  LEU A 260      -2.592  -9.131 -12.052  1.00 76.57           H
ATOM   3942  CG  LEU A 260      -3.980  -7.965 -10.915  1.00 76.57           C
ATOM   3943  HG  LEU A 260      -3.816  -8.150  -9.853  1.00 76.57           H
ATOM   3944  CD1 LEU A 260      -4.511  -6.536 -11.048  1.00 76.57           C
ATOM   3945 1HD1 LEU A 260      -3.793  -5.840 -10.614  1.00 76.57           H
ATOM   3946 2HD1 LEU A 260      -4.656  -6.299 -12.102  1.00 76.57           H
ATOM   3947 3HD1 LEU A 260      -5.462  -6.452 -10.522  1.00 76.57           H
ATOM   3948  CD2 LEU A 260      -4.995  -9.001 -11.402  1.00 76.57           C
ATOM   3949 1HD2 LEU A 260      -5.161  -8.872 -12.472  1.00 76.57           H
ATOM   3950 2HD2 LEU A 260      -4.610 -10.003 -11.213  1.00 76.57           H
ATOM   3951 3HD2 LEU A 260      -5.936  -8.866 -10.869  1.00 76.57           H
ATOM   3952  HN  LEU A 260      -0.412  -7.698 -12.631  1.00 76.57           H
ATOM   3953  N   THR A 261      -0.429 -10.071 -10.510  1.00 84.40           N
ATOM   3954  CA  THR A 261      -0.099 -11.291  -9.792  1.00 84.40           C
ATOM   3955  C   THR A 261       0.872 -10.990  -8.648  1.00 84.40           C
ATOM   3956  O   THR A 261       0.687 -11.469  -7.530  1.00 84.40           O
ATOM   3957  HA  THR A 261      -1.011 -11.683  -9.343  1.00 84.40           H
ATOM   3958  CB  THR A 261       0.449 -12.301 -10.803  1.00 84.40           C
ATOM   3959  HB  THR A 261       1.381 -11.945 -11.242  1.00 84.40           H
ATOM   3960  OG1 THR A 261      -0.627 -12.495 -11.717  1.00 84.40           O
ATOM   3961  HG1 THR A 261      -0.581 -11.816 -12.449  1.00 84.40           H
ATOM   3962  CG2 THR A 261       0.669 -13.684 -10.187  1.00 84.40           C
ATOM   3963 1HG2 THR A 261      -0.278 -14.068  -9.808  1.00 84.40           H
ATOM   3964 2HG2 THR A 261       1.384 -13.608  -9.369  1.00 84.40           H
ATOM   3965 3HG2 THR A 261       1.058 -14.362 -10.947  1.00 84.40           H
ATOM   3966  HN  THR A 261      -0.179 -10.070 -11.478  1.00 84.40           H
ATOM   3967  N   VAL A 262       1.884 -10.197  -8.966  1.00 87.21           N
ATOM   3968  CA  VAL A 262       2.913  -9.869  -7.994  1.00 87.21           C
ATOM   3969  C   VAL A 262       2.285  -9.094  -6.834  1.00 87.21           C
ATOM   3970  O   VAL A 262       2.614  -9.331  -5.673  1.00 87.21           O
ATOM   3971  HA  VAL A 262       3.314 -10.808  -7.611  1.00 87.21           H
ATOM   3972  CB  VAL A 262       4.053  -9.109  -8.674  1.00 87.21           C
ATOM   3973  HB  VAL A 262       3.621  -8.254  -9.196  1.00 87.21           H
ATOM   3974  CG1 VAL A 262       5.048  -8.575  -7.642  1.00 87.21           C
ATOM   3975 1HG1 VAL A 262       4.535  -7.898  -6.958  1.00 87.21           H
ATOM   3976 2HG1 VAL A 262       5.470  -9.408  -7.080  1.00 87.21           H
ATOM   3977 3HG1 VAL A 262       5.848  -8.038  -8.152  1.00 87.21           H
ATOM   3978  CG2 VAL A 262       4.756  -9.987  -9.711  1.00 87.21           C
ATOM   3979 1HG2 VAL A 262       5.168 -10.869  -9.221  1.00 87.21           H
ATOM   3980 2HG2 VAL A 262       4.039 -10.296 -10.472  1.00 87.21           H
ATOM   3981 3HG2 VAL A 262       5.562  -9.421 -10.179  1.00 87.21           H
ATOM   3982  HN  VAL A 262       2.007  -9.782  -9.868  1.00 87.21           H
ATOM   3983  N   PHE A 263       1.391  -8.182  -7.190  1.00 82.60           N
ATOM   3984  CA  PHE A 263       0.710  -7.373  -6.193  1.00 82.60           C
ATOM   3985  C   PHE A 263      -0.072  -8.251  -5.214  1.00 82.60           C
ATOM   3986  O   PHE A 263       0.104  -8.145  -4.002  1.00 82.60           O
ATOM   3987  HA  PHE A 263       1.475  -6.819  -5.649  1.00 82.60           H
ATOM   3988  CB  PHE A 263      -0.270  -6.469  -6.944  1.00 82.60           C
ATOM   3989 1HB  PHE A 263       0.289  -5.846  -7.642  1.00 82.60           H
ATOM   3990 2HB  PHE A 263      -0.940  -7.091  -7.537  1.00 82.60           H
ATOM   3991  CG  PHE A 263      -1.106  -5.567  -6.034  1.00 82.60           C
ATOM   3992  CD1 PHE A 263      -2.393  -5.898  -5.745  1.00 82.60           C
ATOM   3993  HD1 PHE A 263      -2.828  -6.806  -6.161  1.00 82.60           H
ATOM   3994  CD2 PHE A 263      -0.562  -4.433  -5.515  1.00 82.60           C
ATOM   3995  HD2 PHE A 263       0.469  -4.168  -5.747  1.00 82.60           H
ATOM   3996  CE1 PHE A 263      -3.169  -5.060  -4.901  1.00 82.60           C
ATOM   3997  HE1 PHE A 263      -4.200  -5.326  -4.669  1.00 82.60           H
ATOM   3998  CE2 PHE A 263      -1.338  -3.596  -4.671  1.00 82.60           C
ATOM   3999  HE2 PHE A 263      -0.902  -2.688  -4.254  1.00 82.60           H
ATOM   4000  CZ  PHE A 263      -2.625  -3.927  -4.381  1.00 82.60           C
ATOM   4001  HZ  PHE A 263      -3.221  -3.284  -3.733  1.00 82.60           H
ATOM   4002  HN  PHE A 263       1.131  -7.993  -8.137  1.00 82.60           H
ATOM   4003  N   VAL A 264      -0.919  -9.100  -5.778  1.00 86.99           N
ATOM   4004  CA  VAL A 264      -1.809  -9.916  -4.970  1.00 86.99           C
ATOM   4005  C   VAL A 264      -0.979 -10.790  -4.028  1.00 86.99           C
ATOM   4006  O   VAL A 264      -1.297 -10.912  -2.846  1.00 86.99           O
ATOM   4007  HA  VAL A 264      -2.422  -9.241  -4.373  1.00 86.99           H
ATOM   4008  CB  VAL A 264      -2.740 -10.727  -5.874  1.00 86.99           C
ATOM   4009  HB  VAL A 264      -2.123 -11.261  -6.597  1.00 86.99           H
ATOM   4010  CG1 VAL A 264      -3.521 -11.765  -5.066  1.00 86.99           C
ATOM   4011 1HG1 VAL A 264      -2.824 -12.448  -4.580  1.00 86.99           H
ATOM   4012 2HG1 VAL A 264      -4.122 -11.260  -4.309  1.00 86.99           H
ATOM   4013 3HG1 VAL A 264      -4.175 -12.328  -5.733  1.00 86.99           H
ATOM   4014  CG2 VAL A 264      -3.687  -9.810  -6.650  1.00 86.99           C
ATOM   4015 1HG2 VAL A 264      -4.294  -9.237  -5.949  1.00 86.99           H
ATOM   4016 2HG2 VAL A 264      -3.106  -9.127  -7.270  1.00 86.99           H
ATOM   4017 3HG2 VAL A 264      -4.337 -10.412  -7.284  1.00 86.99           H
ATOM   4018  HN  VAL A 264      -1.002  -9.235  -6.765  1.00 86.99           H
ATOM   4019  N   LEU A 265       0.069 -11.377  -4.587  1.00 88.56           N
ATOM   4020  CA  LEU A 265       0.874 -12.334  -3.847  1.00 88.56           C
ATOM   4021  C   LEU A 265       1.559 -11.623  -2.679  1.00 88.56           C
ATOM   4022  O   LEU A 265       1.713 -12.198  -1.602  1.00 88.56           O
ATOM   4023  HA  LEU A 265       0.197 -13.088  -3.444  1.00 88.56           H
ATOM   4024  CB  LEU A 265       1.846 -13.054  -4.784  1.00 88.56           C
ATOM   4025 1HB  LEU A 265       2.368 -12.305  -5.379  1.00 88.56           H
ATOM   4026 2HB  LEU A 265       2.597 -13.560  -4.177  1.00 88.56           H
ATOM   4027  CG  LEU A 265       1.226 -14.079  -5.736  1.00 88.56           C
ATOM   4028  HG  LEU A 265       0.453 -13.579  -6.320  1.00 88.56           H
ATOM   4029  CD1 LEU A 265       2.267 -14.609  -6.724  1.00 88.56           C
ATOM   4030 1HD1 LEU A 265       2.664 -13.782  -7.312  1.00 88.56           H
ATOM   4031 2HD1 LEU A 265       3.078 -15.088  -6.175  1.00 88.56           H
ATOM   4032 3HD1 LEU A 265       1.799 -15.336  -7.389  1.00 88.56           H
ATOM   4033  CD2 LEU A 265       0.546 -15.208  -4.959  1.00 88.56           C
ATOM   4034 1HD2 LEU A 265       1.282 -15.713  -4.333  1.00 88.56           H
ATOM   4035 2HD2 LEU A 265      -0.242 -14.793  -4.330  1.00 88.56           H
ATOM   4036 3HD2 LEU A 265       0.114 -15.922  -5.659  1.00 88.56           H
ATOM   4037  HN  LEU A 265       0.370 -11.208  -5.526  1.00 88.56           H
ATOM   4038  N   SER A 266       1.951 -10.383  -2.930  1.00 90.11           N
ATOM   4039  CA  SER A 266       2.699  -9.620  -1.945  1.00 90.11           C
ATOM   4040  C   SER A 266       1.750  -9.064  -0.882  1.00 90.11           C
ATOM   4041  O   SER A 266       2.119  -8.948   0.285  1.00 90.11           O
ATOM   4042  HA  SER A 266       3.398 -10.330  -1.501  1.00 90.11           H
ATOM   4043  CB  SER A 266       3.481  -8.484  -2.607  1.00 90.11           C
ATOM   4044 1HB  SER A 266       4.020  -7.922  -1.844  1.00 90.11           H
ATOM   4045 2HB  SER A 266       4.227  -8.902  -3.282  1.00 90.11           H
ATOM   4046  OG  SER A 266       2.628  -7.600  -3.331  1.00 90.11           O
ATOM   4047  HG  SER A 266       2.597  -7.868  -4.294  1.00 90.11           H
ATOM   4048  HN  SER A 266       1.765  -9.900  -3.786  1.00 90.11           H
ATOM   4049  N   GLN A 267       0.546  -8.734  -1.325  1.00 85.14           N
ATOM   4050  CA  GLN A 267      -0.399  -8.033  -0.472  1.00 85.14           C
ATOM   4051  C   GLN A 267      -1.186  -9.032   0.380  1.00 85.14           C
ATOM   4052  O   GLN A 267      -1.619  -8.705   1.484  1.00 85.14           O
ATOM   4053  HA  GLN A 267       0.208  -7.396   0.171  1.00 85.14           H
ATOM   4054  CB  GLN A 267      -1.341  -7.158  -1.300  1.00 85.14           C
ATOM   4055 1HB  GLN A 267      -1.809  -7.758  -2.080  1.00 85.14           H
ATOM   4056 2HB  GLN A 267      -2.143  -6.779  -0.666  1.00 85.14           H
ATOM   4057  CG  GLN A 267      -0.587  -5.986  -1.932  1.00 85.14           C
ATOM   4058 1HG  GLN A 267       0.268  -6.361  -2.495  1.00 85.14           H
ATOM   4059 2HG  GLN A 267      -1.235  -5.473  -2.642  1.00 85.14           H
ATOM   4060  CD  GLN A 267      -0.109  -5.001  -0.864  1.00 85.14           C
ATOM   4061  OE1 GLN A 267      -0.644  -4.924   0.230  1.00 85.14           O
ATOM   4062  NE2 GLN A 267       0.925  -4.254  -1.241  1.00 85.14           N
ATOM   4063 1HE2 GLN A 267       1.317  -4.367  -2.154  1.00 85.14           H
ATOM   4064 2HE2 GLN A 267       1.309  -3.579  -0.611  1.00 85.14           H
ATOM   4065  HN  GLN A 267       0.214  -8.936  -2.246  1.00 85.14           H
ATOM   4066  N   PHE A 268      -1.346 -10.229  -0.165  1.00 91.47           N
ATOM   4067  CA  PHE A 268      -2.261 -11.198   0.414  1.00 91.47           C
ATOM   4068  C   PHE A 268      -1.870 -11.528   1.856  1.00 91.47           C
ATOM   4069  O   PHE A 268      -2.683 -11.394   2.769  1.00 91.47           O
ATOM   4070  HA  PHE A 268      -3.255 -10.751   0.402  1.00 91.47           H
ATOM   4071  CB  PHE A 268      -2.161 -12.468  -0.433  1.00 91.47           C
ATOM   4072 1HB  PHE A 268      -2.392 -12.221  -1.469  1.00 91.47           H
ATOM   4073 2HB  PHE A 268      -1.132 -12.826  -0.413  1.00 91.47           H
ATOM   4074  CG  PHE A 268      -3.087 -13.597   0.026  1.00 91.47           C
ATOM   4075  CD1 PHE A 268      -2.592 -14.623   0.768  1.00 91.47           C
ATOM   4076  HD1 PHE A 268      -1.535 -14.642   1.036  1.00 91.47           H
ATOM   4077  CD2 PHE A 268      -4.405 -13.573  -0.308  1.00 91.47           C
ATOM   4078  HD2 PHE A 268      -4.802 -12.750  -0.903  1.00 91.47           H
ATOM   4079  CE1 PHE A 268      -3.451 -15.670   1.194  1.00 91.47           C
ATOM   4080  HE1 PHE A 268      -3.054 -16.493   1.788  1.00 91.47           H
ATOM   4081  CE2 PHE A 268      -5.264 -14.620   0.118  1.00 91.47           C
ATOM   4082  HE2 PHE A 268      -6.321 -14.601  -0.150  1.00 91.47           H
ATOM   4083  CZ  PHE A 268      -4.769 -15.647   0.860  1.00 91.47           C
ATOM   4084  HZ  PHE A 268      -5.429 -16.450   1.187  1.00 91.47           H
ATOM   4085  HN  PHE A 268      -0.865 -10.539  -0.984  1.00 91.47           H
ATOM   4086  N   PRO A 269      -0.624 -11.964   2.086  1.00 94.75           N
ATOM   4087  CA  PRO A 269      -0.195 -12.348   3.433  1.00 94.75           C
ATOM   4088  C   PRO A 269      -0.463 -11.256   4.456  1.00 94.75           C
ATOM   4089  O   PRO A 269      -0.939 -11.535   5.556  1.00 94.75           O
ATOM   4090  HA  PRO A 269      -0.769 -13.208   3.778  1.00 94.75           H
ATOM   4091  CB  PRO A 269       1.301 -12.622   3.273  1.00 94.75           C
ATOM   4092 1HB  PRO A 269       1.896 -11.732   3.480  1.00 94.75           H
ATOM   4093 2HB  PRO A 269       1.643 -13.398   3.957  1.00 94.75           H
ATOM   4094  CG  PRO A 269       1.427 -13.058   1.818  1.00 94.75           C
ATOM   4095 1HG  PRO A 269       2.448 -12.950   1.450  1.00 94.75           H
ATOM   4096 2HG  PRO A 269       1.162 -14.107   1.686  1.00 94.75           H
ATOM   4097  CD  PRO A 269       0.460 -12.130   1.101  1.00 94.75           C
ATOM   4098 1HD  PRO A 269       0.925 -11.175   0.853  1.00 94.75           H
ATOM   4099 2HD  PRO A 269       0.105 -12.561   0.165  1.00 94.75           H
ATOM   4100  N   TYR A 270      -0.146 -10.031   4.064  1.00 92.11           N
ATOM   4101  CA  TYR A 270      -0.286  -8.898   4.963  1.00 92.11           C
ATOM   4102  C   TYR A 270      -1.750  -8.685   5.353  1.00 92.11           C
ATOM   4103  O   TYR A 270      -2.060  -8.486   6.526  1.00 92.11           O
ATOM   4104  HA  TYR A 270       0.295  -9.108   5.861  1.00 92.11           H
ATOM   4105  CB  TYR A 270       0.205  -7.677   4.181  1.00 92.11           C
ATOM   4106 1HB  TYR A 270       1.265  -7.801   3.961  1.00 92.11           H
ATOM   4107 2HB  TYR A 270      -0.317  -7.637   3.225  1.00 92.11           H
ATOM   4108  CG  TYR A 270       0.002  -6.348   4.912  1.00 92.11           C
ATOM   4109  CD1 TYR A 270      -0.748  -5.348   4.329  1.00 92.11           C
ATOM   4110  HD1 TYR A 270      -1.197  -5.504   3.349  1.00 92.11           H
ATOM   4111  CD2 TYR A 270       0.571  -6.151   6.154  1.00 92.11           C
ATOM   4112  HD2 TYR A 270       1.164  -6.941   6.614  1.00 92.11           H
ATOM   4113  CE1 TYR A 270      -0.939  -4.097   5.017  1.00 92.11           C
ATOM   4114  HE1 TYR A 270      -1.529  -3.298   4.568  1.00 92.11           H
ATOM   4115  CE2 TYR A 270       0.381  -4.900   6.842  1.00 92.11           C
ATOM   4116  HE2 TYR A 270       0.824  -4.730   7.823  1.00 92.11           H
ATOM   4117  CZ  TYR A 270      -0.365  -3.935   6.239  1.00 92.11           C
ATOM   4118  OH  TYR A 270      -0.544  -2.754   6.889  1.00 92.11           O
ATOM   4119  HH  TYR A 270      -0.248  -2.838   7.840  1.00 92.11           H
ATOM   4120  HN  TYR A 270       0.199  -9.808   3.152  1.00 92.11           H
ATOM   4121  N   ASN A 271      -2.610  -8.733   4.347  1.00 89.82           N
ATOM   4122  CA  ASN A 271      -4.021  -8.454   4.554  1.00 89.82           C
ATOM   4123  C   ASN A 271      -4.642  -9.579   5.384  1.00 89.82           C
ATOM   4124  O   ASN A 271      -5.642  -9.371   6.069  1.00 89.82           O
ATOM   4125  HA  ASN A 271      -4.050  -7.492   5.067  1.00 89.82           H
ATOM   4126  CB  ASN A 271      -4.770  -8.380   3.222  1.00 89.82           C
ATOM   4127 1HB  ASN A 271      -4.442  -9.190   2.571  1.00 89.82           H
ATOM   4128 2HB  ASN A 271      -5.837  -8.520   3.393  1.00 89.82           H
ATOM   4129  CG  ASN A 271      -4.530  -7.035   2.532  1.00 89.82           C
ATOM   4130  OD1 ASN A 271      -5.047  -6.004   2.929  1.00 89.82           O
ATOM   4131  ND2 ASN A 271      -3.720  -7.104   1.480  1.00 89.82           N
ATOM   4132 1HD2 ASN A 271      -3.329  -7.983   1.207  1.00 89.82           H
ATOM   4133 2HD2 ASN A 271      -3.502  -6.277   0.962  1.00 89.82           H
ATOM   4134  HN  ASN A 271      -2.358  -8.956   3.405  1.00 89.82           H
ATOM   4135  N   CYS A 272      -4.023 -10.747   5.296  1.00 94.95           N
ATOM   4136  CA  CYS A 272      -4.431 -11.874   6.117  1.00 94.95           C
ATOM   4137  C   CYS A 272      -4.260 -11.485   7.587  1.00 94.95           C
ATOM   4138  O   CYS A 272      -5.160 -11.698   8.398  1.00 94.95           O
ATOM   4139  HA  CYS A 272      -5.479 -12.066   5.887  1.00 94.95           H
ATOM   4140  CB  CYS A 272      -3.648 -13.141   5.768  1.00 94.95           C
ATOM   4141 1HB  CYS A 272      -2.580 -12.924   5.742  1.00 94.95           H
ATOM   4142 2HB  CYS A 272      -3.801 -13.897   6.538  1.00 94.95           H
ATOM   4143  SG  CYS A 272      -4.193 -13.786   4.144  1.00 94.95           S
ATOM   4144  HG  CYS A 272      -3.566 -12.869   3.413  1.00 94.95           H
ATOM   4145  HN  CYS A 272      -3.258 -10.929   4.678  1.00 94.95           H
ATOM   4146  N   ILE A 273      -3.099 -10.920   7.885  1.00 93.98           N
ATOM   4147  CA  ILE A 273      -2.785 -10.530   9.249  1.00 93.98           C
ATOM   4148  C   ILE A 273      -3.669  -9.349   9.653  1.00 93.98           C
ATOM   4149  O   ILE A 273      -4.143  -9.283  10.786  1.00 93.98           O
ATOM   4150  HA  ILE A 273      -3.022 -11.376   9.894  1.00 93.98           H
ATOM   4151  CB  ILE A 273      -1.287 -10.255   9.396  1.00 93.98           C
ATOM   4152  HB  ILE A 273      -1.014  -9.467   8.695  1.00 93.98           H
ATOM   4153  CG1 ILE A 273      -0.464 -11.491   9.029  1.00 93.98           C
ATOM   4154 1HG1 ILE A 273      -0.647 -11.759   7.988  1.00 93.98           H
ATOM   4155 2HG1 ILE A 273       0.599 -11.264   9.117  1.00 93.98           H
ATOM   4156  CG2 ILE A 273      -0.959  -9.744  10.800  1.00 93.98           C
ATOM   4157 1HG2 ILE A 273      -1.504  -8.819  10.987  1.00 93.98           H
ATOM   4158 2HG2 ILE A 273      -1.251 -10.492  11.537  1.00 93.98           H
ATOM   4159 3HG2 ILE A 273       0.112  -9.556  10.878  1.00 93.98           H
ATOM   4160  CD1 ILE A 273      -0.815 -12.673   9.935  1.00 93.98           C
ATOM   4161 1HD1 ILE A 273      -0.608 -12.410  10.972  1.00 93.98           H
ATOM   4162 2HD1 ILE A 273      -1.873 -12.912   9.826  1.00 93.98           H
ATOM   4163 3HD1 ILE A 273      -0.216 -13.538   9.653  1.00 93.98           H
ATOM   4164  HN  ILE A 273      -2.381 -10.730   7.215  1.00 93.98           H
ATOM   4165  N   LEU A 274      -3.865  -8.445   8.704  1.00 90.61           N
ATOM   4166  CA  LEU A 274      -4.707  -7.285   8.938  1.00 90.61           C
ATOM   4167  C   LEU A 274      -6.101  -7.749   9.366  1.00 90.61           C
ATOM   4168  O   LEU A 274      -6.714  -7.151  10.249  1.00 90.61           O
ATOM   4169  HA  LEU A 274      -4.264  -6.719   9.758  1.00 90.61           H
ATOM   4170  CB  LEU A 274      -4.714  -6.371   7.710  1.00 90.61           C
ATOM   4171 1HB  LEU A 274      -4.779  -6.995   6.818  1.00 90.61           H
ATOM   4172 2HB  LEU A 274      -5.618  -5.762   7.740  1.00 90.61           H
ATOM   4173  CG  LEU A 274      -3.510  -5.440   7.561  1.00 90.61           C
ATOM   4174  HG  LEU A 274      -2.611  -6.052   7.493  1.00 90.61           H
ATOM   4175  CD1 LEU A 274      -3.601  -4.628   6.267  1.00 90.61           C
ATOM   4176 1HD1 LEU A 274      -3.627  -5.306   5.414  1.00 90.61           H
ATOM   4177 2HD1 LEU A 274      -4.510  -4.026   6.279  1.00 90.61           H
ATOM   4178 3HD1 LEU A 274      -2.733  -3.975   6.185  1.00 90.61           H
ATOM   4179  CD2 LEU A 274      -3.354  -4.543   8.790  1.00 90.61           C
ATOM   4180 1HD2 LEU A 274      -4.252  -3.936   8.913  1.00 90.61           H
ATOM   4181 2HD2 LEU A 274      -3.210  -5.162   9.676  1.00 90.61           H
ATOM   4182 3HD2 LEU A 274      -2.491  -3.891   8.657  1.00 90.61           H
ATOM   4183  HN  LEU A 274      -3.461  -8.497   7.791  1.00 90.61           H
ATOM   4184  N   LEU A 275      -6.560  -8.811   8.720  1.00 93.15           N
ATOM   4185  CA  LEU A 275      -7.880  -9.347   9.006  1.00 93.15           C
ATOM   4186  C   LEU A 275      -7.934  -9.808  10.464  1.00 93.15           C
ATOM   4187  O   LEU A 275      -8.882  -9.496  11.183  1.00 93.15           O
ATOM   4188  HA  LEU A 275      -8.598  -8.537   8.874  1.00 93.15           H
ATOM   4189  CB  LEU A 275      -8.243 -10.442   8.001  1.00 93.15           C
ATOM   4190 1HB  LEU A 275      -8.184 -10.020   6.997  1.00 93.15           H
ATOM   4191 2HB  LEU A 275      -7.490 -11.227   8.062  1.00 93.15           H
ATOM   4192  CG  LEU A 275      -9.622 -11.081   8.174  1.00 93.15           C
ATOM   4193  HG  LEU A 275      -9.689 -11.479   9.187  1.00 93.15           H
ATOM   4194  CD1 LEU A 275     -10.733 -10.040   8.022  1.00 93.15           C
ATOM   4195 1HD1 LEU A 275     -10.609  -9.265   8.779  1.00 93.15           H
ATOM   4196 2HD1 LEU A 275     -10.677  -9.592   7.030  1.00 93.15           H
ATOM   4197 3HD1 LEU A 275     -11.702 -10.521   8.150  1.00 93.15           H
ATOM   4198  CD2 LEU A 275      -9.805 -12.258   7.214  1.00 93.15           C
ATOM   4199 1HD2 LEU A 275      -9.709 -11.907   6.186  1.00 93.15           H
ATOM   4200 2HD2 LEU A 275      -9.043 -13.012   7.413  1.00 93.15           H
ATOM   4201 3HD2 LEU A 275     -10.793 -12.695   7.358  1.00 93.15           H
ATOM   4202  HN  LEU A 275      -6.049  -9.301   8.015  1.00 93.15           H
ATOM   4203  N   VAL A 276      -6.905 -10.544  10.857  1.00 95.09           N
ATOM   4204  CA  VAL A 276      -6.832 -11.067  12.210  1.00 95.09           C
ATOM   4205  C   VAL A 276      -6.862  -9.904  13.204  1.00 95.09           C
ATOM   4206  O   VAL A 276      -7.596  -9.945  14.191  1.00 95.09           O
ATOM   4207  HA  VAL A 276      -7.712 -11.689  12.371  1.00 95.09           H
ATOM   4208  CB  VAL A 276      -5.593 -11.951  12.364  1.00 95.09           C
ATOM   4209  HB  VAL A 276      -4.723 -11.364  12.069  1.00 95.09           H
ATOM   4210  CG1 VAL A 276      -5.400 -12.378  13.820  1.00 95.09           C
ATOM   4211 1HG1 VAL A 276      -5.277 -11.493  14.445  1.00 95.09           H
ATOM   4212 2HG1 VAL A 276      -6.273 -12.939  14.153  1.00 95.09           H
ATOM   4213 3HG1 VAL A 276      -4.513 -13.005  13.901  1.00 95.09           H
ATOM   4214  CG2 VAL A 276      -5.671 -13.170  11.442  1.00 95.09           C
ATOM   4215 1HG2 VAL A 276      -6.554 -13.758  11.692  1.00 95.09           H
ATOM   4216 2HG2 VAL A 276      -5.738 -12.838  10.406  1.00 95.09           H
ATOM   4217 3HG2 VAL A 276      -4.778 -13.781  11.571  1.00 95.09           H
ATOM   4218  HN  VAL A 276      -6.132 -10.784  10.269  1.00 95.09           H
ATOM   4219  N   GLN A 277      -6.057  -8.894  12.909  1.00 91.65           N
ATOM   4220  CA  GLN A 277      -5.959  -7.736  13.781  1.00 91.65           C
ATOM   4221  C   GLN A 277      -7.312  -7.028  13.878  1.00 91.65           C
ATOM   4222  O   GLN A 277      -7.669  -6.504  14.932  1.00 91.65           O
ATOM   4223  HA  GLN A 277      -5.677  -8.131  14.757  1.00 91.65           H
ATOM   4224  CB  GLN A 277      -4.872  -6.775  13.296  1.00 91.65           C
ATOM   4225 1HB  GLN A 277      -4.980  -6.608  12.224  1.00 91.65           H
ATOM   4226 2HB  GLN A 277      -4.993  -5.807  13.782  1.00 91.65           H
ATOM   4227  CG  GLN A 277      -3.477  -7.330  13.592  1.00 91.65           C
ATOM   4228 1HG  GLN A 277      -3.403  -7.591  14.648  1.00 91.65           H
ATOM   4229 2HG  GLN A 277      -3.319  -8.247  13.025  1.00 91.65           H
ATOM   4230  CD  GLN A 277      -2.394  -6.310  13.237  1.00 91.65           C
ATOM   4231  OE1 GLN A 277      -2.585  -5.421  12.423  1.00 91.65           O
ATOM   4232  NE2 GLN A 277      -1.249  -6.487  13.889  1.00 91.65           N
ATOM   4233 1HE2 GLN A 277      -1.157  -7.237  14.544  1.00 91.65           H
ATOM   4234 2HE2 GLN A 277      -0.479  -5.870  13.725  1.00 91.65           H
ATOM   4235  HN  GLN A 277      -5.479  -8.859  12.093  1.00 91.65           H
ATOM   4236  N   THR A 278      -8.029  -7.036  12.764  1.00 92.66           N
ATOM   4237  CA  THR A 278      -9.315  -6.363  12.696  1.00 92.66           C
ATOM   4238  C   THR A 278     -10.330  -7.059  13.606  1.00 92.66           C
ATOM   4239  O   THR A 278     -11.069  -6.401  14.336  1.00 92.66           O
ATOM   4240  HA  THR A 278      -9.192  -5.348  13.073  1.00 92.66           H
ATOM   4241  CB  THR A 278      -9.747  -6.314  11.230  1.00 92.66           C
ATOM   4242  HB  THR A 278      -9.917  -7.318  10.840  1.00 92.66           H
ATOM   4243  OG1 THR A 278      -8.714  -5.572  10.588  1.00 92.66           O
ATOM   4244  HG1 THR A 278      -8.053  -6.196  10.170  1.00 92.66           H
ATOM   4245  CG2 THR A 278     -11.003  -5.466  11.017  1.00 92.66           C
ATOM   4246 1HG2 THR A 278     -10.811  -4.444  11.344  1.00 92.66           H
ATOM   4247 2HG2 THR A 278     -11.826  -5.884  11.596  1.00 92.66           H
ATOM   4248 3HG2 THR A 278     -11.266  -5.465   9.959  1.00 92.66           H
ATOM   4249  HN  THR A 278      -7.746  -7.491  11.919  1.00 92.66           H
ATOM   4250  N   ILE A 279     -10.333  -8.382  13.532  1.00 92.97           N
ATOM   4251  CA  ILE A 279     -11.252  -9.174  14.331  1.00 92.97           C
ATOM   4252  C   ILE A 279     -10.892  -9.028  15.811  1.00 92.97           C
ATOM   4253  O   ILE A 279     -11.772  -8.873  16.655  1.00 92.97           O
ATOM   4254  HA  ILE A 279     -12.252  -8.768  14.178  1.00 92.97           H
ATOM   4255  CB  ILE A 279     -11.273 -10.624  13.844  1.00 92.97           C
ATOM   4256  HB  ILE A 279     -10.250 -10.999  13.843  1.00 92.97           H
ATOM   4257  CG1 ILE A 279     -11.788 -10.712  12.406  1.00 92.97           C
ATOM   4258 1HG1 ILE A 279     -12.863 -10.531  12.389  1.00 92.97           H
ATOM   4259 2HG1 ILE A 279     -11.324  -9.933  11.801  1.00 92.97           H
ATOM   4260  CG2 ILE A 279     -12.078 -11.511  14.796  1.00 92.97           C
ATOM   4261 1HG2 ILE A 279     -11.627 -11.482  15.788  1.00 92.97           H
ATOM   4262 2HG2 ILE A 279     -13.104 -11.146  14.852  1.00 92.97           H
ATOM   4263 3HG2 ILE A 279     -12.077 -12.536  14.426  1.00 92.97           H
ATOM   4264  CD1 ILE A 279     -11.487 -12.084  11.798  1.00 92.97           C
ATOM   4265 1HD1 ILE A 279     -10.409 -12.251  11.795  1.00 92.97           H
ATOM   4266 2HD1 ILE A 279     -11.973 -12.858  12.391  1.00 92.97           H
ATOM   4267 3HD1 ILE A 279     -11.863 -12.119  10.776  1.00 92.97           H
ATOM   4268  HN  ILE A 279      -9.723  -8.911  12.941  1.00 92.97           H
ATOM   4269  N   ASP A 280      -9.595  -9.082  16.079  1.00 92.45           N
ATOM   4270  CA  ASP A 280      -9.111  -9.015  17.447  1.00 92.45           C
ATOM   4271  C   ASP A 280      -9.444  -7.642  18.035  1.00 92.45           C
ATOM   4272  O   ASP A 280      -9.734  -7.526  19.225  1.00 92.45           O
ATOM   4273  HA  ASP A 280      -9.616  -9.826  17.970  1.00 92.45           H
ATOM   4274  CB  ASP A 280      -7.593  -9.197  17.504  1.00 92.45           C
ATOM   4275 1HB  ASP A 280      -7.314 -10.118  16.991  1.00 92.45           H
ATOM   4276 2HB  ASP A 280      -7.105  -8.378  16.975  1.00 92.45           H
ATOM   4277  CG  ASP A 280      -7.099  -9.242  18.951  1.00 92.45           C
ATOM   4278  OD1 ASP A 280      -7.694 -10.019  19.729  1.00 92.45           O
ATOM   4279  OD2 ASP A 280      -6.138  -8.500  19.247  1.00 92.45           O
ATOM   4280  HN  ASP A 280      -8.883  -9.171  15.382  1.00 92.45           H
ATOM   4281  N   ALA A 281      -9.393  -6.637  17.173  1.00 92.17           N
ATOM   4282  CA  ALA A 281      -9.690  -5.277  17.591  1.00 92.17           C
ATOM   4283  C   ALA A 281     -11.125  -5.212  18.118  1.00 92.17           C
ATOM   4284  O   ALA A 281     -11.435  -4.397  18.985  1.00 92.17           O
ATOM   4285  HA  ALA A 281      -9.004  -5.021  18.399  1.00 92.17           H
ATOM   4286  CB  ALA A 281      -9.454  -4.320  16.421  1.00 92.17           C
ATOM   4287 1HB  ALA A 281      -8.413  -4.383  16.104  1.00 92.17           H
ATOM   4288 2HB  ALA A 281     -10.104  -4.595  15.591  1.00 92.17           H
ATOM   4289 3HB  ALA A 281      -9.677  -3.300  16.735  1.00 92.17           H
ATOM   4290  HN  ALA A 281      -9.154  -6.739  16.208  1.00 92.17           H
ATOM   4291  N   TYR A 282     -11.962  -6.082  17.571  1.00 82.61           N
ATOM   4292  CA  TYR A 282     -13.363  -6.113  17.953  1.00 82.61           C
ATOM   4293  C   TYR A 282     -13.601  -7.118  19.082  1.00 82.61           C
ATOM   4294  O   TYR A 282     -14.256  -6.800  20.074  1.00 82.61           O
ATOM   4295  HA  TYR A 282     -13.640  -5.117  18.299  1.00 82.61           H
ATOM   4296  CB  TYR A 282     -14.129  -6.570  16.710  1.00 82.61           C
ATOM   4297 1HB  TYR A 282     -13.898  -5.897  15.885  1.00 82.61           H
ATOM   4298 2HB  TYR A 282     -13.776  -7.560  16.422  1.00 82.61           H
ATOM   4299  CG  TYR A 282     -15.647  -6.621  16.897  1.00 82.61           C
ATOM   4300  CD1 TYR A 282     -16.281  -7.835  17.063  1.00 82.61           C
ATOM   4301  HD1 TYR A 282     -15.702  -8.758  17.060  1.00 82.61           H
ATOM   4302  CD2 TYR A 282     -16.381  -5.452  16.901  1.00 82.61           C
ATOM   4303  HD2 TYR A 282     -15.879  -4.493  16.770  1.00 82.61           H
ATOM   4304  CE1 TYR A 282     -17.710  -7.882  17.240  1.00 82.61           C
ATOM   4305  HE1 TYR A 282     -18.224  -8.835  17.371  1.00 82.61           H
ATOM   4306  CE2 TYR A 282     -17.809  -5.499  17.078  1.00 82.61           C
ATOM   4307  HE2 TYR A 282     -18.401  -4.584  17.082  1.00 82.61           H
ATOM   4308  CZ  TYR A 282     -18.403  -6.712  17.238  1.00 82.61           C
ATOM   4309  OH  TYR A 282     -19.752  -6.757  17.405  1.00 82.61           O
ATOM   4310  HH  TYR A 282     -20.130  -5.831  17.389  1.00 82.61           H
ATOM   4311  HN  TYR A 282     -11.697  -6.755  16.881  1.00 82.61           H
ATOM   4312  N   ALA A 283     -13.057  -8.312  18.894  1.00 90.15           N
ATOM   4313  CA  ALA A 283     -13.431  -9.444  19.724  1.00 90.15           C
ATOM   4314  C   ALA A 283     -12.456  -9.552  20.899  1.00 90.15           C
ATOM   4315  O   ALA A 283     -12.773 -10.164  21.918  1.00 90.15           O
ATOM   4316  HA  ALA A 283     -14.432  -9.256  20.110  1.00 90.15           H
ATOM   4317  CB  ALA A 283     -13.461 -10.714  18.872  1.00 90.15           C
ATOM   4318 1HB  ALA A 283     -14.189 -10.597  18.070  1.00 90.15           H
ATOM   4319 2HB  ALA A 283     -12.473 -10.888  18.444  1.00 90.15           H
ATOM   4320 3HB  ALA A 283     -13.741 -11.563  19.496  1.00 90.15           H
ATOM   4321  HN  ALA A 283     -12.375  -8.510  18.190  1.00 90.15           H
ATOM   4322  N   MET A 284     -11.291  -8.949  20.717  1.00 83.57           N
ATOM   4323  CA  MET A 284     -10.257  -8.995  21.737  1.00 83.57           C
ATOM   4324  C   MET A 284     -10.055 -10.423  22.249  1.00 83.57           C
ATOM   4325  O   MET A 284      -9.973 -10.647  23.456  1.00 83.57           O
ATOM   4326  HA  MET A 284      -9.348  -8.645  21.250  1.00 83.57           H
ATOM   4327  CB  MET A 284     -10.650  -8.085  22.903  1.00 83.57           C
ATOM   4328 1HB  MET A 284     -11.562  -8.458  23.368  1.00 83.57           H
ATOM   4329 2HB  MET A 284      -9.871  -8.108  23.665  1.00 83.57           H
ATOM   4330  CG  MET A 284     -10.863  -6.647  22.428  1.00 83.57           C
ATOM   4331 1HG  MET A 284      -9.958  -6.276  21.947  1.00 83.57           H
ATOM   4332 2HG  MET A 284     -11.656  -6.615  21.681  1.00 83.57           H
ATOM   4333  SD  MET A 284     -11.289  -5.603  23.812  1.00 83.57           S
ATOM   4334  CE  MET A 284     -11.577  -4.061  22.961  1.00 83.57           C
ATOM   4335 1HE  MET A 284     -10.669  -3.758  22.441  1.00 83.57           H
ATOM   4336 2HE  MET A 284     -12.383  -4.190  22.239  1.00 83.57           H
ATOM   4337 3HE  MET A 284     -11.856  -3.294  23.683  1.00 83.57           H
ATOM   4338  HN  MET A 284     -11.048  -8.437  19.893  1.00 83.57           H
ATOM   4339  N   PHE A 285      -9.981 -11.350  21.306  1.00 86.38           N
ATOM   4340  CA  PHE A 285      -9.982 -12.763  21.645  1.00 86.38           C
ATOM   4341  C   PHE A 285      -8.565 -13.257  21.943  1.00 86.38           C
ATOM   4342  O   PHE A 285      -8.384 -14.349  22.480  1.00 86.38           O
ATOM   4343  HA  PHE A 285     -10.601 -12.882  22.534  1.00 86.38           H
ATOM   4344  CB  PHE A 285     -10.525 -13.515  20.428  1.00 86.38           C
ATOM   4345 1HB  PHE A 285     -10.721 -14.549  20.710  1.00 86.38           H
ATOM   4346 2HB  PHE A 285     -11.480 -13.076  20.140  1.00 86.38           H
ATOM   4347  CG  PHE A 285      -9.588 -13.500  19.218  1.00 86.38           C
ATOM   4348  CD1 PHE A 285      -9.670 -12.493  18.307  1.00 86.38           C
ATOM   4349  HD1 PHE A 285     -10.403 -11.697  18.439  1.00 86.38           H
ATOM   4350  CD2 PHE A 285      -8.673 -14.493  19.054  1.00 86.38           C
ATOM   4351  HD2 PHE A 285      -8.608 -15.299  19.784  1.00 86.38           H
ATOM   4352  CE1 PHE A 285      -8.800 -12.479  17.185  1.00 86.38           C
ATOM   4353  HE1 PHE A 285      -8.866 -11.672  16.454  1.00 86.38           H
ATOM   4354  CE2 PHE A 285      -7.804 -14.479  17.931  1.00 86.38           C
ATOM   4355  HE2 PHE A 285      -7.071 -15.275  17.800  1.00 86.38           H
ATOM   4356  CZ  PHE A 285      -7.886 -13.472  17.020  1.00 86.38           C
ATOM   4357  HZ  PHE A 285      -7.218 -13.461  16.159  1.00 86.38           H
ATOM   4358  HN  PHE A 285      -9.921 -11.150  20.328  1.00 86.38           H
ATOM   4359  N   ILE A 286      -7.596 -12.428  21.582  1.00 87.26           N
ATOM   4360  CA  ILE A 286      -6.201 -12.759  21.821  1.00 87.26           C
ATOM   4361  C   ILE A 286      -5.808 -12.306  23.229  1.00 87.26           C
ATOM   4362  O   ILE A 286      -5.562 -11.123  23.458  1.00 87.26           O
ATOM   4363  HA  ILE A 286      -6.108 -13.843  21.769  1.00 87.26           H
ATOM   4364  CB  ILE A 286      -5.316 -12.175  20.718  1.00 87.26           C
ATOM   4365  HB  ILE A 286      -5.436 -11.092  20.720  1.00 87.26           H
ATOM   4366  CG1 ILE A 286      -5.754 -12.676  19.341  1.00 87.26           C
ATOM   4367 1HG1 ILE A 286      -5.602 -13.753  19.276  1.00 87.26           H
ATOM   4368 2HG1 ILE A 286      -6.821 -12.496  19.207  1.00 87.26           H
ATOM   4369  CG2 ILE A 286      -3.838 -12.466  20.990  1.00 87.26           C
ATOM   4370 1HG2 ILE A 286      -3.549 -12.020  21.942  1.00 87.26           H
ATOM   4371 2HG2 ILE A 286      -3.681 -13.543  21.030  1.00 87.26           H
ATOM   4372 3HG2 ILE A 286      -3.231 -12.040  20.191  1.00 87.26           H
ATOM   4373  CD1 ILE A 286      -4.971 -11.977  18.228  1.00 87.26           C
ATOM   4374 1HD1 ILE A 286      -5.145 -10.902  18.281  1.00 87.26           H
ATOM   4375 2HD1 ILE A 286      -3.907 -12.179  18.351  1.00 87.26           H
ATOM   4376 3HD1 ILE A 286      -5.302 -12.351  17.259  1.00 87.26           H
ATOM   4377  HN  ILE A 286      -7.751 -11.548  21.135  1.00 87.26           H
ATOM   4378  N   SER A 287      -5.762 -13.272  24.135  1.00 85.50           N
ATOM   4379  CA  SER A 287      -5.398 -12.988  25.513  1.00 85.50           C
ATOM   4380  C   SER A 287      -4.004 -13.544  25.811  1.00 85.50           C
ATOM   4381  O   SER A 287      -3.401 -13.203  26.828  1.00 85.50           O
ATOM   4382  HA  SER A 287      -5.403 -11.901  25.595  1.00 85.50           H
ATOM   4383  CB  SER A 287      -6.423 -13.576  26.485  1.00 85.50           C
ATOM   4384 1HB  SER A 287      -6.115 -13.365  27.509  1.00 85.50           H
ATOM   4385 2HB  SER A 287      -7.386 -13.088  26.335  1.00 85.50           H
ATOM   4386  OG  SER A 287      -6.573 -14.983  26.316  1.00 85.50           O
ATOM   4387  HG  SER A 287      -7.266 -15.331  26.948  1.00 85.50           H
ATOM   4388  HN  SER A 287      -5.966 -14.231  23.941  1.00 85.50           H
ATOM   4389  N   ASN A 288      -3.533 -14.390  24.907  1.00 86.38           N
ATOM   4390  CA  ASN A 288      -2.255 -15.055  25.098  1.00 86.38           C
ATOM   4391  C   ASN A 288      -1.135 -14.163  24.558  1.00 86.38           C
ATOM   4392  O   ASN A 288      -1.147 -13.787  23.387  1.00 86.38           O
ATOM   4393  HA  ASN A 288      -2.176 -15.219  26.173  1.00 86.38           H
ATOM   4394  CB  ASN A 288      -2.208 -16.384  24.342  1.00 86.38           C
ATOM   4395 1HB  ASN A 288      -3.080 -16.985  24.601  1.00 86.38           H
ATOM   4396 2HB  ASN A 288      -2.255 -16.198  23.269  1.00 86.38           H
ATOM   4397  CG  ASN A 288      -0.931 -17.159  24.676  1.00 86.38           C
ATOM   4398  OD1 ASN A 288       0.179 -16.690  24.482  1.00 86.38           O
ATOM   4399  ND2 ASN A 288      -1.150 -18.367  25.186  1.00 86.38           N
ATOM   4400 1HD2 ASN A 288      -2.086 -18.692  25.319  1.00 86.38           H
ATOM   4401 2HD2 ASN A 288      -0.377 -18.951  25.436  1.00 86.38           H
ATOM   4402  HN  ASN A 288      -4.007 -14.622  24.058  1.00 86.38           H
ATOM   4403  N   CYS A 289      -0.195 -13.851  25.437  1.00 91.18           N
ATOM   4404  CA  CYS A 289       0.863 -12.913  25.101  1.00 91.18           C
ATOM   4405  C   CYS A 289       1.711 -13.526  23.984  1.00 91.18           C
ATOM   4406  O   CYS A 289       2.124 -12.827  23.060  1.00 91.18           O
ATOM   4407  HA  CYS A 289       0.375 -12.000  24.760  1.00 91.18           H
ATOM   4408  CB  CYS A 289       1.707 -12.550  26.324  1.00 91.18           C
ATOM   4409 1HB  CYS A 289       1.070 -12.139  27.107  1.00 91.18           H
ATOM   4410 2HB  CYS A 289       2.176 -13.446  26.732  1.00 91.18           H
ATOM   4411  SG  CYS A 289       2.990 -11.331  25.860  1.00 91.18           S
ATOM   4412  HN  CYS A 289      -0.148 -14.227  26.363  1.00 91.18           H
ATOM   4413  N   ALA A 290       1.945 -14.824  24.106  1.00 93.34           N
ATOM   4414  CA  ALA A 290       2.805 -15.521  23.166  1.00 93.34           C
ATOM   4415  C   ALA A 290       2.201 -15.429  21.763  1.00 93.34           C
ATOM   4416  O   ALA A 290       2.917 -15.204  20.789  1.00 93.34           O
ATOM   4417  HA  ALA A 290       3.774 -15.021  23.169  1.00 93.34           H
ATOM   4418  CB  ALA A 290       2.997 -16.968  23.624  1.00 93.34           C
ATOM   4419 1HB  ALA A 290       3.455 -16.978  24.613  1.00 93.34           H
ATOM   4420 2HB  ALA A 290       2.028 -17.466  23.668  1.00 93.34           H
ATOM   4421 3HB  ALA A 290       3.642 -17.491  22.919  1.00 93.34           H
ATOM   4422  HN  ALA A 290       1.558 -15.396  24.830  1.00 93.34           H
ATOM   4423  N   VAL A 291       0.890 -15.608  21.705  1.00 93.64           N
ATOM   4424  CA  VAL A 291       0.180 -15.540  20.439  1.00 93.64           C
ATOM   4425  C   VAL A 291       0.264 -14.115  19.888  1.00 93.64           C
ATOM   4426  O   VAL A 291       0.508 -13.919  18.699  1.00 93.64           O
ATOM   4427  HA  VAL A 291       0.681 -16.214  19.745  1.00 93.64           H
ATOM   4428  CB  VAL A 291      -1.259 -16.028  20.619  1.00 93.64           C
ATOM   4429  HB  VAL A 291      -1.729 -15.411  21.384  1.00 93.64           H
ATOM   4430  CG1 VAL A 291      -2.059 -15.863  19.325  1.00 93.64           C
ATOM   4431 1HG1 VAL A 291      -2.079 -14.811  19.042  1.00 93.64           H
ATOM   4432 2HG1 VAL A 291      -1.589 -16.444  18.531  1.00 93.64           H
ATOM   4433 3HG1 VAL A 291      -3.078 -16.218  19.481  1.00 93.64           H
ATOM   4434  CG2 VAL A 291      -1.289 -17.480  21.101  1.00 93.64           C
ATOM   4435 1HG2 VAL A 291      -0.793 -18.116  20.369  1.00 93.64           H
ATOM   4436 2HG2 VAL A 291      -0.772 -17.555  22.058  1.00 93.64           H
ATOM   4437 3HG2 VAL A 291      -2.323 -17.801  21.221  1.00 93.64           H
ATOM   4438  HN  VAL A 291       0.315 -15.796  22.502  1.00 93.64           H
ATOM   4439  N   SER A 292       0.057 -13.157  20.780  1.00 93.93           N
ATOM   4440  CA  SER A 292       0.061 -11.757  20.390  1.00 93.93           C
ATOM   4441  C   SER A 292       1.431 -11.376  19.825  1.00 93.93           C
ATOM   4442  O   SER A 292       1.518 -10.675  18.818  1.00 93.93           O
ATOM   4443  HA  SER A 292      -0.707 -11.670  19.622  1.00 93.93           H
ATOM   4444  CB  SER A 292      -0.295 -10.855  21.572  1.00 93.93           C
ATOM   4445 1HB  SER A 292      -1.223 -11.202  22.026  1.00 93.93           H
ATOM   4446 2HB  SER A 292       0.481 -10.931  22.334  1.00 93.93           H
ATOM   4447  OG  SER A 292      -0.441  -9.493  21.179  1.00 93.93           O
ATOM   4448  HG  SER A 292      -1.283  -9.376  20.654  1.00 93.93           H
ATOM   4449  HN  SER A 292      -0.111 -13.324  21.752  1.00 93.93           H
ATOM   4450  N   THR A 293       2.467 -11.855  20.498  1.00 90.43           N
ATOM   4451  CA  THR A 293       3.829 -11.544  20.096  1.00 90.43           C
ATOM   4452  C   THR A 293       4.097 -12.056  18.680  1.00 90.43           C
ATOM   4453  O   THR A 293       4.646 -11.334  17.848  1.00 90.43           O
ATOM   4454  HA  THR A 293       3.941 -10.460  20.071  1.00 90.43           H
ATOM   4455  CB  THR A 293       4.777 -12.132  21.144  1.00 90.43           C
ATOM   4456  HB  THR A 293       4.640 -13.210  21.231  1.00 90.43           H
ATOM   4457  OG1 THR A 293       4.501 -11.379  22.322  1.00 90.43           O
ATOM   4458  HG1 THR A 293       3.774 -11.820  22.848  1.00 90.43           H
ATOM   4459  CG2 THR A 293       6.245 -11.826  20.842  1.00 90.43           C
ATOM   4460 1HG2 THR A 293       6.395 -10.747  20.821  1.00 90.43           H
ATOM   4461 2HG2 THR A 293       6.512 -12.249  19.873  1.00 90.43           H
ATOM   4462 3HG2 THR A 293       6.874 -12.266  21.616  1.00 90.43           H
ATOM   4463  HN  THR A 293       2.388 -12.443  21.303  1.00 90.43           H
ATOM   4464  N   ASN A 294       3.697 -13.298  18.448  1.00 92.32           N
ATOM   4465  CA  ASN A 294       3.963 -13.944  17.174  1.00 92.32           C
ATOM   4466  C   ASN A 294       3.202 -13.213  16.067  1.00 92.32           C
ATOM   4467  O   ASN A 294       3.711 -13.058  14.957  1.00 92.32           O
ATOM   4468  HA  ASN A 294       5.044 -13.887  17.045  1.00 92.32           H
ATOM   4469  CB  ASN A 294       3.496 -15.401  17.187  1.00 92.32           C
ATOM   4470 1HB  ASN A 294       2.490 -15.460  17.605  1.00 92.32           H
ATOM   4471 2HB  ASN A 294       3.439 -15.778  16.166  1.00 92.32           H
ATOM   4472  CG  ASN A 294       4.447 -16.275  18.007  1.00 92.32           C
ATOM   4473  OD1 ASN A 294       5.590 -15.929  18.257  1.00 92.32           O
ATOM   4474  ND2 ASN A 294       3.913 -17.424  18.411  1.00 92.32           N
ATOM   4475 1HD2 ASN A 294       2.968 -17.648  18.171  1.00 92.32           H
ATOM   4476 2HD2 ASN A 294       4.456 -18.065  18.953  1.00 92.32           H
ATOM   4477  HN  ASN A 294       3.200 -13.858  19.110  1.00 92.32           H
ATOM   4478  N   ILE A 295       1.996 -12.783  16.406  1.00 92.24           N
ATOM   4479  CA  ILE A 295       1.152 -12.088  15.449  1.00 92.24           C
ATOM   4480  C   ILE A 295       1.823 -10.773  15.045  1.00 92.24           C
ATOM   4481  O   ILE A 295       1.836 -10.415  13.868  1.00 92.24           O
ATOM   4482  HA  ILE A 295       1.072 -12.720  14.564  1.00 92.24           H
ATOM   4483  CB  ILE A 295      -0.260 -11.911  16.009  1.00 92.24           C
ATOM   4484  HB  ILE A 295      -0.178 -11.585  17.045  1.00 92.24           H
ATOM   4485  CG1 ILE A 295      -1.019 -13.239  16.011  1.00 92.24           C
ATOM   4486 1HG1 ILE A 295      -1.204 -13.559  14.985  1.00 92.24           H
ATOM   4487 2HG1 ILE A 295      -0.408 -14.011  16.480  1.00 92.24           H
ATOM   4488  CG2 ILE A 295      -1.018 -10.819  15.250  1.00 92.24           C
ATOM   4489 1HG2 ILE A 295      -0.484  -9.874  15.345  1.00 92.24           H
ATOM   4490 2HG2 ILE A 295      -1.091 -11.092  14.197  1.00 92.24           H
ATOM   4491 3HG2 ILE A 295      -2.019 -10.714  15.669  1.00 92.24           H
ATOM   4492  CD1 ILE A 295      -2.349 -13.110  16.757  1.00 92.24           C
ATOM   4493 1HD1 ILE A 295      -2.159 -12.814  17.789  1.00 92.24           H
ATOM   4494 2HD1 ILE A 295      -2.967 -12.355  16.270  1.00 92.24           H
ATOM   4495 3HD1 ILE A 295      -2.868 -14.068  16.744  1.00 92.24           H
ATOM   4496  HN  ILE A 295       1.595 -12.902  17.314  1.00 92.24           H
ATOM   4497  N   ASP A 296       2.363 -10.090  16.044  1.00 93.64           N
ATOM   4498  CA  ASP A 296       2.990  -8.800  15.815  1.00 93.64           C
ATOM   4499  C   ASP A 296       4.195  -8.980  14.888  1.00 93.64           C
ATOM   4500  O   ASP A 296       4.400  -8.187  13.970  1.00 93.64           O
ATOM   4501  HA  ASP A 296       2.213  -8.178  15.371  1.00 93.64           H
ATOM   4502  CB  ASP A 296       3.490  -8.190  17.126  1.00 93.64           C
ATOM   4503 1HB  ASP A 296       3.951  -8.964  17.739  1.00 93.64           H
ATOM   4504 2HB  ASP A 296       4.261  -7.448  16.916  1.00 93.64           H
ATOM   4505  CG  ASP A 296       2.342  -7.536  17.899  1.00 93.64           C
ATOM   4506  OD1 ASP A 296       1.181  -7.790  17.512  1.00 93.64           O
ATOM   4507  OD2 ASP A 296       2.653  -6.798  18.858  1.00 93.64           O
ATOM   4508  HN  ASP A 296       2.377 -10.405  16.993  1.00 93.64           H
ATOM   4509  N   ILE A 297       4.960 -10.026  15.161  1.00 93.37           N
ATOM   4510  CA  ILE A 297       6.126 -10.333  14.350  1.00 93.37           C
ATOM   4511  C   ILE A 297       5.680 -10.641  12.919  1.00 93.37           C
ATOM   4512  O   ILE A 297       6.273 -10.148  11.961  1.00 93.37           O
ATOM   4513  HA  ILE A 297       6.754  -9.443  14.332  1.00 93.37           H
ATOM   4514  CB  ILE A 297       6.946 -11.453  14.993  1.00 93.37           C
ATOM   4515  HB  ILE A 297       6.268 -12.266  15.254  1.00 93.37           H
ATOM   4516  CG1 ILE A 297       7.602 -10.977  16.290  1.00 93.37           C
ATOM   4517 1HG1 ILE A 297       8.356 -10.223  16.065  1.00 93.37           H
ATOM   4518 2HG1 ILE A 297       6.855 -10.501  16.926  1.00 93.37           H
ATOM   4519  CG2 ILE A 297       7.970 -12.018  14.006  1.00 93.37           C
ATOM   4520 1HG2 ILE A 297       7.452 -12.420  13.135  1.00 93.37           H
ATOM   4521 2HG2 ILE A 297       8.648 -11.224  13.692  1.00 93.37           H
ATOM   4522 3HG2 ILE A 297       8.539 -12.812  14.489  1.00 93.37           H
ATOM   4523  CD1 ILE A 297       8.247 -12.145  17.039  1.00 93.37           C
ATOM   4524 1HD1 ILE A 297       7.485 -12.885  17.283  1.00 93.37           H
ATOM   4525 2HD1 ILE A 297       9.010 -12.603  16.409  1.00 93.37           H
ATOM   4526 3HD1 ILE A 297       8.706 -11.779  17.957  1.00 93.37           H
ATOM   4527  HN  ILE A 297       4.794 -10.658  15.918  1.00 93.37           H
ATOM   4528  N   CYS A 298       4.638 -11.454  12.820  1.00 95.02           N
ATOM   4529  CA  CYS A 298       4.112 -11.841  11.522  1.00 95.02           C
ATOM   4530  C   CYS A 298       3.715 -10.571  10.766  1.00 95.02           C
ATOM   4531  O   CYS A 298       3.938 -10.467   9.561  1.00 95.02           O
ATOM   4532  HA  CYS A 298       4.914 -12.366  11.003  1.00 95.02           H
ATOM   4533  CB  CYS A 298       2.941 -12.816  11.654  1.00 95.02           C
ATOM   4534 1HB  CYS A 298       2.250 -12.466  12.422  1.00 95.02           H
ATOM   4535 2HB  CYS A 298       2.383 -12.856  10.719  1.00 95.02           H
ATOM   4536  SG  CYS A 298       3.560 -14.484  12.085  1.00 95.02           S
ATOM   4537  HG  CYS A 298       3.790 -14.220  13.368  1.00 95.02           H
ATOM   4538  HN  CYS A 298       4.157 -11.844  13.604  1.00 95.02           H
ATOM   4539  N   PHE A 299       3.134  -9.638  11.505  1.00 94.12           N
ATOM   4540  CA  PHE A 299       2.712  -8.376  10.921  1.00 94.12           C
ATOM   4541  C   PHE A 299       3.902  -7.627  10.317  1.00 94.12           C
ATOM   4542  O   PHE A 299       3.834  -7.163   9.180  1.00 94.12           O
ATOM   4543  HA  PHE A 299       1.994  -8.607  10.135  1.00 94.12           H
ATOM   4544  CB  PHE A 299       2.118  -7.536  12.054  1.00 94.12           C
ATOM   4545 1HB  PHE A 299       1.286  -8.082  12.499  1.00 94.12           H
ATOM   4546 2HB  PHE A 299       2.870  -7.410  12.832  1.00 94.12           H
ATOM   4547  CG  PHE A 299       1.625  -6.156  11.612  1.00 94.12           C
ATOM   4548  CD1 PHE A 299       2.426  -5.068  11.763  1.00 94.12           C
ATOM   4549  HD1 PHE A 299       3.420  -5.178  12.197  1.00 94.12           H
ATOM   4550  CD2 PHE A 299       0.385  -6.019  11.070  1.00 94.12           C
ATOM   4551  HD2 PHE A 299      -0.257  -6.891  10.949  1.00 94.12           H
ATOM   4552  CE1 PHE A 299       1.969  -3.788  11.353  1.00 94.12           C
ATOM   4553  HE1 PHE A 299       2.611  -2.915  11.474  1.00 94.12           H
ATOM   4554  CE2 PHE A 299      -0.072  -4.738  10.660  1.00 94.12           C
ATOM   4555  HE2 PHE A 299      -1.065  -4.628  10.225  1.00 94.12           H
ATOM   4556  CZ  PHE A 299       0.729  -3.650  10.810  1.00 94.12           C
ATOM   4557  HZ  PHE A 299       0.378  -2.667  10.496  1.00 94.12           H
ATOM   4558  HN  PHE A 299       2.951  -9.733  12.484  1.00 94.12           H
ATOM   4559  N   GLN A 300       4.963  -7.532  11.105  1.00 90.46           N
ATOM   4560  CA  GLN A 300       6.136  -6.781  10.692  1.00 90.46           C
ATOM   4561  C   GLN A 300       6.719  -7.371   9.406  1.00 90.46           C
ATOM   4562  O   GLN A 300       7.108  -6.633   8.502  1.00 90.46           O
ATOM   4563  HA  GLN A 300       5.781  -5.767  10.507  1.00 90.46           H
ATOM   4564  CB  GLN A 300       7.186  -6.749  11.805  1.00 90.46           C
ATOM   4565 1HB  GLN A 300       7.438  -7.767  12.102  1.00 90.46           H
ATOM   4566 2HB  GLN A 300       8.101  -6.289  11.434  1.00 90.46           H
ATOM   4567  CG  GLN A 300       6.674  -5.971  13.019  1.00 90.46           C
ATOM   4568 1HG  GLN A 300       5.793  -6.466  13.428  1.00 90.46           H
ATOM   4569 2HG  GLN A 300       7.432  -5.971  13.802  1.00 90.46           H
ATOM   4570  CD  GLN A 300       6.325  -4.530  12.640  1.00 90.46           C
ATOM   4571  OE1 GLN A 300       6.731  -4.016  11.610  1.00 90.46           O
ATOM   4572  NE2 GLN A 300       5.551  -3.909  13.526  1.00 90.46           N
ATOM   4573 1HE2 GLN A 300       5.252  -4.388  14.351  1.00 90.46           H
ATOM   4574 2HE2 GLN A 300       5.269  -2.963  13.367  1.00 90.46           H
ATOM   4575  HN  GLN A 300       5.028  -7.957  12.008  1.00 90.46           H
ATOM   4576  N   VAL A 301       6.761  -8.694   9.366  1.00 95.34           N
ATOM   4577  CA  VAL A 301       7.372  -9.390   8.246  1.00 95.34           C
ATOM   4578  C   VAL A 301       6.528  -9.167   6.990  1.00 95.34           C
ATOM   4579  O   VAL A 301       7.045  -8.747   5.956  1.00 95.34           O
ATOM   4580  HA  VAL A 301       8.359  -8.954   8.088  1.00 95.34           H
ATOM   4581  CB  VAL A 301       7.557 -10.870   8.588  1.00 95.34           C
ATOM   4582  HB  VAL A 301       6.587 -11.270   8.882  1.00 95.34           H
ATOM   4583  CG1 VAL A 301       8.040 -11.657   7.368  1.00 95.34           C
ATOM   4584 1HG1 VAL A 301       7.306 -11.573   6.567  1.00 95.34           H
ATOM   4585 2HG1 VAL A 301       8.995 -11.255   7.030  1.00 95.34           H
ATOM   4586 3HG1 VAL A 301       8.164 -12.706   7.639  1.00 95.34           H
ATOM   4587  CG2 VAL A 301       8.515 -11.045   9.768  1.00 95.34           C
ATOM   4588 1HG2 VAL A 301       9.487 -10.621   9.514  1.00 95.34           H
ATOM   4589 2HG2 VAL A 301       8.113 -10.532  10.642  1.00 95.34           H
ATOM   4590 3HG2 VAL A 301       8.629 -12.106   9.990  1.00 95.34           H
ATOM   4591  HN  VAL A 301       6.387  -9.288  10.079  1.00 95.34           H
ATOM   4592  N   THR A 302       5.242  -9.458   7.121  1.00 94.56           N
ATOM   4593  CA  THR A 302       4.352  -9.449   5.973  1.00 94.56           C
ATOM   4594  C   THR A 302       4.198  -8.027   5.429  1.00 94.56           C
ATOM   4595  O   THR A 302       4.042  -7.833   4.225  1.00 94.56           O
ATOM   4596  HA  THR A 302       4.804 -10.046   5.182  1.00 94.56           H
ATOM   4597  CB  THR A 302       3.026 -10.083   6.397  1.00 94.56           C
ATOM   4598  HB  THR A 302       2.314 -10.086   5.572  1.00 94.56           H
ATOM   4599  OG1 THR A 302       2.634  -9.335   7.545  1.00 94.56           O
ATOM   4600  HG1 THR A 302       1.694  -9.563   7.798  1.00 94.56           H
ATOM   4601  CG2 THR A 302       3.201 -11.509   6.924  1.00 94.56           C
ATOM   4602 1HG2 THR A 302       3.861 -11.497   7.792  1.00 94.56           H
ATOM   4603 2HG2 THR A 302       3.638 -12.133   6.145  1.00 94.56           H
ATOM   4604 3HG2 THR A 302       2.230 -11.913   7.211  1.00 94.56           H
ATOM   4605  HN  THR A 302       4.808  -9.697   7.990  1.00 94.56           H
ATOM   4606  N   GLN A 303       4.247  -7.069   6.344  1.00 91.85           N
ATOM   4607  CA  GLN A 303       4.169  -5.669   5.965  1.00 91.85           C
ATOM   4608  C   GLN A 303       5.365  -5.288   5.090  1.00 91.85           C
ATOM   4609  O   GLN A 303       5.212  -4.574   4.100  1.00 91.85           O
ATOM   4610  HA  GLN A 303       3.246  -5.574   5.393  1.00 91.85           H
ATOM   4611  CB  GLN A 303       4.086  -4.770   7.201  1.00 91.85           C
ATOM   4612 1HB  GLN A 303       3.214  -5.044   7.796  1.00 91.85           H
ATOM   4613 2HB  GLN A 303       4.963  -4.928   7.829  1.00 91.85           H
ATOM   4614  CG  GLN A 303       3.996  -3.296   6.803  1.00 91.85           C
ATOM   4615 1HG  GLN A 303       4.926  -2.987   6.325  1.00 91.85           H
ATOM   4616 2HG  GLN A 303       3.201  -3.162   6.069  1.00 91.85           H
ATOM   4617  CD  GLN A 303       3.725  -2.414   8.023  1.00 91.85           C
ATOM   4618  OE1 GLN A 303       4.548  -2.271   8.912  1.00 91.85           O
ATOM   4619  NE2 GLN A 303       2.529  -1.832   8.015  1.00 91.85           N
ATOM   4620 1HE2 GLN A 303       1.900  -1.992   7.254  1.00 91.85           H
ATOM   4621 2HE2 GLN A 303       2.258  -1.235   8.771  1.00 91.85           H
ATOM   4622  HN  GLN A 303       4.338  -7.237   7.325  1.00 91.85           H
ATOM   4623  N   THR A 304       6.529  -5.781   5.487  1.00 93.21           N
ATOM   4624  CA  THR A 304       7.756  -5.466   4.777  1.00 93.21           C
ATOM   4625  C   THR A 304       7.702  -6.014   3.349  1.00 93.21           C
ATOM   4626  O   THR A 304       8.088  -5.329   2.403  1.00 93.21           O
ATOM   4627  HA  THR A 304       7.841  -4.382   4.700  1.00 93.21           H
ATOM   4628  CB  THR A 304       8.929  -6.013   5.593  1.00 93.21           C
ATOM   4629  HB  THR A 304       8.906  -7.102   5.625  1.00 93.21           H
ATOM   4630  OG1 THR A 304       8.810  -5.359   6.853  1.00 93.21           O
ATOM   4631  HG1 THR A 304       8.367  -5.966   7.514  1.00 93.21           H
ATOM   4632  CG2 THR A 304      10.284  -5.546   5.058  1.00 93.21           C
ATOM   4633 1HG2 THR A 304      10.332  -4.458   5.089  1.00 93.21           H
ATOM   4634 2HG2 THR A 304      10.404  -5.885   4.029  1.00 93.21           H
ATOM   4635 3HG2 THR A 304      11.081  -5.963   5.673  1.00 93.21           H
ATOM   4636  HN  THR A 304       6.640  -6.385   6.276  1.00 93.21           H
ATOM   4637  N   ILE A 305       7.221  -7.243   3.239  1.00 92.97           N
ATOM   4638  CA  ILE A 305       7.092  -7.883   1.940  1.00 92.97           C
ATOM   4639  C   ILE A 305       6.199  -7.026   1.041  1.00 92.97           C
ATOM   4640  O   ILE A 305       6.463  -6.888  -0.153  1.00 92.97           O
ATOM   4641  HA  ILE A 305       8.087  -7.927   1.498  1.00 92.97           H
ATOM   4642  CB  ILE A 305       6.602  -9.324   2.099  1.00 92.97           C
ATOM   4643  HB  ILE A 305       5.714  -9.315   2.731  1.00 92.97           H
ATOM   4644  CG1 ILE A 305       7.651 -10.184   2.806  1.00 92.97           C
ATOM   4645 1HG1 ILE A 305       8.478 -10.388   2.126  1.00 92.97           H
ATOM   4646 2HG1 ILE A 305       8.064  -9.637   3.654  1.00 92.97           H
ATOM   4647  CG2 ILE A 305       6.191  -9.915   0.749  1.00 92.97           C
ATOM   4648 1HG2 ILE A 305       5.386  -9.318   0.321  1.00 92.97           H
ATOM   4649 2HG2 ILE A 305       7.047  -9.909   0.074  1.00 92.97           H
ATOM   4650 3HG2 ILE A 305       5.847 -10.939   0.891  1.00 92.97           H
ATOM   4651  CD1 ILE A 305       7.044 -11.503   3.289  1.00 92.97           C
ATOM   4652 1HD1 ILE A 305       6.233 -11.295   3.988  1.00 92.97           H
ATOM   4653 2HD1 ILE A 305       6.654 -12.057   2.435  1.00 92.97           H
ATOM   4654 3HD1 ILE A 305       7.811 -12.095   3.788  1.00 92.97           H
ATOM   4655  HN  ILE A 305       6.922  -7.798   4.015  1.00 92.97           H
ATOM   4656  N   ALA A 306       5.160  -6.471   1.648  1.00 92.77           N
ATOM   4657  CA  ALA A 306       4.200  -5.671   0.907  1.00 92.77           C
ATOM   4658  C   ALA A 306       4.894  -4.420   0.366  1.00 92.77           C
ATOM   4659  O   ALA A 306       4.569  -3.947  -0.722  1.00 92.77           O
ATOM   4660  HA  ALA A 306       3.845  -6.271   0.068  1.00 92.77           H
ATOM   4661  CB  ALA A 306       3.011  -5.334   1.809  1.00 92.77           C
ATOM   4662 1HB  ALA A 306       2.535  -6.256   2.143  1.00 92.77           H
ATOM   4663 2HB  ALA A 306       3.361  -4.772   2.675  1.00 92.77           H
ATOM   4664 3HB  ALA A 306       2.291  -4.734   1.253  1.00 92.77           H
ATOM   4665  HN  ALA A 306       4.970  -6.561   2.625  1.00 92.77           H
ATOM   4666  N   PHE A 307       5.838  -3.920   1.150  1.00 90.90           N
ATOM   4667  CA  PHE A 307       6.537  -2.697   0.793  1.00 90.90           C
ATOM   4668  C   PHE A 307       7.467  -2.924  -0.400  1.00 90.90           C
ATOM   4669  O   PHE A 307       7.685  -2.019  -1.203  1.00 90.90           O
ATOM   4670  HA  PHE A 307       5.781  -1.958   0.527  1.00 90.90           H
ATOM   4671  CB  PHE A 307       7.374  -2.290   2.007  1.00 90.90           C
ATOM   4672 1HB  PHE A 307       7.973  -3.144   2.326  1.00 90.90           H
ATOM   4673 2HB  PHE A 307       8.071  -1.506   1.710  1.00 90.90           H
ATOM   4674  CG  PHE A 307       6.548  -1.793   3.196  1.00 90.90           C
ATOM   4675  CD1 PHE A 307       5.203  -1.638   3.071  1.00 90.90           C
ATOM   4676  HD1 PHE A 307       4.713  -1.868   2.124  1.00 90.90           H
ATOM   4677  CD2 PHE A 307       7.159  -1.507   4.376  1.00 90.90           C
ATOM   4678  HD2 PHE A 307       8.237  -1.631   4.476  1.00 90.90           H
ATOM   4679  CE1 PHE A 307       4.436  -1.177   4.173  1.00 90.90           C
ATOM   4680  HE1 PHE A 307       3.358  -1.053   4.073  1.00 90.90           H
ATOM   4681  CE2 PHE A 307       6.392  -1.046   5.479  1.00 90.90           C
ATOM   4682  HE2 PHE A 307       6.882  -0.816   6.425  1.00 90.90           H
ATOM   4683  CZ  PHE A 307       5.047  -0.891   5.354  1.00 90.90           C
ATOM   4684  HZ  PHE A 307       4.458  -0.537   6.201  1.00 90.90           H
ATOM   4685  HN  PHE A 307       6.125  -4.334   2.013  1.00 90.90           H
ATOM   4686  N   PHE A 308       7.990  -4.139  -0.478  1.00 87.40           N
ATOM   4687  CA  PHE A 308       8.888  -4.499  -1.562  1.00 87.40           C
ATOM   4688  C   PHE A 308       8.188  -4.380  -2.917  1.00 87.40           C
ATOM   4689  O   PHE A 308       8.843  -4.211  -3.945  1.00 87.40           O
ATOM   4690  HA  PHE A 308       9.730  -3.806  -1.527  1.00 87.40           H
ATOM   4691  CB  PHE A 308       9.298  -5.956  -1.339  1.00 87.40           C
ATOM   4692 1HB  PHE A 308       8.479  -6.482  -0.848  1.00 87.40           H
ATOM   4693 2HB  PHE A 308       9.448  -6.433  -2.307  1.00 87.40           H
ATOM   4694  CG  PHE A 308      10.567  -6.125  -0.502  1.00 87.40           C
ATOM   4695  CD1 PHE A 308      11.787  -5.925  -1.069  1.00 87.40           C
ATOM   4696  HD1 PHE A 308      11.860  -5.644  -2.119  1.00 87.40           H
ATOM   4697  CD2 PHE A 308      10.476  -6.474   0.809  1.00 87.40           C
ATOM   4698  HD2 PHE A 308       9.499  -6.635   1.264  1.00 87.40           H
ATOM   4699  CE1 PHE A 308      12.966  -6.081  -0.292  1.00 87.40           C
ATOM   4700  HE1 PHE A 308      13.943  -5.921  -0.746  1.00 87.40           H
ATOM   4701  CE2 PHE A 308      11.655  -6.631   1.586  1.00 87.40           C
ATOM   4702  HE2 PHE A 308      11.581  -6.911   2.637  1.00 87.40           H
ATOM   4703  CZ  PHE A 308      12.874  -6.431   1.019  1.00 87.40           C
ATOM   4704  HZ  PHE A 308      13.779  -6.551   1.616  1.00 87.40           H
ATOM   4705  HN  PHE A 308       7.809  -4.870   0.181  1.00 87.40           H
ATOM   4706  N   HIS A 309       6.867  -4.473  -2.875  1.00 80.49           N
ATOM   4707  CA  HIS A 309       6.072  -4.392  -4.089  1.00 80.49           C
ATOM   4708  C   HIS A 309       6.334  -3.056  -4.785  1.00 80.49           C
ATOM   4709  O   HIS A 309       6.396  -2.993  -6.012  1.00 80.49           O
ATOM   4710  HA  HIS A 309       6.408  -5.202  -4.737  1.00 80.49           H
ATOM   4711  CB  HIS A 309       4.591  -4.622  -3.784  1.00 80.49           C
ATOM   4712 1HB  HIS A 309       4.455  -5.650  -3.448  1.00 80.49           H
ATOM   4713 2HB  HIS A 309       4.296  -3.975  -2.958  1.00 80.49           H
ATOM   4714  CG  HIS A 309       3.676  -4.366  -4.957  1.00 80.49           C
ATOM   4715  ND1 HIS A 309       2.996  -3.172  -5.131  1.00 80.49           N
ATOM   4716  HD1 HIS A 309       3.038  -2.381  -4.521  1.00 80.49           H
ATOM   4717  CD2 HIS A 309       3.336  -5.159  -6.013  1.00 80.49           C
ATOM   4718  HD2 HIS A 309       3.694  -6.174  -6.189  1.00 80.49           H
ATOM   4719  CE1 HIS A 309       2.282  -3.256  -6.244  1.00 80.49           C
ATOM   4720  HE1 HIS A 309       1.639  -2.477  -6.652  1.00 80.49           H
ATOM   4721  NE2 HIS A 309       2.493  -4.488  -6.789  1.00 80.49           N
ATOM   4722  HN  HIS A 309       6.342  -4.601  -2.034  1.00 80.49           H
ATOM   4723  N   SER A 310       6.480  -2.019  -3.973  1.00 85.09           N
ATOM   4724  CA  SER A 310       6.576  -0.667  -4.494  1.00 85.09           C
ATOM   4725  C   SER A 310       7.905  -0.483  -5.231  1.00 85.09           C
ATOM   4726  O   SER A 310       8.034   0.404  -6.073  1.00 85.09           O
ATOM   4727  HA  SER A 310       5.739  -0.563  -5.185  1.00 85.09           H
ATOM   4728  CB  SER A 310       6.443   0.366  -3.374  1.00 85.09           C
ATOM   4729 1HB  SER A 310       7.169   0.148  -2.591  1.00 85.09           H
ATOM   4730 2HB  SER A 310       6.683   1.356  -3.763  1.00 85.09           H
ATOM   4731  OG  SER A 310       5.132   0.382  -2.815  1.00 85.09           O
ATOM   4732  HG  SER A 310       4.499   0.838  -3.440  1.00 85.09           H
ATOM   4733  HN  SER A 310       6.533  -2.093  -2.977  1.00 85.09           H
ATOM   4734  N   CYS A 311       8.859  -1.336  -4.886  1.00 87.45           N
ATOM   4735  CA  CYS A 311      10.167  -1.289  -5.515  1.00 87.45           C
ATOM   4736  C   CYS A 311      10.178  -2.287  -6.675  1.00 87.45           C
ATOM   4737  O   CYS A 311      11.042  -2.221  -7.548  1.00 87.45           O
ATOM   4738  HA  CYS A 311      10.303  -0.271  -5.880  1.00 87.45           H
ATOM   4739  CB  CYS A 311      11.288  -1.567  -4.512  1.00 87.45           C
ATOM   4740 1HB  CYS A 311      12.245  -1.251  -4.926  1.00 87.45           H
ATOM   4741 2HB  CYS A 311      11.127  -0.987  -3.604  1.00 87.45           H
ATOM   4742  SG  CYS A 311      11.341  -3.352  -4.111  1.00 87.45           S
ATOM   4743  HG  CYS A 311      12.378  -3.278  -3.282  1.00 87.45           H
ATOM   4744  HN  CYS A 311       8.749  -2.047  -4.192  1.00 87.45           H
ATOM   4745  N   LEU A 312       9.209  -3.190  -6.646  1.00 84.90           N
ATOM   4746  CA  LEU A 312       9.187  -4.295  -7.589  1.00 84.90           C
ATOM   4747  C   LEU A 312       8.571  -3.823  -8.908  1.00 84.90           C
ATOM   4748  O   LEU A 312       8.988  -4.255  -9.981  1.00 84.90           O
ATOM   4749  HA  LEU A 312      10.220  -4.586  -7.775  1.00 84.90           H
ATOM   4750  CB  LEU A 312       8.478  -5.506  -6.978  1.00 84.90           C
ATOM   4751 1HB  LEU A 312       7.575  -5.159  -6.476  1.00 84.90           H
ATOM   4752 2HB  LEU A 312       8.160  -6.162  -7.788  1.00 84.90           H
ATOM   4753  CG  LEU A 312       9.296  -6.331  -5.983  1.00 84.90           C
ATOM   4754  HG  LEU A 312       9.634  -5.668  -5.186  1.00 84.90           H
ATOM   4755  CD1 LEU A 312       8.436  -7.417  -5.333  1.00 84.90           C
ATOM   4756 1HD1 LEU A 312       7.605  -6.953  -4.802  1.00 84.90           H
ATOM   4757 2HD1 LEU A 312       8.049  -8.083  -6.104  1.00 84.90           H
ATOM   4758 3HD1 LEU A 312       9.043  -7.988  -4.630  1.00 84.90           H
ATOM   4759  CD2 LEU A 312      10.546  -6.911  -6.648  1.00 84.90           C
ATOM   4760 1HD2 LEU A 312      10.251  -7.555  -7.476  1.00 84.90           H
ATOM   4761 2HD2 LEU A 312      11.168  -6.099  -7.024  1.00 84.90           H
ATOM   4762 3HD2 LEU A 312      11.109  -7.493  -5.918  1.00 84.90           H
ATOM   4763  HN  LEU A 312       8.449  -3.174  -5.995  1.00 84.90           H
ATOM   4764  N   ASN A 313       7.589  -2.942  -8.784  1.00 79.70           N
ATOM   4765  CA  ASN A 313       6.806  -2.527  -9.935  1.00 79.70           C
ATOM   4766  C   ASN A 313       7.750  -2.083 -11.055  1.00 79.70           C
ATOM   4767  O   ASN A 313       7.682  -2.599 -12.169  1.00 79.70           O
ATOM   4768  HA  ASN A 313       6.216  -3.401 -10.210  1.00 79.70           H
ATOM   4769  CB  ASN A 313       5.898  -1.347  -9.587  1.00 79.70           C
ATOM   4770 1HB  ASN A 313       6.419  -0.669  -8.911  1.00 79.70           H
ATOM   4771 2HB  ASN A 313       5.668  -0.781 -10.490  1.00 79.70           H
ATOM   4772  CG  ASN A 313       4.600  -1.827  -8.935  1.00 79.70           C
ATOM   4773  OD1 ASN A 313       4.155  -2.946  -9.129  1.00 79.70           O
ATOM   4774  ND2 ASN A 313       4.019  -0.921  -8.153  1.00 79.70           N
ATOM   4775 1HD2 ASN A 313       4.437  -0.020  -8.036  1.00 79.70           H
ATOM   4776 2HD2 ASN A 313       3.165  -1.141  -7.682  1.00 79.70           H
ATOM   4777  HN  ASN A 313       7.327  -2.515  -7.918  1.00 79.70           H
ATOM   4778  N   PRO A 314       8.643  -1.123 -10.781  1.00 80.26           N
ATOM   4779  CA  PRO A 314       9.534  -0.602 -11.821  1.00 80.26           C
ATOM   4780  C   PRO A 314      10.298  -1.708 -12.532  1.00 80.26           C
ATOM   4781  O   PRO A 314      10.447  -1.678 -13.753  1.00 80.26           O
ATOM   4782  HA  PRO A 314       8.953  -0.111 -12.601  1.00 80.26           H
ATOM   4783  CB  PRO A 314      10.472   0.336 -11.059  1.00 80.26           C
ATOM   4784 1HB  PRO A 314      11.374  -0.180 -10.729  1.00 80.26           H
ATOM   4785 2HB  PRO A 314      10.793   1.173 -11.679  1.00 80.26           H
ATOM   4786  CG  PRO A 314       9.625   0.800  -9.880  1.00 80.26           C
ATOM   4787 1HG  PRO A 314      10.240   1.183  -9.065  1.00 80.26           H
ATOM   4788 2HG  PRO A 314       8.950   1.609 -10.160  1.00 80.26           H
ATOM   4789  CD  PRO A 314       8.873  -0.460  -9.485  1.00 80.26           C
ATOM   4790 1HD  PRO A 314       9.460  -1.088  -8.813  1.00 80.26           H
ATOM   4791 2HD  PRO A 314       7.941  -0.231  -8.968  1.00 80.26           H
ATOM   4792  N   VAL A 315      10.766  -2.663 -11.742  1.00 81.66           N
ATOM   4793  CA  VAL A 315      11.578  -3.743 -12.275  1.00 81.66           C
ATOM   4794  C   VAL A 315      10.739  -4.574 -13.248  1.00 81.66           C
ATOM   4795  O   VAL A 315      11.228  -4.988 -14.298  1.00 81.66           O
ATOM   4796  HA  VAL A 315      12.407  -3.294 -12.822  1.00 81.66           H
ATOM   4797  CB  VAL A 315      12.161  -4.573 -11.130  1.00 81.66           C
ATOM   4798  HB  VAL A 315      11.330  -4.996 -10.565  1.00 81.66           H
ATOM   4799  CG1 VAL A 315      13.003  -5.733 -11.666  1.00 81.66           C
ATOM   4800 1HG1 VAL A 315      12.379  -6.379 -12.283  1.00 81.66           H
ATOM   4801 2HG1 VAL A 315      13.824  -5.339 -12.265  1.00 81.66           H
ATOM   4802 3HG1 VAL A 315      13.405  -6.306 -10.831  1.00 81.66           H
ATOM   4803  CG2 VAL A 315      12.978  -3.697 -10.178  1.00 81.66           C
ATOM   4804 1HG2 VAL A 315      13.798  -3.232 -10.726  1.00 81.66           H
ATOM   4805 2HG2 VAL A 315      12.338  -2.922  -9.757  1.00 81.66           H
ATOM   4806 3HG2 VAL A 315      13.381  -4.312  -9.373  1.00 81.66           H
ATOM   4807  HN  VAL A 315      10.599  -2.705 -10.757  1.00 81.66           H
ATOM   4808  N   LEU A 316       9.490  -4.794 -12.864  1.00 79.97           N
ATOM   4809  CA  LEU A 316       8.590  -5.601 -13.670  1.00 79.97           C
ATOM   4810  C   LEU A 316       8.470  -4.984 -15.065  1.00 79.97           C
ATOM   4811  O   LEU A 316       8.486  -5.697 -16.067  1.00 79.97           O
ATOM   4812  HA  LEU A 316       9.037  -6.590 -13.768  1.00 79.97           H
ATOM   4813  CB  LEU A 316       7.247  -5.779 -12.959  1.00 79.97           C
ATOM   4814 1HB  LEU A 316       6.847  -4.792 -12.729  1.00 79.97           H
ATOM   4815 2HB  LEU A 316       6.551  -6.252 -13.652  1.00 79.97           H
ATOM   4816  CG  LEU A 316       7.276  -6.600 -11.669  1.00 79.97           C
ATOM   4817  HG  LEU A 316       7.982  -6.133 -10.982  1.00 79.97           H
ATOM   4818  CD1 LEU A 316       5.907  -6.592 -10.984  1.00 79.97           C
ATOM   4819 1HD1 LEU A 316       5.629  -5.567 -10.739  1.00 79.97           H
ATOM   4820 2HD1 LEU A 316       5.163  -7.021 -11.654  1.00 79.97           H
ATOM   4821 3HD1 LEU A 316       5.956  -7.183 -10.069  1.00 79.97           H
ATOM   4822  CD2 LEU A 316       7.775  -8.022 -11.934  1.00 79.97           C
ATOM   4823 1HD2 LEU A 316       7.113  -8.513 -12.647  1.00 79.97           H
ATOM   4824 2HD2 LEU A 316       8.784  -7.981 -12.345  1.00 79.97           H
ATOM   4825 3HD2 LEU A 316       7.786  -8.584 -11.000  1.00 79.97           H
ATOM   4826  HN  LEU A 316       9.092  -4.432 -12.021  1.00 79.97           H
ATOM   4827  N   TYR A 317       8.353  -3.664 -15.086  1.00 70.67           N
ATOM   4828  CA  TYR A 317       8.179  -2.947 -16.337  1.00 70.67           C
ATOM   4829  C   TYR A 317       9.403  -3.114 -17.240  1.00 70.67           C
ATOM   4830  O   TYR A 317       9.273  -3.200 -18.460  1.00 70.67           O
ATOM   4831  HA  TYR A 317       7.306  -3.360 -16.843  1.00 70.67           H
ATOM   4832  CB  TYR A 317       8.034  -1.471 -15.962  1.00 70.67           C
ATOM   4833 1HB  TYR A 317       8.947  -1.142 -15.466  1.00 70.67           H
ATOM   4834 2HB  TYR A 317       7.937  -0.882 -16.874  1.00 70.67           H
ATOM   4835  CG  TYR A 317       6.841  -1.175 -15.051  1.00 70.67           C
ATOM   4836  CD1 TYR A 317       5.720  -1.978 -15.100  1.00 70.67           C
ATOM   4837  HD1 TYR A 317       5.685  -2.824 -15.787  1.00 70.67           H
ATOM   4838  CD2 TYR A 317       6.886  -0.104 -14.181  1.00 70.67           C
ATOM   4839  HD2 TYR A 317       7.771   0.530 -14.143  1.00 70.67           H
ATOM   4840  CE1 TYR A 317       4.597  -1.699 -14.243  1.00 70.67           C
ATOM   4841  HE1 TYR A 317       3.705  -2.326 -14.271  1.00 70.67           H
ATOM   4842  CE2 TYR A 317       5.763   0.174 -13.324  1.00 70.67           C
ATOM   4843  HE2 TYR A 317       5.785   1.017 -12.633  1.00 70.67           H
ATOM   4844  CZ  TYR A 317       4.674  -0.637 -13.397  1.00 70.67           C
ATOM   4845  OH  TYR A 317       3.613  -0.374 -12.588  1.00 70.67           O
ATOM   4846  HH  TYR A 317       3.808   0.423 -12.016  1.00 70.67           H
ATOM   4847  HN  TYR A 317       8.376  -3.088 -14.268  1.00 70.67           H
ATOM   4848  N   VAL A 318      10.565  -3.154 -16.605  1.00 72.66           N
ATOM   4849  CA  VAL A 318      11.816  -3.254 -17.338  1.00 72.66           C
ATOM   4850  C   VAL A 318      11.873  -4.602 -18.059  1.00 72.66           C
ATOM   4851  O   VAL A 318      12.169  -4.661 -19.251  1.00 72.66           O
ATOM   4852  HA  VAL A 318      11.825  -2.458 -18.082  1.00 72.66           H
ATOM   4853  CB  VAL A 318      12.997  -3.031 -16.391  1.00 72.66           C
ATOM   4854  HB  VAL A 318      12.894  -3.726 -15.557  1.00 72.66           H
ATOM   4855  CG1 VAL A 318      14.324  -3.331 -17.091  1.00 72.66           C
ATOM   4856 1HG1 VAL A 318      14.334  -4.369 -17.423  1.00 72.66           H
ATOM   4857 2HG1 VAL A 318      14.438  -2.672 -17.952  1.00 72.66           H
ATOM   4858 3HG1 VAL A 318      15.147  -3.164 -16.395  1.00 72.66           H
ATOM   4859  CG2 VAL A 318      12.984  -1.611 -15.823  1.00 72.66           C
ATOM   4860 1HG2 VAL A 318      13.051  -0.892 -16.640  1.00 72.66           H
ATOM   4861 2HG2 VAL A 318      12.058  -1.448 -15.271  1.00 72.66           H
ATOM   4862 3HG2 VAL A 318      13.834  -1.479 -15.154  1.00 72.66           H
ATOM   4863  HN  VAL A 318      10.661  -3.120 -15.610  1.00 72.66           H
ATOM   4864  N   PHE A 319      11.586  -5.653 -17.304  1.00 71.55           N
ATOM   4865  CA  PHE A 319      11.795  -7.005 -17.793  1.00 71.55           C
ATOM   4866  C   PHE A 319      10.643  -7.446 -18.697  1.00 71.55           C
ATOM   4867  O   PHE A 319      10.854  -8.167 -19.672  1.00 71.55           O
ATOM   4868  HA  PHE A 319      12.723  -7.002 -18.366  1.00 71.55           H
ATOM   4869  CB  PHE A 319      11.847  -7.921 -16.569  1.00 71.55           C
ATOM   4870 1HB  PHE A 319      11.076  -7.611 -15.863  1.00 71.55           H
ATOM   4871 2HB  PHE A 319      11.606  -8.938 -16.878  1.00 71.55           H
ATOM   4872  CG  PHE A 319      13.199  -7.928 -15.853  1.00 71.55           C
ATOM   4873  CD1 PHE A 319      14.273  -8.526 -16.435  1.00 71.55           C
ATOM   4874  HD1 PHE A 319      14.171  -9.000 -17.411  1.00 71.55           H
ATOM   4875  CD2 PHE A 319      13.327  -7.336 -14.635  1.00 71.55           C
ATOM   4876  HD2 PHE A 319      12.466  -6.857 -14.169  1.00 71.55           H
ATOM   4877  CE1 PHE A 319      15.528  -8.532 -15.771  1.00 71.55           C
ATOM   4878  HE1 PHE A 319      16.389  -9.012 -16.237  1.00 71.55           H
ATOM   4879  CE2 PHE A 319      14.582  -7.342 -13.971  1.00 71.55           C
ATOM   4880  HE2 PHE A 319      14.685  -6.868 -12.995  1.00 71.55           H
ATOM   4881  CZ  PHE A 319      15.656  -7.940 -14.553  1.00 71.55           C
ATOM   4882  HZ  PHE A 319      16.620  -7.945 -14.043  1.00 71.55           H
ATOM   4883  HN  PHE A 319      11.216  -5.592 -16.377  1.00 71.55           H
ATOM   4884  N   VAL A 320       9.448  -6.996 -18.342  1.00 75.34           N
ATOM   4885  CA  VAL A 320       8.239  -7.520 -18.953  1.00 75.34           C
ATOM   4886  C   VAL A 320       7.772  -6.563 -20.052  1.00 75.34           C
ATOM   4887  O   VAL A 320       7.134  -6.983 -21.016  1.00 75.34           O
ATOM   4888  HA  VAL A 320       8.488  -8.479 -19.406  1.00 75.34           H
ATOM   4889  CB  VAL A 320       7.174  -7.764 -17.881  1.00 75.34           C
ATOM   4890  HB  VAL A 320       6.848  -6.794 -17.505  1.00 75.34           H
ATOM   4891  CG1 VAL A 320       5.954  -8.473 -18.471  1.00 75.34           C
ATOM   4892 1HG1 VAL A 320       5.522  -7.857 -19.259  1.00 75.34           H
ATOM   4893 2HG1 VAL A 320       6.258  -9.434 -18.887  1.00 75.34           H
ATOM   4894 3HG1 VAL A 320       5.213  -8.634 -17.688  1.00 75.34           H
ATOM   4895  CG2 VAL A 320       7.752  -8.553 -16.704  1.00 75.34           C
ATOM   4896 1HG2 VAL A 320       8.118  -9.517 -17.058  1.00 75.34           H
ATOM   4897 2HG2 VAL A 320       8.574  -7.993 -16.259  1.00 75.34           H
ATOM   4898 3HG2 VAL A 320       6.974  -8.712 -15.957  1.00 75.34           H
ATOM   4899  HN  VAL A 320       9.301  -6.288 -17.652  1.00 75.34           H
ATOM   4900  N   GLY A 321       8.108  -5.295 -19.870  1.00 76.59           N
ATOM   4901  CA  GLY A 321       7.569  -4.248 -20.721  1.00 76.59           C
ATOM   4902  C   GLY A 321       8.493  -3.978 -21.911  1.00 76.59           C
ATOM   4903  O   GLY A 321       9.438  -3.199 -21.803  1.00 76.59           O
ATOM   4904 1HA  GLY A 321       6.582  -4.539 -21.081  1.00 76.59           H
ATOM   4905 2HA  GLY A 321       7.440  -3.333 -20.142  1.00 76.59           H
ATOM   4906  HN  GLY A 321       8.736  -4.979 -19.158  1.00 76.59           H
ATOM   4907  N   GLU A 322       8.187  -4.638 -23.018  1.00 66.94           N
ATOM   4908  CA  GLU A 322       8.886  -4.374 -24.264  1.00 66.94           C
ATOM   4909  C   GLU A 322       8.814  -2.885 -24.608  1.00 66.94           C
ATOM   4910  O   GLU A 322       9.817  -2.284 -24.991  1.00 66.94           O
ATOM   4911  HA  GLU A 322       9.921  -4.662 -24.082  1.00 66.94           H
ATOM   4912  CB  GLU A 322       8.321  -5.227 -25.402  1.00 66.94           C
ATOM   4913 1HB  GLU A 322       7.232  -5.179 -25.391  1.00 66.94           H
ATOM   4914 2HB  GLU A 322       8.757  -4.911 -26.350  1.00 66.94           H
ATOM   4915  CG  GLU A 322       8.699  -6.699 -25.223  1.00 66.94           C
ATOM   4916 1HG  GLU A 322       9.780  -6.790 -25.113  1.00 66.94           H
ATOM   4917 2HG  GLU A 322       8.252  -7.085 -24.307  1.00 66.94           H
ATOM   4918  CD  GLU A 322       8.231  -7.534 -26.417  1.00 66.94           C
ATOM   4919  OE1 GLU A 322       8.576  -8.735 -26.439  1.00 66.94           O
ATOM   4920  OE2 GLU A 322       7.539  -6.952 -27.280  1.00 66.94           O
ATOM   4921  HN  GLU A 322       7.477  -5.341 -23.073  1.00 66.94           H
ATOM   4922  N   ARG A 323       7.619  -2.333 -24.459  1.00 64.01           N
ATOM   4923  CA  ARG A 323       7.389  -0.941 -24.807  1.00 64.01           C
ATOM   4924  C   ARG A 323       8.214  -0.024 -23.901  1.00 64.01           C
ATOM   4925  O   ARG A 323       8.897   0.878 -24.382  1.00 64.01           O
ATOM   4926  HA  ARG A 323       7.709  -0.857 -25.845  1.00 64.01           H
ATOM   4927  CB  ARG A 323       5.909  -0.578 -24.676  1.00 64.01           C
ATOM   4928 1HB  ARG A 323       5.308  -1.264 -25.275  1.00 64.01           H
ATOM   4929 2HB  ARG A 323       5.591  -0.698 -23.640  1.00 64.01           H
ATOM   4930  CG  ARG A 323       5.655   0.861 -25.130  1.00 64.01           C
ATOM   4931 1HG  ARG A 323       6.224   1.549 -24.505  1.00 64.01           H
ATOM   4932 2HG  ARG A 323       6.009   0.991 -26.153  1.00 64.01           H
ATOM   4933  CD  ARG A 323       4.166   1.205 -25.053  1.00 64.01           C
ATOM   4934 1HD  ARG A 323       3.603   0.578 -25.744  1.00 64.01           H
ATOM   4935 2HD  ARG A 323       3.787   0.997 -24.053  1.00 64.01           H
ATOM   4936  NE  ARG A 323       3.959   2.633 -25.384  1.00 64.01           N
ATOM   4937  HE  ARG A 323       4.648   3.088 -25.948  1.00 64.01           H
ATOM   4938  CZ  ARG A 323       2.906   3.353 -24.976  1.00 64.01           C
ATOM   4939  NH1 ARG A 323       1.951   2.795 -24.219  1.00 64.01           N
ATOM   4940 1HH1 ARG A 323       2.022   1.833 -23.955  1.00 64.01           H
ATOM   4941 2HH1 ARG A 323       1.169   3.340 -23.919  1.00 64.01           H
ATOM   4942  NH2 ARG A 323       2.821   4.641 -25.336  1.00 64.01           N
ATOM   4943 1HH2 ARG A 323       2.041   5.193 -25.040  1.00 64.01           H
ATOM   4944 2HH2 ARG A 323       3.537   5.051 -25.901  1.00 64.01           H
ATOM   4945  HN  ARG A 323       6.819  -2.819 -24.107  1.00 64.01           H
ATOM   4946  N   PHE A 324       8.121  -0.287 -22.605  1.00 77.08           N
ATOM   4947  CA  PHE A 324       8.802   0.541 -21.624  1.00 77.08           C
ATOM   4948  C   PHE A 324      10.320   0.442 -21.782  1.00 77.08           C
ATOM   4949  O   PHE A 324      11.021   1.451 -21.721  1.00 77.08           O
ATOM   4950  HA  PHE A 324       8.487   1.570 -21.794  1.00 77.08           H
ATOM   4951  CB  PHE A 324       8.409   0.011 -20.243  1.00 77.08           C
ATOM   4952 1HB  PHE A 324       7.323   0.014 -20.160  1.00 77.08           H
ATOM   4953 2HB  PHE A 324       8.733  -1.026 -20.157  1.00 77.08           H
ATOM   4954  CG  PHE A 324       8.998   0.812 -19.079  1.00 77.08           C
ATOM   4955  CD1 PHE A 324      10.150   0.400 -18.485  1.00 77.08           C
ATOM   4956  HD1 PHE A 324      10.654  -0.499 -18.838  1.00 77.08           H
ATOM   4957  CD2 PHE A 324       8.368   1.934 -18.639  1.00 77.08           C
ATOM   4958  HD2 PHE A 324       7.445   2.263 -19.115  1.00 77.08           H
ATOM   4959  CE1 PHE A 324      10.696   1.143 -17.405  1.00 77.08           C
ATOM   4960  HE1 PHE A 324      11.619   0.814 -16.929  1.00 77.08           H
ATOM   4961  CE2 PHE A 324       8.914   2.677 -17.559  1.00 77.08           C
ATOM   4962  HE2 PHE A 324       8.410   3.576 -17.206  1.00 77.08           H
ATOM   4963  CZ  PHE A 324      10.067   2.266 -16.965  1.00 77.08           C
ATOM   4964  HZ  PHE A 324      10.486   2.836 -16.136  1.00 77.08           H
ATOM   4965  HN  PHE A 324       7.595  -1.047 -22.225  1.00 77.08           H
ATOM   4966  N   ARG A 325      10.784  -0.783 -21.982  1.00 73.93           N
ATOM   4967  CA  ARG A 325      12.209  -1.028 -22.132  1.00 73.93           C
ATOM   4968  C   ARG A 325      12.759  -0.245 -23.325  1.00 73.93           C
ATOM   4969  O   ARG A 325      13.857   0.305 -23.258  1.00 73.93           O
ATOM   4970  HA  ARG A 325      12.651  -0.682 -21.198  1.00 73.93           H
ATOM   4971  CB  ARG A 325      12.492  -2.518 -22.334  1.00 73.93           C
ATOM   4972 1HB  ARG A 325      12.024  -3.093 -21.535  1.00 73.93           H
ATOM   4973 2HB  ARG A 325      12.047  -2.853 -23.271  1.00 73.93           H
ATOM   4974  CG  ARG A 325      13.998  -2.792 -22.351  1.00 73.93           C
ATOM   4975 1HG  ARG A 325      14.441  -2.349 -23.242  1.00 73.93           H
ATOM   4976 2HG  ARG A 325      14.467  -2.316 -21.490  1.00 73.93           H
ATOM   4977  CD  ARG A 325      14.281  -4.295 -22.327  1.00 73.93           C
ATOM   4978 1HD  ARG A 325      15.357  -4.471 -22.340  1.00 73.93           H
ATOM   4979 2HD  ARG A 325      13.899  -4.731 -21.404  1.00 73.93           H
ATOM   4980  NE  ARG A 325      13.648  -4.949 -23.494  1.00 73.93           N
ATOM   4981  HE  ARG A 325      13.541  -4.412 -24.331  1.00 73.93           H
ATOM   4982  CZ  ARG A 325      13.210  -6.215 -23.499  1.00 73.93           C
ATOM   4983  NH1 ARG A 325      13.328  -6.981 -22.406  1.00 73.93           N
ATOM   4984 1HH1 ARG A 325      13.746  -6.608 -21.578  1.00 73.93           H
ATOM   4985 2HH1 ARG A 325      12.998  -7.925 -22.419  1.00 73.93           H
ATOM   4986  NH2 ARG A 325      12.651  -6.704 -24.615  1.00 73.93           N
ATOM   4987 1HH2 ARG A 325      12.319  -7.647 -24.636  1.00 73.93           H
ATOM   4988 2HH2 ARG A 325      12.567  -6.126 -25.427  1.00 73.93           H
ATOM   4989  HN  ARG A 325      10.207  -1.597 -22.041  1.00 73.93           H
ATOM   4990  N   ARG A 326      11.971  -0.219 -24.390  1.00 67.87           N
ATOM   4991  CA  ARG A 326      12.366   0.487 -25.597  1.00 67.87           C
ATOM   4992  C   ARG A 326      12.387   1.996 -25.345  1.00 67.87           C
ATOM   4993  O   ARG A 326      13.319   2.685 -25.758  1.00 67.87           O
ATOM   4994  HA  ARG A 326      13.365   0.114 -25.824  1.00 67.87           H
ATOM   4995  CB  ARG A 326      11.410   0.183 -26.751  1.00 67.87           C
ATOM   4996 1HB  ARG A 326      11.460  -0.877 -27.000  1.00 67.87           H
ATOM   4997 2HB  ARG A 326      10.385   0.390 -26.444  1.00 67.87           H
ATOM   4998  CG  ARG A 326      11.756   1.019 -27.985  1.00 67.87           C
ATOM   4999 1HG  ARG A 326      11.567   2.073 -27.779  1.00 67.87           H
ATOM   5000 2HG  ARG A 326      12.819   0.924 -28.207  1.00 67.87           H
ATOM   5001  CD  ARG A 326      10.934   0.575 -29.197  1.00 67.87           C
ATOM   5002 1HD  ARG A 326      10.967   1.343 -29.970  1.00 67.87           H
ATOM   5003 2HD  ARG A 326      11.365  -0.329 -29.627  1.00 67.87           H
ATOM   5004  NE  ARG A 326       9.533   0.324 -28.793  1.00 67.87           N
ATOM   5005  HE  ARG A 326       9.278   0.510 -27.844  1.00 67.87           H
ATOM   5006  CZ  ARG A 326       8.584  -0.136 -29.620  1.00 67.87           C
ATOM   5007  NH1 ARG A 326       8.869  -0.402 -30.902  1.00 67.87           N
ATOM   5008 1HH1 ARG A 326       9.796  -0.257 -31.248  1.00 67.87           H
ATOM   5009 2HH1 ARG A 326       8.156  -0.745 -31.512  1.00 67.87           H
ATOM   5010  NH2 ARG A 326       7.346  -0.327 -29.145  1.00 67.87           N
ATOM   5011 1HH2 ARG A 326       6.626  -0.670 -29.749  1.00 67.87           H
ATOM   5012 2HH2 ARG A 326       7.141  -0.126 -28.187  1.00 67.87           H
ATOM   5013  HN  ARG A 326      11.080  -0.670 -24.437  1.00 67.87           H
ATOM   5014  N   ASP A 327      11.349   2.466 -24.669  1.00 78.16           N
ATOM   5015  CA  ASP A 327      11.192   3.891 -24.432  1.00 78.16           C
ATOM   5016  C   ASP A 327      12.249   4.356 -23.428  1.00 78.16           C
ATOM   5017  O   ASP A 327      12.717   5.491 -23.495  1.00 78.16           O
ATOM   5018  HA  ASP A 327      11.312   4.358 -25.409  1.00 78.16           H
ATOM   5019  CB  ASP A 327       9.814   4.204 -23.847  1.00 78.16           C
ATOM   5020 1HB  ASP A 327       9.606   3.530 -23.016  1.00 78.16           H
ATOM   5021 2HB  ASP A 327       9.807   5.217 -23.446  1.00 78.16           H
ATOM   5022  CG  ASP A 327       8.722   4.062 -24.910  1.00 78.16           C
ATOM   5023  OD1 ASP A 327       9.098   3.905 -26.092  1.00 78.16           O
ATOM   5024  OD2 ASP A 327       7.537   4.114 -24.516  1.00 78.16           O
ATOM   5025  HN  ASP A 327      10.625   1.892 -24.286  1.00 78.16           H
ATOM   5026  N   LEU A 328      12.594   3.454 -22.520  1.00 79.75           N
ATOM   5027  CA  LEU A 328      13.644   3.729 -21.554  1.00 79.75           C
ATOM   5028  C   LEU A 328      14.946   4.038 -22.297  1.00 79.75           C
ATOM   5029  O   LEU A 328      15.585   5.057 -22.038  1.00 79.75           O
ATOM   5030  HA  LEU A 328      13.348   4.614 -20.992  1.00 79.75           H
ATOM   5031  CB  LEU A 328      13.766   2.578 -20.554  1.00 79.75           C
ATOM   5032 1HB  LEU A 328      12.842   2.523 -19.979  1.00 79.75           H
ATOM   5033 2HB  LEU A 328      13.850   1.645 -21.112  1.00 79.75           H
ATOM   5034  CG  LEU A 328      14.939   2.661 -19.575  1.00 79.75           C
ATOM   5035  HG  LEU A 328      15.862   2.720 -20.152  1.00 79.75           H
ATOM   5036  CD1 LEU A 328      14.855   3.931 -18.726  1.00 79.75           C
ATOM   5037 1HD1 LEU A 328      14.879   4.805 -19.376  1.00 79.75           H
ATOM   5038 2HD1 LEU A 328      13.925   3.927 -18.157  1.00 79.75           H
ATOM   5039 3HD1 LEU A 328      15.700   3.965 -18.039  1.00 79.75           H
ATOM   5040  CD2 LEU A 328      15.025   1.400 -18.713  1.00 79.75           C
ATOM   5041 1HD2 LEU A 328      14.102   1.285 -18.144  1.00 79.75           H
ATOM   5042 2HD2 LEU A 328      15.166   0.530 -19.355  1.00 79.75           H
ATOM   5043 3HD2 LEU A 328      15.867   1.486 -18.026  1.00 79.75           H
ATOM   5044  HN  LEU A 328      12.170   2.552 -22.439  1.00 79.75           H
ATOM   5045  N   VAL A 329      15.299   3.141 -23.205  1.00 80.55           N
ATOM   5046  CA  VAL A 329      16.556   3.260 -23.925  1.00 80.55           C
ATOM   5047  C   VAL A 329      16.556   4.560 -24.732  1.00 80.55           C
ATOM   5048  O   VAL A 329      17.592   5.208 -24.870  1.00 80.55           O
ATOM   5049  HA  VAL A 329      17.355   3.306 -23.185  1.00 80.55           H
ATOM   5050  CB  VAL A 329      16.782   2.019 -24.791  1.00 80.55           C
ATOM   5051  HB  VAL A 329      15.916   1.901 -25.441  1.00 80.55           H
ATOM   5052  CG1 VAL A 329      18.017   2.188 -25.679  1.00 80.55           C
ATOM   5053 1HG1 VAL A 329      17.879   3.049 -26.332  1.00 80.55           H
ATOM   5054 2HG1 VAL A 329      18.896   2.343 -25.054  1.00 80.55           H
ATOM   5055 3HG1 VAL A 329      18.154   1.292 -26.284  1.00 80.55           H
ATOM   5056  CG2 VAL A 329      16.897   0.761 -23.927  1.00 80.55           C
ATOM   5057 1HG2 VAL A 329      17.737   0.867 -23.241  1.00 80.55           H
ATOM   5058 2HG2 VAL A 329      15.977   0.627 -23.357  1.00 80.55           H
ATOM   5059 3HG2 VAL A 329      17.057  -0.106 -24.567  1.00 80.55           H
ATOM   5060  HN  VAL A 329      14.744   2.347 -23.452  1.00 80.55           H
ATOM   5061  N   LYS A 330      15.383   4.902 -25.243  1.00 74.52           N
ATOM   5062  CA  LYS A 330      15.219   6.147 -25.973  1.00 74.52           C
ATOM   5063  C   LYS A 330      15.587   7.320 -25.062  1.00 74.52           C
[truncated: 117,478 more chars]
