# Supplementary material for: Noncanonical roles of chemokine regions in CCR9 activation revealed by structural modeling and mutational mapping
Source: Nat Commun. 2025 Aug 18;16:7695. doi: 10.1038/s41467-025-62321-9 (PMC12361432; doi:10.1038/s41467-025-62321-9)
Supplement: Supplementary file 7 — Supplementary Data 5 [file 41467_2025_62321_MOESM7_ESM.zip › CCR9_CCL25x1P6_09_rnk4.pdb]

ATOM      1  N   GLU A  20      -5.140  -6.582  59.015  1.00 49.96           N
ATOM      2  CA  GLU A  20      -5.328  -7.224  57.725  1.00 49.96           C
ATOM      3  C   GLU A  20      -5.949  -8.610  57.906  1.00 49.96           C
ATOM      4  O   GLU A  20      -5.250  -9.570  58.225  1.00 49.96           O
ATOM      5  HA  GLU A  20      -6.016  -6.578  57.178  1.00 49.96           H
ATOM      6  CB  GLU A  20      -4.007  -7.311  56.958  1.00 49.96           C
ATOM      7 1HB  GLU A  20      -3.182  -7.430  57.660  1.00 49.96           H
ATOM      8 2HB  GLU A  20      -4.063  -8.111  56.220  1.00 49.96           H
ATOM      9  CG  GLU A  20      -3.739  -6.022  56.178  1.00 49.96           C
ATOM     10 1HG  GLU A  20      -4.667  -5.661  55.735  1.00 49.96           H
ATOM     11 2HG  GLU A  20      -3.388  -5.247  56.859  1.00 49.96           H
ATOM     12  CD  GLU A  20      -2.700  -6.253  55.079  1.00 49.96           C
ATOM     13  OE1 GLU A  20      -2.876  -5.652  53.997  1.00 49.96           O
ATOM     14  OE2 GLU A  20      -1.753  -7.024  55.346  1.00 49.96           O
ATOM     15  HN  GLU A  20      -5.464  -7.110  59.800  1.00 49.96           H
ATOM     16  N   SER A  21      -7.256  -8.670  57.696  1.00 58.14           N
ATOM     17  CA  SER A  21      -7.988  -9.912  57.879  1.00 58.14           C
ATOM     18  C   SER A  21      -7.361 -11.019  57.029  1.00 58.14           C
ATOM     19  O   SER A  21      -7.038 -10.802  55.862  1.00 58.14           O
ATOM     20  HA  SER A  21      -7.897 -10.146  58.940  1.00 58.14           H
ATOM     21  CB  SER A  21      -9.465  -9.739  57.520  1.00 58.14           C
ATOM     22 1HB  SER A  21     -10.003 -10.660  57.746  1.00 58.14           H
ATOM     23 2HB  SER A  21      -9.900  -8.956  58.141  1.00 58.14           H
ATOM     24  OG  SER A  21      -9.646  -9.409  56.146  1.00 58.14           O
ATOM     25  HG  SER A  21     -10.131 -10.148  55.678  1.00 58.14           H
ATOM     26  HN  SER A  21      -7.812  -7.891  57.405  1.00 58.14           H
ATOM     27  N   THR A  22      -7.208 -12.181  57.647  1.00 60.10           N
ATOM     28  CA  THR A  22      -6.597 -13.313  56.972  1.00 60.10           C
ATOM     29  C   THR A  22      -7.256 -13.541  55.610  1.00 60.10           C
ATOM     30  O   THR A  22      -6.596 -13.958  54.660  1.00 60.10           O
ATOM     31  HA  THR A  22      -5.549 -13.077  56.785  1.00 60.10           H
ATOM     32  CB  THR A  22      -6.689 -14.524  57.902  1.00 60.10           C
ATOM     33  HB  THR A  22      -6.873 -15.437  57.335  1.00 60.10           H
ATOM     34  OG1 THR A  22      -7.703 -14.167  58.838  1.00 60.10           O
ATOM     35  HG1 THR A  22      -8.037 -14.984  59.309  1.00 60.10           H
ATOM     36  CG2 THR A  22      -5.435 -14.700  58.761  1.00 60.10           C
ATOM     37 1HG2 THR A  22      -5.290 -13.814  59.378  1.00 60.10           H
ATOM     38 2HG2 THR A  22      -4.569 -14.839  58.115  1.00 60.10           H
ATOM     39 3HG2 THR A  22      -5.554 -15.574  59.402  1.00 60.10           H
ATOM     40  HN  THR A  22      -7.493 -12.354  58.590  1.00 60.10           H
ATOM     41  N   SER A  23      -8.549 -13.257  55.559  1.00 62.44           N
ATOM     42  CA  SER A  23      -9.297 -13.395  54.321  1.00 62.44           C
ATOM     43  C   SER A  23      -8.713 -12.469  53.252  1.00 62.44           C
ATOM     44  O   SER A  23      -8.601 -12.852  52.088  1.00 62.44           O
ATOM     45  HA  SER A  23      -9.182 -14.438  54.029  1.00 62.44           H
ATOM     46  CB  SER A  23     -10.780 -13.088  54.537  1.00 62.44           C
ATOM     47 1HB  SER A  23     -11.349 -13.419  53.668  1.00 62.44           H
ATOM     48 2HB  SER A  23     -11.147 -13.654  55.393  1.00 62.44           H
ATOM     49  OG  SER A  23     -11.012 -11.698  54.753  1.00 62.44           O
ATOM     50  HG  SER A  23     -11.994 -11.521  54.817  1.00 62.44           H
ATOM     51  HN  SER A  23      -9.083 -12.940  56.343  1.00 62.44           H
ATOM     52  N   SER A  24      -8.357 -11.269  53.684  1.00 67.45           N
ATOM     53  CA  SER A  24      -7.865 -10.258  52.764  1.00 67.45           C
ATOM     54  C   SER A  24      -6.526 -10.699  52.169  1.00 67.45           C
ATOM     55  O   SER A  24      -6.210 -10.365  51.028  1.00 67.45           O
ATOM     56  HA  SER A  24      -8.623 -10.182  51.985  1.00 67.45           H
ATOM     57  CB  SER A  24      -7.714  -8.904  53.462  1.00 67.45           C
ATOM     58 1HB  SER A  24      -7.760  -8.107  52.720  1.00 67.45           H
ATOM     59 2HB  SER A  24      -8.551  -8.753  54.144  1.00 67.45           H
ATOM     60  OG  SER A  24      -6.490  -8.809  54.185  1.00 67.45           O
ATOM     61  HG  SER A  24      -6.484  -9.471  54.935  1.00 67.45           H
ATOM     62  HN  SER A  24      -8.400 -10.984  54.642  1.00 67.45           H
ATOM     63  N   MET A  25      -5.776 -11.443  52.968  1.00 63.90           N
ATOM     64  CA  MET A  25      -4.489 -11.954  52.526  1.00 63.90           C
ATOM     65  C   MET A  25      -4.665 -13.189  51.640  1.00 63.90           C
ATOM     66  O   MET A  25      -3.960 -13.349  50.645  1.00 63.90           O
ATOM     67  HA  MET A  25      -4.036 -11.147  51.950  1.00 63.90           H
ATOM     68  CB  MET A  25      -3.637 -12.315  53.744  1.00 63.90           C
ATOM     69 1HB  MET A  25      -4.143 -11.993  54.655  1.00 63.90           H
ATOM     70 2HB  MET A  25      -3.527 -13.398  53.807  1.00 63.90           H
ATOM     71  CG  MET A  25      -2.257 -11.661  53.662  1.00 63.90           C
ATOM     72 1HG  MET A  25      -1.822 -11.833  52.677  1.00 63.90           H
ATOM     73 2HG  MET A  25      -2.349 -10.582  53.785  1.00 63.90           H
ATOM     74  SD  MET A  25      -1.188 -12.329  54.925  1.00 63.90           S
ATOM     75  CE  MET A  25       0.145 -11.144  54.862  1.00 63.90           C
ATOM     76 1HE  MET A  25       0.585 -11.144  53.865  1.00 63.90           H
ATOM     77 2HE  MET A  25      -0.241 -10.150  55.089  1.00 63.90           H
ATOM     78 3HE  MET A  25       0.906 -11.414  55.594  1.00 63.90           H
ATOM     79  HN  MET A  25      -6.033 -11.697  53.901  1.00 63.90           H
ATOM     80  N   GLU A  26      -5.609 -14.031  52.034  1.00 58.68           N
ATOM     81  CA  GLU A  26      -5.926 -15.217  51.257  1.00 58.68           C
ATOM     82  C   GLU A  26      -6.427 -14.821  49.866  1.00 58.68           C
ATOM     83  O   GLU A  26      -6.053 -15.438  48.870  1.00 58.68           O
ATOM     84  HA  GLU A  26      -4.988 -15.766  51.170  1.00 58.68           H
ATOM     85  CB  GLU A  26      -6.953 -16.089  51.982  1.00 58.68           C
ATOM     86 1HB  GLU A  26      -7.713 -15.457  52.441  1.00 58.68           H
ATOM     87 2HB  GLU A  26      -7.364 -16.824  51.290  1.00 58.68           H
ATOM     88  CG  GLU A  26      -6.297 -16.883  53.113  1.00 58.68           C
ATOM     89 1HG  GLU A  26      -5.505 -17.513  52.708  1.00 58.68           H
ATOM     90 2HG  GLU A  26      -5.829 -16.197  53.819  1.00 58.68           H
ATOM     91  CD  GLU A  26      -7.325 -17.751  53.842  1.00 58.68           C
ATOM     92  OE1 GLU A  26      -6.891 -18.747  54.459  1.00 58.68           O
ATOM     93  OE2 GLU A  26      -8.522 -17.399  53.764  1.00 58.68           O
ATOM     94  HN  GLU A  26      -6.151 -13.913  52.866  1.00 58.68           H
ATOM     95  N   ASP A  27      -7.264 -13.795  49.843  1.00 65.40           N
ATOM     96  CA  ASP A  27      -7.850 -13.335  48.596  1.00 65.40           C
ATOM     97  C   ASP A  27      -6.733 -12.943  47.626  1.00 65.40           C
ATOM     98  O   ASP A  27      -6.821 -13.217  46.430  1.00 65.40           O
ATOM     99  HA  ASP A  27      -8.443 -14.174  48.232  1.00 65.40           H
ATOM    100  CB  ASP A  27      -8.733 -12.106  48.822  1.00 65.40           C
ATOM    101 1HB  ASP A  27      -8.213 -11.393  49.463  1.00 65.40           H
ATOM    102 2HB  ASP A  27      -8.916 -11.605  47.871  1.00 65.40           H
ATOM    103  CG  ASP A  27     -10.065 -12.498  49.463  1.00 65.40           C
ATOM    104  OD1 ASP A  27     -10.438 -13.683  49.318  1.00 65.40           O
ATOM    105  OD2 ASP A  27     -10.682 -11.605  50.083  1.00 65.40           O
ATOM    106  HN  ASP A  27      -7.542 -13.282  50.655  1.00 65.40           H
ATOM    107  N   TYR A  28      -5.709 -12.309  48.179  1.00 64.52           N
ATOM    108  CA  TYR A  28      -4.594 -11.844  47.372  1.00 64.52           C
ATOM    109  C   TYR A  28      -3.721 -13.015  46.916  1.00 64.52           C
ATOM    110  O   TYR A  28      -3.211 -13.015  45.797  1.00 64.52           O
ATOM    111  HA  TYR A  28      -5.000 -11.341  46.495  1.00 64.52           H
ATOM    112  CB  TYR A  28      -3.768 -10.931  48.280  1.00 64.52           C
ATOM    113 1HB  TYR A  28      -4.407 -10.129  48.650  1.00 64.52           H
ATOM    114 2HB  TYR A  28      -3.438 -11.502  49.148  1.00 64.52           H
ATOM    115  CG  TYR A  28      -2.545 -10.316  47.598  1.00 64.52           C
ATOM    116  CD1 TYR A  28      -1.313 -10.928  47.706  1.00 64.52           C
ATOM    117  HD1 TYR A  28      -1.211 -11.850  48.279  1.00 64.52           H
ATOM    118  CD2 TYR A  28      -2.674  -9.148  46.873  1.00 64.52           C
ATOM    119  HD2 TYR A  28      -3.647  -8.664  46.788  1.00 64.52           H
ATOM    120  CE1 TYR A  28      -0.162 -10.348  47.064  1.00 64.52           C
ATOM    121  HE1 TYR A  28       0.817 -10.822  47.142  1.00 64.52           H
ATOM    122  CE2 TYR A  28      -1.523  -8.569  46.231  1.00 64.52           C
ATOM    123  HE2 TYR A  28      -1.610  -7.647  45.656  1.00 64.52           H
ATOM    124  CZ  TYR A  28      -0.324  -9.197  46.358  1.00 64.52           C
ATOM    125  OH  TYR A  28       0.764  -8.650  45.751  1.00 64.52           O
ATOM    126  HH  TYR A  28       0.543  -7.735  45.415  1.00 64.52           H
ATOM    127  HN  TYR A  28      -5.635 -12.112  49.156  1.00 64.52           H
ATOM    128  N   VAL A  29      -3.577 -13.986  47.807  1.00 64.97           N
ATOM    129  CA  VAL A  29      -2.717 -15.126  47.538  1.00 64.97           C
ATOM    130  C   VAL A  29      -3.400 -16.046  46.524  1.00 64.97           C
ATOM    131  O   VAL A  29      -2.743 -16.607  45.649  1.00 64.97           O
ATOM    132  HA  VAL A  29      -1.794 -14.746  47.101  1.00 64.97           H
ATOM    133  CB  VAL A  29      -2.365 -15.836  48.847  1.00 64.97           C
ATOM    134  HB  VAL A  29      -3.295 -16.046  49.375  1.00 64.97           H
ATOM    135  CG1 VAL A  29      -1.667 -17.170  48.577  1.00 64.97           C
ATOM    136 1HG1 VAL A  29      -2.327 -17.814  47.996  1.00 64.97           H
ATOM    137 2HG1 VAL A  29      -0.748 -16.992  48.018  1.00 64.97           H
ATOM    138 3HG1 VAL A  29      -1.428 -17.653  49.524  1.00 64.97           H
ATOM    139  CG2 VAL A  29      -1.508 -14.940  49.743  1.00 64.97           C
ATOM    140 1HG2 VAL A  29      -0.584 -14.684  49.225  1.00 64.97           H
ATOM    141 2HG2 VAL A  29      -2.057 -14.027  49.977  1.00 64.97           H
ATOM    142 3HG2 VAL A  29      -1.272 -15.468  50.667  1.00 64.97           H
ATOM    143  HN  VAL A  29      -4.033 -14.001  48.696  1.00 64.97           H
ATOM    144  N   ASN A  30      -4.710 -16.172  46.677  1.00 60.11           N
ATOM    145  CA  ASN A  30      -5.473 -17.098  45.857  1.00 60.11           C
ATOM    146  C   ASN A  30      -5.830 -16.424  44.531  1.00 60.11           C
ATOM    147  O   ASN A  30      -6.363 -17.066  43.627  1.00 60.11           O
ATOM    148  HA  ASN A  30      -4.824 -17.964  45.723  1.00 60.11           H
ATOM    149  CB  ASN A  30      -6.777 -17.501  46.548  1.00 60.11           C
ATOM    150 1HB  ASN A  30      -7.313 -16.608  46.870  1.00 60.11           H
ATOM    151 2HB  ASN A  30      -7.422 -18.023  45.841  1.00 60.11           H
ATOM    152  CG  ASN A  30      -6.503 -18.400  47.756  1.00 60.11           C
ATOM    153  OD1 ASN A  30      -5.480 -19.057  47.853  1.00 60.11           O
ATOM    154  ND2 ASN A  30      -7.471 -18.392  48.668  1.00 60.11           N
ATOM    155 1HD2 ASN A  30      -8.286 -17.829  48.527  1.00 60.11           H
ATOM    156 2HD2 ASN A  30      -7.384 -18.948  49.494  1.00 60.11           H
ATOM    157  HN  ASN A  30      -5.248 -15.657  47.344  1.00 60.11           H
ATOM    158  N   PHE A  31      -5.522 -15.137  44.456  1.00 66.07           N
ATOM    159  CA  PHE A  31      -5.741 -14.385  43.232  1.00 66.07           C
ATOM    160  C   PHE A  31      -4.898 -14.946  42.086  1.00 66.07           C
ATOM    161  O   PHE A  31      -3.675 -15.022  42.190  1.00 66.07           O
ATOM    162  HA  PHE A  31      -6.798 -14.476  42.982  1.00 66.07           H
ATOM    163  CB  PHE A  31      -5.310 -12.944  43.510  1.00 66.07           C
ATOM    164 1HB  PHE A  31      -5.785 -12.604  44.430  1.00 66.07           H
ATOM    165 2HB  PHE A  31      -4.234 -12.924  43.682  1.00 66.07           H
ATOM    166  CG  PHE A  31      -5.650 -11.965  42.385  1.00 66.07           C
ATOM    167  CD1 PHE A  31      -4.697 -11.607  41.483  1.00 66.07           C
ATOM    168  HD1 PHE A  31      -3.690 -12.018  41.562  1.00 66.07           H
ATOM    169  CD2 PHE A  31      -6.906 -11.452  42.286  1.00 66.07           C
ATOM    170  HD2 PHE A  31      -7.670 -11.739  43.009  1.00 66.07           H
ATOM    171  CE1 PHE A  31      -5.013 -10.698  40.439  1.00 66.07           C
ATOM    172  HE1 PHE A  31      -4.249 -10.411  39.716  1.00 66.07           H
ATOM    173  CE2 PHE A  31      -7.222 -10.543  41.242  1.00 66.07           C
ATOM    174  HE2 PHE A  31      -8.229 -10.132  41.163  1.00 66.07           H
ATOM    175  CZ  PHE A  31      -6.269 -10.185  40.340  1.00 66.07           C
ATOM    176  HZ  PHE A  31      -6.511  -9.488  39.539  1.00 66.07           H
ATOM    177  HN  PHE A  31      -5.130 -14.612  45.211  1.00 66.07           H
ATOM    178  N   ASN A  32      -5.585 -15.323  41.017  1.00 59.03           N
ATOM    179  CA  ASN A  32      -4.916 -15.885  39.857  1.00 59.03           C
ATOM    180  C   ASN A  32      -4.294 -14.754  39.034  1.00 59.03           C
ATOM    181  O   ASN A  32      -4.970 -14.136  38.213  1.00 59.03           O
ATOM    182  HA  ASN A  32      -4.167 -16.567  40.260  1.00 59.03           H
ATOM    183  CB  ASN A  32      -5.903 -16.634  38.960  1.00 59.03           C
ATOM    184 1HB  ASN A  32      -6.547 -17.267  39.571  1.00 59.03           H
ATOM    185 2HB  ASN A  32      -6.550 -15.921  38.450  1.00 59.03           H
ATOM    186  CG  ASN A  32      -5.167 -17.491  37.929  1.00 59.03           C
ATOM    187  OD1 ASN A  32      -3.949 -17.512  37.857  1.00 59.03           O
ATOM    188  ND2 ASN A  32      -5.970 -18.195  37.137  1.00 59.03           N
ATOM    189 1HD2 ASN A  32      -6.962 -18.132  37.248  1.00 59.03           H
ATOM    190 2HD2 ASN A  32      -5.583 -18.786  36.429  1.00 59.03           H
ATOM    191  HN  ASN A  32      -6.579 -15.250  40.937  1.00 59.03           H
ATOM    192  N   PHE A  33      -3.015 -14.518  39.284  1.00 62.14           N
ATOM    193  CA  PHE A  33      -2.266 -13.551  38.500  1.00 62.14           C
ATOM    194  C   PHE A  33      -1.848 -14.142  37.153  1.00 62.14           C
ATOM    195  O   PHE A  33      -0.658 -14.258  36.864  1.00 62.14           O
ATOM    196  HA  PHE A  33      -2.919 -12.695  38.332  1.00 62.14           H
ATOM    197  CB  PHE A  33      -1.010 -13.202  39.302  1.00 62.14           C
ATOM    198 1HB  PHE A  33      -0.504 -14.124  39.586  1.00 62.14           H
ATOM    199 2HB  PHE A  33      -0.325 -12.647  38.661  1.00 62.14           H
ATOM    200  CG  PHE A  33      -1.285 -12.379  40.563  1.00 62.14           C
ATOM    201  CD1 PHE A  33      -1.391 -11.026  40.482  1.00 62.14           C
ATOM    202  HD1 PHE A  33      -1.280 -10.527  39.519  1.00 62.14           H
ATOM    203  CD2 PHE A  33      -1.424 -13.001  41.764  1.00 62.14           C
ATOM    204  HD2 PHE A  33      -1.339 -14.086  41.829  1.00 62.14           H
ATOM    205  CE1 PHE A  33      -1.647 -10.262  41.651  1.00 62.14           C
ATOM    206  HE1 PHE A  33      -1.731  -9.177  41.586  1.00 62.14           H
ATOM    207  CE2 PHE A  33      -1.679 -12.238  42.934  1.00 62.14           C
ATOM    208  HE2 PHE A  33      -1.790 -12.737  43.896  1.00 62.14           H
ATOM    209  CZ  PHE A  33      -1.785 -10.884  42.853  1.00 62.14           C
ATOM    210  HZ  PHE A  33      -1.982 -10.298  43.751  1.00 62.14           H
ATOM    211  HN  PHE A  33      -2.492 -14.973  40.005  1.00 62.14           H
ATOM    212  N   THR A  34      -2.850 -14.501  36.364  1.00 61.65           N
ATOM    213  CA  THR A  34      -2.655 -14.662  34.933  1.00 61.65           C
ATOM    214  C   THR A  34      -2.095 -13.375  34.323  1.00 61.65           C
ATOM    215  O   THR A  34      -2.672 -12.302  34.492  1.00 61.65           O
ATOM    216  HA  THR A  34      -1.911 -15.442  34.773  1.00 61.65           H
ATOM    217  CB  THR A  34      -3.989 -15.094  34.320  1.00 61.65           C
ATOM    218  HB  THR A  34      -3.995 -14.925  33.243  1.00 61.65           H
ATOM    219  OG1 THR A  34      -4.964 -14.368  35.063  1.00 61.65           O
ATOM    220  HG1 THR A  34      -4.834 -13.386  34.929  1.00 61.65           H
ATOM    221  CG2 THR A  34      -4.317 -16.561  34.608  1.00 61.65           C
ATOM    222 1HG2 THR A  34      -4.377 -16.715  35.685  1.00 61.65           H
ATOM    223 2HG2 THR A  34      -3.535 -17.196  34.193  1.00 61.65           H
ATOM    224 3HG2 THR A  34      -5.273 -16.816  34.150  1.00 61.65           H
ATOM    225  HN  THR A  34      -3.779 -14.681  36.687  1.00 61.65           H
ATOM    226  N   ASP A  35      -0.978 -13.525  33.626  1.00 67.53           N
ATOM    227  CA  ASP A  35      -0.263 -12.374  33.102  1.00 67.53           C
ATOM    228  C   ASP A  35      -0.911 -11.931  31.789  1.00 67.53           C
ATOM    229  O   ASP A  35      -0.480 -12.338  30.712  1.00 67.53           O
ATOM    230  HA  ASP A  35      -0.334 -11.614  33.880  1.00 67.53           H
ATOM    231  CB  ASP A  35       1.200 -12.719  32.815  1.00 67.53           C
ATOM    232 1HB  ASP A  35       1.567 -13.417  33.567  1.00 67.53           H
ATOM    233 2HB  ASP A  35       1.276 -13.221  31.850  1.00 67.53           H
ATOM    234  CG  ASP A  35       2.070 -11.461  32.811  1.00 67.53           C
ATOM    235  OD1 ASP A  35       1.503 -10.379  33.079  1.00 67.53           O
ATOM    236  OD2 ASP A  35       3.281 -11.609  32.541  1.00 67.53           O
ATOM    237  HN  ASP A  35      -0.563 -14.411  33.419  1.00 67.53           H
ATOM    238  N   PHE A  36      -1.936 -11.102  31.923  1.00 81.86           N
ATOM    239  CA  PHE A  36      -2.621 -10.566  30.759  1.00 81.86           C
ATOM    240  C   PHE A  36      -1.869  -9.364  30.185  1.00 81.86           C
ATOM    241  O   PHE A  36      -2.193  -8.884  29.100  1.00 81.86           O
ATOM    242  HA  PHE A  36      -2.659 -11.359  30.012  1.00 81.86           H
ATOM    243  CB  PHE A  36      -4.006 -10.111  31.225  1.00 81.86           C
ATOM    244 1HB  PHE A  36      -3.890  -9.464  32.094  1.00 81.86           H
ATOM    245 2HB  PHE A  36      -4.463  -9.511  30.439  1.00 81.86           H
ATOM    246  CG  PHE A  36      -4.950 -11.260  31.585  1.00 81.86           C
ATOM    247  CD1 PHE A  36      -4.962 -12.392  30.830  1.00 81.86           C
ATOM    248  HD1 PHE A  36      -4.299 -12.480  29.970  1.00 81.86           H
ATOM    249  CD2 PHE A  36      -5.777 -11.150  32.659  1.00 81.86           C
ATOM    250  HD2 PHE A  36      -5.767 -10.243  33.263  1.00 81.86           H
ATOM    251  CE1 PHE A  36      -5.839 -13.458  31.164  1.00 81.86           C
ATOM    252  HE1 PHE A  36      -5.848 -14.365  30.559  1.00 81.86           H
ATOM    253  CE2 PHE A  36      -6.653 -12.216  32.992  1.00 81.86           C
ATOM    254  HE2 PHE A  36      -7.316 -12.128  33.853  1.00 81.86           H
ATOM    255  CZ  PHE A  36      -6.666 -13.348  32.238  1.00 81.86           C
ATOM    256  HZ  PHE A  36      -7.338 -14.166  32.494  1.00 81.86           H
ATOM    257  HN  PHE A  36      -2.298 -10.798  32.804  1.00 81.86           H
ATOM    258  N   TYR A  37      -0.878  -8.912  30.939  1.00 86.78           N
ATOM    259  CA  TYR A  37      -0.017  -7.835  30.478  1.00 86.78           C
ATOM    260  C   TYR A  37       1.158  -8.382  29.666  1.00 86.78           C
ATOM    261  O   TYR A  37       2.055  -9.019  30.216  1.00 86.78           O
ATOM    262  HA  TYR A  37      -0.612  -7.177  29.845  1.00 86.78           H
ATOM    263  CB  TYR A  37       0.522  -7.157  31.739  1.00 86.78           C
ATOM    264 1HB  TYR A  37      -0.315  -6.914  32.394  1.00 86.78           H
ATOM    265 2HB  TYR A  37       1.154  -7.863  32.277  1.00 86.78           H
ATOM    266  CG  TYR A  37       1.323  -5.883  31.465  1.00 86.78           C
ATOM    267  CD1 TYR A  37       2.701  -5.936  31.394  1.00 86.78           C
ATOM    268  HD1 TYR A  37       3.217  -6.886  31.533  1.00 86.78           H
ATOM    269  CD2 TYR A  37       0.669  -4.680  31.290  1.00 86.78           C
ATOM    270  HD2 TYR A  37      -0.419  -4.638  31.346  1.00 86.78           H
ATOM    271  CE1 TYR A  37       3.455  -4.737  31.137  1.00 86.78           C
ATOM    272  HE1 TYR A  37       4.543  -4.765  31.078  1.00 86.78           H
ATOM    273  CE2 TYR A  37       1.424  -3.481  31.033  1.00 86.78           C
ATOM    274  HE2 TYR A  37       0.920  -2.525  30.892  1.00 86.78           H
ATOM    275  CZ  TYR A  37       2.780  -3.568  30.969  1.00 86.78           C
ATOM    276  OH  TYR A  37       3.492  -2.436  30.726  1.00 86.78           O
ATOM    277  HH  TYR A  37       4.462  -2.658  30.621  1.00 86.78           H
ATOM    278  HN  TYR A  37      -0.659  -9.267  31.848  1.00 86.78           H
ATOM    279  N   CYS A  38       1.115  -8.114  28.369  1.00 90.05           N
ATOM    280  CA  CYS A  38       2.099  -8.672  27.456  1.00 90.05           C
ATOM    281  C   CYS A  38       3.178  -7.616  27.208  1.00 90.05           C
ATOM    282  O   CYS A  38       2.900  -6.563  26.637  1.00 90.05           O
ATOM    283  HA  CYS A  38       2.521  -9.548  27.949  1.00 90.05           H
ATOM    284  CB  CYS A  38       1.455  -9.148  26.152  1.00 90.05           C
ATOM    285 1HB  CYS A  38       0.628  -9.823  26.370  1.00 90.05           H
ATOM    286 2HB  CYS A  38       1.038  -8.298  25.612  1.00 90.05           H
ATOM    287  SG  CYS A  38       2.699  -9.998  25.114  1.00 90.05           S
ATOM    288  HN  CYS A  38       0.427  -7.529  27.941  1.00 90.05           H
ATOM    289  N   GLU A  39       4.386  -7.935  27.650  1.00 82.13           N
ATOM    290  CA  GLU A  39       5.545  -7.128  27.309  1.00 82.13           C
ATOM    291  C   GLU A  39       6.114  -7.562  25.956  1.00 82.13           C
ATOM    292  O   GLU A  39       6.459  -8.727  25.769  1.00 82.13           O
ATOM    293  HA  GLU A  39       5.176  -6.104  27.244  1.00 82.13           H
ATOM    294  CB  GLU A  39       6.610  -7.209  28.403  1.00 82.13           C
ATOM    295 1HB  GLU A  39       6.912  -8.246  28.546  1.00 82.13           H
ATOM    296 2HB  GLU A  39       7.442  -6.548  28.156  1.00 82.13           H
ATOM    297  CG  GLU A  39       6.058  -6.721  29.744  1.00 82.13           C
ATOM    298 1HG  GLU A  39       5.575  -5.753  29.612  1.00 82.13           H
ATOM    299 2HG  GLU A  39       5.293  -7.413  30.099  1.00 82.13           H
ATOM    300  CD  GLU A  39       7.171  -6.604  30.786  1.00 82.13           C
ATOM    301  OE1 GLU A  39       6.908  -5.966  31.829  1.00 82.13           O
ATOM    302  OE2 GLU A  39       8.261  -7.155  30.517  1.00 82.13           O
ATOM    303  HN  GLU A  39       4.578  -8.727  28.230  1.00 82.13           H
ATOM    304  N   LYS A  40       6.193  -6.600  25.048  1.00 88.58           N
ATOM    305  CA  LYS A  40       6.531  -6.901  23.667  1.00 88.58           C
ATOM    306  C   LYS A  40       7.950  -6.409  23.375  1.00 88.58           C
ATOM    307  O   LYS A  40       8.251  -6.001  22.254  1.00 88.58           O
ATOM    308  HA  LYS A  40       6.511  -7.985  23.555  1.00 88.58           H
ATOM    309  CB  LYS A  40       5.474  -6.329  22.720  1.00 88.58           C
ATOM    310 1HB  LYS A  40       5.355  -5.261  22.904  1.00 88.58           H
ATOM    311 2HB  LYS A  40       5.807  -6.439  21.688  1.00 88.58           H
ATOM    312  CG  LYS A  40       4.130  -7.036  22.906  1.00 88.58           C
ATOM    313 1HG  LYS A  40       4.263  -8.112  22.793  1.00 88.58           H
ATOM    314 2HG  LYS A  40       3.762  -6.865  23.918  1.00 88.58           H
ATOM    315  CD  LYS A  40       3.101  -6.534  21.892  1.00 88.58           C
ATOM    316 1HD  LYS A  40       2.930  -5.468  22.039  1.00 88.58           H
ATOM    317 2HD  LYS A  40       3.491  -6.657  20.881  1.00 88.58           H
ATOM    318  CE  LYS A  40       1.780  -7.292  22.030  1.00 88.58           C
ATOM    319 1HE  LYS A  40       1.946  -8.358  21.869  1.00 88.58           H
ATOM    320 2HE  LYS A  40       1.393  -7.180  23.043  1.00 88.58           H
ATOM    321  NZ  LYS A  40       0.787  -6.786  21.056  1.00 88.58           N
ATOM    322 1HZ  LYS A  40       0.002  -7.427  21.010  1.00 88.58           H
ATOM    323 2HZ  LYS A  40       0.461  -5.872  21.350  1.00 88.58           H
ATOM    324 3HZ  LYS A  40       1.218  -6.713  20.141  1.00 88.58           H
ATOM    325  HN  LYS A  40       6.032  -5.632  25.242  1.00 88.58           H
ATOM    326  N   ASN A  41       8.784  -6.463  24.402  1.00 82.33           N
ATOM    327  CA  ASN A  41      10.160  -6.013  24.274  1.00 82.33           C
ATOM    328  C   ASN A  41      10.839  -6.780  23.137  1.00 82.33           C
ATOM    329  O   ASN A  41      11.610  -6.206  22.370  1.00 82.33           O
ATOM    330  HA  ASN A  41      10.094  -4.944  24.074  1.00 82.33           H
ATOM    331  CB  ASN A  41      10.948  -6.277  25.559  1.00 82.33           C
ATOM    332 1HB  ASN A  41      10.784  -7.304  25.886  1.00 82.33           H
ATOM    333 2HB  ASN A  41      12.015  -6.171  25.363  1.00 82.33           H
ATOM    334  CG  ASN A  41      10.529  -5.309  26.667  1.00 82.33           C
ATOM    335  OD1 ASN A  41      10.185  -4.163  26.429  1.00 82.33           O
ATOM    336  ND2 ASN A  41      10.577  -5.833  27.889  1.00 82.33           N
ATOM    337 1HD2 ASN A  41      10.868  -6.781  28.015  1.00 82.33           H
ATOM    338 2HD2 ASN A  41      10.321  -5.279  28.681  1.00 82.33           H
ATOM    339  HN  ASN A  41       8.535  -6.806  25.308  1.00 82.33           H
ATOM    340  N   ASN A  42      10.527  -8.066  23.065  1.00 83.79           N
ATOM    341  CA  ASN A  42      11.150  -8.932  22.079  1.00 83.79           C
ATOM    342  C   ASN A  42      10.767  -8.459  20.675  1.00 83.79           C
ATOM    343  O   ASN A  42      11.577  -8.523  19.752  1.00 83.79           O
ATOM    344  HA  ASN A  42      12.221  -8.856  22.266  1.00 83.79           H
ATOM    345  CB  ASN A  42      10.674 -10.378  22.237  1.00 83.79           C
ATOM    346 1HB  ASN A  42       9.585 -10.413  22.194  1.00 83.79           H
ATOM    347 2HB  ASN A  42      11.045 -10.979  21.407  1.00 83.79           H
ATOM    348  CG  ASN A  42      11.158 -10.973  23.561  1.00 83.79           C
ATOM    349  OD1 ASN A  42      11.949 -10.388  24.282  1.00 83.79           O
ATOM    350  ND2 ASN A  42      10.639 -12.166  23.839  1.00 83.79           N
ATOM    351 1HD2 ASN A  42       9.994 -12.591  23.204  1.00 83.79           H
ATOM    352 2HD2 ASN A  42      10.893 -12.637  24.684  1.00 83.79           H
ATOM    353  HN  ASN A  42       9.864  -8.515  23.664  1.00 83.79           H
ATOM    354  N   VAL A  43       9.532  -7.994  20.559  1.00 90.85           N
ATOM    355  CA  VAL A  43       9.013  -7.560  19.273  1.00 90.85           C
ATOM    356  C   VAL A  43       9.761  -6.304  18.824  1.00 90.85           C
ATOM    357  O   VAL A  43      10.143  -6.187  17.660  1.00 90.85           O
ATOM    358  HA  VAL A  43       9.204  -8.358  18.556  1.00 90.85           H
ATOM    359  CB  VAL A  43       7.499  -7.355  19.361  1.00 90.85           C
ATOM    360  HB  VAL A  43       7.313  -6.523  20.040  1.00 90.85           H
ATOM    361  CG1 VAL A  43       6.915  -6.988  17.996  1.00 90.85           C
ATOM    362 1HG1 VAL A  43       7.373  -6.065  17.641  1.00 90.85           H
ATOM    363 2HG1 VAL A  43       7.119  -7.790  17.286  1.00 90.85           H
ATOM    364 3HG1 VAL A  43       5.838  -6.848  18.087  1.00 90.85           H
ATOM    365  CG2 VAL A  43       6.811  -8.594  19.937  1.00 90.85           C
ATOM    366 1HG2 VAL A  43       7.011  -9.452  19.295  1.00 90.85           H
ATOM    367 2HG2 VAL A  43       7.196  -8.792  20.938  1.00 90.85           H
ATOM    368 3HG2 VAL A  43       5.736  -8.421  19.989  1.00 90.85           H
ATOM    369  HN  VAL A  43       8.891  -7.911  21.323  1.00 90.85           H
ATOM    370  N   ARG A  44       9.949  -5.395  19.770  1.00 86.15           N
ATOM    371  CA  ARG A  44      10.616  -4.138  19.478  1.00 86.15           C
ATOM    372  C   ARG A  44      12.076  -4.388  19.095  1.00 86.15           C
ATOM    373  O   ARG A  44      12.619  -3.709  18.225  1.00 86.15           O
ATOM    374  HA  ARG A  44      10.059  -3.714  18.643  1.00 86.15           H
ATOM    375  CB  ARG A  44      10.566  -3.195  20.682  1.00 86.15           C
ATOM    376 1HB  ARG A  44      10.963  -3.702  21.562  1.00 86.15           H
ATOM    377 2HB  ARG A  44      11.204  -2.330  20.498  1.00 86.15           H
ATOM    378  CG  ARG A  44       9.134  -2.731  20.956  1.00 86.15           C
ATOM    379 1HG  ARG A  44       8.669  -2.407  20.025  1.00 86.15           H
ATOM    380 2HG  ARG A  44       8.544  -3.566  21.333  1.00 86.15           H
ATOM    381  CD  ARG A  44       9.113  -1.586  21.970  1.00 86.15           C
ATOM    382 1HD  ARG A  44       9.847  -0.829  21.692  1.00 86.15           H
ATOM    383 2HD  ARG A  44       8.137  -1.101  21.963  1.00 86.15           H
ATOM    384  NE  ARG A  44       9.410  -2.103  23.324  1.00 86.15           N
ATOM    385  HE  ARG A  44      10.366  -2.279  23.560  1.00 86.15           H
ATOM    386  CZ  ARG A  44       8.479  -2.351  24.255  1.00 86.15           C
ATOM    387  NH1 ARG A  44       7.182  -2.133  23.995  1.00 86.15           N
ATOM    388 1HH1 ARG A  44       6.904  -1.783  23.100  1.00 86.15           H
ATOM    389 2HH1 ARG A  44       6.493  -2.320  24.695  1.00 86.15           H
ATOM    390  NH2 ARG A  44       8.863  -2.819  25.451  1.00 86.15           N
ATOM    391 1HH2 ARG A  44       8.180  -3.009  26.156  1.00 86.15           H
ATOM    392 2HH2 ARG A  44       9.832  -2.979  25.637  1.00 86.15           H
ATOM    393  HN  ARG A  44       9.655  -5.507  20.719  1.00 86.15           H
ATOM    394  N   GLN A  45      12.671  -5.365  19.765  1.00 83.09           N
ATOM    395  CA  GLN A  45      14.070  -5.684  19.536  1.00 83.09           C
ATOM    396  C   GLN A  45      14.261  -6.254  18.129  1.00 83.09           C
ATOM    397  O   GLN A  45      15.223  -5.913  17.443  1.00 83.09           O
ATOM    398  HA  GLN A  45      14.602  -4.738  19.627  1.00 83.09           H
ATOM    399  CB  GLN A  45      14.591  -6.656  20.597  1.00 83.09           C
ATOM    400 1HB  GLN A  45      14.321  -6.296  21.590  1.00 83.09           H
ATOM    401 2HB  GLN A  45      14.113  -7.628  20.470  1.00 83.09           H
ATOM    402  CG  GLN A  45      16.110  -6.812  20.500  1.00 83.09           C
ATOM    403 1HG  GLN A  45      16.376  -7.220  19.525  1.00 83.09           H
ATOM    404 2HG  GLN A  45      16.584  -5.833  20.576  1.00 83.09           H
ATOM    405  CD  GLN A  45      16.639  -7.728  21.605  1.00 83.09           C
ATOM    406  OE1 GLN A  45      15.896  -8.420  22.282  1.00 83.09           O
ATOM    407  NE2 GLN A  45      17.960  -7.694  21.750  1.00 83.09           N
ATOM    408 1HE2 GLN A  45      18.512  -7.103  21.162  1.00 83.09           H
ATOM    409 2HE2 GLN A  45      18.402  -8.258  22.447  1.00 83.09           H
ATOM    410  HN  GLN A  45      12.215  -5.931  20.451  1.00 83.09           H
ATOM    411  N   PHE A  46      13.330  -7.113  17.741  1.00 91.69           N
ATOM    412  CA  PHE A  46      13.344  -7.679  16.403  1.00 91.69           C
ATOM    413  C   PHE A  46      13.265  -6.579  15.342  1.00 91.69           C
ATOM    414  O   PHE A  46      14.045  -6.572  14.392  1.00 91.69           O
ATOM    415  HA  PHE A  46      14.282  -8.222  16.292  1.00 91.69           H
ATOM    416  CB  PHE A  46      12.110  -8.576  16.284  1.00 91.69           C
ATOM    417 1HB  PHE A  46      12.223  -9.424  16.959  1.00 91.69           H
ATOM    418 2HB  PHE A  46      11.234  -8.018  16.616  1.00 91.69           H
ATOM    419  CG  PHE A  46      11.856  -9.100  14.869  1.00 91.69           C
ATOM    420  CD1 PHE A  46      10.954  -8.476  14.065  1.00 91.69           C
ATOM    421  HD1 PHE A  46      10.412  -7.603  14.428  1.00 91.69           H
ATOM    422  CD2 PHE A  46      12.532 -10.189  14.416  1.00 91.69           C
ATOM    423  HD2 PHE A  46      13.255 -10.689  15.060  1.00 91.69           H
ATOM    424  CE1 PHE A  46      10.718  -8.962  12.752  1.00 91.69           C
ATOM    425  HE1 PHE A  46       9.995  -8.463  12.107  1.00 91.69           H
ATOM    426  CE2 PHE A  46      12.297 -10.675  13.102  1.00 91.69           C
ATOM    427  HE2 PHE A  46      12.839 -11.548  12.739  1.00 91.69           H
ATOM    428  CZ  PHE A  46      11.395 -10.052  12.298  1.00 91.69           C
ATOM    429  HZ  PHE A  46      11.214 -10.425  11.290  1.00 91.69           H
ATOM    430  HN  PHE A  46      12.577  -7.421  18.323  1.00 91.69           H
ATOM    431  N   ALA A  47      12.314  -5.677  15.540  1.00 92.61           N
ATOM    432  CA  ALA A  47      12.070  -4.623  14.571  1.00 92.61           C
ATOM    433  C   ALA A  47      13.333  -3.774  14.418  1.00 92.61           C
ATOM    434  O   ALA A  47      13.685  -3.372  13.310  1.00 92.61           O
ATOM    435  HA  ALA A  47      11.843  -5.096  13.616  1.00 92.61           H
ATOM    436  CB  ALA A  47      10.861  -3.795  15.011  1.00 92.61           C
ATOM    437 1HB  ALA A  47       9.984  -4.439  15.076  1.00 92.61           H
ATOM    438 2HB  ALA A  47      11.059  -3.352  15.987  1.00 92.61           H
ATOM    439 3HB  ALA A  47      10.678  -3.004  14.284  1.00 92.61           H
ATOM    440  HN  ALA A  47      11.719  -5.659  16.343  1.00 92.61           H
ATOM    441  N   SER A  48      13.981  -3.525  15.547  1.00 91.12           N
ATOM    442  CA  SER A  48      15.089  -2.586  15.582  1.00 91.12           C
ATOM    443  C   SER A  48      16.255  -3.120  14.748  1.00 91.12           C
ATOM    444  O   SER A  48      17.071  -2.348  14.249  1.00 91.12           O
ATOM    445  HA  SER A  48      14.700  -1.664  15.150  1.00 91.12           H
ATOM    446  CB  SER A  48      15.542  -2.323  17.020  1.00 91.12           C
ATOM    447 1HB  SER A  48      16.238  -1.484  17.033  1.00 91.12           H
ATOM    448 2HB  SER A  48      14.682  -2.032  17.624  1.00 91.12           H
ATOM    449  OG  SER A  48      16.165  -3.465  17.601  1.00 91.12           O
ATOM    450  HG  SER A  48      15.733  -4.300  17.261  1.00 91.12           H
ATOM    451  HN  SER A  48      13.760  -3.951  16.424  1.00 91.12           H
ATOM    452  N   HIS A  49      16.295  -4.439  14.623  1.00 86.49           N
ATOM    453  CA  HIS A  49      17.404  -5.093  13.948  1.00 86.49           C
ATOM    454  C   HIS A  49      17.044  -5.328  12.479  1.00 86.49           C
ATOM    455  O   HIS A  49      17.876  -5.137  11.594  1.00 86.49           O
ATOM    456  HA  HIS A  49      18.250  -4.408  14.001  1.00 86.49           H
ATOM    457  CB  HIS A  49      17.799  -6.380  14.675  1.00 86.49           C
ATOM    458 1HB  HIS A  49      16.903  -6.973  14.855  1.00 86.49           H
ATOM    459 2HB  HIS A  49      18.445  -6.968  14.024  1.00 86.49           H
ATOM    460  CG  HIS A  49      18.507  -6.150  15.989  1.00 86.49           C
ATOM    461  ND1 HIS A  49      19.672  -5.411  16.093  1.00 86.49           N
ATOM    462  HD1 HIS A  49      20.153  -4.966  15.337  1.00 86.49           H
ATOM    463  CD2 HIS A  49      18.202  -6.569  17.251  1.00 86.49           C
ATOM    464  HD2 HIS A  49      17.342  -7.177  17.529  1.00 86.49           H
ATOM    465  CE1 HIS A  49      20.044  -5.393  17.365  1.00 86.49           C
ATOM    466  HE1 HIS A  49      20.923  -4.892  17.769  1.00 86.49           H
ATOM    467  NE2 HIS A  49      19.131  -6.111  18.081  1.00 86.49           N
ATOM    468  HN  HIS A  49      15.590  -5.056  14.972  1.00 86.49           H
ATOM    469  N   PHE A  50      15.803  -5.739  12.266  1.00 80.98           N
ATOM    470  CA  PHE A  50      15.417  -6.327  10.995  1.00 80.98           C
ATOM    471  C   PHE A  50      14.894  -5.259  10.032  1.00 80.98           C
ATOM    472  O   PHE A  50      15.219  -5.275   8.846  1.00 80.98           O
ATOM    473  HA  PHE A  50      16.307  -6.792  10.570  1.00 80.98           H
ATOM    474  CB  PHE A  50      14.297  -7.327  11.286  1.00 80.98           C
ATOM    475 1HB  PHE A  50      14.612  -7.985  12.096  1.00 80.98           H
ATOM    476 2HB  PHE A  50      13.421  -6.783  11.640  1.00 80.98           H
ATOM    477  CG  PHE A  50      13.896  -8.181  10.081  1.00 80.98           C
ATOM    478  CD1 PHE A  50      12.709  -7.959   9.455  1.00 80.98           C
ATOM    479  HD1 PHE A  50      12.044  -7.173   9.811  1.00 80.98           H
ATOM    480  CD2 PHE A  50      14.726  -9.163   9.637  1.00 80.98           C
ATOM    481  HD2 PHE A  50      15.677  -9.341  10.139  1.00 80.98           H
ATOM    482  CE1 PHE A  50      12.338  -8.752   8.337  1.00 80.98           C
ATOM    483  HE1 PHE A  50      11.387  -8.574   7.835  1.00 80.98           H
ATOM    484  CE2 PHE A  50      14.354  -9.955   8.519  1.00 80.98           C
ATOM    485  HE2 PHE A  50      15.020 -10.742   8.163  1.00 80.98           H
ATOM    486  CZ  PHE A  50      13.168  -9.733   7.892  1.00 80.98           C
ATOM    487  HZ  PHE A  50      12.882 -10.341   7.034  1.00 80.98           H
ATOM    488  HN  PHE A  50      15.068  -5.675  12.942  1.00 80.98           H
ATOM    489  N   LEU A  51      14.092  -4.357  10.579  1.00 93.59           N
ATOM    490  CA  LEU A  51      13.294  -3.467   9.753  1.00 93.59           C
ATOM    491  C   LEU A  51      14.200  -2.398   9.139  1.00 93.59           C
ATOM    492  O   LEU A  51      14.096  -2.100   7.951  1.00 93.59           O
ATOM    493  HA  LEU A  51      12.869  -4.064   8.946  1.00 93.59           H
ATOM    494  CB  LEU A  51      12.125  -2.895  10.557  1.00 93.59           C
ATOM    495 1HB  LEU A  51      12.529  -2.335  11.400  1.00 93.59           H
ATOM    496 2HB  LEU A  51      11.590  -2.184   9.928  1.00 93.59           H
ATOM    497  CG  LEU A  51      11.118  -3.915  11.095  1.00 93.59           C
ATOM    498  HG  LEU A  51      11.618  -4.524  11.848  1.00 93.59           H
ATOM    499  CD1 LEU A  51       9.945  -3.215  11.785  1.00 93.59           C
ATOM    500 1HD1 LEU A  51      10.317  -2.619  12.618  1.00 93.59           H
ATOM    501 2HD1 LEU A  51       9.438  -2.566  11.071  1.00 93.59           H
ATOM    502 3HD1 LEU A  51       9.245  -3.963  12.158  1.00 93.59           H
ATOM    503  CD2 LEU A  51      10.650  -4.860   9.986  1.00 93.59           C
ATOM    504 1HD2 LEU A  51      10.174  -4.282   9.194  1.00 93.59           H
ATOM    505 2HD2 LEU A  51      11.507  -5.396   9.580  1.00 93.59           H
ATOM    506 3HD2 LEU A  51       9.935  -5.574  10.396  1.00 93.59           H
ATOM    507  HN  LEU A  51      13.984  -4.230  11.565  1.00 93.59           H
ATOM    508  N   PRO A  52      15.100  -1.804   9.935  1.00 95.42           N
ATOM    509  CA  PRO A  52      15.837  -0.620   9.487  1.00 95.42           C
ATOM    510  C   PRO A  52      16.526  -0.841   8.150  1.00 95.42           C
ATOM    511  O   PRO A  52      16.401  -0.022   7.241  1.00 95.42           O
ATOM    512  HA  PRO A  52      15.149   0.208   9.320  1.00 95.42           H
ATOM    513  CB  PRO A  52      16.846  -0.375  10.612  1.00 95.42           C
ATOM    514 1HB  PRO A  52      17.794  -0.877  10.417  1.00 95.42           H
ATOM    515 2HB  PRO A  52      17.066   0.686  10.728  1.00 95.42           H
ATOM    516  CG  PRO A  52      16.149  -0.944  11.841  1.00 95.42           C
ATOM    517 1HG  PRO A  52      16.856  -1.167  12.640  1.00 95.42           H
ATOM    518 2HG  PRO A  52      15.426  -0.243  12.258  1.00 95.42           H
ATOM    519  CD  PRO A  52      15.482  -2.200  11.303  1.00 95.42           C
ATOM    520 1HD  PRO A  52      16.164  -3.050  11.298  1.00 95.42           H
ATOM    521 2HD  PRO A  52      14.620  -2.490  11.903  1.00 95.42           H
ATOM    522  N   PRO A  53      17.267  -1.947   7.999  1.00 95.69           N
ATOM    523  CA  PRO A  53      18.045  -2.173   6.779  1.00 95.69           C
ATOM    524  C   PRO A  53      17.161  -2.432   5.570  1.00 95.69           C
ATOM    525  O   PRO A  53      17.493  -2.030   4.456  1.00 95.69           O
ATOM    526  HA  PRO A  53      18.617  -1.281   6.526  1.00 95.69           H
ATOM    527  CB  PRO A  53      18.910  -3.389   7.120  1.00 95.69           C
ATOM    528 1HB  PRO A  53      19.097  -4.007   6.243  1.00 95.69           H
ATOM    529 2HB  PRO A  53      19.882  -3.092   7.514  1.00 95.69           H
ATOM    530  CG  PRO A  53      18.099  -4.124   8.149  1.00 95.69           C
ATOM    531 1HG  PRO A  53      17.368  -4.782   7.679  1.00 95.69           H
ATOM    532 2HG  PRO A  53      18.733  -4.750   8.777  1.00 95.69           H
ATOM    533  CD  PRO A  53      17.423  -3.055   8.959  1.00 95.69           C
ATOM    534 1HD  PRO A  53      16.461  -3.392   9.344  1.00 95.69           H
ATOM    535 2HD  PRO A  53      18.026  -2.761   9.817  1.00 95.69           H
ATOM    536  N   LEU A  54      16.047  -3.104   5.824  1.00 93.60           N
ATOM    537  CA  LEU A  54      15.136  -3.474   4.755  1.00 93.60           C
ATOM    538  C   LEU A  54      14.491  -2.211   4.180  1.00 93.60           C
ATOM    539  O   LEU A  54      14.344  -2.083   2.965  1.00 93.60           O
ATOM    540  HA  LEU A  54      15.727  -3.947   3.971  1.00 93.60           H
ATOM    541  CB  LEU A  54      14.125  -4.511   5.248  1.00 93.60           C
ATOM    542 1HB  LEU A  54      13.640  -4.120   6.143  1.00 93.60           H
ATOM    543 2HB  LEU A  54      13.350  -4.623   4.489  1.00 93.60           H
ATOM    544  CG  LEU A  54      14.688  -5.896   5.570  1.00 93.60           C
ATOM    545  HG  LEU A  54      15.430  -5.788   6.361  1.00 93.60           H
ATOM    546  CD1 LEU A  54      13.592  -6.823   6.101  1.00 93.60           C
ATOM    547 1HD1 LEU A  54      13.167  -6.399   7.011  1.00 93.60           H
ATOM    548 2HD1 LEU A  54      12.811  -6.930   5.349  1.00 93.60           H
ATOM    549 3HD1 LEU A  54      14.020  -7.801   6.322  1.00 93.60           H
ATOM    550  CD2 LEU A  54      15.405  -6.493   4.357  1.00 93.60           C
ATOM    551 1HD2 LEU A  54      14.702  -6.585   3.529  1.00 93.60           H
ATOM    552 2HD2 LEU A  54      16.228  -5.840   4.065  1.00 93.60           H
ATOM    553 3HD2 LEU A  54      15.795  -7.477   4.614  1.00 93.60           H
ATOM    554  HN  LEU A  54      15.765  -3.393   6.739  1.00 93.60           H
ATOM    555  N   TYR A  55      14.124  -1.311   5.080  1.00 94.06           N
ATOM    556  CA  TYR A  55      13.453  -0.085   4.681  1.00 94.06           C
ATOM    557  C   TYR A  55      14.391   0.815   3.874  1.00 94.06           C
ATOM    558  O   TYR A  55      13.969   1.454   2.911  1.00 94.06           O
ATOM    559  HA  TYR A  55      12.599  -0.355   4.061  1.00 94.06           H
ATOM    560  CB  TYR A  55      13.073   0.629   5.979  1.00 94.06           C
ATOM    561 1HB  TYR A  55      13.928   0.613   6.655  1.00 94.06           H
ATOM    562 2HB  TYR A  55      12.861   1.675   5.758  1.00 94.06           H
ATOM    563  CG  TYR A  55      11.865   0.019   6.694  1.00 94.06           C
ATOM    564  CD1 TYR A  55      11.246  -1.098   6.171  1.00 94.06           C
ATOM    565  HD1 TYR A  55      11.617  -1.546   5.249  1.00 94.06           H
ATOM    566  CD2 TYR A  55      11.394   0.587   7.860  1.00 94.06           C
ATOM    567  HD2 TYR A  55      11.883   1.469   8.273  1.00 94.06           H
ATOM    568  CE1 TYR A  55      10.109  -1.672   6.843  1.00 94.06           C
ATOM    569  HE1 TYR A  55       9.611  -2.554   6.441  1.00 94.06           H
ATOM    570  CE2 TYR A  55      10.258   0.013   8.533  1.00 94.06           C
ATOM    571  HE2 TYR A  55       9.876   0.451   9.455  1.00 94.06           H
ATOM    572  CZ  TYR A  55       9.671  -1.088   7.991  1.00 94.06           C
ATOM    573  OH  TYR A  55       8.598  -1.630   8.626  1.00 94.06           O
ATOM    574  HH  TYR A  55       8.245  -2.405   8.101  1.00 94.06           H
ATOM    575  HN  TYR A  55      14.277  -1.408   6.063  1.00 94.06           H
ATOM    576  N   TRP A  56      15.647   0.838   4.296  1.00 92.65           N
ATOM    577  CA  TRP A  56      16.658   1.614   3.598  1.00 92.65           C
ATOM    578  C   TRP A  56      16.805   1.039   2.188  1.00 92.65           C
ATOM    579  O   TRP A  56      16.892   1.787   1.215  1.00 92.65           O
ATOM    580  HA  TRP A  56      16.309   2.645   3.546  1.00 92.65           H
ATOM    581  CB  TRP A  56      17.974   1.628   4.378  1.00 92.65           C
ATOM    582 1HB  TRP A  56      18.137   0.642   4.814  1.00 92.65           H
ATOM    583 2HB  TRP A  56      18.794   1.809   3.684  1.00 92.65           H
ATOM    584  CG  TRP A  56      18.027   2.676   5.491  1.00 92.65           C
ATOM    585  CD1 TRP A  56      18.140   2.473   6.811  1.00 92.65           C
ATOM    586  HD1 TRP A  56      18.212   1.490   7.277  1.00 92.65           H
ATOM    587  CD2 TRP A  56      17.963   4.108   5.327  1.00 92.65           C
ATOM    588  NE1 TRP A  56      18.154   3.665   7.507  1.00 92.65           N
ATOM    589  HE1 TRP A  56      18.230   3.771   8.498  1.00 92.65           H
ATOM    590  CE2 TRP A  56      18.043   4.691   6.576  1.00 92.65           C
ATOM    591  CE3 TRP A  56      17.842   4.886   4.162  1.00 92.65           C
ATOM    592  HE3 TRP A  56      17.778   4.450   3.165  1.00 92.65           H
ATOM    593  CZ2 TRP A  56      18.011   6.076   6.779  1.00 92.65           C
ATOM    594  HZ2 TRP A  56      18.076   6.512   7.776  1.00 92.65           H
ATOM    595  CZ3 TRP A  56      17.812   6.268   4.382  1.00 92.65           C
ATOM    596  HZ3 TRP A  56      17.719   6.918   3.512  1.00 92.65           H
ATOM    597  CH2 TRP A  56      17.891   6.870   5.633  1.00 92.65           C
ATOM    598  HH2 TRP A  56      17.860   7.956   5.720  1.00 92.65           H
ATOM    599  HN  TRP A  56      15.976   0.339   5.098  1.00 92.65           H
ATOM    600  N   LEU A  57      16.827  -0.284   2.122  1.00 92.54           N
ATOM    601  CA  LEU A  57      16.979  -0.968   0.849  1.00 92.54           C
ATOM    602  C   LEU A  57      15.809  -0.600  -0.065  1.00 92.54           C
ATOM    603  O   LEU A  57      16.013  -0.200  -1.210  1.00 92.54           O
ATOM    604  HA  LEU A  57      17.901  -0.606   0.392  1.00 92.54           H
ATOM    605  CB  LEU A  57      17.141  -2.474   1.065  1.00 92.54           C
ATOM    606 1HB  LEU A  57      18.008  -2.637   1.705  1.00 92.54           H
ATOM    607 2HB  LEU A  57      16.270  -2.838   1.609  1.00 92.54           H
ATOM    608  CG  LEU A  57      17.309  -3.319  -0.199  1.00 92.54           C
ATOM    609  HG  LEU A  57      16.494  -3.077  -0.882  1.00 92.54           H
ATOM    610  CD1 LEU A  57      18.616  -2.978  -0.917  1.00 92.54           C
ATOM    611 1HD1 LEU A  57      18.613  -1.925  -1.198  1.00 92.54           H
ATOM    612 2HD1 LEU A  57      19.458  -3.173  -0.252  1.00 92.54           H
ATOM    613 3HD1 LEU A  57      18.710  -3.593  -1.812  1.00 92.54           H
ATOM    614  CD2 LEU A  57      17.203  -4.811   0.121  1.00 92.54           C
ATOM    615 1HD2 LEU A  57      17.982  -5.087   0.831  1.00 92.54           H
ATOM    616 2HD2 LEU A  57      16.225  -5.021   0.554  1.00 92.54           H
ATOM    617 3HD2 LEU A  57      17.325  -5.389  -0.795  1.00 92.54           H
ATOM    618  HN  LEU A  57      16.744  -0.885   2.917  1.00 92.54           H
ATOM    619  N   VAL A  58      14.608  -0.749   0.475  1.00 94.75           N
ATOM    620  CA  VAL A  58      13.403  -0.507  -0.300  1.00 94.75           C
ATOM    621  C   VAL A  58      13.398   0.944  -0.785  1.00 94.75           C
ATOM    622  O   VAL A  58      13.057   1.217  -1.936  1.00 94.75           O
ATOM    623  HA  VAL A  58      13.432  -1.167  -1.168  1.00 94.75           H
ATOM    624  CB  VAL A  58      12.167  -0.866   0.527  1.00 94.75           C
ATOM    625  HB  VAL A  58      12.220  -0.313   1.465  1.00 94.75           H
ATOM    626  CG1 VAL A  58      10.885  -0.446  -0.193  1.00 94.75           C
ATOM    627 1HG1 VAL A  58      10.895   0.631  -0.357  1.00 94.75           H
ATOM    628 2HG1 VAL A  58      10.823  -0.959  -1.154  1.00 94.75           H
ATOM    629 3HG1 VAL A  58      10.022  -0.713   0.417  1.00 94.75           H
ATOM    630  CG2 VAL A  58      12.146  -2.359   0.861  1.00 94.75           C
ATOM    631 1HG2 VAL A  58      12.128  -2.937  -0.062  1.00 94.75           H
ATOM    632 2HG2 VAL A  58      13.037  -2.616   1.434  1.00 94.75           H
ATOM    633 3HG2 VAL A  58      11.257  -2.586   1.450  1.00 94.75           H
ATOM    634  HN  VAL A  58      14.452  -1.030   1.422  1.00 94.75           H
ATOM    635  N   PHE A  59      13.778   1.837   0.116  1.00 95.77           N
ATOM    636  CA  PHE A  59      13.783   3.257  -0.193  1.00 95.77           C
ATOM    637  C   PHE A  59      14.690   3.555  -1.389  1.00 95.77           C
ATOM    638  O   PHE A  59      14.264   4.189  -2.353  1.00 95.77           O
ATOM    639  HA  PHE A  59      12.759   3.538  -0.437  1.00 95.77           H
ATOM    640  CB  PHE A  59      14.329   3.981   1.039  1.00 95.77           C
ATOM    641 1HB  PHE A  59      13.624   3.862   1.861  1.00 95.77           H
ATOM    642 2HB  PHE A  59      15.260   3.503   1.346  1.00 95.77           H
ATOM    643  CG  PHE A  59      14.588   5.473   0.821  1.00 95.77           C
ATOM    644  CD1 PHE A  59      15.863   5.946   0.796  1.00 95.77           C
ATOM    645  HD1 PHE A  59      16.701   5.262   0.932  1.00 95.77           H
ATOM    646  CD2 PHE A  59      13.543   6.327   0.651  1.00 95.77           C
ATOM    647  HD2 PHE A  59      12.521   5.948   0.671  1.00 95.77           H
ATOM    648  CE1 PHE A  59      16.103   7.331   0.593  1.00 95.77           C
ATOM    649  HE1 PHE A  59      17.124   7.710   0.573  1.00 95.77           H
ATOM    650  CE2 PHE A  59      13.783   7.712   0.448  1.00 95.77           C
ATOM    651  HE2 PHE A  59      12.945   8.396   0.312  1.00 95.77           H
ATOM    652  CZ  PHE A  59      15.057   8.184   0.423  1.00 95.77           C
ATOM    653  HZ  PHE A  59      15.241   9.247   0.267  1.00 95.77           H
ATOM    654  HN  PHE A  59      14.079   1.605   1.041  1.00 95.77           H
ATOM    655  N   ILE A  60      15.924   3.084  -1.287  1.00 93.52           N
ATOM    656  CA  ILE A  60      16.940   3.429  -2.266  1.00 93.52           C
ATOM    657  C   ILE A  60      16.502   2.933  -3.646  1.00 93.52           C
ATOM    658  O   ILE A  60      16.478   3.701  -4.606  1.00 93.52           O
ATOM    659  HA  ILE A  60      17.009   4.516  -2.296  1.00 93.52           H
ATOM    660  CB  ILE A  60      18.308   2.901  -1.828  1.00 93.52           C
ATOM    661  HB  ILE A  60      18.197   1.851  -1.556  1.00 93.52           H
ATOM    662  CG1 ILE A  60      18.808   3.639  -0.586  1.00 93.52           C
ATOM    663 1HG1 ILE A  60      19.097   4.656  -0.854  1.00 93.52           H
ATOM    664 2HG1 ILE A  60      18.002   3.719   0.144  1.00 93.52           H
ATOM    665  CG2 ILE A  60      19.315   2.966  -2.979  1.00 93.52           C
ATOM    666 1HG2 ILE A  60      18.956   2.360  -3.810  1.00 93.52           H
ATOM    667 2HG2 ILE A  60      19.427   4.000  -3.305  1.00 93.52           H
ATOM    668 3HG2 ILE A  60      20.278   2.585  -2.640  1.00 93.52           H
ATOM    669  CD1 ILE A  60      20.001   2.913   0.040  1.00 93.52           C
ATOM    670 1HD1 ILE A  60      19.702   1.906   0.329  1.00 93.52           H
ATOM    671 2HD1 ILE A  60      20.813   2.858  -0.684  1.00 93.52           H
ATOM    672 3HD1 ILE A  60      20.337   3.459   0.922  1.00 93.52           H
ATOM    673  HN  ILE A  60      16.232   2.477  -0.554  1.00 93.52           H
ATOM    674  N   VAL A  61      16.167   1.652  -3.700  1.00 93.27           N
ATOM    675  CA  VAL A  61      15.862   1.011  -4.968  1.00 93.27           C
ATOM    676  C   VAL A  61      14.579   1.616  -5.543  1.00 93.27           C
ATOM    677  O   VAL A  61      14.503   1.896  -6.738  1.00 93.27           O
ATOM    678  HA  VAL A  61      16.685   1.222  -5.650  1.00 93.27           H
ATOM    679  CB  VAL A  61      15.777  -0.505  -4.781  1.00 93.27           C
ATOM    680  HB  VAL A  61      15.015  -0.708  -4.028  1.00 93.27           H
ATOM    681  CG1 VAL A  61      15.350  -1.194  -6.079  1.00 93.27           C
ATOM    682 1HG1 VAL A  61      14.371  -0.824  -6.382  1.00 93.27           H
ATOM    683 2HG1 VAL A  61      16.078  -0.978  -6.861  1.00 93.27           H
ATOM    684 3HG1 VAL A  61      15.298  -2.271  -5.918  1.00 93.27           H
ATOM    685  CG2 VAL A  61      17.104  -1.069  -4.271  1.00 93.27           C
ATOM    686 1HG2 VAL A  61      17.893  -0.850  -4.990  1.00 93.27           H
ATOM    687 2HG2 VAL A  61      17.349  -0.612  -3.312  1.00 93.27           H
ATOM    688 3HG2 VAL A  61      17.016  -2.149  -4.147  1.00 93.27           H
ATOM    689  HN  VAL A  61      16.104   1.056  -2.899  1.00 93.27           H
ATOM    690  N   GLY A  62      13.603   1.798  -4.666  1.00 94.94           N
ATOM    691  CA  GLY A  62      12.285   2.234  -5.093  1.00 94.94           C
ATOM    692  C   GLY A  62      12.318   3.683  -5.584  1.00 94.94           C
ATOM    693  O   GLY A  62      11.701   4.014  -6.595  1.00 94.94           O
ATOM    694 1HA  GLY A  62      11.923   1.584  -5.890  1.00 94.94           H
ATOM    695 2HA  GLY A  62      11.582   2.144  -4.265  1.00 94.94           H
ATOM    696  HN  GLY A  62      13.702   1.654  -3.681  1.00 94.94           H
ATOM    697  N   ALA A  63      13.046   4.508  -4.846  1.00 94.96           N
ATOM    698  CA  ALA A  63      13.119   5.925  -5.158  1.00 94.96           C
ATOM    699  C   ALA A  63      13.744   6.106  -6.543  1.00 94.96           C
ATOM    700  O   ALA A  63      13.247   6.884  -7.355  1.00 94.96           O
ATOM    701  HA  ALA A  63      12.101   6.314  -5.174  1.00 94.96           H
ATOM    702  CB  ALA A  63      13.906   6.649  -4.064  1.00 94.96           C
ATOM    703 1HB  ALA A  63      13.405   6.514  -3.106  1.00 94.96           H
ATOM    704 2HB  ALA A  63      14.914   6.237  -4.008  1.00 94.96           H
ATOM    705 3HB  ALA A  63      13.961   7.712  -4.299  1.00 94.96           H
ATOM    706  HN  ALA A  63      13.578   4.223  -4.048  1.00 94.96           H
ATOM    707  N   LEU A  64      14.825   5.374  -6.769  1.00 89.14           N
ATOM    708  CA  LEU A  64      15.526   5.447  -8.040  1.00 89.14           C
ATOM    709  C   LEU A  64      14.603   4.952  -9.156  1.00 89.14           C
ATOM    710  O   LEU A  64      14.488   5.591 -10.201  1.00 89.14           O
ATOM    711  HA  LEU A  64      15.758   6.496  -8.225  1.00 89.14           H
ATOM    712  CB  LEU A  64      16.855   4.694  -7.963  1.00 89.14           C
ATOM    713 1HB  LEU A  64      16.661   3.691  -7.584  1.00 89.14           H
ATOM    714 2HB  LEU A  64      17.246   4.583  -8.975  1.00 89.14           H
ATOM    715  CG  LEU A  64      17.940   5.336  -7.095  1.00 89.14           C
ATOM    716  HG  LEU A  64      17.522   5.517  -6.105  1.00 89.14           H
ATOM    717  CD1 LEU A  64      19.130   4.391  -6.917  1.00 89.14           C
ATOM    718 1HD1 LEU A  64      18.795   3.472  -6.436  1.00 89.14           H
ATOM    719 2HD1 LEU A  64      19.556   4.156  -7.893  1.00 89.14           H
ATOM    720 3HD1 LEU A  64      19.886   4.872  -6.296  1.00 89.14           H
ATOM    721  CD2 LEU A  64      18.364   6.692  -7.662  1.00 89.14           C
ATOM    722 1HD2 LEU A  64      18.757   6.558  -8.670  1.00 89.14           H
ATOM    723 2HD2 LEU A  64      17.502   7.359  -7.694  1.00 89.14           H
ATOM    724 3HD2 LEU A  64      19.136   7.126  -7.026  1.00 89.14           H
ATOM    725  HN  LEU A  64      15.221   4.741  -6.104  1.00 89.14           H
ATOM    726  N   GLY A  65      13.968   3.818  -8.896  1.00 92.18           N
ATOM    727  CA  GLY A  65      13.176   3.153  -9.916  1.00 92.18           C
ATOM    728  C   GLY A  65      11.990   4.020 -10.341  1.00 92.18           C
ATOM    729  O   GLY A  65      11.796   4.274 -11.529  1.00 92.18           O
ATOM    730 1HA  GLY A  65      13.801   2.935 -10.782  1.00 92.18           H
ATOM    731 2HA  GLY A  65      12.814   2.198  -9.535  1.00 92.18           H
ATOM    732  HN  GLY A  65      13.989   3.356  -8.009  1.00 92.18           H
ATOM    733  N   ASN A  66      11.227   4.452  -9.348  1.00 89.81           N
ATOM    734  CA  ASN A  66       9.991   5.170  -9.611  1.00 89.81           C
ATOM    735  C   ASN A  66      10.320   6.541 -10.206  1.00 89.81           C
ATOM    736  O   ASN A  66       9.595   7.038 -11.066  1.00 89.81           O
ATOM    737  HA  ASN A  66       9.434   4.539 -10.303  1.00 89.81           H
ATOM    738  CB  ASN A  66       9.198   5.392  -8.321  1.00 89.81           C
ATOM    739 1HB  ASN A  66       9.872   5.710  -7.526  1.00 89.81           H
ATOM    740 2HB  ASN A  66       8.477   6.197  -8.468  1.00 89.81           H
ATOM    741  CG  ASN A  66       8.468   4.116  -7.900  1.00 89.81           C
ATOM    742  OD1 ASN A  66       7.550   3.649  -8.555  1.00 89.81           O
ATOM    743  ND2 ASN A  66       8.925   3.578  -6.773  1.00 89.81           N
ATOM    744 1HD2 ASN A  66       9.682   4.011  -6.283  1.00 89.81           H
ATOM    745 2HD2 ASN A  66       8.512   2.741  -6.414  1.00 89.81           H
ATOM    746  HN  ASN A  66      11.440   4.318  -8.380  1.00 89.81           H
ATOM    747  N   SER A  67      11.413   7.113  -9.723  1.00 90.88           N
ATOM    748  CA  SER A  67      11.885   8.385 -10.244  1.00 90.88           C
ATOM    749  C   SER A  67      12.179   8.260 -11.741  1.00 90.88           C
ATOM    750  O   SER A  67      11.892   9.175 -12.511  1.00 90.88           O
ATOM    751  HA  SER A  67      11.070   9.088 -10.072  1.00 90.88           H
ATOM    752  CB  SER A  67      13.133   8.859  -9.496  1.00 90.88           C
ATOM    753 1HB  SER A  67      13.915   8.105  -9.583  1.00 90.88           H
ATOM    754 2HB  SER A  67      13.512   9.768  -9.962  1.00 90.88           H
ATOM    755  OG  SER A  67      12.866   9.108  -8.119  1.00 90.88           O
ATOM    756  HG  SER A  67      13.369   8.458  -7.550  1.00 90.88           H
ATOM    757  HN  SER A  67      11.972   6.723  -8.991  1.00 90.88           H
ATOM    758  N   LEU A  68      12.747   7.121 -12.107  1.00 84.99           N
ATOM    759  CA  LEU A  68      13.089   6.868 -13.496  1.00 84.99           C
ATOM    760  C   LEU A  68      11.805   6.754 -14.320  1.00 84.99           C
ATOM    761  O   LEU A  68      11.731   7.267 -15.436  1.00 84.99           O
ATOM    762  HA  LEU A  68      13.655   7.727 -13.855  1.00 84.99           H
ATOM    763  CB  LEU A  68      14.003   5.646 -13.609  1.00 84.99           C
ATOM    764 1HB  LEU A  68      14.796   5.740 -12.867  1.00 84.99           H
ATOM    765 2HB  LEU A  68      13.425   4.759 -13.347  1.00 84.99           H
ATOM    766  CG  LEU A  68      14.647   5.414 -14.977  1.00 84.99           C
ATOM    767  HG  LEU A  68      13.879   5.531 -15.741  1.00 84.99           H
ATOM    768  CD1 LEU A  68      15.727   6.461 -15.259  1.00 84.99           C
ATOM    769 1HD1 LEU A  68      15.281   7.455 -15.246  1.00 84.99           H
ATOM    770 2HD1 LEU A  68      16.500   6.400 -14.493  1.00 84.99           H
ATOM    771 3HD1 LEU A  68      16.169   6.273 -16.237  1.00 84.99           H
ATOM    772  CD2 LEU A  68      15.188   3.988 -15.094  1.00 84.99           C
ATOM    773 1HD2 LEU A  68      15.938   3.819 -14.321  1.00 84.99           H
ATOM    774 2HD2 LEU A  68      14.370   3.278 -14.969  1.00 84.99           H
ATOM    775 3HD2 LEU A  68      15.641   3.850 -16.076  1.00 84.99           H
ATOM    776  HN  LEU A  68      12.973   6.380 -11.474  1.00 84.99           H
ATOM    777  N   VAL A  69      10.825   6.077 -13.739  1.00 87.26           N
ATOM    778  CA  VAL A  69       9.553   5.877 -14.412  1.00 87.26           C
ATOM    779  C   VAL A  69       8.945   7.237 -14.760  1.00 87.26           C
ATOM    780  O   VAL A  69       8.541   7.468 -15.899  1.00 87.26           O
ATOM    781  HA  VAL A  69       9.751   5.335 -15.336  1.00 87.26           H
ATOM    782  CB  VAL A  69       8.632   5.015 -13.545  1.00 87.26           C
ATOM    783  HB  VAL A  69       8.581   5.470 -12.556  1.00 87.26           H
ATOM    784  CG1 VAL A  69       7.215   4.978 -14.120  1.00 87.26           C
ATOM    785 1HG1 VAL A  69       6.812   5.990 -14.158  1.00 87.26           H
ATOM    786 2HG1 VAL A  69       7.241   4.559 -15.125  1.00 87.26           H
ATOM    787 3HG1 VAL A  69       6.582   4.359 -13.484  1.00 87.26           H
ATOM    788  CG2 VAL A  69       9.196   3.602 -13.384  1.00 87.26           C
ATOM    789 1HG2 VAL A  69       9.291   3.135 -14.364  1.00 87.26           H
ATOM    790 2HG2 VAL A  69      10.176   3.654 -12.909  1.00 87.26           H
ATOM    791 3HG2 VAL A  69       8.523   3.011 -12.764  1.00 87.26           H
ATOM    792  HN  VAL A  69      10.890   5.671 -12.828  1.00 87.26           H
ATOM    793  N   ILE A  70       8.899   8.103 -13.757  1.00 88.36           N
ATOM    794  CA  ILE A  70       8.278   9.407 -13.922  1.00 88.36           C
ATOM    795  C   ILE A  70       9.005  10.176 -15.028  1.00 88.36           C
ATOM    796  O   ILE A  70       8.369  10.814 -15.865  1.00 88.36           O
ATOM    797  HA  ILE A  70       7.248   9.241 -14.237  1.00 88.36           H
ATOM    798  CB  ILE A  70       8.230  10.150 -12.586  1.00 88.36           C
ATOM    799  HB  ILE A  70       9.231  10.142 -12.154  1.00 88.36           H
ATOM    800  CG1 ILE A  70       7.305   9.438 -11.596  1.00 88.36           C
ATOM    801 1HG1 ILE A  70       6.267   9.590 -11.890  1.00 88.36           H
ATOM    802 2HG1 ILE A  70       7.491   8.364 -11.627  1.00 88.36           H
ATOM    803  CG2 ILE A  70       7.836  11.614 -12.787  1.00 88.36           C
ATOM    804 1HG2 ILE A  70       8.567  12.102 -13.431  1.00 88.36           H
ATOM    805 2HG2 ILE A  70       6.851  11.665 -13.251  1.00 88.36           H
ATOM    806 3HG2 ILE A  70       7.809  12.119 -11.821  1.00 88.36           H
ATOM    807  CD1 ILE A  70       7.521   9.958 -10.173  1.00 88.36           C
ATOM    808 1HD1 ILE A  70       8.554   9.782  -9.875  1.00 88.36           H
ATOM    809 2HD1 ILE A  70       7.310  11.027 -10.142  1.00 88.36           H
ATOM    810 3HD1 ILE A  70       6.851   9.435  -9.490  1.00 88.36           H
ATOM    811  HN  ILE A  70       9.275   7.926 -12.848  1.00 88.36           H
ATOM    812  N   LEU A  71      10.326  10.090 -14.994  1.00 84.03           N
ATOM    813  CA  LEU A  71      11.148  10.827 -15.938  1.00 84.03           C
ATOM    814  C   LEU A  71      10.828  10.362 -17.360  1.00 84.03           C
ATOM    815  O   LEU A  71      10.700  11.179 -18.271  1.00 84.03           O
ATOM    816  HA  LEU A  71      10.881  11.881 -15.851  1.00 84.03           H
ATOM    817  CB  LEU A  71      12.628  10.704 -15.570  1.00 84.03           C
ATOM    818 1HB  LEU A  71      12.728  10.850 -14.495  1.00 84.03           H
ATOM    819 2HB  LEU A  71      12.953   9.686 -15.786  1.00 84.03           H
ATOM    820  CG  LEU A  71      13.578  11.673 -16.278  1.00 84.03           C
ATOM    821  HG  LEU A  71      13.178  11.879 -17.271  1.00 84.03           H
ATOM    822  CD1 LEU A  71      13.654  13.008 -15.535  1.00 84.03           C
ATOM    823 1HD1 LEU A  71      12.662  13.458 -15.495  1.00 84.03           H
ATOM    824 2HD1 LEU A  71      14.018  12.840 -14.522  1.00 84.03           H
ATOM    825 3HD1 LEU A  71      14.336  13.678 -16.060  1.00 84.03           H
ATOM    826  CD2 LEU A  71      14.960  11.044 -16.469  1.00 84.03           C
ATOM    827 1HD2 LEU A  71      15.381  10.790 -15.496  1.00 84.03           H
ATOM    828 2HD2 LEU A  71      14.868  10.141 -17.072  1.00 84.03           H
ATOM    829 3HD2 LEU A  71      15.615  11.754 -16.974  1.00 84.03           H
ATOM    830  HN  LEU A  71      10.834   9.530 -14.339  1.00 84.03           H
ATOM    831  N   VAL A  72      10.706   9.051 -17.506  1.00 83.11           N
ATOM    832  CA  VAL A  72      10.493   8.460 -18.816  1.00 83.11           C
ATOM    833  C   VAL A  72       9.177   8.981 -19.398  1.00 83.11           C
ATOM    834  O   VAL A  72       9.121   9.375 -20.561  1.00 83.11           O
ATOM    835  HA  VAL A  72      11.312   8.782 -19.459  1.00 83.11           H
ATOM    836  CB  VAL A  72      10.540   6.934 -18.716  1.00 83.11           C
ATOM    837  HB  VAL A  72       9.858   6.629 -17.923  1.00 83.11           H
ATOM    838  CG1 VAL A  72      10.067   6.284 -20.018  1.00 83.11           C
ATOM    839 1HG1 VAL A  72       9.041   6.590 -20.225  1.00 83.11           H
ATOM    840 2HG1 VAL A  72      10.713   6.601 -20.838  1.00 83.11           H
ATOM    841 3HG1 VAL A  72      10.111   5.200 -19.920  1.00 83.11           H
ATOM    842  CG2 VAL A  72      11.943   6.452 -18.341  1.00 83.11           C
ATOM    843 1HG2 VAL A  72      12.654   6.775 -19.102  1.00 83.11           H
ATOM    844 2HG2 VAL A  72      12.226   6.875 -17.377  1.00 83.11           H
ATOM    845 3HG2 VAL A  72      11.948   5.364 -18.277  1.00 83.11           H
ATOM    846  HN  VAL A  72      10.751   8.397 -16.750  1.00 83.11           H
ATOM    847  N   TYR A  73       8.150   8.965 -18.561  1.00 79.38           N
ATOM    848  CA  TYR A  73       6.825   9.374 -18.994  1.00 79.38           C
ATOM    849  C   TYR A  73       6.783  10.875 -19.287  1.00 79.38           C
ATOM    850  O   TYR A  73       6.064  11.317 -20.182  1.00 79.38           O
ATOM    851  HA  TYR A  73       6.586   8.827 -19.906  1.00 79.38           H
ATOM    852  CB  TYR A  73       5.885   9.067 -17.826  1.00 79.38           C
ATOM    853 1HB  TYR A  73       6.446   9.140 -16.894  1.00 79.38           H
ATOM    854 2HB  TYR A  73       5.107   9.829 -17.790  1.00 79.38           H
ATOM    855  CG  TYR A  73       5.227   7.688 -17.903  1.00 79.38           C
ATOM    856  CD1 TYR A  73       4.321   7.411 -18.906  1.00 79.38           C
ATOM    857  HD1 TYR A  73       4.076   8.174 -19.645  1.00 79.38           H
ATOM    858  CD2 TYR A  73       5.538   6.722 -16.968  1.00 79.38           C
ATOM    859  HD2 TYR A  73       6.253   6.942 -16.175  1.00 79.38           H
ATOM    860  CE1 TYR A  73       3.701   6.113 -18.978  1.00 79.38           C
ATOM    861  HE1 TYR A  73       2.985   5.881 -19.766  1.00 79.38           H
ATOM    862  CE2 TYR A  73       4.918   5.425 -17.039  1.00 79.38           C
ATOM    863  HE2 TYR A  73       5.155   4.652 -16.308  1.00 79.38           H
ATOM    864  CZ  TYR A  73       4.031   5.184 -18.041  1.00 79.38           C
ATOM    865  OH  TYR A  73       3.445   3.958 -18.109  1.00 79.38           O
ATOM    866  HH  TYR A  73       2.890   3.890 -18.938  1.00 79.38           H
ATOM    867  HN  TYR A  73       8.212   8.680 -17.604  1.00 79.38           H
ATOM    868  N   TRP A  74       7.562  11.618 -18.515  1.00 70.50           N
ATOM    869  CA  TRP A  74       7.556  13.067 -18.619  1.00 70.50           C
ATOM    870  C   TRP A  74       8.133  13.445 -19.985  1.00 70.50           C
ATOM    871  O   TRP A  74       7.529  14.221 -20.725  1.00 70.50           O
ATOM    872  HA  TRP A  74       6.521  13.402 -18.546  1.00 70.50           H
ATOM    873  CB  TRP A  74       8.314  13.704 -17.453  1.00 70.50           C
ATOM    874 1HB  TRP A  74       7.934  13.293 -16.518  1.00 70.50           H
ATOM    875 2HB  TRP A  74       9.366  13.424 -17.521  1.00 70.50           H
ATOM    876  CG  TRP A  74       8.211  15.230 -17.403  1.00 70.50           C
ATOM    877  CD1 TRP A  74       8.825  16.125 -18.189  1.00 70.50           C
ATOM    878  HD1 TRP A  74       9.505  15.865 -18.999  1.00 70.50           H
ATOM    879  CD2 TRP A  74       7.417  16.008 -16.482  1.00 70.50           C
ATOM    880  NE1 TRP A  74       8.486  17.418 -17.843  1.00 70.50           N
ATOM    881  HE1 TRP A  74       8.816  18.253 -18.282  1.00 70.50           H
ATOM    882  CE2 TRP A  74       7.603  17.344 -16.772  1.00 70.50           C
ATOM    883  CE3 TRP A  74       6.570  15.596 -15.438  1.00 70.50           C
ATOM    884  HE3 TRP A  74       6.407  14.547 -15.189  1.00 70.50           H
ATOM    885  CZ2 TRP A  74       6.976  18.377 -16.065  1.00 70.50           C
ATOM    886  HZ2 TRP A  74       7.140  19.425 -16.314  1.00 70.50           H
ATOM    887  CZ3 TRP A  74       5.951  16.640 -14.741  1.00 70.50           C
ATOM    888  HZ3 TRP A  74       5.284  16.376 -13.920  1.00 70.50           H
ATOM    889  CH2 TRP A  74       6.128  17.990 -15.020  1.00 70.50           C
ATOM    890  HH2 TRP A  74       5.609  18.744 -14.429  1.00 70.50           H
ATOM    891  HN  TRP A  74       8.188  11.246 -17.829  1.00 70.50           H
ATOM    892  N   TYR A  75       9.294  12.880 -20.279  1.00 68.91           N
ATOM    893  CA  TYR A  75      10.109  13.370 -21.377  1.00 68.91           C
ATOM    894  C   TYR A  75       9.761  12.651 -22.682  1.00 68.91           C
ATOM    895  O   TYR A  75       9.788  13.255 -23.753  1.00 68.91           O
ATOM    896  HA  TYR A  75       9.911  14.436 -21.493  1.00 68.91           H
ATOM    897  CB  TYR A  75      11.558  13.049 -21.003  1.00 68.91           C
ATOM    898 1HB  TYR A  75      11.563  12.432 -20.105  1.00 68.91           H
ATOM    899 2HB  TYR A  75      12.005  12.456 -21.800  1.00 68.91           H
ATOM    900  CG  TYR A  75      12.426  14.285 -20.759  1.00 68.91           C
ATOM    901  CD1 TYR A  75      13.076  14.892 -21.814  1.00 68.91           C
ATOM    902  HD1 TYR A  75      12.971  14.490 -22.822  1.00 68.91           H
ATOM    903  CD2 TYR A  75      12.559  14.794 -19.482  1.00 68.91           C
ATOM    904  HD2 TYR A  75      12.046  14.315 -18.649  1.00 68.91           H
ATOM    905  CE1 TYR A  75      13.893  16.055 -21.584  1.00 68.91           C
ATOM    906  HE1 TYR A  75      14.411  16.544 -22.409  1.00 68.91           H
ATOM    907  CE2 TYR A  75      13.376  15.957 -19.252  1.00 68.91           C
ATOM    908  HE2 TYR A  75      13.489  16.369 -18.250  1.00 68.91           H
ATOM    909  CZ  TYR A  75      14.002  16.531 -20.315  1.00 68.91           C
ATOM    910  OH  TYR A  75      14.773  17.629 -20.097  1.00 68.91           O
ATOM    911  HH  TYR A  75      15.169  17.945 -20.960  1.00 68.91           H
ATOM    912  HN  TYR A  75       9.679  12.102 -19.781  1.00 68.91           H
ATOM    913  N   CYS A  76       9.442  11.372 -22.549  1.00 67.23           N
ATOM    914  CA  CYS A  76       9.471  10.471 -23.688  1.00 67.23           C
ATOM    915  C   CYS A  76       8.040  10.015 -23.977  1.00 67.23           C
ATOM    916  O   CYS A  76       7.478  10.344 -25.021  1.00 67.23           O
ATOM    917  HA  CYS A  76       9.873  11.040 -24.527  1.00 67.23           H
ATOM    918  CB  CYS A  76      10.410   9.287 -23.449  1.00 67.23           C
ATOM    919 1HB  CYS A  76      11.355   9.639 -23.035  1.00 67.23           H
ATOM    920 2HB  CYS A  76       9.974   8.609 -22.715  1.00 67.23           H
ATOM    921  SG  CYS A  76      10.710   8.398 -25.020  1.00 67.23           S
ATOM    922  HG  CYS A  76       9.507   7.834 -25.092  1.00 67.23           H
ATOM    923  HN  CYS A  76       9.168  10.951 -21.684  1.00 67.23           H
ATOM    924  N   THR A  77       7.490   9.265 -23.033  1.00 59.56           N
ATOM    925  CA  THR A  77       6.279   8.505 -23.292  1.00 59.56           C
ATOM    926  C   THR A  77       5.106   9.448 -23.568  1.00 59.56           C
ATOM    927  O   THR A  77       4.309   9.204 -24.472  1.00 59.56           O
ATOM    928  HA  THR A  77       6.432   7.912 -24.194  1.00 59.56           H
ATOM    929  CB  THR A  77       6.042   7.572 -22.103  1.00 59.56           C
ATOM    930  HB  THR A  77       5.720   8.134 -21.226  1.00 59.56           H
ATOM    931  OG1 THR A  77       7.273   6.868 -21.964  1.00 59.56           O
ATOM    932  HG1 THR A  77       7.354   6.175 -22.680  1.00 59.56           H
ATOM    933  CG2 THR A  77       5.019   6.477 -22.411  1.00 59.56           C
ATOM    934 1HG2 THR A  77       5.374   5.873 -23.246  1.00 59.56           H
ATOM    935 2HG2 THR A  77       4.065   6.935 -22.674  1.00 59.56           H
ATOM    936 3HG2 THR A  77       4.889   5.844 -21.534  1.00 59.56           H
ATOM    937  HN  THR A  77       7.857   9.172 -22.108  1.00 59.56           H
ATOM    938  N   ARG A  78       5.039  10.505 -22.772  1.00 54.05           N
ATOM    939  CA  ARG A  78       3.807  11.263 -22.638  1.00 54.05           C
ATOM    940  C   ARG A  78       2.625  10.320 -22.405  1.00 54.05           C
ATOM    941  O   ARG A  78       2.606   9.204 -22.921  1.00 54.05           O
ATOM    942  HA  ARG A  78       3.969  11.909 -21.775  1.00 54.05           H
ATOM    943  CB  ARG A  78       3.539  12.105 -23.887  1.00 54.05           C
ATOM    944 1HB  ARG A  78       3.501  11.459 -24.764  1.00 54.05           H
ATOM    945 2HB  ARG A  78       2.565  12.587 -23.804  1.00 54.05           H
ATOM    946  CG  ARG A  78       4.625  13.166 -24.076  1.00 54.05           C
ATOM    947 1HG  ARG A  78       4.743  13.738 -23.156  1.00 54.05           H
ATOM    948 2HG  ARG A  78       5.581  12.683 -24.275  1.00 54.05           H
ATOM    949  CD  ARG A  78       4.274  14.110 -25.228  1.00 54.05           C
ATOM    950 1HD  ARG A  78       4.207  13.550 -26.160  1.00 54.05           H
ATOM    951 2HD  ARG A  78       3.297  14.561 -25.055  1.00 54.05           H
ATOM    952  NE  ARG A  78       5.304  15.167 -25.347  1.00 54.05           N
ATOM    953  HE  ARG A  78       6.129  15.083 -24.788  1.00 54.05           H
ATOM    954  CZ  ARG A  78       5.199  16.229 -26.158  1.00 54.05           C
ATOM    955  NH1 ARG A  78       4.116  16.392 -26.929  1.00 54.05           N
ATOM    956 1HH1 ARG A  78       3.377  15.719 -26.903  1.00 54.05           H
ATOM    957 2HH1 ARG A  78       4.046  17.188 -27.531  1.00 54.05           H
ATOM    958  NH2 ARG A  78       6.195  17.126 -26.185  1.00 54.05           N
ATOM    959 1HH2 ARG A  78       6.133  17.924 -26.784  1.00 54.05           H
ATOM    960 2HH2 ARG A  78       7.000  16.997 -25.606  1.00 54.05           H
ATOM    961  HN  ARG A  78       5.805  10.843 -22.226  1.00 54.05           H
ATOM    962  N   VAL A  79       1.668  10.803 -21.626  1.00 69.55           N
ATOM    963  CA  VAL A  79       0.493  10.011 -21.306  1.00 69.55           C
ATOM    964  C   VAL A  79      -0.456  10.006 -22.507  1.00 69.55           C
ATOM    965  O   VAL A  79      -1.188  10.970 -22.728  1.00 69.55           O
ATOM    966  HA  VAL A  79       0.825   8.990 -21.118  1.00 69.55           H
ATOM    967  CB  VAL A  79      -0.163  10.539 -20.028  1.00 69.55           C
ATOM    968  HB  VAL A  79      -0.518  11.550 -20.227  1.00 69.55           H
ATOM    969  CG1 VAL A  79      -1.370   9.684 -19.638  1.00 69.55           C
ATOM    970 1HG1 VAL A  79      -2.106   9.705 -20.442  1.00 69.55           H
ATOM    971 2HG1 VAL A  79      -1.048   8.657 -19.467  1.00 69.55           H
ATOM    972 3HG1 VAL A  79      -1.817  10.082 -18.726  1.00 69.55           H
ATOM    973  CG2 VAL A  79       0.850  10.613 -18.884  1.00 69.55           C
ATOM    974 1HG2 VAL A  79       1.249   9.618 -18.686  1.00 69.55           H
ATOM    975 2HG2 VAL A  79       1.664  11.283 -19.162  1.00 69.55           H
ATOM    976 3HG2 VAL A  79       0.358  10.992 -17.988  1.00 69.55           H
ATOM    977  HN  VAL A  79       1.687  11.715 -21.218  1.00 69.55           H
ATOM    978  N   LYS A  80      -0.413   8.910 -23.250  1.00 63.81           N
ATOM    979  CA  LYS A  80      -1.198   8.801 -24.468  1.00 63.81           C
ATOM    980  C   LYS A  80      -2.420   7.919 -24.205  1.00 63.81           C
ATOM    981  O   LYS A  80      -3.452   8.071 -24.857  1.00 63.81           O
ATOM    982  HA  LYS A  80      -1.544   9.802 -24.725  1.00 63.81           H
ATOM    983  CB  LYS A  80      -0.325   8.313 -25.626  1.00 63.81           C
ATOM    984 1HB  LYS A  80       0.205   7.407 -25.330  1.00 63.81           H
ATOM    985 2HB  LYS A  80      -0.955   8.049 -26.475  1.00 63.81           H
ATOM    986  CG  LYS A  80       0.681   9.386 -26.045  1.00 63.81           C
ATOM    987 1HG  LYS A  80       0.153  10.306 -26.297  1.00 63.81           H
ATOM    988 2HG  LYS A  80       1.341   9.617 -25.208  1.00 63.81           H
ATOM    989  CD  LYS A  80       1.511   8.922 -27.243  1.00 63.81           C
ATOM    990 1HD  LYS A  80       2.031   7.997 -26.994  1.00 63.81           H
ATOM    991 2HD  LYS A  80       0.852   8.701 -28.083  1.00 63.81           H
ATOM    992  CE  LYS A  80       2.527   9.990 -27.653  1.00 63.81           C
ATOM    993 1HE  LYS A  80       2.009  10.914 -27.910  1.00 63.81           H
ATOM    994 2HE  LYS A  80       3.185  10.217 -26.814  1.00 63.81           H
ATOM    995  NZ  LYS A  80       3.329   9.527 -28.808  1.00 63.81           N
ATOM    996 1HZ  LYS A  80       3.993  10.247 -29.069  1.00 63.81           H
ATOM    997 2HZ  LYS A  80       3.829   8.682 -28.554  1.00 63.81           H
ATOM    998 3HZ  LYS A  80       2.714   9.334 -29.591  1.00 63.81           H
ATOM    999  HN  LYS A  80       0.143   8.108 -23.033  1.00 63.81           H
ATOM   1000  N   THR A  81      -2.264   7.016 -23.248  1.00 74.54           N
ATOM   1001  CA  THR A  81      -3.295   6.031 -22.973  1.00 74.54           C
ATOM   1002  C   THR A  81      -3.758   6.135 -21.518  1.00 74.54           C
ATOM   1003  O   THR A  81      -3.078   6.736 -20.688  1.00 74.54           O
ATOM   1004  HA  THR A  81      -4.159   6.253 -23.600  1.00 74.54           H
ATOM   1005  CB  THR A  81      -2.741   4.652 -23.337  1.00 74.54           C
ATOM   1006  HB  THR A  81      -3.542   3.915 -23.401  1.00 74.54           H
ATOM   1007  OG1 THR A  81      -1.753   4.401 -22.341  1.00 74.54           O
ATOM   1008  HG1 THR A  81      -1.507   3.432 -22.340  1.00 74.54           H
ATOM   1009  CG2 THR A  81      -1.953   4.665 -24.648  1.00 74.54           C
ATOM   1010 1HG2 THR A  81      -1.112   5.352 -24.560  1.00 74.54           H
ATOM   1011 2HG2 THR A  81      -2.604   4.990 -25.460  1.00 74.54           H
ATOM   1012 3HG2 THR A  81      -1.582   3.662 -24.859  1.00 74.54           H
ATOM   1013  HN  THR A  81      -1.452   6.952 -22.667  1.00 74.54           H
ATOM   1014  N   MET A  82      -4.912   5.541 -21.254  1.00 75.00           N
ATOM   1015  CA  MET A  82      -5.453   5.522 -19.905  1.00 75.00           C
ATOM   1016  C   MET A  82      -4.521   4.773 -18.951  1.00 75.00           C
ATOM   1017  O   MET A  82      -4.342   5.181 -17.804  1.00 75.00           O
ATOM   1018  HA  MET A  82      -5.528   6.567 -19.605  1.00 75.00           H
ATOM   1019  CB  MET A  82      -6.825   4.845 -19.914  1.00 75.00           C
ATOM   1020 1HB  MET A  82      -7.388   5.167 -20.791  1.00 75.00           H
ATOM   1021 2HB  MET A  82      -6.702   3.765 -19.994  1.00 75.00           H
ATOM   1022  CG  MET A  82      -7.611   5.181 -18.645  1.00 75.00           C
ATOM   1023 1HG  MET A  82      -7.150   4.699 -17.784  1.00 75.00           H
ATOM   1024 2HG  MET A  82      -7.581   6.256 -18.463  1.00 75.00           H
ATOM   1025  SD  MET A  82      -9.303   4.639 -18.813  1.00 75.00           S
ATOM   1026  CE  MET A  82      -9.988   5.285 -17.297  1.00 75.00           C
ATOM   1027 1HE  MET A  82      -9.465   4.847 -16.446  1.00 75.00           H
ATOM   1028 2HE  MET A  82      -9.870   6.369 -17.277  1.00 75.00           H
ATOM   1029 3HE  MET A  82     -11.047   5.034 -17.240  1.00 75.00           H
ATOM   1030  HN  MET A  82      -5.474   5.078 -21.940  1.00 75.00           H
ATOM   1031  N   THR A  83      -3.951   3.690 -19.459  1.00 76.25           N
ATOM   1032  CA  THR A  83      -3.019   2.897 -18.676  1.00 76.25           C
ATOM   1033  C   THR A  83      -1.815   3.745 -18.261  1.00 76.25           C
ATOM   1034  O   THR A  83      -1.362   3.670 -17.120  1.00 76.25           O
ATOM   1035  HA  THR A  83      -3.520   2.583 -17.761  1.00 76.25           H
ATOM   1036  CB  THR A  83      -2.639   1.665 -19.500  1.00 76.25           C
ATOM   1037  HB  THR A  83      -1.885   1.913 -20.246  1.00 76.25           H
ATOM   1038  OG1 THR A  83      -3.882   1.194 -20.013  1.00 76.25           O
ATOM   1039  HG1 THR A  83      -4.579   1.219 -19.297  1.00 76.25           H
ATOM   1040  CG2 THR A  83      -2.135   0.512 -18.629  1.00 76.25           C
ATOM   1041 1HG2 THR A  83      -2.915   0.219 -17.927  1.00 76.25           H
ATOM   1042 2HG2 THR A  83      -1.251   0.833 -18.078  1.00 76.25           H
ATOM   1043 3HG2 THR A  83      -1.879  -0.337 -19.263  1.00 76.25           H
ATOM   1044  HN  THR A  83      -4.117   3.354 -20.386  1.00 76.25           H
ATOM   1045  N   ASP A  84      -1.331   4.533 -19.210  1.00 78.72           N
ATOM   1046  CA  ASP A  84      -0.163   5.364 -18.970  1.00 78.72           C
ATOM   1047  C   ASP A  84      -0.453   6.321 -17.812  1.00 78.72           C
ATOM   1048  O   ASP A  84       0.424   6.595 -16.995  1.00 78.72           O
ATOM   1049  HA  ASP A  84       0.643   4.666 -18.742  1.00 78.72           H
ATOM   1050  CB  ASP A  84       0.179   6.203 -20.203  1.00 78.72           C
ATOM   1051 1HB  ASP A  84      -0.661   6.851 -20.451  1.00 78.72           H
ATOM   1052 2HB  ASP A  84       1.027   6.851 -19.982  1.00 78.72           H
ATOM   1053  CG  ASP A  84       0.511   5.309 -21.399  1.00 78.72           C
ATOM   1054  OD1 ASP A  84       1.077   4.221 -21.155  1.00 78.72           O
ATOM   1055  OD2 ASP A  84       0.192   5.734 -22.531  1.00 78.72           O
ATOM   1056  HN  ASP A  84      -1.722   4.609 -20.127  1.00 78.72           H
ATOM   1057  N   MET A  85      -1.686   6.803 -17.779  1.00 84.05           N
ATOM   1058  CA  MET A  85      -2.093   7.750 -16.755  1.00 84.05           C
ATOM   1059  C   MET A  85      -2.019   7.117 -15.363  1.00 84.05           C
ATOM   1060  O   MET A  85      -1.493   7.722 -14.430  1.00 84.05           O
ATOM   1061  HA  MET A  85      -1.387   8.577 -16.823  1.00 84.05           H
ATOM   1062  CB  MET A  85      -3.524   8.215 -17.028  1.00 84.05           C
ATOM   1063 1HB  MET A  85      -3.615   8.533 -18.067  1.00 84.05           H
ATOM   1064 2HB  MET A  85      -4.214   7.383 -16.888  1.00 84.05           H
ATOM   1065  CG  MET A  85      -3.913   9.369 -16.101  1.00 84.05           C
ATOM   1066 1HG  MET A  85      -4.985   9.554 -16.167  1.00 84.05           H
ATOM   1067 2HG  MET A  85      -3.698   9.102 -15.066  1.00 84.05           H
ATOM   1068  SD  MET A  85      -3.012  10.843 -16.550  1.00 84.05           S
ATOM   1069  CE  MET A  85      -3.510  11.927 -15.223  1.00 84.05           C
ATOM   1070 1HE  MET A  85      -4.593  12.048 -15.239  1.00 84.05           H
ATOM   1071 2HE  MET A  85      -3.207  11.496 -14.268  1.00 84.05           H
ATOM   1072 3HE  MET A  85      -3.034  12.899 -15.350  1.00 84.05           H
ATOM   1073  HN  MET A  85      -2.400   6.558 -18.435  1.00 84.05           H
ATOM   1074  N   PHE A  86      -2.553   5.909 -15.268  1.00 87.29           N
ATOM   1075  CA  PHE A  86      -2.601   5.209 -13.996  1.00 87.29           C
ATOM   1076  C   PHE A  86      -1.198   4.797 -13.544  1.00 87.29           C
ATOM   1077  O   PHE A  86      -0.877   4.869 -12.359  1.00 87.29           O
ATOM   1078  HA  PHE A  86      -3.028   5.896 -13.265  1.00 87.29           H
ATOM   1079  CB  PHE A  86      -3.446   3.952 -14.207  1.00 87.29           C
ATOM   1080 1HB  PHE A  86      -3.032   3.385 -15.042  1.00 87.29           H
ATOM   1081 2HB  PHE A  86      -3.367   3.320 -13.323  1.00 87.29           H
ATOM   1082  CG  PHE A  86      -4.923   4.234 -14.484  1.00 87.29           C
ATOM   1083  CD1 PHE A  86      -5.579   5.188 -13.770  1.00 87.29           C
ATOM   1084  HD1 PHE A  86      -5.051   5.751 -13.000  1.00 87.29           H
ATOM   1085  CD2 PHE A  86      -5.582   3.531 -15.445  1.00 87.29           C
ATOM   1086  HD2 PHE A  86      -5.057   2.767 -16.017  1.00 87.29           H
ATOM   1087  CE1 PHE A  86      -6.951   5.450 -14.027  1.00 87.29           C
ATOM   1088  HE1 PHE A  86      -7.476   6.215 -13.454  1.00 87.29           H
ATOM   1089  CE2 PHE A  86      -6.954   3.794 -15.702  1.00 87.29           C
ATOM   1090  HE2 PHE A  86      -7.481   3.230 -16.471  1.00 87.29           H
ATOM   1091  CZ  PHE A  86      -7.609   4.747 -14.987  1.00 87.29           C
ATOM   1092  HZ  PHE A  86      -8.662   4.949 -15.185  1.00 87.29           H
ATOM   1093  HN  PHE A  86      -2.949   5.410 -16.040  1.00 87.29           H
ATOM   1094  N   LEU A  87      -0.399   4.375 -14.513  1.00 82.35           N
ATOM   1095  CA  LEU A  87       0.944   3.902 -14.224  1.00 82.35           C
ATOM   1096  C   LEU A  87       1.787   5.065 -13.698  1.00 82.35           C
ATOM   1097  O   LEU A  87       2.632   4.878 -12.824  1.00 82.35           O
ATOM   1098  HA  LEU A  87       0.863   3.151 -13.438  1.00 82.35           H
ATOM   1099  CB  LEU A  87       1.545   3.211 -15.450  1.00 82.35           C
ATOM   1100 1HB  LEU A  87       1.435   3.876 -16.307  1.00 82.35           H
ATOM   1101 2HB  LEU A  87       2.614   3.082 -15.281  1.00 82.35           H
ATOM   1102  CG  LEU A  87       0.946   1.851 -15.814  1.00 82.35           C
ATOM   1103  HG  LEU A  87      -0.122   1.984 -15.989  1.00 82.35           H
ATOM   1104  CD1 LEU A  87       1.553   1.315 -17.112  1.00 82.35           C
ATOM   1105 1HD1 LEU A  87       1.351   2.015 -17.924  1.00 82.35           H
ATOM   1106 2HD1 LEU A  87       2.630   1.202 -16.990  1.00 82.35           H
ATOM   1107 3HD1 LEU A  87       1.110   0.348 -17.348  1.00 82.35           H
ATOM   1108  CD2 LEU A  87       1.095   0.859 -14.659  1.00 82.35           C
ATOM   1109 1HD2 LEU A  87       2.152   0.725 -14.429  1.00 82.35           H
ATOM   1110 2HD2 LEU A  87       0.578   1.244 -13.780  1.00 82.35           H
ATOM   1111 3HD2 LEU A  87       0.662  -0.099 -14.945  1.00 82.35           H
ATOM   1112  HN  LEU A  87      -0.656   4.352 -15.480  1.00 82.35           H
ATOM   1113  N   LEU A  88       1.527   6.240 -14.252  1.00 87.70           N
ATOM   1114  CA  LEU A  88       2.232   7.439 -13.830  1.00 87.70           C
ATOM   1115  C   LEU A  88       1.865   7.756 -12.379  1.00 87.70           C
ATOM   1116  O   LEU A  88       2.744   7.977 -11.547  1.00 87.70           O
ATOM   1117  HA  LEU A  88       3.300   7.224 -13.877  1.00 87.70           H
ATOM   1118  CB  LEU A  88       1.959   8.590 -14.799  1.00 87.70           C
ATOM   1119 1HB  LEU A  88       2.331   8.307 -15.784  1.00 87.70           H
ATOM   1120 2HB  LEU A  88       0.880   8.714 -14.891  1.00 87.70           H
ATOM   1121  CG  LEU A  88       2.569   9.942 -14.424  1.00 87.70           C
ATOM   1122  HG  LEU A  88       2.208  10.217 -13.433  1.00 87.70           H
ATOM   1123  CD1 LEU A  88       4.094   9.851 -14.340  1.00 87.70           C
ATOM   1124 1HD1 LEU A  88       4.373   9.119 -13.582  1.00 87.70           H
ATOM   1125 2HD1 LEU A  88       4.493   9.543 -15.306  1.00 87.70           H
ATOM   1126 3HD1 LEU A  88       4.502  10.825 -14.072  1.00 87.70           H
ATOM   1127  CD2 LEU A  88       2.113  11.037 -15.390  1.00 87.70           C
ATOM   1128 1HD2 LEU A  88       2.425  10.782 -16.403  1.00 87.70           H
ATOM   1129 2HD2 LEU A  88       1.027  11.122 -15.356  1.00 87.70           H
ATOM   1130 3HD2 LEU A  88       2.561  11.987 -15.101  1.00 87.70           H
ATOM   1131  HN  LEU A  88       0.852   6.380 -14.976  1.00 87.70           H
ATOM   1132  N   ASN A  89       0.566   7.769 -12.120  1.00 89.79           N
ATOM   1133  CA  ASN A  89       0.069   8.132 -10.804  1.00 89.79           C
ATOM   1134  C   ASN A  89       0.520   7.082  -9.786  1.00 89.79           C
ATOM   1135  O   ASN A  89       0.757   7.403  -8.622  1.00 89.79           O
ATOM   1136  HA  ASN A  89       0.488   9.117 -10.600  1.00 89.79           H
ATOM   1137  CB  ASN A  89      -1.461   8.180 -10.786  1.00 89.79           C
ATOM   1138 1HB  ASN A  89      -1.861   7.348 -11.365  1.00 89.79           H
ATOM   1139 2HB  ASN A  89      -1.820   8.060  -9.764  1.00 89.79           H
ATOM   1140  CG  ASN A  89      -1.974   9.502 -11.361  1.00 89.79           C
ATOM   1141  OD1 ASN A  89      -2.154  10.485 -10.661  1.00 89.79           O
ATOM   1142  ND2 ASN A  89      -2.199   9.470 -12.672  1.00 89.79           N
ATOM   1143 1HD2 ASN A  89      -2.031   8.631 -13.188  1.00 89.79           H
ATOM   1144 2HD2 ASN A  89      -2.537  10.287 -13.141  1.00 89.79           H
ATOM   1145  HN  ASN A  89      -0.140   7.538 -12.789  1.00 89.79           H
ATOM   1146  N   LEU A  90       0.626   5.850 -10.262  1.00 87.69           N
ATOM   1147  CA  LEU A  90       1.074   4.757  -9.415  1.00 87.69           C
ATOM   1148  C   LEU A  90       2.510   5.026  -8.961  1.00 87.69           C
ATOM   1149  O   LEU A  90       2.837   4.849  -7.788  1.00 87.69           O
ATOM   1150  HA  LEU A  90       0.431   4.741  -8.536  1.00 87.69           H
ATOM   1151  CB  LEU A  90       0.896   3.417 -10.132  1.00 87.69           C
ATOM   1152 1HB  LEU A  90      -0.144   3.331 -10.446  1.00 87.69           H
ATOM   1153 2HB  LEU A  90       1.503   3.429 -11.037  1.00 87.69           H
ATOM   1154  CG  LEU A  90       1.260   2.171  -9.323  1.00 87.69           C
ATOM   1155  HG  LEU A  90       2.280   2.288  -8.956  1.00 87.69           H
ATOM   1156  CD1 LEU A  90       0.353   2.027  -8.100  1.00 87.69           C
ATOM   1157 1HD1 LEU A  90       0.463   2.902  -7.460  1.00 87.69           H
ATOM   1158 2HD1 LEU A  90      -0.684   1.942  -8.424  1.00 87.69           H
ATOM   1159 3HD1 LEU A  90       0.634   1.133  -7.543  1.00 87.69           H
ATOM   1160  CD2 LEU A  90       1.238   0.920 -10.204  1.00 87.69           C
ATOM   1161 1HD2 LEU A  90       0.240   0.787 -10.621  1.00 87.69           H
ATOM   1162 2HD2 LEU A  90       1.958   1.033 -11.014  1.00 87.69           H
ATOM   1163 3HD2 LEU A  90       1.501   0.048  -9.604  1.00 87.69           H
ATOM   1164  HN  LEU A  90       0.412   5.594 -11.204  1.00 87.69           H
ATOM   1165  N   ALA A  91       3.329   5.449  -9.912  1.00 91.43           N
ATOM   1166  CA  ALA A  91       4.731   5.708  -9.633  1.00 91.43           C
ATOM   1167  C   ALA A  91       4.843   6.870  -8.644  1.00 91.43           C
ATOM   1168  O   ALA A  91       5.697   6.857  -7.759  1.00 91.43           O
ATOM   1169  HA  ALA A  91       5.149   4.811  -9.175  1.00 91.43           H
ATOM   1170  CB  ALA A  91       5.471   5.983 -10.943  1.00 91.43           C
ATOM   1171 1HB  ALA A  91       5.385   5.116 -11.598  1.00 91.43           H
ATOM   1172 2HB  ALA A  91       5.032   6.853 -11.433  1.00 91.43           H
ATOM   1173 3HB  ALA A  91       6.523   6.177 -10.733  1.00 91.43           H
ATOM   1174  HN  ALA A  91       3.049   5.614 -10.858  1.00 91.43           H
ATOM   1175  N   ILE A  92       3.968   7.848  -8.829  1.00 91.06           N
ATOM   1176  CA  ILE A  92       3.951   9.011  -7.957  1.00 91.06           C
ATOM   1177  C   ILE A  92       3.600   8.571  -6.534  1.00 91.06           C
ATOM   1178  O   ILE A  92       4.258   8.973  -5.576  1.00 91.06           O
ATOM   1179  HA  ILE A  92       4.957   9.430  -7.951  1.00 91.06           H
ATOM   1180  CB  ILE A  92       3.017  10.086  -8.517  1.00 91.06           C
ATOM   1181  HB  ILE A  92       2.062   9.618  -8.757  1.00 91.06           H
ATOM   1182  CG1 ILE A  92       3.572  10.673  -9.816  1.00 91.06           C
ATOM   1183 1HG1 ILE A  92       4.439  11.295  -9.596  1.00 91.06           H
ATOM   1184 2HG1 ILE A  92       3.914   9.867 -10.466  1.00 91.06           H
ATOM   1185  CG2 ILE A  92       2.739  11.168  -7.472  1.00 91.06           C
ATOM   1186 1HG2 ILE A  92       2.269  10.718  -6.598  1.00 91.06           H
ATOM   1187 2HG2 ILE A  92       3.677  11.639  -7.178  1.00 91.06           H
ATOM   1188 3HG2 ILE A  92       2.072  11.920  -7.896  1.00 91.06           H
ATOM   1189  CD1 ILE A  92       2.511  11.504 -10.540  1.00 91.06           C
ATOM   1190 1HD1 ILE A  92       1.656  10.872 -10.779  1.00 91.06           H
ATOM   1191 2HD1 ILE A  92       2.189  12.322  -9.896  1.00 91.06           H
ATOM   1192 3HD1 ILE A  92       2.932  11.909 -11.460  1.00 91.06           H
ATOM   1193  HN  ILE A  92       3.282   7.855  -9.556  1.00 91.06           H
ATOM   1194  N   ALA A  93       2.563   7.751  -6.442  1.00 92.61           N
ATOM   1195  CA  ALA A  93       2.062   7.322  -5.147  1.00 92.61           C
ATOM   1196  C   ALA A  93       3.167   6.572  -4.400  1.00 92.61           C
ATOM   1197  O   ALA A  93       3.403   6.822  -3.219  1.00 92.61           O
ATOM   1198  HA  ALA A  93       1.795   8.215  -4.582  1.00 92.61           H
ATOM   1199  CB  ALA A  93       0.807   6.468  -5.342  1.00 92.61           C
ATOM   1200 1HB  ALA A  93       0.043   7.057  -5.851  1.00 92.61           H
ATOM   1201 2HB  ALA A  93       1.053   5.594  -5.945  1.00 92.61           H
ATOM   1202 3HB  ALA A  93       0.432   6.147  -4.371  1.00 92.61           H
ATOM   1203  HN  ALA A  93       2.070   7.382  -7.229  1.00 92.61           H
ATOM   1204  N   ASP A  94       3.815   5.667  -5.120  1.00 89.88           N
ATOM   1205  CA  ASP A  94       4.856   4.846  -4.527  1.00 89.88           C
ATOM   1206  C   ASP A  94       5.977   5.748  -4.007  1.00 89.88           C
ATOM   1207  O   ASP A  94       6.484   5.542  -2.905  1.00 89.88           O
ATOM   1208  HA  ASP A  94       4.364   4.291  -3.729  1.00 89.88           H
ATOM   1209  CB  ASP A  94       5.458   3.891  -5.559  1.00 89.88           C
ATOM   1210 1HB  ASP A  94       5.585   4.409  -6.510  1.00 89.88           H
ATOM   1211 2HB  ASP A  94       6.450   3.576  -5.234  1.00 89.88           H
ATOM   1212  CG  ASP A  94       4.567   2.663  -5.757  1.00 89.88           C
ATOM   1213  OD1 ASP A  94       3.888   2.291  -4.775  1.00 89.88           O
ATOM   1214  OD2 ASP A  94       4.584   2.125  -6.884  1.00 89.88           O
ATOM   1215  HN  ASP A  94       3.638   5.493  -6.088  1.00 89.88           H
ATOM   1216  N   LEU A  95       6.331   6.729  -4.824  1.00 90.60           N
ATOM   1217  CA  LEU A  95       7.442   7.608  -4.501  1.00 90.60           C
ATOM   1218  C   LEU A  95       7.133   8.357  -3.203  1.00 90.60           C
ATOM   1219  O   LEU A  95       8.000   8.499  -2.342  1.00 90.60           O
ATOM   1220  HA  LEU A  95       8.318   6.981  -4.337  1.00 90.60           H
ATOM   1221  CB  LEU A  95       7.758   8.528  -5.682  1.00 90.60           C
ATOM   1222 1HB  LEU A  95       7.870   7.915  -6.575  1.00 90.60           H
ATOM   1223 2HB  LEU A  95       6.900   9.180  -5.848  1.00 90.60           H
ATOM   1224  CG  LEU A  95       9.006   9.401  -5.536  1.00 90.60           C
ATOM   1225  HG  LEU A  95       8.937   9.942  -4.592  1.00 90.60           H
ATOM   1226  CD1 LEU A  95      10.271   8.543  -5.474  1.00 90.60           C
ATOM   1227 1HD1 LEU A  95      10.213   7.872  -4.617  1.00 90.60           H
ATOM   1228 2HD1 LEU A  95      10.359   7.958  -6.389  1.00 90.60           H
ATOM   1229 3HD1 LEU A  95      11.143   9.189  -5.370  1.00 90.60           H
ATOM   1230  CD2 LEU A  95       9.077  10.447  -6.651  1.00 90.60           C
ATOM   1231 1HD2 LEU A  95       9.112   9.945  -7.618  1.00 90.60           H
ATOM   1232 2HD2 LEU A  95       8.196  11.087  -6.606  1.00 90.60           H
ATOM   1233 3HD2 LEU A  95       9.974  11.053  -6.524  1.00 90.60           H
ATOM   1234  HN  LEU A  95       5.875   6.926  -5.692  1.00 90.60           H
ATOM   1235  N   LEU A  96       5.894   8.816  -3.103  1.00 87.76           N
ATOM   1236  CA  LEU A  96       5.475   9.593  -1.949  1.00 87.76           C
ATOM   1237  C   LEU A  96       5.639   8.748  -0.684  1.00 87.76           C
ATOM   1238  O   LEU A  96       6.090   9.247   0.346  1.00 87.76           O
ATOM   1239  HA  LEU A  96       6.139  10.455  -1.877  1.00 87.76           H
ATOM   1240  CB  LEU A  96       4.057  10.129  -2.150  1.00 87.76           C
ATOM   1241 1HB  LEU A  96       3.420   9.305  -2.473  1.00 87.76           H
ATOM   1242 2HB  LEU A  96       3.676  10.466  -1.186  1.00 87.76           H
ATOM   1243  CG  LEU A  96       3.909  11.275  -3.154  1.00 87.76           C
ATOM   1244  HG  LEU A  96       4.329  10.951  -4.106  1.00 87.76           H
ATOM   1245  CD1 LEU A  96       2.434  11.603  -3.398  1.00 87.76           C
ATOM   1246 1HD1 LEU A  96       1.928  10.723  -3.795  1.00 87.76           H
ATOM   1247 2HD1 LEU A  96       1.967  11.898  -2.459  1.00 87.76           H
ATOM   1248 3HD1 LEU A  96       2.358  12.420  -4.115  1.00 87.76           H
ATOM   1249  CD2 LEU A  96       4.702  12.503  -2.704  1.00 87.76           C
ATOM   1250 1HD2 LEU A  96       4.334  12.838  -1.734  1.00 87.76           H
ATOM   1251 2HD2 LEU A  96       5.758  12.244  -2.622  1.00 87.76           H
ATOM   1252 3HD2 LEU A  96       4.580  13.303  -3.435  1.00 87.76           H
ATOM   1253  HN  LEU A  96       5.185   8.666  -3.791  1.00 87.76           H
ATOM   1254  N   PHE A  97       5.265   7.483  -0.803  1.00 90.08           N
ATOM   1255  CA  PHE A  97       5.371   6.562   0.316  1.00 90.08           C
ATOM   1256  C   PHE A  97       6.833   6.348   0.714  1.00 90.08           C
ATOM   1257  O   PHE A  97       7.171   6.390   1.896  1.00 90.08           O
ATOM   1258  HA  PHE A  97       4.830   7.006   1.152  1.00 90.08           H
ATOM   1259  CB  PHE A  97       4.779   5.229  -0.144  1.00 90.08           C
ATOM   1260 1HB  PHE A  97       3.692   5.305  -0.141  1.00 90.08           H
ATOM   1261 2HB  PHE A  97       5.084   5.044  -1.174  1.00 90.08           H
ATOM   1262  CG  PHE A  97       5.194   4.034   0.717  1.00 90.08           C
ATOM   1263  CD1 PHE A  97       6.011   3.076   0.202  1.00 90.08           C
ATOM   1264  HD1 PHE A  97       6.370   3.160  -0.823  1.00 90.08           H
ATOM   1265  CD2 PHE A  97       4.746   3.929   1.997  1.00 90.08           C
ATOM   1266  HD2 PHE A  97       4.091   4.697   2.409  1.00 90.08           H
ATOM   1267  CE1 PHE A  97       6.396   1.967   1.001  1.00 90.08           C
ATOM   1268  HE1 PHE A  97       7.051   1.199   0.589  1.00 90.08           H
ATOM   1269  CE2 PHE A  97       5.131   2.821   2.796  1.00 90.08           C
ATOM   1270  HE2 PHE A  97       4.772   2.737   3.822  1.00 90.08           H
ATOM   1271  CZ  PHE A  97       5.948   1.863   2.281  1.00 90.08           C
ATOM   1272  HZ  PHE A  97       6.244   1.012   2.895  1.00 90.08           H
ATOM   1273  HN  PHE A  97       4.896   7.086  -1.643  1.00 90.08           H
ATOM   1274  N   LEU A  98       7.661   6.124  -0.296  1.00 93.04           N
ATOM   1275  CA  LEU A  98       9.032   5.707  -0.060  1.00 93.04           C
ATOM   1276  C   LEU A  98       9.752   6.777   0.763  1.00 93.04           C
ATOM   1277  O   LEU A  98      10.611   6.460   1.585  1.00 93.04           O
ATOM   1278  HA  LEU A  98       8.999   4.787   0.523  1.00 93.04           H
ATOM   1279  CB  LEU A  98       9.727   5.378  -1.383  1.00 93.04           C
ATOM   1280 1HB  LEU A  98       9.565   6.208  -2.072  1.00 93.04           H
ATOM   1281 2HB  LEU A  98      10.800   5.319  -1.202  1.00 93.04           H
ATOM   1282  CG  LEU A  98       9.282   4.087  -2.072  1.00 93.04           C
ATOM   1283  HG  LEU A  98       8.194   4.042  -2.043  1.00 93.04           H
ATOM   1284  CD1 LEU A  98       9.697   4.079  -3.545  1.00 93.04           C
ATOM   1285 1HD1 LEU A  98       9.236   4.925  -4.056  1.00 93.04           H
ATOM   1286 2HD1 LEU A  98      10.781   4.158  -3.617  1.00 93.04           H
ATOM   1287 3HD1 LEU A  98       9.368   3.150  -4.010  1.00 93.04           H
ATOM   1288  CD2 LEU A  98       9.804   2.858  -1.323  1.00 93.04           C
ATOM   1289 1HD2 LEU A  98      10.894   2.884  -1.299  1.00 93.04           H
ATOM   1290 2HD2 LEU A  98       9.418   2.863  -0.304  1.00 93.04           H
ATOM   1291 3HD2 LEU A  98       9.474   1.954  -1.834  1.00 93.04           H
ATOM   1292  HN  LEU A  98       7.408   6.223  -1.258  1.00 93.04           H
ATOM   1293  N   VAL A  99       9.375   8.023   0.514  1.00 90.09           N
ATOM   1294  CA  VAL A  99      10.004   9.144   1.191  1.00 90.09           C
ATOM   1295  C   VAL A  99       9.751   9.032   2.696  1.00 90.09           C
ATOM   1296  O   VAL A  99      10.462   9.640   3.496  1.00 90.09           O
ATOM   1297  HA  VAL A  99      11.076   9.079   1.010  1.00 90.09           H
ATOM   1298  CB  VAL A  99       9.502  10.462   0.598  1.00 90.09           C
ATOM   1299  HB  VAL A  99       8.413  10.457   0.643  1.00 90.09           H
ATOM   1300  CG1 VAL A  99      10.000  11.656   1.414  1.00 90.09           C
ATOM   1301 1HG1 VAL A  99       9.637  11.573   2.438  1.00 90.09           H
ATOM   1302 2HG1 VAL A  99      11.090  11.666   1.415  1.00 90.09           H
ATOM   1303 3HG1 VAL A  99       9.629  12.580   0.970  1.00 90.09           H
ATOM   1304  CG2 VAL A  99       9.911  10.592  -0.871  1.00 90.09           C
ATOM   1305 1HG2 VAL A  99      10.997  10.565  -0.949  1.00 90.09           H
ATOM   1306 2HG2 VAL A  99       9.484   9.767  -1.442  1.00 90.09           H
ATOM   1307 3HG2 VAL A  99       9.541  11.538  -1.268  1.00 90.09           H
ATOM   1308  HN  VAL A  99       8.657   8.270  -0.135  1.00 90.09           H
ATOM   1309  N   THR A 100       8.737   8.250   3.037  1.00 89.64           N
ATOM   1310  CA  THR A 100       8.348   8.093   4.428  1.00 89.64           C
ATOM   1311  C   THR A 100       9.184   7.000   5.096  1.00 89.64           C
ATOM   1312  O   THR A 100       9.287   6.953   6.321  1.00 89.64           O
ATOM   1313  HA  THR A 100       8.562   9.025   4.952  1.00 89.64           H
ATOM   1314  CB  THR A 100       6.843   7.818   4.470  1.00 89.64           C
ATOM   1315  HB  THR A 100       6.447   7.973   5.474  1.00 89.64           H
ATOM   1316  OG1 THR A 100       6.718   6.494   3.957  1.00 89.64           O
ATOM   1317  HG1 THR A 100       6.627   6.521   2.961  1.00 89.64           H
ATOM   1318  CG2 THR A 100       6.062   8.679   3.475  1.00 89.64           C
ATOM   1319 1HG2 THR A 100       6.413   8.474   2.464  1.00 89.64           H
ATOM   1320 2HG2 THR A 100       6.217   9.733   3.707  1.00 89.64           H
ATOM   1321 3HG2 THR A 100       5.000   8.443   3.546  1.00 89.64           H
ATOM   1322  HN  THR A 100       8.186   7.731   2.383  1.00 89.64           H
ATOM   1323  N   LEU A 101       9.762   6.148   4.261  1.00 92.45           N
ATOM   1324  CA  LEU A 101      10.418   4.948   4.751  1.00 92.45           C
ATOM   1325  C   LEU A 101      11.597   5.345   5.642  1.00 92.45           C
ATOM   1326  O   LEU A 101      11.829   4.729   6.682  1.00 92.45           O
ATOM   1327  HA  LEU A 101       9.694   4.405   5.358  1.00 92.45           H
ATOM   1328  CB  LEU A 101      10.807   4.036   3.586  1.00 92.45           C
ATOM   1329 1HB  LEU A 101      11.265   4.648   2.809  1.00 92.45           H
ATOM   1330 2HB  LEU A 101      11.570   3.340   3.935  1.00 92.45           H
ATOM   1331  CG  LEU A 101       9.669   3.230   2.957  1.00 92.45           C
ATOM   1332  HG  LEU A 101       8.945   3.930   2.540  1.00 92.45           H
ATOM   1333  CD1 LEU A 101      10.182   2.369   1.801  1.00 92.45           C
ATOM   1334 1HD1 LEU A 101      10.620   3.011   1.036  1.00 92.45           H
ATOM   1335 2HD1 LEU A 101      10.938   1.676   2.171  1.00 92.45           H
ATOM   1336 3HD1 LEU A 101       9.353   1.806   1.371  1.00 92.45           H
ATOM   1337  CD2 LEU A 101       8.939   2.397   4.012  1.00 92.45           C
ATOM   1338 1HD2 LEU A 101       9.640   1.706   4.479  1.00 92.45           H
ATOM   1339 2HD2 LEU A 101       8.520   3.058   4.771  1.00 92.45           H
ATOM   1340 3HD2 LEU A 101       8.135   1.834   3.537  1.00 92.45           H
ATOM   1341  HN  LEU A 101       9.786   6.268   3.268  1.00 92.45           H
ATOM   1342  N   PRO A 102      12.360   6.376   5.254  1.00 94.58           N
ATOM   1343  CA  PRO A 102      13.523   6.792   6.042  1.00 94.58           C
ATOM   1344  C   PRO A 102      13.173   7.042   7.499  1.00 94.58           C
ATOM   1345  O   PRO A 102      13.917   6.649   8.397  1.00 94.58           O
ATOM   1346  HA  PRO A 102      14.267   5.995   6.060  1.00 94.58           H
ATOM   1347  CB  PRO A 102      13.995   8.069   5.343  1.00 94.58           C
ATOM   1348 1HB  PRO A 102      13.544   8.957   5.785  1.00 94.58           H
ATOM   1349 2HB  PRO A 102      15.076   8.190   5.418  1.00 94.58           H
ATOM   1350  CG  PRO A 102      13.549   7.868   3.900  1.00 94.58           C
ATOM   1351 1HG  PRO A 102      13.492   8.812   3.359  1.00 94.58           H
ATOM   1352 2HG  PRO A 102      14.245   7.238   3.345  1.00 94.58           H
ATOM   1353  CD  PRO A 102      12.186   7.214   4.054  1.00 94.58           C
ATOM   1354 1HD  PRO A 102      11.396   7.953   4.193  1.00 94.58           H
ATOM   1355 2HD  PRO A 102      11.917   6.626   3.177  1.00 94.58           H
ATOM   1356  N   PHE A 103      12.039   7.697   7.698  1.00 93.15           N
ATOM   1357  CA  PHE A 103      11.607   8.055   9.039  1.00 93.15           C
ATOM   1358  C   PHE A 103      11.256   6.808   9.853  1.00 93.15           C
ATOM   1359  O   PHE A 103      11.580   6.725  11.037  1.00 93.15           O
ATOM   1360  HA  PHE A 103      12.435   8.578   9.517  1.00 93.15           H
ATOM   1361  CB  PHE A 103      10.354   8.921   8.888  1.00 93.15           C
ATOM   1362 1HB  PHE A 103       9.603   8.362   8.329  1.00 93.15           H
ATOM   1363 2HB  PHE A 103       9.937   9.113   9.877  1.00 93.15           H
ATOM   1364  CG  PHE A 103      10.601  10.257   8.186  1.00 93.15           C
ATOM   1365  CD1 PHE A 103      11.011  11.337   8.904  1.00 93.15           C
ATOM   1366  HD1 PHE A 103      11.164  11.250   9.980  1.00 93.15           H
ATOM   1367  CD2 PHE A 103      10.411  10.366   6.844  1.00 93.15           C
ATOM   1368  HD2 PHE A 103      10.082   9.500   6.269  1.00 93.15           H
ATOM   1369  CE1 PHE A 103      11.241  12.577   8.252  1.00 93.15           C
ATOM   1370  HE1 PHE A 103      11.570  13.443   8.828  1.00 93.15           H
ATOM   1371  CE2 PHE A 103      10.641  11.606   6.192  1.00 93.15           C
ATOM   1372  HE2 PHE A 103      10.488  11.693   5.116  1.00 93.15           H
ATOM   1373  CZ  PHE A 103      11.051  12.686   6.910  1.00 93.15           C
ATOM   1374  HZ  PHE A 103      11.227  13.638   6.410  1.00 93.15           H
ATOM   1375  HN  PHE A 103      11.421   7.982   6.965  1.00 93.15           H
ATOM   1376  N   TRP A 104      10.599   5.871   9.187  1.00 85.98           N
ATOM   1377  CA  TRP A 104      10.191   4.637   9.837  1.00 85.98           C
ATOM   1378  C   TRP A 104      11.455   3.856  10.203  1.00 85.98           C
ATOM   1379  O   TRP A 104      11.490   3.169  11.223  1.00 85.98           O
ATOM   1380  HA  TRP A 104       9.642   4.902  10.740  1.00 85.98           H
ATOM   1381  CB  TRP A 104       9.232   3.841   8.950  1.00 85.98           C
ATOM   1382 1HB  TRP A 104       9.660   3.760   7.951  1.00 85.98           H
ATOM   1383 2HB  TRP A 104       9.147   2.827   9.343  1.00 85.98           H
ATOM   1384  CG  TRP A 104       7.833   4.450   8.843  1.00 85.98           C
ATOM   1385  CD1 TRP A 104       7.165   4.792   7.732  1.00 85.98           C
ATOM   1386  HD1 TRP A 104       7.554   4.674   6.721  1.00 85.98           H
ATOM   1387  CD2 TRP A 104       6.951   4.777   9.937  1.00 85.98           C
ATOM   1388  NE1 TRP A 104       5.923   5.314   8.030  1.00 85.98           N
ATOM   1389  HE1 TRP A 104       5.244   5.640   7.372  1.00 85.98           H
ATOM   1390  CE2 TRP A 104       5.788   5.304   9.414  1.00 85.98           C
ATOM   1391  CE3 TRP A 104       7.130   4.631  11.324  1.00 85.98           C
ATOM   1392  HE3 TRP A 104       8.038   4.218  11.762  1.00 85.98           H
ATOM   1393  CZ2 TRP A 104       4.715   5.729  10.205  1.00 85.98           C
ATOM   1394  HZ2 TRP A 104       3.806   6.143   9.767  1.00 85.98           H
ATOM   1395  CZ3 TRP A 104       6.048   5.061  12.102  1.00 85.98           C
ATOM   1396  HZ3 TRP A 104       6.134   4.970  13.185  1.00 85.98           H
ATOM   1397  CH2 TRP A 104       4.871   5.594  11.590  1.00 85.98           C
ATOM   1398  HH2 TRP A 104       4.072   5.906  12.264  1.00 85.98           H
ATOM   1399  HN  TRP A 104      10.346   5.944   8.222  1.00 85.98           H
ATOM   1400  N   ALA A 105      12.461   3.987   9.351  1.00 94.88           N
ATOM   1401  CA  ALA A 105      13.714   3.281   9.559  1.00 94.88           C
ATOM   1402  C   ALA A 105      14.351   3.756  10.866  1.00 94.88           C
ATOM   1403  O   ALA A 105      14.789   2.942  11.679  1.00 94.88           O
ATOM   1404  HA  ALA A 105      13.487   2.218   9.640  1.00 94.88           H
ATOM   1405  CB  ALA A 105      14.628   3.498   8.352  1.00 94.88           C
ATOM   1406 1HB  ALA A 105      14.142   3.118   7.454  1.00 94.88           H
ATOM   1407 2HB  ALA A 105      14.827   4.564   8.233  1.00 94.88           H
ATOM   1408 3HB  ALA A 105      15.568   2.969   8.508  1.00 94.88           H
ATOM   1409  HN  ALA A 105      12.430   4.561   8.533  1.00 94.88           H
ATOM   1410  N   ILE A 106      14.383   5.070  11.028  1.00 91.66           N
ATOM   1411  CA  ILE A 106      14.977   5.663  12.215  1.00 91.66           C
ATOM   1412  C   ILE A 106      14.149   5.276  13.442  1.00 91.66           C
ATOM   1413  O   ILE A 106      14.701   4.899  14.474  1.00 91.66           O
ATOM   1414  HA  ILE A 106      15.976   5.243  12.326  1.00 91.66           H
ATOM   1415  CB  ILE A 106      15.139   7.174  12.034  1.00 91.66           C
ATOM   1416  HB  ILE A 106      14.186   7.582  11.695  1.00 91.66           H
ATOM   1417  CG1 ILE A 106      16.175   7.489  10.954  1.00 91.66           C
ATOM   1418 1HG1 ILE A 106      17.177   7.293  11.338  1.00 91.66           H
ATOM   1419 2HG1 ILE A 106      16.027   6.830  10.099  1.00 91.66           H
ATOM   1420  CG2 ILE A 106      15.473   7.852  13.365  1.00 91.66           C
ATOM   1421 1HG2 ILE A 106      14.669   7.670  14.077  1.00 91.66           H
ATOM   1422 2HG2 ILE A 106      16.405   7.445  13.756  1.00 91.66           H
ATOM   1423 3HG2 ILE A 106      15.583   8.925  13.208  1.00 91.66           H
ATOM   1424  CD1 ILE A 106      16.072   8.948  10.504  1.00 91.66           C
ATOM   1425 1HD1 ILE A 106      15.078   9.134  10.099  1.00 91.66           H
ATOM   1426 2HD1 ILE A 106      16.246   9.604  11.357  1.00 91.66           H
ATOM   1427 3HD1 ILE A 106      16.820   9.145   9.736  1.00 91.66           H
ATOM   1428  HN  ILE A 106      14.015   5.724  10.368  1.00 91.66           H
ATOM   1429  N   ALA A 107      12.837   5.383  13.289  1.00 92.76           N
ATOM   1430  CA  ALA A 107      11.932   5.139  14.399  1.00 92.76           C
ATOM   1431  C   ALA A 107      12.073   3.686  14.856  1.00 92.76           C
ATOM   1432  O   ALA A 107      11.991   3.396  16.049  1.00 92.76           O
ATOM   1433  HA  ALA A 107      12.223   5.798  15.216  1.00 92.76           H
ATOM   1434  CB  ALA A 107      10.502   5.480  13.976  1.00 92.76           C
ATOM   1435 1HB  ALA A 107      10.449   6.530  13.688  1.00 92.76           H
ATOM   1436 2HB  ALA A 107      10.214   4.857  13.129  1.00 92.76           H
ATOM   1437 3HB  ALA A 107       9.823   5.297  14.809  1.00 92.76           H
ATOM   1438  HN  ALA A 107      12.393   5.630  12.427  1.00 92.76           H
ATOM   1439  N   ALA A 108      12.283   2.810  13.884  1.00 92.19           N
ATOM   1440  CA  ALA A 108      12.388   1.389  14.167  1.00 92.19           C
ATOM   1441  C   ALA A 108      13.740   1.101  14.821  1.00 92.19           C
ATOM   1442  O   ALA A 108      13.859   0.185  15.634  1.00 92.19           O
ATOM   1443  HA  ALA A 108      11.593   1.130  14.867  1.00 92.19           H
ATOM   1444  CB  ALA A 108      12.184   0.595  12.875  1.00 92.19           C
ATOM   1445 1HB  ALA A 108      11.197   0.812  12.467  1.00 92.19           H
ATOM   1446 2HB  ALA A 108      12.948   0.878  12.151  1.00 92.19           H
ATOM   1447 3HB  ALA A 108      12.262  -0.471  13.088  1.00 92.19           H
ATOM   1448  HN  ALA A 108      12.382   3.058  12.921  1.00 92.19           H
ATOM   1449  N   ALA A 109      14.727   1.900  14.442  1.00 90.87           N
ATOM   1450  CA  ALA A 109      16.090   1.672  14.891  1.00 90.87           C
ATOM   1451  C   ALA A 109      16.189   1.984  16.386  1.00 90.87           C
ATOM   1452  O   ALA A 109      16.916   1.314  17.117  1.00 90.87           O
ATOM   1453  HA  ALA A 109      16.319   0.618  14.733  1.00 90.87           H
ATOM   1454  CB  ALA A 109      17.052   2.517  14.054  1.00 90.87           C
ATOM   1455 1HB  ALA A 109      16.964   2.236  13.005  1.00 90.87           H
ATOM   1456 2HB  ALA A 109      16.803   3.572  14.170  1.00 90.87           H
ATOM   1457 3HB  ALA A 109      18.074   2.345  14.392  1.00 90.87           H
ATOM   1458  HN  ALA A 109      14.607   2.690  13.840  1.00 90.87           H
ATOM   1459  N   ASP A 110      15.446   3.003  16.795  1.00 82.38           N
ATOM   1460  CA  ASP A 110      15.579   3.532  18.142  1.00 82.38           C
ATOM   1461  C   ASP A 110      14.214   4.020  18.630  1.00 82.38           C
ATOM   1462  O   ASP A 110      13.450   3.254  19.215  1.00 82.38           O
ATOM   1463  HA  ASP A 110      15.964   2.704  18.738  1.00 82.38           H
ATOM   1464  CB  ASP A 110      16.545   4.718  18.174  1.00 82.38           C
ATOM   1465 1HB  ASP A 110      17.476   4.448  17.676  1.00 82.38           H
ATOM   1466 2HB  ASP A 110      16.119   5.554  17.621  1.00 82.38           H
ATOM   1467  CG  ASP A 110      16.837   5.148  19.614  1.00 82.38           C
ATOM   1468  OD1 ASP A 110      16.460   4.378  20.523  1.00 82.38           O
ATOM   1469  OD2 ASP A 110      17.431   6.236  19.771  1.00 82.38           O
ATOM   1470  HN  ASP A 110      14.765   3.463  16.226  1.00 82.38           H
ATOM   1471  N   GLN A 111      13.950   5.293  18.373  1.00 85.17           N
ATOM   1472  CA  GLN A 111      12.699   5.898  18.798  1.00 85.17           C
ATOM   1473  C   GLN A 111      12.295   7.015  17.833  1.00 85.17           C
ATOM   1474  O   GLN A 111      13.081   7.412  16.974  1.00 85.17           O
ATOM   1475  HA  GLN A 111      11.962   5.095  18.763  1.00 85.17           H
ATOM   1476  CB  GLN A 111      12.802   6.422  20.232  1.00 85.17           C
ATOM   1477 1HB  GLN A 111      11.859   6.885  20.522  1.00 85.17           H
ATOM   1478 2HB  GLN A 111      12.972   5.590  20.915  1.00 85.17           H
ATOM   1479  CG  GLN A 111      13.938   7.438  20.364  1.00 85.17           C
ATOM   1480 1HG  GLN A 111      14.885   6.967  20.101  1.00 85.17           H
ATOM   1481 2HG  GLN A 111      13.783   8.256  19.659  1.00 85.17           H
ATOM   1482  CD  GLN A 111      14.015   7.992  21.788  1.00 85.17           C
ATOM   1483  OE1 GLN A 111      13.105   7.848  22.588  1.00 85.17           O
ATOM   1484  NE2 GLN A 111      15.149   8.633  22.058  1.00 85.17           N
ATOM   1485 1HE2 GLN A 111      15.856   8.716  21.356  1.00 85.17           H
ATOM   1486 2HE2 GLN A 111      15.294   9.031  22.964  1.00 85.17           H
ATOM   1487  HN  GLN A 111      14.572   5.906  17.885  1.00 85.17           H
ATOM   1488  N   TRP A 112      11.071   7.491  18.008  1.00 90.75           N
ATOM   1489  CA  TRP A 112      10.574   8.591  17.200  1.00 90.75           C
ATOM   1490  C   TRP A 112      11.265   9.873  17.670  1.00 90.75           C
ATOM   1491  O   TRP A 112      11.046  10.326  18.792  1.00 90.75           O
ATOM   1492  HA  TRP A 112      10.833   8.386  16.162  1.00 90.75           H
ATOM   1493  CB  TRP A 112       9.047   8.676  17.270  1.00 90.75           C
ATOM   1494 1HB  TRP A 112       8.628   7.701  17.020  1.00 90.75           H
ATOM   1495 2HB  TRP A 112       8.752   8.897  18.295  1.00 90.75           H
ATOM   1496  CG  TRP A 112       8.440   9.729  16.341  1.00 90.75           C
ATOM   1497  CD1 TRP A 112       8.048  10.973  16.649  1.00 90.75           C
ATOM   1498  HD1 TRP A 112       8.116  11.409  17.646  1.00 90.75           H
ATOM   1499  CD2 TRP A 112       8.169   9.579  14.931  1.00 90.75           C
ATOM   1500  NE1 TRP A 112       7.546  11.633  15.546  1.00 90.75           N
ATOM   1501  HE1 TRP A 112       7.193  12.568  15.525  1.00 90.75           H
ATOM   1502  CE2 TRP A 112       7.623  10.759  14.468  1.00 90.75           C
ATOM   1503  CE3 TRP A 112       8.380   8.483  14.076  1.00 90.75           C
ATOM   1504  HE3 TRP A 112       8.810   7.542  14.418  1.00 90.75           H
ATOM   1505  CZ2 TRP A 112       7.241  10.955  13.136  1.00 90.75           C
ATOM   1506  HZ2 TRP A 112       6.811  11.896  12.794  1.00 90.75           H
ATOM   1507  CZ3 TRP A 112       7.993   8.696  12.748  1.00 90.75           C
ATOM   1508  HZ3 TRP A 112       8.135   7.877  12.042  1.00 90.75           H
ATOM   1509  CH2 TRP A 112       7.441   9.877  12.265  1.00 90.75           C
ATOM   1510  HH2 TRP A 112       7.165   9.963  11.214  1.00 90.75           H
ATOM   1511  HN  TRP A 112      10.426   7.138  18.685  1.00 90.75           H
ATOM   1512  N   LYS A 113      12.087  10.421  16.787  1.00 83.09           N
ATOM   1513  CA  LYS A 113      12.935  11.543  17.150  1.00 83.09           C
ATOM   1514  C   LYS A 113      12.374  12.824  16.529  1.00 83.09           C
ATOM   1515  O   LYS A 113      13.021  13.870  16.563  1.00 83.09           O
ATOM   1516  HA  LYS A 113      12.900  11.642  18.235  1.00 83.09           H
ATOM   1517  CB  LYS A 113      14.390  11.261  16.769  1.00 83.09           C
ATOM   1518 1HB  LYS A 113      14.465  11.107  15.692  1.00 83.09           H
ATOM   1519 2HB  LYS A 113      15.008  12.126  17.010  1.00 83.09           H
ATOM   1520  CG  LYS A 113      14.920  10.028  17.504  1.00 83.09           C
ATOM   1521 1HG  LYS A 113      14.749  10.137  18.575  1.00 83.09           H
ATOM   1522 2HG  LYS A 113      14.370   9.144  17.181  1.00 83.09           H
ATOM   1523  CD  LYS A 113      16.414   9.832  17.238  1.00 83.09           C
ATOM   1524 1HD  LYS A 113      16.582   9.695  16.170  1.00 83.09           H
ATOM   1525 2HD  LYS A 113      16.961  10.727  17.535  1.00 83.09           H
ATOM   1526  CE  LYS A 113      16.952   8.622  18.004  1.00 83.09           C
ATOM   1527 1HE  LYS A 113      16.787   8.757  19.073  1.00 83.09           H
ATOM   1528 2HE  LYS A 113      16.408   7.725  17.709  1.00 83.09           H
ATOM   1529  NZ  LYS A 113      18.397   8.441  17.738  1.00 83.09           N
ATOM   1530 1HZ  LYS A 113      18.731   7.620  18.230  1.00 83.09           H
ATOM   1531 2HZ  LYS A 113      18.545   8.322  16.742  1.00 83.09           H
ATOM   1532 3HZ  LYS A 113      18.905   9.258  18.060  1.00 83.09           H
ATOM   1533  HN  LYS A 113      12.178  10.112  15.840  1.00 83.09           H
ATOM   1534  N   PHE A 114      11.177  12.699  15.975  1.00 88.93           N
ATOM   1535  CA  PHE A 114      10.594  13.782  15.201  1.00 88.93           C
ATOM   1536  C   PHE A 114       9.393  14.391  15.927  1.00 88.93           C
ATOM   1537  O   PHE A 114       8.924  13.845  16.925  1.00 88.93           O
ATOM   1538  HA  PHE A 114      11.365  14.542  15.076  1.00 88.93           H
ATOM   1539  CB  PHE A 114      10.122  13.180  13.876  1.00 88.93           C
ATOM   1540 1HB  PHE A 114       9.299  12.493  14.073  1.00 88.93           H
ATOM   1541 2HB  PHE A 114       9.727  13.978  13.247  1.00 88.93           H
ATOM   1542  CG  PHE A 114      11.214  12.437  13.105  1.00 88.93           C
ATOM   1543  CD1 PHE A 114      12.146  13.135  12.402  1.00 88.93           C
ATOM   1544  HD1 PHE A 114      12.113  14.224  12.386  1.00 88.93           H
ATOM   1545  CD2 PHE A 114      11.255  11.077  13.124  1.00 88.93           C
ATOM   1546  HD2 PHE A 114      10.508  10.518  13.688  1.00 88.93           H
ATOM   1547  CE1 PHE A 114      13.160  12.445  11.686  1.00 88.93           C
ATOM   1548  HE1 PHE A 114      13.906  13.004  11.122  1.00 88.93           H
ATOM   1549  CE2 PHE A 114      12.269  10.387  12.409  1.00 88.93           C
ATOM   1550  HE2 PHE A 114      12.301   9.298  12.424  1.00 88.93           H
ATOM   1551  CZ  PHE A 114      13.200  11.085  11.705  1.00 88.93           C
ATOM   1552  HZ  PHE A 114      13.979  10.555  11.157  1.00 88.93           H
ATOM   1553  HN  PHE A 114      10.609  11.880  16.049  1.00 88.93           H
ATOM   1554  N   GLN A 115       8.930  15.515  15.399  1.00 81.90           N
ATOM   1555  CA  GLN A 115       7.822  16.228  16.011  1.00 81.90           C
ATOM   1556  C   GLN A 115       6.505  15.501  15.734  1.00 81.90           C
ATOM   1557  O   GLN A 115       6.440  14.639  14.858  1.00 81.90           O
ATOM   1558  HA  GLN A 115       8.030  16.223  17.081  1.00 81.90           H
ATOM   1559  CB  GLN A 115       7.763  17.676  15.518  1.00 81.90           C
ATOM   1560 1HB  GLN A 115       7.716  17.692  14.430  1.00 81.90           H
ATOM   1561 2HB  GLN A 115       6.853  18.151  15.884  1.00 81.90           H
ATOM   1562  CG  GLN A 115       8.984  18.466  15.993  1.00 81.90           C
ATOM   1563 1HG  GLN A 115       9.075  18.387  17.076  1.00 81.90           H
ATOM   1564 2HG  GLN A 115       9.890  18.036  15.564  1.00 81.90           H
ATOM   1565  CD  GLN A 115       8.874  19.939  15.592  1.00 81.90           C
ATOM   1566  OE1 GLN A 115       7.981  20.346  14.867  1.00 81.90           O
ATOM   1567  NE2 GLN A 115       9.828  20.711  16.103  1.00 81.90           N
ATOM   1568 1HE2 GLN A 115      10.532  20.314  16.691  1.00 81.90           H
ATOM   1569 2HE2 GLN A 115       9.842  21.690  15.898  1.00 81.90           H
ATOM   1570  HN  GLN A 115       9.299  15.937  14.570  1.00 81.90           H
ATOM   1571  N   THR A 116       5.488  15.875  16.496  1.00 88.45           N
ATOM   1572  CA  THR A 116       4.176  15.269  16.343  1.00 88.45           C
ATOM   1573  C   THR A 116       3.656  15.472  14.919  1.00 88.45           C
ATOM   1574  O   THR A 116       3.051  14.572  14.340  1.00 88.45           O
ATOM   1575  HA  THR A 116       4.274  14.194  16.497  1.00 88.45           H
ATOM   1576  CB  THR A 116       3.256  15.856  17.416  1.00 88.45           C
ATOM   1577  HB  THR A 116       2.983  16.883  17.174  1.00 88.45           H
ATOM   1578  OG1 THR A 116       3.982  15.682  18.629  1.00 88.45           O
ATOM   1579  HG1 THR A 116       3.596  16.263  19.346  1.00 88.45           H
ATOM   1580  CG2 THR A 116       1.988  15.025  17.618  1.00 88.45           C
ATOM   1581 1HG2 THR A 116       2.260  14.016  17.926  1.00 88.45           H
ATOM   1582 2HG2 THR A 116       1.429  14.982  16.683  1.00 88.45           H
ATOM   1583 3HG2 THR A 116       1.371  15.486  18.389  1.00 88.45           H
ATOM   1584  HN  THR A 116       5.549  16.577  17.205  1.00 88.45           H
ATOM   1585  N   PHE A 117       3.912  16.662  14.394  1.00 91.46           N
ATOM   1586  CA  PHE A 117       3.465  17.000  13.054  1.00 91.46           C
ATOM   1587  C   PHE A 117       3.934  15.955  12.040  1.00 91.46           C
ATOM   1588  O   PHE A 117       3.152  15.500  11.205  1.00 91.46           O
ATOM   1589  HA  PHE A 117       2.376  17.024  13.072  1.00 91.46           H
ATOM   1590  CB  PHE A 117       4.092  18.351  12.701  1.00 91.46           C
ATOM   1591 1HB  PHE A 117       3.742  19.099  13.413  1.00 91.46           H
ATOM   1592 2HB  PHE A 117       5.173  18.281  12.819  1.00 91.46           H
ATOM   1593  CG  PHE A 117       3.778  18.832  11.283  1.00 91.46           C
ATOM   1594  CD1 PHE A 117       4.735  18.775  10.319  1.00 91.46           C
ATOM   1595  HD1 PHE A 117       5.726  18.388  10.556  1.00 91.46           H
ATOM   1596  CD2 PHE A 117       2.542  19.315  10.987  1.00 91.46           C
ATOM   1597  HD2 PHE A 117       1.774  19.360  11.760  1.00 91.46           H
ATOM   1598  CE1 PHE A 117       4.444  19.221   9.002  1.00 91.46           C
ATOM   1599  HE1 PHE A 117       5.211  19.176   8.229  1.00 91.46           H
ATOM   1600  CE2 PHE A 117       2.250  19.761   9.670  1.00 91.46           C
ATOM   1601  HE2 PHE A 117       1.260  20.148   9.433  1.00 91.46           H
ATOM   1602  CZ  PHE A 117       3.207  19.704   8.706  1.00 91.46           C
ATOM   1603  HZ  PHE A 117       2.984  20.047   7.695  1.00 91.46           H
ATOM   1604  HN  PHE A 117       4.413  17.386  14.868  1.00 91.46           H
ATOM   1605  N   MET A 118       5.207  15.603  12.145  1.00 88.68           N
ATOM   1606  CA  MET A 118       5.805  14.668  11.208  1.00 88.68           C
ATOM   1607  C   MET A 118       5.195  13.273  11.359  1.00 88.68           C
ATOM   1608  O   MET A 118       5.096  12.526  10.387  1.00 88.68           O
ATOM   1609  HA  MET A 118       5.583  15.064  10.217  1.00 88.68           H
ATOM   1610  CB  MET A 118       7.314  14.595  11.452  1.00 88.68           C
ATOM   1611 1HB  MET A 118       7.689  15.581  11.727  1.00 88.68           H
ATOM   1612 2HB  MET A 118       7.518  13.930  12.291  1.00 88.68           H
ATOM   1613  CG  MET A 118       8.047  14.093  10.206  1.00 88.68           C
ATOM   1614 1HG  MET A 118       9.114  14.006  10.413  1.00 88.68           H
ATOM   1615 2HG  MET A 118       7.692  13.098   9.941  1.00 88.68           H
ATOM   1616  SD  MET A 118       7.780  15.218   8.846  1.00 88.68           S
ATOM   1617  CE  MET A 118       8.208  14.156   7.477  1.00 88.68           C
ATOM   1618 1HE  MET A 118       9.241  13.825   7.582  1.00 88.68           H
ATOM   1619 2HE  MET A 118       7.548  13.288   7.471  1.00 88.68           H
ATOM   1620 3HE  MET A 118       8.095  14.704   6.542  1.00 88.68           H
ATOM   1621  HN  MET A 118       5.824  15.945  12.854  1.00 88.68           H
ATOM   1622  N   CYS A 119       4.802  12.964  12.586  1.00 93.62           N
ATOM   1623  CA  CYS A 119       4.131  11.705  12.862  1.00 93.62           C
ATOM   1624  C   CYS A 119       2.826  11.671  12.065  1.00 93.62           C
ATOM   1625  O   CYS A 119       2.515  10.672  11.419  1.00 93.62           O
ATOM   1626  HA  CYS A 119       4.805  10.913  12.536  1.00 93.62           H
ATOM   1627  CB  CYS A 119       3.890  11.510  14.361  1.00 93.62           C
ATOM   1628 1HB  CYS A 119       4.843  11.420  14.882  1.00 93.62           H
ATOM   1629 2HB  CYS A 119       3.382  12.381  14.773  1.00 93.62           H
ATOM   1630  SG  CYS A 119       2.882  10.008  14.641  1.00 93.62           S
ATOM   1631  HN  CYS A 119       4.935  13.556  13.382  1.00 93.62           H
ATOM   1632  N   LYS A 120       2.097  12.776  12.137  1.00 92.03           N
ATOM   1633  CA  LYS A 120       0.822  12.877  11.448  1.00 92.03           C
ATOM   1634  C   LYS A 120       1.041  12.682   9.947  1.00 92.03           C
ATOM   1635  O   LYS A 120       0.319  11.921   9.304  1.00 92.03           O
ATOM   1636  HA  LYS A 120       0.189  12.068  11.812  1.00 92.03           H
ATOM   1637  CB  LYS A 120       0.124  14.192  11.802  1.00 92.03           C
ATOM   1638 1HB  LYS A 120       0.810  15.025  11.647  1.00 92.03           H
ATOM   1639 2HB  LYS A 120      -0.723  14.349  11.135  1.00 92.03           H
ATOM   1640  CG  LYS A 120      -0.357  14.184  13.254  1.00 92.03           C
ATOM   1641 1HG  LYS A 120      -1.099  13.396  13.390  1.00 92.03           H
ATOM   1642 2HG  LYS A 120       0.477  13.954  13.916  1.00 92.03           H
ATOM   1643  CD  LYS A 120      -0.963  15.535  13.638  1.00 92.03           C
ATOM   1644 1HD  LYS A 120      -0.218  16.320  13.513  1.00 92.03           H
ATOM   1645 2HD  LYS A 120      -1.790  15.770  12.969  1.00 92.03           H
ATOM   1646  CE  LYS A 120      -1.459  15.522  15.085  1.00 92.03           C
ATOM   1647 1HE  LYS A 120      -0.723  15.033  15.724  1.00 92.03           H
ATOM   1648 2HE  LYS A 120      -1.568  16.544  15.448  1.00 92.03           H
ATOM   1649  NZ  LYS A 120      -2.756  14.815  15.182  1.00 92.03           N
ATOM   1650 1HZ  LYS A 120      -3.204  15.050  16.061  1.00 92.03           H
ATOM   1651 2HZ  LYS A 120      -3.353  15.096  14.412  1.00 92.03           H
ATOM   1652 3HZ  LYS A 120      -2.599  13.814  15.140  1.00 92.03           H
ATOM   1653  HN  LYS A 120       2.364  13.589  12.653  1.00 92.03           H
ATOM   1654  N   VAL A 121       2.042  13.381   9.431  1.00 92.94           N
ATOM   1655  CA  VAL A 121       2.307  13.368   8.003  1.00 92.94           C
ATOM   1656  C   VAL A 121       2.657  11.944   7.566  1.00 92.94           C
ATOM   1657  O   VAL A 121       2.072  11.419   6.620  1.00 92.94           O
ATOM   1658  HA  VAL A 121       1.392  13.675   7.496  1.00 92.94           H
ATOM   1659  CB  VAL A 121       3.400  14.383   7.664  1.00 92.94           C
ATOM   1660  HB  VAL A 121       4.259  14.176   8.302  1.00 92.94           H
ATOM   1661  CG1 VAL A 121       3.850  14.239   6.209  1.00 92.94           C
ATOM   1662 1HG1 VAL A 121       4.243  13.235   6.048  1.00 92.94           H
ATOM   1663 2HG1 VAL A 121       3.000  14.407   5.547  1.00 92.94           H
ATOM   1664 3HG1 VAL A 121       4.627  14.972   5.994  1.00 92.94           H
ATOM   1665  CG2 VAL A 121       2.932  15.811   7.954  1.00 92.94           C
ATOM   1666 1HG2 VAL A 121       2.050  16.033   7.353  1.00 92.94           H
ATOM   1667 2HG2 VAL A 121       2.684  15.904   9.011  1.00 92.94           H
ATOM   1668 3HG2 VAL A 121       3.728  16.512   7.704  1.00 92.94           H
ATOM   1669  HN  VAL A 121       2.664  13.948   9.971  1.00 92.94           H
ATOM   1670  N   VAL A 122       3.609  11.359   8.278  1.00 91.88           N
ATOM   1671  CA  VAL A 122       4.192  10.097   7.854  1.00 91.88           C
ATOM   1672  C   VAL A 122       3.108   9.017   7.845  1.00 91.88           C
ATOM   1673  O   VAL A 122       3.003   8.246   6.893  1.00 91.88           O
ATOM   1674  HA  VAL A 122       4.562  10.231   6.837  1.00 91.88           H
ATOM   1675  CB  VAL A 122       5.381   9.743   8.748  1.00 91.88           C
ATOM   1676  HB  VAL A 122       5.050   9.801   9.785  1.00 91.88           H
ATOM   1677  CG1 VAL A 122       5.857   8.312   8.487  1.00 91.88           C
ATOM   1678 1HG1 VAL A 122       5.045   7.616   8.694  1.00 91.88           H
ATOM   1679 2HG1 VAL A 122       6.163   8.216   7.445  1.00 91.88           H
ATOM   1680 3HG1 VAL A 122       6.703   8.087   9.136  1.00 91.88           H
ATOM   1681  CG2 VAL A 122       6.524  10.743   8.563  1.00 91.88           C
ATOM   1682 1HG2 VAL A 122       6.853  10.731   7.524  1.00 91.88           H
ATOM   1683 2HG2 VAL A 122       6.177  11.744   8.822  1.00 91.88           H
ATOM   1684 3HG2 VAL A 122       7.357  10.468   9.210  1.00 91.88           H
ATOM   1685  HN  VAL A 122       3.982  11.732   9.128  1.00 91.88           H
ATOM   1686  N   ASN A 123       2.329   8.997   8.917  1.00 90.86           N
ATOM   1687  CA  ASN A 123       1.254   8.028   9.042  1.00 90.86           C
ATOM   1688  C   ASN A 123       0.251   8.234   7.905  1.00 90.86           C
ATOM   1689  O   ASN A 123      -0.208   7.270   7.295  1.00 90.86           O
ATOM   1690  HA  ASN A 123       1.740   7.053   8.997  1.00 90.86           H
ATOM   1691  CB  ASN A 123       0.509   8.200  10.367  1.00 90.86           C
ATOM   1692 1HB  ASN A 123       0.530   9.248  10.667  1.00 90.86           H
ATOM   1693 2HB  ASN A 123      -0.539   7.927  10.238  1.00 90.86           H
ATOM   1694  CG  ASN A 123       1.134   7.337  11.465  1.00 90.86           C
ATOM   1695  OD1 ASN A 123       1.928   6.445  11.212  1.00 90.86           O
ATOM   1696  ND2 ASN A 123       0.734   7.651  12.694  1.00 90.86           N
ATOM   1697 1HD2 ASN A 123       0.080   8.395  12.832  1.00 90.86           H
ATOM   1698 2HD2 ASN A 123       1.087   7.143  13.479  1.00 90.86           H
ATOM   1699  HN  ASN A 123       2.423   9.626   9.688  1.00 90.86           H
ATOM   1700  N   SER A 124      -0.059   9.498   7.655  1.00 91.79           N
ATOM   1701  CA  SER A 124      -1.060   9.839   6.659  1.00 91.79           C
ATOM   1702  C   SER A 124      -0.573   9.430   5.267  1.00 91.79           C
ATOM   1703  O   SER A 124      -1.338   8.882   4.475  1.00 91.79           O
ATOM   1704  HA  SER A 124      -1.949   9.272   6.935  1.00 91.79           H
ATOM   1705  CB  SER A 124      -1.380  11.335   6.690  1.00 91.79           C
ATOM   1706 1HB  SER A 124      -0.490  11.902   6.419  1.00 91.79           H
ATOM   1707 2HB  SER A 124      -2.140  11.559   5.941  1.00 91.79           H
ATOM   1708  OG  SER A 124      -1.839  11.756   7.972  1.00 91.79           O
ATOM   1709  HG  SER A 124      -1.157  12.348   8.402  1.00 91.79           H
ATOM   1710  HN  SER A 124       0.359  10.279   8.120  1.00 91.79           H
ATOM   1711  N   MET A 125       0.696   9.711   5.013  1.00 84.99           N
ATOM   1712  CA  MET A 125       1.274   9.447   3.706  1.00 84.99           C
ATOM   1713  C   MET A 125       1.229   7.953   3.378  1.00 84.99           C
ATOM   1714  O   MET A 125       0.904   7.570   2.256  1.00 84.99           O
ATOM   1715  HA  MET A 125       0.659  10.000   2.996  1.00 84.99           H
ATOM   1716  CB  MET A 125       2.725   9.932   3.681  1.00 84.99           C
ATOM   1717 1HB  MET A 125       3.245   9.579   4.571  1.00 84.99           H
ATOM   1718 2HB  MET A 125       3.240   9.506   2.820  1.00 84.99           H
ATOM   1719  CG  MET A 125       2.791  11.459   3.617  1.00 84.99           C
ATOM   1720 1HG  MET A 125       2.251  11.891   4.459  1.00 84.99           H
ATOM   1721 2HG  MET A 125       3.826  11.790   3.699  1.00 84.99           H
ATOM   1722  SD  MET A 125       2.088  12.037   2.081  1.00 84.99           S
ATOM   1723  CE  MET A 125       3.379  11.555   0.948  1.00 84.99           C
ATOM   1724 1HE  MET A 125       4.309  12.052   1.223  1.00 84.99           H
ATOM   1725 2HE  MET A 125       3.518  10.475   0.993  1.00 84.99           H
ATOM   1726 3HE  MET A 125       3.100  11.843  -0.066  1.00 84.99           H
ATOM   1727  HN  MET A 125       1.325  10.111   5.679  1.00 84.99           H
ATOM   1728  N   TYR A 126       1.560   7.150   4.379  1.00 83.55           N
ATOM   1729  CA  TYR A 126       1.522   5.706   4.224  1.00 83.55           C
ATOM   1730  C   TYR A 126       0.112   5.230   3.868  1.00 83.55           C
ATOM   1731  O   TYR A 126      -0.063   4.419   2.961  1.00 83.55           O
ATOM   1732  HA  TYR A 126       2.203   5.436   3.417  1.00 83.55           H
ATOM   1733  CB  TYR A 126       1.916   5.126   5.583  1.00 83.55           C
ATOM   1734 1HB  TYR A 126       2.982   5.286   5.740  1.00 83.55           H
ATOM   1735 2HB  TYR A 126       1.392   5.674   6.367  1.00 83.55           H
ATOM   1736  CG  TYR A 126       1.611   3.634   5.735  1.00 83.55           C
ATOM   1737  CD1 TYR A 126       0.594   3.219   6.571  1.00 83.55           C
ATOM   1738  HD1 TYR A 126       0.008   3.954   7.123  1.00 83.55           H
ATOM   1739  CD2 TYR A 126       2.353   2.704   5.036  1.00 83.55           C
ATOM   1740  HD2 TYR A 126       3.156   3.032   4.375  1.00 83.55           H
ATOM   1741  CE1 TYR A 126       0.307   1.815   6.713  1.00 83.55           C
ATOM   1742  HE1 TYR A 126      -0.493   1.473   7.370  1.00 83.55           H
ATOM   1743  CE2 TYR A 126       2.066   1.300   5.178  1.00 83.55           C
ATOM   1744  HE2 TYR A 126       2.644   0.554   4.632  1.00 83.55           H
ATOM   1745  CZ  TYR A 126       1.057   0.925   6.010  1.00 83.55           C
ATOM   1746  OH  TYR A 126       0.786  -0.401   6.144  1.00 83.55           O
ATOM   1747  HH  TYR A 126       1.257  -0.921   5.431  1.00 83.55           H
ATOM   1748  HN  TYR A 126       1.850   7.471   5.280  1.00 83.55           H
ATOM   1749  N   LYS A 127      -0.858   5.756   4.602  1.00 84.21           N
ATOM   1750  CA  LYS A 127      -2.235   5.320   4.444  1.00 84.21           C
ATOM   1751  C   LYS A 127      -2.728   5.697   3.046  1.00 84.21           C
ATOM   1752  O   LYS A 127      -3.428   4.919   2.400  1.00 84.21           O
ATOM   1753  HA  LYS A 127      -2.247   4.234   4.533  1.00 84.21           H
ATOM   1754  CB  LYS A 127      -3.105   5.876   5.574  1.00 84.21           C
ATOM   1755 1HB  LYS A 127      -2.561   5.824   6.517  1.00 84.21           H
ATOM   1756 2HB  LYS A 127      -3.320   6.928   5.388  1.00 84.21           H
ATOM   1757  CG  LYS A 127      -4.416   5.095   5.691  1.00 84.21           C
ATOM   1758 1HG  LYS A 127      -5.214   5.764   6.012  1.00 84.21           H
ATOM   1759 2HG  LYS A 127      -4.700   4.705   4.713  1.00 84.21           H
ATOM   1760  CD  LYS A 127      -4.279   3.941   6.686  1.00 84.21           C
ATOM   1761 1HD  LYS A 127      -3.674   3.147   6.247  1.00 84.21           H
ATOM   1762 2HD  LYS A 127      -3.755   4.285   7.578  1.00 84.21           H
ATOM   1763  CE  LYS A 127      -5.652   3.388   7.076  1.00 84.21           C
ATOM   1764 1HE  LYS A 127      -6.427   4.110   6.821  1.00 84.21           H
ATOM   1765 2HE  LYS A 127      -5.860   2.482   6.507  1.00 84.21           H
ATOM   1766  NZ  LYS A 127      -5.699   3.092   8.525  1.00 84.21           N
ATOM   1767 1HZ  LYS A 127      -6.470   2.462   8.717  1.00 84.21           H
ATOM   1768 2HZ  LYS A 127      -4.828   2.656   8.809  1.00 84.21           H
ATOM   1769 3HZ  LYS A 127      -5.830   3.954   9.042  1.00 84.21           H
ATOM   1770  HN  LYS A 127      -0.715   6.465   5.292  1.00 84.21           H
ATOM   1771  N   MET A 128      -2.344   6.892   2.620  1.00 86.07           N
ATOM   1772  CA  MET A 128      -2.774   7.399   1.328  1.00 86.07           C
ATOM   1773  C   MET A 128      -2.216   6.544   0.189  1.00 86.07           C
ATOM   1774  O   MET A 128      -2.921   6.251  -0.775  1.00 86.07           O
ATOM   1775  HA  MET A 128      -3.862   7.340   1.337  1.00 86.07           H
ATOM   1776  CB  MET A 128      -2.297   8.844   1.163  1.00 86.07           C
ATOM   1777 1HB  MET A 128      -2.511   9.407   2.071  1.00 86.07           H
ATOM   1778 2HB  MET A 128      -1.216   8.860   1.025  1.00 86.07           H
ATOM   1779  CG  MET A 128      -2.979   9.513  -0.032  1.00 86.07           C
ATOM   1780 1HG  MET A 128      -2.713   8.992  -0.952  1.00 86.07           H
ATOM   1781 2HG  MET A 128      -4.062   9.444   0.071  1.00 86.07           H
ATOM   1782  SD  MET A 128      -2.486  11.225  -0.136  1.00 86.07           S
ATOM   1783  CE  MET A 128      -3.631  11.803  -1.378  1.00 86.07           C
ATOM   1784 1HE  MET A 128      -3.481  11.242  -2.300  1.00 86.07           H
ATOM   1785 2HE  MET A 128      -4.652  11.657  -1.026  1.00 86.07           H
ATOM   1786 3HE  MET A 128      -3.460  12.863  -1.565  1.00 86.07           H
ATOM   1787  HN  MET A 128      -1.751   7.506   3.140  1.00 86.07           H
ATOM   1788  N   ASN A 129      -0.954   6.167   0.338  1.00 81.19           N
ATOM   1789  CA  ASN A 129      -0.305   5.319  -0.648  1.00 81.19           C
ATOM   1790  C   ASN A 129      -1.035   3.976  -0.719  1.00 81.19           C
ATOM   1791  O   ASN A 129      -1.336   3.487  -1.806  1.00 81.19           O
ATOM   1792  HA  ASN A 129      -0.361   5.874  -1.584  1.00 81.19           H
ATOM   1793  CB  ASN A 129       1.151   5.047  -0.266  1.00 81.19           C
ATOM   1794 1HB  ASN A 129       1.724   5.973  -0.318  1.00 81.19           H
ATOM   1795 2HB  ASN A 129       1.201   4.699   0.766  1.00 81.19           H
ATOM   1796  CG  ASN A 129       1.775   4.002  -1.194  1.00 81.19           C
ATOM   1797  OD1 ASN A 129       1.813   2.818  -0.901  1.00 81.19           O
ATOM   1798  ND2 ASN A 129       2.260   4.504  -2.326  1.00 81.19           N
ATOM   1799 1HD2 ASN A 129       2.197   5.486  -2.504  1.00 81.19           H
ATOM   1800 2HD2 ASN A 129       2.688   3.900  -2.998  1.00 81.19           H
ATOM   1801  HN  ASN A 129      -0.380   6.430   1.113  1.00 81.19           H
ATOM   1802  N   PHE A 130      -1.297   3.419   0.454  1.00 86.17           N
ATOM   1803  CA  PHE A 130      -1.890   2.095   0.538  1.00 86.17           C
ATOM   1804  C   PHE A 130      -3.154   2.005  -0.319  1.00 86.17           C
ATOM   1805  O   PHE A 130      -3.291   1.097  -1.137  1.00 86.17           O
ATOM   1806  HA  PHE A 130      -1.150   1.386   0.167  1.00 86.17           H
ATOM   1807  CB  PHE A 130      -2.264   1.864   2.003  1.00 86.17           C
ATOM   1808 1HB  PHE A 130      -1.357   1.888   2.607  1.00 86.17           H
ATOM   1809 2HB  PHE A 130      -2.893   2.687   2.341  1.00 86.17           H
ATOM   1810  CG  PHE A 130      -2.994   0.544   2.259  1.00 86.17           C
ATOM   1811  CD1 PHE A 130      -4.343   0.536   2.434  1.00 86.17           C
ATOM   1812  HD1 PHE A 130      -4.903   1.470   2.393  1.00 86.17           H
ATOM   1813  CD2 PHE A 130      -2.295  -0.621   2.310  1.00 86.17           C
ATOM   1814  HD2 PHE A 130      -1.214  -0.615   2.169  1.00 86.17           H
ATOM   1815  CE1 PHE A 130      -5.021  -0.689   2.671  1.00 86.17           C
ATOM   1816  HE1 PHE A 130      -6.102  -0.695   2.812  1.00 86.17           H
ATOM   1817  CE2 PHE A 130      -2.973  -1.846   2.547  1.00 86.17           C
ATOM   1818  HE2 PHE A 130      -2.413  -2.780   2.588  1.00 86.17           H
ATOM   1819  CZ  PHE A 130      -4.322  -1.854   2.722  1.00 86.17           C
ATOM   1820  HZ  PHE A 130      -4.842  -2.794   2.904  1.00 86.17           H
ATOM   1821  HN  PHE A 130      -1.112   3.856   1.335  1.00 86.17           H
ATOM   1822  N   TYR A 131      -4.047   2.960  -0.101  1.00 91.35           N
ATOM   1823  CA  TYR A 131      -5.324   2.962  -0.795  1.00 91.35           C
ATOM   1824  C   TYR A 131      -5.145   3.323  -2.271  1.00 91.35           C
ATOM   1825  O   TYR A 131      -5.734   2.688  -3.144  1.00 91.35           O
ATOM   1826  HA  TYR A 131      -5.748   1.961  -0.722  1.00 91.35           H
ATOM   1827  CB  TYR A 131      -6.170   4.042  -0.117  1.00 91.35           C
ATOM   1828 1HB  TYR A 131      -5.568   4.943  -0.004  1.00 91.35           H
ATOM   1829 2HB  TYR A 131      -7.006   4.296  -0.768  1.00 91.35           H
ATOM   1830  CG  TYR A 131      -6.715   3.636   1.254  1.00 91.35           C
ATOM   1831  CD1 TYR A 131      -7.471   2.489   1.384  1.00 91.35           C
ATOM   1832  HD1 TYR A 131      -7.680   1.872   0.509  1.00 91.35           H
ATOM   1833  CD2 TYR A 131      -6.451   4.417   2.361  1.00 91.35           C
ATOM   1834  HD2 TYR A 131      -5.854   5.323   2.258  1.00 91.35           H
ATOM   1835  CE1 TYR A 131      -7.984   2.106   2.674  1.00 91.35           C
ATOM   1836  HE1 TYR A 131      -8.583   1.203   2.790  1.00 91.35           H
ATOM   1837  CE2 TYR A 131      -6.964   4.035   3.651  1.00 91.35           C
ATOM   1838  HE2 TYR A 131      -6.763   4.642   4.533  1.00 91.35           H
ATOM   1839  CZ  TYR A 131      -7.705   2.898   3.743  1.00 91.35           C
ATOM   1840  OH  TYR A 131      -8.190   2.537   4.962  1.00 91.35           O
ATOM   1841  HH  TYR A 131      -8.181   3.323   5.580  1.00 91.35           H
ATOM   1842  HN  TYR A 131      -3.910   3.719   0.534  1.00 91.35           H
ATOM   1843  N   SER A 132      -4.331   4.342  -2.504  1.00 91.25           N
ATOM   1844  CA  SER A 132      -4.192   4.899  -3.838  1.00 91.25           C
ATOM   1845  C   SER A 132      -3.616   3.847  -4.788  1.00 91.25           C
ATOM   1846  O   SER A 132      -4.069   3.716  -5.923  1.00 91.25           O
ATOM   1847  HA  SER A 132      -5.202   5.176  -4.142  1.00 91.25           H
ATOM   1848  CB  SER A 132      -3.305   6.146  -3.825  1.00 91.25           C
ATOM   1849 1HB  SER A 132      -3.223   6.543  -4.837  1.00 91.25           H
ATOM   1850 2HB  SER A 132      -3.774   6.918  -3.216  1.00 91.25           H
ATOM   1851  OG  SER A 132      -2.002   5.868  -3.319  1.00 91.25           O
ATOM   1852  HG  SER A 132      -1.512   6.723  -3.147  1.00 91.25           H
ATOM   1853  HN  SER A 132      -3.773   4.784  -1.801  1.00 91.25           H
ATOM   1854  N   CYS A 133      -2.624   3.125  -4.287  1.00 88.53           N
ATOM   1855  CA  CYS A 133      -1.945   2.125  -5.094  1.00 88.53           C
ATOM   1856  C   CYS A 133      -2.966   1.061  -5.501  1.00 88.53           C
ATOM   1857  O   CYS A 133      -3.070   0.712  -6.676  1.00 88.53           O
ATOM   1858  HA  CYS A 133      -1.556   2.643  -5.971  1.00 88.53           H
ATOM   1859  CB  CYS A 133      -0.751   1.518  -4.356  1.00 88.53           C
ATOM   1860 1HB  CYS A 133      -1.037   1.256  -3.337  1.00 88.53           H
ATOM   1861 2HB  CYS A 133      -0.440   0.596  -4.846  1.00 88.53           H
ATOM   1862  SG  CYS A 133       0.639   2.709  -4.327  1.00 88.53           S
ATOM   1863  HG  CYS A 133       1.548   1.851  -3.873  1.00 88.53           H
ATOM   1864  HN  CYS A 133      -2.285   3.213  -3.351  1.00 88.53           H
ATOM   1865  N   VAL A 134      -3.694   0.574  -4.506  1.00 87.44           N
ATOM   1866  CA  VAL A 134      -4.597  -0.544  -4.717  1.00 87.44           C
ATOM   1867  C   VAL A 134      -5.692  -0.131  -5.703  1.00 87.44           C
ATOM   1868  O   VAL A 134      -6.048  -0.896  -6.597  1.00 87.44           O
ATOM   1869  HA  VAL A 134      -4.018  -1.356  -5.156  1.00 87.44           H
ATOM   1870  CB  VAL A 134      -5.152  -1.029  -3.376  1.00 87.44           C
ATOM   1871  HB  VAL A 134      -5.646  -0.186  -2.893  1.00 87.44           H
ATOM   1872  CG1 VAL A 134      -6.194  -2.130  -3.580  1.00 87.44           C
ATOM   1873 1HG1 VAL A 134      -7.018  -1.744  -4.180  1.00 87.44           H
ATOM   1874 2HG1 VAL A 134      -5.735  -2.975  -4.094  1.00 87.44           H
ATOM   1875 3HG1 VAL A 134      -6.572  -2.457  -2.611  1.00 87.44           H
ATOM   1876  CG2 VAL A 134      -4.025  -1.504  -2.456  1.00 87.44           C
ATOM   1877 1HG2 VAL A 134      -3.490  -2.326  -2.931  1.00 87.44           H
ATOM   1878 2HG2 VAL A 134      -3.335  -0.680  -2.272  1.00 87.44           H
ATOM   1879 3HG2 VAL A 134      -4.447  -1.843  -1.510  1.00 87.44           H
ATOM   1880  HN  VAL A 134      -3.673   0.930  -3.572  1.00 87.44           H
ATOM   1881  N   LEU A 135      -6.195   1.079  -5.505  1.00 91.96           N
ATOM   1882  CA  LEU A 135      -7.293   1.574  -6.318  1.00 91.96           C
ATOM   1883  C   LEU A 135      -6.811   1.762  -7.758  1.00 91.96           C
ATOM   1884  O   LEU A 135      -7.563   1.529  -8.704  1.00 91.96           O
ATOM   1885  HA  LEU A 135      -8.073   0.814  -6.312  1.00 91.96           H
ATOM   1886  CB  LEU A 135      -7.889   2.840  -5.700  1.00 91.96           C
ATOM   1887 1HB  LEU A 135      -7.080   3.546  -5.514  1.00 91.96           H
ATOM   1888 2HB  LEU A 135      -8.552   3.301  -6.432  1.00 91.96           H
ATOM   1889  CG  LEU A 135      -8.668   2.647  -4.397  1.00 91.96           C
ATOM   1890  HG  LEU A 135      -8.022   2.134  -3.685  1.00 91.96           H
ATOM   1891  CD1 LEU A 135      -9.043   3.995  -3.778  1.00 91.96           C
ATOM   1892 1HD1 LEU A 135      -8.137   4.560  -3.562  1.00 91.96           H
ATOM   1893 2HD1 LEU A 135      -9.664   4.556  -4.476  1.00 91.96           H
ATOM   1894 3HD1 LEU A 135      -9.596   3.828  -2.853  1.00 91.96           H
ATOM   1895  CD2 LEU A 135      -9.893   1.757  -4.618  1.00 91.96           C
ATOM   1896 1HD2 LEU A 135     -10.551   2.220  -5.353  1.00 91.96           H
ATOM   1897 2HD2 LEU A 135      -9.572   0.781  -4.981  1.00 91.96           H
ATOM   1898 3HD2 LEU A 135     -10.429   1.636  -3.676  1.00 91.96           H
ATOM   1899  HN  LEU A 135      -5.867   1.714  -4.807  1.00 91.96           H
ATOM   1900  N   LEU A 136      -5.560   2.181  -7.880  1.00 91.07           N
ATOM   1901  CA  LEU A 136      -4.975   2.421  -9.188  1.00 91.07           C
ATOM   1902  C   LEU A 136      -4.850   1.093  -9.938  1.00 91.07           C
ATOM   1903  O   LEU A 136      -5.187   1.008 -11.118  1.00 91.07           O
ATOM   1904  HA  LEU A 136      -5.660   3.065  -9.739  1.00 91.07           H
ATOM   1905  CB  LEU A 136      -3.651   3.176  -9.053  1.00 91.07           C
ATOM   1906 1HB  LEU A 136      -3.076   2.720  -8.247  1.00 91.07           H
ATOM   1907 2HB  LEU A 136      -3.081   3.037  -9.971  1.00 91.07           H
ATOM   1908  CG  LEU A 136      -3.761   4.677  -8.777  1.00 91.07           C
ATOM   1909  HG  LEU A 136      -4.467   4.823  -7.959  1.00 91.07           H
ATOM   1910  CD1 LEU A 136      -2.418   5.251  -8.323  1.00 91.07           C
ATOM   1911 1HD1 LEU A 136      -2.098   4.750  -7.409  1.00 91.07           H
ATOM   1912 2HD1 LEU A 136      -1.673   5.093  -9.103  1.00 91.07           H
ATOM   1913 3HD1 LEU A 136      -2.524   6.319  -8.134  1.00 91.07           H
ATOM   1914  CD2 LEU A 136      -4.320   5.419  -9.993  1.00 91.07           C
ATOM   1915 1HD2 LEU A 136      -3.659   5.268 -10.846  1.00 91.07           H
ATOM   1916 2HD2 LEU A 136      -5.312   5.033 -10.229  1.00 91.07           H
ATOM   1917 3HD2 LEU A 136      -4.388   6.484  -9.770  1.00 91.07           H
ATOM   1918  HN  LEU A 136      -4.951   2.356  -7.106  1.00 91.07           H
ATOM   1919  N   ILE A 137      -4.367   0.088  -9.221  1.00 85.68           N
ATOM   1920  CA  ILE A 137      -4.147  -1.218  -9.817  1.00 85.68           C
ATOM   1921  C   ILE A 137      -5.489  -1.807 -10.256  1.00 85.68           C
ATOM   1922  O   ILE A 137      -5.579  -2.446 -11.303  1.00 85.68           O
ATOM   1923  HA  ILE A 137      -3.528  -1.074 -10.703  1.00 85.68           H
ATOM   1924  CB  ILE A 137      -3.364  -2.119  -8.860  1.00 85.68           C
ATOM   1925  HB  ILE A 137      -3.802  -2.024  -7.866  1.00 85.68           H
ATOM   1926  CG1 ILE A 137      -1.905  -1.671  -8.755  1.00 85.68           C
ATOM   1927 1HG1 ILE A 137      -1.396  -1.852  -9.702  1.00 85.68           H
ATOM   1928 2HG1 ILE A 137      -1.863  -0.597  -8.572  1.00 85.68           H
ATOM   1929  CG2 ILE A 137      -3.484  -3.589  -9.268  1.00 85.68           C
ATOM   1930 1HG2 ILE A 137      -4.532  -3.887  -9.249  1.00 85.68           H
ATOM   1931 2HG2 ILE A 137      -3.087  -3.720 -10.275  1.00 85.68           H
ATOM   1932 3HG2 ILE A 137      -2.918  -4.207  -8.571  1.00 85.68           H
ATOM   1933  CD1 ILE A 137      -1.182  -2.415  -7.630  1.00 85.68           C
ATOM   1934 1HD1 ILE A 137      -1.679  -2.211  -6.682  1.00 85.68           H
ATOM   1935 2HD1 ILE A 137      -1.205  -3.486  -7.830  1.00 85.68           H
ATOM   1936 3HD1 ILE A 137      -0.147  -2.077  -7.578  1.00 85.68           H
ATOM   1937  HN  ILE A 137      -4.127   0.157  -8.253  1.00 85.68           H
ATOM   1938  N   MET A 138      -6.500  -1.570  -9.432  1.00 87.94           N
ATOM   1939  CA  MET A 138      -7.849  -1.997  -9.761  1.00 87.94           C
ATOM   1940  C   MET A 138      -8.328  -1.350 -11.062  1.00 87.94           C
ATOM   1941  O   MET A 138      -8.909  -2.019 -11.915  1.00 87.94           O
ATOM   1942  HA  MET A 138      -7.792  -3.079  -9.885  1.00 87.94           H
ATOM   1943  CB  MET A 138      -8.797  -1.617  -8.622  1.00 87.94           C
ATOM   1944 1HB  MET A 138      -8.434  -2.039  -7.685  1.00 87.94           H
ATOM   1945 2HB  MET A 138      -8.809  -0.534  -8.500  1.00 87.94           H
ATOM   1946  CG  MET A 138     -10.216  -2.119  -8.898  1.00 87.94           C
ATOM   1947 1HG  MET A 138     -10.563  -1.743  -9.861  1.00 87.94           H
ATOM   1948 2HG  MET A 138     -10.219  -3.207  -8.961  1.00 87.94           H
ATOM   1949  SD  MET A 138     -11.318  -1.580  -7.601  1.00 87.94           S
ATOM   1950  CE  MET A 138     -11.387   0.167  -7.959  1.00 87.94           C
ATOM   1951 1HE  MET A 138     -10.385   0.591  -7.894  1.00 87.94           H
ATOM   1952 2HE  MET A 138     -11.780   0.317  -8.965  1.00 87.94           H
ATOM   1953 3HE  MET A 138     -12.038   0.660  -7.238  1.00 87.94           H
ATOM   1954  HN  MET A 138      -6.409  -1.096  -8.556  1.00 87.94           H
ATOM   1955  N   CYS A 139      -8.066  -0.056 -11.173  1.00 90.77           N
ATOM   1956  CA  CYS A 139      -8.537   0.708 -12.316  1.00 90.77           C
ATOM   1957  C   CYS A 139      -7.804   0.208 -13.562  1.00 90.77           C
ATOM   1958  O   CYS A 139      -8.383   0.154 -14.647  1.00 90.77           O
ATOM   1959  HA  CYS A 139      -9.608   0.522 -12.396  1.00 90.77           H
ATOM   1960  CB  CYS A 139      -8.349   2.212 -12.107  1.00 90.77           C
ATOM   1961 1HB  CYS A 139      -7.336   2.415 -11.761  1.00 90.77           H
ATOM   1962 2HB  CYS A 139      -8.473   2.737 -13.055  1.00 90.77           H
ATOM   1963  SG  CYS A 139      -9.564   2.831 -10.887  1.00 90.77           S
ATOM   1964  HG  CYS A 139      -8.935   2.360  -9.814  1.00 90.77           H
ATOM   1965  HN  CYS A 139      -7.543   0.468 -10.501  1.00 90.77           H
ATOM   1966  N   ILE A 140      -6.542  -0.144 -13.366  1.00 84.63           N
ATOM   1967  CA  ILE A 140      -5.740  -0.687 -14.450  1.00 84.63           C
ATOM   1968  C   ILE A 140      -6.419  -1.942 -15.003  1.00 84.63           C
ATOM   1969  O   ILE A 140      -6.490  -2.130 -16.216  1.00 84.63           O
ATOM   1970  HA  ILE A 140      -5.707   0.064 -15.239  1.00 84.63           H
ATOM   1971  CB  ILE A 140      -4.301  -0.920 -13.986  1.00 84.63           C
ATOM   1972  HB  ILE A 140      -4.331  -1.414 -13.015  1.00 84.63           H
ATOM   1973  CG1 ILE A 140      -3.564   0.408 -13.795  1.00 84.63           C
ATOM   1974 1HG1 ILE A 140      -3.340   0.846 -14.768  1.00 84.63           H
ATOM   1975 2HG1 ILE A 140      -4.208   1.113 -13.269  1.00 84.63           H
ATOM   1976  CG2 ILE A 140      -3.560  -1.854 -14.945  1.00 84.63           C
ATOM   1977 1HG2 ILE A 140      -4.074  -2.814 -14.986  1.00 84.63           H
ATOM   1978 2HG2 ILE A 140      -3.539  -1.410 -15.940  1.00 84.63           H
ATOM   1979 3HG2 ILE A 140      -2.539  -2.002 -14.591  1.00 84.63           H
ATOM   1980  CD1 ILE A 140      -2.268   0.208 -13.008  1.00 84.63           C
ATOM   1981 1HD1 ILE A 140      -2.498  -0.208 -12.027  1.00 84.63           H
ATOM   1982 2HD1 ILE A 140      -1.617  -0.479 -13.550  1.00 84.63           H
ATOM   1983 3HD1 ILE A 140      -1.764   1.167 -12.887  1.00 84.63           H
ATOM   1984  HN  ILE A 140      -6.069  -0.065 -12.489  1.00 84.63           H
ATOM   1985  N   SER A 141      -6.900  -2.768 -14.085  1.00 85.47           N
ATOM   1986  CA  SER A 141      -7.505  -4.034 -14.463  1.00 85.47           C
ATOM   1987  C   SER A 141      -8.780  -3.785 -15.270  1.00 85.47           C
ATOM   1988  O   SER A 141      -9.036  -4.469 -16.260  1.00 85.47           O
ATOM   1989  HA  SER A 141      -6.758  -4.540 -15.074  1.00 85.47           H
ATOM   1990  CB  SER A 141      -7.815  -4.885 -13.230  1.00 85.47           C
ATOM   1991 1HB  SER A 141      -8.553  -4.374 -12.612  1.00 85.47           H
ATOM   1992 2HB  SER A 141      -8.261  -5.829 -13.543  1.00 85.47           H
ATOM   1993  OG  SER A 141      -6.648  -5.147 -12.454  1.00 85.47           O
ATOM   1994  HG  SER A 141      -6.493  -4.400 -11.808  1.00 85.47           H
ATOM   1995  HN  SER A 141      -6.882  -2.585 -13.103  1.00 85.47           H
ATOM   1996  N   VAL A 142      -9.547  -2.804 -14.817  1.00 87.47           N
ATOM   1997  CA  VAL A 142     -10.791  -2.457 -15.483  1.00 87.47           C
ATOM   1998  C   VAL A 142     -10.483  -1.928 -16.886  1.00 87.47           C
ATOM   1999  O   VAL A 142     -11.174  -2.264 -17.846  1.00 87.47           O
ATOM   2000  HA  VAL A 142     -11.380  -3.370 -15.575  1.00 87.47           H
ATOM   2001  CB  VAL A 142     -11.583  -1.465 -14.630  1.00 87.47           C
ATOM   2002  HB  VAL A 142     -10.952  -0.593 -14.458  1.00 87.47           H
ATOM   2003  CG1 VAL A 142     -12.843  -0.996 -15.361  1.00 87.47           C
ATOM   2004 1HG1 VAL A 142     -12.561  -0.508 -16.294  1.00 87.47           H
ATOM   2005 2HG1 VAL A 142     -13.478  -1.855 -15.578  1.00 87.47           H
ATOM   2006 3HG1 VAL A 142     -13.387  -0.292 -14.733  1.00 87.47           H
ATOM   2007  CG2 VAL A 142     -11.932  -2.069 -13.269  1.00 87.47           C
ATOM   2008 1HG2 VAL A 142     -12.536  -2.965 -13.413  1.00 87.47           H
ATOM   2009 2HG2 VAL A 142     -11.015  -2.330 -12.741  1.00 87.47           H
ATOM   2010 3HG2 VAL A 142     -12.495  -1.343 -12.682  1.00 87.47           H
ATOM   2011  HN  VAL A 142      -9.331  -2.251 -14.012  1.00 87.47           H
ATOM   2012  N   ASP A 143      -9.445  -1.108 -16.959  1.00 82.16           N
ATOM   2013  CA  ASP A 143      -9.067  -0.490 -18.219  1.00 82.16           C
ATOM   2014  C   ASP A 143      -8.739  -1.581 -19.239  1.00 82.16           C
ATOM   2015  O   ASP A 143      -9.149  -1.497 -20.396  1.00 82.16           O
ATOM   2016  HA  ASP A 143      -9.929   0.111 -18.512  1.00 82.16           H
ATOM   2017  CB  ASP A 143      -7.827   0.390 -18.050  1.00 82.16           C
ATOM   2018 1HB  ASP A 143      -8.043   1.202 -17.357  1.00 82.16           H
ATOM   2019 2HB  ASP A 143      -7.018  -0.196 -17.613  1.00 82.16           H
ATOM   2020  CG  ASP A 143      -7.377   0.966 -19.394  1.00 82.16           C
ATOM   2021  OD1 ASP A 143      -8.208   1.657 -20.022  1.00 82.16           O
ATOM   2022  OD2 ASP A 143      -6.212   0.703 -19.763  1.00 82.16           O
ATOM   2023  HN  ASP A 143      -8.868  -0.866 -16.179  1.00 82.16           H
ATOM   2024  N   ARG A 144      -8.002  -2.579 -18.774  1.00 72.37           N
ATOM   2025  CA  ARG A 144      -7.571  -3.660 -19.645  1.00 72.37           C
ATOM   2026  C   ARG A 144      -8.778  -4.467 -20.126  1.00 72.37           C
ATOM   2027  O   ARG A 144      -8.834  -4.876 -21.285  1.00 72.37           O
ATOM   2028  HA  ARG A 144      -7.073  -3.164 -20.478  1.00 72.37           H
ATOM   2029  CB  ARG A 144      -6.597  -4.593 -18.923  1.00 72.37           C
ATOM   2030 1HB  ARG A 144      -6.997  -4.856 -17.944  1.00 72.37           H
ATOM   2031 2HB  ARG A 144      -6.494  -5.522 -19.485  1.00 72.37           H
ATOM   2032  CG  ARG A 144      -5.226  -3.934 -18.760  1.00 72.37           C
ATOM   2033 1HG  ARG A 144      -5.326  -3.017 -18.180  1.00 72.37           H
ATOM   2034 2HG  ARG A 144      -4.565  -4.595 -18.199  1.00 72.37           H
ATOM   2035  CD  ARG A 144      -4.604  -3.618 -20.121  1.00 72.37           C
ATOM   2036 1HD  ARG A 144      -4.490  -4.534 -20.700  1.00 72.37           H
ATOM   2037 2HD  ARG A 144      -5.264  -2.962 -20.689  1.00 72.37           H
ATOM   2038  NE  ARG A 144      -3.286  -2.971 -19.937  1.00 72.37           N
ATOM   2039  HE  ARG A 144      -2.958  -2.832 -19.003  1.00 72.37           H
ATOM   2040  CZ  ARG A 144      -2.504  -2.558 -20.945  1.00 72.37           C
ATOM   2041  NH1 ARG A 144      -2.893  -2.718 -22.217  1.00 72.37           N
ATOM   2042 1HH1 ARG A 144      -3.773  -3.148 -22.420  1.00 72.37           H
ATOM   2043 2HH1 ARG A 144      -2.304  -2.407 -22.963  1.00 72.37           H
ATOM   2044  NH2 ARG A 144      -1.327  -1.983 -20.661  1.00 72.37           N
ATOM   2045 1HH2 ARG A 144      -0.732  -1.670 -21.401  1.00 72.37           H
ATOM   2046 2HH2 ARG A 144      -1.044  -1.868 -19.709  1.00 72.37           H
ATOM   2047  HN  ARG A 144      -7.702  -2.657 -17.824  1.00 72.37           H
ATOM   2048  N   TYR A 145      -9.715  -4.673 -19.212  1.00 83.49           N
ATOM   2049  CA  TYR A 145     -10.957  -5.348 -19.551  1.00 83.49           C
ATOM   2050  C   TYR A 145     -11.658  -4.650 -20.718  1.00 83.49           C
ATOM   2051  O   TYR A 145     -12.032  -5.295 -21.697  1.00 83.49           O
ATOM   2052  HA  TYR A 145     -10.716  -6.371 -19.840  1.00 83.49           H
ATOM   2053  CB  TYR A 145     -11.843  -5.251 -18.308  1.00 83.49           C
ATOM   2054 1HB  TYR A 145     -11.476  -5.951 -17.557  1.00 83.49           H
ATOM   2055 2HB  TYR A 145     -11.748  -4.251 -17.883  1.00 83.49           H
ATOM   2056  CG  TYR A 145     -13.322  -5.538 -18.573  1.00 83.49           C
ATOM   2057  CD1 TYR A 145     -14.234  -4.502 -18.589  1.00 83.49           C
ATOM   2058  HD1 TYR A 145     -13.900  -3.480 -18.411  1.00 83.49           H
ATOM   2059  CD2 TYR A 145     -13.744  -6.833 -18.798  1.00 83.49           C
ATOM   2060  HD2 TYR A 145     -13.023  -7.651 -18.786  1.00 83.49           H
ATOM   2061  CE1 TYR A 145     -15.626  -4.773 -18.839  1.00 83.49           C
ATOM   2062  HE1 TYR A 145     -16.357  -3.964 -18.853  1.00 83.49           H
ATOM   2063  CE2 TYR A 145     -15.136  -7.103 -19.048  1.00 83.49           C
ATOM   2064  HE2 TYR A 145     -15.482  -8.121 -19.227  1.00 83.49           H
ATOM   2065  CZ  TYR A 145     -16.008  -6.060 -19.056  1.00 83.49           C
ATOM   2066  OH  TYR A 145     -17.323  -6.315 -19.293  1.00 83.49           O
ATOM   2067  HH  TYR A 145     -17.457  -7.292 -19.458  1.00 83.49           H
ATOM   2068  HN  TYR A 145      -9.636  -4.389 -18.256  1.00 83.49           H
ATOM   2069  N   ILE A 146     -11.815  -3.342 -20.576  1.00 80.62           N
ATOM   2070  CA  ILE A 146     -12.528  -2.562 -21.574  1.00 80.62           C
ATOM   2071  C   ILE A 146     -11.775  -2.633 -22.904  1.00 80.62           C
ATOM   2072  O   ILE A 146     -12.388  -2.780 -23.960  1.00 80.62           O
ATOM   2073  HA  ILE A 146     -13.508  -3.019 -21.707  1.00 80.62           H
ATOM   2074  CB  ILE A 146     -12.757  -1.134 -21.073  1.00 80.62           C
ATOM   2075  HB  ILE A 146     -11.801  -0.731 -20.740  1.00 80.62           H
ATOM   2076  CG1 ILE A 146     -13.697  -1.122 -19.865  1.00 80.62           C
ATOM   2077 1HG1 ILE A 146     -14.714  -1.347 -20.189  1.00 80.62           H
ATOM   2078 2HG1 ILE A 146     -13.406  -1.904 -19.165  1.00 80.62           H
ATOM   2079  CG2 ILE A 146     -13.261  -0.232 -22.201  1.00 80.62           C
ATOM   2080 1HG2 ILE A 146     -12.523  -0.206 -23.002  1.00 80.62           H
ATOM   2081 2HG2 ILE A 146     -14.203  -0.623 -22.586  1.00 80.62           H
ATOM   2082 3HG2 ILE A 146     -13.416   0.777 -21.817  1.00 80.62           H
ATOM   2083  CD1 ILE A 146     -13.669   0.237 -19.163  1.00 80.62           C
ATOM   2084 1HD1 ILE A 146     -12.656   0.447 -18.819  1.00 80.62           H
ATOM   2085 2HD1 ILE A 146     -13.985   1.013 -19.860  1.00 80.62           H
ATOM   2086 3HD1 ILE A 146     -14.346   0.218 -18.308  1.00 80.62           H
ATOM   2087  HN  ILE A 146     -11.466  -2.818 -19.800  1.00 80.62           H
ATOM   2088  N   ALA A 147     -10.458  -2.525 -22.809  1.00 79.66           N
ATOM   2089  CA  ALA A 147      -9.626  -2.442 -23.997  1.00 79.66           C
ATOM   2090  C   ALA A 147      -9.757  -3.739 -24.798  1.00 79.66           C
ATOM   2091  O   ALA A 147      -9.650  -3.730 -26.023  1.00 79.66           O
ATOM   2092  HA  ALA A 147      -9.993  -1.613 -24.602  1.00 79.66           H
ATOM   2093  CB  ALA A 147      -8.180  -2.152 -23.589  1.00 79.66           C
ATOM   2094 1HB  ALA A 147      -8.138  -1.206 -23.049  1.00 79.66           H
ATOM   2095 2HB  ALA A 147      -7.816  -2.954 -22.946  1.00 79.66           H
ATOM   2096 3HB  ALA A 147      -7.557  -2.090 -24.481  1.00 79.66           H
ATOM   2097  HN  ALA A 147      -9.961  -2.494 -21.942  1.00 79.66           H
ATOM   2098  N   ILE A 148      -9.987  -4.824 -24.072  1.00 75.87           N
ATOM   2099  CA  ILE A 148      -9.949  -6.147 -24.672  1.00 75.87           C
ATOM   2100  C   ILE A 148     -11.369  -6.568 -25.058  1.00 75.87           C
ATOM   2101  O   ILE A 148     -11.610  -6.992 -26.187  1.00 75.87           O
ATOM   2102  HA  ILE A 148      -9.351  -6.077 -25.581  1.00 75.87           H
ATOM   2103  CB  ILE A 148      -9.246  -7.137 -23.742  1.00 75.87           C
ATOM   2104  HB  ILE A 148      -9.672  -7.031 -22.745  1.00 75.87           H
ATOM   2105  CG1 ILE A 148      -7.753  -6.821 -23.632  1.00 75.87           C
ATOM   2106 1HG1 ILE A 148      -7.269  -6.998 -24.592  1.00 75.87           H
ATOM   2107 2HG1 ILE A 148      -7.618  -5.765 -23.397  1.00 75.87           H
ATOM   2108  CG2 ILE A 148      -9.495  -8.580 -24.188  1.00 75.87           C
ATOM   2109 1HG2 ILE A 148     -10.565  -8.786 -24.172  1.00 75.87           H
ATOM   2110 2HG2 ILE A 148      -9.113  -8.718 -25.200  1.00 75.87           H
ATOM   2111 3HG2 ILE A 148      -8.983  -9.263 -23.510  1.00 75.87           H
ATOM   2112  CD1 ILE A 148      -7.089  -7.679 -22.554  1.00 75.87           C
ATOM   2113 1HD1 ILE A 148      -7.560  -7.481 -21.591  1.00 75.87           H
ATOM   2114 2HD1 ILE A 148      -7.205  -8.733 -22.805  1.00 75.87           H
ATOM   2115 3HD1 ILE A 148      -6.028  -7.434 -22.496  1.00 75.87           H
ATOM   2116  HN  ILE A 148     -10.195  -4.809 -23.094  1.00 75.87           H
ATOM   2117  N   ALA A 149     -12.273  -6.435 -24.098  1.00 75.63           N
ATOM   2118  CA  ALA A 149     -13.621  -6.949 -24.263  1.00 75.63           C
ATOM   2119  C   ALA A 149     -14.411  -6.013 -25.180  1.00 75.63           C
ATOM   2120  O   ALA A 149     -15.219  -6.466 -25.989  1.00 75.63           O
ATOM   2121  HA  ALA A 149     -13.547  -7.929 -24.736  1.00 75.63           H
ATOM   2122  CB  ALA A 149     -14.278  -7.112 -22.891  1.00 75.63           C
ATOM   2123 1HB  ALA A 149     -13.695  -7.809 -22.290  1.00 75.63           H
ATOM   2124 2HB  ALA A 149     -14.317  -6.145 -22.390  1.00 75.63           H
ATOM   2125 3HB  ALA A 149     -15.290  -7.498 -23.016  1.00 75.63           H
ATOM   2126  HN  ALA A 149     -12.096  -5.987 -23.221  1.00 75.63           H
ATOM   2127  N   GLN A 150     -14.149  -4.723 -25.022  1.00 67.12           N
ATOM   2128  CA  GLN A 150     -14.906  -3.713 -25.742  1.00 67.12           C
ATOM   2129  C   GLN A 150     -13.990  -2.945 -26.698  1.00 67.12           C
ATOM   2130  O   GLN A 150     -14.093  -1.725 -26.816  1.00 67.12           O
ATOM   2131  HA  GLN A 150     -15.656  -4.263 -26.310  1.00 67.12           H
ATOM   2132  CB  GLN A 150     -15.609  -2.760 -24.773  1.00 67.12           C
ATOM   2133 1HB  GLN A 150     -14.867  -2.218 -24.188  1.00 67.12           H
ATOM   2134 2HB  GLN A 150     -16.177  -2.019 -25.335  1.00 67.12           H
ATOM   2135  CG  GLN A 150     -16.546  -3.525 -23.836  1.00 67.12           C
ATOM   2136 1HG  GLN A 150     -17.181  -4.193 -24.417  1.00 67.12           H
ATOM   2137 2HG  GLN A 150     -15.960  -4.149 -23.160  1.00 67.12           H
ATOM   2138  CD  GLN A 150     -17.415  -2.562 -23.024  1.00 67.12           C
ATOM   2139  OE1 GLN A 150     -17.332  -1.352 -23.152  1.00 67.12           O
ATOM   2140  NE2 GLN A 150     -18.252  -3.166 -22.185  1.00 67.12           N
ATOM   2141 1HE2 GLN A 150     -18.270  -4.164 -22.129  1.00 67.12           H
ATOM   2142 2HE2 GLN A 150     -18.862  -2.621 -21.610  1.00 67.12           H
ATOM   2143  HN  GLN A 150     -13.437  -4.367 -24.417  1.00 67.12           H
ATOM   2144  N   ALA A 151     -13.115  -3.692 -27.356  1.00 67.34           N
ATOM   2145  CA  ALA A 151     -12.029  -3.085 -28.107  1.00 67.34           C
ATOM   2146  C   ALA A 151     -12.602  -2.058 -29.084  1.00 67.34           C
ATOM   2147  O   ALA A 151     -12.030  -0.985 -29.269  1.00 67.34           O
ATOM   2148  HA  ALA A 151     -11.379  -2.575 -27.396  1.00 67.34           H
ATOM   2149  CB  ALA A 151     -11.225  -4.178 -28.814  1.00 67.34           C
ATOM   2150 1HB  ALA A 151     -10.815  -4.865 -28.073  1.00 67.34           H
ATOM   2151 2HB  ALA A 151     -11.876  -4.725 -29.496  1.00 67.34           H
ATOM   2152 3HB  ALA A 151     -10.410  -3.723 -29.377  1.00 67.34           H
ATOM   2153  HN  ALA A 151     -13.140  -4.691 -27.381  1.00 67.34           H
ATOM   2154  N   MET A 152     -13.725  -2.422 -29.686  1.00 57.71           N
ATOM   2155  CA  MET A 152     -14.338  -1.582 -30.700  1.00 57.71           C
ATOM   2156  C   MET A 152     -14.734  -0.223 -30.120  1.00 57.71           C
ATOM   2157  O   MET A 152     -14.338   0.818 -30.643  1.00 57.71           O
ATOM   2158  HA  MET A 152     -13.577  -1.449 -31.469  1.00 57.71           H
ATOM   2159  CB  MET A 152     -15.579  -2.280 -31.260  1.00 57.71           C
ATOM   2160 1HB  MET A 152     -16.156  -2.713 -30.443  1.00 57.71           H
ATOM   2161 2HB  MET A 152     -16.221  -1.549 -31.751  1.00 57.71           H
ATOM   2162  CG  MET A 152     -15.190  -3.376 -32.254  1.00 57.71           C
ATOM   2163 1HG  MET A 152     -14.223  -3.798 -31.983  1.00 57.71           H
ATOM   2164 2HG  MET A 152     -15.915  -4.188 -32.215  1.00 57.71           H
ATOM   2165  SD  MET A 152     -15.119  -2.703 -33.907  1.00 57.71           S
ATOM   2166  CE  MET A 152     -16.707  -3.233 -34.525  1.00 57.71           C
ATOM   2167 1HE  MET A 152     -16.766  -4.321 -34.492  1.00 57.71           H
ATOM   2168 2HE  MET A 152     -17.498  -2.808 -33.908  1.00 57.71           H
ATOM   2169 3HE  MET A 152     -16.828  -2.895 -35.554  1.00 57.71           H
ATOM   2170  HN  MET A 152     -14.213  -3.273 -29.490  1.00 57.71           H
ATOM   2171  N   ARG A 153     -15.510  -0.276 -29.048  1.00 55.26           N
ATOM   2172  CA  ARG A 153     -15.960   0.938 -28.389  1.00 55.26           C
ATOM   2173  C   ARG A 153     -14.764   1.721 -27.844  1.00 55.26           C
ATOM   2174  O   ARG A 153     -14.809   2.946 -27.753  1.00 55.26           O
ATOM   2175  HA  ARG A 153     -16.477   1.502 -29.165  1.00 55.26           H
ATOM   2176  CB  ARG A 153     -16.918   0.618 -27.239  1.00 55.26           C
ATOM   2177 1HB  ARG A 153     -16.634  -0.328 -26.777  1.00 55.26           H
ATOM   2178 2HB  ARG A 153     -16.837   1.385 -26.469  1.00 55.26           H
ATOM   2179  CG  ARG A 153     -18.362   0.536 -27.735  1.00 55.26           C
ATOM   2180 1HG  ARG A 153     -18.618   1.449 -28.273  1.00 55.26           H
ATOM   2181 2HG  ARG A 153     -18.462  -0.289 -28.441  1.00 55.26           H
ATOM   2182  CD  ARG A 153     -19.332   0.336 -26.569  1.00 55.26           C
ATOM   2183 1HD  ARG A 153     -19.175  -0.643 -26.118  1.00 55.26           H
ATOM   2184 2HD  ARG A 153     -19.141   1.079 -25.795  1.00 55.26           H
ATOM   2185  NE  ARG A 153     -20.729   0.453 -27.046  1.00 55.26           N
ATOM   2186  HE  ARG A 153     -20.878   0.684 -28.008  1.00 55.26           H
ATOM   2187  CZ  ARG A 153     -21.805   0.269 -26.270  1.00 55.26           C
ATOM   2188  NH1 ARG A 153     -21.665  -0.041 -24.974  1.00 55.26           N
ATOM   2189 1HH1 ARG A 153     -20.751  -0.138 -24.579  1.00 55.26           H
ATOM   2190 2HH1 ARG A 153     -22.474  -0.177 -24.402  1.00 55.26           H
ATOM   2191  NH2 ARG A 153     -23.025   0.401 -26.810  1.00 55.26           N
ATOM   2192 1HH2 ARG A 153     -23.839   0.267 -26.244  1.00 55.26           H
ATOM   2193 2HH2 ARG A 153     -23.121   0.633 -27.778  1.00 55.26           H
ATOM   2194  HN  ARG A 153     -15.830  -1.127 -28.631  1.00 55.26           H
ATOM   2195  N   ALA A 154     -13.722   0.980 -27.496  1.00 60.57           N
ATOM   2196  CA  ALA A 154     -12.554   1.577 -26.870  1.00 60.57           C
ATOM   2197  C   ALA A 154     -11.903   2.559 -27.847  1.00 60.57           C
ATOM   2198  O   ALA A 154     -11.438   3.624 -27.444  1.00 60.57           O
ATOM   2199  HA  ALA A 154     -12.893   2.125 -25.990  1.00 60.57           H
ATOM   2200  CB  ALA A 154     -11.593   0.474 -26.424  1.00 60.57           C
ATOM   2201 1HB  ALA A 154     -12.095  -0.178 -25.709  1.00 60.57           H
ATOM   2202 2HB  ALA A 154     -11.282  -0.109 -27.291  1.00 60.57           H
ATOM   2203 3HB  ALA A 154     -10.717   0.923 -25.954  1.00 60.57           H
ATOM   2204  HN  ALA A 154     -13.667  -0.009 -27.635  1.00 60.57           H
ATOM   2205  N   HIS A 155     -11.891   2.164 -29.112  1.00 56.07           N
ATOM   2206  CA  HIS A 155     -11.139   2.896 -30.116  1.00 56.07           C
ATOM   2207  C   HIS A 155     -11.799   4.254 -30.364  1.00 56.07           C
ATOM   2208  O   HIS A 155     -11.114   5.269 -30.481  1.00 56.07           O
ATOM   2209  HA  HIS A 155     -10.142   3.056 -29.706  1.00 56.07           H
ATOM   2210  CB  HIS A 155     -10.990   2.068 -31.394  1.00 56.07           C
ATOM   2211 1HB  HIS A 155     -11.137   1.015 -31.152  1.00 56.07           H
ATOM   2212 2HB  HIS A 155     -11.781   2.348 -32.091  1.00 56.07           H
ATOM   2213  CG  HIS A 155      -9.654   2.230 -32.079  1.00 56.07           C
ATOM   2214  ND1 HIS A 155      -9.239   3.426 -32.639  1.00 56.07           N
ATOM   2215  HD1 HIS A 155      -9.761   4.279 -32.650  1.00 56.07           H
ATOM   2216  CD2 HIS A 155      -8.645   1.337 -32.288  1.00 56.07           C
ATOM   2217  HD2 HIS A 155      -8.643   0.293 -31.973  1.00 56.07           H
ATOM   2218  CE1 HIS A 155      -8.034   3.248 -33.159  1.00 56.07           C
ATOM   2219  HE1 HIS A 155      -7.439   4.004 -33.672  1.00 56.07           H
ATOM   2220  NE2 HIS A 155      -7.667   1.952 -32.941  1.00 56.07           N
ATOM   2221  HN  HIS A 155     -12.382   1.362 -29.452  1.00 56.07           H
ATOM   2222  N   THR A 156     -13.122   4.229 -30.435  1.00 62.53           N
ATOM   2223  CA  THR A 156     -13.876   5.423 -30.776  1.00 62.53           C
ATOM   2224  C   THR A 156     -13.801   6.444 -29.639  1.00 62.53           C
ATOM   2225  O   THR A 156     -13.848   7.650 -29.878  1.00 62.53           O
ATOM   2226  HA  THR A 156     -13.414   5.883 -31.650  1.00 62.53           H
ATOM   2227  CB  THR A 156     -15.305   4.998 -31.118  1.00 62.53           C
ATOM   2228  HB  THR A 156     -16.013   5.796 -30.891  1.00 62.53           H
ATOM   2229  OG1 THR A 156     -15.491   3.787 -30.391  1.00 62.53           O
ATOM   2230  HG1 THR A 156     -15.445   3.967 -29.408  1.00 62.53           H
ATOM   2231  CG2 THR A 156     -15.458   4.581 -32.582  1.00 62.53           C
ATOM   2232 1HG2 THR A 156     -14.799   3.739 -32.790  1.00 62.53           H
ATOM   2233 2HG2 THR A 156     -15.194   5.419 -33.227  1.00 62.53           H
ATOM   2234 3HG2 THR A 156     -16.491   4.290 -32.771  1.00 62.53           H
ATOM   2235  HN  THR A 156     -13.676   3.414 -30.265  1.00 62.53           H
ATOM   2236  N   TRP A 157     -13.685   5.924 -28.426  1.00 56.46           N
ATOM   2237  CA  TRP A 157     -13.823   6.752 -27.240  1.00 56.46           C
ATOM   2238  C   TRP A 157     -12.422   7.016 -26.683  1.00 56.46           C
ATOM   2239  O   TRP A 157     -12.245   7.140 -25.472  1.00 56.46           O
ATOM   2240  HA  TRP A 157     -14.287   7.691 -27.541  1.00 56.46           H
ATOM   2241  CB  TRP A 157     -14.758   6.099 -26.220  1.00 56.46           C
ATOM   2242 1HB  TRP A 157     -14.434   5.072 -26.051  1.00 56.46           H
ATOM   2243 2HB  TRP A 157     -14.665   6.624 -25.269  1.00 56.46           H
ATOM   2244  CG  TRP A 157     -16.229   6.092 -26.641  1.00 56.46           C
ATOM   2245  CD1 TRP A 157     -16.732   6.047 -27.882  1.00 56.46           C
ATOM   2246  HD1 TRP A 157     -16.128   6.009 -28.788  1.00 56.46           H
ATOM   2247  CD2 TRP A 157     -17.374   6.132 -25.763  1.00 56.46           C
ATOM   2248  NE1 TRP A 157     -18.112   6.056 -27.869  1.00 56.46           N
ATOM   2249  HE1 TRP A 157     -18.712   6.029 -28.668  1.00 56.46           H
ATOM   2250  CE2 TRP A 157     -18.515   6.109 -26.539  1.00 56.46           C
ATOM   2251  CE3 TRP A 157     -17.444   6.186 -24.360  1.00 56.46           C
ATOM   2252  HE3 TRP A 157     -16.558   6.205 -23.725  1.00 56.46           H
ATOM   2253  CZ2 TRP A 157     -19.808   6.137 -26.003  1.00 56.46           C
ATOM   2254  HZ2 TRP A 157     -20.694   6.118 -26.638  1.00 56.46           H
ATOM   2255  CZ3 TRP A 157     -18.743   6.213 -23.840  1.00 56.46           C
ATOM   2256  HZ3 TRP A 157     -18.854   6.255 -22.756  1.00 56.46           H
ATOM   2257  CH2 TRP A 157     -19.902   6.191 -24.607  1.00 56.46           C
ATOM   2258  HH2 TRP A 157     -20.879   6.215 -24.125  1.00 56.46           H
ATOM   2259  HN  TRP A 157     -13.502   4.957 -28.247  1.00 56.46           H
ATOM   2260  N   ARG A 158     -11.463   7.095 -27.594  1.00 57.13           N
ATOM   2261  CA  ARG A 158     -10.065   7.162 -27.204  1.00 57.13           C
ATOM   2262  C   ARG A 158      -9.802   8.426 -26.385  1.00 57.13           C
ATOM   2263  O   ARG A 158      -9.164   8.369 -25.335  1.00 57.13           O
ATOM   2264  HA  ARG A 158      -9.899   6.265 -26.607  1.00 57.13           H
ATOM   2265  CB  ARG A 158      -9.151   7.158 -28.431  1.00 57.13           C
ATOM   2266 1HB  ARG A 158      -9.518   6.437 -29.161  1.00 57.13           H
ATOM   2267 2HB  ARG A 158      -9.176   8.137 -28.911  1.00 57.13           H
ATOM   2268  CG  ARG A 158      -7.712   6.812 -28.042  1.00 57.13           C
ATOM   2269 1HG  ARG A 158      -7.310   7.589 -27.392  1.00 57.13           H
ATOM   2270 2HG  ARG A 158      -7.699   5.882 -27.473  1.00 57.13           H
ATOM   2271  CD  ARG A 158      -6.828   6.669 -29.282  1.00 57.13           C
ATOM   2272 1HD  ARG A 158      -7.258   5.935 -29.963  1.00 57.13           H
ATOM   2273 2HD  ARG A 158      -6.786   7.617 -29.820  1.00 57.13           H
ATOM   2274  NE  ARG A 158      -5.464   6.253 -28.886  1.00 57.13           N
ATOM   2275  HE  ARG A 158      -5.259   6.185 -27.910  1.00 57.13           H
ATOM   2276  CZ  ARG A 158      -4.485   5.962 -29.754  1.00 57.13           C
ATOM   2277  NH1 ARG A 158      -4.703   6.037 -31.074  1.00 57.13           N
ATOM   2278 1HH1 ARG A 158      -5.601   6.311 -31.418  1.00 57.13           H
ATOM   2279 2HH1 ARG A 158      -3.967   5.818 -31.716  1.00 57.13           H
ATOM   2280  NH2 ARG A 158      -3.286   5.596 -29.282  1.00 57.13           N
ATOM   2281 1HH2 ARG A 158      -2.545   5.375 -29.917  1.00 57.13           H
ATOM   2282 2HH2 ARG A 158      -3.132   5.543 -28.296  1.00 57.13           H
ATOM   2283  HN  ARG A 158     -11.628   7.113 -28.580  1.00 57.13           H
ATOM   2284  N   GLU A 159     -10.308   9.540 -26.895  1.00 63.39           N
ATOM   2285  CA  GLU A 159     -10.093  10.824 -26.250  1.00 63.39           C
ATOM   2286  C   GLU A 159     -10.873  10.895 -24.936  1.00 63.39           C
ATOM   2287  O   GLU A 159     -10.332  11.306 -23.910  1.00 63.39           O
ATOM   2288  HA  GLU A 159      -9.023  10.871 -26.048  1.00 63.39           H
ATOM   2289  CB  GLU A 159     -10.479  11.976 -27.180  1.00 63.39           C
ATOM   2290 1HB  GLU A 159     -11.450  11.774 -27.632  1.00 63.39           H
ATOM   2291 2HB  GLU A 159     -10.447  12.917 -26.631  1.00 63.39           H
ATOM   2292  CG  GLU A 159      -9.478  12.112 -28.329  1.00 63.39           C
ATOM   2293 1HG  GLU A 159      -8.462  12.112 -27.933  1.00 63.39           H
ATOM   2294 2HG  GLU A 159      -9.561  11.251 -28.993  1.00 63.39           H
ATOM   2295  CD  GLU A 159      -9.723  13.399 -29.120  1.00 63.39           C
ATOM   2296  OE1 GLU A 159      -8.758  13.857 -29.769  1.00 63.39           O
ATOM   2297  OE2 GLU A 159     -10.868  13.894 -29.056  1.00 63.39           O
ATOM   2298  HN  GLU A 159     -10.856   9.573 -27.731  1.00 63.39           H
ATOM   2299  N   LYS A 160     -12.132  10.489 -25.009  1.00 68.45           N
ATOM   2300  CA  LYS A 160     -13.005  10.543 -23.848  1.00 68.45           C
ATOM   2301  C   LYS A 160     -12.382   9.733 -22.710  1.00 68.45           C
ATOM   2302  O   LYS A 160     -12.449  10.134 -21.549  1.00 68.45           O
ATOM   2303  HA  LYS A 160     -13.069  11.585 -23.536  1.00 68.45           H
ATOM   2304  CB  LYS A 160     -14.419  10.093 -24.220  1.00 68.45           C
ATOM   2305 1HB  LYS A 160     -14.375   9.147 -24.759  1.00 68.45           H
ATOM   2306 2HB  LYS A 160     -14.998   9.916 -23.314  1.00 68.45           H
ATOM   2307  CG  LYS A 160     -15.120  11.146 -25.082  1.00 68.45           C
ATOM   2308 1HG  LYS A 160     -15.026  12.125 -24.613  1.00 68.45           H
ATOM   2309 2HG  LYS A 160     -14.631  11.209 -26.054  1.00 68.45           H
ATOM   2310  CD  LYS A 160     -16.599  10.803 -25.270  1.00 68.45           C
ATOM   2311 1HD  LYS A 160     -16.692   9.844 -25.780  1.00 68.45           H
ATOM   2312 2HD  LYS A 160     -17.078  10.695 -24.297  1.00 68.45           H
ATOM   2313  CE  LYS A 160     -17.314  11.888 -26.078  1.00 68.45           C
ATOM   2314 1HE  LYS A 160     -17.207  12.852 -25.580  1.00 68.45           H
ATOM   2315 2HE  LYS A 160     -16.850  11.984 -27.060  1.00 68.45           H
ATOM   2316  NZ  LYS A 160     -18.749  11.560 -26.231  1.00 68.45           N
ATOM   2317 1HZ  LYS A 160     -19.209  12.292 -26.759  1.00 68.45           H
ATOM   2318 2HZ  LYS A 160     -18.843  10.678 -26.723  1.00 68.45           H
ATOM   2319 3HZ  LYS A 160     -19.178  11.483 -25.315  1.00 68.45           H
ATOM   2320  HN  LYS A 160     -12.556  10.129 -25.840  1.00 68.45           H
ATOM   2321  N   ARG A 161     -11.789   8.607 -23.082  1.00 66.32           N
ATOM   2322  CA  ARG A 161     -11.190   7.717 -22.102  1.00 66.32           C
ATOM   2323  C   ARG A 161     -10.039   8.421 -21.380  1.00 66.32           C
ATOM   2324  O   ARG A 161      -9.804   8.180 -20.197  1.00 66.32           O
ATOM   2325  HA  ARG A 161     -11.999   7.478 -21.411  1.00 66.32           H
ATOM   2326  CB  ARG A 161     -10.664   6.443 -22.764  1.00 66.32           C
ATOM   2327 1HB  ARG A 161     -10.302   6.672 -23.767  1.00 66.32           H
ATOM   2328 2HB  ARG A 161      -9.814   6.059 -22.199  1.00 66.32           H
ATOM   2329  CG  ARG A 161     -11.756   5.374 -22.843  1.00 66.32           C
ATOM   2330 1HG  ARG A 161     -12.286   5.321 -21.892  1.00 66.32           H
ATOM   2331 2HG  ARG A 161     -12.489   5.653 -23.600  1.00 66.32           H
ATOM   2332  CD  ARG A 161     -11.161   4.006 -23.179  1.00 66.32           C
ATOM   2333 1HD  ARG A 161     -10.197   3.888 -22.686  1.00 66.32           H
ATOM   2334 2HD  ARG A 161     -11.811   3.215 -22.803  1.00 66.32           H
ATOM   2335  NE  ARG A 161     -10.999   3.871 -24.644  1.00 66.32           N
ATOM   2336  HE  ARG A 161     -11.462   4.535 -25.230  1.00 66.32           H
ATOM   2337  CZ  ARG A 161     -10.269   2.914 -25.234  1.00 66.32           C
ATOM   2338  NH1 ARG A 161      -9.626   1.998 -24.498  1.00 66.32           N
ATOM   2339 1HH1 ARG A 161      -9.689   2.024 -23.500  1.00 66.32           H
ATOM   2340 2HH1 ARG A 161      -9.084   1.287 -24.946  1.00 66.32           H
ATOM   2341  NH2 ARG A 161     -10.192   2.888 -26.572  1.00 66.32           N
ATOM   2342 1HH2 ARG A 161      -9.651   2.181 -27.028  1.00 66.32           H
ATOM   2343 2HH2 ARG A 161     -10.674   3.576 -27.114  1.00 66.32           H
ATOM   2344  HN  ARG A 161     -11.715   8.302 -24.031  1.00 66.32           H
ATOM   2345  N   LEU A 162      -9.352   9.277 -22.122  1.00 77.45           N
ATOM   2346  CA  LEU A 162      -8.230  10.015 -21.568  1.00 77.45           C
ATOM   2347  C   LEU A 162      -8.747  11.023 -20.539  1.00 77.45           C
ATOM   2348  O   LEU A 162      -8.105  11.255 -19.515  1.00 77.45           O
ATOM   2349  HA  LEU A 162      -7.588   9.298 -21.057  1.00 77.45           H
ATOM   2350  CB  LEU A 162      -7.401  10.649 -22.686  1.00 77.45           C
ATOM   2351 1HB  LEU A 162      -7.201   9.888 -23.440  1.00 77.45           H
ATOM   2352 2HB  LEU A 162      -8.004  11.421 -23.165  1.00 77.45           H
ATOM   2353  CG  LEU A 162      -6.068  11.271 -22.264  1.00 77.45           C
ATOM   2354  HG  LEU A 162      -6.247  11.903 -21.394  1.00 77.45           H
ATOM   2355  CD1 LEU A 162      -5.070  10.192 -21.841  1.00 77.45           C
ATOM   2356 1HD1 LEU A 162      -5.476   9.631 -20.999  1.00 77.45           H
ATOM   2357 2HD1 LEU A 162      -4.890   9.515 -22.676  1.00 77.45           H
ATOM   2358 3HD1 LEU A 162      -4.131  10.661 -21.545  1.00 77.45           H
ATOM   2359  CD2 LEU A 162      -5.508  12.170 -23.368  1.00 77.45           C
ATOM   2360 1HD2 LEU A 162      -5.348  11.580 -24.270  1.00 77.45           H
ATOM   2361 2HD2 LEU A 162      -6.216  12.971 -23.579  1.00 77.45           H
ATOM   2362 3HD2 LEU A 162      -4.561  12.599 -23.041  1.00 77.45           H
ATOM   2363  HN  LEU A 162      -9.550   9.468 -23.083  1.00 77.45           H
ATOM   2364  N   LEU A 163      -9.902  11.595 -20.846  1.00 81.12           N
ATOM   2365  CA  LEU A 163     -10.535  12.537 -19.939  1.00 81.12           C
ATOM   2366  C   LEU A 163     -10.962  11.805 -18.665  1.00 81.12           C
ATOM   2367  O   LEU A 163     -10.662  12.250 -17.559  1.00 81.12           O
ATOM   2368  HA  LEU A 163      -9.789  13.286 -19.673  1.00 81.12           H
ATOM   2369  CB  LEU A 163     -11.681  13.268 -20.641  1.00 81.12           C
ATOM   2370 1HB  LEU A 163     -11.298  13.700 -21.566  1.00 81.12           H
ATOM   2371 2HB  LEU A 163     -12.437  12.535 -20.920  1.00 81.12           H
ATOM   2372  CG  LEU A 163     -12.361  14.378 -19.836  1.00 81.12           C
ATOM   2373  HG  LEU A 163     -12.630  13.976 -18.860  1.00 81.12           H
ATOM   2374  CD1 LEU A 163     -11.402  15.546 -19.595  1.00 81.12           C
ATOM   2375 1HD1 LEU A 163     -10.533  15.194 -19.040  1.00 81.12           H
ATOM   2376 2HD1 LEU A 163     -11.080  15.956 -20.553  1.00 81.12           H
ATOM   2377 3HD1 LEU A 163     -11.911  16.321 -19.021  1.00 81.12           H
ATOM   2378  CD2 LEU A 163     -13.657  14.830 -20.512  1.00 81.12           C
ATOM   2379 1HD2 LEU A 163     -13.434  15.208 -21.510  1.00 81.12           H
ATOM   2380 2HD2 LEU A 163     -14.341  13.985 -20.588  1.00 81.12           H
ATOM   2381 3HD2 LEU A 163     -14.119  15.620 -19.919  1.00 81.12           H
ATOM   2382  HN  LEU A 163     -10.402  11.423 -21.694  1.00 81.12           H
ATOM   2383  N   TYR A 164     -11.655  10.693 -18.864  1.00 74.02           N
ATOM   2384  CA  TYR A 164     -12.147   9.908 -17.745  1.00 74.02           C
ATOM   2385  C   TYR A 164     -10.995   9.439 -16.854  1.00 74.02           C
ATOM   2386  O   TYR A 164     -11.140   9.359 -15.636  1.00 74.02           O
ATOM   2387  HA  TYR A 164     -12.815  10.540 -17.159  1.00 74.02           H
ATOM   2388  CB  TYR A 164     -12.833   8.685 -18.357  1.00 74.02           C
ATOM   2389 1HB  TYR A 164     -12.195   8.277 -19.141  1.00 74.02           H
ATOM   2390 2HB  TYR A 164     -12.930   7.915 -17.592  1.00 74.02           H
ATOM   2391  CG  TYR A 164     -14.215   8.976 -18.945  1.00 74.02           C
ATOM   2392  CD1 TYR A 164     -15.176   9.597 -18.174  1.00 74.02           C
ATOM   2393  HD1 TYR A 164     -14.951   9.880 -17.146  1.00 74.02           H
ATOM   2394  CD2 TYR A 164     -14.501   8.618 -20.247  1.00 74.02           C
ATOM   2395  HD2 TYR A 164     -13.741   8.127 -20.856  1.00 74.02           H
ATOM   2396  CE1 TYR A 164     -16.477   9.871 -18.727  1.00 74.02           C
ATOM   2397  HE1 TYR A 164     -17.246  10.361 -18.129  1.00 74.02           H
ATOM   2398  CE2 TYR A 164     -15.801   8.892 -20.800  1.00 74.02           C
ATOM   2399  HE2 TYR A 164     -16.040   8.614 -21.827  1.00 74.02           H
ATOM   2400  CZ  TYR A 164     -16.725   9.505 -20.013  1.00 74.02           C
ATOM   2401  OH  TYR A 164     -17.954   9.764 -20.536  1.00 74.02           O
ATOM   2402  HH  TYR A 164     -18.529  10.212 -19.852  1.00 74.02           H
ATOM   2403  HN  TYR A 164     -11.880  10.328 -19.767  1.00 74.02           H
ATOM   2404  N   SER A 165      -9.875   9.141 -17.498  1.00 85.66           N
ATOM   2405  CA  SER A 165      -8.706   8.661 -16.782  1.00 85.66           C
ATOM   2406  C   SER A 165      -8.219   9.728 -15.799  1.00 85.66           C
ATOM   2407  O   SER A 165      -7.765   9.406 -14.703  1.00 85.66           O
ATOM   2408  HA  SER A 165      -9.040   7.772 -16.247  1.00 85.66           H
ATOM   2409  CB  SER A 165      -7.584   8.281 -17.751  1.00 85.66           C
ATOM   2410 1HB  SER A 165      -6.816   7.724 -17.216  1.00 85.66           H
ATOM   2411 2HB  SER A 165      -7.980   7.619 -18.521  1.00 85.66           H
ATOM   2412  OG  SER A 165      -6.999   9.426 -18.365  1.00 85.66           O
ATOM   2413  HG  SER A 165      -7.709  10.088 -18.603  1.00 85.66           H
ATOM   2414  HN  SER A 165      -9.761   9.224 -18.488  1.00 85.66           H
ATOM   2415  N   LYS A 166      -8.330  10.977 -16.228  1.00 82.60           N
ATOM   2416  CA  LYS A 166      -7.934  12.095 -15.389  1.00 82.60           C
ATOM   2417  C   LYS A 166      -8.878  12.185 -14.188  1.00 82.60           C
ATOM   2418  O   LYS A 166      -8.430  12.318 -13.050  1.00 82.60           O
ATOM   2419  HA  LYS A 166      -6.928  11.888 -15.023  1.00 82.60           H
ATOM   2420  CB  LYS A 166      -7.860  13.383 -16.211  1.00 82.60           C
ATOM   2421 1HB  LYS A 166      -8.779  13.506 -16.785  1.00 82.60           H
ATOM   2422 2HB  LYS A 166      -7.785  14.241 -15.543  1.00 82.60           H
ATOM   2423  CG  LYS A 166      -6.660  13.360 -17.160  1.00 82.60           C
ATOM   2424 1HG  LYS A 166      -5.742  13.229 -16.587  1.00 82.60           H
ATOM   2425 2HG  LYS A 166      -6.740  12.507 -17.833  1.00 82.60           H
ATOM   2426  CD  LYS A 166      -6.580  14.653 -17.973  1.00 82.60           C
ATOM   2427 1HD  LYS A 166      -7.488  14.773 -18.564  1.00 82.60           H
ATOM   2428 2HD  LYS A 166      -6.523  15.508 -17.300  1.00 82.60           H
ATOM   2429  CE  LYS A 166      -5.361  14.644 -18.898  1.00 82.60           C
ATOM   2430 1HE  LYS A 166      -4.458  14.450 -18.319  1.00 82.60           H
ATOM   2431 2HE  LYS A 166      -5.454  13.836 -19.624  1.00 82.60           H
ATOM   2432  NZ  LYS A 166      -5.236  15.939 -19.603  1.00 82.60           N
ATOM   2433 1HZ  LYS A 166      -4.431  15.912 -20.219  1.00 82.60           H
ATOM   2434 2HZ  LYS A 166      -6.073  16.109 -20.149  1.00 82.60           H
ATOM   2435 3HZ  LYS A 166      -5.117  16.683 -18.925  1.00 82.60           H
ATOM   2436  HN  LYS A 166      -8.682  11.229 -17.130  1.00 82.60           H
ATOM   2437  N   MET A 167     -10.167  12.108 -14.483  1.00 84.24           N
ATOM   2438  CA  MET A 167     -11.179  12.222 -13.447  1.00 84.24           C
ATOM   2439  C   MET A 167     -11.031  11.107 -12.409  1.00 84.24           C
ATOM   2440  O   MET A 167     -11.087  11.361 -11.207  1.00 84.24           O
ATOM   2441  HA  MET A 167     -11.009  13.191 -12.976  1.00 84.24           H
ATOM   2442  CB  MET A 167     -12.570  12.148 -14.081  1.00 84.24           C
ATOM   2443 1HB  MET A 167     -12.641  11.259 -14.707  1.00 84.24           H
ATOM   2444 2HB  MET A 167     -13.325  12.049 -13.300  1.00 84.24           H
ATOM   2445  CG  MET A 167     -12.857  13.394 -14.921  1.00 84.24           C
ATOM   2446 1HG  MET A 167     -12.794  14.286 -14.297  1.00 84.24           H
ATOM   2447 2HG  MET A 167     -12.103  13.498 -15.702  1.00 84.24           H
ATOM   2448  SD  MET A 167     -14.480  13.277 -15.653  1.00 84.24           S
ATOM   2449  CE  MET A 167     -15.492  13.497 -14.199  1.00 84.24           C
ATOM   2450 1HE  MET A 167     -15.272  12.707 -13.480  1.00 84.24           H
ATOM   2451 2HE  MET A 167     -15.278  14.467 -13.750  1.00 84.24           H
ATOM   2452 3HE  MET A 167     -16.545  13.450 -14.478  1.00 84.24           H
ATOM   2453  HN  MET A 167     -10.522  11.971 -15.407  1.00 84.24           H
ATOM   2454  N   VAL A 168     -10.845   9.896 -12.913  1.00 91.78           N
ATOM   2455  CA  VAL A 168     -10.750   8.732 -12.047  1.00 91.78           C
ATOM   2456  C   VAL A 168      -9.549   8.893 -11.113  1.00 91.78           C
ATOM   2457  O   VAL A 168      -9.641   8.599  -9.922  1.00 91.78           O
ATOM   2458  HA  VAL A 168     -11.659   8.695 -11.446  1.00 91.78           H
ATOM   2459  CB  VAL A 168     -10.686   7.457 -12.890  1.00 91.78           C
ATOM   2460  HB  VAL A 168      -9.891   7.581 -13.625  1.00 91.78           H
ATOM   2461  CG1 VAL A 168     -10.340   6.244 -12.024  1.00 91.78           C
ATOM   2462 1HG1 VAL A 168      -9.370   6.400 -11.551  1.00 91.78           H
ATOM   2463 2HG1 VAL A 168     -11.103   6.117 -11.255  1.00 91.78           H
ATOM   2464 3HG1 VAL A 168     -10.301   5.351 -12.648  1.00 91.78           H
ATOM   2465  CG2 VAL A 168     -11.996   7.234 -13.648  1.00 91.78           C
ATOM   2466 1HG2 VAL A 168     -12.817   7.141 -12.936  1.00 91.78           H
ATOM   2467 2HG2 VAL A 168     -12.183   8.080 -14.308  1.00 91.78           H
ATOM   2468 3HG2 VAL A 168     -11.923   6.321 -14.239  1.00 91.78           H
ATOM   2469  HN  VAL A 168     -10.759   9.703 -13.890  1.00 91.78           H
ATOM   2470  N   CYS A 169      -8.451   9.359 -11.689  1.00 93.66           N
ATOM   2471  CA  CYS A 169      -7.231   9.556 -10.924  1.00 93.66           C
ATOM   2472  C   CYS A 169      -7.524  10.552  -9.800  1.00 93.66           C
ATOM   2473  O   CYS A 169      -7.160  10.318  -8.649  1.00 93.66           O
ATOM   2474  HA  CYS A 169      -6.956   8.583 -10.517  1.00 93.66           H
ATOM   2475  CB  CYS A 169      -6.076  10.022 -11.812  1.00 93.66           C
ATOM   2476 1HB  CYS A 169      -6.403  10.846 -12.446  1.00 93.66           H
ATOM   2477 2HB  CYS A 169      -5.260  10.399 -11.195  1.00 93.66           H
ATOM   2478  SG  CYS A 169      -5.483   8.635 -12.848  1.00 93.66           S
ATOM   2479  HG  CYS A 169      -6.470   8.694 -13.738  1.00 93.66           H
ATOM   2480  HN  CYS A 169      -8.386   9.600 -12.657  1.00 93.66           H
ATOM   2481  N   PHE A 170      -8.179  11.641 -10.174  1.00 93.07           N
ATOM   2482  CA  PHE A 170      -8.499  12.687  -9.217  1.00 93.07           C
ATOM   2483  C   PHE A 170      -9.378  12.147  -8.087  1.00 93.07           C
ATOM   2484  O   PHE A 170      -9.121  12.415  -6.915  1.00 93.07           O
ATOM   2485  HA  PHE A 170      -7.557  13.045  -8.803  1.00 93.07           H
ATOM   2486  CB  PHE A 170      -9.273  13.767  -9.977  1.00 93.07           C
ATOM   2487 1HB  PHE A 170      -8.674  14.100 -10.825  1.00 93.07           H
ATOM   2488 2HB  PHE A 170     -10.184  13.328 -10.383  1.00 93.07           H
ATOM   2489  CG  PHE A 170      -9.644  14.982  -9.125  1.00 93.07           C
ATOM   2490  CD1 PHE A 170     -10.913  15.121  -8.655  1.00 93.07           C
ATOM   2491  HD1 PHE A 170     -11.665  14.366  -8.886  1.00 93.07           H
ATOM   2492  CD2 PHE A 170      -8.706  15.924  -8.838  1.00 93.07           C
ATOM   2493  HD2 PHE A 170      -7.689  15.812  -9.214  1.00 93.07           H
ATOM   2494  CE1 PHE A 170     -11.258  16.249  -7.865  1.00 93.07           C
ATOM   2495  HE1 PHE A 170     -12.275  16.360  -7.488  1.00 93.07           H
ATOM   2496  CE2 PHE A 170      -9.051  17.051  -8.047  1.00 93.07           C
ATOM   2497  HE2 PHE A 170      -8.299  17.806  -7.817  1.00 93.07           H
ATOM   2498  CZ  PHE A 170     -10.319  17.190  -7.577  1.00 93.07           C
ATOM   2499  HZ  PHE A 170     -10.584  18.056  -6.970  1.00 93.07           H
ATOM   2500  HN  PHE A 170      -8.490  11.814 -11.109  1.00 93.07           H
ATOM   2501  N   THR A 171     -10.396  11.396  -8.480  1.00 92.59           N
ATOM   2502  CA  THR A 171     -11.326  10.832  -7.516  1.00 92.59           C
ATOM   2503  C   THR A 171     -10.585   9.934  -6.524  1.00 92.59           C
ATOM   2504  O   THR A 171     -10.893   9.932  -5.333  1.00 92.59           O
ATOM   2505  HA  THR A 171     -11.764  11.649  -6.943  1.00 92.59           H
ATOM   2506  CB  THR A 171     -12.426  10.104  -8.291  1.00 92.59           C
ATOM   2507  HB  THR A 171     -12.032   9.214  -8.782  1.00 92.59           H
ATOM   2508  OG1 THR A 171     -12.958  11.101  -9.158  1.00 92.59           O
ATOM   2509  HG1 THR A 171     -12.484  11.077 -10.038  1.00 92.59           H
ATOM   2510  CG2 THR A 171     -13.608   9.714  -7.401  1.00 92.59           C
ATOM   2511 1HG2 THR A 171     -14.045  10.612  -6.963  1.00 92.59           H
ATOM   2512 2HG2 THR A 171     -13.263   9.053  -6.607  1.00 92.59           H
ATOM   2513 3HG2 THR A 171     -14.360   9.200  -8.000  1.00 92.59           H
ATOM   2514  HN  THR A 171     -10.591  11.173  -9.435  1.00 92.59           H
ATOM   2515  N   ILE A 172      -9.622   9.192  -7.051  1.00 93.60           N
ATOM   2516  CA  ILE A 172      -8.856   8.267  -6.232  1.00 93.60           C
ATOM   2517  C   ILE A 172      -8.080   9.053  -5.173  1.00 93.60           C
ATOM   2518  O   ILE A 172      -8.073   8.680  -4.000  1.00 93.60           O
ATOM   2519  HA  ILE A 172      -9.567   7.614  -5.726  1.00 93.60           H
ATOM   2520  CB  ILE A 172      -7.972   7.380  -7.110  1.00 93.60           C
ATOM   2521  HB  ILE A 172      -7.491   8.011  -7.858  1.00 93.60           H
ATOM   2522  CG1 ILE A 172      -8.810   6.345  -7.864  1.00 93.60           C
ATOM   2523 1HG1 ILE A 172      -9.188   5.599  -7.165  1.00 93.60           H
ATOM   2524 2HG1 ILE A 172      -9.677   6.831  -8.312  1.00 93.60           H
ATOM   2525  CG2 ILE A 172      -6.860   6.727  -6.286  1.00 93.60           C
ATOM   2526 1HG2 ILE A 172      -6.240   7.501  -5.835  1.00 93.60           H
ATOM   2527 2HG2 ILE A 172      -7.302   6.113  -5.502  1.00 93.60           H
ATOM   2528 3HG2 ILE A 172      -6.247   6.102  -6.935  1.00 93.60           H
ATOM   2529  CD1 ILE A 172      -7.984   5.659  -8.954  1.00 93.60           C
ATOM   2530 1HD1 ILE A 172      -7.628   6.405  -9.664  1.00 93.60           H
ATOM   2531 2HD1 ILE A 172      -7.131   5.154  -8.499  1.00 93.60           H
ATOM   2532 3HD1 ILE A 172      -8.603   4.929  -9.474  1.00 93.60           H
ATOM   2533  HN  ILE A 172      -9.362   9.216  -8.016  1.00 93.60           H
ATOM   2534  N   TRP A 173      -7.446  10.125  -5.624  1.00 91.89           N
ATOM   2535  CA  TRP A 173      -6.591  10.911  -4.750  1.00 91.89           C
ATOM   2536  C   TRP A 173      -7.465  11.509  -3.646  1.00 91.89           C
ATOM   2537  O   TRP A 173      -7.094  11.484  -2.474  1.00 91.89           O
ATOM   2538  HA  TRP A 173      -5.850  10.239  -4.316  1.00 91.89           H
ATOM   2539  CB  TRP A 173      -5.821  11.969  -5.544  1.00 91.89           C
ATOM   2540 1HB  TRP A 173      -6.493  12.421  -6.273  1.00 91.89           H
ATOM   2541 2HB  TRP A 173      -5.509  12.762  -4.864  1.00 91.89           H
ATOM   2542  CG  TRP A 173      -4.590  11.427  -6.272  1.00 91.89           C
ATOM   2543  CD1 TRP A 173      -4.409  11.283  -7.592  1.00 91.89           C
ATOM   2544  HD1 TRP A 173      -5.152  11.546  -8.345  1.00 91.89           H
ATOM   2545  CD2 TRP A 173      -3.367  10.961  -5.664  1.00 91.89           C
ATOM   2546  NE1 TRP A 173      -3.165  10.760  -7.878  1.00 91.89           N
ATOM   2547  HE1 TRP A 173      -2.801  10.562  -8.788  1.00 91.89           H
ATOM   2548  CE2 TRP A 173      -2.511  10.558  -6.668  1.00 91.89           C
ATOM   2549  CE3 TRP A 173      -2.997  10.883  -4.310  1.00 91.89           C
ATOM   2550  HE3 TRP A 173      -3.654  11.195  -3.499  1.00 91.89           H
ATOM   2551  CZ2 TRP A 173      -1.230  10.048  -6.425  1.00 91.89           C
ATOM   2552  HZ2 TRP A 173      -0.572   9.736  -7.236  1.00 91.89           H
ATOM   2553  CZ3 TRP A 173      -1.713  10.371  -4.083  1.00 91.89           C
ATOM   2554  HZ3 TRP A 173      -1.376  10.289  -3.050  1.00 91.89           H
ATOM   2555  CH2 TRP A 173      -0.839   9.961  -5.083  1.00 91.89           C
ATOM   2556  HH2 TRP A 173       0.146   9.573  -4.824  1.00 91.89           H
ATOM   2557  HN  TRP A 173      -7.508  10.457  -6.565  1.00 91.89           H
ATOM   2558  N   VAL A 174      -8.609  12.033  -4.061  1.00 95.35           N
ATOM   2559  CA  VAL A 174      -9.526  12.661  -3.125  1.00 95.35           C
ATOM   2560  C   VAL A 174      -9.979  11.630  -2.090  1.00 95.35           C
ATOM   2561  O   VAL A 174     -10.002  11.914  -0.894  1.00 95.35           O
ATOM   2562  HA  VAL A 174      -8.982  13.455  -2.614  1.00 95.35           H
ATOM   2563  CB  VAL A 174     -10.692  13.299  -3.884  1.00 95.35           C
ATOM   2564  HB  VAL A 174     -11.134  12.534  -4.524  1.00 95.35           H
ATOM   2565  CG1 VAL A 174     -11.775  13.784  -2.918  1.00 95.35           C
ATOM   2566 1HG1 VAL A 174     -12.153  12.940  -2.341  1.00 95.35           H
ATOM   2567 2HG1 VAL A 174     -11.351  14.526  -2.241  1.00 95.35           H
ATOM   2568 3HG1 VAL A 174     -12.592  14.233  -3.483  1.00 95.35           H
ATOM   2569  CG2 VAL A 174     -10.206  14.439  -4.780  1.00 95.35           C
ATOM   2570 1HG2 VAL A 174      -9.728  15.204  -4.168  1.00 95.35           H
ATOM   2571 2HG2 VAL A 174      -9.488  14.051  -5.504  1.00 95.35           H
ATOM   2572 3HG2 VAL A 174     -11.055  14.874  -5.308  1.00 95.35           H
ATOM   2573  HN  VAL A 174      -8.912  12.033  -5.014  1.00 95.35           H
ATOM   2574  N   LEU A 175     -10.328  10.453  -2.589  1.00 89.72           N
ATOM   2575  CA  LEU A 175     -10.852   9.402  -1.732  1.00 89.72           C
ATOM   2576  C   LEU A 175      -9.778   8.991  -0.723  1.00 89.72           C
ATOM   2577  O   LEU A 175     -10.056   8.864   0.469  1.00 89.72           O
ATOM   2578  HA  LEU A 175     -11.698   9.818  -1.185  1.00 89.72           H
ATOM   2579  CB  LEU A 175     -11.384   8.240  -2.572  1.00 89.72           C
ATOM   2580 1HB  LEU A 175     -12.139   8.628  -3.256  1.00 89.72           H
ATOM   2581 2HB  LEU A 175     -10.567   7.856  -3.184  1.00 89.72           H
ATOM   2582  CG  LEU A 175     -11.993   7.072  -1.793  1.00 89.72           C
ATOM   2583  HG  LEU A 175     -11.258   6.727  -1.066  1.00 89.72           H
ATOM   2584  CD1 LEU A 175     -13.228   7.521  -1.010  1.00 89.72           C
ATOM   2585 1HD1 LEU A 175     -12.946   8.303  -0.304  1.00 89.72           H
ATOM   2586 2HD1 LEU A 175     -13.976   7.908  -1.701  1.00 89.72           H
ATOM   2587 3HD1 LEU A 175     -13.641   6.672  -0.465  1.00 89.72           H
ATOM   2588  CD2 LEU A 175     -12.299   5.895  -2.721  1.00 89.72           C
ATOM   2589 1HD2 LEU A 175     -13.007   6.211  -3.488  1.00 89.72           H
ATOM   2590 2HD2 LEU A 175     -11.377   5.556  -3.195  1.00 89.72           H
ATOM   2591 3HD2 LEU A 175     -12.731   5.079  -2.142  1.00 89.72           H
ATOM   2592  HN  LEU A 175     -10.259  10.212  -3.557  1.00 89.72           H
ATOM   2593  N   ALA A 176      -8.573   8.794  -1.237  1.00 94.88           N
ATOM   2594  CA  ALA A 176      -7.473   8.326  -0.410  1.00 94.88           C
ATOM   2595  C   ALA A 176      -7.187   9.359   0.682  1.00 94.88           C
ATOM   2596  O   ALA A 176      -6.908   8.999   1.825  1.00 94.88           O
ATOM   2597  HA  ALA A 176      -7.784   7.392   0.058  1.00 94.88           H
ATOM   2598  CB  ALA A 176      -6.252   8.054  -1.290  1.00 94.88           C
ATOM   2599 1HB  ALA A 176      -6.499   7.292  -2.029  1.00 94.88           H
ATOM   2600 2HB  ALA A 176      -5.958   8.972  -1.798  1.00 94.88           H
ATOM   2601 3HB  ALA A 176      -5.427   7.703  -0.669  1.00 94.88           H
ATOM   2602  HN  ALA A 176      -8.342   8.948  -2.198  1.00 94.88           H
ATOM   2603  N   ALA A 177      -7.265  10.623   0.291  1.00 94.87           N
ATOM   2604  CA  ALA A 177      -6.982  11.710   1.213  1.00 94.87           C
ATOM   2605  C   ALA A 177      -7.980  11.664   2.372  1.00 94.87           C
ATOM   2606  O   ALA A 177      -7.595  11.784   3.533  1.00 94.87           O
ATOM   2607  HA  ALA A 177      -5.976  11.559   1.605  1.00 94.87           H
ATOM   2608  CB  ALA A 177      -7.023  13.041   0.461  1.00 94.87           C
ATOM   2609 1HB  ALA A 177      -6.276  13.034  -0.333  1.00 94.87           H
ATOM   2610 2HB  ALA A 177      -8.013  13.183   0.026  1.00 94.87           H
ATOM   2611 3HB  ALA A 177      -6.811  13.857   1.152  1.00 94.87           H
ATOM   2612  HN  ALA A 177      -7.516  10.908  -0.634  1.00 94.87           H
ATOM   2613  N   ALA A 178      -9.244  11.489   2.015  1.00 95.00           N
ATOM   2614  CA  ALA A 178     -10.309  11.495   3.004  1.00 95.00           C
ATOM   2615  C   ALA A 178     -10.104  10.329   3.974  1.00 95.00           C
ATOM   2616  O   ALA A 178     -10.375  10.455   5.167  1.00 95.00           O
ATOM   2617  HA  ALA A 178     -10.243  12.432   3.557  1.00 95.00           H
ATOM   2618  CB  ALA A 178     -11.664  11.434   2.296  1.00 95.00           C
ATOM   2619 1HB  ALA A 178     -11.772  12.299   1.642  1.00 95.00           H
ATOM   2620 2HB  ALA A 178     -11.724  10.521   1.704  1.00 95.00           H
ATOM   2621 3HB  ALA A 178     -12.462  11.438   3.038  1.00 95.00           H
ATOM   2622  HN  ALA A 178      -9.545  11.346   1.072  1.00 95.00           H
ATOM   2623  N   LEU A 179      -9.628   9.221   3.425  1.00 91.93           N
ATOM   2624  CA  LEU A 179      -9.455   8.012   4.211  1.00 91.93           C
ATOM   2625  C   LEU A 179      -8.246   8.177   5.133  1.00 91.93           C
ATOM   2626  O   LEU A 179      -7.986   7.325   5.982  1.00 91.93           O
ATOM   2627  HA  LEU A 179     -10.346   7.892   4.827  1.00 91.93           H
ATOM   2628  CB  LEU A 179      -9.369   6.787   3.298  1.00 91.93           C
ATOM   2629 1HB  LEU A 179      -8.583   6.961   2.562  1.00 91.93           H
ATOM   2630 2HB  LEU A 179      -9.059   5.932   3.898  1.00 91.93           H
ATOM   2631  CG  LEU A 179     -10.652   6.414   2.553  1.00 91.93           C
ATOM   2632  HG  LEU A 179     -11.027   7.306   2.051  1.00 91.93           H
ATOM   2633  CD1 LEU A 179     -10.374   5.369   1.471  1.00 91.93           C
ATOM   2634 1HD1 LEU A 179      -9.658   5.769   0.754  1.00 91.93           H
ATOM   2635 2HD1 LEU A 179      -9.963   4.470   1.931  1.00 91.93           H
ATOM   2636 3HD1 LEU A 179     -11.303   5.121   0.957  1.00 91.93           H
ATOM   2637  CD2 LEU A 179     -11.738   5.955   3.528  1.00 91.93           C
ATOM   2638 1HD2 LEU A 179     -11.387   5.082   4.078  1.00 91.93           H
ATOM   2639 2HD2 LEU A 179     -11.962   6.760   4.228  1.00 91.93           H
ATOM   2640 3HD2 LEU A 179     -12.639   5.696   2.973  1.00 91.93           H
ATOM   2641  HN  LEU A 179      -9.364   9.142   2.463  1.00 91.93           H
ATOM   2642  N   CYS A 180      -7.538   9.280   4.936  1.00 91.17           N
ATOM   2643  CA  CYS A 180      -6.340   9.549   5.713  1.00 91.17           C
ATOM   2644  C   CYS A 180      -6.715  10.479   6.868  1.00 91.17           C
ATOM   2645  O   CYS A 180      -5.880  10.790   7.716  1.00 91.17           O
ATOM   2646  HA  CYS A 180      -5.988   8.588   6.089  1.00 91.17           H
ATOM   2647  CB  CYS A 180      -5.223  10.135   4.847  1.00 91.17           C
ATOM   2648 1HB  CYS A 180      -5.563  11.059   4.379  1.00 91.17           H
ATOM   2649 2HB  CYS A 180      -4.365  10.390   5.469  1.00 91.17           H
ATOM   2650  SG  CYS A 180      -4.728   8.929   3.562  1.00 91.17           S
ATOM   2651  HG  CYS A 180      -5.927   8.830   2.996  1.00 91.17           H
ATOM   2652  HN  CYS A 180      -7.770   9.980   4.262  1.00 91.17           H
ATOM   2653  N   ILE A 181      -7.972  10.898   6.864  1.00 91.01           N
ATOM   2654  CA  ILE A 181      -8.443  11.861   7.844  1.00 91.01           C
ATOM   2655  C   ILE A 181      -8.192  11.315   9.251  1.00 91.01           C
ATOM   2656  O   ILE A 181      -7.667  12.021  10.110  1.00 91.01           O
ATOM   2657  HA  ILE A 181      -7.856  12.771   7.717  1.00 91.01           H
ATOM   2658  CB  ILE A 181      -9.905  12.225   7.578  1.00 91.01           C
ATOM   2659  HB  ILE A 181     -10.465  11.302   7.429  1.00 91.01           H
ATOM   2660  CG1 ILE A 181     -10.041  13.048   6.295  1.00 91.01           C
ATOM   2661 1HG1 ILE A 181      -9.552  14.014   6.426  1.00 91.01           H
ATOM   2662 2HG1 ILE A 181      -9.529  12.541   5.477  1.00 91.01           H
ATOM   2663  CG2 ILE A 181     -10.521  12.938   8.784  1.00 91.01           C
ATOM   2664 1HG2 ILE A 181     -10.477  12.283   9.654  1.00 91.01           H
ATOM   2665 2HG2 ILE A 181      -9.965  13.852   8.989  1.00 91.01           H
ATOM   2666 3HG2 ILE A 181     -11.561  13.185   8.568  1.00 91.01           H
ATOM   2667  CD1 ILE A 181     -11.512  13.259   5.932  1.00 91.01           C
ATOM   2668 1HD1 ILE A 181     -11.990  12.292   5.778  1.00 91.01           H
ATOM   2669 2HD1 ILE A 181     -12.014  13.789   6.741  1.00 91.01           H
ATOM   2670 3HD1 ILE A 181     -11.579  13.847   5.016  1.00 91.01           H
ATOM   2671  HN  ILE A 181      -8.662  10.591   6.208  1.00 91.01           H
ATOM   2672  N   PRO A 182      -8.560  10.053   9.511  1.00 92.48           N
ATOM   2673  CA  PRO A 182      -8.378   9.473  10.844  1.00 92.48           C
ATOM   2674  C   PRO A 182      -6.949   9.614  11.343  1.00 92.48           C
ATOM   2675  O   PRO A 182      -6.724   9.985  12.494  1.00 92.48           O
ATOM   2676  HA  PRO A 182      -8.988  10.008  11.572  1.00 92.48           H
ATOM   2677  CB  PRO A 182      -8.772   8.007  10.658  1.00 92.48           C
ATOM   2678 1HB  PRO A 182      -7.909   7.387  10.414  1.00 92.48           H
ATOM   2679 2HB  PRO A 182      -9.215   7.593  11.564  1.00 92.48           H
ATOM   2680  CG  PRO A 182      -9.774   8.053   9.511  1.00 92.48           C
ATOM   2681 1HG  PRO A 182      -9.883   7.082   9.029  1.00 92.48           H
ATOM   2682 2HG  PRO A 182     -10.769   8.337   9.854  1.00 92.48           H
ATOM   2683  CD  PRO A 182      -9.174   9.091   8.578  1.00 92.48           C
ATOM   2684 1HD  PRO A 182      -8.433   8.654   7.909  1.00 92.48           H
ATOM   2685 2HD  PRO A 182      -9.932   9.556   7.947  1.00 92.48           H
ATOM   2686  N   GLU A 183      -6.013   9.312  10.456  1.00 89.27           N
ATOM   2687  CA  GLU A 183      -4.606   9.328  10.817  1.00 89.27           C
ATOM   2688  C   GLU A 183      -4.177  10.741  11.218  1.00 89.27           C
ATOM   2689  O   GLU A 183      -3.395  10.915  12.151  1.00 89.27           O
ATOM   2690  HA  GLU A 183      -4.518   8.658  11.672  1.00 89.27           H
ATOM   2691  CB  GLU A 183      -3.740   8.797   9.673  1.00 89.27           C
ATOM   2692 1HB  GLU A 183      -4.143   9.137   8.719  1.00 89.27           H
ATOM   2693 2HB  GLU A 183      -2.702   9.090   9.831  1.00 89.27           H
ATOM   2694  CG  GLU A 183      -3.755   7.268   9.638  1.00 89.27           C
ATOM   2695 1HG  GLU A 183      -3.017   6.909   8.921  1.00 89.27           H
ATOM   2696 2HG  GLU A 183      -3.469   6.875  10.613  1.00 89.27           H
ATOM   2697  CD  GLU A 183      -5.141   6.742   9.256  1.00 89.27           C
ATOM   2698  OE1 GLU A 183      -5.405   5.561   9.568  1.00 89.27           O
ATOM   2699  OE2 GLU A 183      -5.904   7.533   8.662  1.00 89.27           O
ATOM   2700  HN  GLU A 183      -6.203   9.059   9.507  1.00 89.27           H
ATOM   2701  N   ILE A 184      -4.709  11.715  10.494  1.00 90.83           N
ATOM   2702  CA  ILE A 184      -4.348  13.103  10.726  1.00 90.83           C
ATOM   2703  C   ILE A 184      -4.755  13.500  12.146  1.00 90.83           C
ATOM   2704  O   ILE A 184      -4.023  14.214  12.829  1.00 90.83           O
ATOM   2705  HA  ILE A 184      -3.263  13.177  10.644  1.00 90.83           H
ATOM   2706  CB  ILE A 184      -4.946  14.000   9.640  1.00 90.83           C
ATOM   2707  HB  ILE A 184      -6.014  13.796   9.578  1.00 90.83           H
ATOM   2708  CG1 ILE A 184      -4.344  13.679   8.271  1.00 90.83           C
ATOM   2709 1HG1 ILE A 184      -3.303  14.002   8.242  1.00 90.83           H
ATOM   2710 2HG1 ILE A 184      -4.348  12.601   8.112  1.00 90.83           H
ATOM   2711  CG2 ILE A 184      -4.788  15.478  10.003  1.00 90.83           C
ATOM   2712 1HG2 ILE A 184      -5.302  15.678  10.944  1.00 90.83           H
ATOM   2713 2HG2 ILE A 184      -3.730  15.716  10.110  1.00 90.83           H
ATOM   2714 3HG2 ILE A 184      -5.222  16.094   9.215  1.00 90.83           H
ATOM   2715  CD1 ILE A 184      -5.128  14.368   7.152  1.00 90.83           C
ATOM   2716 1HD1 ILE A 184      -6.163  14.025   7.169  1.00 90.83           H
ATOM   2717 2HD1 ILE A 184      -5.102  15.448   7.301  1.00 90.83           H
ATOM   2718 3HD1 ILE A 184      -4.680  14.123   6.190  1.00 90.83           H
ATOM   2719  HN  ILE A 184      -5.373  11.567   9.761  1.00 90.83           H
ATOM   2720  N   LEU A 185      -5.923  13.021  12.548  1.00 90.78           N
ATOM   2721  CA  LEU A 185      -6.539  13.485  13.780  1.00 90.78           C
ATOM   2722  C   LEU A 185      -5.839  12.831  14.973  1.00 90.78           C
ATOM   2723  O   LEU A 185      -5.454  13.512  15.922  1.00 90.78           O
ATOM   2724  HA  LEU A 185      -6.383  14.563  13.837  1.00 90.78           H
ATOM   2725  CB  LEU A 185      -8.050  13.248  13.747  1.00 90.78           C
ATOM   2726 1HB  LEU A 185      -8.227  12.197  13.519  1.00 90.78           H
ATOM   2727 2HB  LEU A 185      -8.448  13.430  14.745  1.00 90.78           H
ATOM   2728  CG  LEU A 185      -8.840  14.097  12.749  1.00 90.78           C
ATOM   2729  HG  LEU A 185      -8.456  13.896  11.749  1.00 90.78           H
ATOM   2730  CD1 LEU A 185     -10.320  13.709  12.751  1.00 90.78           C
ATOM   2731 1HD1 LEU A 185     -10.421  12.659  12.473  1.00 90.78           H
ATOM   2732 2HD1 LEU A 185     -10.735  13.863  13.747  1.00 90.78           H
ATOM   2733 3HD1 LEU A 185     -10.859  14.328  12.033  1.00 90.78           H
ATOM   2734  CD2 LEU A 185      -8.639  15.589  13.019  1.00 90.78           C
ATOM   2735 1HD2 LEU A 185      -8.980  15.826  14.027  1.00 90.78           H
ATOM   2736 2HD2 LEU A 185      -7.581  15.836  12.926  1.00 90.78           H
ATOM   2737 3HD2 LEU A 185      -9.212  16.170  12.296  1.00 90.78           H
ATOM   2738  HN  LEU A 185      -6.445  12.329  12.050  1.00 90.78           H
ATOM   2739  N   TYR A 186      -5.696  11.516  14.886  1.00 90.85           N
ATOM   2740  CA  TYR A 186      -5.455  10.710  16.070  1.00 90.85           C
ATOM   2741  C   TYR A 186      -4.004  10.227  16.119  1.00 90.85           C
ATOM   2742  O   TYR A 186      -3.613   9.520  17.046  1.00 90.85           O
ATOM   2743  HA  TYR A 186      -5.655  11.329  16.945  1.00 90.85           H
ATOM   2744  CB  TYR A 186      -6.380   9.496  15.949  1.00 90.85           C
ATOM   2745 1HB  TYR A 186      -6.086   8.914  15.076  1.00 90.85           H
ATOM   2746 2HB  TYR A 186      -6.239   8.857  16.820  1.00 90.85           H
ATOM   2747  CG  TYR A 186      -7.863   9.853  15.831  1.00 90.85           C
ATOM   2748  CD1 TYR A 186      -8.433  10.737  16.724  1.00 90.85           C
ATOM   2749  HD1 TYR A 186      -7.827  11.181  17.514  1.00 90.85           H
ATOM   2750  CD2 TYR A 186      -8.630   9.291  14.831  1.00 90.85           C
ATOM   2751  HD2 TYR A 186      -8.180   8.593  14.126  1.00 90.85           H
ATOM   2752  CE1 TYR A 186      -9.829  11.073  16.613  1.00 90.85           C
ATOM   2753  HE1 TYR A 186     -10.292  11.770  17.312  1.00 90.85           H
ATOM   2754  CE2 TYR A 186     -10.026   9.627  14.720  1.00 90.85           C
ATOM   2755  HE2 TYR A 186     -10.644   9.190  13.935  1.00 90.85           H
ATOM   2756  CZ  TYR A 186     -10.556  10.502  15.616  1.00 90.85           C
ATOM   2757  OH  TYR A 186     -11.875  10.819  15.511  1.00 90.85           O
ATOM   2758  HH  TYR A 186     -12.298  10.285  14.779  1.00 90.85           H
ATOM   2759  HN  TYR A 186      -5.742  11.004  14.028  1.00 90.85           H
ATOM   2760  N   SER A 187      -3.246  10.630  15.110  1.00 92.14           N
ATOM   2761  CA  SER A 187      -1.808  10.421  15.125  1.00 92.14           C
ATOM   2762  C   SER A 187      -1.166  11.280  16.216  1.00 92.14           C
ATOM   2763  O   SER A 187      -1.305  12.502  16.212  1.00 92.14           O
ATOM   2764  HA  SER A 187      -1.672   9.362  15.342  1.00 92.14           H
ATOM   2765  CB  SER A 187      -1.191  10.745  13.763  1.00 92.14           C
ATOM   2766 1HB  SER A 187      -1.444  11.767  13.484  1.00 92.14           H
ATOM   2767 2HB  SER A 187      -0.104  10.694  13.836  1.00 92.14           H
ATOM   2768  OG  SER A 187      -1.640   9.851  12.747  1.00 92.14           O
ATOM   2769  HG  SER A 187      -2.066  10.365  12.003  1.00 92.14           H
ATOM   2770  HN  SER A 187      -3.598  11.089  14.295  1.00 92.14           H
ATOM   2771  N   GLN A 188      -0.476  10.606  17.125  1.00 85.15           N
ATOM   2772  CA  GLN A 188       0.163  11.289  18.237  1.00 85.15           C
ATOM   2773  C   GLN A 188       1.510  10.639  18.556  1.00 85.15           C
ATOM   2774  O   GLN A 188       1.784   9.523  18.117  1.00 85.15           O
ATOM   2775  HA  GLN A 188       0.318  12.314  17.897  1.00 85.15           H
ATOM   2776  CB  GLN A 188      -0.746  11.302  19.468  1.00 85.15           C
ATOM   2777 1HB  GLN A 188      -0.971  10.278  19.768  1.00 85.15           H
ATOM   2778 2HB  GLN A 188      -0.227  11.772  20.303  1.00 85.15           H
ATOM   2779  CG  GLN A 188      -2.047  12.053  19.181  1.00 85.15           C
ATOM   2780 1HG  GLN A 188      -1.821  13.026  18.745  1.00 85.15           H
ATOM   2781 2HG  GLN A 188      -2.635  11.503  18.446  1.00 85.15           H
ATOM   2782  CD  GLN A 188      -2.866  12.239  20.460  1.00 85.15           C
ATOM   2783  OE1 GLN A 188      -2.426  11.942  21.559  1.00 85.15           O
ATOM   2784  NE2 GLN A 188      -4.079  12.745  20.257  1.00 85.15           N
ATOM   2785 1HE2 GLN A 188      -4.380  12.967  19.329  1.00 85.15           H
ATOM   2786 2HE2 GLN A 188      -4.691  12.904  21.032  1.00 85.15           H
ATOM   2787  HN  GLN A 188      -0.351   9.614  17.110  1.00 85.15           H
ATOM   2788  N   ILE A 189       2.316  11.364  19.319  1.00 89.68           N
ATOM   2789  CA  ILE A 189       3.495  10.776  19.932  1.00 89.68           C
ATOM   2790  C   ILE A 189       3.131  10.243  21.319  1.00 89.68           C
ATOM   2791  O   ILE A 189       2.585  10.974  22.145  1.00 89.68           O
ATOM   2792  HA  ILE A 189       3.803   9.936  19.310  1.00 89.68           H
ATOM   2793  CB  ILE A 189       4.649  11.780  19.942  1.00 89.68           C
ATOM   2794  HB  ILE A 189       4.319  12.676  20.468  1.00 89.68           H
ATOM   2795  CG1 ILE A 189       5.022  12.202  18.520  1.00 89.68           C
ATOM   2796 1HG1 ILE A 189       5.416  11.345  17.974  1.00 89.68           H
ATOM   2797 2HG1 ILE A 189       4.129  12.535  17.990  1.00 89.68           H
ATOM   2798  CG2 ILE A 189       5.852  11.225  20.709  1.00 89.68           C
ATOM   2799 1HG2 ILE A 189       5.561  11.015  21.738  1.00 89.68           H
ATOM   2800 2HG2 ILE A 189       6.192  10.305  20.233  1.00 89.68           H
ATOM   2801 3HG2 ILE A 189       6.658  11.958  20.700  1.00 89.68           H
ATOM   2802  CD1 ILE A 189       6.060  13.325  18.535  1.00 89.68           C
ATOM   2803 1HD1 ILE A 189       5.654  14.189  19.061  1.00 89.68           H
ATOM   2804 2HD1 ILE A 189       6.960  12.981  19.044  1.00 89.68           H
ATOM   2805 3HD1 ILE A 189       6.307  13.606  17.511  1.00 89.68           H
ATOM   2806  HN  ILE A 189       2.174  12.333  19.519  1.00 89.68           H
ATOM   2807  N   LYS A 190       3.447   8.974  21.532  1.00 84.99           N
ATOM   2808  CA  LYS A 190       3.205   8.349  22.821  1.00 84.99           C
ATOM   2809  C   LYS A 190       4.533   7.863  23.405  1.00 84.99           C
ATOM   2810  O   LYS A 190       5.371   7.322  22.686  1.00 84.99           O
ATOM   2811  HA  LYS A 190       2.796   9.112  23.483  1.00 84.99           H
ATOM   2812  CB  LYS A 190       2.150   7.248  22.693  1.00 84.99           C
ATOM   2813 1HB  LYS A 190       1.262   7.645  22.203  1.00 84.99           H
ATOM   2814 2HB  LYS A 190       2.531   6.447  22.060  1.00 84.99           H
ATOM   2815  CG  LYS A 190       1.774   6.687  24.066  1.00 84.99           C
ATOM   2816 1HG  LYS A 190       2.665   6.299  24.560  1.00 84.99           H
ATOM   2817 2HG  LYS A 190       1.383   7.486  24.695  1.00 84.99           H
ATOM   2818  CD  LYS A 190       0.731   5.575  23.936  1.00 84.99           C
ATOM   2819 1HD  LYS A 190      -0.201   5.989  23.552  1.00 84.99           H
ATOM   2820 2HD  LYS A 190       1.072   4.834  23.213  1.00 84.99           H
ATOM   2821  CE  LYS A 190       0.478   4.900  25.286  1.00 84.99           C
ATOM   2822 1HE  LYS A 190       1.428   4.690  25.778  1.00 84.99           H
ATOM   2823 2HE  LYS A 190      -0.076   5.575  25.938  1.00 84.99           H
ATOM   2824  NZ  LYS A 190      -0.281   3.643  25.103  1.00 84.99           N
ATOM   2825 1HZ  LYS A 190      -0.560   3.282  26.008  1.00 84.99           H
ATOM   2826 2HZ  LYS A 190      -1.106   3.825  24.543  1.00 84.99           H
ATOM   2827 3HZ  LYS A 190       0.304   2.961  24.632  1.00 84.99           H
ATOM   2828  HN  LYS A 190       3.861   8.378  20.845  1.00 84.99           H
ATOM   2829  N   GLU A 191       4.684   8.075  24.705  1.00 75.71           N
ATOM   2830  CA  GLU A 191       5.807   7.505  25.430  1.00 75.71           C
ATOM   2831  C   GLU A 191       5.428   6.141  26.009  1.00 75.71           C
ATOM   2832  O   GLU A 191       4.434   6.021  26.723  1.00 75.71           O
ATOM   2833  HA  GLU A 191       6.599   7.386  24.690  1.00 75.71           H
ATOM   2834  CB  GLU A 191       6.287   8.454  26.530  1.00 75.71           C
ATOM   2835 1HB  GLU A 191       5.428   8.892  27.038  1.00 75.71           H
ATOM   2836 2HB  GLU A 191       6.962   7.925  27.203  1.00 75.71           H
ATOM   2837  CG  GLU A 191       7.090   9.616  25.940  1.00 75.71           C
ATOM   2838 1HG  GLU A 191       7.817   9.234  25.224  1.00 75.71           H
ATOM   2839 2HG  GLU A 191       6.423  10.282  25.393  1.00 75.71           H
ATOM   2840  CD  GLU A 191       7.811  10.398  27.040  1.00 75.71           C
ATOM   2841  OE1 GLU A 191       8.734  11.161  26.682  1.00 75.71           O
ATOM   2842  OE2 GLU A 191       7.423  10.215  28.214  1.00 75.71           O
ATOM   2843  HN  GLU A 191       4.057   8.623  25.259  1.00 75.71           H
ATOM   2844  N   GLU A 192       6.240   5.148  25.681  1.00 72.92           N
ATOM   2845  CA  GLU A 192       6.054   3.815  26.230  1.00 72.92           C
ATOM   2846  C   GLU A 192       7.382   3.269  26.760  1.00 72.92           C
ATOM   2847  O   GLU A 192       8.332   3.094  26.000  1.00 72.92           O
ATOM   2848  HA  GLU A 192       5.350   3.938  27.053  1.00 72.92           H
ATOM   2849  CB  GLU A 192       5.450   2.872  25.188  1.00 72.92           C
ATOM   2850 1HB  GLU A 192       4.519   3.292  24.809  1.00 72.92           H
ATOM   2851 2HB  GLU A 192       6.182   2.671  24.406  1.00 72.92           H
ATOM   2852  CG  GLU A 192       5.102   1.518  25.811  1.00 72.92           C
ATOM   2853 1HG  GLU A 192       4.786   0.826  25.031  1.00 72.92           H
ATOM   2854 2HG  GLU A 192       5.989   1.090  26.278  1.00 72.92           H
ATOM   2855  CD  GLU A 192       3.990   1.664  26.852  1.00 72.92           C
ATOM   2856  OE1 GLU A 192       3.994   0.852  27.803  1.00 72.92           O
ATOM   2857  OE2 GLU A 192       3.162   2.583  26.674  1.00 72.92           O
ATOM   2858  HN  GLU A 192       7.013   5.241  25.052  1.00 72.92           H
ATOM   2859  N   SER A 193       7.404   3.016  28.060  1.00 73.87           N
ATOM   2860  CA  SER A 193       8.584   2.452  28.693  1.00 73.87           C
ATOM   2861  C   SER A 193       9.801   3.337  28.413  1.00 73.87           C
ATOM   2862  O   SER A 193      10.910   2.835  28.234  1.00 73.87           O
ATOM   2863  HA  SER A 193       8.361   2.436  29.759  1.00 73.87           H
ATOM   2864  CB  SER A 193       8.842   1.025  28.205  1.00 73.87           C
ATOM   2865 1HB  SER A 193       9.038   1.039  27.132  1.00 73.87           H
ATOM   2866 2HB  SER A 193       9.738   0.633  28.687  1.00 73.87           H
ATOM   2867  OG  SER A 193       7.742   0.162  28.475  1.00 73.87           O
ATOM   2868  HG  SER A 193       7.844  -0.693  27.966  1.00 73.87           H
ATOM   2869  HN  SER A 193       6.636   3.190  28.677  1.00 73.87           H
ATOM   2870  N   GLY A 194       9.553   4.638  28.385  1.00 82.07           N
ATOM   2871  CA  GLY A 194      10.626   5.601  28.202  1.00 82.07           C
ATOM   2872  C   GLY A 194      11.029   5.700  26.729  1.00 82.07           C
ATOM   2873  O   GLY A 194      12.021   6.345  26.396  1.00 82.07           O
ATOM   2874 1HA  GLY A 194      10.307   6.579  28.562  1.00 82.07           H
ATOM   2875 2HA  GLY A 194      11.489   5.307  28.800  1.00 82.07           H
ATOM   2876  HN  GLY A 194       8.641   5.036  28.483  1.00 82.07           H
ATOM   2877  N   ILE A 195      10.237   5.051  25.887  1.00 80.49           N
ATOM   2878  CA  ILE A 195      10.460   5.113  24.453  1.00 80.49           C
ATOM   2879  C   ILE A 195       9.328   5.910  23.800  1.00 80.49           C
ATOM   2880  O   ILE A 195       8.154   5.605  24.001  1.00 80.49           O
ATOM   2881  HA  ILE A 195      11.396   5.647  24.290  1.00 80.49           H
ATOM   2882  CB  ILE A 195      10.634   3.707  23.876  1.00 80.49           C
ATOM   2883  HB  ILE A 195       9.734   3.133  24.097  1.00 80.49           H
ATOM   2884  CG1 ILE A 195      11.806   2.983  24.543  1.00 80.49           C
ATOM   2885 1HG1 ILE A 195      12.730   3.529  24.354  1.00 80.49           H
ATOM   2886 2HG1 ILE A 195      11.661   2.966  25.623  1.00 80.49           H
ATOM   2887  CG2 ILE A 195      10.780   3.752  22.354  1.00 80.49           C
ATOM   2888 1HG2 ILE A 195       9.887   4.201  21.917  1.00 80.49           H
ATOM   2889 2HG2 ILE A 195      11.653   4.349  22.090  1.00 80.49           H
ATOM   2890 3HG2 ILE A 195      10.902   2.740  21.970  1.00 80.49           H
ATOM   2891  CD1 ILE A 195      11.936   1.552  24.018  1.00 80.49           C
ATOM   2892 1HD1 ILE A 195      11.019   1.002  24.230  1.00 80.49           H
ATOM   2893 2HD1 ILE A 195      12.105   1.574  22.941  1.00 80.49           H
ATOM   2894 3HD1 ILE A 195      12.776   1.060  24.508  1.00 80.49           H
ATOM   2895  HN  ILE A 195       9.458   4.493  26.170  1.00 80.49           H
ATOM   2896  N   ALA A 196       9.722   6.914  23.031  1.00 90.86           N
ATOM   2897  CA  ALA A 196       8.762   7.692  22.266  1.00 90.86           C
ATOM   2898  C   ALA A 196       8.371   6.916  21.007  1.00 90.86           C
ATOM   2899  O   ALA A 196       9.235   6.483  20.247  1.00 90.86           O
ATOM   2900  HA  ALA A 196       7.877   7.831  22.887  1.00 90.86           H
ATOM   2901  CB  ALA A 196       9.358   9.064  21.943  1.00 90.86           C
ATOM   2902 1HB  ALA A 196       9.592   9.586  22.871  1.00 90.86           H
ATOM   2903 2HB  ALA A 196      10.270   8.936  21.359  1.00 90.86           H
ATOM   2904 3HB  ALA A 196       8.638   9.647  21.370  1.00 90.86           H
ATOM   2905  HN  ALA A 196      10.675   7.198  22.926  1.00 90.86           H
ATOM   2906  N   ILE A 197       7.067   6.764  20.826  1.00 86.85           N
ATOM   2907  CA  ILE A 197       6.550   6.074  19.657  1.00 86.85           C
ATOM   2908  C   ILE A 197       5.503   6.954  18.972  1.00 86.85           C
ATOM   2909  O   ILE A 197       4.729   7.639  19.639  1.00 86.85           O
ATOM   2910  HA  ILE A 197       7.382   5.928  18.968  1.00 86.85           H
ATOM   2911  CB  ILE A 197       6.031   4.686  20.040  1.00 86.85           C
ATOM   2912  HB  ILE A 197       5.590   4.230  19.154  1.00 86.85           H
ATOM   2913  CG1 ILE A 197       4.926   4.786  21.094  1.00 86.85           C
ATOM   2914 1HG1 ILE A 197       5.347   5.138  22.035  1.00 86.85           H
ATOM   2915 2HG1 ILE A 197       4.185   5.522  20.781  1.00 86.85           H
ATOM   2916  CG2 ILE A 197       7.176   3.779  20.494  1.00 86.85           C
ATOM   2917 1HG2 ILE A 197       7.897   3.670  19.684  1.00 86.85           H
ATOM   2918 2HG2 ILE A 197       7.667   4.220  21.361  1.00 86.85           H
ATOM   2919 3HG2 ILE A 197       6.779   2.799  20.761  1.00 86.85           H
ATOM   2920  CD1 ILE A 197       4.248   3.431  21.307  1.00 86.85           C
ATOM   2921 1HD1 ILE A 197       3.807   3.094  20.369  1.00 86.85           H
ATOM   2922 2HD1 ILE A 197       4.987   2.704  21.643  1.00 86.85           H
ATOM   2923 3HD1 ILE A 197       3.467   3.530  22.061  1.00 86.85           H
ATOM   2924  HN  ILE A 197       6.371   7.102  21.459  1.00 86.85           H
ATOM   2925  N   CYS A 198       5.512   6.907  17.647  1.00 91.87           N
ATOM   2926  CA  CYS A 198       4.444   7.513  16.870  1.00 91.87           C
ATOM   2927  C   CYS A 198       3.370   6.452  16.621  1.00 91.87           C
ATOM   2928  O   CYS A 198       3.618   5.462  15.934  1.00 91.87           O
ATOM   2929  HA  CYS A 198       4.047   8.333  17.469  1.00 91.87           H
ATOM   2930  CB  CYS A 198       4.966   8.114  15.564  1.00 91.87           C
ATOM   2931 1HB  CYS A 198       5.584   8.987  15.776  1.00 91.87           H
ATOM   2932 2HB  CYS A 198       5.601   7.392  15.050  1.00 91.87           H
ATOM   2933  SG  CYS A 198       3.564   8.589  14.488  1.00 91.87           S
ATOM   2934  HN  CYS A 198       6.230   6.467  17.108  1.00 91.87           H
ATOM   2935  N   THR A 199       2.199   6.695  17.192  1.00 90.19           N
ATOM   2936  CA  THR A 199       1.109   5.739  17.101  1.00 90.19           C
ATOM   2937  C   THR A 199      -0.231   6.468  16.978  1.00 90.19           C
ATOM   2938  O   THR A 199      -0.315   7.667  17.238  1.00 90.19           O
ATOM   2939  HA  THR A 199       1.240   5.155  16.190  1.00 90.19           H
ATOM   2940  CB  THR A 199       1.188   4.814  18.317  1.00 90.19           C
ATOM   2941  HB  THR A 199       2.213   4.486  18.490  1.00 90.19           H
ATOM   2942  OG1 THR A 199       0.252   3.780  18.028  1.00 90.19           O
ATOM   2943  HG1 THR A 199       0.364   3.026  18.676  1.00 90.19           H
ATOM   2944  CG2 THR A 199       0.641   5.469  19.587  1.00 90.19           C
ATOM   2945 1HG2 THR A 199      -0.405   5.736  19.436  1.00 90.19           H
ATOM   2946 2HG2 THR A 199       1.217   6.367  19.810  1.00 90.19           H
ATOM   2947 3HG2 THR A 199       0.721   4.769  20.419  1.00 90.19           H
ATOM   2948  HN  THR A 199       1.991   7.526  17.708  1.00 90.19           H
ATOM   2949  N   MET A 200      -1.244   5.713  16.581  1.00 89.01           N
ATOM   2950  CA  MET A 200      -2.613   6.195  16.661  1.00 89.01           C
ATOM   2951  C   MET A 200      -3.154   6.072  18.087  1.00 89.01           C
ATOM   2952  O   MET A 200      -3.008   5.030  18.723  1.00 89.01           O
ATOM   2953  HA  MET A 200      -2.572   7.244  16.370  1.00 89.01           H
ATOM   2954  CB  MET A 200      -3.496   5.386  15.709  1.00 89.01           C
ATOM   2955 1HB  MET A 200      -3.383   4.322  15.917  1.00 89.01           H
ATOM   2956 2HB  MET A 200      -4.543   5.635  15.879  1.00 89.01           H
ATOM   2957  CG  MET A 200      -3.130   5.668  14.250  1.00 89.01           C
ATOM   2958 1HG  MET A 200      -2.047   5.709  14.140  1.00 89.01           H
ATOM   2959 2HG  MET A 200      -3.485   4.857  13.614  1.00 89.01           H
ATOM   2960  SD  MET A 200      -3.854   7.214  13.727  1.00 89.01           S
ATOM   2961  CE  MET A 200      -5.554   6.707  13.524  1.00 89.01           C
ATOM   2962 1HE  MET A 200      -5.610   5.915  12.777  1.00 89.01           H
ATOM   2963 2HE  MET A 200      -5.938   6.337  14.475  1.00 89.01           H
ATOM   2964 3HE  MET A 200      -6.151   7.558  13.198  1.00 89.01           H
ATOM   2965  HN  MET A 200      -1.143   4.790  16.210  1.00 89.01           H
ATOM   2966  N   VAL A 201      -3.768   7.152  18.548  1.00 91.32           N
ATOM   2967  CA  VAL A 201      -4.466   7.130  19.822  1.00 91.32           C
ATOM   2968  C   VAL A 201      -5.936   7.495  19.600  1.00 91.32           C
ATOM   2969  O   VAL A 201      -6.245   8.607  19.175  1.00 91.32           O
ATOM   2970  HA  VAL A 201      -4.412   6.113  20.209  1.00 91.32           H
ATOM   2971  CB  VAL A 201      -3.765   8.055  20.819  1.00 91.32           C
ATOM   2972  HB  VAL A 201      -3.847   9.075  20.445  1.00 91.32           H
ATOM   2973  CG1 VAL A 201      -4.444   8.000  22.189  1.00 91.32           C
ATOM   2974 1HG1 VAL A 201      -5.484   8.315  22.092  1.00 91.32           H
ATOM   2975 2HG1 VAL A 201      -4.408   6.980  22.572  1.00 91.32           H
ATOM   2976 3HG1 VAL A 201      -3.926   8.666  22.878  1.00 91.32           H
ATOM   2977  CG2 VAL A 201      -2.278   7.714  20.930  1.00 91.32           C
ATOM   2978 1HG2 VAL A 201      -2.166   6.684  21.270  1.00 91.32           H
ATOM   2979 2HG2 VAL A 201      -1.805   7.828  19.955  1.00 91.32           H
ATOM   2980 3HG2 VAL A 201      -1.803   8.386  21.646  1.00 91.32           H
ATOM   2981  HN  VAL A 201      -3.793   8.029  18.067  1.00 91.32           H
ATOM   2982  N   TYR A 202      -6.801   6.537  19.897  1.00 91.39           N
ATOM   2983  CA  TYR A 202      -8.226   6.724  19.683  1.00 91.39           C
ATOM   2984  C   TYR A 202      -8.900   7.287  20.936  1.00 91.39           C
ATOM   2985  O   TYR A 202      -8.516   6.951  22.055  1.00 91.39           O
ATOM   2986  HA  TYR A 202      -8.354   7.430  18.862  1.00 91.39           H
ATOM   2987  CB  TYR A 202      -8.795   5.333  19.394  1.00 91.39           C
ATOM   2988 1HB  TYR A 202      -8.541   4.669  20.220  1.00 91.39           H
ATOM   2989 2HB  TYR A 202      -9.883   5.396  19.359  1.00 91.39           H
ATOM   2990  CG  TYR A 202      -8.293   4.714  18.088  1.00 91.39           C
ATOM   2991  CD1 TYR A 202      -8.937   4.993  16.900  1.00 91.39           C
ATOM   2992  HD1 TYR A 202      -9.804   5.654  16.892  1.00 91.39           H
ATOM   2993  CD2 TYR A 202      -7.195   3.878  18.098  1.00 91.39           C
ATOM   2994  HD2 TYR A 202      -6.686   3.657  19.036  1.00 91.39           H
ATOM   2995  CE1 TYR A 202      -8.464   4.411  15.670  1.00 91.39           C
ATOM   2996  HE1 TYR A 202      -8.964   4.623  14.725  1.00 91.39           H
ATOM   2997  CE2 TYR A 202      -6.723   3.295  16.868  1.00 91.39           C
ATOM   2998  HE2 TYR A 202      -5.857   2.633  16.862  1.00 91.39           H
ATOM   2999  CZ  TYR A 202      -7.380   3.591  15.715  1.00 91.39           C
ATOM   3000  OH  TYR A 202      -6.934   3.041  14.554  1.00 91.39           O
ATOM   3001  HH  TYR A 202      -7.513   3.333  13.793  1.00 91.39           H
ATOM   3002  HN  TYR A 202      -6.544   5.648  20.276  1.00 91.39           H
ATOM   3003  N   PRO A 203      -9.912   8.149  20.772  1.00 85.70           N
ATOM   3004  CA  PRO A 203     -10.556   8.785  21.925  1.00 85.70           C
ATOM   3005  C   PRO A 203     -11.350   7.795  22.760  1.00 85.70           C
ATOM   3006  O   PRO A 203     -11.858   6.804  22.239  1.00 85.70           O
ATOM   3007  HA  PRO A 203      -9.802   9.188  22.601  1.00 85.70           H
ATOM   3008  CB  PRO A 203     -11.457   9.849  21.295  1.00 85.70           C
ATOM   3009 1HB  PRO A 203     -12.363  10.005  21.881  1.00 85.70           H
ATOM   3010 2HB  PRO A 203     -10.953  10.813  21.226  1.00 85.70           H
ATOM   3011  CG  PRO A 203     -11.769   9.292  19.935  1.00 85.70           C
ATOM   3012 1HG  PRO A 203     -12.615   8.606  19.975  1.00 85.70           H
ATOM   3013 2HG  PRO A 203     -12.035  10.085  19.236  1.00 85.70           H
ATOM   3014  CD  PRO A 203     -10.518   8.585  19.501  1.00 85.70           C
ATOM   3015 1HD  PRO A 203     -10.741   7.738  18.851  1.00 85.70           H
ATOM   3016 2HD  PRO A 203      -9.855   9.247  18.946  1.00 85.70           H
ATOM   3017  N   SER A 204     -11.437   8.093  24.049  1.00 77.55           N
ATOM   3018  CA  SER A 204     -11.786   7.079  25.029  1.00 77.55           C
ATOM   3019  C   SER A 204     -13.202   6.561  24.765  1.00 77.55           C
ATOM   3020  O   SER A 204     -13.469   5.370  24.916  1.00 77.55           O
ATOM   3021  HA  SER A 204     -11.056   6.282  24.893  1.00 77.55           H
ATOM   3022  CB  SER A 204     -11.679   7.630  26.453  1.00 77.55           C
ATOM   3023 1HB  SER A 204     -12.085   6.901  27.155  1.00 77.55           H
ATOM   3024 2HB  SER A 204     -10.629   7.770  26.710  1.00 77.55           H
ATOM   3025  OG  SER A 204     -12.372   8.866  26.600  1.00 77.55           O
ATOM   3026  HG  SER A 204     -13.353   8.699  26.700  1.00 77.55           H
ATOM   3027  HN  SER A 204     -11.274   9.006  24.424  1.00 77.55           H
ATOM   3028  N   ASP A 205     -14.071   7.482  24.376  1.00 72.04           N
ATOM   3029  CA  ASP A 205     -15.502   7.267  24.515  1.00 72.04           C
ATOM   3030  C   ASP A 205     -15.914   6.057  23.675  1.00 72.04           C
ATOM   3031  O   ASP A 205     -16.599   5.160  24.165  1.00 72.04           O
ATOM   3032  HA  ASP A 205     -15.666   7.109  25.581  1.00 72.04           H
ATOM   3033  CB  ASP A 205     -16.292   8.479  24.019  1.00 72.04           C
ATOM   3034 1HB  ASP A 205     -16.013   8.703  22.989  1.00 72.04           H
ATOM   3035 2HB  ASP A 205     -17.357   8.247  24.017  1.00 72.04           H
ATOM   3036  CG  ASP A 205     -16.032   9.702  24.901  1.00 72.04           C
ATOM   3037  OD1 ASP A 205     -15.448   9.503  25.988  1.00 72.04           O
ATOM   3038  OD2 ASP A 205     -16.422  10.807  24.468  1.00 72.04           O
ATOM   3039  HN  ASP A 205     -13.813   8.360  23.974  1.00 72.04           H
ATOM   3040  N   GLU A 206     -15.481   6.070  22.423  1.00 75.12           N
ATOM   3041  CA  GLU A 206     -15.832   5.006  21.498  1.00 75.12           C
ATOM   3042  C   GLU A 206     -14.575   4.456  20.820  1.00 75.12           C
ATOM   3043  O   GLU A 206     -14.608   4.087  19.647  1.00 75.12           O
ATOM   3044  HA  GLU A 206     -16.292   4.231  22.110  1.00 75.12           H
ATOM   3045  CB  GLU A 206     -16.845   5.493  20.460  1.00 75.12           C
ATOM   3046 1HB  GLU A 206     -16.478   6.404  19.987  1.00 75.12           H
ATOM   3047 2HB  GLU A 206     -17.056   4.694  19.749  1.00 75.12           H
ATOM   3048  CG  GLU A 206     -18.179   5.847  21.120  1.00 75.12           C
ATOM   3049 1HG  GLU A 206     -18.262   5.334  22.079  1.00 75.12           H
ATOM   3050 2HG  GLU A 206     -18.216   6.916  21.326  1.00 75.12           H
ATOM   3051  CD  GLU A 206     -19.355   5.454  20.224  1.00 75.12           C
ATOM   3052  OE1 GLU A 206     -20.322   4.883  20.773  1.00 75.12           O
ATOM   3053  OE2 GLU A 206     -19.261   5.734  19.009  1.00 75.12           O
ATOM   3054  HN  GLU A 206     -14.902   6.790  22.039  1.00 75.12           H
ATOM   3055  N   SER A 207     -13.496   4.418  21.589  1.00 87.35           N
ATOM   3056  CA  SER A 207     -12.197   4.073  21.037  1.00 87.35           C
ATOM   3057  C   SER A 207     -12.287   2.750  20.274  1.00 87.35           C
ATOM   3058  O   SER A 207     -11.757   2.628  19.171  1.00 87.35           O
ATOM   3059  HA  SER A 207     -11.945   4.889  20.360  1.00 87.35           H
ATOM   3060  CB  SER A 207     -11.139   3.979  22.138  1.00 87.35           C
ATOM   3061 1HB  SER A 207     -10.203   3.616  21.712  1.00 87.35           H
ATOM   3062 2HB  SER A 207     -10.941   4.974  22.537  1.00 87.35           H
ATOM   3063  OG  SER A 207     -11.544   3.116  23.197  1.00 87.35           O
ATOM   3064  HG  SER A 207     -10.960   3.257  23.996  1.00 87.35           H
ATOM   3065  HN  SER A 207     -13.500   4.617  22.569  1.00 87.35           H
ATOM   3066  N   THR A 208     -12.962   1.792  20.892  1.00 86.85           N
ATOM   3067  CA  THR A 208     -13.044   0.454  20.331  1.00 86.85           C
ATOM   3068  C   THR A 208     -13.756   0.485  18.977  1.00 86.85           C
ATOM   3069  O   THR A 208     -13.280  -0.104  18.008  1.00 86.85           O
ATOM   3070  HA  THR A 208     -12.031   0.093  20.152  1.00 86.85           H
ATOM   3071  CB  THR A 208     -13.733  -0.447  21.358  1.00 86.85           C
ATOM   3072  HB  THR A 208     -14.789  -0.195  21.452  1.00 86.85           H
ATOM   3073  OG1 THR A 208     -12.954  -0.284  22.541  1.00 86.85           O
ATOM   3074  HG1 THR A 208     -12.006  -0.547  22.365  1.00 86.85           H
ATOM   3075  CG2 THR A 208     -13.592  -1.933  21.022  1.00 86.85           C
ATOM   3076 1HG2 THR A 208     -12.536  -2.201  20.995  1.00 86.85           H
ATOM   3077 2HG2 THR A 208     -14.041  -2.129  20.048  1.00 86.85           H
ATOM   3078 3HG2 THR A 208     -14.098  -2.528  21.782  1.00 86.85           H
ATOM   3079  HN  THR A 208     -13.446   1.918  21.758  1.00 86.85           H
ATOM   3080  N   LYS A 209     -14.884   1.180  18.954  1.00 82.55           N
ATOM   3081  CA  LYS A 209     -15.698   1.244  17.752  1.00 82.55           C
ATOM   3082  C   LYS A 209     -14.887   1.888  16.625  1.00 82.55           C
ATOM   3083  O   LYS A 209     -14.899   1.407  15.494  1.00 82.55           O
ATOM   3084  HA  LYS A 209     -15.937   0.220  17.464  1.00 82.55           H
ATOM   3085  CB  LYS A 209     -17.023   1.954  18.039  1.00 82.55           C
ATOM   3086 1HB  LYS A 209     -16.829   2.915  18.516  1.00 82.55           H
ATOM   3087 2HB  LYS A 209     -17.539   2.162  17.102  1.00 82.55           H
ATOM   3088  CG  LYS A 209     -17.917   1.102  18.942  1.00 82.55           C
ATOM   3089 1HG  LYS A 209     -18.033   0.108  18.510  1.00 82.55           H
ATOM   3090 2HG  LYS A 209     -17.442   0.974  19.914  1.00 82.55           H
ATOM   3091  CD  LYS A 209     -19.291   1.750  19.121  1.00 82.55           C
ATOM   3092 1HD  LYS A 209     -19.171   2.805  19.364  1.00 82.55           H
ATOM   3093 2HD  LYS A 209     -19.846   1.700  18.184  1.00 82.55           H
ATOM   3094  CE  LYS A 209     -20.086   1.053  20.228  1.00 82.55           C
ATOM   3095 1HE  LYS A 209     -20.407   0.069  19.889  1.00 82.55           H
ATOM   3096 2HE  LYS A 209     -19.448   0.898  21.099  1.00 82.55           H
ATOM   3097  NZ  LYS A 209     -21.265   1.863  20.608  1.00 82.55           N
ATOM   3098 1HZ  LYS A 209     -21.774   1.392  21.347  1.00 82.55           H
ATOM   3099 2HZ  LYS A 209     -20.959   2.773  20.934  1.00 82.55           H
ATOM   3100 3HZ  LYS A 209     -21.869   1.979  19.802  1.00 82.55           H
ATOM   3101  HN  LYS A 209     -15.243   1.691  19.735  1.00 82.55           H
ATOM   3102  N   LEU A 210     -14.201   2.966  16.975  1.00 88.78           N
ATOM   3103  CA  LEU A 210     -13.486   3.752  15.984  1.00 88.78           C
ATOM   3104  C   LEU A 210     -12.385   2.895  15.357  1.00 88.78           C
ATOM   3105  O   LEU A 210     -12.261   2.833  14.135  1.00 88.78           O
ATOM   3106  HA  LEU A 210     -14.199   4.022  15.205  1.00 88.78           H
ATOM   3107  CB  LEU A 210     -12.975   5.055  16.601  1.00 88.78           C
ATOM   3108 1HB  LEU A 210     -13.804   5.540  17.117  1.00 88.78           H
ATOM   3109 2HB  LEU A 210     -12.229   4.808  17.357  1.00 88.78           H
ATOM   3110  CG  LEU A 210     -12.358   6.062  15.627  1.00 88.78           C
ATOM   3111  HG  LEU A 210     -11.555   5.564  15.085  1.00 88.78           H
ATOM   3112  CD1 LEU A 210     -13.386   6.523  14.592  1.00 88.78           C
ATOM   3113 1HD1 LEU A 210     -13.742   5.662  14.026  1.00 88.78           H
ATOM   3114 2HD1 LEU A 210     -14.226   6.997  15.099  1.00 88.78           H
ATOM   3115 3HD1 LEU A 210     -12.922   7.237  13.912  1.00 88.78           H
ATOM   3116  CD2 LEU A 210     -11.734   7.239  16.378  1.00 88.78           C
ATOM   3117 1HD2 LEU A 210     -12.501   7.745  16.964  1.00 88.78           H
ATOM   3118 2HD2 LEU A 210     -10.952   6.873  17.043  1.00 88.78           H
ATOM   3119 3HD2 LEU A 210     -11.303   7.940  15.663  1.00 88.78           H
ATOM   3120  HN  LEU A 210     -14.130   3.304  17.914  1.00 88.78           H
ATOM   3121  N   LYS A 211     -11.613   2.254  16.223  1.00 93.56           N
ATOM   3122  CA  LYS A 211     -10.517   1.415  15.770  1.00 93.56           C
ATOM   3123  C   LYS A 211     -11.058   0.346  14.818  1.00 93.56           C
ATOM   3124  O   LYS A 211     -10.523   0.153  13.728  1.00 93.56           O
ATOM   3125  HA  LYS A 211      -9.825   2.051  15.217  1.00 93.56           H
ATOM   3126  CB  LYS A 211      -9.750   0.844  16.965  1.00 93.56           C
ATOM   3127 1HB  LYS A 211      -9.347   1.658  17.566  1.00 93.56           H
ATOM   3128 2HB  LYS A 211     -10.432   0.283  17.604  1.00 93.56           H
ATOM   3129  CG  LYS A 211      -8.611  -0.067  16.501  1.00 93.56           C
ATOM   3130 1HG  LYS A 211      -9.024  -0.973  16.058  1.00 93.56           H
ATOM   3131 2HG  LYS A 211      -8.034   0.434  15.724  1.00 93.56           H
ATOM   3132  CD  LYS A 211      -7.694  -0.435  17.668  1.00 93.56           C
ATOM   3133 1HD  LYS A 211      -7.302   0.473  18.128  1.00 93.56           H
ATOM   3134 2HD  LYS A 211      -8.266  -0.958  18.434  1.00 93.56           H
ATOM   3135  CE  LYS A 211      -6.535  -1.317  17.198  1.00 93.56           C
ATOM   3136 1HE  LYS A 211      -6.920  -2.270  16.836  1.00 93.56           H
ATOM   3137 2HE  LYS A 211      -6.025  -0.840  16.361  1.00 93.56           H
ATOM   3138  NZ  LYS A 211      -5.578  -1.548  18.303  1.00 93.56           N
ATOM   3139 1HZ  LYS A 211      -4.911  -2.260  18.029  1.00 93.56           H
ATOM   3140 2HZ  LYS A 211      -5.086  -0.686  18.510  1.00 93.56           H
ATOM   3141 3HZ  LYS A 211      -6.082  -1.856  19.127  1.00 93.56           H
ATOM   3142  HN  LYS A 211     -11.727   2.302  17.215  1.00 93.56           H
ATOM   3143  N   SER A 212     -12.112  -0.320  15.266  1.00 91.31           N
ATOM   3144  CA  SER A 212     -12.679  -1.421  14.506  1.00 91.31           C
ATOM   3145  C   SER A 212     -13.138  -0.927  13.133  1.00 91.31           C
ATOM   3146  O   SER A 212     -12.931  -1.602  12.125  1.00 91.31           O
ATOM   3147  HA  SER A 212     -11.872  -2.146  14.402  1.00 91.31           H
ATOM   3148  CB  SER A 212     -13.848  -2.064  15.256  1.00 91.31           C
ATOM   3149 1HB  SER A 212     -14.622  -1.317  15.429  1.00 91.31           H
ATOM   3150 2HB  SER A 212     -14.290  -2.845  14.638  1.00 91.31           H
ATOM   3151  OG  SER A 212     -13.440  -2.621  16.503  1.00 91.31           O
ATOM   3152  HG  SER A 212     -13.494  -1.927  17.222  1.00 91.31           H
ATOM   3153  HN  SER A 212     -12.575  -0.119  16.129  1.00 91.31           H
ATOM   3154  N   ALA A 213     -13.752   0.247  13.136  1.00 94.30           N
ATOM   3155  CA  ALA A 213     -14.277   0.820  11.909  1.00 94.30           C
ATOM   3156  C   ALA A 213     -13.120   1.115  10.953  1.00 94.30           C
ATOM   3157  O   ALA A 213     -13.187   0.784   9.770  1.00 94.30           O
ATOM   3158  HA  ALA A 213     -14.935   0.081  11.452  1.00 94.30           H
ATOM   3159  CB  ALA A 213     -15.095   2.071  12.238  1.00 94.30           C
ATOM   3160 1HB  ALA A 213     -15.921   1.802  12.896  1.00 94.30           H
ATOM   3161 2HB  ALA A 213     -14.457   2.801  12.736  1.00 94.30           H
ATOM   3162 3HB  ALA A 213     -15.489   2.500  11.317  1.00 94.30           H
ATOM   3163  HN  ALA A 213     -13.893   0.802  13.956  1.00 94.30           H
ATOM   3164  N   VAL A 214     -12.085   1.735  11.501  1.00 92.54           N
ATOM   3165  CA  VAL A 214     -10.948   2.149  10.696  1.00 92.54           C
ATOM   3166  C   VAL A 214     -10.314   0.917  10.046  1.00 92.54           C
ATOM   3167  O   VAL A 214      -9.969   0.943   8.865  1.00 92.54           O
ATOM   3168  HA  VAL A 214     -11.323   2.806   9.911  1.00 92.54           H
ATOM   3169  CB  VAL A 214      -9.963   2.947  11.552  1.00 92.54           C
ATOM   3170  HB  VAL A 214      -9.750   2.364  12.448  1.00 92.54           H
ATOM   3171  CG1 VAL A 214      -8.644   3.166  10.809  1.00 92.54           C
ATOM   3172 1HG1 VAL A 214      -8.197   2.201  10.570  1.00 92.54           H
ATOM   3173 2HG1 VAL A 214      -8.833   3.718   9.888  1.00 92.54           H
ATOM   3174 3HG1 VAL A 214      -7.962   3.736  11.441  1.00 92.54           H
ATOM   3175  CG2 VAL A 214     -10.573   4.279  11.992  1.00 92.54           C
ATOM   3176 1HG2 VAL A 214     -10.829   4.870  11.112  1.00 92.54           H
ATOM   3177 2HG2 VAL A 214     -11.473   4.091  12.577  1.00 92.54           H
ATOM   3178 3HG2 VAL A 214      -9.852   4.826  12.599  1.00 92.54           H
ATOM   3179  HN  VAL A 214     -12.016   1.955  12.474  1.00 92.54           H
ATOM   3180  N   LEU A 215     -10.181  -0.131  10.844  1.00 92.32           N
ATOM   3181  CA  LEU A 215      -9.516  -1.340  10.388  1.00 92.32           C
ATOM   3182  C   LEU A 215     -10.380  -2.020   9.324  1.00 92.32           C
ATOM   3183  O   LEU A 215      -9.868  -2.484   8.306  1.00 92.32           O
ATOM   3184  HA  LEU A 215      -8.574  -1.042   9.928  1.00 92.32           H
ATOM   3185  CB  LEU A 215      -9.175  -2.245  11.574  1.00 92.32           C
ATOM   3186 1HB  LEU A 215     -10.076  -2.379  12.173  1.00 92.32           H
ATOM   3187 2HB  LEU A 215      -8.899  -3.226  11.188  1.00 92.32           H
ATOM   3188  CG  LEU A 215      -8.054  -1.754  12.491  1.00 92.32           C
ATOM   3189  HG  LEU A 215      -8.360  -0.802  12.925  1.00 92.32           H
ATOM   3190  CD1 LEU A 215      -7.827  -2.727  13.649  1.00 92.32           C
ATOM   3191 1HD1 LEU A 215      -8.743  -2.816  14.234  1.00 92.32           H
ATOM   3192 2HD1 LEU A 215      -7.552  -3.705  13.254  1.00 92.32           H
ATOM   3193 3HD1 LEU A 215      -7.025  -2.354  14.286  1.00 92.32           H
ATOM   3194  CD2 LEU A 215      -6.770  -1.497  11.699  1.00 92.32           C
ATOM   3195 1HD2 LEU A 215      -6.449  -2.421  11.218  1.00 92.32           H
ATOM   3196 2HD2 LEU A 215      -6.958  -0.738  10.939  1.00 92.32           H
ATOM   3197 3HD2 LEU A 215      -5.990  -1.149  12.375  1.00 92.32           H
ATOM   3198  HN  LEU A 215     -10.516  -0.163  11.786  1.00 92.32           H
ATOM   3199  N   THR A 216     -11.676  -2.059   9.595  1.00 91.67           N
ATOM   3200  CA  THR A 216     -12.612  -2.704   8.690  1.00 91.67           C
ATOM   3201  C   THR A 216     -12.571  -2.035   7.315  1.00 91.67           C
ATOM   3202  O   THR A 216     -12.536  -2.715   6.290  1.00 91.67           O
ATOM   3203  HA  THR A 216     -12.298  -3.739   8.551  1.00 91.67           H
ATOM   3204  CB  THR A 216     -13.997  -2.674   9.340  1.00 91.67           C
ATOM   3205  HB  THR A 216     -14.340  -1.648   9.476  1.00 91.67           H
ATOM   3206  OG1 THR A 216     -13.836  -3.431  10.536  1.00 91.67           O
ATOM   3207  HG1 THR A 216     -13.682  -2.819  11.311  1.00 91.67           H
ATOM   3208  CG2 THR A 216     -15.037  -3.458   8.539  1.00 91.67           C
ATOM   3209 1HG2 THR A 216     -14.726  -4.500   8.461  1.00 91.67           H
ATOM   3210 2HG2 THR A 216     -15.126  -3.030   7.540  1.00 91.67           H
ATOM   3211 3HG2 THR A 216     -16.002  -3.404   9.044  1.00 91.67           H
ATOM   3212  HN  THR A 216     -12.088  -1.660  10.415  1.00 91.67           H
ATOM   3213  N   LEU A 217     -12.578  -0.710   7.336  1.00 88.71           N
ATOM   3214  CA  LEU A 217     -12.528   0.058   6.104  1.00 88.71           C
ATOM   3215  C   LEU A 217     -11.257  -0.302   5.334  1.00 88.71           C
ATOM   3216  O   LEU A 217     -11.282  -0.426   4.110  1.00 88.71           O
ATOM   3217  HA  LEU A 217     -13.390  -0.232   5.503  1.00 88.71           H
ATOM   3218  CB  LEU A 217     -12.666   1.553   6.400  1.00 88.71           C
ATOM   3219 1HB  LEU A 217     -12.644   1.693   7.480  1.00 88.71           H
ATOM   3220 2HB  LEU A 217     -11.793   2.065   5.994  1.00 88.71           H
ATOM   3221  CG  LEU A 217     -13.921   2.233   5.850  1.00 88.71           C
ATOM   3222  HG  LEU A 217     -14.665   1.463   5.646  1.00 88.71           H
ATOM   3223  CD1 LEU A 217     -14.528   3.183   6.885  1.00 88.71           C
ATOM   3224 1HD1 LEU A 217     -14.797   2.622   7.780  1.00 88.71           H
ATOM   3225 2HD1 LEU A 217     -13.799   3.952   7.144  1.00 88.71           H
ATOM   3226 3HD1 LEU A 217     -15.419   3.653   6.468  1.00 88.71           H
ATOM   3227  CD2 LEU A 217     -13.627   2.940   4.526  1.00 88.71           C
ATOM   3228 1HD2 LEU A 217     -12.859   3.698   4.681  1.00 88.71           H
ATOM   3229 2HD2 LEU A 217     -13.276   2.212   3.795  1.00 88.71           H
ATOM   3230 3HD2 LEU A 217     -14.537   3.415   4.157  1.00 88.71           H
ATOM   3231  HN  LEU A 217     -12.615  -0.165   8.174  1.00 88.71           H
ATOM   3232  N   LYS A 218     -10.175  -0.460   6.082  1.00 86.10           N
ATOM   3233  CA  LYS A 218      -8.881  -0.732   5.478  1.00 86.10           C
ATOM   3234  C   LYS A 218      -8.938  -2.072   4.743  1.00 86.10           C
ATOM   3235  O   LYS A 218      -8.453  -2.188   3.618  1.00 86.10           O
ATOM   3236  HA  LYS A 218      -8.689   0.055   4.748  1.00 86.10           H
ATOM   3237  CB  LYS A 218      -7.772  -0.654   6.530  1.00 86.10           C
ATOM   3238 1HB  LYS A 218      -7.898   0.247   7.130  1.00 86.10           H
ATOM   3239 2HB  LYS A 218      -7.850  -1.502   7.209  1.00 86.10           H
ATOM   3240  CG  LYS A 218      -6.391  -0.646   5.871  1.00 86.10           C
ATOM   3241 1HG  LYS A 218      -6.286  -1.522   5.230  1.00 86.10           H
ATOM   3242 2HG  LYS A 218      -6.295   0.231   5.231  1.00 86.10           H
ATOM   3243  CD  LYS A 218      -5.282  -0.641   6.924  1.00 86.10           C
ATOM   3244 1HD  LYS A 218      -5.371   0.250   7.547  1.00 86.10           H
ATOM   3245 2HD  LYS A 218      -5.395  -1.502   7.582  1.00 86.10           H
ATOM   3246  CE  LYS A 218      -3.901  -0.673   6.266  1.00 86.10           C
ATOM   3247 1HE  LYS A 218      -3.861  -1.478   5.531  1.00 86.10           H
ATOM   3248 2HE  LYS A 218      -3.726   0.258   5.728  1.00 86.10           H
ATOM   3249  NZ  LYS A 218      -2.845  -0.870   7.284  1.00 86.10           N
ATOM   3250 1HZ  LYS A 218      -2.030  -1.289   6.850  1.00 86.10           H
ATOM   3251 2HZ  LYS A 218      -2.592   0.026   7.686  1.00 86.10           H
ATOM   3252 3HZ  LYS A 218      -3.191  -1.483   8.015  1.00 86.10           H
ATOM   3253  HN  LYS A 218     -10.172  -0.404   7.080  1.00 86.10           H
ATOM   3254  N   VAL A 219      -9.534  -3.051   5.408  1.00 90.78           N
ATOM   3255  CA  VAL A 219      -9.567  -4.404   4.878  1.00 90.78           C
ATOM   3256  C   VAL A 219     -10.452  -4.437   3.631  1.00 90.78           C
ATOM   3257  O   VAL A 219     -10.072  -5.009   2.611  1.00 90.78           O
ATOM   3258  HA  VAL A 219      -8.549  -4.670   4.594  1.00 90.78           H
ATOM   3259  CB  VAL A 219     -10.027  -5.379   5.964  1.00 90.78           C
ATOM   3260  HB  VAL A 219     -10.972  -5.014   6.364  1.00 90.78           H
ATOM   3261  CG1 VAL A 219     -10.270  -6.773   5.381  1.00 90.78           C
ATOM   3262 1HG1 VAL A 219     -11.041  -6.716   4.613  1.00 90.78           H
ATOM   3263 2HG1 VAL A 219      -9.346  -7.149   4.941  1.00 90.78           H
ATOM   3264 3HG1 VAL A 219     -10.595  -7.446   6.174  1.00 90.78           H
ATOM   3265  CG2 VAL A 219      -9.019  -5.434   7.114  1.00 90.78           C
ATOM   3266 1HG2 VAL A 219      -8.052  -5.764   6.735  1.00 90.78           H
ATOM   3267 2HG2 VAL A 219      -8.918  -4.442   7.556  1.00 90.78           H
ATOM   3268 3HG2 VAL A 219      -9.370  -6.135   7.872  1.00 90.78           H
ATOM   3269  HN  VAL A 219      -9.988  -2.931   6.291  1.00 90.78           H
ATOM   3270  N   ILE A 220     -11.617  -3.817   3.754  1.00 90.90           N
ATOM   3271  CA  ILE A 220     -12.617  -3.889   2.703  1.00 90.90           C
ATOM   3272  C   ILE A 220     -12.081  -3.201   1.446  1.00 90.90           C
ATOM   3273  O   ILE A 220     -12.007  -3.815   0.382  1.00 90.90           O
ATOM   3274  HA  ILE A 220     -12.779  -4.943   2.477  1.00 90.90           H
ATOM   3275  CB  ILE A 220     -13.951  -3.321   3.193  1.00 90.90           C
ATOM   3276  HB  ILE A 220     -13.760  -2.356   3.661  1.00 90.90           H
ATOM   3277  CG1 ILE A 220     -14.573  -4.225   4.260  1.00 90.90           C
ATOM   3278 1HG1 ILE A 220     -14.793  -5.202   3.830  1.00 90.90           H
ATOM   3279 2HG1 ILE A 220     -13.858  -4.386   5.067  1.00 90.90           H
ATOM   3280  CG2 ILE A 220     -14.905  -3.075   2.023  1.00 90.90           C
ATOM   3281 1HG2 ILE A 220     -14.456  -2.363   1.331  1.00 90.90           H
ATOM   3282 2HG2 ILE A 220     -15.095  -4.016   1.505  1.00 90.90           H
ATOM   3283 3HG2 ILE A 220     -15.845  -2.672   2.399  1.00 90.90           H
ATOM   3284  CD1 ILE A 220     -15.855  -3.608   4.821  1.00 90.90           C
ATOM   3285 1HD1 ILE A 220     -15.627  -2.642   5.271  1.00 90.90           H
ATOM   3286 2HD1 ILE A 220     -16.576  -3.472   4.015  1.00 90.90           H
ATOM   3287 3HD1 ILE A 220     -16.277  -4.271   5.577  1.00 90.90           H
ATOM   3288  HN  ILE A 220     -11.880  -3.274   4.551  1.00 90.90           H
ATOM   3289  N   LEU A 221     -11.721  -1.937   1.610  1.00 89.62           N
ATOM   3290  CA  LEU A 221     -11.361  -1.108   0.472  1.00 89.62           C
ATOM   3291  C   LEU A 221      -9.919  -1.411   0.062  1.00 89.62           C
ATOM   3292  O   LEU A 221      -9.542  -1.210  -1.092  1.00 89.62           O
ATOM   3293  HA  LEU A 221     -12.019  -1.381  -0.353  1.00 89.62           H
ATOM   3294  CB  LEU A 221     -11.614   0.369   0.784  1.00 89.62           C
ATOM   3295 1HB  LEU A 221     -11.047   0.634   1.676  1.00 89.62           H
ATOM   3296 2HB  LEU A 221     -11.215   0.966  -0.036  1.00 89.62           H
ATOM   3297  CG  LEU A 221     -13.075   0.767   1.004  1.00 89.62           C
ATOM   3298  HG  LEU A 221     -13.461   0.194   1.847  1.00 89.62           H
ATOM   3299  CD1 LEU A 221     -13.189   2.247   1.373  1.00 89.62           C
ATOM   3300 1HD1 LEU A 221     -12.633   2.437   2.291  1.00 89.62           H
ATOM   3301 2HD1 LEU A 221     -12.779   2.856   0.567  1.00 89.62           H
ATOM   3302 3HD1 LEU A 221     -14.238   2.504   1.525  1.00 89.62           H
ATOM   3303  CD2 LEU A 221     -13.930   0.412  -0.213  1.00 89.62           C
ATOM   3304 1HD2 LEU A 221     -13.552   0.940  -1.089  1.00 89.62           H
ATOM   3305 2HD2 LEU A 221     -13.883  -0.663  -0.389  1.00 89.62           H
ATOM   3306 3HD2 LEU A 221     -14.963   0.706  -0.030  1.00 89.62           H
ATOM   3307  HN  LEU A 221     -11.674  -1.479   2.498  1.00 89.62           H
ATOM   3308  N   GLY A 222      -9.151  -1.891   1.029  1.00 88.44           N
ATOM   3309  CA  GLY A 222      -7.716  -2.029   0.846  1.00 88.44           C
ATOM   3310  C   GLY A 222      -7.377  -3.336   0.127  1.00 88.44           C
ATOM   3311  O   GLY A 222      -6.307  -3.463  -0.467  1.00 88.44           O
ATOM   3312 1HA  GLY A 222      -7.336  -1.184   0.271  1.00 88.44           H
ATOM   3313 2HA  GLY A 222      -7.218  -2.003   1.815  1.00 88.44           H
ATOM   3314  HN  GLY A 222      -9.493  -2.183   1.922  1.00 88.44           H
ATOM   3315  N   PHE A 223      -8.308  -4.275   0.205  1.00 81.95           N
ATOM   3316  CA  PHE A 223      -8.074  -5.607  -0.326  1.00 81.95           C
ATOM   3317  C   PHE A 223      -9.323  -6.145  -1.028  1.00 81.95           C
ATOM   3318  O   PHE A 223      -9.313  -6.363  -2.238  1.00 81.95           O
ATOM   3319  HA  PHE A 223      -7.260  -5.529  -1.047  1.00 81.95           H
ATOM   3320  CB  PHE A 223      -7.742  -6.511   0.863  1.00 81.95           C
ATOM   3321 1HB  PHE A 223      -6.929  -6.061   1.433  1.00 81.95           H
ATOM   3322 2HB  PHE A 223      -8.608  -6.557   1.524  1.00 81.95           H
ATOM   3323  CG  PHE A 223      -7.343  -7.935   0.470  1.00 81.95           C
ATOM   3324  CD1 PHE A 223      -8.144  -8.982   0.804  1.00 81.95           C
ATOM   3325  HD1 PHE A 223      -9.071  -8.807   1.351  1.00 81.95           H
ATOM   3326  CD2 PHE A 223      -6.188  -8.153  -0.213  1.00 81.95           C
ATOM   3327  HD2 PHE A 223      -5.546  -7.314  -0.480  1.00 81.95           H
ATOM   3328  CE1 PHE A 223      -7.774 -10.304   0.439  1.00 81.95           C
ATOM   3329  HE1 PHE A 223      -8.416 -11.143   0.707  1.00 81.95           H
ATOM   3330  CE2 PHE A 223      -5.817  -9.475  -0.577  1.00 81.95           C
ATOM   3331  HE2 PHE A 223      -4.891  -9.650  -1.125  1.00 81.95           H
ATOM   3332  CZ  PHE A 223      -6.618 -10.522  -0.244  1.00 81.95           C
ATOM   3333  HZ  PHE A 223      -6.334 -11.536  -0.524  1.00 81.95           H
ATOM   3334  HN  PHE A 223      -9.208  -4.138   0.620  1.00 81.95           H
ATOM   3335  N   PHE A 224     -10.367  -6.344  -0.238  1.00 84.59           N
ATOM   3336  CA  PHE A 224     -11.456  -7.217  -0.641  1.00 84.59           C
ATOM   3337  C   PHE A 224     -12.114  -6.715  -1.928  1.00 84.59           C
ATOM   3338  O   PHE A 224     -12.223  -7.455  -2.904  1.00 84.59           O
ATOM   3339  HA  PHE A 224     -11.030  -8.206  -0.815  1.00 84.59           H
ATOM   3340  CB  PHE A 224     -12.488  -7.197   0.488  1.00 84.59           C
ATOM   3341 1HB  PHE A 224     -11.972  -7.315   1.440  1.00 84.59           H
ATOM   3342 2HB  PHE A 224     -12.972  -6.220   0.506  1.00 84.59           H
ATOM   3343  CG  PHE A 224     -13.563  -8.279   0.368  1.00 84.59           C
ATOM   3344  CD1 PHE A 224     -14.791  -7.966  -0.125  1.00 84.59           C
ATOM   3345  HD1 PHE A 224     -15.010  -6.944  -0.435  1.00 84.59           H
ATOM   3346  CD2 PHE A 224     -13.291  -9.554   0.754  1.00 84.59           C
ATOM   3347  HD2 PHE A 224     -12.306  -9.805   1.150  1.00 84.59           H
ATOM   3348  CE1 PHE A 224     -15.789  -8.970  -0.236  1.00 84.59           C
ATOM   3349  HE1 PHE A 224     -16.773  -8.719  -0.631  1.00 84.59           H
ATOM   3350  CE2 PHE A 224     -14.288 -10.558   0.643  1.00 84.59           C
ATOM   3351  HE2 PHE A 224     -14.070 -11.580   0.953  1.00 84.59           H
ATOM   3352  CZ  PHE A 224     -15.516 -10.245   0.150  1.00 84.59           C
ATOM   3353  HZ  PHE A 224     -16.282 -11.016   0.065  1.00 84.59           H
ATOM   3354  HN  PHE A 224     -10.476  -5.921   0.662  1.00 84.59           H
ATOM   3355  N   LEU A 225     -12.536  -5.459  -1.888  1.00 89.58           N
ATOM   3356  CA  LEU A 225     -13.237  -4.869  -3.015  1.00 89.58           C
ATOM   3357  C   LEU A 225     -12.340  -4.925  -4.254  1.00 89.58           C
ATOM   3358  O   LEU A 225     -12.740  -5.452  -5.290  1.00 89.58           O
ATOM   3359  HA  LEU A 225     -14.123  -5.475  -3.203  1.00 89.58           H
ATOM   3360  CB  LEU A 225     -13.718  -3.459  -2.668  1.00 89.58           C
ATOM   3361 1HB  LEU A 225     -14.412  -3.529  -1.830  1.00 89.58           H
ATOM   3362 2HB  LEU A 225     -12.862  -2.878  -2.324  1.00 89.58           H
ATOM   3363  CG  LEU A 225     -14.402  -2.686  -3.797  1.00 89.58           C
ATOM   3364  HG  LEU A 225     -13.789  -2.779  -4.694  1.00 89.58           H
ATOM   3365  CD1 LEU A 225     -15.771  -3.286  -4.121  1.00 89.58           C
ATOM   3366 1HD1 LEU A 225     -15.649  -4.324  -4.432  1.00 89.58           H
ATOM   3367 2HD1 LEU A 225     -16.405  -3.245  -3.236  1.00 89.58           H
ATOM   3368 3HD1 LEU A 225     -16.236  -2.718  -4.928  1.00 89.58           H
ATOM   3369  CD2 LEU A 225     -14.494  -1.195  -3.465  1.00 89.58           C
ATOM   3370 1HD2 LEU A 225     -15.071  -1.062  -2.551  1.00 89.58           H
ATOM   3371 2HD2 LEU A 225     -13.491  -0.793  -3.323  1.00 89.58           H
ATOM   3372 3HD2 LEU A 225     -14.984  -0.670  -4.285  1.00 89.58           H
ATOM   3373  HN  LEU A 225     -12.405  -4.851  -1.105  1.00 89.58           H
ATOM   3374  N   PRO A 226     -11.116  -4.385  -4.169  1.00 90.13           N
ATOM   3375  CA  PRO A 226     -10.206  -4.398  -5.317  1.00 90.13           C
ATOM   3376  C   PRO A 226     -10.019  -5.793  -5.890  1.00 90.13           C
ATOM   3377  O   PRO A 226     -10.053  -5.978  -7.106  1.00 90.13           O
ATOM   3378  HA  PRO A 226     -10.623  -3.808  -6.133  1.00 90.13           H
ATOM   3379  CB  PRO A 226      -8.900  -3.838  -4.749  1.00 90.13           C
ATOM   3380 1HB  PRO A 226      -8.246  -4.633  -4.389  1.00 90.13           H
ATOM   3381 2HB  PRO A 226      -8.340  -3.283  -5.501  1.00 90.13           H
ATOM   3382  CG  PRO A 226      -9.366  -2.935  -3.614  1.00 90.13           C
ATOM   3383 1HG  PRO A 226      -8.569  -2.742  -2.896  1.00 90.13           H
ATOM   3384 2HG  PRO A 226      -9.692  -1.961  -3.979  1.00 90.13           H
ATOM   3385  CD  PRO A 226     -10.510  -3.725  -2.999  1.00 90.13           C
ATOM   3386 1HD  PRO A 226     -10.153  -4.453  -2.270  1.00 90.13           H
ATOM   3387 2HD  PRO A 226     -11.216  -3.078  -2.479  1.00 90.13           H
ATOM   3388  N   PHE A 227      -9.826  -6.747  -4.991  1.00 84.50           N
ATOM   3389  CA  PHE A 227      -9.510  -8.106  -5.397  1.00 84.50           C
ATOM   3390  C   PHE A 227     -10.653  -8.713  -6.213  1.00 84.50           C
ATOM   3391  O   PHE A 227     -10.420  -9.323  -7.256  1.00 84.50           O
ATOM   3392  HA  PHE A 227      -8.612  -8.059  -6.012  1.00 84.50           H
ATOM   3393  CB  PHE A 227      -9.323  -8.923  -4.118  1.00 84.50           C
ATOM   3394 1HB  PHE A 227      -8.549  -8.454  -3.509  1.00 84.50           H
ATOM   3395 2HB  PHE A 227     -10.246  -8.891  -3.540  1.00 84.50           H
ATOM   3396  CG  PHE A 227      -8.942 -10.384  -4.363  1.00 84.50           C
ATOM   3397  CD1 PHE A 227      -9.895 -11.353  -4.309  1.00 84.50           C
ATOM   3398  HD1 PHE A 227     -10.929 -11.089  -4.091  1.00 84.50           H
ATOM   3399  CD2 PHE A 227      -7.651 -10.714  -4.635  1.00 84.50           C
ATOM   3400  HD2 PHE A 227      -6.887  -9.938  -4.678  1.00 84.50           H
ATOM   3401  CE1 PHE A 227      -9.541 -12.710  -4.537  1.00 84.50           C
ATOM   3402  HE1 PHE A 227     -10.305 -13.487  -4.493  1.00 84.50           H
ATOM   3403  CE2 PHE A 227      -7.297 -12.071  -4.863  1.00 84.50           C
ATOM   3404  HE2 PHE A 227      -6.263 -12.335  -5.081  1.00 84.50           H
ATOM   3405  CZ  PHE A 227      -8.250 -13.040  -4.809  1.00 84.50           C
ATOM   3406  HZ  PHE A 227      -7.979 -14.081  -4.984  1.00 84.50           H
ATOM   3407  HN  PHE A 227      -9.882  -6.603  -4.003  1.00 84.50           H
ATOM   3408  N   VAL A 228     -11.864  -8.525  -5.708  1.00 92.00           N
ATOM   3409  CA  VAL A 228     -13.040  -9.076  -6.359  1.00 92.00           C
ATOM   3410  C   VAL A 228     -13.145  -8.510  -7.777  1.00 92.00           C
ATOM   3411  O   VAL A 228     -13.395  -9.250  -8.727  1.00 92.00           O
ATOM   3412  HA  VAL A 228     -12.906 -10.156  -6.422  1.00 92.00           H
ATOM   3413  CB  VAL A 228     -14.284  -8.801  -5.512  1.00 92.00           C
ATOM   3414  HB  VAL A 228     -14.309  -7.735  -5.290  1.00 92.00           H
ATOM   3415  CG1 VAL A 228     -15.559  -9.152  -6.281  1.00 92.00           C
ATOM   3416 1HG1 VAL A 228     -15.614  -8.550  -7.188  1.00 92.00           H
ATOM   3417 2HG1 VAL A 228     -15.544 -10.209  -6.547  1.00 92.00           H
ATOM   3418 3HG1 VAL A 228     -16.428  -8.947  -5.655  1.00 92.00           H
ATOM   3419  CG2 VAL A 228     -14.220  -9.556  -4.183  1.00 92.00           C
ATOM   3420 1HG2 VAL A 228     -14.158 -10.627  -4.376  1.00 92.00           H
ATOM   3421 2HG2 VAL A 228     -13.339  -9.237  -3.625  1.00 92.00           H
ATOM   3422 3HG2 VAL A 228     -15.116  -9.343  -3.600  1.00 92.00           H
ATOM   3423  HN  VAL A 228     -12.046  -8.008  -4.872  1.00 92.00           H
ATOM   3424  N   VAL A 229     -12.950  -7.203  -7.874  1.00 91.88           N
ATOM   3425  CA  VAL A 229     -13.096  -6.518  -9.147  1.00 91.88           C
ATOM   3426  C   VAL A 229     -12.055  -7.053 -10.132  1.00 91.88           C
ATOM   3427  O   VAL A 229     -12.377  -7.348 -11.282  1.00 91.88           O
ATOM   3428  HA  VAL A 229     -14.091  -6.744  -9.530  1.00 91.88           H
ATOM   3429  CB  VAL A 229     -13.001  -5.005  -8.940  1.00 91.88           C
ATOM   3430  HB  VAL A 229     -12.074  -4.797  -8.406  1.00 91.88           H
ATOM   3431  CG1 VAL A 229     -12.946  -4.270 -10.281  1.00 91.88           C
ATOM   3432 1HG1 VAL A 229     -12.072  -4.602 -10.841  1.00 91.88           H
ATOM   3433 2HG1 VAL A 229     -13.848  -4.489 -10.852  1.00 91.88           H
ATOM   3434 3HG1 VAL A 229     -12.879  -3.197 -10.104  1.00 91.88           H
ATOM   3435  CG2 VAL A 229     -14.161  -4.495  -8.082  1.00 91.88           C
ATOM   3436 1HG2 VAL A 229     -15.106  -4.721  -8.577  1.00 91.88           H
ATOM   3437 2HG2 VAL A 229     -14.135  -4.983  -7.108  1.00 91.88           H
ATOM   3438 3HG2 VAL A 229     -14.069  -3.417  -7.951  1.00 91.88           H
ATOM   3439  HN  VAL A 229     -12.697  -6.617  -7.105  1.00 91.88           H
ATOM   3440  N   MET A 230     -10.827  -7.161  -9.645  1.00 84.14           N
ATOM   3441  CA  MET A 230      -9.727  -7.606 -10.483  1.00 84.14           C
ATOM   3442  C   MET A 230      -9.967  -9.027 -10.996  1.00 84.14           C
ATOM   3443  O   MET A 230      -9.784  -9.303 -12.180  1.00 84.14           O
ATOM   3444  HA  MET A 230      -9.697  -6.910 -11.322  1.00 84.14           H
ATOM   3445  CB  MET A 230      -8.425  -7.565  -9.681  1.00 84.14           C
ATOM   3446 1HB  MET A 230      -8.575  -8.045  -8.714  1.00 84.14           H
ATOM   3447 2HB  MET A 230      -7.654  -8.133 -10.202  1.00 84.14           H
ATOM   3448  CG  MET A 230      -7.953  -6.125  -9.473  1.00 84.14           C
ATOM   3449 1HG  MET A 230      -7.930  -5.600 -10.428  1.00 84.14           H
ATOM   3450 2HG  MET A 230      -8.656  -5.591  -8.834  1.00 84.14           H
ATOM   3451  SD  MET A 230      -6.328  -6.115  -8.734  1.00 84.14           S
ATOM   3452  CE  MET A 230      -6.717  -6.779  -7.123  1.00 84.14           C
ATOM   3453 1HE  MET A 230      -7.434  -6.126  -6.625  1.00 84.14           H
ATOM   3454 2HE  MET A 230      -7.147  -7.774  -7.234  1.00 84.14           H
ATOM   3455 3HE  MET A 230      -5.807  -6.841  -6.527  1.00 84.14           H
ATOM   3456  HN  MET A 230     -10.580  -6.951  -8.699  1.00 84.14           H
ATOM   3457  N   ALA A 231     -10.374  -9.892 -10.078  1.00 90.05           N
ATOM   3458  CA  ALA A 231     -10.566 -11.294 -10.404  1.00 90.05           C
ATOM   3459  C   ALA A 231     -11.619 -11.417 -11.507  1.00 90.05           C
ATOM   3460  O   ALA A 231     -11.444 -12.182 -12.455  1.00 90.05           O
ATOM   3461  HA  ALA A 231      -9.617 -11.682 -10.774  1.00 90.05           H
ATOM   3462  CB  ALA A 231     -10.954 -12.064  -9.140  1.00 90.05           C
ATOM   3463 1HB  ALA A 231     -10.161 -11.969  -8.399  1.00 90.05           H
ATOM   3464 2HB  ALA A 231     -11.880 -11.655  -8.735  1.00 90.05           H
ATOM   3465 3HB  ALA A 231     -11.098 -13.116  -9.385  1.00 90.05           H
ATOM   3466  HN  ALA A 231     -10.571  -9.648  -9.128  1.00 90.05           H
ATOM   3467  N   CYS A 232     -12.689 -10.653 -11.348  1.00 89.44           N
ATOM   3468  CA  CYS A 232     -13.785 -10.691 -12.301  1.00 89.44           C
ATOM   3469  C   CYS A 232     -13.263 -10.198 -13.653  1.00 89.44           C
ATOM   3470  O   CYS A 232     -13.514 -10.820 -14.683  1.00 89.44           O
ATOM   3471  HA  CYS A 232     -14.107 -11.730 -12.367  1.00 89.44           H
ATOM   3472  CB  CYS A 232     -14.983  -9.871 -11.819  1.00 89.44           C
ATOM   3473 1HB  CYS A 232     -14.657  -8.874 -11.524  1.00 89.44           H
ATOM   3474 2HB  CYS A 232     -15.699  -9.745 -12.632  1.00 89.44           H
ATOM   3475  SG  CYS A 232     -15.787 -10.710 -10.405  1.00 89.44           S
ATOM   3476  HG  CYS A 232     -14.937 -10.269  -9.481  1.00 89.44           H
ATOM   3477  HN  CYS A 232     -12.814 -10.017 -10.586  1.00 89.44           H
ATOM   3478  N   CYS A 233     -12.546  -9.084 -13.604  1.00 88.11           N
ATOM   3479  CA  CYS A 233     -12.098  -8.429 -14.821  1.00 88.11           C
ATOM   3480  C   CYS A 233     -11.277  -9.434 -15.632  1.00 88.11           C
ATOM   3481  O   CYS A 233     -11.531  -9.634 -16.819  1.00 88.11           O
ATOM   3482  HA  CYS A 233     -12.994  -8.133 -15.365  1.00 88.11           H
ATOM   3483  CB  CYS A 233     -11.305  -7.156 -14.518  1.00 88.11           C
ATOM   3484 1HB  CYS A 233     -10.571  -7.352 -13.737  1.00 88.11           H
ATOM   3485 2HB  CYS A 233     -10.752  -6.843 -15.404  1.00 88.11           H
ATOM   3486  SG  CYS A 233     -12.441  -5.823 -13.988  1.00 88.11           S
ATOM   3487  HG  CYS A 233     -12.600  -6.263 -12.743  1.00 88.11           H
ATOM   3488  HN  CYS A 233     -12.273  -8.632 -12.755  1.00 88.11           H
ATOM   3489  N   TYR A 234     -10.308 -10.038 -14.960  1.00 74.54           N
ATOM   3490  CA  TYR A 234      -9.341 -10.884 -15.638  1.00 74.54           C
ATOM   3491  C   TYR A 234      -9.975 -12.211 -16.062  1.00 74.54           C
ATOM   3492  O   TYR A 234      -9.575 -12.802 -17.064  1.00 74.54           O
ATOM   3493  HA  TYR A 234      -8.996 -10.355 -16.527  1.00 74.54           H
ATOM   3494  CB  TYR A 234      -8.236 -11.164 -14.618  1.00 74.54           C
ATOM   3495 1HB  TYR A 234      -8.672 -11.178 -13.619  1.00 74.54           H
ATOM   3496 2HB  TYR A 234      -7.829 -12.158 -14.802  1.00 74.54           H
ATOM   3497  CG  TYR A 234      -7.093 -10.147 -14.645  1.00 74.54           C
ATOM   3498  CD1 TYR A 234      -5.959 -10.403 -15.389  1.00 74.54           C
ATOM   3499  HD1 TYR A 234      -5.878 -11.330 -15.958  1.00 74.54           H
ATOM   3500  CD2 TYR A 234      -7.195  -8.974 -13.925  1.00 74.54           C
ATOM   3501  HD2 TYR A 234      -8.091  -8.772 -13.337  1.00 74.54           H
ATOM   3502  CE1 TYR A 234      -4.883  -9.446 -15.414  1.00 74.54           C
ATOM   3503  HE1 TYR A 234      -3.982  -9.636 -15.998  1.00 74.54           H
ATOM   3504  CE2 TYR A 234      -6.119  -8.017 -13.950  1.00 74.54           C
ATOM   3505  HE2 TYR A 234      -6.187  -7.087 -13.386  1.00 74.54           H
ATOM   3506  CZ  TYR A 234      -5.016  -8.301 -14.694  1.00 74.54           C
ATOM   3507  OH  TYR A 234      -4.000  -7.397 -14.718  1.00 74.54           O
ATOM   3508  HH  TYR A 234      -4.191  -6.652 -14.079  1.00 74.54           H
ATOM   3509  HN  TYR A 234     -10.179  -9.958 -13.971  1.00 74.54           H
ATOM   3510  N   THR A 235     -10.953 -12.640 -15.278  1.00 84.90           N
ATOM   3511  CA  THR A 235     -11.713 -13.832 -15.613  1.00 84.90           C
ATOM   3512  C   THR A 235     -12.343 -13.689 -17.000  1.00 84.90           C
ATOM   3513  O   THR A 235     -12.280 -14.611 -17.812  1.00 84.90           O
ATOM   3514  HA  THR A 235     -11.025 -14.676 -15.660  1.00 84.90           H
ATOM   3515  CB  THR A 235     -12.737 -14.068 -14.502  1.00 84.90           C
ATOM   3516  HB  THR A 235     -13.460 -13.253 -14.459  1.00 84.90           H
ATOM   3517  OG1 THR A 235     -11.944 -14.249 -13.332  1.00 84.90           O
ATOM   3518  HG1 THR A 235     -11.980 -13.426 -12.764  1.00 84.90           H
ATOM   3519  CG2 THR A 235     -13.477 -15.398 -14.660  1.00 84.90           C
ATOM   3520 1HG2 THR A 235     -12.759 -16.218 -14.635  1.00 84.90           H
ATOM   3521 2HG2 THR A 235     -14.007 -15.408 -15.612  1.00 84.90           H
ATOM   3522 3HG2 THR A 235     -14.191 -15.516 -13.845  1.00 84.90           H
ATOM   3523  HN  THR A 235     -11.227 -12.189 -14.428  1.00 84.90           H
ATOM   3524  N   ILE A 236     -12.938 -12.527 -17.229  1.00 83.90           N
ATOM   3525  CA  ILE A 236     -13.603 -12.263 -18.493  1.00 83.90           C
ATOM   3526  C   ILE A 236     -12.552 -12.094 -19.592  1.00 83.90           C
ATOM   3527  O   ILE A 236     -12.750 -12.544 -20.719  1.00 83.90           O
ATOM   3528  HA  ILE A 236     -14.213 -13.134 -18.730  1.00 83.90           H
ATOM   3529  CB  ILE A 236     -14.551 -11.069 -18.360  1.00 83.90           C
ATOM   3530  HB  ILE A 236     -13.971 -10.207 -18.031  1.00 83.90           H
ATOM   3531  CG1 ILE A 236     -15.616 -11.331 -17.292  1.00 83.90           C
ATOM   3532 1HG1 ILE A 236     -16.346 -12.047 -17.670  1.00 83.90           H
ATOM   3533 2HG1 ILE A 236     -15.152 -11.781 -16.414  1.00 83.90           H
ATOM   3534  CG2 ILE A 236     -15.171 -10.708 -19.711  1.00 83.90           C
ATOM   3535 1HG2 ILE A 236     -14.381 -10.450 -20.416  1.00 83.90           H
ATOM   3536 2HG2 ILE A 236     -15.733 -11.560 -20.092  1.00 83.90           H
ATOM   3537 3HG2 ILE A 236     -15.840  -9.857 -19.588  1.00 83.90           H
ATOM   3538  CD1 ILE A 236     -16.324 -10.034 -16.895  1.00 83.90           C
ATOM   3539 1HD1 ILE A 236     -15.594  -9.330 -16.495  1.00 83.90           H
ATOM   3540 2HD1 ILE A 236     -16.806  -9.600 -17.771  1.00 83.90           H
ATOM   3541 3HD1 ILE A 236     -17.075 -10.249 -16.135  1.00 83.90           H
ATOM   3542  HN  ILE A 236     -12.969 -11.776 -16.569  1.00 83.90           H
ATOM   3543  N   ILE A 237     -11.457 -11.444 -19.225  1.00 80.21           N
ATOM   3544  CA  ILE A 237     -10.381 -11.198 -20.169  1.00 80.21           C
ATOM   3545  C   ILE A 237      -9.903 -12.531 -20.750  1.00 80.21           C
ATOM   3546  O   ILE A 237      -9.826 -12.690 -21.967  1.00 80.21           O
ATOM   3547  HA  ILE A 237     -10.789 -10.595 -20.980  1.00 80.21           H
ATOM   3548  CB  ILE A 237      -9.268 -10.380 -19.512  1.00 80.21           C
ATOM   3549  HB  ILE A 237      -9.105 -10.770 -18.507  1.00 80.21           H
ATOM   3550  CG1 ILE A 237      -9.679  -8.913 -19.366  1.00 80.21           C
ATOM   3551 1HG1 ILE A 237      -9.667  -8.430 -20.343  1.00 80.21           H
ATOM   3552 2HG1 ILE A 237     -10.702  -8.854 -18.994  1.00 80.21           H
ATOM   3553  CG2 ILE A 237      -7.951 -10.533 -20.275  1.00 80.21           C
ATOM   3554 1HG2 ILE A 237      -7.655 -11.582 -20.283  1.00 80.21           H
ATOM   3555 2HG2 ILE A 237      -8.082 -10.185 -21.300  1.00 80.21           H
ATOM   3556 3HG2 ILE A 237      -7.177  -9.941 -19.787  1.00 80.21           H
ATOM   3557  CD1 ILE A 237      -8.739  -8.172 -18.413  1.00 80.21           C
ATOM   3558 1HD1 ILE A 237      -8.772  -8.644 -17.431  1.00 80.21           H
ATOM   3559 2HD1 ILE A 237      -7.721  -8.213 -18.801  1.00 80.21           H
ATOM   3560 3HD1 ILE A 237      -9.054  -7.132 -18.328  1.00 80.21           H
ATOM   3561  HN  ILE A 237     -11.300 -11.089 -18.303  1.00 80.21           H
ATOM   3562  N   ILE A 238      -9.596 -13.455 -19.851  1.00 77.84           N
ATOM   3563  CA  ILE A 238      -9.041 -14.736 -20.255  1.00 77.84           C
ATOM   3564  C   ILE A 238     -10.022 -15.438 -21.196  1.00 77.84           C
ATOM   3565  O   ILE A 238      -9.620 -15.979 -22.225  1.00 77.84           O
ATOM   3566  HA  ILE A 238      -8.120 -14.535 -20.803  1.00 77.84           H
ATOM   3567  CB  ILE A 238      -8.665 -15.568 -19.027  1.00 77.84           C
ATOM   3568  HB  ILE A 238      -9.500 -15.540 -18.327  1.00 77.84           H
ATOM   3569  CG1 ILE A 238      -7.454 -14.969 -18.309  1.00 77.84           C
ATOM   3570 1HG1 ILE A 238      -6.550 -15.168 -18.886  1.00 77.84           H
ATOM   3571 2HG1 ILE A 238      -7.561 -13.886 -18.249  1.00 77.84           H
ATOM   3572  CG2 ILE A 238      -8.441 -17.033 -19.405  1.00 77.84           C
ATOM   3573 1HG2 ILE A 238      -9.355 -17.441 -19.837  1.00 77.84           H
ATOM   3574 2HG2 ILE A 238      -7.633 -17.101 -20.134  1.00 77.84           H
ATOM   3575 3HG2 ILE A 238      -8.175 -17.602 -18.514  1.00 77.84           H
ATOM   3576  CD1 ILE A 238      -7.306 -15.553 -16.903  1.00 77.84           C
ATOM   3577 1HD1 ILE A 238      -8.202 -15.331 -16.322  1.00 77.84           H
ATOM   3578 2HD1 ILE A 238      -7.175 -16.633 -16.969  1.00 77.84           H
ATOM   3579 3HD1 ILE A 238      -6.438 -15.110 -16.415  1.00 77.84           H
ATOM   3580  HN  ILE A 238      -9.719 -13.340 -18.866  1.00 77.84           H
ATOM   3581  N   HIS A 239     -11.289 -15.405 -20.811  1.00 76.99           N
ATOM   3582  CA  HIS A 239     -12.323 -16.077 -21.580  1.00 76.99           C
ATOM   3583  C   HIS A 239     -12.348 -15.518 -23.004  1.00 76.99           C
ATOM   3584  O   HIS A 239     -12.448 -16.273 -23.969  1.00 76.99           O
ATOM   3585  HA  HIS A 239     -12.050 -17.131 -21.617  1.00 76.99           H
ATOM   3586  CB  HIS A 239     -13.678 -15.971 -20.877  1.00 76.99           C
ATOM   3587 1HB  HIS A 239     -13.562 -16.277 -19.837  1.00 76.99           H
ATOM   3588 2HB  HIS A 239     -13.990 -14.926 -20.869  1.00 76.99           H
ATOM   3589  CG  HIS A 239     -14.766 -16.802 -21.513  1.00 76.99           C
ATOM   3590  ND1 HIS A 239     -14.806 -18.182 -21.421  1.00 76.99           N
ATOM   3591  HD1 HIS A 239     -14.142 -18.756 -20.941  1.00 76.99           H
ATOM   3592  CD2 HIS A 239     -15.854 -16.434 -22.250  1.00 76.99           C
ATOM   3593  HD2 HIS A 239     -16.128 -15.413 -22.514  1.00 76.99           H
ATOM   3594  CE1 HIS A 239     -15.872 -18.615 -22.077  1.00 76.99           C
ATOM   3595  HE1 HIS A 239     -16.178 -19.655 -22.188  1.00 76.99           H
ATOM   3596  NE2 HIS A 239     -16.520 -17.530 -22.590  1.00 76.99           N
ATOM   3597  HN  HIS A 239     -11.612 -14.932 -19.991  1.00 76.99           H
ATOM   3598  N   THR A 240     -12.255 -14.199 -23.089  1.00 78.72           N
ATOM   3599  CA  THR A 240     -12.323 -13.526 -24.375  1.00 78.72           C
ATOM   3600  C   THR A 240     -11.122 -13.909 -25.242  1.00 78.72           C
ATOM   3601  O   THR A 240     -11.256 -14.083 -26.452  1.00 78.72           O
ATOM   3602  HA  THR A 240     -13.217 -13.870 -24.896  1.00 78.72           H
ATOM   3603  CB  THR A 240     -12.431 -12.022 -24.116  1.00 78.72           C
ATOM   3604  HB  THR A 240     -11.490 -11.624 -23.736  1.00 78.72           H
ATOM   3605  OG1 THR A 240     -13.550 -11.899 -23.242  1.00 78.72           O
ATOM   3606  HG1 THR A 240     -13.237 -11.835 -22.294  1.00 78.72           H
ATOM   3607  CG2 THR A 240     -12.847 -11.241 -25.365  1.00 78.72           C
ATOM   3608 1HG2 THR A 240     -13.820 -11.593 -25.706  1.00 78.72           H
ATOM   3609 2HG2 THR A 240     -12.109 -11.394 -26.152  1.00 78.72           H
ATOM   3610 3HG2 THR A 240     -12.908 -10.179 -25.126  1.00 78.72           H
ATOM   3611  HN  THR A 240     -12.135 -13.594 -22.302  1.00 78.72           H
ATOM   3612  N   LEU A 241      -9.976 -14.028 -24.589  1.00 74.60           N
ATOM   3613  CA  LEU A 241      -8.734 -14.284 -25.298  1.00 74.60           C
ATOM   3614  C   LEU A 241      -8.761 -15.702 -25.871  1.00 74.60           C
ATOM   3615  O   LEU A 241      -8.315 -15.931 -26.994  1.00 74.60           O
ATOM   3616  HA  LEU A 241      -8.679 -13.578 -26.127  1.00 74.60           H
ATOM   3617  CB  LEU A 241      -7.532 -14.010 -24.391  1.00 74.60           C
ATOM   3618 1HB  LEU A 241      -7.723 -14.468 -23.420  1.00 74.60           H
ATOM   3619 2HB  LEU A 241      -6.661 -14.510 -24.814  1.00 74.60           H
ATOM   3620  CG  LEU A 241      -7.182 -12.537 -24.168  1.00 74.60           C
ATOM   3621  HG  LEU A 241      -8.080 -12.020 -23.832  1.00 74.60           H
ATOM   3622  CD1 LEU A 241      -6.132 -12.384 -23.065  1.00 74.60           C
ATOM   3623 1HD1 LEU A 241      -6.521 -12.796 -22.134  1.00 74.60           H
ATOM   3624 2HD1 LEU A 241      -5.227 -12.920 -23.349  1.00 74.60           H
ATOM   3625 3HD1 LEU A 241      -5.902 -11.328 -22.928  1.00 74.60           H
ATOM   3626  CD2 LEU A 241      -6.742 -11.875 -25.475  1.00 74.60           C
ATOM   3627 1HD2 LEU A 241      -5.862 -12.388 -25.864  1.00 74.60           H
ATOM   3628 2HD2 LEU A 241      -7.550 -11.935 -26.203  1.00 74.60           H
ATOM   3629 3HD2 LEU A 241      -6.499 -10.829 -25.288  1.00 74.60           H
ATOM   3630  HN  LEU A 241      -9.888 -13.954 -23.596  1.00 74.60           H
ATOM   3631  N   ILE A 242      -9.288 -16.619 -25.072  1.00 75.06           N
ATOM   3632  CA  ILE A 242      -9.386 -18.007 -25.488  1.00 75.06           C
ATOM   3633  C   ILE A 242     -10.220 -18.095 -26.768  1.00 75.06           C
ATOM   3634  O   ILE A 242      -9.872 -18.829 -27.691  1.00 75.06           O
ATOM   3635  HA  ILE A 242      -8.376 -18.353 -25.710  1.00 75.06           H
ATOM   3636  CB  ILE A 242      -9.920 -18.873 -24.345  1.00 75.06           C
ATOM   3637  HB  ILE A 242     -10.802 -18.385 -23.931  1.00 75.06           H
ATOM   3638  CG1 ILE A 242      -8.894 -18.985 -23.216  1.00 75.06           C
ATOM   3639 1HG1 ILE A 242      -8.057 -19.604 -23.540  1.00 75.06           H
ATOM   3640 2HG1 ILE A 242      -8.490 -17.998 -22.988  1.00 75.06           H
ATOM   3641  CG2 ILE A 242     -10.360 -20.246 -24.857  1.00 75.06           C
ATOM   3642 1HG2 ILE A 242     -11.149 -20.121 -25.599  1.00 75.06           H
ATOM   3643 2HG2 ILE A 242      -9.510 -20.754 -25.313  1.00 75.06           H
ATOM   3644 3HG2 ILE A 242     -10.736 -20.841 -24.025  1.00 75.06           H
ATOM   3645  CD1 ILE A 242      -9.525 -19.586 -21.959  1.00 75.06           C
ATOM   3646 1HD1 ILE A 242     -10.345 -18.951 -21.625  1.00 75.06           H
ATOM   3647 2HD1 ILE A 242      -9.906 -20.582 -22.185  1.00 75.06           H
ATOM   3648 3HD1 ILE A 242      -8.774 -19.654 -21.172  1.00 75.06           H
ATOM   3649  HN  ILE A 242      -9.645 -16.425 -24.158  1.00 75.06           H
ATOM   3650  N   GLN A 243     -11.305 -17.335 -26.781  1.00 70.39           N
ATOM   3651  CA  GLN A 243     -12.211 -17.344 -27.918  1.00 70.39           C
ATOM   3652  C   GLN A 243     -11.536 -16.715 -29.139  1.00 70.39           C
ATOM   3653  O   GLN A 243     -11.775 -17.136 -30.270  1.00 70.39           O
ATOM   3654  HA  GLN A 243     -12.422 -18.395 -28.112  1.00 70.39           H
ATOM   3655  CB  GLN A 243     -13.518 -16.624 -27.583  1.00 70.39           C
ATOM   3656 1HB  GLN A 243     -13.299 -15.645 -27.156  1.00 70.39           H
ATOM   3657 2HB  GLN A 243     -14.088 -16.452 -28.497  1.00 70.39           H
ATOM   3658  CG  GLN A 243     -14.357 -17.440 -26.598  1.00 70.39           C
ATOM   3659 1HG  GLN A 243     -14.528 -18.439 -27.000  1.00 70.39           H
ATOM   3660 2HG  GLN A 243     -13.810 -17.562 -25.663  1.00 70.39           H
ATOM   3661  CD  GLN A 243     -15.699 -16.758 -26.324  1.00 70.39           C
ATOM   3662  OE1 GLN A 243     -15.955 -15.642 -26.745  1.00 70.39           O
ATOM   3663  NE2 GLN A 243     -16.539 -17.490 -25.598  1.00 70.39           N
ATOM   3664 1HE2 GLN A 243     -16.267 -18.399 -25.284  1.00 70.39           H
ATOM   3665 2HE2 GLN A 243     -17.443 -17.130 -25.366  1.00 70.39           H
ATOM   3666  HN  GLN A 243     -11.569 -16.724 -26.036  1.00 70.39           H
ATOM   3667  N   ALA A 244     -10.705 -15.719 -28.869  1.00 71.35           N
ATOM   3668  CA  ALA A 244     -10.148 -14.900 -29.932  1.00 71.35           C
ATOM   3669  C   ALA A 244      -9.080 -15.701 -30.679  1.00 71.35           C
ATOM   3670  O   ALA A 244      -8.714 -15.357 -31.802  1.00 71.35           O
ATOM   3671  HA  ALA A 244     -10.956 -14.656 -30.621  1.00 71.35           H
ATOM   3672  CB  ALA A 244      -9.595 -13.602 -29.340  1.00 71.35           C
ATOM   3673 1HB  ALA A 244     -10.399 -13.057 -28.846  1.00 71.35           H
ATOM   3674 2HB  ALA A 244      -8.815 -13.836 -28.615  1.00 71.35           H
ATOM   3675 3HB  ALA A 244      -9.177 -12.988 -30.138  1.00 71.35           H
ATOM   3676  HN  ALA A 244     -10.414 -15.469 -27.945  1.00 71.35           H
ATOM   3677  N   LYS A 245      -8.610 -16.754 -30.027  1.00 59.32           N
ATOM   3678  CA  LYS A 245      -7.584 -17.600 -30.611  1.00 59.32           C
ATOM   3679  C   LYS A 245      -6.438 -16.725 -31.122  1.00 59.32           C
ATOM   3680  O   LYS A 245      -5.508 -17.221 -31.757  1.00 59.32           O
ATOM   3681  HA  LYS A 245      -7.200 -18.243 -29.819  1.00 59.32           H
ATOM   3682  CB  LYS A 245      -8.186 -18.512 -31.682  1.00 59.32           C
ATOM   3683 1HB  LYS A 245      -8.797 -17.922 -32.366  1.00 59.32           H
ATOM   3684 2HB  LYS A 245      -7.388 -18.960 -32.274  1.00 59.32           H
ATOM   3685  CG  LYS A 245      -9.038 -19.613 -31.049  1.00 59.32           C
ATOM   3686 1HG  LYS A 245      -8.490 -20.076 -30.228  1.00 59.32           H
ATOM   3687 2HG  LYS A 245      -9.942 -19.179 -30.623  1.00 59.32           H
ATOM   3688  CD  LYS A 245      -9.414 -20.678 -32.081  1.00 59.32           C
ATOM   3689 1HD  LYS A 245     -10.066 -20.241 -32.838  1.00 59.32           H
ATOM   3690 2HD  LYS A 245      -8.518 -21.024 -32.595  1.00 59.32           H
ATOM   3691  CE  LYS A 245     -10.118 -21.863 -31.416  1.00 59.32           C
ATOM   3692 1HE  LYS A 245      -9.511 -22.237 -30.592  1.00 59.32           H
ATOM   3693 2HE  LYS A 245     -11.067 -21.537 -30.990  1.00 59.32           H
ATOM   3694  NZ  LYS A 245     -10.353 -22.944 -32.398  1.00 59.32           N
ATOM   3695 1HZ  LYS A 245     -10.838 -23.711 -31.947  1.00 59.32           H
ATOM   3696 2HZ  LYS A 245     -10.917 -22.590 -33.162  1.00 59.32           H
ATOM   3697 3HZ  LYS A 245      -9.463 -23.272 -32.759  1.00 59.32           H
ATOM   3698  HN  LYS A 245      -8.919 -17.032 -29.117  1.00 59.32           H
ATOM   3699  N   LYS A 246      -6.542 -15.437 -30.827  1.00 52.33           N
ATOM   3700  CA  LYS A 246      -5.610 -14.466 -31.374  1.00 52.33           C
ATOM   3701  C   LYS A 246      -4.416 -14.322 -30.429  1.00 52.33           C
ATOM   3702  O   LYS A 246      -4.536 -13.734 -29.356  1.00 52.33           O
ATOM   3703  HA  LYS A 246      -5.252 -14.858 -32.326  1.00 52.33           H
ATOM   3704  CB  LYS A 246      -6.325 -13.145 -31.668  1.00 52.33           C
ATOM   3705 1HB  LYS A 246      -7.016 -12.913 -30.859  1.00 52.33           H
ATOM   3706 2HB  LYS A 246      -5.597 -12.335 -31.707  1.00 52.33           H
ATOM   3707  CG  LYS A 246      -7.087 -13.217 -32.993  1.00 52.33           C
ATOM   3708 1HG  LYS A 246      -6.442 -13.636 -33.765  1.00 52.33           H
ATOM   3709 2HG  LYS A 246      -7.939 -13.889 -32.890  1.00 52.33           H
ATOM   3710  CD  LYS A 246      -7.572 -11.831 -33.422  1.00 52.33           C
ATOM   3711 1HD  LYS A 246      -8.285 -11.449 -32.692  1.00 52.33           H
ATOM   3712 2HD  LYS A 246      -6.731 -11.137 -33.440  1.00 52.33           H
ATOM   3713  CE  LYS A 246      -8.227 -11.883 -34.804  1.00 52.33           C
ATOM   3714 1HE  LYS A 246      -7.560 -12.376 -35.511  1.00 52.33           H
ATOM   3715 2HE  LYS A 246      -9.139 -12.479 -34.758  1.00 52.33           H
ATOM   3716  NZ  LYS A 246      -8.543 -10.518 -35.280  1.00 52.33           N
ATOM   3717 1HZ  LYS A 246      -8.997 -10.572 -36.185  1.00 52.33           H
ATOM   3718 2HZ  LYS A 246      -9.163 -10.064 -34.617  1.00 52.33           H
ATOM   3719 3HZ  LYS A 246      -7.686  -9.982 -35.363  1.00 52.33           H
ATOM   3720  HN  LYS A 246      -7.245 -15.057 -30.226  1.00 52.33           H
ATOM   3721  N   SER A 247      -3.289 -14.869 -30.863  1.00 55.80           N
ATOM   3722  CA  SER A 247      -2.090 -14.861 -30.043  1.00 55.80           C
ATOM   3723  C   SER A 247      -1.688 -13.422 -29.717  1.00 55.80           C
ATOM   3724  O   SER A 247      -1.247 -13.134 -28.605  1.00 55.80           O
ATOM   3725  HA  SER A 247      -2.358 -15.400 -29.134  1.00 55.80           H
ATOM   3726  CB  SER A 247      -0.939 -15.587 -30.744  1.00 55.80           C
ATOM   3727 1HB  SER A 247      -1.164 -16.652 -30.801  1.00 55.80           H
ATOM   3728 2HB  SER A 247      -0.852 -15.225 -31.768  1.00 55.80           H
ATOM   3729  OG  SER A 247       0.301 -15.400 -30.068  1.00 55.80           O
ATOM   3730  HG  SER A 247       0.282 -15.864 -29.183  1.00 55.80           H
ATOM   3731  HN  SER A 247      -3.189 -15.310 -31.755  1.00 55.80           H
ATOM   3732  N   SER A 248      -1.856 -12.555 -30.705  1.00 55.68           N
ATOM   3733  CA  SER A 248      -1.240 -11.240 -30.660  1.00 55.68           C
ATOM   3734  C   SER A 248      -1.589 -10.544 -29.343  1.00 55.68           C
ATOM   3735  O   SER A 248      -0.789  -9.775 -28.812  1.00 55.68           O
ATOM   3736  HA  SER A 248      -0.167 -11.421 -30.724  1.00 55.68           H
ATOM   3737  CB  SER A 248      -1.683 -10.383 -31.847  1.00 55.68           C
ATOM   3738 1HB  SER A 248      -1.316 -10.828 -32.772  1.00 55.68           H
ATOM   3739 2HB  SER A 248      -2.772 -10.380 -31.906  1.00 55.68           H
ATOM   3740  OG  SER A 248      -1.210  -9.043 -31.745  1.00 55.68           O
ATOM   3741  HG  SER A 248      -1.503  -8.515 -32.542  1.00 55.68           H
ATOM   3742  HN  SER A 248      -2.399 -12.739 -31.524  1.00 55.68           H
ATOM   3743  N   LYS A 249      -2.785 -10.838 -28.854  1.00 51.86           N
ATOM   3744  CA  LYS A 249      -3.319 -10.127 -27.705  1.00 51.86           C
ATOM   3745  C   LYS A 249      -2.554 -10.549 -26.449  1.00 51.86           C
ATOM   3746  O   LYS A 249      -2.676  -9.916 -25.401  1.00 51.86           O
ATOM   3747  HA  LYS A 249      -3.150  -9.063 -27.871  1.00 51.86           H
ATOM   3748  CB  LYS A 249      -4.831 -10.334 -27.602  1.00 51.86           C
ATOM   3749 1HB  LYS A 249      -5.066 -11.393 -27.712  1.00 51.86           H
ATOM   3750 2HB  LYS A 249      -5.177 -10.032 -26.613  1.00 51.86           H
ATOM   3751  CG  LYS A 249      -5.569  -9.529 -28.674  1.00 51.86           C
ATOM   3752 1HG  LYS A 249      -5.207  -8.501 -28.675  1.00 51.86           H
ATOM   3753 2HG  LYS A 249      -5.353  -9.944 -29.659  1.00 51.86           H
ATOM   3754  CD  LYS A 249      -7.079  -9.544 -28.429  1.00 51.86           C
ATOM   3755 1HD  LYS A 249      -7.455 -10.564 -28.513  1.00 51.86           H
ATOM   3756 2HD  LYS A 249      -7.290  -9.210 -27.413  1.00 51.86           H
ATOM   3757  CE  LYS A 249      -7.806  -8.642 -29.429  1.00 51.86           C
ATOM   3758 1HE  LYS A 249      -7.374  -7.642 -29.406  1.00 51.86           H
ATOM   3759 2HE  LYS A 249      -7.669  -9.026 -30.440  1.00 51.86           H
ATOM   3760  NZ  LYS A 249      -9.249  -8.573 -29.110  1.00 51.86           N
ATOM   3761 1HZ  LYS A 249      -9.717  -7.982 -29.788  1.00 51.86           H
ATOM   3762 2HZ  LYS A 249      -9.648  -9.505 -29.141  1.00 51.86           H
ATOM   3763 3HZ  LYS A 249      -9.372  -8.184 -28.181  1.00 51.86           H
ATOM   3764  HN  LYS A 249      -3.383 -11.546 -29.228  1.00 51.86           H
ATOM   3765  N   HIS A 250      -1.782 -11.616 -26.595  1.00 53.01           N
ATOM   3766  CA  HIS A 250      -1.140 -12.238 -25.450  1.00 53.01           C
ATOM   3767  C   HIS A 250      -0.069 -11.300 -24.890  1.00 53.01           C
ATOM   3768  O   HIS A 250       0.137 -11.239 -23.679  1.00 53.01           O
ATOM   3769  HA  HIS A 250      -1.915 -12.381 -24.696  1.00 53.01           H
ATOM   3770  CB  HIS A 250      -0.588 -13.616 -25.818  1.00 53.01           C
ATOM   3771 1HB  HIS A 250      -0.061 -13.542 -26.769  1.00 53.01           H
ATOM   3772 2HB  HIS A 250       0.146 -13.915 -25.070  1.00 53.01           H
ATOM   3773  CG  HIS A 250      -1.642 -14.692 -25.926  1.00 53.01           C
ATOM   3774  ND1 HIS A 250      -2.242 -15.267 -24.819  1.00 53.01           N
ATOM   3775  HD1 HIS A 250      -2.048 -15.040 -23.865  1.00 53.01           H
ATOM   3776  CD2 HIS A 250      -2.198 -15.289 -27.019  1.00 53.01           C
ATOM   3777  HD2 HIS A 250      -1.952 -15.071 -28.058  1.00 53.01           H
ATOM   3778  CE1 HIS A 250      -3.117 -16.169 -25.239  1.00 53.01           C
ATOM   3779  HE1 HIS A 250      -3.749 -16.792 -24.606  1.00 53.01           H
ATOM   3780  NE2 HIS A 250      -3.088 -16.182 -26.603  1.00 53.01           N
ATOM   3781  HN  HIS A 250      -1.593 -12.053 -27.474  1.00 53.01           H
ATOM   3782  N   LYS A 251       0.586 -10.592 -25.798  1.00 56.22           N
ATOM   3783  CA  LYS A 251       1.748  -9.799 -25.434  1.00 56.22           C
ATOM   3784  C   LYS A 251       1.330  -8.721 -24.432  1.00 56.22           C
ATOM   3785  O   LYS A 251       1.988  -8.529 -23.411  1.00 56.22           O
ATOM   3786  HA  LYS A 251       2.459 -10.465 -24.948  1.00 56.22           H
ATOM   3787  CB  LYS A 251       2.430  -9.243 -26.686  1.00 56.22           C
ATOM   3788 1HB  LYS A 251       1.680  -8.836 -27.364  1.00 56.22           H
ATOM   3789 2HB  LYS A 251       3.090  -8.420 -26.410  1.00 56.22           H
ATOM   3790  CG  LYS A 251       3.235 -10.331 -27.400  1.00 56.22           C
ATOM   3791 1HG  LYS A 251       3.863 -10.856 -26.680  1.00 56.22           H
ATOM   3792 2HG  LYS A 251       2.556 -11.068 -27.828  1.00 56.22           H
ATOM   3793  CD  LYS A 251       4.108  -9.731 -28.504  1.00 56.22           C
ATOM   3794 1HD  LYS A 251       3.476  -9.267 -29.261  1.00 56.22           H
ATOM   3795 2HD  LYS A 251       4.737  -8.944 -28.088  1.00 56.22           H
ATOM   3796  CE  LYS A 251       4.986 -10.804 -29.152  1.00 56.22           C
ATOM   3797 1HE  LYS A 251       5.576 -11.310 -28.388  1.00 56.22           H
ATOM   3798 2HE  LYS A 251       4.358 -11.560 -29.623  1.00 56.22           H
ATOM   3799  NZ  LYS A 251       5.884 -10.199 -30.161  1.00 56.22           N
ATOM   3800 1HZ  LYS A 251       6.447 -10.924 -30.591  1.00 56.22           H
ATOM   3801 2HZ  LYS A 251       5.330  -9.735 -30.872  1.00 56.22           H
ATOM   3802 3HZ  LYS A 251       6.491  -9.522 -29.711  1.00 56.22           H
ATOM   3803  HN  LYS A 251       0.335 -10.555 -26.766  1.00 56.22           H
ATOM   3804  N   ALA A 252       0.238  -8.045 -24.759  1.00 63.71           N
ATOM   3805  CA  ALA A 252      -0.224  -6.932 -23.947  1.00 63.71           C
ATOM   3806  C   ALA A 252      -0.692  -7.457 -22.588  1.00 63.71           C
ATOM   3807  O   ALA A 252      -0.624  -6.746 -21.587  1.00 63.71           O
ATOM   3808  HA  ALA A 252       0.619  -6.259 -23.796  1.00 63.71           H
ATOM   3809  CB  ALA A 252      -1.329  -6.180 -24.693  1.00 63.71           C
ATOM   3810 1HB  ALA A 252      -0.937  -5.803 -25.638  1.00 63.71           H
ATOM   3811 2HB  ALA A 252      -2.160  -6.857 -24.889  1.00 63.71           H
ATOM   3812 3HB  ALA A 252      -1.675  -5.345 -24.084  1.00 63.71           H
ATOM   3813  HN  ALA A 252      -0.326  -8.247 -25.560  1.00 63.71           H
ATOM   3814  N   LEU A 253      -1.156  -8.698 -22.597  1.00 66.01           N
ATOM   3815  CA  LEU A 253      -1.716  -9.296 -21.397  1.00 66.01           C
ATOM   3816  C   LEU A 253      -0.584  -9.639 -20.427  1.00 66.01           C
ATOM   3817  O   LEU A 253      -0.759  -9.568 -19.212  1.00 66.01           O
ATOM   3818  HA  LEU A 253      -2.357  -8.550 -20.929  1.00 66.01           H
ATOM   3819  CB  LEU A 253      -2.601 -10.492 -21.757  1.00 66.01           C
ATOM   3820 1HB  LEU A 253      -3.148 -10.252 -22.669  1.00 66.01           H
ATOM   3821 2HB  LEU A 253      -1.956 -11.340 -21.986  1.00 66.01           H
ATOM   3822  CG  LEU A 253      -3.608 -10.925 -20.690  1.00 66.01           C
ATOM   3823  HG  LEU A 253      -3.127 -10.849 -19.715  1.00 66.01           H
ATOM   3824  CD1 LEU A 253      -4.821  -9.993 -20.671  1.00 66.01           C
ATOM   3825 1HD1 LEU A 253      -4.495  -8.977 -20.450  1.00 66.01           H
ATOM   3826 2HD1 LEU A 253      -5.312 -10.015 -21.644  1.00 66.01           H
ATOM   3827 3HD1 LEU A 253      -5.522 -10.324 -19.904  1.00 66.01           H
ATOM   3828  CD2 LEU A 253      -4.013 -12.389 -20.881  1.00 66.01           C
ATOM   3829 1HD2 LEU A 253      -4.468 -12.515 -21.863  1.00 66.01           H
ATOM   3830 2HD2 LEU A 253      -3.129 -13.022 -20.806  1.00 66.01           H
ATOM   3831 3HD2 LEU A 253      -4.729 -12.671 -20.110  1.00 66.01           H
ATOM   3832  HN  LEU A 253      -1.153  -9.291 -23.403  1.00 66.01           H
ATOM   3833  N   LYS A 254       0.554 -10.004 -21.001  1.00 68.66           N
ATOM   3834  CA  LYS A 254       1.653 -10.534 -20.212  1.00 68.66           C
ATOM   3835  C   LYS A 254       2.017  -9.532 -19.115  1.00 68.66           C
ATOM   3836  O   LYS A 254       2.189  -9.910 -17.957  1.00 68.66           O
ATOM   3837  HA  LYS A 254       1.305 -11.452 -19.740  1.00 68.66           H
ATOM   3838  CB  LYS A 254       2.829 -10.908 -21.117  1.00 68.66           C
ATOM   3839 1HB  LYS A 254       2.469 -11.483 -21.969  1.00 68.66           H
ATOM   3840 2HB  LYS A 254       3.289 -10.004 -21.515  1.00 68.66           H
ATOM   3841  CG  LYS A 254       3.873 -11.723 -20.350  1.00 68.66           C
ATOM   3842 1HG  LYS A 254       4.287 -11.120 -19.541  1.00 68.66           H
ATOM   3843 2HG  LYS A 254       3.398 -12.589 -19.890  1.00 68.66           H
ATOM   3844  CD  LYS A 254       4.999 -12.184 -21.277  1.00 68.66           C
ATOM   3845 1HD  LYS A 254       4.581 -12.757 -22.105  1.00 68.66           H
ATOM   3846 2HD  LYS A 254       5.497 -11.316 -21.710  1.00 68.66           H
ATOM   3847  CE  LYS A 254       6.017 -13.039 -20.521  1.00 68.66           C
ATOM   3848 1HE  LYS A 254       6.441 -12.466 -19.696  1.00 68.66           H
ATOM   3849 2HE  LYS A 254       5.521 -13.905 -20.084  1.00 68.66           H
ATOM   3850  NZ  LYS A 254       7.097 -13.484 -21.430  1.00 68.66           N
ATOM   3851 1HZ  LYS A 254       7.766 -14.043 -20.911  1.00 68.66           H
ATOM   3852 2HZ  LYS A 254       6.700 -14.041 -22.179  1.00 68.66           H
ATOM   3853 3HZ  LYS A 254       7.565 -12.674 -21.822  1.00 68.66           H
ATOM   3854  HN  LYS A 254       0.729  -9.944 -21.983  1.00 68.66           H
ATOM   3855  N   VAL A 255       2.121  -8.274 -19.517  1.00 71.12           N
ATOM   3856  CA  VAL A 255       2.537  -7.227 -18.599  1.00 71.12           C
ATOM   3857  C   VAL A 255       1.555  -7.161 -17.428  1.00 71.12           C
ATOM   3858  O   VAL A 255       1.962  -7.202 -16.269  1.00 71.12           O
ATOM   3859  HA  VAL A 255       3.522  -7.496 -18.217  1.00 71.12           H
ATOM   3860  CB  VAL A 255       2.667  -5.898 -19.346  1.00 71.12           C
ATOM   3861  HB  VAL A 255       1.684  -5.634 -19.736  1.00 71.12           H
ATOM   3862  CG1 VAL A 255       3.113  -4.779 -18.402  1.00 71.12           C
ATOM   3863 1HG1 VAL A 255       2.379  -4.662 -17.605  1.00 71.12           H
ATOM   3864 2HG1 VAL A 255       4.081  -5.033 -17.969  1.00 71.12           H
ATOM   3865 3HG1 VAL A 255       3.197  -3.846 -18.958  1.00 71.12           H
ATOM   3866  CG2 VAL A 255       3.624  -6.027 -20.533  1.00 71.12           C
ATOM   3867 1HG2 VAL A 255       4.609  -6.324 -20.175  1.00 71.12           H
ATOM   3868 2HG2 VAL A 255       3.246  -6.781 -21.224  1.00 71.12           H
ATOM   3869 3HG2 VAL A 255       3.698  -5.068 -21.046  1.00 71.12           H
ATOM   3870  HN  VAL A 255       1.928  -7.967 -20.449  1.00 71.12           H
ATOM   3871  N   THR A 256       0.279  -7.060 -17.773  1.00 69.46           N
ATOM   3872  CA  THR A 256      -0.743  -6.777 -16.780  1.00 69.46           C
ATOM   3873  C   THR A 256      -0.895  -7.958 -15.819  1.00 69.46           C
ATOM   3874  O   THR A 256      -1.107  -7.767 -14.623  1.00 69.46           O
ATOM   3875  HA  THR A 256      -0.420  -5.922 -16.187  1.00 69.46           H
ATOM   3876  CB  THR A 256      -2.036  -6.426 -17.520  1.00 69.46           C
ATOM   3877  HB  THR A 256      -2.879  -6.383 -16.830  1.00 69.46           H
ATOM   3878  OG1 THR A 256      -2.129  -7.412 -18.544  1.00 69.46           O
ATOM   3879  HG1 THR A 256      -2.431  -8.282 -18.155  1.00 69.46           H
ATOM   3880  CG2 THR A 256      -1.933  -5.104 -18.283  1.00 69.46           C
ATOM   3881 1HG2 THR A 256      -1.132  -5.171 -19.020  1.00 69.46           H
ATOM   3882 2HG2 THR A 256      -1.716  -4.296 -17.584  1.00 69.46           H
ATOM   3883 3HG2 THR A 256      -2.877  -4.902 -18.790  1.00 69.46           H
ATOM   3884  HN  THR A 256      -0.058  -7.167 -18.708  1.00 69.46           H
ATOM   3885  N   ILE A 257      -0.781  -9.154 -16.379  1.00 75.53           N
ATOM   3886  CA  ILE A 257      -0.864 -10.365 -15.581  1.00 75.53           C
ATOM   3887  C   ILE A 257       0.249 -10.357 -14.531  1.00 75.53           C
ATOM   3888  O   ILE A 257      -0.001 -10.612 -13.354  1.00 75.53           O
ATOM   3889  HA  ILE A 257      -1.825 -10.351 -15.065  1.00 75.53           H
ATOM   3890  CB  ILE A 257      -0.851 -11.602 -16.481  1.00 75.53           C
ATOM   3891  HB  ILE A 257      -0.052 -11.483 -17.213  1.00 75.53           H
ATOM   3892  CG1 ILE A 257      -2.163 -11.727 -17.259  1.00 75.53           C
ATOM   3893 1HG1 ILE A 257      -2.994 -11.835 -16.563  1.00 75.53           H
ATOM   3894 2HG1 ILE A 257      -2.340 -10.815 -17.829  1.00 75.53           H
ATOM   3895  CG2 ILE A 257      -0.541 -12.864 -15.674  1.00 75.53           C
ATOM   3896 1HG2 ILE A 257       0.438 -12.764 -15.204  1.00 75.53           H
ATOM   3897 2HG2 ILE A 257      -1.301 -13.000 -14.905  1.00 75.53           H
ATOM   3898 3HG2 ILE A 257      -0.538 -13.728 -16.338  1.00 75.53           H
ATOM   3899  CD1 ILE A 257      -2.125 -12.928 -18.207  1.00 75.53           C
ATOM   3900 1HD1 ILE A 257      -1.307 -12.804 -18.918  1.00 75.53           H
ATOM   3901 2HD1 ILE A 257      -1.971 -13.841 -17.632  1.00 75.53           H
ATOM   3902 3HD1 ILE A 257      -3.069 -12.994 -18.748  1.00 75.53           H
ATOM   3903  HN  ILE A 257      -0.634  -9.302 -17.357  1.00 75.53           H
ATOM   3904  N   THR A 258       1.454 -10.060 -14.995  1.00 79.82           N
ATOM   3905  CA  THR A 258       2.622 -10.111 -14.132  1.00 79.82           C
ATOM   3906  C   THR A 258       2.459  -9.143 -12.958  1.00 79.82           C
ATOM   3907  O   THR A 258       2.679  -9.517 -11.807  1.00 79.82           O
ATOM   3908  HA  THR A 258       2.696 -11.114 -13.712  1.00 79.82           H
ATOM   3909  CB  THR A 258       3.856  -9.823 -14.989  1.00 79.82           C
ATOM   3910  HB  THR A 258       3.851  -8.794 -15.347  1.00 79.82           H
ATOM   3911  OG1 THR A 258       3.817 -10.826 -16.001  1.00 79.82           O
ATOM   3912  HG1 THR A 258       3.381 -10.464 -16.825  1.00 79.82           H
ATOM   3913  CG2 THR A 258       5.164 -10.097 -14.244  1.00 79.82           C
ATOM   3914 1HG2 THR A 258       5.199 -11.145 -13.945  1.00 79.82           H
ATOM   3915 2HG2 THR A 258       5.216  -9.465 -13.357  1.00 79.82           H
ATOM   3916 3HG2 THR A 258       6.008  -9.877 -14.897  1.00 79.82           H
ATOM   3917  HN  THR A 258       1.638  -9.790 -15.940  1.00 79.82           H
ATOM   3918  N   VAL A 259       2.076  -7.919 -13.290  1.00 77.06           N
ATOM   3919  CA  VAL A 259       1.936  -6.881 -12.283  1.00 77.06           C
ATOM   3920  C   VAL A 259       0.893  -7.314 -11.251  1.00 77.06           C
ATOM   3921  O   VAL A 259       1.102  -7.157 -10.049  1.00 77.06           O
ATOM   3922  HA  VAL A 259       2.899  -6.773 -11.785  1.00 77.06           H
ATOM   3923  CB  VAL A 259       1.596  -5.547 -12.952  1.00 77.06           C
ATOM   3924  HB  VAL A 259       0.733  -5.706 -13.598  1.00 77.06           H
ATOM   3925  CG1 VAL A 259       1.215  -4.493 -11.910  1.00 77.06           C
ATOM   3926 1HG1 VAL A 259       0.345  -4.835 -11.349  1.00 77.06           H
ATOM   3927 2HG1 VAL A 259       2.050  -4.339 -11.227  1.00 77.06           H
ATOM   3928 3HG1 VAL A 259       0.978  -3.555 -12.412  1.00 77.06           H
ATOM   3929  CG2 VAL A 259       2.754  -5.061 -13.825  1.00 77.06           C
ATOM   3930 1HG2 VAL A 259       3.643  -4.926 -13.208  1.00 77.06           H
ATOM   3931 2HG2 VAL A 259       2.959  -5.798 -14.601  1.00 77.06           H
ATOM   3932 3HG2 VAL A 259       2.486  -4.111 -14.288  1.00 77.06           H
ATOM   3933  HN  VAL A 259       1.864  -7.634 -14.224  1.00 77.06           H
ATOM   3934  N   LEU A 260      -0.207  -7.853 -11.757  1.00 75.36           N
ATOM   3935  CA  LEU A 260      -1.309  -8.250 -10.899  1.00 75.36           C
ATOM   3936  C   LEU A 260      -0.836  -9.347  -9.943  1.00 75.36           C
ATOM   3937  O   LEU A 260      -1.066  -9.267  -8.737  1.00 75.36           O
ATOM   3938  HA  LEU A 260      -1.595  -7.378 -10.309  1.00 75.36           H
ATOM   3939  CB  LEU A 260      -2.525  -8.647 -11.738  1.00 75.36           C
ATOM   3940 1HB  LEU A 260      -2.743  -7.837 -12.433  1.00 75.36           H
ATOM   3941 2HB  LEU A 260      -2.260  -9.519 -12.336  1.00 75.36           H
ATOM   3942  CG  LEU A 260      -3.802  -8.969 -10.958  1.00 75.36           C
ATOM   3943  HG  LEU A 260      -3.529  -9.561 -10.084  1.00 75.36           H
ATOM   3944  CD1 LEU A 260      -4.469  -7.690 -10.447  1.00 75.36           C
ATOM   3945 1HD1 LEU A 260      -3.782  -7.160  -9.789  1.00 75.36           H
ATOM   3946 2HD1 LEU A 260      -4.727  -7.053 -11.293  1.00 75.36           H
ATOM   3947 3HD1 LEU A 260      -5.374  -7.948  -9.897  1.00 75.36           H
ATOM   3948  CD2 LEU A 260      -4.758  -9.818 -11.798  1.00 75.36           C
ATOM   3949 1HD2 LEU A 260      -5.029  -9.274 -12.703  1.00 75.36           H
ATOM   3950 2HD2 LEU A 260      -4.269 -10.754 -12.070  1.00 75.36           H
ATOM   3951 3HD2 LEU A 260      -5.657 -10.033 -11.220  1.00 75.36           H
ATOM   3952  HN  LEU A 260      -0.350  -8.018 -12.733  1.00 75.36           H
ATOM   3953  N   THR A 261      -0.184 -10.347 -10.518  1.00 83.64           N
ATOM   3954  CA  THR A 261       0.216 -11.516  -9.754  1.00 83.64           C
ATOM   3955  C   THR A 261       1.165 -11.115  -8.623  1.00 83.64           C
ATOM   3956  O   THR A 261       1.013 -11.569  -7.489  1.00 83.64           O
ATOM   3957  HA  THR A 261      -0.672 -11.944  -9.289  1.00 83.64           H
ATOM   3958  CB  THR A 261       0.823 -12.531 -10.725  1.00 83.64           C
ATOM   3959  HB  THR A 261       1.733 -12.138 -11.180  1.00 83.64           H
ATOM   3960  OG1 THR A 261      -0.239 -12.824 -11.629  1.00 83.64           O
ATOM   3961  HG1 THR A 261      -0.235 -12.171 -12.385  1.00 83.64           H
ATOM   3962  CG2 THR A 261       1.125 -13.873 -10.056  1.00 83.64           C
ATOM   3963 1HG2 THR A 261       0.203 -14.298  -9.661  1.00 83.64           H
ATOM   3964 2HG2 THR A 261       1.834 -13.722  -9.242  1.00 83.64           H
ATOM   3965 3HG2 THR A 261       1.554 -14.556 -10.790  1.00 83.64           H
ATOM   3966  HN  THR A 261       0.070 -10.367 -11.485  1.00 83.64           H
ATOM   3967  N   VAL A 262       2.124 -10.269  -8.970  1.00 86.19           N
ATOM   3968  CA  VAL A 262       3.127  -9.840  -8.010  1.00 86.19           C
ATOM   3969  C   VAL A 262       2.444  -9.077  -6.873  1.00 86.19           C
ATOM   3970  O   VAL A 262       2.776  -9.271  -5.704  1.00 86.19           O
ATOM   3971  HA  VAL A 262       3.595 -10.735  -7.601  1.00 86.19           H
ATOM   3972  CB  VAL A 262       4.209  -9.019  -8.715  1.00 86.19           C
ATOM   3973  HB  VAL A 262       3.716  -8.216  -9.264  1.00 86.19           H
ATOM   3974  CG1 VAL A 262       5.160  -8.380  -7.701  1.00 86.19           C
ATOM   3975 1HG1 VAL A 262       4.597  -7.721  -7.040  1.00 86.19           H
ATOM   3976 2HG1 VAL A 262       5.642  -9.160  -7.113  1.00 86.19           H
ATOM   3977 3HG1 VAL A 262       5.919  -7.802  -8.229  1.00 86.19           H
ATOM   3978  CG2 VAL A 262       4.977  -9.876  -9.724  1.00 86.19           C
ATOM   3979 1HG2 VAL A 262       5.452 -10.708  -9.205  1.00 86.19           H
ATOM   3980 2HG2 VAL A 262       4.286 -10.261 -10.473  1.00 86.19           H
ATOM   3981 3HG2 VAL A 262       5.739  -9.268 -10.210  1.00 86.19           H
ATOM   3982  HN  VAL A 262       2.222  -9.880  -9.886  1.00 86.19           H
ATOM   3983  N   PHE A 263       1.503  -8.226  -7.254  1.00 80.35           N
ATOM   3984  CA  PHE A 263       0.780  -7.425  -6.282  1.00 80.35           C
ATOM   3985  C   PHE A 263       0.026  -8.314  -5.291  1.00 80.35           C
ATOM   3986  O   PHE A 263       0.182  -8.170  -4.079  1.00 80.35           O
ATOM   3987  HA  PHE A 263       1.515  -6.827  -5.744  1.00 80.35           H
ATOM   3988  CB  PHE A 263      -0.231  -6.581  -7.061  1.00 80.35           C
ATOM   3989 1HB  PHE A 263       0.308  -5.940  -7.759  1.00 80.35           H
ATOM   3990 2HB  PHE A 263      -0.859  -7.243  -7.657  1.00 80.35           H
ATOM   3991  CG  PHE A 263      -1.127  -5.710  -6.178  1.00 80.35           C
ATOM   3992  CD1 PHE A 263      -2.413  -6.080  -5.940  1.00 80.35           C
ATOM   3993  HD1 PHE A 263      -2.807  -6.998  -6.378  1.00 80.35           H
ATOM   3994  CD2 PHE A 263      -0.636  -4.565  -5.631  1.00 80.35           C
ATOM   3995  HD2 PHE A 263       0.395  -4.269  -5.822  1.00 80.35           H
ATOM   3996  CE1 PHE A 263      -3.245  -5.272  -5.120  1.00 80.35           C
ATOM   3997  HE1 PHE A 263      -4.276  -5.569  -4.930  1.00 80.35           H
ATOM   3998  CE2 PHE A 263      -1.468  -3.757  -4.811  1.00 80.35           C
ATOM   3999  HE2 PHE A 263      -1.074  -2.840  -4.373  1.00 80.35           H
ATOM   4000  CZ  PHE A 263      -2.754  -4.128  -4.573  1.00 80.35           C
ATOM   4001  HZ  PHE A 263      -3.392  -3.507  -3.944  1.00 80.35           H
ATOM   4002  HN  PHE A 263       1.234  -8.080  -8.206  1.00 80.35           H
ATOM   4003  N   VAL A 264      -0.774  -9.215  -5.842  1.00 86.32           N
ATOM   4004  CA  VAL A 264      -1.642 -10.045  -5.025  1.00 86.32           C
ATOM   4005  C   VAL A 264      -0.789 -10.864  -4.053  1.00 86.32           C
ATOM   4006  O   VAL A 264      -1.119 -10.975  -2.873  1.00 86.32           O
ATOM   4007  HA  VAL A 264      -2.288  -9.381  -4.450  1.00 86.32           H
ATOM   4008  CB  VAL A 264      -2.529 -10.914  -5.919  1.00 86.32           C
ATOM   4009  HB  VAL A 264      -1.883 -11.444  -6.619  1.00 86.32           H
ATOM   4010  CG1 VAL A 264      -3.284 -11.958  -5.093  1.00 86.32           C
ATOM   4011 1HG1 VAL A 264      -2.570 -12.601  -4.580  1.00 86.32           H
ATOM   4012 2HG1 VAL A 264      -3.914 -11.454  -4.359  1.00 86.32           H
ATOM   4013 3HG1 VAL A 264      -3.907 -12.561  -5.753  1.00 86.32           H
ATOM   4014  CG2 VAL A 264      -3.497 -10.053  -6.732  1.00 86.32           C
ATOM   4015 1HG2 VAL A 264      -4.134  -9.483  -6.055  1.00 86.32           H
ATOM   4016 2HG2 VAL A 264      -2.932  -9.366  -7.362  1.00 86.32           H
ATOM   4017 3HG2 VAL A 264      -4.116 -10.695  -7.359  1.00 86.32           H
ATOM   4018  HN  VAL A 264      -0.835  -9.380  -6.826  1.00 86.32           H
ATOM   4019  N   LEU A 265       0.292 -11.416  -4.585  1.00 88.10           N
ATOM   4020  CA  LEU A 265       1.134 -12.310  -3.809  1.00 88.10           C
ATOM   4021  C   LEU A 265       1.762 -11.534  -2.649  1.00 88.10           C
ATOM   4022  O   LEU A 265       1.937 -12.074  -1.558  1.00 88.10           O
ATOM   4023  HA  LEU A 265       0.492 -13.088  -3.395  1.00 88.10           H
ATOM   4024  CB  LEU A 265       2.158 -13.001  -4.712  1.00 88.10           C
ATOM   4025 1HB  LEU A 265       2.639 -12.242  -5.329  1.00 88.10           H
ATOM   4026 2HB  LEU A 265       2.933 -13.437  -4.082  1.00 88.10           H
ATOM   4027  CG  LEU A 265       1.611 -14.095  -5.632  1.00 88.10           C
ATOM   4028  HG  LEU A 265       0.814 -13.664  -6.238  1.00 88.10           H
ATOM   4029  CD1 LEU A 265       2.691 -14.593  -6.593  1.00 88.10           C
ATOM   4030 1HD1 LEU A 265       3.042 -13.764  -7.207  1.00 88.10           H
ATOM   4031 2HD1 LEU A 265       3.525 -15.001  -6.023  1.00 88.10           H
ATOM   4032 3HD1 LEU A 265       2.275 -15.370  -7.235  1.00 88.10           H
ATOM   4033  CD2 LEU A 265       0.995 -15.236  -4.820  1.00 88.10           C
ATOM   4034 1HD2 LEU A 265       1.755 -15.672  -4.172  1.00 88.10           H
ATOM   4035 2HD2 LEU A 265       0.177 -14.849  -4.212  1.00 88.10           H
ATOM   4036 3HD2 LEU A 265       0.614 -16.000  -5.498  1.00 88.10           H
ATOM   4037  HN  LEU A 265       0.593 -11.262  -5.526  1.00 88.10           H
ATOM   4038  N   SER A 266       2.084 -10.279  -2.926  1.00 89.78           N
ATOM   4039  CA  SER A 266       2.780  -9.453  -1.953  1.00 89.78           C
ATOM   4040  C   SER A 266       1.792  -8.933  -0.907  1.00 89.78           C
ATOM   4041  O   SER A 266       2.137  -8.800   0.266  1.00 89.78           O
ATOM   4042  HA  SER A 266       3.516 -10.110  -1.490  1.00 89.78           H
ATOM   4043  CB  SER A 266       3.496  -8.285  -2.633  1.00 89.78           C
ATOM   4044 1HB  SER A 266       4.028  -7.699  -1.883  1.00 89.78           H
ATOM   4045 2HB  SER A 266       4.244  -8.672  -3.325  1.00 89.78           H
ATOM   4046  OG  SER A 266       2.590  -7.441  -3.339  1.00 89.78           O
ATOM   4047  HG  SER A 266       2.533  -7.724  -4.296  1.00 89.78           H
ATOM   4048  HN  SER A 266       1.879  -9.827  -3.794  1.00 89.78           H
ATOM   4049  N   GLN A 267       0.582  -8.653  -1.369  1.00 84.66           N
ATOM   4050  CA  GLN A 267      -0.392  -7.958  -0.545  1.00 84.66           C
ATOM   4051  C   GLN A 267      -1.185  -8.958   0.298  1.00 84.66           C
ATOM   4052  O   GLN A 267      -1.639  -8.630   1.393  1.00 84.66           O
ATOM   4053  HA  GLN A 267       0.191  -7.306   0.105  1.00 84.66           H
ATOM   4054  CB  GLN A 267      -1.326  -7.103  -1.404  1.00 84.66           C
ATOM   4055 1HB  GLN A 267      -1.783  -7.721  -2.177  1.00 84.66           H
ATOM   4056 2HB  GLN A 267      -2.137  -6.713  -0.788  1.00 84.66           H
ATOM   4057  CG  GLN A 267      -0.567  -5.944  -2.053  1.00 84.66           C
ATOM   4058 1HG  GLN A 267       0.278  -6.331  -2.622  1.00 84.66           H
ATOM   4059 2HG  GLN A 267      -1.218  -5.428  -2.759  1.00 84.66           H
ATOM   4060  CD  GLN A 267      -0.068  -4.956  -0.996  1.00 84.66           C
ATOM   4061  OE1 GLN A 267      -0.669  -4.769   0.049  1.00 84.66           O
ATOM   4062  NE2 GLN A 267       1.061  -4.336  -1.326  1.00 84.66           N
ATOM   4063 1HE2 GLN A 267       1.504  -4.535  -2.201  1.00 84.66           H
ATOM   4064 2HE2 GLN A 267       1.468  -3.670  -0.700  1.00 84.66           H
ATOM   4065  HN  GLN A 267       0.265  -8.893  -2.287  1.00 84.66           H
ATOM   4066  N   PHE A 268      -1.327 -10.159  -0.244  1.00 91.26           N
ATOM   4067  CA  PHE A 268      -2.233 -11.138   0.332  1.00 91.26           C
ATOM   4068  C   PHE A 268      -1.847 -11.458   1.777  1.00 91.26           C
ATOM   4069  O   PHE A 268      -2.669 -11.336   2.684  1.00 91.26           O
ATOM   4070  HA  PHE A 268      -3.233 -10.704   0.312  1.00 91.26           H
ATOM   4071  CB  PHE A 268      -2.111 -12.410  -0.509  1.00 91.26           C
ATOM   4072 1HB  PHE A 268      -2.328 -12.167  -1.550  1.00 91.26           H
ATOM   4073 2HB  PHE A 268      -1.080 -12.760  -0.472  1.00 91.26           H
ATOM   4074  CG  PHE A 268      -3.037 -13.543  -0.062  1.00 91.26           C
ATOM   4075  CD1 PHE A 268      -2.544 -14.568   0.685  1.00 91.26           C
ATOM   4076  HD1 PHE A 268      -1.491 -14.582   0.964  1.00 91.26           H
ATOM   4077  CD2 PHE A 268      -4.351 -13.526  -0.410  1.00 91.26           C
ATOM   4078  HD2 PHE A 268      -4.746 -12.704  -1.008  1.00 91.26           H
ATOM   4079  CE1 PHE A 268      -3.403 -15.620   1.100  1.00 91.26           C
ATOM   4080  HE1 PHE A 268      -3.008 -16.441   1.698  1.00 91.26           H
ATOM   4081  CE2 PHE A 268      -5.210 -14.577   0.006  1.00 91.26           C
ATOM   4082  HE2 PHE A 268      -6.263 -14.563  -0.273  1.00 91.26           H
ATOM   4083  CZ  PHE A 268      -4.718 -15.602   0.752  1.00 91.26           C
ATOM   4084  HZ  PHE A 268      -5.377 -16.410   1.071  1.00 91.26           H
ATOM   4085  HN  PHE A 268      -0.838 -10.465  -1.061  1.00 91.26           H
ATOM   4086  N   PRO A 269      -0.595 -11.870   2.018  1.00 94.59           N
ATOM   4087  CA  PRO A 269      -0.168 -12.238   3.370  1.00 94.59           C
ATOM   4088  C   PRO A 269      -0.461 -11.144   4.384  1.00 94.59           C
ATOM   4089  O   PRO A 269      -0.932 -11.424   5.486  1.00 94.59           O
ATOM   4090  HA  PRO A 269      -0.729 -13.106   3.717  1.00 94.59           H
ATOM   4091  CB  PRO A 269       1.334 -12.487   3.221  1.00 94.59           C
ATOM   4092 1HB  PRO A 269       1.912 -11.586   3.425  1.00 94.59           H
ATOM   4093 2HB  PRO A 269       1.684 -13.253   3.913  1.00 94.59           H
ATOM   4094  CG  PRO A 269       1.476 -12.930   1.770  1.00 94.59           C
ATOM   4095 1HG  PRO A 269       2.496 -12.808   1.407  1.00 94.59           H
ATOM   4096 2HG  PRO A 269       1.230 -13.985   1.643  1.00 94.59           H
ATOM   4097  CD  PRO A 269       0.498 -12.024   1.040  1.00 94.59           C
ATOM   4098 1HD  PRO A 269       0.947 -11.063   0.788  1.00 94.59           H
ATOM   4099 2HD  PRO A 269       0.155 -12.467   0.105  1.00 94.59           H
ATOM   4100  N   TYR A 270      -0.171  -9.915   3.982  1.00 91.82           N
ATOM   4101  CA  TYR A 270      -0.328  -8.779   4.874  1.00 91.82           C
ATOM   4102  C   TYR A 270      -1.795  -8.584   5.261  1.00 91.82           C
ATOM   4103  O   TYR A 270      -2.110  -8.377   6.432  1.00 91.82           O
ATOM   4104  HA  TYR A 270       0.255  -8.976   5.775  1.00 91.82           H
ATOM   4105  CB  TYR A 270       0.147  -7.556   4.087  1.00 91.82           C
ATOM   4106 1HB  TYR A 270       1.209  -7.669   3.866  1.00 91.82           H
ATOM   4107 2HB  TYR A 270      -0.376  -7.526   3.131  1.00 91.82           H
ATOM   4108  CG  TYR A 270      -0.070  -6.227   4.812  1.00 91.82           C
ATOM   4109  CD1 TYR A 270      -0.831  -5.237   4.225  1.00 91.82           C
ATOM   4110  HD1 TYR A 270      -1.278  -5.402   3.245  1.00 91.82           H
ATOM   4111  CD2 TYR A 270       0.496  -6.018   6.054  1.00 91.82           C
ATOM   4112  HD2 TYR A 270       1.097  -6.799   6.517  1.00 91.82           H
ATOM   4113  CE1 TYR A 270      -1.036  -3.985   4.908  1.00 91.82           C
ATOM   4114  HE1 TYR A 270      -1.635  -3.195   4.455  1.00 91.82           H
ATOM   4115  CE2 TYR A 270       0.292  -4.766   6.736  1.00 91.82           C
ATOM   4116  HE2 TYR A 270       0.733  -4.588   7.717  1.00 91.82           H
ATOM   4117  CZ  TYR A 270      -0.464  -3.812   6.130  1.00 91.82           C
ATOM   4118  OH  TYR A 270      -0.657  -2.630   6.774  1.00 91.82           O
ATOM   4119  HH  TYR A 270      -0.282  -2.680   7.700  1.00 91.82           H
ATOM   4120  HN  TYR A 270       0.165  -9.691   3.067  1.00 91.82           H
ATOM   4121  N   ASN A 271      -2.654  -8.657   4.254  1.00 89.70           N
ATOM   4122  CA  ASN A 271      -4.068  -8.395   4.457  1.00 89.70           C
ATOM   4123  C   ASN A 271      -4.679  -9.529   5.284  1.00 89.70           C
ATOM   4124  O   ASN A 271      -5.680  -9.332   5.971  1.00 89.70           O
ATOM   4125  HA  ASN A 271      -4.111  -7.435   4.971  1.00 89.70           H
ATOM   4126  CB  ASN A 271      -4.813  -8.329   3.122  1.00 89.70           C
ATOM   4127 1HB  ASN A 271      -4.476  -9.137   2.473  1.00 89.70           H
ATOM   4128 2HB  ASN A 271      -5.880  -8.480   3.289  1.00 89.70           H
ATOM   4129  CG  ASN A 271      -4.584  -6.983   2.433  1.00 89.70           C
ATOM   4130  OD1 ASN A 271      -5.120  -5.958   2.821  1.00 89.70           O
ATOM   4131  ND2 ASN A 271      -3.761  -7.042   1.390  1.00 89.70           N
ATOM   4132 1HD2 ASN A 271      -3.354  -7.916   1.123  1.00 89.70           H
ATOM   4133 2HD2 ASN A 271      -3.548  -6.213   0.873  1.00 89.70           H
ATOM   4134  HN  ASN A 271      -2.397  -8.889   3.316  1.00 89.70           H
ATOM   4135  N   CYS A 272      -4.050 -10.692   5.189  1.00 94.81           N
ATOM   4136  CA  CYS A 272      -4.445 -11.824   6.010  1.00 94.81           C
ATOM   4137  C   CYS A 272      -4.286 -11.430   7.480  1.00 94.81           C
ATOM   4138  O   CYS A 272      -5.187 -11.653   8.287  1.00 94.81           O
ATOM   4139  HA  CYS A 272      -5.488 -12.032   5.776  1.00 94.81           H
ATOM   4140  CB  CYS A 272      -3.640 -13.079   5.666  1.00 94.81           C
ATOM   4141 1HB  CYS A 272      -2.576 -12.846   5.648  1.00 94.81           H
ATOM   4142 2HB  CYS A 272      -3.787 -13.837   6.436  1.00 94.81           H
ATOM   4143  SG  CYS A 272      -4.164 -13.732   4.039  1.00 94.81           S
ATOM   4144  HG  CYS A 272      -3.537 -12.812   3.312  1.00 94.81           H
ATOM   4145  HN  CYS A 272      -3.287 -10.866   4.568  1.00 94.81           H
ATOM   4146  N   ILE A 273      -3.134 -10.850   7.784  1.00 93.73           N
ATOM   4147  CA  ILE A 273      -2.831 -10.457   9.149  1.00 93.73           C
ATOM   4148  C   ILE A 273      -3.733  -9.288   9.551  1.00 93.73           C
ATOM   4149  O   ILE A 273      -4.202  -9.223  10.686  1.00 93.73           O
ATOM   4150  HA  ILE A 273      -3.060 -11.307   9.792  1.00 93.73           H
ATOM   4151  CB  ILE A 273      -1.337 -10.162   9.303  1.00 93.73           C
ATOM   4152  HB  ILE A 273      -1.069  -9.380   8.593  1.00 93.73           H
ATOM   4153  CG1 ILE A 273      -0.497 -11.394   8.958  1.00 93.73           C
ATOM   4154 1HG1 ILE A 273      -0.675 -11.681   7.922  1.00 93.73           H
ATOM   4155 2HG1 ILE A 273       0.562 -11.152   9.045  1.00 93.73           H
ATOM   4156  CG2 ILE A 273      -1.025  -9.628  10.702  1.00 93.73           C
ATOM   4157 1HG2 ILE A 273      -1.582  -8.707  10.872  1.00 93.73           H
ATOM   4158 2HG2 ILE A 273      -1.313 -10.370  11.447  1.00 93.73           H
ATOM   4159 3HG2 ILE A 273       0.043  -9.427  10.784  1.00 93.73           H
ATOM   4160  CD1 ILE A 273      -0.835 -12.565   9.883  1.00 93.73           C
ATOM   4161 1HD1 ILE A 273      -0.633 -12.281  10.916  1.00 93.73           H
ATOM   4162 2HD1 ILE A 273      -1.890 -12.820   9.776  1.00 93.73           H
ATOM   4163 3HD1 ILE A 273      -0.224 -13.427   9.617  1.00 93.73           H
ATOM   4164  HN  ILE A 273      -2.417 -10.649   7.117  1.00 93.73           H
ATOM   4165  N   LEU A 274      -3.949  -8.394   8.598  1.00 90.33           N
ATOM   4166  CA  LEU A 274      -4.804  -7.243   8.831  1.00 90.33           C
ATOM   4167  C   LEU A 274      -6.193  -7.724   9.257  1.00 90.33           C
ATOM   4168  O   LEU A 274      -6.814  -7.134  10.140  1.00 90.33           O
ATOM   4169  HA  LEU A 274      -4.369  -6.673   9.652  1.00 90.33           H
ATOM   4170  CB  LEU A 274      -4.819  -6.329   7.604  1.00 90.33           C
ATOM   4171 1HB  LEU A 274      -4.862  -6.953   6.711  1.00 90.33           H
ATOM   4172 2HB  LEU A 274      -5.736  -5.740   7.626  1.00 90.33           H
ATOM   4173  CG  LEU A 274      -3.634  -5.371   7.467  1.00 90.33           C
ATOM   4174  HG  LEU A 274      -2.721  -5.964   7.418  1.00 90.33           H
ATOM   4175  CD1 LEU A 274      -3.724  -4.571   6.166  1.00 90.33           C
ATOM   4176 1HD1 LEU A 274      -3.721  -5.255   5.317  1.00 90.33           H
ATOM   4177 2HD1 LEU A 274      -4.646  -3.989   6.160  1.00 90.33           H
ATOM   4178 3HD1 LEU A 274      -2.870  -3.898   6.093  1.00 90.33           H
ATOM   4179  CD2 LEU A 274      -3.519  -4.463   8.692  1.00 90.33           C
ATOM   4180 1HD2 LEU A 274      -4.431  -3.876   8.797  1.00 90.33           H
ATOM   4181 2HD2 LEU A 274      -3.374  -5.072   9.584  1.00 90.33           H
ATOM   4182 3HD2 LEU A 274      -2.668  -3.792   8.568  1.00 90.33           H
ATOM   4183  HN  LEU A 274      -3.551  -8.446   7.681  1.00 90.33           H
ATOM   4184  N   LEU A 275      -6.640  -8.789   8.609  1.00 92.93           N
ATOM   4185  CA  LEU A 275      -7.955  -9.340   8.891  1.00 92.93           C
ATOM   4186  C   LEU A 275      -8.004  -9.811  10.346  1.00 92.93           C
ATOM   4187  O   LEU A 275      -8.955  -9.514  11.067  1.00 92.93           O
ATOM   4188  HA  LEU A 275      -8.680  -8.536   8.764  1.00 92.93           H
ATOM   4189  CB  LEU A 275      -8.307 -10.432   7.879  1.00 92.93           C
ATOM   4190 1HB  LEU A 275      -8.231 -10.009   6.877  1.00 92.93           H
ATOM   4191 2HB  LEU A 275      -7.558 -11.220   7.949  1.00 92.93           H
ATOM   4192  CG  LEU A 275      -9.691 -11.066   8.031  1.00 92.93           C
ATOM   4193  HG  LEU A 275      -9.780 -11.452   9.047  1.00 92.93           H
ATOM   4194  CD1 LEU A 275     -10.795 -10.024   7.845  1.00 92.93           C
ATOM   4195 1HD1 LEU A 275     -10.686  -9.241   8.595  1.00 92.93           H
ATOM   4196 2HD1 LEU A 275     -10.719  -9.587   6.849  1.00 92.93           H
ATOM   4197 3HD1 LEU A 275     -11.769 -10.502   7.958  1.00 92.93           H
ATOM   4198  CD2 LEU A 275      -9.857 -12.254   7.081  1.00 92.93           C
ATOM   4199 1HD2 LEU A 275      -9.739 -11.914   6.051  1.00 92.93           H
ATOM   4200 2HD2 LEU A 275      -9.101 -13.006   7.304  1.00 92.93           H
ATOM   4201 3HD2 LEU A 275     -10.849 -12.686   7.209  1.00 92.93           H
ATOM   4202  HN  LEU A 275      -6.121  -9.273   7.904  1.00 92.93           H
ATOM   4203  N   VAL A 276      -6.967 -10.539  10.734  1.00 94.81           N
ATOM   4204  CA  VAL A 276      -6.884 -11.061  12.088  1.00 94.81           C
ATOM   4205  C   VAL A 276      -6.934  -9.900  13.082  1.00 94.81           C
ATOM   4206  O   VAL A 276      -7.670  -9.951  14.066  1.00 94.81           O
ATOM   4207  HA  VAL A 276      -7.754 -11.698  12.248  1.00 94.81           H
ATOM   4208  CB  VAL A 276      -5.631 -11.925  12.239  1.00 94.81           C
ATOM   4209  HB  VAL A 276      -4.770 -11.321  11.949  1.00 94.81           H
ATOM   4210  CG1 VAL A 276      -5.434 -12.355  13.695  1.00 94.81           C
ATOM   4211 1HG1 VAL A 276      -5.327 -11.471  14.323  1.00 94.81           H
ATOM   4212 2HG1 VAL A 276      -6.298 -12.933  14.023  1.00 94.81           H
ATOM   4213 3HG1 VAL A 276      -4.536 -12.968  13.774  1.00 94.81           H
ATOM   4214  CG2 VAL A 276      -5.686 -13.140  11.311  1.00 94.81           C
ATOM   4215 1HG2 VAL A 276      -6.559 -13.745  11.557  1.00 94.81           H
ATOM   4216 2HG2 VAL A 276      -5.756 -12.804  10.277  1.00 94.81           H
ATOM   4217 3HG2 VAL A 276      -4.783 -13.737  11.439  1.00 94.81           H
ATOM   4218  HN  VAL A 276      -6.194 -10.771  10.144  1.00 94.81           H
ATOM   4219  N   GLN A 277      -6.141  -8.879  12.791  1.00 91.27           N
ATOM   4220  CA  GLN A 277      -6.059  -7.721  13.666  1.00 91.27           C
ATOM   4221  C   GLN A 277      -7.422  -7.033  13.764  1.00 91.27           C
ATOM   4222  O   GLN A 277      -7.786  -6.516  14.819  1.00 91.27           O
ATOM   4223  HA  GLN A 277      -5.772  -8.115  14.641  1.00 91.27           H
ATOM   4224  CB  GLN A 277      -4.985  -6.745  13.183  1.00 91.27           C
ATOM   4225 1HB  GLN A 277      -5.087  -6.587  12.110  1.00 91.27           H
ATOM   4226 2HB  GLN A 277      -5.127  -5.776  13.663  1.00 91.27           H
ATOM   4227  CG  GLN A 277      -3.583  -7.273  13.495  1.00 91.27           C
ATOM   4228 1HG  GLN A 277      -3.517  -7.538  14.550  1.00 91.27           H
ATOM   4229 2HG  GLN A 277      -3.400  -8.185  12.926  1.00 91.27           H
ATOM   4230  CD  GLN A 277      -2.516  -6.230  13.157  1.00 91.27           C
ATOM   4231  OE1 GLN A 277      -2.708  -5.354  12.330  1.00 91.27           O
ATOM   4232  NE2 GLN A 277      -1.384  -6.373  13.840  1.00 91.27           N
ATOM   4233 1HE2 GLN A 277      -1.292  -7.115  14.505  1.00 91.27           H
ATOM   4234 2HE2 GLN A 277      -0.626  -5.739  13.689  1.00 91.27           H
ATOM   4235  HN  GLN A 277      -5.563  -8.835  11.976  1.00 91.27           H
ATOM   4236  N   THR A 278      -8.139  -7.049  12.650  1.00 92.23           N
ATOM   4237  CA  THR A 278      -9.435  -6.394  12.584  1.00 92.23           C
ATOM   4238  C   THR A 278     -10.437  -7.103  13.497  1.00 92.23           C
ATOM   4239  O   THR A 278     -11.178  -6.454  14.233  1.00 92.23           O
ATOM   4240  HA  THR A 278      -9.325  -5.377  12.959  1.00 92.23           H
ATOM   4241  CB  THR A 278      -9.871  -6.355  11.118  1.00 92.23           C
ATOM   4242  HB  THR A 278     -10.044  -7.361  10.736  1.00 92.23           H
ATOM   4243  OG1 THR A 278      -8.837  -5.620  10.468  1.00 92.23           O
ATOM   4244  HG1 THR A 278      -8.192  -6.248  10.034  1.00 92.23           H
ATOM   4245  CG2 THR A 278     -11.124  -5.505  10.903  1.00 92.23           C
ATOM   4246 1HG2 THR A 278     -10.929  -4.481  11.222  1.00 92.23           H
ATOM   4247 2HG2 THR A 278     -11.947  -5.917  11.487  1.00 92.23           H
ATOM   4248 3HG2 THR A 278     -11.390  -5.511   9.846  1.00 92.23           H
ATOM   4249  HN  THR A 278      -7.849  -7.497  11.804  1.00 92.23           H
ATOM   4250  N   ILE A 279     -10.427  -8.426  13.420  1.00 92.54           N
ATOM   4251  CA  ILE A 279     -11.333  -9.229  14.223  1.00 92.54           C
ATOM   4252  C   ILE A 279     -10.969  -9.075  15.701  1.00 92.54           C
ATOM   4253  O   ILE A 279     -11.849  -8.920  16.548  1.00 92.54           O
ATOM   4254  HA  ILE A 279     -12.338  -8.838  14.072  1.00 92.54           H
ATOM   4255  CB  ILE A 279     -11.334 -10.681  13.739  1.00 92.54           C
ATOM   4256  HB  ILE A 279     -10.305 -11.040  13.734  1.00 92.54           H
ATOM   4257  CG1 ILE A 279     -11.854 -10.779  12.303  1.00 92.54           C
ATOM   4258 1HG1 ILE A 279     -12.931 -10.613  12.290  1.00 92.54           H
ATOM   4259 2HG1 ILE A 279     -11.403  -9.994  11.695  1.00 92.54           H
ATOM   4260  CG2 ILE A 279     -12.122 -11.577  14.696  1.00 92.54           C
ATOM   4261 1HG2 ILE A 279     -11.668 -11.540  15.686  1.00 92.54           H
ATOM   4262 2HG2 ILE A 279     -13.153 -11.227  14.756  1.00 92.54           H
ATOM   4263 3HG2 ILE A 279     -12.107 -12.603  14.328  1.00 92.54           H
ATOM   4264  CD1 ILE A 279     -11.536 -12.147  11.697  1.00 92.54           C
ATOM   4265 1HD1 ILE A 279     -10.457 -12.299  11.690  1.00 92.54           H
ATOM   4266 2HD1 ILE A 279     -12.009 -12.927  12.294  1.00 92.54           H
ATOM   4267 3HD1 ILE A 279     -11.916 -12.190  10.677  1.00 92.54           H
ATOM   4268  HN  ILE A 279      -9.816  -8.946  12.823  1.00 92.54           H
ATOM   4269  N   ASP A 280      -9.672  -9.122  15.967  1.00 91.90           N
ATOM   4270  CA  ASP A 280      -9.185  -9.055  17.335  1.00 91.90           C
ATOM   4271  C   ASP A 280      -9.524  -7.685  17.926  1.00 91.90           C
ATOM   4272  O   ASP A 280      -9.804  -7.571  19.118  1.00 91.90           O
ATOM   4273  HA  ASP A 280      -9.687  -9.870  17.857  1.00 91.90           H
ATOM   4274  CB  ASP A 280      -7.667  -9.231  17.388  1.00 91.90           C
ATOM   4275 1HB  ASP A 280      -7.385 -10.151  16.875  1.00 91.90           H
ATOM   4276 2HB  ASP A 280      -7.183  -8.410  16.859  1.00 91.90           H
ATOM   4277  CG  ASP A 280      -7.170  -9.276  18.835  1.00 91.90           C
ATOM   4278  OD1 ASP A 280      -7.779 -10.034  19.620  1.00 91.90           O
ATOM   4279  OD2 ASP A 280      -6.194  -8.550  19.122  1.00 91.90           O
ATOM   4280  HN  ASP A 280      -8.961  -9.204  15.269  1.00 91.90           H
ATOM   4281  N   ALA A 281      -9.486  -6.679  17.064  1.00 91.27           N
ATOM   4282  CA  ALA A 281      -9.788  -5.322  17.486  1.00 91.27           C
ATOM   4283  C   ALA A 281     -11.217  -5.267  18.029  1.00 91.27           C
ATOM   4284  O   ALA A 281     -11.518  -4.467  18.914  1.00 91.27           O
ATOM   4285  HA  ALA A 281      -9.094  -5.060  18.284  1.00 91.27           H
ATOM   4286  CB  ALA A 281      -9.573  -4.363  16.312  1.00 91.27           C
ATOM   4287 1HB  ALA A 281      -8.536  -4.419  15.983  1.00 91.27           H
ATOM   4288 2HB  ALA A 281     -10.232  -4.643  15.490  1.00 91.27           H
ATOM   4289 3HB  ALA A 281      -9.800  -3.345  16.629  1.00 91.27           H
ATOM   4290  HN  ALA A 281      -9.255  -6.780  16.096  1.00 91.27           H
ATOM   4291  N   TYR A 282     -12.059  -6.128  17.478  1.00 81.23           N
ATOM   4292  CA  TYR A 282     -13.460  -6.156  17.864  1.00 81.23           C
ATOM   4293  C   TYR A 282     -13.700  -7.173  18.982  1.00 81.23           C
ATOM   4294  O   TYR A 282     -14.341  -6.860  19.984  1.00 81.23           O
ATOM   4295  HA  TYR A 282     -13.730  -5.163  18.222  1.00 81.23           H
ATOM   4296  CB  TYR A 282     -14.232  -6.595  16.618  1.00 81.23           C
ATOM   4297 1HB  TYR A 282     -13.985  -5.924  15.795  1.00 81.23           H
ATOM   4298 2HB  TYR A 282     -13.898  -7.591  16.328  1.00 81.23           H
ATOM   4299  CG  TYR A 282     -15.751  -6.615  16.802  1.00 81.23           C
ATOM   4300  CD1 TYR A 282     -16.407  -7.814  16.993  1.00 81.23           C
ATOM   4301  HD1 TYR A 282     -15.843  -8.747  17.012  1.00 81.23           H
ATOM   4302  CD2 TYR A 282     -16.464  -5.434  16.778  1.00 81.23           C
ATOM   4303  HD2 TYR A 282     -15.946  -4.487  16.627  1.00 81.23           H
ATOM   4304  CE1 TYR A 282     -17.836  -7.833  17.166  1.00 81.23           C
ATOM   4305  HE1 TYR A 282     -18.367  -8.773  17.317  1.00 81.23           H
ATOM   4306  CE2 TYR A 282     -17.894  -5.453  16.951  1.00 81.23           C
ATOM   4307  HE2 TYR A 282     -18.470  -4.527  16.934  1.00 81.23           H
ATOM   4308  CZ  TYR A 282     -18.509  -6.651  17.137  1.00 81.23           C
ATOM   4309  OH  TYR A 282     -19.859  -6.669  17.301  1.00 81.23           O
ATOM   4310  HH  TYR A 282     -20.218  -5.736  17.283  1.00 81.23           H
ATOM   4311  HN  TYR A 282     -11.800  -6.796  16.781  1.00 81.23           H
ATOM   4312  N   ALA A 283     -13.171  -8.370  18.773  1.00 89.45           N
ATOM   4313  CA  ALA A 283     -13.533  -9.504  19.607  1.00 89.45           C
ATOM   4314  C   ALA A 283     -12.551  -9.607  20.775  1.00 89.45           C
ATOM   4315  O   ALA A 283     -12.861 -10.211  21.800  1.00 89.45           O
ATOM   4316  HA  ALA A 283     -14.534  -9.321  20.000  1.00 89.45           H
ATOM   4317  CB  ALA A 283     -13.563 -10.775  18.755  1.00 89.45           C
ATOM   4318 1HB  ALA A 283     -14.297 -10.661  17.958  1.00 89.45           H
ATOM   4319 2HB  ALA A 283     -12.578 -10.944  18.321  1.00 89.45           H
ATOM   4320 3HB  ALA A 283     -13.835 -11.625  19.381  1.00 89.45           H
ATOM   4321  HN  ALA A 283     -12.508  -8.570  18.052  1.00 89.45           H
ATOM   4322  N   MET A 284     -11.385  -9.008  20.581  1.00 82.84           N
ATOM   4323  CA  MET A 284     -10.343  -9.052  21.593  1.00 82.84           C
ATOM   4324  C   MET A 284     -10.141 -10.478  22.110  1.00 82.84           C
ATOM   4325  O   MET A 284     -10.031 -10.695  23.316  1.00 82.84           O
ATOM   4326  HA  MET A 284      -9.437  -8.706  21.096  1.00 82.84           H
ATOM   4327  CB  MET A 284     -10.724  -8.136  22.757  1.00 82.84           C
ATOM   4328 1HB  MET A 284     -11.638  -8.500  23.227  1.00 82.84           H
ATOM   4329 2HB  MET A 284      -9.943  -8.163  23.517  1.00 82.84           H
ATOM   4330  CG  MET A 284     -10.928  -6.697  22.279  1.00 82.84           C
ATOM   4331 1HG  MET A 284     -10.015  -6.326  21.814  1.00 82.84           H
ATOM   4332 2HG  MET A 284     -11.708  -6.665  21.518  1.00 82.84           H
ATOM   4333  SD  MET A 284     -11.378  -5.653  23.655  1.00 82.84           S
ATOM   4334  CE  MET A 284     -11.660  -4.113  22.798  1.00 82.84           C
ATOM   4335 1HE  MET A 284     -10.745  -3.807  22.290  1.00 82.84           H
ATOM   4336 2HE  MET A 284     -12.455  -4.246  22.065  1.00 82.84           H
ATOM   4337 3HE  MET A 284     -11.951  -3.346  23.515  1.00 82.84           H
ATOM   4338  HN  MET A 284     -11.148  -8.502  19.752  1.00 82.84           H
ATOM   4339  N   PHE A 285     -10.097 -11.413  21.172  1.00 85.53           N
ATOM   4340  CA  PHE A 285     -10.092 -12.823  21.521  1.00 85.53           C
ATOM   4341  C   PHE A 285      -8.675 -13.302  21.845  1.00 85.53           C
ATOM   4342  O   PHE A 285      -8.494 -14.383  22.404  1.00 85.53           O
ATOM   4343  HA  PHE A 285     -10.723 -12.941  22.402  1.00 85.53           H
ATOM   4344  CB  PHE A 285     -10.609 -13.588  20.301  1.00 85.53           C
ATOM   4345 1HB  PHE A 285     -10.796 -14.623  20.587  1.00 85.53           H
ATOM   4346 2HB  PHE A 285     -11.567 -13.163  19.999  1.00 85.53           H
ATOM   4347  CG  PHE A 285      -9.658 -13.567  19.104  1.00 85.53           C
ATOM   4348  CD1 PHE A 285      -9.746 -12.571  18.182  1.00 85.53           C
ATOM   4349  HD1 PHE A 285     -10.495 -11.788  18.296  1.00 85.53           H
ATOM   4350  CD2 PHE A 285      -8.723 -14.545  18.961  1.00 85.53           C
ATOM   4351  HD2 PHE A 285      -8.652 -15.343  19.700  1.00 85.53           H
ATOM   4352  CE1 PHE A 285      -8.863 -12.552  17.070  1.00 85.53           C
ATOM   4353  HE1 PHE A 285      -8.934 -11.754  16.331  1.00 85.53           H
ATOM   4354  CE2 PHE A 285      -7.839 -14.525  17.850  1.00 85.53           C
ATOM   4355  HE2 PHE A 285      -7.090 -15.309  17.735  1.00 85.53           H
ATOM   4356  CZ  PHE A 285      -7.928 -13.530  16.928  1.00 85.53           C
ATOM   4357  HZ  PHE A 285      -7.250 -13.515  16.074  1.00 85.53           H
ATOM   4358  HN  PHE A 285     -10.066 -11.220  20.191  1.00 85.53           H
ATOM   4359  N   ILE A 286      -7.707 -12.475  21.480  1.00 86.57           N
ATOM   4360  CA  ILE A 286      -6.312 -12.798  21.729  1.00 86.57           C
ATOM   4361  C   ILE A 286      -5.933 -12.350  23.142  1.00 86.57           C
ATOM   4362  O   ILE A 286      -5.702 -11.166  23.380  1.00 86.57           O
ATOM   4363  HA  ILE A 286      -6.213 -13.882  21.673  1.00 86.57           H
ATOM   4364  CB  ILE A 286      -5.421 -12.205  20.636  1.00 86.57           C
ATOM   4365  HB  ILE A 286      -5.552 -11.123  20.639  1.00 86.57           H
ATOM   4366  CG1 ILE A 286      -5.842 -12.707  19.253  1.00 86.57           C
ATOM   4367 1HG1 ILE A 286      -5.677 -13.782  19.187  1.00 86.57           H
ATOM   4368 2HG1 ILE A 286      -6.909 -12.538  19.110  1.00 86.57           H
ATOM   4369  CG2 ILE A 286      -3.944 -12.483  20.922  1.00 86.57           C
ATOM   4370 1HG2 ILE A 286      -3.669 -12.036  21.877  1.00 86.57           H
ATOM   4371 2HG2 ILE A 286      -3.778 -13.559  20.962  1.00 86.57           H
ATOM   4372 3HG2 ILE A 286      -3.333 -12.050  20.129  1.00 86.57           H
ATOM   4373  CD1 ILE A 286      -5.056 -11.996  18.149  1.00 86.57           C
ATOM   4374 1HD1 ILE A 286      -5.242 -10.924  18.203  1.00 86.57           H
ATOM   4375 2HD1 ILE A 286      -3.991 -12.187  18.282  1.00 86.57           H
ATOM   4376 3HD1 ILE A 286      -5.374 -12.372  17.177  1.00 86.57           H
ATOM   4377  HN  ILE A 286      -7.862 -11.599  21.023  1.00 86.57           H
ATOM   4378  N   SER A 287      -5.882 -13.320  24.042  1.00 84.87           N
ATOM   4379  CA  SER A 287      -5.539 -13.040  25.426  1.00 84.87           C
ATOM   4380  C   SER A 287      -4.132 -13.559  25.732  1.00 84.87           C
ATOM   4381  O   SER A 287      -3.540 -13.194  26.747  1.00 84.87           O
ATOM   4382  HA  SER A 287      -5.575 -11.954  25.518  1.00 84.87           H
ATOM   4383  CB  SER A 287      -6.555 -13.666  26.383  1.00 84.87           C
ATOM   4384 1HB  SER A 287      -6.253 -13.469  27.412  1.00 84.87           H
ATOM   4385 2HB  SER A 287      -7.527 -13.193  26.241  1.00 84.87           H
ATOM   4386  OG  SER A 287      -6.679 -15.072  26.186  1.00 84.87           O
ATOM   4387  HG  SER A 287      -7.374 -15.444  26.801  1.00 84.87           H
ATOM   4388  HN  SER A 287      -6.069 -14.282  23.840  1.00 84.87           H
ATOM   4389  N   ASN A 288      -3.639 -14.401  24.836  1.00 85.94           N
ATOM   4390  CA  ASN A 288      -2.346 -15.034  25.036  1.00 85.94           C
ATOM   4391  C   ASN A 288      -1.246 -14.116  24.500  1.00 85.94           C
ATOM   4392  O   ASN A 288      -1.255 -13.750  23.326  1.00 85.94           O
ATOM   4393  HA  ASN A 288      -2.269 -15.193  26.112  1.00 85.94           H
ATOM   4394  CB  ASN A 288      -2.262 -16.363  24.284  1.00 85.94           C
ATOM   4395 1HB  ASN A 288      -3.132 -16.976  24.521  1.00 85.94           H
ATOM   4396 2HB  ASN A 288      -2.285 -16.179  23.210  1.00 85.94           H
ATOM   4397  CG  ASN A 288      -0.983 -17.120  24.650  1.00 85.94           C
ATOM   4398  OD1 ASN A 288       0.081 -16.548  24.817  1.00 85.94           O
ATOM   4399  ND2 ASN A 288      -1.147 -18.435  24.765  1.00 85.94           N
ATOM   4400 1HD2 ASN A 288      -2.048 -18.842  24.614  1.00 85.94           H
ATOM   4401 2HD2 ASN A 288      -0.369 -19.017  25.001  1.00 85.94           H
ATOM   4402  HN  ASN A 288      -4.105 -14.652  23.988  1.00 85.94           H
ATOM   4403  N   CYS A 289      -0.323 -13.771  25.387  1.00 90.80           N
ATOM   4404  CA  CYS A 289       0.724 -12.823  25.047  1.00 90.80           C
ATOM   4405  C   CYS A 289       1.581 -13.432  23.935  1.00 90.80           C
ATOM   4406  O   CYS A 289       1.990 -12.734  23.009  1.00 90.80           O
ATOM   4407  HA  CYS A 289       0.226 -11.918  24.700  1.00 90.80           H
ATOM   4408  CB  CYS A 289       1.562 -12.443  26.270  1.00 90.80           C
ATOM   4409 1HB  CYS A 289       0.920 -12.019  27.042  1.00 90.80           H
ATOM   4410 2HB  CYS A 289       2.026 -13.333  26.694  1.00 90.80           H
ATOM   4411  SG  CYS A 289       2.850 -11.233  25.794  1.00 90.80           S
ATOM   4412  HN  CYS A 289      -0.284 -14.127  26.321  1.00 90.80           H
ATOM   4413  N   ALA A 290       1.827 -14.728  24.064  1.00 93.02           N
ATOM   4414  CA  ALA A 290       2.697 -15.420  23.129  1.00 93.02           C
ATOM   4415  C   ALA A 290       2.109 -15.319  21.720  1.00 93.02           C
ATOM   4416  O   ALA A 290       2.836 -15.084  20.756  1.00 93.02           O
ATOM   4417  HA  ALA A 290       3.666 -14.921  23.146  1.00 93.02           H
ATOM   4418  CB  ALA A 290       2.881 -16.870  23.581  1.00 93.02           C
ATOM   4419 1HB  ALA A 290       3.329 -16.887  24.575  1.00 93.02           H
ATOM   4420 2HB  ALA A 290       1.912 -17.367  23.611  1.00 93.02           H
ATOM   4421 3HB  ALA A 290       3.535 -17.389  22.880  1.00 93.02           H
ATOM   4422  HN  ALA A 290       1.443 -15.300  24.788  1.00 93.02           H
ATOM   4423  N   VAL A 291       0.799 -15.502  21.646  1.00 93.33           N
ATOM   4424  CA  VAL A 291       0.106 -15.438  20.370  1.00 93.33           C
ATOM   4425  C   VAL A 291       0.181 -14.011  19.824  1.00 93.33           C
ATOM   4426  O   VAL A 291       0.432 -13.809  18.637  1.00 93.33           O
ATOM   4427  HA  VAL A 291       0.624 -16.105  19.681  1.00 93.33           H
ATOM   4428  CB  VAL A 291      -1.330 -15.943  20.529  1.00 93.33           C
ATOM   4429  HB  VAL A 291      -1.822 -15.322  21.277  1.00 93.33           H
ATOM   4430  CG1 VAL A 291      -2.107 -15.806  19.218  1.00 93.33           C
ATOM   4431 1HG1 VAL A 291      -2.136 -14.758  18.921  1.00 93.33           H
ATOM   4432 2HG1 VAL A 291      -1.615 -16.391  18.441  1.00 93.33           H
ATOM   4433 3HG1 VAL A 291      -3.124 -16.172  19.359  1.00 93.33           H
ATOM   4434  CG2 VAL A 291      -1.350 -17.388  21.031  1.00 93.33           C
ATOM   4435 1HG2 VAL A 291      -0.832 -18.028  20.317  1.00 93.33           H
ATOM   4436 2HG2 VAL A 291      -0.851 -17.444  21.998  1.00 93.33           H
ATOM   4437 3HG2 VAL A 291      -2.383 -17.722  21.135  1.00 93.33           H
ATOM   4438  HN  VAL A 291       0.215 -15.690  22.435  1.00 93.33           H
ATOM   4439  N   SER A 292      -0.041 -13.058  20.717  1.00 93.57           N
ATOM   4440  CA  SER A 292      -0.050 -11.657  20.330  1.00 93.57           C
ATOM   4441  C   SER A 292       1.319 -11.260  19.774  1.00 93.57           C
ATOM   4442  O   SER A 292       1.404 -10.546  18.776  1.00 93.57           O
ATOM   4443  HA  SER A 292      -0.815 -11.576  19.558  1.00 93.57           H
ATOM   4444  CB  SER A 292      -0.422 -10.761  21.513  1.00 93.57           C
ATOM   4445 1HB  SER A 292      -1.369 -11.095  21.937  1.00 93.57           H
ATOM   4446 2HB  SER A 292       0.330 -10.862  22.296  1.00 93.57           H
ATOM   4447  OG  SER A 292      -0.529  -9.392  21.133  1.00 93.57           O
ATOM   4448  HG  SER A 292      -1.343  -9.257  20.567  1.00 93.57           H
ATOM   4449  HN  SER A 292      -0.213 -13.229  21.687  1.00 93.57           H
ATOM   4450  N   THR A 293       2.357 -11.740  20.443  1.00 90.21           N
ATOM   4451  CA  THR A 293       3.717 -11.408  20.055  1.00 90.21           C
ATOM   4452  C   THR A 293       4.006 -11.911  18.640  1.00 90.21           C
ATOM   4453  O   THR A 293       4.553 -11.179  17.816  1.00 90.21           O
ATOM   4454  HA  THR A 293       3.812 -10.322  20.034  1.00 90.21           H
ATOM   4455  CB  THR A 293       4.664 -11.984  21.110  1.00 90.21           C
ATOM   4456  HB  THR A 293       4.574 -13.069  21.163  1.00 90.21           H
ATOM   4457  OG1 THR A 293       4.326 -11.279  22.302  1.00 90.21           O
ATOM   4458  HG1 THR A 293       3.637 -11.789  22.817  1.00 90.21           H
ATOM   4459  CG2 THR A 293       6.124 -11.605  20.855  1.00 90.21           C
ATOM   4460 1HG2 THR A 293       6.226 -10.520  20.869  1.00 90.21           H
ATOM   4461 2HG2 THR A 293       6.434 -11.986  19.882  1.00 90.21           H
ATOM   4462 3HG2 THR A 293       6.753 -12.039  21.632  1.00 90.21           H
ATOM   4463  HN  THR A 293       2.279 -12.345  21.236  1.00 90.21           H
ATOM   4464  N   ASN A 294       3.625 -13.158  18.400  1.00 92.08           N
ATOM   4465  CA  ASN A 294       3.902 -13.792  17.123  1.00 92.08           C
ATOM   4466  C   ASN A 294       3.136 -13.062  16.018  1.00 92.08           C
ATOM   4467  O   ASN A 294       3.645 -12.893  14.911  1.00 92.08           O
ATOM   4468  HA  ASN A 294       4.983 -13.722  16.997  1.00 92.08           H
ATOM   4469  CB  ASN A 294       3.450 -15.254  17.125  1.00 92.08           C
ATOM   4470 1HB  ASN A 294       2.440 -15.326  17.527  1.00 92.08           H
ATOM   4471 2HB  ASN A 294       3.413 -15.628  16.101  1.00 92.08           H
ATOM   4472  CG  ASN A 294       4.399 -16.120  17.956  1.00 92.08           C
ATOM   4473  OD1 ASN A 294       5.536 -15.764  18.220  1.00 92.08           O
ATOM   4474  ND2 ASN A 294       3.870 -17.274  18.352  1.00 92.08           N
ATOM   4475 1HD2 ASN A 294       2.930 -17.506  18.101  1.00 92.08           H
ATOM   4476 2HD2 ASN A 294       4.412 -17.910  18.902  1.00 92.08           H
ATOM   4477  HN  ASN A 294       3.137 -13.730  19.059  1.00 92.08           H
ATOM   4478  N   ILE A 295       1.924 -12.648  16.358  1.00 91.97           N
ATOM   4479  CA  ILE A 295       1.073 -11.960  15.402  1.00 91.97           C
ATOM   4480  C   ILE A 295       1.727 -10.635  15.004  1.00 91.97           C
ATOM   4481  O   ILE A 295       1.733 -10.270  13.830  1.00 91.97           O
ATOM   4482  HA  ILE A 295       1.002 -12.590  14.515  1.00 91.97           H
ATOM   4483  CB  ILE A 295      -0.343 -11.804  15.960  1.00 91.97           C
ATOM   4484  HB  ILE A 295      -0.267 -11.480  16.998  1.00 91.97           H
ATOM   4485  CG1 ILE A 295      -1.085 -13.142  15.957  1.00 91.97           C
ATOM   4486 1HG1 ILE A 295      -1.271 -13.456  14.930  1.00 91.97           H
ATOM   4487 2HG1 ILE A 295      -0.460 -13.909  16.416  1.00 91.97           H
ATOM   4488  CG2 ILE A 295      -1.114 -10.720  15.204  1.00 91.97           C
ATOM   4489 1HG2 ILE A 295      -0.593  -9.768  15.302  1.00 91.97           H
ATOM   4490 2HG2 ILE A 295      -1.182 -10.990  14.150  1.00 91.97           H
ATOM   4491 3HG2 ILE A 295      -2.117 -10.630  15.621  1.00 91.97           H
ATOM   4492  CD1 ILE A 295      -2.411 -13.036  16.712  1.00 91.97           C
ATOM   4493 1HD1 ILE A 295      -2.218 -12.746  17.745  1.00 91.97           H
ATOM   4494 2HD1 ILE A 295      -3.042 -12.286  16.235  1.00 91.97           H
ATOM   4495 3HD1 ILE A 295      -2.917 -14.001  16.694  1.00 91.97           H
ATOM   4496  HN  ILE A 295       1.523 -12.775  17.265  1.00 91.97           H
ATOM   4497  N   ASP A 296       2.261  -9.952  16.006  1.00 93.37           N
ATOM   4498  CA  ASP A 296       2.871  -8.652  15.783  1.00 93.37           C
ATOM   4499  C   ASP A 296       4.084  -8.813  14.865  1.00 93.37           C
ATOM   4500  O   ASP A 296       4.302  -7.999  13.970  1.00 93.37           O
ATOM   4501  HA  ASP A 296       2.088  -8.041  15.335  1.00 93.37           H
ATOM   4502  CB  ASP A 296       3.352  -8.037  17.099  1.00 93.37           C
ATOM   4503 1HB  ASP A 296       3.807  -8.809  17.721  1.00 93.37           H
ATOM   4504 2HB  ASP A 296       4.125  -7.295  16.897  1.00 93.37           H
ATOM   4505  CG  ASP A 296       2.194  -7.383  17.855  1.00 93.37           C
ATOM   4506  OD1 ASP A 296       1.038  -7.641  17.455  1.00 93.37           O
ATOM   4507  OD2 ASP A 296       2.490  -6.638  18.814  1.00 93.37           O
ATOM   4508  HN  ASP A 296       2.281 -10.271  16.953  1.00 93.37           H
ATOM   4509  N   ILE A 297       4.842  -9.870  15.120  1.00 93.21           N
ATOM   4510  CA  ILE A 297       6.011 -10.165  14.308  1.00 93.21           C
ATOM   4511  C   ILE A 297       5.567 -10.482  12.878  1.00 93.21           C
ATOM   4512  O   ILE A 297       6.148  -9.979  11.918  1.00 93.21           O
ATOM   4513  HA  ILE A 297       6.629  -9.268  14.287  1.00 93.21           H
ATOM   4514  CB  ILE A 297       6.844 -11.275  14.953  1.00 93.21           C
ATOM   4515  HB  ILE A 297       6.177 -12.096  15.213  1.00 93.21           H
ATOM   4516  CG1 ILE A 297       7.491 -10.790  16.252  1.00 93.21           C
ATOM   4517 1HG1 ILE A 297       8.232 -10.022  16.029  1.00 93.21           H
ATOM   4518 2HG1 ILE A 297       6.736 -10.328  16.888  1.00 93.21           H
ATOM   4519  CG2 ILE A 297       7.878 -11.826  13.969  1.00 93.21           C
ATOM   4520 1HG2 ILE A 297       7.368 -12.235  13.097  1.00 93.21           H
ATOM   4521 2HG2 ILE A 297       8.546 -11.024  13.656  1.00 93.21           H
ATOM   4522 3HG2 ILE A 297       8.457 -12.613  14.453  1.00 93.21           H
ATOM   4523  CD1 ILE A 297       8.156 -11.947  16.999  1.00 93.21           C
ATOM   4524 1HD1 ILE A 297       7.408 -12.701  17.241  1.00 93.21           H
ATOM   4525 2HD1 ILE A 297       8.927 -12.391  16.368  1.00 93.21           H
ATOM   4526 3HD1 ILE A 297       8.608 -11.575  17.918  1.00 93.21           H
ATOM   4527  HN  ILE A 297       4.669 -10.516  15.863  1.00 93.21           H
ATOM   4528  N   CYS A 298       4.540 -11.314  12.782  1.00 94.82           N
ATOM   4529  CA  CYS A 298       4.020 -11.715  11.486  1.00 94.82           C
ATOM   4530  C   CYS A 298       3.616 -10.454  10.720  1.00 94.82           C
ATOM   4531  O   CYS A 298       3.848 -10.353   9.516  1.00 94.82           O
ATOM   4532  HA  CYS A 298       4.828 -12.237  10.973  1.00 94.82           H
ATOM   4533  CB  CYS A 298       2.855 -12.697  11.623  1.00 94.82           C
ATOM   4534 1HB  CYS A 298       2.167 -12.353  12.394  1.00 94.82           H
ATOM   4535 2HB  CYS A 298       2.293 -12.740  10.690  1.00 94.82           H
ATOM   4536  SG  CYS A 298       3.487 -14.361  12.047  1.00 94.82           S
ATOM   4537  HG  CYS A 298       3.732 -14.095  13.327  1.00 94.82           H
ATOM   4538  HN  CYS A 298       4.066 -11.711  13.569  1.00 94.82           H
ATOM   4539  N   PHE A 299       3.018  -9.523  11.449  1.00 93.76           N
ATOM   4540  CA  PHE A 299       2.580  -8.272  10.853  1.00 93.76           C
ATOM   4541  C   PHE A 299       3.759  -7.513  10.243  1.00 93.76           C
ATOM   4542  O   PHE A 299       3.689  -7.064   9.100  1.00 93.76           O
ATOM   4543  HA  PHE A 299       1.865  -8.520  10.069  1.00 93.76           H
ATOM   4544  CB  PHE A 299       1.973  -7.430  11.977  1.00 93.76           C
ATOM   4545 1HB  PHE A 299       1.151  -7.985  12.430  1.00 93.76           H
ATOM   4546 2HB  PHE A 299       2.724  -7.282  12.753  1.00 93.76           H
ATOM   4547  CG  PHE A 299       1.456  -6.064  11.521  1.00 93.76           C
ATOM   4548  CD1 PHE A 299       2.236  -4.959  11.666  1.00 93.76           C
ATOM   4549  HD1 PHE A 299       3.229  -5.047  12.107  1.00 93.76           H
ATOM   4550  CD2 PHE A 299       0.218  -5.954  10.971  1.00 93.76           C
ATOM   4551  HD2 PHE A 299      -0.407  -6.839  10.855  1.00 93.76           H
ATOM   4552  CE1 PHE A 299       1.757  -3.691  11.243  1.00 93.76           C
ATOM   4553  HE1 PHE A 299       2.382  -2.805  11.360  1.00 93.76           H
ATOM   4554  CE2 PHE A 299      -0.262  -4.686  10.548  1.00 93.76           C
ATOM   4555  HE2 PHE A 299      -1.255  -4.598  10.107  1.00 93.76           H
ATOM   4556  CZ  PHE A 299       0.518  -3.581  10.693  1.00 93.76           C
ATOM   4557  HZ  PHE A 299       0.150  -2.608  10.368  1.00 93.76           H
ATOM   4558  HN  PHE A 299       2.832  -9.613  12.427  1.00 93.76           H
ATOM   4559  N   GLN A 300       4.817  -7.392  11.032  1.00 90.15           N
ATOM   4560  CA  GLN A 300       5.975  -6.618  10.620  1.00 90.15           C
ATOM   4561  C   GLN A 300       6.590  -7.217   9.354  1.00 90.15           C
ATOM   4562  O   GLN A 300       6.980  -6.488   8.443  1.00 90.15           O
ATOM   4563  HA  GLN A 300       5.594  -5.618  10.409  1.00 90.15           H
ATOM   4564  CB  GLN A 300       7.008  -6.534  11.745  1.00 90.15           C
ATOM   4565 1HB  GLN A 300       7.195  -7.529  12.147  1.00 90.15           H
ATOM   4566 2HB  GLN A 300       7.954  -6.167  11.348  1.00 90.15           H
ATOM   4567  CG  GLN A 300       6.525  -5.608  12.864  1.00 90.15           C
ATOM   4568 1HG  GLN A 300       6.336  -4.613  12.462  1.00 90.15           H
ATOM   4569 2HG  GLN A 300       5.579  -5.976  13.262  1.00 90.15           H
ATOM   4570  CD  GLN A 300       7.559  -5.523  13.989  1.00 90.15           C
ATOM   4571  OE1 GLN A 300       8.671  -6.014  13.884  1.00 90.15           O
ATOM   4572  NE2 GLN A 300       7.132  -4.873  15.068  1.00 90.15           N
ATOM   4573 1HE2 GLN A 300       6.207  -4.493  15.089  1.00 90.15           H
ATOM   4574 2HE2 GLN A 300       7.736  -4.763  15.857  1.00 90.15           H
ATOM   4575  HN  GLN A 300       4.889  -7.812  11.937  1.00 90.15           H
ATOM   4576  N   VAL A 301       6.659  -8.540   9.337  1.00 95.12           N
ATOM   4577  CA  VAL A 301       7.281  -9.243   8.228  1.00 95.12           C
ATOM   4578  C   VAL A 301       6.457  -9.016   6.959  1.00 95.12           C
ATOM   4579  O   VAL A 301       6.991  -8.594   5.935  1.00 95.12           O
ATOM   4580  HA  VAL A 301       8.273  -8.816   8.082  1.00 95.12           H
ATOM   4581  CB  VAL A 301       7.449 -10.724   8.575  1.00 95.12           C
ATOM   4582  HB  VAL A 301       6.471 -11.115   8.857  1.00 95.12           H
ATOM   4583  CG1 VAL A 301       7.940 -11.518   7.363  1.00 95.12           C
ATOM   4584 1HG1 VAL A 301       7.217 -11.429   6.552  1.00 95.12           H
ATOM   4585 2HG1 VAL A 301       8.903 -11.125   7.037  1.00 95.12           H
ATOM   4586 3HG1 VAL A 301       8.051 -12.568   7.637  1.00 95.12           H
ATOM   4587  CG2 VAL A 301       8.390 -10.905   9.767  1.00 95.12           C
ATOM   4588 1HG2 VAL A 301       9.368 -10.490   9.524  1.00 95.12           H
ATOM   4589 2HG2 VAL A 301       7.981 -10.387  10.635  1.00 95.12           H
ATOM   4590 3HG2 VAL A 301       8.491 -11.966   9.993  1.00 95.12           H
ATOM   4591  HN  VAL A 301       6.301  -9.128  10.062  1.00 95.12           H
ATOM   4592  N   THR A 302       5.168  -9.305   7.069  1.00 94.36           N
ATOM   4593  CA  THR A 302       4.296  -9.291   5.907  1.00 94.36           C
ATOM   4594  C   THR A 302       4.149  -7.866   5.369  1.00 94.36           C
ATOM   4595  O   THR A 302       4.011  -7.666   4.163  1.00 94.36           O
ATOM   4596  HA  THR A 302       4.762  -9.884   5.120  1.00 94.36           H
ATOM   4597  CB  THR A 302       2.965  -9.930   6.308  1.00 94.36           C
ATOM   4598  HB  THR A 302       2.262  -9.919   5.475  1.00 94.36           H
ATOM   4599  OG1 THR A 302       2.562  -9.198   7.462  1.00 94.36           O
ATOM   4600  HG1 THR A 302       1.617  -9.426   7.699  1.00 94.36           H
ATOM   4601  CG2 THR A 302       3.132 -11.364   6.815  1.00 94.36           C
ATOM   4602 1HG2 THR A 302       3.782 -11.366   7.690  1.00 94.36           H
ATOM   4603 2HG2 THR A 302       3.577 -11.977   6.031  1.00 94.36           H
ATOM   4604 3HG2 THR A 302       2.158 -11.770   7.085  1.00 94.36           H
ATOM   4605  HN  THR A 302       4.721  -9.546   7.931  1.00 94.36           H
ATOM   4606  N   GLN A 303       4.183  -6.914   6.289  1.00 91.48           N
ATOM   4607  CA  GLN A 303       4.116  -5.511   5.916  1.00 91.48           C
ATOM   4608  C   GLN A 303       5.320  -5.133   5.051  1.00 91.48           C
ATOM   4609  O   GLN A 303       5.182  -4.400   4.073  1.00 91.48           O
ATOM   4610  HA  GLN A 303       3.198  -5.408   5.337  1.00 91.48           H
ATOM   4611  CB  GLN A 303       4.030  -4.618   7.155  1.00 91.48           C
ATOM   4612 1HB  GLN A 303       3.165  -4.903   7.754  1.00 91.48           H
ATOM   4613 2HB  GLN A 303       4.912  -4.767   7.778  1.00 91.48           H
ATOM   4614  CG  GLN A 303       3.920  -3.143   6.762  1.00 91.48           C
ATOM   4615 1HG  GLN A 303       4.826  -2.833   6.241  1.00 91.48           H
ATOM   4616 2HG  GLN A 303       3.091  -3.009   6.067  1.00 91.48           H
ATOM   4617  CD  GLN A 303       3.706  -2.261   7.994  1.00 91.48           C
ATOM   4618  OE1 GLN A 303       4.576  -2.105   8.835  1.00 91.48           O
ATOM   4619  NE2 GLN A 303       2.504  -1.696   8.054  1.00 91.48           N
ATOM   4620 1HE2 GLN A 303       1.835  -1.866   7.330  1.00 91.48           H
ATOM   4621 2HE2 GLN A 303       2.268  -1.102   8.822  1.00 91.48           H
ATOM   4622  HN  GLN A 303       4.255  -7.087   7.271  1.00 91.48           H
ATOM   4623  N   THR A 304       6.475  -5.652   5.443  1.00 92.85           N
ATOM   4624  CA  THR A 304       7.710  -5.345   4.740  1.00 92.85           C
ATOM   4625  C   THR A 304       7.657  -5.886   3.310  1.00 92.85           C
ATOM   4626  O   THR A 304       8.058  -5.202   2.369  1.00 92.85           O
ATOM   4627  HA  THR A 304       7.805  -4.262   4.669  1.00 92.85           H
ATOM   4628  CB  THR A 304       8.873  -5.908   5.560  1.00 92.85           C
ATOM   4629  HB  THR A 304       8.847  -6.997   5.575  1.00 92.85           H
ATOM   4630  OG1 THR A 304       8.743  -5.272   6.828  1.00 92.85           O
ATOM   4631  HG1 THR A 304       8.286  -5.884   7.473  1.00 92.85           H
ATOM   4632  CG2 THR A 304      10.234  -5.436   5.044  1.00 92.85           C
ATOM   4633 1HG2 THR A 304      10.284  -4.349   5.093  1.00 92.85           H
ATOM   4634 2HG2 THR A 304      10.364  -5.760   4.012  1.00 92.85           H
ATOM   4635 3HG2 THR A 304      11.024  -5.864   5.661  1.00 92.85           H
ATOM   4636  HN  THR A 304       6.575  -6.269   6.223  1.00 92.85           H
ATOM   4637  N   ILE A 305       7.160  -7.108   3.191  1.00 92.76           N
ATOM   4638  CA  ILE A 305       7.028  -7.739   1.889  1.00 92.76           C
ATOM   4639  C   ILE A 305       6.152  -6.864   0.989  1.00 92.76           C
ATOM   4640  O   ILE A 305       6.419  -6.733  -0.204  1.00 92.76           O
ATOM   4641  HA  ILE A 305       8.024  -7.797   1.450  1.00 92.76           H
ATOM   4642  CB  ILE A 305       6.516  -9.173   2.038  1.00 92.76           C
ATOM   4643  HB  ILE A 305       5.618  -9.153   2.655  1.00 92.76           H
ATOM   4644  CG1 ILE A 305       7.541 -10.049   2.760  1.00 92.76           C
ATOM   4645 1HG1 ILE A 305       8.378 -10.261   2.094  1.00 92.76           H
ATOM   4646 2HG1 ILE A 305       7.945  -9.511   3.618  1.00 92.76           H
ATOM   4647  CG2 ILE A 305       6.117  -9.757   0.681  1.00 92.76           C
ATOM   4648 1HG2 ILE A 305       5.328  -9.148   0.241  1.00 92.76           H
ATOM   4649 2HG2 ILE A 305       6.984  -9.762   0.019  1.00 92.76           H
ATOM   4650 3HG2 ILE A 305       5.757 -10.777   0.816  1.00 92.76           H
ATOM   4651  CD1 ILE A 305       6.909 -11.362   3.226  1.00 92.76           C
ATOM   4652 1HD1 ILE A 305       6.089 -11.148   3.911  1.00 92.76           H
ATOM   4653 2HD1 ILE A 305       6.528 -11.909   2.364  1.00 92.76           H
ATOM   4654 3HD1 ILE A 305       7.660 -11.966   3.737  1.00 92.76           H
ATOM   4655  HN  ILE A 305       6.851  -7.664   3.963  1.00 92.76           H
ATOM   4656  N   ALA A 306       5.125  -6.288   1.597  1.00 92.36           N
ATOM   4657  CA  ALA A 306       4.184  -5.464   0.857  1.00 92.36           C
ATOM   4658  C   ALA A 306       4.907  -4.225   0.325  1.00 92.36           C
ATOM   4659  O   ALA A 306       4.606  -3.749  -0.769  1.00 92.36           O
ATOM   4660  HA  ALA A 306       3.819  -6.052   0.015  1.00 92.36           H
ATOM   4661  CB  ALA A 306       3.000  -5.107   1.758  1.00 92.36           C
ATOM   4662 1HB  ALA A 306       2.504  -6.020   2.086  1.00 92.36           H
ATOM   4663 2HB  ALA A 306       3.359  -4.557   2.628  1.00 92.36           H
ATOM   4664 3HB  ALA A 306       2.295  -4.489   1.203  1.00 92.36           H
ATOM   4665  HN  ALA A 306       4.932  -6.377   2.574  1.00 92.36           H
ATOM   4666  N   PHE A 307       5.846  -3.739   1.123  1.00 90.46           N
ATOM   4667  CA  PHE A 307       6.568  -2.527   0.776  1.00 90.46           C
ATOM   4668  C   PHE A 307       7.498  -2.765  -0.416  1.00 90.46           C
ATOM   4669  O   PHE A 307       7.742  -1.857  -1.209  1.00 90.46           O
ATOM   4670  HA  PHE A 307       5.827  -1.773   0.511  1.00 90.46           H
ATOM   4671  CB  PHE A 307       7.409  -2.142   1.995  1.00 90.46           C
ATOM   4672 1HB  PHE A 307       7.997  -3.006   2.305  1.00 90.46           H
ATOM   4673 2HB  PHE A 307       8.115  -1.364   1.706  1.00 90.46           H
ATOM   4674  CG  PHE A 307       6.587  -1.649   3.187  1.00 90.46           C
ATOM   4675  CD1 PHE A 307       5.250  -1.440   3.051  1.00 90.46           C
ATOM   4676  HD1 PHE A 307       4.764  -1.624   2.093  1.00 90.46           H
ATOM   4677  CD2 PHE A 307       7.193  -1.418   4.383  1.00 90.46           C
ATOM   4678  HD2 PHE A 307       8.265  -1.585   4.491  1.00 90.46           H
ATOM   4679  CE1 PHE A 307       4.487  -0.981   4.158  1.00 90.46           C
ATOM   4680  HE1 PHE A 307       3.416  -0.814   4.049  1.00 90.46           H
ATOM   4681  CE2 PHE A 307       6.430  -0.960   5.489  1.00 90.46           C
ATOM   4682  HE2 PHE A 307       6.916  -0.775   6.447  1.00 90.46           H
ATOM   4683  CZ  PHE A 307       5.093  -0.751   5.353  1.00 90.46           C
ATOM   4684  HZ  PHE A 307       4.508  -0.399   6.203  1.00 90.46           H
ATOM   4685  HN  PHE A 307       6.114  -4.157   1.991  1.00 90.46           H
ATOM   4686  N   PHE A 308       7.992  -3.991  -0.504  1.00 87.04           N
ATOM   4687  CA  PHE A 308       8.879  -4.364  -1.593  1.00 87.04           C
ATOM   4688  C   PHE A 308       8.178  -4.216  -2.945  1.00 87.04           C
ATOM   4689  O   PHE A 308       8.833  -4.047  -3.973  1.00 87.04           O
ATOM   4690  HA  PHE A 308       9.737  -3.693  -1.556  1.00 87.04           H
ATOM   4691  CB  PHE A 308       9.252  -5.833  -1.383  1.00 87.04           C
ATOM   4692 1HB  PHE A 308       8.418  -6.344  -0.901  1.00 87.04           H
ATOM   4693 2HB  PHE A 308       9.395  -6.303  -2.356  1.00 87.04           H
ATOM   4694  CG  PHE A 308      10.513  -6.040  -0.542  1.00 87.04           C
ATOM   4695  CD1 PHE A 308      11.739  -5.823  -1.090  1.00 87.04           C
ATOM   4696  HD1 PHE A 308      11.823  -5.501  -2.128  1.00 87.04           H
ATOM   4697  CD2 PHE A 308      10.409  -6.442   0.753  1.00 87.04           C
ATOM   4698  HD2 PHE A 308       9.426  -6.616   1.192  1.00 87.04           H
ATOM   4699  CE1 PHE A 308      12.910  -6.016  -0.310  1.00 87.04           C
ATOM   4700  HE1 PHE A 308      13.892  -5.842  -0.749  1.00 87.04           H
ATOM   4701  CE2 PHE A 308      11.579  -6.634   1.533  1.00 87.04           C
ATOM   4702  HE2 PHE A 308      11.495  -6.956   2.571  1.00 87.04           H
ATOM   4703  CZ  PHE A 308      12.805  -6.417   0.986  1.00 87.04           C
ATOM   4704  HZ  PHE A 308      13.704  -6.565   1.585  1.00 87.04           H
ATOM   4705  HN  PHE A 308       7.796  -4.721   0.150  1.00 87.04           H
ATOM   4706  N   HIS A 309       6.856  -4.286  -2.902  1.00 79.77           N
ATOM   4707  CA  HIS A 309       6.060  -4.175  -4.112  1.00 79.77           C
ATOM   4708  C   HIS A 309       6.313  -2.818  -4.770  1.00 79.77           C
ATOM   4709  O   HIS A 309       6.372  -2.718  -5.995  1.00 79.77           O
ATOM   4710  HA  HIS A 309       6.400  -4.964  -4.784  1.00 79.77           H
ATOM   4711  CB  HIS A 309       4.580  -4.423  -3.814  1.00 79.77           C
ATOM   4712 1HB  HIS A 309       4.470  -5.411  -3.368  1.00 79.77           H
ATOM   4713 2HB  HIS A 309       4.243  -3.699  -3.072  1.00 79.77           H
ATOM   4714  CG  HIS A 309       3.686  -4.332  -5.027  1.00 79.77           C
ATOM   4715  ND1 HIS A 309       3.771  -5.216  -6.089  1.00 79.77           N
ATOM   4716  HD1 HIS A 309       4.410  -5.981  -6.164  1.00 79.77           H
ATOM   4717  CD2 HIS A 309       2.687  -3.455  -5.336  1.00 79.77           C
ATOM   4718  HD2 HIS A 309       2.355  -2.624  -4.713  1.00 79.77           H
ATOM   4719  CE1 HIS A 309       2.861  -4.875  -6.990  1.00 79.77           C
ATOM   4720  HE1 HIS A 309       2.679  -5.380  -7.940  1.00 79.77           H
ATOM   4721  NE2 HIS A 309       2.191  -3.784  -6.521  1.00 79.77           N
ATOM   4722  HN  HIS A 309       6.330  -4.416  -2.061  1.00 79.77           H
ATOM   4723  N   SER A 310       6.457  -1.805  -3.928  1.00 84.50           N
ATOM   4724  CA  SER A 310       6.561  -0.439  -4.411  1.00 84.50           C
ATOM   4725  C   SER A 310       7.877  -0.250  -5.168  1.00 84.50           C
ATOM   4726  O   SER A 310       7.985   0.628  -6.023  1.00 84.50           O
ATOM   4727  HA  SER A 310       5.711  -0.304  -5.080  1.00 84.50           H
ATOM   4728  CB  SER A 310       6.465   0.562  -3.257  1.00 84.50           C
ATOM   4729 1HB  SER A 310       7.244   0.348  -2.526  1.00 84.50           H
ATOM   4730 2HB  SER A 310       6.648   1.568  -3.634  1.00 84.50           H
ATOM   4731  OG  SER A 310       5.191   0.520  -2.619  1.00 84.50           O
ATOM   4732  HG  SER A 310       4.506   0.967  -3.193  1.00 84.50           H
ATOM   4733  HN  SER A 310       6.503  -1.907  -2.934  1.00 84.50           H
ATOM   4734  N   CYS A 311       8.845  -1.088  -4.827  1.00 86.84           N
ATOM   4735  CA  CYS A 311      10.151  -1.019  -5.459  1.00 86.84           C
ATOM   4736  C   CYS A 311      10.168  -1.996  -6.637  1.00 86.84           C
ATOM   4737  O   CYS A 311      11.018  -1.895  -7.519  1.00 86.84           O
ATOM   4738  HA  CYS A 311      10.278   0.006  -5.805  1.00 86.84           H
ATOM   4739  CB  CYS A 311      11.277  -1.307  -4.463  1.00 86.84           C
ATOM   4740 1HB  CYS A 311      12.231  -0.982  -4.877  1.00 86.84           H
ATOM   4741 2HB  CYS A 311      11.117  -0.740  -3.547  1.00 86.84           H
ATOM   4742  SG  CYS A 311      11.337  -3.097  -4.087  1.00 86.84           S
ATOM   4743  HG  CYS A 311      12.388  -3.033  -3.274  1.00 86.84           H
ATOM   4744  HN  CYS A 311       8.747  -1.803  -4.135  1.00 86.84           H
ATOM   4745  N   LEU A 312       9.217  -2.919  -6.612  1.00 84.33           N
ATOM   4746  CA  LEU A 312       9.205  -4.006  -7.576  1.00 84.33           C
ATOM   4747  C   LEU A 312       8.577  -3.517  -8.882  1.00 84.33           C
ATOM   4748  O   LEU A 312       8.988  -3.930  -9.965  1.00 84.33           O
ATOM   4749  HA  LEU A 312      10.241  -4.281  -7.772  1.00 84.33           H
ATOM   4750  CB  LEU A 312       8.515  -5.238  -6.985  1.00 84.33           C
ATOM   4751 1HB  LEU A 312       7.614  -4.911  -6.466  1.00 84.33           H
ATOM   4752 2HB  LEU A 312       8.194  -5.878  -7.807  1.00 84.33           H
ATOM   4753  CG  LEU A 312       9.352  -6.076  -6.018  1.00 84.33           C
ATOM   4754  HG  LEU A 312       9.695  -5.428  -5.212  1.00 84.33           H
ATOM   4755  CD1 LEU A 312       8.509  -7.183  -5.380  1.00 84.33           C
ATOM   4756 1HD1 LEU A 312       7.681  -6.737  -4.830  1.00 84.33           H
ATOM   4757 2HD1 LEU A 312       8.117  -7.836  -6.160  1.00 84.33           H
ATOM   4758 3HD1 LEU A 312       9.129  -7.764  -4.697  1.00 84.33           H
ATOM   4759  CD2 LEU A 312      10.598  -6.632  -6.711  1.00 84.33           C
ATOM   4760 1HD2 LEU A 312      10.297  -7.261  -7.549  1.00 84.33           H
ATOM   4761 2HD2 LEU A 312      11.209  -5.807  -7.077  1.00 84.33           H
ATOM   4762 3HD2 LEU A 312      11.175  -7.224  -6.001  1.00 84.33           H
ATOM   4763  HN  LEU A 312       8.467  -2.932  -5.951  1.00 84.33           H
ATOM   4764  N   ASN A 313       7.592  -2.643  -8.737  1.00 78.28           N
ATOM   4765  CA  ASN A 313       6.791  -2.222  -9.874  1.00 78.28           C
ATOM   4766  C   ASN A 313       7.716  -1.736 -10.992  1.00 78.28           C
ATOM   4767  O   ASN A 313       7.651  -2.232 -12.116  1.00 78.28           O
ATOM   4768  HA  ASN A 313       6.217  -3.103 -10.162  1.00 78.28           H
ATOM   4769  CB  ASN A 313       5.860  -1.069  -9.496  1.00 78.28           C
ATOM   4770 1HB  ASN A 313       6.386  -0.370  -8.845  1.00 78.28           H
ATOM   4771 2HB  ASN A 313       5.576  -0.517 -10.392  1.00 78.28           H
ATOM   4772  CG  ASN A 313       4.605  -1.586  -8.790  1.00 78.28           C
ATOM   4773  OD1 ASN A 313       4.170  -2.709  -8.985  1.00 78.28           O
ATOM   4774  ND2 ASN A 313       4.050  -0.707  -7.960  1.00 78.28           N
ATOM   4775 1HD2 ASN A 313       4.458   0.199  -7.846  1.00 78.28           H
ATOM   4776 2HD2 ASN A 313       3.225  -0.951  -7.451  1.00 78.28           H
ATOM   4777  HN  ASN A 313       7.339  -2.225  -7.864  1.00 78.28           H
ATOM   4778  N   PRO A 314       8.590  -0.762 -10.706  1.00 78.08           N
ATOM   4779  CA  PRO A 314       9.462  -0.202 -11.742  1.00 78.08           C
ATOM   4780  C   PRO A 314      10.244  -1.277 -12.480  1.00 78.08           C
ATOM   4781  O   PRO A 314      10.371  -1.227 -13.702  1.00 78.08           O
ATOM   4782  HA  PRO A 314       8.864   0.292 -12.508  1.00 78.08           H
ATOM   4783  CB  PRO A 314      10.385   0.741 -10.968  1.00 78.08           C
ATOM   4784 1HB  PRO A 314      11.300   0.239 -10.655  1.00 78.08           H
ATOM   4785 2HB  PRO A 314      10.683   1.597 -11.574  1.00 78.08           H
ATOM   4786  CG  PRO A 314       9.537   1.164  -9.775  1.00 78.08           C
ATOM   4787 1HG  PRO A 314      10.150   1.544  -8.957  1.00 78.08           H
ATOM   4788 2HG  PRO A 314       8.843   1.963 -10.034  1.00 78.08           H
ATOM   4789  CD  PRO A 314       8.816  -0.120  -9.398  1.00 78.08           C
ATOM   4790 1HD  PRO A 314       9.421  -0.747  -8.744  1.00 78.08           H
ATOM   4791 2HD  PRO A 314       7.883   0.079  -8.871  1.00 78.08           H
ATOM   4792  N   VAL A 315      10.751  -2.228 -11.710  1.00 79.59           N
ATOM   4793  CA  VAL A 315      11.602  -3.267 -12.267  1.00 79.59           C
ATOM   4794  C   VAL A 315      10.791  -4.110 -13.253  1.00 79.59           C
ATOM   4795  O   VAL A 315      11.291  -4.483 -14.313  1.00 79.59           O
ATOM   4796  HA  VAL A 315      12.410  -2.775 -12.808  1.00 79.59           H
ATOM   4797  CB  VAL A 315      12.221  -4.095 -11.140  1.00 79.59           C
ATOM   4798  HB  VAL A 315      11.410  -4.562 -10.581  1.00 79.59           H
ATOM   4799  CG1 VAL A 315      13.107  -5.210 -11.701  1.00 79.59           C
ATOM   4800 1HG1 VAL A 315      12.507  -5.868 -12.330  1.00 79.59           H
ATOM   4801 2HG1 VAL A 315      13.909  -4.772 -12.295  1.00 79.59           H
ATOM   4802 3HG1 VAL A 315      13.534  -5.783 -10.879  1.00 79.59           H
ATOM   4803  CG2 VAL A 315      13.006  -3.206 -10.173  1.00 79.59           C
ATOM   4804 1HG2 VAL A 315      13.805  -2.699 -10.713  1.00 79.59           H
ATOM   4805 2HG2 VAL A 315      12.337  -2.466  -9.735  1.00 79.59           H
ATOM   4806 3HG2 VAL A 315      13.436  -3.821  -9.382  1.00 79.59           H
ATOM   4807  HN  VAL A 315      10.590  -2.297 -10.726  1.00 79.59           H
ATOM   4808  N   LEU A 316       9.554  -4.387 -12.868  1.00 77.88           N
ATOM   4809  CA  LEU A 316       8.681  -5.208 -13.689  1.00 77.88           C
ATOM   4810  C   LEU A 316       8.531  -4.565 -15.069  1.00 77.88           C
ATOM   4811  O   LEU A 316       8.574  -5.254 -16.087  1.00 77.88           O
ATOM   4812  HA  LEU A 316       9.164  -6.178 -13.811  1.00 77.88           H
ATOM   4813  CB  LEU A 316       7.349  -5.452 -12.976  1.00 77.88           C
ATOM   4814 1HB  LEU A 316       6.924  -4.487 -12.703  1.00 77.88           H
ATOM   4815 2HB  LEU A 316       6.661  -5.915 -13.684  1.00 77.88           H
ATOM   4816  CG  LEU A 316       7.410  -6.325 -11.721  1.00 77.88           C
ATOM   4817  HG  LEU A 316       8.120  -5.876 -11.027  1.00 77.88           H
ATOM   4818  CD1 LEU A 316       6.053  -6.367 -11.016  1.00 77.88           C
ATOM   4819 1HD1 LEU A 316       5.763  -5.357 -10.726  1.00 77.88           H
ATOM   4820 2HD1 LEU A 316       5.304  -6.779 -11.693  1.00 77.88           H
ATOM   4821 3HD1 LEU A 316       6.124  -6.994 -10.128  1.00 77.88           H
ATOM   4822  CD2 LEU A 316       7.927  -7.727 -12.053  1.00 77.88           C
ATOM   4823 1HD2 LEU A 316       7.260  -8.198 -12.775  1.00 77.88           H
ATOM   4824 2HD2 LEU A 316       8.928  -7.654 -12.477  1.00 77.88           H
ATOM   4825 3HD2 LEU A 316       7.960  -8.326 -11.143  1.00 77.88           H
ATOM   4826  HN  LEU A 316       9.148  -4.061 -12.014  1.00 77.88           H
ATOM   4827  N   TYR A 317       8.359  -3.251 -15.058  1.00 65.97           N
ATOM   4828  CA  TYR A 317       8.137  -2.515 -16.292  1.00 65.97           C
ATOM   4829  C   TYR A 317       9.362  -2.597 -17.205  1.00 65.97           C
ATOM   4830  O   TYR A 317       9.226  -2.658 -18.426  1.00 65.97           O
ATOM   4831  HA  TYR A 317       7.283  -2.961 -16.801  1.00 65.97           H
ATOM   4832  CB  TYR A 317       7.919  -1.058 -15.880  1.00 65.97           C
ATOM   4833 1HB  TYR A 317       8.823  -0.689 -15.395  1.00 65.97           H
ATOM   4834 2HB  TYR A 317       7.770  -0.456 -16.777  1.00 65.97           H
ATOM   4835  CG  TYR A 317       6.731  -0.849 -14.939  1.00 65.97           C
ATOM   4836  CD1 TYR A 317       5.668  -1.727 -14.964  1.00 65.97           C
ATOM   4837  HD1 TYR A 317       5.674  -2.571 -15.654  1.00 65.97           H
ATOM   4838  CD2 TYR A 317       6.724   0.219 -14.065  1.00 65.97           C
ATOM   4839  HD2 TYR A 317       7.564   0.914 -14.045  1.00 65.97           H
ATOM   4840  CE1 TYR A 317       4.550  -1.530 -14.078  1.00 65.97           C
ATOM   4841  HE1 TYR A 317       3.703  -2.217 -14.087  1.00 65.97           H
ATOM   4842  CE2 TYR A 317       5.606   0.417 -13.179  1.00 65.97           C
ATOM   4843  HE2 TYR A 317       5.587   1.256 -12.484  1.00 65.97           H
ATOM   4844  CZ  TYR A 317       4.574  -0.468 -13.229  1.00 65.97           C
ATOM   4845  OH  TYR A 317       3.518  -0.282 -12.392  1.00 65.97           O
ATOM   4846  HH  TYR A 317       2.903  -1.069 -12.438  1.00 65.97           H
ATOM   4847  HN  TYR A 317       8.368  -2.692 -14.229  1.00 65.97           H
ATOM   4848  N   VAL A 318      10.529  -2.595 -16.579  1.00 68.78           N
ATOM   4849  CA  VAL A 318      11.777  -2.630 -17.322  1.00 68.78           C
ATOM   4850  C   VAL A 318      11.883  -3.959 -18.073  1.00 68.78           C
ATOM   4851  O   VAL A 318      12.163  -3.979 -19.270  1.00 68.78           O
ATOM   4852  HA  VAL A 318      11.750  -1.818 -18.049  1.00 68.78           H
ATOM   4853  CB  VAL A 318      12.956  -2.382 -16.378  1.00 68.78           C
ATOM   4854  HB  VAL A 318      12.885  -3.097 -15.559  1.00 68.78           H
ATOM   4855  CG1 VAL A 318      14.289  -2.614 -17.092  1.00 68.78           C
ATOM   4856 1HG1 VAL A 318      14.336  -3.644 -17.447  1.00 68.78           H
ATOM   4857 2HG1 VAL A 318      14.371  -1.934 -17.940  1.00 68.78           H
ATOM   4858 3HG1 VAL A 318      15.109  -2.431 -16.398  1.00 68.78           H
ATOM   4859  CG2 VAL A 318      12.892  -0.975 -15.780  1.00 68.78           C
ATOM   4860 1HG2 VAL A 318      12.926  -0.237 -16.582  1.00 68.78           H
ATOM   4861 2HG2 VAL A 318      11.964  -0.860 -15.219  1.00 68.78           H
ATOM   4862 3HG2 VAL A 318      13.741  -0.825 -15.113  1.00 68.78           H
ATOM   4863  HN  VAL A 318      10.630  -2.571 -15.584  1.00 68.78           H
ATOM   4864  N   PHE A 319      11.652  -5.037 -17.338  1.00 68.30           N
ATOM   4865  CA  PHE A 319      11.906  -6.368 -17.861  1.00 68.30           C
ATOM   4866  C   PHE A 319      10.769  -6.822 -18.779  1.00 68.30           C
ATOM   4867  O   PHE A 319      11.006  -7.498 -19.779  1.00 68.30           O
ATOM   4868  HA  PHE A 319      12.834  -6.320 -18.432  1.00 68.30           H
ATOM   4869  CB  PHE A 319      11.985  -7.314 -16.661  1.00 68.30           C
ATOM   4870 1HB  PHE A 319      11.199  -7.051 -15.953  1.00 68.30           H
ATOM   4871 2HB  PHE A 319      11.784  -8.330 -16.998  1.00 68.30           H
ATOM   4872  CG  PHE A 319      13.333  -7.289 -15.938  1.00 68.30           C
ATOM   4873  CD1 PHE A 319      14.438  -7.806 -16.540  1.00 68.30           C
ATOM   4874  HD1 PHE A 319      14.362  -8.237 -17.538  1.00 68.30           H
ATOM   4875  CD2 PHE A 319      13.427  -6.751 -14.692  1.00 68.30           C
ATOM   4876  HD2 PHE A 319      12.542  -6.337 -14.209  1.00 68.30           H
ATOM   4877  CE1 PHE A 319      15.689  -7.783 -15.869  1.00 68.30           C
ATOM   4878  HE1 PHE A 319      16.574  -8.197 -16.352  1.00 68.30           H
ATOM   4879  CE2 PHE A 319      14.678  -6.729 -14.021  1.00 68.30           C
ATOM   4880  HE2 PHE A 319      14.753  -6.297 -13.023  1.00 68.30           H
ATOM   4881  CZ  PHE A 319      15.782  -7.245 -14.623  1.00 68.30           C
ATOM   4882  HZ  PHE A 319      16.743  -7.228 -14.108  1.00 68.30           H
ATOM   4883  HN  PHE A 319      11.299  -5.011 -16.402  1.00 68.30           H
ATOM   4884  N   VAL A 320       9.559  -6.433 -18.406  1.00 72.35           N
ATOM   4885  CA  VAL A 320       8.369  -6.978 -19.038  1.00 72.35           C
ATOM   4886  C   VAL A 320       7.888  -6.016 -20.125  1.00 72.35           C
ATOM   4887  O   VAL A 320       7.271  -6.436 -21.103  1.00 72.35           O
ATOM   4888  HA  VAL A 320       8.648  -7.923 -19.504  1.00 72.35           H
ATOM   4889  CB  VAL A 320       7.302  -7.269 -17.981  1.00 72.35           C
ATOM   4890  HB  VAL A 320       6.915  -6.314 -17.623  1.00 72.35           H
ATOM   4891  CG1 VAL A 320       6.134  -8.053 -18.582  1.00 72.35           C
ATOM   4892 1HG1 VAL A 320       5.681  -7.472 -19.385  1.00 72.35           H
ATOM   4893 2HG1 VAL A 320       6.499  -9.000 -18.980  1.00 72.35           H
ATOM   4894 3HG1 VAL A 320       5.390  -8.246 -17.809  1.00 72.35           H
ATOM   4895  CG2 VAL A 320       7.902  -8.010 -16.785  1.00 72.35           C
ATOM   4896 1HG2 VAL A 320       8.328  -8.956 -17.120  1.00 72.35           H
ATOM   4897 2HG2 VAL A 320       8.684  -7.399 -16.333  1.00 72.35           H
ATOM   4898 3HG2 VAL A 320       7.122  -8.204 -16.049  1.00 72.35           H
ATOM   4899  HN  VAL A 320       9.385  -5.759 -17.688  1.00 72.35           H
ATOM   4900  N   GLY A 321       8.187  -4.742 -19.918  1.00 74.02           N
ATOM   4901  CA  GLY A 321       7.669  -3.700 -20.788  1.00 74.02           C
ATOM   4902  C   GLY A 321       8.642  -3.406 -21.931  1.00 74.02           C
ATOM   4903  O   GLY A 321       9.608  -2.665 -21.754  1.00 74.02           O
ATOM   4904 1HA  GLY A 321       6.706  -4.007 -21.196  1.00 74.02           H
ATOM   4905 2HA  GLY A 321       7.495  -2.792 -20.211  1.00 74.02           H
ATOM   4906  HN  GLY A 321       8.770  -4.418 -19.173  1.00 74.02           H
ATOM   4907  N   GLU A 322       8.354  -4.002 -23.079  1.00 65.05           N
ATOM   4908  CA  GLU A 322       9.090  -3.686 -24.291  1.00 65.05           C
ATOM   4909  C   GLU A 322       8.989  -2.191 -24.599  1.00 65.05           C
ATOM   4910  O   GLU A 322       9.993  -1.546 -24.902  1.00 65.05           O
ATOM   4911  HA  GLU A 322      10.126  -3.951 -24.079  1.00 65.05           H
ATOM   4912  CB  GLU A 322       8.590  -4.523 -25.470  1.00 65.05           C
ATOM   4913 1HB  GLU A 322       7.500  -4.525 -25.483  1.00 65.05           H
ATOM   4914 2HB  GLU A 322       9.031  -4.154 -26.396  1.00 65.05           H
ATOM   4915  CG  GLU A 322       9.032  -5.982 -25.334  1.00 65.05           C
ATOM   4916 1HG  GLU A 322      10.114  -6.028 -25.215  1.00 65.05           H
ATOM   4917 2HG  GLU A 322       8.594  -6.415 -24.435  1.00 65.05           H
ATOM   4918  CD  GLU A 322       8.611  -6.799 -26.557  1.00 65.05           C
ATOM   4919  OE1 GLU A 322       9.090  -7.948 -26.663  1.00 65.05           O
ATOM   4920  OE2 GLU A 322       7.821  -6.255 -27.358  1.00 65.05           O
ATOM   4921  HN  GLU A 322       7.635  -4.688 -23.188  1.00 65.05           H
ATOM   4922  N   ARG A 323       7.769  -1.682 -24.510  1.00 62.62           N
ATOM   4923  CA  ARG A 323       7.516  -0.286 -24.825  1.00 62.62           C
ATOM   4924  C   ARG A 323       8.319   0.623 -23.892  1.00 62.62           C
ATOM   4925  O   ARG A 323       8.927   1.594 -24.338  1.00 62.62           O
ATOM   4926  HA  ARG A 323       7.839  -0.170 -25.860  1.00 62.62           H
ATOM   4927  CB  ARG A 323       6.028   0.047 -24.694  1.00 62.62           C
ATOM   4928 1HB  ARG A 323       5.446  -0.612 -25.339  1.00 62.62           H
ATOM   4929 2HB  ARG A 323       5.699  -0.137 -23.671  1.00 62.62           H
ATOM   4930  CG  ARG A 323       5.758   1.506 -25.068  1.00 62.62           C
ATOM   4931 1HG  ARG A 323       6.304   2.165 -24.394  1.00 62.62           H
ATOM   4932 2HG  ARG A 323       6.128   1.701 -26.075  1.00 62.62           H
ATOM   4933  CD  ARG A 323       4.262   1.821 -24.998  1.00 62.62           C
ATOM   4934 1HD  ARG A 323       3.725   1.245 -25.751  1.00 62.62           H
ATOM   4935 2HD  ARG A 323       3.865   1.526 -24.027  1.00 62.62           H
ATOM   4936  NE  ARG A 323       4.040   3.268 -25.216  1.00 62.62           N
ATOM   4937  HE  ARG A 323       4.739   3.780 -25.714  1.00 62.62           H
ATOM   4938  CZ  ARG A 323       2.960   3.935 -24.787  1.00 62.62           C
ATOM   4939  NH1 ARG A 323       1.991   3.299 -24.114  1.00 62.62           N
ATOM   4940 1HH1 ARG A 323       2.071   2.320 -23.928  1.00 62.62           H
ATOM   4941 2HH1 ARG A 323       1.188   3.804 -23.798  1.00 62.62           H
ATOM   4942  NH2 ARG A 323       2.863   5.247 -25.041  1.00 62.62           N
ATOM   4943 1HH2 ARG A 323       2.063   5.759 -24.728  1.00 62.62           H
ATOM   4944 2HH2 ARG A 323       3.590   5.714 -25.544  1.00 62.62           H
ATOM   4945  HN  ARG A 323       6.964  -2.205 -24.230  1.00 62.62           H
ATOM   4946  N   PHE A 324       8.295   0.274 -22.614  1.00 73.85           N
ATOM   4947  CA  PHE A 324       8.954   1.086 -21.605  1.00 73.85           C
ATOM   4948  C   PHE A 324      10.472   1.070 -21.795  1.00 73.85           C
ATOM   4949  O   PHE A 324      11.125   2.108 -21.696  1.00 73.85           O
ATOM   4950  HA  PHE A 324       8.586   2.105 -21.719  1.00 73.85           H
ATOM   4951  CB  PHE A 324       8.616   0.471 -20.245  1.00 73.85           C
ATOM   4952 1HB  PHE A 324       7.534   0.358 -20.168  1.00 73.85           H
ATOM   4953 2HB  PHE A 324       9.045  -0.530 -20.194  1.00 73.85           H
ATOM   4954  CG  PHE A 324       9.116   1.287 -19.052  1.00 73.85           C
ATOM   4955  CD1 PHE A 324      10.295   0.966 -18.455  1.00 73.85           C
ATOM   4956  HD1 PHE A 324      10.884   0.128 -18.828  1.00 73.85           H
ATOM   4957  CD2 PHE A 324       8.381   2.332 -18.587  1.00 73.85           C
ATOM   4958  HD2 PHE A 324       7.436   2.589 -19.065  1.00 73.85           H
ATOM   4959  CE1 PHE A 324      10.760   1.723 -17.347  1.00 73.85           C
ATOM   4960  HE1 PHE A 324      11.705   1.466 -16.869  1.00 73.85           H
ATOM   4961  CE2 PHE A 324       8.846   3.090 -17.479  1.00 73.85           C
ATOM   4962  HE2 PHE A 324       8.257   3.928 -17.106  1.00 73.85           H
ATOM   4963  CZ  PHE A 324      10.025   2.769 -16.882  1.00 73.85           C
ATOM   4964  HZ  PHE A 324      10.381   3.350 -16.032  1.00 73.85           H
ATOM   4965  HN  PHE A 324       7.837  -0.544 -22.266  1.00 73.85           H
ATOM   4966  N   ARG A 325      10.991  -0.119 -22.064  1.00 72.23           N
ATOM   4967  CA  ARG A 325      12.414  -0.277 -22.310  1.00 72.23           C
ATOM   4968  C   ARG A 325      12.860   0.638 -23.453  1.00 72.23           C
ATOM   4969  O   ARG A 325      13.899   1.290 -23.362  1.00 72.23           O
ATOM   4970  HA  ARG A 325      12.892   0.006 -21.372  1.00 72.23           H
ATOM   4971  CB  ARG A 325      12.755  -1.726 -22.663  1.00 72.23           C
ATOM   4972 1HB  ARG A 325      11.995  -2.129 -23.333  1.00 72.23           H
ATOM   4973 2HB  ARG A 325      13.703  -1.760 -23.199  1.00 72.23           H
ATOM   4974  CG  ARG A 325      12.843  -2.591 -21.404  1.00 72.23           C
ATOM   4975 1HG  ARG A 325      13.477  -2.100 -20.665  1.00 72.23           H
ATOM   4976 2HG  ARG A 325      11.854  -2.693 -20.958  1.00 72.23           H
ATOM   4977  CD  ARG A 325      13.408  -3.975 -21.728  1.00 72.23           C
ATOM   4978 1HD  ARG A 325      14.300  -3.877 -22.347  1.00 72.23           H
ATOM   4979 2HD  ARG A 325      13.711  -4.478 -20.809  1.00 72.23           H
ATOM   4980  NE  ARG A 325      12.390  -4.784 -22.434  1.00 72.23           N
ATOM   4981  HE  ARG A 325      11.464  -4.414 -22.505  1.00 72.23           H
ATOM   4982  CZ  ARG A 325      12.632  -5.982 -22.984  1.00 72.23           C
ATOM   4983  NH1 ARG A 325      13.854  -6.527 -22.918  1.00 72.23           N
ATOM   4984 1HH1 ARG A 325      14.595  -6.039 -22.457  1.00 72.23           H
ATOM   4985 2HH1 ARG A 325      14.026  -7.421 -23.331  1.00 72.23           H
ATOM   4986  NH2 ARG A 325      11.632  -6.628 -23.600  1.00 72.23           N
ATOM   4987 1HH2 ARG A 325      11.796  -7.522 -24.016  1.00 72.23           H
ATOM   4988 2HH2 ARG A 325      10.722  -6.215 -23.645  1.00 72.23           H
ATOM   4989  HN  ARG A 325      10.457  -0.963 -22.116  1.00 72.23           H
ATOM   4990  N   ARG A 326      12.052   0.656 -24.503  1.00 67.17           N
ATOM   4991  CA  ARG A 326      12.379   1.435 -25.685  1.00 67.17           C
ATOM   4992  C   ARG A 326      12.380   2.928 -25.354  1.00 67.17           C
ATOM   4993  O   ARG A 326      13.268   3.663 -25.783  1.00 67.17           O
ATOM   4994  HA  ARG A 326      13.374   1.097 -25.975  1.00 67.17           H
ATOM   4995  CB  ARG A 326      11.380   1.170 -26.813  1.00 67.17           C
ATOM   4996 1HB  ARG A 326      11.219   0.097 -26.917  1.00 67.17           H
ATOM   4997 2HB  ARG A 326      10.417   1.614 -26.562  1.00 67.17           H
ATOM   4998  CG  ARG A 326      11.883   1.746 -28.138  1.00 67.17           C
ATOM   4999 1HG  ARG A 326      11.979   2.828 -28.055  1.00 67.17           H
ATOM   5000 2HG  ARG A 326      12.877   1.353 -28.355  1.00 67.17           H
ATOM   5001  CD  ARG A 326      10.930   1.399 -29.284  1.00 67.17           C
ATOM   5002 1HD  ARG A 326      10.791   0.319 -29.338  1.00 67.17           H
ATOM   5003 2HD  ARG A 326       9.950   1.838 -29.098  1.00 67.17           H
ATOM   5004  NE  ARG A 326      11.474   1.903 -30.565  1.00 67.17           N
ATOM   5005  HE  ARG A 326      12.333   2.415 -30.540  1.00 67.17           H
ATOM   5006  CZ  ARG A 326      10.888   1.716 -31.755  1.00 67.17           C
ATOM   5007  NH1 ARG A 326       9.736   1.038 -31.847  1.00 67.17           N
ATOM   5008 1HH1 ARG A 326       9.307   0.666 -31.024  1.00 67.17           H
ATOM   5009 2HH1 ARG A 326       9.305   0.903 -32.739  1.00 67.17           H
ATOM   5010  NH2 ARG A 326      11.471   2.218 -32.852  1.00 67.17           N
ATOM   5011 1HH2 ARG A 326      11.047   2.088 -33.748  1.00 67.17           H
ATOM   5012 2HH2 ARG A 326      12.330   2.723 -32.775  1.00 67.17           H
ATOM   5013  HN  ARG A 326      11.190   0.153 -24.554  1.00 67.17           H
ATOM   5014  N   ASP A 327      11.374   3.333 -24.593  1.00 77.15           N
ATOM   5015  CA  ASP A 327      11.204   4.738 -24.263  1.00 77.15           C
ATOM   5016  C   ASP A 327      12.275   5.154 -23.253  1.00 77.15           C
ATOM   5017  O   ASP A 327      12.735   6.294 -23.264  1.00 77.15           O
ATOM   5018  HA  ASP A 327      11.296   5.268 -25.211  1.00 77.15           H
ATOM   5019  CB  ASP A 327       9.834   4.994 -23.631  1.00 77.15           C
ATOM   5020 1HB  ASP A 327       9.662   4.280 -22.825  1.00 77.15           H
ATOM   5021 2HB  ASP A 327       9.814   5.988 -23.186  1.00 77.15           H
ATOM   5022  CG  ASP A 327       8.719   4.872 -24.672  1.00 77.15           C
ATOM   5023  OD1 ASP A 327       9.062   4.873 -25.874  1.00 77.15           O
ATOM   5024  OD2 ASP A 327       7.549   4.781 -24.242  1.00 77.15           O
ATOM   5025  HN  ASP A 327      10.684   2.722 -24.206  1.00 77.15           H
ATOM   5026  N   LEU A 328      12.641   4.205 -22.403  1.00 78.67           N
ATOM   5027  CA  LEU A 328      13.703   4.434 -21.438  1.00 78.67           C
ATOM   5028  C   LEU A 328      14.991   4.794 -22.181  1.00 78.67           C
ATOM   5029  O   LEU A 328      15.621   5.808 -21.884  1.00 78.67           O
ATOM   5030  HA  LEU A 328      13.409   5.285 -20.824  1.00 78.67           H
ATOM   5031  CB  LEU A 328      13.847   3.230 -20.504  1.00 78.67           C
ATOM   5032 1HB  LEU A 328      12.925   3.127 -19.933  1.00 78.67           H
ATOM   5033 2HB  LEU A 328      13.947   2.332 -21.114  1.00 78.67           H
ATOM   5034  CG  LEU A 328      15.020   3.279 -19.523  1.00 78.67           C
ATOM   5035  HG  LEU A 328      15.940   3.395 -20.097  1.00 78.67           H
ATOM   5036  CD1 LEU A 328      14.910   4.492 -18.596  1.00 78.67           C
ATOM   5037 1HD1 LEU A 328      14.913   5.405 -19.191  1.00 78.67           H
ATOM   5038 2HD1 LEU A 328      13.981   4.431 -18.028  1.00 78.67           H
ATOM   5039 3HD1 LEU A 328      15.756   4.502 -17.909  1.00 78.67           H
ATOM   5040  CD2 LEU A 328      15.137   1.969 -18.742  1.00 78.67           C
ATOM   5041 1HD2 LEU A 328      14.219   1.798 -18.181  1.00 78.67           H
ATOM   5042 2HD2 LEU A 328      15.297   1.145 -19.437  1.00 78.67           H
ATOM   5043 3HD2 LEU A 328      15.979   2.031 -18.052  1.00 78.67           H
ATOM   5044  HN  LEU A 328      12.225   3.296 -22.366  1.00 78.67           H
ATOM   5045  N   VAL A 329      15.345   3.943 -23.133  1.00 79.67           N
ATOM   5046  CA  VAL A 329      16.586   4.116 -23.868  1.00 79.67           C
ATOM   5047  C   VAL A 329      16.546   5.448 -24.621  1.00 79.67           C
ATOM   5048  O   VAL A 329      17.567   6.120 -24.755  1.00 79.67           O
ATOM   5049  HA  VAL A 329      17.398   4.149 -23.141  1.00 79.67           H
ATOM   5050  CB  VAL A 329      16.822   2.917 -24.788  1.00 79.67           C
ATOM   5051  HB  VAL A 329      15.956   2.822 -25.444  1.00 79.67           H
ATOM   5052  CG1 VAL A 329      18.055   3.134 -25.667  1.00 79.67           C
ATOM   5053 1HG1 VAL A 329      17.911   4.022 -26.282  1.00 79.67           H
ATOM   5054 2HG1 VAL A 329      18.933   3.267 -25.035  1.00 79.67           H
ATOM   5055 3HG1 VAL A 329      18.199   2.266 -26.311  1.00 79.67           H
ATOM   5056  CG2 VAL A 329      16.944   1.623 -23.981  1.00 79.67           C
ATOM   5057 1HG2 VAL A 329      17.784   1.703 -23.291  1.00 79.67           H
ATOM   5058 2HG2 VAL A 329      16.026   1.457 -23.419  1.00 79.67           H
ATOM   5059 3HG2 VAL A 329      17.111   0.786 -24.659  1.00 79.67           H
ATOM   5060  HN  VAL A 329      14.802   3.148 -23.403  1.00 79.67           H
ATOM   5061  N   LYS A 330      15.356   5.789 -25.092  1.00 73.84           N
ATOM   5062  CA  LYS A 330      15.151   7.064 -25.757  1.00 73.84           C
ATOM   5063  C   LYS A 330      15.528   8.199 -24.802  1.00 73.84           C
[truncated: 117,478 more chars]
