# Supplementary material for: Noncanonical roles of chemokine regions in CCR9 activation revealed by structural modeling and mutational mapping
Source: Nat Commun. 2025 Aug 18;16:7695. doi: 10.1038/s41467-025-62321-9 (PMC12361432; doi:10.1038/s41467-025-62321-9)
Supplement: Supplementary file 7 — Supplementary Data 5 [file 41467_2025_62321_MOESM7_ESM.zip › CCR9_CCL25x1P6_10_rnk0.pdb]

ATOM      1  N   GLU A  20      -4.429  -5.020  58.249  1.00 50.60           N
ATOM      2  CA  GLU A  20      -4.443  -6.068  57.243  1.00 50.60           C
ATOM      3  C   GLU A  20      -4.991  -7.367  57.838  1.00 50.60           C
ATOM      4  O   GLU A  20      -4.234  -8.184  58.359  1.00 50.60           O
ATOM      5  HA  GLU A  20      -5.111  -5.709  56.460  1.00 50.60           H
ATOM      6  CB  GLU A  20      -3.047  -6.281  56.653  1.00 50.60           C
ATOM      7 1HB  GLU A  20      -2.299  -6.201  57.442  1.00 50.60           H
ATOM      8 2HB  GLU A  20      -3.014  -7.233  56.123  1.00 50.60           H
ATOM      9  CG  GLU A  20      -2.717  -5.201  55.621  1.00 50.60           C
ATOM     10 1HG  GLU A  20      -3.613  -4.951  55.052  1.00 50.60           H
ATOM     11 2HG  GLU A  20      -2.399  -4.292  56.130  1.00 50.60           H
ATOM     12  CD  GLU A  20      -1.616  -5.672  54.669  1.00 50.60           C
ATOM     13  OE1 GLU A  20      -1.581  -5.143  53.536  1.00 50.60           O
ATOM     14  OE2 GLU A  20      -0.835  -6.549  55.094  1.00 50.60           O
ATOM     15  HN  GLU A  20      -4.787  -5.287  59.143  1.00 50.60           H
ATOM     16  N   SER A  21      -6.304  -7.517  57.740  1.00 58.56           N
ATOM     17  CA  SER A  21      -6.946  -8.762  58.126  1.00 58.56           C
ATOM     18  C   SER A  21      -6.334  -9.929  57.348  1.00 58.56           C
ATOM     19  O   SER A  21      -6.034  -9.800  56.162  1.00 58.56           O
ATOM     20  HA  SER A  21      -6.750  -8.869  59.193  1.00 58.56           H
ATOM     21  CB  SER A  21      -8.456  -8.700  57.888  1.00 58.56           C
ATOM     22 1HB  SER A  21      -8.917  -9.622  58.245  1.00 58.56           H
ATOM     23 2HB  SER A  21      -8.882  -7.885  58.472  1.00 58.56           H
ATOM     24  OG  SER A  21      -8.773  -8.514  56.512  1.00 58.56           O
ATOM     25  HG  SER A  21      -9.306  -9.290  56.175  1.00 58.56           H
ATOM     26  HN  SER A  21      -6.925  -6.808  57.405  1.00 58.56           H
ATOM     27  N   THR A  22      -6.166 -11.042  58.047  1.00 59.78           N
ATOM     28  CA  THR A  22      -5.605 -12.234  57.434  1.00 59.78           C
ATOM     29  C   THR A  22      -6.347 -12.566  56.138  1.00 59.78           C
ATOM     30  O   THR A  22      -5.751 -13.081  55.193  1.00 59.78           O
ATOM     31  HA  THR A  22      -4.569 -12.027  57.166  1.00 59.78           H
ATOM     32  CB  THR A  22      -5.650 -13.362  58.467  1.00 59.78           C
ATOM     33  HB  THR A  22      -5.661 -14.336  57.978  1.00 59.78           H
ATOM     34  OG1 THR A  22      -6.793 -13.060  59.262  1.00 59.78           O
ATOM     35  HG1 THR A  22      -7.625 -13.349  58.788  1.00 59.78           H
ATOM     36  CG2 THR A  22      -4.483 -13.300  59.453  1.00 59.78           C
ATOM     37 1HG2 THR A  22      -4.511 -12.352  59.991  1.00 59.78           H
ATOM     38 2HG2 THR A  22      -3.542 -13.380  58.909  1.00 59.78           H
ATOM     39 3HG2 THR A  22      -4.563 -14.123  60.164  1.00 59.78           H
ATOM     40  HN  THR A  22      -6.406 -11.137  59.013  1.00 59.78           H
ATOM     41  N   SER A  23      -7.635 -12.258  56.135  1.00 62.63           N
ATOM     42  CA  SER A  23      -8.457 -12.489  54.959  1.00 62.63           C
ATOM     43  C   SER A  23      -7.941 -11.653  53.787  1.00 62.63           C
ATOM     44  O   SER A  23      -7.851 -12.143  52.662  1.00 62.63           O
ATOM     45  HA  SER A  23      -8.359 -13.553  54.743  1.00 62.63           H
ATOM     46  CB  SER A  23      -9.925 -12.160  55.240  1.00 62.63           C
ATOM     47 1HB  SER A  23     -10.532 -12.455  54.384  1.00 62.63           H
ATOM     48 2HB  SER A  23     -10.271 -12.745  56.092  1.00 62.63           H
ATOM     49  OG  SER A  23     -10.120 -10.774  55.506  1.00 62.63           O
ATOM     50  HG  SER A  23     -11.097 -10.576  55.587  1.00 62.63           H
ATOM     51  HN  SER A  23      -8.116 -11.859  56.915  1.00 62.63           H
ATOM     52  N   SER A  24      -7.615 -10.405  54.090  1.00 68.44           N
ATOM     53  CA  SER A  24      -7.178  -9.474  53.063  1.00 68.44           C
ATOM     54  C   SER A  24      -5.844  -9.936  52.473  1.00 68.44           C
ATOM     55  O   SER A  24      -5.568  -9.703  51.297  1.00 68.44           O
ATOM     56  HA  SER A  24      -7.960  -9.495  52.304  1.00 68.44           H
ATOM     57  CB  SER A  24      -7.049  -8.056  53.623  1.00 68.44           C
ATOM     58 1HB  SER A  24      -7.226  -7.334  52.826  1.00 68.44           H
ATOM     59 2HB  SER A  24      -7.819  -7.893  54.377  1.00 68.44           H
ATOM     60  OG  SER A  24      -5.766  -7.824  54.197  1.00 68.44           O
ATOM     61  HG  SER A  24      -5.640  -8.406  55.000  1.00 68.44           H
ATOM     62  HN  SER A  24      -7.646 -10.028  55.016  1.00 68.44           H
ATOM     63  N   MET A  25      -5.052 -10.581  53.316  1.00 64.88           N
ATOM     64  CA  MET A  25      -3.750 -11.069  52.895  1.00 64.88           C
ATOM     65  C   MET A  25      -3.885 -12.352  52.072  1.00 64.88           C
ATOM     66  O   MET A  25      -3.156 -12.550  51.101  1.00 64.88           O
ATOM     67  HA  MET A  25      -3.325 -10.277  52.278  1.00 64.88           H
ATOM     68  CB  MET A  25      -2.883 -11.341  54.126  1.00 64.88           C
ATOM     69 1HB  MET A  25      -3.081 -10.587  54.888  1.00 64.88           H
ATOM     70 2HB  MET A  25      -3.150 -12.306  54.557  1.00 64.88           H
ATOM     71  CG  MET A  25      -1.397 -11.330  53.764  1.00 64.88           C
ATOM     72 1HG  MET A  25      -1.161 -12.190  53.136  1.00 64.88           H
ATOM     73 2HG  MET A  25      -1.162 -10.438  53.184  1.00 64.88           H
ATOM     74  SD  MET A  25      -0.407 -11.370  55.249  1.00 64.88           S
ATOM     75  CE  MET A  25       1.214 -11.114  54.547  1.00 64.88           C
ATOM     76 1HE  MET A  25       1.437 -11.917  53.844  1.00 64.88           H
ATOM     77 2HE  MET A  25       1.237 -10.157  54.025  1.00 64.88           H
ATOM     78 3HE  MET A  25       1.959 -11.111  55.343  1.00 64.88           H
ATOM     79  HN  MET A  25      -5.286 -10.771  54.269  1.00 64.88           H
ATOM     80  N   GLU A  26      -4.823 -13.189  52.490  1.00 59.13           N
ATOM     81  CA  GLU A  26      -5.132 -14.398  51.746  1.00 59.13           C
ATOM     82  C   GLU A  26      -5.678 -14.044  50.361  1.00 59.13           C
ATOM     83  O   GLU A  26      -5.313 -14.670  49.367  1.00 59.13           O
ATOM     84  HA  GLU A  26      -4.185 -14.927  51.646  1.00 59.13           H
ATOM     85  CB  GLU A  26      -6.119 -15.278  52.516  1.00 59.13           C
ATOM     86 1HB  GLU A  26      -6.845 -14.650  53.032  1.00 59.13           H
ATOM     87 2HB  GLU A  26      -6.578 -15.997  51.836  1.00 59.13           H
ATOM     88  CG  GLU A  26      -5.401 -16.097  53.590  1.00 59.13           C
ATOM     89 1HG  GLU A  26      -4.598 -16.676  53.134  1.00 59.13           H
ATOM     90 2HG  GLU A  26      -4.940 -15.427  54.315  1.00 59.13           H
ATOM     91  CD  GLU A  26      -6.374 -17.038  54.303  1.00 59.13           C
ATOM     92  OE1 GLU A  26      -5.886 -18.052  54.848  1.00 59.13           O
ATOM     93  OE2 GLU A  26      -7.583 -16.723  54.287  1.00 59.13           O
ATOM     94  HN  GLU A  26      -5.365 -13.052  53.319  1.00 59.13           H
ATOM     95  N   ASP A  27      -6.543 -13.041  50.340  1.00 66.40           N
ATOM     96  CA  ASP A  27      -7.178 -12.625  49.100  1.00 66.40           C
ATOM     97  C   ASP A  27      -6.101 -12.201  48.099  1.00 66.40           C
ATOM     98  O   ASP A  27      -6.208 -12.490  46.908  1.00 66.40           O
ATOM     99  HA  ASP A  27      -7.742 -13.494  48.762  1.00 66.40           H
ATOM    100  CB  ASP A  27      -8.107 -11.432  49.330  1.00 66.40           C
ATOM    101 1HB  ASP A  27      -7.609 -10.695  49.961  1.00 66.40           H
ATOM    102 2HB  ASP A  27      -8.320 -10.944  48.379  1.00 66.40           H
ATOM    103  CG  ASP A  27      -9.416 -11.874  49.987  1.00 66.40           C
ATOM    104  OD1 ASP A  27      -9.734 -13.076  49.864  1.00 66.40           O
ATOM    105  OD2 ASP A  27     -10.068 -11.000  50.598  1.00 66.40           O
ATOM    106  HN  ASP A  27      -6.812 -12.517  51.148  1.00 66.40           H
ATOM    107  N   TYR A  28      -5.089 -11.523  48.619  1.00 66.17           N
ATOM    108  CA  TYR A  28      -4.006 -11.035  47.782  1.00 66.17           C
ATOM    109  C   TYR A  28      -3.108 -12.186  47.321  1.00 66.17           C
ATOM    110  O   TYR A  28      -2.621 -12.184  46.192  1.00 66.17           O
ATOM    111  HA  TYR A  28      -4.447 -10.556  46.907  1.00 66.17           H
ATOM    112  CB  TYR A  28      -3.189 -10.086  48.660  1.00 66.17           C
ATOM    113 1HB  TYR A  28      -3.843  -9.300  49.035  1.00 66.17           H
ATOM    114 2HB  TYR A  28      -2.821 -10.635  49.527  1.00 66.17           H
ATOM    115  CG  TYR A  28      -2.001  -9.442  47.942  1.00 66.17           C
ATOM    116  CD1 TYR A  28      -0.748 -10.013  48.032  1.00 66.17           C
ATOM    117  HD1 TYR A  28      -0.604 -10.923  48.615  1.00 66.17           H
ATOM    118  CD2 TYR A  28      -2.183  -8.290  47.204  1.00 66.17           C
ATOM    119  HD2 TYR A  28      -3.173  -7.839  47.133  1.00 66.17           H
ATOM    120  CE1 TYR A  28       0.370  -9.406  47.356  1.00 66.17           C
ATOM    121  HE1 TYR A  28       1.365  -9.847  47.419  1.00 66.17           H
ATOM    122  CE2 TYR A  28      -1.065  -7.684  46.528  1.00 66.17           C
ATOM    123  HE2 TYR A  28      -1.195  -6.774  45.942  1.00 66.17           H
ATOM    124  CZ  TYR A  28       0.156  -8.272  46.638  1.00 66.17           C
ATOM    125  OH  TYR A  28       1.211  -7.699  45.999  1.00 66.17           O
ATOM    126  HH  TYR A  28       1.008  -6.742  45.792  1.00 66.17           H
ATOM    127  HN  TYR A  28      -5.002 -11.306  49.591  1.00 66.17           H
ATOM    128  N   VAL A  29      -2.917 -13.141  48.220  1.00 66.31           N
ATOM    129  CA  VAL A  29      -2.026 -14.256  47.948  1.00 66.31           C
ATOM    130  C   VAL A  29      -2.703 -15.216  46.967  1.00 66.31           C
ATOM    131  O   VAL A  29      -2.046 -15.781  46.094  1.00 66.31           O
ATOM    132  HA  VAL A  29      -1.128 -13.853  47.482  1.00 66.31           H
ATOM    133  CB  VAL A  29      -1.618 -14.931  49.259  1.00 66.31           C
ATOM    134  HB  VAL A  29      -2.526 -15.148  49.822  1.00 66.31           H
ATOM    135  CG1 VAL A  29      -0.902 -16.257  48.994  1.00 66.31           C
ATOM    136 1HG1 VAL A  29      -1.568 -16.926  48.449  1.00 66.31           H
ATOM    137 2HG1 VAL A  29      -0.006 -16.073  48.401  1.00 66.31           H
ATOM    138 3HG1 VAL A  29      -0.623 -16.715  49.942  1.00 66.31           H
ATOM    139  CG2 VAL A  29      -0.750 -14.000  50.108  1.00 66.31           C
ATOM    140 1HG2 VAL A  29       0.151 -13.738  49.555  1.00 66.31           H
ATOM    141 2HG2 VAL A  29      -1.310 -13.093  50.341  1.00 66.31           H
ATOM    142 3HG2 VAL A  29      -0.474 -14.504  51.034  1.00 66.31           H
ATOM    143  HN  VAL A  29      -3.357 -13.160  49.118  1.00 66.31           H
ATOM    144  N   ASN A  30      -4.007 -15.371  47.144  1.00 61.19           N
ATOM    145  CA  ASN A  30      -4.759 -16.336  46.361  1.00 61.19           C
ATOM    146  C   ASN A  30      -5.171 -15.698  45.032  1.00 61.19           C
ATOM    147  O   ASN A  30      -5.686 -16.378  44.147  1.00 61.19           O
ATOM    148  HA  ASN A  30      -4.085 -17.182  46.225  1.00 61.19           H
ATOM    149  CB  ASN A  30      -6.031 -16.768  47.092  1.00 61.19           C
ATOM    150 1HB  ASN A  30      -6.586 -15.887  47.415  1.00 61.19           H
ATOM    151 2HB  ASN A  30      -6.678 -17.319  46.410  1.00 61.19           H
ATOM    152  CG  ASN A  30      -5.697 -17.640  48.304  1.00 61.19           C
ATOM    153  OD1 ASN A  30      -4.663 -18.283  48.373  1.00 61.19           O
ATOM    154  ND2 ASN A  30      -6.629 -17.625  49.254  1.00 61.19           N
ATOM    155 1HD2 ASN A  30      -7.455 -17.076  49.135  1.00 61.19           H
ATOM    156 2HD2 ASN A  30      -6.502 -18.164  50.087  1.00 61.19           H
ATOM    157  HN  ASN A  30      -4.547 -14.851  47.806  1.00 61.19           H
ATOM    158  N   PHE A  31      -4.927 -14.399  44.935  1.00 68.12           N
ATOM    159  CA  PHE A  31      -5.211 -13.674  43.709  1.00 68.12           C
ATOM    160  C   PHE A  31      -4.365 -14.205  42.550  1.00 68.12           C
ATOM    161  O   PHE A  31      -3.142 -14.289  42.657  1.00 68.12           O
ATOM    162  HA  PHE A  31      -6.267 -13.822  43.482  1.00 68.12           H
ATOM    163  CB  PHE A  31      -4.848 -12.209  43.961  1.00 68.12           C
ATOM    164 1HB  PHE A  31      -5.324 -11.881  44.885  1.00 68.12           H
ATOM    165 2HB  PHE A  31      -3.771 -12.133  44.113  1.00 68.12           H
ATOM    166  CG  PHE A  31      -5.256 -11.263  42.830  1.00 68.12           C
ATOM    167  CD1 PHE A  31      -4.335 -10.861  41.914  1.00 68.12           C
ATOM    168  HD1 PHE A  31      -3.305 -11.212  41.986  1.00 68.12           H
ATOM    169  CD2 PHE A  31      -6.540 -10.825  42.740  1.00 68.12           C
ATOM    170  HD2 PHE A  31      -7.279 -11.148  43.473  1.00 68.12           H
ATOM    171  CE1 PHE A  31      -4.713  -9.983  40.864  1.00 68.12           C
ATOM    172  HE1 PHE A  31      -3.975  -9.660  40.130  1.00 68.12           H
ATOM    173  CE2 PHE A  31      -6.919  -9.947  41.690  1.00 68.12           C
ATOM    174  HE2 PHE A  31      -7.949  -9.596  41.618  1.00 68.12           H
ATOM    175  CZ  PHE A  31      -5.998  -9.545  40.774  1.00 68.12           C
ATOM    176  HZ  PHE A  31      -6.289  -8.871  39.968  1.00 68.12           H
ATOM    177  HN  PHE A  31      -4.545 -13.845  45.675  1.00 68.12           H
ATOM    178  N   ASN A  32      -5.049 -14.549  41.469  1.00 61.83           N
ATOM    179  CA  ASN A  32      -4.376 -15.084  40.297  1.00 61.83           C
ATOM    180  C   ASN A  32      -3.774 -13.932  39.490  1.00 61.83           C
ATOM    181  O   ASN A  32      -4.454 -13.326  38.663  1.00 61.83           O
ATOM    182  HA  ASN A  32      -3.617 -15.762  40.686  1.00 61.83           H
ATOM    183  CB  ASN A  32      -5.358 -15.832  39.392  1.00 61.83           C
ATOM    184 1HB  ASN A  32      -5.962 -16.513  39.991  1.00 61.83           H
ATOM    185 2HB  ASN A  32      -6.043 -15.123  38.927  1.00 61.83           H
ATOM    186  CG  ASN A  32      -4.616 -16.617  38.309  1.00 61.83           C
ATOM    187  OD1 ASN A  32      -3.399 -16.610  38.224  1.00 61.83           O
ATOM    188  ND2 ASN A  32      -5.414 -17.293  37.488  1.00 61.83           N
ATOM    189 1HD2 ASN A  32      -6.406 -17.257  37.612  1.00 61.83           H
ATOM    190 2HD2 ASN A  32      -5.023 -17.838  36.746  1.00 61.83           H
ATOM    191  HN  ASN A  32      -6.042 -14.469  41.386  1.00 61.83           H
ATOM    192  N   PHE A  33      -2.504 -13.664  39.759  1.00 64.46           N
ATOM    193  CA  PHE A  33      -1.774 -12.663  39.000  1.00 64.46           C
ATOM    194  C   PHE A  33      -1.332 -13.217  37.644  1.00 64.46           C
ATOM    195  O   PHE A  33      -0.138 -13.285  37.357  1.00 64.46           O
ATOM    196  HA  PHE A  33      -2.448 -11.820  38.844  1.00 64.46           H
ATOM    197  CB  PHE A  33      -0.533 -12.299  39.818  1.00 64.46           C
ATOM    198 1HB  PHE A  33       0.004 -13.213  40.071  1.00 64.46           H
ATOM    199 2HB  PHE A  33       0.134 -11.698  39.200  1.00 64.46           H
ATOM    200  CG  PHE A  33      -0.840 -11.531  41.106  1.00 64.46           C
ATOM    201  CD1 PHE A  33      -1.040 -10.187  41.065  1.00 64.46           C
ATOM    202  HD1 PHE A  33      -0.981  -9.656  40.115  1.00 64.46           H
ATOM    203  CD2 PHE A  33      -0.914 -12.194  42.291  1.00 64.46           C
ATOM    204  HD2 PHE A  33      -0.754 -13.272  42.324  1.00 64.46           H
ATOM    205  CE1 PHE A  33      -1.324  -9.474  42.260  1.00 64.46           C
ATOM    206  HE1 PHE A  33      -1.484  -8.397  42.227  1.00 64.46           H
ATOM    207  CE2 PHE A  33      -1.199 -11.482  43.486  1.00 64.46           C
ATOM    208  HE2 PHE A  33      -1.258 -12.013  44.436  1.00 64.46           H
ATOM    209  CZ  PHE A  33      -1.398 -10.137  43.445  1.00 64.46           C
ATOM    210  HZ  PHE A  33      -1.617  -9.590  44.362  1.00 64.46           H
ATOM    211  HN  PHE A  33      -1.978 -14.116  40.478  1.00 64.46           H
ATOM    212  N   THR A  34      -2.318 -13.600  36.847  1.00 64.72           N
ATOM    213  CA  THR A  34      -2.083 -13.861  35.437  1.00 64.72           C
ATOM    214  C   THR A  34      -1.483 -12.628  34.759  1.00 64.72           C
ATOM    215  O   THR A  34      -2.025 -11.529  34.870  1.00 64.72           O
ATOM    216  HA  THR A  34      -1.347 -14.661  35.354  1.00 64.72           H
ATOM    217  CB  THR A  34      -3.404 -14.316  34.813  1.00 64.72           C
ATOM    218  HB  THR A  34      -4.071 -13.469  34.654  1.00 64.72           H
ATOM    219  OG1 THR A  34      -3.884 -15.317  35.707  1.00 64.72           O
ATOM    220  HG1 THR A  34      -3.162 -15.983  35.894  1.00 64.72           H
ATOM    221  CG2 THR A  34      -3.202 -15.061  33.493  1.00 64.72           C
ATOM    222 1HG2 THR A  34      -2.590 -15.947  33.665  1.00 64.72           H
ATOM    223 2HG2 THR A  34      -2.701 -14.407  32.779  1.00 64.72           H
ATOM    224 3HG2 THR A  34      -4.170 -15.361  33.093  1.00 64.72           H
ATOM    225  HN  THR A  34      -3.262 -13.732  37.149  1.00 64.72           H
ATOM    226  N   ASP A  35      -0.372 -12.851  34.072  1.00 68.60           N
ATOM    227  CA  ASP A  35       0.326 -11.766  33.404  1.00 68.60           C
ATOM    228  C   ASP A  35      -0.414 -11.408  32.113  1.00 68.60           C
ATOM    229  O   ASP A  35      -0.025 -11.843  31.030  1.00 68.60           O
ATOM    230  HA  ASP A  35       0.332 -10.945  34.121  1.00 68.60           H
ATOM    231  CB  ASP A  35       1.753 -12.173  33.034  1.00 68.60           C
ATOM    232 1HB  ASP A  35       1.753 -13.184  32.627  1.00 68.60           H
ATOM    233 2HB  ASP A  35       2.132 -11.515  32.252  1.00 68.60           H
ATOM    234  CG  ASP A  35       2.675 -12.109  34.254  1.00 68.60           C
ATOM    235  OD1 ASP A  35       2.376 -11.288  35.148  1.00 68.60           O
ATOM    236  OD2 ASP A  35       3.657 -12.882  34.264  1.00 68.60           O
ATOM    237  HN  ASP A  35       0.050 -13.752  33.969  1.00 68.60           H
ATOM    238  N   PHE A  36      -1.466 -10.619  32.270  1.00 82.88           N
ATOM    239  CA  PHE A  36      -2.185 -10.093  31.123  1.00 82.88           C
ATOM    240  C   PHE A  36      -1.448  -8.898  30.515  1.00 82.88           C
ATOM    241  O   PHE A  36      -1.751  -8.479  29.399  1.00 82.88           O
ATOM    242  HA  PHE A  36      -2.247 -10.893  30.385  1.00 82.88           H
ATOM    243  CB  PHE A  36      -3.554  -9.630  31.626  1.00 82.88           C
ATOM    244 1HB  PHE A  36      -3.412  -8.974  32.485  1.00 82.88           H
ATOM    245 2HB  PHE A  36      -4.034  -9.037  30.848  1.00 82.88           H
ATOM    246  CG  PHE A  36      -4.489 -10.774  32.025  1.00 82.88           C
ATOM    247  CD1 PHE A  36      -4.588 -11.878  31.238  1.00 82.88           C
ATOM    248  HD1 PHE A  36      -4.000 -11.949  30.322  1.00 82.88           H
ATOM    249  CD2 PHE A  36      -5.222 -10.685  33.168  1.00 82.88           C
ATOM    250  HD2 PHE A  36      -5.143  -9.800  33.799  1.00 82.88           H
ATOM    251  CE1 PHE A  36      -5.456 -12.939  31.608  1.00 82.88           C
ATOM    252  HE1 PHE A  36      -5.535 -13.824  30.977  1.00 82.88           H
ATOM    253  CE2 PHE A  36      -6.090 -11.747  33.538  1.00 82.88           C
ATOM    254  HE2 PHE A  36      -6.677 -11.676  34.454  1.00 82.88           H
ATOM    255  CZ  PHE A  36      -6.188 -12.851  32.751  1.00 82.88           C
ATOM    256  HZ  PHE A  36      -6.854 -13.665  33.035  1.00 82.88           H
ATOM    257  HN  PHE A  36      -1.828 -10.340  33.160  1.00 82.88           H
ATOM    258  N   TYR A  37      -0.494  -8.382  31.277  1.00 87.02           N
ATOM    259  CA  TYR A  37       0.370  -7.325  30.780  1.00 87.02           C
ATOM    260  C   TYR A  37       1.539  -7.903  29.980  1.00 87.02           C
ATOM    261  O   TYR A  37       2.376  -8.619  30.527  1.00 87.02           O
ATOM    262  HA  TYR A  37      -0.223  -6.683  30.130  1.00 87.02           H
ATOM    263  CB  TYR A  37       0.918  -6.612  32.018  1.00 87.02           C
ATOM    264 1HB  TYR A  37       0.088  -6.359  32.677  1.00 87.02           H
ATOM    265 2HB  TYR A  37       1.562  -7.301  32.566  1.00 87.02           H
ATOM    266  CG  TYR A  37       1.707  -5.339  31.705  1.00 87.02           C
ATOM    267  CD1 TYR A  37       3.086  -5.378  31.648  1.00 87.02           C
ATOM    268  HD1 TYR A  37       3.612  -6.316  31.827  1.00 87.02           H
ATOM    269  CD2 TYR A  37       1.041  -4.152  31.479  1.00 87.02           C
ATOM    270  HD2 TYR A  37      -0.048  -4.121  31.524  1.00 87.02           H
ATOM    271  CE1 TYR A  37       3.828  -4.180  31.353  1.00 87.02           C
ATOM    272  HE1 TYR A  37       4.917  -4.197  31.306  1.00 87.02           H
ATOM    273  CE2 TYR A  37       1.783  -2.954  31.184  1.00 87.02           C
ATOM    274  HE2 TYR A  37       1.269  -2.010  31.004  1.00 87.02           H
ATOM    275  CZ  TYR A  37       3.141  -3.027  31.136  1.00 87.02           C
ATOM    276  OH  TYR A  37       3.842  -1.896  30.857  1.00 87.02           O
ATOM    277  HH  TYR A  37       3.224  -1.183  30.527  1.00 87.02           H
ATOM    278  HN  TYR A  37      -0.309  -8.674  32.215  1.00 87.02           H
ATOM    279  N   CYS A  38       1.558  -7.571  28.697  1.00 90.44           N
ATOM    280  CA  CYS A  38       2.537  -8.145  27.790  1.00 90.44           C
ATOM    281  C   CYS A  38       3.604  -7.087  27.501  1.00 90.44           C
ATOM    282  O   CYS A  38       3.309  -6.047  26.916  1.00 90.44           O
ATOM    283  HA  CYS A  38       2.972  -9.004  28.301  1.00 90.44           H
ATOM    284  CB  CYS A  38       1.884  -8.662  26.506  1.00 90.44           C
ATOM    285 1HB  CYS A  38       1.078  -9.354  26.752  1.00 90.44           H
ATOM    286 2HB  CYS A  38       1.435  -7.833  25.958  1.00 90.44           H
ATOM    287  SG  CYS A  38       3.131  -9.499  25.462  1.00 90.44           S
ATOM    288  HN  CYS A  38       0.922  -6.923  28.278  1.00 90.44           H
ATOM    289  N   GLU A  39       4.822  -7.390  27.926  1.00 82.38           N
ATOM    290  CA  GLU A  39       5.968  -6.577  27.555  1.00 82.38           C
ATOM    291  C   GLU A  39       6.532  -7.038  26.209  1.00 82.38           C
ATOM    292  O   GLU A  39       6.812  -8.220  26.022  1.00 82.38           O
ATOM    293  HA  GLU A  39       5.585  -5.560  27.467  1.00 82.38           H
ATOM    294  CB  GLU A  39       7.043  -6.616  28.643  1.00 82.38           C
ATOM    295 1HB  GLU A  39       7.356  -7.646  28.812  1.00 82.38           H
ATOM    296 2HB  GLU A  39       7.865  -5.955  28.370  1.00 82.38           H
ATOM    297  CG  GLU A  39       6.496  -6.097  29.974  1.00 82.38           C
ATOM    298 1HG  GLU A  39       6.023  -5.126  29.823  1.00 82.38           H
ATOM    299 2HG  GLU A  39       5.725  -6.773  30.343  1.00 82.38           H
ATOM    300  CD  GLU A  39       7.611  -5.971  31.013  1.00 82.38           C
ATOM    301  OE1 GLU A  39       7.339  -5.354  32.066  1.00 82.38           O
ATOM    302  OE2 GLU A  39       8.711  -6.494  30.732  1.00 82.38           O
ATOM    303  HN  GLU A  39       5.031  -8.173  28.512  1.00 82.38           H
ATOM    304  N   LYS A  40       6.681  -6.079  25.307  1.00 89.05           N
ATOM    305  CA  LYS A  40       7.020  -6.393  23.930  1.00 89.05           C
ATOM    306  C   LYS A  40       8.416  -5.849  23.616  1.00 89.05           C
ATOM    307  O   LYS A  40       8.680  -5.418  22.495  1.00 89.05           O
ATOM    308  HA  LYS A  40       7.045  -7.479  23.839  1.00 89.05           H
ATOM    309  CB  LYS A  40       5.934  -5.885  22.980  1.00 89.05           C
ATOM    310 1HB  LYS A  40       5.776  -4.818  23.140  1.00 89.05           H
ATOM    311 2HB  LYS A  40       6.262  -6.007  21.948  1.00 89.05           H
ATOM    312  CG  LYS A  40       4.620  -6.638  23.197  1.00 89.05           C
ATOM    313 1HG  LYS A  40       4.798  -7.712  23.133  1.00 89.05           H
ATOM    314 2HG  LYS A  40       4.242  -6.436  24.199  1.00 89.05           H
ATOM    315  CD  LYS A  40       3.575  -6.226  22.158  1.00 89.05           C
ATOM    316 1HD  LYS A  40       3.376  -5.158  22.241  1.00 89.05           H
ATOM    317 2HD  LYS A  40       3.964  -6.402  21.155  1.00 89.05           H
ATOM    318  CE  LYS A  40       2.274  -7.009  22.350  1.00 89.05           C
ATOM    319 1HE  LYS A  40       2.465  -8.076  22.242  1.00 89.05           H
ATOM    320 2HE  LYS A  40       1.895  -6.853  23.360  1.00 89.05           H
ATOM    321  NZ  LYS A  40       1.259  -6.578  21.362  1.00 89.05           N
ATOM    322 1HZ  LYS A  40       0.513  -7.263  21.324  1.00 89.05           H
ATOM    323 2HZ  LYS A  40       0.880  -5.679  21.637  1.00 89.05           H
ATOM    324 3HZ  LYS A  40       1.691  -6.497  20.448  1.00 89.05           H
ATOM    325  HN  LYS A  40       6.574  -5.104  25.504  1.00 89.05           H
ATOM    326  N   ASN A  41       9.272  -5.887  24.627  1.00 83.01           N
ATOM    327  CA  ASN A  41      10.626  -5.383  24.479  1.00 83.01           C
ATOM    328  C   ASN A  41      11.340  -6.168  23.377  1.00 83.01           C
ATOM    329  O   ASN A  41      12.090  -5.595  22.587  1.00 83.01           O
ATOM    330  HA  ASN A  41      10.514  -4.327  24.233  1.00 83.01           H
ATOM    331  CB  ASN A  41      11.423  -5.555  25.774  1.00 83.01           C
ATOM    332 1HB  ASN A  41      11.331  -6.583  26.127  1.00 83.01           H
ATOM    333 2HB  ASN A  41      12.481  -5.378  25.581  1.00 83.01           H
ATOM    334  CG  ASN A  41      10.927  -4.593  26.855  1.00 83.01           C
ATOM    335  OD1 ASN A  41      10.515  -3.476  26.586  1.00 83.01           O
ATOM    336  ND2 ASN A  41      10.990  -5.086  28.088  1.00 83.01           N
ATOM    337 1HD2 ASN A  41      11.338  -6.011  28.240  1.00 83.01           H
ATOM    338 2HD2 ASN A  41      10.688  -4.532  28.864  1.00 83.01           H
ATOM    339  HN  ASN A  41       9.053  -6.252  25.532  1.00 83.01           H
ATOM    340  N   ASN A  42      11.083  -7.467  23.358  1.00 84.51           N
ATOM    341  CA  ASN A  42      11.719  -8.343  22.388  1.00 84.51           C
ATOM    342  C   ASN A  42      11.273  -7.946  20.979  1.00 84.51           C
ATOM    343  O   ASN A  42      12.060  -8.005  20.036  1.00 84.51           O
ATOM    344  HA  ASN A  42      12.790  -8.207  22.540  1.00 84.51           H
ATOM    345  CB  ASN A  42      11.320  -9.802  22.618  1.00 84.51           C
ATOM    346 1HB  ASN A  42      11.780 -10.432  21.857  1.00 84.51           H
ATOM    347 2HB  ASN A  42      11.697 -10.138  23.583  1.00 84.51           H
ATOM    348  CG  ASN A  42       9.799  -9.967  22.573  1.00 84.51           C
ATOM    349  OD1 ASN A  42       9.043  -9.013  22.641  1.00 84.51           O
ATOM    350  ND2 ASN A  42       9.396 -11.229  22.454  1.00 84.51           N
ATOM    351 1HD2 ASN A  42      10.069 -11.966  22.403  1.00 84.51           H
ATOM    352 2HD2 ASN A  42       8.419 -11.440  22.416  1.00 84.51           H
ATOM    353  HN  ASN A  42      10.453  -7.922  23.988  1.00 84.51           H
ATOM    354  N   VAL A  43      10.012  -7.551  20.882  1.00 91.57           N
ATOM    355  CA  VAL A  43       9.445  -7.170  19.599  1.00 91.57           C
ATOM    356  C   VAL A  43      10.141  -5.906  19.093  1.00 91.57           C
ATOM    357  O   VAL A  43      10.499  -5.818  17.919  1.00 91.57           O
ATOM    358  HA  VAL A  43       9.640  -7.983  18.899  1.00 91.57           H
ATOM    359  CB  VAL A  43       7.929  -7.008  19.726  1.00 91.57           C
ATOM    360  HB  VAL A  43       7.736  -6.159  20.382  1.00 91.57           H
ATOM    361  CG1 VAL A  43       7.294  -6.705  18.367  1.00 91.57           C
ATOM    362 1HG1 VAL A  43       7.713  -5.781  17.968  1.00 91.57           H
ATOM    363 2HG1 VAL A  43       7.502  -7.524  17.678  1.00 91.57           H
ATOM    364 3HG1 VAL A  43       6.217  -6.594  18.486  1.00 91.57           H
ATOM    365  CG2 VAL A  43       7.296  -8.247  20.363  1.00 91.57           C
ATOM    366 1HG2 VAL A  43       7.503  -9.119  19.743  1.00 91.57           H
ATOM    367 2HG2 VAL A  43       7.715  -8.399  21.357  1.00 91.57           H
ATOM    368 3HG2 VAL A  43       6.218  -8.104  20.441  1.00 91.57           H
ATOM    369  HN  VAL A  43       9.384  -7.488  21.657  1.00 91.57           H
ATOM    370  N   ARG A  44      10.313  -4.959  20.003  1.00 86.89           N
ATOM    371  CA  ARG A  44      10.932  -3.691  19.656  1.00 86.89           C
ATOM    372  C   ARG A  44      12.395  -3.905  19.259  1.00 86.89           C
ATOM    373  O   ARG A  44      12.902  -3.237  18.360  1.00 86.89           O
ATOM    374  HA  ARG A  44      10.349  -3.317  18.815  1.00 86.89           H
ATOM    375  CB  ARG A  44      10.867  -2.707  20.826  1.00 86.89           C
ATOM    376 1HB  ARG A  44      11.287  -3.170  21.719  1.00 86.89           H
ATOM    377 2HB  ARG A  44      11.477  -1.832  20.604  1.00 86.89           H
ATOM    378  CG  ARG A  44       9.425  -2.275  21.099  1.00 86.89           C
ATOM    379 1HG  ARG A  44       8.943  -1.993  20.163  1.00 86.89           H
ATOM    380 2HG  ARG A  44       8.862  -3.114  21.508  1.00 86.89           H
ATOM    381  CD  ARG A  44       9.381  -1.099  22.077  1.00 86.89           C
ATOM    382 1HD  ARG A  44      10.055  -0.311  21.741  1.00 86.89           H
ATOM    383 2HD  ARG A  44       8.378  -0.672  22.101  1.00 86.89           H
ATOM    384  NE  ARG A  44       9.770  -1.552  23.431  1.00 86.89           N
ATOM    385  HE  ARG A  44      10.744  -1.582  23.654  1.00 86.89           H
ATOM    386  CZ  ARG A  44       8.897  -1.924  24.378  1.00 86.89           C
ATOM    387  NH1 ARG A  44       7.580  -1.904  24.134  1.00 86.89           N
ATOM    388 1HH1 ARG A  44       7.241  -1.609  23.241  1.00 86.89           H
ATOM    389 2HH1 ARG A  44       6.935  -2.184  24.846  1.00 86.89           H
ATOM    390  NH2 ARG A  44       9.362  -2.318  25.571  1.00 86.89           N
ATOM    391 1HH2 ARG A  44       8.724  -2.599  26.288  1.00 86.89           H
ATOM    392 2HH2 ARG A  44      10.347  -2.330  25.745  1.00 86.89           H
ATOM    393  HN  ARG A  44      10.039  -5.046  20.960  1.00 86.89           H
ATOM    394  N   GLN A  45      13.031  -4.839  19.950  1.00 83.67           N
ATOM    395  CA  GLN A  45      14.432  -5.132  19.699  1.00 83.67           C
ATOM    396  C   GLN A  45      14.607  -5.732  18.303  1.00 83.67           C
ATOM    397  O   GLN A  45      15.548  -5.390  17.589  1.00 83.67           O
ATOM    398  HA  GLN A  45      14.943  -4.171  19.756  1.00 83.67           H
ATOM    399  CB  GLN A  45      14.998  -6.065  20.772  1.00 83.67           C
ATOM    400 1HB  GLN A  45      14.749  -5.681  21.761  1.00 83.67           H
ATOM    401 2HB  GLN A  45      14.534  -7.048  20.685  1.00 83.67           H
ATOM    402  CG  GLN A  45      16.516  -6.198  20.637  1.00 83.67           C
ATOM    403 1HG  GLN A  45      16.762  -6.635  19.669  1.00 83.67           H
ATOM    404 2HG  GLN A  45      16.975  -5.210  20.667  1.00 83.67           H
ATOM    405  CD  GLN A  45      17.092  -7.068  21.756  1.00 83.67           C
ATOM    406  OE1 GLN A  45      16.379  -7.738  22.486  1.00 83.67           O
ATOM    407  NE2 GLN A  45      18.417  -7.021  21.851  1.00 83.67           N
ATOM    408 1HE2 GLN A  45      18.943  -6.450  21.220  1.00 83.67           H
ATOM    409 2HE2 GLN A  45      18.888  -7.556  22.553  1.00 83.67           H
ATOM    410  HN  GLN A  45      12.606  -5.390  20.669  1.00 83.67           H
ATOM    411  N   PHE A  46      13.684  -6.618  17.954  1.00 92.31           N
ATOM    412  CA  PHE A  46      13.689  -7.222  16.633  1.00 92.31           C
ATOM    413  C   PHE A  46      13.566  -6.156  15.542  1.00 92.31           C
ATOM    414  O   PHE A  46      14.327  -6.161  14.576  1.00 92.31           O
ATOM    415  HA  PHE A  46      14.638  -7.746  16.520  1.00 92.31           H
ATOM    416  CB  PHE A  46      12.475  -8.150  16.561  1.00 92.31           C
ATOM    417 1HB  PHE A  46      12.619  -8.975  17.259  1.00 92.31           H
ATOM    418 2HB  PHE A  46      11.592  -7.603  16.893  1.00 92.31           H
ATOM    419  CG  PHE A  46      12.209  -8.722  15.167  1.00 92.31           C
ATOM    420  CD1 PHE A  46      11.273  -8.148  14.364  1.00 92.31           C
ATOM    421  HD1 PHE A  46      10.712  -7.282  14.714  1.00 92.31           H
ATOM    422  CD2 PHE A  46      12.909  -9.803  14.731  1.00 92.31           C
ATOM    423  HD2 PHE A  46      13.660 -10.262  15.374  1.00 92.31           H
ATOM    424  CE1 PHE A  46      11.027  -8.679  13.070  1.00 92.31           C
ATOM    425  HE1 PHE A  46      10.277  -8.219  12.427  1.00 92.31           H
ATOM    426  CE2 PHE A  46      12.663 -10.333  13.437  1.00 92.31           C
ATOM    427  HE2 PHE A  46      13.224 -11.200  13.087  1.00 92.31           H
ATOM    428  CZ  PHE A  46      11.727  -9.760  12.634  1.00 92.31           C
ATOM    429  HZ  PHE A  46      11.538 -10.167  11.641  1.00 92.31           H
ATOM    430  HN  PHE A  46      12.946  -6.922  18.555  1.00 92.31           H
ATOM    431  N   ALA A  47      12.601  -5.268  15.733  1.00 93.31           N
ATOM    432  CA  ALA A  47      12.320  -4.244  14.742  1.00 93.31           C
ATOM    433  C   ALA A  47      13.565  -3.377  14.542  1.00 93.31           C
ATOM    434  O   ALA A  47      13.881  -2.988  13.419  1.00 93.31           O
ATOM    435  HA  ALA A  47      12.083  -4.746  13.804  1.00 93.31           H
ATOM    436  CB  ALA A  47      11.105  -3.425  15.184  1.00 93.31           C
ATOM    437 1HB  ALA A  47      10.241  -4.082  15.282  1.00 93.31           H
ATOM    438 2HB  ALA A  47      11.314  -2.954  16.144  1.00 93.31           H
ATOM    439 3HB  ALA A  47      10.894  -2.657  14.440  1.00 93.31           H
ATOM    440  HN  ALA A  47      12.019  -5.241  16.546  1.00 93.31           H
ATOM    441  N   SER A  48      14.238  -3.100  15.650  1.00 91.64           N
ATOM    442  CA  SER A  48      15.334  -2.147  15.640  1.00 91.64           C
ATOM    443  C   SER A  48      16.491  -2.688  14.797  1.00 91.64           C
ATOM    444  O   SER A  48      17.300  -1.919  14.281  1.00 91.64           O
ATOM    445  HA  SER A  48      14.925  -1.241  15.193  1.00 91.64           H
ATOM    446  CB  SER A  48      15.811  -1.842  17.062  1.00 91.64           C
ATOM    447 1HB  SER A  48      16.481  -0.983  17.043  1.00 91.64           H
ATOM    448 2HB  SER A  48      14.956  -1.567  17.680  1.00 91.64           H
ATOM    449  OG  SER A  48      16.482  -2.953  17.650  1.00 91.64           O
ATOM    450  HG  SER A  48      16.058  -3.808  17.349  1.00 91.64           H
ATOM    451  HN  SER A  48      14.045  -3.514  16.539  1.00 91.64           H
ATOM    452  N   HIS A  49      16.532  -4.008  14.684  1.00 87.53           N
ATOM    453  CA  HIS A  49      17.623  -4.665  13.986  1.00 87.53           C
ATOM    454  C   HIS A  49      17.210  -4.950  12.541  1.00 87.53           C
ATOM    455  O   HIS A  49      18.007  -4.784  11.619  1.00 87.53           O
ATOM    456  HA  HIS A  49      18.460  -3.966  13.984  1.00 87.53           H
ATOM    457  CB  HIS A  49      18.068  -5.923  14.735  1.00 87.53           C
ATOM    458 1HB  HIS A  49      17.192  -6.534  14.950  1.00 87.53           H
ATOM    459 2HB  HIS A  49      18.714  -6.512  14.083  1.00 87.53           H
ATOM    460  CG  HIS A  49      18.799  -5.643  16.026  1.00 87.53           C
ATOM    461  ND1 HIS A  49      19.948  -4.874  16.085  1.00 87.53           N
ATOM    462  HD1 HIS A  49      20.401  -4.437  15.307  1.00 87.53           H
ATOM    463  CD2 HIS A  49      18.533  -6.036  17.305  1.00 87.53           C
ATOM    464  HD2 HIS A  49      17.694  -6.657  17.618  1.00 87.53           H
ATOM    465  CE1 HIS A  49      20.347  -4.814  17.347  1.00 87.53           C
ATOM    466  HE1 HIS A  49      21.223  -4.282  17.718  1.00 87.53           H
ATOM    467  NE2 HIS A  49      19.469  -5.536  18.101  1.00 87.53           N
ATOM    468  HN  HIS A  49      15.839  -4.623  15.059  1.00 87.53           H
ATOM    469  N   PHE A  50      15.964  -5.375  12.388  1.00 81.94           N
ATOM    470  CA  PHE A  50      15.531  -5.991  11.145  1.00 81.94           C
ATOM    471  C   PHE A  50      15.020  -4.937  10.160  1.00 81.94           C
ATOM    472  O   PHE A  50      15.326  -4.995   8.970  1.00 81.94           O
ATOM    473  HA  PHE A  50      16.395  -6.498  10.716  1.00 81.94           H
ATOM    474  CB  PHE A  50      14.385  -6.943  11.494  1.00 81.94           C
ATOM    475 1HB  PHE A  50      14.720  -7.627  12.274  1.00 81.94           H
ATOM    476 2HB  PHE A  50      13.560  -6.366  11.909  1.00 81.94           H
ATOM    477  CG  PHE A  50      13.871  -7.759  10.306  1.00 81.94           C
ATOM    478  CD1 PHE A  50      12.677  -7.449   9.734  1.00 81.94           C
ATOM    479  HD1 PHE A  50      12.086  -6.619  10.122  1.00 81.94           H
ATOM    480  CD2 PHE A  50      14.608  -8.795   9.822  1.00 81.94           C
ATOM    481  HD2 PHE A  50      15.565  -9.043  10.281  1.00 81.94           H
ATOM    482  CE1 PHE A  50      12.199  -8.206   8.632  1.00 81.94           C
ATOM    483  HE1 PHE A  50      11.242  -7.957   8.173  1.00 81.94           H
ATOM    484  CE2 PHE A  50      14.131  -9.552   8.720  1.00 81.94           C
ATOM    485  HE2 PHE A  50      14.721 -10.382   8.332  1.00 81.94           H
ATOM    486  CZ  PHE A  50      12.936  -9.241   8.148  1.00 81.94           C
ATOM    487  HZ  PHE A  50      12.570  -9.822   7.301  1.00 81.94           H
ATOM    488  HN  PHE A  50      15.259  -5.305  13.093  1.00 81.94           H
ATOM    489  N   LEU A  51      14.251  -3.999  10.693  1.00 94.01           N
ATOM    490  CA  LEU A  51      13.444  -3.128   9.856  1.00 94.01           C
ATOM    491  C   LEU A  51      14.342  -2.068   9.215  1.00 94.01           C
ATOM    492  O   LEU A  51      14.231  -1.795   8.021  1.00 94.01           O
ATOM    493  HA  LEU A  51      13.016  -3.742   9.064  1.00 94.01           H
ATOM    494  CB  LEU A  51      12.279  -2.544  10.657  1.00 94.01           C
ATOM    495 1HB  LEU A  51      12.687  -1.957  11.479  1.00 94.01           H
ATOM    496 2HB  LEU A  51      11.731  -1.855  10.014  1.00 94.01           H
ATOM    497  CG  LEU A  51      11.287  -3.557  11.233  1.00 94.01           C
ATOM    498  HG  LEU A  51      11.808  -4.158  11.979  1.00 94.01           H
ATOM    499  CD1 LEU A  51      10.134  -2.849  11.947  1.00 94.01           C
ATOM    500 1HD1 LEU A  51      10.528  -2.243  12.763  1.00 94.01           H
ATOM    501 2HD1 LEU A  51       9.607  -2.208  11.240  1.00 94.01           H
ATOM    502 3HD1 LEU A  51       9.444  -3.592  12.348  1.00 94.01           H
ATOM    503  CD2 LEU A  51      10.789  -4.515  10.149  1.00 94.01           C
ATOM    504 1HD2 LEU A  51      10.291  -3.947   9.363  1.00 94.01           H
ATOM    505 2HD2 LEU A  51      11.635  -5.056   9.726  1.00 94.01           H
ATOM    506 3HD2 LEU A  51      10.086  -5.224  10.586  1.00 94.01           H
ATOM    507  HN  LEU A  51      14.175  -3.829  11.676  1.00 94.01           H
ATOM    508  N   PRO A  52      15.244  -1.454   9.993  1.00 95.83           N
ATOM    509  CA  PRO A  52      15.972  -0.274   9.518  1.00 95.83           C
ATOM    510  C   PRO A  52      16.653  -0.517   8.181  1.00 95.83           C
ATOM    511  O   PRO A  52      16.523   0.287   7.259  1.00 95.83           O
ATOM    512  HA  PRO A  52      15.278   0.547   9.339  1.00 95.83           H
ATOM    513  CB  PRO A  52      16.986  -0.002  10.630  1.00 95.83           C
ATOM    514 1HB  PRO A  52      17.935  -0.502  10.439  1.00 95.83           H
ATOM    515 2HB  PRO A  52      17.201   1.063  10.725  1.00 95.83           H
ATOM    516  CG  PRO A  52      16.300  -0.551  11.875  1.00 95.83           C
ATOM    517 1HG  PRO A  52      17.014  -0.755  12.674  1.00 95.83           H
ATOM    518 2HG  PRO A  52      15.576   0.154  12.283  1.00 95.83           H
ATOM    519  CD  PRO A  52      15.637  -1.820  11.365  1.00 95.83           C
ATOM    520 1HD  PRO A  52      16.324  -2.667  11.372  1.00 95.83           H
ATOM    521 2HD  PRO A  52      14.781  -2.104  11.977  1.00 95.83           H
ATOM    522  N   PRO A  53      17.393  -1.626   8.044  1.00 96.07           N
ATOM    523  CA  PRO A  53      18.163  -1.873   6.822  1.00 96.07           C
ATOM    524  C   PRO A  53      17.270  -2.153   5.624  1.00 96.07           C
ATOM    525  O   PRO A  53      17.595  -1.774   4.500  1.00 96.07           O
ATOM    526  HA  PRO A  53      18.732  -0.985   6.549  1.00 96.07           H
ATOM    527  CB  PRO A  53      19.030  -3.082   7.178  1.00 96.07           C
ATOM    528 1HB  PRO A  53      19.212  -3.716   6.310  1.00 96.07           H
ATOM    529 2HB  PRO A  53      20.005  -2.778   7.559  1.00 96.07           H
ATOM    530  CG  PRO A  53      18.228  -3.799   8.226  1.00 96.07           C
ATOM    531 1HG  PRO A  53      17.494  -4.465   7.773  1.00 96.07           H
ATOM    532 2HG  PRO A  53      18.867  -4.413   8.860  1.00 96.07           H
ATOM    533  CD  PRO A  53      17.557  -2.716   9.021  1.00 96.07           C
ATOM    534 1HD  PRO A  53      16.598  -3.047   9.420  1.00 96.07           H
ATOM    535 2HD  PRO A  53      18.167  -2.406   9.870  1.00 96.07           H
ATOM    536  N   LEU A  54      16.156  -2.816   5.899  1.00 94.23           N
ATOM    537  CA  LEU A  54      15.240  -3.212   4.843  1.00 94.23           C
ATOM    538  C   LEU A  54      14.572  -1.965   4.260  1.00 94.23           C
ATOM    539  O   LEU A  54      14.402  -1.857   3.047  1.00 94.23           O
ATOM    540  HA  LEU A  54      15.831  -3.685   4.059  1.00 94.23           H
ATOM    541  CB  LEU A  54      14.249  -4.258   5.357  1.00 94.23           C
ATOM    542 1HB  LEU A  54      13.753  -3.856   6.241  1.00 94.23           H
ATOM    543 2HB  LEU A  54      13.479  -4.404   4.599  1.00 94.23           H
ATOM    544  CG  LEU A  54      14.839  -5.623   5.714  1.00 94.23           C
ATOM    545  HG  LEU A  54      15.572  -5.481   6.508  1.00 94.23           H
ATOM    546  CD1 LEU A  54      13.760  -6.562   6.258  1.00 94.23           C
ATOM    547 1HD1 LEU A  54      13.318  -6.127   7.154  1.00 94.23           H
ATOM    548 2HD1 LEU A  54      12.987  -6.702   5.503  1.00 94.23           H
ATOM    549 3HD1 LEU A  54      14.207  -7.525   6.504  1.00 94.23           H
ATOM    550  CD2 LEU A  54      15.578  -6.230   4.520  1.00 94.23           C
ATOM    551 1HD2 LEU A  54      14.884  -6.356   3.689  1.00 94.23           H
ATOM    552 2HD2 LEU A  54      16.389  -5.567   4.219  1.00 94.23           H
ATOM    553 3HD2 LEU A  54      15.988  -7.200   4.801  1.00 94.23           H
ATOM    554  HN  LEU A  54      15.877  -3.082   6.822  1.00 94.23           H
ATOM    555  N   TYR A  55      14.210  -1.055   5.152  1.00 94.68           N
ATOM    556  CA  TYR A  55      13.527   0.162   4.746  1.00 94.68           C
ATOM    557  C   TYR A  55      14.449   1.056   3.914  1.00 94.68           C
ATOM    558  O   TYR A  55      14.013   1.664   2.938  1.00 94.68           O
ATOM    559  HA  TYR A  55      12.666  -0.122   4.141  1.00 94.68           H
ATOM    560  CB  TYR A  55      13.159   0.891   6.039  1.00 94.68           C
ATOM    561 1HB  TYR A  55      14.019   0.877   6.709  1.00 94.68           H
ATOM    562 2HB  TYR A  55      12.952   1.936   5.809  1.00 94.68           H
ATOM    563  CG  TYR A  55      11.953   0.295   6.768  1.00 94.68           C
ATOM    564  CD1 TYR A  55      11.350  -0.848   6.285  1.00 94.68           C
ATOM    565  HD1 TYR A  55      11.734  -1.327   5.384  1.00 94.68           H
ATOM    566  CD2 TYR A  55      11.468   0.902   7.909  1.00 94.68           C
ATOM    567  HD2 TYR A  55      11.944   1.805   8.291  1.00 94.68           H
ATOM    568  CE1 TYR A  55      10.215  -1.409   6.971  1.00 94.68           C
ATOM    569  HE1 TYR A  55       9.730  -2.311   6.600  1.00 94.68           H
ATOM    570  CE2 TYR A  55      10.333   0.341   8.595  1.00 94.68           C
ATOM    571  HE2 TYR A  55       9.939   0.810   9.497  1.00 94.68           H
ATOM    572  CZ  TYR A  55       9.762  -0.786   8.092  1.00 94.68           C
ATOM    573  OH  TYR A  55       8.690  -1.316   8.740  1.00 94.68           O
ATOM    574  HH  TYR A  55       8.342  -2.106   8.236  1.00 94.68           H
ATOM    575  HN  TYR A  55      14.377  -1.138   6.135  1.00 94.68           H
ATOM    576  N   TRP A  56      15.705   1.108   4.332  1.00 93.13           N
ATOM    577  CA  TRP A  56      16.702   1.881   3.611  1.00 93.13           C
ATOM    578  C   TRP A  56      16.846   1.278   2.212  1.00 93.13           C
ATOM    579  O   TRP A  56      16.919   2.006   1.223  1.00 93.13           O
ATOM    580  HA  TRP A  56      16.341   2.907   3.539  1.00 93.13           H
ATOM    581  CB  TRP A  56      18.023   1.926   4.381  1.00 93.13           C
ATOM    582 1HB  TRP A  56      18.203   0.951   4.832  1.00 93.13           H
ATOM    583 2HB  TRP A  56      18.836   2.107   3.678  1.00 93.13           H
ATOM    584  CG  TRP A  56      18.068   2.994   5.476  1.00 93.13           C
ATOM    585  CD1 TRP A  56      18.188   2.815   6.799  1.00 93.13           C
ATOM    586  HD1 TRP A  56      18.272   1.841   7.281  1.00 93.13           H
ATOM    587  CD2 TRP A  56      17.989   4.423   5.288  1.00 93.13           C
ATOM    588  NE1 TRP A  56      18.191   4.019   7.474  1.00 93.13           N
ATOM    589  HE1 TRP A  56      18.269   4.142   8.463  1.00 93.13           H
ATOM    590  CE2 TRP A  56      18.067   5.027   6.526  1.00 93.13           C
ATOM    591  CE3 TRP A  56      17.856   5.179   4.110  1.00 93.13           C
ATOM    592  HE3 TRP A  56      17.793   4.726   3.121  1.00 93.13           H
ATOM    593  CZ2 TRP A  56      18.020   6.415   6.705  1.00 93.13           C
ATOM    594  HZ2 TRP A  56      18.084   6.869   7.695  1.00 93.13           H
ATOM    595  CZ3 TRP A  56      17.812   6.565   4.306  1.00 93.13           C
ATOM    596  HZ3 TRP A  56      17.709   7.198   3.426  1.00 93.13           H
ATOM    597  CH2 TRP A  56      17.888   7.189   5.546  1.00 93.13           C
ATOM    598  HH2 TRP A  56      17.846   8.276   5.615  1.00 93.13           H
ATOM    599  HN  TRP A  56      16.044   0.635   5.145  1.00 93.13           H
ATOM    600  N   LEU A  57      16.884  -0.046   2.174  1.00 93.40           N
ATOM    601  CA  LEU A  57      17.036  -0.754   0.914  1.00 93.40           C
ATOM    602  C   LEU A  57      15.860  -0.415  -0.003  1.00 93.40           C
ATOM    603  O   LEU A  57      16.056  -0.040  -1.158  1.00 93.40           O
ATOM    604  HA  LEU A  57      17.953  -0.395   0.447  1.00 93.40           H
ATOM    605  CB  LEU A  57      17.211  -2.254   1.161  1.00 93.40           C
ATOM    606 1HB  LEU A  57      18.085  -2.399   1.796  1.00 93.40           H
ATOM    607 2HB  LEU A  57      16.347  -2.613   1.720  1.00 93.40           H
ATOM    608  CG  LEU A  57      17.373  -3.125  -0.087  1.00 93.40           C
ATOM    609  HG  LEU A  57      16.550  -2.905  -0.766  1.00 93.40           H
ATOM    610  CD1 LEU A  57      18.670  -2.789  -0.825  1.00 93.40           C
ATOM    611 1HD1 LEU A  57      18.655  -1.742  -1.129  1.00 93.40           H
ATOM    612 2HD1 LEU A  57      19.520  -2.963  -0.165  1.00 93.40           H
ATOM    613 3HD1 LEU A  57      18.760  -3.422  -1.708  1.00 93.40           H
ATOM    614  CD2 LEU A  57      17.283  -4.611   0.266  1.00 93.40           C
ATOM    615 1HD2 LEU A  57      18.072  -4.865   0.974  1.00 93.40           H
ATOM    616 2HD2 LEU A  57      16.311  -4.819   0.714  1.00 93.40           H
ATOM    617 3HD2 LEU A  57      17.401  -5.207  -0.639  1.00 93.40           H
ATOM    618  HN  LEU A  57      16.812  -0.631   2.982  1.00 93.40           H
ATOM    619  N   VAL A  58      14.662  -0.559   0.546  1.00 95.37           N
ATOM    620  CA  VAL A  58      13.453  -0.342  -0.229  1.00 95.37           C
ATOM    621  C   VAL A  58      13.431   1.099  -0.741  1.00 95.37           C
ATOM    622  O   VAL A  58      13.084   1.347  -1.895  1.00 95.37           O
ATOM    623  HA  VAL A  58      13.485  -1.018  -1.084  1.00 95.37           H
ATOM    624  CB  VAL A  58      12.223  -0.697   0.609  1.00 95.37           C
ATOM    625  HB  VAL A  58      12.272  -0.124   1.536  1.00 95.37           H
ATOM    626  CG1 VAL A  58      10.934  -0.307  -0.116  1.00 95.37           C
ATOM    627 1HG1 VAL A  58      10.932   0.767  -0.302  1.00 95.37           H
ATOM    628 2HG1 VAL A  58      10.875  -0.841  -1.065  1.00 95.37           H
ATOM    629 3HG1 VAL A  58      10.075  -0.571   0.502  1.00 95.37           H
ATOM    630  CG2 VAL A  58      12.219  -2.183   0.975  1.00 95.37           C
ATOM    631 1HG2 VAL A  58      12.205  -2.781   0.064  1.00 95.37           H
ATOM    632 2HG2 VAL A  58      13.114  -2.418   1.551  1.00 95.37           H
ATOM    633 3HG2 VAL A  58      11.335  -2.408   1.571  1.00 95.37           H
ATOM    634  HN  VAL A  58      14.512  -0.817   1.500  1.00 95.37           H
ATOM    635  N   PHE A  59      13.806   2.013   0.142  1.00 96.27           N
ATOM    636  CA  PHE A  59      13.805   3.426  -0.196  1.00 96.27           C
ATOM    637  C   PHE A  59      14.709   3.702  -1.399  1.00 96.27           C
ATOM    638  O   PHE A  59      14.276   4.305  -2.380  1.00 96.27           O
ATOM    639  HA  PHE A  59      12.779   3.698  -0.444  1.00 96.27           H
ATOM    640  CB  PHE A  59      14.351   4.178   1.020  1.00 96.27           C
ATOM    641 1HB  PHE A  59      13.645   4.076   1.844  1.00 96.27           H
ATOM    642 2HB  PHE A  59      15.281   3.707   1.337  1.00 96.27           H
ATOM    643  CG  PHE A  59      14.608   5.665   0.768  1.00 96.27           C
ATOM    644  CD1 PHE A  59      15.882   6.139   0.737  1.00 96.27           C
ATOM    645  HD1 PHE A  59      16.720   5.459   0.891  1.00 96.27           H
ATOM    646  CD2 PHE A  59      13.562   6.513   0.576  1.00 96.27           C
ATOM    647  HD2 PHE A  59      12.541   6.133   0.601  1.00 96.27           H
ATOM    648  CE1 PHE A  59      16.121   7.519   0.504  1.00 96.27           C
ATOM    649  HE1 PHE A  59      17.142   7.899   0.479  1.00 96.27           H
ATOM    650  CE2 PHE A  59      13.801   7.893   0.342  1.00 96.27           C
ATOM    651  HE2 PHE A  59      12.963   8.572   0.188  1.00 96.27           H
ATOM    652  CZ  PHE A  59      15.075   8.367   0.311  1.00 96.27           C
ATOM    653  HZ  PHE A  59      15.258   9.426   0.132  1.00 96.27           H
ATOM    654  HN  PHE A  59      14.106   1.801   1.072  1.00 96.27           H
ATOM    655  N   ILE A  60      15.949   3.249  -1.284  1.00 94.39           N
ATOM    656  CA  ILE A  60      16.963   3.586  -2.268  1.00 94.39           C
ATOM    657  C   ILE A  60      16.540   3.047  -3.636  1.00 94.39           C
ATOM    658  O   ILE A  60      16.509   3.789  -4.617  1.00 94.39           O
ATOM    659  HA  ILE A  60      17.013   4.674  -2.326  1.00 94.39           H
ATOM    660  CB  ILE A  60      18.338   3.094  -1.811  1.00 94.39           C
ATOM    661  HB  ILE A  60      18.243   2.051  -1.507  1.00 94.39           H
ATOM    662  CG1 ILE A  60      18.823   3.878  -0.591  1.00 94.39           C
ATOM    663 1HG1 ILE A  60      19.100   4.889  -0.890  1.00 94.39           H
ATOM    664 2HG1 ILE A  60      18.013   3.970   0.133  1.00 94.39           H
ATOM    665  CG2 ILE A  60      19.347   3.139  -2.960  1.00 94.39           C
ATOM    666 1HG2 ILE A  60      19.000   2.502  -3.774  1.00 94.39           H
ATOM    667 2HG2 ILE A  60      19.444   4.164  -3.318  1.00 94.39           H
ATOM    668 3HG2 ILE A  60      20.315   2.784  -2.608  1.00 94.39           H
ATOM    669  CD1 ILE A  60      20.022   3.188   0.063  1.00 94.39           C
ATOM    670 1HD1 ILE A  60      19.736   2.187   0.383  1.00 94.39           H
ATOM    671 2HD1 ILE A  60      20.839   3.120  -0.656  1.00 94.39           H
ATOM    672 3HD1 ILE A  60      20.347   3.767   0.928  1.00 94.39           H
ATOM    673  HN  ILE A  60      16.263   2.662  -0.538  1.00 94.39           H
ATOM    674  N   VAL A  61      16.226   1.760  -3.658  1.00 94.45           N
ATOM    675  CA  VAL A  61      15.932   1.083  -4.909  1.00 94.45           C
ATOM    676  C   VAL A  61      14.632   1.641  -5.493  1.00 94.45           C
ATOM    677  O   VAL A  61      14.538   1.873  -6.697  1.00 94.45           O
ATOM    678  HA  VAL A  61      16.747   1.298  -5.600  1.00 94.45           H
ATOM    679  CB  VAL A  61      15.886  -0.430  -4.687  1.00 94.45           C
ATOM    680  HB  VAL A  61      15.129  -0.635  -3.929  1.00 94.45           H
ATOM    681  CG1 VAL A  61      15.476  -1.160  -5.968  1.00 94.45           C
ATOM    682 1HG1 VAL A  61      14.488  -0.823  -6.279  1.00 94.45           H
ATOM    683 2HG1 VAL A  61      16.198  -0.945  -6.756  1.00 94.45           H
ATOM    684 3HG1 VAL A  61      15.452  -2.234  -5.782  1.00 94.45           H
ATOM    685  CG2 VAL A  61      17.227  -0.949  -4.165  1.00 94.45           C
ATOM    686 1HG2 VAL A  61      18.010  -0.726  -4.890  1.00 94.45           H
ATOM    687 2HG2 VAL A  61      17.460  -0.463  -3.217  1.00 94.45           H
ATOM    688 3HG2 VAL A  61      17.167  -2.027  -4.016  1.00 94.45           H
ATOM    689  HN  VAL A  61      16.172   1.184  -2.843  1.00 94.45           H
ATOM    690  N   GLY A  62      13.663   1.840  -4.612  1.00 95.91           N
ATOM    691  CA  GLY A  62      12.335   2.246  -5.039  1.00 95.91           C
ATOM    692  C   GLY A  62      12.347   3.677  -5.580  1.00 95.91           C
ATOM    693  O   GLY A  62      11.741   3.959  -6.613  1.00 95.91           O
ATOM    694 1HA  GLY A  62      11.973   1.565  -5.809  1.00 95.91           H
ATOM    695 2HA  GLY A  62      11.642   2.177  -4.201  1.00 95.91           H
ATOM    696  HN  GLY A  62      13.773   1.729  -3.624  1.00 95.91           H
ATOM    697  N   ALA A  63      13.043   4.543  -4.858  1.00 95.72           N
ATOM    698  CA  ALA A  63      13.089   5.951  -5.218  1.00 95.72           C
ATOM    699  C   ALA A  63      13.721   6.098  -6.603  1.00 95.72           C
ATOM    700  O   ALA A  63      13.204   6.825  -7.451  1.00 95.72           O
ATOM    701  HA  ALA A  63      12.064   6.318  -5.254  1.00 95.72           H
ATOM    702  CB  ALA A  63      13.853   6.727  -4.143  1.00 95.72           C
ATOM    703 1HB  ALA A  63      13.347   6.613  -3.184  1.00 95.72           H
ATOM    704 2HB  ALA A  63      14.868   6.338  -4.066  1.00 95.72           H
ATOM    705 3HB  ALA A  63      13.887   7.782  -4.413  1.00 95.72           H
ATOM    706  HN  ALA A  63      13.567   4.298  -4.043  1.00 95.72           H
ATOM    707  N   LEU A  64      14.830   5.397  -6.791  1.00 90.13           N
ATOM    708  CA  LEU A  64      15.540   5.446  -8.057  1.00 90.13           C
ATOM    709  C   LEU A  64      14.638   4.897  -9.164  1.00 90.13           C
ATOM    710  O   LEU A  64      14.513   5.505 -10.226  1.00 90.13           O
ATOM    711  HA  LEU A  64      15.753   6.493  -8.273  1.00 90.13           H
ATOM    712  CB  LEU A  64      16.885   4.724  -7.945  1.00 90.13           C
ATOM    713 1HB  LEU A  64      16.709   3.733  -7.528  1.00 90.13           H
ATOM    714 2HB  LEU A  64      17.283   4.581  -8.950  1.00 90.13           H
ATOM    715  CG  LEU A  64      17.952   5.421  -7.099  1.00 90.13           C
ATOM    716  HG  LEU A  64      17.525   5.634  -6.119  1.00 90.13           H
ATOM    717  CD1 LEU A  64      19.159   4.508  -6.877  1.00 90.13           C
ATOM    718 1HD1 LEU A  64      18.840   3.603  -6.360  1.00 90.13           H
ATOM    719 2HD1 LEU A  64      19.595   4.242  -7.840  1.00 90.13           H
ATOM    720 3HD1 LEU A  64      19.902   5.028  -6.272  1.00 90.13           H
ATOM    721  CD2 LEU A  64      18.353   6.762  -7.718  1.00 90.13           C
ATOM    722 1HD2 LEU A  64      18.754   6.595  -8.717  1.00 90.13           H
ATOM    723 2HD2 LEU A  64      17.478   7.409  -7.780  1.00 90.13           H
ATOM    724 3HD2 LEU A  64      19.112   7.236  -7.096  1.00 90.13           H
ATOM    725  HN  LEU A  64      15.241   4.806  -6.097  1.00 90.13           H
ATOM    726  N   GLY A  65      14.033   3.753  -8.878  1.00 93.74           N
ATOM    727  CA  GLY A  65      13.274   3.035  -9.888  1.00 93.74           C
ATOM    728  C   GLY A  65      12.067   3.853 -10.351  1.00 93.74           C
ATOM    729  O   GLY A  65      11.878   4.065 -11.548  1.00 93.74           O
ATOM    730 1HA  GLY A  65      13.916   2.813 -10.741  1.00 93.74           H
ATOM    731 2HA  GLY A  65      12.938   2.080  -9.485  1.00 93.74           H
ATOM    732  HN  GLY A  65      14.056   3.319  -7.978  1.00 93.74           H
ATOM    733  N   ASN A  66      11.280   4.290  -9.379  1.00 91.57           N
ATOM    734  CA  ASN A  66      10.027   4.962  -9.675  1.00 91.57           C
ATOM    735  C   ASN A  66      10.320   6.320 -10.317  1.00 91.57           C
ATOM    736  O   ASN A  66       9.583   6.767 -11.195  1.00 91.57           O
ATOM    737  HA  ASN A  66       9.493   4.290 -10.346  1.00 91.57           H
ATOM    738  CB  ASN A  66       9.218   5.208  -8.399  1.00 91.57           C
ATOM    739 1HB  ASN A  66       9.880   5.554  -7.606  1.00 91.57           H
ATOM    740 2HB  ASN A  66       8.488   5.998  -8.573  1.00 91.57           H
ATOM    741  CG  ASN A  66       8.500   3.933  -7.951  1.00 91.57           C
ATOM    742  OD1 ASN A  66       7.596   3.438  -8.603  1.00 91.57           O
ATOM    743  ND2 ASN A  66       8.952   3.431  -6.805  1.00 91.57           N
ATOM    744 1HD2 ASN A  66       9.698   3.887  -6.320  1.00 91.57           H
ATOM    745 2HD2 ASN A  66       8.547   2.599  -6.429  1.00 91.57           H
ATOM    746  HN  ASN A  66      11.487   4.192  -8.405  1.00 91.57           H
ATOM    747  N   SER A  67      11.397   6.937  -9.855  1.00 91.76           N
ATOM    748  CA  SER A  67      11.841   8.197 -10.427  1.00 91.76           C
ATOM    749  C   SER A  67      12.158   8.014 -11.913  1.00 91.76           C
ATOM    750  O   SER A  67      11.857   8.886 -12.727  1.00 91.76           O
ATOM    751  HA  SER A  67      11.005   8.884 -10.296  1.00 91.76           H
ATOM    752  CB  SER A  67      13.065   8.737  -9.686  1.00 91.76           C
ATOM    753 1HB  SER A  67      13.872   8.006  -9.736  1.00 91.76           H
ATOM    754 2HB  SER A  67      13.422   9.639 -10.183  1.00 91.76           H
ATOM    755  OG  SER A  67      12.777   9.031  -8.321  1.00 91.76           O
ATOM    756  HG  SER A  67      13.290   8.415  -7.723  1.00 91.76           H
ATOM    757  HN  SER A  67      11.962   6.591  -9.106  1.00 91.76           H
ATOM    758  N   LEU A  68      12.761   6.875 -12.221  1.00 86.45           N
ATOM    759  CA  LEU A  68      13.118   6.566 -13.595  1.00 86.45           C
ATOM    760  C   LEU A  68      11.843   6.394 -14.423  1.00 86.45           C
ATOM    761  O   LEU A  68      11.771   6.854 -15.561  1.00 86.45           O
ATOM    762  HA  LEU A  68      13.673   7.418 -13.988  1.00 86.45           H
ATOM    763  CB  LEU A  68      14.053   5.355 -13.646  1.00 86.45           C
ATOM    764 1HB  LEU A  68      14.590   5.296 -12.699  1.00 86.45           H
ATOM    765 2HB  LEU A  68      13.444   4.455 -13.724  1.00 86.45           H
ATOM    766  CG  LEU A  68      15.077   5.346 -14.782  1.00 86.45           C
ATOM    767  HG  LEU A  68      14.629   5.832 -15.649  1.00 86.45           H
ATOM    768  CD1 LEU A  68      16.322   6.151 -14.405  1.00 86.45           C
ATOM    769 1HD1 LEU A  68      16.039   7.183 -14.199  1.00 86.45           H
ATOM    770 2HD1 LEU A  68      16.781   5.716 -13.517  1.00 86.45           H
ATOM    771 3HD1 LEU A  68      17.033   6.127 -15.231  1.00 86.45           H
ATOM    772  CD2 LEU A  68      15.423   3.914 -15.196  1.00 86.45           C
ATOM    773 1HD2 LEU A  68      15.843   3.381 -14.343  1.00 86.45           H
ATOM    774 2HD2 LEU A  68      14.521   3.405 -15.534  1.00 86.45           H
ATOM    775 3HD2 LEU A  68      16.153   3.936 -16.005  1.00 86.45           H
ATOM    776  HN  LEU A  68      13.004   6.173 -11.552  1.00 86.45           H
ATOM    777  N   VAL A  69      10.869   5.730 -13.818  1.00 89.70           N
ATOM    778  CA  VAL A  69       9.608   5.473 -14.493  1.00 89.70           C
ATOM    779  C   VAL A  69       8.974   6.804 -14.903  1.00 89.70           C
ATOM    780  O   VAL A  69       8.589   6.982 -16.058  1.00 89.70           O
ATOM    781  HA  VAL A  69       9.827   4.897 -15.392  1.00 89.70           H
ATOM    782  CB  VAL A  69       8.698   4.628 -13.598  1.00 89.70           C
ATOM    783  HB  VAL A  69       8.629   5.122 -12.629  1.00 89.70           H
ATOM    784  CG1 VAL A  69       7.286   4.539 -14.181  1.00 89.70           C
ATOM    785 1HG1 VAL A  69       6.863   5.540 -14.264  1.00 89.70           H
ATOM    786 2HG1 VAL A  69       7.329   4.079 -15.169  1.00 89.70           H
ATOM    787 3HG1 VAL A  69       6.661   3.933 -13.526  1.00 89.70           H
ATOM    788  CG2 VAL A  69       9.289   3.235 -13.376  1.00 89.70           C
ATOM    789 1HG2 VAL A  69       9.402   2.730 -14.335  1.00 89.70           H
ATOM    790 2HG2 VAL A  69      10.264   3.326 -12.896  1.00 89.70           H
ATOM    791 3HG2 VAL A  69       8.623   2.655 -12.737  1.00 89.70           H
ATOM    792  HN  VAL A  69      10.931   5.371 -12.887  1.00 89.70           H
ATOM    793  N   ILE A  70       8.884   7.704 -13.935  1.00 89.75           N
ATOM    794  CA  ILE A  70       8.234   8.983 -14.161  1.00 89.75           C
ATOM    795  C   ILE A  70       8.957   9.727 -15.285  1.00 89.75           C
ATOM    796  O   ILE A  70       8.319  10.316 -16.155  1.00 89.75           O
ATOM    797  HA  ILE A  70       7.213   8.778 -14.483  1.00 89.75           H
ATOM    798  CB  ILE A  70       8.146   9.777 -12.855  1.00 89.75           C
ATOM    799  HB  ILE A  70       9.141   9.818 -12.413  1.00 89.75           H
ATOM    800  CG1 ILE A  70       7.232   9.076 -11.848  1.00 89.75           C
ATOM    801 1HG1 ILE A  70       6.191   9.195 -12.152  1.00 89.75           H
ATOM    802 2HG1 ILE A  70       7.442   8.006 -11.844  1.00 89.75           H
ATOM    803  CG2 ILE A  70       7.709  11.219 -13.119  1.00 89.75           C
ATOM    804 1HG2 ILE A  70       8.432  11.704 -13.774  1.00 89.75           H
ATOM    805 2HG2 ILE A  70       6.728  11.220 -13.596  1.00 89.75           H
ATOM    806 3HG2 ILE A  70       7.654  11.760 -12.175  1.00 89.75           H
ATOM    807  CD1 ILE A  70       7.427   9.645 -10.442  1.00 89.75           C
ATOM    808 1HD1 ILE A  70       8.463   9.502 -10.133  1.00 89.75           H
ATOM    809 2HD1 ILE A  70       7.193  10.709 -10.445  1.00 89.75           H
ATOM    810 3HD1 ILE A  70       6.766   9.129  -9.746  1.00 89.75           H
ATOM    811  HN  ILE A  70       9.246   7.570 -13.013  1.00 89.75           H
ATOM    812  N   LEU A  71      10.280   9.676 -15.230  1.00 85.37           N
ATOM    813  CA  LEU A  71      11.098  10.382 -16.202  1.00 85.37           C
ATOM    814  C   LEU A  71      10.791   9.850 -17.603  1.00 85.37           C
ATOM    815  O   LEU A  71      10.614  10.625 -18.541  1.00 85.37           O
ATOM    816  HA  LEU A  71      10.815  11.434 -16.163  1.00 85.37           H
ATOM    817  CB  LEU A  71      12.577  10.296 -15.821  1.00 85.37           C
ATOM    818 1HB  LEU A  71      12.676  10.551 -14.766  1.00 85.37           H
ATOM    819 2HB  LEU A  71      12.900   9.260 -15.930  1.00 85.37           H
ATOM    820  CG  LEU A  71      13.529  11.184 -16.624  1.00 85.37           C
ATOM    821  HG  LEU A  71      13.102  11.333 -17.616  1.00 85.37           H
ATOM    822  CD1 LEU A  71      13.667  12.564 -15.979  1.00 85.37           C
ATOM    823 1HD1 LEU A  71      12.690  13.046 -15.939  1.00 85.37           H
ATOM    824 2HD1 LEU A  71      14.059  12.455 -14.968  1.00 85.37           H
ATOM    825 3HD1 LEU A  71      14.349  13.175 -16.569  1.00 85.37           H
ATOM    826  CD2 LEU A  71      14.886  10.502 -16.814  1.00 85.37           C
ATOM    827 1HD2 LEU A  71      15.332  10.303 -15.840  1.00 85.37           H
ATOM    828 2HD2 LEU A  71      14.748   9.563 -17.350  1.00 85.37           H
ATOM    829 3HD2 LEU A  71      15.543  11.156 -17.388  1.00 85.37           H
ATOM    830  HN  LEU A  71      10.792   9.165 -14.539  1.00 85.37           H
ATOM    831  N   VAL A  72      10.737   8.529 -17.701  1.00 85.50           N
ATOM    832  CA  VAL A  72      10.557   7.881 -18.988  1.00 85.50           C
ATOM    833  C   VAL A  72       9.218   8.313 -19.589  1.00 85.50           C
ATOM    834  O   VAL A  72       9.144   8.652 -20.770  1.00 85.50           O
ATOM    835  HA  VAL A  72      11.361   8.220 -19.642  1.00 85.50           H
ATOM    836  CB  VAL A  72      10.680   6.364 -18.833  1.00 85.50           C
ATOM    837  HB  VAL A  72      10.011   6.054 -18.030  1.00 85.50           H
ATOM    838  CG1 VAL A  72      10.246   5.644 -20.111  1.00 85.50           C
ATOM    839 1HG1 VAL A  72       9.207   5.890 -20.331  1.00 85.50           H
ATOM    840 2HG1 VAL A  72      10.878   5.963 -20.940  1.00 85.50           H
ATOM    841 3HG1 VAL A  72      10.344   4.568 -19.973  1.00 85.50           H
ATOM    842  CG2 VAL A  72      12.104   5.967 -18.437  1.00 85.50           C
ATOM    843 1HG2 VAL A  72      12.801   6.297 -19.208  1.00 85.50           H
ATOM    844 2HG2 VAL A  72      12.362   6.438 -17.488  1.00 85.50           H
ATOM    845 3HG2 VAL A  72      12.164   4.884 -18.333  1.00 85.50           H
ATOM    846  HN  VAL A  72      10.814   7.907 -16.921  1.00 85.50           H
ATOM    847  N   TYR A  73       8.193   8.288 -18.750  1.00 81.93           N
ATOM    848  CA  TYR A  73       6.852   8.625 -19.196  1.00 81.93           C
ATOM    849  C   TYR A  73       6.756  10.103 -19.578  1.00 81.93           C
ATOM    850  O   TYR A  73       6.040  10.462 -20.511  1.00 81.93           O
ATOM    851  HA  TYR A  73       6.626   8.016 -20.071  1.00 81.93           H
ATOM    852  CB  TYR A  73       5.932   8.358 -18.004  1.00 81.93           C
ATOM    853 1HB  TYR A  73       6.512   8.439 -17.084  1.00 81.93           H
ATOM    854 2HB  TYR A  73       5.166   9.133 -17.967  1.00 81.93           H
ATOM    855  CG  TYR A  73       5.249   6.989 -18.039  1.00 81.93           C
ATOM    856  CD1 TYR A  73       4.309   6.712 -19.010  1.00 81.93           C
ATOM    857  HD1 TYR A  73       4.053   7.468 -19.752  1.00 81.93           H
ATOM    858  CD2 TYR A  73       5.574   6.031 -17.099  1.00 81.93           C
ATOM    859  HD2 TYR A  73       6.316   6.250 -16.332  1.00 81.93           H
ATOM    860  CE1 TYR A  73       3.666   5.423 -19.044  1.00 81.93           C
ATOM    861  HE1 TYR A  73       2.922   5.191 -19.806  1.00 81.93           H
ATOM    862  CE2 TYR A  73       4.931   4.743 -17.133  1.00 81.93           C
ATOM    863  HE2 TYR A  73       5.178   3.978 -16.397  1.00 81.93           H
ATOM    864  CZ  TYR A  73       4.009   4.503 -18.103  1.00 81.93           C
ATOM    865  OH  TYR A  73       3.403   3.286 -18.135  1.00 81.93           O
ATOM    866  HH  TYR A  73       2.846   3.203 -18.962  1.00 81.93           H
ATOM    867  HN  TYR A  73       8.268   8.044 -17.783  1.00 81.93           H
ATOM    868  N   TRP A  74       7.488  10.922 -18.836  1.00 71.00           N
ATOM    869  CA  TRP A  74       7.407  12.362 -19.009  1.00 71.00           C
ATOM    870  C   TRP A  74       8.027  12.712 -20.363  1.00 71.00           C
ATOM    871  O   TRP A  74       7.438  13.455 -21.146  1.00 71.00           O
ATOM    872  HA  TRP A  74       6.354  12.641 -18.998  1.00 71.00           H
ATOM    873  CB  TRP A  74       8.073  13.093 -17.841  1.00 71.00           C
ATOM    874 1HB  TRP A  74       7.659  12.715 -16.906  1.00 71.00           H
ATOM    875 2HB  TRP A  74       9.137  12.857 -17.837  1.00 71.00           H
ATOM    876  CG  TRP A  74       7.902  14.613 -17.879  1.00 71.00           C
ATOM    877  CD1 TRP A  74       6.763  15.313 -17.962  1.00 71.00           C
ATOM    878  HD1 TRP A  74       5.770  14.866 -18.015  1.00 71.00           H
ATOM    879  CD2 TRP A  74       8.956  15.598 -17.831  1.00 71.00           C
ATOM    880  NE1 TRP A  74       7.004  16.672 -17.972  1.00 71.00           N
ATOM    881  HE1 TRP A  74       6.316  17.395 -18.028  1.00 71.00           H
ATOM    882  CE2 TRP A  74       8.380  16.850 -17.890  1.00 71.00           C
ATOM    883  CE3 TRP A  74      10.350  15.435 -17.742  1.00 71.00           C
ATOM    884  HE3 TRP A  74      10.828  14.457 -17.694  1.00 71.00           H
ATOM    885  CZ2 TRP A  74       9.123  18.037 -17.866  1.00 71.00           C
ATOM    886  HZ2 TRP A  74       8.644  19.015 -17.913  1.00 71.00           H
ATOM    887  CZ3 TRP A  74      11.078  16.631 -17.719  1.00 71.00           C
ATOM    888  HZ3 TRP A  74      12.163  16.562 -17.651  1.00 71.00           H
ATOM    889  CH2 TRP A  74      10.513  17.900 -17.777  1.00 71.00           C
ATOM    890  HH2 TRP A  74      11.150  18.784 -17.754  1.00 71.00           H
ATOM    891  HN  TRP A  74       8.126  10.616 -18.129  1.00 71.00           H
ATOM    892  N   TYR A  75       9.208  12.158 -20.598  1.00 69.65           N
ATOM    893  CA  TYR A  75      10.060  12.640 -21.672  1.00 69.65           C
ATOM    894  C   TYR A  75       9.769  11.899 -22.978  1.00 69.65           C
ATOM    895  O   TYR A  75       9.864  12.477 -24.059  1.00 69.65           O
ATOM    896  HA  TYR A  75       9.856  13.702 -21.812  1.00 69.65           H
ATOM    897  CB  TYR A  75      11.496  12.340 -21.238  1.00 69.65           C
ATOM    898 1HB  TYR A  75      11.502  12.111 -20.172  1.00 69.65           H
ATOM    899 2HB  TYR A  75      11.843  11.447 -21.758  1.00 69.65           H
ATOM    900  CG  TYR A  75      12.479  13.482 -21.505  1.00 69.65           C
ATOM    901  CD1 TYR A  75      13.158  13.541 -22.705  1.00 69.65           C
ATOM    902  HD1 TYR A  75      12.994  12.774 -23.462  1.00 69.65           H
ATOM    903  CD2 TYR A  75      12.686  14.452 -20.546  1.00 69.65           C
ATOM    904  HD2 TYR A  75      12.150  14.405 -19.598  1.00 69.65           H
ATOM    905  CE1 TYR A  75      14.083  14.616 -22.957  1.00 69.65           C
ATOM    906  HE1 TYR A  75      14.625  14.674 -23.900  1.00 69.65           H
ATOM    907  CE2 TYR A  75      13.611  15.527 -20.798  1.00 69.65           C
ATOM    908  HE2 TYR A  75      13.784  16.300 -20.049  1.00 69.65           H
ATOM    909  CZ  TYR A  75      14.264  15.555 -21.991  1.00 69.65           C
ATOM    910  OH  TYR A  75      15.137  16.570 -22.228  1.00 69.65           O
ATOM    911  HH  TYR A  75      15.168  17.186 -21.441  1.00 69.65           H
ATOM    912  HN  TYR A  75       9.583  11.396 -20.071  1.00 69.65           H
ATOM    913  N   CYS A  76       9.420  10.628 -22.835  1.00 69.30           N
ATOM    914  CA  CYS A  76       9.455   9.711 -23.961  1.00 69.30           C
ATOM    915  C   CYS A  76       8.036   9.190 -24.201  1.00 69.30           C
ATOM    916  O   CYS A  76       7.433   9.475 -25.235  1.00 69.30           O
ATOM    917  HA  CYS A  76       9.808  10.283 -24.820  1.00 69.30           H
ATOM    918  CB  CYS A  76      10.450   8.572 -23.732  1.00 69.30           C
ATOM    919 1HB  CYS A  76      11.395   8.972 -23.365  1.00 69.30           H
ATOM    920 2HB  CYS A  76      10.071   7.895 -22.966  1.00 69.30           H
ATOM    921  SG  CYS A  76      10.724   7.657 -25.293  1.00 69.30           S
ATOM    922  HG  CYS A  76       9.549   7.033 -25.297  1.00 69.30           H
ATOM    923  HN  CYS A  76       9.118  10.225 -21.971  1.00 69.30           H
ATOM    924  N   THR A  77       7.545   8.437 -23.228  1.00 62.24           N
ATOM    925  CA  THR A  77       6.366   7.615 -23.442  1.00 62.24           C
ATOM    926  C   THR A  77       5.149   8.494 -23.736  1.00 62.24           C
ATOM    927  O   THR A  77       4.349   8.179 -24.615  1.00 62.24           O
ATOM    928  HA  THR A  77       6.533   6.996 -24.323  1.00 62.24           H
ATOM    929  CB  THR A  77       6.186   6.718 -22.215  1.00 62.24           C
ATOM    930  HB  THR A  77       5.930   7.309 -21.336  1.00 62.24           H
ATOM    931  OG1 THR A  77       7.409   5.992 -22.133  1.00 62.24           O
ATOM    932  HG1 THR A  77       7.487   5.364 -22.908  1.00 62.24           H
ATOM    933  CG2 THR A  77       5.124   5.637 -22.430  1.00 62.24           C
ATOM    934 1HG2 THR A  77       5.415   5.005 -23.269  1.00 62.24           H
ATOM    935 2HG2 THR A  77       4.165   6.108 -22.646  1.00 62.24           H
ATOM    936 3HG2 THR A  77       5.037   5.030 -21.530  1.00 62.24           H
ATOM    937  HN  THR A  77       7.937   8.382 -22.310  1.00 62.24           H
ATOM    938  N   ARG A  78       5.047   9.579 -22.982  1.00 56.47           N
ATOM    939  CA  ARG A  78       3.795  10.312 -22.890  1.00 56.47           C
ATOM    940  C   ARG A  78       2.641   9.354 -22.587  1.00 56.47           C
ATOM    941  O   ARG A  78       2.657   8.202 -23.017  1.00 56.47           O
ATOM    942  HA  ARG A  78       3.945  11.017 -22.073  1.00 56.47           H
ATOM    943  CB  ARG A  78       3.499  11.061 -24.190  1.00 56.47           C
ATOM    944 1HB  ARG A  78       3.478  10.358 -25.023  1.00 56.47           H
ATOM    945 2HB  ARG A  78       2.511  11.518 -24.134  1.00 56.47           H
ATOM    946  CG  ARG A  78       4.551  12.140 -24.453  1.00 56.47           C
ATOM    947 1HG  ARG A  78       4.664  12.767 -23.569  1.00 56.47           H
ATOM    948 2HG  ARG A  78       5.519  11.673 -24.637  1.00 56.47           H
ATOM    949  CD  ARG A  78       4.161  13.006 -25.653  1.00 56.47           C
ATOM    950 1HD  ARG A  78       4.129  12.397 -26.556  1.00 56.47           H
ATOM    951 2HD  ARG A  78       3.161  13.414 -25.507  1.00 56.47           H
ATOM    952  NE  ARG A  78       5.136  14.107 -25.821  1.00 56.47           N
ATOM    953  HE  ARG A  78       5.961  14.093 -25.256  1.00 56.47           H
ATOM    954  CZ  ARG A  78       4.981  15.123 -26.681  1.00 56.47           C
ATOM    955  NH1 ARG A  78       3.895  15.193 -27.462  1.00 56.47           N
ATOM    956 1HH1 ARG A  78       3.191  14.484 -27.405  1.00 56.47           H
ATOM    957 2HH1 ARG A  78       3.787  15.954 -28.102  1.00 56.47           H
ATOM    958  NH2 ARG A  78       5.930  16.067 -26.750  1.00 56.47           N
ATOM    959 1HH2 ARG A  78       5.830  16.831 -27.387  1.00 56.47           H
ATOM    960 2HH2 ARG A  78       6.738  16.007 -26.163  1.00 56.47           H
ATOM    961  HN  ARG A  78       5.799   9.958 -22.442  1.00 56.47           H
ATOM    962  N   VAL A  79       1.667   9.867 -21.849  1.00 71.86           N
ATOM    963  CA  VAL A  79       0.498   9.078 -21.499  1.00 71.86           C
ATOM    964  C   VAL A  79      -0.441   9.005 -22.705  1.00 71.86           C
ATOM    965  O   VAL A  79      -1.122   9.978 -23.025  1.00 71.86           O
ATOM    966  HA  VAL A  79       0.841   8.071 -21.260  1.00 71.86           H
ATOM    967  CB  VAL A  79      -0.172   9.659 -20.253  1.00 71.86           C
ATOM    968  HB  VAL A  79      -0.527  10.660 -20.499  1.00 71.86           H
ATOM    969  CG1 VAL A  79      -1.382   8.820 -19.839  1.00 71.86           C
ATOM    970 1HG1 VAL A  79      -2.109   8.805 -20.652  1.00 71.86           H
ATOM    971 2HG1 VAL A  79      -1.061   7.801 -19.621  1.00 71.86           H
ATOM    972 3HG1 VAL A  79      -1.840   9.255 -18.951  1.00 71.86           H
ATOM    973  CG2 VAL A  79       0.828   9.785 -19.101  1.00 71.86           C
ATOM    974 1HG2 VAL A  79       1.226   8.800 -18.857  1.00 71.86           H
ATOM    975 2HG2 VAL A  79       1.644  10.443 -19.398  1.00 71.86           H
ATOM    976 3HG2 VAL A  79       0.325  10.200 -18.228  1.00 71.86           H
ATOM    977  HN  VAL A  79       1.669  10.801 -21.492  1.00 71.86           H
ATOM    978  N   LYS A  80      -0.449   7.843 -23.340  1.00 65.50           N
ATOM    979  CA  LYS A  80      -1.222   7.659 -24.556  1.00 65.50           C
ATOM    980  C   LYS A  80      -2.474   6.840 -24.241  1.00 65.50           C
ATOM    981  O   LYS A  80      -3.488   6.959 -24.927  1.00 65.50           O
ATOM    982  HA  LYS A  80      -1.532   8.647 -24.898  1.00 65.50           H
ATOM    983  CB  LYS A  80      -0.351   7.052 -25.658  1.00 65.50           C
ATOM    984 1HB  LYS A  80       0.139   6.153 -25.286  1.00 65.50           H
ATOM    985 2HB  LYS A  80      -0.978   6.749 -26.497  1.00 65.50           H
ATOM    986  CG  LYS A  80       0.703   8.052 -26.138  1.00 65.50           C
ATOM    987 1HG  LYS A  80       0.217   8.974 -26.455  1.00 65.50           H
ATOM    988 2HG  LYS A  80       1.367   8.310 -25.313  1.00 65.50           H
ATOM    989  CD  LYS A  80       1.520   7.475 -27.296  1.00 65.50           C
ATOM    990 1HD  LYS A  80       1.994   6.545 -26.983  1.00 65.50           H
ATOM    991 2HD  LYS A  80       0.858   7.232 -28.127  1.00 65.50           H
ATOM    992  CE  LYS A  80       2.589   8.467 -27.760  1.00 65.50           C
ATOM    993 1HE  LYS A  80       2.116   9.392 -28.090  1.00 65.50           H
ATOM    994 2HE  LYS A  80       3.243   8.723 -26.927  1.00 65.50           H
ATOM    995  NZ  LYS A  80       3.386   7.889 -28.865  1.00 65.50           N
ATOM    996 1HZ  LYS A  80       4.086   8.559 -29.163  1.00 65.50           H
ATOM    997 2HZ  LYS A  80       3.843   7.042 -28.546  1.00 65.50           H
ATOM    998 3HZ  LYS A  80       2.775   7.670 -29.644  1.00 65.50           H
ATOM    999  HN  LYS A  80       0.060   7.037 -23.037  1.00 65.50           H
ATOM   1000  N   THR A  81      -2.364   6.025 -23.202  1.00 76.77           N
ATOM   1001  CA  THR A  81      -3.432   5.103 -22.856  1.00 76.77           C
ATOM   1002  C   THR A  81      -3.869   5.313 -21.405  1.00 76.77           C
ATOM   1003  O   THR A  81      -3.164   5.955 -20.627  1.00 76.77           O
ATOM   1004  HA  THR A  81      -4.295   5.326 -23.484  1.00 76.77           H
ATOM   1005  CB  THR A  81      -2.943   3.683 -23.145  1.00 76.77           C
ATOM   1006  HB  THR A  81      -3.777   2.981 -23.167  1.00 76.77           H
ATOM   1007  OG1 THR A  81      -1.963   3.442 -22.138  1.00 76.77           O
ATOM   1008  HG1 THR A  81      -1.733   2.469 -22.111  1.00 76.77           H
ATOM   1009  CG2 THR A  81      -2.161   3.588 -24.456  1.00 76.77           C
ATOM   1010 1HG2 THR A  81      -1.288   4.240 -24.407  1.00 76.77           H
ATOM   1011 2HG2 THR A  81      -2.800   3.897 -25.283  1.00 76.77           H
ATOM   1012 3HG2 THR A  81      -1.837   2.559 -24.612  1.00 76.77           H
ATOM   1013  HN  THR A  81      -1.564   5.989 -22.602  1.00 76.77           H
ATOM   1014  N   MET A  82      -5.028   4.758 -21.083  1.00 77.36           N
ATOM   1015  CA  MET A  82      -5.545   4.837 -19.727  1.00 77.36           C
ATOM   1016  C   MET A  82      -4.631   4.098 -18.748  1.00 77.36           C
ATOM   1017  O   MET A  82      -4.434   4.545 -17.619  1.00 77.36           O
ATOM   1018  HA  MET A  82      -5.567   5.899 -19.483  1.00 77.36           H
ATOM   1019  CB  MET A  82      -6.946   4.225 -19.679  1.00 77.36           C
ATOM   1020 1HB  MET A  82      -7.576   4.688 -20.439  1.00 77.36           H
ATOM   1021 2HB  MET A  82      -6.891   3.162 -19.914  1.00 77.36           H
ATOM   1022  CG  MET A  82      -7.580   4.415 -18.299  1.00 77.36           C
ATOM   1023 1HG  MET A  82      -6.944   3.971 -17.533  1.00 77.36           H
ATOM   1024 2HG  MET A  82      -7.660   5.478 -18.070  1.00 77.36           H
ATOM   1025  SD  MET A  82      -9.197   3.661 -18.261  1.00 77.36           S
ATOM   1026  CE  MET A  82     -10.194   5.036 -18.809  1.00 77.36           C
ATOM   1027 1HE  MET A  82     -10.077   5.869 -18.116  1.00 77.36           H
ATOM   1028 2HE  MET A  82      -9.872   5.344 -19.804  1.00 77.36           H
ATOM   1029 3HE  MET A  82     -11.241   4.736 -18.843  1.00 77.36           H
ATOM   1030  HN  MET A  82      -5.610   4.264 -21.729  1.00 77.36           H
ATOM   1031  N   THR A  83      -4.096   2.980 -19.216  1.00 79.37           N
ATOM   1032  CA  THR A  83      -3.176   2.196 -18.410  1.00 79.37           C
ATOM   1033  C   THR A  83      -1.924   3.012 -18.084  1.00 79.37           C
ATOM   1034  O   THR A  83      -1.425   2.967 -16.960  1.00 79.37           O
ATOM   1035  HA  THR A  83      -3.662   1.962 -17.463  1.00 79.37           H
ATOM   1036  CB  THR A  83      -2.875   0.898 -19.164  1.00 79.37           C
ATOM   1037  HB  THR A  83      -2.314   1.099 -20.076  1.00 79.37           H
ATOM   1038  OG1 THR A  83      -4.155   0.299 -19.348  1.00 79.37           O
ATOM   1039  HG1 THR A  83      -4.793   0.635 -18.655  1.00 79.37           H
ATOM   1040  CG2 THR A  83      -2.111  -0.113 -18.307  1.00 79.37           C
ATOM   1041 1HG2 THR A  83      -2.703  -0.365 -17.427  1.00 79.37           H
ATOM   1042 2HG2 THR A  83      -1.161   0.321 -17.993  1.00 79.37           H
ATOM   1043 3HG2 THR A  83      -1.924  -1.015 -18.889  1.00 79.37           H
ATOM   1044  HN  THR A  83      -4.282   2.610 -20.127  1.00 79.37           H
ATOM   1045  N   ASP A  84      -1.453   3.740 -19.085  1.00 81.40           N
ATOM   1046  CA  ASP A  84      -0.274   4.573 -18.916  1.00 81.40           C
ATOM   1047  C   ASP A  84      -0.531   5.593 -17.805  1.00 81.40           C
ATOM   1048  O   ASP A  84       0.364   5.897 -17.018  1.00 81.40           O
ATOM   1049  HA  ASP A  84       0.532   3.881 -18.669  1.00 81.40           H
ATOM   1050  CB  ASP A  84       0.046   5.342 -20.199  1.00 81.40           C
ATOM   1051 1HB  ASP A  84      -0.800   5.972 -20.471  1.00 81.40           H
ATOM   1052 2HB  ASP A  84       0.895   6.004 -20.028  1.00 81.40           H
ATOM   1053  CG  ASP A  84       0.365   4.383 -21.348  1.00 81.40           C
ATOM   1054  OD1 ASP A  84       0.969   3.328 -21.056  1.00 81.40           O
ATOM   1055  OD2 ASP A  84      -0.002   4.726 -22.492  1.00 81.40           O
ATOM   1056  HN  ASP A  84      -1.861   3.767 -19.998  1.00 81.40           H
ATOM   1057  N   MET A  85      -1.757   6.093 -17.777  1.00 85.57           N
ATOM   1058  CA  MET A  85      -2.132   7.101 -16.800  1.00 85.57           C
ATOM   1059  C   MET A  85      -2.055   6.541 -15.378  1.00 85.57           C
ATOM   1060  O   MET A  85      -1.509   7.184 -14.482  1.00 85.57           O
ATOM   1061  HA  MET A  85      -1.410   7.909 -16.919  1.00 85.57           H
ATOM   1062  CB  MET A  85      -3.557   7.581 -17.082  1.00 85.57           C
ATOM   1063 1HB  MET A  85      -3.647   7.868 -18.130  1.00 85.57           H
ATOM   1064 2HB  MET A  85      -4.260   6.765 -16.914  1.00 85.57           H
ATOM   1065  CG  MET A  85      -3.923   8.769 -16.190  1.00 85.57           C
ATOM   1066 1HG  MET A  85      -4.985   8.993 -16.285  1.00 85.57           H
ATOM   1067 2HG  MET A  85      -3.742   8.518 -15.144  1.00 85.57           H
ATOM   1068  SD  MET A  85      -2.956  10.198 -16.648  1.00 85.57           S
ATOM   1069  CE  MET A  85      -3.313  11.270 -15.267  1.00 85.57           C
ATOM   1070 1HE  MET A  85      -4.385  11.458 -15.220  1.00 85.57           H
ATOM   1071 2HE  MET A  85      -2.987  10.793 -14.343  1.00 85.57           H
ATOM   1072 3HE  MET A  85      -2.784  12.215 -15.394  1.00 85.57           H
ATOM   1073  HN  MET A  85      -2.486   5.822 -18.406  1.00 85.57           H
ATOM   1074  N   PHE A  86      -2.608   5.348 -15.215  1.00 89.27           N
ATOM   1075  CA  PHE A  86      -2.662   4.721 -13.905  1.00 89.27           C
ATOM   1076  C   PHE A  86      -1.266   4.307 -13.438  1.00 89.27           C
ATOM   1077  O   PHE A  86      -0.936   4.442 -12.260  1.00 89.27           O
ATOM   1078  HA  PHE A  86      -3.073   5.455 -13.212  1.00 89.27           H
ATOM   1079  CB  PHE A  86      -3.533   3.471 -14.044  1.00 89.27           C
ATOM   1080 1HB  PHE A  86      -3.129   2.845 -14.840  1.00 89.27           H
ATOM   1081 2HB  PHE A  86      -3.470   2.893 -13.121  1.00 89.27           H
ATOM   1082  CG  PHE A  86      -5.004   3.766 -14.344  1.00 89.27           C
ATOM   1083  CD1 PHE A  86      -5.620   4.822 -13.749  1.00 89.27           C
ATOM   1084  HD1 PHE A  86      -5.067   5.458 -13.058  1.00 89.27           H
ATOM   1085  CD2 PHE A  86      -5.694   2.973 -15.207  1.00 89.27           C
ATOM   1086  HD2 PHE A  86      -5.200   2.127 -15.684  1.00 89.27           H
ATOM   1087  CE1 PHE A  86      -6.985   5.097 -14.028  1.00 89.27           C
ATOM   1088  HE1 PHE A  86      -7.480   5.943 -13.551  1.00 89.27           H
ATOM   1089  CE2 PHE A  86      -7.059   3.248 -15.486  1.00 89.27           C
ATOM   1090  HE2 PHE A  86      -7.613   2.612 -16.177  1.00 89.27           H
ATOM   1091  CZ  PHE A  86      -7.676   4.304 -14.890  1.00 89.27           C
ATOM   1092  HZ  PHE A  86      -8.724   4.514 -15.105  1.00 89.27           H
ATOM   1093  HN  PHE A  86      -3.014   4.814 -15.956  1.00 89.27           H
ATOM   1094  N   LEU A  87      -0.483   3.810 -14.384  1.00 85.78           N
ATOM   1095  CA  LEU A  87       0.856   3.337 -14.076  1.00 85.78           C
ATOM   1096  C   LEU A  87       1.719   4.519 -13.629  1.00 85.78           C
ATOM   1097  O   LEU A  87       2.583   4.370 -12.766  1.00 85.78           O
ATOM   1098  HA  LEU A  87       0.772   2.637 -13.245  1.00 85.78           H
ATOM   1099  CB  LEU A  87       1.437   2.565 -15.262  1.00 85.78           C
ATOM   1100 1HB  LEU A  87       1.317   3.171 -16.159  1.00 85.78           H
ATOM   1101 2HB  LEU A  87       2.509   2.443 -15.101  1.00 85.78           H
ATOM   1102  CG  LEU A  87       0.830   1.186 -15.527  1.00 85.78           C
ATOM   1103  HG  LEU A  87      -0.244   1.306 -15.665  1.00 85.78           H
ATOM   1104  CD1 LEU A  87       1.386   0.580 -16.817  1.00 85.78           C
ATOM   1105 1HD1 LEU A  87       1.150   1.233 -17.656  1.00 85.78           H
ATOM   1106 2HD1 LEU A  87       2.468   0.475 -16.732  1.00 85.78           H
ATOM   1107 3HD1 LEU A  87       0.938  -0.400 -16.981  1.00 85.78           H
ATOM   1108  CD2 LEU A  87       1.029   0.259 -14.326  1.00 85.78           C
ATOM   1109 1HD2 LEU A  87       2.095   0.140 -14.132  1.00 85.78           H
ATOM   1110 2HD2 LEU A  87       0.547   0.691 -13.449  1.00 85.78           H
ATOM   1111 3HD2 LEU A  87       0.588  -0.715 -14.541  1.00 85.78           H
ATOM   1112  HN  LEU A  87      -0.749   3.728 -15.344  1.00 85.78           H
ATOM   1113  N   LEU A  88       1.456   5.666 -14.237  1.00 89.53           N
ATOM   1114  CA  LEU A  88       2.180   6.878 -13.893  1.00 89.53           C
ATOM   1115  C   LEU A  88       1.828   7.289 -12.462  1.00 89.53           C
ATOM   1116  O   LEU A  88       2.715   7.565 -11.656  1.00 89.53           O
ATOM   1117  HA  LEU A  88       3.244   6.646 -13.934  1.00 89.53           H
ATOM   1118  CB  LEU A  88       1.915   7.972 -14.929  1.00 89.53           C
ATOM   1119 1HB  LEU A  88       2.276   7.624 -15.897  1.00 89.53           H
ATOM   1120 2HB  LEU A  88       0.837   8.105 -15.021  1.00 89.53           H
ATOM   1121  CG  LEU A  88       2.546   9.336 -14.641  1.00 89.53           C
ATOM   1122  HG  LEU A  88       2.208   9.668 -13.660  1.00 89.53           H
ATOM   1123  CD1 LEU A  88       4.071   9.233 -14.583  1.00 89.53           C
ATOM   1124 1HD1 LEU A  88       4.358   8.540 -13.791  1.00 89.53           H
ATOM   1125 2HD1 LEU A  88       4.448   8.868 -15.539  1.00 89.53           H
ATOM   1126 3HD1 LEU A  88       4.495  10.216 -14.377  1.00 89.53           H
ATOM   1127  CD2 LEU A  88       2.081  10.381 -15.657  1.00 89.53           C
ATOM   1128 1HD2 LEU A  88       2.370  10.067 -16.660  1.00 89.53           H
ATOM   1129 2HD2 LEU A  88       0.997  10.480 -15.606  1.00 89.53           H
ATOM   1130 3HD2 LEU A  88       2.545  11.341 -15.430  1.00 89.53           H
ATOM   1131  HN  LEU A  88       0.764   5.775 -14.950  1.00 89.53           H
ATOM   1132  N   ASN A  89       0.532   7.317 -12.190  1.00 90.92           N
ATOM   1133  CA  ASN A  89       0.049   7.753 -10.890  1.00 90.92           C
ATOM   1134  C   ASN A  89       0.499   6.754  -9.822  1.00 90.92           C
ATOM   1135  O   ASN A  89       0.740   7.131  -8.677  1.00 90.92           O
ATOM   1136  HA  ASN A  89       0.480   8.743 -10.743  1.00 90.92           H
ATOM   1137  CB  ASN A  89      -1.479   7.818 -10.864  1.00 90.92           C
ATOM   1138 1HB  ASN A  89      -1.892   6.962 -11.397  1.00 90.92           H
ATOM   1139 2HB  ASN A  89      -1.832   7.752  -9.834  1.00 90.92           H
ATOM   1140  CG  ASN A  89      -1.984   9.114 -11.500  1.00 90.92           C
ATOM   1141  OD1 ASN A  89      -2.183  10.122 -10.842  1.00 90.92           O
ATOM   1142  ND2 ASN A  89      -2.180   9.032 -12.813  1.00 90.92           N
ATOM   1143 1HD2 ASN A  89      -1.997   8.174 -13.293  1.00 90.92           H
ATOM   1144 2HD2 ASN A  89      -2.510   9.829 -13.320  1.00 90.92           H
ATOM   1145  HN  ASN A  89      -0.181   7.048 -12.837  1.00 90.92           H
ATOM   1146  N   LEU A  90       0.597   5.499 -10.235  1.00 89.81           N
ATOM   1147  CA  LEU A  90       1.054   4.450  -9.340  1.00 89.81           C
ATOM   1148  C   LEU A  90       2.489   4.748  -8.901  1.00 89.81           C
ATOM   1149  O   LEU A  90       2.816   4.641  -7.720  1.00 89.81           O
ATOM   1150  HA  LEU A  90       0.412   4.470  -8.459  1.00 89.81           H
ATOM   1151  CB  LEU A  90       0.883   3.076  -9.992  1.00 89.81           C
ATOM   1152 1HB  LEU A  90      -0.154   2.975 -10.313  1.00 89.81           H
ATOM   1153 2HB  LEU A  90       1.499   3.044 -10.891  1.00 89.81           H
ATOM   1154  CG  LEU A  90       1.238   1.871  -9.120  1.00 89.81           C
ATOM   1155  HG  LEU A  90       2.244   2.018  -8.727  1.00 89.81           H
ATOM   1156  CD1 LEU A  90       0.295   1.765  -7.920  1.00 89.81           C
ATOM   1157 1HD1 LEU A  90       0.373   2.669  -7.315  1.00 89.81           H
ATOM   1158 2HD1 LEU A  90      -0.730   1.652  -8.272  1.00 89.81           H
ATOM   1159 3HD1 LEU A  90       0.570   0.900  -7.317  1.00 89.81           H
ATOM   1160  CD2 LEU A  90       1.260   0.583  -9.946  1.00 89.81           C
ATOM   1161 1HD2 LEU A  90       0.278   0.418 -10.388  1.00 89.81           H
ATOM   1162 2HD2 LEU A  90       2.004   0.673 -10.738  1.00 89.81           H
ATOM   1163 3HD2 LEU A  90       1.515  -0.258  -9.302  1.00 89.81           H
ATOM   1164  HN  LEU A  90       0.372   5.196 -11.161  1.00 89.81           H
ATOM   1165  N   ALA A  91       3.307   5.117  -9.876  1.00 93.32           N
ATOM   1166  CA  ALA A  91       4.709   5.394  -9.612  1.00 93.32           C
ATOM   1167  C   ALA A  91       4.819   6.610  -8.690  1.00 93.32           C
ATOM   1168  O   ALA A  91       5.688   6.656  -7.820  1.00 93.32           O
ATOM   1169  HA  ALA A  91       5.129   4.525  -9.106  1.00 93.32           H
ATOM   1170  CB  ALA A  91       5.447   5.597 -10.937  1.00 93.32           C
ATOM   1171 1HB  ALA A  91       5.363   4.695 -11.542  1.00 93.32           H
ATOM   1172 2HB  ALA A  91       5.006   6.437 -11.473  1.00 93.32           H
ATOM   1173 3HB  ALA A  91       6.499   5.805 -10.738  1.00 93.32           H
ATOM   1174  HN  ALA A  91       3.027   5.227 -10.830  1.00 93.32           H
ATOM   1175  N   ILE A  92       3.927   7.564  -8.912  1.00 92.07           N
ATOM   1176  CA  ILE A  92       3.907   8.772  -8.105  1.00 92.07           C
ATOM   1177  C   ILE A  92       3.559   8.409  -6.660  1.00 92.07           C
ATOM   1178  O   ILE A  92       4.203   8.883  -5.725  1.00 92.07           O
ATOM   1179  HA  ILE A  92       4.912   9.194  -8.123  1.00 92.07           H
ATOM   1180  CB  ILE A  92       2.969   9.812  -8.721  1.00 92.07           C
ATOM   1181  HB  ILE A  92       2.014   9.329  -8.930  1.00 92.07           H
ATOM   1182  CG1 ILE A  92       3.517  10.324 -10.055  1.00 92.07           C
ATOM   1183 1HG1 ILE A  92       4.380  10.965  -9.875  1.00 92.07           H
ATOM   1184 2HG1 ILE A  92       3.865   9.483 -10.656  1.00 92.07           H
ATOM   1185  CG2 ILE A  92       2.694  10.952  -7.739  1.00 92.07           C
ATOM   1186 1HG2 ILE A  92       2.229  10.552  -6.838  1.00 92.07           H
ATOM   1187 2HG2 ILE A  92       3.633  11.440  -7.477  1.00 92.07           H
ATOM   1188 3HG2 ILE A  92       2.025  11.677  -8.202  1.00 92.07           H
ATOM   1189  CD1 ILE A  92       2.448  11.101 -10.825  1.00 92.07           C
ATOM   1190 1HD1 ILE A  92       1.597  10.450 -11.024  1.00 92.07           H
ATOM   1191 2HD1 ILE A  92       2.121  11.955 -10.231  1.00 92.07           H
ATOM   1192 3HD1 ILE A  92       2.865  11.454 -11.769  1.00 92.07           H
ATOM   1193  HN  ILE A  92       3.229   7.521  -9.627  1.00 92.07           H
ATOM   1194  N   ALA A  93       2.542   7.571  -6.523  1.00 93.72           N
ATOM   1195  CA  ALA A  93       2.047   7.205  -5.207  1.00 93.72           C
ATOM   1196  C   ALA A  93       3.158   6.497  -4.428  1.00 93.72           C
ATOM   1197  O   ALA A  93       3.392   6.800  -3.259  1.00 93.72           O
ATOM   1198  HA  ALA A  93       1.779   8.123  -4.685  1.00 93.72           H
ATOM   1199  CB  ALA A  93       0.795   6.338  -5.355  1.00 93.72           C
ATOM   1200 1HB  ALA A  93       0.027   6.897  -5.889  1.00 93.72           H
ATOM   1201 2HB  ALA A  93       1.043   5.435  -5.914  1.00 93.72           H
ATOM   1202 3HB  ALA A  93       0.425   6.063  -4.367  1.00 93.72           H
ATOM   1203  HN  ALA A  93       2.059   7.147  -7.289  1.00 93.72           H
ATOM   1204  N   ASP A  94       3.812   5.566  -5.107  1.00 91.46           N
ATOM   1205  CA  ASP A  94       4.864   4.783  -4.481  1.00 91.46           C
ATOM   1206  C   ASP A  94       5.983   5.717  -4.018  1.00 91.46           C
ATOM   1207  O   ASP A  94       6.520   5.555  -2.923  1.00 91.46           O
ATOM   1208  HA  ASP A  94       4.381   4.267  -3.651  1.00 91.46           H
ATOM   1209  CB  ASP A  94       5.464   3.778  -5.467  1.00 91.46           C
ATOM   1210 1HB  ASP A  94       5.595   4.252  -6.440  1.00 91.46           H
ATOM   1211 2HB  ASP A  94       6.453   3.474  -5.125  1.00 91.46           H
ATOM   1212  CG  ASP A  94       4.567   2.548  -5.610  1.00 91.46           C
ATOM   1213  OD1 ASP A  94       3.919   2.197  -4.600  1.00 91.46           O
ATOM   1214  OD2 ASP A  94       4.549   1.985  -6.726  1.00 91.46           O
ATOM   1215  HN  ASP A  94       3.635   5.345  -6.066  1.00 91.46           H
ATOM   1216  N   LEU A  95       6.303   6.676  -4.875  1.00 91.46           N
ATOM   1217  CA  LEU A  95       7.400   7.589  -4.602  1.00 91.46           C
ATOM   1218  C   LEU A  95       7.094   8.379  -3.328  1.00 91.46           C
ATOM   1219  O   LEU A  95       7.973   8.577  -2.491  1.00 91.46           O
ATOM   1220  HA  LEU A  95       8.291   6.986  -4.429  1.00 91.46           H
ATOM   1221  CB  LEU A  95       7.679   8.471  -5.821  1.00 91.46           C
ATOM   1222 1HB  LEU A  95       7.759   7.829  -6.698  1.00 91.46           H
ATOM   1223 2HB  LEU A  95       6.818   9.121  -5.979  1.00 91.46           H
ATOM   1224  CG  LEU A  95       8.934   9.342  -5.745  1.00 91.46           C
ATOM   1225  HG  LEU A  95       8.906   9.900  -4.809  1.00 91.46           H
ATOM   1226  CD1 LEU A  95      10.199   8.481  -5.720  1.00 91.46           C
ATOM   1227 1HD1 LEU A  95      10.175   7.825  -4.850  1.00 91.46           H
ATOM   1228 2HD1 LEU A  95      10.246   7.879  -6.628  1.00 91.46           H
ATOM   1229 3HD1 LEU A  95      11.076   9.125  -5.666  1.00 91.46           H
ATOM   1230  CD2 LEU A  95       8.960  10.367  -6.881  1.00 91.46           C
ATOM   1231 1HD2 LEU A  95       8.953   9.847  -7.839  1.00 91.46           H
ATOM   1232 2HD2 LEU A  95       8.083  11.010  -6.810  1.00 91.46           H
ATOM   1233 3HD2 LEU A  95       9.863  10.973  -6.803  1.00 91.46           H
ATOM   1234  HN  LEU A  95       5.827   6.833  -5.741  1.00 91.46           H
ATOM   1235  N   LEU A  96       5.846   8.810  -3.222  1.00 88.18           N
ATOM   1236  CA  LEU A  96       5.423   9.605  -2.081  1.00 88.18           C
ATOM   1237  C   LEU A  96       5.625   8.796  -0.798  1.00 88.18           C
ATOM   1238  O   LEU A  96       6.096   9.326   0.206  1.00 88.18           O
ATOM   1239  HA  LEU A  96       6.066  10.484  -2.040  1.00 88.18           H
ATOM   1240  CB  LEU A  96       3.989  10.101  -2.277  1.00 88.18           C
ATOM   1241 1HB  LEU A  96       3.371   9.256  -2.581  1.00 88.18           H
ATOM   1242 2HB  LEU A  96       3.610  10.443  -1.313  1.00 88.18           H
ATOM   1243  CG  LEU A  96       3.802  11.227  -3.295  1.00 88.18           C
ATOM   1244  HG  LEU A  96       4.234  10.906  -4.243  1.00 88.18           H
ATOM   1245  CD1 LEU A  96       2.317  11.499  -3.545  1.00 88.18           C
ATOM   1246 1HD1 LEU A  96       1.842  10.597  -3.930  1.00 88.18           H
ATOM   1247 2HD1 LEU A  96       1.839  11.791  -2.610  1.00 88.18           H
ATOM   1248 3HD1 LEU A  96       2.212  12.304  -4.273  1.00 88.18           H
ATOM   1249  CD2 LEU A  96       4.551  12.489  -2.862  1.00 88.18           C
ATOM   1250 1HD2 LEU A  96       4.170  12.824  -1.897  1.00 88.18           H
ATOM   1251 2HD2 LEU A  96       5.615  12.269  -2.776  1.00 88.18           H
ATOM   1252 3HD2 LEU A  96       4.401  13.273  -3.604  1.00 88.18           H
ATOM   1253  HN  LEU A  96       5.131   8.625  -3.896  1.00 88.18           H
ATOM   1254  N   PHE A  97       5.258   7.525  -0.874  1.00 90.97           N
ATOM   1255  CA  PHE A  97       5.380   6.641   0.272  1.00 90.97           C
ATOM   1256  C   PHE A  97       6.846   6.461   0.671  1.00 90.97           C
ATOM   1257  O   PHE A  97       7.184   6.524   1.852  1.00 90.97           O
ATOM   1258  HA  PHE A  97       4.835   7.103   1.096  1.00 90.97           H
ATOM   1259  CB  PHE A  97       4.807   5.285  -0.145  1.00 90.97           C
ATOM   1260 1HB  PHE A  97       3.719   5.347  -0.146  1.00 90.97           H
ATOM   1261 2HB  PHE A  97       5.115   5.072  -1.168  1.00 90.97           H
ATOM   1262  CG  PHE A  97       5.237   4.125   0.755  1.00 90.97           C
ATOM   1263  CD1 PHE A  97       6.068   3.162   0.272  1.00 90.97           C
ATOM   1264  HD1 PHE A  97       6.428   3.218  -0.755  1.00 90.97           H
ATOM   1265  CD2 PHE A  97       4.787   4.055   2.036  1.00 90.97           C
ATOM   1266  HD2 PHE A  97       4.121   4.826   2.423  1.00 90.97           H
ATOM   1267  CE1 PHE A  97       6.467   2.085   1.107  1.00 90.97           C
ATOM   1268  HE1 PHE A  97       7.133   1.314   0.721  1.00 90.97           H
ATOM   1269  CE2 PHE A  97       5.186   2.978   2.871  1.00 90.97           C
ATOM   1270  HE2 PHE A  97       4.826   2.922   3.898  1.00 90.97           H
ATOM   1271  CZ  PHE A  97       6.017   2.016   2.389  1.00 90.97           C
ATOM   1272  HZ  PHE A  97       6.323   1.189   3.030  1.00 90.97           H
ATOM   1273  HN  PHE A  97       4.884   7.099  -1.698  1.00 90.97           H
ATOM   1274  N   LEU A  98       7.678   6.239  -0.336  1.00 93.85           N
ATOM   1275  CA  LEU A  98       9.056   5.848  -0.097  1.00 93.85           C
ATOM   1276  C   LEU A  98       9.757   6.938   0.716  1.00 93.85           C
ATOM   1277  O   LEU A  98      10.636   6.646   1.526  1.00 93.85           O
ATOM   1278  HA  LEU A  98       9.038   4.933   0.496  1.00 93.85           H
ATOM   1279  CB  LEU A  98       9.757   5.518  -1.416  1.00 93.85           C
ATOM   1280 1HB  LEU A  98       9.577   6.336  -2.114  1.00 93.85           H
ATOM   1281 2HB  LEU A  98      10.831   5.483  -1.236  1.00 93.85           H
ATOM   1282  CG  LEU A  98       9.338   4.209  -2.089  1.00 93.85           C
ATOM   1283  HG  LEU A  98       8.251   4.138  -2.050  1.00 93.85           H
ATOM   1284  CD1 LEU A  98       9.739   4.199  -3.566  1.00 93.85           C
ATOM   1285 1HD1 LEU A  98       9.252   5.028  -4.080  1.00 93.85           H
ATOM   1286 2HD1 LEU A  98      10.820   4.305  -3.649  1.00 93.85           H
ATOM   1287 3HD1 LEU A  98       9.429   3.258  -4.020  1.00 93.85           H
ATOM   1288  CD2 LEU A  98       9.898   3.002  -1.335  1.00 93.85           C
ATOM   1289 1HD2 LEU A  98      10.986   3.055  -1.321  1.00 93.85           H
ATOM   1290 2HD2 LEU A  98       9.521   3.005  -0.312  1.00 93.85           H
ATOM   1291 3HD2 LEU A  98       9.585   2.085  -1.835  1.00 93.85           H
ATOM   1292  HN  LEU A  98       7.423   6.323  -1.300  1.00 93.85           H
ATOM   1293  N   VAL A  99       9.343   8.173   0.472  1.00 90.82           N
ATOM   1294  CA  VAL A  99       9.953   9.312   1.135  1.00 90.82           C
ATOM   1295  C   VAL A  99       9.729   9.198   2.645  1.00 90.82           C
ATOM   1296  O   VAL A  99      10.439   9.823   3.430  1.00 90.82           O
ATOM   1297  HA  VAL A  99      11.024   9.274   0.936  1.00 90.82           H
ATOM   1298  CB  VAL A  99       9.407  10.615   0.547  1.00 90.82           C
ATOM   1299  HB  VAL A  99       8.320  10.589   0.626  1.00 90.82           H
ATOM   1300  CG1 VAL A  99       9.908  11.826   1.336  1.00 90.82           C
ATOM   1301 1HG1 VAL A  99       9.578  11.745   2.372  1.00 90.82           H
ATOM   1302 2HG1 VAL A  99      10.997  11.856   1.303  1.00 90.82           H
ATOM   1303 3HG1 VAL A  99       9.505  12.738   0.897  1.00 90.82           H
ATOM   1304  CG2 VAL A  99       9.767  10.740  -0.935  1.00 90.82           C
ATOM   1305 1HG2 VAL A  99      10.851  10.733  -1.048  1.00 90.82           H
ATOM   1306 2HG2 VAL A  99       9.339   9.901  -1.485  1.00 90.82           H
ATOM   1307 3HG2 VAL A  99       9.367  11.674  -1.329  1.00 90.82           H
ATOM   1308  HN  VAL A  99       8.606   8.399  -0.165  1.00 90.82           H
ATOM   1309  N   THR A 100       8.737   8.396   3.004  1.00 90.60           N
ATOM   1310  CA  THR A 100       8.371   8.239   4.402  1.00 90.60           C
ATOM   1311  C   THR A 100       9.255   7.184   5.070  1.00 90.60           C
ATOM   1312  O   THR A 100       9.385   7.161   6.293  1.00 90.60           O
ATOM   1313  HA  THR A 100       8.558   9.183   4.914  1.00 90.60           H
ATOM   1314  CB  THR A 100       6.878   7.910   4.465  1.00 90.60           C
ATOM   1315  HB  THR A 100       6.490   8.059   5.472  1.00 90.60           H
ATOM   1316  OG1 THR A 100       6.795   6.578   3.965  1.00 90.60           O
ATOM   1317  HG1 THR A 100       6.666   6.593   2.973  1.00 90.60           H
ATOM   1318  CG2 THR A 100       6.054   8.733   3.473  1.00 90.60           C
ATOM   1319 1HG2 THR A 100       6.400   8.532   2.459  1.00 90.60           H
ATOM   1320 2HG2 THR A 100       6.174   9.793   3.694  1.00 90.60           H
ATOM   1321 3HG2 THR A 100       5.003   8.460   3.560  1.00 90.60           H
ATOM   1322  HN  THR A 100       8.190   7.860   2.361  1.00 90.60           H
ATOM   1323  N   LEU A 101       9.841   6.336   4.237  1.00 93.05           N
ATOM   1324  CA  LEU A 101      10.529   5.156   4.733  1.00 93.05           C
ATOM   1325  C   LEU A 101      11.714   5.588   5.599  1.00 93.05           C
ATOM   1326  O   LEU A 101      11.989   4.976   6.630  1.00 93.05           O
ATOM   1327  HA  LEU A 101       9.826   4.606   5.359  1.00 93.05           H
ATOM   1328  CB  LEU A 101      10.918   4.236   3.573  1.00 93.05           C
ATOM   1329 1HB  LEU A 101      11.359   4.845   2.784  1.00 93.05           H
ATOM   1330 2HB  LEU A 101      11.694   3.554   3.921  1.00 93.05           H
ATOM   1331  CG  LEU A 101       9.784   3.407   2.966  1.00 93.05           C
ATOM   1332  HG  LEU A 101       9.043   4.092   2.553  1.00 93.05           H
ATOM   1333  CD1 LEU A 101      10.295   2.544   1.810  1.00 93.05           C
ATOM   1334 1HD1 LEU A 101      10.713   3.186   1.034  1.00 93.05           H
ATOM   1335 2HD1 LEU A 101      11.066   1.866   2.175  1.00 93.05           H
ATOM   1336 3HD1 LEU A 101       9.469   1.965   1.396  1.00 93.05           H
ATOM   1337  CD2 LEU A 101       9.080   2.572   4.037  1.00 93.05           C
ATOM   1338 1HD2 LEU A 101       9.799   1.895   4.500  1.00 93.05           H
ATOM   1339 2HD2 LEU A 101       8.662   3.233   4.796  1.00 93.05           H
ATOM   1340 3HD2 LEU A 101       8.279   1.992   3.578  1.00 93.05           H
ATOM   1341  HN  LEU A 101       9.850   6.444   3.243  1.00 93.05           H
ATOM   1342  N   PRO A 102      12.434   6.644   5.198  1.00 95.13           N
ATOM   1343  CA  PRO A 102      13.587   7.110   5.973  1.00 95.13           C
ATOM   1344  C   PRO A 102      13.239   7.356   7.432  1.00 95.13           C
ATOM   1345  O   PRO A 102      13.995   6.980   8.327  1.00 95.13           O
ATOM   1346  HA  PRO A 102      14.361   6.342   5.991  1.00 95.13           H
ATOM   1347  CB  PRO A 102      14.004   8.399   5.264  1.00 95.13           C
ATOM   1348 1HB  PRO A 102      13.523   9.273   5.703  1.00 95.13           H
ATOM   1349 2HB  PRO A 102      15.080   8.563   5.328  1.00 95.13           H
ATOM   1350  CG  PRO A 102      13.555   8.172   3.825  1.00 95.13           C
ATOM   1351 1HG  PRO A 102      13.457   9.110   3.279  1.00 95.13           H
ATOM   1352 2HG  PRO A 102      14.269   7.566   3.269  1.00 95.13           H
ATOM   1353  CD  PRO A 102      12.218   7.468   3.994  1.00 95.13           C
ATOM   1354 1HD  PRO A 102      11.402   8.176   4.135  1.00 95.13           H
ATOM   1355 2HD  PRO A 102      11.965   6.864   3.123  1.00 95.13           H
ATOM   1356  N   PHE A 103      12.092   7.988   7.636  1.00 93.63           N
ATOM   1357  CA  PHE A 103      11.661   8.344   8.977  1.00 93.63           C
ATOM   1358  C   PHE A 103      11.343   7.094   9.800  1.00 93.63           C
ATOM   1359  O   PHE A 103      11.681   7.021  10.981  1.00 93.63           O
ATOM   1360  HA  PHE A 103      12.482   8.887   9.447  1.00 93.63           H
ATOM   1361  CB  PHE A 103      10.390   9.182   8.831  1.00 93.63           C
ATOM   1362 1HB  PHE A 103       9.646   8.602   8.283  1.00 93.63           H
ATOM   1363 2HB  PHE A 103       9.977   9.373   9.822  1.00 93.63           H
ATOM   1364  CG  PHE A 103      10.603  10.517   8.116  1.00 93.63           C
ATOM   1365  CD1 PHE A 103      10.988  11.613   8.824  1.00 93.63           C
ATOM   1366  HD1 PHE A 103      11.145  11.540   9.900  1.00 93.63           H
ATOM   1367  CD2 PHE A 103      10.407  10.609   6.773  1.00 93.63           C
ATOM   1368  HD2 PHE A 103      10.099   9.731   6.207  1.00 93.63           H
ATOM   1369  CE1 PHE A 103      11.186  12.853   8.160  1.00 93.63           C
ATOM   1370  HE1 PHE A 103      11.494  13.731   8.727  1.00 93.63           H
ATOM   1371  CE2 PHE A 103      10.605  11.849   6.110  1.00 93.63           C
ATOM   1372  HE2 PHE A 103      10.449  11.922   5.034  1.00 93.63           H
ATOM   1373  CZ  PHE A 103      10.990  12.945   6.817  1.00 93.63           C
ATOM   1374  HZ  PHE A 103      11.142  13.896   6.308  1.00 93.63           H
ATOM   1375  HN  PHE A 103      11.464   8.256   6.905  1.00 93.63           H
ATOM   1376  N   TRP A 104      10.697   6.141   9.145  1.00 86.86           N
ATOM   1377  CA  TRP A 104      10.311   4.907   9.807  1.00 86.86           C
ATOM   1378  C   TRP A 104      11.588   4.145  10.169  1.00 86.86           C
ATOM   1379  O   TRP A 104      11.643   3.473  11.197  1.00 86.86           O
ATOM   1380  HA  TRP A 104       9.765   5.171  10.712  1.00 86.86           H
ATOM   1381  CB  TRP A 104       9.356   4.091   8.933  1.00 86.86           C
ATOM   1382 1HB  TRP A 104       9.774   4.015   7.929  1.00 86.86           H
ATOM   1383 2HB  TRP A 104       9.293   3.078   9.329  1.00 86.86           H
ATOM   1384  CG  TRP A 104       7.945   4.675   8.840  1.00 86.86           C
ATOM   1385  CD1 TRP A 104       7.252   4.987   7.736  1.00 86.86           C
ATOM   1386  HD1 TRP A 104       7.626   4.856   6.720  1.00 86.86           H
ATOM   1387  CD2 TRP A 104       7.077   5.007   9.944  1.00 86.86           C
ATOM   1388  NE1 TRP A 104       6.007   5.493   8.046  1.00 86.86           N
ATOM   1389  HE1 TRP A 104       5.311   5.795   7.395  1.00 86.86           H
ATOM   1390  CE2 TRP A 104       5.897   5.506   9.432  1.00 86.86           C
ATOM   1391  CE3 TRP A 104       7.283   4.889  11.330  1.00 86.86           C
ATOM   1392  HE3 TRP A 104       8.206   4.499  11.759  1.00 86.86           H
ATOM   1393  CZ2 TRP A 104       4.830   5.927  10.235  1.00 86.86           C
ATOM   1394  HZ2 TRP A 104       3.908   6.317   9.806  1.00 86.86           H
ATOM   1395  CZ3 TRP A 104       6.208   5.314  12.119  1.00 86.86           C
ATOM   1396  HZ3 TRP A 104       6.315   5.245  13.201  1.00 86.86           H
ATOM   1397  CH2 TRP A 104       5.013   5.819  11.619  1.00 86.86           C
ATOM   1398  HH2 TRP A 104       4.221   6.129  12.301  1.00 86.86           H
ATOM   1399  HN  TRP A 104      10.438   6.203   8.181  1.00 86.86           H
ATOM   1400  N   ALA A 105      12.582   4.277   9.304  1.00 95.38           N
ATOM   1401  CA  ALA A 105      13.849   3.595   9.510  1.00 95.38           C
ATOM   1402  C   ALA A 105      14.483   4.091  10.811  1.00 95.38           C
ATOM   1403  O   ALA A 105      14.939   3.291  11.628  1.00 95.38           O
ATOM   1404  HA  ALA A 105      13.641   2.529   9.600  1.00 95.38           H
ATOM   1405  CB  ALA A 105      14.754   3.821   8.298  1.00 95.38           C
ATOM   1406 1HB  ALA A 105      14.270   3.425   7.405  1.00 95.38           H
ATOM   1407 2HB  ALA A 105      14.933   4.889   8.171  1.00 95.38           H
ATOM   1408 3HB  ALA A 105      15.704   3.309   8.453  1.00 95.38           H
ATOM   1409  HN  ALA A 105      12.533   4.835   8.475  1.00 95.38           H
ATOM   1410  N   ILE A 106      14.492   5.407  10.964  1.00 92.37           N
ATOM   1411  CA  ILE A 106      15.084   6.019  12.142  1.00 92.37           C
ATOM   1412  C   ILE A 106      14.266   5.636  13.376  1.00 92.37           C
ATOM   1413  O   ILE A 106      14.827   5.281  14.412  1.00 92.37           O
ATOM   1414  HA  ILE A 106      16.088   5.611  12.253  1.00 92.37           H
ATOM   1415  CB  ILE A 106      15.228   7.530  11.945  1.00 92.37           C
ATOM   1416  HB  ILE A 106      14.270   7.923  11.603  1.00 92.37           H
ATOM   1417  CG1 ILE A 106      16.259   7.845  10.859  1.00 92.37           C
ATOM   1418 1HG1 ILE A 106      17.263   7.670  11.244  1.00 92.37           H
ATOM   1419 2HG1 ILE A 106      16.119   7.171  10.013  1.00 92.37           H
ATOM   1420  CG2 ILE A 106      15.557   8.226  13.267  1.00 92.37           C
ATOM   1421 1HG2 ILE A 106      14.757   8.042  13.983  1.00 92.37           H
ATOM   1422 2HG2 ILE A 106      16.495   7.834  13.660  1.00 92.37           H
ATOM   1423 3HG2 ILE A 106      15.654   9.299  13.098  1.00 92.37           H
ATOM   1424  CD1 ILE A 106      16.132   9.295  10.387  1.00 92.37           C
ATOM   1425 1HD1 ILE A 106      15.135   9.460   9.981  1.00 92.37           H
ATOM   1426 2HD1 ILE A 106      16.296   9.967  11.230  1.00 92.37           H
ATOM   1427 3HD1 ILE A 106      16.876   9.492   9.616  1.00 92.37           H
ATOM   1428  HN  ILE A 106      14.106   6.049  10.303  1.00 92.37           H
ATOM   1429  N   ALA A 107      12.952   5.720  13.226  1.00 93.40           N
ATOM   1430  CA  ALA A 107      12.054   5.478  14.342  1.00 93.40           C
ATOM   1431  C   ALA A 107      12.209   4.030  14.811  1.00 93.40           C
ATOM   1432  O   ALA A 107      12.123   3.749  16.006  1.00 93.40           O
ATOM   1433  HA  ALA A 107      12.344   6.147  15.152  1.00 93.40           H
ATOM   1434  CB  ALA A 107      10.619   5.805  13.923  1.00 93.40           C
ATOM   1435 1HB  ALA A 107      10.556   6.852  13.627  1.00 93.40           H
ATOM   1436 2HB  ALA A 107      10.333   5.172  13.083  1.00 93.40           H
ATOM   1437 3HB  ALA A 107       9.945   5.624  14.761  1.00 93.40           H
ATOM   1438  HN  ALA A 107      12.501   5.948  12.363  1.00 93.40           H
ATOM   1439  N   ALA A 108      12.434   3.150  13.847  1.00 92.94           N
ATOM   1440  CA  ALA A 108      12.559   1.733  14.142  1.00 92.94           C
ATOM   1441  C   ALA A 108      13.920   1.470  14.790  1.00 92.94           C
ATOM   1442  O   ALA A 108      14.055   0.565  15.612  1.00 92.94           O
ATOM   1443  HA  ALA A 108      11.772   1.470  14.849  1.00 92.94           H
ATOM   1444  CB  ALA A 108      12.359   0.925  12.858  1.00 92.94           C
ATOM   1445 1HB  ALA A 108      11.367   1.125  12.454  1.00 92.94           H
ATOM   1446 2HB  ALA A 108      13.114   1.212  12.127  1.00 92.94           H
ATOM   1447 3HB  ALA A 108      12.453  -0.138  13.080  1.00 92.94           H
ATOM   1448  HN  ALA A 108      12.530   3.391  12.881  1.00 92.94           H
ATOM   1449  N   ALA A 109      14.894   2.277  14.395  1.00 91.66           N
ATOM   1450  CA  ALA A 109      16.260   2.076  14.846  1.00 91.66           C
ATOM   1451  C   ALA A 109      16.353   2.400  16.339  1.00 91.66           C
ATOM   1452  O   ALA A 109      17.095   1.750  17.074  1.00 91.66           O
ATOM   1453  HA  ALA A 109      16.509   1.026  14.695  1.00 91.66           H
ATOM   1454  CB  ALA A 109      17.207   2.934  14.004  1.00 91.66           C
ATOM   1455 1HB  ALA A 109      17.124   2.644  12.956  1.00 91.66           H
ATOM   1456 2HB  ALA A 109      16.939   3.985  14.113  1.00 91.66           H
ATOM   1457 3HB  ALA A 109      18.232   2.783  14.343  1.00 91.66           H
ATOM   1458  HN  ALA A 109      14.761   3.054  13.780  1.00 91.66           H
ATOM   1459  N   ASP A 110      15.589   3.405  16.742  1.00 82.96           N
ATOM   1460  CA  ASP A 110      15.702   3.936  18.090  1.00 82.96           C
ATOM   1461  C   ASP A 110      14.327   4.413  18.562  1.00 82.96           C
ATOM   1462  O   ASP A 110      13.572   3.648  19.159  1.00 82.96           O
ATOM   1463  HA  ASP A 110      16.086   3.113  18.691  1.00 82.96           H
ATOM   1464  CB  ASP A 110      16.657   5.131  18.134  1.00 82.96           C
ATOM   1465 1HB  ASP A 110      17.607   4.858  17.674  1.00 82.96           H
ATOM   1466 2HB  ASP A 110      16.244   5.953  17.549  1.00 82.96           H
ATOM   1467  CG  ASP A 110      16.894   5.591  19.573  1.00 82.96           C
ATOM   1468  OD1 ASP A 110      16.468   4.848  20.484  1.00 82.96           O
ATOM   1469  OD2 ASP A 110      17.496   6.675  19.731  1.00 82.96           O
ATOM   1470  HN  ASP A 110      14.905   3.853  16.167  1.00 82.96           H
ATOM   1471  N   GLN A 111      14.043   5.675  18.276  1.00 86.17           N
ATOM   1472  CA  GLN A 111      12.780   6.269  18.681  1.00 86.17           C
ATOM   1473  C   GLN A 111      12.376   7.375  17.704  1.00 86.17           C
ATOM   1474  O   GLN A 111      13.167   7.775  16.851  1.00 86.17           O
ATOM   1475  HA  GLN A 111      12.053   5.458  18.643  1.00 86.17           H
ATOM   1476  CB  GLN A 111      12.860   6.804  20.112  1.00 86.17           C
ATOM   1477 1HB  GLN A 111      11.911   7.265  20.385  1.00 86.17           H
ATOM   1478 2HB  GLN A 111      13.024   5.978  20.805  1.00 86.17           H
ATOM   1479  CG  GLN A 111      13.989   7.826  20.254  1.00 86.17           C
ATOM   1480 1HG  GLN A 111      14.941   7.359  20.001  1.00 86.17           H
ATOM   1481 2HG  GLN A 111      13.837   8.642  19.546  1.00 86.17           H
ATOM   1482  CD  GLN A 111      14.050   8.383  21.677  1.00 86.17           C
ATOM   1483  OE1 GLN A 111      13.099   8.317  22.438  1.00 86.17           O
ATOM   1484  NE2 GLN A 111      15.218   8.935  21.993  1.00 86.17           N
ATOM   1485 1HE2 GLN A 111      15.959   8.957  21.321  1.00 86.17           H
ATOM   1486 2HE2 GLN A 111      15.356   9.327  22.903  1.00 86.17           H
ATOM   1487  HN  GLN A 111      14.658   6.288  17.778  1.00 86.17           H
ATOM   1488  N   TRP A 112      11.145   7.838  17.861  1.00 91.49           N
ATOM   1489  CA  TRP A 112      10.647   8.932  17.044  1.00 91.49           C
ATOM   1490  C   TRP A 112      11.321  10.221  17.519  1.00 91.49           C
ATOM   1491  O   TRP A 112      11.073  10.682  18.632  1.00 91.49           O
ATOM   1492  HA  TRP A 112      10.922   8.727  16.010  1.00 91.49           H
ATOM   1493  CB  TRP A 112       9.119   9.003  17.094  1.00 91.49           C
ATOM   1494 1HB  TRP A 112       8.712   8.022  16.847  1.00 91.49           H
ATOM   1495 2HB  TRP A 112       8.810   9.229  18.115  1.00 91.49           H
ATOM   1496  CG  TRP A 112       8.513  10.043  16.150  1.00 91.49           C
ATOM   1497  CD1 TRP A 112       8.131  11.295  16.438  1.00 91.49           C
ATOM   1498  HD1 TRP A 112       8.208  11.748  17.426  1.00 91.49           H
ATOM   1499  CD2 TRP A 112       8.234   9.869  14.745  1.00 91.49           C
ATOM   1500  NE1 TRP A 112       7.627  11.938  15.326  1.00 91.49           N
ATOM   1501  HE1 TRP A 112       7.280  12.875  15.291  1.00 91.49           H
ATOM   1502  CE2 TRP A 112       7.692  11.043  14.264  1.00 91.49           C
ATOM   1503  CE3 TRP A 112       8.432   8.757  13.909  1.00 91.49           C
ATOM   1504  HE3 TRP A 112       8.858   7.819  14.265  1.00 91.49           H
ATOM   1505  CZ2 TRP A 112       7.303  11.218  12.930  1.00 91.49           C
ATOM   1506  HZ2 TRP A 112       6.877  12.156  12.574  1.00 91.49           H
ATOM   1507  CZ3 TRP A 112       8.039   8.947  12.579  1.00 91.49           C
ATOM   1508  HZ3 TRP A 112       8.171   8.116  11.887  1.00 91.49           H
ATOM   1509  CH2 TRP A 112       7.491  10.123  12.078  1.00 91.49           C
ATOM   1510  HH2 TRP A 112       7.210  10.192  11.028  1.00 91.49           H
ATOM   1511  HN  TRP A 112      10.494   7.480  18.530  1.00 91.49           H
ATOM   1512  N   LYS A 113      12.159  10.767  16.650  1.00 83.85           N
ATOM   1513  CA  LYS A 113      12.993  11.897  17.023  1.00 83.85           C
ATOM   1514  C   LYS A 113      12.429  13.172  16.392  1.00 83.85           C
ATOM   1515  O   LYS A 113      13.070  14.221  16.425  1.00 83.85           O
ATOM   1516  HA  LYS A 113      12.941  11.998  18.107  1.00 83.85           H
ATOM   1517  CB  LYS A 113      14.455  11.627  16.663  1.00 83.85           C
ATOM   1518 1HB  LYS A 113      14.548  11.483  15.586  1.00 83.85           H
ATOM   1519 2HB  LYS A 113      15.063  12.494  16.921  1.00 83.85           H
ATOM   1520  CG  LYS A 113      14.981  10.392  17.396  1.00 83.85           C
ATOM   1521 1HG  LYS A 113      14.792  10.491  18.465  1.00 83.85           H
ATOM   1522 2HG  LYS A 113      14.442   9.507  17.058  1.00 83.85           H
ATOM   1523  CD  LYS A 113      16.480  10.206  17.152  1.00 83.85           C
ATOM   1524 1HD  LYS A 113      16.667  10.087  16.085  1.00 83.85           H
ATOM   1525 2HD  LYS A 113      17.017  11.100  17.471  1.00 83.85           H
ATOM   1526  CE  LYS A 113      17.012   8.987  17.908  1.00 83.85           C
ATOM   1527 1HE  LYS A 113      16.808   9.095  18.974  1.00 83.85           H
ATOM   1528 2HE  LYS A 113      16.492   8.089  17.574  1.00 83.85           H
ATOM   1529  NZ  LYS A 113      18.468   8.836  17.689  1.00 83.85           N
ATOM   1530 1HZ  LYS A 113      18.802   8.021  18.191  1.00 83.85           H
ATOM   1531 2HZ  LYS A 113      18.650   8.721  16.698  1.00 83.85           H
ATOM   1532 3HZ  LYS A 113      18.948   9.662  18.028  1.00 83.85           H
ATOM   1533  HN  LYS A 113      12.274  10.451  15.708  1.00 83.85           H
ATOM   1534  N   PHE A 114      11.236  13.038  15.830  1.00 89.76           N
ATOM   1535  CA  PHE A 114      10.657  14.111  15.039  1.00 89.76           C
ATOM   1536  C   PHE A 114       9.448  14.724  15.748  1.00 89.76           C
ATOM   1537  O   PHE A 114       8.976  14.191  16.751  1.00 89.76           O
ATOM   1538  HA  PHE A 114      11.427  14.872  14.913  1.00 89.76           H
ATOM   1539  CB  PHE A 114      10.199  13.493  13.716  1.00 89.76           C
ATOM   1540 1HB  PHE A 114       9.367  12.816  13.912  1.00 89.76           H
ATOM   1541 2HB  PHE A 114       9.820  14.284  13.069  1.00 89.76           H
ATOM   1542  CG  PHE A 114      11.296  12.728  12.973  1.00 89.76           C
ATOM   1543  CD1 PHE A 114      12.257  13.408  12.292  1.00 89.76           C
ATOM   1544  HD1 PHE A 114      12.245  14.497  12.275  1.00 89.76           H
ATOM   1545  CD2 PHE A 114      11.310  11.368  12.994  1.00 89.76           C
ATOM   1546  HD2 PHE A 114      10.540  10.823  13.540  1.00 89.76           H
ATOM   1547  CE1 PHE A 114      13.275  12.697  11.602  1.00 89.76           C
ATOM   1548  HE1 PHE A 114      14.045  13.242  11.056  1.00 89.76           H
ATOM   1549  CE2 PHE A 114      12.328  10.658  12.305  1.00 89.76           C
ATOM   1550  HE2 PHE A 114      12.340   9.568  12.321  1.00 89.76           H
ATOM   1551  CZ  PHE A 114      13.289  11.338  11.623  1.00 89.76           C
ATOM   1552  HZ  PHE A 114      14.071  10.793  11.094  1.00 89.76           H
ATOM   1553  HN  PHE A 114      10.670  12.218  15.909  1.00 89.76           H
ATOM   1554  N   GLN A 115       8.982  15.836  15.199  1.00 82.52           N
ATOM   1555  CA  GLN A 115       7.862  16.549  15.789  1.00 82.52           C
ATOM   1556  C   GLN A 115       6.555  15.802  15.518  1.00 82.52           C
ATOM   1557  O   GLN A 115       6.501  14.933  14.649  1.00 82.52           O
ATOM   1558  HA  GLN A 115       8.062  16.568  16.860  1.00 82.52           H
ATOM   1559  CB  GLN A 115       7.791  17.986  15.267  1.00 82.52           C
ATOM   1560 1HB  GLN A 115       7.735  17.979  14.179  1.00 82.52           H
ATOM   1561 2HB  GLN A 115       6.881  18.464  15.630  1.00 82.52           H
ATOM   1562  CG  GLN A 115       9.011  18.793  15.716  1.00 82.52           C
ATOM   1563 1HG  GLN A 115       9.113  18.733  16.799  1.00 82.52           H
ATOM   1564 2HG  GLN A 115       9.915  18.362  15.286  1.00 82.52           H
ATOM   1565  CD  GLN A 115       8.885  20.258  15.291  1.00 82.52           C
ATOM   1566  OE1 GLN A 115       7.962  20.653  14.599  1.00 82.52           O
ATOM   1567  NE2 GLN A 115       9.863  21.038  15.743  1.00 82.52           N
ATOM   1568 1HE2 GLN A 115      10.592  20.650  16.308  1.00 82.52           H
ATOM   1569 2HE2 GLN A 115       9.869  22.012  15.519  1.00 82.52           H
ATOM   1570  HN  GLN A 115       9.355  16.249  14.368  1.00 82.52           H
ATOM   1571  N   THR A 116       5.533  16.168  16.277  1.00 88.93           N
ATOM   1572  CA  THR A 116       4.230  15.541  16.131  1.00 88.93           C
ATOM   1573  C   THR A 116       3.703  15.730  14.707  1.00 88.93           C
ATOM   1574  O   THR A 116       3.087  14.826  14.145  1.00 88.93           O
ATOM   1575  HA  THR A 116       4.345  14.469  16.291  1.00 88.93           H
ATOM   1576  CB  THR A 116       3.304  16.121  17.203  1.00 88.93           C
ATOM   1577  HB  THR A 116       3.021  17.145  16.960  1.00 88.93           H
ATOM   1578  OG1 THR A 116       4.032  15.955  18.417  1.00 88.93           O
ATOM   1579  HG1 THR A 116       3.638  16.531  19.133  1.00 88.93           H
ATOM   1580  CG2 THR A 116       2.044  15.278  17.406  1.00 88.93           C
ATOM   1581 1HG2 THR A 116       2.326  14.271  17.714  1.00 88.93           H
ATOM   1582 2HG2 THR A 116       1.485  15.228  16.471  1.00 88.93           H
ATOM   1583 3HG2 THR A 116       1.422  15.733  18.177  1.00 88.93           H
ATOM   1584  HN  THR A 116       5.584  16.878  16.980  1.00 88.93           H
ATOM   1585  N   PHE A 117       3.966  16.910  14.165  1.00 91.92           N
ATOM   1586  CA  PHE A 117       3.508  17.236  12.825  1.00 91.92           C
ATOM   1587  C   PHE A 117       3.986  16.193  11.813  1.00 91.92           C
ATOM   1588  O   PHE A 117       3.208  15.728  10.982  1.00 91.92           O
ATOM   1589  HA  PHE A 117       2.418  17.244  12.849  1.00 91.92           H
ATOM   1590  CB  PHE A 117       4.113  18.595  12.464  1.00 91.92           C
ATOM   1591 1HB  PHE A 117       3.762  19.339  13.179  1.00 91.92           H
ATOM   1592 2HB  PHE A 117       5.196  18.538  12.569  1.00 91.92           H
ATOM   1593  CG  PHE A 117       3.776  19.069  11.049  1.00 91.92           C
ATOM   1594  CD1 PHE A 117       4.722  19.020  10.073  1.00 91.92           C
ATOM   1595  HD1 PHE A 117       5.719  18.642  10.298  1.00 91.92           H
ATOM   1596  CD2 PHE A 117       2.532  19.541  10.768  1.00 91.92           C
ATOM   1597  HD2 PHE A 117       1.775  19.581  11.551  1.00 91.92           H
ATOM   1598  CE1 PHE A 117       4.409  19.461   8.759  1.00 91.92           C
ATOM   1599  HE1 PHE A 117       5.167  19.421   7.977  1.00 91.92           H
ATOM   1600  CE2 PHE A 117       2.220  19.982   9.455  1.00 91.92           C
ATOM   1601  HE2 PHE A 117       1.223  20.360   9.229  1.00 91.92           H
ATOM   1602  CZ  PHE A 117       3.165  19.932   8.478  1.00 91.92           C
ATOM   1603  HZ  PHE A 117       2.925  20.270   7.470  1.00 91.92           H
ATOM   1604  HN  PHE A 117       4.480  17.635  14.624  1.00 91.92           H
ATOM   1605  N   MET A 118       5.264  15.857  11.917  1.00 89.11           N
ATOM   1606  CA  MET A 118       5.860  14.895  11.006  1.00 89.11           C
ATOM   1607  C   MET A 118       5.224  13.513  11.175  1.00 89.11           C
ATOM   1608  O   MET A 118       5.104  12.759  10.211  1.00 89.11           O
ATOM   1609  HA  MET A 118       5.659  15.275  10.005  1.00 89.11           H
ATOM   1610  CB  MET A 118       7.364  14.801  11.275  1.00 89.11           C
ATOM   1611 1HB  MET A 118       7.536  14.623  12.337  1.00 89.11           H
ATOM   1612 2HB  MET A 118       7.781  13.950  10.737  1.00 89.11           H
ATOM   1613  CG  MET A 118       8.078  16.084  10.845  1.00 89.11           C
ATOM   1614 1HG  MET A 118       7.739  16.921  11.456  1.00 89.11           H
ATOM   1615 2HG  MET A 118       9.151  15.984  11.008  1.00 89.11           H
ATOM   1616  SD  MET A 118       7.752  16.416   9.122  1.00 89.11           S
ATOM   1617  CE  MET A 118       8.613  15.043   8.374  1.00 89.11           C
ATOM   1618 1HE  MET A 118       9.669  15.087   8.641  1.00 89.11           H
ATOM   1619 2HE  MET A 118       8.186  14.107   8.733  1.00 89.11           H
ATOM   1620 3HE  MET A 118       8.511  15.097   7.290  1.00 89.11           H
ATOM   1621  HN  MET A 118       5.886  16.230  12.605  1.00 89.11           H
ATOM   1622  N   CYS A 119       4.834  13.223  12.408  1.00 94.08           N
ATOM   1623  CA  CYS A 119       4.162  11.969  12.704  1.00 94.08           C
ATOM   1624  C   CYS A 119       2.856  11.925  11.909  1.00 94.08           C
ATOM   1625  O   CYS A 119       2.550  10.921  11.267  1.00 94.08           O
ATOM   1626  HA  CYS A 119       4.835  11.172  12.389  1.00 94.08           H
ATOM   1627  CB  CYS A 119       3.923  11.797  14.206  1.00 94.08           C
ATOM   1628 1HB  CYS A 119       4.877  11.734  14.729  1.00 94.08           H
ATOM   1629 2HB  CYS A 119       3.400  12.668  14.601  1.00 94.08           H
ATOM   1630  SG  CYS A 119       2.939  10.285  14.513  1.00 94.08           S
ATOM   1631  HN  CYS A 119       4.970  13.826  13.194  1.00 94.08           H
ATOM   1632  N   LYS A 120       2.120  13.024  11.979  1.00 92.27           N
ATOM   1633  CA  LYS A 120       0.840  13.113  11.297  1.00 92.27           C
ATOM   1634  C   LYS A 120       1.054  12.923   9.793  1.00 92.27           C
ATOM   1635  O   LYS A 120       0.341  12.153   9.153  1.00 92.27           O
ATOM   1636  HA  LYS A 120       0.218  12.296  11.662  1.00 92.27           H
ATOM   1637  CB  LYS A 120       0.130  14.419  11.657  1.00 92.27           C
ATOM   1638 1HB  LYS A 120       0.805  15.260  11.499  1.00 92.27           H
ATOM   1639 2HB  LYS A 120      -0.723  14.568  10.995  1.00 92.27           H
ATOM   1640  CG  LYS A 120      -0.342  14.404  13.112  1.00 92.27           C
ATOM   1641 1HG  LYS A 120      -1.076  13.610  13.251  1.00 92.27           H
ATOM   1642 2HG  LYS A 120       0.499  14.179  13.768  1.00 92.27           H
ATOM   1643  CD  LYS A 120      -0.957  15.749  13.503  1.00 92.27           C
ATOM   1644 1HD  LYS A 120      -0.218  16.540  13.380  1.00 92.27           H
ATOM   1645 2HD  LYS A 120      -1.787  15.981  12.836  1.00 92.27           H
ATOM   1646  CE  LYS A 120      -1.451  15.725  14.951  1.00 92.27           C
ATOM   1647 1HE  LYS A 120      -0.691  15.281  15.594  1.00 92.27           H
ATOM   1648 2HE  LYS A 120      -1.610  16.744  15.304  1.00 92.27           H
ATOM   1649  NZ  LYS A 120      -2.710  14.955  15.057  1.00 92.27           N
ATOM   1650 1HZ  LYS A 120      -3.161  15.163  15.941  1.00 92.27           H
ATOM   1651 2HZ  LYS A 120      -3.328  15.210  14.294  1.00 92.27           H
ATOM   1652 3HZ  LYS A 120      -2.505  13.963  15.008  1.00 92.27           H
ATOM   1653  HN  LYS A 120       2.385  13.843  12.488  1.00 92.27           H
ATOM   1654  N   VAL A 121       2.040  13.640   9.274  1.00 93.44           N
ATOM   1655  CA  VAL A 121       2.291  13.640   7.842  1.00 93.44           C
ATOM   1656  C   VAL A 121       2.663  12.226   7.394  1.00 93.44           C
ATOM   1657  O   VAL A 121       2.094  11.705   6.435  1.00 93.44           O
ATOM   1658  HA  VAL A 121       1.366  13.934   7.346  1.00 93.44           H
ATOM   1659  CB  VAL A 121       3.363  14.677   7.499  1.00 93.44           C
ATOM   1660  HB  VAL A 121       4.225  14.493   8.140  1.00 93.44           H
ATOM   1661  CG1 VAL A 121       3.818  14.534   6.046  1.00 93.44           C
ATOM   1662 1HG1 VAL A 121       4.233  13.538   5.891  1.00 93.44           H
ATOM   1663 2HG1 VAL A 121       2.966  14.680   5.382  1.00 93.44           H
ATOM   1664 3HG1 VAL A 121       4.580  15.283   5.828  1.00 93.44           H
ATOM   1665  CG2 VAL A 121       2.863  16.096   7.781  1.00 93.44           C
ATOM   1666 1HG2 VAL A 121       1.978  16.295   7.177  1.00 93.44           H
ATOM   1667 2HG2 VAL A 121       2.611  16.190   8.837  1.00 93.44           H
ATOM   1668 3HG2 VAL A 121       3.644  16.813   7.528  1.00 93.44           H
ATOM   1669  HN  VAL A 121       2.660  14.211   9.812  1.00 93.44           H
ATOM   1670  N   VAL A 122       3.614  11.643   8.108  1.00 92.56           N
ATOM   1671  CA  VAL A 122       4.205  10.385   7.684  1.00 92.56           C
ATOM   1672  C   VAL A 122       3.129   9.298   7.676  1.00 92.56           C
ATOM   1673  O   VAL A 122       3.029   8.525   6.725  1.00 92.56           O
ATOM   1674  HA  VAL A 122       4.573  10.521   6.667  1.00 92.56           H
ATOM   1675  CB  VAL A 122       5.398  10.040   8.578  1.00 92.56           C
ATOM   1676  HB  VAL A 122       5.074  10.121   9.615  1.00 92.56           H
ATOM   1677  CG1 VAL A 122       5.861   8.601   8.341  1.00 92.56           C
ATOM   1678 1HG1 VAL A 122       5.045   7.914   8.566  1.00 92.56           H
ATOM   1679 2HG1 VAL A 122       6.159   8.482   7.299  1.00 92.56           H
ATOM   1680 3HG1 VAL A 122       6.710   8.381   8.989  1.00 92.56           H
ATOM   1681  CG2 VAL A 122       6.547  11.028   8.365  1.00 92.56           C
ATOM   1682 1HG2 VAL A 122       6.868  10.993   7.324  1.00 92.56           H
ATOM   1683 2HG2 VAL A 122       6.209  12.035   8.608  1.00 92.56           H
ATOM   1684 3HG2 VAL A 122       7.381  10.759   9.013  1.00 92.56           H
ATOM   1685  HN  VAL A 122       3.980  12.016   8.961  1.00 92.56           H
ATOM   1686  N   ASN A 123       2.350   9.274   8.748  1.00 91.63           N
ATOM   1687  CA  ASN A 123       1.283   8.295   8.876  1.00 91.63           C
ATOM   1688  C   ASN A 123       0.259   8.515   7.761  1.00 91.63           C
ATOM   1689  O   ASN A 123      -0.233   7.556   7.167  1.00 91.63           O
ATOM   1690  HA  ASN A 123       1.775   7.325   8.805  1.00 91.63           H
ATOM   1691  CB  ASN A 123       0.561   8.440  10.217  1.00 91.63           C
ATOM   1692 1HB  ASN A 123       0.573   9.484  10.530  1.00 91.63           H
ATOM   1693 2HB  ASN A 123      -0.484   8.153  10.104  1.00 91.63           H
ATOM   1694  CG  ASN A 123       1.220   7.572  11.291  1.00 91.63           C
ATOM   1695  OD1 ASN A 123       2.039   6.711  11.014  1.00 91.63           O
ATOM   1696  ND2 ASN A 123       0.819   7.846  12.529  1.00 91.63           N
ATOM   1697 1HD2 ASN A 123       0.144   8.566  12.688  1.00 91.63           H
ATOM   1698 2HD2 ASN A 123       1.193   7.332  13.301  1.00 91.63           H
ATOM   1699  HN  ASN A 123       2.438   9.906   9.518  1.00 91.63           H
ATOM   1700  N   SER A 124      -0.033   9.782   7.510  1.00 92.19           N
ATOM   1701  CA  SER A 124      -1.045  10.138   6.530  1.00 92.19           C
ATOM   1702  C   SER A 124      -0.581   9.734   5.129  1.00 92.19           C
ATOM   1703  O   SER A 124      -1.360   9.196   4.344  1.00 92.19           O
ATOM   1704  HA  SER A 124      -1.934   9.575   6.816  1.00 92.19           H
ATOM   1705  CB  SER A 124      -1.354  11.636   6.576  1.00 92.19           C
ATOM   1706 1HB  SER A 124      -0.460  12.198   6.307  1.00 92.19           H
ATOM   1707 2HB  SER A 124      -2.115  11.872   5.832  1.00 92.19           H
ATOM   1708  OG  SER A 124      -1.805  12.049   7.863  1.00 92.19           O
ATOM   1709  HG  SER A 124      -1.117  12.632   8.295  1.00 92.19           H
ATOM   1710  HN  SER A 124       0.408  10.558   7.963  1.00 92.19           H
ATOM   1711  N   MET A 125       0.687  10.009   4.858  1.00 85.73           N
ATOM   1712  CA  MET A 125       1.252   9.719   3.552  1.00 85.73           C
ATOM   1713  C   MET A 125       1.184   8.222   3.244  1.00 85.73           C
ATOM   1714  O   MET A 125       0.834   7.828   2.133  1.00 85.73           O
ATOM   1715  HA  MET A 125       0.641  10.272   2.838  1.00 85.73           H
ATOM   1716  CB  MET A 125       2.710  10.183   3.512  1.00 85.73           C
ATOM   1717 1HB  MET A 125       3.220   9.867   4.422  1.00 85.73           H
ATOM   1718 2HB  MET A 125       3.224   9.707   2.677  1.00 85.73           H
ATOM   1719  CG  MET A 125       2.798  11.704   3.373  1.00 85.73           C
ATOM   1720 1HG  MET A 125       2.255  12.028   2.485  1.00 85.73           H
ATOM   1721 2HG  MET A 125       2.324  12.184   4.229  1.00 85.73           H
ATOM   1722  SD  MET A 125       4.506  12.209   3.260  1.00 85.73           S
ATOM   1723  CE  MET A 125       4.869  11.702   1.587  1.00 85.73           C
ATOM   1724 1HE  MET A 125       4.718  10.627   1.492  1.00 85.73           H
ATOM   1725 2HE  MET A 125       4.207  12.225   0.897  1.00 85.73           H
ATOM   1726 3HE  MET A 125       5.905  11.946   1.351  1.00 85.73           H
ATOM   1727  HN  MET A 125       1.322  10.421   5.512  1.00 85.73           H
ATOM   1728  N   TYR A 126       1.525   7.428   4.249  1.00 85.27           N
ATOM   1729  CA  TYR A 126       1.465   5.983   4.114  1.00 85.27           C
ATOM   1730  C   TYR A 126       0.041   5.520   3.798  1.00 85.27           C
ATOM   1731  O   TYR A 126      -0.166   4.702   2.903  1.00 85.27           O
ATOM   1732  HA  TYR A 126       2.123   5.694   3.294  1.00 85.27           H
ATOM   1733  CB  TYR A 126       1.884   5.414   5.471  1.00 85.27           C
ATOM   1734 1HB  TYR A 126       2.957   5.556   5.597  1.00 85.27           H
ATOM   1735 2HB  TYR A 126       1.392   5.984   6.259  1.00 85.27           H
ATOM   1736  CG  TYR A 126       1.555   3.931   5.653  1.00 85.27           C
ATOM   1737  CD1 TYR A 126       0.570   3.546   6.539  1.00 85.27           C
ATOM   1738  HD1 TYR A 126       0.026   4.299   7.110  1.00 85.27           H
ATOM   1739  CD2 TYR A 126       2.244   2.978   4.931  1.00 85.27           C
ATOM   1740  HD2 TYR A 126       3.022   3.282   4.230  1.00 85.27           H
ATOM   1741  CE1 TYR A 126       0.261   2.151   6.711  1.00 85.27           C
ATOM   1742  HE1 TYR A 126      -0.515   1.833   7.407  1.00 85.27           H
ATOM   1743  CE2 TYR A 126       1.935   1.582   5.102  1.00 85.27           C
ATOM   1744  HE2 TYR A 126       2.472   0.819   4.538  1.00 85.27           H
ATOM   1745  CZ  TYR A 126       0.959   1.237   5.983  1.00 85.27           C
ATOM   1746  OH  TYR A 126       0.666  -0.081   6.145  1.00 85.27           O
ATOM   1747  HH  TYR A 126       1.187  -0.629   5.491  1.00 85.27           H
ATOM   1748  HN  TYR A 126       1.836   7.757   5.140  1.00 85.27           H
ATOM   1749  N   LYS A 127      -0.904   6.064   4.550  1.00 85.68           N
ATOM   1750  CA  LYS A 127      -2.288   5.634   4.441  1.00 85.68           C
ATOM   1751  C   LYS A 127      -2.815   5.977   3.046  1.00 85.68           C
ATOM   1752  O   LYS A 127      -3.543   5.190   2.443  1.00 85.68           O
ATOM   1753  HA  LYS A 127      -2.304   4.551   4.559  1.00 85.68           H
ATOM   1754  CB  LYS A 127      -3.125   6.226   5.577  1.00 85.68           C
ATOM   1755 1HB  LYS A 127      -2.617   6.068   6.528  1.00 85.68           H
ATOM   1756 2HB  LYS A 127      -3.217   7.304   5.441  1.00 85.68           H
ATOM   1757  CG  LYS A 127      -4.516   5.591   5.622  1.00 85.68           C
ATOM   1758 1HG  LYS A 127      -5.171   6.186   6.258  1.00 85.68           H
ATOM   1759 2HG  LYS A 127      -4.953   5.594   4.624  1.00 85.68           H
ATOM   1760  CD  LYS A 127      -4.447   4.157   6.151  1.00 85.68           C
ATOM   1761 1HD  LYS A 127      -3.986   3.511   5.402  1.00 85.68           H
ATOM   1762 2HD  LYS A 127      -3.811   4.122   7.036  1.00 85.68           H
ATOM   1763  CE  LYS A 127      -5.842   3.632   6.496  1.00 85.68           C
ATOM   1764 1HE  LYS A 127      -6.599   4.313   6.108  1.00 85.68           H
ATOM   1765 2HE  LYS A 127      -6.003   2.668   6.015  1.00 85.68           H
ATOM   1766  NZ  LYS A 127      -5.995   3.493   7.962  1.00 85.68           N
ATOM   1767 1HZ  LYS A 127      -6.868   3.021   8.167  1.00 85.68           H
ATOM   1768 2HZ  LYS A 127      -5.222   2.951   8.332  1.00 85.68           H
ATOM   1769 3HZ  LYS A 127      -5.999   4.412   8.390  1.00 85.68           H
ATOM   1770  HN  LYS A 127      -0.738   6.784   5.224  1.00 85.68           H
ATOM   1771  N   MET A 128      -2.426   7.152   2.574  1.00 86.64           N
ATOM   1772  CA  MET A 128      -2.860   7.614   1.266  1.00 86.64           C
ATOM   1773  C   MET A 128      -2.290   6.730   0.155  1.00 86.64           C
ATOM   1774  O   MET A 128      -2.989   6.403  -0.803  1.00 86.64           O
ATOM   1775  HA  MET A 128      -3.948   7.542   1.276  1.00 86.64           H
ATOM   1776  CB  MET A 128      -2.400   9.058   1.056  1.00 86.64           C
ATOM   1777 1HB  MET A 128      -2.674   9.660   1.922  1.00 86.64           H
ATOM   1778 2HB  MET A 128      -1.314   9.089   0.977  1.00 86.64           H
ATOM   1779  CG  MET A 128      -3.027   9.655  -0.206  1.00 86.64           C
ATOM   1780 1HG  MET A 128      -2.639   9.147  -1.089  1.00 86.64           H
ATOM   1781 2HG  MET A 128      -4.105   9.497  -0.196  1.00 86.64           H
ATOM   1782  SD  MET A 128      -2.667  11.400  -0.300  1.00 86.64           S
ATOM   1783  CE  MET A 128      -0.900  11.340  -0.545  1.00 86.64           C
ATOM   1784 1HE  MET A 128      -0.432  10.836   0.301  1.00 86.64           H
ATOM   1785 2HE  MET A 128      -0.679  10.792  -1.462  1.00 86.64           H
ATOM   1786 3HE  MET A 128      -0.509  12.354  -0.625  1.00 86.64           H
ATOM   1787  HN  MET A 128      -1.827   7.783   3.067  1.00 86.64           H
ATOM   1788  N   ASN A 129      -1.027   6.367   0.321  1.00 82.65           N
ATOM   1789  CA  ASN A 129      -0.369   5.489  -0.632  1.00 82.65           C
ATOM   1790  C   ASN A 129      -1.096   4.144  -0.666  1.00 82.65           C
ATOM   1791  O   ASN A 129      -1.384   3.616  -1.739  1.00 82.65           O
ATOM   1792  HA  ASN A 129      -0.419   6.014  -1.586  1.00 82.65           H
ATOM   1793  CB  ASN A 129       1.085   5.231  -0.231  1.00 82.65           C
ATOM   1794 1HB  ASN A 129       1.665   6.146  -0.345  1.00 82.65           H
ATOM   1795 2HB  ASN A 129       1.131   4.954   0.822  1.00 82.65           H
ATOM   1796  CG  ASN A 129       1.700   4.120  -1.084  1.00 82.65           C
ATOM   1797  OD1 ASN A 129       1.735   2.960  -0.708  1.00 82.65           O
ATOM   1798  ND2 ASN A 129       2.182   4.539  -2.251  1.00 82.65           N
ATOM   1799 1HD2 ASN A 129       2.122   5.505  -2.499  1.00 82.65           H
ATOM   1800 2HD2 ASN A 129       2.605   3.886  -2.880  1.00 82.65           H
ATOM   1801  HN  ASN A 129      -0.456   6.662   1.088  1.00 82.65           H
ATOM   1802  N   PHE A 130      -1.373   3.626   0.522  1.00 88.12           N
ATOM   1803  CA  PHE A 130      -1.966   2.306   0.644  1.00 88.12           C
ATOM   1804  C   PHE A 130      -3.231   2.192  -0.209  1.00 88.12           C
ATOM   1805  O   PHE A 130      -3.361   1.272  -1.014  1.00 88.12           O
ATOM   1806  HA  PHE A 130      -1.227   1.586   0.292  1.00 88.12           H
ATOM   1807  CB  PHE A 130      -2.339   2.117   2.116  1.00 88.12           C
ATOM   1808 1HB  PHE A 130      -1.431   2.159   2.718  1.00 88.12           H
ATOM   1809 2HB  PHE A 130      -2.969   2.948   2.430  1.00 88.12           H
ATOM   1810  CG  PHE A 130      -3.067   0.804   2.409  1.00 88.12           C
ATOM   1811  CD1 PHE A 130      -4.419   0.795   2.561  1.00 88.12           C
ATOM   1812  HD1 PHE A 130      -4.983   1.724   2.472  1.00 88.12           H
ATOM   1813  CD2 PHE A 130      -2.364  -0.355   2.519  1.00 88.12           C
ATOM   1814  HD2 PHE A 130      -1.280  -0.348   2.398  1.00 88.12           H
ATOM   1815  CE1 PHE A 130      -5.095  -0.423   2.833  1.00 88.12           C
ATOM   1816  HE1 PHE A 130      -6.178  -0.430   2.954  1.00 88.12           H
ATOM   1817  CE2 PHE A 130      -3.040  -1.573   2.792  1.00 88.12           C
ATOM   1818  HE2 PHE A 130      -2.476  -2.502   2.880  1.00 88.12           H
ATOM   1819  CZ  PHE A 130      -4.391  -1.582   2.943  1.00 88.12           C
ATOM   1820  HZ  PHE A 130      -4.910  -2.517   3.152  1.00 88.12           H
ATOM   1821  HN  PHE A 130      -1.199   4.093   1.389  1.00 88.12           H
ATOM   1822  N   TYR A 131      -4.133   3.142  -0.003  1.00 92.19           N
ATOM   1823  CA  TYR A 131      -5.413   3.120  -0.689  1.00 92.19           C
ATOM   1824  C   TYR A 131      -5.244   3.444  -2.175  1.00 92.19           C
ATOM   1825  O   TYR A 131      -5.853   2.800  -3.028  1.00 92.19           O
ATOM   1826  HA  TYR A 131      -5.832   2.119  -0.589  1.00 92.19           H
ATOM   1827  CB  TYR A 131      -6.261   4.212  -0.035  1.00 92.19           C
ATOM   1828 1HB  TYR A 131      -5.651   5.107   0.089  1.00 92.19           H
ATOM   1829 2HB  TYR A 131      -7.078   4.475  -0.706  1.00 92.19           H
ATOM   1830  CG  TYR A 131      -6.843   3.817   1.324  1.00 92.19           C
ATOM   1831  CD1 TYR A 131      -7.601   2.670   1.443  1.00 92.19           C
ATOM   1832  HD1 TYR A 131      -7.784   2.045   0.569  1.00 92.19           H
ATOM   1833  CD2 TYR A 131      -6.611   4.609   2.431  1.00 92.19           C
ATOM   1834  HD2 TYR A 131      -6.013   5.515   2.337  1.00 92.19           H
ATOM   1835  CE1 TYR A 131      -8.149   2.298   2.722  1.00 92.19           C
ATOM   1836  HE1 TYR A 131      -8.749   1.394   2.829  1.00 92.19           H
ATOM   1837  CE2 TYR A 131      -7.159   4.237   3.709  1.00 92.19           C
ATOM   1838  HE2 TYR A 131      -6.983   4.853   4.591  1.00 92.19           H
ATOM   1839  CZ  TYR A 131      -7.901   3.100   3.792  1.00 92.19           C
ATOM   1840  OH  TYR A 131      -8.418   2.749   4.999  1.00 92.19           O
ATOM   1841  HH  TYR A 131      -8.527   3.560   5.574  1.00 92.19           H
ATOM   1842  HN  TYR A 131      -3.999   3.914   0.619  1.00 92.19           H
ATOM   1843  N   SER A 132      -4.414   4.443  -2.439  1.00 92.34           N
ATOM   1844  CA  SER A 132      -4.265   4.954  -3.791  1.00 92.34           C
ATOM   1845  C   SER A 132      -3.701   3.863  -4.704  1.00 92.34           C
ATOM   1846  O   SER A 132      -4.170   3.685  -5.827  1.00 92.34           O
ATOM   1847  HA  SER A 132      -5.270   5.234  -4.106  1.00 92.34           H
ATOM   1848  CB  SER A 132      -3.361   6.188  -3.817  1.00 92.34           C
ATOM   1849 1HB  SER A 132      -3.250   6.534  -4.845  1.00 92.34           H
ATOM   1850 2HB  SER A 132      -3.834   6.996  -3.258  1.00 92.34           H
ATOM   1851  OG  SER A 132      -2.075   5.919  -3.265  1.00 92.34           O
ATOM   1852  HG  SER A 132      -1.971   6.396  -2.392  1.00 92.34           H
ATOM   1853  HN  SER A 132      -3.851   4.899  -1.751  1.00 92.34           H
ATOM   1854  N   CYS A 133      -2.702   3.162  -4.188  1.00 90.53           N
ATOM   1855  CA  CYS A 133      -2.046   2.117  -4.955  1.00 90.53           C
ATOM   1856  C   CYS A 133      -3.084   1.044  -5.290  1.00 90.53           C
ATOM   1857  O   CYS A 133      -3.215   0.641  -6.444  1.00 90.53           O
ATOM   1858  HA  CYS A 133      -1.668   2.586  -5.863  1.00 90.53           H
ATOM   1859  CB  CYS A 133      -0.844   1.536  -4.207  1.00 90.53           C
ATOM   1860 1HB  CYS A 133      -1.110   1.344  -3.168  1.00 90.53           H
ATOM   1861 2HB  CYS A 133      -0.561   0.579  -4.646  1.00 90.53           H
ATOM   1862  SG  CYS A 133       0.565   2.701  -4.287  1.00 90.53           S
ATOM   1863  HG  CYS A 133       1.456   1.879  -3.739  1.00 90.53           H
ATOM   1864  HN  CYS A 133      -2.342   3.298  -3.265  1.00 90.53           H
ATOM   1865  N   VAL A 134      -3.794   0.611  -4.258  1.00 89.03           N
ATOM   1866  CA  VAL A 134      -4.708  -0.510  -4.397  1.00 89.03           C
ATOM   1867  C   VAL A 134      -5.811  -0.143  -5.393  1.00 89.03           C
ATOM   1868  O   VAL A 134      -6.185  -0.955  -6.237  1.00 89.03           O
ATOM   1869  HA  VAL A 134      -4.141  -1.350  -4.797  1.00 89.03           H
ATOM   1870  CB  VAL A 134      -5.252  -0.915  -3.026  1.00 89.03           C
ATOM   1871  HB  VAL A 134      -5.705  -0.033  -2.571  1.00 89.03           H
ATOM   1872  CG1 VAL A 134      -6.339  -1.984  -3.160  1.00 89.03           C
ATOM   1873 1HG1 VAL A 134      -7.160  -1.593  -3.761  1.00 89.03           H
ATOM   1874 2HG1 VAL A 134      -5.922  -2.866  -3.645  1.00 89.03           H
ATOM   1875 3HG1 VAL A 134      -6.708  -2.253  -2.171  1.00 89.03           H
ATOM   1876  CG2 VAL A 134      -4.125  -1.391  -2.107  1.00 89.03           C
ATOM   1877 1HG2 VAL A 134      -3.631  -2.253  -2.556  1.00 89.03           H
ATOM   1878 2HG2 VAL A 134      -3.401  -0.587  -1.973  1.00 89.03           H
ATOM   1879 3HG2 VAL A 134      -4.539  -1.672  -1.139  1.00 89.03           H
ATOM   1880  HN  VAL A 134      -3.752   1.011  -3.343  1.00 89.03           H
ATOM   1881  N   LEU A 135      -6.300   1.081  -5.261  1.00 92.83           N
ATOM   1882  CA  LEU A 135      -7.399   1.542  -6.092  1.00 92.83           C
ATOM   1883  C   LEU A 135      -6.920   1.667  -7.540  1.00 92.83           C
ATOM   1884  O   LEU A 135      -7.664   1.367  -8.471  1.00 92.83           O
ATOM   1885  HA  LEU A 135      -8.180   0.783  -6.051  1.00 92.83           H
ATOM   1886  CB  LEU A 135      -7.993   2.834  -5.527  1.00 92.83           C
ATOM   1887 1HB  LEU A 135      -7.183   3.547  -5.373  1.00 92.83           H
ATOM   1888 2HB  LEU A 135      -8.657   3.263  -6.277  1.00 92.83           H
ATOM   1889  CG  LEU A 135      -8.770   2.697  -4.216  1.00 92.83           C
ATOM   1890  HG  LEU A 135      -8.122   2.215  -3.483  1.00 92.83           H
ATOM   1891  CD1 LEU A 135      -9.143   4.071  -3.654  1.00 92.83           C
ATOM   1892 1HD1 LEU A 135      -8.236   4.645  -3.465  1.00 92.83           H
ATOM   1893 2HD1 LEU A 135      -9.765   4.601  -4.375  1.00 92.83           H
ATOM   1894 3HD1 LEU A 135      -9.694   3.945  -2.722  1.00 92.83           H
ATOM   1895  CD2 LEU A 135      -9.995   1.799  -4.395  1.00 92.83           C
ATOM   1896 1HD2 LEU A 135     -10.654   2.230  -5.149  1.00 92.83           H
ATOM   1897 2HD2 LEU A 135      -9.675   0.808  -4.717  1.00 92.83           H
ATOM   1898 3HD2 LEU A 135     -10.529   1.719  -3.448  1.00 92.83           H
ATOM   1899  HN  LEU A 135      -5.958   1.752  -4.602  1.00 92.83           H
ATOM   1900  N   LEU A 136      -5.680   2.111  -7.683  1.00 92.66           N
ATOM   1901  CA  LEU A 136      -5.096   2.287  -9.001  1.00 92.66           C
ATOM   1902  C   LEU A 136      -4.978   0.925  -9.688  1.00 92.66           C
ATOM   1903  O   LEU A 136      -5.317   0.787 -10.863  1.00 92.66           O
ATOM   1904  HA  LEU A 136      -5.778   2.909  -9.581  1.00 92.66           H
ATOM   1905  CB  LEU A 136      -3.769   3.043  -8.903  1.00 92.66           C
ATOM   1906 1HB  LEU A 136      -3.199   2.629  -8.072  1.00 92.66           H
ATOM   1907 2HB  LEU A 136      -3.196   2.850  -9.810  1.00 92.66           H
ATOM   1908  CG  LEU A 136      -3.872   4.557  -8.711  1.00 92.66           C
ATOM   1909  HG  LEU A 136      -4.578   4.752  -7.903  1.00 92.66           H
ATOM   1910  CD1 LEU A 136      -2.526   5.149  -8.288  1.00 92.66           C
ATOM   1911 1HD1 LEU A 136      -2.211   4.698  -7.347  1.00 92.66           H
ATOM   1912 2HD1 LEU A 136      -1.781   4.945  -9.057  1.00 92.66           H
ATOM   1913 3HD1 LEU A 136      -2.628   6.227  -8.158  1.00 92.66           H
ATOM   1914  CD2 LEU A 136      -4.426   5.233  -9.967  1.00 92.66           C
ATOM   1915 1HD2 LEU A 136      -3.764   5.032 -10.810  1.00 92.66           H
ATOM   1916 2HD2 LEU A 136      -5.419   4.839 -10.183  1.00 92.66           H
ATOM   1917 3HD2 LEU A 136      -4.489   6.309  -9.803  1.00 92.66           H
ATOM   1918  HN  LEU A 136      -5.079   2.348  -6.919  1.00 92.66           H
ATOM   1919  N   ILE A 137      -4.497  -0.046  -8.927  1.00 87.94           N
ATOM   1920  CA  ILE A 137      -4.280  -1.379  -9.463  1.00 87.94           C
ATOM   1921  C   ILE A 137      -5.624  -1.983  -9.877  1.00 87.94           C
ATOM   1922  O   ILE A 137      -5.719  -2.643 -10.911  1.00 87.94           O
ATOM   1923  HA  ILE A 137      -3.659  -1.277 -10.352  1.00 87.94           H
ATOM   1924  CB  ILE A 137      -3.503  -2.239  -8.464  1.00 87.94           C
ATOM   1925  HB  ILE A 137      -3.894  -2.040  -7.466  1.00 87.94           H
ATOM   1926  CG1 ILE A 137      -2.020  -1.859  -8.452  1.00 87.94           C
ATOM   1927 1HG1 ILE A 137      -1.566  -2.124  -9.406  1.00 87.94           H
ATOM   1928 2HG1 ILE A 137      -1.918  -0.780  -8.339  1.00 87.94           H
ATOM   1929  CG2 ILE A 137      -3.711  -3.728  -8.743  1.00 87.94           C
ATOM   1930 1HG2 ILE A 137      -4.771  -3.969  -8.660  1.00 87.94           H
ATOM   1931 2HG2 ILE A 137      -3.363  -3.961  -9.749  1.00 87.94           H
ATOM   1932 3HG2 ILE A 137      -3.147  -4.316  -8.018  1.00 87.94           H
ATOM   1933  CD1 ILE A 137      -1.282  -2.569  -7.314  1.00 87.94           C
ATOM   1934 1HD1 ILE A 137      -1.724  -2.282  -6.360  1.00 87.94           H
ATOM   1935 2HD1 ILE A 137      -1.366  -3.648  -7.444  1.00 87.94           H
ATOM   1936 3HD1 ILE A 137      -0.231  -2.281  -7.329  1.00 87.94           H
ATOM   1937  HN  ILE A 137      -4.258   0.066  -7.962  1.00 87.94           H
ATOM   1938  N   MET A 138      -6.628  -1.734  -9.050  1.00 89.07           N
ATOM   1939  CA  MET A 138      -7.977  -2.179  -9.356  1.00 89.07           C
ATOM   1940  C   MET A 138      -8.468  -1.576 -10.674  1.00 89.07           C
ATOM   1941  O   MET A 138      -9.072  -2.269 -11.491  1.00 89.07           O
ATOM   1942  HA  MET A 138      -7.915  -3.263  -9.446  1.00 89.07           H
ATOM   1943  CB  MET A 138      -8.920  -1.767  -8.223  1.00 89.07           C
ATOM   1944 1HB  MET A 138      -8.546  -2.153  -7.275  1.00 89.07           H
ATOM   1945 2HB  MET A 138      -8.940  -0.680  -8.139  1.00 89.07           H
ATOM   1946  CG  MET A 138     -10.336  -2.291  -8.471  1.00 89.07           C
ATOM   1947 1HG  MET A 138     -10.696  -1.947  -9.440  1.00 89.07           H
ATOM   1948 2HG  MET A 138     -10.329  -3.381  -8.502  1.00 89.07           H
ATOM   1949  SD  MET A 138     -11.431  -1.726  -7.179  1.00 89.07           S
ATOM   1950  CE  MET A 138     -11.497   0.015  -7.569  1.00 89.07           C
ATOM   1951 1HE  MET A 138     -10.494   0.438  -7.516  1.00 89.07           H
ATOM   1952 2HE  MET A 138     -11.895   0.146  -8.575  1.00 89.07           H
ATOM   1953 3HE  MET A 138     -12.144   0.523  -6.853  1.00 89.07           H
ATOM   1954  HN  MET A 138      -6.532  -1.239  -8.186  1.00 89.07           H
ATOM   1955  N   CYS A 139      -8.191  -0.291 -10.839  1.00 92.05           N
ATOM   1956  CA  CYS A 139      -8.645   0.427 -12.017  1.00 92.05           C
ATOM   1957  C   CYS A 139      -7.917  -0.141 -13.237  1.00 92.05           C
ATOM   1958  O   CYS A 139      -8.488  -0.223 -14.323  1.00 92.05           O
ATOM   1959  HA  CYS A 139      -9.719   0.257 -12.093  1.00 92.05           H
ATOM   1960  CB  CYS A 139      -8.432   1.936 -11.878  1.00 92.05           C
ATOM   1961 1HB  CYS A 139      -7.419   2.138 -11.530  1.00 92.05           H
ATOM   1962 2HB  CYS A 139      -8.537   2.418 -12.850  1.00 92.05           H
ATOM   1963  SG  CYS A 139      -9.647   2.634 -10.701  1.00 92.05           S
ATOM   1964  HG  CYS A 139      -9.043   2.195  -9.600  1.00 92.05           H
ATOM   1965  HN  CYS A 139      -7.667   0.257 -10.186  1.00 92.05           H
ATOM   1966  N   ILE A 140      -6.666  -0.520 -13.017  1.00 87.61           N
ATOM   1967  CA  ILE A 140      -5.873  -1.130 -14.069  1.00 87.61           C
ATOM   1968  C   ILE A 140      -6.569  -2.403 -14.554  1.00 87.61           C
ATOM   1969  O   ILE A 140      -6.678  -2.636 -15.757  1.00 87.61           O
ATOM   1970  HA  ILE A 140      -5.830  -0.423 -14.898  1.00 87.61           H
ATOM   1971  CB  ILE A 140      -4.436  -1.357 -13.594  1.00 87.61           C
ATOM   1972  HB  ILE A 140      -4.472  -1.797 -12.597  1.00 87.61           H
ATOM   1973  CG1 ILE A 140      -3.681  -0.032 -13.476  1.00 87.61           C
ATOM   1974 1HG1 ILE A 140      -3.454   0.351 -14.471  1.00 87.61           H
ATOM   1975 2HG1 ILE A 140      -4.314   0.709 -12.987  1.00 87.61           H
ATOM   1976  CG2 ILE A 140      -3.709  -2.352 -14.501  1.00 87.61           C
ATOM   1977 1HG2 ILE A 140      -4.236  -3.306 -14.490  1.00 87.61           H
ATOM   1978 2HG2 ILE A 140      -3.683  -1.963 -15.519  1.00 87.61           H
ATOM   1979 3HG2 ILE A 140      -2.691  -2.495 -14.141  1.00 87.61           H
ATOM   1980  CD1 ILE A 140      -2.385  -0.208 -12.682  1.00 87.61           C
ATOM   1981 1HD1 ILE A 140      -2.619  -0.567 -11.680  1.00 87.61           H
ATOM   1982 2HD1 ILE A 140      -1.745  -0.931 -13.187  1.00 87.61           H
ATOM   1983 3HD1 ILE A 140      -1.869   0.750 -12.613  1.00 87.61           H
ATOM   1984  HN  ILE A 140      -6.197  -0.415 -12.140  1.00 87.61           H
ATOM   1985  N   SER A 141      -7.022  -3.195 -13.592  1.00 87.28           N
ATOM   1986  CA  SER A 141      -7.660  -4.462 -13.904  1.00 87.28           C
ATOM   1987  C   SER A 141      -8.905  -4.224 -14.761  1.00 87.28           C
ATOM   1988  O   SER A 141      -9.122  -4.917 -15.753  1.00 87.28           O
ATOM   1989  HA  SER A 141      -6.915  -5.030 -14.462  1.00 87.28           H
ATOM   1990  CB  SER A 141      -8.030  -5.221 -12.629  1.00 87.28           C
ATOM   1991 1HB  SER A 141      -8.758  -4.642 -12.061  1.00 87.28           H
ATOM   1992 2HB  SER A 141      -8.509  -6.164 -12.894  1.00 87.28           H
ATOM   1993  OG  SER A 141      -6.891  -5.482 -11.813  1.00 87.28           O
ATOM   1994  HG  SER A 141      -6.659  -4.669 -11.280  1.00 87.28           H
ATOM   1995  HN  SER A 141      -6.958  -2.982 -12.617  1.00 87.28           H
ATOM   1996  N   VAL A 142      -9.691  -3.241 -14.345  1.00 88.57           N
ATOM   1997  CA  VAL A 142     -10.929  -2.929 -15.038  1.00 88.57           C
ATOM   1998  C   VAL A 142     -10.609  -2.459 -16.458  1.00 88.57           C
ATOM   1999  O   VAL A 142     -11.302  -2.823 -17.407  1.00 88.57           O
ATOM   2000  HA  VAL A 142     -11.515  -3.847 -15.096  1.00 88.57           H
ATOM   2001  CB  VAL A 142     -11.734  -1.904 -14.236  1.00 88.57           C
ATOM   2002  HB  VAL A 142     -11.107  -1.024 -14.092  1.00 88.57           H
ATOM   2003  CG1 VAL A 142     -12.985  -1.469 -15.001  1.00 88.57           C
ATOM   2004 1HG1 VAL A 142     -12.693  -1.019 -15.950  1.00 88.57           H
ATOM   2005 2HG1 VAL A 142     -13.616  -2.338 -15.190  1.00 88.57           H
ATOM   2006 3HG1 VAL A 142     -13.539  -0.740 -14.409  1.00 88.57           H
ATOM   2007  CG2 VAL A 142     -12.098  -2.452 -12.855  1.00 88.57           C
ATOM   2008 1HG2 VAL A 142     -12.698  -3.355 -12.969  1.00 88.57           H
ATOM   2009 2HG2 VAL A 142     -11.187  -2.688 -12.305  1.00 88.57           H
ATOM   2010 3HG2 VAL A 142     -12.670  -1.703 -12.306  1.00 88.57           H
ATOM   2011  HN  VAL A 142      -9.494  -2.665 -13.551  1.00 88.57           H
ATOM   2012  N   ASP A 143      -9.559  -1.657 -16.559  1.00 83.48           N
ATOM   2013  CA  ASP A 143      -9.167  -1.096 -17.841  1.00 83.48           C
ATOM   2014  C   ASP A 143      -8.790  -2.230 -18.796  1.00 83.48           C
ATOM   2015  O   ASP A 143      -9.153  -2.203 -19.971  1.00 83.48           O
ATOM   2016  HA  ASP A 143     -10.034  -0.532 -18.184  1.00 83.48           H
ATOM   2017  CB  ASP A 143      -7.950  -0.180 -17.692  1.00 83.48           C
ATOM   2018 1HB  ASP A 143      -8.198   0.656 -17.038  1.00 83.48           H
ATOM   2019 2HB  ASP A 143      -7.136  -0.726 -17.216  1.00 83.48           H
ATOM   2020  CG  ASP A 143      -7.491   0.348 -19.052  1.00 83.48           C
ATOM   2021  OD1 ASP A 143      -8.319   1.012 -19.712  1.00 83.48           O
ATOM   2022  OD2 ASP A 143      -6.323   0.074 -19.402  1.00 83.48           O
ATOM   2023  HN  ASP A 143      -8.983  -1.391 -15.787  1.00 83.48           H
ATOM   2024  N   ARG A 144      -8.068  -3.201 -18.255  1.00 74.57           N
ATOM   2025  CA  ARG A 144      -7.620  -4.332 -19.050  1.00 74.57           C
ATOM   2026  C   ARG A 144      -8.820  -5.145 -19.539  1.00 74.57           C
ATOM   2027  O   ARG A 144      -8.862  -5.562 -20.696  1.00 74.57           O
ATOM   2028  HA  ARG A 144      -7.080  -3.889 -19.886  1.00 74.57           H
ATOM   2029  CB  ARG A 144      -6.693  -5.241 -18.241  1.00 74.57           C
ATOM   2030 1HB  ARG A 144      -7.164  -5.493 -17.290  1.00 74.57           H
ATOM   2031 2HB  ARG A 144      -6.536  -6.177 -18.777  1.00 74.57           H
ATOM   2032  CG  ARG A 144      -5.346  -4.562 -17.985  1.00 74.57           C
ATOM   2033 1HG  ARG A 144      -5.500  -3.644 -17.417  1.00 74.57           H
ATOM   2034 2HG  ARG A 144      -4.717  -5.211 -17.376  1.00 74.57           H
ATOM   2035  CD  ARG A 144      -4.635  -4.242 -19.301  1.00 74.57           C
ATOM   2036 1HD  ARG A 144      -3.555  -4.249 -19.151  1.00 74.57           H
ATOM   2037 2HD  ARG A 144      -4.858  -5.010 -20.041  1.00 74.57           H
ATOM   2038  NE  ARG A 144      -5.067  -2.918 -19.801  1.00 74.57           N
ATOM   2039  HE  ARG A 144      -5.632  -2.352 -19.201  1.00 74.57           H
ATOM   2040  CZ  ARG A 144      -4.748  -2.429 -21.007  1.00 74.57           C
ATOM   2041  NH1 ARG A 144      -3.992  -3.144 -21.852  1.00 74.57           N
ATOM   2042 1HH1 ARG A 144      -3.662  -4.050 -21.584  1.00 74.57           H
ATOM   2043 2HH1 ARG A 144      -3.759  -2.773 -22.751  1.00 74.57           H
ATOM   2044  NH2 ARG A 144      -5.195  -1.215 -21.356  1.00 74.57           N
ATOM   2045 1HH2 ARG A 144      -4.966  -0.837 -22.253  1.00 74.57           H
ATOM   2046 2HH2 ARG A 144      -5.758  -0.688 -20.720  1.00 74.57           H
ATOM   2047  HN  ARG A 144      -7.790  -3.222 -17.295  1.00 74.57           H
ATOM   2048  N   TYR A 145      -9.767  -5.346 -18.634  1.00 84.27           N
ATOM   2049  CA  TYR A 145     -10.987  -6.059 -18.973  1.00 84.27           C
ATOM   2050  C   TYR A 145     -11.698  -5.398 -20.156  1.00 84.27           C
ATOM   2051  O   TYR A 145     -12.020  -6.061 -21.141  1.00 84.27           O
ATOM   2052  HA  TYR A 145     -10.716  -7.079 -19.246  1.00 84.27           H
ATOM   2053  CB  TYR A 145     -11.886  -5.968 -17.738  1.00 84.27           C
ATOM   2054 1HB  TYR A 145     -11.478  -6.608 -16.957  1.00 84.27           H
ATOM   2055 2HB  TYR A 145     -11.861  -4.946 -17.358  1.00 84.27           H
ATOM   2056  CG  TYR A 145     -13.341  -6.365 -17.997  1.00 84.27           C
ATOM   2057  CD1 TYR A 145     -14.323  -5.397 -18.044  1.00 84.27           C
ATOM   2058  HD1 TYR A 145     -14.062  -4.349 -17.897  1.00 84.27           H
ATOM   2059  CD2 TYR A 145     -13.670  -7.693 -18.182  1.00 84.27           C
ATOM   2060  HD2 TYR A 145     -12.894  -8.457 -18.145  1.00 84.27           H
ATOM   2061  CE1 TYR A 145     -15.692  -5.772 -18.287  1.00 84.27           C
ATOM   2062  HE1 TYR A 145     -16.477  -5.017 -18.327  1.00 84.27           H
ATOM   2063  CE2 TYR A 145     -15.039  -8.067 -18.425  1.00 84.27           C
ATOM   2064  HE2 TYR A 145     -15.313  -9.112 -18.573  1.00 84.27           H
ATOM   2065  CZ  TYR A 145     -15.982  -7.088 -18.465  1.00 84.27           C
ATOM   2066  OH  TYR A 145     -17.275  -7.442 -18.695  1.00 84.27           O
ATOM   2067  HH  TYR A 145     -17.342  -8.432 -18.822  1.00 84.27           H
ATOM   2068  HN  TYR A 145      -9.711  -5.032 -17.687  1.00 84.27           H
ATOM   2069  N   ILE A 146     -11.921  -4.099 -20.021  1.00 81.41           N
ATOM   2070  CA  ILE A 146     -12.654  -3.356 -21.032  1.00 81.41           C
ATOM   2071  C   ILE A 146     -11.908  -3.444 -22.364  1.00 81.41           C
ATOM   2072  O   ILE A 146     -12.526  -3.602 -23.416  1.00 81.41           O
ATOM   2073  HA  ILE A 146     -13.627  -3.835 -21.148  1.00 81.41           H
ATOM   2074  CB  ILE A 146     -12.909  -1.922 -20.563  1.00 81.41           C
ATOM   2075  HB  ILE A 146     -11.963  -1.499 -20.227  1.00 81.41           H
ATOM   2076  CG1 ILE A 146     -13.865  -1.897 -19.368  1.00 81.41           C
ATOM   2077 1HG1 ILE A 146     -14.870  -2.164 -19.696  1.00 81.41           H
ATOM   2078 2HG1 ILE A 146     -13.559  -2.646 -18.638  1.00 81.41           H
ATOM   2079  CG2 ILE A 146     -13.410  -1.049 -21.716  1.00 81.41           C
ATOM   2080 1HG2 ILE A 146     -12.662  -1.030 -22.508  1.00 81.41           H
ATOM   2081 2HG2 ILE A 146     -14.341  -1.461 -22.105  1.00 81.41           H
ATOM   2082 3HG2 ILE A 146     -13.583  -0.035 -21.355  1.00 81.41           H
ATOM   2083  CD1 ILE A 146     -13.886  -0.515 -18.712  1.00 81.41           C
ATOM   2084 1HD1 ILE A 146     -12.885  -0.263 -18.364  1.00 81.41           H
ATOM   2085 2HD1 ILE A 146     -14.216   0.227 -19.439  1.00 81.41           H
ATOM   2086 3HD1 ILE A 146     -14.573  -0.526 -17.866  1.00 81.41           H
ATOM   2087  HN  ILE A 146     -11.611  -3.557 -19.240  1.00 81.41           H
ATOM   2088  N   ALA A 147     -10.591  -3.338 -22.277  1.00 80.29           N
ATOM   2089  CA  ALA A 147      -9.765  -3.261 -23.470  1.00 80.29           C
ATOM   2090  C   ALA A 147      -9.882  -4.571 -24.251  1.00 80.29           C
ATOM   2091  O   ALA A 147      -9.717  -4.588 -25.470  1.00 80.29           O
ATOM   2092  HA  ALA A 147     -10.145  -2.446 -24.085  1.00 80.29           H
ATOM   2093  CB  ALA A 147      -8.321  -2.947 -23.072  1.00 80.29           C
ATOM   2094 1HB  ALA A 147      -8.289  -1.993 -22.546  1.00 80.29           H
ATOM   2095 2HB  ALA A 147      -7.944  -3.734 -22.420  1.00 80.29           H
ATOM   2096 3HB  ALA A 147      -7.702  -2.889 -23.967  1.00 80.29           H
ATOM   2097  HN  ALA A 147     -10.089  -3.305 -21.412  1.00 80.29           H
ATOM   2098  N   ILE A 148     -10.166  -5.637 -23.518  1.00 76.27           N
ATOM   2099  CA  ILE A 148     -10.169  -6.968 -24.101  1.00 76.27           C
ATOM   2100  C   ILE A 148     -11.600  -7.347 -24.489  1.00 76.27           C
ATOM   2101  O   ILE A 148     -11.851  -7.765 -25.618  1.00 76.27           O
ATOM   2102  HA  ILE A 148      -9.565  -6.929 -25.008  1.00 76.27           H
ATOM   2103  CB  ILE A 148      -9.502  -7.969 -23.156  1.00 76.27           C
ATOM   2104  HB  ILE A 148      -9.940  -7.847 -22.165  1.00 76.27           H
ATOM   2105  CG1 ILE A 148      -8.004  -7.687 -23.026  1.00 76.27           C
ATOM   2106 1HG1 ILE A 148      -7.501  -7.935 -23.960  1.00 76.27           H
ATOM   2107 2HG1 ILE A 148      -7.845  -6.622 -22.852  1.00 76.27           H
ATOM   2108  CG2 ILE A 148      -9.778  -9.408 -23.597  1.00 76.27           C
ATOM   2109 1HG2 ILE A 148     -10.853  -9.589 -23.596  1.00 76.27           H
ATOM   2110 2HG2 ILE A 148      -9.385  -9.561 -24.602  1.00 76.27           H
ATOM   2111 3HG2 ILE A 148      -9.293 -10.099 -22.908  1.00 76.27           H
ATOM   2112  CD1 ILE A 148      -7.391  -8.494 -21.880  1.00 76.27           C
ATOM   2113 1HD1 ILE A 148      -7.880  -8.224 -20.944  1.00 76.27           H
ATOM   2114 2HD1 ILE A 148      -7.531  -9.558 -22.070  1.00 76.27           H
ATOM   2115 3HD1 ILE A 148      -6.326  -8.274 -21.810  1.00 76.27           H
ATOM   2116  HN  ILE A 148     -10.391  -5.602 -22.544  1.00 76.27           H
ATOM   2117  N   ALA A 149     -12.501  -7.188 -23.530  1.00 75.40           N
ATOM   2118  CA  ALA A 149     -13.864  -7.661 -23.698  1.00 75.40           C
ATOM   2119  C   ALA A 149     -14.595  -6.754 -24.690  1.00 75.40           C
ATOM   2120  O   ALA A 149     -15.453  -7.215 -25.442  1.00 75.40           O
ATOM   2121  HA  ALA A 149     -13.817  -8.670 -24.107  1.00 75.40           H
ATOM   2122  CB  ALA A 149     -14.558  -7.712 -22.335  1.00 75.40           C
ATOM   2123 1HB  ALA A 149     -14.017  -8.392 -21.677  1.00 75.40           H
ATOM   2124 2HB  ALA A 149     -14.571  -6.715 -21.896  1.00 75.40           H
ATOM   2125 3HB  ALA A 149     -15.581  -8.067 -22.462  1.00 75.40           H
ATOM   2126  HN  ALA A 149     -12.312  -6.745 -22.653  1.00 75.40           H
ATOM   2127  N   GLN A 150     -14.229  -5.481 -24.661  1.00 66.92           N
ATOM   2128  CA  GLN A 150     -14.911  -4.487 -25.473  1.00 66.92           C
ATOM   2129  C   GLN A 150     -13.918  -3.799 -26.412  1.00 66.92           C
ATOM   2130  O   GLN A 150     -13.971  -2.583 -26.593  1.00 66.92           O
ATOM   2131  HA  GLN A 150     -15.646  -5.043 -26.054  1.00 66.92           H
ATOM   2132  CB  GLN A 150     -15.635  -3.465 -24.595  1.00 66.92           C
ATOM   2133 1HB  GLN A 150     -14.907  -2.905 -24.007  1.00 66.92           H
ATOM   2134 2HB  GLN A 150     -16.158  -2.745 -25.225  1.00 66.92           H
ATOM   2135  CG  GLN A 150     -16.632  -4.153 -23.661  1.00 66.92           C
ATOM   2136 1HG  GLN A 150     -17.277  -4.817 -24.236  1.00 66.92           H
ATOM   2137 2HG  GLN A 150     -16.095  -4.773 -22.943  1.00 66.92           H
ATOM   2138  CD  GLN A 150     -17.485  -3.124 -22.916  1.00 66.92           C
ATOM   2139  OE1 GLN A 150     -17.361  -1.925 -23.102  1.00 66.92           O
ATOM   2140  NE2 GLN A 150     -18.356  -3.658 -22.065  1.00 66.92           N
ATOM   2141 1HE2 GLN A 150     -18.408  -4.651 -21.959  1.00 66.92           H
ATOM   2142 2HE2 GLN A 150     -18.960  -3.066 -21.530  1.00 66.92           H
ATOM   2143  HN  GLN A 150     -13.484  -5.127 -24.096  1.00 66.92           H
ATOM   2144  N   ALA A 151     -13.037  -4.606 -26.985  1.00 67.66           N
ATOM   2145  CA  ALA A 151     -11.891  -4.074 -27.702  1.00 67.66           C
ATOM   2146  C   ALA A 151     -12.373  -3.077 -28.758  1.00 67.66           C
ATOM   2147  O   ALA A 151     -11.796  -2.002 -28.912  1.00 67.66           O
ATOM   2148  HA  ALA A 151     -11.262  -3.551 -26.981  1.00 67.66           H
ATOM   2149  CB  ALA A 151     -11.089  -5.226 -28.311  1.00 67.66           C
ATOM   2150 1HB  ALA A 151     -10.745  -5.889 -27.516  1.00 67.66           H
ATOM   2151 2HB  ALA A 151     -11.722  -5.784 -29.001  1.00 67.66           H
ATOM   2152 3HB  ALA A 151     -10.230  -4.827 -28.848  1.00 67.66           H
ATOM   2153  HN  ALA A 151     -13.097  -5.604 -26.965  1.00 67.66           H
ATOM   2154  N   MET A 152     -13.427  -3.470 -29.459  1.00 58.79           N
ATOM   2155  CA  MET A 152     -13.931  -2.672 -30.563  1.00 58.79           C
ATOM   2156  C   MET A 152     -14.350  -1.279 -30.087  1.00 58.79           C
ATOM   2157  O   MET A 152     -13.950  -0.273 -30.671  1.00 58.79           O
ATOM   2158  HA  MET A 152     -13.103  -2.588 -31.267  1.00 58.79           H
ATOM   2159  CB  MET A 152     -15.131  -3.377 -31.197  1.00 58.79           C
ATOM   2160 1HB  MET A 152     -15.755  -3.813 -30.417  1.00 58.79           H
ATOM   2161 2HB  MET A 152     -15.746  -2.650 -31.728  1.00 58.79           H
ATOM   2162  CG  MET A 152     -14.676  -4.471 -32.165  1.00 58.79           C
ATOM   2163 1HG  MET A 152     -13.738  -4.183 -32.638  1.00 58.79           H
ATOM   2164 2HG  MET A 152     -14.487  -5.395 -31.618  1.00 58.79           H
ATOM   2165  SD  MET A 152     -15.927  -4.746 -33.408  1.00 58.79           S
ATOM   2166  CE  MET A 152     -16.884  -6.023 -32.609  1.00 58.79           C
ATOM   2167 1HE  MET A 152     -16.249  -6.889 -32.422  1.00 58.79           H
ATOM   2168 2HE  MET A 152     -17.275  -5.647 -31.664  1.00 58.79           H
ATOM   2169 3HE  MET A 152     -17.713  -6.314 -33.255  1.00 58.79           H
ATOM   2170  HN  MET A 152     -13.932  -4.315 -29.284  1.00 58.79           H
ATOM   2171  N   ARG A 153     -15.149  -1.266 -29.030  1.00 55.85           N
ATOM   2172  CA  ARG A 153     -15.680  -0.018 -28.509  1.00 55.85           C
ATOM   2173  C   ARG A 153     -14.564   0.806 -27.865  1.00 55.85           C
ATOM   2174  O   ARG A 153     -14.626   2.035 -27.848  1.00 55.85           O
ATOM   2175  HA  ARG A 153     -16.094   0.493 -29.379  1.00 55.85           H
ATOM   2176  CB  ARG A 153     -16.777  -0.276 -27.474  1.00 55.85           C
ATOM   2177 1HB  ARG A 153     -16.459  -1.062 -26.790  1.00 55.85           H
ATOM   2178 2HB  ARG A 153     -16.936   0.622 -26.876  1.00 55.85           H
ATOM   2179  CG  ARG A 153     -18.087  -0.682 -28.153  1.00 55.85           C
ATOM   2180 1HG  ARG A 153     -18.335   0.038 -28.932  1.00 55.85           H
ATOM   2181 2HG  ARG A 153     -17.963  -1.649 -28.640  1.00 55.85           H
ATOM   2182  CD  ARG A 153     -19.229  -0.758 -27.138  1.00 55.85           C
ATOM   2183 1HD  ARG A 153     -19.018  -1.529 -26.397  1.00 55.85           H
ATOM   2184 2HD  ARG A 153     -19.313   0.186 -26.601  1.00 55.85           H
ATOM   2185  NE  ARG A 153     -20.502  -1.059 -27.831  1.00 55.85           N
ATOM   2186  HE  ARG A 153     -20.485  -1.147 -28.827  1.00 55.85           H
ATOM   2187  CZ  ARG A 153     -21.677  -1.221 -27.207  1.00 55.85           C
ATOM   2188  NH1 ARG A 153     -21.760  -1.114 -25.874  1.00 55.85           N
ATOM   2189 1HH1 ARG A 153     -20.941  -0.912 -25.337  1.00 55.85           H
ATOM   2190 2HH1 ARG A 153     -22.640  -1.237 -25.416  1.00 55.85           H
ATOM   2191  NH2 ARG A 153     -22.768  -1.491 -27.936  1.00 55.85           N
ATOM   2192 1HH2 ARG A 153     -23.653  -1.615 -27.486  1.00 55.85           H
ATOM   2193 2HH2 ARG A 153     -22.698  -1.569 -28.931  1.00 55.85           H
ATOM   2194  HN  ARG A 153     -15.432  -2.086 -28.533  1.00 55.85           H
ATOM   2195  N   ALA A 154     -13.570   0.098 -27.350  1.00 61.71           N
ATOM   2196  CA  ALA A 154     -12.507   0.738 -26.595  1.00 61.71           C
ATOM   2197  C   ALA A 154     -11.663   1.598 -27.539  1.00 61.71           C
ATOM   2198  O   ALA A 154     -11.095   2.607 -27.124  1.00 61.71           O
ATOM   2199  HA  ALA A 154     -12.971   1.382 -25.848  1.00 61.71           H
ATOM   2200  CB  ALA A 154     -11.675  -0.328 -25.879  1.00 61.71           C
ATOM   2201 1HB  ALA A 154     -12.315  -0.891 -25.199  1.00 61.71           H
ATOM   2202 2HB  ALA A 154     -11.241  -1.005 -26.614  1.00 61.71           H
ATOM   2203 3HB  ALA A 154     -10.878   0.153 -25.312  1.00 61.71           H
ATOM   2204  HN  ALA A 154     -13.484  -0.894 -27.442  1.00 61.71           H
ATOM   2205  N   HIS A 155     -11.609   1.167 -28.791  1.00 56.91           N
ATOM   2206  CA  HIS A 155     -10.735   1.802 -29.763  1.00 56.91           C
ATOM   2207  C   HIS A 155     -11.333   3.143 -30.192  1.00 56.91           C
ATOM   2208  O   HIS A 155     -10.612   4.128 -30.345  1.00 56.91           O
ATOM   2209  HA  HIS A 155      -9.785   1.981 -29.260  1.00 56.91           H
ATOM   2210  CB  HIS A 155     -10.468   0.867 -30.944  1.00 56.91           C
ATOM   2211 1HB  HIS A 155     -10.480  -0.164 -30.589  1.00 56.91           H
ATOM   2212 2HB  HIS A 155     -11.281   0.965 -31.664  1.00 56.91           H
ATOM   2213  CG  HIS A 155      -9.158   1.126 -31.649  1.00 56.91           C
ATOM   2214  ND1 HIS A 155      -8.892   2.303 -32.327  1.00 56.91           N
ATOM   2215  HD1 HIS A 155      -9.516   3.078 -32.420  1.00 56.91           H
ATOM   2216  CD2 HIS A 155      -8.043   0.350 -31.772  1.00 56.91           C
ATOM   2217  HD2 HIS A 155      -7.912  -0.648 -31.354  1.00 56.91           H
ATOM   2218  CE1 HIS A 155      -7.669   2.227 -32.833  1.00 56.91           C
ATOM   2219  HE1 HIS A 155      -7.170   2.997 -33.421  1.00 56.91           H
ATOM   2220  NE2 HIS A 155      -7.145   1.015 -32.488  1.00 56.91           N
ATOM   2221  HN  HIS A 155     -12.148   0.402 -29.142  1.00 56.91           H
ATOM   2222  N   THR A 156     -12.646   3.138 -30.375  1.00 63.93           N
ATOM   2223  CA  THR A 156     -13.334   4.310 -30.889  1.00 63.93           C
ATOM   2224  C   THR A 156     -13.326   5.432 -29.848  1.00 63.93           C
ATOM   2225  O   THR A 156     -13.290   6.610 -30.200  1.00 63.93           O
ATOM   2226  HA  THR A 156     -12.787   4.677 -31.758  1.00 63.93           H
ATOM   2227  CB  THR A 156     -14.741   3.885 -31.313  1.00 63.93           C
ATOM   2228  HB  THR A 156     -15.454   4.695 -31.163  1.00 63.93           H
ATOM   2229  OG1 THR A 156     -14.987   2.701 -30.558  1.00 63.93           O
ATOM   2230  HG1 THR A 156     -15.023   2.918 -29.583  1.00 63.93           H
ATOM   2231  CG2 THR A 156     -14.798   3.418 -32.768  1.00 63.93           C
ATOM   2232 1HG2 THR A 156     -14.134   2.563 -32.902  1.00 63.93           H
ATOM   2233 2HG2 THR A 156     -14.481   4.230 -33.423  1.00 63.93           H
ATOM   2234 3HG2 THR A 156     -15.818   3.127 -33.017  1.00 63.93           H
ATOM   2235  HN  THR A 156     -13.235   2.355 -30.179  1.00 63.93           H
ATOM   2236  N   TRP A 157     -13.360   5.027 -28.587  1.00 57.83           N
ATOM   2237  CA  TRP A 157     -13.583   5.969 -27.504  1.00 57.83           C
ATOM   2238  C   TRP A 157     -12.242   6.220 -26.811  1.00 57.83           C
ATOM   2239  O   TRP A 157     -12.200   6.498 -25.614  1.00 57.83           O
ATOM   2240  HA  TRP A 157     -13.957   6.895 -27.940  1.00 57.83           H
ATOM   2241  CB  TRP A 157     -14.664   5.459 -26.548  1.00 57.83           C
ATOM   2242 1HB  TRP A 157     -14.424   4.436 -26.257  1.00 57.83           H
ATOM   2243 2HB  TRP A 157     -14.644   6.061 -25.639  1.00 57.83           H
ATOM   2244  CG  TRP A 157     -16.077   5.490 -27.132  1.00 57.83           C
ATOM   2245  CD1 TRP A 157     -16.455   5.233 -28.392  1.00 57.83           C
ATOM   2246  HD1 TRP A 157     -15.770   4.957 -29.194  1.00 57.83           H
ATOM   2247  CD2 TRP A 157     -17.294   5.808 -26.424  1.00 57.83           C
ATOM   2248  NE1 TRP A 157     -17.820   5.362 -28.547  1.00 57.83           N
ATOM   2249  HE1 TRP A 157     -18.336   5.221 -29.392  1.00 57.83           H
ATOM   2250  CE2 TRP A 157     -18.346   5.722 -27.312  1.00 57.83           C
ATOM   2251  CE3 TRP A 157     -17.498   6.156 -25.077  1.00 57.83           C
ATOM   2252  HE3 TRP A 157     -16.683   6.230 -24.356  1.00 57.83           H
ATOM   2253  CZ2 TRP A 157     -19.676   5.970 -26.951  1.00 57.83           C
ATOM   2254  HZ2 TRP A 157     -20.490   5.896 -27.672  1.00 57.83           H
ATOM   2255  CZ3 TRP A 157     -18.832   6.401 -24.732  1.00 57.83           C
ATOM   2256  HZ3 TRP A 157     -19.047   6.675 -23.699  1.00 57.83           H
ATOM   2257  CH2 TRP A 157     -19.903   6.319 -25.614  1.00 57.83           C
ATOM   2258  HH2 TRP A 157     -20.916   6.525 -25.267  1.00 57.83           H
ATOM   2259  HN  TRP A 157     -13.238   4.076 -28.302  1.00 57.83           H
ATOM   2260  N   ARG A 158     -11.179   6.113 -27.595  1.00 58.94           N
ATOM   2261  CA  ARG A 158      -9.835   6.175 -27.045  1.00 58.94           C
ATOM   2262  C   ARG A 158      -9.634   7.485 -26.282  1.00 58.94           C
ATOM   2263  O   ARG A 158      -9.110   7.485 -25.169  1.00 58.94           O
ATOM   2264  HA  ARG A 158      -9.768   5.317 -26.376  1.00 58.94           H
ATOM   2265  CB  ARG A 158      -8.783   6.069 -28.151  1.00 58.94           C
ATOM   2266 1HB  ARG A 158      -8.973   5.182 -28.755  1.00 58.94           H
ATOM   2267 2HB  ARG A 158      -8.860   6.930 -28.815  1.00 58.94           H
ATOM   2268  CG  ARG A 158      -7.373   5.998 -27.560  1.00 58.94           C
ATOM   2269 1HG  ARG A 158      -7.157   6.917 -27.015  1.00 58.94           H
ATOM   2270 2HG  ARG A 158      -7.316   5.181 -26.842  1.00 58.94           H
ATOM   2271  CD  ARG A 158      -6.328   5.792 -28.659  1.00 58.94           C
ATOM   2272 1HD  ARG A 158      -6.516   4.853 -29.179  1.00 58.94           H
ATOM   2273 2HD  ARG A 158      -6.406   6.588 -29.399  1.00 58.94           H
ATOM   2274  NE  ARG A 158      -4.970   5.781 -28.070  1.00 58.94           N
ATOM   2275  HE  ARG A 158      -4.877   6.017 -27.103  1.00 58.94           H
ATOM   2276  CZ  ARG A 158      -3.858   5.474 -28.752  1.00 58.94           C
ATOM   2277  NH1 ARG A 158      -3.925   5.151 -30.051  1.00 58.94           N
ATOM   2278 1HH1 ARG A 158      -4.809   5.137 -30.518  1.00 58.94           H
ATOM   2279 2HH1 ARG A 158      -3.090   4.923 -30.553  1.00 58.94           H
ATOM   2280  NH2 ARG A 158      -2.679   5.496 -28.116  1.00 58.94           N
ATOM   2281 1HH2 ARG A 158      -1.840   5.270 -28.611  1.00 58.94           H
ATOM   2282 2HH2 ARG A 158      -2.638   5.739 -27.147  1.00 58.94           H
ATOM   2283  HN  ARG A 158     -11.225   5.986 -28.586  1.00 58.94           H
ATOM   2284  N   GLU A 159     -10.061   8.571 -26.911  1.00 64.48           N
ATOM   2285  CA  GLU A 159      -9.849   9.893 -26.348  1.00 64.48           C
ATOM   2286  C   GLU A 159     -10.675  10.066 -25.072  1.00 64.48           C
ATOM   2287  O   GLU A 159     -10.165  10.538 -24.057  1.00 64.48           O
ATOM   2288  HA  GLU A 159      -8.786   9.940 -26.110  1.00 64.48           H
ATOM   2289  CB  GLU A 159     -10.183  10.983 -27.369  1.00 64.48           C
ATOM   2290 1HB  GLU A 159     -11.147  10.771 -27.831  1.00 64.48           H
ATOM   2291 2HB  GLU A 159     -10.141  11.961 -26.889  1.00 64.48           H
ATOM   2292  CG  GLU A 159      -9.150  11.012 -28.498  1.00 64.48           C
ATOM   2293 1HG  GLU A 159      -8.145  11.010 -28.076  1.00 64.48           H
ATOM   2294 2HG  GLU A 159      -9.244  10.111 -29.104  1.00 64.48           H
ATOM   2295  CD  GLU A 159      -9.336  12.248 -29.379  1.00 64.48           C
ATOM   2296  OE1 GLU A 159      -8.367  12.589 -30.091  1.00 64.48           O
ATOM   2297  OE2 GLU A 159     -10.444  12.825 -29.322  1.00 64.48           O
ATOM   2298  HN  GLU A 159     -10.543   8.556 -27.787  1.00 64.48           H
ATOM   2299  N   LYS A 160     -11.937   9.674 -25.165  1.00 69.76           N
ATOM   2300  CA  LYS A 160     -12.841   9.786 -24.032  1.00 69.76           C
ATOM   2301  C   LYS A 160     -12.271   8.997 -22.851  1.00 69.76           C
ATOM   2302  O   LYS A 160     -12.349   9.443 -21.708  1.00 69.76           O
ATOM   2303  HA  LYS A 160     -12.888  10.839 -23.754  1.00 69.76           H
ATOM   2304  CB  LYS A 160     -14.255   9.360 -24.431  1.00 69.76           C
ATOM   2305 1HB  LYS A 160     -14.222   8.384 -24.916  1.00 69.76           H
ATOM   2306 2HB  LYS A 160     -14.871   9.250 -23.539  1.00 69.76           H
ATOM   2307  CG  LYS A 160     -14.891  10.383 -25.374  1.00 69.76           C
ATOM   2308 1HG  LYS A 160     -14.776  11.385 -24.960  1.00 69.76           H
ATOM   2309 2HG  LYS A 160     -14.371  10.372 -26.332  1.00 69.76           H
ATOM   2310  CD  LYS A 160     -16.375  10.082 -25.590  1.00 69.76           C
ATOM   2311 1HD  LYS A 160     -16.489   9.087 -26.021  1.00 69.76           H
ATOM   2312 2HD  LYS A 160     -16.892  10.074 -24.631  1.00 69.76           H
ATOM   2313  CE  LYS A 160     -17.017  11.119 -26.514  1.00 69.76           C
ATOM   2314 1HE  LYS A 160     -16.905  12.115 -26.084  1.00 69.76           H
ATOM   2315 2HE  LYS A 160     -16.502  11.127 -27.475  1.00 69.76           H
ATOM   2316  NZ  LYS A 160     -18.452  10.818 -26.715  1.00 69.76           N
ATOM   2317 1HZ  LYS A 160     -18.861  11.515 -27.327  1.00 69.76           H
ATOM   2318 2HZ  LYS A 160     -18.548   9.900 -27.135  1.00 69.76           H
ATOM   2319 3HZ  LYS A 160     -18.928  10.832 -25.820  1.00 69.76           H
ATOM   2320  HN  LYS A 160     -12.343   9.287 -25.993  1.00 69.76           H
ATOM   2321  N   ARG A 161     -11.712   7.839 -23.169  1.00 67.96           N
ATOM   2322  CA  ARG A 161     -11.159   6.969 -22.144  1.00 67.96           C
ATOM   2323  C   ARG A 161     -10.017   7.673 -21.409  1.00 67.96           C
ATOM   2324  O   ARG A 161      -9.848   7.496 -20.204  1.00 67.96           O
ATOM   2325  HA  ARG A 161     -11.993   6.766 -21.472  1.00 67.96           H
ATOM   2326  CB  ARG A 161     -10.638   5.665 -22.752  1.00 67.96           C
ATOM   2327 1HB  ARG A 161     -10.020   5.887 -23.621  1.00 67.96           H
ATOM   2328 2HB  ARG A 161     -10.002   5.153 -22.030  1.00 67.96           H
ATOM   2329  CG  ARG A 161     -11.794   4.750 -23.161  1.00 67.96           C
ATOM   2330 1HG  ARG A 161     -12.436   4.562 -22.300  1.00 67.96           H
ATOM   2331 2HG  ARG A 161     -12.407   5.247 -23.913  1.00 67.96           H
ATOM   2332  CD  ARG A 161     -11.273   3.423 -23.715  1.00 67.96           C
ATOM   2333 1HD  ARG A 161     -12.081   2.883 -24.208  1.00 67.96           H
ATOM   2334 2HD  ARG A 161     -10.507   3.609 -24.468  1.00 67.96           H
ATOM   2335  NE  ARG A 161     -10.714   2.601 -22.618  1.00 67.96           N
ATOM   2336  HE  ARG A 161     -10.937   2.860 -21.678  1.00 67.96           H
ATOM   2337  CZ  ARG A 161      -9.927   1.533 -22.806  1.00 67.96           C
ATOM   2338  NH1 ARG A 161      -9.596   1.141 -24.043  1.00 67.96           N
ATOM   2339 1HH1 ARG A 161      -9.936   1.647 -24.836  1.00 67.96           H
ATOM   2340 2HH1 ARG A 161      -9.008   0.343 -24.175  1.00 67.96           H
ATOM   2341  NH2 ARG A 161      -9.476   0.862 -21.737  1.00 67.96           N
ATOM   2342 1HH2 ARG A 161      -8.888   0.063 -21.859  1.00 67.96           H
ATOM   2343 2HH2 ARG A 161      -9.728   1.161 -20.816  1.00 67.96           H
ATOM   2344  HN  ARG A 161     -11.633   7.494 -24.104  1.00 67.96           H
ATOM   2345  N   LEU A 162      -9.264   8.458 -22.165  1.00 79.25           N
ATOM   2346  CA  LEU A 162      -8.130   9.173 -21.605  1.00 79.25           C
ATOM   2347  C   LEU A 162      -8.636  10.250 -20.644  1.00 79.25           C
ATOM   2348  O   LEU A 162      -8.033  10.487 -19.598  1.00 79.25           O
ATOM   2349  HA  LEU A 162      -7.538   8.454 -21.038  1.00 79.25           H
ATOM   2350  CB  LEU A 162      -7.234   9.716 -22.721  1.00 79.25           C
ATOM   2351 1HB  LEU A 162      -7.016   8.902 -23.413  1.00 79.25           H
ATOM   2352 2HB  LEU A 162      -7.796  10.466 -23.278  1.00 79.25           H
ATOM   2353  CG  LEU A 162      -5.909  10.337 -22.275  1.00 79.25           C
ATOM   2354  HG  LEU A 162      -6.119  11.056 -21.482  1.00 79.25           H
ATOM   2355  CD1 LEU A 162      -4.976   9.277 -21.687  1.00 79.25           C
ATOM   2356 1HD1 LEU A 162      -5.452   8.812 -20.824  1.00 79.25           H
ATOM   2357 2HD1 LEU A 162      -4.769   8.517 -22.441  1.00 79.25           H
ATOM   2358 3HD1 LEU A 162      -4.042   9.746 -21.378  1.00 79.25           H
ATOM   2359  CD2 LEU A 162      -5.252  11.108 -23.421  1.00 79.25           C
ATOM   2360 1HD2 LEU A 162      -5.057  10.429 -24.251  1.00 79.25           H
ATOM   2361 2HD2 LEU A 162      -5.918  11.905 -23.752  1.00 79.25           H
ATOM   2362 3HD2 LEU A 162      -4.312  11.540 -23.077  1.00 79.25           H
ATOM   2363  HN  LEU A 162      -9.417   8.608 -23.142  1.00 79.25           H
ATOM   2364  N   LEU A 163      -9.738  10.874 -21.033  1.00 82.17           N
ATOM   2365  CA  LEU A 163     -10.346  11.903 -20.206  1.00 82.17           C
ATOM   2366  C   LEU A 163     -10.833  11.278 -18.897  1.00 82.17           C
ATOM   2367  O   LEU A 163     -10.546  11.790 -17.816  1.00 82.17           O
ATOM   2368  HA  LEU A 163      -9.573  12.635 -19.973  1.00 82.17           H
ATOM   2369  CB  LEU A 163     -11.442  12.635 -20.983  1.00 82.17           C
ATOM   2370 1HB  LEU A 163     -11.015  13.003 -21.916  1.00 82.17           H
ATOM   2371 2HB  LEU A 163     -12.216  11.914 -21.248  1.00 82.17           H
ATOM   2372  CG  LEU A 163     -12.106  13.810 -20.260  1.00 82.17           C
ATOM   2373  HG  LEU A 163     -12.452  13.461 -19.287  1.00 82.17           H
ATOM   2374  CD1 LEU A 163     -11.101  14.935 -20.006  1.00 82.17           C
ATOM   2375 1HD1 LEU A 163     -10.285  14.561 -19.388  1.00 82.17           H
ATOM   2376 2HD1 LEU A 163     -10.703  15.289 -20.957  1.00 82.17           H
ATOM   2377 3HD1 LEU A 163     -11.599  15.757 -19.491  1.00 82.17           H
ATOM   2378  CD2 LEU A 163     -13.335  14.302 -21.027  1.00 82.17           C
ATOM   2379 1HD2 LEU A 163     -13.035  14.628 -22.023  1.00 82.17           H
ATOM   2380 2HD2 LEU A 163     -14.058  13.490 -21.113  1.00 82.17           H
ATOM   2381 3HD2 LEU A 163     -13.787  15.136 -20.492  1.00 82.17           H
ATOM   2382  HN  LEU A 163     -10.212  10.688 -21.893  1.00 82.17           H
ATOM   2383  N   TYR A 164     -11.561  10.180 -19.038  1.00 76.11           N
ATOM   2384  CA  TYR A 164     -12.091   9.480 -17.880  1.00 76.11           C
ATOM   2385  C   TYR A 164     -10.963   9.025 -16.951  1.00 76.11           C
ATOM   2386  O   TYR A 164     -11.120   9.030 -15.731  1.00 76.11           O
ATOM   2387  HA  TYR A 164     -12.741  10.168 -17.340  1.00 76.11           H
ATOM   2388  CB  TYR A 164     -12.813   8.247 -18.427  1.00 76.11           C
ATOM   2389 1HB  TYR A 164     -12.169   7.753 -19.154  1.00 76.11           H
ATOM   2390 2HB  TYR A 164     -12.973   7.541 -17.612  1.00 76.11           H
ATOM   2391  CG  TYR A 164     -14.159   8.556 -19.086  1.00 76.11           C
ATOM   2392  CD1 TYR A 164     -15.089   9.332 -18.425  1.00 76.11           C
ATOM   2393  HD1 TYR A 164     -14.865   9.725 -17.433  1.00 76.11           H
ATOM   2394  CD2 TYR A 164     -14.443   8.059 -20.342  1.00 76.11           C
ATOM   2395  HD2 TYR A 164     -13.708   7.446 -20.864  1.00 76.11           H
ATOM   2396  CE1 TYR A 164     -16.356   9.623 -19.045  1.00 76.11           C
ATOM   2397  HE1 TYR A 164     -17.099  10.235 -18.534  1.00 76.11           H
ATOM   2398  CE2 TYR A 164     -15.709   8.350 -20.962  1.00 76.11           C
ATOM   2399  HE2 TYR A 164     -15.946   7.964 -21.954  1.00 76.11           H
ATOM   2400  CZ  TYR A 164     -16.603   9.118 -20.283  1.00 76.11           C
ATOM   2401  OH  TYR A 164     -17.799   9.393 -20.869  1.00 76.11           O
ATOM   2402  HH  TYR A 164     -18.349   9.972 -20.268  1.00 76.11           H
ATOM   2403  HN  TYR A 164     -11.788   9.769 -19.921  1.00 76.11           H
ATOM   2404  N   SER A 165      -9.853   8.642 -17.564  1.00 86.42           N
ATOM   2405  CA  SER A 165      -8.711   8.156 -16.808  1.00 86.42           C
ATOM   2406  C   SER A 165      -8.189   9.256 -15.882  1.00 86.42           C
ATOM   2407  O   SER A 165      -7.745   8.976 -14.769  1.00 86.42           O
ATOM   2408  HA  SER A 165      -9.087   7.313 -16.228  1.00 86.42           H
ATOM   2409  CB  SER A 165      -7.598   7.675 -17.741  1.00 86.42           C
ATOM   2410 1HB  SER A 165      -6.874   7.092 -17.171  1.00 86.42           H
ATOM   2411 2HB  SER A 165      -8.019   7.010 -18.496  1.00 86.42           H
ATOM   2412  OG  SER A 165      -6.933   8.760 -18.383  1.00 86.42           O
ATOM   2413  HG  SER A 165      -7.600   9.443 -18.678  1.00 86.42           H
ATOM   2414  HN  SER A 165      -9.726   8.661 -18.555  1.00 86.42           H
ATOM   2415  N   LYS A 166      -8.259  10.483 -16.375  1.00 83.58           N
ATOM   2416  CA  LYS A 166      -7.816  11.629 -15.599  1.00 83.58           C
ATOM   2417  C   LYS A 166      -8.748  11.819 -14.401  1.00 83.58           C
ATOM   2418  O   LYS A 166      -8.288  11.988 -13.273  1.00 83.58           O
ATOM   2419  HA  LYS A 166      -6.816  11.403 -15.226  1.00 83.58           H
ATOM   2420  CB  LYS A 166      -7.698  12.867 -16.490  1.00 83.58           C
ATOM   2421 1HB  LYS A 166      -8.614  12.993 -17.067  1.00 83.58           H
ATOM   2422 2HB  LYS A 166      -7.588  13.756 -15.870  1.00 83.58           H
ATOM   2423  CG  LYS A 166      -6.504  12.748 -17.439  1.00 83.58           C
ATOM   2424 1HG  LYS A 166      -5.591  12.593 -16.863  1.00 83.58           H
ATOM   2425 2HG  LYS A 166      -6.629  11.876 -18.079  1.00 83.58           H
ATOM   2426  CD  LYS A 166      -6.361  14.005 -18.300  1.00 83.58           C
ATOM   2427 1HD  LYS A 166      -7.258  14.139 -18.905  1.00 83.58           H
ATOM   2428 2HD  LYS A 166      -6.276  14.882 -17.659  1.00 83.58           H
ATOM   2429  CE  LYS A 166      -5.135  13.909 -19.210  1.00 83.58           C
ATOM   2430 1HE  LYS A 166      -4.246  13.706 -18.612  1.00 83.58           H
ATOM   2431 2HE  LYS A 166      -5.252  13.075 -19.902  1.00 83.58           H
ATOM   2432  NZ  LYS A 166      -4.953  15.168 -19.968  1.00 83.58           N
ATOM   2433 1HZ  LYS A 166      -4.145  15.083 -20.575  1.00 83.58           H
ATOM   2434 2HZ  LYS A 166      -5.779  15.348 -20.528  1.00 83.58           H
ATOM   2435 3HZ  LYS A 166      -4.809  15.935 -19.320  1.00 83.58           H
ATOM   2436  HN  LYS A 166      -8.610  10.701 -17.286  1.00 83.58           H
ATOM   2437  N   MET A 167     -10.041  11.785 -14.687  1.00 85.28           N
ATOM   2438  CA  MET A 167     -11.042  11.995 -13.655  1.00 85.28           C
ATOM   2439  C   MET A 167     -10.959  10.908 -12.581  1.00 85.28           C
ATOM   2440  O   MET A 167     -11.031  11.201 -11.389  1.00 85.28           O
ATOM   2441  HA  MET A 167     -10.812  12.966 -13.217  1.00 85.28           H
ATOM   2442  CB  MET A 167     -12.436  11.984 -14.285  1.00 85.28           C
ATOM   2443 1HB  MET A 167     -12.559  11.085 -14.889  1.00 85.28           H
ATOM   2444 2HB  MET A 167     -13.193  11.948 -13.502  1.00 85.28           H
ATOM   2445  CG  MET A 167     -12.654  13.223 -15.155  1.00 85.28           C
ATOM   2446 1HG  MET A 167     -12.320  14.114 -14.624  1.00 85.28           H
ATOM   2447 2HG  MET A 167     -12.055  13.150 -16.063  1.00 85.28           H
ATOM   2448  SD  MET A 167     -14.382  13.377 -15.577  1.00 85.28           S
ATOM   2449  CE  MET A 167     -14.544  12.019 -16.723  1.00 85.28           C
ATOM   2450 1HE  MET A 167     -13.867  12.171 -17.565  1.00 85.28           H
ATOM   2451 2HE  MET A 167     -14.292  11.086 -16.219  1.00 85.28           H
ATOM   2452 3HE  MET A 167     -15.570  11.971 -17.087  1.00 85.28           H
ATOM   2453  HN  MET A 167     -10.407  11.618 -15.603  1.00 85.28           H
ATOM   2454  N   VAL A 168     -10.807   9.675 -13.043  1.00 92.76           N
ATOM   2455  CA  VAL A 168     -10.750   8.539 -12.139  1.00 92.76           C
ATOM   2456  C   VAL A 168      -9.555   8.701 -11.197  1.00 92.76           C
ATOM   2457  O   VAL A 168      -9.671   8.466  -9.995  1.00 92.76           O
ATOM   2458  HA  VAL A 168     -11.666   8.543 -11.547  1.00 92.76           H
ATOM   2459  CB  VAL A 168     -10.708   7.235 -12.938  1.00 92.76           C
ATOM   2460  HB  VAL A 168      -9.906   7.317 -13.671  1.00 92.76           H
ATOM   2461  CG1 VAL A 168     -10.395   6.045 -12.030  1.00 92.76           C
ATOM   2462 1HG1 VAL A 168      -9.425   6.195 -11.555  1.00 92.76           H
ATOM   2463 2HG1 VAL A 168     -11.165   5.960 -11.263  1.00 92.76           H
ATOM   2464 3HG1 VAL A 168     -10.371   5.131 -12.624  1.00 92.76           H
ATOM   2465  CG2 VAL A 168     -12.018   7.016 -13.698  1.00 92.76           C
ATOM   2466 1HG2 VAL A 168     -12.845   6.965 -12.989  1.00 92.76           H
ATOM   2467 2HG2 VAL A 168     -12.182   7.844 -14.388  1.00 92.76           H
ATOM   2468 3HG2 VAL A 168     -11.962   6.082 -14.258  1.00 92.76           H
ATOM   2469  HN  VAL A 168     -10.724   9.448 -14.013  1.00 92.76           H
ATOM   2470  N   CYS A 169      -8.434   9.102 -11.779  1.00 94.29           N
ATOM   2471  CA  CYS A 169      -7.217   9.290 -11.008  1.00 94.29           C
ATOM   2472  C   CYS A 169      -7.488  10.342  -9.931  1.00 94.29           C
ATOM   2473  O   CYS A 169      -7.141  10.148  -8.767  1.00 94.29           O
ATOM   2474  HA  CYS A 169      -6.980   8.327 -10.557  1.00 94.29           H
ATOM   2475  CB  CYS A 169      -6.036   9.679 -11.901  1.00 94.29           C
ATOM   2476 1HB  CYS A 169      -6.331  10.480 -12.578  1.00 94.29           H
ATOM   2477 2HB  CYS A 169      -5.219  10.061 -11.291  1.00 94.29           H
ATOM   2478  SG  CYS A 169      -5.473   8.226 -12.860  1.00 94.29           S
ATOM   2479  HG  CYS A 169      -6.433   8.285 -13.779  1.00 94.29           H
ATOM   2480  HN  CYS A 169      -8.350   9.297 -12.756  1.00 94.29           H
ATOM   2481  N   PHE A 170      -8.105  11.434 -10.358  1.00 93.75           N
ATOM   2482  CA  PHE A 170      -8.400  12.530  -9.450  1.00 93.75           C
ATOM   2483  C   PHE A 170      -9.288  12.062  -8.295  1.00 93.75           C
ATOM   2484  O   PHE A 170      -9.020  12.373  -7.136  1.00 93.75           O
ATOM   2485  HA  PHE A 170      -7.449  12.886  -9.054  1.00 93.75           H
ATOM   2486  CB  PHE A 170      -9.152  13.590 -10.258  1.00 93.75           C
ATOM   2487 1HB  PHE A 170      -8.535  13.891 -11.105  1.00 93.75           H
ATOM   2488 2HB  PHE A 170     -10.059  13.145 -10.666  1.00 93.75           H
ATOM   2489  CG  PHE A 170      -9.529  14.835  -9.452  1.00 93.75           C
ATOM   2490  CD1 PHE A 170     -10.804  14.998  -9.010  1.00 93.75           C
ATOM   2491  HD1 PHE A 170     -11.558  14.242  -9.230  1.00 93.75           H
ATOM   2492  CD2 PHE A 170      -8.588  15.778  -9.178  1.00 93.75           C
ATOM   2493  HD2 PHE A 170      -7.566  15.647  -9.532  1.00 93.75           H
ATOM   2494  CE1 PHE A 170     -11.154  16.154  -8.263  1.00 93.75           C
ATOM   2495  HE1 PHE A 170     -12.177  16.285  -7.909  1.00 93.75           H
ATOM   2496  CE2 PHE A 170      -8.938  16.934  -8.430  1.00 93.75           C
ATOM   2497  HE2 PHE A 170      -8.184  17.690  -8.210  1.00 93.75           H
ATOM   2498  CZ  PHE A 170     -10.214  17.097  -7.988  1.00 93.75           C
ATOM   2499  HZ  PHE A 170     -10.482  17.984  -7.414  1.00 93.75           H
ATOM   2500  HN  PHE A 170      -8.402  11.576 -11.302  1.00 93.75           H
ATOM   2501  N   THR A 171     -10.327  11.321  -8.652  1.00 93.21           N
ATOM   2502  CA  THR A 171     -11.265  10.820  -7.662  1.00 93.21           C
ATOM   2503  C   THR A 171     -10.541   9.944  -6.637  1.00 93.21           C
ATOM   2504  O   THR A 171     -10.845   9.995  -5.447  1.00 93.21           O
ATOM   2505  HA  THR A 171     -11.679  11.670  -7.120  1.00 93.21           H
ATOM   2506  CB  THR A 171     -12.388  10.090  -8.401  1.00 93.21           C
ATOM   2507  HB  THR A 171     -12.019   9.171  -8.858  1.00 93.21           H
ATOM   2508  OG1 THR A 171     -12.900  11.065  -9.305  1.00 93.21           O
ATOM   2509  HG1 THR A 171     -12.442  10.984 -10.191  1.00 93.21           H
ATOM   2510  CG2 THR A 171     -13.574   9.766  -7.491  1.00 93.21           C
ATOM   2511 1HG2 THR A 171     -13.985  10.691  -7.087  1.00 93.21           H
ATOM   2512 2HG2 THR A 171     -13.241   9.128  -6.672  1.00 93.21           H
ATOM   2513 3HG2 THR A 171     -14.342   9.248  -8.065  1.00 93.21           H
ATOM   2514  HN  THR A 171     -10.532  11.064  -9.597  1.00 93.21           H
ATOM   2515  N   ILE A 172      -9.597   9.161  -7.138  1.00 94.15           N
ATOM   2516  CA  ILE A 172      -8.851   8.250  -6.287  1.00 94.15           C
ATOM   2517  C   ILE A 172      -8.059   9.056  -5.255  1.00 94.15           C
ATOM   2518  O   ILE A 172      -8.064   8.729  -4.070  1.00 94.15           O
ATOM   2519  HA  ILE A 172      -9.575   7.630  -5.758  1.00 94.15           H
ATOM   2520  CB  ILE A 172      -7.985   7.314  -7.132  1.00 94.15           C
ATOM   2521  HB  ILE A 172      -7.498   7.906  -7.907  1.00 94.15           H
ATOM   2522  CG1 ILE A 172      -8.843   6.262  -7.838  1.00 94.15           C
ATOM   2523 1HG1 ILE A 172      -9.227   5.551  -7.107  1.00 94.15           H
ATOM   2524 2HG1 ILE A 172      -9.706   6.742  -8.300  1.00 94.15           H
ATOM   2525  CG2 ILE A 172      -6.878   6.679  -6.288  1.00 94.15           C
ATOM   2526 1HG2 ILE A 172      -6.244   7.461  -5.872  1.00 94.15           H
ATOM   2527 2HG2 ILE A 172      -7.325   6.104  -5.477  1.00 94.15           H
ATOM   2528 3HG2 ILE A 172      -6.278   6.018  -6.913  1.00 94.15           H
ATOM   2529  CD1 ILE A 172      -8.033   5.520  -8.904  1.00 94.15           C
ATOM   2530 1HD1 ILE A 172      -7.671   6.231  -9.646  1.00 94.15           H
ATOM   2531 2HD1 ILE A 172      -7.185   5.022  -8.434  1.00 94.15           H
ATOM   2532 3HD1 ILE A 172      -8.667   4.778  -9.390  1.00 94.15           H
ATOM   2533  HN  ILE A 172      -9.340   9.142  -8.104  1.00 94.15           H
ATOM   2534  N   TRP A 173      -7.397  10.094  -5.745  1.00 92.64           N
ATOM   2535  CA  TRP A 173      -6.527  10.894  -4.898  1.00 92.64           C
ATOM   2536  C   TRP A 173      -7.389  11.540  -3.812  1.00 92.64           C
ATOM   2537  O   TRP A 173      -7.020  11.536  -2.638  1.00 92.64           O
ATOM   2538  HA  TRP A 173      -5.796  10.225  -4.445  1.00 92.64           H
ATOM   2539  CB  TRP A 173      -5.744  11.915  -5.726  1.00 92.64           C
ATOM   2540 1HB  TRP A 173      -6.417  12.373  -6.451  1.00 92.64           H
ATOM   2541 2HB  TRP A 173      -5.396  12.711  -5.068  1.00 92.64           H
ATOM   2542  CG  TRP A 173      -4.543  11.325  -6.468  1.00 92.64           C
ATOM   2543  CD1 TRP A 173      -4.388  11.163  -7.789  1.00 92.64           C
ATOM   2544  HD1 TRP A 173      -5.133  11.445  -8.534  1.00 92.64           H
ATOM   2545  CD2 TRP A 173      -3.328  10.822  -5.874  1.00 92.64           C
ATOM   2546  NE1 TRP A 173      -3.167  10.595  -8.089  1.00 92.64           N
ATOM   2547  HE1 TRP A 173      -2.823  10.377  -9.003  1.00 92.64           H
ATOM   2548  CE2 TRP A 173      -2.502  10.381  -6.888  1.00 92.64           C
ATOM   2549  CE3 TRP A 173      -2.940  10.742  -4.525  1.00 92.64           C
ATOM   2550  HE3 TRP A 173      -3.574  11.084  -3.707  1.00 92.64           H
ATOM   2551  CZ2 TRP A 173      -1.235   9.829  -6.659  1.00 92.64           C
ATOM   2552  HZ2 TRP A 173      -0.601   9.488  -7.477  1.00 92.64           H
ATOM   2553  CZ3 TRP A 173      -1.672  10.188  -4.314  1.00 92.64           C
ATOM   2554  HZ3 TRP A 173      -1.321  10.103  -3.285  1.00 92.64           H
ATOM   2555  CH2 TRP A 173      -0.828   9.740  -5.323  1.00 92.64           C
ATOM   2556  HH2 TRP A 173       0.147   9.320  -5.075  1.00 92.64           H
ATOM   2557  HN  TRP A 173      -7.447  10.391  -6.698  1.00 92.64           H
ATOM   2558  N   VAL A 174      -8.520  12.080  -4.241  1.00 95.67           N
ATOM   2559  CA  VAL A 174      -9.419  12.761  -3.326  1.00 95.67           C
ATOM   2560  C   VAL A 174      -9.898  11.775  -2.259  1.00 95.67           C
ATOM   2561  O   VAL A 174      -9.916  12.098  -1.072  1.00 95.67           O
ATOM   2562  HA  VAL A 174      -8.853  13.556  -2.839  1.00 95.67           H
ATOM   2563  CB  VAL A 174     -10.568  13.406  -4.103  1.00 95.67           C
ATOM   2564  HB  VAL A 174     -11.030  12.634  -4.719  1.00 95.67           H
ATOM   2565  CG1 VAL A 174     -11.637  13.950  -3.152  1.00 95.67           C
ATOM   2566 1HG1 VAL A 174     -12.036  13.134  -2.550  1.00 95.67           H
ATOM   2567 2HG1 VAL A 174     -11.193  14.701  -2.499  1.00 95.67           H
ATOM   2568 3HG1 VAL A 174     -12.442  14.402  -3.731  1.00 95.67           H
ATOM   2569  CG2 VAL A 174     -10.052  14.505  -5.034  1.00 95.67           C
ATOM   2570 1HG2 VAL A 174      -9.553  15.275  -4.446  1.00 95.67           H
ATOM   2571 2HG2 VAL A 174      -9.346  14.076  -5.745  1.00 95.67           H
ATOM   2572 3HG2 VAL A 174     -10.890  14.946  -5.575  1.00 95.67           H
ATOM   2573  HN  VAL A 174      -8.825  12.057  -5.194  1.00 95.67           H
ATOM   2574  N   LEU A 175     -10.275  10.591  -2.720  1.00 90.28           N
ATOM   2575  CA  LEU A 175     -10.824   9.582  -1.830  1.00 90.28           C
ATOM   2576  C   LEU A 175      -9.761   9.176  -0.808  1.00 90.28           C
ATOM   2577  O   LEU A 175     -10.043   9.095   0.387  1.00 90.28           O
ATOM   2578  HA  LEU A 175     -11.660  10.036  -1.298  1.00 90.28           H
ATOM   2579  CB  LEU A 175     -11.384   8.407  -2.634  1.00 90.28           C
ATOM   2580 1HB  LEU A 175     -12.132   8.791  -3.329  1.00 90.28           H
ATOM   2581 2HB  LEU A 175     -10.578   7.986  -3.235  1.00 90.28           H
ATOM   2582  CG  LEU A 175     -12.018   7.278  -1.819  1.00 90.28           C
ATOM   2583  HG  LEU A 175     -11.286   6.932  -1.089  1.00 90.28           H
ATOM   2584  CD1 LEU A 175     -13.233   7.781  -1.038  1.00 90.28           C
ATOM   2585 1HD1 LEU A 175     -12.925   8.573  -0.356  1.00 90.28           H
ATOM   2586 2HD1 LEU A 175     -13.977   8.169  -1.734  1.00 90.28           H
ATOM   2587 3HD1 LEU A 175     -13.664   6.958  -0.467  1.00 90.28           H
ATOM   2588  CD2 LEU A 175     -12.364   6.084  -2.712  1.00 90.28           C
ATOM   2589 1HD2 LEU A 175     -13.070   6.399  -3.481  1.00 90.28           H
ATOM   2590 2HD2 LEU A 175     -11.456   5.708  -3.184  1.00 90.28           H
ATOM   2591 3HD2 LEU A 175     -12.813   5.296  -2.107  1.00 90.28           H
ATOM   2592  HN  LEU A 175     -10.210  10.318  -3.680  1.00 90.28           H
ATOM   2593  N   ALA A 176      -8.561   8.932  -1.314  1.00 95.38           N
ATOM   2594  CA  ALA A 176      -7.476   8.458  -0.473  1.00 95.38           C
ATOM   2595  C   ALA A 176      -7.166   9.510   0.594  1.00 95.38           C
ATOM   2596  O   ALA A 176      -6.885   9.171   1.742  1.00 95.38           O
ATOM   2597  HA  ALA A 176      -7.811   7.544   0.018  1.00 95.38           H
ATOM   2598  CB  ALA A 176      -6.260   8.133  -1.342  1.00 95.38           C
ATOM   2599 1HB  ALA A 176      -6.525   7.360  -2.063  1.00 95.38           H
ATOM   2600 2HB  ALA A 176      -5.942   9.031  -1.873  1.00 95.38           H
ATOM   2601 3HB  ALA A 176      -5.446   7.778  -0.711  1.00 95.38           H
ATOM   2602  HN  ALA A 176      -8.326   9.054  -2.279  1.00 95.38           H
ATOM   2603  N   ALA A 177      -7.227  10.766   0.176  1.00 95.22           N
ATOM   2604  CA  ALA A 177      -6.928  11.869   1.073  1.00 95.22           C
ATOM   2605  C   ALA A 177      -7.925  11.861   2.234  1.00 95.22           C
ATOM   2606  O   ALA A 177      -7.533  11.986   3.394  1.00 95.22           O
ATOM   2607  HA  ALA A 177      -5.924  11.714   1.467  1.00 95.22           H
ATOM   2608  CB  ALA A 177      -6.954  13.185   0.292  1.00 95.22           C
ATOM   2609 1HB  ALA A 177      -6.209  13.150  -0.502  1.00 95.22           H
ATOM   2610 2HB  ALA A 177      -7.943  13.329  -0.143  1.00 95.22           H
ATOM   2611 3HB  ALA A 177      -6.730  14.012   0.966  1.00 95.22           H
ATOM   2612  HN  ALA A 177      -7.475  11.034  -0.755  1.00 95.22           H
ATOM   2613  N   ALA A 178      -9.193  11.711   1.883  1.00 95.39           N
ATOM   2614  CA  ALA A 178     -10.254  11.747   2.875  1.00 95.39           C
ATOM   2615  C   ALA A 178     -10.064  10.593   3.861  1.00 95.39           C
ATOM   2616  O   ALA A 178     -10.345  10.735   5.050  1.00 95.39           O
ATOM   2617  HA  ALA A 178     -10.173  12.692   3.413  1.00 95.39           H
ATOM   2618  CB  ALA A 178     -11.613  11.696   2.172  1.00 95.39           C
ATOM   2619 1HB  ALA A 178     -11.709  12.553   1.505  1.00 95.39           H
ATOM   2620 2HB  ALA A 178     -11.688  10.776   1.593  1.00 95.39           H
ATOM   2621 3HB  ALA A 178     -12.408  11.724   2.916  1.00 95.39           H
ATOM   2622  HN  ALA A 178      -9.499  11.568   0.941  1.00 95.39           H
ATOM   2623  N   LEU A 179      -9.589   9.476   3.330  1.00 92.64           N
ATOM   2624  CA  LEU A 179      -9.431   8.275   4.132  1.00 92.64           C
ATOM   2625  C   LEU A 179      -8.215   8.434   5.048  1.00 92.64           C
ATOM   2626  O   LEU A 179      -7.937   7.565   5.872  1.00 92.64           O
ATOM   2627  HA  LEU A 179     -10.321   8.178   4.754  1.00 92.64           H
ATOM   2628  CB  LEU A 179      -9.369   7.036   3.236  1.00 92.64           C
ATOM   2629 1HB  LEU A 179      -8.578   7.184   2.501  1.00 92.64           H
ATOM   2630 2HB  LEU A 179      -9.079   6.183   3.849  1.00 92.64           H
ATOM   2631  CG  LEU A 179     -10.658   6.681   2.493  1.00 92.64           C
ATOM   2632  HG  LEU A 179     -11.008   7.572   1.971  1.00 92.64           H
ATOM   2633  CD1 LEU A 179     -10.401   5.608   1.433  1.00 92.64           C
ATOM   2634 1HD1 LEU A 179      -9.672   5.977   0.711  1.00 92.64           H
ATOM   2635 2HD1 LEU A 179     -10.015   4.708   1.912  1.00 92.64           H
ATOM   2636 3HD1 LEU A 179     -11.334   5.374   0.919  1.00 92.64           H
ATOM   2637  CD2 LEU A 179     -11.759   6.268   3.471  1.00 92.64           C
ATOM   2638 1HD2 LEU A 179     -11.432   5.398   4.040  1.00 92.64           H
ATOM   2639 2HD2 LEU A 179     -11.966   7.092   4.154  1.00 92.64           H
ATOM   2640 3HD2 LEU A 179     -12.664   6.021   2.916  1.00 92.64           H
ATOM   2641  HN  LEU A 179      -9.314   9.384   2.373  1.00 92.64           H
ATOM   2642  N   CYS A 180      -7.524   9.550   4.871  1.00 91.57           N
ATOM   2643  CA  CYS A 180      -6.334   9.826   5.659  1.00 91.57           C
ATOM   2644  C   CYS A 180      -6.739  10.694   6.851  1.00 91.57           C
ATOM   2645  O   CYS A 180      -5.913  10.997   7.711  1.00 91.57           O
ATOM   2646  HA  CYS A 180      -5.950   8.862   5.994  1.00 91.57           H
ATOM   2647  CB  CYS A 180      -5.239  10.485   4.818  1.00 91.57           C
ATOM   2648 1HB  CYS A 180      -5.607  11.420   4.396  1.00 91.57           H
ATOM   2649 2HB  CYS A 180      -4.385  10.733   5.448  1.00 91.57           H
ATOM   2650  SG  CYS A 180      -4.717   9.357   3.475  1.00 91.57           S
ATOM   2651  HG  CYS A 180      -5.664   9.718   2.614  1.00 91.57           H
ATOM   2652  HN  CYS A 180      -7.763  10.257   4.206  1.00 91.57           H
ATOM   2653  N   ILE A 181      -8.009  11.070   6.865  1.00 91.30           N
ATOM   2654  CA  ILE A 181      -8.507  11.987   7.876  1.00 91.30           C
ATOM   2655  C   ILE A 181      -8.217  11.414   9.265  1.00 91.30           C
ATOM   2656  O   ILE A 181      -7.699  12.114  10.134  1.00 91.30           O
ATOM   2657  HA  ILE A 181      -7.959  12.923   7.768  1.00 91.30           H
ATOM   2658  CB  ILE A 181      -9.986  12.298   7.636  1.00 91.30           C
ATOM   2659  HB  ILE A 181     -10.508  11.357   7.459  1.00 91.30           H
ATOM   2660  CG1 ILE A 181     -10.169  13.158   6.384  1.00 91.30           C
ATOM   2661 1HG1 ILE A 181      -9.733  14.144   6.550  1.00 91.30           H
ATOM   2662 2HG1 ILE A 181      -9.633  12.709   5.548  1.00 91.30           H
ATOM   2663  CG2 ILE A 181     -10.619  12.941   8.872  1.00 91.30           C
ATOM   2664 1HG2 ILE A 181     -10.538  12.259   9.718  1.00 91.30           H
ATOM   2665 2HG2 ILE A 181     -10.100  13.871   9.104  1.00 91.30           H
ATOM   2666 3HG2 ILE A 181     -11.670  13.151   8.673  1.00 91.30           H
ATOM   2667  CD1 ILE A 181     -11.650  13.302   6.030  1.00 91.30           C
ATOM   2668 1HD1 ILE A 181     -12.076  12.317   5.841  1.00 91.30           H
ATOM   2669 2HD1 ILE A 181     -12.178  13.774   6.858  1.00 91.30           H
ATOM   2670 3HD1 ILE A 181     -11.752  13.919   5.136  1.00 91.30           H
ATOM   2671  HN  ILE A 181      -8.691  10.760   6.203  1.00 91.30           H
ATOM   2672  N   PRO A 182      -8.544  10.136   9.499  1.00 93.00           N
ATOM   2673  CA  PRO A 182      -8.328   9.531  10.816  1.00 93.00           C
ATOM   2674  C   PRO A 182      -6.899   9.704  11.303  1.00 93.00           C
ATOM   2675  O   PRO A 182      -6.672  10.060  12.458  1.00 93.00           O
ATOM   2676  HA  PRO A 182      -8.946  10.029  11.563  1.00 93.00           H
ATOM   2677  CB  PRO A 182      -8.680   8.057  10.600  1.00 93.00           C
ATOM   2678 1HB  PRO A 182      -7.802   7.470  10.332  1.00 93.00           H
ATOM   2679 2HB  PRO A 182      -9.100   7.609  11.500  1.00 93.00           H
ATOM   2680  CG  PRO A 182      -9.697   8.100   9.465  1.00 93.00           C
ATOM   2681 1HG  PRO A 182      -9.780   7.137   8.960  1.00 93.00           H
ATOM   2682 2HG  PRO A 182     -10.696   8.345   9.825  1.00 93.00           H
ATOM   2683  CD  PRO A 182      -9.139   9.177   8.550  1.00 93.00           C
ATOM   2684 1HD  PRO A 182      -8.392   8.779   7.863  1.00 93.00           H
ATOM   2685 2HD  PRO A 182      -9.918   9.633   7.939  1.00 93.00           H
ATOM   2686  N   GLU A 183      -5.964   9.444  10.401  1.00 90.00           N
ATOM   2687  CA  GLU A 183      -4.554   9.493  10.748  1.00 90.00           C
ATOM   2688  C   GLU A 183      -4.153  10.916  11.142  1.00 90.00           C
ATOM   2689  O   GLU A 183      -3.342  11.108  12.046  1.00 90.00           O
ATOM   2690  HA  GLU A 183      -4.444   8.827  11.604  1.00 90.00           H
ATOM   2691  CB  GLU A 183      -3.688   8.977   9.597  1.00 90.00           C
ATOM   2692 1HB  GLU A 183      -4.099   9.318   8.647  1.00 90.00           H
ATOM   2693 2HB  GLU A 183      -2.653   9.280   9.753  1.00 90.00           H
ATOM   2694  CG  GLU A 183      -3.687   7.448   9.554  1.00 90.00           C
ATOM   2695 1HG  GLU A 183      -2.893   7.099   8.894  1.00 90.00           H
ATOM   2696 2HG  GLU A 183      -3.473   7.052  10.547  1.00 90.00           H
ATOM   2697  CD  GLU A 183      -5.035   6.912   9.066  1.00 90.00           C
ATOM   2698  OE1 GLU A 183      -5.268   5.700   9.260  1.00 90.00           O
ATOM   2699  OE2 GLU A 183      -5.802   7.728   8.510  1.00 90.00           O
ATOM   2700  HN  GLU A 183      -6.157   9.205   9.449  1.00 90.00           H
ATOM   2701  N   ILE A 184      -4.740  11.876  10.443  1.00 91.30           N
ATOM   2702  CA  ILE A 184      -4.414  13.274  10.671  1.00 91.30           C
ATOM   2703  C   ILE A 184      -4.811  13.660  12.097  1.00 91.30           C
ATOM   2704  O   ILE A 184      -4.091  14.398  12.768  1.00 91.30           O
ATOM   2705  HA  ILE A 184      -3.333  13.377  10.574  1.00 91.30           H
ATOM   2706  CB  ILE A 184      -5.051  14.155   9.595  1.00 91.30           C
ATOM   2707  HB  ILE A 184      -6.109  13.901   9.527  1.00 91.30           H
ATOM   2708  CG1 ILE A 184      -4.431  13.880   8.223  1.00 91.30           C
ATOM   2709 1HG1 ILE A 184      -3.413  14.268   8.196  1.00 91.30           H
ATOM   2710 2HG1 ILE A 184      -4.367  12.805   8.058  1.00 91.30           H
ATOM   2711  CG2 ILE A 184      -4.965  15.634   9.977  1.00 91.30           C
ATOM   2712 1HG2 ILE A 184      -5.490  15.798  10.918  1.00 91.30           H
ATOM   2713 2HG2 ILE A 184      -3.920  15.921  10.089  1.00 91.30           H
ATOM   2714 3HG2 ILE A 184      -5.426  16.238   9.195  1.00 91.30           H
ATOM   2715  CD1 ILE A 184      -5.259  14.525   7.109  1.00 91.30           C
ATOM   2716 1HD1 ILE A 184      -6.269  14.116   7.124  1.00 91.30           H
ATOM   2717 2HD1 ILE A 184      -5.300  15.603   7.264  1.00 91.30           H
ATOM   2718 3HD1 ILE A 184      -4.796  14.314   6.145  1.00 91.30           H
ATOM   2719  HN  ILE A 184      -5.426  11.713   9.734  1.00 91.30           H
ATOM   2720  N   LEU A 185      -5.956  13.143  12.519  1.00 91.32           N
ATOM   2721  CA  LEU A 185      -6.569  13.592  13.757  1.00 91.32           C
ATOM   2722  C   LEU A 185      -5.848  12.944  14.941  1.00 91.32           C
ATOM   2723  O   LEU A 185      -5.470  13.627  15.892  1.00 91.32           O
ATOM   2724  HA  LEU A 185      -6.430  14.671  13.818  1.00 91.32           H
ATOM   2725  CB  LEU A 185      -8.076  13.329  13.736  1.00 91.32           C
ATOM   2726 1HB  LEU A 185      -8.238  12.276  13.505  1.00 91.32           H
ATOM   2727 2HB  LEU A 185      -8.469  13.499  14.738  1.00 91.32           H
ATOM   2728  CG  LEU A 185      -8.889  14.169  12.749  1.00 91.32           C
ATOM   2729  HG  LEU A 185      -8.516  13.972  11.744  1.00 91.32           H
ATOM   2730  CD1 LEU A 185     -10.365  13.764  12.771  1.00 91.32           C
ATOM   2731 1HD1 LEU A 185     -10.457  12.714  12.494  1.00 91.32           H
ATOM   2732 2HD1 LEU A 185     -10.768  13.914  13.772  1.00 91.32           H
ATOM   2733 3HD1 LEU A 185     -10.920  14.377  12.060  1.00 91.32           H
ATOM   2734  CD2 LEU A 185      -8.701  15.664  13.016  1.00 91.32           C
ATOM   2735 1HD2 LEU A 185      -9.031  15.896  14.029  1.00 91.32           H
ATOM   2736 2HD2 LEU A 185      -7.647  15.922  12.910  1.00 91.32           H
ATOM   2737 3HD2 LEU A 185      -9.290  16.238  12.301  1.00 91.32           H
ATOM   2738  HN  LEU A 185      -6.462  12.431  12.030  1.00 91.32           H
ATOM   2739  N   TYR A 186      -5.681  11.633  14.846  1.00 91.71           N
ATOM   2740  CA  TYR A 186      -5.419  10.824  16.024  1.00 91.71           C
ATOM   2741  C   TYR A 186      -3.958  10.372  16.066  1.00 91.71           C
ATOM   2742  O   TYR A 186      -3.543   9.687  16.999  1.00 91.71           O
ATOM   2743  HA  TYR A 186      -5.628  11.433  16.904  1.00 91.71           H
ATOM   2744  CB  TYR A 186      -6.318   9.593  15.898  1.00 91.71           C
ATOM   2745 1HB  TYR A 186      -5.998   9.008  15.036  1.00 91.71           H
ATOM   2746 2HB  TYR A 186      -6.181   8.964  16.778  1.00 91.71           H
ATOM   2747  CG  TYR A 186      -7.805   9.920  15.750  1.00 91.71           C
ATOM   2748  CD1 TYR A 186      -8.406  10.810  16.618  1.00 91.71           C
ATOM   2749  HD1 TYR A 186      -7.820  11.278  17.409  1.00 91.71           H
ATOM   2750  CD2 TYR A 186      -8.546   9.327  14.749  1.00 91.71           C
ATOM   2751  HD2 TYR A 186      -8.072   8.624  14.063  1.00 91.71           H
ATOM   2752  CE1 TYR A 186      -9.805  11.118  16.479  1.00 91.71           C
ATOM   2753  HE1 TYR A 186     -10.292  11.819  17.157  1.00 91.71           H
ATOM   2754  CE2 TYR A 186      -9.946   9.635  14.609  1.00 91.71           C
ATOM   2755  HE2 TYR A 186     -10.543   9.174  13.823  1.00 91.71           H
ATOM   2756  CZ  TYR A 186     -10.506  10.516  15.481  1.00 91.71           C
ATOM   2757  OH  TYR A 186     -11.828  10.807  15.349  1.00 91.71           O
ATOM   2758  HH  TYR A 186     -12.221  10.282  14.595  1.00 91.71           H
ATOM   2759  HN  TYR A 186      -5.721  11.125  13.985  1.00 91.71           H
ATOM   2760  N   SER A 187      -3.219  10.773  15.042  1.00 92.58           N
ATOM   2761  CA  SER A 187      -1.774  10.618  15.056  1.00 92.58           C
ATOM   2762  C   SER A 187      -1.154  11.585  16.067  1.00 92.58           C
ATOM   2763  O   SER A 187      -1.340  12.796  15.967  1.00 92.58           O
ATOM   2764  HA  SER A 187      -1.598   9.585  15.357  1.00 92.58           H
ATOM   2765  CB  SER A 187      -1.181  10.851  13.665  1.00 92.58           C
ATOM   2766 1HB  SER A 187      -1.448  11.850  13.321  1.00 92.58           H
ATOM   2767 2HB  SER A 187      -0.093  10.814  13.724  1.00 92.58           H
ATOM   2768  OG  SER A 187      -1.638   9.886  12.721  1.00 92.58           O
ATOM   2769  HG  SER A 187      -2.089  10.344  11.955  1.00 92.58           H
ATOM   2770  HN  SER A 187      -3.590  11.196  14.216  1.00 92.58           H
ATOM   2771  N   GLN A 188      -0.429  11.013  17.017  1.00 85.50           N
ATOM   2772  CA  GLN A 188       0.329  11.813  17.964  1.00 85.50           C
ATOM   2773  C   GLN A 188       1.568  11.047  18.433  1.00 85.50           C
ATOM   2774  O   GLN A 188       1.695   9.850  18.180  1.00 85.50           O
ATOM   2775  HA  GLN A 188       0.632  12.704  17.413  1.00 85.50           H
ATOM   2776  CB  GLN A 188      -0.541  12.228  19.152  1.00 85.50           C
ATOM   2777 1HB  GLN A 188       0.014  12.914  19.791  1.00 85.50           H
ATOM   2778 2HB  GLN A 188      -1.418  12.767  18.793  1.00 85.50           H
ATOM   2779  CG  GLN A 188      -0.980  11.008  19.963  1.00 85.50           C
ATOM   2780 1HG  GLN A 188      -1.467  10.287  19.306  1.00 85.50           H
ATOM   2781 2HG  GLN A 188      -0.106  10.514  20.386  1.00 85.50           H
ATOM   2782  CD  GLN A 188      -1.938  11.412  21.085  1.00 85.50           C
ATOM   2783  OE1 GLN A 188      -2.540  12.473  21.071  1.00 85.50           O
ATOM   2784  NE2 GLN A 188      -2.045  10.509  22.056  1.00 85.50           N
ATOM   2785 1HE2 GLN A 188      -1.523   9.658  22.007  1.00 85.50           H
ATOM   2786 2HE2 GLN A 188      -2.648  10.681  22.835  1.00 85.50           H
ATOM   2787  HN  GLN A 188      -0.355  10.024  17.146  1.00 85.50           H
ATOM   2788  N   ILE A 189       2.451  11.770  19.108  1.00 90.25           N
ATOM   2789  CA  ILE A 189       3.594  11.145  19.750  1.00 90.25           C
ATOM   2790  C   ILE A 189       3.182  10.637  21.134  1.00 90.25           C
ATOM   2791  O   ILE A 189       2.607  11.381  21.926  1.00 90.25           O
ATOM   2792  HA  ILE A 189       3.885  10.289  19.141  1.00 90.25           H
ATOM   2793  CB  ILE A 189       4.785  12.106  19.778  1.00 90.25           C
ATOM   2794  HB  ILE A 189       4.481  13.010  20.305  1.00 90.25           H
ATOM   2795  CG1 ILE A 189       5.186  12.522  18.361  1.00 90.25           C
ATOM   2796 1HG1 ILE A 189       5.562  11.656  17.817  1.00 90.25           H
ATOM   2797 2HG1 ILE A 189       4.310  12.881  17.822  1.00 90.25           H
ATOM   2798  CG2 ILE A 189       5.958  11.503  20.552  1.00 90.25           C
ATOM   2799 1HG2 ILE A 189       5.650  11.299  21.578  1.00 90.25           H
ATOM   2800 2HG2 ILE A 189       6.270  10.574  20.075  1.00 90.25           H
ATOM   2801 3HG2 ILE A 189       6.791  12.207  20.556  1.00 90.25           H
ATOM   2802  CD1 ILE A 189       6.256  13.615  18.393  1.00 90.25           C
ATOM   2803 1HD1 ILE A 189       5.867  14.489  18.917  1.00 90.25           H
ATOM   2804 2HD1 ILE A 189       7.139  13.244  18.912  1.00 90.25           H
ATOM   2805 3HD1 ILE A 189       6.523  13.892  17.373  1.00 90.25           H
ATOM   2806  HN  ILE A 189       2.393  12.762  19.218  1.00 90.25           H
ATOM   2807  N   LYS A 190       3.493   9.373  21.382  1.00 85.72           N
ATOM   2808  CA  LYS A 190       3.273   8.792  22.695  1.00 85.72           C
ATOM   2809  C   LYS A 190       4.614   8.353  23.285  1.00 85.72           C
ATOM   2810  O   LYS A 190       5.470   7.833  22.571  1.00 85.72           O
ATOM   2811  HA  LYS A 190       2.855   9.572  23.331  1.00 85.72           H
ATOM   2812  CB  LYS A 190       2.237   7.668  22.617  1.00 85.72           C
ATOM   2813 1HB  LYS A 190       1.322   8.043  22.159  1.00 85.72           H
ATOM   2814 2HB  LYS A 190       2.610   6.870  21.976  1.00 85.72           H
ATOM   2815  CG  LYS A 190       1.927   7.111  24.008  1.00 85.72           C
ATOM   2816 1HG  LYS A 190       2.845   6.750  24.472  1.00 85.72           H
ATOM   2817 2HG  LYS A 190       1.541   7.907  24.644  1.00 85.72           H
ATOM   2818  CD  LYS A 190       0.907   5.974  23.928  1.00 85.72           C
ATOM   2819 1HD  LYS A 190      -0.046   6.360  23.567  1.00 85.72           H
ATOM   2820 2HD  LYS A 190       1.243   5.230  23.206  1.00 85.72           H
ATOM   2821  CE  LYS A 190       0.712   5.315  25.295  1.00 85.72           C
ATOM   2822 1HE  LYS A 190       1.681   5.150  25.767  1.00 85.72           H
ATOM   2823 2HE  LYS A 190       0.148   5.980  25.948  1.00 85.72           H
ATOM   2824  NZ  LYS A 190      -0.002   4.026  25.152  1.00 85.72           N
ATOM   2825 1HZ  LYS A 190      -0.333   3.721  26.060  1.00 85.72           H
ATOM   2826 2HZ  LYS A 190      -0.791   4.145  24.527  1.00 85.72           H
ATOM   2827 3HZ  LYS A 190       0.630   3.330  24.771  1.00 85.72           H
ATOM   2828  HN  LYS A 190       3.888   8.751  20.705  1.00 85.72           H
ATOM   2829  N   GLU A 191       4.755   8.577  24.583  1.00 75.89           N
ATOM   2830  CA  GLU A 191       5.930   8.109  25.300  1.00 75.89           C
ATOM   2831  C   GLU A 191       5.628   6.786  26.007  1.00 75.89           C
ATOM   2832  O   GLU A 191       4.681   6.697  26.786  1.00 75.89           O
ATOM   2833  HA  GLU A 191       6.693   7.956  24.537  1.00 75.89           H
ATOM   2834  CB  GLU A 191       6.420   9.163  26.295  1.00 75.89           C
ATOM   2835 1HB  GLU A 191       6.456  10.138  25.810  1.00 75.89           H
ATOM   2836 2HB  GLU A 191       5.792   9.148  27.186  1.00 75.89           H
ATOM   2837  CG  GLU A 191       7.843   8.853  26.765  1.00 75.89           C
ATOM   2838 1HG  GLU A 191       7.840   7.947  27.372  1.00 75.89           H
ATOM   2839 2HG  GLU A 191       8.480   8.657  25.903  1.00 75.89           H
ATOM   2840  CD  GLU A 191       8.418  10.015  27.577  1.00 75.89           C
ATOM   2841  OE1 GLU A 191       9.624   9.943  27.895  1.00 75.89           O
ATOM   2842  OE2 GLU A 191       7.637  10.949  27.861  1.00 75.89           O
ATOM   2843  HN  GLU A 191       4.087   9.067  25.142  1.00 75.89           H
ATOM   2844  N   GLU A 192       6.451   5.792  25.709  1.00 74.44           N
ATOM   2845  CA  GLU A 192       6.232   4.456  26.236  1.00 74.44           C
ATOM   2846  C   GLU A 192       7.558   3.840  26.689  1.00 74.44           C
ATOM   2847  O   GLU A 192       8.468   3.655  25.882  1.00 74.44           O
ATOM   2848  HA  GLU A 192       5.573   4.587  27.094  1.00 74.44           H
ATOM   2849  CB  GLU A 192       5.539   3.565  25.202  1.00 74.44           C
ATOM   2850 1HB  GLU A 192       4.613   4.037  24.873  1.00 74.44           H
ATOM   2851 2HB  GLU A 192       6.226   3.348  24.385  1.00 74.44           H
ATOM   2852  CG  GLU A 192       5.153   2.216  25.812  1.00 74.44           C
ATOM   2853 1HG  GLU A 192       4.839   1.533  25.023  1.00 74.44           H
ATOM   2854 2HG  GLU A 192       6.023   1.768  26.293  1.00 74.44           H
ATOM   2855  CD  GLU A 192       4.026   2.378  26.833  1.00 74.44           C
ATOM   2856  OE1 GLU A 192       3.806   1.411  27.595  1.00 74.44           O
ATOM   2857  OE2 GLU A 192       3.408   3.465  26.829  1.00 74.44           O
ATOM   2858  HN  GLU A 192       7.254   5.888  25.120  1.00 74.44           H
ATOM   2859  N   SER A 193       7.624   3.539  27.977  1.00 75.32           N
ATOM   2860  CA  SER A 193       8.810   2.917  28.541  1.00 75.32           C
ATOM   2861  C   SER A 193      10.041   3.779  28.252  1.00 75.32           C
ATOM   2862  O   SER A 193      11.130   3.256  28.025  1.00 75.32           O
ATOM   2863  HA  SER A 193       8.625   2.861  29.613  1.00 75.32           H
ATOM   2864  CB  SER A 193       9.009   1.506  27.984  1.00 75.32           C
ATOM   2865 1HB  SER A 193       9.209   1.563  26.914  1.00 75.32           H
ATOM   2866 2HB  SER A 193       9.885   1.053  28.448  1.00 75.32           H
ATOM   2867  OG  SER A 193       7.871   0.678  28.210  1.00 75.32           O
ATOM   2868  HG  SER A 193       8.003  -0.211  27.772  1.00 75.32           H
ATOM   2869  HN  SER A 193       6.888   3.714  28.631  1.00 75.32           H
ATOM   2870  N   GLY A 194       9.825   5.087  28.271  1.00 83.46           N
ATOM   2871  CA  GLY A 194      10.915   6.027  28.074  1.00 83.46           C
ATOM   2872  C   GLY A 194      11.286   6.135  26.594  1.00 83.46           C
ATOM   2873  O   GLY A 194      12.296   6.746  26.246  1.00 83.46           O
ATOM   2874 1HA  GLY A 194      10.626   7.008  28.453  1.00 83.46           H
ATOM   2875 2HA  GLY A 194      11.785   5.708  28.649  1.00 83.46           H
ATOM   2876  HN  GLY A 194       8.928   5.503  28.416  1.00 83.46           H
ATOM   2877  N   ILE A 195      10.450   5.533  25.762  1.00 81.18           N
ATOM   2878  CA  ILE A 195      10.653   5.590  24.324  1.00 81.18           C
ATOM   2879  C   ILE A 195       9.504   6.369  23.681  1.00 81.18           C
ATOM   2880  O   ILE A 195       8.336   6.054  23.902  1.00 81.18           O
ATOM   2881  HA  ILE A 195      11.581   6.135  24.147  1.00 81.18           H
ATOM   2882  CB  ILE A 195      10.838   4.183  23.752  1.00 81.18           C
ATOM   2883  HB  ILE A 195       9.947   3.600  23.985  1.00 81.18           H
ATOM   2884  CG1 ILE A 195      12.025   3.476  24.409  1.00 81.18           C
ATOM   2885 1HG1 ILE A 195      12.941   4.032  24.209  1.00 81.18           H
ATOM   2886 2HG1 ILE A 195      11.891   3.462  25.491  1.00 81.18           H
ATOM   2887  CG2 ILE A 195      10.967   4.223  22.228  1.00 81.18           C
ATOM   2888 1HG2 ILE A 195      10.065   4.659  21.799  1.00 81.18           H
ATOM   2889 2HG2 ILE A 195      11.830   4.829  21.952  1.00 81.18           H
ATOM   2890 3HG2 ILE A 195      11.097   3.210  21.848  1.00 81.18           H
ATOM   2891  CD1 ILE A 195      12.167   2.044  23.889  1.00 81.18           C
ATOM   2892 1HD1 ILE A 195      11.259   1.485  24.113  1.00 81.18           H
ATOM   2893 2HD1 ILE A 195      12.325   2.064  22.810  1.00 81.18           H
ATOM   2894 3HD1 ILE A 195      13.018   1.565  24.372  1.00 81.18           H
ATOM   2895  HN  ILE A 195       9.647   5.014  26.054  1.00 81.18           H
ATOM   2896  N   ALA A 196       9.875   7.372  22.899  1.00 91.68           N
ATOM   2897  CA  ALA A 196       8.898   8.122  22.129  1.00 91.68           C
ATOM   2898  C   ALA A 196       8.508   7.318  20.886  1.00 91.68           C
ATOM   2899  O   ALA A 196       9.373   6.871  20.135  1.00 91.68           O
ATOM   2900  HA  ALA A 196       8.016   8.258  22.754  1.00 91.68           H
ATOM   2901  CB  ALA A 196       9.470   9.497  21.778  1.00 91.68           C
ATOM   2902 1HB  ALA A 196       9.703  10.038  22.694  1.00 91.68           H
ATOM   2903 2HB  ALA A 196      10.379   9.372  21.188  1.00 91.68           H
ATOM   2904 3HB  ALA A 196       8.737  10.059  21.200  1.00 91.68           H
ATOM   2905  HN  ALA A 196      10.823   7.672  22.787  1.00 91.68           H
ATOM   2906  N   ILE A 197       7.205   7.159  20.708  1.00 87.34           N
ATOM   2907  CA  ILE A 197       6.688   6.453  19.548  1.00 87.34           C
ATOM   2908  C   ILE A 197       5.635   7.320  18.856  1.00 87.34           C
ATOM   2909  O   ILE A 197       4.869   8.019  19.517  1.00 87.34           O
ATOM   2910  HA  ILE A 197       7.520   6.304  18.860  1.00 87.34           H
ATOM   2911  CB  ILE A 197       6.178   5.067  19.948  1.00 87.34           C
ATOM   2912  HB  ILE A 197       5.757   4.590  19.063  1.00 87.34           H
ATOM   2913  CG1 ILE A 197       5.056   5.173  20.982  1.00 87.34           C
ATOM   2914 1HG1 ILE A 197       5.460   5.536  21.927  1.00 87.34           H
ATOM   2915 2HG1 ILE A 197       4.318   5.904  20.650  1.00 87.34           H
ATOM   2916  CG2 ILE A 197       7.325   4.180  20.437  1.00 87.34           C
ATOM   2917 1HG2 ILE A 197       8.061   4.066  19.640  1.00 87.34           H
ATOM   2918 2HG2 ILE A 197       7.798   4.642  21.304  1.00 87.34           H
ATOM   2919 3HG2 ILE A 197       6.935   3.201  20.714  1.00 87.34           H
ATOM   2920  CD1 ILE A 197       4.378   3.819  21.197  1.00 87.34           C
ATOM   2921 1HD1 ILE A 197       3.954   3.471  20.255  1.00 87.34           H
ATOM   2922 2HD1 ILE A 197       5.113   3.097  21.552  1.00 87.34           H
ATOM   2923 3HD1 ILE A 197       3.584   3.923  21.937  1.00 87.34           H
ATOM   2924  HN  ILE A 197       6.508   7.503  21.339  1.00 87.34           H
ATOM   2925  N   CYS A 198       5.630   7.246  17.533  1.00 92.60           N
ATOM   2926  CA  CYS A 198       4.554   7.835  16.754  1.00 92.60           C
ATOM   2927  C   CYS A 198       3.489   6.762  16.519  1.00 92.60           C
ATOM   2928  O   CYS A 198       3.747   5.763  15.849  1.00 92.60           O
ATOM   2929  HA  CYS A 198       4.152   8.656  17.347  1.00 92.60           H
ATOM   2930  CB  CYS A 198       5.066   8.429  15.441  1.00 92.60           C
ATOM   2931 1HB  CYS A 198       5.668   9.315  15.643  1.00 92.60           H
ATOM   2932 2HB  CYS A 198       5.714   7.712  14.936  1.00 92.60           H
ATOM   2933  SG  CYS A 198       3.656   8.866  14.360  1.00 92.60           S
ATOM   2934  HN  CYS A 198       6.343   6.795  16.996  1.00 92.60           H
ATOM   2935  N   THR A 199       2.315   7.005  17.082  1.00 90.75           N
ATOM   2936  CA  THR A 199       1.235   6.035  17.011  1.00 90.75           C
ATOM   2937  C   THR A 199      -0.114   6.747  16.890  1.00 90.75           C
ATOM   2938  O   THR A 199      -0.211   7.948  17.138  1.00 90.75           O
ATOM   2939  HA  THR A 199       1.366   5.441  16.106  1.00 90.75           H
ATOM   2940  CB  THR A 199       1.335   5.127  18.238  1.00 90.75           C
ATOM   2941  HB  THR A 199       2.363   4.803  18.400  1.00 90.75           H
ATOM   2942  OG1 THR A 199       0.397   4.086  17.976  1.00 90.75           O
ATOM   2943  HG1 THR A 199       0.565   3.313  18.588  1.00 90.75           H
ATOM   2944  CG2 THR A 199       0.804   5.796  19.507  1.00 90.75           C
ATOM   2945 1HG2 THR A 199      -0.245   6.058  19.368  1.00 90.75           H
ATOM   2946 2HG2 THR A 199       1.380   6.698  19.710  1.00 90.75           H
ATOM   2947 3HG2 THR A 199       0.898   5.108  20.347  1.00 90.75           H
ATOM   2948  HN  THR A 199       2.096   7.845  17.579  1.00 90.75           H
ATOM   2949  N   MET A 200      -1.121   5.976  16.508  1.00 89.45           N
ATOM   2950  CA  MET A 200      -2.497   6.428  16.627  1.00 89.45           C
ATOM   2951  C   MET A 200      -2.993   6.300  18.069  1.00 89.45           C
ATOM   2952  O   MET A 200      -2.774   5.278  18.716  1.00 89.45           O
ATOM   2953  HA  MET A 200      -2.488   7.476  16.330  1.00 89.45           H
ATOM   2954  CB  MET A 200      -3.390   5.596  15.705  1.00 89.45           C
ATOM   2955 1HB  MET A 200      -3.305   4.541  15.965  1.00 89.45           H
ATOM   2956 2HB  MET A 200      -4.433   5.877  15.851  1.00 89.45           H
ATOM   2957  CG  MET A 200      -3.003   5.797  14.238  1.00 89.45           C
ATOM   2958 1HG  MET A 200      -1.920   5.730  14.127  1.00 89.45           H
ATOM   2959 2HG  MET A 200      -3.436   5.006  13.627  1.00 89.45           H
ATOM   2960  SD  MET A 200      -3.576   7.389  13.669  1.00 89.45           S
ATOM   2961  CE  MET A 200      -5.320   7.049  13.502  1.00 89.45           C
ATOM   2962 1HE  MET A 200      -5.466   6.243  12.783  1.00 89.45           H
ATOM   2963 2HE  MET A 200      -5.726   6.752  14.469  1.00 89.45           H
ATOM   2964 3HE  MET A 200      -5.833   7.945  13.152  1.00 89.45           H
ATOM   2965  HN  MET A 200      -1.009   5.059  16.123  1.00 89.45           H
ATOM   2966  N   VAL A 201      -3.651   7.354  18.530  1.00 91.81           N
ATOM   2967  CA  VAL A 201      -4.316   7.314  19.821  1.00 91.81           C
ATOM   2968  C   VAL A 201      -5.783   7.714  19.646  1.00 91.81           C
ATOM   2969  O   VAL A 201      -6.079   8.810  19.172  1.00 91.81           O
ATOM   2970  HA  VAL A 201      -4.274   6.287  20.182  1.00 91.81           H
ATOM   2971  CB  VAL A 201      -3.570   8.199  20.821  1.00 91.81           C
ATOM   2972  HB  VAL A 201      -3.631   9.229  20.468  1.00 91.81           H
ATOM   2973  CG1 VAL A 201      -4.225   8.137  22.203  1.00 91.81           C
ATOM   2974 1HG1 VAL A 201      -5.256   8.482  22.132  1.00 91.81           H
ATOM   2975 2HG1 VAL A 201      -4.210   7.110  22.566  1.00 91.81           H
ATOM   2976 3HG1 VAL A 201      -3.675   8.775  22.894  1.00 91.81           H
ATOM   2977  CG2 VAL A 201      -2.091   7.815  20.897  1.00 91.81           C
ATOM   2978 1HG2 VAL A 201      -2.002   6.776  21.215  1.00 91.81           H
ATOM   2979 2HG2 VAL A 201      -1.634   7.935  19.915  1.00 91.81           H
ATOM   2980 3HG2 VAL A 201      -1.585   8.459  21.616  1.00 91.81           H
ATOM   2981  HN  VAL A 201      -3.734   8.221  18.038  1.00 91.81           H
ATOM   2982  N   TYR A 202      -6.662   6.804  20.039  1.00 91.75           N
ATOM   2983  CA  TYR A 202      -8.087   7.006  19.840  1.00 91.75           C
ATOM   2984  C   TYR A 202      -8.747   7.549  21.110  1.00 91.75           C
ATOM   2985  O   TYR A 202      -8.382   7.160  22.218  1.00 91.75           O
ATOM   2986  HA  TYR A 202      -8.216   7.729  19.035  1.00 91.75           H
ATOM   2987  CB  TYR A 202      -8.669   5.625  19.529  1.00 91.75           C
ATOM   2988 1HB  TYR A 202      -8.443   4.952  20.356  1.00 91.75           H
ATOM   2989 2HB  TYR A 202      -9.754   5.704  19.470  1.00 91.75           H
ATOM   2990  CG  TYR A 202      -8.146   5.008  18.230  1.00 91.75           C
ATOM   2991  CD1 TYR A 202      -8.770   5.289  17.032  1.00 91.75           C
ATOM   2992  HD1 TYR A 202      -9.636   5.951  17.011  1.00 91.75           H
ATOM   2993  CD2 TYR A 202      -7.049   4.171  18.257  1.00 91.75           C
ATOM   2994  HD2 TYR A 202      -6.556   3.948  19.203  1.00 91.75           H
ATOM   2995  CE1 TYR A 202      -8.278   4.709  15.810  1.00 91.75           C
ATOM   2996  HE1 TYR A 202      -8.762   4.923  14.857  1.00 91.75           H
ATOM   2997  CE2 TYR A 202      -6.557   3.590  17.035  1.00 91.75           C
ATOM   2998  HE2 TYR A 202      -5.692   2.927  17.042  1.00 91.75           H
ATOM   2999  CZ  TYR A 202      -7.195   3.888  15.872  1.00 91.75           C
ATOM   3000  OH  TYR A 202      -6.730   3.339  14.717  1.00 91.75           O
ATOM   3001  HH  TYR A 202      -7.282   3.651  13.944  1.00 91.75           H
ATOM   3002  HN  TYR A 202      -6.415   5.944  20.485  1.00 91.75           H
ATOM   3003  N   PRO A 203      -9.725   8.454  20.972  1.00 85.98           N
ATOM   3004  CA  PRO A 203     -10.341   9.083  22.143  1.00 85.98           C
ATOM   3005  C   PRO A 203     -11.172   8.103  22.955  1.00 85.98           C
ATOM   3006  O   PRO A 203     -11.700   7.134  22.412  1.00 85.98           O
ATOM   3007  HA  PRO A 203      -9.571   9.438  22.828  1.00 85.98           H
ATOM   3008  CB  PRO A 203     -11.202  10.198  21.545  1.00 85.98           C
ATOM   3009 1HB  PRO A 203     -12.099  10.373  22.138  1.00 85.98           H
ATOM   3010 2HB  PRO A 203     -10.660  11.143  21.501  1.00 85.98           H
ATOM   3011  CG  PRO A 203     -11.538   9.690  20.172  1.00 85.98           C
ATOM   3012 1HG  PRO A 203     -12.409   9.036  20.196  1.00 85.98           H
ATOM   3013 2HG  PRO A 203     -11.774  10.511  19.495  1.00 85.98           H
ATOM   3014  CD  PRO A 203     -10.316   8.946  19.715  1.00 85.98           C
ATOM   3015 1HD  PRO A 203     -10.573   8.127  19.044  1.00 85.98           H
ATOM   3016 2HD  PRO A 203      -9.629   9.598  19.176  1.00 85.98           H
ATOM   3017  N   SER A 204     -11.266   8.384  24.246  1.00 77.17           N
ATOM   3018  CA  SER A 204     -11.572   7.347  25.217  1.00 77.17           C
ATOM   3019  C   SER A 204     -12.969   6.782  24.957  1.00 77.17           C
ATOM   3020  O   SER A 204     -13.180   5.573  25.041  1.00 77.17           O
ATOM   3021  HA  SER A 204     -10.814   6.578  25.067  1.00 77.17           H
ATOM   3022  CB  SER A 204     -11.474   7.884  26.646  1.00 77.17           C
ATOM   3023 1HB  SER A 204     -11.833   7.128  27.344  1.00 77.17           H
ATOM   3024 2HB  SER A 204     -10.429   8.073  26.892  1.00 77.17           H
ATOM   3025  OG  SER A 204     -12.226   9.083  26.819  1.00 77.17           O
ATOM   3026  HG  SER A 204     -13.190   8.863  26.964  1.00 77.17           H
ATOM   3027  HN  SER A 204     -11.137   9.298  24.631  1.00 77.17           H
ATOM   3028  N   ASP A 205     -13.889   7.684  24.646  1.00 70.46           N
ATOM   3029  CA  ASP A 205     -15.303   7.407  24.835  1.00 70.46           C
ATOM   3030  C   ASP A 205     -15.711   6.230  23.947  1.00 70.46           C
ATOM   3031  O   ASP A 205     -16.391   5.312  24.401  1.00 70.46           O
ATOM   3032  HA  ASP A 205     -15.412   7.186  25.897  1.00 70.46           H
ATOM   3033  CB  ASP A 205     -16.157   8.614  24.443  1.00 70.46           C
ATOM   3034 1HB  ASP A 205     -15.898   8.935  23.434  1.00 70.46           H
ATOM   3035 2HB  ASP A 205     -17.209   8.329  24.426  1.00 70.46           H
ATOM   3036  CG  ASP A 205     -15.952   9.773  25.421  1.00 70.46           C
ATOM   3037  OD1 ASP A 205     -15.326   9.522  26.474  1.00 70.46           O
ATOM   3038  OD2 ASP A 205     -16.426  10.882  25.095  1.00 70.46           O
ATOM   3039  HN  ASP A 205     -13.681   8.588  24.273  1.00 70.46           H
ATOM   3040  N   GLU A 206     -15.278   6.296  22.696  1.00 74.32           N
ATOM   3041  CA  GLU A 206     -15.619   5.265  21.731  1.00 74.32           C
ATOM   3042  C   GLU A 206     -14.356   4.742  21.044  1.00 74.32           C
ATOM   3043  O   GLU A 206     -14.391   4.372  19.872  1.00 74.32           O
ATOM   3044  HA  GLU A 206     -16.083   4.467  22.311  1.00 74.32           H
ATOM   3045  CB  GLU A 206     -16.626   5.788  20.704  1.00 74.32           C
ATOM   3046 1HB  GLU A 206     -16.255   6.715  20.265  1.00 74.32           H
ATOM   3047 2HB  GLU A 206     -16.831   5.014  19.964  1.00 74.32           H
ATOM   3048  CG  GLU A 206     -17.965   6.118  21.366  1.00 74.32           C
ATOM   3049 1HG  GLU A 206     -18.078   5.530  22.277  1.00 74.32           H
ATOM   3050 2HG  GLU A 206     -17.980   7.167  21.660  1.00 74.32           H
ATOM   3051  CD  GLU A 206     -19.131   5.830  20.419  1.00 74.32           C
ATOM   3052  OE1 GLU A 206     -20.110   5.216  20.894  1.00 74.32           O
ATOM   3053  OE2 GLU A 206     -19.017   6.231  19.240  1.00 74.32           O
ATOM   3054  HN  GLU A 206     -14.706   7.035  22.341  1.00 74.32           H
ATOM   3055  N   SER A 207     -13.271   4.727  21.804  1.00 87.23           N
ATOM   3056  CA  SER A 207     -11.969   4.407  21.244  1.00 87.23           C
ATOM   3057  C   SER A 207     -12.036   3.076  20.493  1.00 87.23           C
ATOM   3058  O   SER A 207     -11.511   2.956  19.387  1.00 87.23           O
ATOM   3059  HA  SER A 207     -11.742   5.223  20.557  1.00 87.23           H
ATOM   3060  CB  SER A 207     -10.899   4.348  22.336  1.00 87.23           C
ATOM   3061 1HB  SER A 207      -9.964   3.987  21.907  1.00 87.23           H
ATOM   3062 2HB  SER A 207     -10.710   5.353  22.713  1.00 87.23           H
ATOM   3063  OG  SER A 207     -11.284   3.501  23.415  1.00 87.23           O
ATOM   3064  HG  SER A 207     -11.618   4.051  24.180  1.00 87.23           H
ATOM   3065  HN  SER A 207     -13.271   4.929  22.784  1.00 87.23           H
ATOM   3066  N   THR A 208     -12.686   2.109  21.124  1.00 87.12           N
ATOM   3067  CA  THR A 208     -12.749   0.766  20.573  1.00 87.12           C
ATOM   3068  C   THR A 208     -13.483   0.774  19.231  1.00 87.12           C
ATOM   3069  O   THR A 208     -13.014   0.184  18.258  1.00 87.12           O
ATOM   3070  HA  THR A 208     -11.731   0.426  20.378  1.00 87.12           H
ATOM   3071  CB  THR A 208     -13.400  -0.144  21.616  1.00 87.12           C
ATOM   3072  HB  THR A 208     -14.452   0.110  21.751  1.00 87.12           H
ATOM   3073  OG1 THR A 208     -12.578   0.008  22.771  1.00 87.12           O
ATOM   3074  HG1 THR A 208     -11.639  -0.260  22.559  1.00 87.12           H
ATOM   3075  CG2 THR A 208     -13.274  -1.626  21.261  1.00 87.12           C
ATOM   3076 1HG2 THR A 208     -12.220  -1.895  21.193  1.00 87.12           H
ATOM   3077 2HG2 THR A 208     -13.759  -1.813  20.303  1.00 87.12           H
ATOM   3078 3HG2 THR A 208     -13.753  -2.227  22.035  1.00 87.12           H
ATOM   3079  HN  THR A 208     -13.162   2.231  21.995  1.00 87.12           H
ATOM   3080  N   LYS A 209     -14.623   1.450  19.220  1.00 82.86           N
ATOM   3081  CA  LYS A 209     -15.448   1.507  18.026  1.00 82.86           C
ATOM   3082  C   LYS A 209     -14.653   2.158  16.892  1.00 82.86           C
ATOM   3083  O   LYS A 209     -14.674   1.678  15.760  1.00 82.86           O
ATOM   3084  HA  LYS A 209     -15.681   0.481  17.740  1.00 82.86           H
ATOM   3085  CB  LYS A 209     -16.777   2.205  18.325  1.00 82.86           C
ATOM   3086 1HB  LYS A 209     -16.587   3.176  18.783  1.00 82.86           H
ATOM   3087 2HB  LYS A 209     -17.312   2.391  17.394  1.00 82.86           H
ATOM   3088  CG  LYS A 209     -17.644   1.356  19.257  1.00 82.86           C
ATOM   3089 1HG  LYS A 209     -17.744   0.350  18.850  1.00 82.86           H
ATOM   3090 2HG  LYS A 209     -17.156   1.261  20.227  1.00 82.86           H
ATOM   3091  CD  LYS A 209     -19.030   1.980  19.436  1.00 82.86           C
ATOM   3092 1HD  LYS A 209     -18.929   3.048  19.632  1.00 82.86           H
ATOM   3093 2HD  LYS A 209     -19.600   1.878  18.513  1.00 82.86           H
ATOM   3094  CE  LYS A 209     -19.787   1.314  20.586  1.00 82.86           C
ATOM   3095 1HE  LYS A 209     -20.104   0.314  20.290  1.00 82.86           H
ATOM   3096 2HE  LYS A 209     -19.126   1.197  21.445  1.00 82.86           H
ATOM   3097  NZ  LYS A 209     -20.966   2.122  20.967  1.00 82.86           N
ATOM   3098 1HZ  LYS A 209     -21.441   1.681  21.747  1.00 82.86           H
ATOM   3099 2HZ  LYS A 209     -20.666   3.053  21.236  1.00 82.86           H
ATOM   3100 3HZ  LYS A 209     -21.601   2.187  20.179  1.00 82.86           H
ATOM   3101  HN  LYS A 209     -14.983   1.951  20.007  1.00 82.86           H
ATOM   3102  N   LEU A 210     -13.971   3.240  17.237  1.00 89.27           N
ATOM   3103  CA  LEU A 210     -13.283   4.040  16.238  1.00 89.27           C
ATOM   3104  C   LEU A 210     -12.173   3.204  15.598  1.00 89.27           C
ATOM   3105  O   LEU A 210     -12.063   3.144  14.374  1.00 89.27           O
ATOM   3106  HA  LEU A 210     -14.010   4.297  15.467  1.00 89.27           H
ATOM   3107  CB  LEU A 210     -12.790   5.353  16.850  1.00 89.27           C
ATOM   3108 1HB  LEU A 210     -13.617   5.813  17.390  1.00 89.27           H
ATOM   3109 2HB  LEU A 210     -12.019   5.121  17.585  1.00 89.27           H
ATOM   3110  CG  LEU A 210     -12.224   6.380  15.867  1.00 89.27           C
ATOM   3111  HG  LEU A 210     -11.419   5.908  15.305  1.00 89.27           H
ATOM   3112  CD1 LEU A 210     -13.287   6.814  14.856  1.00 89.27           C
ATOM   3113 1HD1 LEU A 210     -13.631   5.946  14.294  1.00 89.27           H
ATOM   3114 2HD1 LEU A 210     -14.130   7.262  15.384  1.00 89.27           H
ATOM   3115 3HD1 LEU A 210     -12.859   7.545  14.169  1.00 89.27           H
ATOM   3116  CD2 LEU A 210     -11.618   7.573  16.609  1.00 89.27           C
ATOM   3117 1HD2 LEU A 210     -12.387   8.054  17.214  1.00 89.27           H
ATOM   3118 2HD2 LEU A 210     -10.812   7.227  17.255  1.00 89.27           H
ATOM   3119 3HD2 LEU A 210     -11.224   8.288  15.887  1.00 89.27           H
ATOM   3120  HN  LEU A 210     -13.885   3.571  18.176  1.00 89.27           H
ATOM   3121  N   LYS A 211     -11.377   2.580  16.454  1.00 93.97           N
ATOM   3122  CA  LYS A 211     -10.288   1.740  15.988  1.00 93.97           C
ATOM   3123  C   LYS A 211     -10.844   0.662  15.054  1.00 93.97           C
ATOM   3124  O   LYS A 211     -10.334   0.467  13.952  1.00 93.97           O
ATOM   3125  HA  LYS A 211      -9.608   2.373  15.418  1.00 93.97           H
ATOM   3126  CB  LYS A 211      -9.498   1.179  17.172  1.00 93.97           C
ATOM   3127 1HB  LYS A 211      -9.072   1.998  17.751  1.00 93.97           H
ATOM   3128 2HB  LYS A 211     -10.170   0.636  17.837  1.00 93.97           H
ATOM   3129  CG  LYS A 211      -8.381   0.249  16.696  1.00 93.97           C
ATOM   3130 1HG  LYS A 211      -8.813  -0.662  16.281  1.00 93.97           H
ATOM   3131 2HG  LYS A 211      -7.820   0.729  15.894  1.00 93.97           H
ATOM   3132  CD  LYS A 211      -7.435  -0.106  17.845  1.00 93.97           C
ATOM   3133 1HD  LYS A 211      -7.024   0.806  18.278  1.00 93.97           H
ATOM   3134 2HD  LYS A 211      -7.991  -0.611  18.635  1.00 93.97           H
ATOM   3135  CE  LYS A 211      -6.296  -1.005  17.360  1.00 93.97           C
ATOM   3136 1HE  LYS A 211      -6.696  -1.967  17.040  1.00 93.97           H
ATOM   3137 2HE  LYS A 211      -5.814  -0.555  16.492  1.00 93.97           H
ATOM   3138  NZ  LYS A 211      -5.302  -1.208  18.437  1.00 93.97           N
ATOM   3139 1HZ  LYS A 211      -4.633  -1.915  18.151  1.00 93.97           H
ATOM   3140 2HZ  LYS A 211      -4.816  -0.337  18.618  1.00 93.97           H
ATOM   3141 3HZ  LYS A 211      -5.775  -1.513  19.281  1.00 93.97           H
ATOM   3142  HN  LYS A 211     -11.468   2.641  17.448  1.00 93.97           H
ATOM   3143  N   SER A 212     -11.882  -0.009  15.530  1.00 91.54           N
ATOM   3144  CA  SER A 212     -12.458  -1.119  14.790  1.00 91.54           C
ATOM   3145  C   SER A 212     -12.961  -0.635  13.428  1.00 91.54           C
ATOM   3146  O   SER A 212     -12.799  -1.325  12.422  1.00 91.54           O
ATOM   3147  HA  SER A 212     -11.646  -1.835  14.666  1.00 91.54           H
ATOM   3148  CB  SER A 212     -13.598  -1.772  15.575  1.00 91.54           C
ATOM   3149 1HB  SER A 212     -14.384  -1.038  15.750  1.00 91.54           H
ATOM   3150 2HB  SER A 212     -14.036  -2.572  14.979  1.00 91.54           H
ATOM   3151  OG  SER A 212     -13.154  -2.298  16.823  1.00 91.54           O
ATOM   3152  HG  SER A 212     -13.259  -1.610  17.541  1.00 91.54           H
ATOM   3153  HN  SER A 212     -12.328   0.194  16.402  1.00 91.54           H
ATOM   3154  N   ALA A 213     -13.561   0.546  13.440  1.00 94.59           N
ATOM   3155  CA  ALA A 213     -14.111   1.118  12.223  1.00 94.59           C
ATOM   3156  C   ALA A 213     -12.974   1.411  11.242  1.00 94.59           C
ATOM   3157  O   ALA A 213     -13.066   1.078  10.062  1.00 94.59           O
ATOM   3158  HA  ALA A 213     -14.779   0.378  11.781  1.00 94.59           H
ATOM   3159  CB  ALA A 213     -14.921   2.369  12.568  1.00 94.59           C
ATOM   3160 1HB  ALA A 213     -15.734   2.102  13.243  1.00 94.59           H
ATOM   3161 2HB  ALA A 213     -14.273   3.100  13.051  1.00 94.59           H
ATOM   3162 3HB  ALA A 213     -15.334   2.798  11.654  1.00 94.59           H
ATOM   3163  HN  ALA A 213     -13.672   1.109  14.259  1.00 94.59           H
ATOM   3164  N   VAL A 214     -11.928   2.032  11.767  1.00 92.96           N
ATOM   3165  CA  VAL A 214     -10.800   2.429  10.941  1.00 92.96           C
ATOM   3166  C   VAL A 214     -10.186   1.186  10.294  1.00 92.96           C
ATOM   3167  O   VAL A 214      -9.887   1.186   9.101  1.00 92.96           O
ATOM   3168  HA  VAL A 214     -11.182   3.081  10.155  1.00 92.96           H
ATOM   3169  CB  VAL A 214      -9.796   3.227  11.774  1.00 92.96           C
ATOM   3170  HB  VAL A 214      -9.567   2.648  12.669  1.00 92.96           H
ATOM   3171  CG1 VAL A 214      -8.491   3.439  11.005  1.00 92.96           C
ATOM   3172 1HG1 VAL A 214      -8.052   2.471  10.761  1.00 92.96           H
ATOM   3173 2HG1 VAL A 214      -8.696   3.987  10.085  1.00 92.96           H
ATOM   3174 3HG1 VAL A 214      -7.795   4.009  11.620  1.00 92.96           H
ATOM   3175  CG2 VAL A 214     -10.393   4.564  12.220  1.00 92.96           C
ATOM   3176 1HG2 VAL A 214     -10.664   5.151  11.342  1.00 92.96           H
ATOM   3177 2HG2 VAL A 214     -11.282   4.381  12.824  1.00 92.96           H
ATOM   3178 3HG2 VAL A 214      -9.658   5.111  12.810  1.00 92.96           H
ATOM   3179  HN  VAL A 214     -11.844   2.264  12.736  1.00 92.96           H
ATOM   3180  N   LEU A 215     -10.016   0.156  11.110  1.00 92.67           N
ATOM   3181  CA  LEU A 215      -9.361  -1.059  10.656  1.00 92.67           C
ATOM   3182  C   LEU A 215     -10.254  -1.761   9.631  1.00 92.67           C
ATOM   3183  O   LEU A 215      -9.772  -2.232   8.601  1.00 92.67           O
ATOM   3184  HA  LEU A 215      -8.434  -0.766  10.163  1.00 92.67           H
ATOM   3185  CB  LEU A 215      -8.982  -1.941  11.847  1.00 92.67           C
ATOM   3186 1HB  LEU A 215      -9.865  -2.073  12.472  1.00 92.67           H
ATOM   3187 2HB  LEU A 215      -8.707  -2.927  11.471  1.00 92.67           H
ATOM   3188  CG  LEU A 215      -7.841  -1.426  12.726  1.00 92.67           C
ATOM   3189  HG  LEU A 215      -8.150  -0.477  13.165  1.00 92.67           H
ATOM   3190  CD1 LEU A 215      -7.562  -2.389  13.882  1.00 92.67           C
ATOM   3191 1HD1 LEU A 215      -8.457  -2.490  14.495  1.00 92.67           H
ATOM   3192 2HD1 LEU A 215      -7.282  -3.364  13.483  1.00 92.67           H
ATOM   3193 3HD1 LEU A 215      -6.747  -1.998  14.491  1.00 92.67           H
ATOM   3194  CD2 LEU A 215      -6.587  -1.151  11.893  1.00 92.67           C
ATOM   3195 1HD2 LEU A 215      -6.265  -2.072  11.407  1.00 92.67           H
ATOM   3196 2HD2 LEU A 215      -6.812  -0.400  11.136  1.00 92.67           H
ATOM   3197 3HD2 LEU A 215      -5.792  -0.785  12.543  1.00 92.67           H
ATOM   3198  HN  LEU A 215     -10.316   0.143  12.064  1.00 92.67           H
ATOM   3199  N   THR A 216     -11.540  -1.810   9.947  1.00 91.85           N
ATOM   3200  CA  THR A 216     -12.499  -2.477   9.084  1.00 91.85           C
ATOM   3201  C   THR A 216     -12.504  -1.834   7.695  1.00 91.85           C
ATOM   3202  O   THR A 216     -12.513  -2.534   6.684  1.00 91.85           O
ATOM   3203  HA  THR A 216     -12.184  -3.512   8.956  1.00 91.85           H
ATOM   3204  CB  THR A 216     -13.863  -2.440   9.775  1.00 91.85           C
ATOM   3205  HB  THR A 216     -14.204  -1.413   9.910  1.00 91.85           H
ATOM   3206  OG1 THR A 216     -13.666  -3.185  10.974  1.00 91.85           O
ATOM   3207  HG1 THR A 216     -13.611  -2.565  11.756  1.00 91.85           H
ATOM   3208  CG2 THR A 216     -14.927  -3.234   9.014  1.00 91.85           C
ATOM   3209 1HG2 THR A 216     -14.617  -4.276   8.938  1.00 91.85           H
ATOM   3210 2HG2 THR A 216     -15.046  -2.816   8.014  1.00 91.85           H
ATOM   3211 3HG2 THR A 216     -15.876  -3.175   9.547  1.00 91.85           H
ATOM   3212  HN  THR A 216     -11.927  -1.404  10.775  1.00 91.85           H
ATOM   3213  N   LEU A 217     -12.497  -0.509   7.691  1.00 89.05           N
ATOM   3214  CA  LEU A 217     -12.512   0.235   6.444  1.00 89.05           C
ATOM   3215  C   LEU A 217     -11.257  -0.103   5.637  1.00 89.05           C
ATOM   3216  O   LEU A 217     -11.318  -0.246   4.417  1.00 89.05           O
ATOM   3217  HA  LEU A 217     -13.385  -0.092   5.878  1.00 89.05           H
ATOM   3218  CB  LEU A 217     -12.684   1.731   6.715  1.00 89.05           C
ATOM   3219 1HB  LEU A 217     -13.503   1.861   7.422  1.00 89.05           H
ATOM   3220 2HB  LEU A 217     -11.781   2.098   7.204  1.00 89.05           H
ATOM   3221  CG  LEU A 217     -12.959   2.608   5.491  1.00 89.05           C
ATOM   3222  HG  LEU A 217     -12.211   2.379   4.732  1.00 89.05           H
ATOM   3223  CD1 LEU A 217     -14.329   2.291   4.887  1.00 89.05           C
ATOM   3224 1HD1 LEU A 217     -14.358   1.245   4.582  1.00 89.05           H
ATOM   3225 2HD1 LEU A 217     -15.105   2.474   5.630  1.00 89.05           H
ATOM   3226 3HD1 LEU A 217     -14.499   2.928   4.019  1.00 89.05           H
ATOM   3227  CD2 LEU A 217     -12.814   4.091   5.836  1.00 89.05           C
ATOM   3228 1HD2 LEU A 217     -13.524   4.353   6.620  1.00 89.05           H
ATOM   3229 2HD2 LEU A 217     -11.800   4.286   6.184  1.00 89.05           H
ATOM   3230 3HD2 LEU A 217     -13.015   4.692   4.948  1.00 89.05           H
ATOM   3231  HN  LEU A 217     -12.482   0.052   8.519  1.00 89.05           H
ATOM   3232  N   LYS A 218     -10.148  -0.223   6.352  1.00 86.89           N
ATOM   3233  CA  LYS A 218      -8.874  -0.509   5.714  1.00 86.89           C
ATOM   3234  C   LYS A 218      -8.946  -1.876   5.031  1.00 86.89           C
ATOM   3235  O   LYS A 218      -8.496  -2.031   3.896  1.00 86.89           O
ATOM   3236  HA  LYS A 218      -8.713   0.251   4.950  1.00 86.89           H
ATOM   3237  CB  LYS A 218      -7.730  -0.386   6.723  1.00 86.89           C
ATOM   3238 1HB  LYS A 218      -7.816   0.557   7.263  1.00 86.89           H
ATOM   3239 2HB  LYS A 218      -7.804  -1.184   7.462  1.00 86.89           H
ATOM   3240  CG  LYS A 218      -6.372  -0.456   6.022  1.00 86.89           C
ATOM   3241 1HG  LYS A 218      -6.311  -1.370   5.430  1.00 86.89           H
ATOM   3242 2HG  LYS A 218      -6.271   0.379   5.330  1.00 86.89           H
ATOM   3243  CD  LYS A 218      -5.228  -0.424   7.039  1.00 86.89           C
ATOM   3244 1HD  LYS A 218      -5.261   0.511   7.599  1.00 86.89           H
ATOM   3245 2HD  LYS A 218      -5.355  -1.232   7.760  1.00 86.89           H
ATOM   3246  CE  LYS A 218      -3.872  -0.560   6.343  1.00 86.89           C
ATOM   3247 1HE  LYS A 218      -3.890  -1.412   5.663  1.00 86.89           H
ATOM   3248 2HE  LYS A 218      -3.675   0.326   5.740  1.00 86.89           H
ATOM   3249  NZ  LYS A 218      -2.794  -0.738   7.341  1.00 86.89           N
ATOM   3250 1HZ  LYS A 218      -1.951  -1.056   6.875  1.00 86.89           H
ATOM   3251 2HZ  LYS A 218      -2.612   0.146   7.803  1.00 86.89           H
ATOM   3252 3HZ  LYS A 218      -3.080  -1.426   8.029  1.00 86.89           H
ATOM   3253  HN  LYS A 218     -10.110  -0.128   7.347  1.00 86.89           H
ATOM   3254  N   VAL A 219      -9.516  -2.832   5.750  1.00 91.19           N
ATOM   3255  CA  VAL A 219      -9.553  -4.205   5.274  1.00 91.19           C
ATOM   3256  C   VAL A 219     -10.470  -4.292   4.052  1.00 91.19           C
ATOM   3257  O   VAL A 219     -10.117  -4.910   3.050  1.00 91.19           O
ATOM   3258  HA  VAL A 219      -8.541  -4.476   4.973  1.00 91.19           H
ATOM   3259  CB  VAL A 219      -9.978  -5.140   6.408  1.00 91.19           C
ATOM   3260  HB  VAL A 219     -10.900  -4.749   6.838  1.00 91.19           H
ATOM   3261  CG1 VAL A 219     -10.266  -6.547   5.880  1.00 91.19           C
ATOM   3262 1HG1 VAL A 219     -11.069  -6.501   5.145  1.00 91.19           H
ATOM   3263 2HG1 VAL A 219      -9.368  -6.950   5.412  1.00 91.19           H
ATOM   3264 3HG1 VAL A 219     -10.565  -7.191   6.706  1.00 91.19           H
ATOM   3265  CG2 VAL A 219      -8.921  -5.175   7.514  1.00 91.19           C
ATOM   3266 1HG2 VAL A 219      -7.976  -5.531   7.103  1.00 91.19           H
ATOM   3267 2HG2 VAL A 219      -8.786  -4.173   7.920  1.00 91.19           H
ATOM   3268 3HG2 VAL A 219      -9.248  -5.847   8.307  1.00 91.19           H
ATOM   3269  HN  VAL A 219      -9.946  -2.681   6.640  1.00 91.19           H
ATOM   3270  N   ILE A 220     -11.630  -3.663   4.177  1.00 91.26           N
ATOM   3271  CA  ILE A 220     -12.649  -3.763   3.146  1.00 91.26           C
ATOM   3272  C   ILE A 220     -12.125  -3.132   1.854  1.00 91.26           C
ATOM   3273  O   ILE A 220     -12.076  -3.788   0.814  1.00 91.26           O
ATOM   3274  HA  ILE A 220     -12.828  -4.823   2.964  1.00 91.26           H
ATOM   3275  CB  ILE A 220     -13.967  -3.158   3.635  1.00 91.26           C
ATOM   3276  HB  ILE A 220     -13.754  -2.180   4.066  1.00 91.26           H
ATOM   3277  CG1 ILE A 220     -14.586  -4.014   4.741  1.00 91.26           C
ATOM   3278 1HG1 ILE A 220     -14.840  -4.998   4.346  1.00 91.26           H
ATOM   3279 2HG1 ILE A 220     -13.857  -4.170   5.537  1.00 91.26           H
ATOM   3280  CG2 ILE A 220     -14.935  -2.938   2.471  1.00 91.26           C
ATOM   3281 1HG2 ILE A 220     -14.485  -2.258   1.748  1.00 91.26           H
ATOM   3282 2HG2 ILE A 220     -15.146  -3.893   1.989  1.00 91.26           H
ATOM   3283 3HG2 ILE A 220     -15.863  -2.508   2.846  1.00 91.26           H
ATOM   3284  CD1 ILE A 220     -15.839  -3.349   5.313  1.00 91.26           C
ATOM   3285 1HD1 ILE A 220     -15.576  -2.377   5.730  1.00 91.26           H
ATOM   3286 2HD1 ILE A 220     -16.575  -3.218   4.520  1.00 91.26           H
ATOM   3287 3HD1 ILE A 220     -16.259  -3.979   6.098  1.00 91.26           H
ATOM   3288  HN  ILE A 220     -11.877  -3.096   4.962  1.00 91.26           H
ATOM   3289  N   LEU A 221     -11.746  -1.867   1.962  1.00 90.33           N
ATOM   3290  CA  LEU A 221     -11.389  -1.090   0.788  1.00 90.33           C
ATOM   3291  C   LEU A 221      -9.966  -1.450   0.357  1.00 90.33           C
ATOM   3292  O   LEU A 221      -9.613  -1.309  -0.813  1.00 90.33           O
ATOM   3293  HA  LEU A 221     -12.073  -1.373  -0.012  1.00 90.33           H
ATOM   3294  CB  LEU A 221     -11.593   0.403   1.051  1.00 90.33           C
ATOM   3295 1HB  LEU A 221     -10.991   0.685   1.915  1.00 90.33           H
ATOM   3296 2HB  LEU A 221     -11.205   0.959   0.197  1.00 90.33           H
ATOM   3297  CG  LEU A 221     -13.035   0.849   1.301  1.00 90.33           C
ATOM   3298  HG  LEU A 221     -13.389   0.365   2.211  1.00 90.33           H
ATOM   3299  CD1 LEU A 221     -13.109   2.360   1.534  1.00 90.33           C
ATOM   3300 1HD1 LEU A 221     -12.506   2.623   2.403  1.00 90.33           H
ATOM   3301 2HD1 LEU A 221     -12.729   2.882   0.656  1.00 90.33           H
ATOM   3302 3HD1 LEU A 221     -14.145   2.650   1.709  1.00 90.33           H
ATOM   3303  CD2 LEU A 221     -13.953   0.399   0.163  1.00 90.33           C
ATOM   3304 1HD2 LEU A 221     -13.610   0.835  -0.775  1.00 90.33           H
ATOM   3305 2HD2 LEU A 221     -13.932  -0.688   0.087  1.00 90.33           H
ATOM   3306 3HD2 LEU A 221     -14.972   0.729   0.366  1.00 90.33           H
ATOM   3307  HN  LEU A 221     -11.682  -1.375   2.830  1.00 90.33           H
ATOM   3308  N   GLY A 222      -9.186  -1.907   1.326  1.00 89.32           N
ATOM   3309  CA  GLY A 222      -7.760  -2.091   1.116  1.00 89.32           C
ATOM   3310  C   GLY A 222      -7.469  -3.459   0.495  1.00 89.32           C
ATOM   3311  O   GLY A 222      -6.424  -3.654  -0.123  1.00 89.32           O
ATOM   3312 1HA  GLY A 222      -7.381  -1.304   0.464  1.00 89.32           H
ATOM   3313 2HA  GLY A 222      -7.234  -1.999   2.066  1.00 89.32           H
ATOM   3314  HN  GLY A 222      -9.513  -2.150   2.239  1.00 89.32           H
ATOM   3315  N   PHE A 223      -8.413  -4.370   0.682  1.00 82.04           N
ATOM   3316  CA  PHE A 223      -8.205  -5.754   0.288  1.00 82.04           C
ATOM   3317  C   PHE A 223      -9.424  -6.300  -0.457  1.00 82.04           C
ATOM   3318  O   PHE A 223      -9.359  -6.554  -1.659  1.00 82.04           O
ATOM   3319  HA  PHE A 223      -7.338  -5.775  -0.373  1.00 82.04           H
ATOM   3320  CB  PHE A 223      -8.004  -6.559   1.573  1.00 82.04           C
ATOM   3321 1HB  PHE A 223      -7.191  -6.114   2.146  1.00 82.04           H
ATOM   3322 2HB  PHE A 223      -8.904  -6.481   2.183  1.00 82.04           H
ATOM   3323  CG  PHE A 223      -7.692  -8.039   1.337  1.00 82.04           C
ATOM   3324  CD1 PHE A 223      -8.545  -8.995   1.794  1.00 82.04           C
ATOM   3325  HD1 PHE A 223      -9.451  -8.707   2.327  1.00 82.04           H
ATOM   3326  CD2 PHE A 223      -6.562  -8.398   0.671  1.00 82.04           C
ATOM   3327  HD2 PHE A 223      -5.878  -7.631   0.306  1.00 82.04           H
ATOM   3328  CE1 PHE A 223      -8.255 -10.367   1.575  1.00 82.04           C
ATOM   3329  HE1 PHE A 223      -8.939 -11.133   1.941  1.00 82.04           H
ATOM   3330  CE2 PHE A 223      -6.272  -9.770   0.453  1.00 82.04           C
ATOM   3331  HE2 PHE A 223      -5.366 -10.058  -0.081  1.00 82.04           H
ATOM   3332  CZ  PHE A 223      -7.125 -10.726   0.909  1.00 82.04           C
ATOM   3333  HZ  PHE A 223      -6.903 -11.780   0.741  1.00 82.04           H
ATOM   3334  HN  PHE A 223      -9.303  -4.177   1.093  1.00 82.04           H
ATOM   3335  N   PHE A 224     -10.508  -6.465   0.287  1.00 84.92           N
ATOM   3336  CA  PHE A 224     -11.616  -7.284  -0.175  1.00 84.92           C
ATOM   3337  C   PHE A 224     -12.174  -6.756  -1.498  1.00 84.92           C
ATOM   3338  O   PHE A 224     -12.259  -7.494  -2.478  1.00 84.92           O
ATOM   3339  HA  PHE A 224     -11.233  -8.294  -0.321  1.00 84.92           H
ATOM   3340  CB  PHE A 224     -12.708  -7.203   0.894  1.00 84.92           C
ATOM   3341 1HB  PHE A 224     -12.718  -6.197   1.314  1.00 84.92           H
ATOM   3342 2HB  PHE A 224     -13.677  -7.360   0.421  1.00 84.92           H
ATOM   3343  CG  PHE A 224     -12.542  -8.213   2.031  1.00 84.92           C
ATOM   3344  CD1 PHE A 224     -12.877  -9.516   1.837  1.00 84.92           C
ATOM   3345  HD1 PHE A 224     -13.263  -9.842   0.871  1.00 84.92           H
ATOM   3346  CD2 PHE A 224     -12.060  -7.807   3.236  1.00 84.92           C
ATOM   3347  HD2 PHE A 224     -11.791  -6.762   3.392  1.00 84.92           H
ATOM   3348  CE1 PHE A 224     -12.723 -10.454   2.892  1.00 84.92           C
ATOM   3349  HE1 PHE A 224     -12.991 -11.499   2.737  1.00 84.92           H
ATOM   3350  CE2 PHE A 224     -11.906  -8.744   4.292  1.00 84.92           C
ATOM   3351  HE2 PHE A 224     -11.519  -8.419   5.257  1.00 84.92           H
ATOM   3352  CZ  PHE A 224     -12.240 -10.048   4.098  1.00 84.92           C
ATOM   3353  HZ  PHE A 224     -12.122 -10.767   4.908  1.00 84.92           H
ATOM   3354  HN  PHE A 224     -10.636  -6.051   1.188  1.00 84.92           H
ATOM   3355  N   LEU A 225     -12.540  -5.483  -1.484  1.00 90.57           N
ATOM   3356  CA  LEU A 225     -13.178  -4.874  -2.638  1.00 90.57           C
ATOM   3357  C   LEU A 225     -12.247  -4.985  -3.847  1.00 90.57           C
ATOM   3358  O   LEU A 225     -12.623  -5.545  -4.876  1.00 90.57           O
ATOM   3359  HA  LEU A 225     -14.084  -5.442  -2.848  1.00 90.57           H
ATOM   3360  CB  LEU A 225     -13.605  -3.440  -2.321  1.00 90.57           C
ATOM   3361 1HB  LEU A 225     -14.359  -3.472  -1.534  1.00 90.57           H
ATOM   3362 2HB  LEU A 225     -12.745  -2.907  -1.915  1.00 90.57           H
ATOM   3363  CG  LEU A 225     -14.165  -2.631  -3.493  1.00 90.57           C
ATOM   3364  HG  LEU A 225     -13.490  -2.747  -4.341  1.00 90.57           H
ATOM   3365  CD1 LEU A 225     -15.531  -3.168  -3.926  1.00 90.57           C
ATOM   3366 1HD1 LEU A 225     -15.431  -4.208  -4.235  1.00 90.57           H
ATOM   3367 2HD1 LEU A 225     -16.228  -3.102  -3.091  1.00 90.57           H
ATOM   3368 3HD1 LEU A 225     -15.905  -2.575  -4.761  1.00 90.57           H
ATOM   3369  CD2 LEU A 225     -14.216  -1.140  -3.155  1.00 90.57           C
ATOM   3370 1HD2 LEU A 225     -14.856  -0.985  -2.287  1.00 90.57           H
ATOM   3371 2HD2 LEU A 225     -13.210  -0.783  -2.933  1.00 90.57           H
ATOM   3372 3HD2 LEU A 225     -14.618  -0.589  -4.006  1.00 90.57           H
ATOM   3373  HN  LEU A 225     -12.407  -4.872  -0.703  1.00 90.57           H
ATOM   3374  N   PRO A 226     -11.020  -4.455  -3.747  1.00 90.89           N
ATOM   3375  CA  PRO A 226     -10.076  -4.521  -4.866  1.00 90.89           C
ATOM   3376  C   PRO A 226      -9.890  -5.939  -5.381  1.00 90.89           C
ATOM   3377  O   PRO A 226      -9.866  -6.165  -6.590  1.00 90.89           O
ATOM   3378  HA  PRO A 226     -10.462  -3.957  -5.715  1.00 90.89           H
ATOM   3379  CB  PRO A 226      -8.781  -3.955  -4.281  1.00 90.89           C
ATOM   3380 1HB  PRO A 226      -8.147  -4.742  -3.872  1.00 90.89           H
ATOM   3381 2HB  PRO A 226      -8.193  -3.434  -5.037  1.00 90.89           H
ATOM   3382  CG  PRO A 226      -9.269  -3.005  -3.194  1.00 90.89           C
ATOM   3383 1HG  PRO A 226      -8.491  -2.794  -2.461  1.00 90.89           H
ATOM   3384 2HG  PRO A 226      -9.572  -2.042  -3.605  1.00 90.89           H
ATOM   3385  CD  PRO A 226     -10.440  -3.759  -2.585  1.00 90.89           C
ATOM   3386 1HD  PRO A 226     -10.113  -4.463  -1.819  1.00 90.89           H
ATOM   3387 2HD  PRO A 226     -11.153  -3.085  -2.110  1.00 90.89           H
ATOM   3388  N   PHE A 227      -9.762  -6.864  -4.442  1.00 85.11           N
ATOM   3389  CA  PHE A 227      -9.439  -8.238  -4.784  1.00 85.11           C
ATOM   3390  C   PHE A 227     -10.569  -8.883  -5.589  1.00 85.11           C
ATOM   3391  O   PHE A 227     -10.320  -9.544  -6.596  1.00 85.11           O
ATOM   3392  HA  PHE A 227      -8.532  -8.216  -5.388  1.00 85.11           H
ATOM   3393  CB  PHE A 227      -9.267  -8.999  -3.467  1.00 85.11           C
ATOM   3394 1HB  PHE A 227      -8.526  -8.484  -2.856  1.00 85.11           H
ATOM   3395 2HB  PHE A 227     -10.208  -8.970  -2.918  1.00 85.11           H
ATOM   3396  CG  PHE A 227      -8.839 -10.457  -3.642  1.00 85.11           C
ATOM   3397  CD1 PHE A 227      -9.766 -11.451  -3.572  1.00 85.11           C
ATOM   3398  HD1 PHE A 227     -10.813 -11.208  -3.391  1.00 85.11           H
ATOM   3399  CD2 PHE A 227      -7.533 -10.760  -3.868  1.00 85.11           C
ATOM   3400  HD2 PHE A 227      -6.791  -9.964  -3.924  1.00 85.11           H
ATOM   3401  CE1 PHE A 227      -9.368 -12.804  -3.735  1.00 85.11           C
ATOM   3402  HE1 PHE A 227     -10.111 -13.601  -3.678  1.00 85.11           H
ATOM   3403  CE2 PHE A 227      -7.136 -12.114  -4.030  1.00 85.11           C
ATOM   3404  HE2 PHE A 227      -6.089 -12.357  -4.211  1.00 85.11           H
ATOM   3405  CZ  PHE A 227      -8.062 -13.107  -3.960  1.00 85.11           C
ATOM   3406  HZ  PHE A 227      -7.757 -14.146  -4.085  1.00 85.11           H
ATOM   3407  HN  PHE A 227      -9.875  -6.687  -3.464  1.00 85.11           H
ATOM   3408  N   VAL A 228     -11.787  -8.669  -5.114  1.00 92.71           N
ATOM   3409  CA  VAL A 228     -12.954  -9.249  -5.757  1.00 92.71           C
ATOM   3410  C   VAL A 228     -13.036  -8.751  -7.201  1.00 92.71           C
ATOM   3411  O   VAL A 228     -13.264  -9.536  -8.120  1.00 92.71           O
ATOM   3412  HA  VAL A 228     -12.820 -10.331  -5.766  1.00 92.71           H
ATOM   3413  CB  VAL A 228     -14.211  -8.934  -4.944  1.00 92.71           C
ATOM   3414  HB  VAL A 228     -14.233  -7.859  -4.764  1.00 92.71           H
ATOM   3415  CG1 VAL A 228     -15.475  -9.306  -5.721  1.00 92.71           C
ATOM   3416 1HG1 VAL A 228     -15.509  -8.739  -6.652  1.00 92.71           H
ATOM   3417 2HG1 VAL A 228     -15.462 -10.372  -5.946  1.00 92.71           H
ATOM   3418 3HG1 VAL A 228     -16.353  -9.071  -5.120  1.00 92.71           H
ATOM   3419  CG2 VAL A 228     -14.176  -9.637  -3.585  1.00 92.71           C
ATOM   3420 1HG2 VAL A 228     -14.118 -10.715  -3.736  1.00 92.71           H
ATOM   3421 2HG2 VAL A 228     -13.303  -9.302  -3.025  1.00 92.71           H
ATOM   3422 3HG2 VAL A 228     -15.081  -9.396  -3.028  1.00 92.71           H
ATOM   3423  HN  VAL A 228     -11.983  -8.111  -4.307  1.00 92.71           H
ATOM   3424  N   VAL A 229     -12.845  -7.449  -7.356  1.00 92.58           N
ATOM   3425  CA  VAL A 229     -12.967  -6.825  -8.663  1.00 92.58           C
ATOM   3426  C   VAL A 229     -11.891  -7.387  -9.594  1.00 92.58           C
ATOM   3427  O   VAL A 229     -12.173  -7.722 -10.743  1.00 92.58           O
ATOM   3428  HA  VAL A 229     -13.948  -7.087  -9.062  1.00 92.58           H
ATOM   3429  CB  VAL A 229     -12.903  -5.303  -8.524  1.00 92.58           C
ATOM   3430  HB  VAL A 229     -11.997  -5.055  -7.971  1.00 92.58           H
ATOM   3431  CG1 VAL A 229     -12.815  -4.631  -9.895  1.00 92.58           C
ATOM   3432 1HG1 VAL A 229     -11.918  -4.973 -10.411  1.00 92.58           H
ATOM   3433 2HG1 VAL A 229     -13.695  -4.891 -10.484  1.00 92.58           H
ATOM   3434 3HG1 VAL A 229     -12.771  -3.549  -9.767  1.00 92.58           H
ATOM   3435  CG2 VAL A 229     -14.098  -4.774  -7.729  1.00 92.58           C
ATOM   3436 1HG2 VAL A 229     -15.022  -5.039  -8.243  1.00 92.58           H
ATOM   3437 2HG2 VAL A 229     -14.097  -5.216  -6.733  1.00 92.58           H
ATOM   3438 3HG2 VAL A 229     -14.028  -3.690  -7.645  1.00 92.58           H
ATOM   3439  HN  VAL A 229     -12.611  -6.826  -6.610  1.00 92.58           H
ATOM   3440  N   MET A 230     -10.680  -7.472  -9.063  1.00 85.14           N
ATOM   3441  CA  MET A 230      -9.552  -7.948  -9.846  1.00 85.14           C
ATOM   3442  C   MET A 230      -9.777  -9.388 -10.311  1.00 85.14           C
ATOM   3443  O   MET A 230      -9.603  -9.698 -11.489  1.00 85.14           O
ATOM   3444  HA  MET A 230      -9.492  -7.285 -10.709  1.00 85.14           H
ATOM   3445  CB  MET A 230      -8.279  -7.878  -9.000  1.00 85.14           C
ATOM   3446 1HB  MET A 230      -8.480  -8.262  -8.001  1.00 85.14           H
ATOM   3447 2HB  MET A 230      -7.511  -8.516  -9.439  1.00 85.14           H
ATOM   3448  CG  MET A 230      -7.762  -6.441  -8.906  1.00 85.14           C
ATOM   3449 1HG  MET A 230      -7.397  -6.112  -9.879  1.00 85.14           H
ATOM   3450 2HG  MET A 230      -8.575  -5.771  -8.627  1.00 85.14           H
ATOM   3451  SD  MET A 230      -6.451  -6.341  -7.699  1.00 85.14           S
ATOM   3452  CE  MET A 230      -5.341  -7.581  -8.345  1.00 85.14           C
ATOM   3453 1HE  MET A 230      -5.848  -8.545  -8.369  1.00 85.14           H
ATOM   3454 2HE  MET A 230      -5.035  -7.305  -9.354  1.00 85.14           H
ATOM   3455 3HE  MET A 230      -4.461  -7.649  -7.705  1.00 85.14           H
ATOM   3456  HN  MET A 230     -10.464  -7.222  -8.119  1.00 85.14           H
ATOM   3457  N   ALA A 231     -10.161 -10.230  -9.363  1.00 91.07           N
ATOM   3458  CA  ALA A 231     -10.321 -11.647  -9.640  1.00 91.07           C
ATOM   3459  C   ALA A 231     -11.368 -11.832 -10.739  1.00 91.07           C
ATOM   3460  O   ALA A 231     -11.175 -12.627 -11.658  1.00 91.07           O
ATOM   3461  HA  ALA A 231      -9.363 -12.026  -9.995  1.00 91.07           H
ATOM   3462  CB  ALA A 231     -10.693 -12.381  -8.350  1.00 91.07           C
ATOM   3463 1HB  ALA A 231      -9.903 -12.242  -7.612  1.00 91.07           H
ATOM   3464 2HB  ALA A 231     -11.629 -11.979  -7.961  1.00 91.07           H
ATOM   3465 3HB  ALA A 231     -10.813 -13.444  -8.558  1.00 91.07           H
ATOM   3466  HN  ALA A 231     -10.361  -9.958  -8.421  1.00 91.07           H
ATOM   3467  N   CYS A 232     -12.455 -11.086 -10.608  1.00 90.21           N
ATOM   3468  CA  CYS A 232     -13.553 -11.190 -11.555  1.00 90.21           C
ATOM   3469  C   CYS A 232     -13.044 -10.753 -12.930  1.00 90.21           C
ATOM   3470  O   CYS A 232     -13.256 -11.447 -13.923  1.00 90.21           O
ATOM   3471  HA  CYS A 232     -13.856 -12.237 -11.569  1.00 90.21           H
ATOM   3472  CB  CYS A 232     -14.765 -10.370 -11.108  1.00 90.21           C
ATOM   3473 1HB  CYS A 232     -14.457  -9.353 -10.867  1.00 90.21           H
ATOM   3474 2HB  CYS A 232     -15.487 -10.300 -11.921  1.00 90.21           H
ATOM   3475  SG  CYS A 232     -15.544 -11.150  -9.647  1.00 90.21           S
ATOM   3476  HG  CYS A 232     -16.469 -10.212  -9.466  1.00 90.21           H
ATOM   3477  HN  CYS A 232     -12.592 -10.421  -9.874  1.00 90.21           H
ATOM   3478  N   CYS A 233     -12.383  -9.605 -12.944  1.00 88.57           N
ATOM   3479  CA  CYS A 233     -11.967  -8.996 -14.196  1.00 88.57           C
ATOM   3480  C   CYS A 233     -11.085  -9.995 -14.947  1.00 88.57           C
ATOM   3481  O   CYS A 233     -11.305 -10.258 -16.128  1.00 88.57           O
ATOM   3482  HA  CYS A 233     -12.877  -8.784 -14.758  1.00 88.57           H
ATOM   3483  CB  CYS A 233     -11.253  -7.663 -13.966  1.00 88.57           C
ATOM   3484 1HB  CYS A 233     -10.504  -7.772 -13.182  1.00 88.57           H
ATOM   3485 2HB  CYS A 233     -10.724  -7.363 -14.872  1.00 88.57           H
ATOM   3486  SG  CYS A 233     -12.465  -6.375 -13.497  1.00 88.57           S
ATOM   3487  HG  CYS A 233     -12.578  -6.748 -12.225  1.00 88.57           H
ATOM   3488  HN  CYS A 233     -12.132  -9.094 -12.122  1.00 88.57           H
ATOM   3489  N   TYR A 234     -10.104 -10.525 -14.230  1.00 76.02           N
ATOM   3490  CA  TYR A 234      -9.081 -11.347 -14.853  1.00 76.02           C
ATOM   3491  C   TYR A 234      -9.631 -12.730 -15.208  1.00 76.02           C
ATOM   3492  O   TYR A 234      -9.215 -13.333 -16.196  1.00 76.02           O
ATOM   3493  HA  TYR A 234      -8.759 -10.848 -15.767  1.00 76.02           H
ATOM   3494  CB  TYR A 234      -7.973 -11.504 -13.811  1.00 76.02           C
ATOM   3495 1HB  TYR A 234      -8.411 -11.430 -12.815  1.00 76.02           H
ATOM   3496 2HB  TYR A 234      -7.545 -12.503 -13.897  1.00 76.02           H
ATOM   3497  CG  TYR A 234      -6.850 -10.472 -13.936  1.00 76.02           C
ATOM   3498  CD1 TYR A 234      -5.722 -10.766 -14.673  1.00 76.02           C
ATOM   3499  HD1 TYR A 234      -5.630 -11.733 -15.166  1.00 76.02           H
ATOM   3500  CD2 TYR A 234      -6.967  -9.247 -13.311  1.00 76.02           C
ATOM   3501  HD2 TYR A 234      -7.859  -9.014 -12.729  1.00 76.02           H
ATOM   3502  CE1 TYR A 234      -4.665  -9.794 -14.791  1.00 76.02           C
ATOM   3503  HE1 TYR A 234      -3.768 -10.014 -15.370  1.00 76.02           H
ATOM   3504  CE2 TYR A 234      -5.911  -8.275 -13.429  1.00 76.02           C
ATOM   3505  HE2 TYR A 234      -5.990  -7.304 -12.941  1.00 76.02           H
ATOM   3506  CZ  TYR A 234      -4.812  -8.597 -14.163  1.00 76.02           C
ATOM   3507  OH  TYR A 234      -3.814  -7.679 -14.274  1.00 76.02           O
ATOM   3508  HH  TYR A 234      -3.126  -8.000 -14.924  1.00 76.02           H
ATOM   3509  HN  TYR A 234     -10.003 -10.400 -13.243  1.00 76.02           H
ATOM   3510  N   THR A 235     -10.558 -13.193 -14.382  1.00 85.55           N
ATOM   3511  CA  THR A 235     -11.247 -14.443 -14.655  1.00 85.55           C
ATOM   3512  C   THR A 235     -11.895 -14.403 -16.041  1.00 85.55           C
ATOM   3513  O   THR A 235     -11.800 -15.365 -16.802  1.00 85.55           O
ATOM   3514  HA  THR A 235     -10.509 -15.246 -14.670  1.00 85.55           H
ATOM   3515  CB  THR A 235     -12.246 -14.689 -13.523  1.00 85.55           C
ATOM   3516  HB  THR A 235     -13.017 -13.918 -13.510  1.00 85.55           H
ATOM   3517  OG1 THR A 235     -11.435 -14.769 -12.355  1.00 85.55           O
ATOM   3518  HG1 THR A 235     -11.525 -13.930 -11.818  1.00 85.55           H
ATOM   3519  CG2 THR A 235     -12.906 -16.067 -13.614  1.00 85.55           C
ATOM   3520 1HG2 THR A 235     -12.140 -16.840 -13.559  1.00 85.55           H
ATOM   3521 2HG2 THR A 235     -13.441 -16.152 -14.559  1.00 85.55           H
ATOM   3522 3HG2 THR A 235     -13.606 -16.189 -12.787  1.00 85.55           H
ATOM   3523  HN  THR A 235     -10.839 -12.731 -13.541  1.00 85.55           H
ATOM   3524  N   ILE A 236     -12.539 -13.281 -16.325  1.00 83.86           N
ATOM   3525  CA  ILE A 236     -13.193 -13.099 -17.610  1.00 83.86           C
ATOM   3526  C   ILE A 236     -12.132 -12.928 -18.699  1.00 83.86           C
ATOM   3527  O   ILE A 236     -12.278 -13.455 -19.801  1.00 83.86           O
ATOM   3528  HA  ILE A 236     -13.760 -14.006 -17.819  1.00 83.86           H
ATOM   3529  CB  ILE A 236     -14.196 -11.945 -17.542  1.00 83.86           C
ATOM   3530  HB  ILE A 236     -13.663 -11.048 -17.228  1.00 83.86           H
ATOM   3531  CG1 ILE A 236     -15.276 -12.219 -16.493  1.00 83.86           C
ATOM   3532 1HG1 ILE A 236     -15.973 -12.967 -16.871  1.00 83.86           H
ATOM   3533 2HG1 ILE A 236     -14.819 -12.633 -15.595  1.00 83.86           H
ATOM   3534  CG2 ILE A 236     -14.794 -11.656 -18.920  1.00 83.86           C
ATOM   3535 1HG2 ILE A 236     -13.997 -11.386 -19.613  1.00 83.86           H
ATOM   3536 2HG2 ILE A 236     -15.308 -12.545 -19.286  1.00 83.86           H
ATOM   3537 3HG2 ILE A 236     -15.503 -10.832 -18.843  1.00 83.86           H
ATOM   3538  CD1 ILE A 236     -16.036 -10.938 -16.142  1.00 83.86           C
ATOM   3539 1HD1 ILE A 236     -15.340 -10.201 -15.742  1.00 83.86           H
ATOM   3540 2HD1 ILE A 236     -16.511 -10.540 -17.039  1.00 83.86           H
ATOM   3541 3HD1 ILE A 236     -16.798 -11.161 -15.395  1.00 83.86           H
ATOM   3542  HN  ILE A 236     -12.617 -12.506 -15.698  1.00 83.86           H
ATOM   3543  N   ILE A 237     -11.088 -12.190 -18.352  1.00 80.93           N
ATOM   3544  CA  ILE A 237     -10.014 -11.923 -19.294  1.00 80.93           C
ATOM   3545  C   ILE A 237      -9.443 -13.249 -19.799  1.00 80.93           C
ATOM   3546  O   ILE A 237      -9.356 -13.472 -21.005  1.00 80.93           O
ATOM   3547  HA  ILE A 237     -10.447 -11.389 -20.140  1.00 80.93           H
ATOM   3548  CB  ILE A 237      -8.967 -11.001 -18.665  1.00 80.93           C
ATOM   3549  HB  ILE A 237      -8.803 -11.322 -17.637  1.00 80.93           H
ATOM   3550  CG1 ILE A 237      -9.468  -9.557 -18.613  1.00 80.93           C
ATOM   3551 1HG1 ILE A 237      -9.453  -9.127 -19.615  1.00 80.93           H
ATOM   3552 2HG1 ILE A 237     -10.503  -9.539 -18.274  1.00 80.93           H
ATOM   3553  CG2 ILE A 237      -7.626 -11.118 -19.394  1.00 80.93           C
ATOM   3554 1HG2 ILE A 237      -7.269 -12.145 -19.334  1.00 80.93           H
ATOM   3555 2HG2 ILE A 237      -7.756 -10.838 -20.439  1.00 80.93           H
ATOM   3556 3HG2 ILE A 237      -6.900 -10.452 -18.927  1.00 80.93           H
ATOM   3557  CD1 ILE A 237      -8.603  -8.710 -17.677  1.00 80.93           C
ATOM   3558 1HD1 ILE A 237      -8.640  -9.129 -16.671  1.00 80.93           H
ATOM   3559 2HD1 ILE A 237      -7.573  -8.710 -18.033  1.00 80.93           H
ATOM   3560 3HD1 ILE A 237      -8.981  -7.688 -17.659  1.00 80.93           H
ATOM   3561  HN  ILE A 237     -10.969 -11.779 -17.448  1.00 80.93           H
ATOM   3562  N   ILE A 238      -9.068 -14.095 -18.850  1.00 78.25           N
ATOM   3563  CA  ILE A 238      -8.419 -15.352 -19.182  1.00 78.25           C
ATOM   3564  C   ILE A 238      -9.350 -16.183 -20.067  1.00 78.25           C
ATOM   3565  O   ILE A 238      -8.918 -16.747 -21.071  1.00 78.25           O
ATOM   3566  HA  ILE A 238      -7.521 -15.115 -19.753  1.00 78.25           H
ATOM   3567  CB  ILE A 238      -7.971 -16.076 -17.911  1.00 78.25           C
ATOM   3568  HB  ILE A 238      -8.803 -16.076 -17.207  1.00 78.25           H
ATOM   3569  CG1 ILE A 238      -6.811 -15.338 -17.240  1.00 78.25           C
ATOM   3570 1HG1 ILE A 238      -5.899 -15.483 -17.819  1.00 78.25           H
ATOM   3571 2HG1 ILE A 238      -7.014 -14.267 -17.229  1.00 78.25           H
ATOM   3572  CG2 ILE A 238      -7.628 -17.537 -18.205  1.00 78.25           C
ATOM   3573 1HG2 ILE A 238      -8.506 -18.044 -18.604  1.00 78.25           H
ATOM   3574 2HG2 ILE A 238      -6.820 -17.581 -18.935  1.00 78.25           H
ATOM   3575 3HG2 ILE A 238      -7.312 -18.028 -17.284  1.00 78.25           H
ATOM   3576  CD1 ILE A 238      -6.598 -15.836 -15.809  1.00 78.25           C
ATOM   3577 1HD1 ILE A 238      -7.504 -15.667 -15.227  1.00 78.25           H
ATOM   3578 2HD1 ILE A 238      -6.372 -16.902 -15.826  1.00 78.25           H
ATOM   3579 3HD1 ILE A 238      -5.768 -15.295 -15.355  1.00 78.25           H
ATOM   3580  HN  ILE A 238      -9.200 -13.932 -17.873  1.00 78.25           H
ATOM   3581  N   HIS A 239     -10.611 -16.232 -19.663  1.00 76.53           N
ATOM   3582  CA  HIS A 239     -11.597 -17.022 -20.380  1.00 76.53           C
ATOM   3583  C   HIS A 239     -11.673 -16.552 -21.834  1.00 76.53           C
ATOM   3584  O   HIS A 239     -11.726 -17.368 -22.753  1.00 76.53           O
ATOM   3585  HA  HIS A 239     -11.246 -18.054 -20.359  1.00 76.53           H
ATOM   3586  CB  HIS A 239     -12.952 -16.976 -19.671  1.00 76.53           C
ATOM   3587 1HB  HIS A 239     -12.815 -17.268 -18.630  1.00 76.53           H
ATOM   3588 2HB  HIS A 239     -13.314 -15.947 -19.668  1.00 76.53           H
ATOM   3589  CG  HIS A 239     -14.003 -17.863 -20.294  1.00 76.53           C
ATOM   3590  ND1 HIS A 239     -14.986 -17.379 -21.140  1.00 76.53           N
ATOM   3591  HD1 HIS A 239     -15.101 -16.426 -21.419  1.00 76.53           H
ATOM   3592  CD2 HIS A 239     -14.213 -19.206 -20.187  1.00 76.53           C
ATOM   3593  HD2 HIS A 239     -13.616 -19.899 -19.594  1.00 76.53           H
ATOM   3594  CE1 HIS A 239     -15.748 -18.395 -21.518  1.00 76.53           C
ATOM   3595  HE1 HIS A 239     -16.608 -18.337 -22.185  1.00 76.53           H
ATOM   3596  NE2 HIS A 239     -15.268 -19.526 -20.926  1.00 76.53           N
ATOM   3597  HN  HIS A 239     -10.961 -15.744 -18.863  1.00 76.53           H
ATOM   3598  N   THR A 240     -11.676 -15.237 -21.998  1.00 78.49           N
ATOM   3599  CA  THR A 240     -11.798 -14.647 -23.320  1.00 78.49           C
ATOM   3600  C   THR A 240     -10.579 -15.000 -24.176  1.00 78.49           C
ATOM   3601  O   THR A 240     -10.712 -15.287 -25.364  1.00 78.49           O
ATOM   3602  HA  THR A 240     -12.669 -15.081 -23.811  1.00 78.49           H
ATOM   3603  CB  THR A 240     -12.005 -13.141 -23.150  1.00 78.49           C
ATOM   3604  HB  THR A 240     -11.097 -12.662 -22.784  1.00 78.49           H
ATOM   3605  OG1 THR A 240     -13.140 -13.042 -22.293  1.00 78.49           O
ATOM   3606  HG1 THR A 240     -12.845 -12.881 -21.352  1.00 78.49           H
ATOM   3607  CG2 THR A 240     -12.455 -12.461 -24.445  1.00 78.49           C
ATOM   3608 1HG2 THR A 240     -13.399 -12.895 -24.774  1.00 78.49           H
ATOM   3609 2HG2 THR A 240     -11.698 -12.611 -25.215  1.00 78.49           H
ATOM   3610 3HG2 THR A 240     -12.587 -11.394 -24.268  1.00 78.49           H
ATOM   3611  HN  THR A 240     -11.598 -14.580 -21.248  1.00 78.49           H
ATOM   3612  N   LEU A 241      -9.419 -14.967 -23.537  1.00 75.12           N
ATOM   3613  CA  LEU A 241      -8.170 -15.198 -24.243  1.00 75.12           C
ATOM   3614  C   LEU A 241      -8.125 -16.647 -24.730  1.00 75.12           C
ATOM   3615  O   LEU A 241      -7.697 -16.916 -25.852  1.00 75.12           O
ATOM   3616  HA  LEU A 241      -8.159 -14.541 -25.112  1.00 75.12           H
ATOM   3617  CB  LEU A 241      -6.978 -14.807 -23.365  1.00 75.12           C
ATOM   3618 1HB  LEU A 241      -7.121 -15.246 -22.378  1.00 75.12           H
ATOM   3619 2HB  LEU A 241      -6.079 -15.256 -23.787  1.00 75.12           H
ATOM   3620  CG  LEU A 241      -6.734 -13.306 -23.195  1.00 75.12           C
ATOM   3621  HG  LEU A 241      -7.665 -12.844 -22.867  1.00 75.12           H
ATOM   3622  CD1 LEU A 241      -5.690 -13.041 -22.109  1.00 75.12           C
ATOM   3623 1HD1 LEU A 241      -6.041 -13.447 -21.161  1.00 75.12           H
ATOM   3624 2HD1 LEU A 241      -4.750 -13.519 -22.384  1.00 75.12           H
ATOM   3625 3HD1 LEU A 241      -5.536 -11.966 -22.009  1.00 75.12           H
ATOM   3626  CD2 LEU A 241      -6.353 -12.659 -24.528  1.00 75.12           C
ATOM   3627 1HD2 LEU A 241      -5.442 -13.120 -24.909  1.00 75.12           H
ATOM   3628 2HD2 LEU A 241      -7.160 -12.802 -25.246  1.00 75.12           H
ATOM   3629 3HD2 LEU A 241      -6.185 -11.592 -24.379  1.00 75.12           H
ATOM   3630  HN  LEU A 241      -9.324 -14.786 -22.558  1.00 75.12           H
ATOM   3631  N   ILE A 242      -8.573 -17.544 -23.864  1.00 74.42           N
ATOM   3632  CA  ILE A 242      -8.566 -18.961 -24.182  1.00 74.42           C
ATOM   3633  C   ILE A 242      -9.439 -19.207 -25.415  1.00 74.42           C
ATOM   3634  O   ILE A 242      -9.053 -19.952 -26.314  1.00 74.42           O
ATOM   3635  HA  ILE A 242      -7.540 -19.237 -24.426  1.00 74.42           H
ATOM   3636  CB  ILE A 242      -8.979 -19.787 -22.962  1.00 74.42           C
ATOM   3637  HB  ILE A 242      -9.883 -19.346 -22.541  1.00 74.42           H
ATOM   3638  CG1 ILE A 242      -7.903 -19.736 -21.876  1.00 74.42           C
ATOM   3639 1HG1 ILE A 242      -7.026 -20.295 -22.201  1.00 74.42           H
ATOM   3640 2HG1 ILE A 242      -7.584 -18.704 -21.723  1.00 74.42           H
ATOM   3641  CG2 ILE A 242      -9.322 -21.223 -23.362  1.00 74.42           C
ATOM   3642 1HG2 ILE A 242     -10.147 -21.215 -24.074  1.00 74.42           H
ATOM   3643 2HG2 ILE A 242      -8.450 -21.690 -23.821  1.00 74.42           H
ATOM   3644 3HG2 ILE A 242      -9.612 -21.788 -22.476  1.00 74.42           H
ATOM   3645  CD1 ILE A 242      -8.425 -20.314 -20.559  1.00 74.42           C
ATOM   3646 1HD1 ILE A 242      -9.287 -19.737 -20.225  1.00 74.42           H
ATOM   3647 2HD1 ILE A 242      -8.720 -21.353 -20.710  1.00 74.42           H
ATOM   3648 3HD1 ILE A 242      -7.640 -20.266 -19.804  1.00 74.42           H
ATOM   3649  HN  ILE A 242      -8.935 -17.316 -22.960  1.00 74.42           H
ATOM   3650  N   GLN A 243     -10.598 -18.566 -25.417  1.00 69.73           N
ATOM   3651  CA  GLN A 243     -11.555 -18.753 -26.494  1.00 69.73           C
ATOM   3652  C   GLN A 243     -11.001 -18.185 -27.801  1.00 69.73           C
ATOM   3653  O   GLN A 243     -11.255 -18.728 -28.875  1.00 69.73           O
ATOM   3654  HA  GLN A 243     -11.682 -19.832 -26.584  1.00 69.73           H
ATOM   3655  CB  GLN A 243     -12.903 -18.117 -26.147  1.00 69.73           C
ATOM   3656 1HB  GLN A 243     -12.745 -17.111 -25.759  1.00 69.73           H
ATOM   3657 2HB  GLN A 243     -13.506 -18.020 -27.049  1.00 69.73           H
ATOM   3658  CG  GLN A 243     -13.655 -18.956 -25.112  1.00 69.73           C
ATOM   3659 1HG  GLN A 243     -13.702 -19.993 -25.444  1.00 69.73           H
ATOM   3660 2HG  GLN A 243     -13.111 -18.948 -24.167  1.00 69.73           H
ATOM   3661  CD  GLN A 243     -15.072 -18.420 -24.896  1.00 69.73           C
ATOM   3662  OE1 GLN A 243     -15.404 -17.305 -25.264  1.00 69.73           O
ATOM   3663  NE2 GLN A 243     -15.885 -19.273 -24.280  1.00 69.73           N
ATOM   3664 1HE2 GLN A 243     -15.549 -20.173 -24.003  1.00 69.73           H
ATOM   3665 2HE2 GLN A 243     -16.833 -19.014 -24.093  1.00 69.73           H
ATOM   3666  HN  GLN A 243     -10.887 -17.929 -24.701  1.00 69.73           H
ATOM   3667  N   ALA A 244     -10.255 -17.098 -27.667  1.00 70.05           N
ATOM   3668  CA  ALA A 244      -9.794 -16.358 -28.830  1.00 70.05           C
ATOM   3669  C   ALA A 244      -8.812 -17.223 -29.623  1.00 70.05           C
ATOM   3670  O   ALA A 244      -8.514 -16.928 -30.780  1.00 70.05           O
ATOM   3671  HA  ALA A 244     -10.663 -16.146 -29.454  1.00 70.05           H
ATOM   3672  CB  ALA A 244      -9.174 -15.034 -28.381  1.00 70.05           C
ATOM   3673 1HB  ALA A 244      -9.921 -14.445 -27.848  1.00 70.05           H
ATOM   3674 2HB  ALA A 244      -8.330 -15.234 -27.720  1.00 70.05           H
ATOM   3675 3HB  ALA A 244      -8.829 -14.479 -29.253  1.00 70.05           H
ATOM   3676  HN  ALA A 244      -9.965 -16.723 -26.787  1.00 70.05           H
ATOM   3677  N   LYS A 245      -8.336 -18.272 -28.970  1.00 57.15           N
ATOM   3678  CA  LYS A 245      -7.337 -19.138 -29.572  1.00 57.15           C
ATOM   3679  C   LYS A 245      -6.217 -18.282 -30.167  1.00 57.15           C
ATOM   3680  O   LYS A 245      -5.203 -18.808 -30.621  1.00 57.15           O
ATOM   3681  HA  LYS A 245      -6.915 -19.753 -28.776  1.00 57.15           H
ATOM   3682  CB  LYS A 245      -7.988 -20.087 -30.581  1.00 57.15           C
ATOM   3683 1HB  LYS A 245      -8.697 -19.536 -31.199  1.00 57.15           H
ATOM   3684 2HB  LYS A 245      -7.227 -20.489 -31.250  1.00 57.15           H
ATOM   3685  CG  LYS A 245      -8.707 -21.235 -29.869  1.00 57.15           C
ATOM   3686 1HG  LYS A 245      -8.069 -21.636 -29.082  1.00 57.15           H
ATOM   3687 2HG  LYS A 245      -9.610 -20.860 -29.387  1.00 57.15           H
ATOM   3688  CD  LYS A 245      -9.072 -22.347 -30.854  1.00 57.15           C
ATOM   3689 1HD  LYS A 245      -9.805 -21.977 -31.571  1.00 57.15           H
ATOM   3690 2HD  LYS A 245      -8.189 -22.639 -31.423  1.00 57.15           H
ATOM   3691  CE  LYS A 245      -9.638 -23.565 -30.120  1.00 57.15           C
ATOM   3692 1HE  LYS A 245      -8.955 -23.869 -29.327  1.00 57.15           H
ATOM   3693 2HE  LYS A 245     -10.583 -23.303 -29.644  1.00 57.15           H
ATOM   3694  NZ  LYS A 245      -9.845 -24.687 -31.062  1.00 57.15           N
ATOM   3695 1HZ  LYS A 245     -10.242 -25.477 -30.565  1.00 57.15           H
ATOM   3696 2HZ  LYS A 245     -10.479 -24.398 -31.799  1.00 57.15           H
ATOM   3697 3HZ  LYS A 245      -8.955 -24.956 -31.468  1.00 57.15           H
ATOM   3698  HN  LYS A 245      -8.621 -18.533 -28.047  1.00 57.15           H
ATOM   3699  N   LYS A 246      -6.440 -16.976 -30.145  1.00 51.60           N
ATOM   3700  CA  LYS A 246      -5.480 -16.044 -30.712  1.00 51.60           C
ATOM   3701  C   LYS A 246      -4.263 -15.947 -29.789  1.00 51.60           C
ATOM   3702  O   LYS A 246      -4.331 -15.326 -28.730  1.00 51.60           O
ATOM   3703  HA  LYS A 246      -5.155 -16.451 -31.669  1.00 51.60           H
ATOM   3704  CB  LYS A 246      -6.146 -14.696 -30.995  1.00 51.60           C
ATOM   3705 1HB  LYS A 246      -6.817 -14.438 -30.176  1.00 51.60           H
ATOM   3706 2HB  LYS A 246      -5.387 -13.914 -31.043  1.00 51.60           H
ATOM   3707  CG  LYS A 246      -6.928 -14.736 -32.309  1.00 51.60           C
ATOM   3708 1HG  LYS A 246      -6.286 -15.109 -33.107  1.00 51.60           H
ATOM   3709 2HG  LYS A 246      -7.761 -15.432 -32.220  1.00 51.60           H
ATOM   3710  CD  LYS A 246      -7.454 -13.347 -32.677  1.00 51.60           C
ATOM   3711 1HD  LYS A 246      -8.155 -13.006 -31.916  1.00 51.60           H
ATOM   3712 2HD  LYS A 246      -6.629 -12.634 -32.693  1.00 51.60           H
ATOM   3713  CE  LYS A 246      -8.144 -13.366 -34.042  1.00 51.60           C
ATOM   3714 1HE  LYS A 246      -7.451 -13.725 -34.803  1.00 51.60           H
ATOM   3715 2HE  LYS A 246      -8.983 -14.062 -34.022  1.00 51.60           H
ATOM   3716  NZ  LYS A 246      -8.623 -12.012 -34.400  1.00 51.60           N
ATOM   3717 1HZ  LYS A 246      -9.090 -12.045 -35.300  1.00 51.60           H
ATOM   3718 2HZ  LYS A 246      -9.274 -11.686 -33.694  1.00 51.60           H
ATOM   3719 3HZ  LYS A 246      -7.835 -11.377 -34.451  1.00 51.60           H
ATOM   3720  HN  LYS A 246      -7.256 -16.554 -29.750  1.00 51.60           H
ATOM   3721  N   SER A 247      -3.179 -16.571 -30.225  1.00 52.39           N
ATOM   3722  CA  SER A 247      -1.877 -16.312 -29.633  1.00 52.39           C
ATOM   3723  C   SER A 247      -1.445 -14.874 -29.926  1.00 52.39           C
ATOM   3724  O   SER A 247      -0.275 -14.620 -30.210  1.00 52.39           O
ATOM   3725  HA  SER A 247      -2.014 -16.460 -28.561  1.00 52.39           H
ATOM   3726  CB  SER A 247      -0.830 -17.298 -30.153  1.00 52.39           C
ATOM   3727 1HB  SER A 247      -1.152 -18.317 -29.937  1.00 52.39           H
ATOM   3728 2HB  SER A 247      -0.756 -17.211 -31.237  1.00 52.39           H
ATOM   3729  OG  SER A 247       0.451 -17.073 -29.571  1.00 52.39           O
ATOM   3730  HG  SER A 247       0.814 -16.192 -29.873  1.00 52.39           H
ATOM   3731  HN  SER A 247      -3.179 -17.240 -30.968  1.00 52.39           H
ATOM   3732  N   SER A 248      -2.412 -13.972 -29.847  1.00 53.67           N
ATOM   3733  CA  SER A 248      -2.119 -12.552 -29.944  1.00 53.67           C
ATOM   3734  C   SER A 248      -1.117 -12.149 -28.860  1.00 53.67           C
ATOM   3735  O   SER A 248      -1.421 -12.220 -27.671  1.00 53.67           O
ATOM   3736  HA  SER A 248      -1.688 -12.413 -30.935  1.00 53.67           H
ATOM   3737  CB  SER A 248      -3.396 -11.717 -29.822  1.00 53.67           C
ATOM   3738 1HB  SER A 248      -4.074 -11.971 -30.636  1.00 53.67           H
ATOM   3739 2HB  SER A 248      -3.906 -11.968 -28.892  1.00 53.67           H
ATOM   3740  OG  SER A 248      -3.124 -10.318 -29.850  1.00 53.67           O
ATOM   3741  HG  SER A 248      -3.978  -9.806 -29.933  1.00 53.67           H
ATOM   3742  HN  SER A 248      -3.378 -14.197 -29.720  1.00 53.67           H
ATOM   3743  N   LYS A 249       0.059 -11.736 -29.311  1.00 40.46           N
ATOM   3744  CA  LYS A 249       1.097 -11.292 -28.396  1.00 40.46           C
ATOM   3745  C   LYS A 249       0.654  -9.992 -27.721  1.00 40.46           C
ATOM   3746  O   LYS A 249       1.131  -8.913 -28.070  1.00 40.46           O
ATOM   3747  HA  LYS A 249       1.207 -12.059 -27.630  1.00 40.46           H
ATOM   3748  CB  LYS A 249       2.439 -11.181 -29.122  1.00 40.46           C
ATOM   3749 1HB  LYS A 249       2.296 -10.697 -30.088  1.00 40.46           H
ATOM   3750 2HB  LYS A 249       3.117 -10.550 -28.547  1.00 40.46           H
ATOM   3751  CG  LYS A 249       3.068 -12.561 -29.326  1.00 40.46           C
ATOM   3752 1HG  LYS A 249       3.239 -13.033 -28.359  1.00 40.46           H
ATOM   3753 2HG  LYS A 249       2.377 -13.202 -29.875  1.00 40.46           H
ATOM   3754  CD  LYS A 249       4.390 -12.455 -30.089  1.00 40.46           C
ATOM   3755 1HD  LYS A 249       4.205 -12.070 -31.092  1.00 40.46           H
ATOM   3756 2HD  LYS A 249       5.045 -11.741 -29.590  1.00 40.46           H
ATOM   3757  CE  LYS A 249       5.082 -13.816 -30.179  1.00 40.46           C
ATOM   3758 1HE  LYS A 249       5.594 -14.033 -29.241  1.00 40.46           H
ATOM   3759 2HE  LYS A 249       4.339 -14.600 -30.325  1.00 40.46           H
ATOM   3760  NZ  LYS A 249       6.053 -13.831 -31.296  1.00 40.46           N
ATOM   3761 1HZ  LYS A 249       6.529 -14.726 -31.318  1.00 40.46           H
ATOM   3762 2HZ  LYS A 249       5.563 -13.686 -32.171  1.00 40.46           H
ATOM   3763 3HZ  LYS A 249       6.733 -13.090 -31.162  1.00 40.46           H
ATOM   3764  HN  LYS A 249       0.306 -11.702 -30.279  1.00 40.46           H
ATOM   3765  N   HIS A 250      -0.253 -10.138 -26.767  1.00 53.81           N
ATOM   3766  CA  HIS A 250      -0.615  -9.027 -25.903  1.00 53.81           C
ATOM   3767  C   HIS A 250       0.510  -8.769 -24.899  1.00 53.81           C
ATOM   3768  O   HIS A 250       0.373  -9.075 -23.716  1.00 53.81           O
ATOM   3769  HA  HIS A 250      -0.724  -8.153 -26.546  1.00 53.81           H
ATOM   3770  CB  HIS A 250      -1.965  -9.281 -25.228  1.00 53.81           C
ATOM   3771 1HB  HIS A 250      -1.945 -10.264 -24.758  1.00 53.81           H
ATOM   3772 2HB  HIS A 250      -2.105  -8.550 -24.433  1.00 53.81           H
ATOM   3773  CG  HIS A 250      -3.144  -9.213 -26.169  1.00 53.81           C
ATOM   3774  ND1 HIS A 250      -3.394  -8.120 -26.981  1.00 53.81           N
ATOM   3775  HD1 HIS A 250      -2.840  -7.289 -27.029  1.00 53.81           H
ATOM   3776  CD2 HIS A 250      -4.138 -10.113 -26.420  1.00 53.81           C
ATOM   3777  HD2 HIS A 250      -4.247 -11.090 -25.948  1.00 53.81           H
ATOM   3778  CE1 HIS A 250      -4.491  -8.362 -27.682  1.00 53.81           C
ATOM   3779  HE1 HIS A 250      -4.946  -7.691 -28.411  1.00 53.81           H
ATOM   3780  NE2 HIS A 250      -4.951  -9.597 -27.333  1.00 53.81           N
ATOM   3781  HN  HIS A 250      -0.736 -10.993 -26.580  1.00 53.81           H
ATOM   3782  N   LYS A 251       1.598  -8.210 -25.409  1.00 54.21           N
ATOM   3783  CA  LYS A 251       2.762  -7.946 -24.580  1.00 54.21           C
ATOM   3784  C   LYS A 251       2.352  -7.069 -23.396  1.00 54.21           C
ATOM   3785  O   LYS A 251       2.828  -7.265 -22.279  1.00 54.21           O
ATOM   3786  HA  LYS A 251       3.112  -8.904 -24.195  1.00 54.21           H
ATOM   3787  CB  LYS A 251       3.895  -7.355 -25.421  1.00 54.21           C
ATOM   3788 1HB  LYS A 251       3.544  -6.460 -25.934  1.00 54.21           H
ATOM   3789 2HB  LYS A 251       4.714  -7.048 -24.770  1.00 54.21           H
ATOM   3790  CG  LYS A 251       4.404  -8.370 -26.446  1.00 54.21           C
ATOM   3791 1HG  LYS A 251       4.702  -9.287 -25.938  1.00 54.21           H
ATOM   3792 2HG  LYS A 251       3.600  -8.633 -27.133  1.00 54.21           H
ATOM   3793  CD  LYS A 251       5.590  -7.807 -27.232  1.00 54.21           C
ATOM   3794 1HD  LYS A 251       5.268  -6.946 -27.817  1.00 54.21           H
ATOM   3795 2HD  LYS A 251       6.355  -7.454 -26.540  1.00 54.21           H
ATOM   3796  CE  LYS A 251       6.185  -8.867 -28.161  1.00 54.21           C
ATOM   3797 1HE  LYS A 251       6.298  -9.809 -27.623  1.00 54.21           H
ATOM   3798 2HE  LYS A 251       5.505  -9.054 -28.992  1.00 54.21           H
ATOM   3799  NZ  LYS A 251       7.500  -8.425 -28.678  1.00 54.21           N
ATOM   3800 1HZ  LYS A 251       7.586  -8.690 -29.653  1.00 54.21           H
ATOM   3801 2HZ  LYS A 251       7.574  -7.417 -28.593  1.00 54.21           H
ATOM   3802 3HZ  LYS A 251       8.239  -8.865 -28.141  1.00 54.21           H
ATOM   3803  HN  LYS A 251       1.690  -7.938 -26.367  1.00 54.21           H
ATOM   3804  N   ALA A 252       1.473  -6.119 -23.681  1.00 65.26           N
ATOM   3805  CA  ALA A 252       0.997  -5.208 -22.654  1.00 65.26           C
ATOM   3806  C   ALA A 252       0.313  -6.008 -21.544  1.00 65.26           C
ATOM   3807  O   ALA A 252       0.363  -5.624 -20.376  1.00 65.26           O
ATOM   3808  HA  ALA A 252       1.864  -4.694 -22.239  1.00 65.26           H
ATOM   3809  CB  ALA A 252       0.064  -4.171 -23.284  1.00 65.26           C
ATOM   3810 1HB  ALA A 252       0.606  -3.610 -24.045  1.00 65.26           H
ATOM   3811 2HB  ALA A 252      -0.785  -4.677 -23.742  1.00 65.26           H
ATOM   3812 3HB  ALA A 252      -0.292  -3.487 -22.514  1.00 65.26           H
ATOM   3813  HN  ALA A 252       1.088  -5.969 -24.591  1.00 65.26           H
ATOM   3814  N   LEU A 253      -0.309  -7.107 -21.947  1.00 69.28           N
ATOM   3815  CA  LEU A 253      -1.048  -7.935 -21.010  1.00 69.28           C
ATOM   3816  C   LEU A 253      -0.068  -8.603 -20.043  1.00 69.28           C
ATOM   3817  O   LEU A 253      -0.359  -8.742 -18.856  1.00 69.28           O
ATOM   3818  HA  LEU A 253      -1.702  -7.277 -20.438  1.00 69.28           H
ATOM   3819  CB  LEU A 253      -1.943  -8.924 -21.759  1.00 69.28           C
ATOM   3820 1HB  LEU A 253      -2.471  -8.382 -22.544  1.00 69.28           H
ATOM   3821 2HB  LEU A 253      -1.306  -9.658 -22.252  1.00 69.28           H
ATOM   3822  CG  LEU A 253      -2.975  -9.671 -20.911  1.00 69.28           C
ATOM   3823  HG  LEU A 253      -2.483 -10.015 -20.001  1.00 69.28           H
ATOM   3824  CD1 LEU A 253      -4.113  -8.740 -20.487  1.00 69.28           C
ATOM   3825 1HD1 LEU A 253      -3.708  -7.916 -19.899  1.00 69.28           H
ATOM   3826 2HD1 LEU A 253      -4.609  -8.345 -21.373  1.00 69.28           H
ATOM   3827 3HD1 LEU A 253      -4.831  -9.297 -19.885  1.00 69.28           H
ATOM   3828  CD2 LEU A 253      -3.491 -10.911 -21.643  1.00 69.28           C
ATOM   3829 1HD2 LEU A 253      -3.960 -10.611 -22.580  1.00 69.28           H
ATOM   3830 2HD2 LEU A 253      -2.658 -11.583 -21.852  1.00 69.28           H
ATOM   3831 3HD2 LEU A 253      -4.223 -11.423 -21.018  1.00 69.28           H
ATOM   3832  HN  LEU A 253      -0.313  -7.432 -22.893  1.00 69.28           H
ATOM   3833  N   LYS A 254       1.073  -8.999 -20.588  1.00 71.91           N
ATOM   3834  CA  LYS A 254       2.091  -9.664 -19.792  1.00 71.91           C
ATOM   3835  C   LYS A 254       2.483  -8.764 -18.618  1.00 71.91           C
ATOM   3836  O   LYS A 254       2.563  -9.222 -17.480  1.00 71.91           O
ATOM   3837  HA  LYS A 254       1.649 -10.577 -19.394  1.00 71.91           H
ATOM   3838  CB  LYS A 254       3.273 -10.078 -20.671  1.00 71.91           C
ATOM   3839 1HB  LYS A 254       3.586  -9.235 -21.287  1.00 71.91           H
ATOM   3840 2HB  LYS A 254       4.122 -10.346 -20.042  1.00 71.91           H
ATOM   3841  CG  LYS A 254       2.901 -11.262 -21.567  1.00 71.91           C
ATOM   3842 1HG  LYS A 254       2.421 -12.037 -20.970  1.00 71.91           H
ATOM   3843 2HG  LYS A 254       2.177 -10.942 -22.316  1.00 71.91           H
ATOM   3844  CD  LYS A 254       4.139 -11.836 -22.258  1.00 71.91           C
ATOM   3845 1HD  LYS A 254       4.567 -11.087 -22.926  1.00 71.91           H
ATOM   3846 2HD  LYS A 254       4.900 -12.071 -21.514  1.00 71.91           H
ATOM   3847  CE  LYS A 254       3.788 -13.095 -23.053  1.00 71.91           C
ATOM   3848 1HE  LYS A 254       3.265 -13.803 -22.412  1.00 71.91           H
ATOM   3849 2HE  LYS A 254       3.110 -12.841 -23.868  1.00 71.91           H
ATOM   3850  NZ  LYS A 254       5.014 -13.722 -23.598  1.00 71.91           N
ATOM   3851 1HZ  LYS A 254       4.761 -14.539 -24.143  1.00 71.91           H
ATOM   3852 2HZ  LYS A 254       5.499 -13.057 -24.190  1.00 71.91           H
ATOM   3853 3HZ  LYS A 254       5.620 -13.999 -22.834  1.00 71.91           H
ATOM   3854  HN  LYS A 254       1.307  -8.872 -21.552  1.00 71.91           H
ATOM   3855  N   VAL A 255       2.719  -7.499 -18.937  1.00 77.29           N
ATOM   3856  CA  VAL A 255       3.166  -6.546 -17.936  1.00 77.29           C
ATOM   3857  C   VAL A 255       2.126  -6.461 -16.817  1.00 77.29           C
ATOM   3858  O   VAL A 255       2.461  -6.592 -15.641  1.00 77.29           O
ATOM   3859  HA  VAL A 255       4.100  -6.922 -17.518  1.00 77.29           H
ATOM   3860  CB  VAL A 255       3.451  -5.193 -18.591  1.00 77.29           C
ATOM   3861  HB  VAL A 255       2.528  -4.844 -19.053  1.00 77.29           H
ATOM   3862  CG1 VAL A 255       3.877  -4.158 -17.548  1.00 77.29           C
ATOM   3863 1HG1 VAL A 255       3.079  -4.030 -16.817  1.00 77.29           H
ATOM   3864 2HG1 VAL A 255       4.781  -4.499 -17.045  1.00 77.29           H
ATOM   3865 3HG1 VAL A 255       4.073  -3.206 -18.041  1.00 77.29           H
ATOM   3866  CG2 VAL A 255       4.506  -5.329 -19.692  1.00 77.29           C
ATOM   3867 1HG2 VAL A 255       5.432  -5.711 -19.262  1.00 77.29           H
ATOM   3868 2HG2 VAL A 255       4.147  -6.019 -20.455  1.00 77.29           H
ATOM   3869 3HG2 VAL A 255       4.689  -4.353 -20.141  1.00 77.29           H
ATOM   3870  HN  VAL A 255       2.608  -7.124 -19.857  1.00 77.29           H
ATOM   3871  N   THR A 256       0.884  -6.242 -17.224  1.00 75.86           N
ATOM   3872  CA  THR A 256      -0.182  -5.986 -16.270  1.00 75.86           C
ATOM   3873  C   THR A 256      -0.407  -7.210 -15.380  1.00 75.86           C
ATOM   3874  O   THR A 256      -0.601  -7.077 -14.172  1.00 75.86           O
ATOM   3875  HA  THR A 256       0.130  -5.170 -15.618  1.00 75.86           H
ATOM   3876  CB  THR A 256      -1.428  -5.567 -17.053  1.00 75.86           C
ATOM   3877  HB  THR A 256      -2.286  -5.460 -16.390  1.00 75.86           H
ATOM   3878  OG1 THR A 256      -1.552  -6.563 -18.065  1.00 75.86           O
ATOM   3879  HG1 THR A 256      -1.908  -7.410 -17.670  1.00 75.86           H
ATOM   3880  CG2 THR A 256      -1.219  -4.267 -17.833  1.00 75.86           C
ATOM   3881 1HG2 THR A 256      -0.403  -4.397 -18.544  1.00 75.86           H
ATOM   3882 2HG2 THR A 256      -0.973  -3.463 -17.139  1.00 75.86           H
ATOM   3883 3HG2 THR A 256      -2.133  -4.016 -18.370  1.00 75.86           H
ATOM   3884  HN  THR A 256       0.602  -6.238 -18.183  1.00 75.86           H
ATOM   3885  N   ILE A 257      -0.373  -8.375 -16.011  1.00 78.42           N
ATOM   3886  CA  ILE A 257      -0.565  -9.622 -15.290  1.00 78.42           C
ATOM   3887  C   ILE A 257       0.504  -9.748 -14.203  1.00 78.42           C
ATOM   3888  O   ILE A 257       0.189 -10.025 -13.047  1.00 78.42           O
ATOM   3889  HA  ILE A 257      -1.542  -9.575 -14.810  1.00 78.42           H
ATOM   3890  CB  ILE A 257      -0.595 -10.803 -16.263  1.00 78.42           C
ATOM   3891  HB  ILE A 257       0.235 -10.693 -16.960  1.00 78.42           H
ATOM   3892  CG1 ILE A 257      -1.883 -10.800 -17.089  1.00 78.42           C
ATOM   3893 1HG1 ILE A 257      -2.739 -10.969 -16.435  1.00 78.42           H
ATOM   3894 2HG1 ILE A 257      -2.022  -9.822 -17.549  1.00 78.42           H
ATOM   3895  CG2 ILE A 257      -0.392 -12.127 -15.523  1.00 78.42           C
ATOM   3896 1HG2 ILE A 257       0.574 -12.116 -15.017  1.00 78.42           H
ATOM   3897 2HG2 ILE A 257      -1.186 -12.259 -14.788  1.00 78.42           H
ATOM   3898 3HG2 ILE A 257      -0.418 -12.950 -16.238  1.00 78.42           H
ATOM   3899  CD1 ILE A 257      -1.842 -11.879 -18.173  1.00 78.42           C
ATOM   3900 1HD1 ILE A 257      -0.999 -11.693 -18.838  1.00 78.42           H
ATOM   3901 2HD1 ILE A 257      -1.728 -12.858 -17.706  1.00 78.42           H
ATOM   3902 3HD1 ILE A 257      -2.769 -11.855 -18.745  1.00 78.42           H
ATOM   3903  HN  ILE A 257      -0.218  -8.474 -16.994  1.00 78.42           H
ATOM   3904  N   THR A 258       1.746  -9.537 -14.612  1.00 83.25           N
ATOM   3905  CA  THR A 258       2.872  -9.724 -13.713  1.00 83.25           C
ATOM   3906  C   THR A 258       2.759  -8.780 -12.514  1.00 83.25           C
ATOM   3907  O   THR A 258       2.923  -9.202 -11.370  1.00 83.25           O
ATOM   3908  HA  THR A 258       2.837 -10.741 -13.324  1.00 83.25           H
ATOM   3909  CB  THR A 258       4.158  -9.530 -14.519  1.00 83.25           C
ATOM   3910  HB  THR A 258       4.261  -8.495 -14.845  1.00 83.25           H
ATOM   3911  OG1 THR A 258       4.064 -10.497 -15.561  1.00 83.25           O
ATOM   3912  HG1 THR A 258       3.604 -10.100 -16.356  1.00 83.25           H
ATOM   3913  CG2 THR A 258       5.407  -9.944 -13.738  1.00 83.25           C
ATOM   3914 1HG2 THR A 258       5.335 -10.998 -13.470  1.00 83.25           H
ATOM   3915 2HG2 THR A 258       5.485  -9.343 -12.832  1.00 83.25           H
ATOM   3916 3HG2 THR A 258       6.291  -9.786 -14.356  1.00 83.25           H
ATOM   3917  HN  THR A 258       1.989  -9.246 -15.538  1.00 83.25           H
ATOM   3918  N   VAL A 259       2.478  -7.521 -12.817  1.00 83.16           N
ATOM   3919  CA  VAL A 259       2.396  -6.503 -11.783  1.00 83.16           C
ATOM   3920  C   VAL A 259       1.326  -6.902 -10.765  1.00 83.16           C
ATOM   3921  O   VAL A 259       1.527  -6.759  -9.559  1.00 83.16           O
ATOM   3922  HA  VAL A 259       3.362  -6.466 -11.280  1.00 83.16           H
ATOM   3923  CB  VAL A 259       2.138  -5.134 -12.415  1.00 83.16           C
ATOM   3924  HB  VAL A 259       1.295  -5.234 -13.099  1.00 83.16           H
ATOM   3925  CG1 VAL A 259       1.761  -4.101 -11.352  1.00 83.16           C
ATOM   3926 1HG1 VAL A 259       0.856  -4.424 -10.836  1.00 83.16           H
ATOM   3927 2HG1 VAL A 259       2.575  -4.006 -10.633  1.00 83.16           H
ATOM   3928 3HG1 VAL A 259       1.583  -3.137 -11.829  1.00 83.16           H
ATOM   3929  CG2 VAL A 259       3.349  -4.669 -13.227  1.00 83.16           C
ATOM   3930 1HG2 VAL A 259       4.217  -4.593 -12.574  1.00 83.16           H
ATOM   3931 2HG2 VAL A 259       3.552  -5.388 -14.021  1.00 83.16           H
ATOM   3932 3HG2 VAL A 259       3.138  -3.693 -13.666  1.00 83.16           H
ATOM   3933  HN  VAL A 259       2.310  -7.194 -13.746  1.00 83.16           H
ATOM   3934  N   LEU A 260       0.212  -7.395 -11.287  1.00 78.96           N
ATOM   3935  CA  LEU A 260      -0.938  -7.693 -10.450  1.00 78.96           C
ATOM   3936  C   LEU A 260      -0.634  -8.922  -9.591  1.00 78.96           C
ATOM   3937  O   LEU A 260      -0.963  -8.952  -8.407  1.00 78.96           O
ATOM   3938  HA  LEU A 260      -1.092  -6.840  -9.790  1.00 78.96           H
ATOM   3939  CB  LEU A 260      -2.199  -7.837 -11.305  1.00 78.96           C
ATOM   3940 1HB  LEU A 260      -1.954  -8.440 -12.179  1.00 78.96           H
ATOM   3941 2HB  LEU A 260      -2.941  -8.392 -10.732  1.00 78.96           H
ATOM   3942  CG  LEU A 260      -2.837  -6.531 -11.784  1.00 78.96           C
ATOM   3943  HG  LEU A 260      -2.045  -5.796 -11.928  1.00 78.96           H
ATOM   3944  CD1 LEU A 260      -3.528  -6.722 -13.136  1.00 78.96           C
ATOM   3945 1HD1 LEU A 260      -2.795  -7.045 -13.876  1.00 78.96           H
ATOM   3946 2HD1 LEU A 260      -4.307  -7.478 -13.042  1.00 78.96           H
ATOM   3947 3HD1 LEU A 260      -3.973  -5.779 -13.453  1.00 78.96           H
ATOM   3948  CD2 LEU A 260      -3.790  -5.967 -10.728  1.00 78.96           C
ATOM   3949 1HD2 LEU A 260      -4.581  -6.691 -10.529  1.00 78.96           H
ATOM   3950 2HD2 LEU A 260      -3.238  -5.770  -9.809  1.00 78.96           H
ATOM   3951 3HD2 LEU A 260      -4.230  -5.040 -11.094  1.00 78.96           H
ATOM   3952  HN  LEU A 260       0.089  -7.589 -12.260  1.00 78.96           H
ATOM   3953  N   THR A 261      -0.010  -9.906 -10.223  1.00 85.76           N
ATOM   3954  CA  THR A 261       0.339 -11.135  -9.532  1.00 85.76           C
ATOM   3955  C   THR A 261       1.291 -10.843  -8.370  1.00 85.76           C
ATOM   3956  O   THR A 261       1.111 -11.361  -7.269  1.00 85.76           O
ATOM   3957  HA  THR A 261      -0.569 -11.558  -9.102  1.00 85.76           H
ATOM   3958  CB  THR A 261       0.918 -12.108 -10.561  1.00 85.76           C
ATOM   3959  HB  THR A 261       1.849 -11.725 -10.979  1.00 85.76           H
ATOM   3960  OG1 THR A 261      -0.143 -12.297 -11.494  1.00 85.76           O
ATOM   3961  HG1 THR A 261      -0.096 -11.602 -12.211  1.00 85.76           H
ATOM   3962  CG2 THR A 261       1.155 -13.503  -9.980  1.00 85.76           C
ATOM   3963 1HG2 THR A 261       0.211 -13.914  -9.623  1.00 85.76           H
ATOM   3964 2HG2 THR A 261       1.859 -13.436  -9.150  1.00 85.76           H
ATOM   3965 3HG2 THR A 261       1.566 -14.154 -10.752  1.00 85.76           H
ATOM   3966  HN  THR A 261       0.256  -9.872 -11.186  1.00 85.76           H
ATOM   3967  N   VAL A 262       2.285 -10.014  -8.656  1.00 88.86           N
ATOM   3968  CA  VAL A 262       3.291  -9.682  -7.662  1.00 88.86           C
ATOM   3969  C   VAL A 262       2.631  -8.927  -6.506  1.00 88.86           C
ATOM   3970  O   VAL A 262       2.947  -9.168  -5.342  1.00 88.86           O
ATOM   3971  HA  VAL A 262       3.700 -10.618  -7.282  1.00 88.86           H
ATOM   3972  CB  VAL A 262       4.432  -8.897  -8.314  1.00 88.86           C
ATOM   3973  HB  VAL A 262       3.996  -8.050  -8.843  1.00 88.86           H
ATOM   3974  CG1 VAL A 262       5.392  -8.347  -7.258  1.00 88.86           C
ATOM   3975 1HG1 VAL A 262       4.851  -7.682  -6.585  1.00 88.86           H
ATOM   3976 2HG1 VAL A 262       5.818  -9.173  -6.688  1.00 88.86           H
ATOM   3977 3HG1 VAL A 262       6.193  -7.794  -7.748  1.00 88.86           H
ATOM   3978  CG2 VAL A 262       5.175  -9.759  -9.336  1.00 88.86           C
ATOM   3979 1HG2 VAL A 262       5.593 -10.634  -8.838  1.00 88.86           H
ATOM   3980 2HG2 VAL A 262       4.482 -10.079 -10.114  1.00 88.86           H
ATOM   3981 3HG2 VAL A 262       5.981  -9.177  -9.784  1.00 88.86           H
ATOM   3982  HN  VAL A 262       2.408  -9.574  -9.545  1.00 88.86           H
ATOM   3983  N   PHE A 263       1.726  -8.030  -6.868  1.00 85.03           N
ATOM   3984  CA  PHE A 263       1.015  -7.242  -5.875  1.00 85.03           C
ATOM   3985  C   PHE A 263       0.241  -8.144  -4.911  1.00 85.03           C
ATOM   3986  O   PHE A 263       0.398  -8.039  -3.696  1.00 85.03           O
ATOM   3987  HA  PHE A 263       1.760  -6.674  -5.319  1.00 85.03           H
ATOM   3988  CB  PHE A 263       0.023  -6.357  -6.633  1.00 85.03           C
ATOM   3989 1HB  PHE A 263       0.573  -5.734  -7.338  1.00 85.03           H
ATOM   3990 2HB  PHE A 263      -0.640  -6.993  -7.220  1.00 85.03           H
ATOM   3991  CG  PHE A 263      -0.823  -5.457  -5.731  1.00 85.03           C
ATOM   3992  CD1 PHE A 263      -2.100  -5.810  -5.423  1.00 85.03           C
ATOM   3993  HD1 PHE A 263      -2.521  -6.734  -5.820  1.00 85.03           H
ATOM   3994  CD2 PHE A 263      -0.299  -4.304  -5.236  1.00 85.03           C
ATOM   3995  HD2 PHE A 263       0.724  -4.021  -5.482  1.00 85.03           H
ATOM   3996  CE1 PHE A 263      -2.886  -4.975  -4.586  1.00 85.03           C
ATOM   3997  HE1 PHE A 263      -3.909  -5.258  -4.340  1.00 85.03           H
ATOM   3998  CE2 PHE A 263      -1.084  -3.469  -4.398  1.00 85.03           C
ATOM   3999  HE2 PHE A 263      -0.664  -2.544  -4.002  1.00 85.03           H
ATOM   4000  CZ  PHE A 263      -2.361  -3.822  -4.091  1.00 85.03           C
ATOM   4001  HZ  PHE A 263      -2.964  -3.180  -3.448  1.00 85.03           H
ATOM   4002  HN  PHE A 263       1.477  -7.838  -7.817  1.00 85.03           H
ATOM   4003  N   VAL A 264      -0.577  -9.011  -5.490  1.00 87.96           N
ATOM   4004  CA  VAL A 264      -1.447  -9.863  -4.697  1.00 87.96           C
ATOM   4005  C   VAL A 264      -0.597 -10.710  -3.748  1.00 87.96           C
ATOM   4006  O   VAL A 264      -0.921 -10.843  -2.569  1.00 87.96           O
ATOM   4007  HA  VAL A 264      -2.092  -9.214  -4.105  1.00 87.96           H
ATOM   4008  CB  VAL A 264      -2.335 -10.704  -5.616  1.00 87.96           C
ATOM   4009  HB  VAL A 264      -1.690 -11.213  -6.332  1.00 87.96           H
ATOM   4010  CG1 VAL A 264      -3.091 -11.771  -4.822  1.00 87.96           C
ATOM   4011 1HG1 VAL A 264      -2.377 -12.430  -4.328  1.00 87.96           H
ATOM   4012 2HG1 VAL A 264      -3.720 -11.290  -4.073  1.00 87.96           H
ATOM   4013 3HG1 VAL A 264      -3.715 -12.355  -5.499  1.00 87.96           H
ATOM   4014  CG2 VAL A 264      -3.303  -9.818  -6.403  1.00 87.96           C
ATOM   4015 1HG2 VAL A 264      -3.939  -9.269  -5.709  1.00 87.96           H
ATOM   4016 2HG2 VAL A 264      -2.737  -9.114  -7.013  1.00 87.96           H
ATOM   4017 3HG2 VAL A 264      -3.923 -10.441  -7.049  1.00 87.96           H
ATOM   4018  HN  VAL A 264      -0.651  -9.135  -6.479  1.00 87.96           H
ATOM   4019  N   LEU A 265       0.474 -11.263  -4.298  1.00 89.37           N
ATOM   4020  CA  LEU A 265       1.312 -12.183  -3.547  1.00 89.37           C
ATOM   4021  C   LEU A 265       1.955 -11.439  -2.375  1.00 89.37           C
ATOM   4022  O   LEU A 265       2.124 -12.002  -1.295  1.00 89.37           O
ATOM   4023  HA  LEU A 265       0.663 -12.962  -3.147  1.00 89.37           H
ATOM   4024  CB  LEU A 265       2.322 -12.865  -4.472  1.00 89.37           C
ATOM   4025 1HB  LEU A 265       2.823 -12.096  -5.060  1.00 89.37           H
ATOM   4026 2HB  LEU A 265       3.083 -13.343  -3.856  1.00 89.37           H
ATOM   4027  CG  LEU A 265       1.752 -13.911  -5.432  1.00 89.37           C
ATOM   4028  HG  LEU A 265       0.959 -13.444  -6.016  1.00 89.37           H
ATOM   4029  CD1 LEU A 265       2.819 -14.389  -6.419  1.00 89.37           C
ATOM   4030 1HD1 LEU A 265       3.181 -13.541  -7.000  1.00 89.37           H
ATOM   4031 2HD1 LEU A 265       3.649 -14.834  -5.869  1.00 89.37           H
ATOM   4032 3HD1 LEU A 265       2.387 -15.132  -7.089  1.00 89.37           H
ATOM   4033  CD2 LEU A 265       1.120 -15.074  -4.663  1.00 89.37           C
ATOM   4034 1HD2 LEU A 265       1.876 -15.549  -4.037  1.00 89.37           H
ATOM   4035 2HD2 LEU A 265       0.312 -14.699  -4.036  1.00 89.37           H
ATOM   4036 3HD2 LEU A 265       0.723 -15.803  -5.370  1.00 89.37           H
ATOM   4037  HN  LEU A 265       0.772 -11.091  -5.237  1.00 89.37           H
ATOM   4038  N   SER A 266       2.298 -10.184  -2.629  1.00 90.83           N
ATOM   4039  CA  SER A 266       3.011  -9.389  -1.644  1.00 90.83           C
ATOM   4040  C   SER A 266       2.033  -8.854  -0.596  1.00 90.83           C
ATOM   4041  O   SER A 266       2.381  -8.732   0.578  1.00 90.83           O
ATOM   4042  HA  SER A 266       3.727 -10.072  -1.186  1.00 90.83           H
ATOM   4043  CB  SER A 266       3.762  -8.234  -2.308  1.00 90.83           C
ATOM   4044 1HB  SER A 266       4.294  -7.662  -1.547  1.00 90.83           H
ATOM   4045 2HB  SER A 266       4.513  -8.633  -2.989  1.00 90.83           H
ATOM   4046  OG  SER A 266       2.885  -7.368  -3.024  1.00 90.83           O
ATOM   4047  HG  SER A 266       2.847  -7.639  -3.986  1.00 90.83           H
ATOM   4048  HN  SER A 266       2.096  -9.712  -3.487  1.00 90.83           H
ATOM   4049  N   GLN A 267       0.829  -8.550  -1.057  1.00 85.82           N
ATOM   4050  CA  GLN A 267      -0.137  -7.854  -0.224  1.00 85.82           C
ATOM   4051  C   GLN A 267      -0.918  -8.854   0.632  1.00 85.82           C
ATOM   4052  O   GLN A 267      -1.361  -8.523   1.730  1.00 85.82           O
ATOM   4053  HA  GLN A 267       0.452  -7.198   0.417  1.00 85.82           H
ATOM   4054  CB  GLN A 267      -1.084  -7.005  -1.075  1.00 85.82           C
ATOM   4055 1HB  GLN A 267      -1.546  -7.627  -1.842  1.00 85.82           H
ATOM   4056 2HB  GLN A 267      -1.889  -6.616  -0.452  1.00 85.82           H
ATOM   4057  CG  GLN A 267      -0.336  -5.844  -1.734  1.00 85.82           C
ATOM   4058 1HG  GLN A 267       0.500  -6.230  -2.317  1.00 85.82           H
ATOM   4059 2HG  GLN A 267      -0.998  -5.329  -2.430  1.00 85.82           H
ATOM   4060  CD  GLN A 267       0.178  -4.857  -0.685  1.00 85.82           C
ATOM   4061  OE1 GLN A 267      -0.408  -4.669   0.368  1.00 85.82           O
ATOM   4062  NE2 GLN A 267       1.305  -4.239  -1.029  1.00 85.82           N
ATOM   4063 1HE2 GLN A 267       1.736  -4.440  -1.909  1.00 85.82           H
ATOM   4064 2HE2 GLN A 267       1.720  -3.575  -0.409  1.00 85.82           H
ATOM   4065  HN  GLN A 267       0.512  -8.769  -1.979  1.00 85.82           H
ATOM   4066  N   PHE A 268      -1.061 -10.057   0.096  1.00 91.65           N
ATOM   4067  CA  PHE A 268      -1.963 -11.034   0.681  1.00 91.65           C
ATOM   4068  C   PHE A 268      -1.564 -11.354   2.124  1.00 91.65           C
ATOM   4069  O   PHE A 268      -2.379 -11.236   3.037  1.00 91.65           O
ATOM   4070  HA  PHE A 268      -2.962 -10.599   0.671  1.00 91.65           H
ATOM   4071  CB  PHE A 268      -1.851 -12.307  -0.160  1.00 91.65           C
ATOM   4072 1HB  PHE A 268      -2.070 -12.064  -1.200  1.00 91.65           H
ATOM   4073 2HB  PHE A 268      -0.821 -12.663  -0.126  1.00 91.65           H
ATOM   4074  CG  PHE A 268      -2.781 -13.436   0.291  1.00 91.65           C
ATOM   4075  CD1 PHE A 268      -2.293 -14.459   1.043  1.00 91.65           C
ATOM   4076  HD1 PHE A 268      -1.240 -14.475   1.324  1.00 91.65           H
ATOM   4077  CD2 PHE A 268      -4.095 -13.415  -0.059  1.00 91.65           C
ATOM   4078  HD2 PHE A 268      -4.486 -12.595  -0.661  1.00 91.65           H
ATOM   4079  CE1 PHE A 268      -3.155 -15.506   1.462  1.00 91.65           C
ATOM   4080  HE1 PHE A 268      -2.764 -16.326   2.064  1.00 91.65           H
ATOM   4081  CE2 PHE A 268      -4.957 -14.462   0.360  1.00 91.65           C
ATOM   4082  HE2 PHE A 268      -6.010 -14.446   0.080  1.00 91.65           H
ATOM   4083  CZ  PHE A 268      -4.469 -15.486   1.112  1.00 91.65           C
ATOM   4084  HZ  PHE A 268      -5.132 -16.289   1.434  1.00 91.65           H
ATOM   4085  HN  PHE A 268      -0.575 -10.367  -0.721  1.00 91.65           H
ATOM   4086  N   PRO A 269      -0.309 -11.762   2.353  1.00 95.05           N
ATOM   4087  CA  PRO A 269       0.129 -12.134   3.701  1.00 95.05           C
ATOM   4088  C   PRO A 269      -0.161 -11.045   4.722  1.00 95.05           C
ATOM   4089  O   PRO A 269      -0.623 -11.332   5.825  1.00 95.05           O
ATOM   4090  HA  PRO A 269      -0.426 -13.005   4.049  1.00 95.05           H
ATOM   4091  CB  PRO A 269       1.631 -12.376   3.540  1.00 95.05           C
ATOM   4092 1HB  PRO A 269       2.207 -11.473   3.744  1.00 95.05           H
ATOM   4093 2HB  PRO A 269       1.989 -13.143   4.226  1.00 95.05           H
ATOM   4094  CG  PRO A 269       1.765 -12.813   2.086  1.00 95.05           C
ATOM   4095 1HG  PRO A 269       2.782 -12.684   1.717  1.00 95.05           H
ATOM   4096 2HG  PRO A 269       1.522 -13.867   1.957  1.00 95.05           H
ATOM   4097  CD  PRO A 269       0.778 -11.907   1.368  1.00 95.05           C
ATOM   4098 1HD  PRO A 269       1.221 -10.944   1.117  1.00 95.05           H
ATOM   4099 2HD  PRO A 269       0.430 -12.348   0.433  1.00 95.05           H
ATOM   4100  N   TYR A 270       0.121  -9.814   4.323  1.00 92.38           N
ATOM   4101  CA  TYR A 270      -0.053  -8.680   5.215  1.00 92.38           C
ATOM   4102  C   TYR A 270      -1.526  -8.499   5.590  1.00 92.38           C
ATOM   4103  O   TYR A 270      -1.852  -8.302   6.759  1.00 92.38           O
ATOM   4104  HA  TYR A 270       0.523  -8.872   6.119  1.00 92.38           H
ATOM   4105  CB  TYR A 270       0.416  -7.452   4.432  1.00 92.38           C
ATOM   4106 1HB  TYR A 270       1.487  -7.539   4.248  1.00 92.38           H
ATOM   4107 2HB  TYR A 270      -0.075  -7.444   3.459  1.00 92.38           H
ATOM   4108  CG  TYR A 270       0.140  -6.122   5.137  1.00 92.38           C
ATOM   4109  CD1 TYR A 270      -0.737  -5.215   4.579  1.00 92.38           C
ATOM   4110  HD1 TYR A 270      -1.233  -5.445   3.636  1.00 92.38           H
ATOM   4111  CD2 TYR A 270       0.769  -5.830   6.330  1.00 92.38           C
ATOM   4112  HD2 TYR A 270       1.462  -6.547   6.771  1.00 92.38           H
ATOM   4113  CE1 TYR A 270      -0.996  -3.963   5.242  1.00 92.38           C
ATOM   4114  HE1 TYR A 270      -1.687  -3.237   4.812  1.00 92.38           H
ATOM   4115  CE2 TYR A 270       0.510  -4.579   6.993  1.00 92.38           C
ATOM   4116  HE2 TYR A 270       0.999  -4.336   7.936  1.00 92.38           H
ATOM   4117  CZ  TYR A 270      -0.360  -3.707   6.416  1.00 92.38           C
ATOM   4118  OH  TYR A 270      -0.605  -2.525   7.043  1.00 92.38           O
ATOM   4119  HH  TYR A 270      -0.242  -2.550   7.974  1.00 92.38           H
ATOM   4120  HN  TYR A 270       0.462  -9.586   3.411  1.00 92.38           H
ATOM   4121  N   ASN A 271      -2.375  -8.571   4.575  1.00 90.25           N
ATOM   4122  CA  ASN A 271      -3.794  -8.323   4.768  1.00 90.25           C
ATOM   4123  C   ASN A 271      -4.393  -9.446   5.616  1.00 90.25           C
ATOM   4124  O   ASN A 271      -5.394  -9.243   6.303  1.00 90.25           O
ATOM   4125  HA  ASN A 271      -3.850  -7.352   5.260  1.00 90.25           H
ATOM   4126  CB  ASN A 271      -4.534  -8.295   3.429  1.00 90.25           C
ATOM   4127 1HB  ASN A 271      -4.174  -9.103   2.793  1.00 90.25           H
ATOM   4128 2HB  ASN A 271      -5.598  -8.469   3.594  1.00 90.25           H
ATOM   4129  CG  ASN A 271      -4.336  -6.954   2.720  1.00 90.25           C
ATOM   4130  OD1 ASN A 271      -4.847  -5.924   3.129  1.00 90.25           O
ATOM   4131  ND2 ASN A 271      -3.566  -7.023   1.638  1.00 90.25           N
ATOM   4132 1HD2 ASN A 271      -3.177  -7.900   1.356  1.00 90.25           H
ATOM   4133 2HD2 ASN A 271      -3.377  -6.198   1.105  1.00 90.25           H
ATOM   4134  HN  ASN A 271      -2.108  -8.795   3.638  1.00 90.25           H
ATOM   4135  N   CYS A 272      -3.756 -10.605   5.542  1.00 95.05           N
ATOM   4136  CA  CYS A 272      -4.152 -11.731   6.371  1.00 95.05           C
ATOM   4137  C   CYS A 272      -3.978 -11.332   7.838  1.00 95.05           C
ATOM   4138  O   CYS A 272      -4.887 -11.515   8.646  1.00 95.05           O
ATOM   4139  HA  CYS A 272      -5.199 -11.932   6.146  1.00 95.05           H
ATOM   4140  CB  CYS A 272      -3.360 -12.994   6.025  1.00 95.05           C
ATOM   4141 1HB  CYS A 272      -2.294 -12.769   5.999  1.00 95.05           H
ATOM   4142 2HB  CYS A 272      -3.508 -13.748   6.798  1.00 95.05           H
ATOM   4143  SG  CYS A 272      -3.901 -13.647   4.403  1.00 95.05           S
ATOM   4144  HG  CYS A 272      -3.279 -12.729   3.669  1.00 95.05           H
ATOM   4145  HN  CYS A 272      -2.985 -10.781   4.931  1.00 95.05           H
ATOM   4146  N   ILE A 273      -2.805 -10.794   8.136  1.00 94.06           N
ATOM   4147  CA  ILE A 273      -2.490 -10.394   9.497  1.00 94.06           C
ATOM   4148  C   ILE A 273      -3.370  -9.205   9.891  1.00 94.06           C
ATOM   4149  O   ILE A 273      -3.845  -9.129  11.022  1.00 94.06           O
ATOM   4150  HA  ILE A 273      -2.732 -11.233  10.149  1.00 94.06           H
ATOM   4151  CB  ILE A 273      -0.991 -10.124   9.643  1.00 94.06           C
ATOM   4152  HB  ILE A 273      -0.710  -9.356   8.922  1.00 94.06           H
ATOM   4153  CG1 ILE A 273      -0.174 -11.375   9.313  1.00 94.06           C
ATOM   4154 1HG1 ILE A 273      -0.352 -11.666   8.277  1.00 94.06           H
ATOM   4155 2HG1 ILE A 273       0.889 -11.153   9.403  1.00 94.06           H
ATOM   4156  CG2 ILE A 273      -0.665  -9.578  11.035  1.00 94.06           C
ATOM   4157 1HG2 ILE A 273      -1.205  -8.644  11.194  1.00 94.06           H
ATOM   4158 2HG2 ILE A 273      -0.964 -10.305  11.790  1.00 94.06           H
ATOM   4159 3HG2 ILE A 273       0.407  -9.395  11.111  1.00 94.06           H
ATOM   4160  CD1 ILE A 273      -0.541 -12.531  10.244  1.00 94.06           C
ATOM   4161 1HD1 ILE A 273      -0.339 -12.245  11.276  1.00 94.06           H
ATOM   4162 2HD1 ILE A 273      -1.600 -12.766  10.133  1.00 94.06           H
ATOM   4163 3HD1 ILE A 273       0.054 -13.408   9.988  1.00 94.06           H
ATOM   4164  HN  ILE A 273      -2.078 -10.632   7.469  1.00 94.06           H
ATOM   4165  N   LEU A 274      -3.559  -8.308   8.934  1.00 90.85           N
ATOM   4166  CA  LEU A 274      -4.350  -7.113   9.176  1.00 90.85           C
ATOM   4167  C   LEU A 274      -5.772  -7.519   9.570  1.00 90.85           C
ATOM   4168  O   LEU A 274      -6.391  -6.879  10.418  1.00 90.85           O
ATOM   4169  HA  LEU A 274      -3.897  -6.585  10.014  1.00 90.85           H
ATOM   4170  CB  LEU A 274      -4.291  -6.178   7.966  1.00 90.85           C
ATOM   4171 1HB  LEU A 274      -3.245  -6.033   7.695  1.00 90.85           H
ATOM   4172 2HB  LEU A 274      -4.772  -6.675   7.124  1.00 90.85           H
ATOM   4173  CG  LEU A 274      -4.937  -4.804   8.149  1.00 90.85           C
ATOM   4174  HG  LEU A 274      -5.939  -4.948   8.554  1.00 90.85           H
ATOM   4175  CD1 LEU A 274      -4.157  -3.961   9.159  1.00 90.85           C
ATOM   4176 1HD1 LEU A 274      -4.142  -4.471  10.123  1.00 90.85           H
ATOM   4177 2HD1 LEU A 274      -3.136  -3.823   8.806  1.00 90.85           H
ATOM   4178 3HD1 LEU A 274      -4.638  -2.989   9.270  1.00 90.85           H
ATOM   4179  CD2 LEU A 274      -5.093  -4.088   6.805  1.00 90.85           C
ATOM   4180 1HD2 LEU A 274      -4.113  -3.956   6.348  1.00 90.85           H
ATOM   4181 2HD2 LEU A 274      -5.723  -4.686   6.146  1.00 90.85           H
ATOM   4182 3HD2 LEU A 274      -5.555  -3.114   6.964  1.00 90.85           H
ATOM   4183  HN  LEU A 274      -3.184  -8.387   8.011  1.00 90.85           H
ATOM   4184  N   LEU A 275      -6.248  -8.581   8.935  1.00 92.99           N
ATOM   4185  CA  LEU A 275      -7.580  -9.086   9.218  1.00 92.99           C
ATOM   4186  C   LEU A 275      -7.648  -9.548  10.675  1.00 92.99           C
ATOM   4187  O   LEU A 275      -8.589  -9.214  11.393  1.00 92.99           O
ATOM   4188  HA  LEU A 275      -8.278  -8.260   9.085  1.00 92.99           H
ATOM   4189  CB  LEU A 275      -7.966 -10.172   8.211  1.00 92.99           C
ATOM   4190 1HB  LEU A 275      -7.924  -9.742   7.210  1.00 92.99           H
ATOM   4191 2HB  LEU A 275      -7.215 -10.960   8.251  1.00 92.99           H
ATOM   4192  CG  LEU A 275      -9.344 -10.808   8.405  1.00 92.99           C
ATOM   4193  HG  LEU A 275      -9.397 -11.205   9.419  1.00 92.99           H
ATOM   4194  CD1 LEU A 275     -10.454  -9.764   8.270  1.00 92.99           C
ATOM   4195 1HD1 LEU A 275     -10.317  -8.989   9.024  1.00 92.99           H
ATOM   4196 2HD1 LEU A 275     -10.413  -9.316   7.277  1.00 92.99           H
ATOM   4197 3HD1 LEU A 275     -11.423 -10.243   8.413  1.00 92.99           H
ATOM   4198  CD2 LEU A 275      -9.544 -11.985   7.448  1.00 92.99           C
ATOM   4199 1HD2 LEU A 275      -9.463 -11.634   6.419  1.00 92.99           H
ATOM   4200 2HD2 LEU A 275      -8.781 -12.740   7.636  1.00 92.99           H
ATOM   4201 3HD2 LEU A 275     -10.531 -12.419   7.608  1.00 92.99           H
ATOM   4202  HN  LEU A 275      -5.740  -9.091   8.241  1.00 92.99           H
ATOM   4203  N   VAL A 276      -6.637 -10.308  11.069  1.00 95.02           N
ATOM   4204  CA  VAL A 276      -6.576 -10.830  12.424  1.00 95.02           C
ATOM   4205  C   VAL A 276      -6.605  -9.665  13.416  1.00 95.02           C
ATOM   4206  O   VAL A 276      -7.343  -9.701  14.399  1.00 95.02           O
ATOM   4207  HA  VAL A 276      -7.462 -11.445  12.579  1.00 95.02           H
ATOM   4208  CB  VAL A 276      -5.345 -11.723  12.586  1.00 95.02           C
ATOM   4209  HB  VAL A 276      -4.470 -11.145  12.289  1.00 95.02           H
ATOM   4210  CG1 VAL A 276      -5.158 -12.139  14.047  1.00 95.02           C
ATOM   4211 1HG1 VAL A 276      -5.029 -11.250  14.664  1.00 95.02           H
ATOM   4212 2HG1 VAL A 276      -6.036 -12.691  14.382  1.00 95.02           H
ATOM   4213 3HG1 VAL A 276      -4.276 -12.773  14.134  1.00 95.02           H
ATOM   4214  CG2 VAL A 276      -5.431 -12.948  11.674  1.00 95.02           C
ATOM   4215 1HG2 VAL A 276      -6.319 -13.527  11.927  1.00 95.02           H
ATOM   4216 2HG2 VAL A 276      -5.493 -12.623  10.635  1.00 95.02           H
ATOM   4217 3HG2 VAL A 276      -4.543 -13.565  11.809  1.00 95.02           H
ATOM   4218  HN  VAL A 276      -5.870 -10.568  10.482  1.00 95.02           H
ATOM   4219  N   GLN A 277      -5.793  -8.660  13.123  1.00 91.48           N
ATOM   4220  CA  GLN A 277      -5.696  -7.500  13.992  1.00 91.48           C
ATOM   4221  C   GLN A 277      -7.047  -6.787  14.079  1.00 91.48           C
ATOM   4222  O   GLN A 277      -7.408  -6.259  15.130  1.00 91.48           O
ATOM   4223  HA  GLN A 277      -5.421  -7.893  14.971  1.00 91.48           H
ATOM   4224  CB  GLN A 277      -4.602  -6.545  13.511  1.00 91.48           C
ATOM   4225 1HB  GLN A 277      -4.702  -6.383  12.438  1.00 91.48           H
ATOM   4226 2HB  GLN A 277      -4.724  -5.574  13.992  1.00 91.48           H
ATOM   4227  CG  GLN A 277      -3.212  -7.102  13.822  1.00 91.48           C
ATOM   4228 1HG  GLN A 277      -3.150  -7.367  14.877  1.00 91.48           H
ATOM   4229 2HG  GLN A 277      -3.048  -8.018  13.253  1.00 91.48           H
ATOM   4230  CD  GLN A 277      -2.123  -6.082  13.482  1.00 91.48           C
ATOM   4231  OE1 GLN A 277      -2.289  -5.216  12.638  1.00 91.48           O
ATOM   4232  NE2 GLN A 277      -1.003  -6.232  14.183  1.00 91.48           N
ATOM   4233 1HE2 GLN A 277      -0.932  -6.964  14.861  1.00 91.48           H
ATOM   4234 2HE2 GLN A 277      -0.232  -5.613  14.033  1.00 91.48           H
ATOM   4235  HN  GLN A 277      -5.210  -8.630  12.312  1.00 91.48           H
ATOM   4236  N   THR A 278      -7.757  -6.794  12.961  1.00 92.54           N
ATOM   4237  CA  THR A 278      -9.040  -6.116  12.884  1.00 92.54           C
ATOM   4238  C   THR A 278     -10.062  -6.804  13.791  1.00 92.54           C
ATOM   4239  O   THR A 278     -10.801  -6.140  14.515  1.00 92.54           O
ATOM   4240  HA  THR A 278      -8.914  -5.100  13.257  1.00 92.54           H
ATOM   4241  CB  THR A 278      -9.464  -6.072  11.415  1.00 92.54           C
ATOM   4242  HB  THR A 278      -9.641  -7.076  11.030  1.00 92.54           H
ATOM   4243  OG1 THR A 278      -8.421  -5.343  10.774  1.00 92.54           O
ATOM   4244  HG1 THR A 278      -7.758  -5.975  10.373  1.00 92.54           H
ATOM   4245  CG2 THR A 278     -10.710  -5.213  11.191  1.00 92.54           C
ATOM   4246 1HG2 THR A 278     -10.510  -4.191  11.513  1.00 92.54           H
ATOM   4247 2HG2 THR A 278     -11.541  -5.620  11.768  1.00 92.54           H
ATOM   4248 3HG2 THR A 278     -10.968  -5.216  10.132  1.00 92.54           H
ATOM   4249  HN  THR A 278      -7.470  -7.252  12.119  1.00 92.54           H
ATOM   4250  N   ILE A 279     -10.071  -8.127  13.721  1.00 92.82           N
ATOM   4251  CA  ILE A 279     -10.992  -8.913  14.525  1.00 92.82           C
ATOM   4252  C   ILE A 279     -10.636  -8.752  16.005  1.00 92.82           C
ATOM   4253  O   ILE A 279     -11.518  -8.573  16.843  1.00 92.82           O
ATOM   4254  HA  ILE A 279     -11.992  -8.509  14.365  1.00 92.82           H
ATOM   4255  CB  ILE A 279     -11.011 -10.367  14.052  1.00 92.82           C
ATOM   4256  HB  ILE A 279      -9.987 -10.741  14.055  1.00 92.82           H
ATOM   4257  CG1 ILE A 279     -11.523 -10.470  12.614  1.00 92.82           C
ATOM   4258 1HG1 ILE A 279     -12.597 -10.283  12.593  1.00 92.82           H
ATOM   4259 2HG1 ILE A 279     -11.054  -9.700  12.001  1.00 92.82           H
ATOM   4260  CG2 ILE A 279     -11.815 -11.246  15.011  1.00 92.82           C
ATOM   4261 1HG2 ILE A 279     -11.366 -11.208  16.003  1.00 92.82           H
ATOM   4262 2HG2 ILE A 279     -12.842 -10.883  15.063  1.00 92.82           H
ATOM   4263 3HG2 ILE A 279     -11.812 -12.275  14.651  1.00 92.82           H
ATOM   4264  CD1 ILE A 279     -11.228 -11.850  12.023  1.00 92.82           C
ATOM   4265 1HD1 ILE A 279     -10.152 -12.022  12.023  1.00 92.82           H
ATOM   4266 2HD1 ILE A 279     -11.719 -12.615  12.624  1.00 92.82           H
ATOM   4267 3HD1 ILE A 279     -11.603 -11.895  11.001  1.00 92.82           H
ATOM   4268  HN  ILE A 279      -9.465  -8.661  13.131  1.00 92.82           H
ATOM   4269  N   ASP A 280      -9.342  -8.822  16.280  1.00 92.45           N
ATOM   4270  CA  ASP A 280      -8.863  -8.750  17.650  1.00 92.45           C
ATOM   4271  C   ASP A 280      -9.189  -7.371  18.227  1.00 92.45           C
ATOM   4272  O   ASP A 280      -9.473  -7.244  19.417  1.00 92.45           O
ATOM   4273  HA  ASP A 280      -9.378  -9.554  18.176  1.00 92.45           H
ATOM   4274  CB  ASP A 280      -7.347  -8.944  17.714  1.00 92.45           C
ATOM   4275 1HB  ASP A 280      -7.073  -9.868  17.207  1.00 92.45           H
ATOM   4276 2HB  ASP A 280      -6.850  -8.130  17.185  1.00 92.45           H
ATOM   4277  CG  ASP A 280      -6.861  -8.988  19.164  1.00 92.45           C
ATOM   4278  OD1 ASP A 280      -7.452  -9.773  19.937  1.00 92.45           O
ATOM   4279  OD2 ASP A 280      -5.910  -8.236  19.467  1.00 92.45           O
ATOM   4280  HN  ASP A 280      -8.628  -8.926  15.588  1.00 92.45           H
ATOM   4281  N   ALA A 281      -9.137  -6.373  17.357  1.00 91.78           N
ATOM   4282  CA  ALA A 281      -9.426  -5.009  17.765  1.00 91.78           C
ATOM   4283  C   ALA A 281     -10.855  -4.934  18.306  1.00 91.78           C
ATOM   4284  O   ALA A 281     -11.156  -4.104  19.162  1.00 91.78           O
ATOM   4285  HA  ALA A 281      -8.730  -4.747  18.563  1.00 91.78           H
ATOM   4286  CB  ALA A 281      -9.199  -4.063  16.584  1.00 91.78           C
ATOM   4287 1HB  ALA A 281      -8.162  -4.133  16.257  1.00 91.78           H
ATOM   4288 2HB  ALA A 281      -9.859  -4.344  15.763  1.00 91.78           H
ATOM   4289 3HB  ALA A 281      -9.416  -3.040  16.891  1.00 91.78           H
ATOM   4290  HN  ALA A 281      -8.904  -6.485  16.391  1.00 91.78           H
ATOM   4291  N   TYR A 282     -11.698  -5.813  17.784  1.00 79.34           N
ATOM   4292  CA  TYR A 282     -13.096  -5.835  18.179  1.00 79.34           C
ATOM   4293  C   TYR A 282     -13.334  -6.853  19.296  1.00 79.34           C
ATOM   4294  O   TYR A 282     -13.977  -6.541  20.298  1.00 79.34           O
ATOM   4295  HA  TYR A 282     -13.359  -4.841  18.541  1.00 79.34           H
ATOM   4296  CB  TYR A 282     -13.878  -6.267  16.937  1.00 79.34           C
ATOM   4297 1HB  TYR A 282     -13.617  -5.609  16.108  1.00 79.34           H
ATOM   4298 2HB  TYR A 282     -13.567  -7.273  16.655  1.00 79.34           H
ATOM   4299  CG  TYR A 282     -15.397  -6.251  17.121  1.00 79.34           C
ATOM   4300  CD1 TYR A 282     -16.077  -7.432  17.341  1.00 79.34           C
ATOM   4301  HD1 TYR A 282     -15.533  -8.375  17.382  1.00 79.34           H
ATOM   4302  CD2 TYR A 282     -16.086  -5.057  17.069  1.00 79.34           C
ATOM   4303  HD2 TYR A 282     -15.549  -4.125  16.896  1.00 79.34           H
ATOM   4304  CE1 TYR A 282     -17.507  -7.418  17.514  1.00 79.34           C
ATOM   4305  HE1 TYR A 282     -18.056  -8.343  17.688  1.00 79.34           H
ATOM   4306  CE2 TYR A 282     -17.516  -5.043  17.243  1.00 79.34           C
ATOM   4307  HE2 TYR A 282     -18.073  -4.106  17.203  1.00 79.34           H
ATOM   4308  CZ  TYR A 282     -18.155  -6.224  17.457  1.00 79.34           C
ATOM   4309  OH  TYR A 282     -19.505  -6.210  17.621  1.00 79.34           O
ATOM   4310  HH  TYR A 282     -19.838  -7.137  17.793  1.00 79.34           H
ATOM   4311  HN  TYR A 282     -11.440  -6.500  17.105  1.00 79.34           H
ATOM   4312  N   ALA A 283     -12.804  -8.049  19.087  1.00 89.80           N
ATOM   4313  CA  ALA A 283     -13.163  -9.183  19.921  1.00 89.80           C
ATOM   4314  C   ALA A 283     -12.184  -9.279  21.093  1.00 89.80           C
ATOM   4315  O   ALA A 283     -12.496  -9.879  22.120  1.00 89.80           O
ATOM   4316  HA  ALA A 283     -14.165  -9.005  20.310  1.00 89.80           H
ATOM   4317  CB  ALA A 283     -13.182 -10.456  19.072  1.00 89.80           C
ATOM   4318 1HB  ALA A 283     -13.915 -10.347  18.272  1.00 89.80           H
ATOM   4319 2HB  ALA A 283     -12.195 -10.620  18.641  1.00 89.80           H
ATOM   4320 3HB  ALA A 283     -13.452 -11.306  19.698  1.00 89.80           H
ATOM   4321  HN  ALA A 283     -12.142  -8.248  18.365  1.00 89.80           H
ATOM   4322  N   MET A 284     -11.018  -8.679  20.899  1.00 83.20           N
ATOM   4323  CA  MET A 284      -9.988  -8.696  21.924  1.00 83.20           C
ATOM   4324  C   MET A 284      -9.772 -10.113  22.459  1.00 83.20           C
ATOM   4325  O   MET A 284      -9.696 -10.318  23.670  1.00 83.20           O
ATOM   4326  HA  MET A 284      -9.081  -8.343  21.434  1.00 83.20           H
ATOM   4327  CB  MET A 284     -10.396  -7.773  23.074  1.00 83.20           C
ATOM   4328 1HB  MET A 284     -11.306  -8.149  23.542  1.00 83.20           H
ATOM   4329 2HB  MET A 284      -9.619  -7.774  23.839  1.00 83.20           H
ATOM   4330  CG  MET A 284     -10.625  -6.345  22.575  1.00 83.20           C
ATOM   4331 1HG  MET A 284      -9.711  -5.956  22.125  1.00 83.20           H
ATOM   4332 2HG  MET A 284     -11.389  -6.341  21.797  1.00 83.20           H
ATOM   4333  SD  MET A 284     -11.130  -5.298  23.929  1.00 83.20           S
ATOM   4334  CE  MET A 284     -11.427  -3.774  23.050  1.00 83.20           C
ATOM   4335 1HE  MET A 284     -10.507  -3.452  22.560  1.00 83.20           H
ATOM   4336 2HE  MET A 284     -12.202  -3.932  22.300  1.00 83.20           H
ATOM   4337 3HE  MET A 284     -11.752  -3.006  23.752  1.00 83.20           H
ATOM   4338  HN  MET A 284     -10.774  -8.189  20.063  1.00 83.20           H
ATOM   4339  N   PHE A 285      -9.677 -11.054  21.532  1.00 86.51           N
ATOM   4340  CA  PHE A 285      -9.653 -12.462  21.893  1.00 86.51           C
ATOM   4341  C   PHE A 285      -8.227 -12.924  22.198  1.00 86.51           C
ATOM   4342  O   PHE A 285      -8.027 -13.994  22.772  1.00 86.51           O
ATOM   4343  HA  PHE A 285     -10.269 -12.577  22.784  1.00 86.51           H
ATOM   4344  CB  PHE A 285     -10.183 -13.242  20.688  1.00 86.51           C
ATOM   4345 1HB  PHE A 285     -10.356 -14.276  20.985  1.00 86.51           H
ATOM   4346 2HB  PHE A 285     -11.148 -12.828  20.396  1.00 86.51           H
ATOM   4347  CG  PHE A 285      -9.249 -13.224  19.476  1.00 86.51           C
ATOM   4348  CD1 PHE A 285      -9.366 -12.243  18.542  1.00 86.51           C
ATOM   4349  HD1 PHE A 285     -10.125 -11.468  18.657  1.00 86.51           H
ATOM   4350  CD2 PHE A 285      -8.303 -14.190  19.332  1.00 86.51           C
ATOM   4351  HD2 PHE A 285      -8.209 -14.977  20.081  1.00 86.51           H
ATOM   4352  CE1 PHE A 285      -8.500 -12.226  17.417  1.00 86.51           C
ATOM   4353  HE1 PHE A 285      -8.593 -11.440  16.668  1.00 86.51           H
ATOM   4354  CE2 PHE A 285      -7.436 -14.174  18.207  1.00 86.51           C
ATOM   4355  HE2 PHE A 285      -6.678 -14.948  18.092  1.00 86.51           H
ATOM   4356  CZ  PHE A 285      -7.553 -13.192  17.273  1.00 86.51           C
ATOM   4357  HZ  PHE A 285      -6.888 -13.180  16.410  1.00 86.51           H
ATOM   4358  HN  PHE A 285      -9.619 -10.869  20.551  1.00 86.51           H
ATOM   4359  N   ILE A 286      -7.272 -12.096  21.800  1.00 87.14           N
ATOM   4360  CA  ILE A 286      -5.872 -12.397  22.044  1.00 87.14           C
ATOM   4361  C   ILE A 286      -5.485 -11.905  23.441  1.00 87.14           C
ATOM   4362  O   ILE A 286      -5.262 -10.713  23.643  1.00 87.14           O
ATOM   4363  HA  ILE A 286      -5.760 -13.481  22.017  1.00 87.14           H
ATOM   4364  CB  ILE A 286      -4.998 -11.823  20.927  1.00 87.14           C
ATOM   4365  HB  ILE A 286      -5.136 -10.742  20.906  1.00 87.14           H
ATOM   4366  CG1 ILE A 286      -5.433 -12.360  19.561  1.00 87.14           C
ATOM   4367 1HG1 ILE A 286      -5.262 -13.436  19.518  1.00 87.14           H
ATOM   4368 2HG1 ILE A 286      -6.503 -12.201  19.428  1.00 87.14           H
ATOM   4369  CG2 ILE A 286      -3.516 -12.085  21.200  1.00 87.14           C
ATOM   4370 1HG2 ILE A 286      -3.231 -11.615  22.142  1.00 87.14           H
ATOM   4371 2HG2 ILE A 286      -3.342 -13.160  21.263  1.00 87.14           H
ATOM   4372 3HG2 ILE A 286      -2.917 -11.667  20.390  1.00 87.14           H
ATOM   4373  CD1 ILE A 286      -4.665 -11.670  18.432  1.00 87.14           C
ATOM   4374 1HD1 ILE A 286      -4.857 -10.598  18.463  1.00 87.14           H
ATOM   4375 2HD1 ILE A 286      -3.597 -11.852  18.555  1.00 87.14           H
ATOM   4376 3HD1 ILE A 286      -4.993 -12.070  17.472  1.00 87.14           H
ATOM   4377  HN  ILE A 286      -7.442 -11.236  21.321  1.00 87.14           H
ATOM   4378  N   SER A 287      -5.416 -12.850  24.367  1.00 85.28           N
ATOM   4379  CA  SER A 287      -5.068 -12.527  25.741  1.00 85.28           C
ATOM   4380  C   SER A 287      -3.661 -13.037  26.057  1.00 85.28           C
ATOM   4381  O   SER A 287      -3.064 -12.644  27.059  1.00 85.28           O
ATOM   4382  HA  SER A 287      -5.102 -11.439  25.799  1.00 85.28           H
ATOM   4383  CB  SER A 287      -6.081 -13.121  26.721  1.00 85.28           C
ATOM   4384 1HB  SER A 287      -5.778 -12.888  27.741  1.00 85.28           H
ATOM   4385 2HB  SER A 287      -7.054 -12.655  26.563  1.00 85.28           H
ATOM   4386  OG  SER A 287      -6.202 -14.533  26.573  1.00 85.28           O
ATOM   4387  HG  SER A 287      -6.899 -14.884  27.198  1.00 85.28           H
ATOM   4388  HN  SER A 287      -5.594 -13.818  24.193  1.00 85.28           H
ATOM   4389  N   ASN A 288      -3.171 -13.906  25.185  1.00 86.43           N
ATOM   4390  CA  ASN A 288      -1.882 -14.540  25.403  1.00 86.43           C
ATOM   4391  C   ASN A 288      -0.775 -13.644  24.844  1.00 86.43           C
ATOM   4392  O   ASN A 288      -0.801 -13.279  23.670  1.00 86.43           O
ATOM   4393  HA  ASN A 288      -1.807 -14.671  26.483  1.00 86.43           H
ATOM   4394  CB  ASN A 288      -1.804 -15.890  24.687  1.00 86.43           C
ATOM   4395 1HB  ASN A 288      -2.663 -16.502  24.962  1.00 86.43           H
ATOM   4396 2HB  ASN A 288      -1.853 -15.737  23.609  1.00 86.43           H
ATOM   4397  CG  ASN A 288      -0.512 -16.627  25.045  1.00 86.43           C
ATOM   4398  OD1 ASN A 288       0.588 -16.171  24.776  1.00 86.43           O
ATOM   4399  ND2 ASN A 288      -0.704 -17.788  25.665  1.00 86.43           N
ATOM   4400 1HD2 ASN A 288      -1.633 -18.104  25.856  1.00 86.43           H
ATOM   4401 2HD2 ASN A 288       0.080 -18.344  25.940  1.00 86.43           H
ATOM   4402  HN  ASN A 288      -3.637 -14.176  24.342  1.00 86.43           H
ATOM   4403  N   CYS A 289       0.170 -13.314  25.712  1.00 91.34           N
ATOM   4404  CA  CYS A 289       1.211 -12.364  25.359  1.00 91.34           C
ATOM   4405  C   CYS A 289       2.063 -12.976  24.245  1.00 91.34           C
ATOM   4406  O   CYS A 289       2.454 -12.284  23.306  1.00 91.34           O
ATOM   4407  HA  CYS A 289       0.707 -11.463  25.010  1.00 91.34           H
ATOM   4408  CB  CYS A 289       2.056 -11.973  26.573  1.00 91.34           C
ATOM   4409 1HB  CYS A 289       1.416 -11.564  27.355  1.00 91.34           H
ATOM   4410 2HB  CYS A 289       2.541 -12.857  26.989  1.00 91.34           H
ATOM   4411  SG  CYS A 289       3.317 -10.739  26.088  1.00 91.34           S
ATOM   4412  HN  CYS A 289       0.232 -13.684  26.639  1.00 91.34           H
ATOM   4413  N   ALA A 290       2.325 -14.267  24.385  1.00 93.29           N
ATOM   4414  CA  ALA A 290       3.193 -14.961  23.449  1.00 93.29           C
ATOM   4415  C   ALA A 290       2.579 -14.899  22.049  1.00 93.29           C
ATOM   4416  O   ALA A 290       3.284 -14.671  21.067  1.00 93.29           O
ATOM   4417  HA  ALA A 290       4.152 -14.442  23.439  1.00 93.29           H
ATOM   4418  CB  ALA A 290       3.415 -16.397  23.926  1.00 93.29           C
ATOM   4419 1HB  ALA A 290       3.880 -16.385  24.912  1.00 93.29           H
ATOM   4420 2HB  ALA A 290       2.456 -16.913  23.983  1.00 93.29           H
ATOM   4421 3HB  ALA A 290       4.066 -16.917  23.223  1.00 93.29           H
ATOM   4422  HN  ALA A 290       1.956 -14.836  25.120  1.00 93.29           H
ATOM   4423  N   VAL A 291       1.271 -15.107  22.002  1.00 93.63           N
ATOM   4424  CA  VAL A 291       0.553 -15.068  20.739  1.00 93.63           C
ATOM   4425  C   VAL A 291       0.609 -13.649  20.169  1.00 93.63           C
ATOM   4426  O   VAL A 291       0.844 -13.464  18.976  1.00 93.63           O
ATOM   4427  HA  VAL A 291       1.060 -15.743  20.050  1.00 93.63           H
ATOM   4428  CB  VAL A 291      -0.877 -15.577  20.935  1.00 93.63           C
ATOM   4429  HB  VAL A 291      -1.356 -14.949  21.687  1.00 93.63           H
ATOM   4430  CG1 VAL A 291      -1.683 -15.458  19.640  1.00 93.63           C
ATOM   4431 1HG1 VAL A 291      -1.723 -14.413  19.332  1.00 93.63           H
ATOM   4432 2HG1 VAL A 291      -1.205 -16.050  18.859  1.00 93.63           H
ATOM   4433 3HG1 VAL A 291      -2.695 -15.827  19.807  1.00 93.63           H
ATOM   4434  CG2 VAL A 291      -0.880 -17.016  21.453  1.00 93.63           C
ATOM   4435 1HG2 VAL A 291      -0.375 -17.662  20.735  1.00 93.63           H
ATOM   4436 2HG2 VAL A 291      -0.360 -17.059  22.410  1.00 93.63           H
ATOM   4437 3HG2 VAL A 291      -1.909 -17.353  21.584  1.00 93.63           H
ATOM   4438  HN  VAL A 291       0.706 -15.300  22.804  1.00 93.63           H
ATOM   4439  N   SER A 292       0.390 -12.683  21.049  1.00 93.93           N
ATOM   4440  CA  SER A 292       0.373 -11.288  20.641  1.00 93.93           C
ATOM   4441  C   SER A 292       1.736 -10.893  20.071  1.00 93.93           C
ATOM   4442  O   SER A 292       1.812 -10.202  19.056  1.00 93.93           O
ATOM   4443  HA  SER A 292      -0.397 -11.222  19.872  1.00 93.93           H
ATOM   4444  CB  SER A 292       0.002 -10.376  21.812  1.00 93.93           C
ATOM   4445 1HB  SER A 292      -0.928 -10.723  22.262  1.00 93.93           H
ATOM   4446 2HB  SER A 292       0.772 -10.442  22.581  1.00 93.93           H
ATOM   4447  OG  SER A 292      -0.146  -9.019  21.405  1.00 93.93           O
ATOM   4448  HG  SER A 292      -0.986  -8.911  20.872  1.00 93.93           H
ATOM   4449  HN  SER A 292       0.227 -12.840  22.023  1.00 93.93           H
ATOM   4450  N   THR A 293       2.780 -11.349  20.748  1.00 90.43           N
ATOM   4451  CA  THR A 293       4.136 -11.022  20.342  1.00 90.43           C
ATOM   4452  C   THR A 293       4.411 -11.546  18.930  1.00 90.43           C
ATOM   4453  O   THR A 293       4.947 -10.824  18.090  1.00 90.43           O
ATOM   4454  HA  THR A 293       4.232  -9.937  20.304  1.00 90.43           H
ATOM   4455  CB  THR A 293       5.093 -11.584  21.395  1.00 90.43           C
ATOM   4456  HB  THR A 293       4.965 -12.661  21.503  1.00 90.43           H
ATOM   4457  OG1 THR A 293       4.819 -10.811  22.561  1.00 90.43           O
ATOM   4458  HG1 THR A 293       4.085 -11.239  23.089  1.00 90.43           H
ATOM   4459  CG2 THR A 293       6.558 -11.274  21.080  1.00 90.43           C
ATOM   4460 1HG2 THR A 293       6.700 -10.194  21.038  1.00 90.43           H
ATOM   4461 2HG2 THR A 293       6.823 -11.712  20.117  1.00 90.43           H
ATOM   4462 3HG2 THR A 293       7.194 -11.695  21.858  1.00 90.43           H
ATOM   4463  HN  THR A 293       2.710 -11.930  21.558  1.00 90.43           H
ATOM   4464  N   ASN A 294       4.032 -12.796  18.713  1.00 92.26           N
ATOM   4465  CA  ASN A 294       4.305 -13.452  17.445  1.00 92.26           C
ATOM   4466  C   ASN A 294       3.522 -12.749  16.334  1.00 92.26           C
ATOM   4467  O   ASN A 294       4.018 -12.602  15.218  1.00 92.26           O
ATOM   4468  HA  ASN A 294       5.383 -13.374  17.309  1.00 92.26           H
ATOM   4469  CB  ASN A 294       3.867 -14.918  17.478  1.00 92.26           C
ATOM   4470 1HB  ASN A 294       2.862 -14.992  17.893  1.00 92.26           H
ATOM   4471 2HB  ASN A 294       3.822 -15.310  16.462  1.00 92.26           H
ATOM   4472  CG  ASN A 294       4.834 -15.760  18.313  1.00 92.26           C
ATOM   4473  OD1 ASN A 294       5.970 -15.389  18.557  1.00 92.26           O
ATOM   4474  ND2 ASN A 294       4.320 -16.911  18.736  1.00 92.26           N
ATOM   4475 1HD2 ASN A 294       3.380 -17.156  18.501  1.00 92.26           H
ATOM   4476 2HD2 ASN A 294       4.875 -17.532  19.290  1.00 92.26           H
ATOM   4477  HN  ASN A 294       3.548 -13.359  19.384  1.00 92.26           H
ATOM   4478  N   ILE A 295       2.312 -12.334  16.679  1.00 92.50           N
ATOM   4479  CA  ILE A 295       1.449 -11.666  15.719  1.00 92.50           C
ATOM   4480  C   ILE A 295       2.091 -10.343  15.297  1.00 92.50           C
ATOM   4481  O   ILE A 295       2.084  -9.994  14.118  1.00 92.50           O
ATOM   4482  HA  ILE A 295       1.375 -12.309  14.843  1.00 92.50           H
ATOM   4483  CB  ILE A 295       0.036 -11.511  16.287  1.00 92.50           C
ATOM   4484  HB  ILE A 295       0.118 -11.168  17.318  1.00 92.50           H
ATOM   4485  CG1 ILE A 295      -0.695 -12.854  16.313  1.00 92.50           C
ATOM   4486 1HG1 ILE A 295      -0.891 -13.186  15.293  1.00 92.50           H
ATOM   4487 2HG1 ILE A 295      -0.060 -13.609  16.777  1.00 92.50           H
ATOM   4488  CG2 ILE A 295      -0.749 -10.446  15.519  1.00 92.50           C
ATOM   4489 1HG2 ILE A 295      -0.234  -9.488  15.596  1.00 92.50           H
ATOM   4490 2HG2 ILE A 295      -0.823 -10.735  14.470  1.00 92.50           H
ATOM   4491 3HG2 ILE A 295      -1.749 -10.356  15.942  1.00 92.50           H
ATOM   4492  CD1 ILE A 295      -2.013 -12.747  17.083  1.00 92.50           C
ATOM   4493 1HD1 ILE A 295      -1.810 -12.439  18.109  1.00 92.50           H
ATOM   4494 2HD1 ILE A 295      -2.655 -12.009  16.602  1.00 92.50           H
ATOM   4495 3HD1 ILE A 295      -2.512 -13.716  17.086  1.00 92.50           H
ATOM   4496  HN  ILE A 295       1.920 -12.447  17.592  1.00 92.50           H
ATOM   4497  N   ASP A 296       2.630  -9.642  16.284  1.00 93.70           N
ATOM   4498  CA  ASP A 296       3.232  -8.343  16.038  1.00 93.70           C
ATOM   4499  C   ASP A 296       4.434  -8.511  15.106  1.00 93.70           C
ATOM   4500  O   ASP A 296       4.629  -7.715  14.189  1.00 93.70           O
ATOM   4501  HA  ASP A 296       2.441  -7.741  15.592  1.00 93.70           H
ATOM   4502  CB  ASP A 296       3.727  -7.709  17.339  1.00 93.70           C
ATOM   4503 1HB  ASP A 296       4.204  -8.469  17.959  1.00 93.70           H
ATOM   4504 2HB  ASP A 296       4.485  -6.958  17.117  1.00 93.70           H
ATOM   4505  CG  ASP A 296       2.573  -7.065  18.109  1.00 93.70           C
ATOM   4506  OD1 ASP A 296       1.414  -7.371  17.755  1.00 93.70           O
ATOM   4507  OD2 ASP A 296       2.876  -6.282  19.035  1.00 93.70           O
ATOM   4508  HN  ASP A 296       2.661  -9.948  17.236  1.00 93.70           H
ATOM   4509  N   ILE A 297       5.209  -9.552  15.374  1.00 93.66           N
ATOM   4510  CA  ILE A 297       6.374  -9.847  14.558  1.00 93.66           C
ATOM   4511  C   ILE A 297       5.922 -10.192  13.137  1.00 93.66           C
ATOM   4512  O   ILE A 297       6.499  -9.708  12.164  1.00 93.66           O
ATOM   4513  HA  ILE A 297       6.983  -8.944  14.517  1.00 93.66           H
ATOM   4514  CB  ILE A 297       7.225 -10.937  15.213  1.00 93.66           C
ATOM   4515  HB  ILE A 297       6.569 -11.761  15.494  1.00 93.66           H
ATOM   4516  CG1 ILE A 297       7.880 -10.423  16.497  1.00 93.66           C
ATOM   4517 1HG1 ILE A 297       8.616  -9.657  16.253  1.00 93.66           H
ATOM   4518 2HG1 ILE A 297       7.127  -9.952  17.130  1.00 93.66           H
ATOM   4519  CG2 ILE A 297       8.255 -11.495  14.229  1.00 93.66           C
ATOM   4520 1HG2 ILE A 297       7.740 -11.924  13.369  1.00 93.66           H
ATOM   4521 2HG2 ILE A 297       8.912 -10.691  13.896  1.00 93.66           H
ATOM   4522 3HG2 ILE A 297       8.846 -12.267  14.720  1.00 93.66           H
ATOM   4523  CD1 ILE A 297       8.556 -11.563  17.262  1.00 93.66           C
ATOM   4524 1HD1 ILE A 297       7.812 -12.315  17.526  1.00 93.66           H
ATOM   4525 2HD1 ILE A 297       9.324 -12.015  16.635  1.00 93.66           H
ATOM   4526 3HD1 ILE A 297       9.013 -11.170  18.170  1.00 93.66           H
ATOM   4527  HN  ILE A 297       5.052 -10.186  16.131  1.00 93.66           H
ATOM   4528  N   CYS A 298       4.895 -11.025  13.063  1.00 95.23           N
ATOM   4529  CA  CYS A 298       4.364 -11.446  11.777  1.00 95.23           C
ATOM   4530  C   CYS A 298       3.942 -10.197  11.000  1.00 95.23           C
ATOM   4531  O   CYS A 298       4.171 -10.106   9.795  1.00 95.23           O
ATOM   4532  HA  CYS A 298       5.170 -11.969  11.262  1.00 95.23           H
ATOM   4533  CB  CYS A 298       3.209 -12.435  11.939  1.00 95.23           C
ATOM   4534 1HB  CYS A 298       2.517 -12.078  12.703  1.00 95.23           H
ATOM   4535 2HB  CYS A 298       2.646 -12.505  11.008  1.00 95.23           H
ATOM   4536  SG  CYS A 298       3.855 -14.083  12.404  1.00 95.23           S
ATOM   4537  HG  CYS A 298       4.097 -13.783  13.677  1.00 95.23           H
ATOM   4538  HN  CYS A 298       4.428 -11.410  13.859  1.00 95.23           H
ATOM   4539  N   PHE A 299       3.334  -9.268  11.721  1.00 94.12           N
ATOM   4540  CA  PHE A 299       2.871  -8.032  11.112  1.00 94.12           C
ATOM   4541  C   PHE A 299       4.036  -7.256  10.494  1.00 94.12           C
ATOM   4542  O   PHE A 299       3.953  -6.813   9.350  1.00 94.12           O
ATOM   4543  HA  PHE A 299       2.161  -8.302  10.331  1.00 94.12           H
ATOM   4544  CB  PHE A 299       2.247  -7.190  12.227  1.00 94.12           C
ATOM   4545 1HB  PHE A 299       1.432  -7.754  12.682  1.00 94.12           H
ATOM   4546 2HB  PHE A 299       2.993  -7.026  13.005  1.00 94.12           H
ATOM   4547  CG  PHE A 299       1.713  -5.835  11.759  1.00 94.12           C
ATOM   4548  CD1 PHE A 299       2.465  -4.714  11.924  1.00 94.12           C
ATOM   4549  HD1 PHE A 299       3.448  -4.780  12.389  1.00 94.12           H
ATOM   4550  CD2 PHE A 299       0.486  -5.752  11.179  1.00 94.12           C
ATOM   4551  HD2 PHE A 299      -0.117  -6.651  11.047  1.00 94.12           H
ATOM   4552  CE1 PHE A 299       1.968  -3.456  11.489  1.00 94.12           C
ATOM   4553  HE1 PHE A 299       2.571  -2.558  11.621  1.00 94.12           H
ATOM   4554  CE2 PHE A 299      -0.011  -4.495  10.744  1.00 94.12           C
ATOM   4555  HE2 PHE A 299      -0.994  -4.428  10.279  1.00 94.12           H
ATOM   4556  CZ  PHE A 299       0.741  -3.373  10.909  1.00 94.12           C
ATOM   4557  HZ  PHE A 299       0.360  -2.408  10.575  1.00 94.12           H
ATOM   4558  HN  PHE A 299       3.156  -9.348  12.702  1.00 94.12           H
ATOM   4559  N   GLN A 300       5.094  -7.115  11.279  1.00 90.77           N
ATOM   4560  CA  GLN A 300       6.241  -6.330  10.855  1.00 90.77           C
ATOM   4561  C   GLN A 300       6.859  -6.934   9.592  1.00 90.77           C
ATOM   4562  O   GLN A 300       7.227  -6.210   8.669  1.00 90.77           O
ATOM   4563  HA  GLN A 300       5.848  -5.337  10.636  1.00 90.77           H
ATOM   4564  CB  GLN A 300       7.277  -6.224  11.976  1.00 90.77           C
ATOM   4565 1HB  GLN A 300       7.474  -7.213  12.389  1.00 90.77           H
ATOM   4566 2HB  GLN A 300       8.219  -5.854  11.571  1.00 90.77           H
ATOM   4567  CG  GLN A 300       6.791  -5.290  13.085  1.00 90.77           C
ATOM   4568 1HG  GLN A 300       6.613  -4.295  12.676  1.00 90.77           H
ATOM   4569 2HG  GLN A 300       5.839  -5.649  13.476  1.00 90.77           H
ATOM   4570  CD  GLN A 300       7.815  -5.205  14.219  1.00 90.77           C
ATOM   4571  OE1 GLN A 300       8.913  -5.730  14.139  1.00 90.77           O
ATOM   4572  NE2 GLN A 300       7.395  -4.516  15.277  1.00 90.77           N
ATOM   4573 1HE2 GLN A 300       6.481  -4.110  15.278  1.00 90.77           H
ATOM   4574 2HE2 GLN A 300       7.993  -4.405  16.070  1.00 90.77           H
ATOM   4575  HN  GLN A 300       5.175  -7.524  12.188  1.00 90.77           H
ATOM   4576  N   VAL A 301       6.955  -8.256   9.593  1.00 95.55           N
ATOM   4577  CA  VAL A 301       7.585  -8.961   8.489  1.00 95.55           C
ATOM   4578  C   VAL A 301       6.741  -8.780   7.226  1.00 95.55           C
ATOM   4579  O   VAL A 301       7.253  -8.368   6.187  1.00 95.55           O
ATOM   4580  HA  VAL A 301       8.563  -8.509   8.326  1.00 95.55           H
ATOM   4581  CB  VAL A 301       7.798 -10.430   8.861  1.00 95.55           C
ATOM   4582  HB  VAL A 301       6.835 -10.842   9.163  1.00 95.55           H
ATOM   4583  CG1 VAL A 301       8.297 -11.233   7.657  1.00 95.55           C
ATOM   4584 1HG1 VAL A 301       7.561 -11.178   6.855  1.00 95.55           H
ATOM   4585 2HG1 VAL A 301       9.244 -10.819   7.312  1.00 95.55           H
ATOM   4586 3HG1 VAL A 301       8.440 -12.273   7.949  1.00 95.55           H
ATOM   4587  CG2 VAL A 301       8.758 -10.562  10.044  1.00 95.55           C
ATOM   4588 1HG2 VAL A 301       9.722 -10.125   9.781  1.00 95.55           H
ATOM   4589 2HG2 VAL A 301       8.346 -10.040  10.907  1.00 95.55           H
ATOM   4590 3HG2 VAL A 301       8.892 -11.616  10.287  1.00 95.55           H
ATOM   4591  HN  VAL A 301       6.612  -8.841  10.327  1.00 95.55           H
ATOM   4592  N   THR A 302       5.461  -9.097   7.357  1.00 94.91           N
ATOM   4593  CA  THR A 302       4.576  -9.130   6.205  1.00 94.91           C
ATOM   4594  C   THR A 302       4.382  -7.720   5.642  1.00 94.91           C
ATOM   4595  O   THR A 302       4.217  -7.547   4.436  1.00 94.91           O
ATOM   4596  HA  THR A 302       5.051  -9.724   5.424  1.00 94.91           H
ATOM   4597  CB  THR A 302       3.268  -9.799   6.632  1.00 94.91           C
ATOM   4598  HB  THR A 302       2.560  -9.833   5.804  1.00 94.91           H
ATOM   4599  OG1 THR A 302       2.850  -9.049   7.770  1.00 94.91           O
ATOM   4600  HG1 THR A 302       1.925  -9.319   8.036  1.00 94.91           H
ATOM   4601  CG2 THR A 302       3.485 -11.213   7.177  1.00 94.91           C
ATOM   4602 1HG2 THR A 302       4.140 -11.170   8.047  1.00 94.91           H
ATOM   4603 2HG2 THR A 302       3.943 -11.833   6.406  1.00 94.91           H
ATOM   4604 3HG2 THR A 302       2.525 -11.642   7.465  1.00 94.91           H
ATOM   4605  HN  THR A 302       5.029  -9.329   8.229  1.00 94.91           H
ATOM   4606  N   GLN A 303       4.408  -6.749   6.543  1.00 92.10           N
ATOM   4607  CA  GLN A 303       4.310  -5.355   6.144  1.00 92.10           C
ATOM   4608  C   GLN A 303       5.508  -4.966   5.276  1.00 92.10           C
ATOM   4609  O   GLN A 303       5.354  -4.262   4.279  1.00 92.10           O
ATOM   4610  HA  GLN A 303       3.392  -5.285   5.560  1.00 92.10           H
ATOM   4611  CB  GLN A 303       4.198  -4.442   7.366  1.00 92.10           C
ATOM   4612 1HB  GLN A 303       3.328  -4.725   7.958  1.00 92.10           H
ATOM   4613 2HB  GLN A 303       5.073  -4.571   8.003  1.00 92.10           H
ATOM   4614  CG  GLN A 303       4.080  -2.975   6.945  1.00 92.10           C
ATOM   4615 1HG  GLN A 303       4.999  -2.660   6.452  1.00 92.10           H
ATOM   4616 2HG  GLN A 303       3.274  -2.866   6.219  1.00 92.10           H
ATOM   4617  CD  GLN A 303       3.809  -2.078   8.154  1.00 92.10           C
ATOM   4618  OE1 GLN A 303       4.666  -1.844   8.991  1.00 92.10           O
ATOM   4619  NE2 GLN A 303       2.573  -1.590   8.200  1.00 92.10           N
ATOM   4620 1HE2 GLN A 303       1.917  -1.821   7.481  1.00 92.10           H
ATOM   4621 2HE2 GLN A 303       2.299  -0.992   8.953  1.00 92.10           H
ATOM   4622  HN  GLN A 303       4.495  -6.902   7.527  1.00 92.10           H
ATOM   4623  N   THR A 304       6.675  -5.442   5.686  1.00 93.48           N
ATOM   4624  CA  THR A 304       7.904  -5.117   4.982  1.00 93.48           C
ATOM   4625  C   THR A 304       7.869  -5.682   3.561  1.00 93.48           C
ATOM   4626  O   THR A 304       8.257  -5.004   2.610  1.00 93.48           O
ATOM   4627  HA  THR A 304       7.974  -4.033   4.894  1.00 93.48           H
ATOM   4628  CB  THR A 304       9.077  -5.639   5.815  1.00 93.48           C
ATOM   4629  HB  THR A 304       9.072  -6.729   5.854  1.00 93.48           H
ATOM   4630  OG1 THR A 304       8.934  -4.978   7.069  1.00 93.48           O
ATOM   4631  HG1 THR A 304       8.530  -5.601   7.740  1.00 93.48           H
ATOM   4632  CG2 THR A 304      10.429  -5.153   5.290  1.00 93.48           C
ATOM   4633 1HG2 THR A 304      10.459  -4.064   5.315  1.00 93.48           H
ATOM   4634 2HG2 THR A 304      10.566  -5.498   4.265  1.00 93.48           H
ATOM   4635 3HG2 THR A 304      11.227  -5.553   5.917  1.00 93.48           H
ATOM   4636  HN  THR A 304       6.787  -6.037   6.481  1.00 93.48           H
ATOM   4637  N   ILE A 305       7.402  -6.917   3.460  1.00 93.42           N
ATOM   4638  CA  ILE A 305       7.280  -7.568   2.166  1.00 93.42           C
ATOM   4639  C   ILE A 305       6.375  -6.729   1.262  1.00 93.42           C
ATOM   4640  O   ILE A 305       6.635  -6.598   0.067  1.00 93.42           O
ATOM   4641  HA  ILE A 305       8.275  -7.603   1.723  1.00 93.42           H
ATOM   4642  CB  ILE A 305       6.809  -9.014   2.336  1.00 93.42           C
ATOM   4643  HB  ILE A 305       5.913  -9.011   2.957  1.00 93.42           H
ATOM   4644  CG1 ILE A 305       7.862  -9.851   3.066  1.00 93.42           C
ATOM   4645 1HG1 ILE A 305       8.700 -10.050   2.398  1.00 93.42           H
ATOM   4646 2HG1 ILE A 305       8.256  -9.289   3.912  1.00 93.42           H
ATOM   4647  CG2 ILE A 305       6.423  -9.627   0.989  1.00 93.42           C
ATOM   4648 1HG2 ILE A 305       5.614  -9.046   0.544  1.00 93.42           H
ATOM   4649 2HG2 ILE A 305       7.286  -9.616   0.323  1.00 93.42           H
ATOM   4650 3HG2 ILE A 305       6.092 -10.654   1.138  1.00 93.42           H
ATOM   4651  CD1 ILE A 305       7.268 -11.173   3.556  1.00 93.42           C
ATOM   4652 1HD1 ILE A 305       6.446 -10.970   4.242  1.00 93.42           H
ATOM   4653 2HD1 ILE A 305       6.897 -11.743   2.704  1.00 93.42           H
ATOM   4654 3HD1 ILE A 305       8.037 -11.748   4.071  1.00 93.42           H
ATOM   4655  HN  ILE A 305       7.111  -7.471   4.240  1.00 93.42           H
ATOM   4656  N   ALA A 306       5.331  -6.182   1.867  1.00 93.30           N
ATOM   4657  CA  ALA A 306       4.361  -5.398   1.122  1.00 93.30           C
ATOM   4658  C   ALA A 306       5.043  -4.146   0.566  1.00 93.30           C
ATOM   4659  O   ALA A 306       4.718  -3.692  -0.530  1.00 93.30           O
ATOM   4660  HA  ALA A 306       4.008  -6.008   0.290  1.00 93.30           H
ATOM   4661  CB  ALA A 306       3.173  -5.062   2.026  1.00 93.30           C
ATOM   4662 1HB  ALA A 306       2.706  -5.985   2.370  1.00 93.30           H
ATOM   4663 2HB  ALA A 306       3.521  -4.489   2.885  1.00 93.30           H
ATOM   4664 3HB  ALA A 306       2.446  -4.473   1.467  1.00 93.30           H
ATOM   4665  HN  ALA A 306       5.143  -6.268   2.845  1.00 93.30           H
ATOM   4666  N   PHE A 307       5.975  -3.622   1.349  1.00 91.36           N
ATOM   4667  CA  PHE A 307       6.660  -2.395   0.979  1.00 91.36           C
ATOM   4668  C   PHE A 307       7.598  -2.628  -0.208  1.00 91.36           C
ATOM   4669  O   PHE A 307       7.835  -1.720  -1.003  1.00 91.36           O
ATOM   4670  HA  PHE A 307       5.896  -1.670   0.699  1.00 91.36           H
ATOM   4671  CB  PHE A 307       7.488  -1.962   2.191  1.00 91.36           C
ATOM   4672 1HB  PHE A 307       8.097  -2.804   2.521  1.00 91.36           H
ATOM   4673 2HB  PHE A 307       8.174  -1.172   1.885  1.00 91.36           H
ATOM   4674  CG  PHE A 307       6.651  -1.463   3.370  1.00 91.36           C
ATOM   4675  CD1 PHE A 307       5.310  -1.287   3.225  1.00 91.36           C
ATOM   4676  HD1 PHE A 307       4.832  -1.501   2.270  1.00 91.36           H
ATOM   4677  CD2 PHE A 307       7.247  -1.196   4.562  1.00 91.36           C
ATOM   4678  HD2 PHE A 307       8.322  -1.337   4.678  1.00 91.36           H
ATOM   4679  CE1 PHE A 307       4.533  -0.824   4.320  1.00 91.36           C
ATOM   4680  HE1 PHE A 307       3.458  -0.682   4.204  1.00 91.36           H
ATOM   4681  CE2 PHE A 307       6.470  -0.733   5.657  1.00 91.36           C
ATOM   4682  HE2 PHE A 307       6.948  -0.518   6.613  1.00 91.36           H
ATOM   4683  CZ  PHE A 307       5.129  -0.556   5.513  1.00 91.36           C
ATOM   4684  HZ  PHE A 307       4.533  -0.201   6.353  1.00 91.36           H
ATOM   4685  HN  PHE A 307       6.263  -4.021   2.219  1.00 91.36           H
ATOM   4686  N   PHE A 308       8.106  -3.849  -0.289  1.00 88.50           N
ATOM   4687  CA  PHE A 308       9.008  -4.213  -1.368  1.00 88.50           C
ATOM   4688  C   PHE A 308       8.316  -4.091  -2.727  1.00 88.50           C
ATOM   4689  O   PHE A 308       8.976  -3.926  -3.752  1.00 88.50           O
ATOM   4690  HA  PHE A 308       9.853  -3.525  -1.330  1.00 88.50           H
ATOM   4691  CB  PHE A 308       9.409  -5.673  -1.143  1.00 88.50           C
ATOM   4692 1HB  PHE A 308       8.604  -6.182  -0.612  1.00 88.50           H
ATOM   4693 2HB  PHE A 308       9.513  -6.164  -2.110  1.00 88.50           H
ATOM   4694  CG  PHE A 308      10.709  -5.847  -0.356  1.00 88.50           C
ATOM   4695  CD1 PHE A 308      11.907  -5.733  -0.990  1.00 88.50           C
ATOM   4696  HD1 PHE A 308      11.941  -5.517  -2.058  1.00 88.50           H
ATOM   4697  CD2 PHE A 308      10.668  -6.116   0.976  1.00 88.50           C
ATOM   4698  HD2 PHE A 308       9.708  -6.207   1.484  1.00 88.50           H
ATOM   4699  CE1 PHE A 308      13.115  -5.895  -0.260  1.00 88.50           C
ATOM   4700  HE1 PHE A 308      14.075  -5.803  -0.768  1.00 88.50           H
ATOM   4701  CE2 PHE A 308      11.875  -6.277   1.706  1.00 88.50           C
ATOM   4702  HE2 PHE A 308      11.842  -6.493   2.774  1.00 88.50           H
ATOM   4703  CZ  PHE A 308      13.073  -6.163   1.072  1.00 88.50           C
ATOM   4704  HZ  PHE A 308      14.000  -6.287   1.633  1.00 88.50           H
ATOM   4705  HN  PHE A 308       7.911  -4.580   0.364  1.00 88.50           H
ATOM   4706  N   HIS A 309       6.994  -4.176  -2.692  1.00 80.88           N
ATOM   4707  CA  HIS A 309       6.206  -4.085  -3.909  1.00 80.88           C
ATOM   4708  C   HIS A 309       6.480  -2.747  -4.599  1.00 80.88           C
ATOM   4709  O   HIS A 309       6.528  -2.676  -5.826  1.00 80.88           O
ATOM   4710  HA  HIS A 309       6.539  -4.894  -4.558  1.00 80.88           H
ATOM   4711  CB  HIS A 309       4.721  -4.306  -3.612  1.00 80.88           C
ATOM   4712 1HB  HIS A 309       4.582  -5.321  -3.241  1.00 80.88           H
ATOM   4713 2HB  HIS A 309       4.416  -3.630  -2.813  1.00 80.88           H
ATOM   4714  CG  HIS A 309       3.818  -4.093  -4.803  1.00 80.88           C
ATOM   4715  ND1 HIS A 309       3.157  -2.900  -5.040  1.00 80.88           N
ATOM   4716  HD1 HIS A 309       3.205  -2.082  -4.467  1.00 80.88           H
ATOM   4717  CD2 HIS A 309       3.475  -4.932  -5.823  1.00 80.88           C
ATOM   4718  HD2 HIS A 309       3.821  -5.958  -5.947  1.00 80.88           H
ATOM   4719  CE1 HIS A 309       2.450  -3.027  -6.153  1.00 80.88           C
ATOM   4720  HE1 HIS A 309       1.821  -2.260  -6.603  1.00 80.88           H
ATOM   4721  NE2 HIS A 309       2.648  -4.287  -6.637  1.00 80.88           N
ATOM   4722  HN  HIS A 309       6.464  -4.304  -1.853  1.00 80.88           H
ATOM   4723  N   SER A 310       6.652  -1.720  -3.781  1.00 86.49           N
ATOM   4724  CA  SER A 310       6.766  -0.365  -4.294  1.00 86.49           C
ATOM   4725  C   SER A 310       8.085  -0.202  -5.052  1.00 86.49           C
ATOM   4726  O   SER A 310       8.218   0.690  -5.889  1.00 86.49           O
ATOM   4727  HA  SER A 310       5.919  -0.240  -4.968  1.00 86.49           H
ATOM   4728  CB  SER A 310       6.673   0.662  -3.164  1.00 86.49           C
ATOM   4729 1HB  SER A 310       7.446   0.457  -2.423  1.00 86.49           H
ATOM   4730 2HB  SER A 310       6.869   1.658  -3.561  1.00 86.49           H
ATOM   4731  OG  SER A 310       5.396   0.647  -2.532  1.00 86.49           O
ATOM   4732  HG  SER A 310       4.712   1.057  -3.135  1.00 86.49           H
ATOM   4733  HN  SER A 310       6.714  -1.801  -2.786  1.00 86.49           H
ATOM   4734  N   CYS A 311       9.026  -1.078  -4.733  1.00 88.75           N
ATOM   4735  CA  CYS A 311      10.333  -1.035  -5.366  1.00 88.75           C
ATOM   4736  C   CYS A 311      10.355  -2.069  -6.494  1.00 88.75           C
ATOM   4737  O   CYS A 311      11.237  -2.039  -7.351  1.00 88.75           O
ATOM   4738  HA  CYS A 311      10.457  -0.027  -5.762  1.00 88.75           H
ATOM   4739  CB  CYS A 311      11.459  -1.270  -4.356  1.00 88.75           C
ATOM   4740 1HB  CYS A 311      12.412  -0.957  -4.782  1.00 88.75           H
ATOM   4741 2HB  CYS A 311      11.292  -0.662  -3.467  1.00 88.75           H
ATOM   4742  SG  CYS A 311      11.531  -3.040  -3.899  1.00 88.75           S
ATOM   4743  HG  CYS A 311      12.590  -2.935  -3.102  1.00 88.75           H
ATOM   4744  HN  CYS A 311       8.907  -1.805  -4.057  1.00 88.75           H
ATOM   4745  N   LEU A 312       9.373  -2.957  -6.459  1.00 86.49           N
ATOM   4746  CA  LEU A 312       9.367  -4.102  -7.353  1.00 86.49           C
ATOM   4747  C   LEU A 312       8.827  -3.674  -8.719  1.00 86.49           C
ATOM   4748  O   LEU A 312       9.303  -4.140  -9.753  1.00 86.49           O
ATOM   4749  HA  LEU A 312      10.400  -4.426  -7.477  1.00 86.49           H
ATOM   4750  CB  LEU A 312       8.599  -5.268  -6.727  1.00 86.49           C
ATOM   4751 1HB  LEU A 312       7.699  -4.873  -6.256  1.00 86.49           H
ATOM   4752 2HB  LEU A 312       8.275  -5.935  -7.526  1.00 86.49           H
ATOM   4753  CG  LEU A 312       9.363  -6.094  -5.689  1.00 86.49           C
ATOM   4754  HG  LEU A 312       9.725  -5.418  -4.914  1.00 86.49           H
ATOM   4755  CD1 LEU A 312       8.441  -7.108  -5.010  1.00 86.49           C
ATOM   4756 1HD1 LEU A 312       7.628  -6.583  -4.509  1.00 86.49           H
ATOM   4757 2HD1 LEU A 312       8.029  -7.784  -5.760  1.00 86.49           H
ATOM   4758 3HD1 LEU A 312       9.009  -7.682  -4.277  1.00 86.49           H
ATOM   4759  CD2 LEU A 312      10.589  -6.762  -6.315  1.00 86.49           C
ATOM   4760 1HD2 LEU A 312      10.271  -7.422  -7.122  1.00 86.49           H
ATOM   4761 2HD2 LEU A 312      11.256  -5.997  -6.713  1.00 86.49           H
ATOM   4762 3HD2 LEU A 312      11.113  -7.342  -5.556  1.00 86.49           H
ATOM   4763  HN  LEU A 312       8.594  -2.905  -5.834  1.00 86.49           H
ATOM   4764  N   ASN A 313       7.840  -2.790  -8.679  1.00 82.17           N
ATOM   4765  CA  ASN A 313       7.104  -2.436  -9.880  1.00 82.17           C
ATOM   4766  C   ASN A 313       8.088  -1.994 -10.965  1.00 82.17           C
ATOM   4767  O   ASN A 313       8.076  -2.527 -12.074  1.00 82.17           O
ATOM   4768  HA  ASN A 313       6.556  -3.337 -10.157  1.00 82.17           H
ATOM   4769  CB  ASN A 313       6.140  -1.277  -9.614  1.00 82.17           C
ATOM   4770 1HB  ASN A 313       6.633  -0.524  -9.000  1.00 82.17           H
ATOM   4771 2HB  ASN A 313       5.875  -0.797 -10.556  1.00 82.17           H
ATOM   4772  CG  ASN A 313       4.874  -1.768  -8.911  1.00 82.17           C
ATOM   4773  OD1 ASN A 313       4.442  -2.898  -9.069  1.00 82.17           O
ATOM   4774  ND2 ASN A 313       4.304  -0.857  -8.126  1.00 82.17           N
ATOM   4775 1HD2 ASN A 313       4.709   0.053  -8.040  1.00 82.17           H
ATOM   4776 2HD2 ASN A 313       3.470  -1.083  -7.623  1.00 82.17           H
ATOM   4777  HN  ASN A 313       7.544  -2.321  -7.848  1.00 82.17           H
ATOM   4778  N   PRO A 314       8.953  -1.015 -10.668  1.00 83.95           N
ATOM   4779  CA  PRO A 314       9.878  -0.493 -11.677  1.00 83.95           C
ATOM   4780  C   PRO A 314      10.689  -1.595 -12.341  1.00 83.95           C
ATOM   4781  O   PRO A 314      10.895  -1.574 -13.553  1.00 83.95           O
ATOM   4782  HA  PRO A 314       9.322  -0.022 -12.487  1.00 83.95           H
ATOM   4783  CB  PRO A 314      10.768   0.470 -10.890  1.00 83.95           C
ATOM   4784 1HB  PRO A 314      11.663  -0.025 -10.515  1.00 83.95           H
ATOM   4785 2HB  PRO A 314      11.101   1.304 -11.508  1.00 83.95           H
ATOM   4786  CG  PRO A 314       9.865   0.936  -9.754  1.00 83.95           C
ATOM   4787 1HG  PRO A 314      10.439   1.340  -8.920  1.00 83.95           H
ATOM   4788 2HG  PRO A 314       9.189   1.730 -10.073  1.00 83.95           H
ATOM   4789  CD  PRO A 314       9.118  -0.331  -9.372  1.00 83.95           C
ATOM   4790 1HD  PRO A 314       9.686  -0.940  -8.669  1.00 83.95           H
ATOM   4791 2HD  PRO A 314       8.162  -0.110  -8.899  1.00 83.95           H
ATOM   4792  N   VAL A 315      11.130  -2.537 -11.520  1.00 85.03           N
ATOM   4793  CA  VAL A 315      11.972  -3.617 -12.005  1.00 85.03           C
ATOM   4794  C   VAL A 315      11.177  -4.473 -12.993  1.00 85.03           C
ATOM   4795  O   VAL A 315      11.705  -4.892 -14.022  1.00 85.03           O
ATOM   4796  HA  VAL A 315      12.815  -3.168 -12.530  1.00 85.03           H
ATOM   4797  CB  VAL A 315      12.523  -4.421 -10.825  1.00 85.03           C
ATOM   4798  HB  VAL A 315      11.676  -4.844 -10.284  1.00 85.03           H
ATOM   4799  CG1 VAL A 315      13.396  -5.580 -11.312  1.00 85.03           C
ATOM   4800 1HG1 VAL A 315      12.802  -6.243 -11.940  1.00 85.03           H
ATOM   4801 2HG1 VAL A 315      14.233  -5.186 -11.888  1.00 85.03           H
ATOM   4802 3HG1 VAL A 315      13.774  -6.135 -10.453  1.00 85.03           H
ATOM   4803  CG2 VAL A 315      13.295  -3.520  -9.860  1.00 85.03           C
ATOM   4804 1HG2 VAL A 315      14.129  -3.055 -10.386  1.00 85.03           H
ATOM   4805 2HG2 VAL A 315      12.631  -2.746  -9.476  1.00 85.03           H
ATOM   4806 3HG2 VAL A 315      13.675  -4.117  -9.031  1.00 85.03           H
ATOM   4807  HN  VAL A 315      10.923  -2.569 -10.542  1.00 85.03           H
ATOM   4808  N   LEU A 316       9.920  -4.708 -12.645  1.00 83.30           N
ATOM   4809  CA  LEU A 316       9.058  -5.538 -13.469  1.00 83.30           C
ATOM   4810  C   LEU A 316       8.981  -4.946 -14.878  1.00 83.30           C
ATOM   4811  O   LEU A 316       9.029  -5.676 -15.866  1.00 83.30           O
ATOM   4812  HA  LEU A 316       9.520  -6.524 -13.535  1.00 83.30           H
ATOM   4813  CB  LEU A 316       7.693  -5.721 -12.803  1.00 83.30           C
ATOM   4814 1HB  LEU A 316       7.267  -4.735 -12.619  1.00 83.30           H
ATOM   4815 2HB  LEU A 316       7.033  -6.227 -13.506  1.00 83.30           H
ATOM   4816  CG  LEU A 316       7.688  -6.502 -11.487  1.00 83.30           C
ATOM   4817  HG  LEU A 316       8.356  -5.998 -10.789  1.00 83.30           H
ATOM   4818  CD1 LEU A 316       6.294  -6.505 -10.857  1.00 83.30           C
ATOM   4819 1HD1 LEU A 316       5.984  -5.480 -10.656  1.00 83.30           H
ATOM   4820 2HD1 LEU A 316       5.586  -6.971 -11.543  1.00 83.30           H
ATOM   4821 3HD1 LEU A 316       6.319  -7.067  -9.924  1.00 83.30           H
ATOM   4822  CD2 LEU A 316       8.230  -7.919 -11.689  1.00 83.30           C
ATOM   4823 1HD2 LEU A 316       7.607  -8.446 -12.411  1.00 83.30           H
ATOM   4824 2HD2 LEU A 316       9.253  -7.867 -12.061  1.00 83.30           H
ATOM   4825 3HD2 LEU A 316       8.215  -8.452 -10.739  1.00 83.30           H
ATOM   4826  HN  LEU A 316       9.491  -4.342 -11.820  1.00 83.30           H
ATOM   4827  N   TYR A 317       8.862  -3.627 -14.924  1.00 76.41           N
ATOM   4828  CA  TYR A 317       8.725  -2.932 -16.193  1.00 76.41           C
ATOM   4829  C   TYR A 317       9.980  -3.106 -17.052  1.00 76.41           C
ATOM   4830  O   TYR A 317       9.891  -3.207 -18.274  1.00 76.41           O
ATOM   4831  HA  TYR A 317       7.872  -3.359 -16.720  1.00 76.41           H
ATOM   4832  CB  TYR A 317       8.560  -1.451 -15.847  1.00 76.41           C
ATOM   4833 1HB  TYR A 317       9.453  -1.108 -15.326  1.00 76.41           H
ATOM   4834 2HB  TYR A 317       8.491  -0.878 -16.772  1.00 76.41           H
ATOM   4835  CG  TYR A 317       7.334  -1.147 -14.984  1.00 76.41           C
ATOM   4836  CD1 TYR A 317       6.251  -2.002 -14.997  1.00 76.41           C
ATOM   4837  HD1 TYR A 317       6.269  -2.895 -15.623  1.00 76.41           H
ATOM   4838  CD2 TYR A 317       7.311  -0.017 -14.192  1.00 76.41           C
ATOM   4839  HD2 TYR A 317       8.166   0.659 -14.181  1.00 76.41           H
ATOM   4840  CE1 TYR A 317       5.098  -1.716 -14.184  1.00 76.41           C
ATOM   4841  HE1 TYR A 317       4.236  -2.383 -14.185  1.00 76.41           H
ATOM   4842  CE2 TYR A 317       6.158   0.270 -13.379  1.00 76.41           C
ATOM   4843  HE2 TYR A 317       6.126   1.158 -12.749  1.00 76.41           H
ATOM   4844  CZ  TYR A 317       5.108  -0.594 -13.415  1.00 76.41           C
ATOM   4845  OH  TYR A 317       4.018  -0.324 -12.648  1.00 76.41           O
ATOM   4846  HH  TYR A 317       4.143   0.547 -12.172  1.00 76.41           H
ATOM   4847  HN  TYR A 317       8.859  -3.037 -14.117  1.00 76.41           H
ATOM   4848  N   VAL A 318      11.120  -3.136 -16.377  1.00 77.55           N
ATOM   4849  CA  VAL A 318      12.394  -3.257 -17.066  1.00 77.55           C
ATOM   4850  C   VAL A 318      12.469  -4.622 -17.753  1.00 77.55           C
ATOM   4851  O   VAL A 318      12.818  -4.711 -18.930  1.00 77.55           O
ATOM   4852  HA  VAL A 318      12.431  -2.479 -17.828  1.00 77.55           H
ATOM   4853  CB  VAL A 318      13.544  -3.018 -16.086  1.00 77.55           C
ATOM   4854  HB  VAL A 318      13.413  -3.697 -15.243  1.00 77.55           H
ATOM   4855  CG1 VAL A 318      14.893  -3.330 -16.736  1.00 77.55           C
ATOM   4856 1HG1 VAL A 318      14.912  -4.374 -17.049  1.00 77.55           H
ATOM   4857 2HG1 VAL A 318      15.035  -2.688 -17.605  1.00 77.55           H
ATOM   4858 3HG1 VAL A 318      15.692  -3.151 -16.018  1.00 77.55           H
ATOM   4859  CG2 VAL A 318      13.514  -1.586 -15.545  1.00 77.55           C
ATOM   4860 1HG2 VAL A 318      13.608  -0.884 -16.373  1.00 77.55           H
ATOM   4861 2HG2 VAL A 318      12.571  -1.413 -15.027  1.00 77.55           H
ATOM   4862 3HG2 VAL A 318      14.342  -1.443 -14.851  1.00 77.55           H
ATOM   4863  HN  VAL A 318      11.182  -3.079 -15.381  1.00 77.55           H
ATOM   4864  N   PHE A 319      12.136  -5.653 -16.990  1.00 75.87           N
ATOM   4865  CA  PHE A 319      12.330  -7.018 -17.449  1.00 75.87           C
ATOM   4866  C   PHE A 319      11.211  -7.439 -18.404  1.00 75.87           C
ATOM   4867  O   PHE A 319      11.460  -8.132 -19.389  1.00 75.87           O
ATOM   4868  HA  PHE A 319      13.285  -7.050 -17.973  1.00 75.87           H
ATOM   4869  CB  PHE A 319      12.292  -7.916 -16.211  1.00 75.87           C
ATOM   4870 1HB  PHE A 319      11.496  -7.572 -15.549  1.00 75.87           H
ATOM   4871 2HB  PHE A 319      12.035  -8.930 -16.518  1.00 75.87           H
ATOM   4872  CG  PHE A 319      13.606  -7.952 -15.428  1.00 75.87           C
ATOM   4873  CD1 PHE A 319      14.689  -8.591 -15.947  1.00 75.87           C
ATOM   4874  HD1 PHE A 319      14.620  -9.077 -16.920  1.00 75.87           H
ATOM   4875  CD2 PHE A 319      13.691  -7.346 -14.213  1.00 75.87           C
ATOM   4876  HD2 PHE A 319      12.823  -6.835 -13.798  1.00 75.87           H
ATOM   4877  CE1 PHE A 319      15.908  -8.625 -15.220  1.00 75.87           C
ATOM   4878  HE1 PHE A 319      16.776  -9.137 -15.636  1.00 75.87           H
ATOM   4879  CE2 PHE A 319      14.911  -7.380 -13.487  1.00 75.87           C
ATOM   4880  HE2 PHE A 319      14.979  -6.895 -12.514  1.00 75.87           H
ATOM   4881  CZ  PHE A 319      15.994  -8.019 -14.006  1.00 75.87           C
ATOM   4882  HZ  PHE A 319      16.930  -8.045 -13.448  1.00 75.87           H
ATOM   4883  HN  PHE A 319      11.742  -5.567 -16.075  1.00 75.87           H
ATOM   4884  N   VAL A 320      10.003  -7.002 -18.079  1.00 78.21           N
ATOM   4885  CA  VAL A 320       8.818  -7.514 -18.745  1.00 78.21           C
ATOM   4886  C   VAL A 320       8.404  -6.547 -19.856  1.00 78.21           C
ATOM   4887  O   VAL A 320       7.816  -6.959 -20.855  1.00 78.21           O
ATOM   4888  HA  VAL A 320       9.081  -8.472 -19.194  1.00 78.21           H
ATOM   4889  CB  VAL A 320       7.708  -7.760 -17.722  1.00 78.21           C
ATOM   4890  HB  VAL A 320       7.373  -6.791 -17.352  1.00 78.21           H
ATOM   4891  CG1 VAL A 320       6.509  -8.456 -18.370  1.00 78.21           C
ATOM   4892 1HG1 VAL A 320       6.114  -7.829 -19.170  1.00 78.21           H
ATOM   4893 2HG1 VAL A 320       6.824  -9.415 -18.780  1.00 78.21           H
ATOM   4894 3HG1 VAL A 320       5.734  -8.618 -17.620  1.00 78.21           H
ATOM   4895  CG2 VAL A 320       8.229  -8.563 -16.529  1.00 78.21           C
ATOM   4896 1HG2 VAL A 320       8.604  -9.527 -16.875  1.00 78.21           H
ATOM   4897 2HG2 VAL A 320       9.036  -8.013 -16.044  1.00 78.21           H
ATOM   4898 3HG2 VAL A 320       7.420  -8.724 -15.817  1.00 78.21           H
ATOM   4899  HN  VAL A 320       9.828  -6.312 -17.377  1.00 78.21           H
ATOM   4900  N   GLY A 321       8.727  -5.280 -19.644  1.00 79.10           N
ATOM   4901  CA  GLY A 321       8.220  -4.224 -20.504  1.00 79.10           C
ATOM   4902  C   GLY A 321       9.189  -3.940 -21.653  1.00 79.10           C
ATOM   4903  O   GLY A 321      10.119  -3.149 -21.504  1.00 79.10           O
ATOM   4904 1HA  GLY A 321       7.249  -4.513 -20.907  1.00 79.10           H
ATOM   4905 2HA  GLY A 321       8.066  -3.317 -19.921  1.00 79.10           H
ATOM   4906  HN  GLY A 321       9.322  -4.971 -18.902  1.00 79.10           H
ATOM   4907  N   GLU A 322       8.939  -4.601 -22.774  1.00 69.26           N
ATOM   4908  CA  GLU A 322       9.665  -4.303 -23.997  1.00 69.26           C
ATOM   4909  C   GLU A 322       9.530  -2.819 -24.346  1.00 69.26           C
ATOM   4910  O   GLU A 322      10.511  -2.171 -24.706  1.00 69.26           O
ATOM   4911  HA  GLU A 322      10.707  -4.538 -23.779  1.00 69.26           H
ATOM   4912  CB  GLU A 322       9.182  -5.184 -25.150  1.00 69.26           C
ATOM   4913 1HB  GLU A 322       8.097  -5.279 -25.110  1.00 69.26           H
ATOM   4914 2HB  GLU A 322       9.544  -4.782 -26.096  1.00 69.26           H
ATOM   4915  CG  GLU A 322       9.753  -6.598 -25.036  1.00 69.26           C
ATOM   4916 1HG  GLU A 322      10.835  -6.549 -24.912  1.00 69.26           H
ATOM   4917 2HG  GLU A 322       9.353  -7.086 -24.147  1.00 69.26           H
ATOM   4918  CD  GLU A 322       9.414  -7.428 -26.276  1.00 69.26           C
ATOM   4919  OE1 GLU A 322       9.650  -8.655 -26.220  1.00 69.26           O
ATOM   4920  OE2 GLU A 322       8.927  -6.818 -27.252  1.00 69.26           O
ATOM   4921  HN  GLU A 322       8.256  -5.326 -22.855  1.00 69.26           H
ATOM   4922  N   ARG A 323       8.307  -2.325 -24.227  1.00 66.22           N
ATOM   4923  CA  ARG A 323       8.024  -0.939 -24.560  1.00 66.22           C
ATOM   4924  C   ARG A 323       8.818  -0.001 -23.649  1.00 66.22           C
ATOM   4925  O   ARG A 323       9.400   0.977 -24.115  1.00 66.22           O
ATOM   4926  HA  ARG A 323       8.335  -0.833 -25.599  1.00 66.22           H
ATOM   4927  CB  ARG A 323       6.531  -0.633 -24.419  1.00 66.22           C
ATOM   4928 1HB  ARG A 323       5.954  -1.327 -25.030  1.00 66.22           H
ATOM   4929 2HB  ARG A 323       6.221  -0.785 -23.385  1.00 66.22           H
ATOM   4930  CG  ARG A 323       6.224   0.805 -24.843  1.00 66.22           C
ATOM   4931 1HG  ARG A 323       6.786   1.500 -24.218  1.00 66.22           H
ATOM   4932 2HG  ARG A 323       6.553   0.963 -25.870  1.00 66.22           H
ATOM   4933  CD  ARG A 323       4.728   1.103 -24.729  1.00 66.22           C
ATOM   4934 1HD  ARG A 323       4.171   0.483 -25.431  1.00 66.22           H
ATOM   4935 2HD  ARG A 323       4.374   0.850 -23.729  1.00 66.22           H
ATOM   4936  NE  ARG A 323       4.474   2.534 -25.007  1.00 66.22           N
ATOM   4937  HE  ARG A 323       5.155   3.036 -25.540  1.00 66.22           H
ATOM   4938  CZ  ARG A 323       3.389   3.200 -24.589  1.00 66.22           C
ATOM   4939  NH1 ARG A 323       2.444   2.577 -23.871  1.00 66.22           N
ATOM   4940 1HH1 ARG A 323       2.545   1.609 -23.644  1.00 66.22           H
ATOM   4941 2HH1 ARG A 323       1.636   3.081 -23.564  1.00 66.22           H
ATOM   4942  NH2 ARG A 323       3.262   4.497 -24.900  1.00 66.22           N
ATOM   4943 1HH2 ARG A 323       2.458   5.008 -24.596  1.00 66.22           H
ATOM   4944 2HH2 ARG A 323       3.972   4.954 -25.436  1.00 66.22           H
ATOM   4945  HN  ARG A 323       7.519  -2.853 -23.910  1.00 66.22           H
ATOM   4946  N   PHE A 324       8.817  -0.333 -22.366  1.00 80.13           N
ATOM   4947  CA  PHE A 324       9.486   0.497 -21.378  1.00 80.13           C
ATOM   4948  C   PHE A 324      11.001   0.487 -21.589  1.00 80.13           C
ATOM   4949  O   PHE A 324      11.645   1.534 -21.537  1.00 80.13           O
ATOM   4950  HA  PHE A 324       9.110   1.512 -21.501  1.00 80.13           H
ATOM   4951  CB  PHE A 324       9.170  -0.101 -20.005  1.00 80.13           C
ATOM   4952 1HB  PHE A 324       8.090  -0.216 -19.910  1.00 80.13           H
ATOM   4953 2HB  PHE A 324       9.603  -1.099 -19.946  1.00 80.13           H
ATOM   4954  CG  PHE A 324       9.685   0.733 -18.831  1.00 80.13           C
ATOM   4955  CD1 PHE A 324      10.875   0.427 -18.249  1.00 80.13           C
ATOM   4956  HD1 PHE A 324      11.463  -0.412 -18.621  1.00 80.13           H
ATOM   4957  CD2 PHE A 324       8.951   1.781 -18.367  1.00 80.13           C
ATOM   4958  HD2 PHE A 324       7.997   2.026 -18.833  1.00 80.13           H
ATOM   4959  CE1 PHE A 324      11.353   1.201 -17.159  1.00 80.13           C
ATOM   4960  HE1 PHE A 324      12.307   0.956 -16.693  1.00 80.13           H
ATOM   4961  CE2 PHE A 324       9.429   2.555 -17.277  1.00 80.13           C
ATOM   4962  HE2 PHE A 324       8.841   3.395 -16.906  1.00 80.13           H
ATOM   4963  CZ  PHE A 324      10.620   2.249 -16.696  1.00 80.13           C
ATOM   4964  HZ  PHE A 324      10.987   2.843 -15.859  1.00 80.13           H
ATOM   4965  HN  PHE A 324       8.372  -1.150 -22.000  1.00 80.13           H
ATOM   4966  N   ARG A 325      11.527  -0.707 -21.822  1.00 76.64           N
ATOM   4967  CA  ARG A 325      12.951  -0.863 -22.063  1.00 76.64           C
ATOM   4968  C   ARG A 325      13.396   0.037 -23.217  1.00 76.64           C
ATOM   4969  O   ARG A 325      14.408   0.728 -23.116  1.00 76.64           O
ATOM   4970  HA  ARG A 325      13.426  -0.565 -21.128  1.00 76.64           H
ATOM   4971  CB  ARG A 325      13.297  -2.316 -22.395  1.00 76.64           C
ATOM   4972 1HB  ARG A 325      12.615  -2.691 -23.157  1.00 76.64           H
ATOM   4973 2HB  ARG A 325      14.302  -2.367 -22.813  1.00 76.64           H
ATOM   4974  CG  ARG A 325      13.212  -3.198 -21.148  1.00 76.64           C
ATOM   4975 1HG  ARG A 325      13.632  -2.668 -20.293  1.00 76.64           H
ATOM   4976 2HG  ARG A 325      12.167  -3.404 -20.914  1.00 76.64           H
ATOM   4977  CD  ARG A 325      13.962  -4.516 -21.356  1.00 76.64           C
ATOM   4978 1HD  ARG A 325      15.014  -4.316 -21.559  1.00 76.64           H
ATOM   4979 2HD  ARG A 325      13.921  -5.115 -20.447  1.00 76.64           H
ATOM   4980  NE  ARG A 325      13.363  -5.266 -22.483  1.00 76.64           N
ATOM   4981  HE  ARG A 325      13.478  -4.897 -23.405  1.00 76.64           H
ATOM   4982  CZ  ARG A 325      12.678  -6.409 -22.344  1.00 76.64           C
ATOM   4983  NH1 ARG A 325      12.493  -6.949 -21.132  1.00 76.64           N
ATOM   4984 1HH1 ARG A 325      12.869  -6.499 -20.322  1.00 76.64           H
ATOM   4985 2HH1 ARG A 325      11.980  -7.802 -21.037  1.00 76.64           H
ATOM   4986  NH2 ARG A 325      12.179  -7.004 -23.436  1.00 76.64           N
ATOM   4987 1HH2 ARG A 325      11.665  -7.857 -23.350  1.00 76.64           H
ATOM   4988 2HH2 ARG A 325      12.321  -6.594 -24.338  1.00 76.64           H
ATOM   4989  HN  ARG A 325      10.998  -1.555 -21.847  1.00 76.64           H
ATOM   4990  N   ARG A 326      12.618  -0.001 -24.289  1.00 69.59           N
ATOM   4991  CA  ARG A 326      12.960   0.742 -25.489  1.00 69.59           C
ATOM   4992  C   ARG A 326      12.905   2.247 -25.216  1.00 69.59           C
ATOM   4993  O   ARG A 326      13.789   2.991 -25.637  1.00 69.59           O
ATOM   4994  HA  ARG A 326      13.974   0.425 -25.734  1.00 69.59           H
ATOM   4995  CB  ARG A 326      12.007   0.404 -26.637  1.00 69.59           C
ATOM   4996 1HB  ARG A 326      11.928  -0.678 -26.742  1.00 69.59           H
ATOM   4997 2HB  ARG A 326      11.009   0.776 -26.408  1.00 69.59           H
ATOM   4998  CG  ARG A 326      12.495   1.015 -27.953  1.00 69.59           C
ATOM   4999 1HG  ARG A 326      12.505   2.102 -27.871  1.00 69.59           H
ATOM   5000 2HG  ARG A 326      13.520   0.700 -28.146  1.00 69.59           H
ATOM   5001  CD  ARG A 326      11.598   0.594 -29.119  1.00 69.59           C
ATOM   5002 1HD  ARG A 326      10.554   0.793 -28.876  1.00 69.59           H
ATOM   5003 2HD  ARG A 326      11.837   1.183 -30.004  1.00 69.59           H
ATOM   5004  NE  ARG A 326      11.783  -0.846 -29.405  1.00 69.59           N
ATOM   5005  HE  ARG A 326      12.350  -1.380 -28.778  1.00 69.59           H
ATOM   5006  CZ  ARG A 326      11.239  -1.480 -30.453  1.00 69.59           C
ATOM   5007  NH1 ARG A 326      10.471  -0.814 -31.326  1.00 69.59           N
ATOM   5008 1HH1 ARG A 326      10.300   0.163 -31.198  1.00 69.59           H
ATOM   5009 2HH1 ARG A 326      10.069  -1.294 -32.106  1.00 69.59           H
ATOM   5010  NH2 ARG A 326      11.475  -2.789 -30.615  1.00 69.59           N
ATOM   5011 1HH2 ARG A 326      11.077  -3.276 -31.392  1.00 69.59           H
ATOM   5012 2HH2 ARG A 326      12.050  -3.278 -29.959  1.00 69.59           H
ATOM   5013  HN  ARG A 326      11.768  -0.526 -24.345  1.00 69.59           H
ATOM   5014  N   ASP A 327      11.856   2.650 -24.513  1.00 80.00           N
ATOM   5015  CA  ASP A 327      11.628   4.061 -24.252  1.00 80.00           C
ATOM   5016  C   ASP A 327      12.659   4.562 -23.239  1.00 80.00           C
ATOM   5017  O   ASP A 327      13.065   5.722 -23.283  1.00 80.00           O
ATOM   5018  HA  ASP A 327      11.724   4.550 -25.222  1.00 80.00           H
ATOM   5019  CB  ASP A 327      10.235   4.294 -23.663  1.00 80.00           C
ATOM   5020 1HB  ASP A 327      10.066   3.605 -22.836  1.00 80.00           H
ATOM   5021 2HB  ASP A 327      10.172   5.303 -23.256  1.00 80.00           H
ATOM   5022  CG  ASP A 327       9.151   4.098 -24.725  1.00 80.00           C
ATOM   5023  OD1 ASP A 327       9.524   4.069 -25.918  1.00 80.00           O
ATOM   5024  OD2 ASP A 327       7.974   3.983 -24.320  1.00 80.00           O
ATOM   5025  HN  ASP A 327      11.172   2.032 -24.125  1.00 80.00           H
ATOM   5026  N   LEU A 328      13.054   3.662 -22.350  1.00 82.21           N
ATOM   5027  CA  LEU A 328      14.069   3.982 -21.362  1.00 82.21           C
ATOM   5028  C   LEU A 328      15.379   4.325 -22.074  1.00 82.21           C
ATOM   5029  O   LEU A 328      15.950   5.391 -21.851  1.00 82.21           O
ATOM   5030  HA  LEU A 328      13.730   4.864 -20.819  1.00 82.21           H
ATOM   5031  CB  LEU A 328      14.202   2.848 -20.344  1.00 82.21           C
ATOM   5032 1HB  LEU A 328      13.266   2.771 -19.791  1.00 82.21           H
ATOM   5033 2HB  LEU A 328      14.329   1.912 -20.887  1.00 82.21           H
ATOM   5034  CG  LEU A 328      15.347   2.981 -19.337  1.00 82.21           C
ATOM   5035  HG  LEU A 328      16.282   3.061 -19.892  1.00 82.21           H
ATOM   5036  CD1 LEU A 328      15.202   4.258 -18.507  1.00 82.21           C
ATOM   5037 1HD1 LEU A 328      15.216   5.124 -19.169  1.00 82.21           H
ATOM   5038 2HD1 LEU A 328      14.258   4.232 -17.962  1.00 82.21           H
ATOM   5039 3HD1 LEU A 328      16.028   4.327 -17.800  1.00 82.21           H
ATOM   5040  CD2 LEU A 328      15.450   1.734 -18.457  1.00 82.21           C
ATOM   5041 1HD2 LEU A 328      14.518   1.597 -17.909  1.00 82.21           H
ATOM   5042 2HD2 LEU A 328      15.635   0.861 -19.083  1.00 82.21           H
ATOM   5043 3HD2 LEU A 328      16.272   1.855 -17.751  1.00 82.21           H
ATOM   5044  HN  LEU A 328      12.693   2.731 -22.299  1.00 82.21           H
ATOM   5045  N   VAL A 329      15.816   3.402 -22.918  1.00 82.34           N
ATOM   5046  CA  VAL A 329      17.086   3.558 -23.606  1.00 82.34           C
ATOM   5047  C   VAL A 329      17.045   4.825 -24.462  1.00 82.34           C
ATOM   5048  O   VAL A 329      18.045   5.532 -24.579  1.00 82.34           O
ATOM   5049  HA  VAL A 329      17.860   3.672 -22.847  1.00 82.34           H
ATOM   5050  CB  VAL A 329      17.400   2.299 -24.417  1.00 82.34           C
ATOM   5051  HB  VAL A 329      16.555   2.107 -25.078  1.00 82.34           H
ATOM   5052  CG1 VAL A 329      18.642   2.503 -25.287  1.00 82.34           C
ATOM   5053 1HG1 VAL A 329      18.470   3.329 -25.977  1.00 82.34           H
ATOM   5054 2HG1 VAL A 329      19.497   2.732 -24.652  1.00 82.34           H
ATOM   5055 3HG1 VAL A 329      18.842   1.593 -25.853  1.00 82.34           H
ATOM   5056  CG2 VAL A 329      17.566   1.084 -23.501  1.00 82.34           C
ATOM   5057 1HG2 VAL A 329      18.385   1.264 -22.804  1.00 82.34           H
ATOM   5058 2HG2 VAL A 329      16.644   0.920 -22.944  1.00 82.34           H
ATOM   5059 3HG2 VAL A 329      17.789   0.203 -24.103  1.00 82.34           H
ATOM   5060  HN  VAL A 329      15.319   2.561 -23.133  1.00 82.34           H
ATOM   5061  N   LYS A 330      15.879   5.075 -25.038  1.00 75.56           N
ATOM   5062  CA  LYS A 330      15.689   6.254 -25.865  1.00 75.56           C
ATOM   5063  C   LYS A 330      15.896   7.508 -25.013  1.00 75.56           C
[truncated: 117,478 more chars]
