# Supplementary material for: Noncanonical roles of chemokine regions in CCR9 activation revealed by structural modeling and mutational mapping
Source: Nat Commun. 2025 Aug 18;16:7695. doi: 10.1038/s41467-025-62321-9 (PMC12361432; doi:10.1038/s41467-025-62321-9)
Supplement: Supplementary file 7 — Supplementary Data 5 [file 41467_2025_62321_MOESM7_ESM.zip › CCR9_CCL25x1P6_10_rnk1.pdb]

ATOM      1  N   GLU A  20      -4.668  -3.596  58.927  1.00 51.12           N
ATOM      2  CA  GLU A  20      -5.182  -4.504  57.917  1.00 51.12           C
ATOM      3  C   GLU A  20      -5.904  -5.680  58.578  1.00 51.12           C
ATOM      4  O   GLU A  20      -5.274  -6.517  59.223  1.00 51.12           O
ATOM      5  HA  GLU A  20      -5.891  -3.917  57.333  1.00 51.12           H
ATOM      6  CB  GLU A  20      -4.061  -4.995  56.999  1.00 51.12           C
ATOM      7 1HB  GLU A  20      -3.158  -5.171  57.584  1.00 51.12           H
ATOM      8 2HB  GLU A  20      -4.396  -5.875  56.449  1.00 51.12           H
ATOM      9  CG  GLU A  20      -3.709  -3.939  55.950  1.00 51.12           C
ATOM     10 1HG  GLU A  20      -4.623  -3.526  55.523  1.00 51.12           H
ATOM     11 2HG  GLU A  20      -3.178  -3.113  56.424  1.00 51.12           H
ATOM     12  CD  GLU A  20      -2.844  -4.537  54.838  1.00 51.12           C
ATOM     13  OE1 GLU A  20      -3.003  -4.078  53.687  1.00 51.12           O
ATOM     14  OE2 GLU A  20      -2.044  -5.440  55.165  1.00 51.12           O
ATOM     15  HN  GLU A  20      -4.844  -3.871  59.872  1.00 51.12           H
ATOM     16  N   SER A  21      -7.216  -5.706  58.396  1.00 59.36           N
ATOM     17  CA  SER A  21      -8.008  -6.849  58.818  1.00 59.36           C
ATOM     18  C   SER A  21      -7.475  -8.125  58.163  1.00 59.36           C
ATOM     19  O   SER A  21      -7.138  -8.126  56.981  1.00 59.36           O
ATOM     20  HA  SER A  21      -7.892  -6.897  59.901  1.00 59.36           H
ATOM     21  CB  SER A  21      -9.486  -6.653  58.472  1.00 59.36           C
ATOM     22 1HB  SER A  21     -10.060  -7.502  58.843  1.00 59.36           H
ATOM     23 2HB  SER A  21      -9.863  -5.766  58.982  1.00 59.36           H
ATOM     24  OG  SER A  21      -9.692  -6.517  57.069  1.00 59.36           O
ATOM     25  HG  SER A  21     -10.232  -7.286  56.727  1.00 59.36           H
ATOM     26  HN  SER A  21      -7.736  -4.965  57.970  1.00 59.36           H
ATOM     27  N   THR A  22      -7.415  -9.181  58.962  1.00 61.39           N
ATOM     28  CA  THR A  22      -6.883 -10.447  58.489  1.00 61.39           C
ATOM     29  C   THR A  22      -7.562 -10.856  57.180  1.00 61.39           C
ATOM     30  O   THR A  22      -6.936 -11.470  56.318  1.00 61.39           O
ATOM     31  HA  THR A  22      -5.823 -10.315  58.272  1.00 61.39           H
ATOM     32  CB  THR A  22      -7.050 -11.478  59.607  1.00 61.39           C
ATOM     33  HB  THR A  22      -7.060 -12.491  59.205  1.00 61.39           H
ATOM     34  OG1 THR A  22      -8.239 -11.071  60.279  1.00 61.39           O
ATOM     35  HG1 THR A  22      -8.578 -11.815  60.855  1.00 61.39           H
ATOM     36  CG2 THR A  22      -5.961 -11.364  60.676  1.00 61.39           C
ATOM     37 1HG2 THR A  22      -5.996 -10.372  61.126  1.00 61.39           H
ATOM     38 2HG2 THR A  22      -4.985 -11.521  60.218  1.00 61.39           H
ATOM     39 3HG2 THR A  22      -6.127 -12.118  61.446  1.00 61.39           H
ATOM     40  HN  THR A  22      -7.721  -9.180  59.914  1.00 61.39           H
ATOM     41  N   SER A  23      -8.833 -10.497  57.073  1.00 64.11           N
ATOM     42  CA  SER A  23      -9.595 -10.792  55.871  1.00 64.11           C
ATOM     43  C   SER A  23      -8.979 -10.069  54.671  1.00 64.11           C
ATOM     44  O   SER A  23      -8.869 -10.641  53.588  1.00 64.11           O
ATOM     45  HA  SER A  23      -9.526 -11.872  55.744  1.00 64.11           H
ATOM     46  CB  SER A  23     -11.062 -10.390  56.037  1.00 64.11           C
ATOM     47 1HB  SER A  23     -11.625 -10.704  55.159  1.00 64.11           H
ATOM     48 2HB  SER A  23     -11.487 -10.915  56.893  1.00 64.11           H
ATOM     49  OG  SER A  23     -11.214  -8.985  56.220  1.00 64.11           O
ATOM     50  HG  SER A  23     -12.184  -8.750  56.273  1.00 64.11           H
ATOM     51  HN  SER A  23      -9.340 -10.015  57.788  1.00 64.11           H
ATOM     52  N   SER A  24      -8.595  -8.823  54.905  1.00 69.62           N
ATOM     53  CA  SER A  24      -8.082  -7.985  53.835  1.00 69.62           C
ATOM     54  C   SER A  24      -6.761  -8.553  53.313  1.00 69.62           C
ATOM     55  O   SER A  24      -6.436  -8.398  52.137  1.00 69.62           O
ATOM     56  HA  SER A  24      -8.844  -8.012  53.056  1.00 69.62           H
ATOM     57  CB  SER A  24      -7.889  -6.543  54.308  1.00 69.62           C
ATOM     58 1HB  SER A  24      -7.877  -5.876  53.446  1.00 69.62           H
ATOM     59 2HB  SER A  24      -8.737  -6.248  54.926  1.00 69.62           H
ATOM     60  OG  SER A  24      -6.683  -6.381  55.049  1.00 69.62           O
ATOM     61  HG  SER A  24      -6.714  -6.938  55.879  1.00 69.62           H
ATOM     62  HN  SER A  24      -8.630  -8.386  55.804  1.00 69.62           H
ATOM     63  N   MET A  25      -6.035  -9.199  54.213  1.00 66.27           N
ATOM     64  CA  MET A  25      -4.744  -9.768  53.865  1.00 66.27           C
ATOM     65  C   MET A  25      -4.912 -11.084  53.103  1.00 66.27           C
ATOM     66  O   MET A  25      -4.171 -11.358  52.160  1.00 66.27           O
ATOM     67  HA  MET A  25      -4.260  -9.029  53.226  1.00 66.27           H
ATOM     68  CB  MET A  25      -3.935 -10.016  55.140  1.00 66.27           C
ATOM     69 1HB  MET A  25      -4.263  -9.332  55.922  1.00 66.27           H
ATOM     70 2HB  MET A  25      -4.121 -11.027  55.502  1.00 66.27           H
ATOM     71  CG  MET A  25      -2.438  -9.827  54.884  1.00 66.27           C
ATOM     72 1HG  MET A  25      -2.094 -10.546  54.140  1.00 66.27           H
ATOM     73 2HG  MET A  25      -2.252  -8.833  54.477  1.00 66.27           H
ATOM     74  SD  MET A  25      -1.527 -10.042  56.404  1.00 66.27           S
ATOM     75  CE  MET A  25      -0.193  -8.888  56.133  1.00 66.27           C
ATOM     76 1HE  MET A  25       0.361  -9.177  55.240  1.00 66.27           H
ATOM     77 2HE  MET A  25      -0.601  -7.886  55.999  1.00 66.27           H
ATOM     78 3HE  MET A  25       0.475  -8.896  56.994  1.00 66.27           H
ATOM     79  HN  MET A  25      -6.315  -9.337  55.163  1.00 66.27           H
ATOM     80  N   GLU A  26      -5.891 -11.863  53.539  1.00 61.70           N
ATOM     81  CA  GLU A  26      -6.214 -13.108  52.864  1.00 61.70           C
ATOM     82  C   GLU A  26      -6.652 -12.833  51.424  1.00 61.70           C
ATOM     83  O   GLU A  26      -6.245 -13.538  50.502  1.00 61.70           O
ATOM     84  HA  GLU A  26      -5.290 -13.687  52.865  1.00 61.70           H
ATOM     85  CB  GLU A  26      -7.291 -13.882  53.626  1.00 61.70           C
ATOM     86 1HB  GLU A  26      -7.901 -13.189  54.205  1.00 61.70           H
ATOM     87 2HB  GLU A  26      -7.870 -14.488  52.930  1.00 61.70           H
ATOM     88  CG  GLU A  26      -6.662 -14.856  54.625  1.00 61.70           C
ATOM     89 1HG  GLU A  26      -5.989 -15.535  54.102  1.00 61.70           H
ATOM     90 2HG  GLU A  26      -6.061 -14.304  55.348  1.00 61.70           H
ATOM     91  CD  GLU A  26      -7.738 -15.660  55.358  1.00 61.70           C
ATOM     92  OE1 GLU A  26      -7.408 -16.784  55.795  1.00 61.70           O
ATOM     93  OE2 GLU A  26      -8.866 -15.132  55.466  1.00 61.70           O
ATOM     94  HN  GLU A  26      -6.457 -11.656  54.337  1.00 61.70           H
ATOM     95  N   ASP A  27      -7.476 -11.806  51.276  1.00 68.65           N
ATOM     96  CA  ASP A  27      -8.033 -11.475  49.976  1.00 68.65           C
ATOM     97  C   ASP A  27      -6.893 -11.200  48.993  1.00 68.65           C
ATOM     98  O   ASP A  27      -6.967 -11.586  47.827  1.00 68.65           O
ATOM     99  HA  ASP A  27      -8.630 -12.341  49.690  1.00 68.65           H
ATOM    100  CB  ASP A  27      -8.904 -10.219  50.053  1.00 68.65           C
ATOM    101 1HB  ASP A  27      -8.385  -9.448  50.622  1.00 68.65           H
ATOM    102 2HB  ASP A  27      -9.065  -9.822  49.051  1.00 68.65           H
ATOM    103  CG  ASP A  27     -10.251 -10.526  50.709  1.00 68.65           C
ATOM    104  OD1 ASP A  27     -10.632 -11.717  50.693  1.00 68.65           O
ATOM    105  OD2 ASP A  27     -10.870  -9.563  51.212  1.00 68.65           O
ATOM    106  HN  ASP A  27      -7.763 -11.208  52.024  1.00 68.65           H
ATOM    107  N   TYR A  28      -5.865 -10.535  49.499  1.00 68.33           N
ATOM    108  CA  TYR A  28      -4.733 -10.162  48.668  1.00 68.33           C
ATOM    109  C   TYR A  28      -3.878 -11.383  48.325  1.00 68.33           C
ATOM    110  O   TYR A  28      -3.374 -11.499  47.209  1.00 68.33           O
ATOM    111  HA  TYR A  28      -5.121  -9.729  47.746  1.00 68.33           H
ATOM    112  CB  TYR A  28      -3.900  -9.188  49.504  1.00 68.33           C
ATOM    113 1HB  TYR A  28      -4.519  -8.332  49.771  1.00 68.33           H
ATOM    114 2HB  TYR A  28      -3.614  -9.677  50.435  1.00 68.33           H
ATOM    115  CG  TYR A  28      -2.637  -8.687  48.800  1.00 68.33           C
ATOM    116  CD1 TYR A  28      -1.419  -9.278  49.065  1.00 68.33           C
ATOM    117  HD1 TYR A  28      -1.356 -10.102  49.776  1.00 68.33           H
ATOM    118  CD2 TYR A  28      -2.717  -7.643  47.900  1.00 68.33           C
ATOM    119  HD2 TYR A  28      -3.680  -7.176  47.691  1.00 68.33           H
ATOM    120  CE1 TYR A  28      -0.230  -8.805  48.403  1.00 68.33           C
ATOM    121  HE1 TYR A  28       0.739  -9.263  48.603  1.00 68.33           H
ATOM    122  CE2 TYR A  28      -1.529  -7.171  47.238  1.00 68.33           C
ATOM    123  HE2 TYR A  28      -1.578  -6.348  46.525  1.00 68.33           H
ATOM    124  CZ  TYR A  28      -0.344  -7.776  47.522  1.00 68.33           C
ATOM    125  OH  TYR A  28       0.778  -7.330  46.896  1.00 68.33           O
ATOM    126  HH  TYR A  28       0.602  -6.443  46.470  1.00 68.33           H
ATOM    127  HN  TYR A  28      -5.798 -10.253  50.456  1.00 68.33           H
ATOM    128  N   VAL A  29      -3.739 -12.263  49.307  1.00 68.59           N
ATOM    129  CA  VAL A  29      -2.891 -13.432  49.149  1.00 68.59           C
ATOM    130  C   VAL A  29      -3.546 -14.403  48.165  1.00 68.59           C
ATOM    131  O   VAL A  29      -2.859 -15.048  47.374  1.00 68.59           O
ATOM    132  HA  VAL A  29      -1.942 -13.096  48.731  1.00 68.59           H
ATOM    133  CB  VAL A  29      -2.610 -14.062  50.515  1.00 68.59           C
ATOM    134  HB  VAL A  29      -3.566 -14.215  51.016  1.00 68.59           H
ATOM    135  CG1 VAL A  29      -1.936 -15.427  50.360  1.00 68.59           C
ATOM    136 1HG1 VAL A  29      -2.589 -16.093  49.795  1.00 68.59           H
ATOM    137 2HG1 VAL A  29      -0.992 -15.308  49.830  1.00 68.59           H
ATOM    138 3HG1 VAL A  29      -1.748 -15.853  51.346  1.00 68.59           H
ATOM    139  CG2 VAL A  29      -1.767 -13.130  51.386  1.00 68.59           C
ATOM    140 1HG2 VAL A  29      -0.816 -12.931  50.891  1.00 68.59           H
ATOM    141 2HG2 VAL A  29      -2.301 -12.192  51.538  1.00 68.59           H
ATOM    142 3HG2 VAL A  29      -1.582 -13.602  52.351  1.00 68.59           H
ATOM    143  HN  VAL A  29      -4.193 -12.186  50.194  1.00 68.59           H
ATOM    144  N   ASN A  30      -4.866 -14.477  48.247  1.00 63.86           N
ATOM    145  CA  ASN A  30      -5.611 -15.443  47.458  1.00 63.86           C
ATOM    146  C   ASN A  30      -5.865 -14.868  46.063  1.00 63.86           C
ATOM    147  O   ASN A  30      -6.388 -15.558  45.189  1.00 63.86           O
ATOM    148  HA  ASN A  30      -4.987 -16.336  47.433  1.00 63.86           H
ATOM    149  CB  ASN A  30      -6.968 -15.748  48.097  1.00 63.86           C
ATOM    150 1HB  ASN A  30      -7.489 -14.815  48.314  1.00 63.86           H
ATOM    151 2HB  ASN A  30      -7.588 -16.304  47.395  1.00 63.86           H
ATOM    152  CG  ASN A  30      -6.797 -16.555  49.386  1.00 63.86           C
ATOM    153  OD1 ASN A  30      -5.840 -17.288  49.567  1.00 63.86           O
ATOM    154  ND2 ASN A  30      -7.777 -16.379  50.268  1.00 63.86           N
ATOM    155 1HD2 ASN A  30      -8.535 -15.761  50.056  1.00 63.86           H
ATOM    156 2HD2 ASN A  30      -7.756 -16.863  51.142  1.00 63.86           H
ATOM    157  HN  ASN A  30      -5.424 -13.894  48.837  1.00 63.86           H
ATOM    158  N   PHE A  31      -5.483 -13.610  45.897  1.00 70.72           N
ATOM    159  CA  PHE A  31      -5.667 -12.933  44.625  1.00 70.72           C
ATOM    160  C   PHE A  31      -4.776 -13.547  43.543  1.00 70.72           C
ATOM    161  O   PHE A  31      -3.572 -13.703  43.740  1.00 70.72           O
ATOM    162  HA  PHE A  31      -6.713 -13.053  44.343  1.00 70.72           H
ATOM    163  CB  PHE A  31      -5.262 -11.472  44.833  1.00 70.72           C
ATOM    164 1HB  PHE A  31      -5.785 -11.082  45.707  1.00 70.72           H
ATOM    165 2HB  PHE A  31      -4.196 -11.429  45.054  1.00 70.72           H
ATOM    166  CG  PHE A  31      -5.557 -10.568  43.635  1.00 70.72           C
ATOM    167  CD1 PHE A  31      -4.560 -10.237  42.771  1.00 70.72           C
ATOM    168  HD1 PHE A  31      -3.551 -10.616  42.933  1.00 70.72           H
ATOM    169  CD2 PHE A  31      -6.816 -10.095  43.433  1.00 70.72           C
ATOM    170  HD2 PHE A  31      -7.615 -10.361  44.125  1.00 70.72           H
ATOM    171  CE1 PHE A  31      -4.833  -9.398  41.659  1.00 70.72           C
ATOM    172  HE1 PHE A  31      -4.034  -9.133  40.967  1.00 70.72           H
ATOM    173  CE2 PHE A  31      -7.090  -9.256  42.320  1.00 70.72           C
ATOM    174  HE2 PHE A  31      -8.099  -8.877  42.158  1.00 70.72           H
ATOM    175  CZ  PHE A  31      -6.092  -8.925  41.457  1.00 70.72           C
ATOM    176  HZ  PHE A  31      -6.302  -8.281  40.603  1.00 70.72           H
ATOM    177  HN  PHE A  31      -5.055 -13.057  46.612  1.00 70.72           H
ATOM    178  N   ASN A  32      -5.403 -13.879  42.424  1.00 63.11           N
ATOM    179  CA  ASN A  32      -4.679 -14.457  41.304  1.00 63.11           C
ATOM    180  C   ASN A  32      -4.044 -13.336  40.479  1.00 63.11           C
ATOM    181  O   ASN A  32      -4.715 -12.701  39.668  1.00 63.11           O
ATOM    182  HA  ASN A  32      -3.937 -15.117  41.753  1.00 63.11           H
ATOM    183  CB  ASN A  32      -5.619 -15.244  40.388  1.00 63.11           C
ATOM    184 1HB  ASN A  32      -6.234 -15.919  40.985  1.00 63.11           H
ATOM    185 2HB  ASN A  32      -6.299 -14.558  39.883  1.00 63.11           H
ATOM    186  CG  ASN A  32      -4.830 -16.046  39.351  1.00 63.11           C
ATOM    187  OD1 ASN A  32      -3.611 -16.032  39.315  1.00 63.11           O
ATOM    188  ND2 ASN A  32      -5.592 -16.743  38.513  1.00 63.11           N
ATOM    189 1HD2 ASN A  32      -6.588 -16.711  38.597  1.00 63.11           H
ATOM    190 2HD2 ASN A  32      -5.168 -17.300  37.798  1.00 63.11           H
ATOM    191  HN  ASN A  32      -6.385 -13.759  42.276  1.00 63.11           H
ATOM    192  N   PHE A  33      -2.757 -13.128  40.716  1.00 66.44           N
ATOM    193  CA  PHE A  33      -2.006 -12.144  39.954  1.00 66.44           C
ATOM    194  C   PHE A  33      -1.560 -12.717  38.608  1.00 66.44           C
ATOM    195  O   PHE A  33      -0.364 -12.835  38.346  1.00 66.44           O
ATOM    196  HA  PHE A  33      -2.667 -11.294  39.784  1.00 66.44           H
ATOM    197  CB  PHE A  33      -0.768 -11.789  40.780  1.00 66.44           C
ATOM    198 1HB  PHE A  33      -0.257 -12.709  41.063  1.00 66.44           H
ATOM    199 2HB  PHE A  33      -0.079 -11.219  40.156  1.00 66.44           H
ATOM    200  CG  PHE A  33      -1.074 -10.982  42.044  1.00 66.44           C
ATOM    201  CD1 PHE A  33      -1.228  -9.633  41.969  1.00 66.44           C
ATOM    202  HD1 PHE A  33      -1.134  -9.126  41.009  1.00 66.44           H
ATOM    203  CD2 PHE A  33      -1.191 -11.615  43.242  1.00 66.44           C
ATOM    204  HD2 PHE A  33      -1.067 -12.696  43.302  1.00 66.44           H
ATOM    205  CE1 PHE A  33      -1.512  -8.885  43.142  1.00 66.44           C
ATOM    206  HE1 PHE A  33      -1.635  -7.804  43.083  1.00 66.44           H
ATOM    207  CE2 PHE A  33      -1.474 -10.867  44.415  1.00 66.44           C
ATOM    208  HE2 PHE A  33      -1.568 -11.374  45.376  1.00 66.44           H
ATOM    209  CZ  PHE A  33      -1.629  -9.518  44.341  1.00 66.44           C
ATOM    210  HZ  PHE A  33      -1.846  -8.943  45.241  1.00 66.44           H
ATOM    211  HN  PHE A  33      -2.230 -13.616  41.411  1.00 66.44           H
ATOM    212  N   THR A  34      -2.545 -13.059  37.790  1.00 66.13           N
ATOM    213  CA  THR A  34      -2.291 -13.327  36.385  1.00 66.13           C
ATOM    214  C   THR A  34      -1.662 -12.105  35.713  1.00 66.13           C
ATOM    215  O   THR A  34      -2.184 -10.997  35.819  1.00 66.13           O
ATOM    216  HA  THR A  34      -1.567 -14.139  36.315  1.00 66.13           H
ATOM    217  CB  THR A  34      -3.610 -13.762  35.742  1.00 66.13           C
ATOM    218  HB  THR A  34      -4.282 -12.913  35.621  1.00 66.13           H
ATOM    219  OG1 THR A  34      -4.082 -14.806  36.590  1.00 66.13           O
ATOM    220  HG1 THR A  34      -3.367 -15.492  36.719  1.00 66.13           H
ATOM    221  CG2 THR A  34      -3.403 -14.447  34.389  1.00 66.13           C
ATOM    222 1HG2 THR A  34      -2.785 -15.335  34.521  1.00 66.13           H
ATOM    223 2HG2 THR A  34      -2.907 -13.758  33.705  1.00 66.13           H
ATOM    224 3HG2 THR A  34      -4.370 -14.735  33.976  1.00 66.13           H
ATOM    225  HN  THR A  34      -3.499 -13.153  38.073  1.00 66.13           H
ATOM    226  N   ASP A  35      -0.549 -12.349  35.037  1.00 69.56           N
ATOM    227  CA  ASP A  35       0.171 -11.278  34.369  1.00 69.56           C
ATOM    228  C   ASP A  35      -0.444 -11.041  32.988  1.00 69.56           C
ATOM    229  O   ASP A  35      -0.093 -11.717  32.023  1.00 69.56           O
ATOM    230  HA  ASP A  35       0.071 -10.413  35.024  1.00 69.56           H
ATOM    231  CB  ASP A  35       1.644 -11.642  34.174  1.00 69.56           C
ATOM    232 1HB  ASP A  35       2.031 -12.105  35.081  1.00 69.56           H
ATOM    233 2HB  ASP A  35       1.738 -12.379  33.376  1.00 69.56           H
ATOM    234  CG  ASP A  35       2.474 -10.403  33.832  1.00 69.56           C
ATOM    235  OD1 ASP A  35       1.882  -9.303  33.841  1.00 69.56           O
ATOM    236  OD2 ASP A  35       3.683 -10.585  33.570  1.00 69.56           O
ATOM    237  HN  ASP A  35      -0.139 -13.257  34.943  1.00 69.56           H
ATOM    238  N   PHE A  36      -1.353 -10.077  32.938  1.00 83.47           N
ATOM    239  CA  PHE A  36      -1.972  -9.697  31.680  1.00 83.47           C
ATOM    240  C   PHE A  36      -1.194  -8.567  31.005  1.00 83.47           C
ATOM    241  O   PHE A  36      -1.503  -8.182  29.878  1.00 83.47           O
ATOM    242  HA  PHE A  36      -1.964 -10.577  31.037  1.00 83.47           H
ATOM    243  CB  PHE A  36      -3.383  -9.204  32.007  1.00 83.47           C
ATOM    244 1HB  PHE A  36      -3.321  -8.452  32.794  1.00 83.47           H
ATOM    245 2HB  PHE A  36      -3.798  -8.712  31.128  1.00 83.47           H
ATOM    246  CG  PHE A  36      -4.341 -10.310  32.454  1.00 83.47           C
ATOM    247  CD1 PHE A  36      -4.377 -11.492  31.781  1.00 83.47           C
ATOM    248  HD1 PHE A  36      -3.723 -11.650  30.924  1.00 83.47           H
ATOM    249  CD2 PHE A  36      -5.157 -10.112  33.524  1.00 83.47           C
ATOM    250  HD2 PHE A  36      -5.129  -9.166  34.063  1.00 83.47           H
ATOM    251  CE1 PHE A  36      -5.266 -12.518  32.196  1.00 83.47           C
ATOM    252  HE1 PHE A  36      -5.295 -13.465  31.656  1.00 83.47           H
ATOM    253  CE2 PHE A  36      -6.046 -11.139  33.939  1.00 83.47           C
ATOM    254  HE2 PHE A  36      -6.700 -10.980  34.796  1.00 83.47           H
ATOM    255  CZ  PHE A  36      -6.082 -12.320  33.266  1.00 83.47           C
ATOM    256  HZ  PHE A  36      -6.764 -13.108  33.584  1.00 83.47           H
ATOM    257  HN  PHE A  36      -1.665  -9.561  33.736  1.00 83.47           H
ATOM    258  N   TYR A  37      -0.198  -8.066  31.721  1.00 87.09           N
ATOM    259  CA  TYR A  37       0.643  -7.005  31.196  1.00 87.09           C
ATOM    260  C   TYR A  37       1.804  -7.578  30.380  1.00 87.09           C
ATOM    261  O   TYR A  37       2.684  -8.240  30.928  1.00 87.09           O
ATOM    262  HA  TYR A  37       0.029  -6.378  30.549  1.00 87.09           H
ATOM    263  CB  TYR A  37       1.205  -6.269  32.414  1.00 87.09           C
ATOM    264 1HB  TYR A  37       0.382  -6.010  33.080  1.00 87.09           H
ATOM    265 2HB  TYR A  37       1.859  -6.946  32.964  1.00 87.09           H
ATOM    266  CG  TYR A  37       1.983  -4.998  32.069  1.00 87.09           C
ATOM    267  CD1 TYR A  37       3.358  -5.039  31.961  1.00 87.09           C
ATOM    268  HD1 TYR A  37       3.890  -5.977  32.121  1.00 87.09           H
ATOM    269  CD2 TYR A  37       1.310  -3.811  31.866  1.00 87.09           C
ATOM    270  HD2 TYR A  37       0.224  -3.778  31.951  1.00 87.09           H
ATOM    271  CE1 TYR A  37       4.091  -3.842  31.636  1.00 87.09           C
ATOM    272  HE1 TYR A  37       5.177  -3.860  31.548  1.00 87.09           H
ATOM    273  CE2 TYR A  37       2.042  -2.614  31.541  1.00 87.09           C
ATOM    274  HE2 TYR A  37       1.523  -1.670  31.378  1.00 87.09           H
ATOM    275  CZ  TYR A  37       3.397  -2.689  31.442  1.00 87.09           C
ATOM    276  OH  TYR A  37       4.088  -1.559  31.135  1.00 87.09           O
ATOM    277  HH  TYR A  37       5.056  -1.775  31.003  1.00 87.09           H
ATOM    278  HN  TYR A  37       0.037  -8.374  32.644  1.00 87.09           H
ATOM    279  N   CYS A  38       1.768  -7.302  29.085  1.00 90.45           N
ATOM    280  CA  CYS A  38       2.731  -7.888  28.168  1.00 90.45           C
ATOM    281  C   CYS A  38       3.798  -6.837  27.856  1.00 90.45           C
ATOM    282  O   CYS A  38       3.500  -5.803  27.259  1.00 90.45           O
ATOM    283  HA  CYS A  38       3.170  -8.744  28.680  1.00 90.45           H
ATOM    284  CB  CYS A  38       2.057  -8.412  26.898  1.00 90.45           C
ATOM    285 1HB  CYS A  38       1.226  -9.066  27.161  1.00 90.45           H
ATOM    286 2HB  CYS A  38       1.641  -7.582  26.328  1.00 90.45           H
ATOM    287  SG  CYS A  38       3.271  -9.325  25.877  1.00 90.45           S
ATOM    288  HN  CYS A  38       1.098  -6.692  28.661  1.00 90.45           H
ATOM    289  N   GLU A  39       5.019  -7.137  28.273  1.00 82.50           N
ATOM    290  CA  GLU A  39       6.165  -6.338  27.873  1.00 82.50           C
ATOM    291  C   GLU A  39       6.715  -6.833  26.534  1.00 82.50           C
ATOM    292  O   GLU A  39       7.001  -8.019  26.377  1.00 82.50           O
ATOM    293  HA  GLU A  39       5.785  -5.322  27.764  1.00 82.50           H
ATOM    294  CB  GLU A  39       7.249  -6.355  28.952  1.00 82.50           C
ATOM    295 1HB  GLU A  39       7.548  -7.383  29.156  1.00 82.50           H
ATOM    296 2HB  GLU A  39       8.079  -5.717  28.648  1.00 82.50           H
ATOM    297  CG  GLU A  39       6.722  -5.779  30.268  1.00 82.50           C
ATOM    298 1HG  GLU A  39       6.299  -4.790  30.092  1.00 82.50           H
ATOM    299 2HG  GLU A  39       5.917  -6.407  30.648  1.00 82.50           H
ATOM    300  CD  GLU A  39       7.838  -5.684  31.311  1.00 82.50           C
ATOM    301  OE1 GLU A  39       7.565  -5.102  32.382  1.00 82.50           O
ATOM    302  OE2 GLU A  39       8.938  -6.197  31.012  1.00 82.50           O
ATOM    303  HN  GLU A  39       5.231  -7.909  28.873  1.00 82.50           H
ATOM    304  N   LYS A  40       6.848  -5.899  25.603  1.00 88.92           N
ATOM    305  CA  LYS A  40       7.162  -6.251  24.229  1.00 88.92           C
ATOM    306  C   LYS A  40       8.556  -5.728  23.878  1.00 88.92           C
ATOM    307  O   LYS A  40       8.815  -5.359  22.734  1.00 88.92           O
ATOM    308  HA  LYS A  40       7.175  -7.339  24.166  1.00 88.92           H
ATOM    309  CB  LYS A  40       6.064  -5.756  23.285  1.00 88.92           C
ATOM    310 1HB  LYS A  40       5.913  -4.686  23.425  1.00 88.92           H
ATOM    311 2HB  LYS A  40       6.376  -5.901  22.251  1.00 88.92           H
ATOM    312  CG  LYS A  40       4.750  -6.499  23.535  1.00 88.92           C
ATOM    313 1HG  LYS A  40       4.920  -7.574  23.482  1.00 88.92           H
ATOM    314 2HG  LYS A  40       4.391  -6.282  24.542  1.00 88.92           H
ATOM    315  CD  LYS A  40       3.687  -6.093  22.512  1.00 88.92           C
ATOM    316 1HD  LYS A  40       3.492  -5.024  22.589  1.00 88.92           H
ATOM    317 2HD  LYS A  40       4.059  -6.278  21.504  1.00 88.92           H
ATOM    318  CE  LYS A  40       2.388  -6.871  22.732  1.00 88.92           C
ATOM    319 1HE  LYS A  40       2.578  -7.941  22.642  1.00 88.92           H
ATOM    320 2HE  LYS A  40       2.020  -6.697  23.743  1.00 88.92           H
ATOM    321  NZ  LYS A  40       1.364  -6.459  21.747  1.00 88.92           N
ATOM    322 1HZ  LYS A  40       0.612  -7.140  21.736  1.00 88.92           H
ATOM    323 2HZ  LYS A  40       0.994  -5.551  22.003  1.00 88.92           H
ATOM    324 3HZ  LYS A  40       1.784  -6.405  20.825  1.00 88.92           H
ATOM    325  HN  LYS A  40       6.745  -4.919  25.775  1.00 88.92           H
ATOM    326  N   ASN A  41       9.418  -5.714  24.885  1.00 82.81           N
ATOM    327  CA  ASN A  41      10.773  -5.221  24.703  1.00 82.81           C
ATOM    328  C   ASN A  41      11.453  -6.015  23.585  1.00 82.81           C
ATOM    329  O   ASN A  41      12.173  -5.447  22.765  1.00 82.81           O
ATOM    330  HA  ASN A  41      10.663  -4.165  24.456  1.00 82.81           H
ATOM    331  CB  ASN A  41      11.599  -5.397  25.978  1.00 82.81           C
ATOM    332 1HB  ASN A  41      11.501  -6.420  26.341  1.00 82.81           H
ATOM    333 2HB  ASN A  41      12.654  -5.237  25.757  1.00 82.81           H
ATOM    334  CG  ASN A  41      11.146  -4.419  27.064  1.00 82.81           C
ATOM    335  OD1 ASN A  41      10.627  -3.348  26.794  1.00 82.81           O
ATOM    336  ND2 ASN A  41      11.370  -4.845  28.304  1.00 82.81           N
ATOM    337 1HD2 ASN A  41      11.800  -5.735  28.456  1.00 82.81           H
ATOM    338 2HD2 ASN A  41      11.109  -4.276  29.083  1.00 82.81           H
ATOM    339  HN  ASN A  41       9.204  -6.030  25.809  1.00 82.81           H
ATOM    340  N   ASN A  42      11.202  -7.315  23.589  1.00 84.39           N
ATOM    341  CA  ASN A  42      11.840  -8.204  22.632  1.00 84.39           C
ATOM    342  C   ASN A  42      11.407  -7.817  21.216  1.00 84.39           C
ATOM    343  O   ASN A  42      12.197  -7.903  20.277  1.00 84.39           O
ATOM    344  HA  ASN A  42      12.910  -8.075  22.791  1.00 84.39           H
ATOM    345  CB  ASN A  42      11.428  -9.658  22.871  1.00 84.39           C
ATOM    346 1HB  ASN A  42      10.341  -9.740  22.853  1.00 84.39           H
ATOM    347 2HB  ASN A  42      11.808 -10.284  22.065  1.00 84.39           H
ATOM    348  CG  ASN A  42      11.960 -10.165  24.213  1.00 84.39           C
ATOM    349  OD1 ASN A  42      12.753  -9.520  24.879  1.00 84.39           O
ATOM    350  ND2 ASN A  42      11.482 -11.353  24.570  1.00 84.39           N
ATOM    351 1HD2 ASN A  42      10.833 -11.830  23.977  1.00 84.39           H
ATOM    352 2HD2 ASN A  42      11.770 -11.770  25.432  1.00 84.39           H
ATOM    353  HN  ASN A  42      10.576  -7.762  24.228  1.00 84.39           H
ATOM    354  N   VAL A  43      10.155  -7.399  21.108  1.00 91.32           N
ATOM    355  CA  VAL A  43       9.589  -7.058  19.814  1.00 91.32           C
ATOM    356  C   VAL A  43      10.275  -5.801  19.277  1.00 91.32           C
ATOM    357  O   VAL A  43      10.610  -5.729  18.095  1.00 91.32           O
ATOM    358  HA  VAL A  43       9.796  -7.887  19.136  1.00 91.32           H
ATOM    359  CB  VAL A  43       8.071  -6.908  19.929  1.00 91.32           C
ATOM    360  HB  VAL A  43       7.867  -6.040  20.556  1.00 91.32           H
ATOM    361  CG1 VAL A  43       7.438  -6.658  18.559  1.00 91.32           C
ATOM    362 1HG1 VAL A  43       7.848  -5.743  18.131  1.00 91.32           H
ATOM    363 2HG1 VAL A  43       7.657  -7.498  17.899  1.00 91.32           H
ATOM    364 3HG1 VAL A  43       6.359  -6.555  18.670  1.00 91.32           H
ATOM    365  CG2 VAL A  43       7.449  -8.132  20.605  1.00 91.32           C
ATOM    366 1HG2 VAL A  43       7.668  -9.023  20.017  1.00 91.32           H
ATOM    367 2HG2 VAL A  43       7.866  -8.246  21.606  1.00 91.32           H
ATOM    368 3HG2 VAL A  43       6.369  -7.999  20.675  1.00 91.32           H
ATOM    369  HN  VAL A  43       9.532  -7.291  21.883  1.00 91.32           H
ATOM    370  N   ARG A  44      10.463  -4.840  20.170  1.00 86.61           N
ATOM    371  CA  ARG A  44      11.078  -3.579  19.795  1.00 86.61           C
ATOM    372  C   ARG A  44      12.536  -3.800  19.387  1.00 86.61           C
ATOM    373  O   ARG A  44      13.036  -3.144  18.474  1.00 86.61           O
ATOM    374  HA  ARG A  44      10.486  -3.219  18.953  1.00 86.61           H
ATOM    375  CB  ARG A  44      11.025  -2.575  20.948  1.00 86.61           C
ATOM    376 1HB  ARG A  44      11.468  -3.018  21.841  1.00 86.61           H
ATOM    377 2HB  ARG A  44      11.621  -1.697  20.699  1.00 86.61           H
ATOM    378  CG  ARG A  44       9.584  -2.154  21.242  1.00 86.61           C
ATOM    379 1HG  ARG A  44       9.079  -1.899  20.311  1.00 86.61           H
ATOM    380 2HG  ARG A  44       9.040  -2.989  21.683  1.00 86.61           H
ATOM    381  CD  ARG A  44       9.547  -0.955  22.193  1.00 86.61           C
ATOM    382 1HD  ARG A  44      10.217  -0.174  21.833  1.00 86.61           H
ATOM    383 2HD  ARG A  44       8.544  -0.529  22.215  1.00 86.61           H
ATOM    384  NE  ARG A  44       9.948  -1.376  23.554  1.00 86.61           N
ATOM    385  HE  ARG A  44      10.924  -1.403  23.768  1.00 86.61           H
ATOM    386  CZ  ARG A  44       9.084  -1.724  24.518  1.00 86.61           C
ATOM    387  NH1 ARG A  44       7.764  -1.706  24.286  1.00 86.61           N
ATOM    388 1HH1 ARG A  44       7.417  -1.432  23.389  1.00 86.61           H
ATOM    389 2HH1 ARG A  44       7.126  -1.967  25.011  1.00 86.61           H
ATOM    390  NH2 ARG A  44       9.559  -2.089  25.716  1.00 86.61           N
ATOM    391 1HH2 ARG A  44       8.928  -2.351  26.446  1.00 86.61           H
ATOM    392 2HH2 ARG A  44      10.546  -2.099  25.880  1.00 86.61           H
ATOM    393  HN  ARG A  44      10.203  -4.914  21.133  1.00 86.61           H
ATOM    394  N   GLN A  45      13.178  -4.728  20.083  1.00 83.48           N
ATOM    395  CA  GLN A  45      14.578  -5.019  19.828  1.00 83.48           C
ATOM    396  C   GLN A  45      14.747  -5.645  18.442  1.00 83.48           C
ATOM    397  O   GLN A  45      15.678  -5.307  17.713  1.00 83.48           O
ATOM    398  HA  GLN A  45      15.086  -4.055  19.863  1.00 83.48           H
ATOM    399  CB  GLN A  45      15.155  -5.928  20.915  1.00 83.48           C
ATOM    400 1HB  GLN A  45      14.905  -5.530  21.898  1.00 83.48           H
ATOM    401 2HB  GLN A  45      14.701  -6.917  20.846  1.00 83.48           H
ATOM    402  CG  GLN A  45      16.675  -6.048  20.779  1.00 83.48           C
ATOM    403 1HG  GLN A  45      16.923  -6.501  19.819  1.00 83.48           H
ATOM    404 2HG  GLN A  45      17.124  -5.055  20.789  1.00 83.48           H
ATOM    405  CD  GLN A  45      17.261  -6.891  21.914  1.00 83.48           C
ATOM    406  OE1 GLN A  45      16.557  -7.547  22.663  1.00 83.48           O
ATOM    407  NE2 GLN A  45      18.588  -6.836  21.998  1.00 83.48           N
ATOM    408 1HE2 GLN A  45      19.107  -6.277  21.352  1.00 83.48           H
ATOM    409 2HE2 GLN A  45      19.065  -7.353  22.708  1.00 83.48           H
ATOM    410  HN  GLN A  45      12.757  -5.274  20.807  1.00 83.48           H
ATOM    411  N   PHE A  46      13.832  -6.548  18.121  1.00 91.91           N
ATOM    412  CA  PHE A  46      13.829  -7.177  16.811  1.00 91.91           C
ATOM    413  C   PHE A  46      13.686  -6.134  15.701  1.00 91.91           C
ATOM    414  O   PHE A  46      14.442  -6.147  14.731  1.00 91.91           O
ATOM    415  HA  PHE A  46      14.782  -7.695  16.700  1.00 91.91           H
ATOM    416  CB  PHE A  46      12.623  -8.118  16.769  1.00 91.91           C
ATOM    417 1HB  PHE A  46      12.785  -8.931  17.477  1.00 91.91           H
ATOM    418 2HB  PHE A  46      11.740  -7.575  17.105  1.00 91.91           H
ATOM    419  CG  PHE A  46      12.345  -8.712  15.387  1.00 91.91           C
ATOM    420  CD1 PHE A  46      11.387  -8.164  14.592  1.00 91.91           C
ATOM    421  HD1 PHE A  46      10.818  -7.302  14.940  1.00 91.91           H
ATOM    422  CD2 PHE A  46      13.055  -9.787  14.953  1.00 91.91           C
ATOM    423  HD2 PHE A  46      13.823 -10.227  15.591  1.00 91.91           H
ATOM    424  CE1 PHE A  46      11.129  -8.715  13.309  1.00 91.91           C
ATOM    425  HE1 PHE A  46      10.361  -8.276  12.672  1.00 91.91           H
ATOM    426  CE2 PHE A  46      12.797 -10.338  13.670  1.00 91.91           C
ATOM    427  HE2 PHE A  46      13.366 -11.201  13.323  1.00 91.91           H
ATOM    428  CZ  PHE A  46      11.839  -9.790  12.875  1.00 91.91           C
ATOM    429  HZ  PHE A  46      11.641 -10.213  11.890  1.00 91.91           H
ATOM    430  HN  PHE A  46      13.103  -6.849  18.736  1.00 91.91           H
ATOM    431  N   ALA A  47      12.711  -5.255  15.882  1.00 93.06           N
ATOM    432  CA  ALA A  47      12.405  -4.259  14.869  1.00 93.06           C
ATOM    433  C   ALA A  47      13.636  -3.382  14.634  1.00 93.06           C
ATOM    434  O   ALA A  47      13.938  -3.021  13.497  1.00 93.06           O
ATOM    435  HA  ALA A  47      12.163  -4.787  13.947  1.00 93.06           H
ATOM    436  CB  ALA A  47      11.185  -3.445  15.306  1.00 93.06           C
ATOM    437 1HB  ALA A  47      10.330  -4.111  15.431  1.00 93.06           H
ATOM    438 2HB  ALA A  47      11.399  -2.948  16.252  1.00 93.06           H
ATOM    439 3HB  ALA A  47      10.955  -2.698  14.546  1.00 93.06           H
ATOM    440  HN  ALA A  47      12.136  -5.217  16.699  1.00 93.06           H
ATOM    441  N   SER A  48      14.315  -3.065  15.727  1.00 91.40           N
ATOM    442  CA  SER A  48      15.397  -2.096  15.681  1.00 91.40           C
ATOM    443  C   SER A  48      16.545  -2.635  14.826  1.00 91.40           C
ATOM    444  O   SER A  48      17.320  -1.863  14.263  1.00 91.40           O
ATOM    445  HA  SER A  48      14.967  -1.204  15.226  1.00 91.40           H
ATOM    446  CB  SER A  48      15.896  -1.760  17.088  1.00 91.40           C
ATOM    447 1HB  SER A  48      16.538  -0.881  17.045  1.00 91.40           H
ATOM    448 2HB  SER A  48      15.047  -1.503  17.722  1.00 91.40           H
ATOM    449  OG  SER A  48      16.613  -2.844  17.673  1.00 91.40           O
ATOM    450  HG  SER A  48      16.168  -3.710  17.448  1.00 91.40           H
ATOM    451  HN  SER A  48      14.136  -3.456  16.630  1.00 91.40           H
ATOM    452  N   HIS A  49      16.619  -3.956  14.755  1.00 87.33           N
ATOM    453  CA  HIS A  49      17.715  -4.608  14.059  1.00 87.33           C
ATOM    454  C   HIS A  49      17.293  -4.931  12.624  1.00 87.33           C
ATOM    455  O   HIS A  49      18.077  -4.766  11.691  1.00 87.33           O
ATOM    456  HA  HIS A  49      18.539  -3.894  14.035  1.00 87.33           H
ATOM    457  CB  HIS A  49      18.190  -5.842  14.829  1.00 87.33           C
ATOM    458 1HB  HIS A  49      17.326  -6.461  15.070  1.00 87.33           H
ATOM    459 2HB  HIS A  49      18.837  -6.434  14.182  1.00 87.33           H
ATOM    460  CG  HIS A  49      18.934  -5.522  16.104  1.00 87.33           C
ATOM    461  ND1 HIS A  49      20.075  -4.739  16.130  1.00 87.33           N
ATOM    462  HD1 HIS A  49      20.513  -4.317  15.336  1.00 87.33           H
ATOM    463  CD2 HIS A  49      18.687  -5.885  17.395  1.00 87.33           C
ATOM    464  HD2 HIS A  49      17.859  -6.507  17.735  1.00 87.33           H
ATOM    465  CE1 HIS A  49      20.488  -4.644  17.385  1.00 87.33           C
ATOM    466  HE1 HIS A  49      21.363  -4.093  17.731  1.00 87.33           H
ATOM    467  NE2 HIS A  49      19.627  -5.355  18.167  1.00 87.33           N
ATOM    468  HN  HIS A  49      15.948  -4.576  15.161  1.00 87.33           H
ATOM    469  N   PHE A  50      16.055  -5.384  12.493  1.00 81.53           N
ATOM    470  CA  PHE A  50      15.627  -6.048  11.274  1.00 81.53           C
ATOM    471  C   PHE A  50      15.076  -5.038  10.265  1.00 81.53           C
ATOM    472  O   PHE A  50      15.367  -5.125   9.073  1.00 81.53           O
ATOM    473  HA  PHE A  50      16.501  -6.543  10.850  1.00 81.53           H
ATOM    474  CB  PHE A  50      14.513  -7.022  11.663  1.00 81.53           C
ATOM    475 1HB  PHE A  50      14.883  -7.691  12.439  1.00 81.53           H
ATOM    476 2HB  PHE A  50      13.686  -6.459  12.096  1.00 81.53           H
ATOM    477  CG  PHE A  50      13.984  -7.860  10.497  1.00 81.53           C
ATOM    478  CD1 PHE A  50      12.761  -7.590   9.966  1.00 81.53           C
ATOM    479  HD1 PHE A  50      12.158  -6.777  10.370  1.00 81.53           H
ATOM    480  CD2 PHE A  50      14.736  -8.874   9.992  1.00 81.53           C
ATOM    481  HD2 PHE A  50      15.716  -9.090  10.418  1.00 81.53           H
ATOM    482  CE1 PHE A  50      12.270  -8.368   8.884  1.00 81.53           C
ATOM    483  HE1 PHE A  50      11.290  -8.152   8.458  1.00 81.53           H
ATOM    484  CE2 PHE A  50      14.245  -9.652   8.910  1.00 81.53           C
ATOM    485  HE2 PHE A  50      14.848 -10.465   8.506  1.00 81.53           H
ATOM    486  CZ  PHE A  50      13.022  -9.382   8.379  1.00 81.53           C
ATOM    487  HZ  PHE A  50      12.646  -9.979   7.548  1.00 81.53           H
ATOM    488  HN  PHE A  50      15.353  -5.305  13.201  1.00 81.53           H
ATOM    489  N   LEU A  51      14.290  -4.104  10.779  1.00 93.77           N
ATOM    490  CA  LEU A  51      13.439  -3.290   9.928  1.00 93.77           C
ATOM    491  C   LEU A  51      14.299  -2.261   9.190  1.00 93.77           C
ATOM    492  O   LEU A  51      14.188  -2.112   7.974  1.00 93.77           O
ATOM    493  HA  LEU A  51      12.985  -3.952   9.192  1.00 93.77           H
ATOM    494  CB  LEU A  51      12.303  -2.670  10.743  1.00 93.77           C
ATOM    495 1HB  LEU A  51      12.739  -2.030  11.510  1.00 93.77           H
ATOM    496 2HB  LEU A  51      11.719  -2.026  10.085  1.00 93.77           H
ATOM    497  CG  LEU A  51      11.350  -3.655  11.423  1.00 93.77           C
ATOM    498  HG  LEU A  51      11.910  -4.206  12.179  1.00 93.77           H
ATOM    499  CD1 LEU A  51      10.221  -2.917  12.145  1.00 93.77           C
ATOM    500 1HD1 LEU A  51      10.644  -2.260  12.905  1.00 93.77           H
ATOM    501 2HD1 LEU A  51       9.656  -2.324  11.426  1.00 93.77           H
ATOM    502 3HD1 LEU A  51       9.558  -3.641  12.619  1.00 93.77           H
ATOM    503  CD2 LEU A  51      10.815  -4.681  10.421  1.00 93.77           C
ATOM    504 1HD2 LEU A  51      10.276  -4.165   9.626  1.00 93.77           H
ATOM    505 2HD2 LEU A  51      11.648  -5.238   9.993  1.00 93.77           H
ATOM    506 3HD2 LEU A  51      10.141  -5.369  10.930  1.00 93.77           H
ATOM    507  HN  LEU A  51      14.230  -3.900  11.757  1.00 93.77           H
ATOM    508  N   PRO A  52      15.167  -1.535   9.908  1.00 95.61           N
ATOM    509  CA  PRO A  52      15.847  -0.377   9.323  1.00 95.61           C
ATOM    510  C   PRO A  52      16.550  -0.719   8.019  1.00 95.61           C
ATOM    511  O   PRO A  52      16.352  -0.047   7.008  1.00 95.61           O
ATOM    512  HA  PRO A  52      15.120   0.392   9.061  1.00 95.61           H
ATOM    513  CB  PRO A  52      16.839   0.046  10.408  1.00 95.61           C
ATOM    514 1HB  PRO A  52      17.811  -0.428  10.270  1.00 95.61           H
ATOM    515 2HB  PRO A  52      17.008   1.123  10.399  1.00 95.61           H
ATOM    516  CG  PRO A  52      16.167  -0.408  11.698  1.00 95.61           C
ATOM    517 1HG  PRO A  52      16.882  -0.502  12.515  1.00 95.61           H
ATOM    518 2HG  PRO A  52      15.410   0.301  12.032  1.00 95.61           H
ATOM    519  CD  PRO A  52      15.564  -1.749  11.311  1.00 95.61           C
ATOM    520 1HD  PRO A  52      16.286  -2.560  11.404  1.00 95.61           H
ATOM    521 2HD  PRO A  52      14.715  -2.008  11.944  1.00 95.61           H
ATOM    522  N   PRO A  53      17.383  -1.769   8.009  1.00 95.77           N
ATOM    523  CA  PRO A  53      18.112  -2.143   6.795  1.00 95.77           C
ATOM    524  C   PRO A  53      17.189  -2.317   5.599  1.00 95.77           C
ATOM    525  O   PRO A  53      17.508  -1.876   4.496  1.00 95.77           O
ATOM    526  HA  PRO A  53      18.799  -1.346   6.510  1.00 95.77           H
ATOM    527  CB  PRO A  53      18.802  -3.454   7.175  1.00 95.77           C
ATOM    528 1HB  PRO A  53      18.191  -4.319   6.917  1.00 95.77           H
ATOM    529 2HB  PRO A  53      19.754  -3.572   6.658  1.00 95.77           H
ATOM    530  CG  PRO A  53      18.991  -3.329   8.682  1.00 95.77           C
ATOM    531 1HG  PRO A  53      19.141  -4.301   9.154  1.00 95.77           H
ATOM    532 2HG  PRO A  53      19.866  -2.729   8.932  1.00 95.77           H
ATOM    533  CD  PRO A  53      17.698  -2.669   9.133  1.00 95.77           C
ATOM    534 1HD  PRO A  53      16.906  -3.399   9.296  1.00 95.77           H
ATOM    535 2HD  PRO A  53      17.826  -2.128  10.071  1.00 95.77           H
ATOM    536  N   LEU A  54      16.060  -2.962   5.852  1.00 93.95           N
ATOM    537  CA  LEU A  54      15.145  -3.318   4.781  1.00 93.95           C
ATOM    538  C   LEU A  54      14.503  -2.047   4.221  1.00 93.95           C
ATOM    539  O   LEU A  54      14.349  -1.907   3.009  1.00 93.95           O
ATOM    540  HA  LEU A  54      15.733  -3.784   3.991  1.00 93.95           H
ATOM    541  CB  LEU A  54      14.132  -4.357   5.265  1.00 93.95           C
ATOM    542 1HB  LEU A  54      13.624  -3.958   6.144  1.00 93.95           H
ATOM    543 2HB  LEU A  54      13.375  -4.485   4.491  1.00 93.95           H
ATOM    544  CG  LEU A  54      14.699  -5.733   5.619  1.00 93.95           C
ATOM    545  HG  LEU A  54      15.445  -5.604   6.403  1.00 93.95           H
ATOM    546  CD1 LEU A  54      13.608  -6.648   6.179  1.00 93.95           C
ATOM    547 1HD1 LEU A  54      13.186  -6.202   7.079  1.00 93.95           H
ATOM    548 2HD1 LEU A  54      12.822  -6.775   5.434  1.00 93.95           H
ATOM    549 3HD1 LEU A  54      14.038  -7.620   6.422  1.00 93.95           H
ATOM    550  CD2 LEU A  54      15.410  -6.358   4.417  1.00 93.95           C
ATOM    551 1HD2 LEU A  54      14.703  -6.472   3.595  1.00 93.95           H
ATOM    552 2HD2 LEU A  54      16.230  -5.712   4.104  1.00 93.95           H
ATOM    553 3HD2 LEU A  54      15.804  -7.335   4.696  1.00 93.95           H
ATOM    554  HN  LEU A  54      15.768  -3.240   6.767  1.00 93.95           H
ATOM    555  N   TYR A  55      14.146  -1.152   5.131  1.00 94.36           N
ATOM    556  CA  TYR A  55      13.485   0.083   4.747  1.00 94.36           C
ATOM    557  C   TYR A  55      14.407   0.956   3.893  1.00 94.36           C
ATOM    558  O   TYR A  55      13.959   1.590   2.939  1.00 94.36           O
ATOM    559  HA  TYR A  55      12.600  -0.175   4.166  1.00 94.36           H
ATOM    560  CB  TYR A  55      13.173   0.818   6.052  1.00 94.36           C
ATOM    561 1HB  TYR A  55      14.056   0.795   6.691  1.00 94.36           H
ATOM    562 2HB  TYR A  55      12.969   1.865   5.828  1.00 94.36           H
ATOM    563  CG  TYR A  55      11.987   0.237   6.826  1.00 94.36           C
ATOM    564  CD1 TYR A  55      11.330  -0.878   6.345  1.00 94.36           C
ATOM    565  HD1 TYR A  55      11.656  -1.344   5.415  1.00 94.36           H
ATOM    566  CD2 TYR A  55      11.576   0.827   8.003  1.00 94.36           C
ATOM    567  HD2 TYR A  55      12.095   1.707   8.382  1.00 94.36           H
ATOM    568  CE1 TYR A  55      10.215  -1.425   7.073  1.00 94.36           C
ATOM    569  HE1 TYR A  55       9.687  -2.305   6.705  1.00 94.36           H
ATOM    570  CE2 TYR A  55      10.460   0.279   8.731  1.00 94.36           C
ATOM    571  HE2 TYR A  55      10.124   0.736   9.662  1.00 94.36           H
ATOM    572  CZ  TYR A  55       9.835  -0.819   8.230  1.00 94.36           C
ATOM    573  OH  TYR A  55       8.781  -1.336   8.917  1.00 94.36           O
ATOM    574  HH  TYR A  55       8.396  -2.114   8.420  1.00 94.36           H
ATOM    575  HN  TYR A  55      14.301  -1.261   6.113  1.00 94.36           H
ATOM    576  N   TRP A  56      15.678   0.959   4.265  1.00 92.55           N
ATOM    577  CA  TRP A  56      16.676   1.704   3.516  1.00 92.55           C
ATOM    578  C   TRP A  56      16.793   1.073   2.127  1.00 92.55           C
ATOM    579  O   TRP A  56      16.873   1.781   1.125  1.00 92.55           O
ATOM    580  HA  TRP A  56      16.327   2.733   3.430  1.00 92.55           H
ATOM    581  CB  TRP A  56      18.008   1.746   4.268  1.00 92.55           C
ATOM    582 1HB  TRP A  56      18.180   0.777   4.736  1.00 92.55           H
ATOM    583 2HB  TRP A  56      18.813   1.901   3.550  1.00 92.55           H
ATOM    584  CG  TRP A  56      18.083   2.835   5.340  1.00 92.55           C
ATOM    585  CD1 TRP A  56      18.225   2.681   6.664  1.00 92.55           C
ATOM    586  HD1 TRP A  56      18.309   1.716   7.164  1.00 92.55           H
ATOM    587  CD2 TRP A  56      18.015   4.260   5.124  1.00 92.55           C
ATOM    588  NE1 TRP A  56      18.253   3.898   7.314  1.00 92.55           N
ATOM    589  HE1 TRP A  56      18.350   4.041   8.299  1.00 92.55           H
ATOM    590  CE2 TRP A  56      18.121   4.889   6.348  1.00 92.55           C
ATOM    591  CE3 TRP A  56      17.868   4.994   3.934  1.00 92.55           C
ATOM    592  HE3 TRP A  56      17.782   4.521   2.955  1.00 92.55           H
ATOM    593  CZ2 TRP A  56      18.091   6.280   6.500  1.00 92.55           C
ATOM    594  HZ2 TRP A  56      18.177   6.753   7.479  1.00 92.55           H
ATOM    595  CZ3 TRP A  56      17.840   6.384   4.103  1.00 92.55           C
ATOM    596  HZ3 TRP A  56      17.728   7.001   3.212  1.00 92.55           H
ATOM    597  CH2 TRP A  56      17.946   7.032   5.328  1.00 92.55           C
ATOM    598  HH2 TRP A  56      17.915   8.120   5.376  1.00 92.55           H
ATOM    599  HN  TRP A  56      16.029   0.466   5.062  1.00 92.55           H
ATOM    600  N   LEU A  57      16.799  -0.252   2.113  1.00 93.03           N
ATOM    601  CA  LEU A  57      16.930  -0.987   0.866  1.00 93.03           C
ATOM    602  C   LEU A  57      15.750  -0.648  -0.046  1.00 93.03           C
ATOM    603  O   LEU A  57      15.941  -0.293  -1.209  1.00 93.03           O
ATOM    604  HA  LEU A  57      17.847  -0.650   0.384  1.00 93.03           H
ATOM    605  CB  LEU A  57      17.086  -2.484   1.140  1.00 93.03           C
ATOM    606 1HB  LEU A  57      17.966  -2.629   1.767  1.00 93.03           H
ATOM    607 2HB  LEU A  57      16.225  -2.819   1.719  1.00 93.03           H
ATOM    608  CG  LEU A  57      17.218  -3.381  -0.092  1.00 93.03           C
ATOM    609  HG  LEU A  57      16.378  -3.175  -0.756  1.00 93.03           H
ATOM    610  CD1 LEU A  57      18.496  -3.061  -0.868  1.00 93.03           C
ATOM    611 1HD1 LEU A  57      18.473  -2.021  -1.194  1.00 93.03           H
ATOM    612 2HD1 LEU A  57      19.362  -3.221  -0.225  1.00 93.03           H
ATOM    613 3HD1 LEU A  57      18.565  -3.713  -1.739  1.00 93.03           H
ATOM    614  CD2 LEU A  57      17.136  -4.859   0.295  1.00 93.03           C
ATOM    615 1HD2 LEU A  57      17.942  -5.098   0.989  1.00 93.03           H
ATOM    616 2HD2 LEU A  57      16.176  -5.058   0.771  1.00 93.03           H
ATOM    617 3HD2 LEU A  57      17.233  -5.475  -0.600  1.00 93.03           H
ATOM    618  HN  LEU A  57      16.716  -0.821   2.932  1.00 93.03           H
ATOM    619  N   VAL A  58      14.555  -0.770   0.514  1.00 94.99           N
ATOM    620  CA  VAL A  58      13.342  -0.545  -0.253  1.00 94.99           C
ATOM    621  C   VAL A  58      13.347   0.884  -0.800  1.00 94.99           C
ATOM    622  O   VAL A  58      12.995   1.111  -1.956  1.00 94.99           O
ATOM    623  HA  VAL A  58      13.349  -1.241  -1.092  1.00 94.99           H
ATOM    624  CB  VAL A  58      12.114  -0.852   0.607  1.00 94.99           C
ATOM    625  HB  VAL A  58      12.192  -0.267   1.523  1.00 94.99           H
ATOM    626  CG1 VAL A  58      10.827  -0.437  -0.108  1.00 94.99           C
ATOM    627 1HG1 VAL A  58      10.853   0.634  -0.310  1.00 94.99           H
ATOM    628 2HG1 VAL A  58      10.741  -0.983  -1.048  1.00 94.99           H
ATOM    629 3HG1 VAL A  58       9.970  -0.667   0.525  1.00 94.99           H
ATOM    630  CG2 VAL A  58      12.073  -2.332   0.995  1.00 94.99           C
ATOM    631 1HG2 VAL A  58      12.031  -2.943   0.094  1.00 94.99           H
ATOM    632 2HG2 VAL A  58      12.970  -2.583   1.563  1.00 94.99           H
ATOM    633 3HG2 VAL A  58      11.191  -2.523   1.606  1.00 94.99           H
ATOM    634  HN  VAL A  58      14.410  -1.017   1.472  1.00 94.99           H
ATOM    635  N   PHE A  59      13.749   1.810   0.058  1.00 96.01           N
ATOM    636  CA  PHE A  59      13.761   3.216  -0.309  1.00 96.01           C
ATOM    637  C   PHE A  59      14.648   3.455  -1.532  1.00 96.01           C
ATOM    638  O   PHE A  59      14.214   4.062  -2.510  1.00 96.01           O
ATOM    639  HA  PHE A  59      12.735   3.497  -0.546  1.00 96.01           H
ATOM    640  CB  PHE A  59      14.337   3.984   0.882  1.00 96.01           C
ATOM    641 1HB  PHE A  59      13.650   3.898   1.724  1.00 96.01           H
ATOM    642 2HB  PHE A  59      15.273   3.516   1.185  1.00 96.01           H
ATOM    643  CG  PHE A  59      14.594   5.466   0.601  1.00 96.01           C
ATOM    644  CD1 PHE A  59      15.869   5.931   0.513  1.00 96.01           C
ATOM    645  HD1 PHE A  59      16.708   5.248   0.643  1.00 96.01           H
ATOM    646  CD2 PHE A  59      13.547   6.319   0.439  1.00 96.01           C
ATOM    647  HD2 PHE A  59      12.525   5.947   0.509  1.00 96.01           H
ATOM    648  CE1 PHE A  59      16.107   7.307   0.253  1.00 96.01           C
ATOM    649  HE1 PHE A  59      17.129   7.679   0.183  1.00 96.01           H
ATOM    650  CE2 PHE A  59      13.785   7.694   0.178  1.00 96.01           C
ATOM    651  HE2 PHE A  59      12.946   8.378   0.048  1.00 96.01           H
ATOM    652  CZ  PHE A  59      15.060   8.159   0.090  1.00 96.01           C
ATOM    653  HZ  PHE A  59      15.243   9.215  -0.110  1.00 96.01           H
ATOM    654  HN  PHE A  59      14.061   1.614   0.988  1.00 96.01           H
ATOM    655  N   ILE A  60      15.876   2.964  -1.438  1.00 93.92           N
ATOM    656  CA  ILE A  60      16.879   3.259  -2.448  1.00 93.92           C
ATOM    657  C   ILE A  60      16.416   2.705  -3.797  1.00 93.92           C
ATOM    658  O   ILE A  60      16.373   3.431  -4.789  1.00 93.92           O
ATOM    659  HA  ILE A  60      16.953   4.343  -2.528  1.00 93.92           H
ATOM    660  CB  ILE A  60      18.250   2.742  -2.008  1.00 93.92           C
ATOM    661  HB  ILE A  60      18.137   1.707  -1.684  1.00 93.92           H
ATOM    662  CG1 ILE A  60      18.777   3.535  -0.810  1.00 93.92           C
ATOM    663 1HG1 ILE A  60      19.076   4.532  -1.134  1.00 93.92           H
ATOM    664 2HG1 ILE A  60      17.981   3.664  -0.076  1.00 93.92           H
ATOM    665  CG2 ILE A  60      19.237   2.744  -3.176  1.00 93.92           C
ATOM    666 1HG2 ILE A  60      18.860   2.101  -3.972  1.00 93.92           H
ATOM    667 2HG2 ILE A  60      19.352   3.760  -3.553  1.00 93.92           H
ATOM    668 3HG2 ILE A  60      20.204   2.372  -2.836  1.00 93.92           H
ATOM    669  CD1 ILE A  60      19.967   2.825  -0.162  1.00 93.92           C
ATOM    670 1HD1 ILE A  60      19.657   1.838   0.181  1.00 93.92           H
ATOM    671 2HD1 ILE A  60      20.769   2.720  -0.893  1.00 93.92           H
ATOM    672 3HD1 ILE A  60      20.321   3.410   0.686  1.00 93.92           H
ATOM    673  HN  ILE A  60      16.188   2.377  -0.692  1.00 93.92           H
ATOM    674  N   VAL A  61      16.082   1.422  -3.791  1.00 93.92           N
ATOM    675  CA  VAL A  61      15.753   0.729  -5.024  1.00 93.92           C
ATOM    676  C   VAL A  61      14.469   1.321  -5.610  1.00 93.92           C
ATOM    677  O   VAL A  61      14.375   1.534  -6.818  1.00 93.92           O
ATOM    678  HA  VAL A  61      16.570   0.899  -5.726  1.00 93.92           H
ATOM    679  CB  VAL A  61      15.655  -0.776  -4.768  1.00 93.92           C
ATOM    680  HB  VAL A  61      14.898  -0.937  -3.999  1.00 93.92           H
ATOM    681  CG1 VAL A  61      15.208  -1.519  -6.029  1.00 93.92           C
ATOM    682 1HG1 VAL A  61      14.229  -1.153  -6.339  1.00 93.92           H
ATOM    683 2HG1 VAL A  61      15.930  -1.347  -6.827  1.00 93.92           H
ATOM    684 3HG1 VAL A  61      15.146  -2.587  -5.819  1.00 93.92           H
ATOM    685  CG2 VAL A  61      16.981  -1.331  -4.245  1.00 93.92           C
ATOM    686 1HG2 VAL A  61      17.765  -1.153  -4.981  1.00 93.92           H
ATOM    687 2HG2 VAL A  61      17.240  -0.834  -3.311  1.00 93.92           H
ATOM    688 3HG2 VAL A  61      16.883  -2.403  -4.072  1.00 93.92           H
ATOM    689  HN  VAL A  61      16.034   0.861  -2.964  1.00 93.92           H
ATOM    690  N   GLY A  62      13.513   1.569  -4.727  1.00 95.47           N
ATOM    691  CA  GLY A  62      12.198   2.014  -5.154  1.00 95.47           C
ATOM    692  C   GLY A  62      12.260   3.427  -5.738  1.00 95.47           C
ATOM    693  O   GLY A  62      11.641   3.706  -6.764  1.00 95.47           O
ATOM    694 1HA  GLY A  62      11.800   1.326  -5.899  1.00 95.47           H
ATOM    695 2HA  GLY A  62      11.511   1.997  -4.307  1.00 95.47           H
ATOM    696  HN  GLY A  62      13.626   1.470  -3.738  1.00 95.47           H
ATOM    697  N   ALA A  63      13.013   4.281  -5.060  1.00 95.41           N
ATOM    698  CA  ALA A  63      13.121   5.671  -5.468  1.00 95.41           C
ATOM    699  C   ALA A  63      13.731   5.741  -6.869  1.00 95.41           C
ATOM    700  O   ALA A  63      13.238   6.469  -7.729  1.00 95.41           O
ATOM    701  HA  ALA A  63      12.114   6.087  -5.498  1.00 95.41           H
ATOM    702  CB  ALA A  63      13.943   6.444  -4.435  1.00 95.41           C
ATOM    703 1HB  ALA A  63      13.452   6.388  -3.463  1.00 95.41           H
ATOM    704 2HB  ALA A  63      14.940   6.008  -4.363  1.00 95.41           H
ATOM    705 3HB  ALA A  63      14.024   7.487  -4.741  1.00 95.41           H
ATOM    706  HN  ALA A  63      13.543   4.036  -4.248  1.00 95.41           H
ATOM    707  N   LEU A  64      14.796   4.975  -7.055  1.00 89.68           N
ATOM    708  CA  LEU A  64      15.487   4.951  -8.333  1.00 89.68           C
ATOM    709  C   LEU A  64      14.540   4.422  -9.411  1.00 89.68           C
ATOM    710  O   LEU A  64      14.429   5.007 -10.488  1.00 89.68           O
ATOM    711  HA  LEU A  64      15.751   5.980  -8.580  1.00 89.68           H
ATOM    712  CB  LEU A  64      16.793   4.163  -8.222  1.00 89.68           C
ATOM    713 1HB  LEU A  64      16.571   3.191  -7.780  1.00 89.68           H
ATOM    714 2HB  LEU A  64      17.170   3.977  -9.228  1.00 89.68           H
ATOM    715  CG  LEU A  64      17.907   4.821  -7.404  1.00 89.68           C
ATOM    716  HG  LEU A  64      17.507   5.069  -6.421  1.00 89.68           H
ATOM    717  CD1 LEU A  64      19.072   3.854  -7.187  1.00 89.68           C
ATOM    718 1HD1 LEU A  64      18.719   2.973  -6.651  1.00 89.68           H
ATOM    719 2HD1 LEU A  64      19.479   3.553  -8.152  1.00 89.68           H
ATOM    720 3HD1 LEU A  64      19.850   4.347  -6.603  1.00 89.68           H
ATOM    721  CD2 LEU A  64      18.361   6.131  -8.051  1.00 89.68           C
ATOM    722 1HD2 LEU A  64      18.737   5.929  -9.054  1.00 89.68           H
ATOM    723 2HD2 LEU A  64      17.517   6.818  -8.110  1.00 89.68           H
ATOM    724 3HD2 LEU A  64      19.153   6.578  -7.450  1.00 89.68           H
ATOM    725  HN  LEU A  64      15.185   4.378  -6.354  1.00 89.68           H
ATOM    726  N   GLY A  65      13.879   3.321  -9.085  1.00 92.96           N
ATOM    727  CA  GLY A  65      13.071   2.615 -10.065  1.00 92.96           C
ATOM    728  C   GLY A  65      11.897   3.478 -10.531  1.00 92.96           C
ATOM    729  O   GLY A  65      11.690   3.656 -11.730  1.00 92.96           O
ATOM    730 1HA  GLY A  65      13.687   2.340 -10.921  1.00 92.96           H
ATOM    731 2HA  GLY A  65      12.696   1.688  -9.632  1.00 92.96           H
ATOM    732  HN  GLY A  65      13.891   2.911  -8.173  1.00 92.96           H
ATOM    733  N   ASN A  66      11.158   3.992  -9.558  1.00 90.50           N
ATOM    734  CA  ASN A  66       9.935   4.719  -9.851  1.00 90.50           C
ATOM    735  C   ASN A  66      10.285   6.041 -10.537  1.00 90.50           C
ATOM    736  O   ASN A  66       9.552   6.504 -11.410  1.00 90.50           O
ATOM    737  HA  ASN A  66       9.355   4.056 -10.494  1.00 90.50           H
ATOM    738  CB  ASN A  66       9.165   5.041  -8.569  1.00 90.50           C
ATOM    739 1HB  ASN A  66       9.856   5.393  -7.803  1.00 90.50           H
ATOM    740 2HB  ASN A  66       8.460   5.850  -8.757  1.00 90.50           H
ATOM    741  CG  ASN A  66       8.413   3.810  -8.058  1.00 90.50           C
ATOM    742  OD1 ASN A  66       7.492   3.310  -8.682  1.00 90.50           O
ATOM    743  ND2 ASN A  66       8.855   3.353  -6.890  1.00 90.50           N
ATOM    744 1HD2 ASN A  66       9.615   3.810  -6.429  1.00 90.50           H
ATOM    745 2HD2 ASN A  66       8.427   2.551  -6.472  1.00 90.50           H
ATOM    746  HN  ASN A  66      11.384   3.918  -8.586  1.00 90.50           H
ATOM    747  N   SER A  67      11.404   6.612 -10.116  1.00 91.28           N
ATOM    748  CA  SER A  67      11.894   7.836 -10.725  1.00 91.28           C
ATOM    749  C   SER A  67      12.174   7.606 -12.211  1.00 91.28           C
ATOM    750  O   SER A  67      11.909   8.477 -13.038  1.00 91.28           O
ATOM    751  HA  SER A  67      11.094   8.564 -10.594  1.00 91.28           H
ATOM    752  CB  SER A  67      13.156   8.336 -10.018  1.00 91.28           C
ATOM    753 1HB  SER A  67      13.930   7.570 -10.075  1.00 91.28           H
ATOM    754 2HB  SER A  67      13.539   9.214 -10.538  1.00 91.28           H
ATOM    755  OG  SER A  67      12.910   8.661  -8.653  1.00 91.28           O
ATOM    756  HG  SER A  67      13.407   8.031  -8.056  1.00 91.28           H
ATOM    757  HN  SER A  67      11.970   6.252  -9.375  1.00 91.28           H
ATOM    758  N   LEU A  68      12.706   6.429 -12.505  1.00 85.53           N
ATOM    759  CA  LEU A  68      13.031   6.076 -13.877  1.00 85.53           C
ATOM    760  C   LEU A  68      11.740   5.961 -14.689  1.00 85.53           C
ATOM    761  O   LEU A  68      11.682   6.405 -15.835  1.00 85.53           O
ATOM    762  HA  LEU A  68      13.628   6.889 -14.290  1.00 85.53           H
ATOM    763  CB  LEU A  68      13.897   4.815 -13.915  1.00 85.53           C
ATOM    764 1HB  LEU A  68      14.697   4.925 -13.183  1.00 85.53           H
ATOM    765 2HB  LEU A  68      13.287   3.970 -13.596  1.00 85.53           H
ATOM    766  CG  LEU A  68      14.525   4.473 -15.267  1.00 85.53           C
ATOM    767  HG  LEU A  68      13.760   4.580 -16.036  1.00 85.53           H
ATOM    768  CD1 LEU A  68      15.651   5.450 -15.611  1.00 85.53           C
ATOM    769 1HD1 LEU A  68      15.252   6.463 -15.658  1.00 85.53           H
ATOM    770 2HD1 LEU A  68      16.424   5.398 -14.844  1.00 85.53           H
ATOM    771 3HD1 LEU A  68      16.080   5.184 -16.578  1.00 85.53           H
ATOM    772  CD2 LEU A  68      14.997   3.018 -15.300  1.00 85.53           C
ATOM    773 1HD2 LEU A  68      15.741   2.860 -14.520  1.00 85.53           H
ATOM    774 2HD2 LEU A  68      14.148   2.356 -15.132  1.00 85.53           H
ATOM    775 3HD2 LEU A  68      15.439   2.802 -16.273  1.00 85.53           H
ATOM    776  HN  LEU A  68      12.914   5.724 -11.827  1.00 85.53           H
ATOM    777  N   VAL A  69      10.737   5.362 -14.065  1.00 88.23           N
ATOM    778  CA  VAL A  69       9.454   5.173 -14.719  1.00 88.23           C
ATOM    779  C   VAL A  69       8.900   6.533 -15.150  1.00 88.23           C
ATOM    780  O   VAL A  69       8.479   6.702 -16.293  1.00 88.23           O
ATOM    781  HA  VAL A  69       9.624   4.566 -15.609  1.00 88.23           H
ATOM    782  CB  VAL A  69       8.504   4.406 -13.797  1.00 88.23           C
ATOM    783  HB  VAL A  69       8.473   4.926 -12.840  1.00 88.23           H
ATOM    784  CG1 VAL A  69       7.084   4.385 -14.367  1.00 88.23           C
ATOM    785 1HG1 VAL A  69       6.720   5.407 -14.472  1.00 88.23           H
ATOM    786 2HG1 VAL A  69       7.091   3.900 -15.344  1.00 88.23           H
ATOM    787 3HG1 VAL A  69       6.430   3.834 -13.692  1.00 88.23           H
ATOM    788  CG2 VAL A  69       9.014   2.986 -13.544  1.00 88.23           C
ATOM    789 1HG2 VAL A  69       9.088   2.452 -14.492  1.00 88.23           H
ATOM    790 2HG2 VAL A  69       9.996   3.030 -13.075  1.00 88.23           H
ATOM    791 3HG2 VAL A  69       8.320   2.463 -12.886  1.00 88.23           H
ATOM    792  HN  VAL A  69      10.791   5.010 -13.130  1.00 88.23           H
ATOM    793  N   ILE A  70       8.919   7.468 -14.211  1.00 89.08           N
ATOM    794  CA  ILE A  70       8.343   8.780 -14.450  1.00 89.08           C
ATOM    795  C   ILE A  70       9.077   9.450 -15.614  1.00 89.08           C
ATOM    796  O   ILE A  70       8.450  10.060 -16.479  1.00 89.08           O
ATOM    797  HA  ILE A  70       7.302   8.633 -14.738  1.00 89.08           H
ATOM    798  CB  ILE A  70       8.345   9.608 -13.164  1.00 89.08           C
ATOM    799  HB  ILE A  70       9.349   9.582 -12.742  1.00 89.08           H
ATOM    800  CG1 ILE A  70       7.401   9.004 -12.122  1.00 89.08           C
ATOM    801 1HG1 ILE A  70       6.367   9.190 -12.412  1.00 89.08           H
ATOM    802 2HG1 ILE A  70       7.534   7.923 -12.089  1.00 89.08           H
ATOM    803  CG2 ILE A  70       8.015  11.074 -13.455  1.00 89.08           C
ATOM    804 1HG2 ILE A  70       8.759  11.485 -14.136  1.00 89.08           H
ATOM    805 2HG2 ILE A  70       7.028  11.140 -13.912  1.00 89.08           H
ATOM    806 3HG2 ILE A  70       8.023  11.640 -12.523  1.00 89.08           H
ATOM    807  CD1 ILE A  70       7.662   9.598 -10.736  1.00 89.08           C
ATOM    808 1HD1 ILE A  70       8.690   9.389 -10.439  1.00 89.08           H
ATOM    809 2HD1 ILE A  70       7.505  10.676 -10.767  1.00 89.08           H
ATOM    810 3HD1 ILE A  70       6.978   9.151 -10.015  1.00 89.08           H
ATOM    811  HN  ILE A  70       9.318   7.340 -13.303  1.00 89.08           H
ATOM    812  N   LEU A  71      10.395   9.314 -15.597  1.00 84.64           N
ATOM    813  CA  LEU A  71      11.224   9.934 -16.617  1.00 84.64           C
ATOM    814  C   LEU A  71      10.834   9.381 -17.990  1.00 84.64           C
ATOM    815  O   LEU A  71      10.708  10.136 -18.953  1.00 84.64           O
ATOM    816  HA  LEU A  71      11.014  11.003 -16.603  1.00 84.64           H
ATOM    817  CB  LEU A  71      12.706   9.759 -16.282  1.00 84.64           C
ATOM    818 1HB  LEU A  71      12.853   8.752 -15.891  1.00 84.64           H
ATOM    819 2HB  LEU A  71      13.278   9.828 -17.207  1.00 84.64           H
ATOM    820  CG  LEU A  71      13.289  10.756 -15.279  1.00 84.64           C
ATOM    821  HG  LEU A  71      12.593  10.849 -14.445  1.00 84.64           H
ATOM    822  CD1 LEU A  71      14.614  10.248 -14.707  1.00 84.64           C
ATOM    823 1HD1 LEU A  71      14.450   9.297 -14.200  1.00 84.64           H
ATOM    824 2HD1 LEU A  71      15.330  10.108 -15.517  1.00 84.64           H
ATOM    825 3HD1 LEU A  71      15.007  10.976 -13.997  1.00 84.64           H
ATOM    826  CD2 LEU A  71      13.431  12.145 -15.905  1.00 84.64           C
ATOM    827 1HD2 LEU A  71      14.094  12.088 -16.768  1.00 84.64           H
ATOM    828 2HD2 LEU A  71      12.451  12.501 -16.224  1.00 84.64           H
ATOM    829 3HD2 LEU A  71      13.847  12.834 -15.171  1.00 84.64           H
ATOM    830  HN  LEU A  71      10.895   8.793 -14.906  1.00 84.64           H
ATOM    831  N   VAL A  72      10.655   8.069 -18.035  1.00 84.09           N
ATOM    832  CA  VAL A  72      10.385   7.394 -19.293  1.00 84.09           C
ATOM    833  C   VAL A  72       9.085   7.936 -19.889  1.00 84.09           C
ATOM    834  O   VAL A  72       9.021   8.234 -21.081  1.00 84.09           O
ATOM    835  HA  VAL A  72      11.205   7.625 -19.973  1.00 84.09           H
ATOM    836  CB  VAL A  72      10.359   5.879 -19.079  1.00 84.09           C
ATOM    837  HB  VAL A  72       9.672   5.669 -18.259  1.00 84.09           H
ATOM    838  CG1 VAL A  72       9.841   5.158 -20.324  1.00 84.09           C
ATOM    839 1HG1 VAL A  72       8.829   5.497 -20.546  1.00 84.09           H
ATOM    840 2HG1 VAL A  72      10.491   5.380 -21.170  1.00 84.09           H
ATOM    841 3HG1 VAL A  72       9.832   4.083 -20.145  1.00 84.09           H
ATOM    842  CG2 VAL A  72      11.741   5.358 -18.679  1.00 84.09           C
ATOM    843 1HG2 VAL A  72      12.458   5.587 -19.467  1.00 84.09           H
ATOM    844 2HG2 VAL A  72      12.056   5.837 -17.752  1.00 84.09           H
ATOM    845 3HG2 VAL A  72      11.694   4.279 -18.533  1.00 84.09           H
ATOM    846  HN  VAL A  72      10.692   7.472 -17.234  1.00 84.09           H
ATOM    847  N   TYR A  73       8.079   8.046 -19.033  1.00 80.03           N
ATOM    848  CA  TYR A  73       6.771   8.503 -19.470  1.00 80.03           C
ATOM    849  C   TYR A  73       6.812   9.978 -19.874  1.00 80.03           C
ATOM    850  O   TYR A  73       6.094  10.397 -20.780  1.00 80.03           O
ATOM    851  HA  TYR A  73       6.477   7.906 -20.333  1.00 80.03           H
ATOM    852  CB  TYR A  73       5.844   8.343 -18.263  1.00 80.03           C
ATOM    853 1HB  TYR A  73       6.427   8.469 -17.351  1.00 80.03           H
ATOM    854 2HB  TYR A  73       5.101   9.140 -18.280  1.00 80.03           H
ATOM    855  CG  TYR A  73       5.122   6.995 -18.208  1.00 80.03           C
ATOM    856  CD1 TYR A  73       4.203   6.664 -19.182  1.00 80.03           C
ATOM    857  HD1 TYR A  73       3.991   7.363 -19.991  1.00 80.03           H
ATOM    858  CD2 TYR A  73       5.391   6.110 -17.183  1.00 80.03           C
ATOM    859  HD2 TYR A  73       6.117   6.371 -16.414  1.00 80.03           H
ATOM    860  CE1 TYR A  73       3.524   5.395 -19.130  1.00 80.03           C
ATOM    861  HE1 TYR A  73       2.795   5.121 -19.893  1.00 80.03           H
ATOM    862  CE2 TYR A  73       4.712   4.841 -17.131  1.00 80.03           C
ATOM    863  HE2 TYR A  73       4.915   4.133 -16.328  1.00 80.03           H
ATOM    864  CZ  TYR A  73       3.812   4.546 -18.107  1.00 80.03           C
ATOM    865  OH  TYR A  73       3.170   3.348 -18.058  1.00 80.03           O
ATOM    866  HH  TYR A  73       2.639   3.210 -18.894  1.00 80.03           H
ATOM    867  HN  TYR A  73       8.148   7.830 -18.059  1.00 80.03           H
ATOM    868  N   TRP A  74       7.660  10.725 -19.181  1.00 70.77           N
ATOM    869  CA  TRP A  74       7.724  12.163 -19.379  1.00 70.77           C
ATOM    870  C   TRP A  74       8.270  12.423 -20.785  1.00 70.77           C
ATOM    871  O   TRP A  74       7.676  13.174 -21.557  1.00 70.77           O
ATOM    872  HA  TRP A  74       6.711  12.557 -19.294  1.00 70.77           H
ATOM    873  CB  TRP A  74       8.555  12.831 -18.282  1.00 70.77           C
ATOM    874 1HB  TRP A  74       8.180  12.510 -17.310  1.00 70.77           H
ATOM    875 2HB  TRP A  74       9.585  12.482 -18.357  1.00 70.77           H
ATOM    876  CG  TRP A  74       8.545  14.360 -18.337  1.00 70.77           C
ATOM    877  CD1 TRP A  74       9.322  15.164 -19.074  1.00 70.77           C
ATOM    878  HD1 TRP A  74      10.095  14.813 -19.758  1.00 70.77           H
ATOM    879  CD2 TRP A  74       7.679  15.241 -17.591  1.00 70.77           C
ATOM    880  NE1 TRP A  74       9.023  16.494 -18.859  1.00 70.77           N
ATOM    881  HE1 TRP A  74       9.466  17.279 -19.292  1.00 70.77           H
ATOM    882  CE2 TRP A  74       7.991  16.542 -17.928  1.00 70.77           C
ATOM    883  CE3 TRP A  74       6.665  14.948 -16.662  1.00 70.77           C
ATOM    884  HE3 TRP A  74       6.399  13.930 -16.379  1.00 70.77           H
ATOM    885  CZ2 TRP A  74       7.337  17.654 -17.384  1.00 70.77           C
ATOM    886  HZ2 TRP A  74       7.603  18.672 -17.667  1.00 70.77           H
ATOM    887  CZ3 TRP A  74       6.020  16.070 -16.127  1.00 70.77           C
ATOM    888  HZ3 TRP A  74       5.225  15.900 -15.401  1.00 70.77           H
ATOM    889  CH2 TRP A  74       6.323  17.386 -16.456  1.00 70.77           C
ATOM    890  HH2 TRP A  74       5.774  18.206 -15.994  1.00 70.77           H
ATOM    891  HN  TRP A  74       8.293  10.364 -18.497  1.00 70.77           H
ATOM    892  N   TYR A  75       9.396  11.788 -21.074  1.00 69.27           N
ATOM    893  CA  TYR A  75      10.193  12.165 -22.229  1.00 69.27           C
ATOM    894  C   TYR A  75       9.789  11.354 -23.462  1.00 69.27           C
ATOM    895  O   TYR A  75       9.844  11.855 -24.584  1.00 69.27           O
ATOM    896  HA  TYR A  75      10.019  13.223 -22.427  1.00 69.27           H
ATOM    897  CB  TYR A  75      11.642  11.835 -21.868  1.00 69.27           C
ATOM    898 1HB  TYR A  75      11.659  10.922 -21.272  1.00 69.27           H
ATOM    899 2HB  TYR A  75      12.196  11.627 -22.784  1.00 69.27           H
ATOM    900  CG  TYR A  75      12.360  12.944 -21.096  1.00 69.27           C
ATOM    901  CD1 TYR A  75      12.905  14.015 -21.774  1.00 69.27           C
ATOM    902  HD1 TYR A  75      12.825  14.071 -22.859  1.00 69.27           H
ATOM    903  CD2 TYR A  75      12.461  12.873 -19.721  1.00 69.27           C
ATOM    904  HD2 TYR A  75      12.030  12.027 -19.186  1.00 69.27           H
ATOM    905  CE1 TYR A  75      13.580  15.059 -21.047  1.00 69.27           C
ATOM    906  HE1 TYR A  75      14.016  15.910 -21.570  1.00 69.27           H
ATOM    907  CE2 TYR A  75      13.136  13.917 -18.994  1.00 69.27           C
ATOM    908  HE2 TYR A  75      13.223  13.873 -17.909  1.00 69.27           H
ATOM    909  CZ  TYR A  75      13.662  14.958 -19.693  1.00 69.27           C
ATOM    910  OH  TYR A  75      14.300  15.944 -19.006  1.00 69.27           O
ATOM    911  HH  TYR A  75      14.274  15.749 -18.026  1.00 69.27           H
ATOM    912  HN  TYR A  75       9.765  11.030 -20.536  1.00 69.27           H
ATOM    913  N   CYS A  76       9.393  10.115 -23.212  1.00 67.73           N
ATOM    914  CA  CYS A  76       9.316   9.125 -24.273  1.00 67.73           C
ATOM    915  C   CYS A  76       7.847   8.750 -24.474  1.00 67.73           C
ATOM    916  O   CYS A  76       7.249   9.090 -25.494  1.00 67.73           O
ATOM    917  HA  CYS A  76       9.722   9.595 -25.169  1.00 67.73           H
ATOM    918  CB  CYS A  76      10.181   7.900 -23.968  1.00 67.73           C
ATOM    919 1HB  CYS A  76      11.164   8.217 -23.619  1.00 67.73           H
ATOM    920 2HB  CYS A  76       9.730   7.317 -23.165  1.00 67.73           H
ATOM    921  SG  CYS A  76      10.354   6.867 -25.469  1.00 67.73           S
ATOM    922  HG  CYS A  76       9.116   6.381 -25.446  1.00 67.73           H
ATOM    923  HN  CYS A  76       9.128   9.784 -22.306  1.00 67.73           H
ATOM    924  N   THR A  77       7.306   8.054 -23.485  1.00 60.41           N
ATOM    925  CA  THR A  77       6.033   7.375 -23.656  1.00 60.41           C
ATOM    926  C   THR A  77       4.911   8.392 -23.877  1.00 60.41           C
ATOM    927  O   THR A  77       4.044   8.191 -24.725  1.00 60.41           O
ATOM    928  HA  THR A  77       6.089   6.761 -24.555  1.00 60.41           H
ATOM    929  CB  THR A  77       5.807   6.478 -22.437  1.00 60.41           C
ATOM    930  HB  THR A  77       5.566   7.072 -21.556  1.00 60.41           H
ATOM    931  OG1 THR A  77       7.002   5.705 -22.350  1.00 60.41           O
ATOM    932  HG1 THR A  77       7.013   5.011 -23.069  1.00 60.41           H
ATOM    933  CG2 THR A  77       4.708   5.439 -22.670  1.00 60.41           C
ATOM    934 1HG2 THR A  77       4.983   4.802 -23.510  1.00 60.41           H
ATOM    935 2HG2 THR A  77       3.769   5.947 -22.891  1.00 60.41           H
ATOM    936 3HG2 THR A  77       4.589   4.829 -21.774  1.00 60.41           H
ATOM    937  HN  THR A  77       7.722   7.951 -22.581  1.00 60.41           H
ATOM    938  N   ARG A  78       4.965   9.463 -23.099  1.00 55.48           N
ATOM    939  CA  ARG A  78       3.803  10.315 -22.917  1.00 55.48           C
ATOM    940  C   ARG A  78       2.559   9.465 -22.650  1.00 55.48           C
ATOM    941  O   ARG A  78       2.437   8.356 -23.168  1.00 55.48           O
ATOM    942  HA  ARG A  78       4.045  10.937 -22.055  1.00 55.48           H
ATOM    943  CB  ARG A  78       3.561  11.189 -24.149  1.00 55.48           C
ATOM    944 1HB  ARG A  78       3.408  10.556 -25.024  1.00 55.48           H
ATOM    945 2HB  ARG A  78       2.648  11.770 -24.014  1.00 55.48           H
ATOM    946  CG  ARG A  78       4.741  12.131 -24.394  1.00 55.48           C
ATOM    947 1HG  ARG A  78       4.978  12.668 -23.476  1.00 55.48           H
ATOM    948 2HG  ARG A  78       5.624  11.551 -24.662  1.00 55.48           H
ATOM    949  CD  ARG A  78       4.423  13.129 -25.509  1.00 55.48           C
ATOM    950 1HD  ARG A  78       4.210  12.597 -26.436  1.00 55.48           H
ATOM    951 2HD  ARG A  78       3.529  13.698 -25.255  1.00 55.48           H
ATOM    952  NE  ARG A  78       5.567  14.048 -25.707  1.00 55.48           N
ATOM    953  HE  ARG A  78       6.426  13.834 -25.242  1.00 55.48           H
ATOM    954  CZ  ARG A  78       5.523  15.149 -26.469  1.00 55.48           C
ATOM    955  NH1 ARG A  78       4.398  15.484 -27.116  1.00 55.48           N
ATOM    956 1HH1 ARG A  78       3.583  14.911 -27.031  1.00 55.48           H
ATOM    957 2HH1 ARG A  78       4.373  16.307 -27.683  1.00 55.48           H
ATOM    958  NH2 ARG A  78       6.621  15.909 -26.576  1.00 55.48           N
ATOM    959 1HH2 ARG A  78       6.605  16.734 -27.142  1.00 55.48           H
ATOM    960 2HH2 ARG A  78       7.456  15.652 -26.091  1.00 55.48           H
ATOM    961  HN  ARG A  78       5.783   9.751 -22.600  1.00 55.48           H
ATOM    962  N   VAL A  79       1.666  10.018 -21.842  1.00 70.88           N
ATOM    963  CA  VAL A  79       0.457   9.306 -21.464  1.00 70.88           C
ATOM    964  C   VAL A  79      -0.509   9.283 -22.650  1.00 70.88           C
ATOM    965  O   VAL A  79      -1.162  10.283 -22.943  1.00 70.88           O
ATOM    966  HA  VAL A  79       0.741   8.282 -21.222  1.00 70.88           H
ATOM    967  CB  VAL A  79      -0.152   9.937 -20.210  1.00 70.88           C
ATOM    968  HB  VAL A  79      -0.461  10.952 -20.462  1.00 70.88           H
ATOM    969  CG1 VAL A  79      -1.393   9.167 -19.755  1.00 70.88           C
ATOM    970 1HG1 VAL A  79      -2.139   9.179 -20.550  1.00 70.88           H
ATOM    971 2HG1 VAL A  79      -1.119   8.137 -19.530  1.00 70.88           H
ATOM    972 3HG1 VAL A  79      -1.806   9.637 -18.863  1.00 70.88           H
ATOM    973  CG2 VAL A  79       0.881  10.026 -19.084  1.00 70.88           C
ATOM    974 1HG2 VAL A  79       1.234   9.026 -18.835  1.00 70.88           H
ATOM    975 2HG2 VAL A  79       1.722  10.638 -19.410  1.00 70.88           H
ATOM    976 3HG2 VAL A  79       0.422  10.479 -18.205  1.00 70.88           H
ATOM    977  HN  VAL A  79       1.757  10.933 -21.449  1.00 70.88           H
ATOM    978  N   LYS A  80      -0.568   8.130 -23.301  1.00 64.67           N
ATOM    979  CA  LYS A  80      -1.370   7.991 -24.505  1.00 64.67           C
ATOM    980  C   LYS A  80      -2.606   7.145 -24.195  1.00 64.67           C
ATOM    981  O   LYS A  80      -3.634   7.275 -24.858  1.00 64.67           O
ATOM    982  HA  LYS A  80      -1.698   8.989 -24.796  1.00 64.67           H
ATOM    983  CB  LYS A  80      -0.521   7.441 -25.653  1.00 64.67           C
ATOM    984 1HB  LYS A  80       0.006   6.546 -25.324  1.00 64.67           H
ATOM    985 2HB  LYS A  80      -1.168   7.145 -26.479  1.00 64.67           H
ATOM    986  CG  LYS A  80       0.488   8.484 -26.137  1.00 64.67           C
ATOM    987 1HG  LYS A  80      -0.039   9.380 -26.466  1.00 64.67           H
ATOM    988 2HG  LYS A  80       1.135   8.781 -25.312  1.00 64.67           H
ATOM    989  CD  LYS A  80       1.337   7.935 -27.286  1.00 64.67           C
ATOM    990 1HD  LYS A  80       1.829   7.015 -26.971  1.00 64.67           H
ATOM    991 2HD  LYS A  80       0.694   7.680 -28.128  1.00 64.67           H
ATOM    992  CE  LYS A  80       2.387   8.956 -27.729  1.00 64.67           C
ATOM    993 1HE  LYS A  80       1.896   9.869 -28.065  1.00 64.67           H
ATOM    994 2HE  LYS A  80       3.019   9.227 -26.883  1.00 64.67           H
ATOM    995  NZ  LYS A  80       3.220   8.402 -28.820  1.00 64.67           N
ATOM    996 1HZ  LYS A  80       3.901   9.095 -29.109  1.00 64.67           H
ATOM    997 2HZ  LYS A  80       3.700   7.572 -28.491  1.00 64.67           H
ATOM    998 3HZ  LYS A  80       2.628   8.161 -29.607  1.00 64.67           H
ATOM    999  HN  LYS A  80      -0.082   7.303 -23.019  1.00 64.67           H
ATOM   1000  N   THR A  81      -2.466   6.298 -23.186  1.00 75.40           N
ATOM   1001  CA  THR A  81      -3.513   5.345 -22.858  1.00 75.40           C
ATOM   1002  C   THR A  81      -3.952   5.515 -21.402  1.00 75.40           C
ATOM   1003  O   THR A  81      -3.258   6.152 -20.611  1.00 75.40           O
ATOM   1004  HA  THR A  81      -4.381   5.560 -23.481  1.00 75.40           H
ATOM   1005  CB  THR A  81      -2.992   3.942 -23.175  1.00 75.40           C
ATOM   1006  HB  THR A  81      -3.810   3.223 -23.216  1.00 75.40           H
ATOM   1007  OG1 THR A  81      -2.011   3.700 -22.170  1.00 75.40           O
ATOM   1008  HG1 THR A  81      -1.768   2.730 -22.155  1.00 75.40           H
ATOM   1009  CG2 THR A  81      -2.203   3.892 -24.485  1.00 75.40           C
ATOM   1010 1HG2 THR A  81      -1.345   4.562 -24.418  1.00 75.40           H
ATOM   1011 2HG2 THR A  81      -2.845   4.206 -25.308  1.00 75.40           H
ATOM   1012 3HG2 THR A  81      -1.857   2.874 -24.662  1.00 75.40           H
ATOM   1013  HN  THR A  81      -1.657   6.255 -22.599  1.00 75.40           H
ATOM   1014  N   MET A  82      -5.102   4.935 -21.093  1.00 76.16           N
ATOM   1015  CA  MET A  82      -5.627   4.988 -19.738  1.00 76.16           C
ATOM   1016  C   MET A  82      -4.699   4.261 -18.763  1.00 76.16           C
ATOM   1017  O   MET A  82      -4.509   4.706 -17.632  1.00 76.16           O
ATOM   1018  HA  MET A  82      -5.676   6.046 -19.484  1.00 76.16           H
ATOM   1019  CB  MET A  82      -7.013   4.341 -19.702  1.00 76.16           C
ATOM   1020 1HB  MET A  82      -7.597   4.676 -20.559  1.00 76.16           H
ATOM   1021 2HB  MET A  82      -6.916   3.259 -19.785  1.00 76.16           H
ATOM   1022  CG  MET A  82      -7.749   4.695 -18.408  1.00 76.16           C
ATOM   1023 1HG  MET A  82      -7.238   4.246 -17.556  1.00 76.16           H
ATOM   1024 2HG  MET A  82      -7.736   5.774 -18.255  1.00 76.16           H
ATOM   1025  SD  MET A  82      -9.434   4.111 -18.485  1.00 76.16           S
ATOM   1026  CE  MET A  82     -10.068   4.793 -16.962  1.00 76.16           C
ATOM   1027 1HE  MET A  82      -9.499   4.396 -16.121  1.00 76.16           H
ATOM   1028 2HE  MET A  82      -9.974   5.879 -16.983  1.00 76.16           H
ATOM   1029 3HE  MET A  82     -11.118   4.521 -16.851  1.00 76.16           H
ATOM   1030  HN  MET A  82      -5.672   4.438 -21.747  1.00 76.16           H
ATOM   1031  N   THR A  83      -4.144   3.154 -19.236  1.00 77.06           N
ATOM   1032  CA  THR A  83      -3.225   2.372 -18.427  1.00 77.06           C
ATOM   1033  C   THR A  83      -1.980   3.195 -18.089  1.00 77.06           C
ATOM   1034  O   THR A  83      -1.488   3.148 -16.963  1.00 77.06           O
ATOM   1035  HA  THR A  83      -3.716   2.133 -17.484  1.00 77.06           H
ATOM   1036  CB  THR A  83      -2.913   1.079 -19.183  1.00 77.06           C
ATOM   1037  HB  THR A  83      -2.263   1.274 -20.036  1.00 77.06           H
ATOM   1038  OG1 THR A  83      -4.195   0.541 -19.495  1.00 77.06           O
ATOM   1039  HG1 THR A  83      -4.819   0.675 -18.726  1.00 77.06           H
ATOM   1040  CG2 THR A  83      -2.272   0.018 -18.286  1.00 77.06           C
ATOM   1041 1HG2 THR A  83      -2.951  -0.227 -17.470  1.00 77.06           H
ATOM   1042 2HG2 THR A  83      -1.337   0.403 -17.879  1.00 77.06           H
ATOM   1043 3HG2 THR A  83      -2.071  -0.879 -18.872  1.00 77.06           H
ATOM   1044  HN  THR A  83      -4.314   2.792 -20.153  1.00 77.06           H
ATOM   1045  N   ASP A  84      -1.507   3.929 -19.085  1.00 79.45           N
ATOM   1046  CA  ASP A  84      -0.325   4.756 -18.909  1.00 79.45           C
ATOM   1047  C   ASP A  84      -0.576   5.763 -17.784  1.00 79.45           C
ATOM   1048  O   ASP A  84       0.321   6.050 -16.992  1.00 79.45           O
ATOM   1049  HA  ASP A  84       0.480   4.060 -18.673  1.00 79.45           H
ATOM   1050  CB  ASP A  84      -0.007   5.541 -20.183  1.00 79.45           C
ATOM   1051 1HB  ASP A  84      -0.840   6.200 -20.426  1.00 79.45           H
ATOM   1052 2HB  ASP A  84       0.863   6.175 -20.016  1.00 79.45           H
ATOM   1053  CG  ASP A  84       0.261   4.596 -21.356  1.00 79.45           C
ATOM   1054  OD1 ASP A  84       0.843   3.520 -21.097  1.00 79.45           O
ATOM   1055  OD2 ASP A  84      -0.122   4.970 -22.486  1.00 79.45           O
ATOM   1056  HN  ASP A  84      -1.915   3.964 -19.997  1.00 79.45           H
ATOM   1057  N   MET A  85      -1.799   6.271 -17.750  1.00 84.67           N
ATOM   1058  CA  MET A  85      -2.170   7.261 -16.753  1.00 84.67           C
ATOM   1059  C   MET A  85      -2.088   6.675 -15.342  1.00 84.67           C
ATOM   1060  O   MET A  85      -1.537   7.300 -14.437  1.00 84.67           O
ATOM   1061  HA  MET A  85      -1.448   8.070 -16.860  1.00 84.67           H
ATOM   1062  CB  MET A  85      -3.596   7.747 -17.022  1.00 84.67           C
ATOM   1063 1HB  MET A  85      -3.693   8.039 -18.068  1.00 84.67           H
ATOM   1064 2HB  MET A  85      -4.300   6.933 -16.852  1.00 84.67           H
ATOM   1065  CG  MET A  85      -3.950   8.932 -16.121  1.00 84.67           C
ATOM   1066 1HG  MET A  85      -5.016   9.147 -16.192  1.00 84.67           H
ATOM   1067 2HG  MET A  85      -3.744   8.683 -15.081  1.00 84.67           H
ATOM   1068  SD  MET A  85      -3.006  10.368 -16.602  1.00 84.67           S
ATOM   1069  CE  MET A  85      -3.344  11.440 -15.216  1.00 84.67           C
ATOM   1070 1HE  MET A  85      -4.417  11.618 -15.147  1.00 84.67           H
ATOM   1071 2HE  MET A  85      -2.994  10.968 -14.297  1.00 84.67           H
ATOM   1072 3HE  MET A  85      -2.826  12.389 -15.355  1.00 84.67           H
ATOM   1073  HN  MET A  85      -2.528   6.018 -18.386  1.00 84.67           H
ATOM   1074  N   PHE A  86      -2.645   5.481 -15.198  1.00 87.78           N
ATOM   1075  CA  PHE A  86      -2.694   4.830 -13.900  1.00 87.78           C
ATOM   1076  C   PHE A  86      -1.294   4.417 -13.441  1.00 87.78           C
ATOM   1077  O   PHE A  86      -0.962   4.537 -12.263  1.00 87.78           O
ATOM   1078  HA  PHE A  86      -3.109   5.548 -13.193  1.00 87.78           H
ATOM   1079  CB  PHE A  86      -3.556   3.576 -14.061  1.00 87.78           C
ATOM   1080 1HB  PHE A  86      -3.155   2.974 -14.876  1.00 87.78           H
ATOM   1081 2HB  PHE A  86      -3.480   2.976 -13.154  1.00 87.78           H
ATOM   1082  CG  PHE A  86      -5.032   3.867 -14.340  1.00 87.78           C
ATOM   1083  CD1 PHE A  86      -5.651   4.902 -13.711  1.00 87.78           C
ATOM   1084  HD1 PHE A  86      -5.097   5.523 -13.008  1.00 87.78           H
ATOM   1085  CD2 PHE A  86      -5.724   3.092 -15.217  1.00 87.78           C
ATOM   1086  HD2 PHE A  86      -5.227   2.263 -15.721  1.00 87.78           H
ATOM   1087  CE1 PHE A  86      -7.021   5.172 -13.970  1.00 87.78           C
ATOM   1088  HE1 PHE A  86      -7.518   6.001 -13.466  1.00 87.78           H
ATOM   1089  CE2 PHE A  86      -7.094   3.362 -15.476  1.00 87.78           C
ATOM   1090  HE2 PHE A  86      -7.649   2.741 -16.179  1.00 87.78           H
ATOM   1091  CZ  PHE A  86      -7.713   4.397 -14.847  1.00 87.78           C
ATOM   1092  HZ  PHE A  86      -8.765   4.604 -15.046  1.00 87.78           H
ATOM   1093  HN  PHE A  86      -3.057   4.962 -15.947  1.00 87.78           H
ATOM   1094  N   LEU A  87      -0.510   3.938 -14.396  1.00 83.44           N
ATOM   1095  CA  LEU A  87       0.829   3.460 -14.096  1.00 83.44           C
ATOM   1096  C   LEU A  87       1.692   4.634 -13.631  1.00 83.44           C
ATOM   1097  O   LEU A  87       2.549   4.473 -12.763  1.00 83.44           O
ATOM   1098  HA  LEU A  87       0.745   2.747 -13.276  1.00 83.44           H
ATOM   1099  CB  LEU A  87       1.409   2.705 -15.294  1.00 83.44           C
ATOM   1100 1HB  LEU A  87       1.305   3.333 -16.179  1.00 83.44           H
ATOM   1101 2HB  LEU A  87       2.477   2.565 -15.127  1.00 83.44           H
ATOM   1102  CG  LEU A  87       0.785   1.341 -15.595  1.00 83.44           C
ATOM   1103  HG  LEU A  87      -0.283   1.484 -15.761  1.00 83.44           H
ATOM   1104  CD1 LEU A  87       1.366   0.743 -16.877  1.00 83.44           C
ATOM   1105 1HD1 LEU A  87       1.164   1.412 -17.714  1.00 83.44           H
ATOM   1106 2HD1 LEU A  87       2.443   0.617 -16.764  1.00 83.44           H
ATOM   1107 3HD1 LEU A  87       0.905  -0.226 -17.067  1.00 83.44           H
ATOM   1108  CD2 LEU A  87       0.934   0.395 -14.402  1.00 83.44           C
ATOM   1109 1HD2 LEU A  87       1.992   0.254 -14.180  1.00 83.44           H
ATOM   1110 2HD2 LEU A  87       0.435   0.824 -13.533  1.00 83.44           H
ATOM   1111 3HD2 LEU A  87       0.482  -0.567 -14.642  1.00 83.44           H
ATOM   1112  HN  LEU A  87      -0.776   3.874 -15.358  1.00 83.44           H
ATOM   1113  N   LEU A  88       1.437   5.788 -14.229  1.00 88.26           N
ATOM   1114  CA  LEU A  88       2.166   6.993 -13.871  1.00 88.26           C
ATOM   1115  C   LEU A  88       1.818   7.387 -12.434  1.00 88.26           C
ATOM   1116  O   LEU A  88       2.707   7.653 -11.627  1.00 88.26           O
ATOM   1117  HA  LEU A  88       3.229   6.758 -13.917  1.00 88.26           H
ATOM   1118  CB  LEU A  88       1.903   8.101 -14.893  1.00 88.26           C
ATOM   1119 1HB  LEU A  88       2.245   7.757 -15.869  1.00 88.26           H
ATOM   1120 2HB  LEU A  88       0.826   8.252 -14.967  1.00 88.26           H
ATOM   1121  CG  LEU A  88       2.559   9.452 -14.601  1.00 88.26           C
ATOM   1122  HG  LEU A  88       2.245   9.778 -13.610  1.00 88.26           H
ATOM   1123  CD1 LEU A  88       4.084   9.326 -14.573  1.00 88.26           C
ATOM   1124 1HD1 LEU A  88       4.376   8.621 -13.795  1.00 88.26           H
ATOM   1125 2HD1 LEU A  88       4.437   8.968 -15.540  1.00 88.26           H
ATOM   1126 3HD1 LEU A  88       4.525  10.301 -14.364  1.00 88.26           H
ATOM   1127  CD2 LEU A  88       2.090  10.516 -15.596  1.00 88.26           C
ATOM   1128 1HD2 LEU A  88       2.356  10.210 -16.608  1.00 88.26           H
ATOM   1129 2HD2 LEU A  88       1.009  10.630 -15.523  1.00 88.26           H
ATOM   1130 3HD2 LEU A  88       2.572  11.466 -15.366  1.00 88.26           H
ATOM   1131  HN  LEU A  88       0.749   5.907 -14.944  1.00 88.26           H
ATOM   1132  N   ASN A  89       0.522   7.410 -12.158  1.00 90.22           N
ATOM   1133  CA  ASN A  89       0.043   7.830 -10.852  1.00 90.22           C
ATOM   1134  C   ASN A  89       0.491   6.815  -9.799  1.00 90.22           C
ATOM   1135  O   ASN A  89       0.743   7.177  -8.651  1.00 90.22           O
ATOM   1136  HA  ASN A  89       0.476   8.817 -10.692  1.00 90.22           H
ATOM   1137  CB  ASN A  89      -1.486   7.898 -10.823  1.00 90.22           C
ATOM   1138 1HB  ASN A  89      -1.902   7.052 -11.368  1.00 90.22           H
ATOM   1139 2HB  ASN A  89      -1.837   7.818  -9.794  1.00 90.22           H
ATOM   1140  CG  ASN A  89      -1.988   9.206 -11.438  1.00 90.22           C
ATOM   1141  OD1 ASN A  89      -2.167  10.209 -10.768  1.00 90.22           O
ATOM   1142  ND2 ASN A  89      -2.205   9.138 -12.749  1.00 90.22           N
ATOM   1143 1HD2 ASN A  89      -2.038   8.283 -13.240  1.00 90.22           H
ATOM   1144 2HD2 ASN A  89      -2.535   9.943 -13.243  1.00 90.22           H
ATOM   1145  HN  ASN A  89      -0.193   7.150 -12.807  1.00 90.22           H
ATOM   1146  N   LEU A  90       0.577   5.564 -10.227  1.00 88.11           N
ATOM   1147  CA  LEU A  90       1.026   4.500  -9.345  1.00 88.11           C
ATOM   1148  C   LEU A  90       2.467   4.777  -8.912  1.00 88.11           C
ATOM   1149  O   LEU A  90       2.802   4.640  -7.736  1.00 88.11           O
ATOM   1150  HA  LEU A  90       0.389   4.519  -8.460  1.00 88.11           H
ATOM   1151  CB  LEU A  90       0.835   3.136 -10.011  1.00 88.11           C
ATOM   1152 1HB  LEU A  90      -0.208   3.044 -10.313  1.00 88.11           H
ATOM   1153 2HB  LEU A  90       1.434   3.112 -10.922  1.00 88.11           H
ATOM   1154  CG  LEU A  90       1.201   1.918  -9.161  1.00 88.11           C
ATOM   1155  HG  LEU A  90       2.223   2.045  -8.803  1.00 88.11           H
ATOM   1156  CD1 LEU A  90       0.300   1.819  -7.928  1.00 88.11           C
ATOM   1157 1HD1 LEU A  90       0.415   2.716  -7.321  1.00 88.11           H
ATOM   1158 2HD1 LEU A  90      -0.739   1.725  -8.245  1.00 88.11           H
ATOM   1159 3HD1 LEU A  90       0.581   0.944  -7.342  1.00 88.11           H
ATOM   1160  CD2 LEU A  90       1.172   0.637  -9.997  1.00 88.11           C
ATOM   1161 1HD2 LEU A  90       0.171   0.491 -10.404  1.00 88.11           H
ATOM   1162 2HD2 LEU A  90       1.888   0.720 -10.815  1.00 88.11           H
ATOM   1163 3HD2 LEU A  90       1.435  -0.214  -9.368  1.00 88.11           H
ATOM   1164  HN  LEU A  90       0.346   5.274 -11.156  1.00 88.11           H
ATOM   1165  N   ALA A  91       3.280   5.162  -9.884  1.00 92.14           N
ATOM   1166  CA  ALA A  91       4.685   5.427  -9.624  1.00 92.14           C
ATOM   1167  C   ALA A  91       4.808   6.625  -8.681  1.00 92.14           C
ATOM   1168  O   ALA A  91       5.666   6.641  -7.801  1.00 92.14           O
ATOM   1169  HA  ALA A  91       5.104   4.547  -9.136  1.00 92.14           H
ATOM   1170  CB  ALA A  91       5.416   5.651 -10.950  1.00 92.14           C
ATOM   1171 1HB  ALA A  91       5.323   4.760 -11.571  1.00 92.14           H
ATOM   1172 2HB  ALA A  91       4.976   6.503 -11.468  1.00 92.14           H
ATOM   1173 3HB  ALA A  91       6.470   5.849 -10.754  1.00 92.14           H
ATOM   1174  HN  ALA A  91       2.994   5.294 -10.833  1.00 92.14           H
ATOM   1175  N   ILE A  92       3.936   7.600  -8.898  1.00 91.40           N
ATOM   1176  CA  ILE A  92       3.931   8.796  -8.073  1.00 91.40           C
ATOM   1177  C   ILE A  92       3.577   8.417  -6.634  1.00 91.40           C
ATOM   1178  O   ILE A  92       4.220   8.875  -5.691  1.00 91.40           O
ATOM   1179  HA  ILE A  92       4.942   9.204  -8.083  1.00 91.40           H
ATOM   1180  CB  ILE A  92       3.008   9.858  -8.674  1.00 91.40           C
ATOM   1181  HB  ILE A  92       2.049   9.391  -8.896  1.00 91.40           H
ATOM   1182  CG1 ILE A  92       3.569  10.387  -9.996  1.00 91.40           C
ATOM   1183 1HG1 ILE A  92       4.437  11.016  -9.801  1.00 91.40           H
ATOM   1184 2HG1 ILE A  92       3.911   9.553 -10.610  1.00 91.40           H
ATOM   1185  CG2 ILE A  92       2.742  10.984  -7.673  1.00 91.40           C
ATOM   1186 1HG2 ILE A  92       2.268  10.573  -6.782  1.00 91.40           H
ATOM   1187 2HG2 ILE A  92       3.686  11.456  -7.398  1.00 91.40           H
ATOM   1188 3HG2 ILE A  92       2.084  11.725  -8.126  1.00 91.40           H
ATOM   1189  CD1 ILE A  92       2.512  11.188 -10.759  1.00 91.40           C
ATOM   1190 1HD1 ILE A  92       1.656  10.549 -10.973  1.00 91.40           H
ATOM   1191 2HD1 ILE A  92       2.190  12.035 -10.152  1.00 91.40           H
ATOM   1192 3HD1 ILE A  92       2.936  11.552 -11.694  1.00 91.40           H
ATOM   1193  HN  ILE A  92       3.245   7.582  -9.620  1.00 91.40           H
ATOM   1194  N   ALA A  93       2.554   7.584  -6.510  1.00 92.72           N
ATOM   1195  CA  ALA A  93       2.049   7.207  -5.201  1.00 92.72           C
ATOM   1196  C   ALA A  93       3.150   6.482  -4.424  1.00 92.72           C
ATOM   1197  O   ALA A  93       3.374   6.764  -3.248  1.00 92.72           O
ATOM   1198  HA  ALA A  93       1.785   8.122  -4.671  1.00 92.72           H
ATOM   1199  CB  ALA A  93       0.791   6.352  -5.365  1.00 92.72           C
ATOM   1200 1HB  ALA A  93       0.030   6.923  -5.896  1.00 92.72           H
ATOM   1201 2HB  ALA A  93       1.034   5.454  -5.932  1.00 92.72           H
ATOM   1202 3HB  ALA A  93       0.413   6.070  -4.382  1.00 92.72           H
ATOM   1203  HN  ALA A  93       2.073   7.170  -7.283  1.00 92.72           H
ATOM   1204  N   ASP A  94       3.809   5.562  -5.114  1.00 90.23           N
ATOM   1205  CA  ASP A  94       4.858   4.771  -4.494  1.00 90.23           C
ATOM   1206  C   ASP A  94       5.973   5.700  -4.011  1.00 90.23           C
ATOM   1207  O   ASP A  94       6.503   5.522  -2.915  1.00 90.23           O
ATOM   1208  HA  ASP A  94       4.372   4.242  -3.675  1.00 90.23           H
ATOM   1209  CB  ASP A  94       5.465   3.783  -5.492  1.00 90.23           C
ATOM   1210 1HB  ASP A  94       5.607   4.273  -6.455  1.00 90.23           H
ATOM   1211 2HB  ASP A  94       6.450   3.470  -5.146  1.00 90.23           H
ATOM   1212  CG  ASP A  94       4.566   2.557  -5.666  1.00 90.23           C
ATOM   1213  OD1 ASP A  94       3.819   2.261  -4.708  1.00 90.23           O
ATOM   1214  OD2 ASP A  94       4.646   1.944  -6.752  1.00 90.23           O
ATOM   1215  HN  ASP A  94       3.636   5.355  -6.077  1.00 90.23           H
ATOM   1216  N   LEU A  95       6.297   6.671  -4.852  1.00 90.91           N
ATOM   1217  CA  LEU A  95       7.394   7.578  -4.561  1.00 90.91           C
ATOM   1218  C   LEU A  95       7.086   8.350  -3.277  1.00 90.91           C
ATOM   1219  O   LEU A  95       7.966   8.551  -2.442  1.00 90.91           O
ATOM   1220  HA  LEU A  95       8.284   6.971  -4.393  1.00 90.91           H
ATOM   1221  CB  LEU A  95       7.680   8.477  -5.766  1.00 90.91           C
ATOM   1222 1HB  LEU A  95       7.492   7.904  -6.674  1.00 90.91           H
ATOM   1223 2HB  LEU A  95       6.968   9.302  -5.756  1.00 90.91           H
ATOM   1224  CG  LEU A  95       9.092   9.060  -5.848  1.00 90.91           C
ATOM   1225  HG  LEU A  95       9.595   8.871  -4.899  1.00 90.91           H
ATOM   1226  CD1 LEU A  95       9.910   8.366  -6.939  1.00 90.91           C
ATOM   1227 1HD1 LEU A  95       9.984   7.301  -6.716  1.00 90.91           H
ATOM   1228 2HD1 LEU A  95       9.419   8.502  -7.903  1.00 90.91           H
ATOM   1229 3HD1 LEU A  95      10.909   8.800  -6.976  1.00 90.91           H
ATOM   1230  CD2 LEU A  95       9.049  10.577  -6.042  1.00 90.91           C
ATOM   1231 1HD2 LEU A  95       8.520  10.810  -6.966  1.00 90.91           H
ATOM   1232 2HD2 LEU A  95       8.529  11.036  -5.200  1.00 90.91           H
ATOM   1233 3HD2 LEU A  95      10.066  10.966  -6.097  1.00 90.91           H
ATOM   1234  HN  LEU A  95       5.825   6.843  -5.716  1.00 90.91           H
ATOM   1235  N   LEU A  96       5.832   8.763  -3.160  1.00 87.67           N
ATOM   1236  CA  LEU A  96       5.404   9.537  -2.007  1.00 87.67           C
ATOM   1237  C   LEU A  96       5.621   8.713  -0.736  1.00 87.67           C
ATOM   1238  O   LEU A  96       6.093   9.234   0.273  1.00 87.67           O
ATOM   1239  HA  LEU A  96       6.035  10.424  -1.955  1.00 87.67           H
ATOM   1240  CB  LEU A  96       3.962  10.017  -2.189  1.00 87.67           C
ATOM   1241 1HB  LEU A  96       3.356   9.170  -2.508  1.00 87.67           H
ATOM   1242 2HB  LEU A  96       3.581  10.335  -1.219  1.00 87.67           H
ATOM   1243  CG  LEU A  96       3.757  11.159  -3.186  1.00 87.67           C
ATOM   1244  HG  LEU A  96       4.191  10.861  -4.141  1.00 87.67           H
ATOM   1245  CD1 LEU A  96       2.269  11.417  -3.427  1.00 87.67           C
ATOM   1246 1HD1 LEU A  96       1.804  10.516  -3.827  1.00 87.67           H
ATOM   1247 2HD1 LEU A  96       1.789  11.685  -2.485  1.00 87.67           H
ATOM   1248 3HD1 LEU A  96       2.151  12.234  -4.139  1.00 87.67           H
ATOM   1249  CD2 LEU A  96       4.491  12.423  -2.731  1.00 87.67           C
ATOM   1250 1HD2 LEU A  96       4.110  12.734  -1.759  1.00 87.67           H
ATOM   1251 2HD2 LEU A  96       5.559  12.214  -2.653  1.00 87.67           H
ATOM   1252 3HD2 LEU A  96       4.329  13.219  -3.458  1.00 87.67           H
ATOM   1253  HN  LEU A  96       5.117   8.578  -3.834  1.00 87.67           H
ATOM   1254  N   PHE A  97       5.265   7.439  -0.827  1.00 90.39           N
ATOM   1255  CA  PHE A  97       5.408   6.540   0.306  1.00 90.39           C
ATOM   1256  C   PHE A  97       6.880   6.364   0.683  1.00 90.39           C
ATOM   1257  O   PHE A  97       7.234   6.418   1.860  1.00 90.39           O
ATOM   1258  HA  PHE A  97       4.871   6.986   1.143  1.00 90.39           H
ATOM   1259  CB  PHE A  97       4.838   5.187  -0.124  1.00 90.39           C
ATOM   1260 1HB  PHE A  97       3.751   5.255  -0.155  1.00 90.39           H
ATOM   1261 2HB  PHE A  97       5.174   4.968  -1.137  1.00 90.39           H
ATOM   1262  CG  PHE A  97       5.235   4.026   0.791  1.00 90.39           C
ATOM   1263  CD1 PHE A  97       6.042   3.037   0.323  1.00 90.39           C
ATOM   1264  HD1 PHE A  97       6.407   3.071  -0.704  1.00 90.39           H
ATOM   1265  CD2 PHE A  97       4.780   3.984   2.072  1.00 90.39           C
ATOM   1266  HD2 PHE A  97       4.133   4.776   2.447  1.00 90.39           H
ATOM   1267  CE1 PHE A  97       6.411   1.960   1.172  1.00 90.39           C
ATOM   1268  HE1 PHE A  97       7.058   1.167   0.797  1.00 90.39           H
ATOM   1269  CE2 PHE A  97       5.148   2.907   2.921  1.00 90.39           C
ATOM   1270  HE2 PHE A  97       4.784   2.873   3.948  1.00 90.39           H
ATOM   1271  CZ  PHE A  97       5.956   1.917   2.453  1.00 90.39           C
ATOM   1272  HZ  PHE A  97       6.239   1.091   3.105  1.00 90.39           H
ATOM   1273  HN  PHE A  97       4.886   7.022  -1.653  1.00 90.39           H
ATOM   1274  N   LEU A  98       7.699   6.156  -0.338  1.00 93.22           N
ATOM   1275  CA  LEU A  98       9.084   5.774  -0.121  1.00 93.22           C
ATOM   1276  C   LEU A  98       9.792   6.870   0.678  1.00 93.22           C
ATOM   1277  O   LEU A  98      10.681   6.585   1.479  1.00 93.22           O
ATOM   1278  HA  LEU A  98       9.082   4.860   0.474  1.00 93.22           H
ATOM   1279  CB  LEU A  98       9.765   5.446  -1.451  1.00 93.22           C
ATOM   1280 1HB  LEU A  98       9.577   6.266  -2.144  1.00 93.22           H
ATOM   1281 2HB  LEU A  98      10.841   5.408  -1.286  1.00 93.22           H
ATOM   1282  CG  LEU A  98       9.334   4.139  -2.121  1.00 93.22           C
ATOM   1283  HG  LEU A  98       8.247   4.075  -2.075  1.00 93.22           H
ATOM   1284  CD1 LEU A  98       9.725   4.126  -3.600  1.00 93.22           C
ATOM   1285 1HD1 LEU A  98       9.241   4.958  -4.111  1.00 93.22           H
ATOM   1286 2HD1 LEU A  98      10.807   4.225  -3.690  1.00 93.22           H
ATOM   1287 3HD1 LEU A  98       9.407   3.186  -4.051  1.00 93.22           H
ATOM   1288  CD2 LEU A  98       9.891   2.928  -1.369  1.00 93.22           C
ATOM   1289 1HD2 LEU A  98      10.980   2.975  -1.362  1.00 93.22           H
ATOM   1290 2HD2 LEU A  98       9.520   2.935  -0.344  1.00 93.22           H
ATOM   1291 3HD2 LEU A  98       9.569   2.013  -1.866  1.00 93.22           H
ATOM   1292  HN  LEU A  98       7.431   6.244  -1.297  1.00 93.22           H
ATOM   1293  N   VAL A  99       9.371   8.102   0.432  1.00 90.32           N
ATOM   1294  CA  VAL A  99       9.976   9.246   1.094  1.00 90.32           C
ATOM   1295  C   VAL A  99       9.739   9.142   2.602  1.00 90.32           C
ATOM   1296  O   VAL A  99      10.450   9.764   3.389  1.00 90.32           O
ATOM   1297  HA  VAL A  99      11.048   9.207   0.903  1.00 90.32           H
ATOM   1298  CB  VAL A  99       9.435  10.545   0.492  1.00 90.32           C
ATOM   1299  HB  VAL A  99       8.347  10.506   0.535  1.00 90.32           H
ATOM   1300  CG1 VAL A  99       9.894  11.758   1.304  1.00 90.32           C
ATOM   1301 1HG1 VAL A  99       9.531  11.669   2.327  1.00 90.32           H
ATOM   1302 2HG1 VAL A  99      10.983  11.801   1.308  1.00 90.32           H
ATOM   1303 3HG1 VAL A  99       9.496  12.667   0.855  1.00 90.32           H
ATOM   1304  CG2 VAL A  99       9.844  10.681  -0.976  1.00 90.32           C
ATOM   1305 1HG2 VAL A  99      10.931  10.687  -1.052  1.00 90.32           H
ATOM   1306 2HG2 VAL A  99       9.445   9.840  -1.544  1.00 90.32           H
ATOM   1307 3HG2 VAL A  99       9.446  11.612  -1.379  1.00 90.32           H
ATOM   1308  HN  VAL A  99       8.632   8.324  -0.204  1.00 90.32           H
ATOM   1309  N   THR A 100       8.739   8.350   2.958  1.00 90.07           N
ATOM   1310  CA  THR A 100       8.363   8.201   4.354  1.00 90.07           C
ATOM   1311  C   THR A 100       9.233   7.140   5.031  1.00 90.07           C
ATOM   1312  O   THR A 100       9.359   7.124   6.254  1.00 90.07           O
ATOM   1313  HA  THR A 100       8.555   9.145   4.864  1.00 90.07           H
ATOM   1314  CB  THR A 100       6.867   7.885   4.409  1.00 90.07           C
ATOM   1315  HB  THR A 100       6.473   8.041   5.414  1.00 90.07           H
ATOM   1316  OG1 THR A 100       6.774   6.553   3.912  1.00 90.07           O
ATOM   1317  HG1 THR A 100       7.574   6.341   3.350  1.00 90.07           H
ATOM   1318  CG2 THR A 100       6.056   8.713   3.410  1.00 90.07           C
ATOM   1319 1HG2 THR A 100       6.406   8.506   2.398  1.00 90.07           H
ATOM   1320 2HG2 THR A 100       6.184   9.773   3.628  1.00 90.07           H
ATOM   1321 3HG2 THR A 100       5.001   8.450   3.491  1.00 90.07           H
ATOM   1322  HN  THR A 100       8.191   7.816   2.314  1.00 90.07           H
ATOM   1323  N   LEU A 101       9.811   6.280   4.205  1.00 92.60           N
ATOM   1324  CA  LEU A 101      10.491   5.099   4.710  1.00 92.60           C
ATOM   1325  C   LEU A 101      11.681   5.531   5.570  1.00 92.60           C
ATOM   1326  O   LEU A 101      11.948   4.932   6.611  1.00 92.60           O
ATOM   1327  HA  LEU A 101       9.785   4.561   5.342  1.00 92.60           H
ATOM   1328  CB  LEU A 101      10.871   4.166   3.559  1.00 92.60           C
ATOM   1329 1HB  LEU A 101      11.311   4.765   2.762  1.00 92.60           H
ATOM   1330 2HB  LEU A 101      11.646   3.485   3.910  1.00 92.60           H
ATOM   1331  CG  LEU A 101       9.732   3.335   2.965  1.00 92.60           C
ATOM   1332  HG  LEU A 101       8.996   4.018   2.541  1.00 92.60           H
ATOM   1333  CD1 LEU A 101      10.236   2.449   1.825  1.00 92.60           C
ATOM   1334 1HD1 LEU A 101      10.659   3.074   1.039  1.00 92.60           H
ATOM   1335 2HD1 LEU A 101      11.002   1.772   2.202  1.00 92.60           H
ATOM   1336 3HD1 LEU A 101       9.406   1.869   1.421  1.00 92.60           H
ATOM   1337  CD2 LEU A 101       9.022   2.524   4.051  1.00 92.60           C
ATOM   1338 1HD2 LEU A 101       9.735   1.850   4.526  1.00 92.60           H
ATOM   1339 2HD2 LEU A 101       8.608   3.201   4.798  1.00 92.60           H
ATOM   1340 3HD2 LEU A 101       8.216   1.942   3.602  1.00 92.60           H
ATOM   1341  HN  LEU A 101       9.819   6.379   3.210  1.00 92.60           H
ATOM   1342  N   PRO A 102      12.413   6.573   5.154  1.00 94.75           N
ATOM   1343  CA  PRO A 102      13.570   7.037   5.924  1.00 94.75           C
ATOM   1344  C   PRO A 102      13.223   7.311   7.378  1.00 94.75           C
ATOM   1345  O   PRO A 102      13.975   6.943   8.279  1.00 94.75           O
ATOM   1346  HA  PRO A 102      14.335   6.262   5.955  1.00 94.75           H
ATOM   1347  CB  PRO A 102      14.003   8.311   5.194  1.00 94.75           C
ATOM   1348 1HB  PRO A 102      13.530   9.197   5.619  1.00 94.75           H
ATOM   1349 2HB  PRO A 102      15.080   8.463   5.258  1.00 94.75           H
ATOM   1350  CG  PRO A 102      13.553   8.066   3.759  1.00 94.75           C
ATOM   1351 1HG  PRO A 102      13.466   8.996   3.198  1.00 94.75           H
ATOM   1352 2HG  PRO A 102      14.261   7.443   3.213  1.00 94.75           H
ATOM   1353  CD  PRO A 102      12.208   7.379   3.937  1.00 94.75           C
ATOM   1354 1HD  PRO A 102      11.400   8.099   4.066  1.00 94.75           H
ATOM   1355 2HD  PRO A 102      11.950   6.765   3.075  1.00 94.75           H
ATOM   1356  N   PHE A 103      12.081   7.956   7.570  1.00 93.07           N
ATOM   1357  CA  PHE A 103      11.651   8.335   8.905  1.00 93.07           C
ATOM   1358  C   PHE A 103      11.322   7.100   9.746  1.00 93.07           C
ATOM   1359  O   PHE A 103      11.662   7.040  10.927  1.00 93.07           O
ATOM   1360  HA  PHE A 103      12.474   8.878   9.368  1.00 93.07           H
ATOM   1361  CB  PHE A 103      10.386   9.179   8.744  1.00 93.07           C
ATOM   1362 1HB  PHE A 103       9.645   8.604   8.189  1.00 93.07           H
ATOM   1363 2HB  PHE A 103       9.964   9.375   9.730  1.00 93.07           H
ATOM   1364  CG  PHE A 103      10.615  10.513   8.030  1.00 93.07           C
ATOM   1365  CD1 PHE A 103      10.928  11.624   8.749  1.00 93.07           C
ATOM   1366  HD1 PHE A 103      11.017  11.564   9.834  1.00 93.07           H
ATOM   1367  CD2 PHE A 103      10.504  10.588   6.677  1.00 93.07           C
ATOM   1368  HD2 PHE A 103      10.253   9.697   6.101  1.00 93.07           H
ATOM   1369  CE1 PHE A 103      11.141  12.862   8.087  1.00 93.07           C
ATOM   1370  HE1 PHE A 103      11.392  13.753   8.663  1.00 93.07           H
ATOM   1371  CE2 PHE A 103      10.717  11.825   6.014  1.00 93.07           C
ATOM   1372  HE2 PHE A 103      10.628  11.885   4.929  1.00 93.07           H
ATOM   1373  CZ  PHE A 103      11.030  12.936   6.733  1.00 93.07           C
ATOM   1374  HZ  PHE A 103      11.194  13.887   6.224  1.00 93.07           H
ATOM   1375  HN  PHE A 103      11.457   8.218   6.834  1.00 93.07           H
ATOM   1376  N   TRP A 104      10.664   6.145   9.105  1.00 86.56           N
ATOM   1377  CA  TRP A 104      10.263   4.925   9.787  1.00 86.56           C
ATOM   1378  C   TRP A 104      11.531   4.157  10.165  1.00 86.56           C
ATOM   1379  O   TRP A 104      11.574   3.497  11.202  1.00 86.56           O
ATOM   1380  HA  TRP A 104       9.717   5.210  10.686  1.00 86.56           H
ATOM   1381  CB  TRP A 104       9.302   4.106   8.923  1.00 86.56           C
ATOM   1382 1HB  TRP A 104       9.712   4.027   7.916  1.00 86.56           H
ATOM   1383 2HB  TRP A 104       9.243   3.093   9.324  1.00 86.56           H
ATOM   1384  CG  TRP A 104       7.890   4.688   8.839  1.00 86.56           C
ATOM   1385  CD1 TRP A 104       7.186   4.990   7.739  1.00 86.56           C
ATOM   1386  HD1 TRP A 104       7.550   4.852   6.721  1.00 86.56           H
ATOM   1387  CD2 TRP A 104       7.032   5.028   9.949  1.00 86.56           C
ATOM   1388  NE1 TRP A 104       5.943   5.498   8.058  1.00 86.56           N
ATOM   1389  HE1 TRP A 104       5.241   5.795   7.410  1.00 86.56           H
ATOM   1390  CE2 TRP A 104       5.847   5.522   9.444  1.00 86.56           C
ATOM   1391  CE3 TRP A 104       7.251   4.921  11.334  1.00 86.56           C
ATOM   1392  HE3 TRP A 104       8.178   4.534  11.757  1.00 86.56           H
ATOM   1393  CZ2 TRP A 104       4.788   5.948  10.254  1.00 86.56           C
ATOM   1394  HZ2 TRP A 104       3.860   6.335   9.831  1.00 86.56           H
ATOM   1395  CZ3 TRP A 104       6.183   5.352  12.129  1.00 86.56           C
ATOM   1396  HZ3 TRP A 104       6.301   5.291  13.211  1.00 86.56           H
ATOM   1397  CH2 TRP A 104       4.983   5.851  11.637  1.00 86.56           C
ATOM   1398  HH2 TRP A 104       4.198   6.167  12.324  1.00 86.56           H
ATOM   1399  HN  TRP A 104      10.406   6.194   8.141  1.00 86.56           H
ATOM   1400  N   ALA A 105      12.531   4.268   9.304  1.00 95.16           N
ATOM   1401  CA  ALA A 105      13.790   3.578   9.526  1.00 95.16           C
ATOM   1402  C   ALA A 105      14.420   4.081  10.827  1.00 95.16           C
ATOM   1403  O   ALA A 105      14.869   3.287  11.651  1.00 95.16           O
ATOM   1404  HA  ALA A 105      13.573   2.514   9.626  1.00 95.16           H
ATOM   1405  CB  ALA A 105      14.706   3.783   8.318  1.00 95.16           C
ATOM   1406 1HB  ALA A 105      14.225   3.382   7.425  1.00 95.16           H
ATOM   1407 2HB  ALA A 105      14.894   4.848   8.182  1.00 95.16           H
ATOM   1408 3HB  ALA A 105      15.650   3.265   8.485  1.00 95.16           H
ATOM   1409  HN  ALA A 105      12.491   4.816   8.468  1.00 95.16           H
ATOM   1410  N   ILE A 106      14.433   5.398  10.969  1.00 92.01           N
ATOM   1411  CA  ILE A 106      15.024   6.018  12.143  1.00 92.01           C
ATOM   1412  C   ILE A 106      14.196   5.655  13.378  1.00 92.01           C
ATOM   1413  O   ILE A 106      14.749   5.314  14.422  1.00 92.01           O
ATOM   1414  HA  ILE A 106      16.024   5.602  12.264  1.00 92.01           H
ATOM   1415  CB  ILE A 106      15.183   7.525  11.931  1.00 92.01           C
ATOM   1416  HB  ILE A 106      14.231   7.923  11.578  1.00 92.01           H
ATOM   1417  CG1 ILE A 106      16.224   7.819  10.849  1.00 92.01           C
ATOM   1418 1HG1 ILE A 106      17.224   7.637  11.243  1.00 92.01           H
ATOM   1419 2HG1 ILE A 106      16.084   7.138  10.009  1.00 92.01           H
ATOM   1420  CG2 ILE A 106      15.509   8.233  13.247  1.00 92.01           C
ATOM   1421 1HG2 ILE A 106      14.702   8.064  13.960  1.00 92.01           H
ATOM   1422 2HG2 ILE A 106      16.440   7.837  13.652  1.00 92.01           H
ATOM   1423 3HG2 ILE A 106      15.617   9.303  13.068  1.00 92.01           H
ATOM   1424  CD1 ILE A 106      16.116   9.266  10.363  1.00 92.01           C
ATOM   1425 1HD1 ILE A 106      15.123   9.436   9.948  1.00 92.01           H
ATOM   1426 2HD1 ILE A 106      16.281   9.943  11.200  1.00 92.01           H
ATOM   1427 3HD1 ILE A 106      16.867   9.448   9.594  1.00 92.01           H
ATOM   1428  HN  ILE A 106      14.050   6.037  10.302  1.00 92.01           H
ATOM   1429  N   ALA A 107      12.883   5.741  13.217  1.00 93.11           N
ATOM   1430  CA  ALA A 107      11.977   5.515  14.329  1.00 93.11           C
ATOM   1431  C   ALA A 107      12.120   4.071  14.814  1.00 93.11           C
ATOM   1432  O   ALA A 107      12.010   3.800  16.009  1.00 93.11           O
ATOM   1433  HA  ALA A 107      12.265   6.191  15.135  1.00 93.11           H
ATOM   1434  CB  ALA A 107      10.546   5.846  13.898  1.00 93.11           C
ATOM   1435 1HB  ALA A 107      10.492   6.890  13.591  1.00 93.11           H
ATOM   1436 2HB  ALA A 107      10.262   5.206  13.062  1.00 93.11           H
ATOM   1437 3HB  ALA A 107       9.866   5.676  14.733  1.00 93.11           H
ATOM   1438  HN  ALA A 107      12.440   5.960  12.348  1.00 93.11           H
ATOM   1439  N   ALA A 108      12.365   3.183  13.862  1.00 92.76           N
ATOM   1440  CA  ALA A 108      12.479   1.768  14.171  1.00 92.76           C
ATOM   1441  C   ALA A 108      13.827   1.504  14.845  1.00 92.76           C
ATOM   1442  O   ALA A 108      13.946   0.600  15.670  1.00 92.76           O
ATOM   1443  HA  ALA A 108      11.679   1.514  14.867  1.00 92.76           H
ATOM   1444  CB  ALA A 108      12.297   0.949  12.891  1.00 92.76           C
ATOM   1445 1HB  ALA A 108      11.312   1.151  12.468  1.00 92.76           H
ATOM   1446 2HB  ALA A 108      13.066   1.227  12.170  1.00 92.76           H
ATOM   1447 3HB  ALA A 108      12.382  -0.112  13.123  1.00 92.76           H
ATOM   1448  HN  ALA A 108      12.484   3.416  12.897  1.00 92.76           H
ATOM   1449  N   ALA A 109      14.809   2.309  14.467  1.00 91.29           N
ATOM   1450  CA  ALA A 109      16.169   2.103  14.935  1.00 91.29           C
ATOM   1451  C   ALA A 109      16.243   2.424  16.430  1.00 91.29           C
ATOM   1452  O   ALA A 109      16.994   1.790  17.168  1.00 91.29           O
ATOM   1453  HA  ALA A 109      16.415   1.052  14.786  1.00 91.29           H
ATOM   1454  CB  ALA A 109      17.130   2.957  14.107  1.00 91.29           C
ATOM   1455 1HB  ALA A 109      17.060   2.669  13.058  1.00 91.29           H
ATOM   1456 2HB  ALA A 109      16.865   4.009  14.213  1.00 91.29           H
ATOM   1457 3HB  ALA A 109      18.150   2.802  14.459  1.00 91.29           H
ATOM   1458  HN  ALA A 109      14.687   3.090  13.853  1.00 91.29           H
ATOM   1459  N   ASP A 110      15.453   3.409  16.830  1.00 82.44           N
ATOM   1460  CA  ASP A 110      15.532   3.929  18.185  1.00 82.44           C
ATOM   1461  C   ASP A 110      14.150   4.421  18.620  1.00 82.44           C
ATOM   1462  O   ASP A 110      13.358   3.655  19.165  1.00 82.44           O
ATOM   1463  HA  ASP A 110      15.887   3.095  18.791  1.00 82.44           H
ATOM   1464  CB  ASP A 110      16.502   5.109  18.266  1.00 82.44           C
ATOM   1465 1HB  ASP A 110      17.460   4.828  17.828  1.00 82.44           H
ATOM   1466 2HB  ASP A 110      16.116   5.943  17.680  1.00 82.44           H
ATOM   1467  CG  ASP A 110      16.709   5.550  19.717  1.00 82.44           C
ATOM   1468  OD1 ASP A 110      16.282   4.785  20.608  1.00 82.44           O
ATOM   1469  OD2 ASP A 110      17.289   6.642  19.901  1.00 82.44           O
ATOM   1470  HN  ASP A 110      14.769   3.850  16.248  1.00 82.44           H
ATOM   1471  N   GLN A 111      13.904   5.697  18.362  1.00 85.63           N
ATOM   1472  CA  GLN A 111      12.645   6.310  18.751  1.00 85.63           C
ATOM   1473  C   GLN A 111      12.261   7.409  17.757  1.00 85.63           C
ATOM   1474  O   GLN A 111      13.056   7.775  16.893  1.00 85.63           O
ATOM   1475  HA  GLN A 111      11.910   5.507  18.717  1.00 85.63           H
ATOM   1476  CB  GLN A 111      12.721   6.861  20.176  1.00 85.63           C
ATOM   1477 1HB  GLN A 111      11.774   7.335  20.437  1.00 85.63           H
ATOM   1478 2HB  GLN A 111      12.872   6.042  20.879  1.00 85.63           H
ATOM   1479  CG  GLN A 111      13.859   7.875  20.312  1.00 85.63           C
ATOM   1480 1HG  GLN A 111      14.808   7.394  20.077  1.00 85.63           H
ATOM   1481 2HG  GLN A 111      13.722   8.680  19.591  1.00 85.63           H
ATOM   1482  CD  GLN A 111      13.911   8.453  21.728  1.00 85.63           C
ATOM   1483  OE1 GLN A 111      12.938   8.451  22.463  1.00 85.63           O
ATOM   1484  NE2 GLN A 111      15.098   8.947  22.067  1.00 85.63           N
ATOM   1485 1HE2 GLN A 111      15.857   8.917  21.416  1.00 85.63           H
ATOM   1486 2HE2 GLN A 111      15.233   9.348  22.973  1.00 85.63           H
ATOM   1487  HN  GLN A 111      14.546   6.308  17.898  1.00 85.63           H
ATOM   1488  N   TRP A 112      11.042   7.904  17.914  1.00 91.25           N
ATOM   1489  CA  TRP A 112      10.560   8.986  17.073  1.00 91.25           C
ATOM   1490  C   TRP A 112      11.253  10.276  17.519  1.00 91.25           C
ATOM   1491  O   TRP A 112      11.009  10.766  18.621  1.00 91.25           O
ATOM   1492  HA  TRP A 112      10.831   8.754  16.044  1.00 91.25           H
ATOM   1493  CB  TRP A 112       9.034   9.080  17.122  1.00 91.25           C
ATOM   1494 1HB  TRP A 112       8.612   8.099  16.903  1.00 91.25           H
ATOM   1495 2HB  TRP A 112       8.728   9.339  18.135  1.00 91.25           H
ATOM   1496  CG  TRP A 112       8.442  10.102  16.149  1.00 91.25           C
ATOM   1497  CD1 TRP A 112       8.054  11.359  16.407  1.00 91.25           C
ATOM   1498  HD1 TRP A 112       8.116  11.830  17.388  1.00 91.25           H
ATOM   1499  CD2 TRP A 112       8.184   9.902  14.743  1.00 91.25           C
ATOM   1500  NE1 TRP A 112       7.568  11.980  15.275  1.00 91.25           N
ATOM   1501  HE1 TRP A 112       7.221  12.916  15.217  1.00 91.25           H
ATOM   1502  CE2 TRP A 112       7.649  11.066  14.231  1.00 91.25           C
ATOM   1503  CE3 TRP A 112       8.396   8.774  13.931  1.00 91.25           C
ATOM   1504  HE3 TRP A 112       8.817   7.843  14.311  1.00 91.25           H
ATOM   1505  CZ2 TRP A 112       7.282  11.216  12.889  1.00 91.25           C
ATOM   1506  HZ2 TRP A 112       6.861  12.147  12.508  1.00 91.25           H
ATOM   1507  CZ3 TRP A 112       8.024   8.939  12.592  1.00 91.25           C
ATOM   1508  HZ3 TRP A 112       8.167   8.095  11.918  1.00 91.25           H
ATOM   1509  CH2 TRP A 112       7.484  10.105  12.061  1.00 91.25           C
ATOM   1510  HH2 TRP A 112       7.219  10.154  11.005  1.00 91.25           H
ATOM   1511  HN  TRP A 112      10.390   7.578  18.599  1.00 91.25           H
ATOM   1512  N   LYS A 113      12.102  10.787  16.641  1.00 83.39           N
ATOM   1513  CA  LYS A 113      12.956  11.909  16.992  1.00 83.39           C
ATOM   1514  C   LYS A 113      12.409  13.183  16.345  1.00 83.39           C
ATOM   1515  O   LYS A 113      13.058  14.228  16.377  1.00 83.39           O
ATOM   1516  HA  LYS A 113      12.914  12.026  18.074  1.00 83.39           H
ATOM   1517  CB  LYS A 113      14.411  11.610  16.625  1.00 83.39           C
ATOM   1518 1HB  LYS A 113      14.493  11.441  15.552  1.00 83.39           H
ATOM   1519 2HB  LYS A 113      15.034  12.473  16.860  1.00 83.39           H
ATOM   1520  CG  LYS A 113      14.926  10.383  17.381  1.00 83.39           C
ATOM   1521 1HG  LYS A 113      14.769  10.518  18.451  1.00 83.39           H
ATOM   1522 2HG  LYS A 113      14.354   9.503  17.084  1.00 83.39           H
ATOM   1523  CD  LYS A 113      16.412  10.150  17.102  1.00 83.39           C
ATOM   1524 1HD  LYS A 113      16.567  10.003  16.033  1.00 83.39           H
ATOM   1525 2HD  LYS A 113      16.982  11.035  17.388  1.00 83.39           H
ATOM   1526  CE  LYS A 113      16.930   8.933  17.870  1.00 83.39           C
ATOM   1527 1HE  LYS A 113      16.747   9.063  18.937  1.00 83.39           H
ATOM   1528 2HE  LYS A 113      16.385   8.041  17.561  1.00 83.39           H
ATOM   1529  NZ  LYS A 113      18.378   8.745  17.628  1.00 83.39           N
ATOM   1530 1HZ  LYS A 113      18.708   7.944  18.156  1.00 83.39           H
ATOM   1531 2HZ  LYS A 113      18.538   8.587  16.639  1.00 83.39           H
ATOM   1532 3HZ  LYS A 113      18.880   9.575  17.923  1.00 83.39           H
ATOM   1533  HN  LYS A 113      12.211  10.449  15.706  1.00 83.39           H
ATOM   1534  N   PHE A 114      11.221  13.055  15.773  1.00 89.26           N
ATOM   1535  CA  PHE A 114      10.655  14.128  14.974  1.00 89.26           C
ATOM   1536  C   PHE A 114       9.452  14.760  15.677  1.00 89.26           C
ATOM   1537  O   PHE A 114       8.982  14.248  16.691  1.00 89.26           O
ATOM   1538  HA  PHE A 114      11.434  14.880  14.844  1.00 89.26           H
ATOM   1539  CB  PHE A 114      10.191  13.507  13.654  1.00 89.26           C
ATOM   1540 1HB  PHE A 114       9.349  12.845  13.853  1.00 89.26           H
ATOM   1541 2HB  PHE A 114       9.827  14.299  13.000  1.00 89.26           H
ATOM   1542  CG  PHE A 114      11.279  12.720  12.921  1.00 89.26           C
ATOM   1543  CD1 PHE A 114      12.255  13.379  12.241  1.00 89.26           C
ATOM   1544  HD1 PHE A 114      12.263  14.469  12.219  1.00 89.26           H
ATOM   1545  CD2 PHE A 114      11.270  11.360  12.949  1.00 89.26           C
ATOM   1546  HD2 PHE A 114      10.487  10.831  13.494  1.00 89.26           H
ATOM   1547  CE1 PHE A 114      13.264  12.648  11.561  1.00 89.26           C
ATOM   1548  HE1 PHE A 114      14.047  13.177  11.016  1.00 89.26           H
ATOM   1549  CE2 PHE A 114      12.279  10.629  12.269  1.00 89.26           C
ATOM   1550  HE2 PHE A 114      12.272   9.539  12.291  1.00 89.26           H
ATOM   1551  CZ  PHE A 114      13.255  11.288  11.589  1.00 89.26           C
ATOM   1552  HZ  PHE A 114      14.030  10.727  11.067  1.00 89.26           H
ATOM   1553  HN  PHE A 114      10.649  12.238  15.848  1.00 89.26           H
ATOM   1554  N   GLN A 115       8.989  15.865  15.110  1.00 82.17           N
ATOM   1555  CA  GLN A 115       7.875  16.594  15.692  1.00 82.17           C
ATOM   1556  C   GLN A 115       6.562  15.849  15.438  1.00 82.17           C
ATOM   1557  O   GLN A 115       6.496  14.978  14.571  1.00 82.17           O
ATOM   1558  HA  GLN A 115       8.079  16.629  16.762  1.00 82.17           H
ATOM   1559  CB  GLN A 115       7.809  18.022  15.146  1.00 82.17           C
ATOM   1560 1HB  GLN A 115       7.760  17.997  14.058  1.00 82.17           H
ATOM   1561 2HB  GLN A 115       6.898  18.507  15.496  1.00 82.17           H
ATOM   1562  CG  GLN A 115       9.028  18.834  15.589  1.00 82.17           C
ATOM   1563 1HG  GLN A 115       9.115  18.804  16.675  1.00 82.17           H
ATOM   1564 2HG  GLN A 115       9.935  18.385  15.184  1.00 82.17           H
ATOM   1565  CD  GLN A 115       8.918  20.287  15.121  1.00 82.17           C
ATOM   1566  OE1 GLN A 115       8.011  20.666  14.398  1.00 82.17           O
ATOM   1567  NE2 GLN A 115       9.889  21.075  15.573  1.00 82.17           N
ATOM   1568 1HE2 GLN A 115      10.603  20.700  16.163  1.00 82.17           H
ATOM   1569 2HE2 GLN A 115       9.904  22.043  15.321  1.00 82.17           H
ATOM   1570  HN  GLN A 115       9.360  16.261  14.270  1.00 82.17           H
ATOM   1571  N   THR A 116       5.550  16.218  16.209  1.00 88.71           N
ATOM   1572  CA  THR A 116       4.242  15.600  16.074  1.00 88.71           C
ATOM   1573  C   THR A 116       3.705  15.793  14.655  1.00 88.71           C
ATOM   1574  O   THR A 116       3.081  14.893  14.096  1.00 88.71           O
ATOM   1575  HA  THR A 116       4.351  14.527  16.232  1.00 88.71           H
ATOM   1576  CB  THR A 116       3.330  16.185  17.154  1.00 88.71           C
ATOM   1577  HB  THR A 116       3.035  17.204  16.904  1.00 88.71           H
ATOM   1578  OG1 THR A 116       4.078  16.039  18.358  1.00 88.71           O
ATOM   1579  HG1 THR A 116       3.688  16.616  19.076  1.00 88.71           H
ATOM   1580  CG2 THR A 116       2.079  15.335  17.388  1.00 88.71           C
ATOM   1581 1HG2 THR A 116       2.375  14.334  17.704  1.00 88.71           H
ATOM   1582 2HG2 THR A 116       1.506  15.270  16.463  1.00 88.71           H
ATOM   1583 3HG2 THR A 116       1.467  15.794  18.163  1.00 88.71           H
ATOM   1584  HN  THR A 116       5.614  16.924  16.914  1.00 88.71           H
ATOM   1585  N   PHE A 117       3.967  16.973  14.113  1.00 91.62           N
ATOM   1586  CA  PHE A 117       3.500  17.303  12.777  1.00 91.62           C
ATOM   1587  C   PHE A 117       3.965  16.259  11.760  1.00 91.62           C
ATOM   1588  O   PHE A 117       3.176  15.789  10.942  1.00 91.62           O
ATOM   1589  HA  PHE A 117       2.411  17.316  12.809  1.00 91.62           H
ATOM   1590  CB  PHE A 117       4.109  18.659  12.412  1.00 91.62           C
ATOM   1591 1HB  PHE A 117       3.776  19.402  13.138  1.00 91.62           H
ATOM   1592 2HB  PHE A 117       5.193  18.594  12.498  1.00 91.62           H
ATOM   1593  CG  PHE A 117       3.750  19.144  11.006  1.00 91.62           C
ATOM   1594  CD1 PHE A 117       4.677  19.092  10.012  1.00 91.62           C
ATOM   1595  HD1 PHE A 117       5.675  18.705  10.217  1.00 91.62           H
ATOM   1596  CD2 PHE A 117       2.505  19.627  10.750  1.00 91.62           C
ATOM   1597  HD2 PHE A 117       1.762  19.669  11.547  1.00 91.62           H
ATOM   1598  CE1 PHE A 117       4.344  19.543   8.707  1.00 91.62           C
ATOM   1599  HE1 PHE A 117       5.087  19.501   7.911  1.00 91.62           H
ATOM   1600  CE2 PHE A 117       2.172  20.078   9.445  1.00 91.62           C
ATOM   1601  HE2 PHE A 117       1.174  20.465   9.240  1.00 91.62           H
ATOM   1602  CZ  PHE A 117       3.099  20.026   8.451  1.00 91.62           C
ATOM   1603  HZ  PHE A 117       2.844  20.372   7.450  1.00 91.62           H
ATOM   1604  HN  PHE A 117       4.487  17.695  14.569  1.00 91.62           H
ATOM   1605  N   MET A 118       5.245  15.927  11.844  1.00 88.80           N
ATOM   1606  CA  MET A 118       5.828  14.958  10.931  1.00 88.80           C
ATOM   1607  C   MET A 118       5.190  13.580  11.113  1.00 88.80           C
ATOM   1608  O   MET A 118       5.056  12.822  10.154  1.00 88.80           O
ATOM   1609  HA  MET A 118       5.618  15.334   9.930  1.00 88.80           H
ATOM   1610  CB  MET A 118       7.334  14.860  11.184  1.00 88.80           C
ATOM   1611 1HB  MET A 118       7.524  14.812  12.256  1.00 88.80           H
ATOM   1612 2HB  MET A 118       7.720  13.938  10.750  1.00 88.80           H
ATOM   1613  CG  MET A 118       8.070  16.061  10.584  1.00 88.80           C
ATOM   1614 1HG  MET A 118       7.698  16.984  11.028  1.00 88.80           H
ATOM   1615 2HG  MET A 118       9.133  16.000  10.818  1.00 88.80           H
ATOM   1616  SD  MET A 118       7.836  16.098   8.815  1.00 88.80           S
ATOM   1617  CE  MET A 118       9.031  17.347   8.371  1.00 88.80           C
ATOM   1618 1HE  MET A 118       8.782  18.283   8.870  1.00 88.80           H
ATOM   1619 2HE  MET A 118      10.026  17.024   8.679  1.00 88.80           H
ATOM   1620 3HE  MET A 118       9.017  17.496   7.291  1.00 88.80           H
ATOM   1621  HN  MET A 118       5.878  16.306  12.518  1.00 88.80           H
ATOM   1622  N   CYS A 119       4.812  13.297  12.351  1.00 93.86           N
ATOM   1623  CA  CYS A 119       4.139  12.047  12.661  1.00 93.86           C
ATOM   1624  C   CYS A 119       2.830  11.997  11.871  1.00 93.86           C
ATOM   1625  O   CYS A 119       2.518  10.987  11.242  1.00 93.86           O
ATOM   1626  HA  CYS A 119       4.809  11.245  12.350  1.00 93.86           H
ATOM   1627  CB  CYS A 119       3.905  11.888  14.165  1.00 93.86           C
ATOM   1628 1HB  CYS A 119       4.860  11.863  14.689  1.00 93.86           H
ATOM   1629 2HB  CYS A 119       3.354  12.746  14.548  1.00 93.86           H
ATOM   1630  SG  CYS A 119       2.972  10.348  14.494  1.00 93.86           S
ATOM   1631  HN  CYS A 119       4.958  13.903  13.133  1.00 93.86           H
ATOM   1632  N   LYS A 120       2.098  13.100  11.930  1.00 92.07           N
ATOM   1633  CA  LYS A 120       0.820  13.188  11.245  1.00 92.07           C
ATOM   1634  C   LYS A 120       1.037  12.990   9.743  1.00 92.07           C
ATOM   1635  O   LYS A 120       0.323  12.216   9.107  1.00 92.07           O
ATOM   1636  HA  LYS A 120       0.195  12.375  11.614  1.00 92.07           H
ATOM   1637  CB  LYS A 120       0.113  14.498  11.596  1.00 92.07           C
ATOM   1638 1HB  LYS A 120       0.791  15.337  11.438  1.00 92.07           H
ATOM   1639 2HB  LYS A 120      -0.737  14.647  10.930  1.00 92.07           H
ATOM   1640  CG  LYS A 120      -0.366  14.490  13.049  1.00 92.07           C
ATOM   1641 1HG  LYS A 120      -1.081  13.681  13.196  1.00 92.07           H
ATOM   1642 2HG  LYS A 120       0.477  14.295  13.712  1.00 92.07           H
ATOM   1643  CD  LYS A 120      -1.015  15.825  13.420  1.00 92.07           C
ATOM   1644 1HD  LYS A 120      -0.295  16.633  13.288  1.00 92.07           H
ATOM   1645 2HD  LYS A 120      -1.848  16.028  12.747  1.00 92.07           H
ATOM   1646  CE  LYS A 120      -1.513  15.810  14.867  1.00 92.07           C
ATOM   1647 1HE  LYS A 120      -0.738  15.408  15.520  1.00 92.07           H
ATOM   1648 2HE  LYS A 120      -1.714  16.828  15.200  1.00 92.07           H
ATOM   1649  NZ  LYS A 120      -2.741  14.992  14.984  1.00 92.07           N
ATOM   1650 1HZ  LYS A 120      -3.177  15.164  15.883  1.00 92.07           H
ATOM   1651 2HZ  LYS A 120      -3.386  15.243  14.242  1.00 92.07           H
ATOM   1652 3HZ  LYS A 120      -2.502  14.010  14.906  1.00 92.07           H
ATOM   1653  HN  LYS A 120       2.366  13.922  12.433  1.00 92.07           H
ATOM   1654  N   VAL A 121       2.024  13.702   9.221  1.00 93.19           N
ATOM   1655  CA  VAL A 121       2.272  13.700   7.789  1.00 93.19           C
ATOM   1656  C   VAL A 121       2.635  12.283   7.341  1.00 93.19           C
ATOM   1657  O   VAL A 121       2.061  11.764   6.385  1.00 93.19           O
ATOM   1658  HA  VAL A 121       1.348  13.998   7.294  1.00 93.19           H
ATOM   1659  CB  VAL A 121       3.349  14.730   7.443  1.00 93.19           C
ATOM   1660  HB  VAL A 121       4.211  14.543   8.084  1.00 93.19           H
ATOM   1661  CG1 VAL A 121       3.804  14.581   5.990  1.00 93.19           C
ATOM   1662 1HG1 VAL A 121       4.214  13.583   5.838  1.00 93.19           H
ATOM   1663 2HG1 VAL A 121       2.952  14.729   5.326  1.00 93.19           H
ATOM   1664 3HG1 VAL A 121       4.569  15.326   5.771  1.00 93.19           H
ATOM   1665  CG2 VAL A 121       2.857  16.152   7.721  1.00 93.19           C
ATOM   1666 1HG2 VAL A 121       1.972  16.355   7.117  1.00 93.19           H
ATOM   1667 2HG2 VAL A 121       2.606  16.250   8.777  1.00 93.19           H
ATOM   1668 3HG2 VAL A 121       3.641  16.864   7.466  1.00 93.19           H
ATOM   1669  HN  VAL A 121       2.646  14.273   9.757  1.00 93.19           H
ATOM   1670  N   VAL A 122       3.587  11.697   8.054  1.00 92.25           N
ATOM   1671  CA  VAL A 122       4.164  10.431   7.634  1.00 92.25           C
ATOM   1672  C   VAL A 122       3.075   9.357   7.624  1.00 92.25           C
ATOM   1673  O   VAL A 122       2.955   8.597   6.664  1.00 92.25           O
ATOM   1674  HA  VAL A 122       4.537  10.561   6.618  1.00 92.25           H
ATOM   1675  CB  VAL A 122       5.349  10.073   8.532  1.00 92.25           C
ATOM   1676  HB  VAL A 122       5.023  10.161   9.568  1.00 92.25           H
ATOM   1677  CG1 VAL A 122       5.795   8.628   8.301  1.00 92.25           C
ATOM   1678 1HG1 VAL A 122       4.969   7.952   8.526  1.00 92.25           H
ATOM   1679 2HG1 VAL A 122       6.094   8.501   7.261  1.00 92.25           H
ATOM   1680 3HG1 VAL A 122       6.639   8.399   8.953  1.00 92.25           H
ATOM   1681  CG2 VAL A 122       6.511  11.045   8.321  1.00 92.25           C
ATOM   1682 1HG2 VAL A 122       6.836  11.003   7.281  1.00 92.25           H
ATOM   1683 2HG2 VAL A 122       6.186  12.058   8.559  1.00 92.25           H
ATOM   1684 3HG2 VAL A 122       7.340  10.768   8.971  1.00 92.25           H
ATOM   1685  HN  VAL A 122       3.961  12.071   8.902  1.00 92.25           H
ATOM   1686  N   ASN A 123       2.308   9.327   8.705  1.00 91.29           N
ATOM   1687  CA  ASN A 123       1.237   8.355   8.836  1.00 91.29           C
ATOM   1688  C   ASN A 123       0.216   8.573   7.717  1.00 91.29           C
ATOM   1689  O   ASN A 123      -0.282   7.613   7.130  1.00 91.29           O
ATOM   1690  HA  ASN A 123       1.724   7.382   8.771  1.00 91.29           H
ATOM   1691  CB  ASN A 123       0.512   8.510  10.174  1.00 91.29           C
ATOM   1692 1HB  ASN A 123       0.507   9.559  10.470  1.00 91.29           H
ATOM   1693 2HB  ASN A 123      -0.529   8.204  10.066  1.00 91.29           H
ATOM   1694  CG  ASN A 123       1.185   7.672  11.263  1.00 91.29           C
ATOM   1695  OD1 ASN A 123       1.965   6.772  10.996  1.00 91.29           O
ATOM   1696  ND2 ASN A 123       0.841   8.015  12.501  1.00 91.29           N
ATOM   1697 1HD2 ASN A 123       0.195   8.764  12.651  1.00 91.29           H
ATOM   1698 2HD2 ASN A 123       1.229   7.526  13.282  1.00 91.29           H
ATOM   1699  HN  ASN A 123       2.409   9.952   9.479  1.00 91.29           H
ATOM   1700  N   SER A 124      -0.067   9.841   7.456  1.00 91.98           N
ATOM   1701  CA  SER A 124      -1.071  10.196   6.468  1.00 91.98           C
ATOM   1702  C   SER A 124      -0.604   9.776   5.073  1.00 91.98           C
ATOM   1703  O   SER A 124      -1.380   9.221   4.296  1.00 91.98           O
ATOM   1704  HA  SER A 124      -1.966   9.643   6.755  1.00 91.98           H
ATOM   1705  CB  SER A 124      -1.368  11.696   6.500  1.00 91.98           C
ATOM   1706 1HB  SER A 124      -0.470  12.249   6.225  1.00 91.98           H
ATOM   1707 2HB  SER A 124      -2.128  11.931   5.754  1.00 91.98           H
ATOM   1708  OG  SER A 124      -1.816  12.125   7.783  1.00 91.98           O
ATOM   1709  HG  SER A 124      -1.114  12.687   8.220  1.00 91.98           H
ATOM   1710  HN  SER A 124       0.377  10.616   7.906  1.00 91.98           H
ATOM   1711  N   MET A 125       0.661  10.057   4.798  1.00 85.42           N
ATOM   1712  CA  MET A 125       1.228   9.755   3.495  1.00 85.42           C
ATOM   1713  C   MET A 125       1.168   8.254   3.205  1.00 85.42           C
ATOM   1714  O   MET A 125       0.826   7.846   2.096  1.00 85.42           O
ATOM   1715  HA  MET A 125       0.614  10.296   2.775  1.00 85.42           H
ATOM   1716  CB  MET A 125       2.684  10.226   3.450  1.00 85.42           C
ATOM   1717 1HB  MET A 125       3.198   9.917   4.360  1.00 85.42           H
ATOM   1718 2HB  MET A 125       3.198   9.750   2.615  1.00 85.42           H
ATOM   1719  CG  MET A 125       2.763  11.747   3.305  1.00 85.42           C
ATOM   1720 1HG  MET A 125       2.228  12.064   2.409  1.00 85.42           H
ATOM   1721 2HG  MET A 125       2.277  12.228   4.153  1.00 85.42           H
ATOM   1722  SD  MET A 125       4.470  12.262   3.208  1.00 85.42           S
ATOM   1723  CE  MET A 125       4.839  11.796   1.525  1.00 85.42           C
ATOM   1724 1HE  MET A 125       4.693  10.723   1.404  1.00 85.42           H
ATOM   1725 2HE  MET A 125       4.176  12.331   0.845  1.00 85.42           H
ATOM   1726 3HE  MET A 125       5.874  12.050   1.296  1.00 85.42           H
ATOM   1727  HN  MET A 125       1.293  10.482   5.446  1.00 85.42           H
ATOM   1728  N   TYR A 126       1.506   7.473   4.221  1.00 84.68           N
ATOM   1729  CA  TYR A 126       1.453   6.026   4.103  1.00 84.68           C
ATOM   1730  C   TYR A 126       0.034   5.554   3.779  1.00 84.68           C
ATOM   1731  O   TYR A 126      -0.161   4.725   2.892  1.00 84.68           O
ATOM   1732  HA  TYR A 126       2.120   5.730   3.293  1.00 84.68           H
ATOM   1733  CB  TYR A 126       1.861   5.476   5.471  1.00 84.68           C
ATOM   1734 1HB  TYR A 126       2.932   5.623   5.605  1.00 84.68           H
ATOM   1735 2HB  TYR A 126       1.360   6.054   6.247  1.00 84.68           H
ATOM   1736  CG  TYR A 126       1.535   3.994   5.668  1.00 84.68           C
ATOM   1737  CD1 TYR A 126       0.516   3.619   6.519  1.00 84.68           C
ATOM   1738  HD1 TYR A 126      -0.057   4.378   7.052  1.00 84.68           H
ATOM   1739  CD2 TYR A 126       2.260   3.033   4.994  1.00 84.68           C
ATOM   1740  HD2 TYR A 126       3.065   3.329   4.321  1.00 84.68           H
ATOM   1741  CE1 TYR A 126       0.210   2.224   6.705  1.00 84.68           C
ATOM   1742  HE1 TYR A 126      -0.592   1.914   7.375  1.00 84.68           H
ATOM   1743  CE2 TYR A 126       1.954   1.638   5.179  1.00 84.68           C
ATOM   1744  HE2 TYR A 126       2.519   0.869   4.653  1.00 84.68           H
ATOM   1745  CZ  TYR A 126       0.944   1.303   6.025  1.00 84.68           C
ATOM   1746  OH  TYR A 126       0.654  -0.015   6.201  1.00 84.68           O
ATOM   1747  HH  TYR A 126       1.161  -0.567   5.539  1.00 84.68           H
ATOM   1748  HN  TYR A 126       1.810   7.814   5.111  1.00 84.68           H
ATOM   1749  N   LYS A 127      -0.921   6.103   4.516  1.00 85.29           N
ATOM   1750  CA  LYS A 127      -2.301   5.665   4.399  1.00 85.29           C
ATOM   1751  C   LYS A 127      -2.822   6.001   3.000  1.00 85.29           C
ATOM   1752  O   LYS A 127      -3.543   5.210   2.396  1.00 85.29           O
ATOM   1753  HA  LYS A 127      -2.312   4.582   4.520  1.00 85.29           H
ATOM   1754  CB  LYS A 127      -3.148   6.256   5.528  1.00 85.29           C
ATOM   1755 1HB  LYS A 127      -2.622   6.149   6.477  1.00 85.29           H
ATOM   1756 2HB  LYS A 127      -3.289   7.324   5.362  1.00 85.29           H
ATOM   1757  CG  LYS A 127      -4.509   5.563   5.613  1.00 85.29           C
ATOM   1758 1HG  LYS A 127      -5.183   6.152   6.234  1.00 85.29           H
ATOM   1759 2HG  LYS A 127      -4.956   5.508   4.620  1.00 85.29           H
ATOM   1760  CD  LYS A 127      -4.372   4.154   6.195  1.00 85.29           C
ATOM   1761 1HD  LYS A 127      -3.910   3.497   5.458  1.00 85.29           H
ATOM   1762 2HD  LYS A 127      -3.711   4.177   7.061  1.00 85.29           H
ATOM   1763  CE  LYS A 127      -5.736   3.594   6.602  1.00 85.29           C
ATOM   1764 1HE  LYS A 127      -6.530   4.222   6.196  1.00 85.29           H
ATOM   1765 2HE  LYS A 127      -5.869   2.599   6.177  1.00 85.29           H
ATOM   1766  NZ  LYS A 127      -5.851   3.529   8.076  1.00 85.29           N
ATOM   1767 1HZ  LYS A 127      -6.686   3.011   8.327  1.00 85.29           H
ATOM   1768 2HZ  LYS A 127      -5.036   3.064   8.458  1.00 85.29           H
ATOM   1769 3HZ  LYS A 127      -5.911   4.469   8.452  1.00 85.29           H
ATOM   1770  HN  LYS A 127      -0.764   6.833   5.182  1.00 85.29           H
ATOM   1771  N   MET A 128      -2.435   7.177   2.526  1.00 86.24           N
ATOM   1772  CA  MET A 128      -2.865   7.633   1.215  1.00 86.24           C
ATOM   1773  C   MET A 128      -2.299   6.739   0.111  1.00 86.24           C
ATOM   1774  O   MET A 128      -3.007   6.389  -0.833  1.00 86.24           O
ATOM   1775  HA  MET A 128      -3.953   7.567   1.224  1.00 86.24           H
ATOM   1776  CB  MET A 128      -2.396   9.073   0.997  1.00 86.24           C
ATOM   1777 1HB  MET A 128      -2.663   9.681   1.861  1.00 86.24           H
ATOM   1778 2HB  MET A 128      -1.310   9.097   0.914  1.00 86.24           H
ATOM   1779  CG  MET A 128      -3.023   9.668  -0.266  1.00 86.24           C
ATOM   1780 1HG  MET A 128      -2.633   9.162  -1.149  1.00 86.24           H
ATOM   1781 2HG  MET A 128      -4.101   9.508  -0.257  1.00 86.24           H
ATOM   1782  SD  MET A 128      -2.668  11.415  -0.358  1.00 86.24           S
ATOM   1783  CE  MET A 128      -0.894  11.361  -0.551  1.00 86.24           C
ATOM   1784 1HE  MET A 128      -0.450  10.864   0.311  1.00 86.24           H
ATOM   1785 2HE  MET A 128      -0.644  10.810  -1.457  1.00 86.24           H
ATOM   1786 3HE  MET A 128      -0.506  12.377  -0.625  1.00 86.24           H
ATOM   1787  HN  MET A 128      -1.841   7.811   3.020  1.00 86.24           H
ATOM   1788  N   ASN A 129      -1.029   6.394   0.265  1.00 81.49           N
ATOM   1789  CA  ASN A 129      -0.371   5.516  -0.688  1.00 81.49           C
ATOM   1790  C   ASN A 129      -1.083   4.161  -0.702  1.00 81.49           C
ATOM   1791  O   ASN A 129      -1.374   3.621  -1.768  1.00 81.49           O
ATOM   1792  HA  ASN A 129      -0.438   6.032  -1.646  1.00 81.49           H
ATOM   1793  CB  ASN A 129       1.090   5.279  -0.301  1.00 81.49           C
ATOM   1794 1HB  ASN A 129       1.656   6.202  -0.422  1.00 81.49           H
ATOM   1795 2HB  ASN A 129       1.150   5.003   0.752  1.00 81.49           H
ATOM   1796  CG  ASN A 129       1.712   4.176  -1.159  1.00 81.49           C
ATOM   1797  OD1 ASN A 129       1.764   3.016  -0.784  1.00 81.49           O
ATOM   1798  ND2 ASN A 129       2.181   4.601  -2.329  1.00 81.49           N
ATOM   1799 1HD2 ASN A 129       2.107   5.567  -2.576  1.00 81.49           H
ATOM   1800 2HD2 ASN A 129       2.607   3.954  -2.961  1.00 81.49           H
ATOM   1801  HN  ASN A 129      -0.454   6.703   1.022  1.00 81.49           H
ATOM   1802  N   PHE A 130      -1.341   3.652   0.494  1.00 86.57           N
ATOM   1803  CA  PHE A 130      -1.910   2.323   0.634  1.00 86.57           C
ATOM   1804  C   PHE A 130      -3.176   2.177  -0.213  1.00 86.57           C
ATOM   1805  O   PHE A 130      -3.292   1.244  -1.007  1.00 86.57           O
ATOM   1806  HA  PHE A 130      -1.160   1.612   0.288  1.00 86.57           H
ATOM   1807  CB  PHE A 130      -2.275   2.145   2.109  1.00 86.57           C
ATOM   1808 1HB  PHE A 130      -1.365   2.207   2.707  1.00 86.57           H
ATOM   1809 2HB  PHE A 130      -2.915   2.972   2.417  1.00 86.57           H
ATOM   1810  CG  PHE A 130      -2.985   0.827   2.421  1.00 86.57           C
ATOM   1811  CD1 PHE A 130      -4.333   0.806   2.600  1.00 86.57           C
ATOM   1812  HD1 PHE A 130      -4.907   1.729   2.521  1.00 86.57           H
ATOM   1813  CD2 PHE A 130      -2.268  -0.325   2.518  1.00 86.57           C
ATOM   1814  HD2 PHE A 130      -1.188  -0.309   2.375  1.00 86.57           H
ATOM   1815  CE1 PHE A 130      -4.992  -0.418   2.889  1.00 86.57           C
ATOM   1816  HE1 PHE A 130      -6.072  -0.435   3.032  1.00 86.57           H
ATOM   1817  CE2 PHE A 130      -2.927  -1.549   2.807  1.00 86.57           C
ATOM   1818  HE2 PHE A 130      -2.353  -2.472   2.886  1.00 86.57           H
ATOM   1819  CZ  PHE A 130      -4.275  -1.570   2.986  1.00 86.57           C
ATOM   1820  HZ  PHE A 130      -4.781  -2.510   3.208  1.00 86.57           H
ATOM   1821  HN  PHE A 130      -1.168   4.131   1.354  1.00 86.57           H
ATOM   1822  N   TYR A 131      -4.094   3.112  -0.015  1.00 91.45           N
ATOM   1823  CA  TYR A 131      -5.377   3.058  -0.694  1.00 91.45           C
ATOM   1824  C   TYR A 131      -5.224   3.381  -2.182  1.00 91.45           C
ATOM   1825  O   TYR A 131      -5.829   2.726  -3.028  1.00 91.45           O
ATOM   1826  HA  TYR A 131      -5.771   2.047  -0.588  1.00 91.45           H
ATOM   1827  CB  TYR A 131      -6.247   4.132  -0.038  1.00 91.45           C
ATOM   1828 1HB  TYR A 131      -5.656   5.039   0.085  1.00 91.45           H
ATOM   1829 2HB  TYR A 131      -7.071   4.377  -0.708  1.00 91.45           H
ATOM   1830  CG  TYR A 131      -6.819   3.725   1.321  1.00 91.45           C
ATOM   1831  CD1 TYR A 131      -7.571   2.573   1.437  1.00 91.45           C
ATOM   1832  HD1 TYR A 131      -7.757   1.954   0.559  1.00 91.45           H
ATOM   1833  CD2 TYR A 131      -6.583   4.509   2.432  1.00 91.45           C
ATOM   1834  HD2 TYR A 131      -5.989   5.419   2.341  1.00 91.45           H
ATOM   1835  CE1 TYR A 131      -8.109   2.190   2.716  1.00 91.45           C
ATOM   1836  HE1 TYR A 131      -8.704   1.283   2.821  1.00 91.45           H
ATOM   1837  CE2 TYR A 131      -7.121   4.126   3.712  1.00 91.45           C
ATOM   1838  HE2 TYR A 131      -6.942   4.736   4.597  1.00 91.45           H
ATOM   1839  CZ  TYR A 131      -7.857   2.985   3.791  1.00 91.45           C
ATOM   1840  OH  TYR A 131      -8.365   2.623   4.999  1.00 91.45           O
ATOM   1841  HH  TYR A 131      -8.460   3.428   5.585  1.00 91.45           H
ATOM   1842  HN  TYR A 131      -3.972   3.895   0.596  1.00 91.45           H
ATOM   1843  N   SER A 132      -4.411   4.391  -2.455  1.00 91.43           N
ATOM   1844  CA  SER A 132      -4.280   4.902  -3.808  1.00 91.43           C
ATOM   1845  C   SER A 132      -3.709   3.817  -4.724  1.00 91.43           C
ATOM   1846  O   SER A 132      -4.179   3.638  -5.847  1.00 91.43           O
ATOM   1847  HA  SER A 132      -5.292   5.169  -4.115  1.00 91.43           H
ATOM   1848  CB  SER A 132      -3.392   6.148  -3.844  1.00 91.43           C
ATOM   1849 1HB  SER A 132      -3.299   6.497  -4.872  1.00 91.43           H
ATOM   1850 2HB  SER A 132      -3.868   6.948  -3.277  1.00 91.43           H
ATOM   1851  OG  SER A 132      -2.096   5.894  -3.310  1.00 91.43           O
ATOM   1852  HG  SER A 132      -1.984   6.376  -2.440  1.00 91.43           H
ATOM   1853  HN  SER A 132      -3.849   4.857  -1.771  1.00 91.43           H
ATOM   1854  N   CYS A 133      -2.705   3.123  -4.211  1.00 88.63           N
ATOM   1855  CA  CYS A 133      -2.037   2.089  -4.984  1.00 88.63           C
ATOM   1856  C   CYS A 133      -3.062   1.004  -5.322  1.00 88.63           C
ATOM   1857  O   CYS A 133      -3.187   0.602  -6.478  1.00 88.63           O
ATOM   1858  HA  CYS A 133      -1.667   2.567  -5.891  1.00 88.63           H
ATOM   1859  CB  CYS A 133      -0.827   1.520  -4.242  1.00 88.63           C
ATOM   1860 1HB  CYS A 133      -1.089   1.320  -3.202  1.00 88.63           H
ATOM   1861 2HB  CYS A 133      -0.533   0.568  -4.684  1.00 88.63           H
ATOM   1862  SG  CYS A 133       0.568   2.702  -4.319  1.00 88.63           S
ATOM   1863  HG  CYS A 133       1.474   1.882  -3.794  1.00 88.63           H
ATOM   1864  HN  CYS A 133      -2.347   3.256  -3.287  1.00 88.63           H
ATOM   1865  N   VAL A 134      -3.769   0.562  -4.293  1.00 87.24           N
ATOM   1866  CA  VAL A 134      -4.686  -0.555  -4.439  1.00 87.24           C
ATOM   1867  C   VAL A 134      -5.780  -0.183  -5.442  1.00 87.24           C
ATOM   1868  O   VAL A 134      -6.141  -0.988  -6.300  1.00 87.24           O
ATOM   1869  HA  VAL A 134      -4.118  -1.397  -4.836  1.00 87.24           H
ATOM   1870  CB  VAL A 134      -5.241  -0.960  -3.072  1.00 87.24           C
ATOM   1871  HB  VAL A 134      -5.686  -0.076  -2.616  1.00 87.24           H
ATOM   1872  CG1 VAL A 134      -6.337  -2.018  -3.216  1.00 87.24           C
ATOM   1873 1HG1 VAL A 134      -7.152  -1.617  -3.819  1.00 87.24           H
ATOM   1874 2HG1 VAL A 134      -5.926  -2.903  -3.703  1.00 87.24           H
ATOM   1875 3HG1 VAL A 134      -6.714  -2.288  -2.230  1.00 87.24           H
ATOM   1876  CG2 VAL A 134      -4.123  -1.452  -2.151  1.00 87.24           C
ATOM   1877 1HG2 VAL A 134      -3.635  -2.317  -2.600  1.00 87.24           H
ATOM   1878 2HG2 VAL A 134      -3.392  -0.656  -2.009  1.00 87.24           H
ATOM   1879 3HG2 VAL A 134      -4.544  -1.733  -1.186  1.00 87.24           H
ATOM   1880  HN  VAL A 134      -3.723   0.953  -3.373  1.00 87.24           H
ATOM   1881  N   LEU A 135      -6.279   1.036  -5.300  1.00 91.84           N
ATOM   1882  CA  LEU A 135      -7.375   1.498  -6.134  1.00 91.84           C
ATOM   1883  C   LEU A 135      -6.893   1.621  -7.581  1.00 91.84           C
ATOM   1884  O   LEU A 135      -7.644   1.344  -8.515  1.00 91.84           O
ATOM   1885  HA  LEU A 135      -8.158   0.741  -6.094  1.00 91.84           H
ATOM   1886  CB  LEU A 135      -7.968   2.792  -5.572  1.00 91.84           C
ATOM   1887 1HB  LEU A 135      -7.157   3.504  -5.420  1.00 91.84           H
ATOM   1888 2HB  LEU A 135      -8.632   3.220  -6.323  1.00 91.84           H
ATOM   1889  CG  LEU A 135      -8.745   2.659  -4.261  1.00 91.84           C
ATOM   1890  HG  LEU A 135      -8.097   2.179  -3.527  1.00 91.84           H
ATOM   1891  CD1 LEU A 135      -9.119   4.034  -3.703  1.00 91.84           C
ATOM   1892 1HD1 LEU A 135      -8.212   4.609  -3.515  1.00 91.84           H
ATOM   1893 2HD1 LEU A 135      -9.741   4.562  -4.426  1.00 91.84           H
ATOM   1894 3HD1 LEU A 135      -9.670   3.910  -2.771  1.00 91.84           H
ATOM   1895  CD2 LEU A 135      -9.970   1.759  -4.438  1.00 91.84           C
ATOM   1896 1HD2 LEU A 135     -10.629   2.188  -5.193  1.00 91.84           H
ATOM   1897 2HD2 LEU A 135      -9.649   0.767  -4.756  1.00 91.84           H
ATOM   1898 3HD2 LEU A 135     -10.504   1.682  -3.491  1.00 91.84           H
ATOM   1899  HN  LEU A 135      -5.946   1.702  -4.632  1.00 91.84           H
ATOM   1900  N   LEU A 136      -5.642   2.036  -7.721  1.00 91.39           N
ATOM   1901  CA  LEU A 136      -5.056   2.213  -9.039  1.00 91.39           C
ATOM   1902  C   LEU A 136      -4.940   0.851  -9.727  1.00 91.39           C
ATOM   1903  O   LEU A 136      -5.290   0.712 -10.898  1.00 91.39           O
ATOM   1904  HA  LEU A 136      -5.736   2.836  -9.619  1.00 91.39           H
ATOM   1905  CB  LEU A 136      -3.727   2.965  -8.937  1.00 91.39           C
ATOM   1906 1HB  LEU A 136      -3.152   2.537  -8.117  1.00 91.39           H
ATOM   1907 2HB  LEU A 136      -3.161   2.787  -9.851  1.00 91.39           H
ATOM   1908  CG  LEU A 136      -3.828   4.477  -8.719  1.00 91.39           C
ATOM   1909  HG  LEU A 136      -4.522   4.658  -7.899  1.00 91.39           H
ATOM   1910  CD1 LEU A 136      -2.476   5.062  -8.305  1.00 91.39           C
ATOM   1911 1HD1 LEU A 136      -2.147   4.595  -7.376  1.00 91.39           H
ATOM   1912 2HD1 LEU A 136      -1.742   4.869  -9.088  1.00 91.39           H
ATOM   1913 3HD1 LEU A 136      -2.576   6.137  -8.157  1.00 91.39           H
ATOM   1914  CD2 LEU A 136      -4.399   5.172  -9.956  1.00 91.39           C
ATOM   1915 1HD2 LEU A 136      -3.749   4.985 -10.811  1.00 91.39           H
ATOM   1916 2HD2 LEU A 136      -5.395   4.783 -10.165  1.00 91.39           H
ATOM   1917 3HD2 LEU A 136      -4.459   6.245  -9.774  1.00 91.39           H
ATOM   1918  HN  LEU A 136      -5.035   2.250  -6.956  1.00 91.39           H
ATOM   1919  N   ILE A 137      -4.448  -0.119  -8.971  1.00 85.94           N
ATOM   1920  CA  ILE A 137      -4.240  -1.453  -9.507  1.00 85.94           C
ATOM   1921  C   ILE A 137      -5.587  -2.045  -9.927  1.00 85.94           C
ATOM   1922  O   ILE A 137      -5.683  -2.710 -10.957  1.00 85.94           O
ATOM   1923  HA  ILE A 137      -3.614  -1.356 -10.394  1.00 85.94           H
ATOM   1924  CB  ILE A 137      -3.474  -2.319  -8.505  1.00 85.94           C
ATOM   1925  HB  ILE A 137      -3.927  -2.187  -7.523  1.00 85.94           H
ATOM   1926  CG1 ILE A 137      -2.015  -1.870  -8.395  1.00 85.94           C
ATOM   1927 1HG1 ILE A 137      -1.486  -2.111  -9.317  1.00 85.94           H
ATOM   1928 2HG1 ILE A 137      -1.973  -0.787  -8.277  1.00 85.94           H
ATOM   1929  CG2 ILE A 137      -3.591  -3.803  -8.861  1.00 85.94           C
ATOM   1930 1HG2 ILE A 137      -4.640  -4.098  -8.847  1.00 85.94           H
ATOM   1931 2HG2 ILE A 137      -3.179  -3.971  -9.856  1.00 85.94           H
ATOM   1932 3HG2 ILE A 137      -3.037  -4.396  -8.133  1.00 85.94           H
ATOM   1933  CD1 ILE A 137      -1.322  -2.545  -7.210  1.00 85.94           C
ATOM   1934 1HD1 ILE A 137      -1.839  -2.282  -6.288  1.00 85.94           H
ATOM   1935 2HD1 ILE A 137      -1.345  -3.627  -7.344  1.00 85.94           H
ATOM   1936 3HD1 ILE A 137      -0.287  -2.208  -7.155  1.00 85.94           H
ATOM   1937  HN  ILE A 137      -4.193  -0.004  -8.011  1.00 85.94           H
ATOM   1938  N   MET A 138      -6.595  -1.781  -9.108  1.00 87.72           N
ATOM   1939  CA  MET A 138      -7.944  -2.225  -9.413  1.00 87.72           C
ATOM   1940  C   MET A 138      -8.438  -1.615 -10.726  1.00 87.72           C
ATOM   1941  O   MET A 138      -9.029  -2.307 -11.553  1.00 87.72           O
ATOM   1942  HA  MET A 138      -7.881  -3.309  -9.510  1.00 87.72           H
ATOM   1943  CB  MET A 138      -8.884  -1.821  -8.276  1.00 87.72           C
ATOM   1944 1HB  MET A 138      -8.501  -2.201  -7.330  1.00 87.72           H
ATOM   1945 2HB  MET A 138      -8.916  -0.734  -8.194  1.00 87.72           H
ATOM   1946  CG  MET A 138     -10.296  -2.361  -8.514  1.00 87.72           C
ATOM   1947 1HG  MET A 138     -10.675  -2.002  -9.471  1.00 87.72           H
ATOM   1948 2HG  MET A 138     -10.274  -3.449  -8.569  1.00 87.72           H
ATOM   1949  SD  MET A 138     -11.380  -1.839  -7.195  1.00 87.72           S
ATOM   1950  CE  MET A 138     -11.480  -0.093  -7.548  1.00 87.72           C
ATOM   1951 1HE  MET A 138     -10.483   0.345  -7.502  1.00 87.72           H
ATOM   1952 2HE  MET A 138     -11.894   0.053  -8.546  1.00 87.72           H
ATOM   1953 3HE  MET A 138     -12.123   0.390  -6.813  1.00 87.72           H
ATOM   1954  HN  MET A 138      -6.500  -1.275  -8.250  1.00 87.72           H
ATOM   1955  N   CYS A 139      -8.177  -0.324 -10.877  1.00 90.92           N
ATOM   1956  CA  CYS A 139      -8.642   0.402 -12.046  1.00 90.92           C
ATOM   1957  C   CYS A 139      -7.918  -0.153 -13.275  1.00 90.92           C
ATOM   1958  O   CYS A 139      -8.505  -0.255 -14.351  1.00 90.92           O
ATOM   1959  HA  CYS A 139      -9.716   0.226 -12.117  1.00 90.92           H
ATOM   1960  CB  CYS A 139      -8.436   1.910 -11.895  1.00 90.92           C
ATOM   1961 1HB  CYS A 139      -7.426   2.114 -11.541  1.00 90.92           H
ATOM   1962 2HB  CYS A 139      -8.539   2.399 -12.864  1.00 90.92           H
ATOM   1963  SG  CYS A 139      -9.659   2.594 -10.718  1.00 90.92           S
ATOM   1964  HG  CYS A 139      -9.059   2.147  -9.618  1.00 90.92           H
ATOM   1965  HN  CYS A 139      -7.660   0.222 -10.218  1.00 90.92           H
ATOM   1966  N   ILE A 140      -6.655  -0.496 -13.073  1.00 85.08           N
ATOM   1967  CA  ILE A 140      -5.859  -1.082 -14.138  1.00 85.08           C
ATOM   1968  C   ILE A 140      -6.538  -2.362 -14.630  1.00 85.08           C
ATOM   1969  O   ILE A 140      -6.640  -2.592 -15.834  1.00 85.08           O
ATOM   1970  HA  ILE A 140      -5.835  -0.367 -14.960  1.00 85.08           H
ATOM   1971  CB  ILE A 140      -4.416  -1.290 -13.676  1.00 85.08           C
ATOM   1972  HB  ILE A 140      -4.436  -1.736 -12.681  1.00 85.08           H
ATOM   1973  CG1 ILE A 140      -3.680   0.046 -13.557  1.00 85.08           C
ATOM   1974 1HG1 ILE A 140      -3.460   0.433 -14.552  1.00 85.08           H
ATOM   1975 2HG1 ILE A 140      -4.322   0.776 -13.065  1.00 85.08           H
ATOM   1976  CG2 ILE A 140      -3.681  -2.270 -14.594  1.00 85.08           C
ATOM   1977 1HG2 ILE A 140      -4.194  -3.232 -14.583  1.00 85.08           H
ATOM   1978 2HG2 ILE A 140      -3.670  -1.875 -15.610  1.00 85.08           H
ATOM   1979 3HG2 ILE A 140      -2.658  -2.399 -14.243  1.00 85.08           H
ATOM   1980  CD1 ILE A 140      -2.379  -0.113 -12.767  1.00 85.08           C
ATOM   1981 1HD1 ILE A 140      -2.605  -0.477 -11.765  1.00 85.08           H
ATOM   1982 2HD1 ILE A 140      -1.730  -0.825 -13.275  1.00 85.08           H
ATOM   1983 3HD1 ILE A 140      -1.876   0.852 -12.698  1.00 85.08           H
ATOM   1984  HN  ILE A 140      -6.176  -0.378 -12.203  1.00 85.08           H
ATOM   1985  N   SER A 141      -6.985  -3.162 -13.672  1.00 85.39           N
ATOM   1986  CA  SER A 141      -7.585  -4.447 -13.990  1.00 85.39           C
ATOM   1987  C   SER A 141      -8.856  -4.241 -14.817  1.00 85.39           C
ATOM   1988  O   SER A 141      -9.091  -4.957 -15.789  1.00 85.39           O
ATOM   1989  HA  SER A 141      -6.833  -4.981 -14.572  1.00 85.39           H
ATOM   1990  CB  SER A 141      -7.900  -5.237 -12.719  1.00 85.39           C
ATOM   1991 1HB  SER A 141      -8.643  -4.697 -12.132  1.00 85.39           H
ATOM   1992 2HB  SER A 141      -8.343  -6.196 -12.988  1.00 85.39           H
ATOM   1993  OG  SER A 141      -6.738  -5.458 -11.925  1.00 85.39           O
ATOM   1994  HG  SER A 141      -6.582  -4.675 -11.322  1.00 85.39           H
ATOM   1995  HN  SER A 141      -6.942  -2.946 -12.697  1.00 85.39           H
ATOM   1996  N   VAL A 142      -9.642  -3.260 -14.399  1.00 87.84           N
ATOM   1997  CA  VAL A 142     -10.884  -2.952 -15.088  1.00 87.84           C
ATOM   1998  C   VAL A 142     -10.570  -2.468 -16.505  1.00 87.84           C
ATOM   1999  O   VAL A 142     -11.253  -2.841 -17.458  1.00 87.84           O
ATOM   2000  HA  VAL A 142     -11.462  -3.874 -15.152  1.00 87.84           H
ATOM   2001  CB  VAL A 142     -11.695  -1.939 -14.277  1.00 87.84           C
ATOM   2002  HB  VAL A 142     -11.075  -1.054 -14.129  1.00 87.84           H
ATOM   2003  CG1 VAL A 142     -12.953  -1.511 -15.034  1.00 87.84           C
ATOM   2004 1HG1 VAL A 142     -12.668  -1.053 -15.981  1.00 87.84           H
ATOM   2005 2HG1 VAL A 142     -13.576  -2.385 -15.226  1.00 87.84           H
ATOM   2006 3HG1 VAL A 142     -13.511  -0.792 -14.435  1.00 87.84           H
ATOM   2007  CG2 VAL A 142     -12.049  -2.500 -12.898  1.00 87.84           C
ATOM   2008 1HG2 VAL A 142     -12.641  -3.407 -13.015  1.00 87.84           H
ATOM   2009 2HG2 VAL A 142     -11.134  -2.731 -12.353  1.00 87.84           H
ATOM   2010 3HG2 VAL A 142     -12.625  -1.760 -12.342  1.00 87.84           H
ATOM   2011  HN  VAL A 142      -9.443  -2.682 -13.608  1.00 87.84           H
ATOM   2012  N   ASP A 143      -9.536  -1.645 -16.600  1.00 82.65           N
ATOM   2013  CA  ASP A 143      -9.155  -1.065 -17.876  1.00 82.65           C
ATOM   2014  C   ASP A 143      -8.778  -2.184 -18.848  1.00 82.65           C
ATOM   2015  O   ASP A 143      -9.155  -2.148 -20.019  1.00 82.65           O
ATOM   2016  HA  ASP A 143     -10.029  -0.502 -18.207  1.00 82.65           H
ATOM   2017  CB  ASP A 143      -7.944  -0.143 -17.723  1.00 82.65           C
ATOM   2018 1HB  ASP A 143      -8.189   0.677 -17.048  1.00 82.65           H
ATOM   2019 2HB  ASP A 143      -7.119  -0.693 -17.270  1.00 82.65           H
ATOM   2020  CG  ASP A 143      -7.507   0.418 -19.078  1.00 82.65           C
ATOM   2021  OD1 ASP A 143      -8.321   1.153 -19.677  1.00 82.65           O
ATOM   2022  OD2 ASP A 143      -6.369   0.098 -19.484  1.00 82.65           O
ATOM   2023  HN  ASP A 143      -8.964  -1.375 -15.825  1.00 82.65           H
ATOM   2024  N   ARG A 144      -8.039  -3.153 -18.327  1.00 73.09           N
ATOM   2025  CA  ARG A 144      -7.589  -4.270 -19.140  1.00 73.09           C
ATOM   2026  C   ARG A 144      -8.787  -5.088 -19.628  1.00 73.09           C
ATOM   2027  O   ARG A 144      -8.833  -5.497 -20.787  1.00 73.09           O
ATOM   2028  HA  ARG A 144      -7.061  -3.812 -19.976  1.00 73.09           H
ATOM   2029  CB  ARG A 144      -6.646  -5.181 -18.351  1.00 73.09           C
ATOM   2030 1HB  ARG A 144      -7.098  -5.433 -17.391  1.00 73.09           H
ATOM   2031 2HB  ARG A 144      -6.502  -6.116 -18.891  1.00 73.09           H
ATOM   2032  CG  ARG A 144      -5.294  -4.503 -18.122  1.00 73.09           C
ATOM   2033 1HG  ARG A 144      -5.440  -3.558 -17.600  1.00 73.09           H
ATOM   2034 2HG  ARG A 144      -4.673  -5.129 -17.481  1.00 73.09           H
ATOM   2035  CD  ARG A 144      -4.575  -4.253 -19.449  1.00 73.09           C
ATOM   2036 1HD  ARG A 144      -3.500  -4.384 -19.321  1.00 73.09           H
ATOM   2037 2HD  ARG A 144      -4.898  -4.983 -20.191  1.00 73.09           H
ATOM   2038  NE  ARG A 144      -4.862  -2.883 -19.930  1.00 73.09           N
ATOM   2039  HE  ARG A 144      -5.403  -2.283 -19.341  1.00 73.09           H
ATOM   2040  CZ  ARG A 144      -4.444  -2.397 -21.107  1.00 73.09           C
ATOM   2041  NH1 ARG A 144      -3.716  -3.156 -21.936  1.00 73.09           N
ATOM   2042 1HH1 ARG A 144      -3.481  -4.094 -21.680  1.00 73.09           H
ATOM   2043 2HH1 ARG A 144      -3.407  -2.786 -22.812  1.00 73.09           H
ATOM   2044  NH2 ARG A 144      -4.764  -1.139 -21.440  1.00 73.09           N
ATOM   2045 1HH2 ARG A 144      -4.459  -0.761 -22.315  1.00 73.09           H
ATOM   2046 2HH2 ARG A 144      -5.307  -0.579 -20.815  1.00 73.09           H
ATOM   2047  HN  ARG A 144      -7.749  -3.182 -17.371  1.00 73.09           H
ATOM   2048  N   TYR A 145      -9.727  -5.301 -18.718  1.00 83.79           N
ATOM   2049  CA  TYR A 145     -10.942  -6.024 -19.053  1.00 83.79           C
ATOM   2050  C   TYR A 145     -11.653  -5.378 -20.245  1.00 83.79           C
ATOM   2051  O   TYR A 145     -11.976  -6.054 -21.220  1.00 83.79           O
ATOM   2052  HA  TYR A 145     -10.665  -7.045 -19.315  1.00 83.79           H
ATOM   2053  CB  TYR A 145     -11.845  -5.925 -17.822  1.00 83.79           C
ATOM   2054 1HB  TYR A 145     -11.443  -6.566 -17.037  1.00 83.79           H
ATOM   2055 2HB  TYR A 145     -11.816  -4.903 -17.444  1.00 83.79           H
ATOM   2056  CG  TYR A 145     -13.301  -6.315 -18.085  1.00 83.79           C
ATOM   2057  CD1 TYR A 145     -14.270  -5.338 -18.181  1.00 83.79           C
ATOM   2058  HD1 TYR A 145     -13.999  -4.288 -18.071  1.00 83.79           H
ATOM   2059  CD2 TYR A 145     -13.644  -7.644 -18.225  1.00 83.79           C
ATOM   2060  HD2 TYR A 145     -12.878  -8.416 -18.148  1.00 83.79           H
ATOM   2061  CE1 TYR A 145     -15.641  -5.705 -18.429  1.00 83.79           C
ATOM   2062  HE1 TYR A 145     -16.416  -4.943 -18.507  1.00 83.79           H
ATOM   2063  CE2 TYR A 145     -15.014  -8.012 -18.472  1.00 83.79           C
ATOM   2064  HE2 TYR A 145     -15.299  -9.058 -18.585  1.00 83.79           H
ATOM   2065  CZ  TYR A 145     -15.945  -7.024 -18.562  1.00 83.79           C
ATOM   2066  OH  TYR A 145     -17.239  -7.371 -18.795  1.00 83.79           O
ATOM   2067  HH  TYR A 145     -17.315  -8.363 -18.892  1.00 83.79           H
ATOM   2068  HN  TYR A 145      -9.668  -4.991 -17.769  1.00 83.79           H
ATOM   2069  N   ILE A 146     -11.874  -4.077 -20.127  1.00 81.07           N
ATOM   2070  CA  ILE A 146     -12.611  -3.348 -21.145  1.00 81.07           C
ATOM   2071  C   ILE A 146     -11.858  -3.436 -22.474  1.00 81.07           C
ATOM   2072  O   ILE A 146     -12.470  -3.610 -23.528  1.00 81.07           O
ATOM   2073  HA  ILE A 146     -13.578  -3.838 -21.263  1.00 81.07           H
ATOM   2074  CB  ILE A 146     -12.883  -1.914 -20.686  1.00 81.07           C
ATOM   2075  HB  ILE A 146     -11.938  -1.470 -20.375  1.00 81.07           H
ATOM   2076  CG1 ILE A 146     -13.813  -1.894 -19.472  1.00 81.07           C
ATOM   2077 1HG1 ILE A 146     -14.821  -2.177 -19.776  1.00 81.07           H
ATOM   2078 2HG1 ILE A 146     -13.482  -2.634 -18.743  1.00 81.07           H
ATOM   2079  CG2 ILE A 146     -13.425  -1.064 -21.837  1.00 81.07           C
ATOM   2080 1HG2 ILE A 146     -12.695  -1.039 -22.646  1.00 81.07           H
ATOM   2081 2HG2 ILE A 146     -14.356  -1.497 -22.202  1.00 81.07           H
ATOM   2082 3HG2 ILE A 146     -13.610  -0.049 -21.484  1.00 81.07           H
ATOM   2083  CD1 ILE A 146     -13.840  -0.508 -18.824  1.00 81.07           C
ATOM   2084 1HD1 ILE A 146     -12.835  -0.240 -18.499  1.00 81.07           H
ATOM   2085 2HD1 ILE A 146     -14.195   0.224 -19.549  1.00 81.07           H
ATOM   2086 3HD1 ILE A 146     -14.508  -0.522 -17.963  1.00 81.07           H
ATOM   2087  HN  ILE A 146     -11.561  -3.524 -19.355  1.00 81.07           H
ATOM   2088  N   ALA A 147     -10.543  -3.313 -22.382  1.00 79.91           N
ATOM   2089  CA  ALA A 147      -9.713  -3.232 -23.572  1.00 79.91           C
ATOM   2090  C   ALA A 147      -9.802  -4.552 -24.341  1.00 79.91           C
ATOM   2091  O   ALA A 147      -9.620  -4.580 -25.557  1.00 79.91           O
ATOM   2092  HA  ALA A 147     -10.106  -2.431 -24.198  1.00 79.91           H
ATOM   2093  CB  ALA A 147      -8.278  -2.886 -23.172  1.00 79.91           C
ATOM   2094 1HB  ALA A 147      -8.266  -1.926 -22.656  1.00 79.91           H
ATOM   2095 2HB  ALA A 147      -7.888  -3.659 -22.510  1.00 79.91           H
ATOM   2096 3HB  ALA A 147      -7.656  -2.826 -24.065  1.00 79.91           H
ATOM   2097  HN  ALA A 147     -10.045  -3.267 -21.516  1.00 79.91           H
ATOM   2098  N   ILE A 148     -10.081  -5.614 -23.599  1.00 76.01           N
ATOM   2099  CA  ILE A 148     -10.002  -6.955 -24.152  1.00 76.01           C
ATOM   2100  C   ILE A 148     -11.411  -7.446 -24.494  1.00 76.01           C
ATOM   2101  O   ILE A 148     -11.661  -7.897 -25.610  1.00 76.01           O
ATOM   2102  HA  ILE A 148      -9.425  -6.895 -25.075  1.00 76.01           H
ATOM   2103  CB  ILE A 148      -9.241  -7.883 -23.202  1.00 76.01           C
ATOM   2104  HB  ILE A 148      -9.655  -7.760 -22.201  1.00 76.01           H
ATOM   2105  CG1 ILE A 148      -7.762  -7.500 -23.131  1.00 76.01           C
ATOM   2106 1HG1 ILE A 148      -7.283  -7.705 -24.088  1.00 76.01           H
ATOM   2107 2HG1 ILE A 148      -7.668  -6.430 -22.949  1.00 76.01           H
ATOM   2108  CG2 ILE A 148      -9.436  -9.349 -23.595  1.00 76.01           C
ATOM   2109 1HG2 ILE A 148     -10.496  -9.598 -23.552  1.00 76.01           H
ATOM   2110 2HG2 ILE A 148      -9.066  -9.506 -24.608  1.00 76.01           H
ATOM   2111 3HG2 ILE A 148      -8.885  -9.986 -22.903  1.00 76.01           H
ATOM   2112  CD1 ILE A 148      -7.048  -8.276 -22.021  1.00 76.01           C
ATOM   2113 1HD1 ILE A 148      -7.514  -8.050 -21.062  1.00 76.01           H
ATOM   2114 2HD1 ILE A 148      -7.124  -9.345 -22.219  1.00 76.01           H
ATOM   2115 3HD1 ILE A 148      -5.998  -7.985 -21.992  1.00 76.01           H
ATOM   2116  HN  ILE A 148     -10.357  -5.569 -22.639  1.00 76.01           H
ATOM   2117  N   ALA A 149     -12.294  -7.340 -23.511  1.00 76.36           N
ATOM   2118  CA  ALA A 149     -13.627  -7.903 -23.640  1.00 76.36           C
ATOM   2119  C   ALA A 149     -14.469  -7.006 -24.549  1.00 76.36           C
ATOM   2120  O   ALA A 149     -15.313  -7.494 -25.299  1.00 76.36           O
ATOM   2121  HA  ALA A 149     -13.529  -8.885 -24.102  1.00 76.36           H
ATOM   2122  CB  ALA A 149     -14.246  -8.071 -22.251  1.00 76.36           C
ATOM   2123 1HB  ALA A 149     -13.625  -8.740 -21.655  1.00 76.36           H
ATOM   2124 2HB  ALA A 149     -14.308  -7.100 -21.761  1.00 76.36           H
ATOM   2125 3HB  ALA A 149     -15.246  -8.494 -22.348  1.00 76.36           H
ATOM   2126  HN  ALA A 149     -12.111  -6.880 -22.642  1.00 76.36           H
ATOM   2127  N   GLN A 150     -14.211  -5.710 -24.452  1.00 68.33           N
ATOM   2128  CA  GLN A 150     -14.999  -4.733 -25.184  1.00 68.33           C
ATOM   2129  C   GLN A 150     -14.106  -3.938 -26.138  1.00 68.33           C
ATOM   2130  O   GLN A 150     -14.208  -2.714 -26.214  1.00 68.33           O
ATOM   2131  HA  GLN A 150     -15.724  -5.315 -25.755  1.00 68.33           H
ATOM   2132  CB  GLN A 150     -15.746  -3.802 -24.227  1.00 68.33           C
ATOM   2133 1HB  GLN A 150     -15.029  -3.207 -23.661  1.00 68.33           H
ATOM   2134 2HB  GLN A 150     -16.360  -3.105 -24.797  1.00 68.33           H
ATOM   2135  CG  GLN A 150     -16.628  -4.599 -23.264  1.00 68.33           C
ATOM   2136 1HG  GLN A 150     -17.241  -5.304 -23.826  1.00 68.33           H
ATOM   2137 2HG  GLN A 150     -16.002  -5.186 -22.592  1.00 68.33           H
ATOM   2138  CD  GLN A 150     -17.529  -3.669 -22.449  1.00 68.33           C
ATOM   2139  OE1 GLN A 150     -17.512  -2.458 -22.598  1.00 68.33           O
ATOM   2140  NE2 GLN A 150     -18.315  -4.300 -21.581  1.00 68.33           N
ATOM   2141 1HE2 GLN A 150     -18.280  -5.297 -21.508  1.00 68.33           H
ATOM   2142 2HE2 GLN A 150     -18.940  -3.778 -21.001  1.00 68.33           H
ATOM   2143  HN  GLN A 150     -13.481  -5.326 -23.888  1.00 68.33           H
ATOM   2144  N   ALA A 151     -13.250  -4.665 -26.841  1.00 68.56           N
ATOM   2145  CA  ALA A 151     -12.160  -4.040 -27.571  1.00 68.56           C
ATOM   2146  C   ALA A 151     -12.729  -3.000 -28.538  1.00 68.56           C
ATOM   2147  O   ALA A 151     -12.179  -1.908 -28.675  1.00 68.56           O
ATOM   2148  HA  ALA A 151     -11.520  -3.537 -26.845  1.00 68.56           H
ATOM   2149  CB  ALA A 151     -11.342  -5.116 -28.288  1.00 68.56           C
ATOM   2150 1HB  ALA A 151     -10.936  -5.812 -27.554  1.00 68.56           H
ATOM   2151 2HB  ALA A 151     -11.983  -5.656 -28.985  1.00 68.56           H
ATOM   2152 3HB  ALA A 151     -10.524  -4.647 -28.835  1.00 68.56           H
ATOM   2153  HN  ALA A 151     -13.293  -5.661 -26.917  1.00 68.56           H
ATOM   2154  N   MET A 152     -13.824  -3.375 -29.183  1.00 59.28           N
ATOM   2155  CA  MET A 152     -14.427  -2.522 -30.194  1.00 59.28           C
ATOM   2156  C   MET A 152     -14.863  -1.185 -29.593  1.00 59.28           C
ATOM   2157  O   MET A 152     -14.510  -0.125 -30.108  1.00 59.28           O
ATOM   2158  HA  MET A 152     -13.649  -2.357 -30.940  1.00 59.28           H
ATOM   2159  CB  MET A 152     -15.640  -3.229 -30.801  1.00 59.28           C
ATOM   2160 1HB  MET A 152     -16.249  -3.661 -30.007  1.00 59.28           H
ATOM   2161 2HB  MET A 152     -16.264  -2.504 -31.323  1.00 59.28           H
ATOM   2162  CG  MET A 152     -15.205  -4.329 -31.772  1.00 59.28           C
ATOM   2163 1HG  MET A 152     -14.155  -4.198 -32.036  1.00 59.28           H
ATOM   2164 2HG  MET A 152     -15.294  -5.304 -31.294  1.00 59.28           H
ATOM   2165  SD  MET A 152     -16.213  -4.277 -33.244  1.00 59.28           S
ATOM   2166  CE  MET A 152     -17.639  -5.188 -32.675  1.00 59.28           C
ATOM   2167 1HE  MET A 152     -17.335  -6.193 -32.382  1.00 59.28           H
ATOM   2168 2HE  MET A 152     -18.079  -4.676 -31.819  1.00 59.28           H
ATOM   2169 3HE  MET A 152     -18.374  -5.251 -33.478  1.00 59.28           H
ATOM   2170  HN  MET A 152     -14.296  -4.242 -29.026  1.00 59.28           H
ATOM   2171  N   ARG A 153     -15.624  -1.277 -28.512  1.00 57.13           N
ATOM   2172  CA  ARG A 153     -16.132  -0.088 -27.851  1.00 57.13           C
ATOM   2173  C   ARG A 153     -14.975   0.757 -27.314  1.00 57.13           C
ATOM   2174  O   ARG A 153     -15.057   1.984 -27.290  1.00 57.13           O
ATOM   2175  HA  ARG A 153     -16.683   0.447 -28.625  1.00 57.13           H
ATOM   2176  CB  ARG A 153     -17.065  -0.457 -26.695  1.00 57.13           C
ATOM   2177 1HB  ARG A 153     -16.605  -1.236 -26.087  1.00 57.13           H
ATOM   2178 2HB  ARG A 153     -17.209   0.409 -26.049  1.00 57.13           H
ATOM   2179  CG  ARG A 153     -18.419  -0.941 -27.217  1.00 57.13           C
ATOM   2180 1HG  ARG A 153     -18.825  -0.212 -27.918  1.00 57.13           H
ATOM   2181 2HG  ARG A 153     -18.289  -1.874 -27.766  1.00 57.13           H
ATOM   2182  CD  ARG A 153     -19.405  -1.155 -26.067  1.00 57.13           C
ATOM   2183 1HD  ARG A 153     -19.038  -1.937 -25.402  1.00 57.13           H
ATOM   2184 2HD  ARG A 153     -19.486  -0.244 -25.473  1.00 57.13           H
ATOM   2185  NE  ARG A 153     -20.734  -1.528 -26.601  1.00 57.13           N
ATOM   2186  HE  ARG A 153     -20.846  -1.563 -27.594  1.00 57.13           H
ATOM   2187  CZ  ARG A 153     -21.795  -1.823 -25.838  1.00 57.13           C
ATOM   2188  NH1 ARG A 153     -21.701  -1.793 -24.502  1.00 57.13           N
ATOM   2189 1HH1 ARG A 153     -20.834  -1.548 -24.067  1.00 57.13           H
ATOM   2190 2HH1 ARG A 153     -22.498  -2.014 -23.940  1.00 57.13           H
ATOM   2191  NH2 ARG A 153     -22.951  -2.149 -26.432  1.00 57.13           N
ATOM   2192 1HH2 ARG A 153     -23.753  -2.371 -25.877  1.00 57.13           H
ATOM   2193 2HH2 ARG A 153     -23.013  -2.169 -27.430  1.00 57.13           H
ATOM   2194  HN  ARG A 153     -15.892  -2.143 -28.090  1.00 57.13           H
ATOM   2195  N   ALA A 154     -13.924   0.066 -26.896  1.00 63.08           N
ATOM   2196  CA  ALA A 154     -12.799   0.728 -26.258  1.00 63.08           C
ATOM   2197  C   ALA A 154     -12.076   1.599 -27.286  1.00 63.08           C
ATOM   2198  O   ALA A 154     -11.497   2.627 -26.937  1.00 63.08           O
ATOM   2199  HA  ALA A 154     -13.194   1.365 -25.467  1.00 63.08           H
ATOM   2200  CB  ALA A 154     -11.878  -0.321 -25.631  1.00 63.08           C
ATOM   2201 1HB  ALA A 154     -12.433  -0.894 -24.888  1.00 63.08           H
ATOM   2202 2HB  ALA A 154     -11.512  -0.993 -26.408  1.00 63.08           H
ATOM   2203 3HB  ALA A 154     -11.035   0.176 -25.153  1.00 63.08           H
ATOM   2204  HN  ALA A 154     -13.835  -0.926 -26.988  1.00 63.08           H
ATOM   2205  N   HIS A 155     -12.131   1.157 -28.534  1.00 57.74           N
ATOM   2206  CA  HIS A 155     -11.396   1.820 -29.597  1.00 57.74           C
ATOM   2207  C   HIS A 155     -12.045   3.171 -29.904  1.00 57.74           C
ATOM   2208  O   HIS A 155     -11.354   4.180 -30.040  1.00 57.74           O
ATOM   2209  HA  HIS A 155     -10.387   1.989 -29.221  1.00 57.74           H
ATOM   2210  CB  HIS A 155     -11.290   0.919 -30.829  1.00 57.74           C
ATOM   2211 1HB  HIS A 155     -11.076  -0.099 -30.504  1.00 57.74           H
ATOM   2212 2HB  HIS A 155     -12.255   0.897 -31.334  1.00 57.74           H
ATOM   2213  CG  HIS A 155     -10.231   1.350 -31.816  1.00 57.74           C
ATOM   2214  ND1 HIS A 155      -8.896   1.478 -31.474  1.00 57.74           N
ATOM   2215  HD1 HIS A 155      -8.504   1.306 -30.570  1.00 57.74           H
ATOM   2216  CD2 HIS A 155     -10.324   1.679 -33.136  1.00 57.74           C
ATOM   2217  HD2 HIS A 155     -11.239   1.684 -33.728  1.00 57.74           H
ATOM   2218  CE1 HIS A 155      -8.225   1.869 -32.548  1.00 57.74           C
ATOM   2219  HE1 HIS A 155      -7.153   2.057 -32.600  1.00 57.74           H
ATOM   2220  NE2 HIS A 155      -9.112   1.993 -33.577  1.00 57.74           N
ATOM   2221  HN  HIS A 155     -12.665   0.362 -28.822  1.00 57.74           H
ATOM   2222  N   THR A 156     -13.366   3.147 -30.006  1.00 64.30           N
ATOM   2223  CA  THR A 156     -14.108   4.334 -30.395  1.00 64.30           C
ATOM   2224  C   THR A 156     -13.995   5.412 -29.315  1.00 64.30           C
ATOM   2225  O   THR A 156     -14.053   6.604 -29.614  1.00 64.30           O
ATOM   2226  HA  THR A 156     -13.657   4.740 -31.300  1.00 64.30           H
ATOM   2227  CB  THR A 156     -15.550   3.915 -30.687  1.00 64.30           C
ATOM   2228  HB  THR A 156     -16.242   4.388 -29.990  1.00 64.30           H
ATOM   2229  OG1 THR A 156     -15.513   2.491 -30.646  1.00 64.30           O
ATOM   2230  HG1 THR A 156     -16.437   2.129 -30.518  1.00 64.30           H
ATOM   2231  CG2 THR A 156     -15.974   4.235 -32.122  1.00 64.30           C
ATOM   2232 1HG2 THR A 156     -15.323   3.708 -32.820  1.00 64.30           H
ATOM   2233 2HG2 THR A 156     -15.895   5.309 -32.293  1.00 64.30           H
ATOM   2234 3HG2 THR A 156     -17.005   3.918 -32.276  1.00 64.30           H
ATOM   2235  HN  THR A 156     -13.926   2.338 -29.828  1.00 64.30           H
ATOM   2236  N   TRP A 157     -13.837   4.954 -28.082  1.00 57.86           N
ATOM   2237  CA  TRP A 157     -13.929   5.843 -26.936  1.00 57.86           C
ATOM   2238  C   TRP A 157     -12.507   6.150 -26.461  1.00 57.86           C
ATOM   2239  O   TRP A 157     -12.305   6.554 -25.317  1.00 57.86           O
ATOM   2240  HA  TRP A 157     -14.419   6.760 -27.264  1.00 57.86           H
ATOM   2241  CB  TRP A 157     -14.807   5.236 -25.840  1.00 57.86           C
ATOM   2242 1HB  TRP A 157     -14.506   4.201 -25.679  1.00 57.86           H
ATOM   2243 2HB  TRP A 157     -14.626   5.769 -24.907  1.00 57.86           H
ATOM   2244  CG  TRP A 157     -16.305   5.274 -26.150  1.00 57.86           C
ATOM   2245  CD1 TRP A 157     -16.911   5.035 -27.321  1.00 57.86           C
ATOM   2246  HD1 TRP A 157     -16.388   4.772 -28.241  1.00 57.86           H
ATOM   2247  CD2 TRP A 157     -17.367   5.580 -25.223  1.00 57.86           C
ATOM   2248  NE1 TRP A 157     -18.281   5.164 -27.217  1.00 57.86           N
ATOM   2249  HE1 TRP A 157     -18.946   5.036 -27.954  1.00 57.86           H
ATOM   2250  CE2 TRP A 157     -18.567   5.506 -25.901  1.00 57.86           C
ATOM   2251  CE3 TRP A 157     -17.317   5.908 -23.857  1.00 57.86           C
ATOM   2252  HE3 TRP A 157     -16.382   5.972 -23.300  1.00 57.86           H
ATOM   2253  CZ2 TRP A 157     -19.806   5.747 -25.295  1.00 57.86           C
ATOM   2254  HZ2 TRP A 157     -20.741   5.683 -25.852  1.00 57.86           H
ATOM   2255  CZ3 TRP A 157     -18.563   6.146 -23.266  1.00 57.86           C
ATOM   2256  HZ3 TRP A 157     -18.581   6.405 -22.207  1.00 57.86           H
ATOM   2257  CH2 TRP A 157     -19.780   6.076 -23.934  1.00 57.86           C
ATOM   2258  HH2 TRP A 157     -20.709   6.276 -23.401  1.00 57.86           H
ATOM   2259  HN  TRP A 157     -13.649   3.997 -27.860  1.00 57.86           H
ATOM   2260  N   ARG A 158     -11.559   5.948 -27.364  1.00 57.87           N
ATOM   2261  CA  ARG A 158     -10.154   5.984 -26.994  1.00 57.87           C
ATOM   2262  C   ARG A 158      -9.813   7.320 -26.333  1.00 57.87           C
ATOM   2263  O   ARG A 158      -9.168   7.352 -25.286  1.00 57.87           O
ATOM   2264  HA  ARG A 158     -10.028   5.157 -26.296  1.00 57.87           H
ATOM   2265  CB  ARG A 158      -9.258   5.785 -28.218  1.00 57.87           C
ATOM   2266 1HB  ARG A 158      -9.565   4.889 -28.757  1.00 57.87           H
ATOM   2267 2HB  ARG A 158      -9.378   6.625 -28.902  1.00 57.87           H
ATOM   2268  CG  ARG A 158      -7.789   5.661 -27.808  1.00 57.87           C
ATOM   2269 1HG  ARG A 158      -7.454   6.595 -27.355  1.00 57.87           H
ATOM   2270 2HG  ARG A 158      -7.683   4.884 -27.051  1.00 57.87           H
ATOM   2271  CD  ARG A 158      -6.909   5.329 -29.014  1.00 57.87           C
ATOM   2272 1HD  ARG A 158      -7.202   4.368 -29.436  1.00 57.87           H
ATOM   2273 2HD  ARG A 158      -7.051   6.076 -29.795  1.00 57.87           H
ATOM   2274  NE  ARG A 158      -5.486   5.289 -28.607  1.00 57.87           N
ATOM   2275  HE  ARG A 158      -5.258   5.565 -27.674  1.00 57.87           H
ATOM   2276  CZ  ARG A 158      -4.485   4.906 -29.411  1.00 57.87           C
ATOM   2277  NH1 ARG A 158      -4.733   4.526 -30.672  1.00 57.87           N
ATOM   2278 1HH1 ARG A 158      -5.671   4.527 -31.020  1.00 57.87           H
ATOM   2279 2HH1 ARG A 158      -3.981   4.241 -31.266  1.00 57.87           H
ATOM   2280  NH2 ARG A 158      -3.233   4.908 -28.936  1.00 57.87           N
ATOM   2281 1HH2 ARG A 158      -2.474   4.625 -29.523  1.00 57.87           H
ATOM   2282 2HH2 ARG A 158      -3.056   5.193 -27.994  1.00 57.87           H
ATOM   2283  HN  ARG A 158     -11.737   5.762 -28.330  1.00 57.87           H
ATOM   2284  N   GLU A 159     -10.262   8.391 -26.970  1.00 63.46           N
ATOM   2285  CA  GLU A 159      -9.943   9.729 -26.502  1.00 63.46           C
ATOM   2286  C   GLU A 159     -10.666  10.017 -25.185  1.00 63.46           C
ATOM   2287  O   GLU A 159     -10.062  10.516 -24.237  1.00 63.46           O
ATOM   2288  HA  GLU A 159      -8.865   9.730 -26.341  1.00 63.46           H
ATOM   2289  CB  GLU A 159     -10.293  10.778 -27.560  1.00 63.46           C
ATOM   2290 1HB  GLU A 159     -11.304  10.605 -27.929  1.00 63.46           H
ATOM   2291 2HB  GLU A 159     -10.149  11.777 -27.149  1.00 63.46           H
ATOM   2292  CG  GLU A 159      -9.359  10.671 -28.768  1.00 63.46           C
ATOM   2293 1HG  GLU A 159      -8.323  10.639 -28.429  1.00 63.46           H
ATOM   2294 2HG  GLU A 159      -9.550   9.739 -29.299  1.00 63.46           H
ATOM   2295  CD  GLU A 159      -9.553  11.855 -29.718  1.00 63.46           C
ATOM   2296  OE1 GLU A 159      -8.637  12.081 -30.537  1.00 63.46           O
ATOM   2297  OE2 GLU A 159     -10.614  12.507 -29.603  1.00 63.46           O
ATOM   2298  HN  GLU A 159     -10.833   8.355 -27.791  1.00 63.46           H
ATOM   2299  N   LYS A 160     -11.951   9.691 -25.168  1.00 69.49           N
ATOM   2300  CA  LYS A 160     -12.770   9.937 -23.994  1.00 69.49           C
ATOM   2301  C   LYS A 160     -12.186   9.175 -22.802  1.00 69.49           C
ATOM   2302  O   LYS A 160     -12.236   9.654 -21.670  1.00 69.49           O
ATOM   2303  HA  LYS A 160     -12.721  11.004 -23.778  1.00 69.49           H
ATOM   2304  CB  LYS A 160     -14.234   9.599 -24.282  1.00 69.49           C
ATOM   2305 1HB  LYS A 160     -14.305   8.594 -24.697  1.00 69.49           H
ATOM   2306 2HB  LYS A 160     -14.801   9.599 -23.351  1.00 69.49           H
ATOM   2307  CG  LYS A 160     -14.847  10.606 -25.258  1.00 69.49           C
ATOM   2308 1HG  LYS A 160     -14.666  11.620 -24.901  1.00 69.49           H
ATOM   2309 2HG  LYS A 160     -14.360  10.518 -26.229  1.00 69.49           H
ATOM   2310  CD  LYS A 160     -16.351  10.373 -25.413  1.00 69.49           C
ATOM   2311 1HD  LYS A 160     -16.530   9.371 -25.802  1.00 69.49           H
ATOM   2312 2HD  LYS A 160     -16.833  10.427 -24.437  1.00 69.49           H
ATOM   2313  CE  LYS A 160     -16.972  11.409 -26.352  1.00 69.49           C
ATOM   2314 1HE  LYS A 160     -16.793  12.413 -25.966  1.00 69.49           H
ATOM   2315 2HE  LYS A 160     -16.493  11.355 -27.330  1.00 69.49           H
ATOM   2316  NZ  LYS A 160     -18.427  11.176 -26.492  1.00 69.49           N
ATOM   2317 1HZ  LYS A 160     -18.823  11.875 -27.110  1.00 69.49           H
ATOM   2318 2HZ  LYS A 160     -18.586  10.253 -26.879  1.00 69.49           H
ATOM   2319 3HZ  LYS A 160     -18.868  11.242 -25.581  1.00 69.49           H
ATOM   2320  HN  LYS A 160     -12.430   9.267 -25.937  1.00 69.49           H
ATOM   2321  N   ARG A 161     -11.647   8.001 -23.097  1.00 67.34           N
ATOM   2322  CA  ARG A 161     -11.104   7.144 -22.057  1.00 67.34           C
ATOM   2323  C   ARG A 161      -9.941   7.841 -21.348  1.00 67.34           C
ATOM   2324  O   ARG A 161      -9.731   7.645 -20.152  1.00 67.34           O
ATOM   2325  HA  ARG A 161     -11.935   6.975 -21.373  1.00 67.34           H
ATOM   2326  CB  ARG A 161     -10.615   5.815 -22.638  1.00 67.34           C
ATOM   2327 1HB  ARG A 161     -10.025   6.001 -23.535  1.00 67.34           H
ATOM   2328 2HB  ARG A 161      -9.959   5.321 -21.922  1.00 67.34           H
ATOM   2329  CG  ARG A 161     -11.793   4.899 -22.976  1.00 67.34           C
ATOM   2330 1HG  ARG A 161     -12.396   4.732 -22.083  1.00 67.34           H
ATOM   2331 2HG  ARG A 161     -12.437   5.384 -23.709  1.00 67.34           H
ATOM   2332  CD  ARG A 161     -11.304   3.558 -23.526  1.00 67.34           C
ATOM   2333 1HD  ARG A 161     -12.104   3.070 -24.083  1.00 67.34           H
ATOM   2334 2HD  ARG A 161     -10.483   3.720 -24.225  1.00 67.34           H
ATOM   2335  NE  ARG A 161     -10.857   2.687 -22.416  1.00 67.34           N
ATOM   2336  HE  ARG A 161     -11.114   2.947 -21.485  1.00 67.34           H
ATOM   2337  CZ  ARG A 161     -10.131   1.573 -22.580  1.00 67.34           C
ATOM   2338  NH1 ARG A 161      -9.759   1.178 -23.806  1.00 67.34           N
ATOM   2339 1HH1 ARG A 161     -10.024   1.716 -24.606  1.00 67.34           H
ATOM   2340 2HH1 ARG A 161      -9.217   0.346 -23.920  1.00 67.34           H
ATOM   2341  NH2 ARG A 161      -9.782   0.860 -21.501  1.00 67.34           N
ATOM   2342 1HH2 ARG A 161      -9.240   0.026 -21.606  1.00 67.34           H
ATOM   2343 2HH2 ARG A 161     -10.064   1.162 -20.590  1.00 67.34           H
ATOM   2344  HN  ARG A 161     -11.577   7.635 -24.025  1.00 67.34           H
ATOM   2345  N   LEU A 162      -9.215   8.641 -22.117  1.00 78.74           N
ATOM   2346  CA  LEU A 162      -8.068   9.354 -21.581  1.00 78.74           C
ATOM   2347  C   LEU A 162      -8.552  10.440 -20.618  1.00 78.74           C
ATOM   2348  O   LEU A 162      -7.932  10.676 -19.582  1.00 78.74           O
ATOM   2349  HA  LEU A 162      -7.470   8.636 -21.020  1.00 78.74           H
ATOM   2350  CB  LEU A 162      -7.190   9.885 -22.716  1.00 78.74           C
ATOM   2351 1HB  LEU A 162      -6.961   9.059 -23.389  1.00 78.74           H
ATOM   2352 2HB  LEU A 162      -7.769  10.610 -23.288  1.00 78.74           H
ATOM   2353  CG  LEU A 162      -5.875  10.543 -22.295  1.00 78.74           C
ATOM   2354  HG  LEU A 162      -6.099  11.314 -21.558  1.00 78.74           H
ATOM   2355  CD1 LEU A 162      -4.946   9.531 -21.622  1.00 78.74           C
ATOM   2356 1HD1 LEU A 162      -5.433   9.125 -20.735  1.00 78.74           H
ATOM   2357 2HD1 LEU A 162      -4.725   8.722 -22.318  1.00 78.74           H
ATOM   2358 3HD1 LEU A 162      -4.018  10.025 -21.332  1.00 78.74           H
ATOM   2359  CD2 LEU A 162      -5.203  11.236 -23.483  1.00 78.74           C
ATOM   2360 1HD2 LEU A 162      -4.993  10.501 -24.260  1.00 78.74           H
ATOM   2361 2HD2 LEU A 162      -5.867  12.004 -23.879  1.00 78.74           H
ATOM   2362 3HD2 LEU A 162      -4.270  11.695 -23.156  1.00 78.74           H
ATOM   2363  HN  LEU A 162      -9.400   8.804 -23.086  1.00 78.74           H
ATOM   2364  N   LEU A 163      -9.654  11.071 -20.995  1.00 81.61           N
ATOM   2365  CA  LEU A 163     -10.251  12.099 -20.158  1.00 81.61           C
ATOM   2366  C   LEU A 163     -10.737  11.468 -18.852  1.00 81.61           C
ATOM   2367  O   LEU A 163     -10.433  11.963 -17.768  1.00 81.61           O
ATOM   2368  HA  LEU A 163      -9.470  12.822 -19.922  1.00 81.61           H
ATOM   2369  CB  LEU A 163     -11.344  12.846 -20.925  1.00 81.61           C
ATOM   2370 1HB  LEU A 163     -10.920  13.210 -21.861  1.00 81.61           H
ATOM   2371 2HB  LEU A 163     -12.128  12.135 -21.185  1.00 81.61           H
ATOM   2372  CG  LEU A 163     -11.986  14.028 -20.195  1.00 81.61           C
ATOM   2373  HG  LEU A 163     -12.337  13.679 -19.224  1.00 81.61           H
ATOM   2374  CD1 LEU A 163     -10.962  15.134 -19.935  1.00 81.61           C
ATOM   2375 1HD1 LEU A 163     -10.152  14.742 -19.320  1.00 81.61           H
ATOM   2376 2HD1 LEU A 163     -10.559  15.487 -20.885  1.00 81.61           H
ATOM   2377 3HD1 LEU A 163     -11.445  15.962 -19.416  1.00 81.61           H
ATOM   2378  CD2 LEU A 163     -13.207  14.545 -20.959  1.00 81.61           C
ATOM   2379 1HD2 LEU A 163     -12.903  14.872 -21.953  1.00 81.61           H
ATOM   2380 2HD2 LEU A 163     -13.944  13.747 -21.048  1.00 81.61           H
ATOM   2381 3HD2 LEU A 163     -13.645  15.384 -20.418  1.00 81.61           H
ATOM   2382  HN  LEU A 163     -10.137  10.892 -21.852  1.00 81.61           H
ATOM   2383  N   TYR A 164     -11.485  10.384 -18.998  1.00 75.64           N
ATOM   2384  CA  TYR A 164     -12.036   9.694 -17.844  1.00 75.64           C
ATOM   2385  C   TYR A 164     -10.923   9.195 -16.921  1.00 75.64           C
ATOM   2386  O   TYR A 164     -11.092   9.158 -15.703  1.00 75.64           O
ATOM   2387  HA  TYR A 164     -12.663  10.399 -17.298  1.00 75.64           H
ATOM   2388  CB  TYR A 164     -12.801   8.490 -18.399  1.00 75.64           C
ATOM   2389 1HB  TYR A 164     -12.171   7.975 -19.124  1.00 75.64           H
ATOM   2390 2HB  TYR A 164     -12.992   7.788 -17.587  1.00 75.64           H
ATOM   2391  CG  TYR A 164     -14.130   8.850 -19.065  1.00 75.64           C
ATOM   2392  CD1 TYR A 164     -15.026   9.675 -18.416  1.00 75.64           C
ATOM   2393  HD1 TYR A 164     -14.787  10.069 -17.428  1.00 75.64           H
ATOM   2394  CD2 TYR A 164     -14.433   8.351 -20.315  1.00 75.64           C
ATOM   2395  HD2 TYR A 164     -13.725   7.699 -20.828  1.00 75.64           H
ATOM   2396  CE1 TYR A 164     -16.278  10.014 -19.043  1.00 75.64           C
ATOM   2397  HE1 TYR A 164     -16.994  10.664 -18.541  1.00 75.64           H
ATOM   2398  CE2 TYR A 164     -15.684   8.690 -20.942  1.00 75.64           C
ATOM   2399  HE2 TYR A 164     -15.936   8.302 -21.929  1.00 75.64           H
ATOM   2400  CZ  TYR A 164     -16.545   9.504 -20.275  1.00 75.64           C
ATOM   2401  OH  TYR A 164     -17.726   9.825 -20.867  1.00 75.64           O
ATOM   2402  HH  TYR A 164     -18.256  10.428 -20.271  1.00 75.64           H
ATOM   2403  HN  TYR A 164     -11.715   9.978 -19.883  1.00 75.64           H
ATOM   2404  N   SER A 165      -9.810   8.823 -17.535  1.00 86.28           N
ATOM   2405  CA  SER A 165      -8.678   8.307 -16.785  1.00 86.28           C
ATOM   2406  C   SER A 165      -8.147   9.381 -15.834  1.00 86.28           C
ATOM   2407  O   SER A 165      -7.719   9.074 -14.723  1.00 86.28           O
ATOM   2408  HA  SER A 165      -9.066   7.457 -16.224  1.00 86.28           H
ATOM   2409  CB  SER A 165      -7.566   7.832 -17.723  1.00 86.28           C
ATOM   2410 1HB  SER A 165      -6.845   7.240 -17.160  1.00 86.28           H
ATOM   2411 2HB  SER A 165      -7.989   7.177 -18.485  1.00 86.28           H
ATOM   2412  OG  SER A 165      -6.898   8.921 -18.353  1.00 86.28           O
ATOM   2413  HG  SER A 165      -7.561   9.618 -18.625  1.00 86.28           H
ATOM   2414  HN  SER A 165      -9.676   8.869 -18.525  1.00 86.28           H
ATOM   2415  N   LYS A 166      -8.192  10.618 -16.306  1.00 83.35           N
ATOM   2416  CA  LYS A 166      -7.753  11.744 -15.498  1.00 83.35           C
ATOM   2417  C   LYS A 166      -8.705  11.918 -14.313  1.00 83.35           C
ATOM   2418  O   LYS A 166      -8.264  12.071 -13.175  1.00 83.35           O
ATOM   2419  HA  LYS A 166      -6.762  11.502 -15.113  1.00 83.35           H
ATOM   2420  CB  LYS A 166      -7.609  12.999 -16.361  1.00 83.35           C
ATOM   2421 1HB  LYS A 166      -8.526  13.163 -16.927  1.00 83.35           H
ATOM   2422 2HB  LYS A 166      -7.470  13.870 -15.721  1.00 83.35           H
ATOM   2423  CG  LYS A 166      -6.426  12.871 -17.323  1.00 83.35           C
ATOM   2424 1HG  LYS A 166      -5.513  12.682 -16.759  1.00 83.35           H
ATOM   2425 2HG  LYS A 166      -6.578  12.014 -17.979  1.00 83.35           H
ATOM   2426  CD  LYS A 166      -6.262  14.140 -18.162  1.00 83.35           C
ATOM   2427 1HD  LYS A 166      -7.162  14.309 -18.752  1.00 83.35           H
ATOM   2428 2HD  LYS A 166      -6.145  15.001 -17.505  1.00 83.35           H
ATOM   2429  CE  LYS A 166      -5.050  14.030 -19.089  1.00 83.35           C
ATOM   2430 1HE  LYS A 166      -4.159  13.794 -18.507  1.00 83.35           H
ATOM   2431 2HE  LYS A 166      -5.196  13.212 -19.794  1.00 83.35           H
ATOM   2432  NZ  LYS A 166      -4.846  15.297 -19.827  1.00 83.35           N
ATOM   2433 1HZ  LYS A 166      -4.045  15.204 -20.443  1.00 83.35           H
ATOM   2434 2HZ  LYS A 166      -5.672  15.505 -20.376  1.00 83.35           H
ATOM   2435 3HZ  LYS A 166      -4.680  16.049 -19.167  1.00 83.35           H
ATOM   2436  HN  LYS A 166      -8.520  10.857 -17.220  1.00 83.35           H
ATOM   2437  N   MET A 167      -9.993  11.888 -14.621  1.00 85.05           N
ATOM   2438  CA  MET A 167     -11.011  12.084 -13.602  1.00 85.05           C
ATOM   2439  C   MET A 167     -10.929  10.997 -12.529  1.00 85.05           C
ATOM   2440  O   MET A 167     -10.992  11.291 -11.337  1.00 85.05           O
ATOM   2441  HA  MET A 167     -10.799  13.058 -13.160  1.00 85.05           H
ATOM   2442  CB  MET A 167     -12.396  12.058 -14.252  1.00 85.05           C
ATOM   2443 1HB  MET A 167     -12.516  11.136 -14.822  1.00 85.05           H
ATOM   2444 2HB  MET A 167     -13.164  12.057 -13.479  1.00 85.05           H
ATOM   2445  CG  MET A 167     -12.593  13.263 -15.173  1.00 85.05           C
ATOM   2446 1HG  MET A 167     -12.494  14.187 -14.603  1.00 85.05           H
ATOM   2447 2HG  MET A 167     -11.817  13.277 -15.939  1.00 85.05           H
ATOM   2448  SD  MET A 167     -14.203  13.190 -15.940  1.00 85.05           S
ATOM   2449  CE  MET A 167     -15.234  13.554 -14.529  1.00 85.05           C
ATOM   2450 1HE  MET A 167     -15.076  12.800 -13.758  1.00 85.05           H
ATOM   2451 2HE  MET A 167     -14.976  14.537 -14.134  1.00 85.05           H
ATOM   2452 3HE  MET A 167     -16.281  13.549 -14.833  1.00 85.05           H
ATOM   2453  HN  MET A 167     -10.344  11.735 -15.545  1.00 85.05           H
ATOM   2454  N   VAL A 168     -10.790   9.763 -12.992  1.00 92.41           N
ATOM   2455  CA  VAL A 168     -10.744   8.626 -12.089  1.00 92.41           C
ATOM   2456  C   VAL A 168      -9.549   8.777 -11.146  1.00 92.41           C
ATOM   2457  O   VAL A 168      -9.665   8.531  -9.947  1.00 92.41           O
ATOM   2458  HA  VAL A 168     -11.660   8.638 -11.498  1.00 92.41           H
ATOM   2459  CB  VAL A 168     -10.713   7.322 -12.890  1.00 92.41           C
ATOM   2460  HB  VAL A 168      -9.906   7.396 -13.619  1.00 92.41           H
ATOM   2461  CG1 VAL A 168     -10.419   6.127 -11.981  1.00 92.41           C
ATOM   2462 1HG1 VAL A 168      -9.450   6.266 -11.501  1.00 92.41           H
ATOM   2463 2HG1 VAL A 168     -11.194   6.051 -11.219  1.00 92.41           H
ATOM   2464 3HG1 VAL A 168     -10.403   5.214 -12.576  1.00 92.41           H
ATOM   2465  CG2 VAL A 168     -12.022   7.119 -13.656  1.00 92.41           C
ATOM   2466 1HG2 VAL A 168     -12.853   7.077 -12.952  1.00 92.41           H
ATOM   2467 2HG2 VAL A 168     -12.172   7.950 -14.346  1.00 92.41           H
ATOM   2468 3HG2 VAL A 168     -11.973   6.185 -14.217  1.00 92.41           H
ATOM   2469  HN  VAL A 168     -10.710   9.535 -13.963  1.00 92.41           H
ATOM   2470  N   CYS A 169      -8.427   9.179 -11.725  1.00 93.89           N
ATOM   2471  CA  CYS A 169      -7.210   9.364 -10.952  1.00 93.89           C
ATOM   2472  C   CYS A 169      -7.487  10.401  -9.861  1.00 93.89           C
ATOM   2473  O   CYS A 169      -7.147  10.190  -8.698  1.00 93.89           O
ATOM   2474  HA  CYS A 169      -6.968   8.396 -10.513  1.00 93.89           H
ATOM   2475  CB  CYS A 169      -6.032   9.770 -11.839  1.00 93.89           C
ATOM   2476 1HB  CYS A 169      -6.329  10.584 -12.501  1.00 93.89           H
ATOM   2477 2HB  CYS A 169      -5.214  10.143 -11.223  1.00 93.89           H
ATOM   2478  SG  CYS A 169      -5.468   8.336 -12.826  1.00 93.89           S
ATOM   2479  HG  CYS A 169      -6.441   8.399 -13.731  1.00 93.89           H
ATOM   2480  HN  CYS A 169      -8.341   9.377 -12.701  1.00 93.89           H
ATOM   2481  N   PHE A 170      -8.103  11.499 -10.276  1.00 93.45           N
ATOM   2482  CA  PHE A 170      -8.402  12.582  -9.354  1.00 93.45           C
ATOM   2483  C   PHE A 170      -9.302  12.100  -8.215  1.00 93.45           C
ATOM   2484  O   PHE A 170      -9.050  12.401  -7.050  1.00 93.45           O
ATOM   2485  HA  PHE A 170      -7.454  12.928  -8.944  1.00 93.45           H
ATOM   2486  CB  PHE A 170      -9.142  13.657 -10.153  1.00 93.45           C
ATOM   2487 1HB  PHE A 170      -8.527  13.951 -11.004  1.00 93.45           H
ATOM   2488 2HB  PHE A 170     -10.059  13.229 -10.556  1.00 93.45           H
ATOM   2489  CG  PHE A 170      -9.492  14.905  -9.341  1.00 93.45           C
ATOM   2490  CD1 PHE A 170     -10.762  15.087  -8.888  1.00 93.45           C
ATOM   2491  HD1 PHE A 170     -11.529  14.343  -9.103  1.00 93.45           H
ATOM   2492  CD2 PHE A 170      -8.535  15.832  -9.071  1.00 93.45           C
ATOM   2493  HD2 PHE A 170      -7.517  15.687  -9.435  1.00 93.45           H
ATOM   2494  CE1 PHE A 170     -11.087  16.245  -8.133  1.00 93.45           C
ATOM   2495  HE1 PHE A 170     -12.104  16.391  -7.770  1.00 93.45           H
ATOM   2496  CE2 PHE A 170      -8.860  16.991  -8.317  1.00 93.45           C
ATOM   2497  HE2 PHE A 170      -8.093  17.734  -8.102  1.00 93.45           H
ATOM   2498  CZ  PHE A 170     -10.130  17.173  -7.864  1.00 93.45           C
ATOM   2499  HZ  PHE A 170     -10.379  18.062  -7.285  1.00 93.45           H
ATOM   2500  HN  PHE A 170      -8.395  11.654 -11.219  1.00 93.45           H
ATOM   2501  N   THR A 171     -10.334  11.359  -8.592  1.00 92.93           N
ATOM   2502  CA  THR A 171     -11.285  10.850  -7.619  1.00 92.93           C
ATOM   2503  C   THR A 171     -10.577   9.958  -6.597  1.00 92.93           C
ATOM   2504  O   THR A 171     -10.897   9.991  -5.410  1.00 92.93           O
ATOM   2505  HA  THR A 171     -11.702  11.695  -7.070  1.00 92.93           H
ATOM   2506  CB  THR A 171     -12.403  10.134  -8.379  1.00 92.93           C
ATOM   2507  HB  THR A 171     -12.032   9.225  -8.852  1.00 92.93           H
ATOM   2508  OG1 THR A 171     -12.910  11.127  -9.268  1.00 92.93           O
ATOM   2509  HG1 THR A 171     -12.438  11.071 -10.148  1.00 92.93           H
ATOM   2510  CG2 THR A 171     -13.596   9.793  -7.483  1.00 92.93           C
ATOM   2511 1HG2 THR A 171     -14.009  10.710  -7.064  1.00 92.93           H
ATOM   2512 2HG2 THR A 171     -13.268   9.139  -6.675  1.00 92.93           H
ATOM   2513 3HG2 THR A 171     -14.360   9.287  -8.073  1.00 92.93           H
ATOM   2514  HN  THR A 171     -10.525  11.107  -9.541  1.00 92.93           H
ATOM   2515  N   ILE A 172      -9.628   9.180  -7.097  1.00 93.70           N
ATOM   2516  CA  ILE A 172      -8.892   8.259  -6.248  1.00 93.70           C
ATOM   2517  C   ILE A 172      -8.109   9.052  -5.200  1.00 93.70           C
ATOM   2518  O   ILE A 172      -8.119   8.707  -4.019  1.00 93.70           O
ATOM   2519  HA  ILE A 172      -9.622   7.634  -5.733  1.00 93.70           H
ATOM   2520  CB  ILE A 172      -8.019   7.331  -7.095  1.00 93.70           C
ATOM   2521  HB  ILE A 172      -7.522   7.931  -7.858  1.00 93.70           H
ATOM   2522  CG1 ILE A 172      -8.871   6.289  -7.823  1.00 93.70           C
ATOM   2523 1HG1 ILE A 172      -9.268   5.573  -7.104  1.00 93.70           H
ATOM   2524 2HG1 ILE A 172      -9.725   6.777  -8.292  1.00 93.70           H
ATOM   2525  CG2 ILE A 172      -6.923   6.683  -6.246  1.00 93.70           C
ATOM   2526 1HG2 ILE A 172      -6.291   7.459  -5.814  1.00 93.70           H
ATOM   2527 2HG2 ILE A 172      -7.379   6.100  -5.447  1.00 93.70           H
ATOM   2528 3HG2 ILE A 172      -6.317   6.029  -6.873  1.00 93.70           H
ATOM   2529  CD1 ILE A 172      -8.050   5.553  -8.884  1.00 93.70           C
ATOM   2530 1HD1 ILE A 172      -7.674   6.270  -9.614  1.00 93.70           H
ATOM   2531 2HD1 ILE A 172      -7.210   5.047  -8.407  1.00 93.70           H
ATOM   2532 3HD1 ILE A 172      -8.679   4.819  -9.386  1.00 93.70           H
ATOM   2533  HN  ILE A 172      -9.361   9.172  -8.060  1.00 93.70           H
ATOM   2534  N   TRP A 173      -7.450  10.101  -5.669  1.00 92.27           N
ATOM   2535  CA  TRP A 173      -6.588  10.891  -4.806  1.00 92.27           C
ATOM   2536  C   TRP A 173      -7.461  11.532  -3.726  1.00 92.27           C
ATOM   2537  O   TRP A 173      -7.099  11.533  -2.550  1.00 92.27           O
ATOM   2538  HA  TRP A 173      -5.865  10.216  -4.349  1.00 92.27           H
ATOM   2539  CB  TRP A 173      -5.791  11.916  -5.616  1.00 92.27           C
ATOM   2540 1HB  TRP A 173      -6.451  12.374  -6.353  1.00 92.27           H
ATOM   2541 2HB  TRP A 173      -5.458  12.711  -4.950  1.00 92.27           H
ATOM   2542  CG  TRP A 173      -4.575  11.330  -6.337  1.00 92.27           C
ATOM   2543  CD1 TRP A 173      -4.394  11.171  -7.655  1.00 92.27           C
ATOM   2544  HD1 TRP A 173      -5.125  11.453  -8.413  1.00 92.27           H
ATOM   2545  CD2 TRP A 173      -3.370  10.829  -5.720  1.00 92.27           C
ATOM   2546  NE1 TRP A 173      -3.166  10.606  -7.932  1.00 92.27           N
ATOM   2547  HE1 TRP A 173      -2.805  10.391  -8.840  1.00 92.27           H
ATOM   2548  CE2 TRP A 173      -2.524  10.391  -6.718  1.00 92.27           C
ATOM   2549  CE3 TRP A 173      -3.008  10.747  -4.364  1.00 92.27           C
ATOM   2550  HE3 TRP A 173      -3.658  11.086  -3.558  1.00 92.27           H
ATOM   2551  CZ2 TRP A 173      -1.261   9.842  -6.467  1.00 92.27           C
ATOM   2552  HZ2 TRP A 173      -0.610   9.503  -7.273  1.00 92.27           H
ATOM   2553  CZ3 TRP A 173      -1.743  10.196  -4.129  1.00 92.27           C
ATOM   2554  HZ3 TRP A 173      -1.412  10.110  -3.094  1.00 92.27           H
ATOM   2555  CH2 TRP A 173      -0.879   9.751  -5.123  1.00 92.27           C
ATOM   2556  HH2 TRP A 173       0.092   9.333  -4.857  1.00 92.27           H
ATOM   2557  HN  TRP A 173      -7.497  10.413  -6.619  1.00 92.27           H
ATOM   2558  N   VAL A 174      -8.594  12.063  -4.162  1.00 95.42           N
ATOM   2559  CA  VAL A 174      -9.503  12.739  -3.253  1.00 95.42           C
ATOM   2560  C   VAL A 174      -9.994  11.746  -2.197  1.00 95.42           C
ATOM   2561  O   VAL A 174     -10.038  12.068  -1.011  1.00 95.42           O
ATOM   2562  HA  VAL A 174      -8.943  13.531  -2.756  1.00 95.42           H
ATOM   2563  CB  VAL A 174     -10.644  13.387  -4.040  1.00 95.42           C
ATOM   2564  HB  VAL A 174     -11.095  12.620  -4.670  1.00 95.42           H
ATOM   2565  CG1 VAL A 174     -11.727  13.918  -3.098  1.00 95.42           C
ATOM   2566 1HG1 VAL A 174     -12.132  13.095  -2.510  1.00 95.42           H
ATOM   2567 2HG1 VAL A 174     -11.295  14.664  -2.431  1.00 95.42           H
ATOM   2568 3HG1 VAL A 174     -12.526  14.374  -3.684  1.00 95.42           H
ATOM   2569  CG2 VAL A 174     -10.119  14.497  -4.953  1.00 95.42           C
ATOM   2570 1HG2 VAL A 174      -9.631  15.263  -4.351  1.00 95.42           H
ATOM   2571 2HG2 VAL A 174      -9.402  14.078  -5.659  1.00 95.42           H
ATOM   2572 3HG2 VAL A 174     -10.951  14.940  -5.501  1.00 95.42           H
ATOM   2573  HN  VAL A 174      -8.893  12.035  -5.116  1.00 95.42           H
ATOM   2574  N   LEU A 175     -10.350  10.560  -2.667  1.00 89.88           N
ATOM   2575  CA  LEU A 175     -10.897   9.540  -1.788  1.00 89.88           C
ATOM   2576  C   LEU A 175      -9.837   9.137  -0.761  1.00 89.88           C
ATOM   2577  O   LEU A 175     -10.126   9.044   0.431  1.00 89.88           O
ATOM   2578  HA  LEU A 175     -11.740   9.983  -1.258  1.00 89.88           H
ATOM   2579  CB  LEU A 175     -11.441   8.365  -2.603  1.00 89.88           C
ATOM   2580 1HB  LEU A 175     -12.193   8.746  -3.294  1.00 89.88           H
ATOM   2581 2HB  LEU A 175     -10.629   7.960  -3.207  1.00 89.88           H
ATOM   2582  CG  LEU A 175     -12.061   7.221  -1.799  1.00 89.88           C
ATOM   2583  HG  LEU A 175     -11.325   6.876  -1.073  1.00 89.88           H
ATOM   2584  CD1 LEU A 175     -13.281   7.702  -1.011  1.00 89.88           C
ATOM   2585 1HD1 LEU A 175     -12.981   8.491  -0.322  1.00 89.88           H
ATOM   2586 2HD1 LEU A 175     -14.030   8.090  -1.702  1.00 89.88           H
ATOM   2587 3HD1 LEU A 175     -13.702   6.869  -0.448  1.00 89.88           H
ATOM   2588  CD2 LEU A 175     -12.395   6.033  -2.703  1.00 89.88           C
ATOM   2589 1HD2 LEU A 175     -13.105   6.347  -3.468  1.00 89.88           H
ATOM   2590 2HD2 LEU A 175     -11.484   5.672  -3.180  1.00 89.88           H
ATOM   2591 3HD2 LEU A 175     -12.834   5.234  -2.106  1.00 89.88           H
ATOM   2592  HN  LEU A 175     -10.271  10.291  -3.627  1.00 89.88           H
ATOM   2593  N   ALA A 176      -8.631   8.908  -1.261  1.00 94.93           N
ATOM   2594  CA  ALA A 176      -7.545   8.446  -0.413  1.00 94.93           C
ATOM   2595  C   ALA A 176      -7.259   9.497   0.661  1.00 94.93           C
ATOM   2596  O   ALA A 176      -6.993   9.157   1.812  1.00 94.93           O
ATOM   2597  HA  ALA A 176      -7.870   7.525   0.070  1.00 94.93           H
ATOM   2598  CB  ALA A 176      -6.318   8.144  -1.276  1.00 94.93           C
ATOM   2599 1HB  ALA A 176      -6.566   7.371  -2.002  1.00 94.93           H
ATOM   2600 2HB  ALA A 176      -6.010   9.049  -1.799  1.00 94.93           H
ATOM   2601 3HB  ALA A 176      -5.503   7.797  -0.640  1.00 94.93           H
ATOM   2602  HN  ALA A 176      -8.392   9.034  -2.223  1.00 94.93           H
ATOM   2603  N   ALA A 177      -7.323  10.754   0.246  1.00 94.91           N
ATOM   2604  CA  ALA A 177      -7.041  11.856   1.150  1.00 94.91           C
ATOM   2605  C   ALA A 177      -8.050  11.837   2.300  1.00 94.91           C
ATOM   2606  O   ALA A 177      -7.674  11.984   3.462  1.00 94.91           O
ATOM   2607  HA  ALA A 177      -6.040  11.707   1.553  1.00 94.91           H
ATOM   2608  CB  ALA A 177      -7.069  13.174   0.372  1.00 94.91           C
ATOM   2609 1HB  ALA A 177      -6.315  13.148  -0.414  1.00 94.91           H
ATOM   2610 2HB  ALA A 177      -8.054  13.312  -0.073  1.00 94.91           H
ATOM   2611 3HB  ALA A 177      -6.858  14.000   1.051  1.00 94.91           H
ATOM   2612  HN  ALA A 177      -7.562  11.023  -0.687  1.00 94.91           H
ATOM   2613  N   ALA A 178      -9.311  11.653   1.937  1.00 95.06           N
ATOM   2614  CA  ALA A 178     -10.382  11.664   2.919  1.00 95.06           C
ATOM   2615  C   ALA A 178     -10.174  10.513   3.906  1.00 95.06           C
ATOM   2616  O   ALA A 178     -10.460  10.651   5.094  1.00 95.06           O
ATOM   2617  HA  ALA A 178     -10.327  12.609   3.459  1.00 95.06           H
ATOM   2618  CB  ALA A 178     -11.731  11.582   2.203  1.00 95.06           C
ATOM   2619 1HB  ALA A 178     -11.842  12.437   1.536  1.00 95.06           H
ATOM   2620 2HB  ALA A 178     -11.780  10.660   1.623  1.00 95.06           H
ATOM   2621 3HB  ALA A 178     -12.534  11.590   2.940  1.00 95.06           H
ATOM   2622  HN  ALA A 178      -9.604  11.499   0.993  1.00 95.06           H
ATOM   2623  N   LEU A 179      -9.679   9.404   3.377  1.00 92.08           N
ATOM   2624  CA  LEU A 179      -9.495   8.208   4.181  1.00 92.08           C
ATOM   2625  C   LEU A 179      -8.279   8.393   5.092  1.00 92.08           C
ATOM   2626  O   LEU A 179      -7.990   7.539   5.929  1.00 92.08           O
ATOM   2627  HA  LEU A 179     -10.381   8.096   4.807  1.00 92.08           H
ATOM   2628  CB  LEU A 179      -9.411   6.969   3.288  1.00 92.08           C
ATOM   2629 1HB  LEU A 179      -8.624   7.129   2.551  1.00 92.08           H
ATOM   2630 2HB  LEU A 179      -9.105   6.123   3.903  1.00 92.08           H
ATOM   2631  CG  LEU A 179     -10.695   6.588   2.548  1.00 92.08           C
ATOM   2632  HG  LEU A 179     -11.059   7.469   2.020  1.00 92.08           H
ATOM   2633  CD1 LEU A 179     -10.422   5.511   1.496  1.00 92.08           C
ATOM   2634 1HD1 LEU A 179      -9.699   5.885   0.772  1.00 92.08           H
ATOM   2635 2HD1 LEU A 179     -10.022   4.621   1.983  1.00 92.08           H
ATOM   2636 3HD1 LEU A 179     -11.351   5.258   0.985  1.00 92.08           H
ATOM   2637  CD2 LEU A 179     -11.790   6.166   3.530  1.00 92.08           C
ATOM   2638 1HD2 LEU A 179     -11.449   5.305   4.106  1.00 92.08           H
ATOM   2639 2HD2 LEU A 179     -12.008   6.992   4.207  1.00 92.08           H
ATOM   2640 3HD2 LEU A 179     -12.691   5.900   2.978  1.00 92.08           H
ATOM   2641  HN  LEU A 179      -9.405   9.315   2.419  1.00 92.08           H
ATOM   2642  N   CYS A 180      -7.600   9.514   4.898  1.00 91.37           N
ATOM   2643  CA  CYS A 180      -6.409   9.811   5.675  1.00 91.37           C
ATOM   2644  C   CYS A 180      -6.818  10.674   6.871  1.00 91.37           C
ATOM   2645  O   CYS A 180      -5.991  10.990   7.725  1.00 91.37           O
ATOM   2646  HA  CYS A 180      -6.006   8.855   6.008  1.00 91.37           H
ATOM   2647  CB  CYS A 180      -5.332  10.488   4.825  1.00 91.37           C
ATOM   2648 1HB  CYS A 180      -5.723  11.411   4.396  1.00 91.37           H
ATOM   2649 2HB  CYS A 180      -4.482  10.762   5.449  1.00 91.37           H
ATOM   2650  SG  CYS A 180      -4.789   9.361   3.489  1.00 91.37           S
ATOM   2651  HG  CYS A 180      -5.996   9.180   2.961  1.00 91.37           H
ATOM   2652  HN  CYS A 180      -7.851  10.211   4.226  1.00 91.37           H
ATOM   2653  N   ILE A 181      -8.094  11.030   6.894  1.00 91.16           N
ATOM   2654  CA  ILE A 181      -8.598  11.944   7.904  1.00 91.16           C
ATOM   2655  C   ILE A 181      -8.289  11.383   9.294  1.00 91.16           C
ATOM   2656  O   ILE A 181      -7.777  12.095  10.156  1.00 91.16           O
ATOM   2657  HA  ILE A 181      -8.064  12.888   7.787  1.00 91.16           H
ATOM   2658  CB  ILE A 181     -10.083  12.232   7.674  1.00 91.16           C
ATOM   2659  HB  ILE A 181     -10.592  11.284   7.502  1.00 91.16           H
ATOM   2660  CG1 ILE A 181     -10.287  13.088   6.423  1.00 91.16           C
ATOM   2661 1HG1 ILE A 181      -9.866  14.081   6.584  1.00 91.16           H
ATOM   2662 2HG1 ILE A 181      -9.750  12.646   5.583  1.00 91.16           H
ATOM   2663  CG2 ILE A 181     -10.717  12.868   8.913  1.00 91.16           C
ATOM   2664 1HG2 ILE A 181     -10.620  12.188   9.760  1.00 91.16           H
ATOM   2665 2HG2 ILE A 181     -10.210  13.805   9.140  1.00 91.16           H
ATOM   2666 3HG2 ILE A 181     -11.772  13.062   8.722  1.00 91.16           H
ATOM   2667  CD1 ILE A 181     -11.773  13.209   6.078  1.00 91.16           C
ATOM   2668 1HD1 ILE A 181     -12.185  12.217   5.894  1.00 91.16           H
ATOM   2669 2HD1 ILE A 181     -12.303  13.673   6.909  1.00 91.16           H
ATOM   2670 3HD1 ILE A 181     -11.890  13.822   5.184  1.00 91.16           H
ATOM   2671  HN  ILE A 181      -8.777  10.706   6.239  1.00 91.16           H
ATOM   2672  N   PRO A 182      -8.592  10.100   9.535  1.00 92.87           N
ATOM   2673  CA  PRO A 182      -8.361   9.506  10.854  1.00 92.87           C
ATOM   2674  C   PRO A 182      -6.932   9.706  11.335  1.00 92.87           C
ATOM   2675  O   PRO A 182      -6.707  10.065  12.489  1.00 92.87           O
ATOM   2676  HA  PRO A 182      -8.984   9.997  11.601  1.00 92.87           H
ATOM   2677  CB  PRO A 182      -8.688   8.025  10.647  1.00 92.87           C
ATOM   2678 1HB  PRO A 182      -7.800   7.452  10.379  1.00 92.87           H
ATOM   2679 2HB  PRO A 182      -9.096   7.574  11.551  1.00 92.87           H
ATOM   2680  CG  PRO A 182      -9.709   8.044   9.516  1.00 92.87           C
ATOM   2681 1HG  PRO A 182      -9.779   7.078   9.017  1.00 92.87           H
ATOM   2682 2HG  PRO A 182     -10.711   8.274   9.880  1.00 92.87           H
ATOM   2683  CD  PRO A 182      -9.174   9.127   8.593  1.00 92.87           C
ATOM   2684 1HD  PRO A 182      -8.424   8.738   7.906  1.00 92.87           H
ATOM   2685 2HD  PRO A 182      -9.964   9.566   7.984  1.00 92.87           H
ATOM   2686  N   GLU A 183      -5.998   9.466  10.427  1.00 89.84           N
ATOM   2687  CA  GLU A 183      -4.587   9.554  10.764  1.00 89.84           C
ATOM   2688  C   GLU A 183      -4.225  10.986  11.164  1.00 89.84           C
ATOM   2689  O   GLU A 183      -3.440  11.196  12.088  1.00 89.84           O
ATOM   2690  HA  GLU A 183      -4.450   8.886  11.614  1.00 89.84           H
ATOM   2691  CB  GLU A 183      -3.715   9.072   9.603  1.00 89.84           C
ATOM   2692 1HB  GLU A 183      -4.151   9.394   8.657  1.00 89.84           H
ATOM   2693 2HB  GLU A 183      -2.691   9.417   9.745  1.00 89.84           H
ATOM   2694  CG  GLU A 183      -3.652   7.544   9.561  1.00 89.84           C
ATOM   2695 1HG  GLU A 183      -2.855   7.227   8.889  1.00 89.84           H
ATOM   2696 2HG  GLU A 183      -3.407   7.159  10.551  1.00 89.84           H
ATOM   2697  CD  GLU A 183      -4.984   6.953   9.095  1.00 89.84           C
ATOM   2698  OE1 GLU A 183      -5.157   5.729   9.277  1.00 89.84           O
ATOM   2699  OE2 GLU A 183      -5.800   7.740   8.566  1.00 89.84           O
ATOM   2700  HN  GLU A 183      -6.190   9.217   9.478  1.00 89.84           H
ATOM   2701  N   ILE A 184      -4.814  11.933  10.450  1.00 91.08           N
ATOM   2702  CA  ILE A 184      -4.513  13.336  10.674  1.00 91.08           C
ATOM   2703  C   ILE A 184      -4.921  13.720  12.098  1.00 91.08           C
ATOM   2704  O   ILE A 184      -4.214  14.470  12.770  1.00 91.08           O
ATOM   2705  HA  ILE A 184      -3.434  13.458  10.580  1.00 91.08           H
ATOM   2706  CB  ILE A 184      -5.162  14.204   9.594  1.00 91.08           C
ATOM   2707  HB  ILE A 184      -6.217  13.934   9.528  1.00 91.08           H
ATOM   2708  CG1 ILE A 184      -4.540  13.930   8.223  1.00 91.08           C
ATOM   2709 1HG1 ILE A 184      -3.526  14.329   8.195  1.00 91.08           H
ATOM   2710 2HG1 ILE A 184      -4.463  12.855   8.063  1.00 91.08           H
ATOM   2711  CG2 ILE A 184      -5.097  15.686   9.968  1.00 91.08           C
ATOM   2712 1HG2 ILE A 184      -5.624  15.847  10.908  1.00 91.08           H
ATOM   2713 2HG2 ILE A 184      -4.056  15.987  10.078  1.00 91.08           H
ATOM   2714 3HG2 ILE A 184      -5.566  16.279   9.183  1.00 91.08           H
ATOM   2715  CD1 ILE A 184      -5.374  14.560   7.106  1.00 91.08           C
ATOM   2716 1HD1 ILE A 184      -6.380  14.141   7.123  1.00 91.08           H
ATOM   2717 2HD1 ILE A 184      -5.428  15.638   7.257  1.00 91.08           H
ATOM   2718 3HD1 ILE A 184      -4.909  14.351   6.143  1.00 91.08           H
ATOM   2719  HN  ILE A 184      -5.485  11.755   9.730  1.00 91.08           H
ATOM   2720  N   LEU A 185      -6.060  13.187  12.517  1.00 91.33           N
ATOM   2721  CA  LEU A 185      -6.679  13.624  13.756  1.00 91.33           C
ATOM   2722  C   LEU A 185      -5.934  13.003  14.940  1.00 91.33           C
ATOM   2723  O   LEU A 185      -5.551  13.705  15.874  1.00 91.33           O
ATOM   2724  HA  LEU A 185      -6.572  14.707  13.811  1.00 91.33           H
ATOM   2725  CB  LEU A 185      -8.178  13.317  13.744  1.00 91.33           C
ATOM   2726 1HB  LEU A 185      -8.310  12.260  13.512  1.00 91.33           H
ATOM   2727 2HB  LEU A 185      -8.569  13.475  14.749  1.00 91.33           H
ATOM   2728  CG  LEU A 185      -9.022  14.135  12.764  1.00 91.33           C
ATOM   2729  HG  LEU A 185      -8.650  13.950  11.756  1.00 91.33           H
ATOM   2730  CD1 LEU A 185     -10.485  13.689  12.795  1.00 91.33           C
ATOM   2731 1HD1 LEU A 185     -10.550  12.637  12.519  1.00 91.33           H
ATOM   2732 2HD1 LEU A 185     -10.885  13.826  13.800  1.00 91.33           H
ATOM   2733 3HD1 LEU A 185     -11.062  14.287  12.090  1.00 91.33           H
ATOM   2734  CD2 LEU A 185      -8.873  15.634  13.031  1.00 91.33           C
ATOM   2735 1HD2 LEU A 185      -9.203  15.856  14.046  1.00 91.33           H
ATOM   2736 2HD2 LEU A 185      -7.828  15.922  12.917  1.00 91.33           H
ATOM   2737 3HD2 LEU A 185      -9.483  16.192  12.321  1.00 91.33           H
ATOM   2738  HN  LEU A 185      -6.556  12.471  12.026  1.00 91.33           H
ATOM   2739  N   TYR A 186      -5.751  11.693  14.862  1.00 91.67           N
ATOM   2740  CA  TYR A 186      -5.462  10.905  16.048  1.00 91.67           C
ATOM   2741  C   TYR A 186      -3.983  10.515  16.099  1.00 91.67           C
ATOM   2742  O   TYR A 186      -3.532   9.905  17.067  1.00 91.67           O
ATOM   2743  HA  TYR A 186      -5.700  11.512  16.921  1.00 91.67           H
ATOM   2744  CB  TYR A 186      -6.308   9.636  15.929  1.00 91.67           C
ATOM   2745 1HB  TYR A 186      -5.979   9.073  15.056  1.00 91.67           H
ATOM   2746 2HB  TYR A 186      -6.128   9.008  16.801  1.00 91.67           H
ATOM   2747  CG  TYR A 186      -7.811   9.900  15.810  1.00 91.67           C
ATOM   2748  CD1 TYR A 186      -8.423  10.798  16.660  1.00 91.67           C
ATOM   2749  HD1 TYR A 186      -7.836  11.320  17.416  1.00 91.67           H
ATOM   2750  CD2 TYR A 186      -8.554   9.238  14.853  1.00 91.67           C
ATOM   2751  HD2 TYR A 186      -8.070   8.529  14.182  1.00 91.67           H
ATOM   2752  CE1 TYR A 186      -9.837  11.046  16.549  1.00 91.67           C
ATOM   2753  HE1 TYR A 186     -10.333  11.753  17.213  1.00 91.67           H
ATOM   2754  CE2 TYR A 186      -9.968   9.486  14.742  1.00 91.67           C
ATOM   2755  HE2 TYR A 186     -10.566   8.971  13.991  1.00 91.67           H
ATOM   2756  CZ  TYR A 186     -10.540  10.378  15.595  1.00 91.67           C
ATOM   2757  OH  TYR A 186     -11.875  10.612  15.490  1.00 91.67           O
ATOM   2758  HH  TYR A 186     -12.271  10.025  14.783  1.00 91.67           H
ATOM   2759  HN  TYR A 186      -5.798  11.172  14.009  1.00 91.67           H
ATOM   2760  N   SER A 187      -3.270  10.882  15.044  1.00 92.54           N
ATOM   2761  CA  SER A 187      -1.825  10.731  15.029  1.00 92.54           C
ATOM   2762  C   SER A 187      -1.186  11.710  16.016  1.00 92.54           C
ATOM   2763  O   SER A 187      -1.361  12.921  15.896  1.00 92.54           O
ATOM   2764  HA  SER A 187      -1.639   9.702  15.336  1.00 92.54           H
ATOM   2765  CB  SER A 187      -1.263  10.953  13.623  1.00 92.54           C
ATOM   2766 1HB  SER A 187      -1.557  11.941  13.267  1.00 92.54           H
ATOM   2767 2HB  SER A 187      -0.174  10.939  13.661  1.00 92.54           H
ATOM   2768  OG  SER A 187      -1.718   9.964  12.704  1.00 92.54           O
ATOM   2769  HG  SER A 187      -2.253  10.393  11.976  1.00 92.54           H
ATOM   2770  HN  SER A 187      -3.663  11.276  14.213  1.00 92.54           H
ATOM   2771  N   GLN A 188      -0.459  11.147  16.970  1.00 85.44           N
ATOM   2772  CA  GLN A 188       0.317  11.956  17.895  1.00 85.44           C
ATOM   2773  C   GLN A 188       1.530  11.172  18.398  1.00 85.44           C
ATOM   2774  O   GLN A 188       1.645   9.973  18.150  1.00 85.44           O
ATOM   2775  HA  GLN A 188       0.647  12.820  17.318  1.00 85.44           H
ATOM   2776  CB  GLN A 188      -0.549  12.435  19.063  1.00 85.44           C
ATOM   2777 1HB  GLN A 188       0.030  13.105  19.699  1.00 85.44           H
ATOM   2778 2HB  GLN A 188      -1.394  13.009  18.683  1.00 85.44           H
ATOM   2779  CG  GLN A 188      -1.058  11.253  19.889  1.00 85.44           C
ATOM   2780 1HG  GLN A 188      -1.551  10.533  19.235  1.00 85.44           H
ATOM   2781 2HG  GLN A 188      -0.216  10.738  20.352  1.00 85.44           H
ATOM   2782  CD  GLN A 188      -2.035  11.719  20.970  1.00 85.44           C
ATOM   2783  OE1 GLN A 188      -2.546  12.827  20.945  1.00 85.44           O
ATOM   2784  NE2 GLN A 188      -2.264  10.816  21.919  1.00 85.44           N
ATOM   2785 1HE2 GLN A 188      -1.812   9.925  21.880  1.00 85.44           H
ATOM   2786 2HE2 GLN A 188      -2.889  11.027  22.670  1.00 85.44           H
ATOM   2787  HN  GLN A 188      -0.394  10.160  17.116  1.00 85.44           H
ATOM   2788  N   ILE A 189       2.405  11.881  19.096  1.00 90.17           N
ATOM   2789  CA  ILE A 189       3.525  11.240  19.764  1.00 90.17           C
ATOM   2790  C   ILE A 189       3.078  10.751  21.144  1.00 90.17           C
ATOM   2791  O   ILE A 189       2.588  11.535  21.955  1.00 90.17           O
ATOM   2792  HA  ILE A 189       3.809  10.373  19.167  1.00 90.17           H
ATOM   2793  CB  ILE A 189       4.733  12.178  19.806  1.00 90.17           C
ATOM   2794  HB  ILE A 189       4.441  13.088  20.328  1.00 90.17           H
ATOM   2795  CG1 ILE A 189       5.159  12.585  18.394  1.00 90.17           C
ATOM   2796 1HG1 ILE A 189       5.535  11.713  17.858  1.00 90.17           H
ATOM   2797 2HG1 ILE A 189       4.295  12.951  17.840  1.00 90.17           H
ATOM   2798  CG2 ILE A 189       5.885  11.553  20.595  1.00 90.17           C
ATOM   2799 1HG2 ILE A 189       5.561  11.356  21.617  1.00 90.17           H
ATOM   2800 2HG2 ILE A 189       6.185  10.618  20.122  1.00 90.17           H
ATOM   2801 3HG2 ILE A 189       6.731  12.241  20.608  1.00 90.17           H
ATOM   2802  CD1 ILE A 189       6.240  13.667  18.438  1.00 90.17           C
ATOM   2803 1HD1 ILE A 189       5.852  14.546  18.953  1.00 90.17           H
ATOM   2804 2HD1 ILE A 189       7.112  13.289  18.971  1.00 90.17           H
ATOM   2805 3HD1 ILE A 189       6.524  13.938  17.421  1.00 90.17           H
ATOM   2806  HN  ILE A 189       2.358  12.873  19.209  1.00 90.17           H
ATOM   2807  N   LYS A 190       3.264   9.458  21.367  1.00 85.67           N
ATOM   2808  CA  LYS A 190       3.029   8.885  22.681  1.00 85.67           C
ATOM   2809  C   LYS A 190       4.369   8.507  23.315  1.00 85.67           C
ATOM   2810  O   LYS A 190       5.239   7.949  22.649  1.00 85.67           O
ATOM   2811  HA  LYS A 190       2.561   9.655  23.295  1.00 85.67           H
ATOM   2812  CB  LYS A 190       2.042   7.719  22.588  1.00 85.67           C
ATOM   2813 1HB  LYS A 190       1.131   8.048  22.087  1.00 85.67           H
ATOM   2814 2HB  LYS A 190       2.470   6.923  21.979  1.00 85.67           H
ATOM   2815  CG  LYS A 190       1.699   7.178  23.978  1.00 85.67           C
ATOM   2816 1HG  LYS A 190       2.614   6.883  24.492  1.00 85.67           H
ATOM   2817 2HG  LYS A 190       1.237   7.965  24.574  1.00 85.67           H
ATOM   2818  CD  LYS A 190       0.753   5.980  23.882  1.00 85.67           C
ATOM   2819 1HD  LYS A 190      -0.195   6.295  23.444  1.00 85.67           H
ATOM   2820 2HD  LYS A 190       1.177   5.229  23.216  1.00 85.67           H
ATOM   2821  CE  LYS A 190       0.505   5.365  25.261  1.00 85.67           C
ATOM   2822 1HE  LYS A 190       1.438   5.329  25.822  1.00 85.67           H
ATOM   2823 2HE  LYS A 190      -0.183   5.994  25.827  1.00 85.67           H
ATOM   2824  NZ  LYS A 190      -0.055   4.002  25.128  1.00 85.67           N
ATOM   2825 1HZ  LYS A 190      -0.084   3.558  26.039  1.00 85.67           H
ATOM   2826 2HZ  LYS A 190      -0.994   4.058  24.749  1.00 85.67           H
ATOM   2827 3HZ  LYS A 190       0.529   3.456  24.504  1.00 85.67           H
ATOM   2828  HN  LYS A 190       3.568   8.809  20.671  1.00 85.67           H
ATOM   2829  N   GLU A 191       4.492   8.826  24.595  1.00 75.53           N
ATOM   2830  CA  GLU A 191       5.636   8.377  25.372  1.00 75.53           C
ATOM   2831  C   GLU A 191       5.286   7.103  26.144  1.00 75.53           C
ATOM   2832  O   GLU A 191       4.355   7.096  26.947  1.00 75.53           O
ATOM   2833  HA  GLU A 191       6.416   8.164  24.641  1.00 75.53           H
ATOM   2834  CB  GLU A 191       6.121   9.476  26.318  1.00 75.53           C
ATOM   2835 1HB  GLU A 191       6.236  10.410  25.768  1.00 75.53           H
ATOM   2836 2HB  GLU A 191       5.442   9.557  27.167  1.00 75.53           H
ATOM   2837  CG  GLU A 191       7.496   9.134  26.897  1.00 75.53           C
ATOM   2838 1HG  GLU A 191       7.418   8.247  27.527  1.00 75.53           H
ATOM   2839 2HG  GLU A 191       8.185   8.891  26.088  1.00 75.53           H
ATOM   2840  CD  GLU A 191       8.052  10.301  27.715  1.00 75.53           C
ATOM   2841  OE1 GLU A 191       9.138  10.113  28.306  1.00 75.53           O
ATOM   2842  OE2 GLU A 191       7.380  11.354  27.732  1.00 75.53           O
ATOM   2843  HN  GLU A 191       3.830   9.379  25.100  1.00 75.53           H
ATOM   2844  N   GLU A 192       6.052   6.056  25.873  1.00 73.47           N
ATOM   2845  CA  GLU A 192       5.794   4.763  26.482  1.00 73.47           C
ATOM   2846  C   GLU A 192       7.105   4.116  26.933  1.00 73.47           C
ATOM   2847  O   GLU A 192       8.004   3.897  26.122  1.00 73.47           O
ATOM   2848  HA  GLU A 192       5.167   4.971  27.349  1.00 73.47           H
ATOM   2849  CB  GLU A 192       5.033   3.847  25.522  1.00 73.47           C
ATOM   2850 1HB  GLU A 192       4.107   4.330  25.208  1.00 73.47           H
ATOM   2851 2HB  GLU A 192       5.678   3.571  24.688  1.00 73.47           H
ATOM   2852  CG  GLU A 192       4.636   2.539  26.210  1.00 73.47           C
ATOM   2853 1HG  GLU A 192       4.294   1.821  25.465  1.00 73.47           H
ATOM   2854 2HG  GLU A 192       5.506   2.102  26.698  1.00 73.47           H
ATOM   2855  CD  GLU A 192       3.531   2.776  27.242  1.00 73.47           C
ATOM   2856  OE1 GLU A 192       3.518   2.026  28.242  1.00 73.47           O
ATOM   2857  OE2 GLU A 192       2.724   3.702  27.007  1.00 73.47           O
ATOM   2858  HN  GLU A 192       6.835   6.082  25.252  1.00 73.47           H
ATOM   2859  N   SER A 193       7.174   3.830  28.225  1.00 74.35           N
ATOM   2860  CA  SER A 193       8.346   3.181  28.786  1.00 74.35           C
ATOM   2861  C   SER A 193       9.599   4.002  28.474  1.00 74.35           C
ATOM   2862  O   SER A 193      10.676   3.444  28.272  1.00 74.35           O
ATOM   2863  HA  SER A 193       8.170   3.147  29.861  1.00 74.35           H
ATOM   2864  CB  SER A 193       8.497   1.756  28.249  1.00 74.35           C
ATOM   2865 1HB  SER A 193       8.692   1.792  27.177  1.00 74.35           H
ATOM   2866 2HB  SER A 193       9.362   1.283  28.714  1.00 74.35           H
ATOM   2867  OG  SER A 193       7.336   0.968  28.494  1.00 74.35           O
ATOM   2868  HG  SER A 193       7.468   0.044  28.134  1.00 74.35           H
ATOM   2869  HN  SER A 193       6.448   4.034  28.882  1.00 74.35           H
ATOM   2870  N   GLY A 194       9.416   5.314  28.443  1.00 82.42           N
ATOM   2871  CA  GLY A 194      10.531   6.220  28.231  1.00 82.42           C
ATOM   2872  C   GLY A 194      10.926   6.269  26.754  1.00 82.42           C
ATOM   2873  O   GLY A 194      11.964   6.827  26.402  1.00 82.42           O
ATOM   2874 1HA  GLY A 194      10.262   7.220  28.572  1.00 82.42           H
ATOM   2875 2HA  GLY A 194      11.384   5.899  28.829  1.00 82.42           H
ATOM   2876  HN  GLY A 194       8.527   5.757  28.560  1.00 82.42           H
ATOM   2877  N   ILE A 195      10.076   5.676  25.928  1.00 80.01           N
ATOM   2878  CA  ILE A 195      10.299   5.684  24.492  1.00 80.01           C
ATOM   2879  C   ILE A 195       9.211   6.520  23.816  1.00 80.01           C
ATOM   2880  O   ILE A 195       8.023   6.310  24.054  1.00 80.01           O
ATOM   2881  HA  ILE A 195      11.262   6.161  24.314  1.00 80.01           H
ATOM   2882  CB  ILE A 195      10.396   4.254  23.957  1.00 80.01           C
ATOM   2883  HB  ILE A 195       9.466   3.737  24.192  1.00 80.01           H
ATOM   2884  CG1 ILE A 195      11.526   3.486  24.646  1.00 80.01           C
ATOM   2885 1HG1 ILE A 195      12.479   3.975  24.444  1.00 80.01           H
ATOM   2886 2HG1 ILE A 195      11.380   3.508  25.726  1.00 80.01           H
ATOM   2887  CG2 ILE A 195      10.544   4.247  22.434  1.00 80.01           C
ATOM   2888 1HG2 ILE A 195       9.678   4.730  21.983  1.00 80.01           H
ATOM   2889 2HG2 ILE A 195      11.449   4.787  22.155  1.00 80.01           H
ATOM   2890 3HG2 ILE A 195      10.612   3.218  22.080  1.00 80.01           H
ATOM   2891  CD1 ILE A 195      11.579   2.036  24.163  1.00 80.01           C
ATOM   2892 1HD1 ILE A 195      10.633   1.543  24.389  1.00 80.01           H
ATOM   2893 2HD1 ILE A 195      11.750   2.017  23.086  1.00 80.01           H
ATOM   2894 3HD1 ILE A 195      12.391   1.513  24.668  1.00 80.01           H
ATOM   2895  HN  ILE A 195       9.249   5.198  26.224  1.00 80.01           H
ATOM   2896  N   ALA A 196       9.656   7.452  22.985  1.00 91.16           N
ATOM   2897  CA  ALA A 196       8.736   8.243  22.186  1.00 91.16           C
ATOM   2898  C   ALA A 196       8.297   7.430  20.967  1.00 91.16           C
ATOM   2899  O   ALA A 196       9.133   6.947  20.204  1.00 91.16           O
ATOM   2900  HA  ALA A 196       7.863   8.460  22.801  1.00 91.16           H
ATOM   2901  CB  ALA A 196       9.404   9.563  21.796  1.00 91.16           C
ATOM   2902 1HB  ALA A 196       9.671  10.116  22.697  1.00 91.16           H
ATOM   2903 2HB  ALA A 196      10.305   9.358  21.216  1.00 91.16           H
ATOM   2904 3HB  ALA A 196       8.714  10.157  21.196  1.00 91.16           H
ATOM   2905  HN  ALA A 196      10.624   7.669  22.855  1.00 91.16           H
ATOM   2906  N   ILE A 197       6.986   7.303  20.821  1.00 86.62           N
ATOM   2907  CA  ILE A 197       6.427   6.516  19.736  1.00 86.62           C
ATOM   2908  C   ILE A 197       5.433   7.373  18.949  1.00 86.62           C
ATOM   2909  O   ILE A 197       4.550   7.999  19.533  1.00 86.62           O
ATOM   2910  HA  ILE A 197       7.248   6.243  19.073  1.00 86.62           H
ATOM   2911  CB  ILE A 197       5.827   5.214  20.272  1.00 86.62           C
ATOM   2912  HB  ILE A 197       5.068   5.468  21.013  1.00 86.62           H
ATOM   2913  CG1 ILE A 197       6.888   4.373  20.983  1.00 86.62           C
ATOM   2914 1HG1 ILE A 197       7.653   4.067  20.269  1.00 86.62           H
ATOM   2915 2HG1 ILE A 197       7.385   4.975  21.744  1.00 86.62           H
ATOM   2916  CG2 ILE A 197       5.127   4.433  19.158  1.00 86.62           C
ATOM   2917 1HG2 ILE A 197       4.326   5.040  18.737  1.00 86.62           H
ATOM   2918 2HG2 ILE A 197       5.848   4.190  18.377  1.00 86.62           H
ATOM   2919 3HG2 ILE A 197       4.710   3.513  19.567  1.00 86.62           H
ATOM   2920  CD1 ILE A 197       6.264   3.136  21.631  1.00 86.62           C
ATOM   2921 1HD1 ILE A 197       5.517   3.446  22.362  1.00 86.62           H
ATOM   2922 2HD1 ILE A 197       5.789   2.524  20.864  1.00 86.62           H
ATOM   2923 3HD1 ILE A 197       7.041   2.556  22.130  1.00 86.62           H
ATOM   2924  HN  ILE A 197       6.313   7.726  21.427  1.00 86.62           H
ATOM   2925  N   CYS A 198       5.610   7.373  17.636  1.00 92.36           N
ATOM   2926  CA  CYS A 198       4.609   7.936  16.746  1.00 92.36           C
ATOM   2927  C   CYS A 198       3.527   6.881  16.510  1.00 92.36           C
ATOM   2928  O   CYS A 198       3.774   5.869  15.855  1.00 92.36           O
ATOM   2929  HA  CYS A 198       4.196   8.808  17.252  1.00 92.36           H
ATOM   2930  CB  CYS A 198       5.229   8.421  15.434  1.00 92.36           C
ATOM   2931 1HB  CYS A 198       5.868   9.284  15.621  1.00 92.36           H
ATOM   2932 2HB  CYS A 198       5.861   7.641  15.010  1.00 92.36           H
ATOM   2933  SG  CYS A 198       3.909   8.869  14.247  1.00 92.36           S
ATOM   2934  HN  CYS A 198       6.418   6.998  17.181  1.00 92.36           H
ATOM   2935  N   THR A 199       2.352   7.152  17.058  1.00 90.59           N
ATOM   2936  CA  THR A 199       1.225   6.248  16.898  1.00 90.59           C
ATOM   2937  C   THR A 199      -0.084   7.035  16.826  1.00 90.59           C
ATOM   2938  O   THR A 199      -0.116   8.225  17.137  1.00 90.59           O
ATOM   2939  HA  THR A 199       1.337   5.724  15.949  1.00 90.59           H
ATOM   2940  CB  THR A 199       1.264   5.237  18.046  1.00 90.59           C
ATOM   2941  HB  THR A 199       2.268   4.835  18.177  1.00 90.59           H
ATOM   2942  OG1 THR A 199       0.260   4.286  17.705  1.00 90.59           O
ATOM   2943  HG1 THR A 199       0.263   3.533  18.364  1.00 90.59           H
ATOM   2944  CG2 THR A 199       0.778   5.834  19.368  1.00 90.59           C
ATOM   2945 1HG2 THR A 199      -0.251   6.176  19.256  1.00 90.59           H
ATOM   2946 2HG2 THR A 199       1.413   6.677  19.642  1.00 90.59           H
ATOM   2947 3HG2 THR A 199       0.826   5.075  20.149  1.00 90.59           H
ATOM   2948  HN  THR A 199       2.163   7.970  17.601  1.00 90.59           H
ATOM   2949  N   MET A 200      -1.134   6.340  16.412  1.00 89.34           N
ATOM   2950  CA  MET A 200      -2.484   6.845  16.593  1.00 89.34           C
ATOM   2951  C   MET A 200      -2.975   6.601  18.021  1.00 89.34           C
ATOM   2952  O   MET A 200      -2.854   5.493  18.542  1.00 89.34           O
ATOM   2953  HA  MET A 200      -2.425   7.916  16.399  1.00 89.34           H
ATOM   2954  CB  MET A 200      -3.425   6.152  15.605  1.00 89.34           C
ATOM   2955 1HB  MET A 200      -3.301   5.071  15.677  1.00 89.34           H
ATOM   2956 2HB  MET A 200      -4.460   6.372  15.867  1.00 89.34           H
ATOM   2957  CG  MET A 200      -3.147   6.608  14.171  1.00 89.34           C
ATOM   2958 1HG  MET A 200      -3.045   7.693  14.139  1.00 89.34           H
ATOM   2959 2HG  MET A 200      -2.203   6.189  13.824  1.00 89.34           H
ATOM   2960  SD  MET A 200      -4.475   6.090  13.097  1.00 89.34           S
ATOM   2961  CE  MET A 200      -4.199   4.326  13.092  1.00 89.34           C
ATOM   2962 1HE  MET A 200      -3.204   4.115  12.700  1.00 89.34           H
ATOM   2963 2HE  MET A 200      -4.277   3.943  14.110  1.00 89.34           H
ATOM   2964 3HE  MET A 200      -4.947   3.843  12.464  1.00 89.34           H
ATOM   2965  HN  MET A 200      -1.072   5.449  15.963  1.00 89.34           H
ATOM   2966  N   VAL A 201      -3.518   7.654  18.614  1.00 91.76           N
ATOM   2967  CA  VAL A 201      -4.151   7.536  19.917  1.00 91.76           C
ATOM   2968  C   VAL A 201      -5.618   7.955  19.805  1.00 91.76           C
ATOM   2969  O   VAL A 201      -5.917   9.096  19.458  1.00 91.76           O
ATOM   2970  HA  VAL A 201      -4.107   6.487  20.210  1.00 91.76           H
ATOM   2971  CB  VAL A 201      -3.374   8.350  20.953  1.00 91.76           C
ATOM   2972  HB  VAL A 201      -3.436   9.401  20.669  1.00 91.76           H
ATOM   2973  CG1 VAL A 201      -3.993   8.202  22.344  1.00 91.76           C
ATOM   2974 1HG1 VAL A 201      -5.024   8.556  22.322  1.00 91.76           H
ATOM   2975 2HG1 VAL A 201      -3.976   7.153  22.639  1.00 91.76           H
ATOM   2976 3HG1 VAL A 201      -3.422   8.791  23.061  1.00 91.76           H
ATOM   2977  CG2 VAL A 201      -1.896   7.954  20.965  1.00 91.76           C
ATOM   2978 1HG2 VAL A 201      -1.806   6.896  21.213  1.00 91.76           H
ATOM   2979 2HG2 VAL A 201      -1.463   8.135  19.982  1.00 91.76           H
ATOM   2980 3HG2 VAL A 201      -1.367   8.548  21.710  1.00 91.76           H
ATOM   2981  HN  VAL A 201      -3.529   8.573  18.221  1.00 91.76           H
ATOM   2982  N   TYR A 202      -6.495   7.008  20.106  1.00 91.75           N
ATOM   2983  CA  TYR A 202      -7.924   7.245  19.985  1.00 91.75           C
ATOM   2984  C   TYR A 202      -8.495   7.827  21.279  1.00 91.75           C
ATOM   2985  O   TYR A 202      -8.044   7.484  22.371  1.00 91.75           O
ATOM   2986  HA  TYR A 202      -8.079   7.958  19.175  1.00 91.75           H
ATOM   2987  CB  TYR A 202      -8.558   5.876  19.732  1.00 91.75           C
ATOM   2988 1HB  TYR A 202      -8.298   5.209  20.553  1.00 91.75           H
ATOM   2989 2HB  TYR A 202      -9.643   5.983  19.740  1.00 91.75           H
ATOM   2990  CG  TYR A 202      -8.134   5.228  18.413  1.00 91.75           C
ATOM   2991  CD1 TYR A 202      -8.805   5.534  17.246  1.00 91.75           C
ATOM   2992  HD1 TYR A 202      -9.637   6.238  17.265  1.00 91.75           H
ATOM   2993  CD2 TYR A 202      -7.081   4.336  18.390  1.00 91.75           C
ATOM   2994  HD2 TYR A 202      -6.551   4.095  19.311  1.00 91.75           H
ATOM   2995  CE1 TYR A 202      -8.405   4.923  16.005  1.00 91.75           C
ATOM   2996  HE1 TYR A 202      -8.927   5.156  15.076  1.00 91.75           H
ATOM   2997  CE2 TYR A 202      -6.681   3.726  17.148  1.00 91.75           C
ATOM   2998  HE2 TYR A 202      -5.851   3.021  17.116  1.00 91.75           H
ATOM   2999  CZ  TYR A 202      -7.363   4.050  16.017  1.00 91.75           C
ATOM   3000  OH  TYR A 202      -6.986   3.473  14.844  1.00 91.75           O
ATOM   3001  HH  TYR A 202      -7.499   3.875  14.085  1.00 91.75           H
ATOM   3002  HN  TYR A 202      -6.244   6.095  20.427  1.00 91.75           H
ATOM   3003  N   PRO A 203      -9.493   8.716  21.183  1.00 86.47           N
ATOM   3004  CA  PRO A 203     -10.062   9.344  22.377  1.00 86.47           C
ATOM   3005  C   PRO A 203     -10.838   8.357  23.234  1.00 86.47           C
ATOM   3006  O   PRO A 203     -11.406   7.395  22.719  1.00 86.47           O
ATOM   3007  HA  PRO A 203      -9.267   9.716  23.023  1.00 86.47           H
ATOM   3008  CB  PRO A 203     -10.968  10.441  21.813  1.00 86.47           C
ATOM   3009 1HB  PRO A 203     -11.840  10.606  22.447  1.00 86.47           H
ATOM   3010 2HB  PRO A 203     -10.445  11.394  21.737  1.00 86.47           H
ATOM   3011  CG  PRO A 203     -11.361   9.918  20.461  1.00 86.47           C
ATOM   3012 1HG  PRO A 203     -12.220   9.250  20.531  1.00 86.47           H
ATOM   3013 2HG  PRO A 203     -11.642  10.730  19.791  1.00 86.47           H
ATOM   3014  CD  PRO A 203     -10.151   9.190  19.952  1.00 86.47           C
ATOM   3015 1HD  PRO A 203     -10.426   8.362  19.299  1.00 86.47           H
ATOM   3016 2HD  PRO A 203      -9.500   9.848  19.376  1.00 86.47           H
ATOM   3017  N   SER A 204     -10.842   8.624  24.532  1.00 77.88           N
ATOM   3018  CA  SER A 204     -11.346   7.658  25.493  1.00 77.88           C
ATOM   3019  C   SER A 204     -12.769   7.239  25.116  1.00 77.88           C
ATOM   3020  O   SER A 204     -13.146   6.081  25.292  1.00 77.88           O
ATOM   3021  HA  SER A 204     -10.668   6.807  25.430  1.00 77.88           H
ATOM   3022  CB  SER A 204     -11.319   8.228  26.913  1.00 77.88           C
ATOM   3023 1HB  SER A 204     -11.825   7.539  27.589  1.00 77.88           H
ATOM   3024 2HB  SER A 204     -10.286   8.306  27.252  1.00 77.88           H
ATOM   3025  OG  SER A 204     -11.941   9.508  26.986  1.00 77.88           O
ATOM   3026  HG  SER A 204     -12.929   9.402  27.104  1.00 77.88           H
ATOM   3027  HN  SER A 204     -10.509   9.479  24.928  1.00 77.88           H
ATOM   3028  N   ASP A 205     -13.520   8.204  24.606  1.00 72.09           N
ATOM   3029  CA  ASP A 205     -14.913   7.968  24.267  1.00 72.09           C
ATOM   3030  C   ASP A 205     -14.988   7.119  22.996  1.00 72.09           C
ATOM   3031  O   ASP A 205     -14.589   7.567  21.922  1.00 72.09           O
ATOM   3032  HA  ASP A 205     -15.336   7.459  25.133  1.00 72.09           H
ATOM   3033  CB  ASP A 205     -15.646   9.284  24.000  1.00 72.09           C
ATOM   3034 1HB  ASP A 205     -15.118   9.848  23.231  1.00 72.09           H
ATOM   3035 2HB  ASP A 205     -16.644   9.077  23.615  1.00 72.09           H
ATOM   3036  CG  ASP A 205     -15.748  10.123  25.275  1.00 72.09           C
ATOM   3037  OD1 ASP A 205     -15.626   9.519  26.363  1.00 72.09           O
ATOM   3038  OD2 ASP A 205     -15.947  11.349  25.134  1.00 72.09           O
ATOM   3039  HN  ASP A 205     -13.192   9.131  24.424  1.00 72.09           H
ATOM   3040  N   GLU A 206     -15.501   5.909  23.160  1.00 75.33           N
ATOM   3041  CA  GLU A 206     -15.717   5.027  22.026  1.00 75.33           C
ATOM   3042  C   GLU A 206     -14.395   4.754  21.306  1.00 75.33           C
ATOM   3043  O   GLU A 206     -14.383   4.456  20.113  1.00 75.33           O
ATOM   3044  HA  GLU A 206     -16.106   4.101  22.449  1.00 75.33           H
ATOM   3045  CB  GLU A 206     -16.753   5.614  21.065  1.00 75.33           C
ATOM   3046 1HB  GLU A 206     -16.366   6.532  20.624  1.00 75.33           H
ATOM   3047 2HB  GLU A 206     -17.033   4.864  20.325  1.00 75.33           H
ATOM   3048  CG  GLU A 206     -18.038   5.988  21.807  1.00 75.33           C
ATOM   3049 1HG  GLU A 206     -18.193   5.304  22.641  1.00 75.33           H
ATOM   3050 2HG  GLU A 206     -17.941   6.988  22.228  1.00 75.33           H
ATOM   3051  CD  GLU A 206     -19.246   5.939  20.869  1.00 75.33           C
ATOM   3052  OE1 GLU A 206     -20.248   5.306  21.267  1.00 75.33           O
ATOM   3053  OE2 GLU A 206     -19.141   6.536  19.776  1.00 75.33           O
ATOM   3054  HN  GLU A 206     -15.766   5.529  24.047  1.00 75.33           H
ATOM   3055  N   SER A 207     -13.312   4.866  22.062  1.00 87.52           N
ATOM   3056  CA  SER A 207     -11.988   4.629  21.512  1.00 87.52           C
ATOM   3057  C   SER A 207     -11.961   3.291  20.771  1.00 87.52           C
ATOM   3058  O   SER A 207     -11.394   3.191  19.684  1.00 87.52           O
ATOM   3059  HA  SER A 207     -11.810   5.453  20.821  1.00 87.52           H
ATOM   3060  CB  SER A 207     -10.924   4.648  22.612  1.00 87.52           C
ATOM   3061 1HB  SER A 207      -9.960   4.368  22.188  1.00 87.52           H
ATOM   3062 2HB  SER A 207     -10.820   5.661  22.998  1.00 87.52           H
ATOM   3063  OG  SER A 207     -11.246   3.763  23.682  1.00 87.52           O
ATOM   3064  HG  SER A 207     -10.668   3.959  24.474  1.00 87.52           H
ATOM   3065  HN  SER A 207     -13.330   5.114  23.030  1.00 87.52           H
ATOM   3066  N   THR A 208     -12.582   2.296  21.388  1.00 87.28           N
ATOM   3067  CA  THR A 208     -12.581   0.954  20.832  1.00 87.28           C
ATOM   3068  C   THR A 208     -13.298   0.936  19.480  1.00 87.28           C
ATOM   3069  O   THR A 208     -12.831   0.304  18.534  1.00 87.28           O
ATOM   3070  HA  THR A 208     -11.548   0.658  20.650  1.00 87.28           H
ATOM   3071  CB  THR A 208     -13.207   0.014  21.864  1.00 87.28           C
ATOM   3072  HB  THR A 208     -14.271   0.220  21.984  1.00 87.28           H
ATOM   3073  OG1 THR A 208     -12.410   0.198  23.031  1.00 87.28           O
ATOM   3074  HG1 THR A 208     -11.454  -0.016  22.829  1.00 87.28           H
ATOM   3075  CG2 THR A 208     -13.011  -1.461  21.508  1.00 87.28           C
ATOM   3076 1HG2 THR A 208     -11.945  -1.684  21.455  1.00 87.28           H
ATOM   3077 2HG2 THR A 208     -13.474  -1.667  20.543  1.00 87.28           H
ATOM   3078 3HG2 THR A 208     -13.475  -2.084  22.273  1.00 87.28           H
ATOM   3079  HN  THR A 208     -13.077   2.396  22.251  1.00 87.28           H
ATOM   3080  N   LYS A 209     -14.421   1.638  19.433  1.00 83.07           N
ATOM   3081  CA  LYS A 209     -15.244   1.653  18.235  1.00 83.07           C
ATOM   3082  C   LYS A 209     -14.453   2.284  17.087  1.00 83.07           C
ATOM   3083  O   LYS A 209     -14.470   1.778  15.966  1.00 83.07           O
ATOM   3084  HA  LYS A 209     -15.462   0.617  17.976  1.00 83.07           H
ATOM   3085  CB  LYS A 209     -16.581   2.342  18.513  1.00 83.07           C
ATOM   3086 1HB  LYS A 209     -16.404   3.332  18.933  1.00 83.07           H
ATOM   3087 2HB  LYS A 209     -17.122   2.485  17.577  1.00 83.07           H
ATOM   3088  CG  LYS A 209     -17.433   1.516  19.479  1.00 83.07           C
ATOM   3089 1HG  LYS A 209     -17.518   0.494  19.112  1.00 83.07           H
ATOM   3090 2HG  LYS A 209     -16.942   1.467  20.451  1.00 83.07           H
ATOM   3091  CD  LYS A 209     -18.828   2.125  19.637  1.00 83.07           C
ATOM   3092 1HD  LYS A 209     -18.743   3.195  19.824  1.00 83.07           H
ATOM   3093 2HD  LYS A 209     -19.387   2.007  18.709  1.00 83.07           H
ATOM   3094  CE  LYS A 209     -19.589   1.460  20.786  1.00 83.07           C
ATOM   3095 1HE  LYS A 209     -19.842   0.434  20.517  1.00 83.07           H
ATOM   3096 2HE  LYS A 209     -18.954   1.410  21.670  1.00 83.07           H
ATOM   3097  NZ  LYS A 209     -20.823   2.216  21.097  1.00 83.07           N
ATOM   3098 1HZ  LYS A 209     -21.314   1.763  21.859  1.00 83.07           H
ATOM   3099 2HZ  LYS A 209     -20.580   3.163  21.366  1.00 83.07           H
ATOM   3100 3HZ  LYS A 209     -21.420   2.240  20.277  1.00 83.07           H
ATOM   3101  HN  LYS A 209     -14.769   2.187  20.192  1.00 83.07           H
ATOM   3102  N   LEU A 210     -13.780   3.379  17.406  1.00 89.30           N
ATOM   3103  CA  LEU A 210     -13.049   4.128  16.398  1.00 89.30           C
ATOM   3104  C   LEU A 210     -11.972   3.231  15.784  1.00 89.30           C
ATOM   3105  O   LEU A 210     -11.878   3.116  14.563  1.00 89.30           O
ATOM   3106  HA  LEU A 210     -13.757   4.402  15.617  1.00 89.30           H
ATOM   3107  CB  LEU A 210     -12.501   5.429  16.990  1.00 89.30           C
ATOM   3108 1HB  LEU A 210     -11.994   5.194  17.926  1.00 89.30           H
ATOM   3109 2HB  LEU A 210     -11.747   5.825  16.310  1.00 89.30           H
ATOM   3110  CG  LEU A 210     -13.531   6.528  17.261  1.00 89.30           C
ATOM   3111  HG  LEU A 210     -14.350   6.094  17.835  1.00 89.30           H
ATOM   3112  CD1 LEU A 210     -12.926   7.647  18.111  1.00 89.30           C
ATOM   3113 1HD1 LEU A 210     -12.591   7.240  19.064  1.00 89.30           H
ATOM   3114 2HD1 LEU A 210     -12.078   8.085  17.584  1.00 89.30           H
ATOM   3115 3HD1 LEU A 210     -13.679   8.415  18.289  1.00 89.30           H
ATOM   3116  CD2 LEU A 210     -14.126   7.057  15.955  1.00 89.30           C
ATOM   3117 1HD2 LEU A 210     -13.330   7.469  15.334  1.00 89.30           H
ATOM   3118 2HD2 LEU A 210     -14.616   6.242  15.423  1.00 89.30           H
ATOM   3119 3HD2 LEU A 210     -14.854   7.836  16.176  1.00 89.30           H
ATOM   3120  HN  LEU A 210     -13.730   3.755  18.331  1.00 89.30           H
ATOM   3121  N   LYS A 211     -11.188   2.619  16.659  1.00 94.00           N
ATOM   3122  CA  LYS A 211     -10.103   1.758  16.217  1.00 94.00           C
ATOM   3123  C   LYS A 211     -10.663   0.668  15.301  1.00 94.00           C
ATOM   3124  O   LYS A 211     -10.153   0.453  14.203  1.00 94.00           O
ATOM   3125  HA  LYS A 211      -9.413   2.373  15.640  1.00 94.00           H
ATOM   3126  CB  LYS A 211      -9.328   1.214  17.418  1.00 94.00           C
ATOM   3127 1HB  LYS A 211      -8.922   2.041  18.000  1.00 94.00           H
ATOM   3128 2HB  LYS A 211     -10.005   0.666  18.074  1.00 94.00           H
ATOM   3129  CG  LYS A 211      -8.191   0.295  16.967  1.00 94.00           C
ATOM   3130 1HG  LYS A 211      -8.605  -0.621  16.544  1.00 94.00           H
ATOM   3131 2HG  LYS A 211      -7.618   0.780  16.177  1.00 94.00           H
ATOM   3132  CD  LYS A 211      -7.267  -0.050  18.136  1.00 94.00           C
ATOM   3133 1HD  LYS A 211      -6.873   0.867  18.575  1.00 94.00           H
ATOM   3134 2HD  LYS A 211      -7.835  -0.558  18.916  1.00 94.00           H
ATOM   3135  CE  LYS A 211      -6.111  -0.941  17.678  1.00 94.00           C
ATOM   3136 1HE  LYS A 211      -6.496  -1.907  17.350  1.00 94.00           H
ATOM   3137 2HE  LYS A 211      -5.614  -0.488  16.819  1.00 94.00           H
ATOM   3138  NZ  LYS A 211      -5.138  -1.134  18.776  1.00 94.00           N
ATOM   3139 1HZ  LYS A 211      -4.478  -1.860  18.519  1.00 94.00           H
ATOM   3140 2HZ  LYS A 211      -4.639  -0.267  18.942  1.00 94.00           H
ATOM   3141 3HZ  LYS A 211      -5.630  -1.407  19.619  1.00 94.00           H
ATOM   3142  HN  LYS A 211     -11.283   2.703  17.651  1.00 94.00           H
ATOM   3143  N   SER A 212     -11.705   0.010  15.787  1.00 91.54           N
ATOM   3144  CA  SER A 212     -12.282  -1.114  15.068  1.00 91.54           C
ATOM   3145  C   SER A 212     -12.767  -0.661  13.690  1.00 91.54           C
ATOM   3146  O   SER A 212     -12.591  -1.371  12.702  1.00 91.54           O
ATOM   3147  HA  SER A 212     -11.473  -1.839  14.970  1.00 91.54           H
ATOM   3148  CB  SER A 212     -13.434  -1.740  15.857  1.00 91.54           C
ATOM   3149 1HB  SER A 212     -14.229  -1.005  15.981  1.00 91.54           H
ATOM   3150 2HB  SER A 212     -13.853  -2.570  15.289  1.00 91.54           H
ATOM   3151  OG  SER A 212     -13.014  -2.204  17.137  1.00 91.54           O
ATOM   3152  HG  SER A 212     -13.190  -1.505  17.830  1.00 91.54           H
ATOM   3153  HN  SER A 212     -12.154   0.233  16.653  1.00 91.54           H
ATOM   3154  N   ALA A 213     -13.368   0.520  13.668  1.00 94.48           N
ATOM   3155  CA  ALA A 213     -13.914   1.059  12.434  1.00 94.48           C
ATOM   3156  C   ALA A 213     -12.773   1.319  11.448  1.00 94.48           C
ATOM   3157  O   ALA A 213     -12.862   0.949  10.279  1.00 94.48           O
ATOM   3158  HA  ALA A 213     -14.584   0.310  12.012  1.00 94.48           H
ATOM   3159  CB  ALA A 213     -14.718   2.324  12.741  1.00 94.48           C
ATOM   3160 1HB  ALA A 213     -15.534   2.079  13.422  1.00 94.48           H
ATOM   3161 2HB  ALA A 213     -14.068   3.065  13.205  1.00 94.48           H
ATOM   3162 3HB  ALA A 213     -15.127   2.728  11.815  1.00 94.48           H
ATOM   3163  HN  ALA A 213     -13.485   1.103  14.472  1.00 94.48           H
ATOM   3164  N   VAL A 214     -11.727   1.954  11.957  1.00 92.81           N
ATOM   3165  CA  VAL A 214     -10.602   2.334  11.119  1.00 92.81           C
ATOM   3166  C   VAL A 214      -9.989   1.079  10.496  1.00 92.81           C
ATOM   3167  O   VAL A 214      -9.690   1.057   9.303  1.00 92.81           O
ATOM   3168  HA  VAL A 214     -10.987   2.970  10.321  1.00 92.81           H
ATOM   3169  CB  VAL A 214      -9.596   3.151  11.933  1.00 92.81           C
ATOM   3170  HB  VAL A 214      -9.362   2.589  12.837  1.00 92.81           H
ATOM   3171  CG1 VAL A 214      -8.295   3.351  11.153  1.00 92.81           C
ATOM   3172 1HG1 VAL A 214      -7.855   2.381  10.926  1.00 92.81           H
ATOM   3173 2HG1 VAL A 214      -8.506   3.882  10.225  1.00 92.81           H
ATOM   3174 3HG1 VAL A 214      -7.598   3.935  11.754  1.00 92.81           H
ATOM   3175  CG2 VAL A 214     -10.195   4.494  12.356  1.00 92.81           C
ATOM   3176 1HG2 VAL A 214     -10.471   5.064  11.469  1.00 92.81           H
ATOM   3177 2HG2 VAL A 214     -11.080   4.321  12.967  1.00 92.81           H
ATOM   3178 3HG2 VAL A 214      -9.459   5.054  12.933  1.00 92.81           H
ATOM   3179  HN  VAL A 214     -11.641   2.207  12.921  1.00 92.81           H
ATOM   3180  N   LEU A 215      -9.819   0.065  11.331  1.00 92.45           N
ATOM   3181  CA  LEU A 215      -9.160  -1.157  10.901  1.00 92.45           C
ATOM   3182  C   LEU A 215     -10.042  -1.873   9.875  1.00 92.45           C
ATOM   3183  O   LEU A 215      -9.550  -2.347   8.853  1.00 92.45           O
ATOM   3184  HA  LEU A 215      -8.227  -0.871  10.414  1.00 92.45           H
ATOM   3185  CB  LEU A 215      -8.795  -2.022  12.108  1.00 92.45           C
ATOM   3186 1HB  LEU A 215      -9.684  -2.144  12.726  1.00 92.45           H
ATOM   3187 2HB  LEU A 215      -8.518  -3.014  11.749  1.00 92.45           H
ATOM   3188  CG  LEU A 215      -7.662  -1.497  12.992  1.00 92.45           C
ATOM   3189  HG  LEU A 215      -7.971  -0.538  13.409  1.00 92.45           H
ATOM   3190  CD1 LEU A 215      -7.403  -2.439  14.169  1.00 92.45           C
ATOM   3191 1HD1 LEU A 215      -8.306  -2.523  14.773  1.00 92.45           H
ATOM   3192 2HD1 LEU A 215      -7.124  -3.423  13.793  1.00 92.45           H
ATOM   3193 3HD1 LEU A 215      -6.593  -2.041  14.781  1.00 92.45           H
ATOM   3194  CD2 LEU A 215      -6.396  -1.245  12.170  1.00 92.45           C
ATOM   3195 1HD2 LEU A 215      -6.074  -2.177  11.706  1.00 92.45           H
ATOM   3196 2HD2 LEU A 215      -6.607  -0.507  11.396  1.00 92.45           H
ATOM   3197 3HD2 LEU A 215      -5.607  -0.872  12.822  1.00 92.45           H
ATOM   3198  HN  LEU A 215     -10.122   0.068  12.284  1.00 92.45           H
ATOM   3199  N   THR A 216     -11.329  -1.928  10.185  1.00 91.41           N
ATOM   3200  CA  THR A 216     -12.277  -2.612   9.323  1.00 91.41           C
ATOM   3201  C   THR A 216     -12.280  -1.984   7.927  1.00 91.41           C
ATOM   3202  O   THR A 216     -12.280  -2.694   6.923  1.00 91.41           O
ATOM   3203  HA  THR A 216     -11.952  -3.646   9.207  1.00 91.41           H
ATOM   3204  CB  THR A 216     -13.646  -2.581  10.006  1.00 91.41           C
ATOM   3205  HB  THR A 216     -14.004  -1.557  10.112  1.00 91.41           H
ATOM   3206  OG1 THR A 216     -13.442  -3.291  11.225  1.00 91.41           O
ATOM   3207  HG1 THR A 216     -13.374  -2.648  11.988  1.00 91.41           H
ATOM   3208  CG2 THR A 216     -14.691  -3.413   9.261  1.00 91.41           C
ATOM   3209 1HG2 THR A 216     -14.364  -4.451   9.214  1.00 91.41           H
ATOM   3210 2HG2 THR A 216     -14.812  -3.024   8.250  1.00 91.41           H
ATOM   3211 3HG2 THR A 216     -15.644  -3.356   9.788  1.00 91.41           H
ATOM   3212  HN  THR A 216     -11.725  -1.516  11.005  1.00 91.41           H
ATOM   3213  N   LEU A 217     -12.282  -0.659   7.910  1.00 88.66           N
ATOM   3214  CA  LEU A 217     -12.308   0.072   6.655  1.00 88.66           C
ATOM   3215  C   LEU A 217     -11.059  -0.274   5.841  1.00 88.66           C
ATOM   3216  O   LEU A 217     -11.131  -0.430   4.624  1.00 88.66           O
ATOM   3217  HA  LEU A 217     -13.185  -0.261   6.100  1.00 88.66           H
ATOM   3218  CB  LEU A 217     -12.478   1.571   6.912  1.00 88.66           C
ATOM   3219 1HB  LEU A 217     -13.289   1.707   7.628  1.00 88.66           H
ATOM   3220 2HB  LEU A 217     -11.570   1.944   7.384  1.00 88.66           H
ATOM   3221  CG  LEU A 217     -12.772   2.433   5.683  1.00 88.66           C
ATOM   3222  HG  LEU A 217     -12.054   2.175   4.905  1.00 88.66           H
ATOM   3223  CD1 LEU A 217     -14.166   2.138   5.127  1.00 88.66           C
ATOM   3224 1HD1 LEU A 217     -14.229   1.089   4.840  1.00 88.66           H
ATOM   3225 2HD1 LEU A 217     -14.915   2.352   5.890  1.00 88.66           H
ATOM   3226 3HD1 LEU A 217     -14.349   2.765   4.253  1.00 88.66           H
ATOM   3227  CD2 LEU A 217     -12.583   3.919   5.997  1.00 88.66           C
ATOM   3228 1HD2 LEU A 217     -13.262   4.210   6.799  1.00 88.66           H
ATOM   3229 2HD2 LEU A 217     -11.554   4.096   6.310  1.00 88.66           H
ATOM   3230 3HD2 LEU A 217     -12.798   4.509   5.106  1.00 88.66           H
ATOM   3231  HN  LEU A 217     -12.266  -0.089   8.731  1.00 88.66           H
ATOM   3232  N   LYS A 218      -9.944  -0.383   6.548  1.00 86.44           N
ATOM   3233  CA  LYS A 218      -8.673  -0.662   5.901  1.00 86.44           C
ATOM   3234  C   LYS A 218      -8.738  -2.035   5.228  1.00 86.44           C
ATOM   3235  O   LYS A 218      -8.292  -2.196   4.093  1.00 86.44           O
ATOM   3236  HA  LYS A 218      -8.526   0.094   5.129  1.00 86.44           H
ATOM   3237  CB  LYS A 218      -7.521  -0.520   6.898  1.00 86.44           C
ATOM   3238 1HB  LYS A 218      -7.608   0.429   7.427  1.00 86.44           H
ATOM   3239 2HB  LYS A 218      -7.585  -1.309   7.647  1.00 86.44           H
ATOM   3240  CG  LYS A 218      -6.168  -0.592   6.187  1.00 86.44           C
ATOM   3241 1HG  LYS A 218      -6.100  -1.521   5.620  1.00 86.44           H
ATOM   3242 2HG  LYS A 218      -6.086   0.225   5.470  1.00 86.44           H
ATOM   3243  CD  LYS A 218      -5.017  -0.515   7.191  1.00 86.44           C
ATOM   3244 1HD  LYS A 218      -5.054   0.436   7.721  1.00 86.44           H
ATOM   3245 2HD  LYS A 218      -5.128  -1.301   7.939  1.00 86.44           H
ATOM   3246  CE  LYS A 218      -3.665  -0.661   6.488  1.00 86.44           C
ATOM   3247 1HE  LYS A 218      -3.672  -1.549   5.856  1.00 86.44           H
ATOM   3248 2HE  LYS A 218      -3.495   0.194   5.834  1.00 86.44           H
ATOM   3249  NZ  LYS A 218      -2.572  -0.759   7.481  1.00 86.44           N
ATOM   3250 1HZ  LYS A 218      -1.729  -1.088   7.024  1.00 86.44           H
ATOM   3251 2HZ  LYS A 218      -2.402   0.154   7.888  1.00 86.44           H
ATOM   3252 3HZ  LYS A 218      -2.837  -1.411   8.212  1.00 86.44           H
ATOM   3253  HN  LYS A 218      -9.899  -0.285   7.542  1.00 86.44           H
ATOM   3254  N   VAL A 219      -9.298  -2.989   5.957  1.00 90.85           N
ATOM   3255  CA  VAL A 219      -9.319  -4.367   5.496  1.00 90.85           C
ATOM   3256  C   VAL A 219     -10.242  -4.480   4.281  1.00 90.85           C
ATOM   3257  O   VAL A 219      -9.881  -5.094   3.278  1.00 90.85           O
ATOM   3258  HA  VAL A 219      -8.306  -4.628   5.193  1.00 90.85           H
ATOM   3259  CB  VAL A 219      -9.724  -5.296   6.643  1.00 90.85           C
ATOM   3260  HB  VAL A 219     -10.658  -4.922   7.063  1.00 90.85           H
ATOM   3261  CG1 VAL A 219      -9.974  -6.717   6.135  1.00 90.85           C
ATOM   3262 1HG1 VAL A 219     -10.776  -6.703   5.396  1.00 90.85           H
ATOM   3263 2HG1 VAL A 219      -9.065  -7.105   5.676  1.00 90.85           H
ATOM   3264 3HG1 VAL A 219     -10.261  -7.356   6.970  1.00 90.85           H
ATOM   3265  CG2 VAL A 219      -8.672  -5.288   7.753  1.00 90.85           C
ATOM   3266 1HG2 VAL A 219      -7.717  -5.625   7.351  1.00 90.85           H
ATOM   3267 2HG2 VAL A 219      -8.564  -4.276   8.144  1.00 90.85           H
ATOM   3268 3HG2 VAL A 219      -8.985  -5.956   8.555  1.00 90.85           H
ATOM   3269  HN  VAL A 219      -9.731  -2.834   6.845  1.00 90.85           H
ATOM   3270  N   ILE A 220     -11.415  -3.878   4.411  1.00 90.65           N
ATOM   3271  CA  ILE A 220     -12.443  -4.015   3.393  1.00 90.65           C
ATOM   3272  C   ILE A 220     -11.955  -3.374   2.092  1.00 90.65           C
ATOM   3273  O   ILE A 220     -11.885  -4.036   1.058  1.00 90.65           O
ATOM   3274  HA  ILE A 220     -12.591  -5.081   3.218  1.00 90.65           H
ATOM   3275  CB  ILE A 220     -13.773  -3.450   3.895  1.00 90.65           C
ATOM   3276  HB  ILE A 220     -13.589  -2.458   4.308  1.00 90.65           H
ATOM   3277  CG1 ILE A 220     -14.343  -4.311   5.024  1.00 90.65           C
ATOM   3278 1HG1 ILE A 220     -14.547  -5.315   4.653  1.00 90.65           H
ATOM   3279 2HG1 ILE A 220     -13.604  -4.409   5.820  1.00 90.65           H
ATOM   3280  CG2 ILE A 220     -14.767  -3.283   2.744  1.00 90.65           C
ATOM   3281 1HG2 ILE A 220     -14.354  -2.598   2.004  1.00 90.65           H
ATOM   3282 2HG2 ILE A 220     -14.952  -4.251   2.280  1.00 90.65           H
ATOM   3283 3HG2 ILE A 220     -15.704  -2.880   3.129  1.00 90.65           H
ATOM   3284  CD1 ILE A 220     -15.628  -3.699   5.586  1.00 90.65           C
ATOM   3285 1HD1 ILE A 220     -15.415  -2.704   5.978  1.00 90.65           H
ATOM   3286 2HD1 ILE A 220     -16.372  -3.625   4.793  1.00 90.65           H
ATOM   3287 3HD1 ILE A 220     -16.012  -4.330   6.387  1.00 90.65           H
ATOM   3288  HN  ILE A 220     -11.667  -3.307   5.192  1.00 90.65           H
ATOM   3289  N   LEU A 221     -11.629  -2.093   2.187  1.00 89.53           N
ATOM   3290  CA  LEU A 221     -11.322  -1.310   1.002  1.00 89.53           C
ATOM   3291  C   LEU A 221      -9.894  -1.621   0.547  1.00 89.53           C
ATOM   3292  O   LEU A 221      -9.565  -1.461  -0.627  1.00 89.53           O
ATOM   3293  HA  LEU A 221     -12.010  -1.621   0.216  1.00 89.53           H
ATOM   3294  CB  LEU A 221     -11.574   0.176   1.262  1.00 89.53           C
ATOM   3295 1HB  LEU A 221     -10.969   0.484   2.115  1.00 89.53           H
ATOM   3296 2HB  LEU A 221     -11.219   0.741   0.400  1.00 89.53           H
ATOM   3297  CG  LEU A 221     -13.027   0.573   1.534  1.00 89.53           C
ATOM   3298  HG  LEU A 221     -13.346   0.087   2.456  1.00 89.53           H
ATOM   3299  CD1 LEU A 221     -13.152   2.082   1.751  1.00 89.53           C
ATOM   3300 1HD1 LEU A 221     -12.543   2.378   2.605  1.00 89.53           H
ATOM   3301 2HD1 LEU A 221     -12.807   2.607   0.860  1.00 89.53           H
ATOM   3302 3HD1 LEU A 221     -14.194   2.336   1.942  1.00 89.53           H
ATOM   3303  CD2 LEU A 221     -13.948   0.076   0.418  1.00 89.53           C
ATOM   3304 1HD2 LEU A 221     -13.638   0.513  -0.531  1.00 89.53           H
ATOM   3305 2HD2 LEU A 221     -13.888  -1.011   0.355  1.00 89.53           H
ATOM   3306 3HD2 LEU A 221     -14.975   0.371   0.636  1.00 89.53           H
ATOM   3307  HN  LEU A 221     -11.575  -1.592   3.050  1.00 89.53           H
ATOM   3308  N   GLY A 222      -9.086  -2.060   1.501  1.00 88.24           N
ATOM   3309  CA  GLY A 222      -7.657  -2.189   1.269  1.00 88.24           C
ATOM   3310  C   GLY A 222      -7.333  -3.506   0.562  1.00 88.24           C
ATOM   3311  O   GLY A 222      -6.302  -3.622  -0.099  1.00 88.24           O
ATOM   3312 1HA  GLY A 222      -7.305  -1.352   0.666  1.00 88.24           H
ATOM   3313 2HA  GLY A 222      -7.125  -2.142   2.220  1.00 88.24           H
ATOM   3314  HN  GLY A 222      -9.391  -2.324   2.415  1.00 88.24           H
ATOM   3315  N   PHE A 223      -8.232  -4.465   0.724  1.00 80.98           N
ATOM   3316  CA  PHE A 223      -7.984  -5.813   0.242  1.00 80.98           C
ATOM   3317  C   PHE A 223      -9.229  -6.391  -0.435  1.00 80.98           C
ATOM   3318  O   PHE A 223      -9.234  -6.616  -1.644  1.00 80.98           O
ATOM   3319  HA  PHE A 223      -7.173  -5.753  -0.484  1.00 80.98           H
ATOM   3320  CB  PHE A 223      -7.638  -6.668   1.463  1.00 80.98           C
ATOM   3321 1HB  PHE A 223      -6.869  -6.159   2.044  1.00 80.98           H
ATOM   3322 2HB  PHE A 223      -8.519  -6.747   2.100  1.00 80.98           H
ATOM   3323  CG  PHE A 223      -7.149  -8.076   1.118  1.00 80.98           C
ATOM   3324  CD1 PHE A 223      -7.925  -9.155   1.406  1.00 80.98           C
ATOM   3325  HD1 PHE A 223      -8.895  -9.017   1.882  1.00 80.98           H
ATOM   3326  CD2 PHE A 223      -5.938  -8.248   0.523  1.00 80.98           C
ATOM   3327  HD2 PHE A 223      -5.316  -7.384   0.292  1.00 80.98           H
ATOM   3328  CE1 PHE A 223      -7.471 -10.462   1.086  1.00 80.98           C
ATOM   3329  HE1 PHE A 223      -8.092 -11.327   1.317  1.00 80.98           H
ATOM   3330  CE2 PHE A 223      -5.484  -9.555   0.203  1.00 80.98           C
ATOM   3331  HE2 PHE A 223      -4.513  -9.693  -0.274  1.00 80.98           H
ATOM   3332  CZ  PHE A 223      -6.260 -10.634   0.491  1.00 80.98           C
ATOM   3333  HZ  PHE A 223      -5.911 -11.637   0.245  1.00 80.98           H
ATOM   3334  HN  PHE A 223      -9.115  -4.333   1.174  1.00 80.98           H
ATOM   3335  N   PHE A 224     -10.254  -6.615   0.375  1.00 84.20           N
ATOM   3336  CA  PHE A 224     -11.358  -7.467  -0.033  1.00 84.20           C
ATOM   3337  C   PHE A 224     -12.001  -6.951  -1.322  1.00 84.20           C
ATOM   3338  O   PHE A 224     -12.118  -7.689  -2.299  1.00 84.20           O
ATOM   3339  HA  PHE A 224     -10.951  -8.463  -0.205  1.00 84.20           H
ATOM   3340  CB  PHE A 224     -12.394  -7.426   1.092  1.00 84.20           C
ATOM   3341 1HB  PHE A 224     -12.459  -6.407   1.475  1.00 84.20           H
ATOM   3342 2HB  PHE A 224     -13.372  -7.674   0.681  1.00 84.20           H
ATOM   3343  CG  PHE A 224     -12.089  -8.374   2.254  1.00 84.20           C
ATOM   3344  CD1 PHE A 224     -12.236  -9.716   2.093  1.00 84.20           C
ATOM   3345  HD1 PHE A 224     -12.570 -10.116   1.136  1.00 84.20           H
ATOM   3346  CD2 PHE A 224     -11.672  -7.874   3.448  1.00 84.20           C
ATOM   3347  HD2 PHE A 224     -11.554  -6.798   3.577  1.00 84.20           H
ATOM   3348  CE1 PHE A 224     -11.953 -10.596   3.171  1.00 84.20           C
ATOM   3349  HE1 PHE A 224     -12.071 -11.672   3.041  1.00 84.20           H
ATOM   3350  CE2 PHE A 224     -11.389  -8.754   4.526  1.00 84.20           C
ATOM   3351  HE2 PHE A 224     -11.054  -8.353   5.483  1.00 84.20           H
ATOM   3352  CZ  PHE A 224     -11.536 -10.096   4.365  1.00 84.20           C
ATOM   3353  HZ  PHE A 224     -11.318 -10.771   5.192  1.00 84.20           H
ATOM   3354  HN  PHE A 224     -10.336  -6.226   1.293  1.00 84.20           H
ATOM   3355  N   LEU A 225     -12.401  -5.689  -1.282  1.00 88.95           N
ATOM   3356  CA  LEU A 225     -13.116  -5.095  -2.398  1.00 88.95           C
ATOM   3357  C   LEU A 225     -12.233  -5.144  -3.647  1.00 88.95           C
ATOM   3358  O   LEU A 225     -12.637  -5.685  -4.676  1.00 88.95           O
ATOM   3359  HA  LEU A 225     -14.003  -5.701  -2.579  1.00 88.95           H
ATOM   3360  CB  LEU A 225     -13.595  -3.687  -2.040  1.00 88.95           C
ATOM   3361 1HB  LEU A 225     -14.297  -3.764  -1.210  1.00 88.95           H
ATOM   3362 2HB  LEU A 225     -12.740  -3.113  -1.681  1.00 88.95           H
ATOM   3363  CG  LEU A 225     -14.266  -2.899  -3.167  1.00 88.95           C
ATOM   3364  HG  LEU A 225     -13.638  -2.973  -4.055  1.00 88.95           H
ATOM   3365  CD1 LEU A 225     -15.626  -3.501  -3.523  1.00 88.95           C
ATOM   3366 1HD1 LEU A 225     -15.493  -4.533  -3.849  1.00 88.95           H
ATOM   3367 2HD1 LEU A 225     -16.274  -3.478  -2.647  1.00 88.95           H
ATOM   3368 3HD1 LEU A 225     -16.081  -2.922  -4.327  1.00 88.95           H
ATOM   3369  CD2 LEU A 225     -14.372  -1.415  -2.811  1.00 88.95           C
ATOM   3370 1HD2 LEU A 225     -14.965  -1.300  -1.903  1.00 88.95           H
ATOM   3371 2HD2 LEU A 225     -13.374  -1.008  -2.646  1.00 88.95           H
ATOM   3372 3HD2 LEU A 225     -14.852  -0.878  -3.629  1.00 88.95           H
ATOM   3373  HN  LEU A 225     -12.245  -5.077  -0.506  1.00 88.95           H
ATOM   3374  N   PRO A 226     -11.018  -4.584  -3.581  1.00 89.29           N
ATOM   3375  CA  PRO A 226     -10.114  -4.604  -4.734  1.00 89.29           C
ATOM   3376  C   PRO A 226      -9.910  -6.007  -5.282  1.00 89.29           C
ATOM   3377  O   PRO A 226      -9.937  -6.214  -6.494  1.00 89.29           O
ATOM   3378  HA  PRO A 226     -10.545  -4.036  -5.558  1.00 89.29           H
ATOM   3379  CB  PRO A 226      -8.813  -4.014  -4.185  1.00 89.29           C
ATOM   3380 1HB  PRO A 226      -8.145  -4.791  -3.814  1.00 89.29           H
ATOM   3381 2HB  PRO A 226      -8.267  -3.465  -4.952  1.00 89.29           H
ATOM   3382  CG  PRO A 226      -9.287  -3.096  -3.065  1.00 89.29           C
ATOM   3383 1HG  PRO A 226      -8.489  -2.878  -2.356  1.00 89.29           H
ATOM   3384 2HG  PRO A 226      -9.630  -2.135  -3.447  1.00 89.29           H
ATOM   3385  CD  PRO A 226     -10.414  -3.893  -2.428  1.00 89.29           C
ATOM   3386 1HD  PRO A 226     -10.041  -4.601  -1.687  1.00 89.29           H
ATOM   3387 2HD  PRO A 226     -11.127  -3.247  -1.915  1.00 89.29           H
ATOM   3388  N   PHE A 227      -9.708  -6.943  -4.366  1.00 83.89           N
ATOM   3389  CA  PHE A 227      -9.359  -8.300  -4.746  1.00 83.89           C
ATOM   3390  C   PHE A 227     -10.484  -8.951  -5.553  1.00 83.89           C
ATOM   3391  O   PHE A 227     -10.235  -9.567  -6.588  1.00 83.89           O
ATOM   3392  HA  PHE A 227      -8.460  -8.243  -5.360  1.00 83.89           H
ATOM   3393  CB  PHE A 227      -9.155  -9.090  -3.452  1.00 83.89           C
ATOM   3394 1HB  PHE A 227      -8.380  -8.602  -2.859  1.00 83.89           H
ATOM   3395 2HB  PHE A 227     -10.073  -9.052  -2.867  1.00 83.89           H
ATOM   3396  CG  PHE A 227      -8.765 -10.553  -3.670  1.00 83.89           C
ATOM   3397  CD1 PHE A 227      -9.702 -11.531  -3.553  1.00 83.89           C
ATOM   3398  HD1 PHE A 227     -10.732 -11.272  -3.304  1.00 83.89           H
ATOM   3399  CD2 PHE A 227      -7.481 -10.876  -3.980  1.00 83.89           C
ATOM   3400  HD2 PHE A 227      -6.729 -10.092  -4.074  1.00 83.89           H
ATOM   3401  CE1 PHE A 227      -9.340 -12.889  -3.755  1.00 83.89           C
ATOM   3402  HE1 PHE A 227     -10.092 -13.673  -3.661  1.00 83.89           H
ATOM   3403  CE2 PHE A 227      -7.119 -12.234  -4.183  1.00 83.89           C
ATOM   3404  HE2 PHE A 227      -6.090 -12.492  -4.432  1.00 83.89           H
ATOM   3405  CZ  PHE A 227      -8.056 -13.212  -4.066  1.00 83.89           C
ATOM   3406  HZ  PHE A 227      -7.779 -14.254  -4.221  1.00 83.89           H
ATOM   3407  HN  PHE A 227      -9.780  -6.785  -3.381  1.00 83.89           H
ATOM   3408  N   VAL A 228     -11.699  -8.790  -5.050  1.00 91.65           N
ATOM   3409  CA  VAL A 228     -12.859  -9.393  -5.685  1.00 91.65           C
ATOM   3410  C   VAL A 228     -12.979  -8.870  -7.118  1.00 91.65           C
ATOM   3411  O   VAL A 228     -13.204  -9.643  -8.048  1.00 91.65           O
ATOM   3412  HA  VAL A 228     -12.693 -10.470  -5.718  1.00 91.65           H
ATOM   3413  CB  VAL A 228     -14.111  -9.131  -4.846  1.00 91.65           C
ATOM   3414  HB  VAL A 228     -14.165  -8.060  -4.650  1.00 91.65           H
ATOM   3415  CG1 VAL A 228     -15.375  -9.534  -5.608  1.00 91.65           C
ATOM   3416 1HG1 VAL A 228     -15.444  -8.955  -6.529  1.00 91.65           H
ATOM   3417 2HG1 VAL A 228     -15.332 -10.596  -5.849  1.00 91.65           H
ATOM   3418 3HG1 VAL A 228     -16.250  -9.337  -4.989  1.00 91.65           H
ATOM   3419  CG2 VAL A 228     -14.029  -9.852  -3.499  1.00 91.65           C
ATOM   3420 1HG2 VAL A 228     -13.939 -10.925  -3.667  1.00 91.65           H
ATOM   3421 2HG2 VAL A 228     -13.159  -9.496  -2.949  1.00 91.65           H
ATOM   3422 3HG2 VAL A 228     -14.932  -9.649  -2.923  1.00 91.65           H
ATOM   3423  HN  VAL A 228     -11.897  -8.262  -4.224  1.00 91.65           H
ATOM   3424  N   VAL A 229     -12.823  -7.561  -7.251  1.00 91.53           N
ATOM   3425  CA  VAL A 229     -12.992  -6.914  -8.541  1.00 91.53           C
ATOM   3426  C   VAL A 229     -11.929  -7.434  -9.511  1.00 91.53           C
ATOM   3427  O   VAL A 229     -12.236  -7.769 -10.654  1.00 91.53           O
ATOM   3428  HA  VAL A 229     -13.977  -7.189  -8.920  1.00 91.53           H
ATOM   3429  CB  VAL A 229     -12.956  -5.394  -8.373  1.00 91.53           C
ATOM   3430  HB  VAL A 229     -12.039  -5.137  -7.844  1.00 91.53           H
ATOM   3431  CG1 VAL A 229     -12.927  -4.693  -9.733  1.00 91.53           C
ATOM   3432 1HG1 VAL A 229     -12.039  -5.005 -10.284  1.00 91.53           H
ATOM   3433 2HG1 VAL A 229     -13.819  -4.961 -10.299  1.00 91.53           H
ATOM   3434 3HG1 VAL A 229     -12.901  -3.613  -9.585  1.00 91.53           H
ATOM   3435  CG2 VAL A 229     -14.137  -4.907  -7.531  1.00 91.53           C
ATOM   3436 1HG2 VAL A 229     -15.071  -5.182  -8.021  1.00 91.53           H
ATOM   3437 2HG2 VAL A 229     -14.094  -5.369  -6.544  1.00 91.53           H
ATOM   3438 3HG2 VAL A 229     -14.087  -3.823  -7.427  1.00 91.53           H
ATOM   3439  HN  VAL A 229     -12.586  -6.946  -6.498  1.00 91.53           H
ATOM   3440  N   MET A 230     -10.700  -7.486  -9.019  1.00 83.77           N
ATOM   3441  CA  MET A 230      -9.580  -7.903  -9.845  1.00 83.77           C
ATOM   3442  C   MET A 230      -9.755  -9.348 -10.317  1.00 83.77           C
ATOM   3443  O   MET A 230      -9.568  -9.646 -11.495  1.00 83.77           O
ATOM   3444  HA  MET A 230      -9.582  -7.230 -10.703  1.00 83.77           H
ATOM   3445  CB  MET A 230      -8.281  -7.781  -9.045  1.00 83.77           C
ATOM   3446 1HB  MET A 230      -8.410  -8.240  -8.065  1.00 83.77           H
ATOM   3447 2HB  MET A 230      -7.485  -8.327  -9.551  1.00 83.77           H
ATOM   3448  CG  MET A 230      -7.876  -6.315  -8.878  1.00 83.77           C
ATOM   3449 1HG  MET A 230      -7.881  -5.815  -9.846  1.00 83.77           H
ATOM   3450 2HG  MET A 230      -8.601  -5.798  -8.249  1.00 83.77           H
ATOM   3451  SD  MET A 230      -6.251  -6.211  -8.146  1.00 83.77           S
ATOM   3452  CE  MET A 230      -6.615  -6.792  -6.498  1.00 83.77           C
ATOM   3453 1HE  MET A 230      -7.352  -6.135  -6.036  1.00 83.77           H
ATOM   3454 2HE  MET A 230      -7.013  -7.805  -6.550  1.00 83.77           H
ATOM   3455 3HE  MET A 230      -5.702  -6.790  -5.903  1.00 83.77           H
ATOM   3456  HN  MET A 230     -10.464  -7.249  -8.076  1.00 83.77           H
ATOM   3457  N   ALA A 231     -10.112 -10.206  -9.373  1.00 89.95           N
ATOM   3458  CA  ALA A 231     -10.240 -11.624  -9.660  1.00 89.95           C
ATOM   3459  C   ALA A 231     -11.288 -11.826 -10.756  1.00 89.95           C
ATOM   3460  O   ALA A 231     -11.081 -12.609 -11.682  1.00 89.95           O
ATOM   3461  HA  ALA A 231      -9.274 -11.978 -10.024  1.00 89.95           H
ATOM   3462  CB  ALA A 231     -10.588 -12.377  -8.375  1.00 89.95           C
ATOM   3463 1HB  ALA A 231      -9.798 -12.225  -7.639  1.00 89.95           H
ATOM   3464 2HB  ALA A 231     -11.531 -12.001  -7.978  1.00 89.95           H
ATOM   3465 3HB  ALA A 231     -10.684 -13.441  -8.591  1.00 89.95           H
ATOM   3466  HN  ALA A 231     -10.312  -9.947  -8.428  1.00 89.95           H
ATOM   3467  N   CYS A 232     -12.391 -11.105 -10.615  1.00 89.37           N
ATOM   3468  CA  CYS A 232     -13.490 -11.227 -11.558  1.00 89.37           C
ATOM   3469  C   CYS A 232     -13.005 -10.744 -12.926  1.00 89.37           C
ATOM   3470  O   CYS A 232     -13.276 -11.378 -13.945  1.00 89.37           O
ATOM   3471  HA  CYS A 232     -13.757 -12.283 -11.593  1.00 89.37           H
ATOM   3472  CB  CYS A 232     -14.727 -10.459 -11.088  1.00 89.37           C
ATOM   3473 1HB  CYS A 232     -14.451  -9.438 -10.820  1.00 89.37           H
ATOM   3474 2HB  CYS A 232     -15.453 -10.391 -11.898  1.00 89.37           H
ATOM   3475  SG  CYS A 232     -15.476 -11.301  -9.646  1.00 89.37           S
ATOM   3476  HG  CYS A 232     -14.648 -10.789  -8.740  1.00 89.37           H
ATOM   3477  HN  CYS A 232     -12.540 -10.450  -9.875  1.00 89.37           H
ATOM   3478  N   CYS A 233     -12.295  -9.625 -12.906  1.00 87.66           N
ATOM   3479  CA  CYS A 233     -11.871  -8.985 -14.140  1.00 87.66           C
ATOM   3480  C   CYS A 233     -11.003  -9.974 -14.920  1.00 87.66           C
ATOM   3481  O   CYS A 233     -11.243 -10.218 -16.102  1.00 87.66           O
ATOM   3482  HA  CYS A 233     -12.778  -8.744 -14.695  1.00 87.66           H
ATOM   3483  CB  CYS A 233     -11.137  -7.670 -13.871  1.00 87.66           C
ATOM   3484 1HB  CYS A 233     -10.389  -7.814 -13.092  1.00 87.66           H
ATOM   3485 2HB  CYS A 233     -10.606  -7.351 -14.768  1.00 87.66           H
ATOM   3486  SG  CYS A 233     -12.331  -6.380 -13.360  1.00 87.66           S
ATOM   3487  HG  CYS A 233     -12.471  -6.809 -12.109  1.00 87.66           H
ATOM   3488  HN  CYS A 233     -12.011  -9.158 -12.069  1.00 87.66           H
ATOM   3489  N   TYR A 234     -10.012 -10.517 -14.228  1.00 74.60           N
ATOM   3490  CA  TYR A 234      -8.978 -11.296 -14.887  1.00 74.60           C
ATOM   3491  C   TYR A 234      -9.493 -12.687 -15.262  1.00 74.60           C
ATOM   3492  O   TYR A 234      -9.048 -13.273 -16.247  1.00 74.60           O
ATOM   3493  HA  TYR A 234      -8.686 -10.768 -15.795  1.00 74.60           H
ATOM   3494  CB  TYR A 234      -7.846 -11.442 -13.868  1.00 74.60           C
ATOM   3495 1HB  TYR A 234      -8.276 -11.492 -12.868  1.00 74.60           H
ATOM   3496 2HB  TYR A 234      -7.334 -12.388 -14.042  1.00 74.60           H
ATOM   3497  CG  TYR A 234      -6.820 -10.308 -13.910  1.00 74.60           C
ATOM   3498  CD1 TYR A 234      -5.790 -10.343 -14.828  1.00 74.60           C
ATOM   3499  HD1 TYR A 234      -5.708 -11.178 -15.523  1.00 74.60           H
ATOM   3500  CD2 TYR A 234      -6.925  -9.250 -13.030  1.00 74.60           C
ATOM   3501  HD2 TYR A 234      -7.739  -9.222 -12.305  1.00 74.60           H
ATOM   3502  CE1 TYR A 234      -4.825  -9.275 -14.868  1.00 74.60           C
ATOM   3503  HE1 TYR A 234      -4.007  -9.290 -15.588  1.00 74.60           H
ATOM   3504  CE2 TYR A 234      -5.960  -8.182 -13.070  1.00 74.60           C
ATOM   3505  HE2 TYR A 234      -6.031  -7.341 -12.381  1.00 74.60           H
ATOM   3506  CZ  TYR A 234      -4.957  -8.247 -13.987  1.00 74.60           C
ATOM   3507  OH  TYR A 234      -4.046  -7.239 -14.024  1.00 74.60           O
ATOM   3508  HH  TYR A 234      -4.248  -6.568 -13.311  1.00 74.60           H
ATOM   3509  HN  TYR A 234      -9.910 -10.432 -13.237  1.00 74.60           H
ATOM   3510  N   THR A 235     -10.425 -13.175 -14.456  1.00 85.17           N
ATOM   3511  CA  THR A 235     -11.075 -14.442 -14.744  1.00 85.17           C
ATOM   3512  C   THR A 235     -11.749 -14.396 -16.117  1.00 85.17           C
ATOM   3513  O   THR A 235     -11.630 -15.335 -16.902  1.00 85.17           O
ATOM   3514  HA  THR A 235     -10.311 -15.218 -14.788  1.00 85.17           H
ATOM   3515  CB  THR A 235     -12.046 -14.746 -13.601  1.00 85.17           C
ATOM   3516  HB  THR A 235     -12.722 -15.557 -13.870  1.00 85.17           H
ATOM   3517  OG1 THR A 235     -12.667 -13.492 -13.330  1.00 85.17           O
ATOM   3518  HG1 THR A 235     -12.179 -13.020 -12.595  1.00 85.17           H
ATOM   3519  CG2 THR A 235     -11.325 -15.094 -12.297  1.00 85.17           C
ATOM   3520 1HG2 THR A 235     -10.699 -14.255 -11.992  1.00 85.17           H
ATOM   3521 2HG2 THR A 235     -10.701 -15.975 -12.451  1.00 85.17           H
ATOM   3522 3HG2 THR A 235     -12.060 -15.301 -11.519  1.00 85.17           H
ATOM   3523  HN  THR A 235     -10.736 -12.720 -13.621  1.00 85.17           H
ATOM   3524  N   ILE A 236     -12.441 -13.294 -16.364  1.00 83.96           N
ATOM   3525  CA  ILE A 236     -13.126 -13.109 -17.633  1.00 83.96           C
ATOM   3526  C   ILE A 236     -12.091 -12.918 -18.743  1.00 83.96           C
ATOM   3527  O   ILE A 236     -12.247 -13.451 -19.841  1.00 83.96           O
ATOM   3528  HA  ILE A 236     -13.687 -14.021 -17.837  1.00 83.96           H
ATOM   3529  CB  ILE A 236     -14.139 -11.967 -17.533  1.00 83.96           C
ATOM   3530  HB  ILE A 236     -13.612 -11.070 -17.207  1.00 83.96           H
ATOM   3531  CG1 ILE A 236     -15.207 -12.271 -16.481  1.00 83.96           C
ATOM   3532 1HG1 ILE A 236     -15.888 -13.033 -16.859  1.00 83.96           H
ATOM   3533 2HG1 ILE A 236     -14.735 -12.680 -15.587  1.00 83.96           H
ATOM   3534  CG2 ILE A 236     -14.753 -11.658 -18.900  1.00 83.96           C
ATOM   3535 1HG2 ILE A 236     -13.965 -11.367 -19.595  1.00 83.96           H
ATOM   3536 2HG2 ILE A 236     -15.262 -12.545 -19.279  1.00 83.96           H
ATOM   3537 3HG2 ILE A 236     -15.469 -10.843 -18.801  1.00 83.96           H
ATOM   3538  CD1 ILE A 236     -15.994 -11.010 -16.118  1.00 83.96           C
ATOM   3539 1HD1 ILE A 236     -15.313 -10.259 -15.718  1.00 83.96           H
ATOM   3540 2HD1 ILE A 236     -16.483 -10.619 -17.009  1.00 83.96           H
ATOM   3541 3HD1 ILE A 236     -16.746 -11.255 -15.368  1.00 83.96           H
ATOM   3542  HN  ILE A 236     -12.538 -12.537 -15.718  1.00 83.96           H
ATOM   3543  N   ILE A 237     -11.056 -12.156 -18.419  1.00 80.14           N
ATOM   3544  CA  ILE A 237     -10.014 -11.859 -19.387  1.00 80.14           C
ATOM   3545  C   ILE A 237      -9.421 -13.169 -19.911  1.00 80.14           C
ATOM   3546  O   ILE A 237      -9.341 -13.378 -21.120  1.00 80.14           O
ATOM   3547  HA  ILE A 237     -10.482 -11.335 -20.220  1.00 80.14           H
ATOM   3548  CB  ILE A 237      -8.975 -10.912 -18.782  1.00 80.14           C
ATOM   3549  HB  ILE A 237      -8.766 -11.240 -17.764  1.00 80.14           H
ATOM   3550  CG1 ILE A 237      -9.520  -9.485 -18.695  1.00 80.14           C
ATOM   3551 1HG1 ILE A 237      -9.552  -9.043 -19.690  1.00 80.14           H
ATOM   3552 2HG1 ILE A 237     -10.544  -9.505 -18.321  1.00 80.14           H
ATOM   3553  CG2 ILE A 237      -7.658 -10.976 -19.557  1.00 80.14           C
ATOM   3554 1HG2 ILE A 237      -7.266 -11.993 -19.523  1.00 80.14           H
ATOM   3555 2HG2 ILE A 237      -7.831 -10.688 -20.594  1.00 80.14           H
ATOM   3556 3HG2 ILE A 237      -6.937 -10.294 -19.106  1.00 80.14           H
ATOM   3557  CD1 ILE A 237      -8.652  -8.623 -17.776  1.00 80.14           C
ATOM   3558 1HD1 ILE A 237      -8.642  -9.055 -16.775  1.00 80.14           H
ATOM   3559 2HD1 ILE A 237      -7.635  -8.585 -18.166  1.00 80.14           H
ATOM   3560 3HD1 ILE A 237      -9.062  -7.613 -17.731  1.00 80.14           H
ATOM   3561  HN  ILE A 237     -10.924 -11.747 -17.517  1.00 80.14           H
ATOM   3562  N   ILE A 238      -9.021 -14.016 -18.974  1.00 77.59           N
ATOM   3563  CA  ILE A 238      -8.345 -15.254 -19.324  1.00 77.59           C
ATOM   3564  C   ILE A 238      -9.249 -16.083 -20.238  1.00 77.59           C
ATOM   3565  O   ILE A 238      -8.792 -16.625 -21.243  1.00 77.59           O
ATOM   3566  HA  ILE A 238      -7.444 -14.989 -19.877  1.00 77.59           H
ATOM   3567  CB  ILE A 238      -7.900 -15.996 -18.062  1.00 77.59           C
ATOM   3568  HB  ILE A 238      -8.735 -16.011 -17.362  1.00 77.59           H
ATOM   3569  CG1 ILE A 238      -6.746 -15.264 -17.374  1.00 77.59           C
ATOM   3570 1HG1 ILE A 238      -5.824 -15.424 -17.932  1.00 77.59           H
ATOM   3571 2HG1 ILE A 238      -6.938 -14.191 -17.377  1.00 77.59           H
ATOM   3572  CG2 ILE A 238      -7.548 -17.451 -18.378  1.00 77.59           C
ATOM   3573 1HG2 ILE A 238      -8.423 -17.955 -18.789  1.00 77.59           H
ATOM   3574 2HG2 ILE A 238      -6.737 -17.480 -19.105  1.00 77.59           H
ATOM   3575 3HG2 ILE A 238      -7.235 -17.956 -17.463  1.00 77.59           H
ATOM   3576  CD1 ILE A 238      -6.568 -15.752 -15.934  1.00 77.59           C
ATOM   3577 1HD1 ILE A 238      -7.484 -15.568 -15.373  1.00 77.59           H
ATOM   3578 2HD1 ILE A 238      -6.352 -16.820 -15.937  1.00 77.59           H
ATOM   3579 3HD1 ILE A 238      -5.742 -15.215 -15.468  1.00 77.59           H
ATOM   3580  HN  ILE A 238      -9.152 -13.868 -17.993  1.00 77.59           H
ATOM   3581  N   HIS A 239     -10.516 -16.155 -19.857  1.00 76.78           N
ATOM   3582  CA  HIS A 239     -11.480 -16.940 -20.609  1.00 76.78           C
ATOM   3583  C   HIS A 239     -11.543 -16.432 -22.051  1.00 76.78           C
ATOM   3584  O   HIS A 239     -11.552 -17.224 -22.992  1.00 76.78           O
ATOM   3585  HA  HIS A 239     -11.115 -17.967 -20.610  1.00 76.78           H
ATOM   3586  CB  HIS A 239     -12.845 -16.931 -19.918  1.00 76.78           C
ATOM   3587 1HB  HIS A 239     -12.710 -17.187 -18.867  1.00 76.78           H
ATOM   3588 2HB  HIS A 239     -13.251 -15.920 -19.950  1.00 76.78           H
ATOM   3589  CG  HIS A 239     -13.848 -17.881 -20.527  1.00 76.78           C
ATOM   3590  ND1 HIS A 239     -13.773 -19.254 -20.370  1.00 76.78           N
ATOM   3591  HD1 HIS A 239     -13.072 -19.746 -19.854  1.00 76.78           H
ATOM   3592  CD2 HIS A 239     -14.950 -17.642 -21.295  1.00 76.78           C
ATOM   3593  HD2 HIS A 239     -15.305 -16.661 -21.612  1.00 76.78           H
ATOM   3594  CE1 HIS A 239     -14.788 -19.806 -21.018  1.00 76.78           C
ATOM   3595  HE1 HIS A 239     -15.004 -20.872 -21.082  1.00 76.78           H
ATOM   3596  NE2 HIS A 239     -15.516 -18.805 -21.591  1.00 76.78           N
ATOM   3597  HN  HIS A 239     -10.885 -15.690 -19.052  1.00 76.78           H
ATOM   3598  N   THR A 240     -11.584 -15.114 -22.179  1.00 78.77           N
ATOM   3599  CA  THR A 240     -11.714 -14.493 -23.486  1.00 78.77           C
ATOM   3600  C   THR A 240     -10.482 -14.791 -24.343  1.00 78.77           C
ATOM   3601  O   THR A 240     -10.598 -15.015 -25.547  1.00 78.77           O
ATOM   3602  HA  THR A 240     -12.571 -14.935 -23.993  1.00 78.77           H
ATOM   3603  CB  THR A 240     -11.961 -12.997 -23.276  1.00 78.77           C
ATOM   3604  HB  THR A 240     -11.066 -12.505 -22.896  1.00 78.77           H
ATOM   3605  OG1 THR A 240     -13.100 -12.950 -22.421  1.00 78.77           O
ATOM   3606  HG1 THR A 240     -12.809 -12.840 -21.471  1.00 78.77           H
ATOM   3607  CG2 THR A 240     -12.425 -12.296 -24.554  1.00 78.77           C
ATOM   3608 1HG2 THR A 240     -13.357 -12.745 -24.897  1.00 78.77           H
ATOM   3609 2HG2 THR A 240     -11.664 -12.405 -25.326  1.00 78.77           H
ATOM   3610 3HG2 THR A 240     -12.586 -11.237 -24.350  1.00 78.77           H
ATOM   3611  HN  THR A 240     -11.531 -14.475 -21.411  1.00 78.77           H
ATOM   3612  N   LEU A 241      -9.330 -14.784 -23.688  1.00 74.37           N
ATOM   3613  CA  LEU A 241      -8.067 -14.917 -24.395  1.00 74.37           C
ATOM   3614  C   LEU A 241      -7.924 -16.351 -24.909  1.00 74.37           C
ATOM   3615  O   LEU A 241      -7.455 -16.570 -26.024  1.00 74.37           O
ATOM   3616  HA  LEU A 241      -8.100 -14.245 -25.252  1.00 74.37           H
ATOM   3617  CB  LEU A 241      -6.906 -14.462 -23.508  1.00 74.37           C
ATOM   3618 1HB  LEU A 241      -7.039 -14.898 -22.518  1.00 74.37           H
ATOM   3619 2HB  LEU A 241      -5.982 -14.872 -23.915  1.00 74.37           H
ATOM   3620  CG  LEU A 241      -6.735 -12.950 -23.350  1.00 74.37           C
ATOM   3621  HG  LEU A 241      -7.674 -12.537 -22.983  1.00 74.37           H
ATOM   3622  CD1 LEU A 241      -5.660 -12.626 -22.310  1.00 74.37           C
ATOM   3623 1HD1 LEU A 241      -5.948 -13.047 -21.347  1.00 74.37           H
ATOM   3624 2HD1 LEU A 241      -4.709 -13.055 -22.625  1.00 74.37           H
ATOM   3625 3HD1 LEU A 241      -5.559 -11.545 -22.218  1.00 74.37           H
ATOM   3626  CD2 LEU A 241      -6.446 -12.288 -24.698  1.00 74.37           C
ATOM   3627 1HD2 LEU A 241      -5.529 -12.701 -25.118  1.00 74.37           H
ATOM   3628 2HD2 LEU A 241      -7.275 -12.476 -25.381  1.00 74.37           H
ATOM   3629 3HD2 LEU A 241      -6.328 -11.213 -24.558  1.00 74.37           H
ATOM   3630  HN  LEU A 241      -9.251 -14.690 -22.696  1.00 74.37           H
ATOM   3631  N   ILE A 242      -8.336 -17.290 -24.070  1.00 74.68           N
ATOM   3632  CA  ILE A 242      -8.280 -18.696 -24.434  1.00 74.68           C
ATOM   3633  C   ILE A 242      -9.082 -18.918 -25.717  1.00 74.68           C
ATOM   3634  O   ILE A 242      -8.647 -19.647 -26.607  1.00 74.68           O
ATOM   3635  HA  ILE A 242      -7.236 -18.940 -24.632  1.00 74.68           H
ATOM   3636  CB  ILE A 242      -8.736 -19.570 -23.264  1.00 74.68           C
ATOM   3637  HB  ILE A 242      -9.665 -19.159 -22.872  1.00 74.68           H
ATOM   3638  CG1 ILE A 242      -7.713 -19.542 -22.127  1.00 74.68           C
ATOM   3639 1HG1 ILE A 242      -6.819 -20.091 -22.423  1.00 74.68           H
ATOM   3640 2HG1 ILE A 242      -7.406 -18.514 -21.935  1.00 74.68           H
ATOM   3641  CG2 ILE A 242      -9.035 -20.997 -23.730  1.00 74.68           C
ATOM   3642 1HG2 ILE A 242      -9.826 -20.976 -24.480  1.00 74.68           H
ATOM   3643 2HG2 ILE A 242      -8.135 -21.433 -24.164  1.00 74.68           H
ATOM   3644 3HG2 ILE A 242      -9.356 -21.597 -22.879  1.00 74.68           H
ATOM   3645  CD1 ILE A 242      -8.295 -20.153 -20.850  1.00 74.68           C
ATOM   3646 1HD1 ILE A 242      -9.174 -19.586 -20.544  1.00 74.68           H
ATOM   3647 2HD1 ILE A 242      -8.578 -21.188 -21.040  1.00 74.68           H
ATOM   3648 3HD1 ILE A 242      -7.547 -20.120 -20.058  1.00 74.68           H
ATOM   3649  HN  ILE A 242      -8.702 -17.104 -23.158  1.00 74.68           H
ATOM   3650  N   GLN A 243     -10.240 -18.276 -25.772  1.00 70.13           N
ATOM   3651  CA  GLN A 243     -11.124 -18.423 -26.916  1.00 70.13           C
ATOM   3652  C   GLN A 243     -10.505 -17.765 -28.152  1.00 70.13           C
ATOM   3653  O   GLN A 243     -10.677 -18.250 -29.269  1.00 70.13           O
ATOM   3654  HA  GLN A 243     -11.215 -19.497 -27.076  1.00 70.13           H
ATOM   3655  CB  GLN A 243     -12.507 -17.840 -26.619  1.00 70.13           C
ATOM   3656 1HB  GLN A 243     -12.404 -16.820 -26.250  1.00 70.13           H
ATOM   3657 2HB  GLN A 243     -13.089 -17.788 -27.539  1.00 70.13           H
ATOM   3658  CG  GLN A 243     -13.250 -18.690 -25.587  1.00 70.13           C
ATOM   3659 1HG  GLN A 243     -13.324 -19.718 -25.942  1.00 70.13           H
ATOM   3660 2HG  GLN A 243     -12.683 -18.715 -24.656  1.00 70.13           H
ATOM   3661  CD  GLN A 243     -14.650 -18.134 -25.324  1.00 70.13           C
ATOM   3662  OE1 GLN A 243     -15.015 -17.061 -25.775  1.00 70.13           O
ATOM   3663  NE2 GLN A 243     -15.412 -18.921 -24.570  1.00 70.13           N
ATOM   3664 1HE2 GLN A 243     -15.052 -19.790 -24.231  1.00 70.13           H
ATOM   3665 2HE2 GLN A 243     -16.346 -18.644 -24.342  1.00 70.13           H
ATOM   3666  HN  GLN A 243     -10.576 -17.667 -25.054  1.00 70.13           H
ATOM   3667  N   ALA A 244      -9.799 -16.671 -27.909  1.00 70.56           N
ATOM   3668  CA  ALA A 244      -9.361 -15.807 -28.992  1.00 70.56           C
ATOM   3669  C   ALA A 244      -8.206 -16.477 -29.738  1.00 70.56           C
ATOM   3670  O   ALA A 244      -7.918 -16.131 -30.883  1.00 70.56           O
ATOM   3671  HA  ALA A 244     -10.200 -15.682 -29.676  1.00 70.56           H
ATOM   3672  CB  ALA A 244      -8.975 -14.437 -28.429  1.00 70.56           C
ATOM   3673 1HB  ALA A 244      -9.839 -13.991 -27.935  1.00 70.56           H
ATOM   3674 2HB  ALA A 244      -8.166 -14.555 -27.709  1.00 70.56           H
ATOM   3675 3HB  ALA A 244      -8.647 -13.790 -29.242  1.00 70.56           H
ATOM   3676  HN  ALA A 244      -9.526 -16.373 -26.994  1.00 70.56           H
ATOM   3677  N   LYS A 245      -7.574 -17.423 -29.059  1.00 58.90           N
ATOM   3678  CA  LYS A 245      -6.443 -18.130 -29.635  1.00 58.90           C
ATOM   3679  C   LYS A 245      -5.473 -17.118 -30.248  1.00 58.90           C
ATOM   3680  O   LYS A 245      -4.593 -17.488 -31.023  1.00 58.90           O
ATOM   3681  HA  LYS A 245      -5.934 -18.649 -28.823  1.00 58.90           H
ATOM   3682  CB  LYS A 245      -6.924 -19.196 -30.622  1.00 58.90           C
ATOM   3683 1HB  LYS A 245      -7.638 -18.757 -31.319  1.00 58.90           H
ATOM   3684 2HB  LYS A 245      -6.082 -19.556 -31.213  1.00 58.90           H
ATOM   3685  CG  LYS A 245      -7.577 -20.369 -29.887  1.00 58.90           C
ATOM   3686 1HG  LYS A 245      -6.952 -20.669 -29.046  1.00 58.90           H
ATOM   3687 2HG  LYS A 245      -8.536 -20.055 -29.474  1.00 58.90           H
ATOM   3688  CD  LYS A 245      -7.784 -21.558 -30.827  1.00 58.90           C
ATOM   3689 1HD  LYS A 245      -8.507 -21.294 -31.599  1.00 58.90           H
ATOM   3690 2HD  LYS A 245      -6.848 -21.794 -31.333  1.00 58.90           H
ATOM   3691  CE  LYS A 245      -8.277 -22.785 -30.057  1.00 58.90           C
ATOM   3692 1HE  LYS A 245      -7.621 -22.978 -29.209  1.00 58.90           H
ATOM   3693 2HE  LYS A 245      -9.272 -22.594 -29.654  1.00 58.90           H
ATOM   3694  NZ  LYS A 245      -8.315 -23.971 -30.942  1.00 58.90           N
ATOM   3695 1HZ  LYS A 245      -8.670 -24.768 -30.425  1.00 58.90           H
ATOM   3696 2HZ  LYS A 245      -8.922 -23.784 -31.733  1.00 58.90           H
ATOM   3697 3HZ  LYS A 245      -7.379 -24.174 -31.276  1.00 58.90           H
ATOM   3698  HN  LYS A 245      -7.823 -17.707 -28.133  1.00 58.90           H
ATOM   3699  N   LYS A 246      -5.667 -15.861 -29.877  1.00 52.19           N
ATOM   3700  CA  LYS A 246      -4.894 -14.780 -30.464  1.00 52.19           C
ATOM   3701  C   LYS A 246      -3.665 -14.507 -29.594  1.00 52.19           C
ATOM   3702  O   LYS A 246      -3.780 -13.922 -28.518  1.00 52.19           O
ATOM   3703  HA  LYS A 246      -4.555 -15.115 -31.445  1.00 52.19           H
ATOM   3704  CB  LYS A 246      -5.776 -13.550 -30.687  1.00 52.19           C
ATOM   3705 1HB  LYS A 246      -6.435 -13.410 -29.830  1.00 52.19           H
ATOM   3706 2HB  LYS A 246      -5.152 -12.659 -30.757  1.00 52.19           H
ATOM   3707  CG  LYS A 246      -6.610 -13.696 -31.961  1.00 52.19           C
ATOM   3708 1HG  LYS A 246      -5.972 -14.022 -32.782  1.00 52.19           H
ATOM   3709 2HG  LYS A 246      -7.365 -14.469 -31.818  1.00 52.19           H
ATOM   3710  CD  LYS A 246      -7.288 -12.374 -32.327  1.00 52.19           C
ATOM   3711 1HD  LYS A 246      -7.970 -12.078 -31.529  1.00 52.19           H
ATOM   3712 2HD  LYS A 246      -6.538 -11.589 -32.414  1.00 52.19           H
ATOM   3713  CE  LYS A 246      -8.059 -12.500 -33.643  1.00 52.19           C
ATOM   3714 1HE  LYS A 246      -7.403 -12.896 -34.418  1.00 52.19           H
ATOM   3715 2HE  LYS A 246      -8.878 -13.209 -33.525  1.00 52.19           H
ATOM   3716  NZ  LYS A 246      -8.591 -11.183 -34.059  1.00 52.19           N
ATOM   3717 1HZ  LYS A 246      -9.114 -11.287 -34.921  1.00 52.19           H
ATOM   3718 2HZ  LYS A 246      -9.201 -10.821 -33.335  1.00 52.19           H
ATOM   3719 3HZ  LYS A 246      -7.822 -10.539 -34.207  1.00 52.19           H
ATOM   3720  HN  LYS A 246      -6.337 -15.578 -29.191  1.00 52.19           H
ATOM   3721  N   SER A 247      -2.518 -14.943 -30.093  1.00 55.54           N
ATOM   3722  CA  SER A 247      -1.287 -14.858 -29.325  1.00 55.54           C
ATOM   3723  C   SER A 247      -0.996 -13.400 -28.965  1.00 55.54           C
ATOM   3724  O   SER A 247      -0.598 -13.102 -27.840  1.00 55.54           O
ATOM   3725  HA  SER A 247      -1.467 -15.445 -28.425  1.00 55.54           H
ATOM   3726  CB  SER A 247      -0.112 -15.459 -30.099  1.00 55.54           C
ATOM   3727 1HB  SER A 247      -0.214 -16.544 -30.127  1.00 55.54           H
ATOM   3728 2HB  SER A 247      -0.141 -15.109 -31.131  1.00 55.54           H
ATOM   3729  OG  SER A 247       1.142 -15.115 -29.516  1.00 55.54           O
ATOM   3730  HG  SER A 247       1.221 -15.525 -28.608  1.00 55.54           H
ATOM   3731  HN  SER A 247      -2.421 -15.349 -31.002  1.00 55.54           H
ATOM   3732  N   SER A 248      -1.205 -12.529 -29.942  1.00 55.81           N
ATOM   3733  CA  SER A 248      -0.661 -11.183 -29.874  1.00 55.81           C
ATOM   3734  C   SER A 248      -1.192 -10.467 -28.631  1.00 55.81           C
ATOM   3735  O   SER A 248      -0.508  -9.620 -28.058  1.00 55.81           O
ATOM   3736  HA  SER A 248       0.419 -11.311 -29.810  1.00 55.81           H
ATOM   3737  CB  SER A 248      -1.006 -10.386 -31.134  1.00 55.81           C
ATOM   3738 1HB  SER A 248      -0.402  -9.479 -31.165  1.00 55.81           H
ATOM   3739 2HB  SER A 248      -0.747 -10.972 -32.016  1.00 55.81           H
ATOM   3740  OG  SER A 248      -2.387 -10.038 -31.184  1.00 55.81           O
ATOM   3741  HG  SER A 248      -2.571  -9.489 -31.999  1.00 55.81           H
ATOM   3742  HN  SER A 248      -1.733 -12.730 -30.767  1.00 55.81           H
ATOM   3743  N   LYS A 249      -2.407 -10.833 -28.249  1.00 52.47           N
ATOM   3744  CA  LYS A 249      -3.076 -10.169 -27.143  1.00 52.47           C
ATOM   3745  C   LYS A 249      -2.388 -10.554 -25.832  1.00 52.47           C
ATOM   3746  O   LYS A 249      -2.536  -9.865 -24.824  1.00 52.47           O
ATOM   3747  HA  LYS A 249      -2.963  -9.095 -27.290  1.00 52.47           H
ATOM   3748  CB  LYS A 249      -4.576 -10.474 -27.164  1.00 52.47           C
ATOM   3749 1HB  LYS A 249      -4.732 -11.542 -27.315  1.00 52.47           H
ATOM   3750 2HB  LYS A 249      -5.015 -10.222 -26.198  1.00 52.47           H
ATOM   3751  CG  LYS A 249      -5.280  -9.687 -28.271  1.00 52.47           C
ATOM   3752 1HG  LYS A 249      -4.975  -8.642 -28.229  1.00 52.47           H
ATOM   3753 2HG  LYS A 249      -4.973 -10.070 -29.245  1.00 52.47           H
ATOM   3754  CD  LYS A 249      -6.800  -9.788 -28.133  1.00 52.47           C
ATOM   3755 1HD  LYS A 249      -7.115 -10.822 -28.276  1.00 52.47           H
ATOM   3756 2HD  LYS A 249      -7.097  -9.501 -27.124  1.00 52.47           H
ATOM   3757  CE  LYS A 249      -7.504  -8.889 -29.152  1.00 52.47           C
ATOM   3758 1HE  LYS A 249      -7.095  -7.880 -29.100  1.00 52.47           H
ATOM   3759 2HE  LYS A 249      -7.316  -9.257 -30.161  1.00 52.47           H
ATOM   3760  NZ  LYS A 249      -8.961  -8.855 -28.894  1.00 52.47           N
ATOM   3761 1HZ  LYS A 249      -9.414  -8.276 -29.592  1.00 52.47           H
ATOM   3762 2HZ  LYS A 249      -9.335  -9.796 -28.941  1.00 52.47           H
ATOM   3763 3HZ  LYS A 249      -9.131  -8.469 -27.972  1.00 52.47           H
ATOM   3764  HN  LYS A 249      -2.932 -11.567 -28.681  1.00 52.47           H
ATOM   3765  N   HIS A 250      -1.651 -11.654 -25.888  1.00 54.84           N
ATOM   3766  CA  HIS A 250      -1.088 -12.239 -24.684  1.00 54.84           C
ATOM   3767  C   HIS A 250       0.020 -11.333 -24.142  1.00 54.84           C
ATOM   3768  O   HIS A 250       0.195 -11.217 -22.930  1.00 54.84           O
ATOM   3769  HA  HIS A 250      -1.895 -12.289 -23.953  1.00 54.84           H
ATOM   3770  CB  HIS A 250      -0.609 -13.668 -24.947  1.00 54.84           C
ATOM   3771 1HB  HIS A 250       0.045 -13.666 -25.819  1.00 54.84           H
ATOM   3772 2HB  HIS A 250      -0.009 -14.002 -24.100  1.00 54.84           H
ATOM   3773  CG  HIS A 250      -1.726 -14.658 -25.175  1.00 54.84           C
ATOM   3774  ND1 HIS A 250      -2.352 -15.333 -24.142  1.00 54.84           N
ATOM   3775  HD1 HIS A 250      -2.139 -15.241 -23.170  1.00 54.84           H
ATOM   3776  CD2 HIS A 250      -2.323 -15.079 -26.328  1.00 54.84           C
ATOM   3777  HD2 HIS A 250      -2.070 -14.745 -27.334  1.00 54.84           H
ATOM   3778  CE1 HIS A 250      -3.281 -16.123 -24.661  1.00 54.84           C
ATOM   3779  HE1 HIS A 250      -3.945 -16.783 -24.104  1.00 54.84           H
ATOM   3780  NE2 HIS A 250      -3.261 -15.964 -26.016  1.00 54.84           N
ATOM   3781  HN  HIS A 250      -1.438 -12.141 -26.735  1.00 54.84           H
ATOM   3782  N   LYS A 251       0.738 -10.713 -25.067  1.00 56.86           N
ATOM   3783  CA  LYS A 251       1.940  -9.977 -24.712  1.00 56.86           C
ATOM   3784  C   LYS A 251       1.575  -8.853 -23.740  1.00 56.86           C
ATOM   3785  O   LYS A 251       2.223  -8.686 -22.707  1.00 56.86           O
ATOM   3786  HA  LYS A 251       2.609 -10.670 -24.202  1.00 56.86           H
ATOM   3787  CB  LYS A 251       2.662  -9.492 -25.970  1.00 56.86           C
ATOM   3788 1HB  LYS A 251       1.943  -9.051 -26.660  1.00 56.86           H
ATOM   3789 2HB  LYS A 251       3.372  -8.707 -25.707  1.00 56.86           H
ATOM   3790  CG  LYS A 251       3.398 -10.643 -26.658  1.00 56.86           C
ATOM   3791 1HG  LYS A 251       3.920 -11.243 -25.913  1.00 56.86           H
ATOM   3792 2HG  LYS A 251       2.678 -11.299 -27.148  1.00 56.86           H
ATOM   3793  CD  LYS A 251       4.399 -10.116 -27.688  1.00 56.86           C
ATOM   3794 1HD  LYS A 251       3.863  -9.660 -28.521  1.00 56.86           H
ATOM   3795 2HD  LYS A 251       5.013  -9.336 -27.238  1.00 56.86           H
ATOM   3796  CE  LYS A 251       5.295 -11.242 -28.208  1.00 56.86           C
ATOM   3797 1HE  LYS A 251       5.525 -11.935 -27.398  1.00 56.86           H
ATOM   3798 2HE  LYS A 251       4.768 -11.811 -28.974  1.00 56.86           H
ATOM   3799  NZ  LYS A 251       6.549 -10.690 -28.767  1.00 56.86           N
ATOM   3800 1HZ  LYS A 251       7.094 -11.439 -29.180  1.00 56.86           H
ATOM   3801 2HZ  LYS A 251       6.328 -10.002 -29.478  1.00 56.86           H
ATOM   3802 3HZ  LYS A 251       7.085 -10.251 -28.026  1.00 56.86           H
ATOM   3803  HN  LYS A 251       0.512 -10.709 -26.041  1.00 56.86           H
ATOM   3804  N   ALA A 252       0.540  -8.111 -24.104  1.00 65.02           N
ATOM   3805  CA  ALA A 252       0.146  -6.944 -23.333  1.00 65.02           C
ATOM   3806  C   ALA A 252      -0.383  -7.395 -21.970  1.00 65.02           C
ATOM   3807  O   ALA A 252      -0.312  -6.648 -20.995  1.00 65.02           O
ATOM   3808  HA  ALA A 252       1.034  -6.330 -23.184  1.00 65.02           H
ATOM   3809  CB  ALA A 252      -0.886  -6.136 -24.121  1.00 65.02           C
ATOM   3810 1HB  ALA A 252      -0.451  -5.815 -25.067  1.00 65.02           H
ATOM   3811 2HB  ALA A 252      -1.762  -6.755 -24.315  1.00 65.02           H
ATOM   3812 3HB  ALA A 252      -1.181  -5.260 -23.542  1.00 65.02           H
ATOM   3813  HN  ALA A 252      -0.025  -8.296 -24.909  1.00 65.02           H
ATOM   3814  N   LEU A 253      -0.901  -8.614 -21.945  1.00 68.06           N
ATOM   3815  CA  LEU A 253      -1.545  -9.129 -20.748  1.00 68.06           C
ATOM   3816  C   LEU A 253      -0.475  -9.557 -19.742  1.00 68.06           C
ATOM   3817  O   LEU A 253      -0.685  -9.473 -18.533  1.00 68.06           O
ATOM   3818  HA  LEU A 253      -2.123  -8.314 -20.312  1.00 68.06           H
ATOM   3819  CB  LEU A 253      -2.532 -10.242 -21.108  1.00 68.06           C
ATOM   3820 1HB  LEU A 253      -3.036  -9.968 -22.035  1.00 68.06           H
ATOM   3821 2HB  LEU A 253      -1.965 -11.151 -21.310  1.00 68.06           H
ATOM   3822  CG  LEU A 253      -3.596 -10.560 -20.056  1.00 68.06           C
ATOM   3823  HG  LEU A 253      -3.139 -10.474 -19.070  1.00 68.06           H
ATOM   3824  CD1 LEU A 253      -4.743  -9.548 -20.113  1.00 68.06           C
ATOM   3825 1HD1 LEU A 253      -4.354  -8.547 -19.925  1.00 68.06           H
ATOM   3826 2HD1 LEU A 253      -5.206  -9.578 -21.099  1.00 68.06           H
ATOM   3827 3HD1 LEU A 253      -5.485  -9.798 -19.355  1.00 68.06           H
ATOM   3828  CD2 LEU A 253      -4.095 -11.999 -20.199  1.00 68.06           C
ATOM   3829 1HD2 LEU A 253      -4.529 -12.137 -21.189  1.00 68.06           H
ATOM   3830 2HD2 LEU A 253      -3.259 -12.688 -20.070  1.00 68.06           H
ATOM   3831 3HD2 LEU A 253      -4.850 -12.199 -19.439  1.00 68.06           H
ATOM   3832  HN  LEU A 253      -0.886  -9.244 -22.721  1.00 68.06           H
ATOM   3833  N   LYS A 254       0.650 -10.007 -20.279  1.00 71.37           N
ATOM   3834  CA  LYS A 254       1.707 -10.557 -19.449  1.00 71.37           C
ATOM   3835  C   LYS A 254       2.034  -9.570 -18.326  1.00 71.37           C
ATOM   3836  O   LYS A 254       2.142  -9.959 -17.164  1.00 71.37           O
ATOM   3837  HA  LYS A 254       1.327 -11.476 -19.001  1.00 71.37           H
ATOM   3838  CB  LYS A 254       2.917 -10.938 -20.304  1.00 71.37           C
ATOM   3839 1HB  LYS A 254       3.055 -10.201 -21.095  1.00 71.37           H
ATOM   3840 2HB  LYS A 254       3.820 -10.921 -19.693  1.00 71.37           H
ATOM   3841  CG  LYS A 254       2.738 -12.328 -20.919  1.00 71.37           C
ATOM   3842 1HG  LYS A 254       2.486 -13.045 -20.138  1.00 71.37           H
ATOM   3843 2HG  LYS A 254       1.904 -12.314 -21.621  1.00 71.37           H
ATOM   3844  CD  LYS A 254       4.011 -12.776 -21.640  1.00 71.37           C
ATOM   3845 1HD  LYS A 254       4.216 -12.106 -22.475  1.00 71.37           H
ATOM   3846 2HD  LYS A 254       4.861 -12.709 -20.961  1.00 71.37           H
ATOM   3847  CE  LYS A 254       3.874 -14.211 -22.154  1.00 71.37           C
ATOM   3848 1HE  LYS A 254       3.564 -14.867 -21.340  1.00 71.37           H
ATOM   3849 2HE  LYS A 254       3.095 -14.258 -22.915  1.00 71.37           H
ATOM   3850  NZ  LYS A 254       5.157 -14.684 -22.719  1.00 71.37           N
ATOM   3851 1HZ  LYS A 254       5.041 -15.626 -23.077  1.00 71.37           H
ATOM   3852 2HZ  LYS A 254       5.442 -14.069 -23.473  1.00 71.37           H
ATOM   3853 3HZ  LYS A 254       5.866 -14.683 -21.995  1.00 71.37           H
ATOM   3854  HN  LYS A 254       0.843 -10.000 -21.260  1.00 71.37           H
ATOM   3855  N   VAL A 255       2.183  -8.312 -18.713  1.00 74.69           N
ATOM   3856  CA  VAL A 255       2.600  -7.285 -17.774  1.00 74.69           C
ATOM   3857  C   VAL A 255       1.599  -7.219 -16.618  1.00 74.69           C
ATOM   3858  O   VAL A 255       1.985  -7.299 -15.453  1.00 74.69           O
ATOM   3859  HA  VAL A 255       3.573  -7.576 -17.379  1.00 74.69           H
ATOM   3860  CB  VAL A 255       2.764  -5.948 -18.499  1.00 74.69           C
ATOM   3861  HB  VAL A 255       1.798  -5.679 -18.928  1.00 74.69           H
ATOM   3862  CG1 VAL A 255       3.169  -4.841 -17.524  1.00 74.69           C
ATOM   3863 1HG1 VAL A 255       2.401  -4.731 -16.759  1.00 74.69           H
ATOM   3864 2HG1 VAL A 255       4.117  -5.101 -17.053  1.00 74.69           H
ATOM   3865 3HG1 VAL A 255       3.279  -3.901 -18.066  1.00 74.69           H
ATOM   3866  CG2 VAL A 255       3.771  -6.065 -19.645  1.00 74.69           C
ATOM   3867 1HG2 VAL A 255       4.740  -6.368 -19.248  1.00 74.69           H
ATOM   3868 2HG2 VAL A 255       3.422  -6.810 -20.360  1.00 74.69           H
ATOM   3869 3HG2 VAL A 255       3.868  -5.101 -20.144  1.00 74.69           H
ATOM   3870  HN  VAL A 255       2.024  -7.991 -19.647  1.00 74.69           H
ATOM   3871  N   THR A 256       0.333  -7.075 -16.982  1.00 72.45           N
ATOM   3872  CA  THR A 256      -0.701  -6.803 -15.998  1.00 72.45           C
ATOM   3873  C   THR A 256      -0.900  -8.013 -15.084  1.00 72.45           C
ATOM   3874  O   THR A 256      -1.155  -7.859 -13.890  1.00 72.45           O
ATOM   3875  HA  THR A 256      -0.368  -5.978 -15.369  1.00 72.45           H
ATOM   3876  CB  THR A 256      -1.970  -6.393 -16.748  1.00 72.45           C
ATOM   3877  HB  THR A 256      -2.821  -6.332 -16.069  1.00 72.45           H
ATOM   3878  OG1 THR A 256      -2.084  -7.357 -17.791  1.00 72.45           O
ATOM   3879  HG1 THR A 256      -2.360  -8.241 -17.412  1.00 72.45           H
ATOM   3880  CG2 THR A 256      -1.810  -5.063 -17.486  1.00 72.45           C
ATOM   3881 1HG2 THR A 256      -1.003  -5.146 -18.214  1.00 72.45           H
ATOM   3882 2HG2 THR A 256      -1.575  -4.276 -16.770  1.00 72.45           H
ATOM   3883 3HG2 THR A 256      -2.740  -4.819 -18.001  1.00 72.45           H
ATOM   3884  HN  THR A 256       0.011  -7.142 -17.926  1.00 72.45           H
ATOM   3885  N   ILE A 257      -0.774  -9.191 -15.678  1.00 76.80           N
ATOM   3886  CA  ILE A 257      -0.892 -10.426 -14.923  1.00 76.80           C
ATOM   3887  C   ILE A 257       0.188 -10.461 -13.839  1.00 76.80           C
ATOM   3888  O   ILE A 257      -0.106 -10.723 -12.674  1.00 76.80           O
ATOM   3889  HA  ILE A 257      -1.868 -10.422 -14.438  1.00 76.80           H
ATOM   3890  CB  ILE A 257      -0.859 -11.634 -15.862  1.00 76.80           C
ATOM   3891  HB  ILE A 257      -0.027 -11.505 -16.555  1.00 76.80           H
ATOM   3892  CG1 ILE A 257      -2.136 -11.711 -16.701  1.00 76.80           C
ATOM   3893 1HG1 ILE A 257      -2.998 -11.836 -16.046  1.00 76.80           H
ATOM   3894 2HG1 ILE A 257      -2.279 -10.774 -17.240  1.00 76.80           H
ATOM   3895  CG2 ILE A 257      -0.604 -12.927 -15.085  1.00 76.80           C
ATOM   3896 1HG2 ILE A 257       0.354 -12.858 -14.570  1.00 76.80           H
ATOM   3897 2HG2 ILE A 257      -1.399 -13.074 -14.354  1.00 76.80           H
ATOM   3898 3HG2 ILE A 257      -0.585 -13.769 -15.777  1.00 76.80           H
ATOM   3899  CD1 ILE A 257      -2.071 -12.872 -17.694  1.00 76.80           C
ATOM   3900 1HD1 ILE A 257      -1.222 -12.731 -18.363  1.00 76.80           H
ATOM   3901 2HD1 ILE A 257      -1.952 -13.810 -17.151  1.00 76.80           H
ATOM   3902 3HD1 ILE A 257      -2.991 -12.904 -18.277  1.00 76.80           H
ATOM   3903  HN  ILE A 257      -0.596  -9.308 -16.655  1.00 76.80           H
ATOM   3904  N   THR A 258       1.415 -10.194 -14.261  1.00 81.77           N
ATOM   3905  CA  THR A 258       2.553 -10.288 -13.363  1.00 81.77           C
ATOM   3906  C   THR A 258       2.390  -9.317 -12.192  1.00 81.77           C
ATOM   3907  O   THR A 258       2.613  -9.686 -11.040  1.00 81.77           O
ATOM   3908  HA  THR A 258       2.577 -11.294 -12.944  1.00 81.77           H
ATOM   3909  CB  THR A 258       3.822 -10.045 -14.182  1.00 81.77           C
ATOM   3910  HB  THR A 258       3.866  -9.016 -14.536  1.00 81.77           H
ATOM   3911  OG1 THR A 258       3.777 -11.044 -15.197  1.00 81.77           O
ATOM   3912  HG1 THR A 258       3.292 -10.695 -15.999  1.00 81.77           H
ATOM   3913  CG2 THR A 258       5.096 -10.369 -13.397  1.00 81.77           C
ATOM   3914 1HG2 THR A 258       5.083 -11.418 -13.101  1.00 81.77           H
ATOM   3915 2HG2 THR A 258       5.144  -9.741 -12.508  1.00 81.77           H
ATOM   3916 3HG2 THR A 258       5.967 -10.180 -14.024  1.00 81.77           H
ATOM   3917  HN  THR A 258       1.636  -9.917 -15.197  1.00 81.77           H
ATOM   3918  N   VAL A 259       2.002  -8.096 -12.527  1.00 79.00           N
ATOM   3919  CA  VAL A 259       1.830  -7.062 -11.520  1.00 79.00           C
ATOM   3920  C   VAL A 259       0.787  -7.520 -10.499  1.00 79.00           C
ATOM   3921  O   VAL A 259       0.985  -7.372  -9.294  1.00 79.00           O
ATOM   3922  HA  VAL A 259       2.786  -6.936 -11.012  1.00 79.00           H
ATOM   3923  CB  VAL A 259       1.470  -5.734 -12.189  1.00 79.00           C
ATOM   3924  HB  VAL A 259       0.630  -5.914 -12.859  1.00 79.00           H
ATOM   3925  CG1 VAL A 259       1.031  -4.699 -11.151  1.00 79.00           C
ATOM   3926 1HG1 VAL A 259       0.157  -5.069 -10.616  1.00 79.00           H
ATOM   3927 2HG1 VAL A 259       1.843  -4.526 -10.445  1.00 79.00           H
ATOM   3928 3HG1 VAL A 259       0.781  -3.765 -11.654  1.00 79.00           H
ATOM   3929  CG2 VAL A 259       2.637  -5.209 -13.028  1.00 79.00           C
ATOM   3930 1HG2 VAL A 259       3.505  -5.053 -12.387  1.00 79.00           H
ATOM   3931 2HG2 VAL A 259       2.883  -5.935 -13.803  1.00 79.00           H
ATOM   3932 3HG2 VAL A 259       2.354  -4.264 -13.492  1.00 79.00           H
ATOM   3933  HN  VAL A 259       1.807  -7.808 -13.465  1.00 79.00           H
ATOM   3934  N   LEU A 260      -0.303  -8.066 -11.018  1.00 75.81           N
ATOM   3935  CA  LEU A 260      -1.393  -8.515 -10.169  1.00 75.81           C
ATOM   3936  C   LEU A 260      -0.877  -9.589  -9.209  1.00 75.81           C
ATOM   3937  O   LEU A 260      -1.089  -9.500  -8.001  1.00 75.81           O
ATOM   3938  HA  LEU A 260      -1.724  -7.658  -9.582  1.00 75.81           H
ATOM   3939  CB  LEU A 260      -2.582  -8.968 -11.018  1.00 75.81           C
ATOM   3940 1HB  LEU A 260      -2.917  -8.123 -11.619  1.00 75.81           H
ATOM   3941 2HB  LEU A 260      -2.237  -9.735 -11.711  1.00 75.81           H
ATOM   3942  CG  LEU A 260      -3.784  -9.520 -10.248  1.00 75.81           C
ATOM   3943  HG  LEU A 260      -3.419 -10.231  -9.508  1.00 75.81           H
ATOM   3944  CD1 LEU A 260      -4.506  -8.406  -9.487  1.00 75.81           C
ATOM   3945 1HD1 LEU A 260      -3.818  -7.946  -8.778  1.00 75.81           H
ATOM   3946 2HD1 LEU A 260      -4.858  -7.653 -10.192  1.00 75.81           H
ATOM   3947 3HD1 LEU A 260      -5.356  -8.825  -8.949  1.00 75.81           H
ATOM   3948  CD2 LEU A 260      -4.729 -10.282 -11.180  1.00 75.81           C
ATOM   3949 1HD2 LEU A 260      -5.090  -9.611 -11.959  1.00 75.81           H
ATOM   3950 2HD2 LEU A 260      -4.194 -11.115 -11.637  1.00 75.81           H
ATOM   3951 3HD2 LEU A 260      -5.574 -10.663 -10.607  1.00 75.81           H
ATOM   3952  HN  LEU A 260      -0.447  -8.204 -11.998  1.00 75.81           H
ATOM   3953  N   THR A 261      -0.210 -10.579  -9.783  1.00 84.31           N
ATOM   3954  CA  THR A 261       0.207 -11.742  -9.019  1.00 84.31           C
ATOM   3955  C   THR A 261       1.148 -11.327  -7.886  1.00 84.31           C
ATOM   3956  O   THR A 261       1.000 -11.780  -6.753  1.00 84.31           O
ATOM   3957  HA  THR A 261      -0.675 -12.184  -8.556  1.00 84.31           H
ATOM   3958  CB  THR A 261       0.832 -12.747  -9.990  1.00 84.31           C
ATOM   3959  HB  THR A 261       1.742 -12.344 -10.435  1.00 84.31           H
ATOM   3960  OG1 THR A 261      -0.220 -13.046 -10.904  1.00 84.31           O
ATOM   3961  HG1 THR A 261      -0.210 -12.394 -11.662  1.00 84.31           H
ATOM   3962  CG2 THR A 261       1.141 -14.089  -9.325  1.00 84.31           C
ATOM   3963 1HG2 THR A 261       0.219 -14.524  -8.939  1.00 84.31           H
ATOM   3964 2HG2 THR A 261       1.842 -13.935  -8.504  1.00 84.31           H
ATOM   3965 3HG2 THR A 261       1.583 -14.765 -10.058  1.00 84.31           H
ATOM   3966  HN  THR A 261       0.044 -10.595 -10.750  1.00 84.31           H
ATOM   3967  N   VAL A 262       2.096 -10.468  -8.233  1.00 87.28           N
ATOM   3968  CA  VAL A 262       3.096 -10.030  -7.273  1.00 87.28           C
ATOM   3969  C   VAL A 262       2.409  -9.265  -6.140  1.00 87.28           C
ATOM   3970  O   VAL A 262       2.745  -9.448  -4.971  1.00 87.28           O
ATOM   3971  HA  VAL A 262       3.567 -10.922  -6.860  1.00 87.28           H
ATOM   3972  CB  VAL A 262       4.175  -9.209  -7.981  1.00 87.28           C
ATOM   3973  HB  VAL A 262       3.680  -8.414  -8.538  1.00 87.28           H
ATOM   3974  CG1 VAL A 262       5.119  -8.555  -6.969  1.00 87.28           C
ATOM   3975 1HG1 VAL A 262       4.549  -7.895  -6.315  1.00 87.28           H
ATOM   3976 2HG1 VAL A 262       5.603  -9.328  -6.372  1.00 87.28           H
ATOM   3977 3HG1 VAL A 262       5.876  -7.977  -7.498  1.00 87.28           H
ATOM   3978  CG2 VAL A 262       4.953 -10.069  -8.979  1.00 87.28           C
ATOM   3979 1HG2 VAL A 262       5.431 -10.894  -8.452  1.00 87.28           H
ATOM   3980 2HG2 VAL A 262       4.268 -10.465  -9.729  1.00 87.28           H
ATOM   3981 3HG2 VAL A 262       5.714  -9.460  -9.468  1.00 87.28           H
ATOM   3982  HN  VAL A 262       2.187 -10.074  -9.147  1.00 87.28           H
ATOM   3983  N   PHE A 263       1.460  -8.425  -6.526  1.00 80.25           N
ATOM   3984  CA  PHE A 263       0.732  -7.622  -5.559  1.00 80.25           C
ATOM   3985  C   PHE A 263      -0.000  -8.509  -4.550  1.00 80.25           C
ATOM   3986  O   PHE A 263       0.154  -8.340  -3.342  1.00 80.25           O
ATOM   3987  HA  PHE A 263       1.463  -7.006  -5.034  1.00 80.25           H
ATOM   3988  CB  PHE A 263      -0.296  -6.802  -6.340  1.00 80.25           C
ATOM   3989 1HB  PHE A 263       0.228  -6.172  -7.059  1.00 80.25           H
ATOM   3990 2HB  PHE A 263      -0.927  -7.482  -6.913  1.00 80.25           H
ATOM   3991  CG  PHE A 263      -1.186  -5.920  -5.463  1.00 80.25           C
ATOM   3992  CD1 PHE A 263      -2.448  -6.321  -5.155  1.00 80.25           C
ATOM   3993  HD1 PHE A 263      -2.826  -7.270  -5.533  1.00 80.25           H
ATOM   3994  CD2 PHE A 263      -0.714  -4.735  -4.990  1.00 80.25           C
ATOM   3995  HD2 PHE A 263       0.298  -4.414  -5.237  1.00 80.25           H
ATOM   3996  CE1 PHE A 263      -3.274  -5.502  -4.340  1.00 80.25           C
ATOM   3997  HE1 PHE A 263      -4.286  -5.823  -4.093  1.00 80.25           H
ATOM   3998  CE2 PHE A 263      -1.540  -3.916  -4.176  1.00 80.25           C
ATOM   3999  HE2 PHE A 263      -1.162  -2.966  -3.797  1.00 80.25           H
ATOM   4000  CZ  PHE A 263      -2.803  -4.317  -3.868  1.00 80.25           C
ATOM   4001  HZ  PHE A 263      -3.437  -3.688  -3.242  1.00 80.25           H
ATOM   4002  HN  PHE A 263       1.187  -8.289  -7.479  1.00 80.25           H
ATOM   4003  N   VAL A 264      -0.783  -9.436  -5.084  1.00 85.95           N
ATOM   4004  CA  VAL A 264      -1.625 -10.276  -4.250  1.00 85.95           C
ATOM   4005  C   VAL A 264      -0.746 -11.071  -3.282  1.00 85.95           C
ATOM   4006  O   VAL A 264      -1.054 -11.169  -2.096  1.00 85.95           O
ATOM   4007  HA  VAL A 264      -2.276  -9.619  -3.673  1.00 85.95           H
ATOM   4008  CB  VAL A 264      -2.507 -11.167  -5.127  1.00 85.95           C
ATOM   4009  HB  VAL A 264      -1.859 -11.694  -5.828  1.00 85.95           H
ATOM   4010  CG1 VAL A 264      -3.237 -12.215  -4.284  1.00 85.95           C
ATOM   4011 1HG1 VAL A 264      -2.507 -12.842  -3.771  1.00 85.95           H
ATOM   4012 2HG1 VAL A 264      -3.867 -11.715  -3.548  1.00 85.95           H
ATOM   4013 3HG1 VAL A 264      -3.856 -12.835  -4.932  1.00 85.95           H
ATOM   4014  CG2 VAL A 264      -3.497 -10.330  -5.939  1.00 85.95           C
ATOM   4015 1HG2 VAL A 264      -4.136  -9.765  -5.261  1.00 85.95           H
ATOM   4016 2HG2 VAL A 264      -2.949  -9.641  -6.581  1.00 85.95           H
ATOM   4017 3HG2 VAL A 264      -4.111 -10.988  -6.553  1.00 85.95           H
ATOM   4018  HN  VAL A 264      -0.846  -9.616  -6.066  1.00 85.95           H
ATOM   4019  N   LEU A 265       0.331 -11.619  -3.826  1.00 88.60           N
ATOM   4020  CA  LEU A 265       1.195 -12.496  -3.054  1.00 88.60           C
ATOM   4021  C   LEU A 265       1.842 -11.698  -1.920  1.00 88.60           C
ATOM   4022  O   LEU A 265       2.040 -12.219  -0.824  1.00 88.60           O
ATOM   4023  HA  LEU A 265       0.566 -13.271  -2.615  1.00 88.60           H
ATOM   4024  CB  LEU A 265       2.203 -13.195  -3.968  1.00 88.60           C
ATOM   4025 1HB  LEU A 265       2.679 -12.441  -4.595  1.00 88.60           H
ATOM   4026 2HB  LEU A 265       2.985 -13.632  -3.346  1.00 88.60           H
ATOM   4027  CG  LEU A 265       1.639 -14.290  -4.875  1.00 88.60           C
ATOM   4028  HG  LEU A 265       0.838 -13.859  -5.474  1.00 88.60           H
ATOM   4029  CD1 LEU A 265       2.706 -14.801  -5.846  1.00 88.60           C
ATOM   4030 1HD1 LEU A 265       3.054 -13.976  -6.469  1.00 88.60           H
ATOM   4031 2HD1 LEU A 265       3.544 -15.210  -5.283  1.00 88.60           H
ATOM   4032 3HD1 LEU A 265       2.278 -15.578  -6.479  1.00 88.60           H
ATOM   4033  CD2 LEU A 265       1.027 -15.424  -4.050  1.00 88.60           C
ATOM   4034 1HD2 LEU A 265       1.792 -15.861  -3.408  1.00 88.60           H
ATOM   4035 2HD2 LEU A 265       0.218 -15.029  -3.434  1.00 88.60           H
ATOM   4036 3HD2 LEU A 265       0.633 -16.189  -4.719  1.00 88.60           H
ATOM   4037  HN  LEU A 265       0.616 -11.473  -4.773  1.00 88.60           H
ATOM   4038  N   SER A 266       2.154 -10.446  -2.223  1.00 89.88           N
ATOM   4039  CA  SER A 266       2.869  -9.604  -1.280  1.00 89.88           C
ATOM   4040  C   SER A 266       1.902  -9.061  -0.226  1.00 89.88           C
ATOM   4041  O   SER A 266       2.272  -8.899   0.936  1.00 89.88           O
ATOM   4042  HA  SER A 266       3.613 -10.254  -0.818  1.00 89.88           H
ATOM   4043  CB  SER A 266       3.575  -8.451  -1.996  1.00 89.88           C
ATOM   4044 1HB  SER A 266       4.095  -7.833  -1.264  1.00 89.88           H
ATOM   4045 2HB  SER A 266       4.333  -8.852  -2.670  1.00 89.88           H
ATOM   4046  OG  SER A 266       2.663  -7.644  -2.736  1.00 89.88           O
ATOM   4047  HG  SER A 266       2.644  -7.937  -3.692  1.00 89.88           H
ATOM   4048  HN  SER A 266       1.927 -10.009  -3.093  1.00 89.88           H
ATOM   4049  N   GLN A 267       0.682  -8.795  -0.669  1.00 84.76           N
ATOM   4050  CA  GLN A 267      -0.280  -8.092   0.163  1.00 84.76           C
ATOM   4051  C   GLN A 267      -1.037  -9.082   1.050  1.00 84.76           C
ATOM   4052  O   GLN A 267      -1.470  -8.732   2.147  1.00 84.76           O
ATOM   4053  HA  GLN A 267       0.311  -7.417   0.782  1.00 84.76           H
ATOM   4054  CB  GLN A 267      -1.247  -7.271  -0.692  1.00 84.76           C
ATOM   4055 1HB  GLN A 267      -1.724  -7.916  -1.430  1.00 84.76           H
ATOM   4056 2HB  GLN A 267      -2.041  -6.867  -0.063  1.00 84.76           H
ATOM   4057  CG  GLN A 267      -0.518  -6.128  -1.400  1.00 84.76           C
ATOM   4058 1HG  GLN A 267       0.300  -6.529  -1.999  1.00 84.76           H
ATOM   4059 2HG  GLN A 267      -1.200  -5.627  -2.088  1.00 84.76           H
ATOM   4060  CD  GLN A 267       0.029  -5.117  -0.390  1.00 84.76           C
ATOM   4061  OE1 GLN A 267      -0.529  -4.898   0.672  1.00 84.76           O
ATOM   4062  NE2 GLN A 267       1.150  -4.516  -0.780  1.00 84.76           N
ATOM   4063 1HE2 GLN A 267       1.557  -4.742  -1.665  1.00 84.76           H
ATOM   4064 2HE2 GLN A 267       1.585  -3.838  -0.187  1.00 84.76           H
ATOM   4065  HN  GLN A 267       0.349  -9.050  -1.577  1.00 84.76           H
ATOM   4066  N   PHE A 268      -1.173 -10.298   0.542  1.00 90.87           N
ATOM   4067  CA  PHE A 268      -2.058 -11.272   1.159  1.00 90.87           C
ATOM   4068  C   PHE A 268      -1.634 -11.564   2.600  1.00 90.87           C
ATOM   4069  O   PHE A 268      -2.435 -11.435   3.524  1.00 90.87           O
ATOM   4070  HA  PHE A 268      -3.061 -10.844   1.157  1.00 90.87           H
ATOM   4071  CB  PHE A 268      -1.950 -12.558   0.337  1.00 90.87           C
ATOM   4072 1HB  PHE A 268      -2.201 -12.337  -0.700  1.00 90.87           H
ATOM   4073 2HB  PHE A 268      -0.915 -12.899   0.349  1.00 90.87           H
ATOM   4074  CG  PHE A 268      -2.851 -13.691   0.834  1.00 90.87           C
ATOM   4075  CD1 PHE A 268      -2.328 -14.695   1.587  1.00 90.87           C
ATOM   4076  HD1 PHE A 268      -1.267 -14.693   1.837  1.00 90.87           H
ATOM   4077  CD2 PHE A 268      -4.175 -13.694   0.522  1.00 90.87           C
ATOM   4078  HD2 PHE A 268      -4.594 -12.889  -0.082  1.00 90.87           H
ATOM   4079  CE1 PHE A 268      -3.163 -15.747   2.048  1.00 90.87           C
ATOM   4080  HE1 PHE A 268      -2.744 -16.552   2.651  1.00 90.87           H
ATOM   4081  CE2 PHE A 268      -5.010 -14.745   0.982  1.00 90.87           C
ATOM   4082  HE2 PHE A 268      -6.071 -14.748   0.732  1.00 90.87           H
ATOM   4083  CZ  PHE A 268      -4.487 -15.750   1.736  1.00 90.87           C
ATOM   4084  HZ  PHE A 268      -5.129 -16.557   2.089  1.00 90.87           H
ATOM   4085  HN  PHE A 268      -0.692 -10.621  -0.273  1.00 90.87           H
ATOM   4086  N   PRO A 269      -0.373 -11.961   2.816  1.00 94.56           N
ATOM   4087  CA  PRO A 269       0.089 -12.307   4.162  1.00 94.56           C
ATOM   4088  C   PRO A 269      -0.191 -11.204   5.170  1.00 94.56           C
ATOM   4089  O   PRO A 269      -0.636 -11.475   6.284  1.00 94.56           O
ATOM   4090  HA  PRO A 269      -0.455 -13.177   4.533  1.00 94.56           H
ATOM   4091  CB  PRO A 269       1.590 -12.543   3.981  1.00 94.56           C
ATOM   4092 1HB  PRO A 269       2.163 -11.634   4.161  1.00 94.56           H
ATOM   4093 2HB  PRO A 269       1.964 -13.297   4.674  1.00 94.56           H
ATOM   4094  CG  PRO A 269       1.703 -13.003   2.533  1.00 94.56           C
ATOM   4095 1HG  PRO A 269       2.714 -12.875   2.145  1.00 94.56           H
ATOM   4096 2HG  PRO A 269       1.465 -14.061   2.424  1.00 94.56           H
ATOM   4097  CD  PRO A 269       0.699 -12.115   1.815  1.00 94.56           C
ATOM   4098 1HD  PRO A 269       1.132 -11.154   1.542  1.00 94.56           H
ATOM   4099 2HD  PRO A 269       0.339 -12.574   0.894  1.00 94.56           H
ATOM   4100  N   TYR A 270       0.079  -9.978   4.747  1.00 91.71           N
ATOM   4101  CA  TYR A 270      -0.082  -8.831   5.625  1.00 91.71           C
ATOM   4102  C   TYR A 270      -1.545  -8.656   6.035  1.00 91.71           C
ATOM   4103  O   TYR A 270      -1.844  -8.451   7.211  1.00 91.71           O
ATOM   4104  HA  TYR A 270       0.520  -9.004   6.517  1.00 91.71           H
ATOM   4105  CB  TYR A 270       0.357  -7.613   4.811  1.00 91.71           C
ATOM   4106 1HB  TYR A 270       1.422  -7.698   4.594  1.00 91.71           H
ATOM   4107 2HB  TYR A 270      -0.165  -7.620   3.855  1.00 91.71           H
ATOM   4108  CG  TYR A 270       0.100  -6.274   5.507  1.00 91.71           C
ATOM   4109  CD1 TYR A 270      -0.765  -5.359   4.943  1.00 91.71           C
ATOM   4110  HD1 TYR A 270      -1.264  -5.589   4.001  1.00 91.71           H
ATOM   4111  CD2 TYR A 270       0.732  -5.983   6.699  1.00 91.71           C
ATOM   4112  HD2 TYR A 270       1.415  -6.706   7.144  1.00 91.71           H
ATOM   4113  CE1 TYR A 270      -1.007  -4.099   5.597  1.00 91.71           C
ATOM   4114  HE1 TYR A 270      -1.688  -3.367   5.163  1.00 91.71           H
ATOM   4115  CE2 TYR A 270       0.490  -4.724   7.353  1.00 91.71           C
ATOM   4116  HE2 TYR A 270       0.983  -4.481   8.295  1.00 91.71           H
ATOM   4117  CZ  TYR A 270      -0.368  -3.844   6.770  1.00 91.71           C
ATOM   4118  OH  TYR A 270      -0.597  -2.654   7.389  1.00 91.71           O
ATOM   4119  HH  TYR A 270      -0.213  -2.669   8.312  1.00 91.71           H
ATOM   4120  HN  TYR A 270       0.402  -9.763   3.825  1.00 91.71           H
ATOM   4121  N   ASN A 271      -2.419  -8.742   5.043  1.00 89.43           N
ATOM   4122  CA  ASN A 271      -3.833  -8.494   5.267  1.00 89.43           C
ATOM   4123  C   ASN A 271      -4.411  -9.613   6.136  1.00 89.43           C
ATOM   4124  O   ASN A 271      -5.403  -9.411   6.835  1.00 89.43           O
ATOM   4125  HA  ASN A 271      -3.879  -7.520   5.756  1.00 89.43           H
ATOM   4126  CB  ASN A 271      -4.605  -8.474   3.946  1.00 89.43           C
ATOM   4127 1HB  ASN A 271      -4.249  -9.277   3.301  1.00 89.43           H
ATOM   4128 2HB  ASN A 271      -5.662  -8.662   4.136  1.00 89.43           H
ATOM   4129  CG  ASN A 271      -4.440  -7.129   3.235  1.00 89.43           C
ATOM   4130  OD1 ASN A 271      -5.064  -6.137   3.575  1.00 89.43           O
ATOM   4131  ND2 ASN A 271      -3.568  -7.151   2.232  1.00 89.43           N
ATOM   4132 1HD2 ASN A 271      -3.089  -7.999   2.004  1.00 89.43           H
ATOM   4133 2HD2 ASN A 271      -3.390  -6.320   1.705  1.00 89.43           H
ATOM   4134  HN  ASN A 271      -2.175  -8.976   4.102  1.00 89.43           H
ATOM   4135  N   CYS A 272      -3.767 -10.768   6.063  1.00 94.70           N
ATOM   4136  CA  CYS A 272      -4.141 -11.888   6.909  1.00 94.70           C
ATOM   4137  C   CYS A 272      -3.955 -11.471   8.370  1.00 94.70           C
ATOM   4138  O   CYS A 272      -4.856 -11.646   9.189  1.00 94.70           O
ATOM   4139  HA  CYS A 272      -5.189 -12.103   6.699  1.00 94.70           H
ATOM   4140  CB  CYS A 272      -3.340 -13.147   6.569  1.00 94.70           C
ATOM   4141 1HB  CYS A 272      -2.277 -12.909   6.522  1.00 94.70           H
ATOM   4142 2HB  CYS A 272      -3.465 -13.891   7.356  1.00 94.70           H
ATOM   4143  SG  CYS A 272      -3.900 -13.831   4.967  1.00 94.70           S
ATOM   4144  HG  CYS A 272      -3.301 -12.916   4.209  1.00 94.70           H
ATOM   4145  HN  CYS A 272      -3.003 -10.944   5.442  1.00 94.70           H
ATOM   4146  N   ILE A 273      -2.781 -10.926   8.651  1.00 93.79           N
ATOM   4147  CA  ILE A 273      -2.455 -10.506  10.003  1.00 93.79           C
ATOM   4148  C   ILE A 273      -3.337  -9.318  10.391  1.00 93.79           C
ATOM   4149  O   ILE A 273      -3.807  -9.232  11.524  1.00 93.79           O
ATOM   4150  HA  ILE A 273      -2.686 -11.339  10.668  1.00 93.79           H
ATOM   4151  CB  ILE A 273      -0.956 -10.228  10.132  1.00 93.79           C
ATOM   4152  HB  ILE A 273      -0.688  -9.462   9.404  1.00 93.79           H
ATOM   4153  CG1 ILE A 273      -0.136 -11.475   9.798  1.00 93.79           C
ATOM   4154 1HG1 ILE A 273      -0.319 -11.769   8.764  1.00 93.79           H
ATOM   4155 2HG1 ILE A 273       0.927 -11.249   9.881  1.00 93.79           H
ATOM   4156  CG2 ILE A 273      -0.618  -9.673  11.517  1.00 93.79           C
ATOM   4157 1HG2 ILE A 273      -1.162  -8.742  11.679  1.00 93.79           H
ATOM   4158 2HG2 ILE A 273      -0.905 -10.398  12.279  1.00 93.79           H
ATOM   4159 3HG2 ILE A 273       0.453  -9.484  11.581  1.00 93.79           H
ATOM   4160  CD1 ILE A 273      -0.492 -12.632  10.734  1.00 93.79           C
ATOM   4161 1HD1 ILE A 273      -0.284 -12.343  11.764  1.00 93.79           H
ATOM   4162 2HD1 ILE A 273      -1.550 -12.871  10.630  1.00 93.79           H
ATOM   4163 3HD1 ILE A 273       0.106 -13.506  10.474  1.00 93.79           H
ATOM   4164  HN  ILE A 273      -2.060 -10.770   7.975  1.00 93.79           H
ATOM   4165  N   LEU A 274      -3.535  -8.430   9.427  1.00 90.42           N
ATOM   4166  CA  LEU A 274      -4.320  -7.230   9.664  1.00 90.42           C
ATOM   4167  C   LEU A 274      -5.740  -7.627  10.072  1.00 90.42           C
ATOM   4168  O   LEU A 274      -6.359  -6.965  10.903  1.00 90.42           O
ATOM   4169  HA  LEU A 274      -3.858  -6.697  10.496  1.00 90.42           H
ATOM   4170  CB  LEU A 274      -4.265  -6.305   8.447  1.00 90.42           C
ATOM   4171 1HB  LEU A 274      -3.225  -6.203   8.139  1.00 90.42           H
ATOM   4172 2HB  LEU A 274      -4.795  -6.787   7.626  1.00 90.42           H
ATOM   4173  CG  LEU A 274      -4.850  -4.904   8.642  1.00 90.42           C
ATOM   4174  HG  LEU A 274      -5.827  -5.005   9.114  1.00 90.42           H
ATOM   4175  CD1 LEU A 274      -3.977  -4.073   9.585  1.00 90.42           C
ATOM   4176 1HD1 LEU A 274      -3.918  -4.566  10.555  1.00 90.42           H
ATOM   4177 2HD1 LEU A 274      -2.976  -3.978   9.164  1.00 90.42           H
ATOM   4178 3HD1 LEU A 274      -4.415  -3.082   9.706  1.00 90.42           H
ATOM   4179  CD2 LEU A 274      -5.066  -4.208   7.297  1.00 90.42           C
ATOM   4180 1HD2 LEU A 274      -4.113  -4.120   6.777  1.00 90.42           H
ATOM   4181 2HD2 LEU A 274      -5.758  -4.794   6.692  1.00 90.42           H
ATOM   4182 3HD2 LEU A 274      -5.482  -3.215   7.465  1.00 90.42           H
ATOM   4183  HN  LEU A 274      -3.170  -8.520   8.500  1.00 90.42           H
ATOM   4184  N   LEU A 275      -6.215  -8.707   9.468  1.00 92.57           N
ATOM   4185  CA  LEU A 275      -7.545  -9.208   9.768  1.00 92.57           C
ATOM   4186  C   LEU A 275      -7.603  -9.643  11.234  1.00 92.57           C
ATOM   4187  O   LEU A 275      -8.542  -9.300  11.950  1.00 92.57           O
ATOM   4188  HA  LEU A 275      -8.244  -8.384   9.625  1.00 92.57           H
ATOM   4189  CB  LEU A 275      -7.937 -10.311   8.783  1.00 92.57           C
ATOM   4190 1HB  LEU A 275      -7.893  -9.902   7.774  1.00 92.57           H
ATOM   4191 2HB  LEU A 275      -7.189 -11.102   8.838  1.00 92.57           H
ATOM   4192  CG  LEU A 275      -9.318 -10.937   8.991  1.00 92.57           C
ATOM   4193  HG  LEU A 275      -9.375 -11.306  10.015  1.00 92.57           H
ATOM   4194  CD1 LEU A 275     -10.423  -9.892   8.824  1.00 92.57           C
ATOM   4195 1HD1 LEU A 275     -10.286  -9.097   9.557  1.00 92.57           H
ATOM   4196 2HD1 LEU A 275     -10.378  -9.472   7.820  1.00 92.57           H
ATOM   4197 3HD1 LEU A 275     -11.394 -10.363   8.977  1.00 92.57           H
ATOM   4198  CD2 LEU A 275      -9.520 -12.138   8.065  1.00 92.57           C
ATOM   4199 1HD2 LEU A 275      -9.435 -11.816   7.028  1.00 92.57           H
ATOM   4200 2HD2 LEU A 275      -8.760 -12.891   8.276  1.00 92.57           H
ATOM   4201 3HD2 LEU A 275     -10.509 -12.564   8.234  1.00 92.57           H
ATOM   4202  HN  LEU A 275      -5.708  -9.235   8.787  1.00 92.57           H
ATOM   4203  N   VAL A 276      -6.587 -10.393  11.636  1.00 94.79           N
ATOM   4204  CA  VAL A 276      -6.513 -10.884  13.001  1.00 94.79           C
ATOM   4205  C   VAL A 276      -6.539  -9.697  13.967  1.00 94.79           C
ATOM   4206  O   VAL A 276      -7.272  -9.711  14.954  1.00 94.79           O
ATOM   4207  HA  VAL A 276      -7.396 -11.499  13.178  1.00 94.79           H
ATOM   4208  CB  VAL A 276      -5.277 -11.768  13.174  1.00 94.79           C
ATOM   4209  HB  VAL A 276      -4.406 -11.190  12.865  1.00 94.79           H
ATOM   4210  CG1 VAL A 276      -5.084 -12.161  14.640  1.00 94.79           C
ATOM   4211 1HG1 VAL A 276      -4.958 -11.262  15.244  1.00 94.79           H
ATOM   4212 2HG1 VAL A 276      -5.959 -12.712  14.986  1.00 94.79           H
ATOM   4213 3HG1 VAL A 276      -4.198 -12.789  14.734  1.00 94.79           H
ATOM   4214  CG2 VAL A 276      -5.359 -13.007  12.280  1.00 94.79           C
ATOM   4215 1HG2 VAL A 276      -6.243 -13.587  12.544  1.00 94.79           H
ATOM   4216 2HG2 VAL A 276      -5.426 -12.698  11.237  1.00 94.79           H
ATOM   4217 3HG2 VAL A 276      -4.468 -13.617  12.422  1.00 94.79           H
ATOM   4218  HN  VAL A 276      -5.826 -10.666  11.047  1.00 94.79           H
ATOM   4219  N   GLN A 277      -5.730  -8.697  13.647  1.00 91.22           N
ATOM   4220  CA  GLN A 277      -5.630  -7.517  14.489  1.00 91.22           C
ATOM   4221  C   GLN A 277      -6.981  -6.804  14.566  1.00 91.22           C
ATOM   4222  O   GLN A 277      -7.338  -6.254  15.606  1.00 91.22           O
ATOM   4223  HA  GLN A 277      -5.351  -7.888  15.475  1.00 91.22           H
ATOM   4224  CB  GLN A 277      -4.539  -6.573  13.981  1.00 91.22           C
ATOM   4225 1HB  GLN A 277      -4.649  -6.428  12.906  1.00 91.22           H
ATOM   4226 2HB  GLN A 277      -4.653  -5.594  14.448  1.00 91.22           H
ATOM   4227  CG  GLN A 277      -3.146  -7.129  14.286  1.00 91.22           C
ATOM   4228 1HG  GLN A 277      -3.068  -7.360  15.348  1.00 91.22           H
ATOM   4229 2HG  GLN A 277      -2.998  -8.063  13.744  1.00 91.22           H
ATOM   4230  CD  GLN A 277      -2.058  -6.127  13.895  1.00 91.22           C
ATOM   4231  OE1 GLN A 277      -2.245  -5.267  13.050  1.00 91.22           O
ATOM   4232  NE2 GLN A 277      -0.914  -6.286  14.554  1.00 91.22           N
ATOM   4233 1HE2 GLN A 277      -0.827  -7.013  15.235  1.00 91.22           H
ATOM   4234 2HE2 GLN A 277      -0.141  -5.679  14.368  1.00 91.22           H
ATOM   4235  HN  GLN A 277      -5.151  -8.685  12.832  1.00 91.22           H
ATOM   4236  N   THR A 278      -7.695  -6.835  13.450  1.00 92.36           N
ATOM   4237  CA  THR A 278      -8.981  -6.164  13.365  1.00 92.36           C
ATOM   4238  C   THR A 278      -9.995  -6.835  14.294  1.00 92.36           C
ATOM   4239  O   THR A 278     -10.737  -6.157  15.002  1.00 92.36           O
ATOM   4240  HA  THR A 278      -8.857  -5.139  13.715  1.00 92.36           H
ATOM   4241  CB  THR A 278      -9.414  -6.155  11.898  1.00 92.36           C
ATOM   4242  HB  THR A 278      -9.599  -7.168  11.541  1.00 92.36           H
ATOM   4243  OG1 THR A 278      -8.370  -5.450  11.232  1.00 92.36           O
ATOM   4244  HG1 THR A 278      -7.728  -6.097  10.820  1.00 92.36           H
ATOM   4245  CG2 THR A 278     -10.656  -5.294  11.659  1.00 92.36           C
ATOM   4246 1HG2 THR A 278     -10.448  -4.266  11.954  1.00 92.36           H
ATOM   4247 2HG2 THR A 278     -11.485  -5.681  12.251  1.00 92.36           H
ATOM   4248 3HG2 THR A 278     -10.920  -5.323  10.602  1.00 92.36           H
ATOM   4249  HN  THR A 278      -7.409  -7.308  12.616  1.00 92.36           H
ATOM   4250  N   ILE A 279      -9.994  -8.160  14.260  1.00 92.56           N
ATOM   4251  CA  ILE A 279     -10.906  -8.930  15.088  1.00 92.56           C
ATOM   4252  C   ILE A 279     -10.546  -8.728  16.561  1.00 92.56           C
ATOM   4253  O   ILE A 279     -11.426  -8.540  17.400  1.00 92.56           O
ATOM   4254  HA  ILE A 279     -11.910  -8.538  14.922  1.00 92.56           H
ATOM   4255  CB  ILE A 279     -10.916 -10.397  14.654  1.00 92.56           C
ATOM   4256  HB  ILE A 279      -9.888 -10.761  14.657  1.00 92.56           H
ATOM   4257  CG1 ILE A 279     -11.441 -10.542  13.224  1.00 92.56           C
ATOM   4258 1HG1 ILE A 279     -12.518 -10.371  13.210  1.00 92.56           H
ATOM   4259 2HG1 ILE A 279     -10.989  -9.781  12.588  1.00 92.56           H
ATOM   4260  CG2 ILE A 279     -11.703 -11.257  15.644  1.00 92.56           C
ATOM   4261 1HG2 ILE A 279     -11.245 -11.188  16.630  1.00 92.56           H
ATOM   4262 2HG2 ILE A 279     -12.732 -10.902  15.696  1.00 92.56           H
ATOM   4263 3HG2 ILE A 279     -11.694 -12.295  15.311  1.00 92.56           H
ATOM   4264  CD1 ILE A 279     -11.133 -11.932  12.665  1.00 92.56           C
ATOM   4265 1HD1 ILE A 279     -10.054 -12.090  12.658  1.00 92.56           H
ATOM   4266 2HD1 ILE A 279     -11.607 -12.689  13.290  1.00 92.56           H
ATOM   4267 3HD1 ILE A 279     -11.517 -12.008  11.648  1.00 92.56           H
ATOM   4268  HN  ILE A 279      -9.386  -8.704  13.682  1.00 92.56           H
ATOM   4269  N   ASP A 280      -9.249  -8.773  16.832  1.00 92.38           N
ATOM   4270  CA  ASP A 280      -8.765  -8.654  18.197  1.00 92.38           C
ATOM   4271  C   ASP A 280      -9.101  -7.261  18.733  1.00 92.38           C
ATOM   4272  O   ASP A 280      -9.390  -7.102  19.918  1.00 92.38           O
ATOM   4273  HA  ASP A 280      -9.269  -9.447  18.749  1.00 92.38           H
ATOM   4274  CB  ASP A 280      -7.247  -8.831  18.260  1.00 92.38           C
ATOM   4275 1HB  ASP A 280      -6.966  -9.767  17.777  1.00 92.38           H
ATOM   4276 2HB  ASP A 280      -6.760  -8.028  17.706  1.00 92.38           H
ATOM   4277  CG  ASP A 280      -6.754  -8.830  19.708  1.00 92.38           C
ATOM   4278  OD1 ASP A 280      -7.357  -9.574  20.513  1.00 92.38           O
ATOM   4279  OD2 ASP A 280      -5.787  -8.087  19.978  1.00 92.38           O
ATOM   4280  HN  ASP A 280      -8.537  -8.887  16.139  1.00 92.38           H
ATOM   4281  N   ALA A 281      -9.052  -6.288  17.835  1.00 91.67           N
ATOM   4282  CA  ALA A 281      -9.355  -4.915  18.202  1.00 91.67           C
ATOM   4283  C   ALA A 281     -10.791  -4.836  18.724  1.00 91.67           C
ATOM   4284  O   ALA A 281     -11.107  -3.984  19.554  1.00 91.67           O
ATOM   4285  HA  ALA A 281      -8.670  -4.627  19.000  1.00 91.67           H
ATOM   4286  CB  ALA A 281      -9.121  -4.001  16.998  1.00 91.67           C
ATOM   4287 1HB  ALA A 281      -8.079  -4.073  16.684  1.00 91.67           H
ATOM   4288 2HB  ALA A 281      -9.769  -4.309  16.177  1.00 91.67           H
ATOM   4289 3HB  ALA A 281      -9.348  -2.971  17.273  1.00 91.67           H
ATOM   4290  HN  ALA A 281      -8.812  -6.426  16.874  1.00 91.67           H
ATOM   4291  N   TYR A 282     -11.622  -5.734  18.217  1.00 79.18           N
ATOM   4292  CA  TYR A 282     -13.024  -5.755  18.596  1.00 79.18           C
ATOM   4293  C   TYR A 282     -13.263  -6.718  19.761  1.00 79.18           C
ATOM   4294  O   TYR A 282     -13.924  -6.366  20.736  1.00 79.18           O
ATOM   4295  HA  TYR A 282     -13.304  -4.747  18.904  1.00 79.18           H
ATOM   4296  CB  TYR A 282     -13.786  -6.259  17.369  1.00 79.18           C
ATOM   4297 1HB  TYR A 282     -13.540  -5.626  16.516  1.00 79.18           H
ATOM   4298 2HB  TYR A 282     -13.442  -7.265  17.129  1.00 79.18           H
ATOM   4299  CG  TYR A 282     -15.305  -6.283  17.546  1.00 79.18           C
ATOM   4300  CD1 TYR A 282     -15.952  -7.477  17.791  1.00 79.18           C
ATOM   4301  HD1 TYR A 282     -15.380  -8.403  17.859  1.00 79.18           H
ATOM   4302  CD2 TYR A 282     -16.029  -5.111  17.460  1.00 79.18           C
ATOM   4303  HD2 TYR A 282     -15.517  -4.168  17.267  1.00 79.18           H
ATOM   4304  CE1 TYR A 282     -17.382  -7.500  17.958  1.00 79.18           C
ATOM   4305  HE1 TYR A 282     -17.906  -8.436  18.152  1.00 79.18           H
ATOM   4306  CE2 TYR A 282     -17.459  -5.134  17.627  1.00 79.18           C
ATOM   4307  HE2 TYR A 282     -18.042  -4.216  17.562  1.00 79.18           H
ATOM   4308  CZ  TYR A 282     -18.065  -6.328  17.868  1.00 79.18           C
ATOM   4309  OH  TYR A 282     -19.416  -6.349  18.025  1.00 79.18           O
ATOM   4310  HH  TYR A 282     -19.783  -5.421  17.958  1.00 79.18           H
ATOM   4311  HN  TYR A 282     -11.351  -6.437  17.559  1.00 79.18           H
ATOM   4312  N   ALA A 283     -12.711  -7.914  19.620  1.00 89.52           N
ATOM   4313  CA  ALA A 283     -13.074  -9.014  20.499  1.00 89.52           C
ATOM   4314  C   ALA A 283     -12.084  -9.078  21.663  1.00 89.52           C
ATOM   4315  O   ALA A 283     -12.386  -9.650  22.709  1.00 89.52           O
ATOM   4316  HA  ALA A 283     -14.070  -8.810  20.891  1.00 89.52           H
ATOM   4317  CB  ALA A 283     -13.115 -10.316  19.697  1.00 89.52           C
ATOM   4318 1HB  ALA A 283     -13.855 -10.229  18.900  1.00 89.52           H
ATOM   4319 2HB  ALA A 283     -12.134 -10.507  19.262  1.00 89.52           H
ATOM   4320 3HB  ALA A 283     -13.387 -11.140  20.356  1.00 89.52           H
ATOM   4321  HN  ALA A 283     -12.030  -8.138  18.923  1.00 89.52           H
ATOM   4322  N   MET A 284     -10.921  -8.482  21.443  1.00 83.03           N
ATOM   4323  CA  MET A 284      -9.882  -8.471  22.459  1.00 83.03           C
ATOM   4324  C   MET A 284      -9.666  -9.870  23.039  1.00 83.03           C
ATOM   4325  O   MET A 284      -9.592 -10.037  24.255  1.00 83.03           O
ATOM   4326  HA  MET A 284      -8.977  -8.138  21.950  1.00 83.03           H
ATOM   4327  CB  MET A 284     -10.275  -7.508  23.581  1.00 83.03           C
ATOM   4328 1HB  MET A 284     -11.170  -7.875  24.083  1.00 83.03           H
ATOM   4329 2HB  MET A 284      -9.483  -7.472  24.328  1.00 83.03           H
ATOM   4330  CG  MET A 284     -10.531  -6.103  23.032  1.00 83.03           C
ATOM   4331 1HG  MET A 284      -9.635  -5.728  22.536  1.00 83.03           H
ATOM   4332 2HG  MET A 284     -11.321  -6.134  22.282  1.00 83.03           H
ATOM   4333  SD  MET A 284     -10.995  -5.004  24.361  1.00 83.03           S
ATOM   4334  CE  MET A 284     -11.436  -3.551  23.422  1.00 83.03           C
ATOM   4335 1HE  MET A 284     -10.572  -3.213  22.849  1.00 83.03           H
ATOM   4336 2HE  MET A 284     -12.252  -3.793  22.741  1.00 83.03           H
ATOM   4337 3HE  MET A 284     -11.752  -2.761  24.102  1.00 83.03           H
ATOM   4338  HN  MET A 284     -10.684  -8.015  20.591  1.00 83.03           H
ATOM   4339  N   PHE A 285      -9.572 -10.840  22.141  1.00 85.93           N
ATOM   4340  CA  PHE A 285      -9.560 -12.236  22.546  1.00 85.93           C
ATOM   4341  C   PHE A 285      -8.138 -12.702  22.864  1.00 85.93           C
ATOM   4342  O   PHE A 285      -7.947 -13.761  23.460  1.00 85.93           O
ATOM   4343  HA  PHE A 285     -10.176 -12.318  23.441  1.00 85.93           H
ATOM   4344  CB  PHE A 285     -10.099 -13.048  21.367  1.00 85.93           C
ATOM   4345 1HB  PHE A 285     -10.279 -14.071  21.696  1.00 85.93           H
ATOM   4346 2HB  PHE A 285     -11.062 -12.636  21.065  1.00 85.93           H
ATOM   4347  CG  PHE A 285      -9.168 -13.075  20.152  1.00 85.93           C
ATOM   4348  CD1 PHE A 285      -9.281 -12.122  19.188  1.00 85.93           C
ATOM   4349  HD1 PHE A 285     -10.034 -11.339  19.281  1.00 85.93           H
ATOM   4350  CD2 PHE A 285      -8.229 -14.051  20.037  1.00 85.93           C
ATOM   4351  HD2 PHE A 285      -8.139 -14.815  20.809  1.00 85.93           H
ATOM   4352  CE1 PHE A 285      -8.417 -12.147  18.062  1.00 85.93           C
ATOM   4353  HE1 PHE A 285      -8.508 -11.383  17.289  1.00 85.93           H
ATOM   4354  CE2 PHE A 285      -7.365 -14.076  18.910  1.00 85.93           C
ATOM   4355  HE2 PHE A 285      -6.612 -14.859  18.817  1.00 85.93           H
ATOM   4356  CZ  PHE A 285      -7.478 -13.123  17.946  1.00 85.93           C
ATOM   4357  HZ  PHE A 285      -6.815 -13.142  17.081  1.00 85.93           H
ATOM   4358  HN  PHE A 285      -9.505 -10.685  21.156  1.00 85.93           H
ATOM   4359  N   ILE A 286      -7.177 -11.889  22.451  1.00 86.79           N
ATOM   4360  CA  ILE A 286      -5.778 -12.201  22.691  1.00 86.79           C
ATOM   4361  C   ILE A 286      -5.379 -11.698  24.080  1.00 86.79           C
ATOM   4362  O   ILE A 286      -5.155 -10.504  24.271  1.00 86.79           O
ATOM   4363  HA  ILE A 286      -5.678 -13.286  22.675  1.00 86.79           H
ATOM   4364  CB  ILE A 286      -4.904 -11.649  21.563  1.00 86.79           C
ATOM   4365  HB  ILE A 286      -5.039 -10.568  21.524  1.00 86.79           H
ATOM   4366  CG1 ILE A 286      -5.342 -12.207  20.207  1.00 86.79           C
ATOM   4367 1HG1 ILE A 286      -5.169 -13.283  20.181  1.00 86.79           H
ATOM   4368 2HG1 ILE A 286      -6.412 -12.053  20.075  1.00 86.79           H
ATOM   4369  CG2 ILE A 286      -3.422 -11.910  21.840  1.00 86.79           C
ATOM   4370 1HG2 ILE A 286      -3.136 -11.425  22.773  1.00 86.79           H
ATOM   4371 2HG2 ILE A 286      -3.251 -12.983  21.921  1.00 86.79           H
ATOM   4372 3HG2 ILE A 286      -2.824 -11.507  21.022  1.00 86.79           H
ATOM   4373  CD1 ILE A 286      -4.578 -11.535  19.065  1.00 86.79           C
ATOM   4374 1HD1 ILE A 286      -4.772 -10.462  19.080  1.00 86.79           H
ATOM   4375 2HD1 ILE A 286      -3.509 -11.713  19.188  1.00 86.79           H
ATOM   4376 3HD1 ILE A 286      -4.908 -11.951  18.113  1.00 86.79           H
ATOM   4377  HN  ILE A 286      -7.340 -11.032  21.961  1.00 86.79           H
ATOM   4378  N   SER A 287      -5.303 -12.634  25.014  1.00 85.30           N
ATOM   4379  CA  SER A 287      -4.937 -12.301  26.380  1.00 85.30           C
ATOM   4380  C   SER A 287      -3.532 -12.823  26.688  1.00 85.30           C
ATOM   4381  O   SER A 287      -2.929 -12.439  27.689  1.00 85.30           O
ATOM   4382  HA  SER A 287      -4.959 -11.212  26.427  1.00 85.30           H
ATOM   4383  CB  SER A 287      -5.946 -12.875  27.377  1.00 85.30           C
ATOM   4384 1HB  SER A 287      -5.632 -12.631  28.392  1.00 85.30           H
ATOM   4385 2HB  SER A 287      -6.917 -12.404  27.221  1.00 85.30           H
ATOM   4386  OG  SER A 287      -6.079 -14.288  27.248  1.00 85.30           O
ATOM   4387  HG  SER A 287      -6.771 -14.626  27.886  1.00 85.30           H
ATOM   4388  HN  SER A 287      -5.485 -13.604  24.850  1.00 85.30           H
ATOM   4389  N   ASN A 288      -3.051 -13.689  25.809  1.00 86.43           N
ATOM   4390  CA  ASN A 288      -1.761 -14.326  26.013  1.00 86.43           C
ATOM   4391  C   ASN A 288      -0.662 -13.442  25.420  1.00 86.43           C
ATOM   4392  O   ASN A 288      -0.701 -13.106  24.238  1.00 86.43           O
ATOM   4393  HA  ASN A 288      -1.666 -14.441  27.093  1.00 86.43           H
ATOM   4394  CB  ASN A 288      -1.701 -15.687  25.316  1.00 86.43           C
ATOM   4395 1HB  ASN A 288      -2.566 -16.284  25.603  1.00 86.43           H
ATOM   4396 2HB  ASN A 288      -1.754 -15.549  24.236  1.00 86.43           H
ATOM   4397  CG  ASN A 288      -0.416 -16.432  25.679  1.00 86.43           C
ATOM   4398  OD1 ASN A 288       0.687 -15.935  25.520  1.00 86.43           O
ATOM   4399  ND2 ASN A 288      -0.618 -17.650  26.174  1.00 86.43           N
ATOM   4400 1HD2 ASN A 288      -1.550 -17.999  26.279  1.00 86.43           H
ATOM   4401 2HD2 ASN A 288       0.161 -18.217  26.441  1.00 86.43           H
ATOM   4402  HN  ASN A 288      -3.527 -13.957  24.971  1.00 86.43           H
ATOM   4403  N   CYS A 289       0.293 -13.091  26.269  1.00 91.48           N
ATOM   4404  CA  CYS A 289       1.334 -12.156  25.879  1.00 91.48           C
ATOM   4405  C   CYS A 289       2.173 -12.803  24.775  1.00 91.48           C
ATOM   4406  O   CYS A 289       2.573 -12.136  23.822  1.00 91.48           O
ATOM   4407  HA  CYS A 289       0.830 -11.263  25.509  1.00 91.48           H
ATOM   4408  CB  CYS A 289       2.191 -11.733  27.074  1.00 91.48           C
ATOM   4409 1HB  CYS A 289       1.561 -11.290  27.845  1.00 91.48           H
ATOM   4410 2HB  CYS A 289       2.669 -12.607  27.516  1.00 91.48           H
ATOM   4411  SG  CYS A 289       3.462 -10.530  26.538  1.00 91.48           S
ATOM   4412  HN  CYS A 289       0.363 -13.434  27.206  1.00 91.48           H
ATOM   4413  N   ALA A 290       2.416 -14.095  24.941  1.00 93.44           N
ATOM   4414  CA  ALA A 290       3.273 -14.820  24.019  1.00 93.44           C
ATOM   4415  C   ALA A 290       2.659 -14.776  22.618  1.00 93.44           C
ATOM   4416  O   ALA A 290       3.367 -14.573  21.632  1.00 93.44           O
ATOM   4417  HA  ALA A 290       4.240 -14.317  23.999  1.00 93.44           H
ATOM   4418  CB  ALA A 290       3.472 -16.250  24.523  1.00 93.44           C
ATOM   4419 1HB  ALA A 290       3.937 -16.227  25.509  1.00 93.44           H
ATOM   4420 2HB  ALA A 290       2.505 -16.750  24.590  1.00 93.44           H
ATOM   4421 3HB  ALA A 290       4.115 -16.794  23.831  1.00 93.44           H
ATOM   4422  HN  ALA A 290       2.039 -14.643  25.688  1.00 93.44           H
ATOM   4423  N   VAL A 291       1.349 -14.969  22.574  1.00 93.61           N
ATOM   4424  CA  VAL A 291       0.632 -14.950  21.310  1.00 93.61           C
ATOM   4425  C   VAL A 291       0.699 -13.544  20.712  1.00 93.61           C
ATOM   4426  O   VAL A 291       0.931 -13.385  19.514  1.00 93.61           O
ATOM   4427  HA  VAL A 291       1.135 -15.643  20.636  1.00 93.61           H
ATOM   4428  CB  VAL A 291      -0.801 -15.445  21.515  1.00 93.61           C
ATOM   4429  HB  VAL A 291      -1.277 -14.800  22.254  1.00 93.61           H
ATOM   4430  CG1 VAL A 291      -1.606 -15.346  20.218  1.00 93.61           C
ATOM   4431 1HG1 VAL A 291      -1.639 -14.307  19.889  1.00 93.61           H
ATOM   4432 2HG1 VAL A 291      -1.132 -15.955  19.448  1.00 93.61           H
ATOM   4433 3HG1 VAL A 291      -2.621 -15.704  20.391  1.00 93.61           H
ATOM   4434  CG2 VAL A 291      -0.815 -16.874  22.061  1.00 93.61           C
ATOM   4435 1HG2 VAL A 291      -0.314 -17.537  21.356  1.00 93.61           H
ATOM   4436 2HG2 VAL A 291      -0.295 -16.903  23.018  1.00 93.61           H
ATOM   4437 3HG2 VAL A 291      -1.846 -17.201  22.197  1.00 93.61           H
ATOM   4438  HN  VAL A 291       0.781 -15.135  23.380  1.00 93.61           H
ATOM   4439  N   SER A 292       0.491 -12.558  21.572  1.00 93.88           N
ATOM   4440  CA  SER A 292       0.477 -11.173  21.135  1.00 93.88           C
ATOM   4441  C   SER A 292       1.836 -10.798  20.540  1.00 93.88           C
ATOM   4442  O   SER A 292       1.904 -10.119  19.517  1.00 93.88           O
ATOM   4443  HA  SER A 292      -0.301 -11.118  20.373  1.00 93.88           H
ATOM   4444  CB  SER A 292       0.125 -10.233  22.290  1.00 93.88           C
ATOM   4445 1HB  SER A 292      -0.796 -10.571  22.765  1.00 93.88           H
ATOM   4446 2HB  SER A 292       0.909 -10.280  23.046  1.00 93.88           H
ATOM   4447  OG  SER A 292      -0.033  -8.886  21.854  1.00 93.88           O
ATOM   4448  HG  SER A 292      -0.881  -8.793  21.332  1.00 93.88           H
ATOM   4449  HN  SER A 292       0.335 -12.694  22.551  1.00 93.88           H
ATOM   4450  N   THR A 293       2.885 -11.256  21.208  1.00 90.29           N
ATOM   4451  CA  THR A 293       4.238 -10.938  20.786  1.00 90.29           C
ATOM   4452  C   THR A 293       4.504 -11.491  19.384  1.00 90.29           C
ATOM   4453  O   THR A 293       5.039 -10.790  18.527  1.00 90.29           O
ATOM   4454  HA  THR A 293       4.333  -9.854  20.725  1.00 90.29           H
ATOM   4455  CB  THR A 293       5.203 -11.477  21.844  1.00 90.29           C
ATOM   4456  HB  THR A 293       5.102 -12.557  21.949  1.00 90.29           H
ATOM   4457  OG1 THR A 293       4.900 -10.715  23.010  1.00 90.29           O
ATOM   4458  HG1 THR A 293       4.202 -11.183  23.552  1.00 90.29           H
ATOM   4459  CG2 THR A 293       6.661 -11.128  21.540  1.00 90.29           C
ATOM   4460 1HG2 THR A 293       6.775 -10.045  21.502  1.00 90.29           H
ATOM   4461 2HG2 THR A 293       6.944 -11.557  20.578  1.00 90.29           H
ATOM   4462 3HG2 THR A 293       7.303 -11.534  22.322  1.00 90.29           H
ATOM   4463  HN  THR A 293       2.821 -11.834  22.021  1.00 90.29           H
ATOM   4464  N   ASN A 294       4.117 -12.744  19.194  1.00 92.08           N
ATOM   4465  CA  ASN A 294       4.372 -13.423  17.935  1.00 92.08           C
ATOM   4466  C   ASN A 294       3.589 -12.730  16.819  1.00 92.08           C
ATOM   4467  O   ASN A 294       4.081 -12.601  15.699  1.00 92.08           O
ATOM   4468  HA  ASN A 294       5.450 -13.360  17.789  1.00 92.08           H
ATOM   4469  CB  ASN A 294       3.918 -14.883  17.995  1.00 92.08           C
ATOM   4470 1HB  ASN A 294       2.917 -14.939  18.422  1.00 92.08           H
ATOM   4471 2HB  ASN A 294       3.857 -15.290  16.986  1.00 92.08           H
ATOM   4472  CG  ASN A 294       4.884 -15.724  18.832  1.00 92.08           C
ATOM   4473  OD1 ASN A 294       6.032 -15.370  19.045  1.00 92.08           O
ATOM   4474  ND2 ASN A 294       4.357 -16.855  19.293  1.00 92.08           N
ATOM   4475 1HD2 ASN A 294       3.407 -17.087  19.081  1.00 92.08           H
ATOM   4476 2HD2 ASN A 294       4.910 -17.473  19.852  1.00 92.08           H
ATOM   4477  HN  ASN A 294       3.638 -13.292  19.880  1.00 92.08           H
ATOM   4478  N   ILE A 295       2.383 -12.303  17.163  1.00 92.24           N
ATOM   4479  CA  ILE A 295       1.517 -11.649  16.196  1.00 92.24           C
ATOM   4480  C   ILE A 295       2.164 -10.339  15.741  1.00 92.24           C
ATOM   4481  O   ILE A 295       2.150 -10.015  14.555  1.00 92.24           O
ATOM   4482  HA  ILE A 295       1.432 -12.310  15.334  1.00 92.24           H
ATOM   4483  CB  ILE A 295       0.110 -11.472  16.771  1.00 92.24           C
ATOM   4484  HB  ILE A 295       0.202 -11.111  17.795  1.00 92.24           H
ATOM   4485  CG1 ILE A 295      -0.631 -12.810  16.829  1.00 92.24           C
ATOM   4486 1HG1 ILE A 295      -0.840 -13.157  15.817  1.00 92.24           H
ATOM   4487 2HG1 ILE A 295       0.004 -13.561  17.299  1.00 92.24           H
ATOM   4488  CG2 ILE A 295      -0.673 -10.416  15.989  1.00 92.24           C
ATOM   4489 1HG2 ILE A 295      -0.151  -9.461  16.044  1.00 92.24           H
ATOM   4490 2HG2 ILE A 295      -0.758 -10.725  14.947  1.00 92.24           H
ATOM   4491 3HG2 ILE A 295      -1.670 -10.311  16.418  1.00 92.24           H
ATOM   4492  CD1 ILE A 295      -1.940 -12.678  17.610  1.00 92.24           C
ATOM   4493 1HD1 ILE A 295      -1.725 -12.354  18.628  1.00 92.24           H
ATOM   4494 2HD1 ILE A 295      -2.581 -11.944  17.123  1.00 92.24           H
ATOM   4495 3HD1 ILE A 295      -2.446 -13.643  17.635  1.00 92.24           H
ATOM   4496  HN  ILE A 295       1.997 -12.396  18.080  1.00 92.24           H
ATOM   4497  N   ASP A 296       2.717  -9.622  16.709  1.00 93.48           N
ATOM   4498  CA  ASP A 296       3.319  -8.329  16.432  1.00 93.48           C
ATOM   4499  C   ASP A 296       4.511  -8.518  15.491  1.00 93.48           C
ATOM   4500  O   ASP A 296       4.699  -7.740  14.557  1.00 93.48           O
ATOM   4501  HA  ASP A 296       2.525  -7.733  15.983  1.00 93.48           H
ATOM   4502  CB  ASP A 296       3.830  -7.673  17.716  1.00 93.48           C
ATOM   4503 1HB  ASP A 296       4.308  -8.422  18.346  1.00 93.48           H
ATOM   4504 2HB  ASP A 296       4.589  -6.930  17.471  1.00 93.48           H
ATOM   4505  CG  ASP A 296       2.686  -7.007  18.483  1.00 93.48           C
ATOM   4506  OD1 ASP A 296       1.522  -7.284  18.120  1.00 93.48           O
ATOM   4507  OD2 ASP A 296       3.001  -6.236  19.415  1.00 93.48           O
ATOM   4508  HN  ASP A 296       2.757  -9.910  17.666  1.00 93.48           H
ATOM   4509  N   ILE A 297       5.285  -9.557  15.770  1.00 93.36           N
ATOM   4510  CA  ILE A 297       6.436  -9.876  14.942  1.00 93.36           C
ATOM   4511  C   ILE A 297       5.962 -10.228  13.531  1.00 93.36           C
ATOM   4512  O   ILE A 297       6.523  -9.750  12.546  1.00 93.36           O
ATOM   4513  HA  ILE A 297       7.055  -8.981  14.885  1.00 93.36           H
ATOM   4514  CB  ILE A 297       7.281 -10.970  15.598  1.00 93.36           C
ATOM   4515  HB  ILE A 297       6.618 -11.785  15.889  1.00 93.36           H
ATOM   4516  CG1 ILE A 297       7.951 -10.455  16.873  1.00 93.36           C
ATOM   4517 1HG1 ILE A 297       8.699  -9.704  16.617  1.00 93.36           H
ATOM   4518 2HG1 ILE A 297       7.211  -9.964  17.505  1.00 93.36           H
ATOM   4519  CG2 ILE A 297       8.297 -11.545  14.609  1.00 93.36           C
ATOM   4520 1HG2 ILE A 297       7.770 -11.974  13.756  1.00 93.36           H
ATOM   4521 2HG2 ILE A 297       8.959 -10.751  14.265  1.00 93.36           H
ATOM   4522 3HG2 ILE A 297       8.884 -12.321  15.101  1.00 93.36           H
ATOM   4523  CD1 ILE A 297       8.612 -11.598  17.646  1.00 93.36           C
ATOM   4524 1HD1 ILE A 297       7.857 -12.335  17.921  1.00 93.36           H
ATOM   4525 2HD1 ILE A 297       9.369 -12.070  17.019  1.00 93.36           H
ATOM   4526 3HD1 ILE A 297       9.081 -11.204  18.547  1.00 93.36           H
ATOM   4527  HN  ILE A 297       5.137 -10.173  16.543  1.00 93.36           H
ATOM   4528  N   CYS A 298       4.933 -11.061  13.477  1.00 95.02           N
ATOM   4529  CA  CYS A 298       4.387 -11.496  12.203  1.00 95.02           C
ATOM   4530  C   CYS A 298       3.966 -10.255  11.413  1.00 95.02           C
ATOM   4531  O   CYS A 298       4.181 -10.181  10.204  1.00 95.02           O
ATOM   4532  HA  CYS A 298       5.184 -12.031  11.687  1.00 95.02           H
ATOM   4533  CB  CYS A 298       3.226 -12.475  12.389  1.00 95.02           C
ATOM   4534 1HB  CYS A 298       2.545 -12.103  13.155  1.00 95.02           H
ATOM   4535 2HB  CYS A 298       2.654 -12.553  11.464  1.00 95.02           H
ATOM   4536  SG  CYS A 298       3.866 -14.121  12.867  1.00 95.02           S
ATOM   4537  HG  CYS A 298       4.108 -13.812  14.138  1.00 95.02           H
ATOM   4538  HN  CYS A 298       4.476 -11.438  14.283  1.00 95.02           H
ATOM   4539  N   PHE A 299       3.373  -9.310  12.129  1.00 93.84           N
ATOM   4540  CA  PHE A 299       2.909  -8.081  11.508  1.00 93.84           C
ATOM   4541  C   PHE A 299       4.069  -7.323  10.857  1.00 93.84           C
ATOM   4542  O   PHE A 299       3.973  -6.905   9.705  1.00 93.84           O
ATOM   4543  HA  PHE A 299       2.185  -8.359  10.742  1.00 93.84           H
ATOM   4544  CB  PHE A 299       2.310  -7.217  12.619  1.00 93.84           C
ATOM   4545 1HB  PHE A 299       1.491  -7.762  13.088  1.00 93.84           H
ATOM   4546 2HB  PHE A 299       3.067  -7.055  13.387  1.00 93.84           H
ATOM   4547  CG  PHE A 299       1.792  -5.859  12.140  1.00 93.84           C
ATOM   4548  CD1 PHE A 299       2.554  -4.745  12.301  1.00 93.84           C
ATOM   4549  HD1 PHE A 299       3.535  -4.819  12.770  1.00 93.84           H
ATOM   4550  CD2 PHE A 299       0.568  -5.767  11.554  1.00 93.84           C
ATOM   4551  HD2 PHE A 299      -0.044  -6.660  11.426  1.00 93.84           H
ATOM   4552  CE1 PHE A 299       2.073  -3.485  11.857  1.00 93.84           C
ATOM   4553  HE1 PHE A 299       2.684  -2.592  11.985  1.00 93.84           H
ATOM   4554  CE2 PHE A 299       0.086  -4.507  11.110  1.00 93.84           C
ATOM   4555  HE2 PHE A 299      -0.895  -4.433  10.641  1.00 93.84           H
ATOM   4556  CZ  PHE A 299       0.849  -3.392  11.271  1.00 93.84           C
ATOM   4557  HZ  PHE A 299       0.480  -2.425  10.930  1.00 93.84           H
ATOM   4558  HN  PHE A 299       3.209  -9.374  13.113  1.00 93.84           H
ATOM   4559  N   GLN A 300       5.138  -7.170  11.625  1.00 90.48           N
ATOM   4560  CA  GLN A 300       6.278  -6.392  11.172  1.00 90.48           C
ATOM   4561  C   GLN A 300       6.872  -7.009   9.905  1.00 90.48           C
ATOM   4562  O   GLN A 300       7.222  -6.293   8.967  1.00 90.48           O
ATOM   4563  HA  GLN A 300       5.883  -5.400  10.951  1.00 90.48           H
ATOM   4564  CB  GLN A 300       7.335  -6.276  12.273  1.00 90.48           C
ATOM   4565 1HB  GLN A 300       7.539  -7.262  12.691  1.00 90.48           H
ATOM   4566 2HB  GLN A 300       8.269  -5.910  11.848  1.00 90.48           H
ATOM   4567  CG  GLN A 300       6.869  -5.333  13.384  1.00 90.48           C
ATOM   4568 1HG  GLN A 300       6.688  -4.341  12.971  1.00 90.48           H
ATOM   4569 2HG  GLN A 300       5.922  -5.686  13.792  1.00 90.48           H
ATOM   4570  CD  GLN A 300       7.911  -5.244  14.501  1.00 90.48           C
ATOM   4571  OE1 GLN A 300       9.005  -5.776  14.408  1.00 90.48           O
ATOM   4572  NE2 GLN A 300       7.511  -4.544  15.559  1.00 90.48           N
ATOM   4573 1HE2 GLN A 300       6.600  -4.133  15.571  1.00 90.48           H
ATOM   4574 2HE2 GLN A 300       8.123  -4.429  16.342  1.00 90.48           H
ATOM   4575  HN  GLN A 300       5.232  -7.565  12.539  1.00 90.48           H
ATOM   4576  N   VAL A 301       6.968  -8.330   9.917  1.00 95.30           N
ATOM   4577  CA  VAL A 301       7.588  -9.046   8.814  1.00 95.30           C
ATOM   4578  C   VAL A 301       6.731  -8.878   7.558  1.00 95.30           C
ATOM   4579  O   VAL A 301       7.235  -8.487   6.506  1.00 95.30           O
ATOM   4580  HA  VAL A 301       8.564  -8.594   8.636  1.00 95.30           H
ATOM   4581  CB  VAL A 301       7.806 -10.511   9.198  1.00 95.30           C
ATOM   4582  HB  VAL A 301       6.846 -10.922   9.510  1.00 95.30           H
ATOM   4583  CG1 VAL A 301       8.298 -11.324   7.999  1.00 95.30           C
ATOM   4584 1HG1 VAL A 301       7.557 -11.278   7.201  1.00 95.30           H
ATOM   4585 2HG1 VAL A 301       9.242 -10.912   7.643  1.00 95.30           H
ATOM   4586 3HG1 VAL A 301       8.445 -12.361   8.300  1.00 95.30           H
ATOM   4587  CG2 VAL A 301       8.774 -10.630  10.376  1.00 95.30           C
ATOM   4588 1HG2 VAL A 301       9.735 -10.194  10.103  1.00 95.30           H
ATOM   4589 2HG2 VAL A 301       8.367 -10.100  11.237  1.00 95.30           H
ATOM   4590 3HG2 VAL A 301       8.912 -11.682  10.628  1.00 95.30           H
ATOM   4591  HN  VAL A 301       6.633  -8.908  10.661  1.00 95.30           H
ATOM   4592  N   THR A 302       5.450  -9.182   7.709  1.00 94.53           N
ATOM   4593  CA  THR A 302       4.553  -9.232   6.567  1.00 94.53           C
ATOM   4594  C   THR A 302       4.357  -7.833   5.981  1.00 94.53           C
ATOM   4595  O   THR A 302       4.183  -7.681   4.772  1.00 94.53           O
ATOM   4596  HA  THR A 302       5.018  -9.841   5.791  1.00 94.53           H
ATOM   4597  CB  THR A 302       3.248  -9.890   7.019  1.00 94.53           C
ATOM   4598  HB  THR A 302       2.529  -9.932   6.201  1.00 94.53           H
ATOM   4599  OG1 THR A 302       2.847  -9.124   8.152  1.00 94.53           O
ATOM   4600  HG1 THR A 302       3.079  -9.611   8.994  1.00 94.53           H
ATOM   4601  CG2 THR A 302       3.465 -11.297   7.579  1.00 94.53           C
ATOM   4602 1HG2 THR A 302       4.131 -11.247   8.440  1.00 94.53           H
ATOM   4603 2HG2 THR A 302       3.911 -11.929   6.811  1.00 94.53           H
ATOM   4604 3HG2 THR A 302       2.507 -11.718   7.885  1.00 94.53           H
ATOM   4605  HN  THR A 302       5.025  -9.391   8.589  1.00 94.53           H
ATOM   4606  N   GLN A 303       4.392  -6.846   6.864  1.00 91.75           N
ATOM   4607  CA  GLN A 303       4.275  -5.460   6.443  1.00 91.75           C
ATOM   4608  C   GLN A 303       5.452  -5.077   5.544  1.00 91.75           C
ATOM   4609  O   GLN A 303       5.274  -4.383   4.544  1.00 91.75           O
ATOM   4610  HA  GLN A 303       3.345  -5.407   5.877  1.00 91.75           H
ATOM   4611  CB  GLN A 303       4.181  -4.526   7.651  1.00 91.75           C
ATOM   4612 1HB  GLN A 303       3.317  -4.797   8.258  1.00 91.75           H
ATOM   4613 2HB  GLN A 303       5.063  -4.648   8.279  1.00 91.75           H
ATOM   4614  CG  GLN A 303       4.062  -3.067   7.208  1.00 91.75           C
ATOM   4615 1HG  GLN A 303       4.988  -2.752   6.726  1.00 91.75           H
ATOM   4616 2HG  GLN A 303       3.269  -2.972   6.466  1.00 91.75           H
ATOM   4617  CD  GLN A 303       3.765  -2.154   8.399  1.00 91.75           C
ATOM   4618  OE1 GLN A 303       4.596  -1.930   9.264  1.00 91.75           O
ATOM   4619  NE2 GLN A 303       2.538  -1.642   8.396  1.00 91.75           N
ATOM   4620 1HE2 GLN A 303       1.904  -1.867   7.655  1.00 91.75           H
ATOM   4621 2HE2 GLN A 303       2.248  -1.033   9.134  1.00 91.75           H
ATOM   4622  HN  GLN A 303       4.498  -6.981   7.849  1.00 91.75           H
ATOM   4623  N   THR A 304       6.629  -5.547   5.932  1.00 92.98           N
ATOM   4624  CA  THR A 304       7.842  -5.224   5.199  1.00 92.98           C
ATOM   4625  C   THR A 304       7.783  -5.808   3.787  1.00 92.98           C
ATOM   4626  O   THR A 304       8.145  -5.140   2.819  1.00 92.98           O
ATOM   4627  HA  THR A 304       7.902  -4.141   5.095  1.00 92.98           H
ATOM   4628  CB  THR A 304       9.034  -5.726   6.016  1.00 92.98           C
ATOM   4629  HB  THR A 304       9.042  -6.814   6.064  1.00 92.98           H
ATOM   4630  OG1 THR A 304       8.906  -5.055   7.267  1.00 92.98           O
ATOM   4631  HG1 THR A 304       8.478  -5.661   7.937  1.00 92.98           H
ATOM   4632  CG2 THR A 304      10.372  -5.230   5.463  1.00 92.98           C
ATOM   4633 1HG2 THR A 304      10.390  -4.140   5.478  1.00 92.98           H
ATOM   4634 2HG2 THR A 304      10.495  -5.581   4.439  1.00 92.98           H
ATOM   4635 3HG2 THR A 304      11.185  -5.615   6.079  1.00 92.98           H
ATOM   4636  HN  THR A 304       6.760  -6.137   6.728  1.00 92.98           H
ATOM   4637  N   ILE A 305       7.326  -7.050   3.713  1.00 92.91           N
ATOM   4638  CA  ILE A 305       7.190  -7.722   2.432  1.00 92.91           C
ATOM   4639  C   ILE A 305       6.277  -6.897   1.522  1.00 92.91           C
ATOM   4640  O   ILE A 305       6.529  -6.782   0.323  1.00 92.91           O
ATOM   4641  HA  ILE A 305       8.181  -7.766   1.979  1.00 92.91           H
ATOM   4642  CB  ILE A 305       6.719  -9.164   2.631  1.00 92.91           C
ATOM   4643  HB  ILE A 305       5.834  -9.150   3.266  1.00 92.91           H
ATOM   4644  CG1 ILE A 305       7.782  -9.992   3.356  1.00 92.91           C
ATOM   4645 1HG1 ILE A 305       8.610 -10.201   2.678  1.00 92.91           H
ATOM   4646 2HG1 ILE A 305       8.189  -9.420   4.189  1.00 92.91           H
ATOM   4647  CG2 ILE A 305       6.310  -9.796   1.299  1.00 92.91           C
ATOM   4648 1HG2 ILE A 305       5.496  -9.220   0.858  1.00 92.91           H
ATOM   4649 2HG2 ILE A 305       7.163  -9.797   0.620  1.00 92.91           H
ATOM   4650 3HG2 ILE A 305       5.980 -10.821   1.469  1.00 92.91           H
ATOM   4651  CD1 ILE A 305       7.194 -11.307   3.872  1.00 92.91           C
ATOM   4652 1HD1 ILE A 305       6.382 -11.094   4.568  1.00 92.91           H
ATOM   4653 2HD1 ILE A 305       6.810 -11.888   3.033  1.00 92.91           H
ATOM   4654 3HD1 ILE A 305       7.970 -11.876   4.383  1.00 92.91           H
ATOM   4655  HN  ILE A 305       7.050  -7.592   4.506  1.00 92.91           H
ATOM   4656  N   ALA A 306       5.236  -6.344   2.126  1.00 92.61           N
ATOM   4657  CA  ALA A 306       4.253  -5.581   1.375  1.00 92.61           C
ATOM   4658  C   ALA A 306       4.923  -4.341   0.781  1.00 92.61           C
ATOM   4659  O   ALA A 306       4.583  -3.915  -0.322  1.00 92.61           O
ATOM   4660  HA  ALA A 306       3.892  -6.213   0.563  1.00 92.61           H
ATOM   4661  CB  ALA A 306       3.076  -5.228   2.286  1.00 92.61           C
ATOM   4662 1HB  ALA A 306       2.617  -6.144   2.658  1.00 92.61           H
ATOM   4663 2HB  ALA A 306       3.433  -4.633   3.127  1.00 92.61           H
ATOM   4664 3HB  ALA A 306       2.339  -4.656   1.723  1.00 92.61           H
ATOM   4665  HN  ALA A 306       5.059  -6.411   3.108  1.00 92.61           H
ATOM   4666  N   PHE A 307       5.863  -3.795   1.538  1.00 90.72           N
ATOM   4667  CA  PHE A 307       6.528  -2.567   1.137  1.00 90.72           C
ATOM   4668  C   PHE A 307       7.434  -2.803  -0.073  1.00 90.72           C
ATOM   4669  O   PHE A 307       7.661  -1.895  -0.870  1.00 90.72           O
ATOM   4670  HA  PHE A 307       5.751  -1.850   0.872  1.00 90.72           H
ATOM   4671  CB  PHE A 307       7.386  -2.115   2.321  1.00 90.72           C
ATOM   4672 1HB  PHE A 307       8.000  -2.953   2.652  1.00 90.72           H
ATOM   4673 2HB  PHE A 307       8.068  -1.334   1.986  1.00 90.72           H
ATOM   4674  CG  PHE A 307       6.579  -1.591   3.511  1.00 90.72           C
ATOM   4675  CD1 PHE A 307       5.236  -1.414   3.396  1.00 90.72           C
ATOM   4676  HD1 PHE A 307       4.734  -1.645   2.456  1.00 90.72           H
ATOM   4677  CD2 PHE A 307       7.205  -1.303   4.683  1.00 90.72           C
ATOM   4678  HD2 PHE A 307       8.282  -1.445   4.775  1.00 90.72           H
ATOM   4679  CE1 PHE A 307       4.486  -0.928   4.500  1.00 90.72           C
ATOM   4680  HE1 PHE A 307       3.410  -0.785   4.407  1.00 90.72           H
ATOM   4681  CE2 PHE A 307       6.456  -0.817   5.787  1.00 90.72           C
ATOM   4682  HE2 PHE A 307       6.958  -0.586   6.727  1.00 90.72           H
ATOM   4683  CZ  PHE A 307       5.112  -0.639   5.672  1.00 90.72           C
ATOM   4684  HZ  PHE A 307       4.537  -0.266   6.520  1.00 90.72           H
ATOM   4685  HN  PHE A 307       6.171  -4.177   2.410  1.00 90.72           H
ATOM   4686  N   PHE A 308       7.927  -4.029  -0.172  1.00 87.61           N
ATOM   4687  CA  PHE A 308       8.797  -4.399  -1.275  1.00 87.61           C
ATOM   4688  C   PHE A 308       8.071  -4.267  -2.615  1.00 87.61           C
ATOM   4689  O   PHE A 308       8.706  -4.149  -3.661  1.00 87.61           O
ATOM   4690  HA  PHE A 308       9.649  -3.719  -1.257  1.00 87.61           H
ATOM   4691  CB  PHE A 308       9.190  -5.862  -1.064  1.00 87.61           C
ATOM   4692 1HB  PHE A 308       8.380  -6.374  -0.544  1.00 87.61           H
ATOM   4693 2HB  PHE A 308       9.299  -6.343  -2.036  1.00 87.61           H
ATOM   4694  CG  PHE A 308      10.485  -6.051  -0.271  1.00 87.61           C
ATOM   4695  CD1 PHE A 308      11.688  -5.937  -0.895  1.00 87.61           C
ATOM   4696  HD1 PHE A 308      11.729  -5.711  -1.961  1.00 87.61           H
ATOM   4697  CD2 PHE A 308      10.434  -6.332   1.059  1.00 87.61           C
ATOM   4698  HD2 PHE A 308       9.470  -6.424   1.560  1.00 87.61           H
ATOM   4699  CE1 PHE A 308      12.890  -6.112  -0.159  1.00 87.61           C
ATOM   4700  HE1 PHE A 308      13.853  -6.020  -0.660  1.00 87.61           H
ATOM   4701  CE2 PHE A 308      11.635  -6.507   1.795  1.00 87.61           C
ATOM   4702  HE2 PHE A 308      11.594  -6.733   2.860  1.00 87.61           H
ATOM   4703  CZ  PHE A 308      12.838  -6.393   1.170  1.00 87.61           C
ATOM   4704  HZ  PHE A 308      13.760  -6.527   1.735  1.00 87.61           H
ATOM   4705  HN  PHE A 308       7.741  -4.761   0.484  1.00 87.61           H
ATOM   4706  N   HIS A 309       6.748  -4.291  -2.539  1.00 79.32           N
ATOM   4707  CA  HIS A 309       5.928  -4.195  -3.735  1.00 79.32           C
ATOM   4708  C   HIS A 309       6.221  -2.877  -4.454  1.00 79.32           C
ATOM   4709  O   HIS A 309       6.231  -2.825  -5.683  1.00 79.32           O
ATOM   4710  HA  HIS A 309       6.219  -5.024  -4.381  1.00 79.32           H
ATOM   4711  CB  HIS A 309       4.447  -4.368  -3.393  1.00 79.32           C
ATOM   4712 1HB  HIS A 309       4.308  -5.329  -2.898  1.00 79.32           H
ATOM   4713 2HB  HIS A 309       4.157  -3.597  -2.679  1.00 79.32           H
ATOM   4714  CG  HIS A 309       3.528  -4.297  -4.590  1.00 79.32           C
ATOM   4715  ND1 HIS A 309       3.549  -5.235  -5.607  1.00 79.32           N
ATOM   4716  HD1 HIS A 309       4.152  -6.031  -5.657  1.00 79.32           H
ATOM   4717  CD2 HIS A 309       2.562  -3.392  -4.920  1.00 79.32           C
ATOM   4718  HD2 HIS A 309       2.282  -2.517  -4.333  1.00 79.32           H
ATOM   4719  CE1 HIS A 309       2.633  -4.899  -6.504  1.00 79.32           C
ATOM   4720  HE1 HIS A 309       2.407  -5.440  -7.422  1.00 79.32           H
ATOM   4721  NE2 HIS A 309       2.023  -3.756  -6.076  1.00 79.32           N
ATOM   4722  HN  HIS A 309       6.238  -4.373  -1.683  1.00 79.32           H
ATOM   4723  N   SER A 310       6.452  -1.844  -3.657  1.00 85.19           N
ATOM   4724  CA  SER A 310       6.582  -0.500  -4.193  1.00 85.19           C
ATOM   4725  C   SER A 310       7.868  -0.386  -5.015  1.00 85.19           C
ATOM   4726  O   SER A 310       7.975   0.470  -5.892  1.00 85.19           O
ATOM   4727  HA  SER A 310       5.708  -0.356  -4.829  1.00 85.19           H
ATOM   4728  CB  SER A 310       6.574   0.543  -3.074  1.00 85.19           C
ATOM   4729 1HB  SER A 310       7.412   0.359  -2.401  1.00 85.19           H
ATOM   4730 2HB  SER A 310       6.722   1.535  -3.501  1.00 85.19           H
ATOM   4731  OG  SER A 310       5.357   0.522  -2.333  1.00 85.19           O
ATOM   4732  HG  SER A 310       4.619   0.920  -2.877  1.00 85.19           H
ATOM   4733  HN  SER A 310       6.551  -1.914  -2.665  1.00 85.19           H
ATOM   4734  N   CYS A 311       8.812  -1.262  -4.702  1.00 87.64           N
ATOM   4735  CA  CYS A 311      10.103  -1.240  -5.368  1.00 87.64           C
ATOM   4736  C   CYS A 311      10.086  -2.286  -6.484  1.00 87.64           C
ATOM   4737  O   CYS A 311      10.931  -2.260  -7.377  1.00 87.64           O
ATOM   4738  HA  CYS A 311      10.227  -0.238  -5.779  1.00 87.64           H
ATOM   4739  CB  CYS A 311      11.251  -1.474  -4.384  1.00 87.64           C
ATOM   4740 1HB  CYS A 311      12.202  -1.224  -4.855  1.00 87.64           H
ATOM   4741 2HB  CYS A 311      11.140  -0.817  -3.521  1.00 87.64           H
ATOM   4742  SG  CYS A 311      11.263  -3.221  -3.841  1.00 87.64           S
ATOM   4743  HG  CYS A 311      12.359  -3.127  -3.093  1.00 87.64           H
ATOM   4744  HN  CYS A 311       8.705  -1.975  -4.010  1.00 87.64           H
ATOM   4745  N   LEU A 312       9.115  -3.183  -6.396  1.00 85.25           N
ATOM   4746  CA  LEU A 312       9.076  -4.333  -7.283  1.00 85.25           C
ATOM   4747  C   LEU A 312       8.464  -3.918  -8.623  1.00 85.25           C
ATOM   4748  O   LEU A 312       8.884  -4.396  -9.675  1.00 85.25           O
ATOM   4749  HA  LEU A 312      10.105  -4.648  -7.456  1.00 85.25           H
ATOM   4750  CB  LEU A 312       8.351  -5.502  -6.613  1.00 85.25           C
ATOM   4751 1HB  LEU A 312       7.454  -5.118  -6.128  1.00 85.25           H
ATOM   4752 2HB  LEU A 312       8.024  -6.194  -7.389  1.00 85.25           H
ATOM   4753  CG  LEU A 312       9.160  -6.287  -5.577  1.00 85.25           C
ATOM   4754  HG  LEU A 312       9.500  -5.591  -4.811  1.00 85.25           H
ATOM   4755  CD1 LEU A 312       8.289  -7.335  -4.881  1.00 85.25           C
ATOM   4756 1HD1 LEU A 312       7.459  -6.840  -4.375  1.00 85.25           H
ATOM   4757 2HD1 LEU A 312       7.898  -8.033  -5.622  1.00 85.25           H
ATOM   4758 3HD1 LEU A 312       8.888  -7.878  -4.150  1.00 85.25           H
ATOM   4759  CD2 LEU A 312      10.407  -6.907  -6.211  1.00 85.25           C
ATOM   4760 1HD2 LEU A 312      10.109  -7.587  -7.009  1.00 85.25           H
ATOM   4761 2HD2 LEU A 312      11.037  -6.118  -6.621  1.00 85.25           H
ATOM   4762 3HD2 LEU A 312      10.963  -7.459  -5.453  1.00 85.25           H
ATOM   4763  HN  LEU A 312       8.366  -3.133  -5.735  1.00 85.25           H
ATOM   4764  N   ASN A 313       7.483  -3.032  -8.540  1.00 79.75           N
ATOM   4765  CA  ASN A 313       6.691  -2.680  -9.707  1.00 79.75           C
ATOM   4766  C   ASN A 313       7.626  -2.269 -10.846  1.00 79.75           C
ATOM   4767  O   ASN A 313       7.568  -2.836 -11.936  1.00 79.75           O
ATOM   4768  HA  ASN A 313       6.115  -3.575  -9.942  1.00 79.75           H
ATOM   4769  CB  ASN A 313       5.763  -1.501  -9.408  1.00 79.75           C
ATOM   4770 1HB  ASN A 313       6.290  -0.763  -8.803  1.00 79.75           H
ATOM   4771 2HB  ASN A 313       5.484  -1.009 -10.339  1.00 79.75           H
ATOM   4772  CG  ASN A 313       4.505  -1.967  -8.673  1.00 79.75           C
ATOM   4773  OD1 ASN A 313       4.051  -3.090  -8.816  1.00 79.75           O
ATOM   4774  ND2 ASN A 313       3.969  -1.043  -7.880  1.00 79.75           N
ATOM   4775 1HD2 ASN A 313       4.392  -0.140  -7.807  1.00 79.75           H
ATOM   4776 2HD2 ASN A 313       3.143  -1.252  -7.356  1.00 79.75           H
ATOM   4777  HN  ASN A 313       7.226  -2.560  -7.697  1.00 79.75           H
ATOM   4778  N   PRO A 314       8.501  -1.281 -10.617  1.00 80.66           N
ATOM   4779  CA  PRO A 314       9.371  -0.780 -11.684  1.00 80.66           C
ATOM   4780  C   PRO A 314      10.152  -1.895 -12.361  1.00 80.66           C
ATOM   4781  O   PRO A 314      10.293  -1.905 -13.583  1.00 80.66           O
ATOM   4782  HA  PRO A 314       8.772  -0.330 -12.475  1.00 80.66           H
ATOM   4783  CB  PRO A 314      10.295   0.205 -10.966  1.00 80.66           C
ATOM   4784 1HB  PRO A 314      11.211  -0.278 -10.625  1.00 80.66           H
ATOM   4785 2HB  PRO A 314      10.593   1.025 -11.619  1.00 80.66           H
ATOM   4786  CG  PRO A 314       9.449   0.695  -9.797  1.00 80.66           C
ATOM   4787 1HG  PRO A 314      10.063   1.121  -9.003  1.00 80.66           H
ATOM   4788 2HG  PRO A 314       8.754   1.478 -10.100  1.00 80.66           H
ATOM   4789  CD  PRO A 314       8.728  -0.566  -9.348  1.00 80.66           C
ATOM   4790 1HD  PRO A 314       9.334  -1.155  -8.659  1.00 80.66           H
ATOM   4791 2HD  PRO A 314       7.796  -0.337  -8.831  1.00 80.66           H
ATOM   4792  N   VAL A 315      10.644  -2.812 -11.541  1.00 82.80           N
ATOM   4793  CA  VAL A 315      11.473  -3.895 -12.041  1.00 82.80           C
ATOM   4794  C   VAL A 315      10.645  -4.772 -12.982  1.00 82.80           C
ATOM   4795  O   VAL A 315      11.134  -5.205 -14.025  1.00 82.80           O
ATOM   4796  HA  VAL A 315      12.291  -3.449 -12.607  1.00 82.80           H
ATOM   4797  CB  VAL A 315      12.075  -4.676 -10.872  1.00 82.80           C
ATOM   4798  HB  VAL A 315      11.254  -5.098 -10.292  1.00 82.80           H
ATOM   4799  CG1 VAL A 315      12.939  -5.835 -11.373  1.00 82.80           C
ATOM   4800 1HG1 VAL A 315      12.328  -6.513 -11.968  1.00 82.80           H
ATOM   4801 2HG1 VAL A 315      13.751  -5.444 -11.987  1.00 82.80           H
ATOM   4802 3HG1 VAL A 315      13.355  -6.373 -10.521  1.00 82.80           H
ATOM   4803  CG2 VAL A 315      12.876  -3.754  -9.951  1.00 82.80           C
ATOM   4804 1HG2 VAL A 315      13.686  -3.290 -10.515  1.00 82.80           H
ATOM   4805 2HG2 VAL A 315      12.221  -2.979  -9.553  1.00 82.80           H
ATOM   4806 3HG2 VAL A 315      13.293  -4.334  -9.128  1.00 82.80           H
ATOM   4807  HN  VAL A 315      10.485  -2.822 -10.554  1.00 82.80           H
ATOM   4808  N   LEU A 316       9.404  -5.009 -12.581  1.00 80.51           N
ATOM   4809  CA  LEU A 316       8.519  -5.866 -13.351  1.00 80.51           C
ATOM   4810  C   LEU A 316       8.372  -5.301 -14.765  1.00 80.51           C
ATOM   4811  O   LEU A 316       8.384  -6.049 -15.741  1.00 80.51           O
ATOM   4812  HA  LEU A 316       8.991  -6.846 -13.419  1.00 80.51           H
ATOM   4813  CB  LEU A 316       7.187  -6.053 -12.622  1.00 80.51           C
ATOM   4814 1HB  LEU A 316       6.753  -5.070 -12.441  1.00 80.51           H
ATOM   4815 2HB  LEU A 316       6.505  -6.586 -13.285  1.00 80.51           H
ATOM   4816  CG  LEU A 316       7.251  -6.805 -11.291  1.00 80.51           C
ATOM   4817  HG  LEU A 316       7.942  -6.276 -10.634  1.00 80.51           H
ATOM   4818  CD1 LEU A 316       5.886  -6.813 -10.600  1.00 80.51           C
ATOM   4819 1HD1 LEU A 316       5.570  -5.787 -10.408  1.00 80.51           H
ATOM   4820 2HD1 LEU A 316       5.156  -7.304 -11.243  1.00 80.51           H
ATOM   4821 3HD1 LEU A 316       5.960  -7.353  -9.656  1.00 80.51           H
ATOM   4822  CD2 LEU A 316       7.804  -8.218 -11.485  1.00 80.51           C
ATOM   4823 1HD2 LEU A 316       7.158  -8.770 -12.167  1.00 80.51           H
ATOM   4824 2HD2 LEU A 316       8.809  -8.161 -11.903  1.00 80.51           H
ATOM   4825 3HD2 LEU A 316       7.839  -8.730 -10.523  1.00 80.51           H
ATOM   4826  HN  LEU A 316       9.004  -4.626 -11.748  1.00 80.51           H
ATOM   4827  N   TYR A 317       8.237  -3.984 -14.831  1.00 70.63           N
ATOM   4828  CA  TYR A 317       8.020  -3.317 -16.103  1.00 70.63           C
ATOM   4829  C   TYR A 317       9.227  -3.492 -17.027  1.00 70.63           C
ATOM   4830  O   TYR A 317       9.070  -3.628 -18.240  1.00 70.63           O
ATOM   4831  HA  TYR A 317       7.144  -3.764 -16.573  1.00 70.63           H
ATOM   4832  CB  TYR A 317       7.854  -1.831 -15.777  1.00 70.63           C
ATOM   4833 1HB  TYR A 317       8.773  -1.466 -15.318  1.00 70.63           H
ATOM   4834 2HB  TYR A 317       7.721  -1.278 -16.707  1.00 70.63           H
ATOM   4835  CG  TYR A 317       6.679  -1.526 -14.846  1.00 70.63           C
ATOM   4836  CD1 TYR A 317       5.604  -2.389 -14.786  1.00 70.63           C
ATOM   4837  HD1 TYR A 317       5.592  -3.288 -15.402  1.00 70.63           H
ATOM   4838  CD2 TYR A 317       6.694  -0.387 -14.066  1.00 70.63           C
ATOM   4839  HD2 TYR A 317       7.543   0.295 -14.114  1.00 70.63           H
ATOM   4840  CE1 TYR A 317       4.498  -2.102 -13.909  1.00 70.63           C
ATOM   4841  HE1 TYR A 317       3.643  -2.775 -13.852  1.00 70.63           H
ATOM   4842  CE2 TYR A 317       5.588  -0.100 -13.190  1.00 70.63           C
ATOM   4843  HE2 TYR A 317       5.588   0.796 -12.569  1.00 70.63           H
ATOM   4844  CZ  TYR A 317       4.545  -0.971 -13.155  1.00 70.63           C
ATOM   4845  OH  TYR A 317       3.501  -0.700 -12.327  1.00 70.63           O
ATOM   4846  HH  TYR A 317       2.891  -1.491 -12.275  1.00 70.63           H
ATOM   4847  HN  TYR A 317       8.273  -3.378 -14.037  1.00 70.63           H
ATOM   4848  N   VAL A 318      10.404  -3.484 -16.419  1.00 73.61           N
ATOM   4849  CA  VAL A 318      11.639  -3.587 -17.177  1.00 73.61           C
ATOM   4850  C   VAL A 318      11.713  -4.966 -17.837  1.00 73.61           C
ATOM   4851  O   VAL A 318      11.989  -5.072 -19.031  1.00 73.61           O
ATOM   4852  HA  VAL A 318      11.611  -2.826 -17.957  1.00 73.61           H
ATOM   4853  CB  VAL A 318      12.836  -3.294 -16.271  1.00 73.61           C
ATOM   4854  HB  VAL A 318      12.774  -3.958 -15.408  1.00 73.61           H
ATOM   4855  CG1 VAL A 318      14.154  -3.581 -16.992  1.00 73.61           C
ATOM   4856 1HG1 VAL A 318      14.186  -4.631 -17.285  1.00 73.61           H
ATOM   4857 2HG1 VAL A 318      14.226  -2.954 -17.881  1.00 73.61           H
ATOM   4858 3HG1 VAL A 318      14.988  -3.364 -16.325  1.00 73.61           H
ATOM   4859  CG2 VAL A 318      12.794  -1.853 -15.758  1.00 73.61           C
ATOM   4860 1HG2 VAL A 318      12.819  -1.165 -16.604  1.00 73.61           H
ATOM   4861 2HG2 VAL A 318      11.878  -1.695 -15.189  1.00 73.61           H
ATOM   4862 3HG2 VAL A 318      13.656  -1.670 -15.116  1.00 73.61           H
ATOM   4863  HN  VAL A 318      10.521  -3.409 -15.429  1.00 73.61           H
ATOM   4864  N   PHE A 319      11.462  -5.987 -17.031  1.00 72.49           N
ATOM   4865  CA  PHE A 319      11.675  -7.356 -17.469  1.00 72.49           C
ATOM   4866  C   PHE A 319      10.544  -7.819 -18.390  1.00 72.49           C
ATOM   4867  O   PHE A 319      10.785  -8.529 -19.365  1.00 72.49           O
ATOM   4868  HA  PHE A 319      12.618  -7.378 -18.014  1.00 72.49           H
ATOM   4869  CB  PHE A 319      11.684  -8.231 -16.214  1.00 72.49           C
ATOM   4870 1HB  PHE A 319      10.934  -7.856 -15.516  1.00 72.49           H
ATOM   4871 2HB  PHE A 319      11.387  -9.243 -16.487  1.00 72.49           H
ATOM   4872  CG  PHE A 319      13.038  -8.286 -15.503  1.00 72.49           C
ATOM   4873  CD1 PHE A 319      14.056  -9.014 -16.035  1.00 72.49           C
ATOM   4874  HD1 PHE A 319      13.907  -9.559 -16.967  1.00 72.49           H
ATOM   4875  CD2 PHE A 319      13.223  -7.606 -14.340  1.00 72.49           C
ATOM   4876  HD2 PHE A 319      12.408  -7.023 -13.913  1.00 72.49           H
ATOM   4877  CE1 PHE A 319      15.312  -9.065 -15.376  1.00 72.49           C
ATOM   4878  HE1 PHE A 319      16.128  -9.649 -15.802  1.00 72.49           H
ATOM   4879  CE2 PHE A 319      14.480  -7.657 -13.680  1.00 72.49           C
ATOM   4880  HE2 PHE A 319      14.629  -7.113 -12.748  1.00 72.49           H
ATOM   4881  CZ  PHE A 319      15.498  -8.386 -14.212  1.00 72.49           C
ATOM   4882  HZ  PHE A 319      16.462  -8.425 -13.706  1.00 72.49           H
ATOM   4883  HN  PHE A 319      11.121  -5.890 -16.096  1.00 72.49           H
ATOM   4884  N   VAL A 320       9.336  -7.397 -18.049  1.00 75.43           N
ATOM   4885  CA  VAL A 320       8.145  -7.959 -18.664  1.00 75.43           C
ATOM   4886  C   VAL A 320       7.681  -7.043 -19.799  1.00 75.43           C
ATOM   4887  O   VAL A 320       7.063  -7.502 -20.758  1.00 75.43           O
ATOM   4888  HA  VAL A 320       8.418  -8.927 -19.084  1.00 75.43           H
ATOM   4889  CB  VAL A 320       7.067  -8.190 -17.603  1.00 75.43           C
ATOM   4890  HB  VAL A 320       6.702  -7.215 -17.279  1.00 75.43           H
ATOM   4891  CG1 VAL A 320       5.884  -8.966 -18.184  1.00 75.43           C
ATOM   4892 1HG1 VAL A 320       5.448  -8.401 -19.008  1.00 75.43           H
ATOM   4893 2HG1 VAL A 320       6.228  -9.934 -18.549  1.00 75.43           H
ATOM   4894 3HG1 VAL A 320       5.132  -9.116 -17.409  1.00 75.43           H
ATOM   4895  CG2 VAL A 320       7.645  -8.905 -16.380  1.00 75.43           C
ATOM   4896 1HG2 VAL A 320       8.051  -9.871 -16.682  1.00 75.43           H
ATOM   4897 2HG2 VAL A 320       8.439  -8.298 -15.946  1.00 75.43           H
ATOM   4898 3HG2 VAL A 320       6.858  -9.056 -15.642  1.00 75.43           H
ATOM   4899  HN  VAL A 320       9.163  -6.686 -17.367  1.00 75.43           H
ATOM   4900  N   GLY A 321       7.998  -5.765 -19.652  1.00 76.43           N
ATOM   4901  CA  GLY A 321       7.475  -4.756 -20.556  1.00 76.43           C
ATOM   4902  C   GLY A 321       8.400  -4.566 -21.760  1.00 76.43           C
ATOM   4903  O   GLY A 321       9.408  -3.866 -21.668  1.00 76.43           O
ATOM   4904 1HA  GLY A 321       6.483  -5.048 -20.899  1.00 76.43           H
ATOM   4905 2HA  GLY A 321       7.363  -3.810 -20.026  1.00 76.43           H
ATOM   4906  HN  GLY A 321       8.599  -5.417 -18.932  1.00 76.43           H
ATOM   4907  N   GLU A 322       8.026  -5.201 -22.860  1.00 67.08           N
ATOM   4908  CA  GLU A 322       8.718  -4.988 -24.120  1.00 67.08           C
ATOM   4909  C   GLU A 322       8.645  -3.514 -24.523  1.00 67.08           C
ATOM   4910  O   GLU A 322       9.651  -2.924 -24.916  1.00 67.08           O
ATOM   4911  HA  GLU A 322       9.754  -5.270 -23.933  1.00 67.08           H
ATOM   4912  CB  GLU A 322       8.145  -5.886 -25.219  1.00 67.08           C
ATOM   4913 1HB  GLU A 322       7.056  -5.850 -25.192  1.00 67.08           H
ATOM   4914 2HB  GLU A 322       8.561  -5.596 -26.184  1.00 67.08           H
ATOM   4915  CG  GLU A 322       8.543  -7.346 -24.997  1.00 67.08           C
ATOM   4916 1HG  GLU A 322       9.625  -7.418 -24.879  1.00 67.08           H
ATOM   4917 2HG  GLU A 322       8.097  -7.713 -24.073  1.00 67.08           H
ATOM   4918  CD  GLU A 322       8.094  -8.221 -26.170  1.00 67.08           C
ATOM   4919  OE1 GLU A 322       8.393  -9.433 -26.120  1.00 67.08           O
ATOM   4920  OE2 GLU A 322       7.461  -7.657 -27.088  1.00 67.08           O
ATOM   4921  HN  GLU A 322       7.266  -5.850 -22.900  1.00 67.08           H
ATOM   4922  N   ARG A 323       7.446  -2.961 -24.411  1.00 63.68           N
ATOM   4923  CA  ARG A 323       7.216  -1.585 -24.816  1.00 63.68           C
ATOM   4924  C   ARG A 323       8.036  -0.631 -23.944  1.00 63.68           C
ATOM   4925  O   ARG A 323       8.663   0.296 -24.453  1.00 63.68           O
ATOM   4926  HA  ARG A 323       7.540  -1.542 -25.856  1.00 63.68           H
ATOM   4927  CB  ARG A 323       5.735  -1.219 -24.706  1.00 63.68           C
ATOM   4928 1HB  ARG A 323       5.140  -1.915 -25.297  1.00 63.68           H
ATOM   4929 2HB  ARG A 323       5.407  -1.318 -23.671  1.00 63.68           H
ATOM   4930  CG  ARG A 323       5.486   0.211 -25.191  1.00 63.68           C
ATOM   4931 1HG  ARG A 323       6.047   0.911 -24.572  1.00 63.68           H
ATOM   4932 2HG  ARG A 323       5.854   0.322 -26.211  1.00 63.68           H
ATOM   4933  CD  ARG A 323       3.996   0.556 -25.139  1.00 63.68           C
ATOM   4934 1HD  ARG A 323       3.441  -0.091 -25.818  1.00 63.68           H
ATOM   4935 2HD  ARG A 323       3.607   0.376 -24.137  1.00 63.68           H
ATOM   4936  NE  ARG A 323       3.792   1.973 -25.513  1.00 63.68           N
ATOM   4937  HE  ARG A 323       4.497   2.420 -26.064  1.00 63.68           H
ATOM   4938  CZ  ARG A 323       2.720   2.697 -25.159  1.00 63.68           C
ATOM   4939  NH1 ARG A 323       1.745   2.150 -24.421  1.00 63.68           N
ATOM   4940 1HH1 ARG A 323       1.812   1.196 -24.130  1.00 63.68           H
ATOM   4941 2HH1 ARG A 323       0.948   2.696 -24.161  1.00 63.68           H
ATOM   4942  NH2 ARG A 323       2.640   3.974 -25.554  1.00 63.68           N
ATOM   4943 1HH2 ARG A 323       1.847   4.528 -25.298  1.00 63.68           H
ATOM   4944 2HH2 ARG A 323       3.372   4.375 -26.104  1.00 63.68           H
ATOM   4945  HN  ARG A 323       6.643  -3.436 -24.053  1.00 63.68           H
ATOM   4946  N   PHE A 324       8.004  -0.892 -22.646  1.00 76.11           N
ATOM   4947  CA  PHE A 324       8.683  -0.031 -21.692  1.00 76.11           C
ATOM   4948  C   PHE A 324      10.200  -0.088 -21.885  1.00 76.11           C
ATOM   4949  O   PHE A 324      10.880   0.932 -21.791  1.00 76.11           O
ATOM   4950  HA  PHE A 324       8.334   0.986 -21.870  1.00 76.11           H
ATOM   4951  CB  PHE A 324       8.339  -0.551 -20.295  1.00 76.11           C
ATOM   4952 1HB  PHE A 324       7.255  -0.626 -20.203  1.00 76.11           H
ATOM   4953 2HB  PHE A 324       8.738  -1.560 -20.186  1.00 76.11           H
ATOM   4954  CG  PHE A 324       8.875   0.320 -19.157  1.00 76.11           C
ATOM   4955  CD1 PHE A 324      10.068   0.022 -18.577  1.00 76.11           C
ATOM   4956  HD1 PHE A 324      10.642  -0.838 -18.922  1.00 76.11           H
ATOM   4957  CD2 PHE A 324       8.158   1.392 -18.726  1.00 76.11           C
ATOM   4958  HD2 PHE A 324       7.201   1.631 -19.192  1.00 76.11           H
ATOM   4959  CE1 PHE A 324      10.565   0.830 -17.521  1.00 76.11           C
ATOM   4960  HE1 PHE A 324      11.521   0.591 -17.055  1.00 76.11           H
ATOM   4961  CE2 PHE A 324       8.655   2.201 -17.670  1.00 76.11           C
ATOM   4962  HE2 PHE A 324       8.080   3.060 -17.325  1.00 76.11           H
ATOM   4963  CZ  PHE A 324       9.848   1.903 -17.090  1.00 76.11           C
ATOM   4964  HZ  PHE A 324      10.229   2.523 -16.279  1.00 76.11           H
ATOM   4965  HN  PHE A 324       7.527  -1.674 -22.244  1.00 76.11           H
ATOM   4966  N   ARG A 325      10.686  -1.292 -22.152  1.00 74.56           N
ATOM   4967  CA  ARG A 325      12.108  -1.494 -22.369  1.00 74.56           C
ATOM   4968  C   ARG A 325      12.595  -0.632 -23.536  1.00 74.56           C
ATOM   4969  O   ARG A 325      13.645   0.003 -23.447  1.00 74.56           O
ATOM   4970  HA  ARG A 325      12.578  -1.189 -21.433  1.00 74.56           H
ATOM   4971  CB  ARG A 325      12.417  -2.963 -22.664  1.00 74.56           C
ATOM   4972 1HB  ARG A 325      11.637  -3.382 -23.299  1.00 74.56           H
ATOM   4973 2HB  ARG A 325      13.353  -3.037 -23.218  1.00 74.56           H
ATOM   4974  CG  ARG A 325      12.519  -3.772 -21.370  1.00 74.56           C
ATOM   4975 1HG  ARG A 325      13.194  -3.272 -20.675  1.00 74.56           H
ATOM   4976 2HG  ARG A 325      11.543  -3.819 -20.888  1.00 74.56           H
ATOM   4977  CD  ARG A 325      13.024  -5.190 -21.648  1.00 74.56           C
ATOM   4978 1HD  ARG A 325      13.800  -5.164 -22.413  1.00 74.56           H
ATOM   4979 2HD  ARG A 325      13.478  -5.606 -20.749  1.00 74.56           H
ATOM   4980  NE  ARG A 325      11.904  -6.048 -22.093  1.00 74.56           N
ATOM   4981  HE  ARG A 325      10.972  -5.737 -21.906  1.00 74.56           H
ATOM   4982  CZ  ARG A 325      12.060  -7.216 -22.731  1.00 74.56           C
ATOM   4983  NH1 ARG A 325      13.286  -7.681 -23.009  1.00 74.56           N
ATOM   4984 1HH1 ARG A 325      14.093  -7.156 -22.739  1.00 74.56           H
ATOM   4985 2HH1 ARG A 325      13.393  -8.554 -23.485  1.00 74.56           H
ATOM   4986  NH2 ARG A 325      10.972  -7.912 -23.088  1.00 74.56           N
ATOM   4987 1HH2 ARG A 325      11.071  -8.785 -23.565  1.00 74.56           H
ATOM   4988 2HH2 ARG A 325      10.061  -7.557 -22.878  1.00 74.56           H
ATOM   4989  HN  ARG A 325      10.126  -2.118 -22.221  1.00 74.56           H
ATOM   4990  N   ARG A 326      11.809  -0.639 -24.602  1.00 68.12           N
ATOM   4991  CA  ARG A 326      12.146   0.136 -25.785  1.00 68.12           C
ATOM   4992  C   ARG A 326      12.170   1.629 -25.452  1.00 68.12           C
ATOM   4993  O   ARG A 326      13.114   2.333 -25.808  1.00 68.12           O
ATOM   4994  HA  ARG A 326      13.135  -0.217 -26.077  1.00 68.12           H
ATOM   4995  CB  ARG A 326      11.140  -0.112 -26.910  1.00 68.12           C
ATOM   4996 1HB  ARG A 326      10.125  -0.048 -26.517  1.00 68.12           H
ATOM   4997 2HB  ARG A 326      11.238   0.665 -27.668  1.00 68.12           H
ATOM   4998  CG  ARG A 326      11.359  -1.485 -27.549  1.00 68.12           C
ATOM   4999 1HG  ARG A 326      12.404  -1.591 -27.841  1.00 68.12           H
ATOM   5000 2HG  ARG A 326      11.151  -2.267 -26.819  1.00 68.12           H
ATOM   5001  CD  ARG A 326      10.460  -1.670 -28.773  1.00 68.12           C
ATOM   5002 1HD  ARG A 326       9.434  -1.398 -28.526  1.00 68.12           H
ATOM   5003 2HD  ARG A 326      10.782  -1.005 -29.575  1.00 68.12           H
ATOM   5004  NE  ARG A 326      10.513  -3.076 -29.232  1.00 68.12           N
ATOM   5005  HE  ARG A 326      11.199  -3.678 -28.822  1.00 68.12           H
ATOM   5006  CZ  ARG A 326       9.701  -3.594 -30.164  1.00 68.12           C
ATOM   5007  NH1 ARG A 326       8.764  -2.833 -30.747  1.00 68.12           N
ATOM   5008 1HH1 ARG A 326       8.668  -1.872 -30.489  1.00 68.12           H
ATOM   5009 2HH1 ARG A 326       8.162  -3.227 -31.442  1.00 68.12           H
ATOM   5010  NH2 ARG A 326       9.839  -4.883 -30.503  1.00 68.12           N
ATOM   5011 1HH2 ARG A 326       9.241  -5.284 -31.196  1.00 68.12           H
ATOM   5012 2HH2 ARG A 326      10.540  -5.443 -30.062  1.00 68.12           H
ATOM   5013  HN  ARG A 326      10.958  -1.159 -24.667  1.00 68.12           H
ATOM   5014  N   ASP A 327      11.121   2.069 -24.772  1.00 78.09           N
ATOM   5015  CA  ASP A 327      10.956   3.483 -24.483  1.00 78.09           C
ATOM   5016  C   ASP A 327      12.053   3.933 -23.516  1.00 78.09           C
ATOM   5017  O   ASP A 327      12.515   5.071 -23.582  1.00 78.09           O
ATOM   5018  HA  ASP A 327      11.022   3.983 -25.450  1.00 78.09           H
ATOM   5019  CB  ASP A 327       9.603   3.756 -23.823  1.00 78.09           C
ATOM   5020 1HB  ASP A 327       9.452   3.064 -22.994  1.00 78.09           H
ATOM   5021 2HB  ASP A 327       9.595   4.762 -23.405  1.00 78.09           H
ATOM   5022  CG  ASP A 327       8.461   3.608 -24.832  1.00 78.09           C
ATOM   5023  OD1 ASP A 327       8.774   3.569 -26.041  1.00 78.09           O
ATOM   5024  OD2 ASP A 327       7.302   3.537 -24.370  1.00 78.09           O
ATOM   5025  HN  ASP A 327      10.394   1.478 -24.423  1.00 78.09           H
ATOM   5026  N   LEU A 328      12.437   3.016 -22.640  1.00 80.10           N
ATOM   5027  CA  LEU A 328      13.512   3.285 -21.699  1.00 80.10           C
ATOM   5028  C   LEU A 328      14.802   3.563 -22.472  1.00 80.10           C
ATOM   5029  O   LEU A 328      15.430   4.604 -22.284  1.00 80.10           O
ATOM   5030  HA  LEU A 328      13.242   4.182 -21.142  1.00 80.10           H
ATOM   5031  CB  LEU A 328      13.635   2.144 -20.687  1.00 80.10           C
ATOM   5032 1HB  LEU A 328      12.715   2.101 -20.103  1.00 80.10           H
ATOM   5033 2HB  LEU A 328      13.708   1.205 -21.235  1.00 80.10           H
ATOM   5034  CG  LEU A 328      14.816   2.231 -19.719  1.00 80.10           C
ATOM   5035  HG  LEU A 328      15.735   2.276 -20.304  1.00 80.10           H
ATOM   5036  CD1 LEU A 328      14.748   3.512 -18.885  1.00 80.10           C
ATOM   5037 1HD1 LEU A 328      14.774   4.378 -19.546  1.00 80.10           H
ATOM   5038 2HD1 LEU A 328      13.823   3.522 -18.309  1.00 80.10           H
ATOM   5039 3HD1 LEU A 328      15.600   3.548 -18.205  1.00 80.10           H
ATOM   5040  CD2 LEU A 328      14.900   0.980 -18.842  1.00 80.10           C
ATOM   5041 1HD2 LEU A 328      13.981   0.879 -18.264  1.00 80.10           H
ATOM   5042 2HD2 LEU A 328      15.030   0.101 -19.474  1.00 80.10           H
ATOM   5043 3HD2 LEU A 328      15.748   1.068 -18.163  1.00 80.10           H
ATOM   5044  HN  LEU A 328      12.028   2.107 -22.566  1.00 80.10           H
ATOM   5045  N   VAL A 329      15.161   2.614 -23.324  1.00 80.98           N
ATOM   5046  CA  VAL A 329      16.410   2.702 -24.061  1.00 80.98           C
ATOM   5047  C   VAL A 329      16.394   3.958 -24.934  1.00 80.98           C
ATOM   5048  O   VAL A 329      17.418   4.621 -25.093  1.00 80.98           O
ATOM   5049  HA  VAL A 329      17.216   2.792 -23.332  1.00 80.98           H
ATOM   5050  CB  VAL A 329      16.636   1.419 -24.863  1.00 80.98           C
ATOM   5051  HB  VAL A 329      15.761   1.259 -25.493  1.00 80.98           H
ATOM   5052  CG1 VAL A 329      17.855   1.553 -25.778  1.00 80.98           C
ATOM   5053 1HG1 VAL A 329      17.699   2.377 -26.474  1.00 80.98           H
ATOM   5054 2HG1 VAL A 329      18.742   1.749 -25.175  1.00 80.98           H
ATOM   5055 3HG1 VAL A 329      17.993   0.627 -26.336  1.00 80.98           H
ATOM   5056  CG2 VAL A 329      16.776   0.210 -23.936  1.00 80.98           C
ATOM   5057 1HG2 VAL A 329      17.625   0.360 -23.269  1.00 80.98           H
ATOM   5058 2HG2 VAL A 329      15.866   0.098 -23.345  1.00 80.98           H
ATOM   5059 3HG2 VAL A 329      16.936  -0.688 -24.532  1.00 80.98           H
ATOM   5060  HN  VAL A 329      14.615   1.798 -23.514  1.00 80.98           H
ATOM   5061  N   LYS A 330      15.221   4.248 -25.477  1.00 74.34           N
ATOM   5062  CA  LYS A 330      15.055   5.420 -26.321  1.00 74.34           C
ATOM   5063  C   LYS A 330      15.331   6.679 -25.497  1.00 74.34           C
[truncated: 117,478 more chars]
