# Supplementary material for: Noncanonical roles of chemokine regions in CCR9 activation revealed by structural modeling and mutational mapping
Source: Nat Commun. 2025 Aug 18;16:7695. doi: 10.1038/s41467-025-62321-9 (PMC12361432; doi:10.1038/s41467-025-62321-9)
Supplement: Supplementary file 7 — Supplementary Data 5 [file 41467_2025_62321_MOESM7_ESM.zip › CCR9_CCL25x1P6_10_rnk2.pdb]

ATOM      1  N   GLU A  20      -4.791  -4.304  58.886  1.00 50.70           N
ATOM      2  CA  GLU A  20      -4.999  -5.215  57.774  1.00 50.70           C
ATOM      3  C   GLU A  20      -5.354  -6.611  58.290  1.00 50.70           C
ATOM      4  O   GLU A  20      -4.481  -7.352  58.738  1.00 50.70           O
ATOM      5  HA  GLU A  20      -5.838  -4.803  57.214  1.00 50.70           H
ATOM      6  CB  GLU A  20      -3.767  -5.263  56.867  1.00 50.70           C
ATOM      7 1HB  GLU A  20      -2.863  -5.174  57.469  1.00 50.70           H
ATOM      8 2HB  GLU A  20      -3.793  -6.169  56.260  1.00 50.70           H
ATOM      9  CG  GLU A  20      -3.762  -4.088  55.887  1.00 50.70           C
ATOM     10 1HG  GLU A  20      -4.780  -3.880  55.558  1.00 50.70           H
ATOM     11 2HG  GLU A  20      -3.399  -3.192  56.390  1.00 50.70           H
ATOM     12  CD  GLU A  20      -2.880  -4.390  54.674  1.00 50.70           C
ATOM     13  OE1 GLU A  20      -3.121  -3.754  53.625  1.00 50.70           O
ATOM     14  OE2 GLU A  20      -1.985  -5.250  54.822  1.00 50.70           O
ATOM     15  HN  GLU A  20      -4.912  -4.709  59.792  1.00 50.70           H
ATOM     16  N   SER A  21      -6.638  -6.928  58.210  1.00 58.53           N
ATOM     17  CA  SER A  21      -7.112  -8.240  58.614  1.00 58.53           C
ATOM     18  C   SER A  21      -6.335  -9.329  57.871  1.00 58.53           C
ATOM     19  O   SER A  21      -5.961  -9.149  56.713  1.00 58.53           O
ATOM     20  HA  SER A  21      -6.922  -8.299  59.685  1.00 58.53           H
ATOM     21  CB  SER A  21      -8.612  -8.388  58.354  1.00 58.53           C
ATOM     22 1HB  SER A  21      -8.945  -9.368  58.697  1.00 58.53           H
ATOM     23 2HB  SER A  21      -9.157  -7.645  58.936  1.00 58.53           H
ATOM     24  OG  SER A  21      -8.933  -8.236  56.973  1.00 58.53           O
ATOM     25  HG  SER A  21      -9.294  -9.094  56.609  1.00 58.53           H
ATOM     26  HN  SER A  21      -7.347  -6.306  57.877  1.00 58.53           H
ATOM     27  N   THR A  22      -6.114 -10.434  58.567  1.00 60.08           N
ATOM     28  CA  THR A  22      -5.406 -11.559  57.981  1.00 60.08           C
ATOM     29  C   THR A  22      -6.044 -11.955  56.648  1.00 60.08           C
ATOM     30  O   THR A  22      -5.351 -12.386  55.728  1.00 60.08           O
ATOM     31  HA  THR A  22      -4.384 -11.248  57.767  1.00 60.08           H
ATOM     32  CB  THR A  22      -5.389 -12.694  59.008  1.00 60.08           C
ATOM     33  HB  THR A  22      -5.121 -13.640  58.538  1.00 60.08           H
ATOM     34  OG1 THR A  22      -6.685 -12.647  59.599  1.00 60.08           O
ATOM     35  HG1 THR A  22      -6.872 -13.502  60.083  1.00 60.08           H
ATOM     36  CG2 THR A  22      -4.438 -12.415  60.173  1.00 60.08           C
ATOM     37 1HG2 THR A  22      -4.748 -11.504  60.685  1.00 60.08           H
ATOM     38 2HG2 THR A  22      -3.424 -12.292  59.793  1.00 60.08           H
ATOM     39 3HG2 THR A  22      -4.465 -13.251  60.872  1.00 60.08           H
ATOM     40  HN  THR A  22      -6.410 -10.567  59.514  1.00 60.08           H
ATOM     41  N   SER A  23      -7.358 -11.795  56.587  1.00 62.83           N
ATOM     42  CA  SER A  23      -8.093 -12.098  55.371  1.00 62.83           C
ATOM     43  C   SER A  23      -7.604 -11.206  54.228  1.00 62.83           C
ATOM     44  O   SER A  23      -7.506 -11.652  53.086  1.00 62.83           O
ATOM     45  HA  SER A  23      -7.878 -13.145  55.157  1.00 62.83           H
ATOM     46  CB  SER A  23      -9.598 -11.919  55.578  1.00 62.83           C
ATOM     47 1HB  SER A  23     -10.130 -12.267  54.692  1.00 62.83           H
ATOM     48 2HB  SER A  23      -9.926 -12.541  56.411  1.00 62.83           H
ATOM     49  OG  SER A  23      -9.944 -10.561  55.835  1.00 62.83           O
ATOM     50  HG  SER A  23     -10.938 -10.455  55.832  1.00 62.83           H
ATOM     51  HN  SER A  23      -7.917 -11.465  57.348  1.00 62.83           H
ATOM     52  N   SER A  24      -7.311  -9.961  54.576  1.00 68.66           N
ATOM     53  CA  SER A  24      -6.884  -8.989  53.584  1.00 68.66           C
ATOM     54  C   SER A  24      -5.543  -9.411  52.980  1.00 68.66           C
ATOM     55  O   SER A  24      -5.310  -9.227  51.787  1.00 68.66           O
ATOM     56  HA  SER A  24      -7.664  -8.990  52.823  1.00 68.66           H
ATOM     57  CB  SER A  24      -6.773  -7.591  54.197  1.00 68.66           C
ATOM     58 1HB  SER A  24      -7.763  -7.245  54.493  1.00 68.66           H
ATOM     59 2HB  SER A  24      -6.168  -7.639  55.102  1.00 68.66           H
ATOM     60  OG  SER A  24      -6.196  -6.655  53.290  1.00 68.66           O
ATOM     61  HG  SER A  24      -6.049  -5.779  53.750  1.00 68.66           H
ATOM     62  HN  SER A  24      -7.361  -9.616  55.513  1.00 68.66           H
ATOM     63  N   MET A  25      -4.697  -9.971  53.832  1.00 65.22           N
ATOM     64  CA  MET A  25      -3.405 -10.467  53.387  1.00 65.22           C
ATOM     65  C   MET A  25      -3.566 -11.730  52.540  1.00 65.22           C
ATOM     66  O   MET A  25      -2.902 -11.884  51.516  1.00 65.22           O
ATOM     67  HA  MET A  25      -2.977  -9.668  52.783  1.00 65.22           H
ATOM     68  CB  MET A  25      -2.530 -10.775  54.604  1.00 65.22           C
ATOM     69 1HB  MET A  25      -3.160 -11.050  55.449  1.00 65.22           H
ATOM     70 2HB  MET A  25      -1.892 -11.633  54.389  1.00 65.22           H
ATOM     71  CG  MET A  25      -1.664  -9.570  54.976  1.00 65.22           C
ATOM     72 1HG  MET A  25      -1.334  -9.056  54.073  1.00 65.22           H
ATOM     73 2HG  MET A  25      -2.251  -8.855  55.553  1.00 65.22           H
ATOM     74  SD  MET A  25      -0.250 -10.104  55.925  1.00 65.22           S
ATOM     75  CE  MET A  25       0.517  -8.526  56.253  1.00 65.22           C
ATOM     76 1HE  MET A  25       0.773  -8.043  55.309  1.00 65.22           H
ATOM     77 2HE  MET A  25      -0.175  -7.894  56.808  1.00 65.22           H
ATOM     78 3HE  MET A  25       1.423  -8.677  56.841  1.00 65.22           H
ATOM     79  HN  MET A  25      -4.880 -10.087  54.808  1.00 65.22           H
ATOM     80  N   GLU A  26      -4.451 -12.603  52.998  1.00 59.85           N
ATOM     81  CA  GLU A  26      -4.690 -13.859  52.308  1.00 59.85           C
ATOM     82  C   GLU A  26      -5.246 -13.597  50.906  1.00 59.85           C
ATOM     83  O   GLU A  26      -4.856 -14.260  49.946  1.00 59.85           O
ATOM     84  HA  GLU A  26      -3.715 -14.340  52.235  1.00 59.85           H
ATOM     85  CB  GLU A  26      -5.633 -14.756  53.112  1.00 59.85           C
ATOM     86 1HB  GLU A  26      -6.425 -14.153  53.555  1.00 59.85           H
ATOM     87 2HB  GLU A  26      -6.007 -15.559  52.477  1.00 59.85           H
ATOM     88  CG  GLU A  26      -4.894 -15.431  54.269  1.00 59.85           C
ATOM     89 1HG  GLU A  26      -4.048 -16.000  53.883  1.00 59.85           H
ATOM     90 2HG  GLU A  26      -4.488 -14.672  54.938  1.00 59.85           H
ATOM     91  CD  GLU A  26      -5.826 -16.360  55.049  1.00 59.85           C
ATOM     92  OE1 GLU A  26      -5.289 -17.230  55.768  1.00 59.85           O
ATOM     93  OE2 GLU A  26      -7.055 -16.179  54.908  1.00 59.85           O
ATOM     94  HN  GLU A  26      -4.999 -12.464  53.823  1.00 59.85           H
ATOM     95  N   ASP A  27      -6.147 -12.629  50.833  1.00 67.11           N
ATOM     96  CA  ASP A  27      -6.789 -12.298  49.573  1.00 67.11           C
ATOM     97  C   ASP A  27      -5.725 -11.873  48.559  1.00 67.11           C
ATOM     98  O   ASP A  27      -5.820 -12.204  47.378  1.00 67.11           O
ATOM     99  HA  ASP A  27      -7.313 -13.205  49.271  1.00 67.11           H
ATOM    100  CB  ASP A  27      -7.771 -11.137  49.743  1.00 67.11           C
ATOM    101 1HB  ASP A  27      -7.306 -10.346  50.332  1.00 67.11           H
ATOM    102 2HB  ASP A  27      -8.007 -10.710  48.768  1.00 67.11           H
ATOM    103  CG  ASP A  27      -9.057 -11.602  50.428  1.00 67.11           C
ATOM    104  OD1 ASP A  27      -9.317 -12.824  50.378  1.00 67.11           O
ATOM    105  OD2 ASP A  27      -9.752 -10.725  50.986  1.00 67.11           O
ATOM    106  HN  ASP A  27      -6.439 -12.077  51.614  1.00 67.11           H
ATOM    107  N   TYR A  28      -4.736 -11.146  49.058  1.00 66.85           N
ATOM    108  CA  TYR A  28      -3.674 -10.641  48.204  1.00 66.85           C
ATOM    109  C   TYR A  28      -2.727 -11.767  47.783  1.00 66.85           C
ATOM    110  O   TYR A  28      -2.278 -11.810  46.638  1.00 66.85           O
ATOM    111  HA  TYR A  28      -4.133 -10.211  47.314  1.00 66.85           H
ATOM    112  CB  TYR A  28      -2.899  -9.628  49.049  1.00 66.85           C
ATOM    113 1HB  TYR A  28      -3.578  -8.834  49.360  1.00 66.85           H
ATOM    114 2HB  TYR A  28      -2.547 -10.120  49.956  1.00 66.85           H
ATOM    115  CG  TYR A  28      -1.702  -9.003  48.329  1.00 66.85           C
ATOM    116  CD1 TYR A  28      -0.430  -9.489  48.554  1.00 66.85           C
ATOM    117  HD1 TYR A  28      -0.278 -10.318  49.245  1.00 66.85           H
ATOM    118  CD2 TYR A  28      -1.895  -7.954  47.454  1.00 66.85           C
ATOM    119  HD2 TYR A  28      -2.899  -7.570  47.276  1.00 66.85           H
ATOM    120  CE1 TYR A  28       0.696  -8.901  47.877  1.00 66.85           C
ATOM    121  HE1 TYR A  28       1.706  -9.275  48.046  1.00 66.85           H
ATOM    122  CE2 TYR A  28      -0.768  -7.365  46.776  1.00 66.85           C
ATOM    123  HE2 TYR A  28      -0.906  -6.536  46.083  1.00 66.85           H
ATOM    124  CZ  TYR A  28       0.471  -7.868  47.021  1.00 66.85           C
ATOM    125  OH  TYR A  28       1.535  -7.313  46.381  1.00 66.85           O
ATOM    126  HH  TYR A  28       1.223  -6.596  45.758  1.00 66.85           H
ATOM    127  HN  TYR A  28      -4.653 -10.902  50.024  1.00 66.85           H
ATOM    128  N   VAL A  29      -2.451 -12.651  48.731  1.00 67.30           N
ATOM    129  CA  VAL A  29      -1.496 -13.721  48.501  1.00 67.30           C
ATOM    130  C   VAL A  29      -2.104 -14.743  47.538  1.00 67.30           C
ATOM    131  O   VAL A  29      -1.405 -15.291  46.687  1.00 67.30           O
ATOM    132  HA  VAL A  29      -0.615 -13.281  48.034  1.00 67.30           H
ATOM    133  CB  VAL A  29      -1.069 -14.336  49.835  1.00 67.30           C
ATOM    134  HB  VAL A  29      -1.971 -14.608  50.383  1.00 67.30           H
ATOM    135  CG1 VAL A  29      -0.251 -15.611  49.614  1.00 67.30           C
ATOM    136 1HG1 VAL A  29      -0.853 -16.339  49.070  1.00 67.30           H
ATOM    137 2HG1 VAL A  29       0.642 -15.374  49.037  1.00 67.30           H
ATOM    138 3HG1 VAL A  29       0.040 -16.027  50.578  1.00 67.30           H
ATOM    139  CG2 VAL A  29      -0.291 -13.326  50.681  1.00 67.30           C
ATOM    140 1HG2 VAL A  29       0.601 -13.010  50.140  1.00 67.30           H
ATOM    141 2HG2 VAL A  29      -0.921 -12.459  50.882  1.00 67.30           H
ATOM    142 3HG2 VAL A  29       0.000 -13.789  51.623  1.00 67.30           H
ATOM    143  HN  VAL A  29      -2.867 -12.644  49.640  1.00 67.30           H
ATOM    144  N   ASN A  30      -3.398 -14.970  47.706  1.00 62.24           N
ATOM    145  CA  ASN A  30      -4.079 -16.011  46.956  1.00 62.24           C
ATOM    146  C   ASN A  30      -4.544 -15.444  45.613  1.00 62.24           C
ATOM    147  O   ASN A  30      -5.056 -16.179  44.769  1.00 62.24           O
ATOM    148  HA  ASN A  30      -3.345 -16.808  46.840  1.00 62.24           H
ATOM    149  CB  ASN A  30      -5.312 -16.516  47.708  1.00 62.24           C
ATOM    150 1HB  ASN A  30      -5.941 -15.672  47.990  1.00 62.24           H
ATOM    151 2HB  ASN A  30      -5.907 -17.152  47.053  1.00 62.24           H
ATOM    152  CG  ASN A  30      -4.909 -17.299  48.959  1.00 62.24           C
ATOM    153  OD1 ASN A  30      -3.834 -17.870  49.046  1.00 62.24           O
ATOM    154  ND2 ASN A  30      -5.828 -17.293  49.921  1.00 62.24           N
ATOM    155 1HD2 ASN A  30      -6.690 -16.804  49.786  1.00 62.24           H
ATOM    156 2HD2 ASN A  30      -5.657 -17.778  50.779  1.00 62.24           H
ATOM    157  HN  ASN A  30      -3.978 -14.458  48.340  1.00 62.24           H
ATOM    158  N   PHE A  31      -4.350 -14.143  45.457  1.00 68.49           N
ATOM    159  CA  PHE A  31      -4.704 -13.477  44.215  1.00 68.49           C
ATOM    160  C   PHE A  31      -3.875 -14.016  43.048  1.00 68.49           C
ATOM    161  O   PHE A  31      -2.648 -14.069  43.125  1.00 68.49           O
ATOM    162  HA  PHE A  31      -5.760 -13.677  44.031  1.00 68.49           H
ATOM    163  CB  PHE A  31      -4.395 -11.990  44.400  1.00 68.49           C
ATOM    164 1HB  PHE A  31      -4.867 -11.644  45.320  1.00 68.49           H
ATOM    165 2HB  PHE A  31      -3.320 -11.866  44.528  1.00 68.49           H
ATOM    166  CG  PHE A  31      -4.862 -11.108  43.241  1.00 68.49           C
ATOM    167  CD1 PHE A  31      -3.970 -10.694  42.301  1.00 68.49           C
ATOM    168  HD1 PHE A  31      -2.924 -10.990  42.373  1.00 68.49           H
ATOM    169  CD2 PHE A  31      -6.167 -10.739  43.150  1.00 68.49           C
ATOM    170  HD2 PHE A  31      -6.881 -11.071  43.903  1.00 68.49           H
ATOM    171  CE1 PHE A  31      -4.403  -9.875  41.224  1.00 68.49           C
ATOM    172  HE1 PHE A  31      -3.689  -9.543  40.471  1.00 68.49           H
ATOM    173  CE2 PHE A  31      -6.600  -9.920  42.073  1.00 68.49           C
ATOM    174  HE2 PHE A  31      -7.647  -9.624  42.000  1.00 68.49           H
ATOM    175  CZ  PHE A  31      -5.709  -9.505  41.133  1.00 68.49           C
ATOM    176  HZ  PHE A  31      -6.041  -8.877  40.307  1.00 68.49           H
ATOM    177  HN  PHE A  31      -3.959 -13.548  46.159  1.00 68.49           H
ATOM    178  N   ASN A  32      -4.577 -14.404  41.993  1.00 61.50           N
ATOM    179  CA  ASN A  32      -3.922 -14.942  40.813  1.00 61.50           C
ATOM    180  C   ASN A  32      -3.374 -13.789  39.969  1.00 61.50           C
ATOM    181  O   ASN A  32      -4.098 -13.209  39.161  1.00 61.50           O
ATOM    182  HA  ASN A  32      -3.133 -15.590  41.195  1.00 61.50           H
ATOM    183  CB  ASN A  32      -4.905 -15.735  39.950  1.00 61.50           C
ATOM    184 1HB  ASN A  32      -5.470 -16.425  40.577  1.00 61.50           H
ATOM    185 2HB  ASN A  32      -5.625 -15.055  39.495  1.00 61.50           H
ATOM    186  CG  ASN A  32      -4.170 -16.514  38.857  1.00 61.50           C
ATOM    187  OD1 ASN A  32      -2.959 -16.458  38.727  1.00 61.50           O
ATOM    188  ND2 ASN A  32      -4.969 -17.242  38.082  1.00 61.50           N
ATOM    189 1HD2 ASN A  32      -5.956 -17.243  38.243  1.00 61.50           H
ATOM    190 2HD2 ASN A  32      -4.583 -17.787  37.338  1.00 61.50           H
ATOM    191  HN  ASN A  32      -5.575 -14.354  41.937  1.00 61.50           H
ATOM    192  N   PHE A  33      -2.101 -13.493  40.185  1.00 64.94           N
ATOM    193  CA  PHE A  33      -1.420 -12.490  39.383  1.00 64.94           C
ATOM    194  C   PHE A  33      -0.998 -13.065  38.029  1.00 64.94           C
ATOM    195  O   PHE A  33       0.186 -13.076  37.697  1.00 64.94           O
ATOM    196  HA  PHE A  33      -2.121 -11.671  39.225  1.00 64.94           H
ATOM    197  CB  PHE A  33      -0.169 -12.072  40.158  1.00 64.94           C
ATOM    198 1HB  PHE A  33       0.399 -12.965  40.420  1.00 64.94           H
ATOM    199 2HB  PHE A  33       0.466 -11.471  39.506  1.00 64.94           H
ATOM    200  CG  PHE A  33      -0.463 -11.279  41.433  1.00 64.94           C
ATOM    201  CD1 PHE A  33      -0.688  -9.939  41.363  1.00 64.94           C
ATOM    202  HD1 PHE A  33      -0.660  -9.431  40.399  1.00 64.94           H
ATOM    203  CD2 PHE A  33      -0.498 -11.913  42.635  1.00 64.94           C
ATOM    204  HD2 PHE A  33      -0.318 -12.986  42.691  1.00 64.94           H
ATOM    205  CE1 PHE A  33      -0.961  -9.203  42.546  1.00 64.94           C
ATOM    206  HE1 PHE A  33      -1.141  -8.130  42.491  1.00 64.94           H
ATOM    207  CE2 PHE A  33      -0.771 -11.177  43.818  1.00 64.94           C
ATOM    208  HE2 PHE A  33      -0.800 -11.685  44.782  1.00 64.94           H
ATOM    209  CZ  PHE A  33      -0.997  -9.837  43.749  1.00 64.94           C
ATOM    210  HZ  PHE A  33      -1.206  -9.272  44.657  1.00 64.94           H
ATOM    211  HN  PHE A  33      -1.538 -13.923  40.891  1.00 64.94           H
ATOM    212  N   THR A  34      -1.991 -13.529  37.284  1.00 64.21           N
ATOM    213  CA  THR A  34      -1.801 -13.801  35.869  1.00 64.21           C
ATOM    214  C   THR A  34      -1.271 -12.557  35.153  1.00 64.21           C
ATOM    215  O   THR A  34      -1.858 -11.481  35.254  1.00 64.21           O
ATOM    216  HA  THR A  34      -1.041 -14.576  35.768  1.00 64.21           H
ATOM    217  CB  THR A  34      -3.128 -14.309  35.303  1.00 64.21           C
ATOM    218  HB  THR A  34      -3.854 -13.499  35.225  1.00 64.21           H
ATOM    219  OG1 THR A  34      -3.491 -15.378  36.173  1.00 64.21           O
ATOM    220  HG1 THR A  34      -2.721 -16.007  36.282  1.00 64.21           H
ATOM    221  CG2 THR A  34      -2.964 -14.980  33.938  1.00 64.21           C
ATOM    222 1HG2 THR A  34      -2.290 -15.832  34.030  1.00 64.21           H
ATOM    223 2HG2 THR A  34      -2.549 -14.263  33.229  1.00 64.21           H
ATOM    224 3HG2 THR A  34      -3.936 -15.322  33.582  1.00 64.21           H
ATOM    225  HN  THR A  34      -2.910 -13.717  37.631  1.00 64.21           H
ATOM    226  N   ASP A  35      -0.167 -12.746  34.445  1.00 68.49           N
ATOM    227  CA  ASP A  35       0.517 -11.631  33.813  1.00 68.49           C
ATOM    228  C   ASP A  35      -0.148 -11.326  32.469  1.00 68.49           C
ATOM    229  O   ASP A  35       0.268 -11.846  31.435  1.00 68.49           O
ATOM    230  HA  ASP A  35       0.429 -10.804  34.518  1.00 68.49           H
ATOM    231  CB  ASP A  35       1.986 -11.964  33.549  1.00 68.49           C
ATOM    232 1HB  ASP A  35       2.373 -12.584  34.358  1.00 68.49           H
ATOM    233 2HB  ASP A  35       2.072 -12.545  32.632  1.00 68.49           H
ATOM    234  CG  ASP A  35       2.825 -10.689  33.432  1.00 68.49           C
ATOM    235  OD1 ASP A  35       2.228  -9.601  33.586  1.00 68.49           O
ATOM    236  OD2 ASP A  35       4.043 -10.831  33.190  1.00 68.49           O
ATOM    237  HN  ASP A  35       0.259 -13.639  34.301  1.00 68.49           H
ATOM    238  N   PHE A  36      -1.170 -10.485  32.527  1.00 82.38           N
ATOM    239  CA  PHE A  36      -1.854 -10.054  31.320  1.00 82.38           C
ATOM    240  C   PHE A  36      -1.137  -8.864  30.679  1.00 82.38           C
ATOM    241  O   PHE A  36      -1.485  -8.446  29.576  1.00 82.38           O
ATOM    242  HA  PHE A  36      -1.848 -10.895  30.627  1.00 82.38           H
ATOM    243  CB  PHE A  36      -3.263  -9.623  31.734  1.00 82.38           C
ATOM    244 1HB  PHE A  36      -3.186  -8.897  32.544  1.00 82.38           H
ATOM    245 2HB  PHE A  36      -3.737  -9.115  30.894  1.00 82.38           H
ATOM    246  CG  PHE A  36      -4.159 -10.778  32.185  1.00 82.38           C
ATOM    247  CD1 PHE A  36      -4.203 -11.927  31.461  1.00 82.38           C
ATOM    248  HD1 PHE A  36      -3.600 -12.026  30.558  1.00 82.38           H
ATOM    249  CD2 PHE A  36      -4.911 -10.654  33.312  1.00 82.38           C
ATOM    250  HD2 PHE A  36      -4.876  -9.733  33.892  1.00 82.38           H
ATOM    251  CE1 PHE A  36      -5.035 -12.999  31.880  1.00 82.38           C
ATOM    252  HE1 PHE A  36      -5.071 -13.921  31.299  1.00 82.38           H
ATOM    253  CE2 PHE A  36      -5.743 -11.726  33.731  1.00 82.38           C
ATOM    254  HE2 PHE A  36      -6.346 -11.627  34.633  1.00 82.38           H
ATOM    255  CZ  PHE A  36      -5.788 -12.876  33.006  1.00 82.38           C
ATOM    256  HZ  PHE A  36      -6.426 -13.698  33.328  1.00 82.38           H
ATOM    257  HN  PHE A  36      -1.530 -10.101  33.377  1.00 82.38           H
ATOM    258  N   TYR A  37      -0.149  -8.351  31.398  1.00 86.53           N
ATOM    259  CA  TYR A  37       0.669  -7.268  30.881  1.00 86.53           C
ATOM    260  C   TYR A  37       1.837  -7.810  30.054  1.00 86.53           C
ATOM    261  O   TYR A  37       2.764  -8.407  30.599  1.00 86.53           O
ATOM    262  HA  TYR A  37       0.041  -6.646  30.244  1.00 86.53           H
ATOM    263  CB  TYR A  37       1.223  -6.536  32.105  1.00 86.53           C
ATOM    264 1HB  TYR A  37       0.398  -6.291  32.773  1.00 86.53           H
ATOM    265 2HB  TYR A  37       1.884  -7.210  32.650  1.00 86.53           H
ATOM    266  CG  TYR A  37       1.988  -5.254  31.770  1.00 86.53           C
ATOM    267  CD1 TYR A  37       3.366  -5.273  31.695  1.00 86.53           C
ATOM    268  HD1 TYR A  37       3.909  -6.201  31.873  1.00 86.53           H
ATOM    269  CD2 TYR A  37       1.300  -4.079  31.544  1.00 86.53           C
ATOM    270  HD2 TYR A  37       0.212  -4.065  31.604  1.00 86.53           H
ATOM    271  CE1 TYR A  37       4.086  -4.066  31.380  1.00 86.53           C
ATOM    272  HE1 TYR A  37       5.174  -4.067  31.317  1.00 86.53           H
ATOM    273  CE2 TYR A  37       2.020  -2.873  31.229  1.00 86.53           C
ATOM    274  HE2 TYR A  37       1.489  -1.938  31.049  1.00 86.53           H
ATOM    275  CZ  TYR A  37       3.377  -2.926  31.162  1.00 86.53           C
ATOM    276  OH  TYR A  37       4.057  -1.786  30.865  1.00 86.53           O
ATOM    277  HH  TYR A  37       3.422  -1.082  30.548  1.00 86.53           H
ATOM    278  HN  TYR A  37       0.094  -8.664  32.316  1.00 86.53           H
ATOM    279  N   CYS A  38       1.754  -7.581  28.751  1.00 89.95           N
ATOM    280  CA  CYS A  38       2.719  -8.155  27.828  1.00 89.95           C
ATOM    281  C   CYS A  38       3.787  -7.100  27.533  1.00 89.95           C
ATOM    282  O   CYS A  38       3.493  -6.063  26.939  1.00 89.95           O
ATOM    283  HA  CYS A  38       3.156  -9.019  28.329  1.00 89.95           H
ATOM    284  CB  CYS A  38       2.047  -8.660  26.550  1.00 89.95           C
ATOM    285 1HB  CYS A  38       1.234  -9.341  26.801  1.00 89.95           H
ATOM    286 2HB  CYS A  38       1.607  -7.824  26.006  1.00 89.95           H
ATOM    287  SG  CYS A  38       3.273  -9.515  25.495  1.00 89.95           S
ATOM    288  HN  CYS A  38       1.046  -7.018  28.326  1.00 89.95           H
ATOM    289  N   GLU A  39       5.004  -7.400  27.961  1.00 81.85           N
ATOM    290  CA  GLU A  39       6.152  -6.594  27.581  1.00 81.85           C
ATOM    291  C   GLU A  39       6.710  -7.065  26.237  1.00 81.85           C
ATOM    292  O   GLU A  39       7.038  -8.240  26.075  1.00 81.85           O
ATOM    293  HA  GLU A  39       5.772  -5.576  27.488  1.00 81.85           H
ATOM    294  CB  GLU A  39       7.230  -6.630  28.666  1.00 81.85           C
ATOM    295 1HB  GLU A  39       7.527  -7.662  28.855  1.00 81.85           H
ATOM    296 2HB  GLU A  39       8.063  -5.989  28.377  1.00 81.85           H
ATOM    297  CG  GLU A  39       6.697  -6.074  29.988  1.00 81.85           C
ATOM    298 1HG  GLU A  39       6.232  -5.104  29.817  1.00 81.85           H
ATOM    299 2HG  GLU A  39       5.923  -6.735  30.378  1.00 81.85           H
ATOM    300  CD  GLU A  39       7.821  -5.933  31.016  1.00 81.85           C
ATOM    301  OE1 GLU A  39       7.562  -5.288  32.055  1.00 81.85           O
ATOM    302  OE2 GLU A  39       8.914  -6.474  30.740  1.00 81.85           O
ATOM    303  HN  GLU A  39       5.212  -8.177  28.556  1.00 81.85           H
ATOM    304  N   LYS A  40       6.800  -6.126  25.307  1.00 88.46           N
ATOM    305  CA  LYS A  40       7.140  -6.460  23.935  1.00 88.46           C
ATOM    306  C   LYS A  40       8.543  -5.938  23.620  1.00 88.46           C
ATOM    307  O   LYS A  40       8.818  -5.528  22.494  1.00 88.46           O
ATOM    308  HA  LYS A  40       7.150  -7.548  23.857  1.00 88.46           H
ATOM    309  CB  LYS A  40       6.063  -5.948  22.976  1.00 88.46           C
ATOM    310 1HB  LYS A  40       5.922  -4.877  23.120  1.00 88.46           H
ATOM    311 2HB  LYS A  40       6.391  -6.090  21.946  1.00 88.46           H
ATOM    312  CG  LYS A  40       4.737  -6.678  23.200  1.00 88.46           C
ATOM    313 1HG  LYS A  40       4.891  -7.754  23.113  1.00 88.46           H
ATOM    314 2HG  LYS A  40       4.379  -6.488  24.212  1.00 88.46           H
ATOM    315  CD  LYS A  40       3.684  -6.224  22.187  1.00 88.46           C
ATOM    316 1HD  LYS A  40       3.491  -5.159  22.309  1.00 88.46           H
ATOM    317 2HD  LYS A  40       4.064  -6.365  21.175  1.00 88.46           H
ATOM    318  CE  LYS A  40       2.382  -7.008  22.362  1.00 88.46           C
ATOM    319 1HE  LYS A  40       2.570  -8.073  22.231  1.00 88.46           H
ATOM    320 2HE  LYS A  40       2.003  -6.873  23.376  1.00 88.46           H
ATOM    321  NZ  LYS A  40       1.368  -6.554  21.384  1.00 88.46           N
ATOM    322 1HZ  LYS A  40       0.606  -7.222  21.352  1.00 88.46           H
ATOM    323 2HZ  LYS A  40       1.011  -5.647  21.664  1.00 88.46           H
ATOM    324 3HZ  LYS A  40       1.793  -6.481  20.466  1.00 88.46           H
ATOM    325  HN  LYS A  40       6.645  -5.153  25.479  1.00 88.46           H
ATOM    326  N   ASN A  41       9.394  -5.971  24.635  1.00 82.38           N
ATOM    327  CA  ASN A  41      10.751  -5.473  24.491  1.00 82.38           C
ATOM    328  C   ASN A  41      11.445  -6.220  23.350  1.00 82.38           C
ATOM    329  O   ASN A  41      12.177  -5.620  22.565  1.00 82.38           O
ATOM    330  HA  ASN A  41      10.645  -4.408  24.288  1.00 82.38           H
ATOM    331  CB  ASN A  41      11.561  -5.704  25.768  1.00 82.38           C
ATOM    332 1HB  ASN A  41      11.460  -6.742  26.085  1.00 82.38           H
ATOM    333 2HB  ASN A  41      12.619  -5.533  25.568  1.00 82.38           H
ATOM    334  CG  ASN A  41      11.093  -4.775  26.890  1.00 82.38           C
ATOM    335  OD1 ASN A  41      10.638  -3.666  26.663  1.00 82.38           O
ATOM    336  ND2 ASN A  41      11.229  -5.287  28.109  1.00 82.38           N
ATOM    337 1HD2 ASN A  41      11.610  -6.205  28.226  1.00 82.38           H
ATOM    338 2HD2 ASN A  41      10.951  -4.756  28.909  1.00 82.38           H
ATOM    339  HN  ASN A  41       9.169  -6.329  25.542  1.00 82.38           H
ATOM    340  N   ASN A  42      11.189  -7.519  23.293  1.00 83.90           N
ATOM    341  CA  ASN A  42      11.845  -8.369  22.315  1.00 83.90           C
ATOM    342  C   ASN A  42      11.439  -7.927  20.907  1.00 83.90           C
ATOM    343  O   ASN A  42      12.251  -7.959  19.984  1.00 83.90           O
ATOM    344  HA  ASN A  42      12.912  -8.247  22.499  1.00 83.90           H
ATOM    345  CB  ASN A  42      11.430  -9.832  22.489  1.00 83.90           C
ATOM    346 1HB  ASN A  42      10.343  -9.912  22.448  1.00 83.90           H
ATOM    347 2HB  ASN A  42      11.824 -10.426  21.665  1.00 83.90           H
ATOM    348  CG  ASN A  42      11.939 -10.392  23.819  1.00 83.90           C
ATOM    349  OD1 ASN A  42      12.738  -9.785  24.512  1.00 83.90           O
ATOM    350  ND2 ASN A  42      11.432 -11.580  24.134  1.00 83.90           N
ATOM    351 1HD2 ASN A  42      10.780 -12.025  23.521  1.00 83.90           H
ATOM    352 2HD2 ASN A  42      11.704 -12.029  24.986  1.00 83.90           H
ATOM    353  HN  ASN A  42      10.548  -7.990  23.900  1.00 83.90           H
ATOM    354  N   VAL A  43      10.183  -7.524  20.788  1.00 90.95           N
ATOM    355  CA  VAL A  43       9.642  -7.131  19.497  1.00 90.95           C
ATOM    356  C   VAL A  43      10.328  -5.845  19.033  1.00 90.95           C
ATOM    357  O   VAL A  43      10.655  -5.701  17.856  1.00 90.95           O
ATOM    358  HA  VAL A  43       9.872  -7.927  18.788  1.00 90.95           H
ATOM    359  CB  VAL A  43       8.121  -7.000  19.585  1.00 90.95           C
ATOM    360  HB  VAL A  43       7.894  -6.161  20.243  1.00 90.95           H
ATOM    361  CG1 VAL A  43       7.517  -6.697  18.212  1.00 90.95           C
ATOM    362 1HG1 VAL A  43       7.927  -5.761  17.833  1.00 90.95           H
ATOM    363 2HG1 VAL A  43       7.758  -7.505  17.522  1.00 90.95           H
ATOM    364 3HG1 VAL A  43       6.434  -6.608  18.304  1.00 90.95           H
ATOM    365  CG2 VAL A  43       7.496  -8.257  20.194  1.00 90.95           C
ATOM    366 1HG2 VAL A  43       7.737  -9.119  19.573  1.00 90.95           H
ATOM    367 2HG2 VAL A  43       7.892  -8.410  21.198  1.00 90.95           H
ATOM    368 3HG2 VAL A  43       6.414  -8.136  20.244  1.00 90.95           H
ATOM    369  HN  VAL A  43       9.539  -7.465  21.551  1.00 90.95           H
ATOM    370  N   ARG A  44      10.526  -4.942  19.982  1.00 86.19           N
ATOM    371  CA  ARG A  44      11.142  -3.661  19.680  1.00 86.19           C
ATOM    372  C   ARG A  44      12.602  -3.859  19.268  1.00 86.19           C
ATOM    373  O   ARG A  44      13.099  -3.170  18.378  1.00 86.19           O
ATOM    374  HA  ARG A  44      10.554  -3.256  18.856  1.00 86.19           H
ATOM    375  CB  ARG A  44      11.082  -2.722  20.887  1.00 86.19           C
ATOM    376 1HB  ARG A  44      11.489  -3.225  21.764  1.00 86.19           H
ATOM    377 2HB  ARG A  44      11.706  -1.848  20.703  1.00 86.19           H
ATOM    378  CG  ARG A  44       9.644  -2.280  21.166  1.00 86.19           C
ATOM    379 1HG  ARG A  44       9.171  -1.960  20.238  1.00 86.19           H
ATOM    380 2HG  ARG A  44       9.067  -3.125  21.543  1.00 86.19           H
ATOM    381  CD  ARG A  44       9.610  -1.138  22.184  1.00 86.19           C
ATOM    382 1HD  ARG A  44      10.332  -0.371  21.906  1.00 86.19           H
ATOM    383 2HD  ARG A  44       8.627  -0.667  22.181  1.00 86.19           H
ATOM    384  NE  ARG A  44       9.918  -1.655  23.536  1.00 86.19           N
ATOM    385  HE  ARG A  44      10.879  -1.745  23.796  1.00 86.19           H
ATOM    386  CZ  ARG A  44       8.989  -2.011  24.434  1.00 86.19           C
ATOM    387  NH1 ARG A  44       7.686  -1.912  24.140  1.00 86.19           N
ATOM    388 1HH1 ARG A  44       7.400  -1.570  23.244  1.00 86.19           H
ATOM    389 2HH1 ARG A  44       6.999  -2.179  24.815  1.00 86.19           H
ATOM    390  NH2 ARG A  44       9.383  -2.467  25.630  1.00 86.19           N
ATOM    391 1HH2 ARG A  44       8.703  -2.737  26.312  1.00 86.19           H
ATOM    392 2HH2 ARG A  44      10.358  -2.538  25.842  1.00 86.19           H
ATOM    393  HN  ARG A  44      10.273  -5.073  20.941  1.00 86.19           H
ATOM    394  N   GLN A  45      13.249  -4.803  19.936  1.00 83.14           N
ATOM    395  CA  GLN A  45      14.641  -5.105  19.647  1.00 83.14           C
ATOM    396  C   GLN A  45      14.782  -5.641  18.221  1.00 83.14           C
ATOM    397  O   GLN A  45      15.679  -5.231  17.486  1.00 83.14           O
ATOM    398  HA  GLN A  45      15.168  -4.155  19.739  1.00 83.14           H
ATOM    399  CB  GLN A  45      15.210  -6.095  20.664  1.00 83.14           C
ATOM    400 1HB  GLN A  45      14.491  -6.895  20.840  1.00 83.14           H
ATOM    401 2HB  GLN A  45      16.110  -6.560  20.261  1.00 83.14           H
ATOM    402  CG  GLN A  45      15.539  -5.397  21.985  1.00 83.14           C
ATOM    403 1HG  GLN A  45      16.232  -4.576  21.804  1.00 83.14           H
ATOM    404 2HG  GLN A  45      14.632  -4.962  22.406  1.00 83.14           H
ATOM    405  CD  GLN A  45      16.152  -6.378  22.986  1.00 83.14           C
ATOM    406  OE1 GLN A  45      16.192  -7.579  22.773  1.00 83.14           O
ATOM    407  NE2 GLN A  45      16.625  -5.802  24.088  1.00 83.14           N
ATOM    408 1HE2 GLN A  45      16.560  -4.810  24.201  1.00 83.14           H
ATOM    409 2HE2 GLN A  45      17.045  -6.360  24.803  1.00 83.14           H
ATOM    410  HN  GLN A  45      12.839  -5.356  20.662  1.00 83.14           H
ATOM    411  N   PHE A  46      13.883  -6.549  17.872  1.00 91.40           N
ATOM    412  CA  PHE A  46      13.888  -7.136  16.543  1.00 91.40           C
ATOM    413  C   PHE A  46      13.768  -6.055  15.466  1.00 91.40           C
ATOM    414  O   PHE A  46      14.540  -6.040  14.509  1.00 91.40           O
ATOM    415  HA  PHE A  46      14.836  -7.660  16.425  1.00 91.40           H
ATOM    416  CB  PHE A  46      12.673  -8.061  16.458  1.00 91.40           C
ATOM    417 1HB  PHE A  46      12.801  -8.879  17.166  1.00 91.40           H
ATOM    418 2HB  PHE A  46      11.786  -7.508  16.767  1.00 91.40           H
ATOM    419  CG  PHE A  46      12.432  -8.646  15.064  1.00 91.40           C
ATOM    420  CD1 PHE A  46      11.555  -8.044  14.217  1.00 91.40           C
ATOM    421  HD1 PHE A  46      11.023  -7.145  14.530  1.00 91.40           H
ATOM    422  CD2 PHE A  46      13.095  -9.767  14.673  1.00 91.40           C
ATOM    423  HD2 PHE A  46      13.798 -10.249  15.352  1.00 91.40           H
ATOM    424  CE1 PHE A  46      11.331  -8.586  12.924  1.00 91.40           C
ATOM    425  HE1 PHE A  46      10.628  -8.104  12.245  1.00 91.40           H
ATOM    426  CE2 PHE A  46      12.872 -10.309  13.380  1.00 91.40           C
ATOM    427  HE2 PHE A  46      13.403 -11.208  13.067  1.00 91.40           H
ATOM    428  CZ  PHE A  46      11.995  -9.707  12.533  1.00 91.40           C
ATOM    429  HZ  PHE A  46      11.823 -10.124  11.540  1.00 91.40           H
ATOM    430  HN  PHE A  46      13.162  -6.884  18.479  1.00 91.40           H
ATOM    431  N   ALA A  47      12.794  -5.178  15.660  1.00 92.72           N
ATOM    432  CA  ALA A  47      12.512  -4.145  14.678  1.00 92.72           C
ATOM    433  C   ALA A  47      13.745  -3.254  14.512  1.00 92.72           C
ATOM    434  O   ALA A  47      14.094  -2.873  13.396  1.00 92.72           O
ATOM    435  HA  ALA A  47      12.300  -4.637  13.729  1.00 92.72           H
ATOM    436  CB  ALA A  47      11.276  -3.354  15.110  1.00 92.72           C
ATOM    437 1HB  ALA A  47      10.422  -4.027  15.185  1.00 92.72           H
ATOM    438 2HB  ALA A  47      11.460  -2.892  16.080  1.00 92.72           H
ATOM    439 3HB  ALA A  47      11.064  -2.579  14.373  1.00 92.72           H
ATOM    440  HN  ALA A  47      12.205  -5.165  16.468  1.00 92.72           H
ATOM    441  N   SER A  48      14.371  -2.949  15.639  1.00 91.04           N
ATOM    442  CA  SER A  48      15.421  -1.945  15.664  1.00 91.04           C
ATOM    443  C   SER A  48      16.625  -2.427  14.852  1.00 91.04           C
ATOM    444  O   SER A  48      17.398  -1.619  14.340  1.00 91.04           O
ATOM    445  HA  SER A  48      14.983  -1.057  15.207  1.00 91.04           H
ATOM    446  CB  SER A  48      15.843  -1.624  17.099  1.00 91.04           C
ATOM    447 1HB  SER A  48      16.492  -0.748  17.099  1.00 91.04           H
ATOM    448 2HB  SER A  48      14.962  -1.368  17.687  1.00 91.04           H
ATOM    449  OG  SER A  48      16.523  -2.716  17.712  1.00 91.04           O
ATOM    450  HG  SER A  48      16.825  -2.459  18.630  1.00 91.04           H
ATOM    451  HN  SER A  48      14.171  -3.373  16.523  1.00 91.04           H
ATOM    452  N   HIS A  49      16.747  -3.744  14.759  1.00 86.91           N
ATOM    453  CA  HIS A  49      17.922  -4.346  14.153  1.00 86.91           C
ATOM    454  C   HIS A  49      17.659  -4.602  12.668  1.00 86.91           C
ATOM    455  O   HIS A  49      18.511  -4.322  11.825  1.00 86.91           O
ATOM    456  HA  HIS A  49      18.730  -3.621  14.250  1.00 86.91           H
ATOM    457  CB  HIS A  49      18.335  -5.610  14.909  1.00 86.91           C
ATOM    458 1HB  HIS A  49      17.459  -6.244  15.044  1.00 86.91           H
ATOM    459 2HB  HIS A  49      19.043  -6.171  14.298  1.00 86.91           H
ATOM    460  CG  HIS A  49      18.958  -5.343  16.258  1.00 86.91           C
ATOM    461  ND1 HIS A  49      18.209  -5.171  17.409  1.00 86.91           N
ATOM    462  HD1 HIS A  49      17.211  -5.205  17.468  1.00 86.91           H
ATOM    463  CD2 HIS A  49      20.266  -5.221  16.628  1.00 86.91           C
ATOM    464  HD2 HIS A  49      21.126  -5.302  15.963  1.00 86.91           H
ATOM    465  CE1 HIS A  49      19.038  -4.956  18.419  1.00 86.91           C
ATOM    466  HE1 HIS A  49      18.753  -4.784  19.457  1.00 86.91           H
ATOM    467  NE2 HIS A  49      20.312  -4.986  17.933  1.00 86.91           N
ATOM    468  HN  HIS A  49      16.061  -4.393  15.088  1.00 86.91           H
ATOM    469  N   PHE A  50      16.477  -5.132  12.391  1.00 80.30           N
ATOM    470  CA  PHE A  50      16.218  -5.756  11.105  1.00 80.30           C
ATOM    471  C   PHE A  50      15.478  -4.797  10.169  1.00 80.30           C
ATOM    472  O   PHE A  50      15.689  -4.820   8.958  1.00 80.30           O
ATOM    473  HA  PHE A  50      17.184  -6.012  10.670  1.00 80.30           H
ATOM    474  CB  PHE A  50      15.334  -6.976  11.369  1.00 80.30           C
ATOM    475 1HB  PHE A  50      14.496  -6.676  11.998  1.00 80.30           H
ATOM    476 2HB  PHE A  50      14.915  -7.320  10.423  1.00 80.30           H
ATOM    477  CG  PHE A  50      16.065  -8.141  12.039  1.00 80.30           C
ATOM    478  CD1 PHE A  50      16.872  -8.952  11.303  1.00 80.30           C
ATOM    479  HD1 PHE A  50      16.997  -8.772  10.236  1.00 80.30           H
ATOM    480  CD2 PHE A  50      15.909  -8.366  13.372  1.00 80.30           C
ATOM    481  HD2 PHE A  50      15.263  -7.716  13.962  1.00 80.30           H
ATOM    482  CE1 PHE A  50      17.550 -10.033  11.926  1.00 80.30           C
ATOM    483  HE1 PHE A  50      18.197 -10.683  11.336  1.00 80.30           H
ATOM    484  CE2 PHE A  50      16.588  -9.446  13.994  1.00 80.30           C
ATOM    485  HE2 PHE A  50      16.462  -9.627  15.062  1.00 80.30           H
ATOM    486  CZ  PHE A  50      17.394 -10.257  13.258  1.00 80.30           C
ATOM    487  HZ  PHE A  50      17.915 -11.087  13.736  1.00 80.30           H
ATOM    488  HN  PHE A  50      15.705  -5.140  13.027  1.00 80.30           H
ATOM    489  N   LEU A  51      14.626  -3.978  10.768  1.00 93.59           N
ATOM    490  CA  LEU A  51      13.684  -3.185   9.997  1.00 93.59           C
ATOM    491  C   LEU A  51      14.435  -2.060   9.281  1.00 93.59           C
ATOM    492  O   LEU A  51      14.249  -1.848   8.084  1.00 93.59           O
ATOM    493  HA  LEU A  51      13.245  -3.840   9.244  1.00 93.59           H
ATOM    494  CB  LEU A  51      12.543  -2.692  10.889  1.00 93.59           C
ATOM    495 1HB  LEU A  51      12.969  -2.087  11.689  1.00 93.59           H
ATOM    496 2HB  LEU A  51      11.905  -2.034  10.298  1.00 93.59           H
ATOM    497  CG  LEU A  51      11.666  -3.776  11.518  1.00 93.59           C
ATOM    498  HG  LEU A  51      12.268  -4.323  12.243  1.00 93.59           H
ATOM    499  CD1 LEU A  51      10.491  -3.159  12.278  1.00 93.59           C
ATOM    500 1HD1 LEU A  51      10.870  -2.513  13.070  1.00 93.59           H
ATOM    501 2HD1 LEU A  51       9.882  -2.572  11.591  1.00 93.59           H
ATOM    502 3HD1 LEU A  51       9.884  -3.952  12.715  1.00 93.59           H
ATOM    503  CD2 LEU A  51      11.201  -4.784  10.465  1.00 93.59           C
ATOM    504 1HD2 LEU A  51      10.623  -4.269   9.698  1.00 93.59           H
ATOM    505 2HD2 LEU A  51      12.070  -5.259  10.007  1.00 93.59           H
ATOM    506 3HD2 LEU A  51      10.580  -5.544  10.939  1.00 93.59           H
ATOM    507  HN  LEU A  51      14.574  -3.851  11.758  1.00 93.59           H
ATOM    508  N   PRO A  52      15.295  -1.323   9.998  1.00 95.52           N
ATOM    509  CA  PRO A  52      15.945  -0.145   9.417  1.00 95.52           C
ATOM    510  C   PRO A  52      16.641  -0.460   8.103  1.00 95.52           C
ATOM    511  O   PRO A  52      16.408   0.209   7.098  1.00 95.52           O
ATOM    512  HA  PRO A  52      15.199   0.610   9.171  1.00 95.52           H
ATOM    513  CB  PRO A  52      16.938   0.289  10.497  1.00 95.52           C
ATOM    514 1HB  PRO A  52      17.918  -0.163  10.346  1.00 95.52           H
ATOM    515 2HB  PRO A  52      17.083   1.370  10.497  1.00 95.52           H
ATOM    516  CG  PRO A  52      16.289  -0.192  11.789  1.00 95.52           C
ATOM    517 1HG  PRO A  52      17.013  -0.278  12.599  1.00 95.52           H
ATOM    518 2HG  PRO A  52      15.520   0.497  12.137  1.00 95.52           H
ATOM    519  CD  PRO A  52      15.710  -1.542  11.395  1.00 95.52           C
ATOM    520 1HD  PRO A  52      16.450  -2.338  11.473  1.00 95.52           H
ATOM    521 2HD  PRO A  52      14.873  -1.825  12.034  1.00 95.52           H
ATOM    522  N   PRO A  53      17.510  -1.480   8.080  1.00 95.75           N
ATOM    523  CA  PRO A  53      18.234  -1.827   6.855  1.00 95.75           C
ATOM    524  C   PRO A  53      17.301  -2.031   5.672  1.00 95.75           C
ATOM    525  O   PRO A  53      17.578  -1.561   4.570  1.00 95.75           O
ATOM    526  HA  PRO A  53      18.889  -1.006   6.562  1.00 95.75           H
ATOM    527  CB  PRO A  53      18.974  -3.114   7.223  1.00 95.75           C
ATOM    528 1HB  PRO A  53      18.389  -3.999   6.972  1.00 95.75           H
ATOM    529 2HB  PRO A  53      19.922  -3.198   6.692  1.00 95.75           H
ATOM    530  CG  PRO A  53      19.181  -2.984   8.727  1.00 95.75           C
ATOM    531 1HG  PRO A  53      19.371  -3.950   9.195  1.00 95.75           H
ATOM    532 2HG  PRO A  53      20.038  -2.354   8.965  1.00 95.75           H
ATOM    533  CD  PRO A  53      17.873  -2.370   9.198  1.00 95.75           C
ATOM    534 1HD  PRO A  53      17.109  -3.127   9.371  1.00 95.75           H
ATOM    535 2HD  PRO A  53      17.995  -1.825  10.135  1.00 95.75           H
ATOM    536  N   LEU A  54      16.209  -2.734   5.935  1.00 93.86           N
ATOM    537  CA  LEU A  54      15.290  -3.114   4.876  1.00 93.86           C
ATOM    538  C   LEU A  54      14.637  -1.857   4.297  1.00 93.86           C
ATOM    539  O   LEU A  54      14.505  -1.725   3.082  1.00 93.86           O
ATOM    540  HA  LEU A  54      15.876  -3.591   4.090  1.00 93.86           H
ATOM    541  CB  LEU A  54      14.285  -4.150   5.384  1.00 93.86           C
ATOM    542 1HB  LEU A  54      13.786  -3.742   6.263  1.00 93.86           H
ATOM    543 2HB  LEU A  54      13.521  -4.291   4.620  1.00 93.86           H
ATOM    544  CG  LEU A  54      14.861  -5.520   5.748  1.00 93.86           C
ATOM    545  HG  LEU A  54      15.652  -5.373   6.484  1.00 93.86           H
ATOM    546  CD1 LEU A  54      13.797  -6.406   6.400  1.00 93.86           C
ATOM    547 1HD1 LEU A  54      13.432  -5.928   7.308  1.00 93.86           H
ATOM    548 2HD1 LEU A  54      12.969  -6.549   5.706  1.00 93.86           H
ATOM    549 3HD1 LEU A  54      14.233  -7.374   6.649  1.00 93.86           H
ATOM    550  CD2 LEU A  54      15.497  -6.190   4.529  1.00 93.86           C
ATOM    551 1HD2 LEU A  54      14.743  -6.323   3.753  1.00 93.86           H
ATOM    552 2HD2 LEU A  54      16.303  -5.562   4.148  1.00 93.86           H
ATOM    553 3HD2 LEU A  54      15.898  -7.162   4.816  1.00 93.86           H
ATOM    554  HN  LEU A  54      15.949  -3.042   6.851  1.00 93.86           H
ATOM    555  N   TYR A  55      14.246  -0.965   5.196  1.00 94.24           N
ATOM    556  CA  TYR A  55      13.555   0.248   4.794  1.00 94.24           C
ATOM    557  C   TYR A  55      14.466   1.146   3.955  1.00 94.24           C
ATOM    558  O   TYR A  55      14.016   1.772   2.997  1.00 94.24           O
ATOM    559  HA  TYR A  55      12.690  -0.039   4.197  1.00 94.24           H
ATOM    560  CB  TYR A  55      13.195   0.977   6.090  1.00 94.24           C
ATOM    561 1HB  TYR A  55      14.072   1.004   6.736  1.00 94.24           H
ATOM    562 2HB  TYR A  55      12.940   2.011   5.856  1.00 94.24           H
ATOM    563  CG  TYR A  55      12.033   0.343   6.859  1.00 94.24           C
ATOM    564  CD1 TYR A  55      11.410  -0.783   6.361  1.00 94.24           C
ATOM    565  HD1 TYR A  55      11.746  -1.221   5.421  1.00 94.24           H
ATOM    566  CD2 TYR A  55      11.609   0.898   8.049  1.00 94.24           C
ATOM    567  HD2 TYR A  55      12.101   1.787   8.442  1.00 94.24           H
ATOM    568  CE1 TYR A  55      10.317  -1.380   7.084  1.00 94.24           C
ATOM    569  HE1 TYR A  55       9.816  -2.270   6.702  1.00 94.24           H
ATOM    570  CE2 TYR A  55      10.516   0.301   8.772  1.00 94.24           C
ATOM    571  HE2 TYR A  55      10.171   0.729   9.713  1.00 94.24           H
ATOM    572  CZ  TYR A  55       9.924  -0.809   8.254  1.00 94.24           C
ATOM    573  OH  TYR A  55       8.892  -1.372   8.937  1.00 94.24           O
ATOM    574  HH  TYR A  55       8.516  -2.139   8.416  1.00 94.24           H
ATOM    575  HN  TYR A  55      14.394  -1.061   6.180  1.00 94.24           H
ATOM    576  N   TRP A  56      15.732   1.181   4.345  1.00 92.46           N
ATOM    577  CA  TRP A  56      16.720   1.956   3.614  1.00 92.46           C
ATOM    578  C   TRP A  56      16.879   1.331   2.227  1.00 92.46           C
ATOM    579  O   TRP A  56      16.954   2.043   1.226  1.00 92.46           O
ATOM    580  HA  TRP A  56      16.343   2.975   3.523  1.00 92.46           H
ATOM    581  CB  TRP A  56      18.037   2.036   4.389  1.00 92.46           C
ATOM    582 1HB  TRP A  56      18.223   1.075   4.869  1.00 92.46           H
ATOM    583 2HB  TRP A  56      18.852   2.203   3.684  1.00 92.46           H
ATOM    584  CG  TRP A  56      18.068   3.136   5.452  1.00 92.46           C
ATOM    585  CD1 TRP A  56      18.188   2.997   6.779  1.00 92.46           C
ATOM    586  HD1 TRP A  56      18.282   2.039   7.290  1.00 92.46           H
ATOM    587  CD2 TRP A  56      17.973   4.557   5.221  1.00 92.46           C
ATOM    588  NE1 TRP A  56      18.176   4.220   7.419  1.00 92.46           N
ATOM    589  HE1 TRP A  56      18.251   4.374   8.404  1.00 92.46           H
ATOM    590  CE2 TRP A  56      18.042   5.199   6.441  1.00 92.46           C
ATOM    591  CE3 TRP A  56      17.834   5.277   4.021  1.00 92.46           C
ATOM    592  HE3 TRP A  56      17.778   4.794   3.046  1.00 92.46           H
ATOM    593  CZ2 TRP A  56      17.980   6.591   6.580  1.00 92.46           C
ATOM    594  HZ2 TRP A  56      18.036   7.074   7.555  1.00 92.46           H
ATOM    595  CZ3 TRP A  56      17.773   6.667   4.177  1.00 92.46           C
ATOM    596  HZ3 TRP A  56      17.665   7.273   3.278  1.00 92.46           H
ATOM    597  CH2 TRP A  56      17.841   7.328   5.398  1.00 92.46           C
ATOM    598  HH2 TRP A  56      17.786   8.416   5.435  1.00 92.46           H
ATOM    599  HN  TRP A  56      16.085   0.692   5.143  1.00 92.46           H
ATOM    600  N   LEU A  57      16.927   0.007   2.211  1.00 92.85           N
ATOM    601  CA  LEU A  57      17.095  -0.721   0.965  1.00 92.85           C
ATOM    602  C   LEU A  57      15.918  -0.414   0.037  1.00 92.85           C
ATOM    603  O   LEU A  57      16.115  -0.047  -1.121  1.00 92.85           O
ATOM    604  HA  LEU A  57      18.009  -0.357   0.495  1.00 92.85           H
ATOM    605  CB  LEU A  57      17.290  -2.213   1.238  1.00 92.85           C
ATOM    606 1HB  LEU A  57      18.166  -2.335   1.875  1.00 92.85           H
ATOM    607 2HB  LEU A  57      16.431  -2.573   1.805  1.00 92.85           H
ATOM    608  CG  LEU A  57      17.462  -3.104   0.007  1.00 92.85           C
ATOM    609  HG  LEU A  57      16.626  -2.919  -0.668  1.00 92.85           H
ATOM    610  CD1 LEU A  57      18.743  -2.750  -0.752  1.00 92.85           C
ATOM    611 1HD1 LEU A  57      18.697  -1.710  -1.076  1.00 92.85           H
ATOM    612 2HD1 LEU A  57      19.603  -2.888  -0.097  1.00 92.85           H
ATOM    613 3HD1 LEU A  57      18.840  -3.398  -1.623  1.00 92.85           H
ATOM    614  CD2 LEU A  57      17.414  -4.585   0.389  1.00 92.85           C
ATOM    615 1HD2 LEU A  57      18.216  -4.804   1.094  1.00 92.85           H
ATOM    616 2HD2 LEU A  57      16.453  -4.810   0.852  1.00 92.85           H
ATOM    617 3HD2 LEU A  57      17.539  -5.196  -0.505  1.00 92.85           H
ATOM    618  HN  LEU A  57      16.853  -0.565   3.028  1.00 92.85           H
ATOM    619  N   VAL A  58      14.720  -0.575   0.580  1.00 94.89           N
ATOM    620  CA  VAL A  58      13.512  -0.386  -0.204  1.00 94.89           C
ATOM    621  C   VAL A  58      13.475   1.046  -0.740  1.00 94.89           C
ATOM    622  O   VAL A  58      13.126   1.271  -1.898  1.00 94.89           O
ATOM    623  HA  VAL A  58      13.556  -1.075  -1.048  1.00 94.89           H
ATOM    624  CB  VAL A  58      12.283  -0.743   0.634  1.00 94.89           C
ATOM    625  HB  VAL A  58      12.321  -0.156   1.552  1.00 94.89           H
ATOM    626  CG1 VAL A  58      10.992  -0.380  -0.103  1.00 94.89           C
ATOM    627 1HG1 VAL A  58      10.978   0.691  -0.305  1.00 94.89           H
ATOM    628 2HG1 VAL A  58      10.944  -0.929  -1.044  1.00 94.89           H
ATOM    629 3HG1 VAL A  58      10.134  -0.645   0.516  1.00 94.89           H
ATOM    630  CG2 VAL A  58      12.295  -2.223   1.022  1.00 94.89           C
ATOM    631 1HG2 VAL A  58      12.292  -2.836   0.120  1.00 94.89           H
ATOM    632 2HG2 VAL A  58      13.190  -2.439   1.605  1.00 94.89           H
ATOM    633 3HG2 VAL A  58      11.411  -2.450   1.618  1.00 94.89           H
ATOM    634  HN  VAL A  58      14.569  -0.829   1.535  1.00 94.89           H
ATOM    635  N   PHE A  59      13.839   1.978   0.129  1.00 95.89           N
ATOM    636  CA  PHE A  59      13.811   3.386  -0.229  1.00 95.89           C
ATOM    637  C   PHE A  59      14.710   3.663  -1.436  1.00 95.89           C
ATOM    638  O   PHE A  59      14.269   4.257  -2.419  1.00 95.89           O
ATOM    639  HA  PHE A  59      12.781   3.636  -0.480  1.00 95.89           H
ATOM    640  CB  PHE A  59      14.343   4.164   0.977  1.00 95.89           C
ATOM    641 1HB  PHE A  59      13.646   4.048   1.807  1.00 95.89           H
ATOM    642 2HB  PHE A  59      15.289   3.725   1.291  1.00 95.89           H
ATOM    643  CG  PHE A  59      14.553   5.656   0.711  1.00 95.89           C
ATOM    644  CD1 PHE A  59      15.812   6.167   0.658  1.00 95.89           C
ATOM    645  HD1 PHE A  59      16.672   5.513   0.806  1.00 95.89           H
ATOM    646  CD2 PHE A  59      13.480   6.472   0.527  1.00 95.89           C
ATOM    647  HD2 PHE A  59      12.471   6.063   0.569  1.00 95.89           H
ATOM    648  CE1 PHE A  59      16.007   7.552   0.412  1.00 95.89           C
ATOM    649  HE1 PHE A  59      17.016   7.961   0.370  1.00 95.89           H
ATOM    650  CE2 PHE A  59      13.675   7.857   0.280  1.00 95.89           C
ATOM    651  HE2 PHE A  59      12.815   8.510   0.133  1.00 95.89           H
ATOM    652  CZ  PHE A  59      14.934   8.367   0.228  1.00 95.89           C
ATOM    653  HZ  PHE A  59      15.084   9.430   0.038  1.00 95.89           H
ATOM    654  HN  PHE A  59      14.147   1.785   1.060  1.00 95.89           H
ATOM    655  N   ILE A  60      15.953   3.219  -1.322  1.00 93.81           N
ATOM    656  CA  ILE A  60      16.960   3.549  -2.316  1.00 93.81           C
ATOM    657  C   ILE A  60      16.532   2.990  -3.674  1.00 93.81           C
ATOM    658  O   ILE A  60      16.485   3.719  -4.664  1.00 93.81           O
ATOM    659  HA  ILE A  60      17.003   4.636  -2.389  1.00 93.81           H
ATOM    660  CB  ILE A  60      18.340   3.071  -1.861  1.00 93.81           C
ATOM    661  HB  ILE A  60      18.253   2.031  -1.544  1.00 93.81           H
ATOM    662  CG1 ILE A  60      18.827   3.873  -0.653  1.00 93.81           C
ATOM    663 1HG1 ILE A  60      19.096   4.882  -0.966  1.00 93.81           H
ATOM    664 2HG1 ILE A  60      18.021   3.969   0.074  1.00 93.81           H
ATOM    665  CG2 ILE A  60      19.342   3.109  -3.017  1.00 93.81           C
ATOM    666 1HG2 ILE A  60      18.994   2.459  -3.820  1.00 93.81           H
ATOM    667 2HG2 ILE A  60      19.431   4.130  -3.387  1.00 93.81           H
ATOM    668 3HG2 ILE A  60      20.314   2.763  -2.666  1.00 93.81           H
ATOM    669  CD1 ILE A  60      20.034   3.198   0.003  1.00 93.81           C
ATOM    670 1HD1 ILE A  60      19.754   2.198   0.336  1.00 93.81           H
ATOM    671 2HD1 ILE A  60      20.847   3.125  -0.720  1.00 93.81           H
ATOM    672 3HD1 ILE A  60      20.360   3.789   0.859  1.00 93.81           H
ATOM    673  HN  ILE A  60      16.275   2.645  -0.569  1.00 93.81           H
ATOM    674  N   VAL A  61      16.229   1.700  -3.678  1.00 93.61           N
ATOM    675  CA  VAL A  61      15.938   1.003  -4.920  1.00 93.61           C
ATOM    676  C   VAL A  61      14.642   1.555  -5.517  1.00 93.61           C
ATOM    677  O   VAL A  61      14.556   1.778  -6.724  1.00 93.61           O
ATOM    678  HA  VAL A  61      16.757   1.206  -5.611  1.00 93.61           H
ATOM    679  CB  VAL A  61      15.888  -0.506  -4.674  1.00 93.61           C
ATOM    680  HB  VAL A  61      15.128  -0.697  -3.916  1.00 93.61           H
ATOM    681  CG1 VAL A  61      15.483  -1.256  -5.945  1.00 93.61           C
ATOM    682 1HG1 VAL A  61      14.496  -0.921  -6.265  1.00 93.61           H
ATOM    683 2HG1 VAL A  61      16.209  -1.054  -6.732  1.00 93.61           H
ATOM    684 3HG1 VAL A  61      15.455  -2.326  -5.742  1.00 93.61           H
ATOM    685  CG2 VAL A  61      17.226  -1.019  -4.138  1.00 93.61           C
ATOM    686 1HG2 VAL A  61      18.013  -0.809  -4.863  1.00 93.61           H
ATOM    687 2HG2 VAL A  61      17.457  -0.519  -3.197  1.00 93.61           H
ATOM    688 3HG2 VAL A  61      17.163  -2.094  -3.971  1.00 93.61           H
ATOM    689  HN  VAL A  61      16.182   1.134  -2.855  1.00 93.61           H
ATOM    690  N   GLY A  62      13.666   1.759  -4.645  1.00 95.13           N
ATOM    691  CA  GLY A  62      12.342   2.165  -5.085  1.00 95.13           C
ATOM    692  C   GLY A  62      12.361   3.592  -5.637  1.00 95.13           C
ATOM    693  O   GLY A  62      11.738   3.875  -6.659  1.00 95.13           O
ATOM    694 1HA  GLY A  62      11.984   1.479  -5.853  1.00 95.13           H
ATOM    695 2HA  GLY A  62      11.643   2.103  -4.251  1.00 95.13           H
ATOM    696  HN  GLY A  62      13.768   1.651  -3.656  1.00 95.13           H
ATOM    697  N   ALA A  63      13.083   4.454  -4.935  1.00 95.09           N
ATOM    698  CA  ALA A  63      13.153   5.855  -5.315  1.00 95.09           C
ATOM    699  C   ALA A  63      13.777   5.971  -6.707  1.00 95.09           C
ATOM    700  O   ALA A  63      13.272   6.703  -7.557  1.00 95.09           O
ATOM    701  HA  ALA A  63      12.134   6.240  -5.349  1.00 95.09           H
ATOM    702  CB  ALA A  63      13.939   6.632  -4.256  1.00 95.09           C
ATOM    703 1HB  ALA A  63      13.438   6.541  -3.292  1.00 95.09           H
ATOM    704 2HB  ALA A  63      14.947   6.225  -4.182  1.00 95.09           H
ATOM    705 3HB  ALA A  63      13.990   7.682  -4.541  1.00 95.09           H
ATOM    706  HN  ALA A  63      13.613   4.209  -4.124  1.00 95.09           H
ATOM    707  N   LEU A  64      14.865   5.240  -6.896  1.00 89.17           N
ATOM    708  CA  LEU A  64      15.564   5.254  -8.169  1.00 89.17           C
ATOM    709  C   LEU A  64      14.639   4.714  -9.261  1.00 89.17           C
ATOM    710  O   LEU A  64      14.513   5.315 -10.327  1.00 89.17           O
ATOM    711  HA  LEU A  64      15.801   6.293  -8.400  1.00 89.17           H
ATOM    712  CB  LEU A  64      16.892   4.502  -8.060  1.00 89.17           C
ATOM    713 1HB  LEU A  64      16.696   3.521  -7.626  1.00 89.17           H
ATOM    714 2HB  LEU A  64      17.276   4.334  -9.066  1.00 89.17           H
ATOM    715  CG  LEU A  64      17.984   5.184  -7.234  1.00 89.17           C
ATOM    716  HG  LEU A  64      17.573   5.421  -6.253  1.00 89.17           H
ATOM    717  CD1 LEU A  64      19.171   4.245  -7.012  1.00 89.17           C
ATOM    718 1HD1 LEU A  64      18.836   3.355  -6.480  1.00 89.17           H
ATOM    719 2HD1 LEU A  64      19.591   3.956  -7.975  1.00 89.17           H
ATOM    720 3HD1 LEU A  64      19.933   4.756  -6.422  1.00 89.17           H
ATOM    721  CD2 LEU A  64      18.411   6.506  -7.876  1.00 89.17           C
ATOM    722 1HD2 LEU A  64      18.798   6.315  -8.877  1.00 89.17           H
ATOM    723 2HD2 LEU A  64      17.552   7.174  -7.939  1.00 89.17           H
ATOM    724 3HD2 LEU A  64      19.188   6.970  -7.269  1.00 89.17           H
ATOM    725  HN  LEU A  64      15.268   4.646  -6.199  1.00 89.17           H
ATOM    726  N   GLY A  65      14.016   3.584  -8.958  1.00 92.47           N
ATOM    727  CA  GLY A  65      13.227   2.875  -9.951  1.00 92.47           C
ATOM    728  C   GLY A  65      12.043   3.723 -10.419  1.00 92.47           C
ATOM    729  O   GLY A  65      11.855   3.927 -11.617  1.00 92.47           O
ATOM    730 1HA  GLY A  65      13.855   2.619 -10.805  1.00 92.47           H
ATOM    731 2HA  GLY A  65      12.864   1.937  -9.531  1.00 92.47           H
ATOM    732  HN  GLY A  65      14.043   3.155  -8.055  1.00 92.47           H
ATOM    733  N   ASN A  66      11.273   4.194  -9.448  1.00 90.14           N
ATOM    734  CA  ASN A  66      10.041   4.904  -9.747  1.00 90.14           C
ATOM    735  C   ASN A  66      10.377   6.247 -10.399  1.00 90.14           C
ATOM    736  O   ASN A  66       9.635   6.729 -11.253  1.00 90.14           O
ATOM    737  HA  ASN A  66       9.485   4.244 -10.414  1.00 90.14           H
ATOM    738  CB  ASN A  66       9.243   5.183  -8.472  1.00 90.14           C
ATOM    739 1HB  ASN A  66       9.915   5.531  -7.687  1.00 90.14           H
ATOM    740 2HB  ASN A  66       8.526   5.983  -8.656  1.00 90.14           H
ATOM    741  CG  ASN A  66       8.505   3.928  -8.001  1.00 90.14           C
ATOM    742  OD1 ASN A  66       7.608   3.423  -8.654  1.00 90.14           O
ATOM    743  ND2 ASN A  66       8.933   3.456  -6.833  1.00 90.14           N
ATOM    744 1HD2 ASN A  66       9.674   3.919  -6.348  1.00 90.14           H
ATOM    745 2HD2 ASN A  66       8.512   2.638  -6.441  1.00 90.14           H
ATOM    746  HN  ASN A  66      11.479   4.097  -8.474  1.00 90.14           H
ATOM    747  N   SER A  67      11.496   6.813  -9.970  1.00 90.84           N
ATOM    748  CA  SER A  67      11.968   8.063 -10.540  1.00 90.84           C
ATOM    749  C   SER A  67      12.261   7.881 -12.031  1.00 90.84           C
ATOM    750  O   SER A  67      11.972   8.765 -12.836  1.00 90.84           O
ATOM    751  HA  SER A  67      11.153   8.772 -10.394  1.00 90.84           H
ATOM    752  CB  SER A  67      13.216   8.565  -9.811  1.00 90.84           C
ATOM    753 1HB  SER A  67      14.000   7.810  -9.872  1.00 90.84           H
ATOM    754 2HB  SER A  67      13.593   9.458 -10.309  1.00 90.84           H
ATOM    755  OG  SER A  67      12.951   8.862  -8.442  1.00 90.84           O
ATOM    756  HG  SER A  67      13.466   8.241  -7.851  1.00 90.84           H
ATOM    757  HN  SER A  67      12.075   6.432  -9.249  1.00 90.84           H
ATOM    758  N   LEU A  68      12.832   6.730 -12.352  1.00 85.12           N
ATOM    759  CA  LEU A  68      13.135   6.405 -13.736  1.00 85.12           C
ATOM    760  C   LEU A  68      11.829   6.281 -14.524  1.00 85.12           C
ATOM    761  O   LEU A  68      11.729   6.770 -15.648  1.00 85.12           O
ATOM    762  HA  LEU A  68      13.709   7.236 -14.148  1.00 85.12           H
ATOM    763  CB  LEU A  68      14.021   5.160 -13.813  1.00 85.12           C
ATOM    764 1HB  LEU A  68      13.650   4.430 -13.094  1.00 85.12           H
ATOM    765 2HB  LEU A  68      13.908   4.719 -14.803  1.00 85.12           H
ATOM    766  CG  LEU A  68      15.512   5.381 -13.550  1.00 85.12           C
ATOM    767  HG  LEU A  68      15.614   5.985 -12.649  1.00 85.12           H
ATOM    768  CD1 LEU A  68      16.225   4.053 -13.288  1.00 85.12           C
ATOM    769 1HD1 LEU A  68      15.784   3.570 -12.416  1.00 85.12           H
ATOM    770 2HD1 LEU A  68      16.115   3.404 -14.157  1.00 85.12           H
ATOM    771 3HD1 LEU A  68      17.283   4.238 -13.105  1.00 85.12           H
ATOM    772  CD2 LEU A  68      16.160   6.163 -14.694  1.00 85.12           C
ATOM    773 1HD2 LEU A  68      16.048   5.607 -15.625  1.00 85.12           H
ATOM    774 2HD2 LEU A  68      15.675   7.135 -14.791  1.00 85.12           H
ATOM    775 3HD2 LEU A  68      17.220   6.306 -14.482  1.00 85.12           H
ATOM    776  HN  LEU A  68      13.086   6.027 -11.688  1.00 85.12           H
ATOM    777  N   VAL A  69      10.861   5.623 -13.902  1.00 87.87           N
ATOM    778  CA  VAL A  69       9.579   5.395 -14.546  1.00 87.87           C
ATOM    779  C   VAL A  69       8.975   6.739 -14.960  1.00 87.87           C
ATOM    780  O   VAL A  69       8.576   6.916 -16.110  1.00 87.87           O
ATOM    781  HA  VAL A  69       9.761   4.802 -15.442  1.00 87.87           H
ATOM    782  CB  VAL A  69       8.665   4.589 -13.621  1.00 87.87           C
ATOM    783  HB  VAL A  69       8.626   5.100 -12.659  1.00 87.87           H
ATOM    784  CG1 VAL A  69       7.241   4.525 -14.176  1.00 87.87           C
ATOM    785 1HG1 VAL A  69       6.841   5.535 -14.269  1.00 87.87           H
ATOM    786 2HG1 VAL A  69       7.254   4.049 -15.157  1.00 87.87           H
ATOM    787 3HG1 VAL A  69       6.612   3.947 -13.499  1.00 87.87           H
ATOM    788  CG2 VAL A  69       9.225   3.185 -13.384  1.00 87.87           C
ATOM    789 1HG2 VAL A  69       9.307   2.662 -14.337  1.00 87.87           H
ATOM    790 2HG2 VAL A  69      10.210   3.259 -12.924  1.00 87.87           H
ATOM    791 3HG2 VAL A  69       8.556   2.634 -12.724  1.00 87.87           H
ATOM    792  HN  VAL A  69      10.943   5.250 -12.978  1.00 87.87           H
ATOM    793  N   ILE A  70       8.927   7.651 -14.000  1.00 88.72           N
ATOM    794  CA  ILE A  70       8.302   8.943 -14.226  1.00 88.72           C
ATOM    795  C   ILE A  70       9.034   9.668 -15.357  1.00 88.72           C
ATOM    796  O   ILE A  70       8.403  10.279 -16.219  1.00 88.72           O
ATOM    797  HA  ILE A  70       7.275   8.759 -14.542  1.00 88.72           H
ATOM    798  CB  ILE A  70       8.238   9.743 -12.923  1.00 88.72           C
ATOM    799  HB  ILE A  70       9.236   9.760 -12.484  1.00 88.72           H
ATOM    800  CG1 ILE A  70       7.310   9.068 -11.911  1.00 88.72           C
ATOM    801 1HG1 ILE A  70       6.273   9.208 -12.214  1.00 88.72           H
ATOM    802 2HG1 ILE A  70       7.497   7.995 -11.899  1.00 88.72           H
ATOM    803  CG2 ILE A  70       7.837  11.195 -13.190  1.00 88.72           C
ATOM    804 1HG2 ILE A  70       8.571  11.659 -13.849  1.00 88.72           H
ATOM    805 2HG2 ILE A  70       6.856  11.219 -13.664  1.00 88.72           H
ATOM    806 3HG2 ILE A  70       7.800  11.740 -12.247  1.00 88.72           H
ATOM    807  CD1 ILE A  70       7.519   9.643 -10.508  1.00 88.72           C
ATOM    808 1HD1 ILE A  70       8.551   9.480 -10.199  1.00 88.72           H
ATOM    809 2HD1 ILE A  70       7.307  10.712 -10.519  1.00 88.72           H
ATOM    810 3HD1 ILE A  70       6.847   9.146  -9.809  1.00 88.72           H
ATOM    811  HN  ILE A  70       9.305   7.519 -13.084  1.00 88.72           H
ATOM    812  N   LEU A  71      10.355   9.576 -15.319  1.00 84.46           N
ATOM    813  CA  LEU A  71      11.184  10.302 -16.266  1.00 84.46           C
ATOM    814  C   LEU A  71      10.924   9.769 -17.677  1.00 84.46           C
ATOM    815  O   LEU A  71      10.842  10.542 -18.630  1.00 84.46           O
ATOM    816  HA  LEU A  71      10.881  11.348 -16.231  1.00 84.46           H
ATOM    817  CB  LEU A  71      12.654  10.242 -15.848  1.00 84.46           C
ATOM    818 1HB  LEU A  71      12.722  10.508 -14.793  1.00 84.46           H
ATOM    819 2HB  LEU A  71      12.996   9.211 -15.939  1.00 84.46           H
ATOM    820  CG  LEU A  71      13.612  11.139 -16.634  1.00 84.46           C
ATOM    821  HG  LEU A  71      13.019  11.837 -17.225  1.00 84.46           H
ATOM    822  CD1 LEU A  71      14.482  11.972 -15.690  1.00 84.46           C
ATOM    823 1HD1 LEU A  71      13.845  12.601 -15.068  1.00 84.46           H
ATOM    824 2HD1 LEU A  71      15.068  11.308 -15.054  1.00 84.46           H
ATOM    825 3HD1 LEU A  71      15.154  12.601 -16.275  1.00 84.46           H
ATOM    826  CD2 LEU A  71      14.453  10.318 -17.613  1.00 84.46           C
ATOM    827 1HD2 LEU A  71      15.037   9.582 -17.062  1.00 84.46           H
ATOM    828 2HD2 LEU A  71      13.796   9.808 -18.317  1.00 84.46           H
ATOM    829 3HD2 LEU A  71      15.125  10.981 -18.159  1.00 84.46           H
ATOM    830  HN  LEU A  71      10.858   9.020 -14.657  1.00 84.46           H
ATOM    831  N   VAL A  72      10.802   8.453 -17.765  1.00 83.73           N
ATOM    832  CA  VAL A  72      10.600   7.804 -19.049  1.00 83.73           C
ATOM    833  C   VAL A  72       9.278   8.281 -19.654  1.00 83.73           C
ATOM    834  O   VAL A  72       9.216   8.613 -20.837  1.00 83.73           O
ATOM    835  HA  VAL A  72      11.415   8.110 -19.704  1.00 83.73           H
ATOM    836  CB  VAL A  72      10.668   6.285 -18.884  1.00 83.73           C
ATOM    837  HB  VAL A  72       9.976   6.002 -18.091  1.00 83.73           H
ATOM    838  CG1 VAL A  72      10.229   5.574 -20.166  1.00 83.73           C
ATOM    839 1HG1 VAL A  72       9.202   5.854 -20.403  1.00 83.73           H
ATOM    840 2HG1 VAL A  72      10.884   5.866 -20.986  1.00 83.73           H
ATOM    841 3HG1 VAL A  72      10.287   4.495 -20.021  1.00 83.73           H
ATOM    842  CG2 VAL A  72      12.071   5.841 -18.464  1.00 83.73           C
ATOM    843 1HG2 VAL A  72      12.790   6.143 -19.226  1.00 83.73           H
ATOM    844 2HG2 VAL A  72      12.330   6.308 -17.514  1.00 83.73           H
ATOM    845 3HG2 VAL A  72      12.091   4.757 -18.354  1.00 83.73           H
ATOM    846  HN  VAL A  72      10.839   7.834 -16.980  1.00 83.73           H
ATOM    847  N   TYR A  73       8.252   8.300 -18.815  1.00 80.11           N
ATOM    848  CA  TYR A  73       6.927   8.692 -19.262  1.00 80.11           C
ATOM    849  C   TYR A  73       6.889  10.176 -19.630  1.00 80.11           C
ATOM    850  O   TYR A  73       6.154  10.577 -20.532  1.00 80.11           O
ATOM    851  HA  TYR A  73       6.680   8.100 -20.143  1.00 80.11           H
ATOM    852  CB  TYR A  73       5.992   8.449 -18.075  1.00 80.11           C
ATOM    853 1HB  TYR A  73       6.566   8.530 -17.152  1.00 80.11           H
ATOM    854 2HB  TYR A  73       5.239   9.237 -18.051  1.00 80.11           H
ATOM    855  CG  TYR A  73       5.289   7.091 -18.104  1.00 80.11           C
ATOM    856  CD1 TYR A  73       4.356   6.818 -19.083  1.00 80.11           C
ATOM    857  HD1 TYR A  73       4.120   7.570 -19.836  1.00 80.11           H
ATOM    858  CD2 TYR A  73       5.587   6.139 -17.151  1.00 80.11           C
ATOM    859  HD2 TYR A  73       6.324   6.354 -16.377  1.00 80.11           H
ATOM    860  CE1 TYR A  73       3.694   5.540 -19.111  1.00 80.11           C
ATOM    861  HE1 TYR A  73       2.955   5.311 -19.879  1.00 80.11           H
ATOM    862  CE2 TYR A  73       4.925   4.860 -17.178  1.00 80.11           C
ATOM    863  HE2 TYR A  73       5.151   4.099 -16.431  1.00 80.11           H
ATOM    864  CZ  TYR A  73       4.011   4.624 -18.157  1.00 80.11           C
ATOM    865  OH  TYR A  73       3.386   3.417 -18.183  1.00 80.11           O
ATOM    866  HH  TYR A  73       2.813   3.346 -19.000  1.00 80.11           H
ATOM    867  HN  TYR A  73       8.317   8.055 -17.848  1.00 80.11           H
ATOM    868  N   TRP A  74       7.689  10.952 -18.914  1.00 70.78           N
ATOM    869  CA  TRP A  74       7.682  12.395 -19.084  1.00 70.78           C
ATOM    870  C   TRP A  74       8.238  12.710 -20.475  1.00 70.78           C
ATOM    871  O   TRP A  74       7.617  13.441 -21.244  1.00 70.78           O
ATOM    872  HA  TRP A  74       6.649  12.734 -19.010  1.00 70.78           H
ATOM    873  CB  TRP A  74       8.459  13.083 -17.960  1.00 70.78           C
ATOM    874 1HB  TRP A  74       8.080  12.730 -17.001  1.00 70.78           H
ATOM    875 2HB  TRP A  74       9.505  12.784 -18.019  1.00 70.78           H
ATOM    876  CG  TRP A  74       8.378  14.611 -17.993  1.00 70.78           C
ATOM    877  CD1 TRP A  74       9.142  15.463 -18.691  1.00 70.78           C
ATOM    878  HD1 TRP A  74       9.953  15.159 -19.353  1.00 70.78           H
ATOM    879  CD2 TRP A  74       7.447  15.438 -17.265  1.00 70.78           C
ATOM    880  NE1 TRP A  74       8.772  16.773 -18.466  1.00 70.78           N
ATOM    881  HE1 TRP A  74       9.192  17.585 -18.873  1.00 70.78           H
ATOM    882  CE2 TRP A  74       7.709  16.758 -17.572  1.00 70.78           C
ATOM    883  CE3 TRP A  74       6.417  15.083 -16.376  1.00 70.78           C
ATOM    884  HE3 TRP A  74       6.190  14.049 -16.117  1.00 70.78           H
ATOM    885  CZ2 TRP A  74       6.985  17.828 -17.033  1.00 70.78           C
ATOM    886  HZ2 TRP A  74       7.211  18.863 -17.292  1.00 70.78           H
ATOM    887  CZ3 TRP A  74       5.703  16.165 -15.846  1.00 70.78           C
ATOM    888  HZ3 TRP A  74       4.892  15.945 -15.151  1.00 70.78           H
ATOM    889  CH2 TRP A  74       5.954  17.499 -16.145  1.00 70.78           C
ATOM    890  HH2 TRP A  74       5.351  18.285 -15.690  1.00 70.78           H
ATOM    891  HN  TRP A  74       8.332  10.610 -18.229  1.00 70.78           H
ATOM    892  N   TYR A  75       9.402  12.141 -20.754  1.00 69.05           N
ATOM    893  CA  TYR A  75      10.203  12.591 -21.880  1.00 69.05           C
ATOM    894  C   TYR A  75       9.917  11.753 -23.127  1.00 69.05           C
ATOM    895  O   TYR A  75      10.007  12.250 -24.248  1.00 69.05           O
ATOM    896  HA  TYR A  75       9.944  13.631 -22.083  1.00 69.05           H
ATOM    897  CB  TYR A  75      11.662  12.388 -21.467  1.00 69.05           C
ATOM    898 1HB  TYR A  75      11.748  11.443 -20.929  1.00 69.05           H
ATOM    899 2HB  TYR A  75      12.274  12.301 -22.364  1.00 69.05           H
ATOM    900  CG  TYR A  75      12.223  13.510 -20.591  1.00 69.05           C
ATOM    901  CD1 TYR A  75      12.626  14.698 -21.166  1.00 69.05           C
ATOM    902  HD1 TYR A  75      12.544  14.837 -22.244  1.00 69.05           H
ATOM    903  CD2 TYR A  75      12.327  13.333 -19.226  1.00 69.05           C
ATOM    904  HD2 TYR A  75      12.008  12.395 -18.772  1.00 69.05           H
ATOM    905  CE1 TYR A  75      13.154  15.754 -20.342  1.00 69.05           C
ATOM    906  HE1 TYR A  75      13.476  16.697 -20.783  1.00 69.05           H
ATOM    907  CE2 TYR A  75      12.855  14.389 -18.402  1.00 69.05           C
ATOM    908  HE2 TYR A  75      12.942  14.263 -17.323  1.00 69.05           H
ATOM    909  CZ  TYR A  75      13.242  15.548 -19.000  1.00 69.05           C
ATOM    910  OH  TYR A  75      13.741  16.545 -18.222  1.00 69.05           O
ATOM    911  HH  TYR A  75      13.724  16.270 -17.261  1.00 69.05           H
ATOM    912  HN  TYR A  75       9.797  11.388 -20.229  1.00 69.05           H
ATOM    913  N   CYS A  76       9.577  10.494 -22.890  1.00 68.54           N
ATOM    914  CA  CYS A  76       9.621   9.495 -23.944  1.00 68.54           C
ATOM    915  C   CYS A  76       8.196   9.002 -24.199  1.00 68.54           C
ATOM    916  O   CYS A  76       7.610   9.295 -25.240  1.00 68.54           O
ATOM    917  HA  CYS A  76      10.023   9.991 -24.828  1.00 68.54           H
ATOM    918  CB  CYS A  76      10.569   8.346 -23.595  1.00 68.54           C
ATOM    919 1HB  CYS A  76      11.497   8.742 -23.182  1.00 68.54           H
ATOM    920 2HB  CYS A  76      10.122   7.716 -22.827  1.00 68.54           H
ATOM    921  SG  CYS A  76      10.924   7.352 -25.090  1.00 68.54           S
ATOM    922  HG  CYS A  76       9.711   6.818 -25.194  1.00 68.54           H
ATOM    923  HN  CYS A  76       9.276  10.155 -21.998  1.00 68.54           H
ATOM    924  N   THR A  77       7.678   8.262 -23.230  1.00 61.72           N
ATOM    925  CA  THR A  77       6.442   7.524 -23.430  1.00 61.72           C
ATOM    926  C   THR A  77       5.272   8.488 -23.631  1.00 61.72           C
ATOM    927  O   THR A  77       4.446   8.291 -24.521  1.00 61.72           O
ATOM    928  HA  THR A  77       6.536   6.940 -24.346  1.00 61.72           H
ATOM    929  CB  THR A  77       6.256   6.581 -22.240  1.00 61.72           C
ATOM    930  HB  THR A  77       6.012   7.139 -21.336  1.00 61.72           H
ATOM    931  OG1 THR A  77       7.470   5.836 -22.194  1.00 61.72           O
ATOM    932  HG1 THR A  77       7.511   5.201 -22.966  1.00 61.72           H
ATOM    933  CG2 THR A  77       5.179   5.524 -22.493  1.00 61.72           C
ATOM    934 1HG2 THR A  77       5.458   4.921 -23.358  1.00 61.72           H
ATOM    935 2HG2 THR A  77       4.226   6.015 -22.685  1.00 61.72           H
ATOM    936 3HG2 THR A  77       5.088   4.881 -21.617  1.00 61.72           H
ATOM    937  HN  THR A  77       8.087   8.162 -22.323  1.00 61.72           H
ATOM    938  N   ARG A  78       5.238   9.510 -22.788  1.00 56.62           N
ATOM    939  CA  ARG A  78       4.046  10.331 -22.656  1.00 56.62           C
ATOM    940  C   ARG A  78       2.813   9.449 -22.453  1.00 56.62           C
ATOM    941  O   ARG A  78       2.766   8.320 -22.939  1.00 56.62           O
ATOM    942  HA  ARG A  78       4.232  10.953 -21.780  1.00 56.62           H
ATOM    943  CB  ARG A  78       3.840  11.206 -23.894  1.00 56.62           C
ATOM    944 1HB  ARG A  78       3.719  10.575 -24.774  1.00 56.62           H
ATOM    945 2HB  ARG A  78       2.921  11.783 -23.787  1.00 56.62           H
ATOM    946  CG  ARG A  78       5.023  12.155 -24.098  1.00 56.62           C
ATOM    947 1HG  ARG A  78       5.263  12.651 -23.157  1.00 56.62           H
ATOM    948 2HG  ARG A  78       5.904  11.585 -24.392  1.00 56.62           H
ATOM    949  CD  ARG A  78       4.707  13.203 -25.167  1.00 56.62           C
ATOM    950 1HD  ARG A  78       4.494  12.713 -26.117  1.00 56.62           H
ATOM    951 2HD  ARG A  78       3.813  13.761 -24.888  1.00 56.62           H
ATOM    952  NE  ARG A  78       5.852  14.128 -25.322  1.00 56.62           N
ATOM    953  HE  ARG A  78       6.743  13.834 -24.977  1.00 56.62           H
ATOM    954  CZ  ARG A  78       5.769  15.336 -25.896  1.00 56.62           C
ATOM    955  NH1 ARG A  78       4.600  15.782 -26.376  1.00 56.62           N
ATOM    956 1HH1 ARG A  78       3.781  15.213 -26.307  1.00 56.62           H
ATOM    957 2HH1 ARG A  78       4.546  16.685 -26.803  1.00 56.62           H
ATOM    958  NH2 ARG A  78       6.872  16.092 -25.983  1.00 56.62           N
ATOM    959 1HH2 ARG A  78       6.827  16.996 -26.409  1.00 56.62           H
ATOM    960 2HH2 ARG A  78       7.740  15.751 -25.623  1.00 56.62           H
ATOM    961  HN  ARG A  78       6.003   9.779 -22.205  1.00 56.62           H
ATOM    962  N   VAL A  79       1.845   9.996 -21.733  1.00 71.73           N
ATOM    963  CA  VAL A  79       0.632   9.258 -21.424  1.00 71.73           C
ATOM    964  C   VAL A  79      -0.279   9.246 -22.654  1.00 71.73           C
ATOM    965  O   VAL A  79      -0.877  10.264 -22.997  1.00 71.73           O
ATOM    966  HA  VAL A  79       0.921   8.233 -21.192  1.00 71.73           H
ATOM    967  CB  VAL A  79      -0.042   9.852 -20.186  1.00 71.73           C
ATOM    968  HB  VAL A  79      -0.360  10.866 -20.432  1.00 71.73           H
ATOM    969  CG1 VAL A  79      -1.287   9.050 -19.801  1.00 71.73           C
ATOM    970 1HG1 VAL A  79      -1.998   9.064 -20.627  1.00 71.73           H
ATOM    971 2HG1 VAL A  79      -1.002   8.021 -19.584  1.00 71.73           H
ATOM    972 3HG1 VAL A  79      -1.746   9.494 -18.918  1.00 71.73           H
ATOM    973  CG2 VAL A  79       0.939   9.938 -19.016  1.00 71.73           C
ATOM    974 1HG2 VAL A  79       1.301   8.940 -18.771  1.00 71.73           H
ATOM    975 2HG2 VAL A  79       1.782  10.572 -19.293  1.00 71.73           H
ATOM    976 3HG2 VAL A  79       0.434  10.364 -18.149  1.00 71.73           H
ATOM    977  HN  VAL A  79       1.880  10.925 -21.364  1.00 71.73           H
ATOM    978  N   LYS A  80      -0.356   8.082 -23.282  1.00 65.07           N
ATOM    979  CA  LYS A  80      -1.122   7.943 -24.509  1.00 65.07           C
ATOM    980  C   LYS A  80      -2.380   7.117 -24.228  1.00 65.07           C
ATOM    981  O   LYS A  80      -3.386   7.257 -24.922  1.00 65.07           O
ATOM    982  HA  LYS A  80      -1.428   8.943 -24.818  1.00 65.07           H
ATOM    983  CB  LYS A  80      -0.247   7.371 -25.626  1.00 65.07           C
ATOM    984 1HB  LYS A  80       0.226   6.450 -25.287  1.00 65.07           H
ATOM    985 2HB  LYS A  80      -0.869   7.113 -26.483  1.00 65.07           H
ATOM    986  CG  LYS A  80       0.825   8.376 -26.051  1.00 65.07           C
ATOM    987 1HG  LYS A  80       0.354   9.316 -26.338  1.00 65.07           H
ATOM    988 2HG  LYS A  80       1.481   8.592 -25.207  1.00 65.07           H
ATOM    989  CD  LYS A  80       1.651   7.835 -27.220  1.00 65.07           C
ATOM    990 1HD  LYS A  80       2.101   6.882 -26.941  1.00 65.07           H
ATOM    991 2HD  LYS A  80       0.999   7.643 -28.072  1.00 65.07           H
ATOM    992  CE  LYS A  80       2.747   8.824 -27.621  1.00 65.07           C
ATOM    993 1HE  LYS A  80       2.300   9.781 -27.892  1.00 65.07           H
ATOM    994 2HE  LYS A  80       3.407   9.009 -26.773  1.00 65.07           H
ATOM    995  NZ  LYS A  80       3.530   8.296 -28.760  1.00 65.07           N
ATOM    996 1HZ  LYS A  80       4.246   8.966 -29.018  1.00 65.07           H
ATOM    997 2HZ  LYS A  80       3.966   7.420 -28.494  1.00 65.07           H
ATOM    998 3HZ  LYS A  80       2.914   8.139 -29.550  1.00 65.07           H
ATOM    999  HN  LYS A  80       0.094   7.246 -22.968  1.00 65.07           H
ATOM   1000  N   THR A  81      -2.281   6.275 -23.210  1.00 75.85           N
ATOM   1001  CA  THR A  81      -3.353   5.345 -22.902  1.00 75.85           C
ATOM   1002  C   THR A  81      -3.824   5.533 -21.458  1.00 75.85           C
ATOM   1003  O   THR A  81      -3.145   6.176 -20.659  1.00 75.85           O
ATOM   1004  HA  THR A  81      -4.202   5.572 -23.547  1.00 75.85           H
ATOM   1005  CB  THR A  81      -2.851   3.930 -23.197  1.00 75.85           C
ATOM   1006  HB  THR A  81      -3.684   3.231 -23.283  1.00 75.85           H
ATOM   1007  OG1 THR A  81      -1.928   3.662 -22.145  1.00 75.85           O
ATOM   1008  HG1 THR A  81      -1.693   2.690 -22.136  1.00 75.85           H
ATOM   1009  CG2 THR A  81      -1.999   3.864 -24.466  1.00 75.85           C
ATOM   1010 1HG2 THR A  81      -1.129   4.512 -24.354  1.00 75.85           H
ATOM   1011 2HG2 THR A  81      -2.591   4.195 -25.319  1.00 75.85           H
ATOM   1012 3HG2 THR A  81      -1.669   2.838 -24.630  1.00 75.85           H
ATOM   1013  HN  THR A  81      -1.488   6.222 -22.603  1.00 75.85           H
ATOM   1014  N   MET A  82      -4.983   4.960 -21.168  1.00 76.36           N
ATOM   1015  CA  MET A  82      -5.542   5.037 -19.829  1.00 76.36           C
ATOM   1016  C   MET A  82      -4.646   4.318 -18.819  1.00 76.36           C
ATOM   1017  O   MET A  82      -4.487   4.775 -17.688  1.00 76.36           O
ATOM   1018  HA  MET A  82      -5.588   6.100 -19.591  1.00 76.36           H
ATOM   1019  CB  MET A  82      -6.934   4.404 -19.819  1.00 76.36           C
ATOM   1020 1HB  MET A  82      -7.491   4.728 -20.699  1.00 76.36           H
ATOM   1021 2HB  MET A  82      -6.845   3.320 -19.880  1.00 76.36           H
ATOM   1022  CG  MET A  82      -7.702   4.788 -18.553  1.00 76.36           C
ATOM   1023 1HG  MET A  82      -7.233   4.333 -17.681  1.00 76.36           H
ATOM   1024 2HG  MET A  82      -7.665   5.868 -18.408  1.00 76.36           H
ATOM   1025  SD  MET A  82      -9.400   4.250 -18.681  1.00 76.36           S
ATOM   1026  CE  MET A  82     -10.034   4.850 -17.125  1.00 76.36           C
ATOM   1027 1HE  MET A  82      -9.483   4.388 -16.305  1.00 76.36           H
ATOM   1028 2HE  MET A  82      -9.915   5.933 -17.077  1.00 76.36           H
ATOM   1029 3HE  MET A  82     -11.091   4.597 -17.041  1.00 76.36           H
ATOM   1030  HN  MET A  82      -5.536   4.451 -21.828  1.00 76.36           H
ATOM   1031  N   THR A  83      -4.085   3.203 -19.263  1.00 77.58           N
ATOM   1032  CA  THR A  83      -3.190   2.428 -18.420  1.00 77.58           C
ATOM   1033  C   THR A  83      -1.922   3.228 -18.111  1.00 77.58           C
ATOM   1034  O   THR A  83      -1.413   3.183 -16.992  1.00 77.58           O
ATOM   1035  HA  THR A  83      -3.689   2.241 -17.469  1.00 77.58           H
ATOM   1036  CB  THR A  83      -2.913   1.097 -19.122  1.00 77.58           C
ATOM   1037  HB  THR A  83      -2.375   1.255 -20.057  1.00 77.58           H
ATOM   1038  OG1 THR A  83      -4.199   0.496 -19.245  1.00 77.58           O
ATOM   1039  HG1 THR A  83      -4.666   0.502 -18.361  1.00 77.58           H
ATOM   1040  CG2 THR A  83      -2.129   0.123 -18.241  1.00 77.58           C
ATOM   1041 1HG2 THR A  83      -2.698  -0.088 -17.335  1.00 77.58           H
ATOM   1042 2HG2 THR A  83      -1.170   0.566 -17.972  1.00 77.58           H
ATOM   1043 3HG2 THR A  83      -1.959  -0.805 -18.787  1.00 77.58           H
ATOM   1044  HN  THR A  83      -4.232   2.829 -20.178  1.00 77.58           H
ATOM   1045  N   ASP A  84      -1.450   3.940 -19.123  1.00 79.82           N
ATOM   1046  CA  ASP A  84      -0.265   4.767 -18.967  1.00 79.82           C
ATOM   1047  C   ASP A  84      -0.502   5.786 -17.850  1.00 79.82           C
ATOM   1048  O   ASP A  84       0.403   6.082 -17.073  1.00 79.82           O
ATOM   1049  HA  ASP A  84       0.541   4.071 -18.732  1.00 79.82           H
ATOM   1050  CB  ASP A  84       0.042   5.538 -20.253  1.00 79.82           C
ATOM   1051 1HB  ASP A  84      -0.801   6.179 -20.507  1.00 79.82           H
ATOM   1052 2HB  ASP A  84       0.902   6.189 -20.094  1.00 79.82           H
ATOM   1053  CG  ASP A  84       0.328   4.580 -21.411  1.00 79.82           C
ATOM   1054  OD1 ASP A  84       0.856   3.484 -21.124  1.00 79.82           O
ATOM   1055  OD2 ASP A  84       0.013   4.965 -22.557  1.00 79.82           O
ATOM   1056  HN  ASP A  84      -1.861   3.959 -20.034  1.00 79.82           H
ATOM   1057  N   MET A  85      -1.725   6.294 -17.807  1.00 84.77           N
ATOM   1058  CA  MET A  85      -2.090   7.281 -16.805  1.00 84.77           C
ATOM   1059  C   MET A  85      -2.017   6.687 -15.397  1.00 84.77           C
ATOM   1060  O   MET A  85      -1.451   7.297 -14.491  1.00 84.77           O
ATOM   1061  HA  MET A  85      -1.361   8.085 -16.906  1.00 84.77           H
ATOM   1062  CB  MET A  85      -3.511   7.781 -17.075  1.00 84.77           C
ATOM   1063 1HB  MET A  85      -3.584   8.144 -18.100  1.00 84.77           H
ATOM   1064 2HB  MET A  85      -4.215   6.956 -16.978  1.00 84.77           H
ATOM   1065  CG  MET A  85      -3.891   8.901 -16.104  1.00 84.77           C
ATOM   1066 1HG  MET A  85      -4.932   9.186 -16.255  1.00 84.77           H
ATOM   1067 2HG  MET A  85      -3.803   8.548 -15.076  1.00 84.77           H
ATOM   1068  SD  MET A  85      -2.830  10.314 -16.355  1.00 84.77           S
ATOM   1069  CE  MET A  85      -3.494  10.931 -17.893  1.00 84.77           C
ATOM   1070 1HE  MET A  85      -3.401  10.165 -18.662  1.00 84.77           H
ATOM   1071 2HE  MET A  85      -4.546  11.185 -17.758  1.00 84.77           H
ATOM   1072 3HE  MET A  85      -2.942  11.820 -18.197  1.00 84.77           H
ATOM   1073  HN  MET A  85      -2.459   6.041 -18.438  1.00 84.77           H
ATOM   1074  N   PHE A  86      -2.596   5.504 -15.258  1.00 87.96           N
ATOM   1075  CA  PHE A  86      -2.656   4.848 -13.962  1.00 87.96           C
ATOM   1076  C   PHE A  86      -1.262   4.425 -13.497  1.00 87.96           C
ATOM   1077  O   PHE A  86      -0.939   4.531 -12.314  1.00 87.96           O
ATOM   1078  HA  PHE A  86      -3.071   5.566 -13.255  1.00 87.96           H
ATOM   1079  CB  PHE A  86      -3.525   3.600 -14.133  1.00 87.96           C
ATOM   1080 1HB  PHE A  86      -3.125   3.001 -14.951  1.00 87.96           H
ATOM   1081 2HB  PHE A  86      -3.454   2.994 -13.229  1.00 87.96           H
ATOM   1082  CG  PHE A  86      -4.999   3.901 -14.413  1.00 87.96           C
ATOM   1083  CD1 PHE A  86      -5.616   4.929 -13.771  1.00 87.96           C
ATOM   1084  HD1 PHE A  86      -5.062   5.539 -13.058  1.00 87.96           H
ATOM   1085  CD2 PHE A  86      -5.691   3.141 -15.303  1.00 87.96           C
ATOM   1086  HD2 PHE A  86      -5.196   2.317 -15.817  1.00 87.96           H
ATOM   1087  CE1 PHE A  86      -6.984   5.208 -14.031  1.00 87.96           C
ATOM   1088  HE1 PHE A  86      -7.479   6.032 -13.517  1.00 87.96           H
ATOM   1089  CE2 PHE A  86      -7.059   3.420 -15.563  1.00 87.96           C
ATOM   1090  HE2 PHE A  86      -7.613   2.811 -16.276  1.00 87.96           H
ATOM   1091  CZ  PHE A  86      -7.676   4.448 -14.921  1.00 87.96           C
ATOM   1092  HZ  PHE A  86      -8.726   4.662 -15.121  1.00 87.96           H
ATOM   1093  HN  PHE A  86      -3.018   4.996 -16.008  1.00 87.96           H
ATOM   1094  N   LEU A  87      -0.472   3.953 -14.450  1.00 83.56           N
ATOM   1095  CA  LEU A  87       0.864   3.470 -14.145  1.00 83.56           C
ATOM   1096  C   LEU A  87       1.730   4.641 -13.675  1.00 83.56           C
ATOM   1097  O   LEU A  87       2.577   4.477 -12.798  1.00 83.56           O
ATOM   1098  HA  LEU A  87       0.774   2.756 -13.326  1.00 83.56           H
ATOM   1099  CB  LEU A  87       1.447   2.716 -15.342  1.00 83.56           C
ATOM   1100 1HB  LEU A  87       1.339   3.341 -16.228  1.00 83.56           H
ATOM   1101 2HB  LEU A  87       2.516   2.581 -15.175  1.00 83.56           H
ATOM   1102  CG  LEU A  87       0.829   1.348 -15.638  1.00 83.56           C
ATOM   1103  HG  LEU A  87      -0.240   1.484 -15.798  1.00 83.56           H
ATOM   1104  CD1 LEU A  87       1.407   0.752 -16.924  1.00 83.56           C
ATOM   1105 1HD1 LEU A  87       1.196   1.419 -17.760  1.00 83.56           H
ATOM   1106 2HD1 LEU A  87       2.485   0.633 -16.816  1.00 83.56           H
ATOM   1107 3HD1 LEU A  87       0.951  -0.220 -17.111  1.00 83.56           H
ATOM   1108  CD2 LEU A  87       0.991   0.403 -14.445  1.00 83.56           C
ATOM   1109 1HD2 LEU A  87       2.051   0.269 -14.230  1.00 83.56           H
ATOM   1110 2HD2 LEU A  87       0.495   0.830 -13.574  1.00 83.56           H
ATOM   1111 3HD2 LEU A  87       0.544  -0.562 -14.683  1.00 83.56           H
ATOM   1112  HN  LEU A  87      -0.731   3.899 -15.415  1.00 83.56           H
ATOM   1113  N   LEU A  88       1.486   5.795 -14.277  1.00 88.29           N
ATOM   1114  CA  LEU A  88       2.213   6.999 -13.911  1.00 88.29           C
ATOM   1115  C   LEU A  88       1.855   7.389 -12.476  1.00 88.29           C
ATOM   1116  O   LEU A  88       2.738   7.648 -11.660  1.00 88.29           O
ATOM   1117  HA  LEU A  88       3.277   6.762 -13.949  1.00 88.29           H
ATOM   1118  CB  LEU A  88       1.960   8.109 -14.932  1.00 88.29           C
ATOM   1119 1HB  LEU A  88       2.323   7.773 -15.903  1.00 88.29           H
ATOM   1120 2HB  LEU A  88       0.883   8.250 -15.026  1.00 88.29           H
ATOM   1121  CG  LEU A  88       2.599   9.465 -14.622  1.00 88.29           C
ATOM   1122  HG  LEU A  88       2.251   9.789 -13.641  1.00 88.29           H
ATOM   1123  CD1 LEU A  88       4.122   9.348 -14.546  1.00 88.29           C
ATOM   1124 1HD1 LEU A  88       4.394   8.645 -13.758  1.00 88.29           H
ATOM   1125 2HD1 LEU A  88       4.508   8.991 -15.501  1.00 88.29           H
ATOM   1126 3HD1 LEU A  88       4.551  10.325 -14.324  1.00 88.29           H
ATOM   1127  CD2 LEU A  88       2.154  10.524 -15.632  1.00 88.29           C
ATOM   1128 1HD2 LEU A  88       2.453  10.219 -16.634  1.00 88.29           H
ATOM   1129 2HD2 LEU A  88       1.070  10.632 -15.593  1.00 88.29           H
ATOM   1130 3HD2 LEU A  88       2.623  11.478 -15.387  1.00 88.29           H
ATOM   1131  HN  LEU A  88       0.808   5.915 -15.002  1.00 88.29           H
ATOM   1132  N   ASN A  89       0.557   7.419 -12.211  1.00 90.12           N
ATOM   1133  CA  ASN A  89       0.068   7.836 -10.908  1.00 90.12           C
ATOM   1134  C   ASN A  89       0.507   6.817  -9.854  1.00 90.12           C
ATOM   1135  O   ASN A  89       0.741   7.174  -8.700  1.00 90.12           O
ATOM   1136  HA  ASN A  89       0.503   8.821 -10.741  1.00 90.12           H
ATOM   1137  CB  ASN A  89      -1.460   7.907 -10.890  1.00 90.12           C
ATOM   1138 1HB  ASN A  89      -1.873   7.064 -11.444  1.00 90.12           H
ATOM   1139 2HB  ASN A  89      -1.819   7.821  -9.864  1.00 90.12           H
ATOM   1140  CG  ASN A  89      -1.955   9.219 -11.501  1.00 90.12           C
ATOM   1141  OD1 ASN A  89      -2.130  10.221 -10.828  1.00 90.12           O
ATOM   1142  ND2 ASN A  89      -2.170   9.157 -12.812  1.00 90.12           N
ATOM   1143 1HD2 ASN A  89      -2.007   8.303 -13.306  1.00 90.12           H
ATOM   1144 2HD2 ASN A  89      -2.496   9.964 -13.304  1.00 90.12           H
ATOM   1145  HN  ASN A  89      -0.153   7.165 -12.868  1.00 90.12           H
ATOM   1146  N   LEU A  90       0.605   5.569 -10.288  1.00 88.18           N
ATOM   1147  CA  LEU A  90       1.054   4.504  -9.408  1.00 88.18           C
ATOM   1148  C   LEU A  90       2.498   4.776  -8.980  1.00 88.18           C
ATOM   1149  O   LEU A  90       2.845   4.609  -7.812  1.00 88.18           O
ATOM   1150  HA  LEU A  90       0.421   4.524  -8.521  1.00 88.18           H
ATOM   1151  CB  LEU A  90       0.857   3.140 -10.074  1.00 88.18           C
ATOM   1152 1HB  LEU A  90      -0.189   3.049 -10.367  1.00 88.18           H
ATOM   1153 2HB  LEU A  90       1.448   3.116 -10.989  1.00 88.18           H
ATOM   1154  CG  LEU A  90       1.228   1.921  -9.227  1.00 88.18           C
ATOM   1155  HG  LEU A  90       2.255   2.044  -8.883  1.00 88.18           H
ATOM   1156  CD1 LEU A  90       0.343   1.826  -7.983  1.00 88.18           C
ATOM   1157 1HD1 LEU A  90       0.470   2.723  -7.378  1.00 88.18           H
ATOM   1158 2HD1 LEU A  90      -0.701   1.736  -8.286  1.00 88.18           H
ATOM   1159 3HD1 LEU A  90       0.628   0.951  -7.400  1.00 88.18           H
ATOM   1160  CD2 LEU A  90       1.183   0.639 -10.062  1.00 88.18           C
ATOM   1161 1HD2 LEU A  90       0.177   0.498 -10.456  1.00 88.18           H
ATOM   1162 2HD2 LEU A  90       1.889   0.719 -10.889  1.00 88.18           H
ATOM   1163 3HD2 LEU A  90       1.451  -0.212  -9.437  1.00 88.18           H
ATOM   1164  HN  LEU A  90       0.385   5.282 -11.221  1.00 88.18           H
ATOM   1165  N   ALA A  91       3.300   5.190  -9.949  1.00 92.02           N
ATOM   1166  CA  ALA A  91       4.705   5.462  -9.693  1.00 92.02           C
ATOM   1167  C   ALA A  91       4.824   6.664  -8.754  1.00 92.02           C
ATOM   1168  O   ALA A  91       5.680   6.683  -7.870  1.00 92.02           O
ATOM   1169  HA  ALA A  91       5.128   4.585  -9.203  1.00 92.02           H
ATOM   1170  CB  ALA A  91       5.432   5.685 -11.021  1.00 92.02           C
ATOM   1171 1HB  ALA A  91       5.342   4.791 -11.639  1.00 92.02           H
ATOM   1172 2HB  ALA A  91       4.987   6.533 -11.541  1.00 92.02           H
ATOM   1173 3HB  ALA A  91       6.486   5.888 -10.828  1.00 92.02           H
ATOM   1174  HN  ALA A  91       3.006   5.341 -10.893  1.00 92.02           H
ATOM   1175  N   ILE A  92       3.954   7.637  -8.977  1.00 91.20           N
ATOM   1176  CA  ILE A  92       3.935   8.829  -8.146  1.00 91.20           C
ATOM   1177  C   ILE A  92       3.583   8.437  -6.709  1.00 91.20           C
ATOM   1178  O   ILE A  92       4.219   8.899  -5.763  1.00 91.20           O
ATOM   1179  HA  ILE A  92       4.941   9.248  -8.152  1.00 91.20           H
ATOM   1180  CB  ILE A  92       3.001   9.883  -8.742  1.00 91.20           C
ATOM   1181  HB  ILE A  92       2.045   9.408  -8.961  1.00 91.20           H
ATOM   1182  CG1 ILE A  92       3.552  10.420 -10.065  1.00 91.20           C
ATOM   1183 1HG1 ILE A  92       4.422  11.048  -9.872  1.00 91.20           H
ATOM   1184 2HG1 ILE A  92       3.890   9.589 -10.685  1.00 91.20           H
ATOM   1185  CG2 ILE A  92       2.728  11.005  -7.738  1.00 91.20           C
ATOM   1186 1HG2 ILE A  92       2.260  10.589  -6.846  1.00 91.20           H
ATOM   1187 2HG2 ILE A  92       3.668  11.485  -7.465  1.00 91.20           H
ATOM   1188 3HG2 ILE A  92       2.061  11.741  -8.188  1.00 91.20           H
ATOM   1189  CD1 ILE A  92       2.490  11.226 -10.815  1.00 91.20           C
ATOM   1190 1HD1 ILE A  92       1.632  10.588 -11.027  1.00 91.20           H
ATOM   1191 2HD1 ILE A  92       2.173  12.069 -10.201  1.00 91.20           H
ATOM   1192 3HD1 ILE A  92       2.909  11.595 -11.751  1.00 91.20           H
ATOM   1193  HN  ILE A  92       3.272   7.622  -9.708  1.00 91.20           H
ATOM   1194  N   ALA A  93       2.571   7.590  -6.591  1.00 92.91           N
ATOM   1195  CA  ALA A  93       2.110   7.152  -5.285  1.00 92.91           C
ATOM   1196  C   ALA A  93       3.269   6.493  -4.534  1.00 92.91           C
ATOM   1197  O   ALA A  93       3.613   6.909  -3.429  1.00 92.91           O
ATOM   1198  HA  ALA A  93       1.786   8.034  -4.734  1.00 92.91           H
ATOM   1199  CB  ALA A  93       0.916   6.210  -5.454  1.00 92.91           C
ATOM   1200 1HB  ALA A  93       0.110   6.735  -5.967  1.00 92.91           H
ATOM   1201 2HB  ALA A  93       1.217   5.344  -6.043  1.00 92.91           H
ATOM   1202 3HB  ALA A  93       0.571   5.881  -4.474  1.00 92.91           H
ATOM   1203  HN  ALA A  93       2.070   7.206  -7.367  1.00 92.91           H
ATOM   1204  N   ASP A  94       3.840   5.478  -5.165  1.00 90.18           N
ATOM   1205  CA  ASP A  94       4.882   4.690  -4.527  1.00 90.18           C
ATOM   1206  C   ASP A  94       5.997   5.621  -4.048  1.00 90.18           C
ATOM   1207  O   ASP A  94       6.546   5.431  -2.964  1.00 90.18           O
ATOM   1208  HA  ASP A  94       4.387   4.174  -3.705  1.00 90.18           H
ATOM   1209  CB  ASP A  94       5.492   3.687  -5.508  1.00 90.18           C
ATOM   1210 1HB  ASP A  94       5.650   4.167  -6.474  1.00 90.18           H
ATOM   1211 2HB  ASP A  94       6.471   3.370  -5.147  1.00 90.18           H
ATOM   1212  CG  ASP A  94       4.585   2.467  -5.680  1.00 90.18           C
ATOM   1213  OD1 ASP A  94       3.849   2.167  -4.715  1.00 90.18           O
ATOM   1214  OD2 ASP A  94       4.649   1.862  -6.771  1.00 90.18           O
ATOM   1215  HN  ASP A  94       3.603   5.191  -6.093  1.00 90.18           H
ATOM   1216  N   LEU A  95       6.299   6.608  -4.878  1.00 90.70           N
ATOM   1217  CA  LEU A  95       7.384   7.528  -4.585  1.00 90.70           C
ATOM   1218  C   LEU A  95       7.066   8.292  -3.297  1.00 90.70           C
ATOM   1219  O   LEU A  95       7.938   8.476  -2.450  1.00 90.70           O
ATOM   1220  HA  LEU A  95       8.282   6.932  -4.420  1.00 90.70           H
ATOM   1221  CB  LEU A  95       7.657   8.436  -5.786  1.00 90.70           C
ATOM   1222 1HB  LEU A  95       7.729   7.813  -6.678  1.00 90.70           H
ATOM   1223 2HB  LEU A  95       6.798   9.092  -5.923  1.00 90.70           H
ATOM   1224  CG  LEU A  95       8.916   9.301  -5.700  1.00 90.70           C
ATOM   1225  HG  LEU A  95       8.893   9.845  -4.756  1.00 90.70           H
ATOM   1226  CD1 LEU A  95      10.178   8.435  -5.693  1.00 90.70           C
ATOM   1227 1HD1 LEU A  95      10.154   7.766  -4.832  1.00 90.70           H
ATOM   1228 2HD1 LEU A  95      10.220   7.846  -6.609  1.00 90.70           H
ATOM   1229 3HD1 LEU A  95      11.058   9.075  -5.631  1.00 90.70           H
ATOM   1230  CD2 LEU A  95       8.943  10.343  -6.821  1.00 90.70           C
ATOM   1231 1HD2 LEU A  95       8.931   9.837  -7.787  1.00 90.70           H
ATOM   1232 2HD2 LEU A  95       8.069  10.988  -6.738  1.00 90.70           H
ATOM   1233 3HD2 LEU A  95       9.848  10.944  -6.737  1.00 90.70           H
ATOM   1234  HN  LEU A  95       5.817   6.784  -5.737  1.00 90.70           H
ATOM   1235  N   LEU A  96       5.815   8.714  -3.192  1.00 87.37           N
ATOM   1236  CA  LEU A  96       5.379   9.481  -2.037  1.00 87.37           C
ATOM   1237  C   LEU A  96       5.562   8.639  -0.772  1.00 87.37           C
ATOM   1238  O   LEU A  96       5.992   9.149   0.261  1.00 87.37           O
ATOM   1239  HA  LEU A  96       6.023  10.357  -1.964  1.00 87.37           H
ATOM   1240  CB  LEU A  96       3.949   9.985  -2.237  1.00 87.37           C
ATOM   1241 1HB  LEU A  96       3.332   9.148  -2.564  1.00 87.37           H
ATOM   1242 2HB  LEU A  96       3.560  10.310  -1.272  1.00 87.37           H
ATOM   1243  CG  LEU A  96       3.776  11.131  -3.237  1.00 87.37           C
ATOM   1244  HG  LEU A  96       4.233  10.833  -4.180  1.00 87.37           H
ATOM   1245  CD1 LEU A  96       2.295  11.396  -3.516  1.00 87.37           C
ATOM   1246 1HD1 LEU A  96       1.837  10.498  -3.931  1.00 87.37           H
ATOM   1247 2HD1 LEU A  96       1.792  11.664  -2.586  1.00 87.37           H
ATOM   1248 3HD1 LEU A  96       2.201  12.215  -4.229  1.00 87.37           H
ATOM   1249  CD2 LEU A  96       4.503  12.389  -2.759  1.00 87.37           C
ATOM   1250 1HD2 LEU A  96       4.097  12.701  -1.797  1.00 87.37           H
ATOM   1251 2HD2 LEU A  96       5.567  12.176  -2.653  1.00 87.37           H
ATOM   1252 3HD2 LEU A  96       4.364  13.188  -3.488  1.00 87.37           H
ATOM   1253  HN  LEU A  96       5.107   8.542  -3.876  1.00 87.37           H
ATOM   1254  N   PHE A  97       5.228   7.363  -0.896  1.00 89.99           N
ATOM   1255  CA  PHE A  97       5.351   6.445   0.223  1.00 89.99           C
ATOM   1256  C   PHE A  97       6.812   6.296   0.653  1.00 89.99           C
ATOM   1257  O   PHE A  97       7.122   6.353   1.842  1.00 89.99           O
ATOM   1258  HA  PHE A  97       4.772   6.861   1.048  1.00 89.99           H
ATOM   1259  CB  PHE A  97       4.831   5.087  -0.252  1.00 89.99           C
ATOM   1260 1HB  PHE A  97       3.742   5.117  -0.285  1.00 89.99           H
ATOM   1261 2HB  PHE A  97       5.175   4.914  -1.272  1.00 89.99           H
ATOM   1262  CG  PHE A  97       5.269   3.911   0.624  1.00 89.99           C
ATOM   1263  CD1 PHE A  97       6.142   2.988   0.137  1.00 89.99           C
ATOM   1264  HD1 PHE A  97       6.529   3.087  -0.877  1.00 89.99           H
ATOM   1265  CD2 PHE A  97       4.785   3.789   1.889  1.00 89.99           C
ATOM   1266  HD2 PHE A  97       4.085   4.528   2.278  1.00 89.99           H
ATOM   1267  CE1 PHE A  97       6.548   1.897   0.950  1.00 89.99           C
ATOM   1268  HE1 PHE A  97       7.247   1.158   0.560  1.00 89.99           H
ATOM   1269  CE2 PHE A  97       5.191   2.698   2.702  1.00 89.99           C
ATOM   1270  HE2 PHE A  97       4.803   2.599   3.716  1.00 89.99           H
ATOM   1271  CZ  PHE A  97       6.064   1.775   2.215  1.00 89.99           C
ATOM   1272  HZ  PHE A  97       6.376   0.938   2.840  1.00 89.99           H
ATOM   1273  HN  PHE A  97       4.879   6.955  -1.740  1.00 89.99           H
ATOM   1274  N   LEU A  98       7.671   6.109  -0.339  1.00 93.13           N
ATOM   1275  CA  LEU A  98       9.057   5.764  -0.073  1.00 93.13           C
ATOM   1276  C   LEU A  98       9.707   6.879   0.749  1.00 93.13           C
ATOM   1277  O   LEU A  98      10.576   6.617   1.578  1.00 93.13           O
ATOM   1278  HA  LEU A  98       9.058   4.850   0.522  1.00 93.13           H
ATOM   1279  CB  LEU A  98       9.792   5.454  -1.379  1.00 93.13           C
ATOM   1280 1HB  LEU A  98       9.629   6.281  -2.069  1.00 93.13           H
ATOM   1281 2HB  LEU A  98      10.861   5.418  -1.171  1.00 93.13           H
ATOM   1282  CG  LEU A  98       9.393   4.154  -2.081  1.00 93.13           C
ATOM   1283  HG  LEU A  98       8.305   4.084  -2.076  1.00 93.13           H
ATOM   1284  CD1 LEU A  98       9.839   4.163  -3.544  1.00 93.13           C
ATOM   1285 1HD1 LEU A  98       9.369   4.999  -4.063  1.00 93.13           H
ATOM   1286 2HD1 LEU A  98      10.923   4.268  -3.593  1.00 93.13           H
ATOM   1287 3HD1 LEU A  98       9.543   3.228  -4.020  1.00 93.13           H
ATOM   1288  CD2 LEU A  98       9.927   2.936  -1.325  1.00 93.13           C
ATOM   1289 1HD2 LEU A  98      11.015   2.987  -1.277  1.00 93.13           H
ATOM   1290 2HD2 LEU A  98       9.519   2.927  -0.315  1.00 93.13           H
ATOM   1291 3HD2 LEU A  98       9.629   2.026  -1.846  1.00 93.13           H
ATOM   1292  HN  LEU A  98       7.433   6.189  -1.307  1.00 93.13           H
ATOM   1293  N   VAL A  99       9.260   8.099   0.490  1.00 90.22           N
ATOM   1294  CA  VAL A  99       9.813   9.258   1.168  1.00 90.22           C
ATOM   1295  C   VAL A  99       9.554   9.136   2.671  1.00 90.22           C
ATOM   1296  O   VAL A  99      10.231   9.775   3.475  1.00 90.22           O
ATOM   1297  HA  VAL A  99      10.890   9.257   0.997  1.00 90.22           H
ATOM   1298  CB  VAL A  99       9.239  10.541   0.565  1.00 90.22           C
ATOM   1299  HB  VAL A  99       8.152  10.465   0.588  1.00 90.22           H
ATOM   1300  CG1 VAL A  99       9.642  11.764   1.391  1.00 90.22           C
ATOM   1301 1HG1 VAL A  99       9.264  11.657   2.407  1.00 90.22           H
ATOM   1302 2HG1 VAL A  99      10.729  11.845   1.414  1.00 90.22           H
ATOM   1303 3HG1 VAL A  99       9.221  12.663   0.939  1.00 90.22           H
ATOM   1304  CG2 VAL A  99       9.668  10.700  -0.895  1.00 90.22           C
ATOM   1305 1HG2 VAL A  99      10.755  10.744  -0.952  1.00 90.22           H
ATOM   1306 2HG2 VAL A  99       9.308   9.850  -1.475  1.00 90.22           H
ATOM   1307 3HG2 VAL A  99       9.246  11.620  -1.300  1.00 90.22           H
ATOM   1308  HN  VAL A  99       8.534   8.300  -0.168  1.00 90.22           H
ATOM   1309  N   THR A 100       8.572   8.312   3.005  1.00 89.98           N
ATOM   1310  CA  THR A 100       8.184   8.133   4.394  1.00 89.98           C
ATOM   1311  C   THR A 100       9.103   7.119   5.078  1.00 89.98           C
ATOM   1312  O   THR A 100       9.235   7.121   6.301  1.00 89.98           O
ATOM   1313  HA  THR A 100       8.315   9.083   4.912  1.00 89.98           H
ATOM   1314  CB  THR A 100       6.707   7.733   4.425  1.00 89.98           C
ATOM   1315  HB  THR A 100       6.293   7.853   5.426  1.00 89.98           H
ATOM   1316  OG1 THR A 100       6.697   6.404   3.910  1.00 89.98           O
ATOM   1317  HG1 THR A 100       6.608   6.424   2.915  1.00 89.98           H
ATOM   1318  CG2 THR A 100       5.865   8.527   3.425  1.00 89.98           C
ATOM   1319 1HG2 THR A 100       6.238   8.353   2.416  1.00 89.98           H
ATOM   1320 2HG2 THR A 100       5.929   9.590   3.658  1.00 89.98           H
ATOM   1321 3HG2 THR A 100       4.826   8.204   3.488  1.00 89.98           H
ATOM   1322  HN  THR A 100       8.046   7.773   2.347  1.00 89.98           H
ATOM   1323  N   LEU A 101       9.714   6.276   4.259  1.00 92.50           N
ATOM   1324  CA  LEU A 101      10.436   5.124   4.772  1.00 92.50           C
ATOM   1325  C   LEU A 101      11.605   5.604   5.635  1.00 92.50           C
ATOM   1326  O   LEU A 101      11.888   5.024   6.682  1.00 92.50           O
ATOM   1327  HA  LEU A 101       9.748   4.563   5.405  1.00 92.50           H
ATOM   1328  CB  LEU A 101      10.855   4.200   3.627  1.00 92.50           C
ATOM   1329 1HB  LEU A 101      11.307   4.807   2.843  1.00 92.50           H
ATOM   1330 2HB  LEU A 101      11.629   3.526   3.995  1.00 92.50           H
ATOM   1331  CG  LEU A 101       9.740   3.359   3.002  1.00 92.50           C
ATOM   1332  HG  LEU A 101       9.008   4.035   2.562  1.00 92.50           H
ATOM   1333  CD1 LEU A 101      10.283   2.482   1.872  1.00 92.50           C
ATOM   1334 1HD1 LEU A 101      10.718   3.115   1.098  1.00 92.50           H
ATOM   1335 2HD1 LEU A 101      11.047   1.812   2.266  1.00 92.50           H
ATOM   1336 3HD1 LEU A 101       9.470   1.895   1.445  1.00 92.50           H
ATOM   1337  CD2 LEU A 101       9.012   2.535   4.067  1.00 92.50           C
ATOM   1338 1HD2 LEU A 101       9.721   1.868   4.557  1.00 92.50           H
ATOM   1339 2HD2 LEU A 101       8.573   3.204   4.806  1.00 92.50           H
ATOM   1340 3HD2 LEU A 101       8.225   1.947   3.595  1.00 92.50           H
ATOM   1341  HN  LEU A 101       9.721   6.369   3.263  1.00 92.50           H
ATOM   1342  N   PRO A 102      12.304   6.667   5.213  1.00 94.69           N
ATOM   1343  CA  PRO A 102      13.446   7.171   5.978  1.00 94.69           C
ATOM   1344  C   PRO A 102      13.093   7.440   7.432  1.00 94.69           C
ATOM   1345  O   PRO A 102      13.857   7.101   8.334  1.00 94.69           O
ATOM   1346  HA  PRO A 102      14.236   6.421   6.011  1.00 94.69           H
ATOM   1347  CB  PRO A 102      13.837   8.454   5.242  1.00 94.69           C
ATOM   1348 1HB  PRO A 102      13.338   9.327   5.663  1.00 94.69           H
ATOM   1349 2HB  PRO A 102      14.909   8.641   5.304  1.00 94.69           H
ATOM   1350  CG  PRO A 102      13.394   8.188   3.809  1.00 94.69           C
ATOM   1351 1HG  PRO A 102      13.277   9.113   3.243  1.00 94.69           H
ATOM   1352 2HG  PRO A 102      14.121   7.586   3.265  1.00 94.69           H
ATOM   1353  CD  PRO A 102      12.072   7.460   3.992  1.00 94.69           C
ATOM   1354 1HD  PRO A 102      11.241   8.155   4.118  1.00 94.69           H
ATOM   1355 2HD  PRO A 102      11.832   6.834   3.133  1.00 94.69           H
ATOM   1356  N   PHE A 103      11.931   8.049   7.622  1.00 93.27           N
ATOM   1357  CA  PHE A 103      11.491   8.421   8.956  1.00 93.27           C
ATOM   1358  C   PHE A 103      11.200   7.180   9.803  1.00 93.27           C
ATOM   1359  O   PHE A 103      11.547   7.134  10.982  1.00 93.27           O
ATOM   1360  HA  PHE A 103      12.297   8.991   9.416  1.00 93.27           H
ATOM   1361  CB  PHE A 103      10.200   9.226   8.793  1.00 93.27           C
ATOM   1362 1HB  PHE A 103       9.475   8.624   8.244  1.00 93.27           H
ATOM   1363 2HB  PHE A 103       9.775   9.415   9.779  1.00 93.27           H
ATOM   1364  CG  PHE A 103      10.386  10.560   8.068  1.00 93.27           C
ATOM   1365  CD1 PHE A 103      10.741  11.671   8.769  1.00 93.27           C
ATOM   1366  HD1 PHE A 103      10.892  11.610   9.846  1.00 93.27           H
ATOM   1367  CD2 PHE A 103      10.197  10.636   6.724  1.00 93.27           C
ATOM   1368  HD2 PHE A 103       9.913   9.746   6.162  1.00 93.27           H
ATOM   1369  CE1 PHE A 103      10.913  12.909   8.096  1.00 93.27           C
ATOM   1370  HE1 PHE A 103      11.197  13.799   8.657  1.00 93.27           H
ATOM   1371  CE2 PHE A 103      10.370  11.874   6.051  1.00 93.27           C
ATOM   1372  HE2 PHE A 103      10.218  11.935   4.973  1.00 93.27           H
ATOM   1373  CZ  PHE A 103      10.724  12.985   6.751  1.00 93.27           C
ATOM   1374  HZ  PHE A 103      10.857  13.935   6.235  1.00 93.27           H
ATOM   1375  HN  PHE A 103      11.298   8.288   6.886  1.00 93.27           H
ATOM   1376  N   TRP A 104      10.567   6.204   9.168  1.00 86.52           N
ATOM   1377  CA  TRP A 104      10.204   4.977   9.855  1.00 86.52           C
ATOM   1378  C   TRP A 104      11.494   4.240  10.223  1.00 86.52           C
ATOM   1379  O   TRP A 104      11.560   3.574  11.254  1.00 86.52           O
ATOM   1380  HA  TRP A 104       9.660   5.250  10.760  1.00 86.52           H
ATOM   1381  CB  TRP A 104       9.255   4.131   9.003  1.00 86.52           C
ATOM   1382 1HB  TRP A 104       9.670   4.039   7.999  1.00 86.52           H
ATOM   1383 2HB  TRP A 104       9.205   3.126   9.421  1.00 86.52           H
ATOM   1384  CG  TRP A 104       7.837   4.698   8.903  1.00 86.52           C
ATOM   1385  CD1 TRP A 104       7.144   4.996   7.795  1.00 86.52           C
ATOM   1386  HD1 TRP A 104       7.522   4.866   6.781  1.00 86.52           H
ATOM   1387  CD2 TRP A 104       6.962   5.023  10.003  1.00 86.52           C
ATOM   1388  NE1 TRP A 104       5.891   5.488   8.100  1.00 86.52           N
ATOM   1389  HE1 TRP A 104       5.194   5.779   7.445  1.00 86.52           H
ATOM   1390  CE2 TRP A 104       5.777   5.505   9.485  1.00 86.52           C
ATOM   1391  CE3 TRP A 104       7.164   4.914  11.390  1.00 86.52           C
ATOM   1392  HE3 TRP A 104       8.090   4.536  11.824  1.00 86.52           H
ATOM   1393  CZ2 TRP A 104       4.702   5.916  10.283  1.00 86.52           C
ATOM   1394  HZ2 TRP A 104       3.776   6.293   9.849  1.00 86.52           H
ATOM   1395  CZ3 TRP A 104       6.081   5.329  12.174  1.00 86.52           C
ATOM   1396  HZ3 TRP A 104       6.185   5.265  13.257  1.00 86.52           H
ATOM   1397  CH2 TRP A 104       4.882   5.816  11.668  1.00 86.52           C
ATOM   1398  HH2 TRP A 104       4.084   6.120  12.346  1.00 86.52           H
ATOM   1399  HN  TRP A 104      10.304   6.243   8.204  1.00 86.52           H
ATOM   1400  N   ALA A 105      12.487   4.386   9.357  1.00 95.12           N
ATOM   1401  CA  ALA A 105      13.766   3.729   9.569  1.00 95.12           C
ATOM   1402  C   ALA A 105      14.394   4.250  10.863  1.00 95.12           C
ATOM   1403  O   ALA A 105      14.865   3.469  11.688  1.00 95.12           O
ATOM   1404  HA  ALA A 105      13.577   2.660   9.672  1.00 95.12           H
ATOM   1405  CB  ALA A 105      14.664   3.957   8.352  1.00 95.12           C
ATOM   1406 1HB  ALA A 105      14.186   3.542   7.465  1.00 95.12           H
ATOM   1407 2HB  ALA A 105      14.824   5.026   8.213  1.00 95.12           H
ATOM   1408 3HB  ALA A 105      15.624   3.464   8.512  1.00 95.12           H
ATOM   1409  HN  ALA A 105      12.428   4.938   8.526  1.00 95.12           H
ATOM   1410  N   ILE A 106      14.380   5.568  11.001  1.00 91.96           N
ATOM   1411  CA  ILE A 106      14.954   6.204  12.175  1.00 91.96           C
ATOM   1412  C   ILE A 106      14.145   5.809  13.411  1.00 91.96           C
ATOM   1413  O   ILE A 106      14.714   5.474  14.449  1.00 91.96           O
ATOM   1414  HA  ILE A 106      15.969   5.822  12.290  1.00 91.96           H
ATOM   1415  CB  ILE A 106      15.061   7.716  11.967  1.00 91.96           C
ATOM   1416  HB  ILE A 106      14.093   8.082  11.623  1.00 91.96           H
ATOM   1417  CG1 ILE A 106      16.083   8.049  10.879  1.00 91.96           C
ATOM   1418 1HG1 ILE A 106      17.092   7.906  11.266  1.00 91.96           H
ATOM   1419 2HG1 ILE A 106      15.964   7.363  10.040  1.00 91.96           H
ATOM   1420  CG2 ILE A 106      15.372   8.430  13.284  1.00 91.96           C
ATOM   1421 1HG2 ILE A 106      14.576   8.231  14.002  1.00 91.96           H
ATOM   1422 2HG2 ILE A 106      16.319   8.064  13.680  1.00 91.96           H
ATOM   1423 3HG2 ILE A 106      15.442   9.503  13.107  1.00 91.96           H
ATOM   1424  CD1 ILE A 106      15.917   9.491  10.393  1.00 91.96           C
ATOM   1425 1HD1 ILE A 106      14.915   9.623   9.984  1.00 91.96           H
ATOM   1426 2HD1 ILE A 106      16.061  10.175  11.229  1.00 91.96           H
ATOM   1427 3HD1 ILE A 106      16.656   9.701   9.620  1.00 91.96           H
ATOM   1428  HN  ILE A 106      13.986   6.197  10.330  1.00 91.96           H
ATOM   1429  N   ALA A 107      12.829   5.860  13.260  1.00 93.10           N
ATOM   1430  CA  ALA A 107      11.937   5.602  14.377  1.00 93.10           C
ATOM   1431  C   ALA A 107      12.129   4.162  14.856  1.00 93.10           C
ATOM   1432  O   ALA A 107      12.034   3.884  16.050  1.00 93.10           O
ATOM   1433  HA  ALA A 107      12.208   6.284  15.183  1.00 93.10           H
ATOM   1434  CB  ALA A 107      10.494   5.888  13.954  1.00 93.10           C
ATOM   1435 1HB  ALA A 107      10.404   6.931  13.651  1.00 93.10           H
ATOM   1436 2HB  ALA A 107      10.226   5.242  13.118  1.00 93.10           H
ATOM   1437 3HB  ALA A 107       9.825   5.694  14.792  1.00 93.10           H
ATOM   1438  HN  ALA A 107      12.374   6.074  12.395  1.00 93.10           H
ATOM   1439  N   ALA A 108      12.396   3.285  13.900  1.00 92.58           N
ATOM   1440  CA  ALA A 108      12.555   1.873  14.203  1.00 92.58           C
ATOM   1441  C   ALA A 108      13.914   1.648  14.868  1.00 92.58           C
ATOM   1442  O   ALA A 108      14.063   0.752  15.698  1.00 92.58           O
ATOM   1443  HA  ALA A 108      11.767   1.593  14.902  1.00 92.58           H
ATOM   1444  CB  ALA A 108      12.391   1.054  12.921  1.00 92.58           C
ATOM   1445 1HB  ALA A 108      11.399   1.226  12.504  1.00 92.58           H
ATOM   1446 2HB  ALA A 108      13.148   1.357  12.197  1.00 92.58           H
ATOM   1447 3HB  ALA A 108      12.510  -0.006  13.148  1.00 92.58           H
ATOM   1448  HN  ALA A 108      12.504   3.525  12.935  1.00 92.58           H
ATOM   1449  N   ALA A 109      14.872   2.477  14.481  1.00 91.34           N
ATOM   1450  CA  ALA A 109      16.238   2.315  14.949  1.00 91.34           C
ATOM   1451  C   ALA A 109      16.306   2.657  16.438  1.00 91.34           C
ATOM   1452  O   ALA A 109      17.028   2.010  17.195  1.00 91.34           O
ATOM   1453  HA  ALA A 109      16.513   1.269  14.812  1.00 91.34           H
ATOM   1454  CB  ALA A 109      17.173   3.185  14.107  1.00 91.34           C
ATOM   1455 1HB  ALA A 109      17.109   2.882  13.062  1.00 91.34           H
ATOM   1456 2HB  ALA A 109      16.879   4.230  14.201  1.00 91.34           H
ATOM   1457 3HB  ALA A 109      18.198   3.063  14.458  1.00 91.34           H
ATOM   1458  HN  ALA A 109      14.727   3.247  13.859  1.00 91.34           H
ATOM   1459  N   ASP A 110      15.544   3.674  16.814  1.00 82.51           N
ATOM   1460  CA  ASP A 110      15.638   4.223  18.156  1.00 82.51           C
ATOM   1461  C   ASP A 110      14.250   4.673  18.617  1.00 82.51           C
ATOM   1462  O   ASP A 110      13.491   3.883  19.176  1.00 82.51           O
ATOM   1463  HA  ASP A 110      16.039   3.415  18.769  1.00 82.51           H
ATOM   1464  CB  ASP A 110      16.565   5.440  18.190  1.00 82.51           C
ATOM   1465 1HB  ASP A 110      17.520   5.187  17.730  1.00 82.51           H
ATOM   1466 2HB  ASP A 110      16.132   6.248  17.601  1.00 82.51           H
ATOM   1467  CG  ASP A 110      16.794   5.915  19.627  1.00 82.51           C
ATOM   1468  OD1 ASP A 110      16.421   5.151  20.543  1.00 82.51           O
ATOM   1469  OD2 ASP A 110      17.337   7.030  19.776  1.00 82.51           O
ATOM   1470  HN  ASP A 110      14.874   4.120  16.221  1.00 82.51           H
ATOM   1471  N   GLN A 111      13.960   5.941  18.365  1.00 85.80           N
ATOM   1472  CA  GLN A 111      12.683   6.510  18.760  1.00 85.80           C
ATOM   1473  C   GLN A 111      12.261   7.602  17.775  1.00 85.80           C
ATOM   1474  O   GLN A 111      13.047   8.010  16.921  1.00 85.80           O
ATOM   1475  HA  GLN A 111      11.974   5.683  18.721  1.00 85.80           H
ATOM   1476  CB  GLN A 111      12.742   7.054  20.189  1.00 85.80           C
ATOM   1477 1HB  GLN A 111      11.780   7.490  20.456  1.00 85.80           H
ATOM   1478 2HB  GLN A 111      12.926   6.236  20.885  1.00 85.80           H
ATOM   1479  CG  GLN A 111      13.842   8.108  20.329  1.00 85.80           C
ATOM   1480 1HG  GLN A 111      14.809   7.664  20.090  1.00 85.80           H
ATOM   1481 2HG  GLN A 111      13.675   8.911  19.612  1.00 85.80           H
ATOM   1482  CD  GLN A 111      13.875   8.681  21.747  1.00 85.80           C
ATOM   1483  OE1 GLN A 111      12.921   8.593  22.502  1.00 85.80           O
ATOM   1484  NE2 GLN A 111      15.023   9.272  22.065  1.00 85.80           N
ATOM   1485 1HE2 GLN A 111      15.767   9.311  21.399  1.00 85.80           H
ATOM   1486 2HE2 GLN A 111      15.142   9.678  22.971  1.00 85.80           H
ATOM   1487  HN  GLN A 111      14.580   6.575  17.902  1.00 85.80           H
ATOM   1488  N   TRP A 112      11.021   8.044  17.926  1.00 91.19           N
ATOM   1489  CA  TRP A 112      10.504   9.120  17.097  1.00 91.19           C
ATOM   1490  C   TRP A 112      11.153  10.426  17.558  1.00 91.19           C
ATOM   1491  O   TRP A 112      10.893  10.896  18.664  1.00 91.19           O
ATOM   1492  HA  TRP A 112      10.783   8.908  16.065  1.00 91.19           H
ATOM   1493  CB  TRP A 112       8.975   9.162  17.146  1.00 91.19           C
ATOM   1494 1HB  TRP A 112       8.586   8.172  16.906  1.00 91.19           H
ATOM   1495 2HB  TRP A 112       8.660   9.390  18.164  1.00 91.19           H
ATOM   1496  CG  TRP A 112       8.350  10.184  16.193  1.00 91.19           C
ATOM   1497  CD1 TRP A 112       7.929  11.424  16.475  1.00 91.19           C
ATOM   1498  HD1 TRP A 112       7.981  11.880  17.464  1.00 91.19           H
ATOM   1499  CD2 TRP A 112       8.093  10.001  14.785  1.00 91.19           C
ATOM   1500  NE1 TRP A 112       7.420  12.052  15.356  1.00 91.19           N
ATOM   1501  HE1 TRP A 112       7.046  12.978  15.316  1.00 91.19           H
ATOM   1502  CE2 TRP A 112       7.523  11.159  14.296  1.00 91.19           C
ATOM   1503  CE3 TRP A 112       8.333   8.894  13.953  1.00 91.19           C
ATOM   1504  HE3 TRP A 112       8.782   7.969  14.315  1.00 91.19           H
ATOM   1505  CZ2 TRP A 112       7.145  11.321  12.958  1.00 91.19           C
ATOM   1506  HZ2 TRP A 112       6.697  12.246  12.595  1.00 91.19           H
ATOM   1507  CZ3 TRP A 112       7.950   9.072  12.618  1.00 91.19           C
ATOM   1508  HZ3 TRP A 112       8.114   8.244  11.929  1.00 91.19           H
ATOM   1509  CH2 TRP A 112       7.375  10.231  12.109  1.00 91.19           C
ATOM   1510  HH2 TRP A 112       7.105  10.291  11.055  1.00 91.19           H
ATOM   1511  HN  TRP A 112      10.376   7.682  18.599  1.00 91.19           H
ATOM   1512  N   LYS A 113      11.985  10.976  16.685  1.00 83.47           N
ATOM   1513  CA  LYS A 113      12.803  12.120  17.050  1.00 83.47           C
ATOM   1514  C   LYS A 113      12.206  13.386  16.432  1.00 83.47           C
ATOM   1515  O   LYS A 113      12.816  14.452  16.480  1.00 83.47           O
ATOM   1516  HA  LYS A 113      12.766  12.216  18.135  1.00 83.47           H
ATOM   1517  CB  LYS A 113      14.264  11.879  16.666  1.00 83.47           C
ATOM   1518 1HB  LYS A 113      14.342  11.738  15.588  1.00 83.47           H
ATOM   1519 2HB  LYS A 113      14.859  12.757  16.915  1.00 83.47           H
ATOM   1520  CG  LYS A 113      14.826  10.653  17.388  1.00 83.47           C
ATOM   1521 1HG  LYS A 113      14.652  10.747  18.460  1.00 83.47           H
ATOM   1522 2HG  LYS A 113      14.298   9.758  17.057  1.00 83.47           H
ATOM   1523  CD  LYS A 113      16.324  10.497  17.120  1.00 83.47           C
ATOM   1524 1HD  LYS A 113      16.495  10.382  16.050  1.00 83.47           H
ATOM   1525 2HD  LYS A 113      16.849  11.400  17.432  1.00 83.47           H
ATOM   1526  CE  LYS A 113      16.891   9.287  17.865  1.00 83.47           C
ATOM   1527 1HE  LYS A 113      16.695   9.385  18.933  1.00 83.47           H
ATOM   1528 2HE  LYS A 113      16.390   8.379  17.531  1.00 83.47           H
ATOM   1529  NZ  LYS A 113      18.348   9.171  17.632  1.00 83.47           N
ATOM   1530 1HZ  LYS A 113      18.709   8.369  18.137  1.00 83.47           H
ATOM   1531 2HZ  LYS A 113      18.523   9.053  16.640  1.00 83.47           H
ATOM   1532 3HZ  LYS A 113      18.811  10.012  17.959  1.00 83.47           H
ATOM   1533  HN  LYS A 113      12.105  10.653  15.747  1.00 83.47           H
ATOM   1534  N   PHE A 114      11.018  13.226  15.865  1.00 89.21           N
ATOM   1535  CA  PHE A 114      10.410  14.292  15.088  1.00 89.21           C
ATOM   1536  C   PHE A 114       9.196  14.876  15.813  1.00 89.21           C
ATOM   1537  O   PHE A 114       8.740  14.321  16.812  1.00 89.21           O
ATOM   1538  HA  PHE A 114      11.164  15.070  14.961  1.00 89.21           H
ATOM   1539  CB  PHE A 114       9.952  13.676  13.765  1.00 89.21           C
ATOM   1540 1HB  PHE A 114       9.138  12.979  13.963  1.00 89.21           H
ATOM   1541 2HB  PHE A 114       9.549  14.464  13.129  1.00 89.21           H
ATOM   1542  CG  PHE A 114      11.058  12.942  13.004  1.00 89.21           C
ATOM   1543  CD1 PHE A 114      11.994  13.649  12.315  1.00 89.21           C
ATOM   1544  HD1 PHE A 114      11.956  14.738  12.305  1.00 89.21           H
ATOM   1545  CD2 PHE A 114      11.105  11.583  13.016  1.00 89.21           C
ATOM   1546  HD2 PHE A 114      10.355  11.016  13.568  1.00 89.21           H
ATOM   1547  CE1 PHE A 114      13.020  12.967  11.609  1.00 89.21           C
ATOM   1548  HE1 PHE A 114      13.770  13.534  11.057  1.00 89.21           H
ATOM   1549  CE2 PHE A 114      12.132  10.902  12.310  1.00 89.21           C
ATOM   1550  HE2 PHE A 114      12.170   9.812  12.320  1.00 89.21           H
ATOM   1551  CZ  PHE A 114      13.068  11.608  11.621  1.00 89.21           C
ATOM   1552  HZ  PHE A 114      13.856  11.085  11.079  1.00 89.21           H
ATOM   1553  HN  PHE A 114      10.476  12.388  15.931  1.00 89.21           H
ATOM   1554  N   GLN A 115       8.707  15.987  15.282  1.00 82.18           N
ATOM   1555  CA  GLN A 115       7.580  16.673  15.889  1.00 82.18           C
ATOM   1556  C   GLN A 115       6.280  15.920  15.599  1.00 82.18           C
ATOM   1557  O   GLN A 115       6.239  15.063  14.718  1.00 82.18           O
ATOM   1558  HA  GLN A 115       7.780  16.667  16.961  1.00 82.18           H
ATOM   1559  CB  GLN A 115       7.494  18.122  15.404  1.00 82.18           C
ATOM   1560 1HB  GLN A 115       7.446  18.142  14.315  1.00 82.18           H
ATOM   1561 2HB  GLN A 115       6.575  18.578  15.771  1.00 82.18           H
ATOM   1562  CG  GLN A 115       8.699  18.933  15.882  1.00 82.18           C
ATOM   1563 1HG  GLN A 115       8.785  18.858  16.966  1.00 82.18           H
ATOM   1564 2HG  GLN A 115       9.614  18.515  15.461  1.00 82.18           H
ATOM   1565  CD  GLN A 115       8.568  20.402  15.476  1.00 82.18           C
ATOM   1566  OE1 GLN A 115       7.666  20.795  14.755  1.00 82.18           O
ATOM   1567  NE2 GLN A 115       9.516  21.189  15.977  1.00 82.18           N
ATOM   1568 1HE2 GLN A 115      10.229  20.802  16.562  1.00 82.18           H
ATOM   1569 2HE2 GLN A 115       9.516  22.167  15.768  1.00 82.18           H
ATOM   1570  HN  GLN A 115       9.067  16.416  14.454  1.00 82.18           H
ATOM   1571  N   THR A 116       5.250  16.266  16.357  1.00 88.59           N
ATOM   1572  CA  THR A 116       3.953  15.633  16.193  1.00 88.59           C
ATOM   1573  C   THR A 116       3.440  15.831  14.765  1.00 88.59           C
ATOM   1574  O   THR A 116       2.841  14.927  14.186  1.00 88.59           O
ATOM   1575  HA  THR A 116       4.073  14.560  16.343  1.00 88.59           H
ATOM   1576  CB  THR A 116       3.013  16.196  17.260  1.00 88.59           C
ATOM   1577  HB  THR A 116       2.728  17.222  17.026  1.00 88.59           H
ATOM   1578  OG1 THR A 116       3.728  16.021  18.480  1.00 88.59           O
ATOM   1579  HG1 THR A 116       3.324  16.587  19.199  1.00 88.59           H
ATOM   1580  CG2 THR A 116       1.755  15.345  17.441  1.00 88.59           C
ATOM   1581 1HG2 THR A 116       2.038  14.337  17.742  1.00 88.59           H
ATOM   1582 2HG2 THR A 116       1.207  15.303  16.499  1.00 88.59           H
ATOM   1583 3HG2 THR A 116       1.122  15.790  18.210  1.00 88.59           H
ATOM   1584  HN  THR A 116       5.292  16.964  17.072  1.00 88.59           H
ATOM   1585  N   PHE A 117       3.694  17.021  14.239  1.00 91.50           N
ATOM   1586  CA  PHE A 117       3.247  17.357  12.898  1.00 91.50           C
ATOM   1587  C   PHE A 117       3.734  16.322  11.883  1.00 91.50           C
ATOM   1588  O   PHE A 117       2.960  15.849  11.052  1.00 91.50           O
ATOM   1589  HA  PHE A 117       2.157  17.364  12.913  1.00 91.50           H
ATOM   1590  CB  PHE A 117       3.854  18.718  12.553  1.00 91.50           C
ATOM   1591 1HB  PHE A 117       3.493  19.458  13.268  1.00 91.50           H
ATOM   1592 2HB  PHE A 117       4.936  18.663  12.670  1.00 91.50           H
ATOM   1593  CG  PHE A 117       3.534  19.201  11.136  1.00 91.50           C
ATOM   1594  CD1 PHE A 117       4.491  19.160  10.172  1.00 91.50           C
ATOM   1595  HD1 PHE A 117       5.487  18.784  10.407  1.00 91.50           H
ATOM   1596  CD2 PHE A 117       2.291  19.670  10.842  1.00 91.50           C
ATOM   1597  HD2 PHE A 117       1.524  19.702  11.616  1.00 91.50           H
ATOM   1598  CE1 PHE A 117       4.194  19.608   8.857  1.00 91.50           C
ATOM   1599  HE1 PHE A 117       4.962  19.576   8.084  1.00 91.50           H
ATOM   1600  CE2 PHE A 117       1.994  20.118   9.528  1.00 91.50           C
ATOM   1601  HE2 PHE A 117       0.999  20.494   9.292  1.00 91.50           H
ATOM   1602  CZ  PHE A 117       2.952  20.077   8.563  1.00 91.50           C
ATOM   1603  HZ  PHE A 117       2.724  20.421   7.554  1.00 91.50           H
ATOM   1604  HN  PHE A 117       4.194  17.746  14.713  1.00 91.50           H
ATOM   1605  N   MET A 118       5.016  16.000  11.982  1.00 88.67           N
ATOM   1606  CA  MET A 118       5.623  15.052  11.063  1.00 88.67           C
ATOM   1607  C   MET A 118       5.013  13.658  11.231  1.00 88.67           C
ATOM   1608  O   MET A 118       4.909  12.903  10.266  1.00 88.67           O
ATOM   1609  HA  MET A 118       5.407  15.432  10.065  1.00 88.67           H
ATOM   1610  CB  MET A 118       7.129  14.985  11.320  1.00 88.67           C
ATOM   1611 1HB  MET A 118       7.314  14.818  12.382  1.00 88.67           H
ATOM   1612 2HB  MET A 118       7.556  14.136  10.786  1.00 88.67           H
ATOM   1613  CG  MET A 118       7.820  16.275  10.873  1.00 88.67           C
ATOM   1614 1HG  MET A 118       7.479  17.110  11.485  1.00 88.67           H
ATOM   1615 2HG  MET A 118       8.897  16.190  11.020  1.00 88.67           H
ATOM   1616  SD  MET A 118       7.463  16.594   9.154  1.00 88.67           S
ATOM   1617  CE  MET A 118       8.289  15.201   8.402  1.00 88.67           C
ATOM   1618 1HE  MET A 118       9.350  15.232   8.647  1.00 88.67           H
ATOM   1619 2HE  MET A 118       7.856  14.275   8.780  1.00 88.67           H
ATOM   1620 3HE  MET A 118       8.164  15.245   7.320  1.00 88.67           H
ATOM   1621  HN  MET A 118       5.634  16.374  12.673  1.00 88.67           H
ATOM   1622  N   CYS A 119       4.627  13.361  12.463  1.00 93.75           N
ATOM   1623  CA  CYS A 119       3.975  12.096  12.758  1.00 93.75           C
ATOM   1624  C   CYS A 119       2.667  12.034  11.968  1.00 93.75           C
ATOM   1625  O   CYS A 119       2.369  11.025  11.331  1.00 93.75           O
ATOM   1626  HA  CYS A 119       4.658  11.310  12.437  1.00 93.75           H
ATOM   1627  CB  CYS A 119       3.744  11.916  14.259  1.00 93.75           C
ATOM   1628 1HB  CYS A 119       4.700  11.879  14.781  1.00 93.75           H
ATOM   1629 2HB  CYS A 119       3.197  12.770  14.657  1.00 93.75           H
ATOM   1630  SG  CYS A 119       2.805  10.375  14.567  1.00 93.75           S
ATOM   1631  HN  CYS A 119       4.752  13.965  13.250  1.00 93.75           H
ATOM   1632  N   LYS A 120       1.920  13.127  12.034  1.00 92.03           N
ATOM   1633  CA  LYS A 120       0.642  13.203  11.347  1.00 92.03           C
ATOM   1634  C   LYS A 120       0.864  13.028   9.844  1.00 92.03           C
ATOM   1635  O   LYS A 120       0.157  12.259   9.194  1.00 92.03           O
ATOM   1636  HA  LYS A 120       0.029  12.375  11.705  1.00 92.03           H
ATOM   1637  CB  LYS A 120      -0.087  14.497  11.714  1.00 92.03           C
ATOM   1638 1HB  LYS A 120       0.581  15.347  11.578  1.00 92.03           H
ATOM   1639 2HB  LYS A 120      -0.933  14.645  11.042  1.00 92.03           H
ATOM   1640  CG  LYS A 120      -0.581  14.457  13.162  1.00 92.03           C
ATOM   1641 1HG  LYS A 120      -1.303  13.649  13.282  1.00 92.03           H
ATOM   1642 2HG  LYS A 120       0.254  14.239  13.829  1.00 92.03           H
ATOM   1643  CD  LYS A 120      -1.225  15.787  13.559  1.00 92.03           C
ATOM   1644 1HD  LYS A 120      -0.495  16.591  13.462  1.00 92.03           H
ATOM   1645 2HD  LYS A 120      -2.044  16.016  12.878  1.00 92.03           H
ATOM   1646  CE  LYS A 120      -1.747  15.735  14.996  1.00 92.03           C
ATOM   1647 1HE  LYS A 120      -0.990  15.303  15.650  1.00 92.03           H
ATOM   1648 2HE  LYS A 120      -1.939  16.746  15.356  1.00 92.03           H
ATOM   1649  NZ  LYS A 120      -2.989  14.934  15.068  1.00 92.03           N
ATOM   1650 1HZ  LYS A 120      -3.441  15.089  15.962  1.00 92.03           H
ATOM   1651 2HZ  LYS A 120      -3.615  15.213  14.320  1.00 92.03           H
ATOM   1652 3HZ  LYS A 120      -2.763  13.950  14.969  1.00 92.03           H
ATOM   1653  HN  LYS A 120       2.175  13.948  12.544  1.00 92.03           H
ATOM   1654  N   VAL A 121       1.849  13.753   9.335  1.00 93.06           N
ATOM   1655  CA  VAL A 121       2.106  13.769   7.905  1.00 93.06           C
ATOM   1656  C   VAL A 121       2.486  12.361   7.444  1.00 93.06           C
ATOM   1657  O   VAL A 121       1.928  11.849   6.475  1.00 93.06           O
ATOM   1658  HA  VAL A 121       1.181  14.063   7.408  1.00 93.06           H
ATOM   1659  CB  VAL A 121       3.173  14.814   7.576  1.00 93.06           C
ATOM   1660  HB  VAL A 121       4.032  14.631   8.222  1.00 93.06           H
ATOM   1661  CG1 VAL A 121       3.641  14.683   6.125  1.00 93.06           C
ATOM   1662 1HG1 VAL A 121       4.063  13.691   5.968  1.00 93.06           H
ATOM   1663 2HG1 VAL A 121       2.793  14.828   5.456  1.00 93.06           H
ATOM   1664 3HG1 VAL A 121       4.399  15.438   5.919  1.00 93.06           H
ATOM   1665  CG2 VAL A 121       2.663  16.228   7.863  1.00 93.06           C
ATOM   1666 1HG2 VAL A 121       1.781  16.426   7.254  1.00 93.06           H
ATOM   1667 2HG2 VAL A 121       2.403  16.314   8.918  1.00 93.06           H
ATOM   1668 3HG2 VAL A 121       3.441  16.951   7.620  1.00 93.06           H
ATOM   1669  HN  VAL A 121       2.465  14.322   9.881  1.00 93.06           H
ATOM   1670  N   VAL A 122       3.434  11.774   8.160  1.00 92.13           N
ATOM   1671  CA  VAL A 122       4.032  10.522   7.728  1.00 92.13           C
ATOM   1672  C   VAL A 122       2.961   9.430   7.707  1.00 92.13           C
ATOM   1673  O   VAL A 122       2.865   8.668   6.747  1.00 92.13           O
ATOM   1674  HA  VAL A 122       4.404  10.668   6.714  1.00 92.13           H
ATOM   1675  CB  VAL A 122       5.223  10.175   8.623  1.00 92.13           C
ATOM   1676  HB  VAL A 122       4.896  10.248   9.660  1.00 92.13           H
ATOM   1677  CG1 VAL A 122       5.692   8.739   8.380  1.00 92.13           C
ATOM   1678 1HG1 VAL A 122       4.877   8.049   8.598  1.00 92.13           H
ATOM   1679 2HG1 VAL A 122       5.993   8.627   7.338  1.00 92.13           H
ATOM   1680 3HG1 VAL A 122       6.539   8.518   9.029  1.00 92.13           H
ATOM   1681  CG2 VAL A 122       6.370  11.167   8.421  1.00 92.13           C
ATOM   1682 1HG2 VAL A 122       6.695  11.139   7.381  1.00 92.13           H
ATOM   1683 2HG2 VAL A 122       6.028  12.172   8.668  1.00 92.13           H
ATOM   1684 3HG2 VAL A 122       7.203  10.897   9.069  1.00 92.13           H
ATOM   1685  HN  VAL A 122       3.793  12.139   9.020  1.00 92.13           H
ATOM   1686  N   ASN A 123       2.183   9.389   8.779  1.00 91.26           N
ATOM   1687  CA  ASN A 123       1.124   8.401   8.898  1.00 91.26           C
ATOM   1688  C   ASN A 123       0.098   8.623   7.785  1.00 91.26           C
ATOM   1689  O   ASN A 123      -0.379   7.667   7.176  1.00 91.26           O
ATOM   1690  HA  ASN A 123       1.623   7.436   8.818  1.00 91.26           H
ATOM   1691  CB  ASN A 123       0.400   8.528  10.240  1.00 91.26           C
ATOM   1692 1HB  ASN A 123       0.408   9.568  10.565  1.00 91.26           H
ATOM   1693 2HB  ASN A 123      -0.644   8.238  10.123  1.00 91.26           H
ATOM   1694  CG  ASN A 123       1.062   7.650  11.304  1.00 91.26           C
ATOM   1695  OD1 ASN A 123       1.877   6.789  11.017  1.00 91.26           O
ATOM   1696  ND2 ASN A 123       0.668   7.916  12.546  1.00 91.26           N
ATOM   1697 1HD2 ASN A 123      -0.005   8.637  12.714  1.00 91.26           H
ATOM   1698 2HD2 ASN A 123       1.044   7.396  13.313  1.00 91.26           H
ATOM   1699  HN  ASN A 123       2.266  10.014   9.555  1.00 91.26           H
ATOM   1700  N   SER A 124      -0.211   9.890   7.552  1.00 91.92           N
ATOM   1701  CA  SER A 124      -1.222  10.246   6.572  1.00 91.92           C
ATOM   1702  C   SER A 124      -0.753   9.853   5.169  1.00 91.92           C
ATOM   1703  O   SER A 124      -1.522   9.300   4.386  1.00 91.92           O
ATOM   1704  HA  SER A 124      -2.109   9.678   6.852  1.00 91.92           H
ATOM   1705  CB  SER A 124      -1.539  11.742   6.625  1.00 91.92           C
ATOM   1706 1HB  SER A 124      -0.645  12.312   6.372  1.00 91.92           H
ATOM   1707 2HB  SER A 124      -2.292  11.981   5.874  1.00 91.92           H
ATOM   1708  OG  SER A 124      -2.008  12.143   7.910  1.00 91.92           O
ATOM   1709  HG  SER A 124      -1.319  12.706   8.365  1.00 91.92           H
ATOM   1710  HN  SER A 124       0.216  10.665   8.019  1.00 91.92           H
ATOM   1711  N   MET A 125       0.508  10.156   4.896  1.00 85.07           N
ATOM   1712  CA  MET A 125       1.080   9.868   3.591  1.00 85.07           C
ATOM   1713  C   MET A 125       1.037   8.369   3.292  1.00 85.07           C
ATOM   1714  O   MET A 125       0.678   7.963   2.188  1.00 85.07           O
ATOM   1715  HA  MET A 125       0.461  10.407   2.874  1.00 85.07           H
ATOM   1716  CB  MET A 125       2.530  10.356   3.551  1.00 85.07           C
ATOM   1717 1HB  MET A 125       3.043  10.059   4.466  1.00 85.07           H
ATOM   1718 2HB  MET A 125       3.055   9.880   2.723  1.00 85.07           H
ATOM   1719  CG  MET A 125       2.593  11.876   3.395  1.00 85.07           C
ATOM   1720 1HG  MET A 125       2.045  12.182   2.504  1.00 85.07           H
ATOM   1721 2HG  MET A 125       2.111  12.358   4.246  1.00 85.07           H
ATOM   1722  SD  MET A 125       4.293  12.408   3.276  1.00 85.07           S
ATOM   1723  CE  MET A 125       4.669  11.874   1.615  1.00 85.07           C
ATOM   1724 1HE  MET A 125       4.537  10.794   1.542  1.00 85.07           H
ATOM   1725 2HE  MET A 125       4.000  12.371   0.913  1.00 85.07           H
ATOM   1726 3HE  MET A 125       5.701  12.130   1.376  1.00 85.07           H
ATOM   1727  HN  MET A 125       1.133  10.588   5.546  1.00 85.07           H
ATOM   1728  N   TYR A 126       1.409   7.586   4.295  1.00 84.85           N
ATOM   1729  CA  TYR A 126       1.407   6.140   4.156  1.00 84.85           C
ATOM   1730  C   TYR A 126       0.010   5.625   3.804  1.00 84.85           C
ATOM   1731  O   TYR A 126      -0.145   4.813   2.893  1.00 84.85           O
ATOM   1732  HA  TYR A 126       2.095   5.878   3.353  1.00 84.85           H
ATOM   1733  CB  TYR A 126       1.812   5.585   5.523  1.00 84.85           C
ATOM   1734 1HB  TYR A 126       2.868   5.796   5.691  1.00 84.85           H
ATOM   1735 2HB  TYR A 126       1.255   6.111   6.297  1.00 84.85           H
ATOM   1736  CG  TYR A 126       1.577   4.081   5.678  1.00 84.85           C
ATOM   1737  CD1 TYR A 126       0.490   3.623   6.394  1.00 84.85           C
ATOM   1738  HD1 TYR A 126      -0.201   4.332   6.849  1.00 84.85           H
ATOM   1739  CD2 TYR A 126       2.453   3.183   5.102  1.00 84.85           C
ATOM   1740  HD2 TYR A 126       3.311   3.545   4.537  1.00 84.85           H
ATOM   1741  CE1 TYR A 126       0.269   2.207   6.540  1.00 84.85           C
ATOM   1742  HE1 TYR A 126      -0.586   1.832   7.103  1.00 84.85           H
ATOM   1743  CE2 TYR A 126       2.232   1.767   5.248  1.00 84.85           C
ATOM   1744  HE2 TYR A 126       2.915   1.047   4.799  1.00 84.85           H
ATOM   1745  CZ  TYR A 126       1.151   1.350   5.960  1.00 84.85           C
ATOM   1746  OH  TYR A 126       0.942   0.013   6.098  1.00 84.85           O
ATOM   1747  HH  TYR A 126       1.460  -0.488   5.405  1.00 84.85           H
ATOM   1748  HN  TYR A 126       1.707   7.925   5.187  1.00 84.85           H
ATOM   1749  N   LYS A 127      -0.972   6.118   4.544  1.00 85.28           N
ATOM   1750  CA  LYS A 127      -2.332   5.624   4.410  1.00 85.28           C
ATOM   1751  C   LYS A 127      -2.877   6.009   3.033  1.00 85.28           C
ATOM   1752  O   LYS A 127      -3.513   5.196   2.364  1.00 85.28           O
ATOM   1753  HA  LYS A 127      -2.291   4.536   4.473  1.00 85.28           H
ATOM   1754  CB  LYS A 127      -3.197   6.113   5.573  1.00 85.28           C
ATOM   1755 1HB  LYS A 127      -2.686   5.924   6.517  1.00 85.28           H
ATOM   1756 2HB  LYS A 127      -3.338   7.191   5.498  1.00 85.28           H
ATOM   1757  CG  LYS A 127      -4.558   5.414   5.576  1.00 85.28           C
ATOM   1758 1HG  LYS A 127      -5.352   6.158   5.651  1.00 85.28           H
ATOM   1759 2HG  LYS A 127      -4.703   4.888   4.632  1.00 85.28           H
ATOM   1760  CD  LYS A 127      -4.665   4.426   6.738  1.00 85.28           C
ATOM   1761 1HD  LYS A 127      -4.040   3.556   6.540  1.00 85.28           H
ATOM   1762 2HD  LYS A 127      -4.287   4.889   7.650  1.00 85.28           H
ATOM   1763  CE  LYS A 127      -6.114   3.982   6.949  1.00 85.28           C
ATOM   1764 1HE  LYS A 127      -6.794   4.754   6.588  1.00 85.28           H
ATOM   1765 2HE  LYS A 127      -6.314   3.083   6.365  1.00 85.28           H
ATOM   1766  NZ  LYS A 127      -6.372   3.717   8.382  1.00 85.28           N
ATOM   1767 1HZ  LYS A 127      -7.297   3.314   8.490  1.00 85.28           H
ATOM   1768 2HZ  LYS A 127      -5.678   3.069   8.736  1.00 85.28           H
ATOM   1769 3HZ  LYS A 127      -6.320   4.586   8.901  1.00 85.28           H
ATOM   1770  HN  LYS A 127      -0.851   6.842   5.224  1.00 85.28           H
ATOM   1771  N   MET A 128      -2.608   7.249   2.652  1.00 86.18           N
ATOM   1772  CA  MET A 128      -3.047   7.746   1.359  1.00 86.18           C
ATOM   1773  C   MET A 128      -2.469   6.900   0.222  1.00 86.18           C
ATOM   1774  O   MET A 128      -3.161   6.608  -0.753  1.00 86.18           O
ATOM   1775  HA  MET A 128      -4.134   7.663   1.366  1.00 86.18           H
ATOM   1776  CB  MET A 128      -2.600   9.199   1.191  1.00 86.18           C
ATOM   1777 1HB  MET A 128      -2.894   9.777   2.068  1.00 86.18           H
ATOM   1778 2HB  MET A 128      -1.512   9.244   1.130  1.00 86.18           H
ATOM   1779  CG  MET A 128      -3.213   9.820  -0.065  1.00 86.18           C
ATOM   1780 1HG  MET A 128      -2.877   9.279  -0.950  1.00 86.18           H
ATOM   1781 2HG  MET A 128      -4.299   9.733  -0.031  1.00 86.18           H
ATOM   1782  SD  MET A 128      -2.744  11.538  -0.188  1.00 86.18           S
ATOM   1783  CE  MET A 128      -3.695  12.017  -1.621  1.00 86.18           C
ATOM   1784 1HE  MET A 128      -3.393  11.413  -2.476  1.00 86.18           H
ATOM   1785 2HE  MET A 128      -4.755  11.861  -1.422  1.00 86.18           H
ATOM   1786 3HE  MET A 128      -3.518  13.070  -1.839  1.00 86.18           H
ATOM   1787  HN  MET A 128      -2.101   7.908   3.208  1.00 86.18           H
ATOM   1788  N   ASN A 129      -1.208   6.530   0.384  1.00 81.41           N
ATOM   1789  CA  ASN A 129      -0.527   5.729  -0.620  1.00 81.41           C
ATOM   1790  C   ASN A 129      -1.175   4.345  -0.687  1.00 81.41           C
ATOM   1791  O   ASN A 129      -1.471   3.846  -1.771  1.00 81.41           O
ATOM   1792  HA  ASN A 129      -0.635   6.286  -1.551  1.00 81.41           H
ATOM   1793  CB  ASN A 129       0.950   5.544  -0.268  1.00 81.41           C
ATOM   1794 1HB  ASN A 129       1.333   6.451   0.200  1.00 81.41           H
ATOM   1795 2HB  ASN A 129       1.056   4.740   0.461  1.00 81.41           H
ATOM   1796  CG  ASN A 129       1.775   5.221  -1.515  1.00 81.41           C
ATOM   1797  OD1 ASN A 129       1.951   4.075  -1.895  1.00 81.41           O
ATOM   1798  ND2 ASN A 129       2.269   6.292  -2.130  1.00 81.41           N
ATOM   1799 1HD2 ASN A 129       2.087   7.205  -1.766  1.00 81.41           H
ATOM   1800 2HD2 ASN A 129       2.822   6.184  -2.956  1.00 81.41           H
ATOM   1801  HN  ASN A 129      -0.654   6.767   1.182  1.00 81.41           H
ATOM   1802  N   PHE A 130      -1.375   3.763   0.487  1.00 86.88           N
ATOM   1803  CA  PHE A 130      -1.911   2.415   0.572  1.00 86.88           C
ATOM   1804  C   PHE A 130      -3.175   2.273  -0.277  1.00 86.88           C
ATOM   1805  O   PHE A 130      -3.278   1.361  -1.096  1.00 86.88           O
ATOM   1806  HA  PHE A 130      -1.144   1.738   0.195  1.00 86.88           H
ATOM   1807  CB  PHE A 130      -2.266   2.167   2.039  1.00 86.88           C
ATOM   1808 1HB  PHE A 130      -1.356   2.226   2.638  1.00 86.88           H
ATOM   1809 2HB  PHE A 130      -2.925   2.963   2.383  1.00 86.88           H
ATOM   1810  CG  PHE A 130      -2.941   0.818   2.296  1.00 86.88           C
ATOM   1811  CD1 PHE A 130      -4.290   0.754   2.460  1.00 86.88           C
ATOM   1812  HD1 PHE A 130      -4.889   1.663   2.408  1.00 86.88           H
ATOM   1813  CD2 PHE A 130      -2.194  -0.316   2.361  1.00 86.88           C
ATOM   1814  HD2 PHE A 130      -1.113  -0.264   2.230  1.00 86.88           H
ATOM   1815  CE1 PHE A 130      -4.917  -0.498   2.699  1.00 86.88           C
ATOM   1816  HE1 PHE A 130      -5.998  -0.550   2.830  1.00 86.88           H
ATOM   1817  CE2 PHE A 130      -2.821  -1.567   2.600  1.00 86.88           C
ATOM   1818  HE2 PHE A 130      -2.221  -2.476   2.652  1.00 86.88           H
ATOM   1819  CZ  PHE A 130      -4.169  -1.632   2.764  1.00 86.88           C
ATOM   1820  HZ  PHE A 130      -4.651  -2.593   2.947  1.00 86.88           H
ATOM   1821  HN  PHE A 130      -1.178   4.196   1.366  1.00 86.88           H
ATOM   1822  N   TYR A 131      -4.106   3.189  -0.053  1.00 91.62           N
ATOM   1823  CA  TYR A 131      -5.388   3.136  -0.735  1.00 91.62           C
ATOM   1824  C   TYR A 131      -5.235   3.482  -2.218  1.00 91.62           C
ATOM   1825  O   TYR A 131      -5.831   2.832  -3.075  1.00 91.62           O
ATOM   1826  HA  TYR A 131      -5.775   2.121  -0.645  1.00 91.62           H
ATOM   1827  CB  TYR A 131      -6.266   4.194  -0.065  1.00 91.62           C
ATOM   1828 1HB  TYR A 131      -5.680   5.102   0.076  1.00 91.62           H
ATOM   1829 2HB  TYR A 131      -7.088   4.447  -0.735  1.00 91.62           H
ATOM   1830  CG  TYR A 131      -6.842   3.761   1.284  1.00 91.62           C
ATOM   1831  CD1 TYR A 131      -7.587   2.603   1.377  1.00 91.62           C
ATOM   1832  HD1 TYR A 131      -7.764   1.996   0.489  1.00 91.62           H
ATOM   1833  CD2 TYR A 131      -6.618   4.529   2.409  1.00 91.62           C
ATOM   1834  HD2 TYR A 131      -6.030   5.444   2.336  1.00 91.62           H
ATOM   1835  CE1 TYR A 131      -8.129   2.195   2.647  1.00 91.62           C
ATOM   1836  HE1 TYR A 131      -8.718   1.282   2.734  1.00 91.62           H
ATOM   1837  CE2 TYR A 131      -7.160   4.121   3.679  1.00 91.62           C
ATOM   1838  HE2 TYR A 131      -6.990   4.718   4.575  1.00 91.62           H
ATOM   1839  CZ  TYR A 131      -7.889   2.974   3.736  1.00 91.62           C
ATOM   1840  OH  TYR A 131      -8.401   2.589   4.935  1.00 91.62           O
ATOM   1841  HH  TYR A 131      -8.503   3.383   5.534  1.00 91.62           H
ATOM   1842  HN  TYR A 131      -3.996   3.955   0.580  1.00 91.62           H
ATOM   1843  N   SER A 132      -4.433   4.505  -2.474  1.00 91.53           N
ATOM   1844  CA  SER A 132      -4.288   5.022  -3.824  1.00 91.53           C
ATOM   1845  C   SER A 132      -3.701   3.944  -4.738  1.00 91.53           C
ATOM   1846  O   SER A 132      -4.160   3.764  -5.865  1.00 91.53           O
ATOM   1847  HA  SER A 132      -5.297   5.285  -4.142  1.00 91.53           H
ATOM   1848  CB  SER A 132      -3.406   6.272  -3.844  1.00 91.53           C
ATOM   1849 1HB  SER A 132      -3.345   6.657  -4.862  1.00 91.53           H
ATOM   1850 2HB  SER A 132      -3.868   7.051  -3.236  1.00 91.53           H
ATOM   1851  OG  SER A 132      -2.093   6.007  -3.358  1.00 91.53           O
ATOM   1852  HG  SER A 132      -1.551   6.847  -3.361  1.00 91.53           H
ATOM   1853  HN  SER A 132      -3.889   4.976  -1.781  1.00 91.53           H
ATOM   1854  N   CYS A 133      -2.695   3.257  -4.218  1.00 89.05           N
ATOM   1855  CA  CYS A 133      -2.018   2.225  -4.985  1.00 89.05           C
ATOM   1856  C   CYS A 133      -3.036   1.138  -5.332  1.00 89.05           C
ATOM   1857  O   CYS A 133      -3.153   0.738  -6.490  1.00 89.05           O
ATOM   1858  HA  CYS A 133      -1.640   2.705  -5.889  1.00 89.05           H
ATOM   1859  CB  CYS A 133      -0.812   1.659  -4.232  1.00 89.05           C
ATOM   1860 1HB  CYS A 133      -1.089   1.435  -3.202  1.00 89.05           H
ATOM   1861 2HB  CYS A 133      -0.496   0.721  -4.688  1.00 89.05           H
ATOM   1862  SG  CYS A 133       0.565   2.864  -4.260  1.00 89.05           S
ATOM   1863  HG  CYS A 133       0.163   3.560  -3.201  1.00 89.05           H
ATOM   1864  HN  CYS A 133      -2.343   3.394  -3.292  1.00 89.05           H
ATOM   1865  N   VAL A 134      -3.747   0.689  -4.308  1.00 87.91           N
ATOM   1866  CA  VAL A 134      -4.649  -0.440  -4.460  1.00 87.91           C
ATOM   1867  C   VAL A 134      -5.747  -0.079  -5.463  1.00 87.91           C
ATOM   1868  O   VAL A 134      -6.100  -0.888  -6.320  1.00 87.91           O
ATOM   1869  HA  VAL A 134      -4.069  -1.272  -4.859  1.00 87.91           H
ATOM   1870  CB  VAL A 134      -5.199  -0.857  -3.095  1.00 87.91           C
ATOM   1871  HB  VAL A 134      -5.647   0.022  -2.631  1.00 87.91           H
ATOM   1872  CG1 VAL A 134      -6.293  -1.917  -3.245  1.00 87.91           C
ATOM   1873 1HG1 VAL A 134      -7.110  -1.513  -3.843  1.00 87.91           H
ATOM   1874 2HG1 VAL A 134      -5.881  -2.797  -3.740  1.00 87.91           H
ATOM   1875 3HG1 VAL A 134      -6.667  -2.196  -2.260  1.00 87.91           H
ATOM   1876  CG2 VAL A 134      -4.078  -1.353  -2.179  1.00 87.91           C
ATOM   1877 1HG2 VAL A 134      -3.589  -2.213  -2.637  1.00 87.91           H
ATOM   1878 2HG2 VAL A 134      -3.349  -0.556  -2.033  1.00 87.91           H
ATOM   1879 3HG2 VAL A 134      -4.497  -1.643  -1.216  1.00 87.91           H
ATOM   1880  HN  VAL A 134      -3.715   1.083  -3.389  1.00 87.91           H
ATOM   1881  N   LEU A 135      -6.256   1.136  -5.322  1.00 92.20           N
ATOM   1882  CA  LEU A 135      -7.358   1.587  -6.156  1.00 92.20           C
ATOM   1883  C   LEU A 135      -6.876   1.717  -7.602  1.00 92.20           C
ATOM   1884  O   LEU A 135      -7.627   1.442  -8.537  1.00 92.20           O
ATOM   1885  HA  LEU A 135      -8.132   0.820  -6.117  1.00 92.20           H
ATOM   1886  CB  LEU A 135      -7.965   2.873  -5.592  1.00 92.20           C
ATOM   1887 1HB  LEU A 135      -7.162   3.592  -5.435  1.00 92.20           H
ATOM   1888 2HB  LEU A 135      -8.631   3.297  -6.344  1.00 92.20           H
ATOM   1889  CG  LEU A 135      -8.745   2.728  -4.283  1.00 92.20           C
ATOM   1890  HG  LEU A 135      -8.097   2.248  -3.551  1.00 92.20           H
ATOM   1891  CD1 LEU A 135      -9.127   4.098  -3.719  1.00 92.20           C
ATOM   1892 1HD1 LEU A 135      -8.224   4.676  -3.525  1.00 92.20           H
ATOM   1893 2HD1 LEU A 135      -9.750   4.627  -4.441  1.00 92.20           H
ATOM   1894 3HD1 LEU A 135      -9.681   3.966  -2.789  1.00 92.20           H
ATOM   1895  CD2 LEU A 135      -9.965   1.824  -4.469  1.00 92.20           C
ATOM   1896 1HD2 LEU A 135     -10.624   2.254  -5.224  1.00 92.20           H
ATOM   1897 2HD2 LEU A 135      -9.639   0.836  -4.793  1.00 92.20           H
ATOM   1898 3HD2 LEU A 135     -10.502   1.739  -3.524  1.00 92.20           H
ATOM   1899  HN  LEU A 135      -5.930   1.805  -4.655  1.00 92.20           H
ATOM   1900  N   LEU A 136      -5.627   2.136  -7.741  1.00 91.60           N
ATOM   1901  CA  LEU A 136      -5.040   2.313  -9.058  1.00 91.60           C
ATOM   1902  C   LEU A 136      -4.925   0.952  -9.748  1.00 91.60           C
ATOM   1903  O   LEU A 136      -5.268   0.816 -10.921  1.00 91.60           O
ATOM   1904  HA  LEU A 136      -5.719   2.938  -9.638  1.00 91.60           H
ATOM   1905  CB  LEU A 136      -3.710   3.064  -8.955  1.00 91.60           C
ATOM   1906 1HB  LEU A 136      -3.138   2.638  -8.131  1.00 91.60           H
ATOM   1907 2HB  LEU A 136      -3.141   2.881  -9.867  1.00 91.60           H
ATOM   1908  CG  LEU A 136      -3.809   4.576  -8.744  1.00 91.60           C
ATOM   1909  HG  LEU A 136      -4.510   4.762  -7.930  1.00 91.60           H
ATOM   1910  CD1 LEU A 136      -2.460   5.159  -8.320  1.00 91.60           C
ATOM   1911 1HD1 LEU A 136      -2.141   4.696  -7.386  1.00 91.60           H
ATOM   1912 2HD1 LEU A 136      -1.719   4.962  -9.095  1.00 91.60           H
ATOM   1913 3HD1 LEU A 136      -2.558   6.235  -8.176  1.00 91.60           H
ATOM   1914  CD2 LEU A 136      -4.367   5.268  -9.989  1.00 91.60           C
ATOM   1915 1HD2 LEU A 136      -3.710   5.076 -10.837  1.00 91.60           H
ATOM   1916 2HD2 LEU A 136      -5.362   4.880 -10.205  1.00 91.60           H
ATOM   1917 3HD2 LEU A 136      -4.427   6.342  -9.811  1.00 91.60           H
ATOM   1918  HN  LEU A 136      -5.021   2.352  -6.976  1.00 91.60           H
ATOM   1919  N   ILE A 137      -4.441  -0.021  -8.990  1.00 86.48           N
ATOM   1920  CA  ILE A 137      -4.230  -1.354  -9.528  1.00 86.48           C
ATOM   1921  C   ILE A 137      -5.576  -1.951  -9.946  1.00 86.48           C
ATOM   1922  O   ILE A 137      -5.669  -2.624 -10.970  1.00 86.48           O
ATOM   1923  HA  ILE A 137      -3.607  -1.253 -10.417  1.00 86.48           H
ATOM   1924  CB  ILE A 137      -3.457  -2.219  -8.530  1.00 86.48           C
ATOM   1925  HB  ILE A 137      -3.896  -2.076  -7.543  1.00 86.48           H
ATOM   1926  CG1 ILE A 137      -1.994  -1.779  -8.442  1.00 86.48           C
ATOM   1927 1HG1 ILE A 137      -1.490  -1.986  -9.386  1.00 86.48           H
ATOM   1928 2HG1 ILE A 137      -1.944  -0.701  -8.283  1.00 86.48           H
ATOM   1929  CG2 ILE A 137      -3.589  -3.704  -8.874  1.00 86.48           C
ATOM   1930 1HG2 ILE A 137      -4.640  -3.991  -8.844  1.00 86.48           H
ATOM   1931 2HG2 ILE A 137      -3.191  -3.883  -9.873  1.00 86.48           H
ATOM   1932 3HG2 ILE A 137      -3.030  -4.295  -8.149  1.00 86.48           H
ATOM   1933  CD1 ILE A 137      -1.272  -2.502  -7.303  1.00 86.48           C
ATOM   1934 1HD1 ILE A 137      -1.764  -2.272  -6.357  1.00 86.48           H
ATOM   1935 2HD1 ILE A 137      -1.304  -3.577  -7.477  1.00 86.48           H
ATOM   1936 3HD1 ILE A 137      -0.235  -2.170  -7.262  1.00 86.48           H
ATOM   1937  HN  ILE A 137      -4.196   0.089  -8.027  1.00 86.48           H
ATOM   1938  N   MET A 138      -6.584  -1.681  -9.130  1.00 88.26           N
ATOM   1939  CA  MET A 138      -7.935  -2.120  -9.439  1.00 88.26           C
ATOM   1940  C   MET A 138      -8.419  -1.513 -10.758  1.00 88.26           C
ATOM   1941  O   MET A 138      -9.000  -2.210 -11.589  1.00 88.26           O
ATOM   1942  HA  MET A 138      -7.877  -3.204  -9.530  1.00 88.26           H
ATOM   1943  CB  MET A 138      -8.878  -1.704  -8.309  1.00 88.26           C
ATOM   1944 1HB  MET A 138      -8.502  -2.083  -7.359  1.00 88.26           H
ATOM   1945 2HB  MET A 138      -8.902  -0.617  -8.232  1.00 88.26           H
ATOM   1946  CG  MET A 138     -10.292  -2.235  -8.552  1.00 88.26           C
ATOM   1947 1HG  MET A 138     -10.661  -1.883  -9.516  1.00 88.26           H
ATOM   1948 2HG  MET A 138     -10.279  -3.324  -8.595  1.00 88.26           H
ATOM   1949  SD  MET A 138     -11.382  -1.690  -7.248  1.00 88.26           S
ATOM   1950  CE  MET A 138     -11.464   0.054  -7.621  1.00 88.26           C
ATOM   1951 1HE  MET A 138     -10.464   0.484  -7.571  1.00 88.26           H
ATOM   1952 2HE  MET A 138     -11.869   0.192  -8.623  1.00 88.26           H
ATOM   1953 3HE  MET A 138     -12.109   0.551  -6.896  1.00 88.26           H
ATOM   1954  HN  MET A 138      -6.491  -1.175  -8.273  1.00 88.26           H
ATOM   1955  N   CYS A 139      -8.162  -0.222 -10.909  1.00 91.20           N
ATOM   1956  CA  CYS A 139      -8.620   0.500 -12.083  1.00 91.20           C
ATOM   1957  C   CYS A 139      -7.890  -0.059 -13.306  1.00 91.20           C
ATOM   1958  O   CYS A 139      -8.469  -0.158 -14.387  1.00 91.20           O
ATOM   1959  HA  CYS A 139      -9.694   0.324 -12.160  1.00 91.20           H
ATOM   1960  CB  CYS A 139      -8.415   2.009 -11.936  1.00 91.20           C
ATOM   1961 1HB  CYS A 139      -7.409   2.213 -11.569  1.00 91.20           H
ATOM   1962 2HB  CYS A 139      -8.504   2.493 -12.908  1.00 91.20           H
ATOM   1963  SG  CYS A 139      -9.653   2.699 -10.779  1.00 91.20           S
ATOM   1964  HG  CYS A 139      -9.068   2.257  -9.669  1.00 91.20           H
ATOM   1965  HN  CYS A 139      -7.652   0.327 -10.247  1.00 91.20           H
ATOM   1966  N   ILE A 140      -6.630  -0.409 -13.094  1.00 85.70           N
ATOM   1967  CA  ILE A 140      -5.832  -1.007 -14.151  1.00 85.70           C
ATOM   1968  C   ILE A 140      -6.518  -2.282 -14.645  1.00 85.70           C
ATOM   1969  O   ILE A 140      -6.618  -2.511 -15.849  1.00 85.70           O
ATOM   1970  HA  ILE A 140      -5.794  -0.294 -14.975  1.00 85.70           H
ATOM   1971  CB  ILE A 140      -4.394  -1.227 -13.677  1.00 85.70           C
ATOM   1972  HB  ILE A 140      -4.427  -1.670 -12.681  1.00 85.70           H
ATOM   1973  CG1 ILE A 140      -3.647   0.103 -13.554  1.00 85.70           C
ATOM   1974 1HG1 ILE A 140      -3.421   0.490 -14.548  1.00 85.70           H
ATOM   1975 2HG1 ILE A 140      -4.284   0.838 -13.063  1.00 85.70           H
ATOM   1976  CG2 ILE A 140      -3.661  -2.214 -14.587  1.00 85.70           C
ATOM   1977 1HG2 ILE A 140      -4.182  -3.172 -14.579  1.00 85.70           H
ATOM   1978 2HG2 ILE A 140      -3.638  -1.822 -15.604  1.00 85.70           H
ATOM   1979 3HG2 ILE A 140      -2.642  -2.353 -14.227  1.00 85.70           H
ATOM   1980  CD1 ILE A 140      -2.350  -0.068 -12.761  1.00 85.70           C
ATOM   1981 1HD1 ILE A 140      -2.581  -0.432 -11.760  1.00 85.70           H
ATOM   1982 2HD1 ILE A 140      -1.705  -0.786 -13.269  1.00 85.70           H
ATOM   1983 3HD1 ILE A 140      -1.839   0.892 -12.689  1.00 85.70           H
ATOM   1984  HN  ILE A 140      -6.156  -0.291 -12.222  1.00 85.70           H
ATOM   1985  N   SER A 141      -6.975  -3.078 -13.689  1.00 86.04           N
ATOM   1986  CA  SER A 141      -7.575  -4.362 -14.008  1.00 86.04           C
ATOM   1987  C   SER A 141      -8.855  -4.154 -14.820  1.00 86.04           C
ATOM   1988  O   SER A 141      -9.105  -4.873 -15.787  1.00 86.04           O
ATOM   1989  HA  SER A 141      -6.828  -4.891 -14.600  1.00 86.04           H
ATOM   1990  CB  SER A 141      -7.876  -5.160 -12.738  1.00 86.04           C
ATOM   1991 1HB  SER A 141      -8.616  -4.626 -12.141  1.00 86.04           H
ATOM   1992 2HB  SER A 141      -8.317  -6.120 -13.008  1.00 86.04           H
ATOM   1993  OG  SER A 141      -6.705  -5.380 -11.956  1.00 86.04           O
ATOM   1994  HG  SER A 141      -6.560  -4.611 -11.333  1.00 86.04           H
ATOM   1995  HN  SER A 141      -6.939  -2.859 -12.714  1.00 86.04           H
ATOM   1996  N   VAL A 142      -9.632  -3.168 -14.397  1.00 88.14           N
ATOM   1997  CA  VAL A 142     -10.881  -2.858 -15.072  1.00 88.14           C
ATOM   1998  C   VAL A 142     -10.583  -2.384 -16.496  1.00 88.14           C
ATOM   1999  O   VAL A 142     -11.277  -2.762 -17.438  1.00 88.14           O
ATOM   2000  HA  VAL A 142     -11.464  -3.777 -15.123  1.00 88.14           H
ATOM   2001  CB  VAL A 142     -11.677  -1.836 -14.257  1.00 88.14           C
ATOM   2002  HB  VAL A 142     -11.049  -0.956 -14.117  1.00 88.14           H
ATOM   2003  CG1 VAL A 142     -12.938  -1.400 -15.005  1.00 88.14           C
ATOM   2004 1HG1 VAL A 142     -12.657  -0.946 -15.956  1.00 88.14           H
ATOM   2005 2HG1 VAL A 142     -13.570  -2.269 -15.189  1.00 88.14           H
ATOM   2006 3HG1 VAL A 142     -13.484  -0.674 -14.403  1.00 88.14           H
ATOM   2007  CG2 VAL A 142     -12.024  -2.390 -12.873  1.00 88.14           C
ATOM   2008 1HG2 VAL A 142     -12.624  -3.293 -12.983  1.00 88.14           H
ATOM   2009 2HG2 VAL A 142     -11.105  -2.627 -12.336  1.00 88.14           H
ATOM   2010 3HG2 VAL A 142     -12.589  -1.644 -12.315  1.00 88.14           H
ATOM   2011  HN  VAL A 142      -9.421  -2.587 -13.611  1.00 88.14           H
ATOM   2012  N   ASP A 143      -9.548  -1.563 -16.608  1.00 82.84           N
ATOM   2013  CA  ASP A 143      -9.178  -0.997 -17.894  1.00 82.84           C
ATOM   2014  C   ASP A 143      -8.803  -2.126 -18.855  1.00 82.84           C
ATOM   2015  O   ASP A 143      -9.180  -2.101 -20.026  1.00 82.84           O
ATOM   2016  HA  ASP A 143     -10.056  -0.441 -18.225  1.00 82.84           H
ATOM   2017  CB  ASP A 143      -7.969  -0.069 -17.759  1.00 82.84           C
ATOM   2018 1HB  ASP A 143      -8.202   0.740 -17.067  1.00 82.84           H
ATOM   2019 2HB  ASP A 143      -7.129  -0.619 -17.335  1.00 82.84           H
ATOM   2020  CG  ASP A 143      -7.571   0.513 -19.117  1.00 82.84           C
ATOM   2021  OD1 ASP A 143      -8.433   1.190 -19.719  1.00 82.84           O
ATOM   2022  OD2 ASP A 143      -6.415   0.269 -19.523  1.00 82.84           O
ATOM   2023  HN  ASP A 143      -8.969  -1.286 -15.841  1.00 82.84           H
ATOM   2024  N   ARG A 144      -8.065  -3.090 -18.325  1.00 73.52           N
ATOM   2025  CA  ARG A 144      -7.628  -4.223 -19.123  1.00 73.52           C
ATOM   2026  C   ARG A 144      -8.836  -5.028 -19.608  1.00 73.52           C
ATOM   2027  O   ARG A 144      -8.897  -5.424 -20.770  1.00 73.52           O
ATOM   2028  HA  ARG A 144      -7.089  -3.782 -19.962  1.00 73.52           H
ATOM   2029  CB  ARG A 144      -6.703  -5.139 -18.320  1.00 73.52           C
ATOM   2030 1HB  ARG A 144      -7.168  -5.384 -17.365  1.00 73.52           H
ATOM   2031 2HB  ARG A 144      -6.561  -6.078 -18.855  1.00 73.52           H
ATOM   2032  CG  ARG A 144      -5.347  -4.473 -18.078  1.00 73.52           C
ATOM   2033 1HG  ARG A 144      -5.487  -3.547 -17.520  1.00 73.52           H
ATOM   2034 2HG  ARG A 144      -4.723  -5.123 -17.465  1.00 73.52           H
ATOM   2035  CD  ARG A 144      -4.639  -4.176 -19.401  1.00 73.52           C
ATOM   2036 1HD  ARG A 144      -3.574  -4.392 -19.310  1.00 73.52           H
ATOM   2037 2HD  ARG A 144      -5.029  -4.824 -20.186  1.00 73.52           H
ATOM   2038  NE  ARG A 144      -4.835  -2.757 -19.773  1.00 73.52           N
ATOM   2039  HE  ARG A 144      -5.398  -2.189 -19.173  1.00 73.52           H
ATOM   2040  CZ  ARG A 144      -4.307  -2.186 -20.864  1.00 73.52           C
ATOM   2041  NH1 ARG A 144      -3.544  -2.900 -21.704  1.00 73.52           N
ATOM   2042 1HH1 ARG A 144      -3.366  -3.866 -21.518  1.00 73.52           H
ATOM   2043 2HH1 ARG A 144      -3.154  -2.466 -22.515  1.00 73.52           H
ATOM   2044  NH2 ARG A 144      -4.552  -0.891 -21.102  1.00 73.52           N
ATOM   2045 1HH2 ARG A 144      -4.165  -0.449 -21.912  1.00 73.52           H
ATOM   2046 2HH2 ARG A 144      -5.121  -0.365 -20.471  1.00 73.52           H
ATOM   2047  HN  ARG A 144      -7.766  -3.106 -17.371  1.00 73.52           H
ATOM   2048  N   TYR A 145      -9.768  -5.245 -18.691  1.00 84.04           N
ATOM   2049  CA  TYR A 145     -10.993  -5.954 -19.023  1.00 84.04           C
ATOM   2050  C   TYR A 145     -11.702  -5.299 -20.209  1.00 84.04           C
ATOM   2051  O   TYR A 145     -12.034  -5.969 -21.185  1.00 84.04           O
ATOM   2052  HA  TYR A 145     -10.727  -6.978 -19.288  1.00 84.04           H
ATOM   2053  CB  TYR A 145     -11.888  -5.849 -17.787  1.00 84.04           C
ATOM   2054 1HB  TYR A 145     -11.494  -6.503 -17.008  1.00 84.04           H
ATOM   2055 2HB  TYR A 145     -11.841  -4.831 -17.402  1.00 84.04           H
ATOM   2056  CG  TYR A 145     -13.351  -6.214 -18.046  1.00 84.04           C
ATOM   2057  CD1 TYR A 145     -14.309  -5.223 -18.111  1.00 84.04           C
ATOM   2058  HD1 TYR A 145     -14.023  -4.179 -17.977  1.00 84.04           H
ATOM   2059  CD2 TYR A 145     -13.714  -7.535 -18.214  1.00 84.04           C
ATOM   2060  HD2 TYR A 145     -12.957  -8.319 -18.163  1.00 84.04           H
ATOM   2061  CE1 TYR A 145     -15.686  -5.566 -18.355  1.00 84.04           C
ATOM   2062  HE1 TYR A 145     -16.452  -4.793 -18.408  1.00 84.04           H
ATOM   2063  CE2 TYR A 145     -15.091  -7.879 -18.458  1.00 84.04           C
ATOM   2064  HE2 TYR A 145     -15.390  -8.918 -18.593  1.00 84.04           H
ATOM   2065  CZ  TYR A 145     -16.009  -6.877 -18.516  1.00 84.04           C
ATOM   2066  OH  TYR A 145     -17.309  -7.201 -18.747  1.00 84.04           O
ATOM   2067  HH  TYR A 145     -17.401  -8.192 -18.852  1.00 84.04           H
ATOM   2068  HN  TYR A 145      -9.697  -4.946 -17.740  1.00 84.04           H
ATOM   2069  N   ILE A 146     -11.913  -3.997 -20.086  1.00 81.25           N
ATOM   2070  CA  ILE A 146     -12.654  -3.260 -21.095  1.00 81.25           C
ATOM   2071  C   ILE A 146     -11.916  -3.350 -22.432  1.00 81.25           C
ATOM   2072  O   ILE A 146     -12.539  -3.517 -23.479  1.00 81.25           O
ATOM   2073  HA  ILE A 146     -13.626  -3.742 -21.204  1.00 81.25           H
ATOM   2074  CB  ILE A 146     -12.911  -1.825 -20.630  1.00 81.25           C
ATOM   2075  HB  ILE A 146     -11.959  -1.389 -20.327  1.00 81.25           H
ATOM   2076  CG1 ILE A 146     -13.829  -1.801 -19.406  1.00 81.25           C
ATOM   2077 1HG1 ILE A 146     -14.841  -2.078 -19.701  1.00 81.25           H
ATOM   2078 2HG1 ILE A 146     -13.493  -2.542 -18.681  1.00 81.25           H
ATOM   2079  CG2 ILE A 146     -13.458  -0.967 -21.773  1.00 81.25           C
ATOM   2080 1HG2 ILE A 146     -12.735  -0.946 -22.589  1.00 81.25           H
ATOM   2081 2HG2 ILE A 146     -14.396  -1.392 -22.129  1.00 81.25           H
ATOM   2082 3HG2 ILE A 146     -13.631   0.047 -21.415  1.00 81.25           H
ATOM   2083  CD1 ILE A 146     -13.842  -0.415 -18.758  1.00 81.25           C
ATOM   2084 1HD1 ILE A 146     -12.832  -0.152 -18.442  1.00 81.25           H
ATOM   2085 2HD1 ILE A 146     -14.201   0.320 -19.478  1.00 81.25           H
ATOM   2086 3HD1 ILE A 146     -14.502  -0.426 -17.890  1.00 81.25           H
ATOM   2087  HN  ILE A 146     -11.588  -3.448 -19.315  1.00 81.25           H
ATOM   2088  N   ALA A 147     -10.598  -3.236 -22.352  1.00 80.18           N
ATOM   2089  CA  ALA A 147      -9.780  -3.166 -23.551  1.00 80.18           C
ATOM   2090  C   ALA A 147      -9.896  -4.483 -24.320  1.00 80.18           C
ATOM   2091  O   ALA A 147      -9.678  -4.520 -25.530  1.00 80.18           O
ATOM   2092  HA  ALA A 147     -10.167  -2.357 -24.170  1.00 80.18           H
ATOM   2093  CB  ALA A 147      -8.335  -2.842 -23.164  1.00 80.18           C
ATOM   2094 1HB  ALA A 147      -8.304  -1.884 -22.646  1.00 80.18           H
ATOM   2095 2HB  ALA A 147      -7.951  -3.623 -22.507  1.00 80.18           H
ATOM   2096 3HB  ALA A 147      -7.721  -2.790 -24.063  1.00 80.18           H
ATOM   2097  HN  ALA A 147     -10.092  -3.192 -21.491  1.00 80.18           H
ATOM   2098  N   ILE A 148     -10.239  -5.532 -23.587  1.00 76.20           N
ATOM   2099  CA  ILE A 148     -10.185  -6.877 -24.133  1.00 76.20           C
ATOM   2100  C   ILE A 148     -11.602  -7.343 -24.472  1.00 76.20           C
ATOM   2101  O   ILE A 148     -11.861  -7.793 -25.587  1.00 76.20           O
ATOM   2102  HA  ILE A 148      -9.606  -6.832 -25.056  1.00 76.20           H
ATOM   2103  CB  ILE A 148      -9.441  -7.813 -23.178  1.00 76.20           C
ATOM   2104  HB  ILE A 148      -9.857  -7.683 -22.179  1.00 76.20           H
ATOM   2105  CG1 ILE A 148      -7.957  -7.451 -23.100  1.00 76.20           C
ATOM   2106 1HG1 ILE A 148      -7.448  -7.790 -24.002  1.00 76.20           H
ATOM   2107 2HG1 ILE A 148      -7.845  -6.367 -23.059  1.00 76.20           H
ATOM   2108  CG2 ILE A 148      -9.654  -9.277 -23.569  1.00 76.20           C
ATOM   2109 1HG2 ILE A 148     -10.717  -9.512 -23.532  1.00 76.20           H
ATOM   2110 2HG2 ILE A 148      -9.281  -9.441 -24.580  1.00 76.20           H
ATOM   2111 3HG2 ILE A 148      -9.114  -9.921 -22.874  1.00 76.20           H
ATOM   2112  CD1 ILE A 148      -7.302  -8.083 -21.870  1.00 76.20           C
ATOM   2113 1HD1 ILE A 148      -7.798  -7.723 -20.969  1.00 76.20           H
ATOM   2114 2HD1 ILE A 148      -7.394  -9.168 -21.927  1.00 76.20           H
ATOM   2115 3HD1 ILE A 148      -6.247  -7.809 -21.839  1.00 76.20           H
ATOM   2116  HN  ILE A 148     -10.550  -5.473 -22.638  1.00 76.20           H
ATOM   2117  N   ALA A 149     -12.482  -7.220 -23.489  1.00 76.53           N
ATOM   2118  CA  ALA A 149     -13.835  -7.732 -23.627  1.00 76.53           C
ATOM   2119  C   ALA A 149     -14.627  -6.820 -24.565  1.00 76.53           C
ATOM   2120  O   ALA A 149     -15.463  -7.291 -25.335  1.00 76.53           O
ATOM   2121  HA  ALA A 149     -13.770  -8.726 -24.070  1.00 76.53           H
ATOM   2122  CB  ALA A 149     -14.480  -7.849 -22.245  1.00 76.53           C
ATOM   2123 1HB  ALA A 149     -13.895  -8.531 -21.627  1.00 76.53           H
ATOM   2124 2HB  ALA A 149     -14.510  -6.867 -21.774  1.00 76.53           H
ATOM   2125 3HB  ALA A 149     -15.495  -8.233 -22.349  1.00 76.53           H
ATOM   2126  HN  ALA A 149     -12.283  -6.781 -22.613  1.00 76.53           H
ATOM   2127  N   GLN A 150     -14.337  -5.531 -24.470  1.00 68.15           N
ATOM   2128  CA  GLN A 150     -15.083  -4.538 -25.225  1.00 68.15           C
ATOM   2129  C   GLN A 150     -14.150  -3.779 -26.171  1.00 68.15           C
ATOM   2130  O   GLN A 150     -14.233  -2.557 -26.282  1.00 68.15           O
ATOM   2131  HA  GLN A 150     -15.816  -5.103 -25.801  1.00 68.15           H
ATOM   2132  CB  GLN A 150     -15.816  -3.575 -24.289  1.00 68.15           C
ATOM   2133 1HB  GLN A 150     -15.092  -3.001 -23.712  1.00 68.15           H
ATOM   2134 2HB  GLN A 150     -16.394  -2.862 -24.875  1.00 68.15           H
ATOM   2135  CG  GLN A 150     -16.745  -4.335 -23.339  1.00 68.15           C
ATOM   2136 1HG  GLN A 150     -17.382  -5.010 -23.911  1.00 68.15           H
ATOM   2137 2HG  GLN A 150     -16.154  -4.951 -22.662  1.00 68.15           H
ATOM   2138  CD  GLN A 150     -17.613  -3.367 -22.532  1.00 68.15           C
ATOM   2139  OE1 GLN A 150     -17.520  -2.157 -22.656  1.00 68.15           O
ATOM   2140  NE2 GLN A 150     -18.460  -3.967 -21.699  1.00 68.15           N
ATOM   2141 1HE2 GLN A 150     -18.486  -4.965 -21.645  1.00 68.15           H
ATOM   2142 2HE2 GLN A 150     -19.070  -3.419 -21.127  1.00 68.15           H
ATOM   2143  HN  GLN A 150     -13.609  -5.163 -23.892  1.00 68.15           H
ATOM   2144  N   ALA A 151     -13.283  -4.536 -26.828  1.00 68.56           N
ATOM   2145  CA  ALA A 151     -12.172  -3.943 -27.553  1.00 68.56           C
ATOM   2146  C   ALA A 151     -12.710  -2.921 -28.556  1.00 68.56           C
ATOM   2147  O   ALA A 151     -12.157  -1.831 -28.695  1.00 68.56           O
ATOM   2148  HA  ALA A 151     -11.539  -3.430 -26.829  1.00 68.56           H
ATOM   2149  CB  ALA A 151     -11.355  -5.047 -28.227  1.00 68.56           C
ATOM   2150 1HB  ALA A 151     -10.972  -5.730 -27.469  1.00 68.56           H
ATOM   2151 2HB  ALA A 151     -11.990  -5.596 -28.922  1.00 68.56           H
ATOM   2152 3HB  ALA A 151     -10.522  -4.602 -28.771  1.00 68.56           H
ATOM   2153  HN  ALA A 151     -13.331  -5.534 -26.871  1.00 68.56           H
ATOM   2154  N   MET A 152     -13.783  -3.309 -29.230  1.00 59.40           N
ATOM   2155  CA  MET A 152     -14.365  -2.466 -30.261  1.00 59.40           C
ATOM   2156  C   MET A 152     -14.791  -1.113 -29.686  1.00 59.40           C
ATOM   2157  O   MET A 152     -14.389  -0.066 -30.191  1.00 59.40           O
ATOM   2158  HA  MET A 152     -13.578  -2.322 -31.001  1.00 59.40           H
ATOM   2159  CB  MET A 152     -15.581  -3.168 -30.869  1.00 59.40           C
ATOM   2160 1HB  MET A 152     -16.136  -3.685 -30.086  1.00 59.40           H
ATOM   2161 2HB  MET A 152     -16.254  -2.428 -31.302  1.00 59.40           H
ATOM   2162  CG  MET A 152     -15.154  -4.170 -31.944  1.00 59.40           C
ATOM   2163 1HG  MET A 152     -14.457  -3.698 -32.636  1.00 59.40           H
ATOM   2164 2HG  MET A 152     -14.630  -5.008 -31.485  1.00 59.40           H
ATOM   2165  SD  MET A 152     -16.586  -4.760 -32.831  1.00 59.40           S
ATOM   2166  CE  MET A 152     -15.787  -5.584 -34.198  1.00 59.40           C
ATOM   2167 1HE  MET A 152     -15.186  -4.865 -34.755  1.00 59.40           H
ATOM   2168 2HE  MET A 152     -15.143  -6.377 -33.818  1.00 59.40           H
ATOM   2169 3HE  MET A 152     -16.542  -6.013 -34.856  1.00 59.40           H
ATOM   2170  HN  MET A 152     -14.252  -4.180 -29.083  1.00 59.40           H
ATOM   2171  N   ARG A 153     -15.599  -1.180 -28.639  1.00 56.55           N
ATOM   2172  CA  ARG A 153     -16.129   0.026 -28.024  1.00 56.55           C
ATOM   2173  C   ARG A 153     -14.991   0.874 -27.453  1.00 56.55           C
ATOM   2174  O   ARG A 153     -15.080   2.101 -27.424  1.00 56.55           O
ATOM   2175  HA  ARG A 153     -16.640   0.549 -28.833  1.00 56.55           H
ATOM   2176  CB  ARG A 153     -17.114  -0.313 -26.904  1.00 56.55           C
ATOM   2177 1HB  ARG A 153     -16.678  -1.065 -26.246  1.00 56.55           H
ATOM   2178 2HB  ARG A 153     -17.300   0.573 -26.297  1.00 56.55           H
ATOM   2179  CG  ARG A 153     -18.435  -0.832 -27.475  1.00 56.55           C
ATOM   2180 1HG  ARG A 153     -18.819  -0.128 -28.213  1.00 56.55           H
ATOM   2181 2HG  ARG A 153     -18.266  -1.776 -27.994  1.00 56.55           H
ATOM   2182  CD  ARG A 153     -19.471  -1.032 -26.367  1.00 56.55           C
ATOM   2183 1HD  ARG A 153     -19.115  -1.777 -25.655  1.00 56.55           H
ATOM   2184 2HD  ARG A 153     -19.608  -0.103 -25.814  1.00 56.55           H
ATOM   2185  NE  ARG A 153     -20.759  -1.468 -26.951  1.00 56.55           N
ATOM   2186  HE  ARG A 153     -20.825  -1.531 -27.946  1.00 56.55           H
ATOM   2187  CZ  ARG A 153     -21.843  -1.782 -26.228  1.00 56.55           C
ATOM   2188  NH1 ARG A 153     -21.812  -1.715 -24.890  1.00 56.55           N
ATOM   2189 1HH1 ARG A 153     -20.975  -1.429 -24.423  1.00 56.55           H
ATOM   2190 2HH1 ARG A 153     -22.625  -1.952 -24.358  1.00 56.55           H
ATOM   2191  NH2 ARG A 153     -22.959  -2.165 -26.864  1.00 56.55           N
ATOM   2192 1HH2 ARG A 153     -23.777  -2.403 -26.339  1.00 56.55           H
ATOM   2193 2HH2 ARG A 153     -22.974  -2.212 -27.862  1.00 56.55           H
ATOM   2194  HN  ARG A 153     -15.892  -2.035 -28.211  1.00 56.55           H
ATOM   2195  N   ALA A 154     -13.947   0.187 -27.013  1.00 62.43           N
ATOM   2196  CA  ALA A 154     -12.843   0.852 -26.340  1.00 62.43           C
ATOM   2197  C   ALA A 154     -12.092   1.728 -27.345  1.00 62.43           C
ATOM   2198  O   ALA A 154     -11.566   2.780 -26.985  1.00 62.43           O
ATOM   2199  HA  ALA A 154     -13.264   1.487 -25.560  1.00 62.43           H
ATOM   2200  CB  ALA A 154     -11.938  -0.195 -25.689  1.00 62.43           C
ATOM   2201 1HB  ALA A 154     -12.512  -0.771 -24.963  1.00 62.43           H
ATOM   2202 2HB  ALA A 154     -11.546  -0.864 -26.455  1.00 62.43           H
ATOM   2203 3HB  ALA A 154     -11.110   0.304 -25.184  1.00 62.43           H
ATOM   2204  HN  ALA A 154     -13.848  -0.803 -27.110  1.00 62.43           H
ATOM   2205  N   HIS A 155     -12.067   1.263 -28.585  1.00 57.49           N
ATOM   2206  CA  HIS A 155     -11.263   1.906 -29.610  1.00 57.49           C
ATOM   2207  C   HIS A 155     -11.899   3.242 -29.998  1.00 57.49           C
ATOM   2208  O   HIS A 155     -11.200   4.238 -30.177  1.00 57.49           O
ATOM   2209  HA  HIS A 155     -10.285   2.095 -29.167  1.00 57.49           H
ATOM   2210  CB  HIS A 155     -11.061   0.975 -30.807  1.00 57.49           C
ATOM   2211 1HB  HIS A 155     -10.967  -0.049 -30.445  1.00 57.49           H
ATOM   2212 2HB  HIS A 155     -11.950   1.011 -31.436  1.00 57.49           H
ATOM   2213  CG  HIS A 155      -9.852   1.309 -31.648  1.00 57.49           C
ATOM   2214  ND1 HIS A 155      -9.175   2.511 -31.543  1.00 57.49           N
ATOM   2215  HD1 HIS A 155      -9.405   3.260 -30.921  1.00 57.49           H
ATOM   2216  CD2 HIS A 155      -9.207   0.586 -32.608  1.00 57.49           C
ATOM   2217  HD2 HIS A 155      -9.480  -0.414 -32.943  1.00 57.49           H
ATOM   2218  CE1 HIS A 155      -8.170   2.502 -32.406  1.00 57.49           C
ATOM   2219  HE1 HIS A 155      -7.451   3.307 -32.562  1.00 57.49           H
ATOM   2220  NE2 HIS A 155      -8.192   1.308 -33.066  1.00 57.49           N
ATOM   2221  HN  HIS A 155     -12.582   0.463 -28.893  1.00 57.49           H
ATOM   2222  N   THR A 156     -13.219   3.220 -30.118  1.00 63.83           N
ATOM   2223  CA  THR A 156     -13.944   4.375 -30.618  1.00 63.83           C
ATOM   2224  C   THR A 156     -13.811   5.550 -29.648  1.00 63.83           C
ATOM   2225  O   THR A 156     -13.831   6.708 -30.062  1.00 63.83           O
ATOM   2226  HA  THR A 156     -13.491   4.685 -31.560  1.00 63.83           H
ATOM   2227  CB  THR A 156     -15.394   3.952 -30.865  1.00 63.83           C
ATOM   2228  HB  THR A 156     -16.010   4.142 -29.986  1.00 63.83           H
ATOM   2229  OG1 THR A 156     -15.295   2.588 -31.264  1.00 63.83           O
ATOM   2230  HG1 THR A 156     -16.170   2.125 -31.120  1.00 63.83           H
ATOM   2231  CG2 THR A 156     -16.009   4.651 -32.079  1.00 63.83           C
ATOM   2232 1HG2 THR A 156     -15.432   4.406 -32.970  1.00 63.83           H
ATOM   2233 2HG2 THR A 156     -15.996   5.730 -31.922  1.00 63.83           H
ATOM   2234 3HG2 THR A 156     -17.038   4.315 -32.208  1.00 63.83           H
ATOM   2235  HN  THR A 156     -13.788   2.433 -29.881  1.00 63.83           H
ATOM   2236  N   TRP A 157     -13.677   5.211 -28.374  1.00 57.45           N
ATOM   2237  CA  TRP A 157     -13.798   6.203 -27.319  1.00 57.45           C
ATOM   2238  C   TRP A 157     -12.405   6.445 -26.735  1.00 57.45           C
ATOM   2239  O   TRP A 157     -12.271   6.782 -25.559  1.00 57.45           O
ATOM   2240  HA  TRP A 157     -14.179   7.121 -27.767  1.00 57.45           H
ATOM   2241  CB  TRP A 157     -14.819   5.763 -26.267  1.00 57.45           C
ATOM   2242 1HB  TRP A 157     -14.580   4.749 -25.946  1.00 57.45           H
ATOM   2243 2HB  TRP A 157     -14.724   6.406 -25.392  1.00 57.45           H
ATOM   2244  CG  TRP A 157     -16.269   5.800 -26.754  1.00 57.45           C
ATOM   2245  CD1 TRP A 157     -16.779   5.258 -27.868  1.00 57.45           C
ATOM   2246  HD1 TRP A 157     -16.197   4.697 -28.600  1.00 57.45           H
ATOM   2247  CD2 TRP A 157     -17.382   6.437 -26.092  1.00 57.45           C
ATOM   2248  NE1 TRP A 157     -18.134   5.498 -27.973  1.00 57.45           N
ATOM   2249  HE1 TRP A 157     -18.734   5.195 -28.714  1.00 57.45           H
ATOM   2250  CE2 TRP A 157     -18.512   6.238 -26.858  1.00 57.45           C
ATOM   2251  CE3 TRP A 157     -17.432   7.158 -24.886  1.00 57.45           C
ATOM   2252  HE3 TRP A 157     -16.554   7.328 -24.263  1.00 57.45           H
ATOM   2253  CZ2 TRP A 157     -19.775   6.728 -26.504  1.00 57.45           C
ATOM   2254  HZ2 TRP A 157     -20.653   6.557 -27.126  1.00 57.45           H
ATOM   2255  CZ3 TRP A 157     -18.701   7.641 -24.545  1.00 57.45           C
ATOM   2256  HZ3 TRP A 157     -18.796   8.207 -23.619  1.00 57.45           H
ATOM   2257  CH2 TRP A 157     -19.849   7.449 -25.306  1.00 57.45           C
ATOM   2258  HH2 TRP A 157     -20.802   7.858 -24.971  1.00 57.45           H
ATOM   2259  HN  TRP A 157     -13.489   4.281 -28.059  1.00 57.45           H
ATOM   2260  N   ARG A 158     -11.403   6.265 -27.583  1.00 57.92           N
ATOM   2261  CA  ARG A 158     -10.024   6.282 -27.127  1.00 57.92           C
ATOM   2262  C   ARG A 158      -9.723   7.593 -26.396  1.00 57.92           C
ATOM   2263  O   ARG A 158      -9.136   7.584 -25.316  1.00 57.92           O
ATOM   2264  HA  ARG A 158      -9.942   5.430 -26.452  1.00 57.92           H
ATOM   2265  CB  ARG A 158      -9.054   6.126 -28.299  1.00 57.92           C
ATOM   2266 1HB  ARG A 158      -9.316   5.240 -28.877  1.00 57.92           H
ATOM   2267 2HB  ARG A 158      -9.146   6.982 -28.969  1.00 57.92           H
ATOM   2268  CG  ARG A 158      -7.610   6.011 -27.805  1.00 57.92           C
ATOM   2269 1HG  ARG A 158      -7.322   6.931 -27.296  1.00 57.92           H
ATOM   2270 2HG  ARG A 158      -7.535   5.206 -27.074  1.00 57.92           H
ATOM   2271  CD  ARG A 158      -6.652   5.743 -28.968  1.00 57.92           C
ATOM   2272 1HD  ARG A 158      -6.895   4.790 -29.437  1.00 57.92           H
ATOM   2273 2HD  ARG A 158      -6.769   6.513 -29.731  1.00 57.92           H
ATOM   2274  NE  ARG A 158      -5.256   5.725 -28.479  1.00 57.92           N
ATOM   2275  HE  ARG A 158      -5.091   5.960 -27.521  1.00 57.92           H
ATOM   2276  CZ  ARG A 158      -4.197   5.413 -29.239  1.00 57.92           C
ATOM   2277  NH1 ARG A 158      -4.359   5.090 -30.530  1.00 57.92           N
ATOM   2278 1HH1 ARG A 158      -5.274   5.080 -30.932  1.00 57.92           H
ATOM   2279 2HH1 ARG A 158      -3.564   4.858 -31.091  1.00 57.92           H
ATOM   2280  NH2 ARG A 158      -2.975   5.428 -28.690  1.00 57.92           N
ATOM   2281 1HH2 ARG A 158      -2.175   5.198 -29.244  1.00 57.92           H
ATOM   2282 2HH2 ARG A 158      -2.863   5.670 -27.726  1.00 57.92           H
ATOM   2283  HN  ARG A 158     -11.522   6.109 -28.564  1.00 57.92           H
ATOM   2284  N   GLU A 159     -10.140   8.687 -27.015  1.00 63.95           N
ATOM   2285  CA  GLU A 159      -9.846  10.007 -26.482  1.00 63.95           C
ATOM   2286  C   GLU A 159     -10.619  10.238 -25.182  1.00 63.95           C
ATOM   2287  O   GLU A 159     -10.056  10.711 -24.197  1.00 63.95           O
ATOM   2288  HA  GLU A 159      -8.775  10.005 -26.280  1.00 63.95           H
ATOM   2289  CB  GLU A 159     -10.161  11.096 -27.509  1.00 63.95           C
ATOM   2290 1HB  GLU A 159     -11.153  10.928 -27.931  1.00 63.95           H
ATOM   2291 2HB  GLU A 159     -10.050  12.078 -27.049  1.00 63.95           H
ATOM   2292  CG  GLU A 159      -9.173  11.052 -28.676  1.00 63.95           C
ATOM   2293 1HG  GLU A 159      -8.155  10.984 -28.293  1.00 63.95           H
ATOM   2294 2HG  GLU A 159      -9.349  10.157 -29.273  1.00 63.95           H
ATOM   2295  CD  GLU A 159      -9.310  12.294 -29.558  1.00 63.95           C
ATOM   2296  OE1 GLU A 159      -8.342  12.575 -30.298  1.00 63.95           O
ATOM   2297  OE2 GLU A 159     -10.380  12.935 -29.473  1.00 63.95           O
ATOM   2298  HN  GLU A 159     -10.669   8.683 -27.864  1.00 63.95           H
ATOM   2299  N   LYS A 160     -11.898   9.894 -25.223  1.00 69.52           N
ATOM   2300  CA  LYS A 160     -12.758  10.074 -24.065  1.00 69.52           C
ATOM   2301  C   LYS A 160     -12.194   9.276 -22.888  1.00 69.52           C
ATOM   2302  O   LYS A 160     -12.262   9.721 -21.743  1.00 69.52           O
ATOM   2303  HA  LYS A 160     -12.741  11.132 -23.806  1.00 69.52           H
ATOM   2304  CB  LYS A 160     -14.205   9.717 -24.412  1.00 69.52           C
ATOM   2305 1HB  LYS A 160     -14.241   8.725 -24.864  1.00 69.52           H
ATOM   2306 2HB  LYS A 160     -14.801   9.672 -23.501  1.00 69.52           H
ATOM   2307  CG  LYS A 160     -14.808  10.743 -25.373  1.00 69.52           C
ATOM   2308 1HG  LYS A 160     -14.616  11.750 -25.002  1.00 69.52           H
ATOM   2309 2HG  LYS A 160     -14.323  10.664 -26.346  1.00 69.52           H
ATOM   2310  CD  LYS A 160     -16.315  10.530 -25.528  1.00 69.52           C
ATOM   2311 1HD  LYS A 160     -16.508   9.516 -25.876  1.00 69.52           H
ATOM   2312 2HD  LYS A 160     -16.802  10.633 -24.559  1.00 69.52           H
ATOM   2313  CE  LYS A 160     -16.912  11.536 -26.514  1.00 69.52           C
ATOM   2314 1HE  LYS A 160     -16.745  12.551 -26.154  1.00 69.52           H
ATOM   2315 2HE  LYS A 160     -16.408  11.453 -27.477  1.00 69.52           H
ATOM   2316  NZ  LYS A 160     -18.362  11.296 -26.685  1.00 69.52           N
ATOM   2317 1HZ  LYS A 160     -18.743  11.975 -27.335  1.00 69.52           H
ATOM   2318 2HZ  LYS A 160     -18.510  10.361 -27.048  1.00 69.52           H
ATOM   2319 3HZ  LYS A 160     -18.828  11.389 -25.789  1.00 69.52           H
ATOM   2320  HN  LYS A 160     -12.346   9.501 -26.025  1.00 69.52           H
ATOM   2321  N   ARG A 161     -11.648   8.113 -23.209  1.00 67.34           N
ATOM   2322  CA  ARG A 161     -11.100   7.235 -22.189  1.00 67.34           C
ATOM   2323  C   ARG A 161      -9.943   7.924 -21.462  1.00 67.34           C
ATOM   2324  O   ARG A 161      -9.753   7.726 -20.263  1.00 67.34           O
ATOM   2325  HA  ARG A 161     -11.932   7.044 -21.510  1.00 67.34           H
ATOM   2326  CB  ARG A 161     -10.602   5.924 -22.799  1.00 67.34           C
ATOM   2327 1HB  ARG A 161      -9.989   6.136 -23.675  1.00 67.34           H
ATOM   2328 2HB  ARG A 161      -9.966   5.404 -22.084  1.00 67.34           H
ATOM   2329  CG  ARG A 161     -11.774   5.024 -23.197  1.00 67.34           C
ATOM   2330 1HG  ARG A 161     -12.427   4.871 -22.337  1.00 67.34           H
ATOM   2331 2HG  ARG A 161     -12.370   5.515 -23.966  1.00 67.34           H
ATOM   2332  CD  ARG A 161     -11.277   3.672 -23.714  1.00 67.34           C
ATOM   2333 1HD  ARG A 161     -12.051   3.197 -24.315  1.00 67.34           H
ATOM   2334 2HD  ARG A 161     -10.413   3.817 -24.363  1.00 67.34           H
ATOM   2335  NE  ARG A 161     -10.912   2.798 -22.576  1.00 67.34           N
ATOM   2336  HE  ARG A 161     -11.080   3.139 -21.651  1.00 67.34           H
ATOM   2337  CZ  ARG A 161     -10.372   1.579 -22.709  1.00 67.34           C
ATOM   2338  NH1 ARG A 161     -10.126   1.073 -23.925  1.00 67.34           N
ATOM   2339 1HH1 ARG A 161     -10.346   1.606 -24.742  1.00 67.34           H
ATOM   2340 2HH1 ARG A 161      -9.722   0.162 -24.015  1.00 67.34           H
ATOM   2341  NH2 ARG A 161     -10.081   0.874 -21.607  1.00 67.34           N
ATOM   2342 1HH2 ARG A 161      -9.678  -0.037 -21.688  1.00 67.34           H
ATOM   2343 2HH2 ARG A 161     -10.268   1.259 -20.703  1.00 67.34           H
ATOM   2344  HN  ARG A 161     -11.577   7.768 -24.145  1.00 67.34           H
ATOM   2345  N   LEU A 162      -9.200   8.718 -22.219  1.00 78.76           N
ATOM   2346  CA  LEU A 162      -8.060   9.428 -21.665  1.00 78.76           C
ATOM   2347  C   LEU A 162      -8.555  10.499 -20.691  1.00 78.76           C
ATOM   2348  O   LEU A 162      -7.953  10.713 -19.640  1.00 78.76           O
ATOM   2349  HA  LEU A 162      -7.464   8.704 -21.109  1.00 78.76           H
ATOM   2350  CB  LEU A 162      -7.175   9.978 -22.786  1.00 78.76           C
ATOM   2351 1HB  LEU A 162      -6.950   9.165 -23.476  1.00 78.76           H
ATOM   2352 2HB  LEU A 162      -7.747  10.719 -23.343  1.00 78.76           H
ATOM   2353  CG  LEU A 162      -5.856  10.617 -22.346  1.00 78.76           C
ATOM   2354  HG  LEU A 162      -6.075  11.356 -21.575  1.00 78.76           H
ATOM   2355  CD1 LEU A 162      -4.923   9.576 -21.724  1.00 78.76           C
ATOM   2356 1HD1 LEU A 162      -5.404   9.132 -20.852  1.00 78.76           H
ATOM   2357 2HD1 LEU A 162      -4.708   8.797 -22.455  1.00 78.76           H
ATOM   2358 3HD1 LEU A 162      -3.993  10.057 -21.420  1.00 78.76           H
ATOM   2359  CD2 LEU A 162      -5.193  11.359 -23.508  1.00 78.76           C
ATOM   2360 1HD2 LEU A 162      -4.989  10.658 -24.318  1.00 78.76           H
ATOM   2361 2HD2 LEU A 162      -5.859  12.143 -23.866  1.00 78.76           H
ATOM   2362 3HD2 LEU A 162      -4.257  11.803 -23.169  1.00 78.76           H
ATOM   2363  HN  LEU A 162      -9.367   8.880 -23.192  1.00 78.76           H
ATOM   2364  N   LEU A 163      -9.648  11.142 -21.075  1.00 81.73           N
ATOM   2365  CA  LEU A 163     -10.245  12.168 -20.236  1.00 81.73           C
ATOM   2366  C   LEU A 163     -10.737  11.533 -18.934  1.00 81.73           C
ATOM   2367  O   LEU A 163     -10.437  12.024 -17.847  1.00 81.73           O
ATOM   2368  HA  LEU A 163      -9.464  12.889 -19.995  1.00 81.73           H
ATOM   2369  CB  LEU A 163     -11.334  12.920 -21.004  1.00 81.73           C
ATOM   2370 1HB  LEU A 163     -10.902  13.299 -21.930  1.00 81.73           H
ATOM   2371 2HB  LEU A 163     -12.112  12.208 -21.283  1.00 81.73           H
ATOM   2372  CG  LEU A 163     -11.992  14.087 -20.264  1.00 81.73           C
ATOM   2373  HG  LEU A 163     -12.352  13.722 -19.302  1.00 81.73           H
ATOM   2374  CD1 LEU A 163     -10.977  15.195 -19.977  1.00 81.73           C
ATOM   2375 1HD1 LEU A 163     -10.172  14.799 -19.359  1.00 81.73           H
ATOM   2376 2HD1 LEU A 163     -10.566  15.564 -20.917  1.00 81.73           H
ATOM   2377 3HD1 LEU A 163     -11.471  16.012 -19.451  1.00 81.73           H
ATOM   2378  CD2 LEU A 163     -13.208  14.608 -21.034  1.00 81.73           C
ATOM   2379 1HD2 LEU A 163     -12.894  14.951 -22.019  1.00 81.73           H
ATOM   2380 2HD2 LEU A 163     -13.939  13.807 -21.143  1.00 81.73           H
ATOM   2381 3HD2 LEU A 163     -13.656  15.437 -20.486  1.00 81.73           H
ATOM   2382  HN  LEU A 163     -10.122  10.974 -21.939  1.00 81.73           H
ATOM   2383  N   TYR A 164     -11.486  10.450 -19.087  1.00 75.52           N
ATOM   2384  CA  TYR A 164     -12.030   9.749 -17.937  1.00 75.52           C
ATOM   2385  C   TYR A 164     -10.912   9.254 -17.016  1.00 75.52           C
ATOM   2386  O   TYR A 164     -11.075   9.224 -15.798  1.00 75.52           O
ATOM   2387  HA  TYR A 164     -12.663  10.445 -17.386  1.00 75.52           H
ATOM   2388  CB  TYR A 164     -12.784   8.541 -18.498  1.00 75.52           C
ATOM   2389 1HB  TYR A 164     -12.172   8.069 -19.266  1.00 75.52           H
ATOM   2390 2HB  TYR A 164     -12.918   7.808 -17.702  1.00 75.52           H
ATOM   2391  CG  TYR A 164     -14.151   8.883 -19.093  1.00 75.52           C
ATOM   2392  CD1 TYR A 164     -15.081   9.567 -18.337  1.00 75.52           C
ATOM   2393  HD1 TYR A 164     -14.842   9.864 -17.316  1.00 75.52           H
ATOM   2394  CD2 TYR A 164     -14.454   8.507 -20.386  1.00 75.52           C
ATOM   2395  HD2 TYR A 164     -13.720   7.966 -20.983  1.00 75.52           H
ATOM   2396  CE1 TYR A 164     -16.368   9.888 -18.898  1.00 75.52           C
ATOM   2397  HE1 TYR A 164     -17.112  10.428 -18.312  1.00 75.52           H
ATOM   2398  CE2 TYR A 164     -15.741   8.828 -20.946  1.00 75.52           C
ATOM   2399  HE2 TYR A 164     -15.994   8.537 -21.966  1.00 75.52           H
ATOM   2400  CZ  TYR A 164     -16.635   9.503 -20.175  1.00 75.52           C
ATOM   2401  OH  TYR A 164     -17.850   9.807 -20.704  1.00 75.52           O
ATOM   2402  HH  TYR A 164     -18.397  10.313 -20.037  1.00 75.52           H
ATOM   2403  HN  TYR A 164     -11.720  10.053 -19.974  1.00 75.52           H
ATOM   2404  N   SER A 165      -9.802   8.879 -17.635  1.00 86.16           N
ATOM   2405  CA  SER A 165      -8.666   8.368 -16.888  1.00 86.16           C
ATOM   2406  C   SER A 165      -8.144   9.440 -15.930  1.00 86.16           C
ATOM   2407  O   SER A 165      -7.716   9.130 -14.819  1.00 86.16           O
ATOM   2408  HA  SER A 165      -9.047   7.511 -16.333  1.00 86.16           H
ATOM   2409  CB  SER A 165      -7.550   7.909 -17.829  1.00 86.16           C
ATOM   2410 1HB  SER A 165      -6.840   7.293 -17.276  1.00 86.16           H
ATOM   2411 2HB  SER A 165      -7.972   7.281 -18.614  1.00 86.16           H
ATOM   2412  OG  SER A 165      -6.864   9.009 -18.420  1.00 86.16           O
ATOM   2413  HG  SER A 165      -7.522   9.678 -18.765  1.00 86.16           H
ATOM   2414  HN  SER A 165      -9.673   8.920 -18.626  1.00 86.16           H
ATOM   2415  N   LYS A 166      -8.197  10.680 -16.394  1.00 83.17           N
ATOM   2416  CA  LYS A 166      -7.766  11.803 -15.579  1.00 83.17           C
ATOM   2417  C   LYS A 166      -8.718  11.963 -14.393  1.00 83.17           C
ATOM   2418  O   LYS A 166      -8.278  12.112 -13.254  1.00 83.17           O
ATOM   2419  HA  LYS A 166      -6.773  11.567 -15.196  1.00 83.17           H
ATOM   2420  CB  LYS A 166      -7.632  13.065 -16.434  1.00 83.17           C
ATOM   2421 1HB  LYS A 166      -8.552  13.227 -16.997  1.00 83.17           H
ATOM   2422 2HB  LYS A 166      -7.497  13.933 -15.789  1.00 83.17           H
ATOM   2423  CG  LYS A 166      -6.451  12.950 -17.399  1.00 83.17           C
ATOM   2424 1HG  LYS A 166      -5.534  12.769 -16.838  1.00 83.17           H
ATOM   2425 2HG  LYS A 166      -6.596  12.094 -18.058  1.00 83.17           H
ATOM   2426  CD  LYS A 166      -6.300  14.223 -18.235  1.00 83.17           C
ATOM   2427 1HD  LYS A 166      -7.205  14.388 -18.820  1.00 83.17           H
ATOM   2428 2HD  LYS A 166      -6.186  15.084 -17.576  1.00 83.17           H
ATOM   2429  CE  LYS A 166      -5.092  14.126 -19.169  1.00 83.17           C
ATOM   2430 1HE  LYS A 166      -4.196  13.896 -18.592  1.00 83.17           H
ATOM   2431 2HE  LYS A 166      -5.236  13.308 -19.875  1.00 83.17           H
ATOM   2432  NZ  LYS A 166      -4.902  15.396 -19.905  1.00 83.17           N
ATOM   2433 1HZ  LYS A 166      -4.108  15.310 -20.529  1.00 83.17           H
ATOM   2434 2HZ  LYS A 166      -5.735  15.601 -20.445  1.00 83.17           H
ATOM   2435 3HZ  LYS A 166      -4.734  16.147 -19.245  1.00 83.17           H
ATOM   2436  HN  LYS A 166      -8.527  10.922 -17.307  1.00 83.17           H
ATOM   2437  N   MET A 167     -10.007  11.926 -14.700  1.00 84.95           N
ATOM   2438  CA  MET A 167     -11.025  12.108 -13.679  1.00 84.95           C
ATOM   2439  C   MET A 167     -10.934  11.015 -12.612  1.00 84.95           C
ATOM   2440  O   MET A 167     -10.998  11.302 -11.418  1.00 84.95           O
ATOM   2441  HA  MET A 167     -10.821  13.081 -13.232  1.00 84.95           H
ATOM   2442  CB  MET A 167     -12.410  12.074 -14.328  1.00 84.95           C
ATOM   2443 1HB  MET A 167     -12.529  11.148 -14.891  1.00 84.95           H
ATOM   2444 2HB  MET A 167     -13.178  12.077 -13.555  1.00 84.95           H
ATOM   2445  CG  MET A 167     -12.610  13.272 -15.258  1.00 84.95           C
ATOM   2446 1HG  MET A 167     -12.513  14.200 -14.695  1.00 84.95           H
ATOM   2447 2HG  MET A 167     -11.834  13.282 -16.024  1.00 84.95           H
ATOM   2448  SD  MET A 167     -14.220  13.190 -16.023  1.00 84.95           S
ATOM   2449  CE  MET A 167     -15.251  13.572 -14.617  1.00 84.95           C
ATOM   2450 1HE  MET A 167     -15.093  12.827 -13.837  1.00 84.95           H
ATOM   2451 2HE  MET A 167     -14.993  14.559 -14.234  1.00 84.95           H
ATOM   2452 3HE  MET A 167     -16.298  13.563 -14.921  1.00 84.95           H
ATOM   2453  HN  MET A 167     -10.357  11.775 -15.624  1.00 84.95           H
ATOM   2454  N   VAL A 168     -10.786   9.785 -13.082  1.00 92.28           N
ATOM   2455  CA  VAL A 168     -10.737   8.643 -12.185  1.00 92.28           C
ATOM   2456  C   VAL A 168      -9.543   8.792 -11.240  1.00 92.28           C
ATOM   2457  O   VAL A 168      -9.659   8.534 -10.043  1.00 92.28           O
ATOM   2458  HA  VAL A 168     -11.654   8.648 -11.596  1.00 92.28           H
ATOM   2459  CB  VAL A 168     -10.701   7.344 -12.994  1.00 92.28           C
ATOM   2460  HB  VAL A 168      -9.892   7.424 -13.720  1.00 92.28           H
ATOM   2461  CG1 VAL A 168     -10.404   6.145 -12.091  1.00 92.28           C
ATOM   2462 1HG1 VAL A 168      -9.437   6.283 -11.609  1.00 92.28           H
ATOM   2463 2HG1 VAL A 168     -11.181   6.061 -11.331  1.00 92.28           H
ATOM   2464 3HG1 VAL A 168     -10.384   5.235 -12.691  1.00 92.28           H
ATOM   2465  CG2 VAL A 168     -12.007   7.141 -13.764  1.00 92.28           C
ATOM   2466 1HG2 VAL A 168     -12.839   7.093 -13.062  1.00 92.28           H
ATOM   2467 2HG2 VAL A 168     -12.158   7.976 -14.449  1.00 92.28           H
ATOM   2468 3HG2 VAL A 168     -11.954   6.211 -14.330  1.00 92.28           H
ATOM   2469  HN  VAL A 168     -10.700   9.564 -14.053  1.00 92.28           H
ATOM   2470  N   CYS A 169      -8.424   9.209 -11.813  1.00 93.70           N
ATOM   2471  CA  CYS A 169      -7.209   9.393 -11.037  1.00 93.70           C
ATOM   2472  C   CYS A 169      -7.491  10.423  -9.942  1.00 93.70           C
ATOM   2473  O   CYS A 169      -7.151  10.208  -8.780  1.00 93.70           O
ATOM   2474  HA  CYS A 169      -6.965   8.423 -10.603  1.00 93.70           H
ATOM   2475  CB  CYS A 169      -6.031   9.806 -11.921  1.00 93.70           C
ATOM   2476 1HB  CYS A 169      -6.333  10.611 -12.591  1.00 93.70           H
ATOM   2477 2HB  CYS A 169      -5.220  10.193 -11.303  1.00 93.70           H
ATOM   2478  SG  CYS A 169      -5.444   8.371 -12.893  1.00 93.70           S
ATOM   2479  HG  CYS A 169      -6.417   8.409 -13.799  1.00 93.70           H
ATOM   2480  HN  CYS A 169      -8.339   9.418 -12.787  1.00 93.70           H
ATOM   2481  N   PHE A 170      -8.109  11.521 -10.352  1.00 93.32           N
ATOM   2482  CA  PHE A 170      -8.412  12.599  -9.426  1.00 93.32           C
ATOM   2483  C   PHE A 170      -9.313  12.110  -8.291  1.00 93.32           C
ATOM   2484  O   PHE A 170      -9.059  12.401  -7.123  1.00 93.32           O
ATOM   2485  HA  PHE A 170      -7.465  12.946  -9.012  1.00 93.32           H
ATOM   2486  CB  PHE A 170      -9.152  13.677 -10.221  1.00 93.32           C
ATOM   2487 1HB  PHE A 170      -8.532  13.984 -11.062  1.00 93.32           H
ATOM   2488 2HB  PHE A 170     -10.063  13.245 -10.637  1.00 93.32           H
ATOM   2489  CG  PHE A 170      -9.521  14.913  -9.399  1.00 93.32           C
ATOM   2490  CD1 PHE A 170     -10.794  15.076  -8.949  1.00 93.32           C
ATOM   2491  HD1 PHE A 170     -11.552  14.325  -9.174  1.00 93.32           H
ATOM   2492  CD2 PHE A 170      -8.576  15.850  -9.118  1.00 93.32           C
ATOM   2493  HD2 PHE A 170      -7.555  15.720  -9.479  1.00 93.32           H
ATOM   2494  CE1 PHE A 170     -11.136  16.224  -8.186  1.00 93.32           C
ATOM   2495  HE1 PHE A 170     -12.157  16.354  -7.826  1.00 93.32           H
ATOM   2496  CE2 PHE A 170      -8.918  16.998  -8.355  1.00 93.32           C
ATOM   2497  HE2 PHE A 170      -8.160  17.748  -8.130  1.00 93.32           H
ATOM   2498  CZ  PHE A 170     -10.191  17.160  -7.905  1.00 93.32           C
ATOM   2499  HZ  PHE A 170     -10.453  18.041  -7.320  1.00 93.32           H
ATOM   2500  HN  PHE A 170      -8.400  11.680 -11.295  1.00 93.32           H
ATOM   2501  N   THR A 171     -10.347  11.375  -8.673  1.00 92.88           N
ATOM   2502  CA  THR A 171     -11.297  10.857  -7.704  1.00 92.88           C
ATOM   2503  C   THR A 171     -10.586   9.964  -6.685  1.00 92.88           C
ATOM   2504  O   THR A 171     -10.907   9.992  -5.498  1.00 92.88           O
ATOM   2505  HA  THR A 171     -11.718  11.698  -7.152  1.00 92.88           H
ATOM   2506  CB  THR A 171     -12.410  10.139  -8.469  1.00 92.88           C
ATOM   2507  HB  THR A 171     -12.036   9.228  -8.937  1.00 92.88           H
ATOM   2508  OG1 THR A 171     -12.910  11.129  -9.364  1.00 92.88           O
ATOM   2509  HG1 THR A 171     -12.433  11.070 -10.241  1.00 92.88           H
ATOM   2510  CG2 THR A 171     -13.608   9.800  -7.580  1.00 92.88           C
ATOM   2511 1HG2 THR A 171     -14.024  10.719  -7.166  1.00 92.88           H
ATOM   2512 2HG2 THR A 171     -13.285   9.149  -6.768  1.00 92.88           H
ATOM   2513 3HG2 THR A 171     -14.368   9.292  -8.173  1.00 92.88           H
ATOM   2514  HN  THR A 171     -10.540  11.134  -9.624  1.00 92.88           H
ATOM   2515  N   ILE A 172      -9.633   9.192  -7.187  1.00 93.59           N
ATOM   2516  CA  ILE A 172      -8.896   8.268  -6.341  1.00 93.59           C
ATOM   2517  C   ILE A 172      -8.117   9.058  -5.287  1.00 93.59           C
ATOM   2518  O   ILE A 172      -8.133   8.708  -4.108  1.00 93.59           O
ATOM   2519  HA  ILE A 172      -9.625   7.638  -5.832  1.00 93.59           H
ATOM   2520  CB  ILE A 172      -8.019   7.347  -7.192  1.00 93.59           C
ATOM   2521  HB  ILE A 172      -7.521   7.952  -7.949  1.00 93.59           H
ATOM   2522  CG1 ILE A 172      -8.867   6.308  -7.928  1.00 93.59           C
ATOM   2523 1HG1 ILE A 172      -9.265   5.587  -7.215  1.00 93.59           H
ATOM   2524 2HG1 ILE A 172      -9.721   6.797  -8.397  1.00 93.59           H
ATOM   2525  CG2 ILE A 172      -6.924   6.696  -6.344  1.00 93.59           C
ATOM   2526 1HG2 ILE A 172      -6.295   7.470  -5.905  1.00 93.59           H
ATOM   2527 2HG2 ILE A 172      -7.382   6.107  -5.549  1.00 93.59           H
ATOM   2528 3HG2 ILE A 172      -6.315   6.046  -6.973  1.00 93.59           H
ATOM   2529  CD1 ILE A 172      -8.041   5.580  -8.991  1.00 93.59           C
ATOM   2530 1HD1 ILE A 172      -7.665   6.302  -9.716  1.00 93.59           H
ATOM   2531 2HD1 ILE A 172      -7.203   5.072  -8.515  1.00 93.59           H
ATOM   2532 3HD1 ILE A 172      -8.669   4.848  -9.500  1.00 93.59           H
ATOM   2533  HN  ILE A 172      -9.363   9.191  -8.149  1.00 93.59           H
ATOM   2534  N   TRP A 173      -7.455  10.107  -5.750  1.00 92.02           N
ATOM   2535  CA  TRP A 173      -6.598  10.895  -4.880  1.00 92.02           C
ATOM   2536  C   TRP A 173      -7.475  11.526  -3.798  1.00 92.02           C
ATOM   2537  O   TRP A 173      -7.118  11.517  -2.621  1.00 92.02           O
ATOM   2538  HA  TRP A 173      -5.873  10.219  -4.426  1.00 92.02           H
ATOM   2539  CB  TRP A 173      -5.802  11.927  -5.682  1.00 92.02           C
ATOM   2540 1HB  TRP A 173      -6.464  12.392  -6.413  1.00 92.02           H
ATOM   2541 2HB  TRP A 173      -5.466  12.715  -5.009  1.00 92.02           H
ATOM   2542  CG  TRP A 173      -4.588  11.347  -6.411  1.00 92.02           C
ATOM   2543  CD1 TRP A 173      -4.409  11.205  -7.732  1.00 92.02           C
ATOM   2544  HD1 TRP A 173      -5.140  11.499  -8.485  1.00 92.02           H
ATOM   2545  CD2 TRP A 173      -3.384  10.834  -5.803  1.00 92.02           C
ATOM   2546  NE1 TRP A 173      -3.183  10.640  -8.018  1.00 92.02           N
ATOM   2547  HE1 TRP A 173      -2.824  10.436  -8.929  1.00 92.02           H
ATOM   2548  CE2 TRP A 173      -2.540  10.408  -6.808  1.00 92.02           C
ATOM   2549  CE3 TRP A 173      -3.021  10.734  -4.449  1.00 92.02           C
ATOM   2550  HE3 TRP A 173      -3.669  11.063  -3.637  1.00 92.02           H
ATOM   2551  CZ2 TRP A 173      -1.278   9.852  -6.565  1.00 92.02           C
ATOM   2552  HZ2 TRP A 173      -0.630   9.522  -7.377  1.00 92.02           H
ATOM   2553  CZ3 TRP A 173      -1.757  10.176  -4.223  1.00 92.02           C
ATOM   2554  HZ3 TRP A 173      -1.425  10.075  -3.189  1.00 92.02           H
ATOM   2555  CH2 TRP A 173      -0.895   9.742  -5.223  1.00 92.02           C
ATOM   2556  HH2 TRP A 173       0.075   9.317  -4.964  1.00 92.02           H
ATOM   2557  HN  TRP A 173      -7.496  10.421  -6.699  1.00 92.02           H
ATOM   2558  N   VAL A 174      -8.607  12.060  -4.235  1.00 95.40           N
ATOM   2559  CA  VAL A 174      -9.522  12.724  -3.323  1.00 95.40           C
ATOM   2560  C   VAL A 174     -10.006  11.722  -2.273  1.00 95.40           C
ATOM   2561  O   VAL A 174     -10.034  12.030  -1.082  1.00 95.40           O
ATOM   2562  HA  VAL A 174      -8.969  13.518  -2.821  1.00 95.40           H
ATOM   2563  CB  VAL A 174     -10.668  13.367  -4.107  1.00 95.40           C
ATOM   2564  HB  VAL A 174     -11.116  12.598  -4.737  1.00 95.40           H
ATOM   2565  CG1 VAL A 174     -11.752  13.892  -3.164  1.00 95.40           C
ATOM   2566 1HG1 VAL A 174     -12.152  13.066  -2.575  1.00 95.40           H
ATOM   2567 2HG1 VAL A 174     -11.322  14.639  -2.497  1.00 95.40           H
ATOM   2568 3HG1 VAL A 174     -12.554  14.344  -3.747  1.00 95.40           H
ATOM   2569  CG2 VAL A 174     -10.150  14.480  -5.020  1.00 95.40           C
ATOM   2570 1HG2 VAL A 174      -9.665  15.248  -4.418  1.00 95.40           H
ATOM   2571 2HG2 VAL A 174      -9.431  14.065  -5.727  1.00 95.40           H
ATOM   2572 3HG2 VAL A 174     -10.984  14.920  -5.566  1.00 95.40           H
ATOM   2573  HN  VAL A 174      -8.900  12.043  -5.191  1.00 95.40           H
ATOM   2574  N   LEU A 175     -10.374  10.543  -2.752  1.00 89.94           N
ATOM   2575  CA  LEU A 175     -10.927   9.520  -1.880  1.00 89.94           C
ATOM   2576  C   LEU A 175      -9.873   9.110  -0.849  1.00 89.94           C
ATOM   2577  O   LEU A 175     -10.168   9.015   0.341  1.00 89.94           O
ATOM   2578  HA  LEU A 175     -11.772   9.962  -1.352  1.00 89.94           H
ATOM   2579  CB  LEU A 175     -11.470   8.350  -2.703  1.00 89.94           C
ATOM   2580 1HB  LEU A 175     -12.215   8.736  -3.399  1.00 89.94           H
ATOM   2581 2HB  LEU A 175     -10.654   7.944  -3.302  1.00 89.94           H
ATOM   2582  CG  LEU A 175     -12.100   7.205  -1.907  1.00 89.94           C
ATOM   2583  HG  LEU A 175     -11.370   6.853  -1.178  1.00 89.94           H
ATOM   2584  CD1 LEU A 175     -13.322   7.690  -1.124  1.00 89.94           C
ATOM   2585 1HD1 LEU A 175     -13.021   8.474  -0.430  1.00 89.94           H
ATOM   2586 2HD1 LEU A 175     -14.065   8.084  -1.817  1.00 89.94           H
ATOM   2587 3HD1 LEU A 175     -13.751   6.857  -0.567  1.00 89.94           H
ATOM   2588  CD2 LEU A 175     -12.435   6.023  -2.819  1.00 89.94           C
ATOM   2589 1HD2 LEU A 175     -13.139   6.344  -3.586  1.00 89.94           H
ATOM   2590 2HD2 LEU A 175     -11.523   5.659  -3.292  1.00 89.94           H
ATOM   2591 3HD2 LEU A 175     -12.882   5.224  -2.227  1.00 89.94           H
ATOM   2592  HN  LEU A 175     -10.301  10.282  -3.714  1.00 89.94           H
ATOM   2593  N   ALA A 176      -8.666   8.879  -1.344  1.00 94.93           N
ATOM   2594  CA  ALA A 176      -7.585   8.411  -0.494  1.00 94.93           C
ATOM   2595  C   ALA A 176      -7.304   9.456   0.588  1.00 94.93           C
ATOM   2596  O   ALA A 176      -7.036   9.109   1.737  1.00 94.93           O
ATOM   2597  HA  ALA A 176      -7.914   7.488  -0.017  1.00 94.93           H
ATOM   2598  CB  ALA A 176      -6.353   8.113  -1.351  1.00 94.93           C
ATOM   2599 1HB  ALA A 176      -6.598   7.344  -2.083  1.00 94.93           H
ATOM   2600 2HB  ALA A 176      -6.041   9.021  -1.867  1.00 94.93           H
ATOM   2601 3HB  ALA A 176      -5.543   7.762  -0.712  1.00 94.93           H
ATOM   2602  HN  ALA A 176      -8.422   9.006  -2.306  1.00 94.93           H
ATOM   2603  N   ALA A 177      -7.374  10.716   0.181  1.00 94.94           N
ATOM   2604  CA  ALA A 177      -7.101  11.813   1.094  1.00 94.94           C
ATOM   2605  C   ALA A 177      -8.110  11.778   2.243  1.00 94.94           C
ATOM   2606  O   ALA A 177      -7.734  11.906   3.408  1.00 94.94           O
ATOM   2607  HA  ALA A 177      -6.099  11.668   1.497  1.00 94.94           H
ATOM   2608  CB  ALA A 177      -7.137  13.136   0.326  1.00 94.94           C
ATOM   2609 1HB  ALA A 177      -6.382  13.121  -0.460  1.00 94.94           H
ATOM   2610 2HB  ALA A 177      -8.122  13.271  -0.119  1.00 94.94           H
ATOM   2611 3HB  ALA A 177      -6.932  13.959   1.011  1.00 94.94           H
ATOM   2612  HN  ALA A 177      -7.613  10.990  -0.750  1.00 94.94           H
ATOM   2613  N   ALA A 178      -9.371  11.605   1.876  1.00 95.15           N
ATOM   2614  CA  ALA A 178     -10.444  11.617   2.856  1.00 95.15           C
ATOM   2615  C   ALA A 178     -10.247  10.458   3.836  1.00 95.15           C
ATOM   2616  O   ALA A 178     -10.549  10.585   5.021  1.00 95.15           O
ATOM   2617  HA  ALA A 178     -10.384  12.558   3.402  1.00 95.15           H
ATOM   2618  CB  ALA A 178     -11.793  11.549   2.137  1.00 95.15           C
ATOM   2619 1HB  ALA A 178     -11.896  12.409   1.476  1.00 95.15           H
ATOM   2620 2HB  ALA A 178     -11.847  10.631   1.551  1.00 95.15           H
ATOM   2621 3HB  ALA A 178     -12.598  11.558   2.872  1.00 95.15           H
ATOM   2622  HN  ALA A 178      -9.664  11.459   0.931  1.00 95.15           H
ATOM   2623  N   LEU A 179      -9.741   9.355   3.304  1.00 92.34           N
ATOM   2624  CA  LEU A 179      -9.570   8.151   4.100  1.00 92.34           C
ATOM   2625  C   LEU A 179      -8.376   8.332   5.039  1.00 92.34           C
ATOM   2626  O   LEU A 179      -8.101   7.470   5.872  1.00 92.34           O
ATOM   2627  HA  LEU A 179     -10.469   8.028   4.704  1.00 92.34           H
ATOM   2628  CB  LEU A 179      -9.461   6.922   3.196  1.00 92.34           C
ATOM   2629 1HB  LEU A 179      -8.662   7.096   2.475  1.00 92.34           H
ATOM   2630 2HB  LEU A 179      -9.160   6.071   3.807  1.00 92.34           H
ATOM   2631  CG  LEU A 179     -10.728   6.540   2.428  1.00 92.34           C
ATOM   2632  HG  LEU A 179     -11.091   7.425   1.905  1.00 92.34           H
ATOM   2633  CD1 LEU A 179     -10.427   5.480   1.366  1.00 92.34           C
ATOM   2634 1HD1 LEU A 179      -9.694   5.871   0.660  1.00 92.34           H
ATOM   2635 2HD1 LEU A 179     -10.027   4.587   1.847  1.00 92.34           H
ATOM   2636 3HD1 LEU A 179     -11.344   5.226   0.835  1.00 92.34           H
ATOM   2637  CD2 LEU A 179     -11.835   6.094   3.385  1.00 92.34           C
ATOM   2638 1HD2 LEU A 179     -11.497   5.228   3.954  1.00 92.34           H
ATOM   2639 2HD2 LEU A 179     -12.074   6.908   4.069  1.00 92.34           H
ATOM   2640 3HD2 LEU A 179     -12.724   5.828   2.813  1.00 92.34           H
ATOM   2641  HN  LEU A 179      -9.452   9.276   2.350  1.00 92.34           H
ATOM   2642  N   CYS A 180      -7.698   9.458   4.873  1.00 91.29           N
ATOM   2643  CA  CYS A 180      -6.515   9.744   5.667  1.00 91.29           C
ATOM   2644  C   CYS A 180      -6.931  10.620   6.850  1.00 91.29           C
ATOM   2645  O   CYS A 180      -6.113  10.933   7.714  1.00 91.29           O
ATOM   2646  HA  CYS A 180      -6.130   8.784   6.012  1.00 91.29           H
ATOM   2647  CB  CYS A 180      -5.416  10.401   4.829  1.00 91.29           C
ATOM   2648 1HB  CYS A 180      -5.783  11.333   4.400  1.00 91.29           H
ATOM   2649 2HB  CYS A 180      -4.566  10.654   5.463  1.00 91.29           H
ATOM   2650  SG  CYS A 180      -4.884   9.267   3.495  1.00 91.29           S
ATOM   2651  HG  CYS A 180      -5.799   9.653   2.611  1.00 91.29           H
ATOM   2652  HN  CYS A 180      -7.944  10.166   4.211  1.00 91.29           H
ATOM   2653  N   ILE A 181      -8.203  10.991   6.852  1.00 91.08           N
ATOM   2654  CA  ILE A 181      -8.716  11.900   7.863  1.00 91.08           C
ATOM   2655  C   ILE A 181      -8.421  11.331   9.252  1.00 91.08           C
ATOM   2656  O   ILE A 181      -7.925  12.041  10.125  1.00 91.08           O
ATOM   2657  HA  ILE A 181      -8.180  12.843   7.756  1.00 91.08           H
ATOM   2658  CB  ILE A 181     -10.198  12.192   7.619  1.00 91.08           C
ATOM   2659  HB  ILE A 181     -10.708  11.245   7.446  1.00 91.08           H
ATOM   2660  CG1 ILE A 181     -10.389  13.044   6.362  1.00 91.08           C
ATOM   2661 1HG1 ILE A 181      -9.964  14.035   6.522  1.00 91.08           H
ATOM   2662 2HG1 ILE A 181      -9.849  12.595   5.529  1.00 91.08           H
ATOM   2663  CG2 ILE A 181     -10.840  12.834   8.850  1.00 91.08           C
ATOM   2664 1HG2 ILE A 181     -10.752  12.158   9.700  1.00 91.08           H
ATOM   2665 2HG2 ILE A 181     -10.332  13.771   9.078  1.00 91.08           H
ATOM   2666 3HG2 ILE A 181     -11.893  13.031   8.649  1.00 91.08           H
ATOM   2667  CD1 ILE A 181     -11.872  13.170   6.007  1.00 91.08           C
ATOM   2668 1HD1 ILE A 181     -12.288  12.180   5.824  1.00 91.08           H
ATOM   2669 2HD1 ILE A 181     -12.405  13.641   6.833  1.00 91.08           H
ATOM   2670 3HD1 ILE A 181     -11.980  13.781   5.110  1.00 91.08           H
ATOM   2671  HN  ILE A 181      -8.877  10.681   6.181  1.00 91.08           H
ATOM   2672  N   PRO A 182      -8.720  10.045   9.481  1.00 92.70           N
ATOM   2673  CA  PRO A 182      -8.500   9.442  10.798  1.00 92.70           C
ATOM   2674  C   PRO A 182      -7.078   9.647  11.295  1.00 92.70           C
ATOM   2675  O   PRO A 182      -6.867   9.984  12.459  1.00 92.70           O
ATOM   2676  HA  PRO A 182      -9.134   9.925  11.542  1.00 92.70           H
ATOM   2677  CB  PRO A 182      -8.817   7.962  10.576  1.00 92.70           C
ATOM   2678 1HB  PRO A 182      -7.923   7.395  10.313  1.00 92.70           H
ATOM   2679 2HB  PRO A 182      -9.232   7.502  11.473  1.00 92.70           H
ATOM   2680  CG  PRO A 182      -9.826   7.983   9.434  1.00 92.70           C
ATOM   2681 1HG  PRO A 182      -9.884   7.020   8.927  1.00 92.70           H
ATOM   2682 2HG  PRO A 182     -10.833   8.205   9.788  1.00 92.70           H
ATOM   2683  CD  PRO A 182      -9.287   9.076   8.525  1.00 92.70           C
ATOM   2684 1HD  PRO A 182      -8.526   8.696   7.843  1.00 92.70           H
ATOM   2685 2HD  PRO A 182     -10.072   9.515   7.910  1.00 92.70           H
ATOM   2686  N   GLU A 183      -6.133   9.435  10.392  1.00 89.65           N
ATOM   2687  CA  GLU A 183      -4.726   9.529  10.744  1.00 89.65           C
ATOM   2688  C   GLU A 183      -4.382  10.955  11.179  1.00 89.65           C
ATOM   2689  O   GLU A 183      -3.619  11.152  12.123  1.00 89.65           O
ATOM   2690  HA  GLU A 183      -4.591   8.844  11.581  1.00 89.65           H
ATOM   2691  CB  GLU A 183      -3.839   9.081   9.581  1.00 89.65           C
ATOM   2692 1HB  GLU A 183      -4.274   9.411   8.638  1.00 89.65           H
ATOM   2693 2HB  GLU A 183      -2.822   9.441   9.735  1.00 89.65           H
ATOM   2694  CG  GLU A 183      -3.750   7.555   9.515  1.00 89.65           C
ATOM   2695 1HG  GLU A 183      -3.025   7.261   8.757  1.00 89.65           H
ATOM   2696 2HG  GLU A 183      -3.390   7.166  10.468  1.00 89.65           H
ATOM   2697  CD  GLU A 183      -5.113   6.940   9.190  1.00 89.65           C
ATOM   2698  OE1 GLU A 183      -5.320   5.774   9.591  1.00 89.65           O
ATOM   2699  OE2 GLU A 183      -5.917   7.650   8.548  1.00 89.65           O
ATOM   2700  HN  GLU A 183      -6.315   9.203   9.436  1.00 89.65           H
ATOM   2701  N   ILE A 184      -4.962  11.912  10.469  1.00 90.95           N
ATOM   2702  CA  ILE A 184      -4.672  13.312  10.724  1.00 90.95           C
ATOM   2703  C   ILE A 184      -5.096  13.666  12.151  1.00 90.95           C
ATOM   2704  O   ILE A 184      -4.410  14.423  12.836  1.00 90.95           O
ATOM   2705  HA  ILE A 184      -3.593  13.443  10.642  1.00 90.95           H
ATOM   2706  CB  ILE A 184      -5.317  14.196   9.654  1.00 90.95           C
ATOM   2707  HB  ILE A 184      -6.373  13.937   9.588  1.00 90.95           H
ATOM   2708  CG1 ILE A 184      -4.700  13.932   8.279  1.00 90.95           C
ATOM   2709 1HG1 ILE A 184      -3.677  14.309   8.257  1.00 90.95           H
ATOM   2710 2HG1 ILE A 184      -4.647  12.858   8.101  1.00 90.95           H
ATOM   2711  CG2 ILE A 184      -5.238  15.674  10.043  1.00 90.95           C
ATOM   2712 1HG2 ILE A 184      -5.760  15.830  10.987  1.00 90.95           H
ATOM   2713 2HG2 ILE A 184      -4.193  15.965  10.154  1.00 90.95           H
ATOM   2714 3HG2 ILE A 184      -5.703  16.280   9.266  1.00 90.95           H
ATOM   2715  CD1 ILE A 184      -5.520  14.599   7.173  1.00 90.95           C
ATOM   2716 1HD1 ILE A 184      -6.535  14.201   7.183  1.00 90.95           H
ATOM   2717 2HD1 ILE A 184      -5.550  15.675   7.341  1.00 90.95           H
ATOM   2718 3HD1 ILE A 184      -5.059  14.395   6.206  1.00 90.95           H
ATOM   2719  HN  ILE A 184      -5.618  11.743   9.733  1.00 90.95           H
ATOM   2720  N   LEU A 185      -6.223  13.100  12.556  1.00 91.01           N
ATOM   2721  CA  LEU A 185      -6.856  13.501  13.801  1.00 91.01           C
ATOM   2722  C   LEU A 185      -6.110  12.863  14.975  1.00 91.01           C
ATOM   2723  O   LEU A 185      -5.740  13.550  15.926  1.00 91.01           O
ATOM   2724  HA  LEU A 185      -6.764  14.584  13.881  1.00 91.01           H
ATOM   2725  CB  LEU A 185      -8.351  13.174  13.772  1.00 91.01           C
ATOM   2726 1HB  LEU A 185      -8.467  12.118  13.530  1.00 91.01           H
ATOM   2727 2HB  LEU A 185      -8.753  13.318  14.775  1.00 91.01           H
ATOM   2728  CG  LEU A 185      -9.196  13.990  12.792  1.00 91.01           C
ATOM   2729  HG  LEU A 185      -8.807  13.827  11.787  1.00 91.01           H
ATOM   2730  CD1 LEU A 185     -10.651  13.516  12.796  1.00 91.01           C
ATOM   2731 1HD1 LEU A 185     -10.691  12.466  12.503  1.00 91.01           H
ATOM   2732 2HD1 LEU A 185     -11.068  13.630  13.797  1.00 91.01           H
ATOM   2733 3HD1 LEU A 185     -11.229  14.112  12.091  1.00 91.01           H
ATOM   2734  CD2 LEU A 185      -9.081  15.488  13.083  1.00 91.01           C
ATOM   2735 1HD2 LEU A 185      -9.429  15.689  14.097  1.00 91.01           H
ATOM   2736 2HD2 LEU A 185      -8.040  15.797  12.989  1.00 91.01           H
ATOM   2737 3HD2 LEU A 185      -9.692  16.044  12.372  1.00 91.01           H
ATOM   2738  HN  LEU A 185      -6.702  12.382  12.051  1.00 91.01           H
ATOM   2739  N   TYR A 186      -5.913  11.557  14.870  1.00 91.35           N
ATOM   2740  CA  TYR A 186      -5.624  10.747  16.042  1.00 91.35           C
ATOM   2741  C   TYR A 186      -4.144  10.362  16.091  1.00 91.35           C
ATOM   2742  O   TYR A 186      -3.700   9.707  17.033  1.00 91.35           O
ATOM   2743  HA  TYR A 186      -5.868  11.336  16.926  1.00 91.35           H
ATOM   2744  CB  TYR A 186      -6.464   9.477  15.894  1.00 91.35           C
ATOM   2745 1HB  TYR A 186      -6.127   8.931  15.014  1.00 91.35           H
ATOM   2746 2HB  TYR A 186      -6.287   8.834  16.756  1.00 91.35           H
ATOM   2747  CG  TYR A 186      -7.967   9.737  15.770  1.00 91.35           C
ATOM   2748  CD1 TYR A 186      -8.587  10.626  16.625  1.00 91.35           C
ATOM   2749  HD1 TYR A 186      -8.005  11.143  17.388  1.00 91.35           H
ATOM   2750  CD2 TYR A 186      -8.703   9.081  14.804  1.00 91.35           C
ATOM   2751  HD2 TYR A 186      -8.214   8.379  14.129  1.00 91.35           H
ATOM   2752  CE1 TYR A 186     -10.001  10.869  16.509  1.00 91.35           C
ATOM   2753  HE1 TYR A 186     -10.503  11.569  17.177  1.00 91.35           H
ATOM   2754  CE2 TYR A 186     -10.117   9.325  14.688  1.00 91.35           C
ATOM   2755  HE2 TYR A 186     -10.710   8.814  13.929  1.00 91.35           H
ATOM   2756  CZ  TYR A 186     -10.697  10.207  15.545  1.00 91.35           C
ATOM   2757  OH  TYR A 186     -12.032  10.438  15.435  1.00 91.35           O
ATOM   2758  HH  TYR A 186     -12.422   9.857  14.721  1.00 91.35           H
ATOM   2759  HN  TYR A 186      -5.947  11.054  14.007  1.00 91.35           H
ATOM   2760  N   SER A 187      -3.421  10.786  15.064  1.00 92.36           N
ATOM   2761  CA  SER A 187      -1.974  10.656  15.064  1.00 92.36           C
ATOM   2762  C   SER A 187      -1.360  11.632  16.070  1.00 92.36           C
ATOM   2763  O   SER A 187      -1.575  12.840  15.978  1.00 92.36           O
ATOM   2764  HA  SER A 187      -1.777   9.626  15.362  1.00 92.36           H
ATOM   2765  CB  SER A 187      -1.399  10.901  13.668  1.00 92.36           C
ATOM   2766 1HB  SER A 187      -1.653  11.910  13.343  1.00 92.36           H
ATOM   2767 2HB  SER A 187      -0.311  10.844  13.708  1.00 92.36           H
ATOM   2768  OG  SER A 187      -1.888   9.960  12.716  1.00 92.36           O
ATOM   2769  HG  SER A 187      -2.359  10.437  11.974  1.00 92.36           H
ATOM   2770  HN  SER A 187      -3.807  11.210  14.245  1.00 92.36           H
ATOM   2771  N   GLN A 188      -0.608  11.073  17.006  1.00 85.24           N
ATOM   2772  CA  GLN A 188       0.136  11.885  17.953  1.00 85.24           C
ATOM   2773  C   GLN A 188       1.367  11.126  18.452  1.00 85.24           C
ATOM   2774  O   GLN A 188       1.510   9.932  18.195  1.00 85.24           O
ATOM   2775  HA  GLN A 188       0.447  12.769  17.395  1.00 85.24           H
ATOM   2776  CB  GLN A 188      -0.752  12.318  19.122  1.00 85.24           C
ATOM   2777 1HB  GLN A 188      -0.171  12.919  19.821  1.00 85.24           H
ATOM   2778 2HB  GLN A 188      -1.561  12.949  18.754  1.00 85.24           H
ATOM   2779  CG  GLN A 188      -1.334  11.103  19.846  1.00 85.24           C
ATOM   2780 1HG  GLN A 188      -1.859  10.467  19.134  1.00 85.24           H
ATOM   2781 2HG  GLN A 188      -0.527  10.507  20.272  1.00 85.24           H
ATOM   2782  CD  GLN A 188      -2.295  11.535  20.956  1.00 85.24           C
ATOM   2783  OE1 GLN A 188      -2.462  12.709  21.246  1.00 85.24           O
ATOM   2784  NE2 GLN A 188      -2.916  10.525  21.558  1.00 85.24           N
ATOM   2785 1HE2 GLN A 188      -2.734   9.584  21.271  1.00 85.24           H
ATOM   2786 2HE2 GLN A 188      -3.565  10.706  22.297  1.00 85.24           H
ATOM   2787  HN  GLN A 188      -0.504  10.085  17.124  1.00 85.24           H
ATOM   2788  N   ILE A 189       2.225  11.850  19.155  1.00 89.98           N
ATOM   2789  CA  ILE A 189       3.374  11.235  19.798  1.00 89.98           C
ATOM   2790  C   ILE A 189       2.966  10.723  21.180  1.00 89.98           C
ATOM   2791  O   ILE A 189       2.385  11.461  21.973  1.00 89.98           O
ATOM   2792  HA  ILE A 189       3.671  10.382  19.187  1.00 89.98           H
ATOM   2793  CB  ILE A 189       4.556  12.206  19.825  1.00 89.98           C
ATOM   2794  HB  ILE A 189       4.246  13.107  20.355  1.00 89.98           H
ATOM   2795  CG1 ILE A 189       4.953  12.628  18.409  1.00 89.98           C
ATOM   2796 1HG1 ILE A 189       5.345  11.768  17.866  1.00 89.98           H
ATOM   2797 2HG1 ILE A 189       4.071  12.971  17.868  1.00 89.98           H
ATOM   2798  CG2 ILE A 189       5.735  11.612  20.598  1.00 89.98           C
ATOM   2799 1HG2 ILE A 189       5.430  11.403  21.623  1.00 89.98           H
ATOM   2800 2HG2 ILE A 189       6.054  10.686  20.119  1.00 89.98           H
ATOM   2801 3HG2 ILE A 189       6.562  12.322  20.602  1.00 89.98           H
ATOM   2802  CD1 ILE A 189       6.003  13.740  18.442  1.00 89.98           C
ATOM   2803 1HD1 ILE A 189       5.598  14.607  18.964  1.00 89.98           H
ATOM   2804 2HD1 ILE A 189       6.892  13.385  18.963  1.00 89.98           H
ATOM   2805 3HD1 ILE A 189       6.267  14.021  17.423  1.00 89.98           H
ATOM   2806  HN  ILE A 189       2.144  12.838  19.290  1.00 89.98           H
ATOM   2807  N   LYS A 190       3.288   9.461  21.427  1.00 85.42           N
ATOM   2808  CA  LYS A 190       3.077   8.879  22.742  1.00 85.42           C
ATOM   2809  C   LYS A 190       4.429   8.489  23.345  1.00 85.42           C
ATOM   2810  O   LYS A 190       5.280   7.928  22.657  1.00 85.42           O
ATOM   2811  HA  LYS A 190       2.627   9.646  23.371  1.00 85.42           H
ATOM   2812  CB  LYS A 190       2.083   7.719  22.661  1.00 85.42           C
ATOM   2813 1HB  LYS A 190       1.157   8.060  22.198  1.00 85.42           H
ATOM   2814 2HB  LYS A 190       2.487   6.933  22.023  1.00 85.42           H
ATOM   2815  CG  LYS A 190       1.786   7.153  24.051  1.00 85.42           C
ATOM   2816 1HG  LYS A 190       2.716   6.837  24.525  1.00 85.42           H
ATOM   2817 2HG  LYS A 190       1.356   7.932  24.681  1.00 85.42           H
ATOM   2818  CD  LYS A 190       0.823   5.968  23.967  1.00 85.42           C
ATOM   2819 1HD  LYS A 190      -0.147   6.308  23.604  1.00 85.42           H
ATOM   2820 2HD  LYS A 190       1.196   5.241  23.245  1.00 85.42           H
ATOM   2821  CE  LYS A 190       0.656   5.298  25.332  1.00 85.42           C
ATOM   2822 1HE  LYS A 190       1.628   5.200  25.817  1.00 85.42           H
ATOM   2823 2HE  LYS A 190       0.040   5.924  25.978  1.00 85.42           H
ATOM   2824  NZ  LYS A 190       0.033   3.964  25.183  1.00 85.42           N
ATOM   2825 1HZ  LYS A 190      -0.196   3.593  26.099  1.00 85.42           H
ATOM   2826 2HZ  LYS A 190      -0.814   4.047  24.631  1.00 85.42           H
ATOM   2827 3HZ  LYS A 190       0.680   3.338  24.717  1.00 85.42           H
ATOM   2828  HN  LYS A 190       3.684   8.842  20.749  1.00 85.42           H
ATOM   2829  N   GLU A 191       4.583   8.804  24.622  1.00 75.49           N
ATOM   2830  CA  GLU A 191       5.730   8.328  25.377  1.00 75.49           C
ATOM   2831  C   GLU A 191       5.406   6.994  26.052  1.00 75.49           C
ATOM   2832  O   GLU A 191       4.426   6.889  26.788  1.00 75.49           O
ATOM   2833  HA  GLU A 191       6.522   8.188  24.641  1.00 75.49           H
ATOM   2834  CB  GLU A 191       6.180   9.368  26.405  1.00 75.49           C
ATOM   2835 1HB  GLU A 191       5.310   9.774  26.921  1.00 75.49           H
ATOM   2836 2HB  GLU A 191       6.913   8.925  27.079  1.00 75.49           H
ATOM   2837  CG  GLU A 191       6.878  10.547  25.723  1.00 75.49           C
ATOM   2838 1HG  GLU A 191       7.634  10.175  25.031  1.00 75.49           H
ATOM   2839 2HG  GLU A 191       6.155  11.111  25.134  1.00 75.49           H
ATOM   2840  CD  GLU A 191       7.533  11.467  26.755  1.00 75.49           C
ATOM   2841  OE1 GLU A 191       8.275  12.373  26.318  1.00 75.49           O
ATOM   2842  OE2 GLU A 191       7.277  11.244  27.958  1.00 75.49           O
ATOM   2843  HN  GLU A 191       3.943   9.371  25.140  1.00 75.49           H
ATOM   2844  N   GLU A 192       6.247   6.008  25.777  1.00 73.98           N
ATOM   2845  CA  GLU A 192       6.074   4.691  26.365  1.00 73.98           C
ATOM   2846  C   GLU A 192       7.409   4.168  26.898  1.00 73.98           C
ATOM   2847  O   GLU A 192       8.348   3.956  26.131  1.00 73.98           O
ATOM   2848  HA  GLU A 192       5.376   4.831  27.190  1.00 73.98           H
ATOM   2849  CB  GLU A 192       5.467   3.715  25.355  1.00 73.98           C
ATOM   2850 1HB  GLU A 192       4.503   4.093  25.013  1.00 73.98           H
ATOM   2851 2HB  GLU A 192       6.173   3.540  24.543  1.00 73.98           H
ATOM   2852  CG  GLU A 192       5.204   2.352  25.998  1.00 73.98           C
ATOM   2853 1HG  GLU A 192       4.943   1.627  25.228  1.00 73.98           H
ATOM   2854 2HG  GLU A 192       6.112   1.993  26.481  1.00 73.98           H
ATOM   2855  CD  GLU A 192       4.074   2.441  27.027  1.00 73.98           C
ATOM   2856  OE1 GLU A 192       3.978   1.501  27.846  1.00 73.98           O
ATOM   2857  OE2 GLU A 192       3.333   3.446  26.971  1.00 73.98           O
ATOM   2858  HN  GLU A 192       7.034   6.098  25.166  1.00 73.98           H
ATOM   2859  N   SER A 193       7.452   3.973  28.208  1.00 73.80           N
ATOM   2860  CA  SER A 193       8.643   3.440  28.847  1.00 73.80           C
ATOM   2861  C   SER A 193       9.850   4.324  28.525  1.00 73.80           C
ATOM   2862  O   SER A 193      10.965   3.827  28.373  1.00 73.80           O
ATOM   2863  HA  SER A 193       8.430   3.459  29.916  1.00 73.80           H
ATOM   2864  CB  SER A 193       8.907   2.000  28.405  1.00 73.80           C
ATOM   2865 1HB  SER A 193       9.127   1.983  27.337  1.00 73.80           H
ATOM   2866 2HB  SER A 193       9.791   1.619  28.917  1.00 73.80           H
ATOM   2867  OG  SER A 193       7.799   1.146  28.675  1.00 73.80           O
ATOM   2868  HG  SER A 193       7.963   0.239  28.289  1.00 73.80           H
ATOM   2869  HN  SER A 193       6.693   4.173  28.828  1.00 73.80           H
ATOM   2870  N   GLY A 194       9.586   5.619  28.430  1.00 82.04           N
ATOM   2871  CA  GLY A 194      10.648   6.585  28.205  1.00 82.04           C
ATOM   2872  C   GLY A 194      11.041   6.633  26.728  1.00 82.04           C
ATOM   2873  O   GLY A 194      12.021   7.282  26.363  1.00 82.04           O
ATOM   2874 1HA  GLY A 194      10.322   7.573  28.531  1.00 82.04           H
ATOM   2875 2HA  GLY A 194      11.518   6.322  28.808  1.00 82.04           H
ATOM   2876  HN  GLY A 194       8.669   6.010  28.505  1.00 82.04           H
ATOM   2877  N   ILE A 195      10.257   5.939  25.917  1.00 80.41           N
ATOM   2878  CA  ILE A 195      10.471   5.947  24.479  1.00 80.41           C
ATOM   2879  C   ILE A 195       9.328   6.707  23.802  1.00 80.41           C
ATOM   2880  O   ILE A 195       8.157   6.429  24.055  1.00 80.41           O
ATOM   2881  HA  ILE A 195      11.401   6.483  24.291  1.00 80.41           H
ATOM   2882  CB  ILE A 195      10.655   4.521  23.957  1.00 80.41           C
ATOM   2883  HB  ILE A 195       9.764   3.947  24.208  1.00 80.41           H
ATOM   2884  CG1 ILE A 195      11.841   3.836  24.639  1.00 80.41           C
ATOM   2885 1HG1 ILE A 195      12.757   4.386  24.421  1.00 80.41           H
ATOM   2886 2HG1 ILE A 195      11.706   3.859  25.720  1.00 80.41           H
ATOM   2887  CG2 ILE A 195      10.786   4.509  22.432  1.00 80.41           C
ATOM   2888 1HG2 ILE A 195       9.884   4.930  21.987  1.00 80.41           H
ATOM   2889 2HG2 ILE A 195      11.649   5.104  22.137  1.00 80.41           H
ATOM   2890 3HG2 ILE A 195      10.916   3.483  22.087  1.00 80.41           H
ATOM   2891  CD1 ILE A 195      11.984   2.388  24.167  1.00 80.41           C
ATOM   2892 1HD1 ILE A 195      11.075   1.836  24.408  1.00 80.41           H
ATOM   2893 2HD1 ILE A 195      12.143   2.371  23.089  1.00 80.41           H
ATOM   2894 3HD1 ILE A 195      12.834   1.925  24.667  1.00 80.41           H
ATOM   2895  HN  ILE A 195       9.488   5.379  26.226  1.00 80.41           H
ATOM   2896  N   ALA A 196       9.709   7.653  22.956  1.00 91.25           N
ATOM   2897  CA  ALA A 196       8.734   8.395  22.174  1.00 91.25           C
ATOM   2898  C   ALA A 196       8.299   7.550  20.976  1.00 91.25           C
ATOM   2899  O   ALA A 196       9.137   7.055  20.223  1.00 91.25           O
ATOM   2900  HA  ALA A 196       7.869   8.579  22.812  1.00 91.25           H
ATOM   2901  CB  ALA A 196       9.332   9.739  21.754  1.00 91.25           C
ATOM   2902 1HB  ALA A 196       9.598  10.312  22.642  1.00 91.25           H
ATOM   2903 2HB  ALA A 196      10.225   9.567  21.152  1.00 91.25           H
ATOM   2904 3HB  ALA A 196       8.601  10.295  21.168  1.00 91.25           H
ATOM   2905  HN  ALA A 196      10.662   7.914  22.801  1.00 91.25           H
ATOM   2906  N   ILE A 197       6.989   7.410  20.835  1.00 86.56           N
ATOM   2907  CA  ILE A 197       6.433   6.602  19.763  1.00 86.56           C
ATOM   2908  C   ILE A 197       5.401   7.427  18.991  1.00 86.56           C
ATOM   2909  O   ILE A 197       4.513   8.033  19.589  1.00 86.56           O
ATOM   2910  HA  ILE A 197       7.249   6.350  19.087  1.00 86.56           H
ATOM   2911  CB  ILE A 197       5.880   5.286  20.315  1.00 86.56           C
ATOM   2912  HB  ILE A 197       5.095   5.521  21.035  1.00 86.56           H
ATOM   2913  CG1 ILE A 197       6.963   4.508  21.065  1.00 86.56           C
ATOM   2914 1HG1 ILE A 197       7.764   4.238  20.376  1.00 86.56           H
ATOM   2915 2HG1 ILE A 197       7.404   5.141  21.834  1.00 86.56           H
ATOM   2916  CG2 ILE A 197       5.239   4.452  19.204  1.00 86.56           C
ATOM   2917 1HG2 ILE A 197       4.421   5.013  18.754  1.00 86.56           H
ATOM   2918 2HG2 ILE A 197       5.986   4.225  18.443  1.00 86.56           H
ATOM   2919 3HG2 ILE A 197       4.855   3.522  19.624  1.00 86.56           H
ATOM   2920  CD1 ILE A 197       6.386   3.244  21.705  1.00 86.56           C
ATOM   2921 1HD1 ILE A 197       5.602   3.520  22.411  1.00 86.56           H
ATOM   2922 2HD1 ILE A 197       5.967   2.602  20.930  1.00 86.56           H
ATOM   2923 3HD1 ILE A 197       7.177   2.710  22.231  1.00 86.56           H
ATOM   2924  HN  ILE A 197       6.313   7.836  21.437  1.00 86.56           H
ATOM   2925  N   CYS A 198       5.552   7.423  17.675  1.00 92.24           N
ATOM   2926  CA  CYS A 198       4.520   7.955  16.801  1.00 92.24           C
ATOM   2927  C   CYS A 198       3.472   6.862  16.576  1.00 92.24           C
ATOM   2928  O   CYS A 198       3.750   5.856  15.926  1.00 92.24           O
ATOM   2929  HA  CYS A 198       4.083   8.809  17.317  1.00 92.24           H
ATOM   2930  CB  CYS A 198       5.103   8.467  15.483  1.00 92.24           C
ATOM   2931 1HB  CYS A 198       5.717   9.349  15.666  1.00 92.24           H
ATOM   2932 2HB  CYS A 198       5.755   7.710  15.046  1.00 92.24           H
ATOM   2933  SG  CYS A 198       3.753   8.875  14.318  1.00 92.24           S
ATOM   2934  HN  CYS A 198       6.360   7.066  17.206  1.00 92.24           H
ATOM   2935  N   THR A 199       2.290   7.099  17.126  1.00 90.34           N
ATOM   2936  CA  THR A 199       1.196   6.154  16.981  1.00 90.34           C
ATOM   2937  C   THR A 199      -0.139   6.896  16.885  1.00 90.34           C
ATOM   2938  O   THR A 199      -0.213   8.089  17.174  1.00 90.34           O
ATOM   2939  HA  THR A 199       1.329   5.614  16.043  1.00 90.34           H
ATOM   2940  CB  THR A 199       1.262   5.170  18.151  1.00 90.34           C
ATOM   2941  HB  THR A 199       2.281   4.814  18.302  1.00 90.34           H
ATOM   2942  OG1 THR A 199       0.303   4.170  17.818  1.00 90.34           O
ATOM   2943  HG1 THR A 199       0.469   3.344  18.357  1.00 90.34           H
ATOM   2944  CG2 THR A 199       0.733   5.774  19.454  1.00 90.34           C
ATOM   2945 1HG2 THR A 199      -0.308   6.068  19.321  1.00 90.34           H
ATOM   2946 2HG2 THR A 199       1.328   6.649  19.716  1.00 90.34           H
ATOM   2947 3HG2 THR A 199       0.803   5.034  20.251  1.00 90.34           H
ATOM   2948  HN  THR A 199       2.075   7.916  17.661  1.00 90.34           H
ATOM   2949  N   MET A 200      -1.162   6.158  16.478  1.00 89.05           N
ATOM   2950  CA  MET A 200      -2.528   6.634  16.609  1.00 89.05           C
ATOM   2951  C   MET A 200      -3.065   6.377  18.019  1.00 89.05           C
ATOM   2952  O   MET A 200      -2.907   5.282  18.557  1.00 89.05           O
ATOM   2953  HA  MET A 200      -2.484   7.707  16.420  1.00 89.05           H
ATOM   2954  CB  MET A 200      -3.417   5.925  15.586  1.00 89.05           C
ATOM   2955 1HB  MET A 200      -3.307   4.846  15.690  1.00 89.05           H
ATOM   2956 2HB  MET A 200      -4.463   6.159  15.784  1.00 89.05           H
ATOM   2957  CG  MET A 200      -3.056   6.345  14.160  1.00 89.05           C
ATOM   2958 1HG  MET A 200      -3.076   7.432  14.077  1.00 89.05           H
ATOM   2959 2HG  MET A 200      -2.040   6.027  13.925  1.00 89.05           H
ATOM   2960  SD  MET A 200      -4.205   5.623  13.001  1.00 89.05           S
ATOM   2961  CE  MET A 200      -5.689   6.513  13.441  1.00 89.05           C
ATOM   2962 1HE  MET A 200      -5.933   6.319  14.485  1.00 89.05           H
ATOM   2963 2HE  MET A 200      -5.528   7.581  13.298  1.00 89.05           H
ATOM   2964 3HE  MET A 200      -6.512   6.181  12.808  1.00 89.05           H
ATOM   2965  HN  MET A 200      -1.068   5.252  16.066  1.00 89.05           H
ATOM   2966  N   VAL A 201      -3.689   7.404  18.576  1.00 91.40           N
ATOM   2967  CA  VAL A 201      -4.349   7.270  19.864  1.00 91.40           C
ATOM   2968  C   VAL A 201      -5.816   7.683  19.726  1.00 91.40           C
ATOM   2969  O   VAL A 201      -6.113   8.807  19.324  1.00 91.40           O
ATOM   2970  HA  VAL A 201      -4.307   6.218  20.147  1.00 91.40           H
ATOM   2971  CB  VAL A 201      -3.598   8.077  20.924  1.00 91.40           C
ATOM   2972  HB  VAL A 201      -3.678   9.132  20.661  1.00 91.40           H
ATOM   2973  CG1 VAL A 201      -4.227   7.888  22.306  1.00 91.40           C
ATOM   2974 1HG1 VAL A 201      -5.264   8.223  22.282  1.00 91.40           H
ATOM   2975 2HG1 VAL A 201      -4.192   6.833  22.579  1.00 91.40           H
ATOM   2976 3HG1 VAL A 201      -3.673   8.472  23.040  1.00 91.40           H
ATOM   2977  CG2 VAL A 201      -2.113   7.709  20.943  1.00 91.40           C
ATOM   2978 1HG2 VAL A 201      -2.004   6.648  21.169  1.00 91.40           H
ATOM   2979 2HG2 VAL A 201      -1.674   7.919  19.967  1.00 91.40           H
ATOM   2980 3HG2 VAL A 201      -1.602   8.297  21.705  1.00 91.40           H
ATOM   2981  HN  VAL A 201      -3.748   8.314  18.164  1.00 91.40           H
ATOM   2982  N   TYR A 202      -6.695   6.752  20.067  1.00 91.27           N
ATOM   2983  CA  TYR A 202      -8.121   6.973  19.901  1.00 91.27           C
ATOM   2984  C   TYR A 202      -8.748   7.503  21.193  1.00 91.27           C
ATOM   2985  O   TYR A 202      -8.357   7.101  22.287  1.00 91.27           O
ATOM   2986  HA  TYR A 202      -8.258   7.711  19.111  1.00 91.27           H
ATOM   2987  CB  TYR A 202      -8.725   5.604  19.580  1.00 91.27           C
ATOM   2988 1HB  TYR A 202      -8.493   4.916  20.392  1.00 91.27           H
ATOM   2989 2HB  TYR A 202      -9.810   5.697  19.541  1.00 91.27           H
ATOM   2990  CG  TYR A 202      -8.233   5.001  18.263  1.00 91.27           C
ATOM   2991  CD1 TYR A 202      -8.869   5.314  17.079  1.00 91.27           C
ATOM   2992  HD1 TYR A 202      -9.723   5.992  17.083  1.00 91.27           H
ATOM   2993  CD2 TYR A 202      -7.152   4.143  18.259  1.00 91.27           C
ATOM   2994  HD2 TYR A 202      -6.649   3.895  19.193  1.00 91.27           H
ATOM   2995  CE1 TYR A 202      -8.406   4.746  15.840  1.00 91.27           C
ATOM   2996  HE1 TYR A 202      -8.900   4.986  14.898  1.00 91.27           H
ATOM   2997  CE2 TYR A 202      -6.688   3.575  17.019  1.00 91.27           C
ATOM   2998  HE2 TYR A 202      -5.836   2.896  17.001  1.00 91.27           H
ATOM   2999  CZ  TYR A 202      -7.338   3.905  15.871  1.00 91.27           C
ATOM   3000  OH  TYR A 202      -6.900   3.369  14.700  1.00 91.27           O
ATOM   3001  HH  TYR A 202      -6.093   2.802  14.865  1.00 91.27           H
ATOM   3002  HN  TYR A 202      -6.446   5.862  20.450  1.00 91.27           H
ATOM   3003  N   PRO A 203      -9.728   8.411  21.090  1.00 85.55           N
ATOM   3004  CA  PRO A 203     -10.330   9.009  22.284  1.00 85.55           C
ATOM   3005  C   PRO A 203     -11.152   8.008  23.079  1.00 85.55           C
ATOM   3006  O   PRO A 203     -11.713   7.071  22.512  1.00 85.55           O
ATOM   3007  HA  PRO A 203      -9.553   9.346  22.969  1.00 85.55           H
ATOM   3008  CB  PRO A 203     -11.198  10.139  21.724  1.00 85.55           C
ATOM   3009 1HB  PRO A 203     -12.089  10.298  22.331  1.00 85.55           H
ATOM   3010 2HB  PRO A 203     -10.657  11.085  21.699  1.00 85.55           H
ATOM   3011  CG  PRO A 203     -11.549   9.666  20.342  1.00 85.55           C
ATOM   3012 1HG  PRO A 203     -12.421   9.012  20.359  1.00 85.55           H
ATOM   3013 2HG  PRO A 203     -11.793  10.505  19.690  1.00 85.55           H
ATOM   3014  CD  PRO A 203     -10.333   8.936  19.853  1.00 85.55           C
ATOM   3015 1HD  PRO A 203     -10.597   8.134  19.163  1.00 85.55           H
ATOM   3016 2HD  PRO A 203      -9.651   9.601  19.323  1.00 85.55           H
ATOM   3017  N   SER A 204     -11.202   8.234  24.383  1.00 77.00           N
ATOM   3018  CA  SER A 204     -11.601   7.189  25.310  1.00 77.00           C
ATOM   3019  C   SER A 204     -13.032   6.739  25.006  1.00 77.00           C
ATOM   3020  O   SER A 204     -13.350   5.556  25.115  1.00 77.00           O
ATOM   3021  HA  SER A 204     -10.900   6.371  25.142  1.00 77.00           H
ATOM   3022  CB  SER A 204     -11.491   7.666  26.759  1.00 77.00           C
ATOM   3023 1HB  SER A 204     -11.929   6.919  27.421  1.00 77.00           H
ATOM   3024 2HB  SER A 204     -10.439   7.755  27.032  1.00 77.00           H
ATOM   3025  OG  SER A 204     -12.141   8.917  26.961  1.00 77.00           O
ATOM   3026  HG  SER A 204     -13.130   8.783  27.022  1.00 77.00           H
ATOM   3027  HN  SER A 204     -10.976   9.111  24.807  1.00 77.00           H
ATOM   3028  N   ASP A 205     -13.856   7.707  24.633  1.00 70.18           N
ATOM   3029  CA  ASP A 205     -15.296   7.537  24.714  1.00 70.18           C
ATOM   3030  C   ASP A 205     -15.723   6.393  23.792  1.00 70.18           C
ATOM   3031  O   ASP A 205     -16.527   5.546  24.179  1.00 70.18           O
ATOM   3032  HA  ASP A 205     -15.501   7.325  25.764  1.00 70.18           H
ATOM   3033  CB  ASP A 205     -16.027   8.804  24.266  1.00 70.18           C
ATOM   3034 1HB  ASP A 205     -15.727   9.060  23.249  1.00 70.18           H
ATOM   3035 2HB  ASP A 205     -17.101   8.620  24.244  1.00 70.18           H
ATOM   3036  CG  ASP A 205     -15.723   9.974  25.204  1.00 70.18           C
ATOM   3037  OD1 ASP A 205     -15.124   9.707  26.268  1.00 70.18           O
ATOM   3038  OD2 ASP A 205     -16.096  11.108  24.835  1.00 70.18           O
ATOM   3039  HN  ASP A 205     -13.554   8.593  24.280  1.00 70.18           H
ATOM   3040  N   GLU A 206     -15.167   6.405  22.590  1.00 73.58           N
ATOM   3041  CA  GLU A 206     -15.517   5.408  21.593  1.00 73.58           C
ATOM   3042  C   GLU A 206     -14.253   4.807  20.976  1.00 73.58           C
ATOM   3043  O   GLU A 206     -14.252   4.417  19.809  1.00 73.58           O
ATOM   3044  HA  GLU A 206     -16.068   4.638  22.134  1.00 73.58           H
ATOM   3045  CB  GLU A 206     -16.422   6.007  20.514  1.00 73.58           C
ATOM   3046 1HB  GLU A 206     -15.955   6.899  20.096  1.00 73.58           H
ATOM   3047 2HB  GLU A 206     -16.652   5.249  19.765  1.00 73.58           H
ATOM   3048  CG  GLU A 206     -17.763   6.448  21.105  1.00 73.58           C
ATOM   3049 1HG  GLU A 206     -17.970   5.877  22.011  1.00 73.58           H
ATOM   3050 2HG  GLU A 206     -17.709   7.497  21.396  1.00 73.58           H
ATOM   3051  CD  GLU A 206     -18.898   6.248  20.099  1.00 73.58           C
ATOM   3052  OE1 GLU A 206     -19.926   5.668  20.511  1.00 73.58           O
ATOM   3053  OE2 GLU A 206     -18.712   6.681  18.941  1.00 73.58           O
ATOM   3054  HN  GLU A 206     -14.489   7.078  22.295  1.00 73.58           H
ATOM   3055  N   SER A 207     -13.207   4.750  21.787  1.00 86.62           N
ATOM   3056  CA  SER A 207     -11.894   4.374  21.290  1.00 86.62           C
ATOM   3057  C   SER A 207     -11.985   3.056  20.517  1.00 86.62           C
ATOM   3058  O   SER A 207     -11.447   2.938  19.418  1.00 86.62           O
ATOM   3059  HA  SER A 207     -11.593   5.185  20.627  1.00 86.62           H
ATOM   3060  CB  SER A 207     -10.887   4.250  22.434  1.00 86.62           C
ATOM   3061 1HB  SER A 207      -9.946   3.856  22.048  1.00 86.62           H
ATOM   3062 2HB  SER A 207     -10.675   5.239  22.840  1.00 86.62           H
ATOM   3063  OG  SER A 207     -11.364   3.402  23.476  1.00 86.62           O
ATOM   3064  HG  SER A 207     -10.785   3.498  24.286  1.00 86.62           H
ATOM   3065  HN  SER A 207     -13.246   4.955  22.765  1.00 86.62           H
ATOM   3066  N   THR A 208     -12.671   2.098  21.124  1.00 86.36           N
ATOM   3067  CA  THR A 208     -12.747   0.761  20.560  1.00 86.36           C
ATOM   3068  C   THR A 208     -13.462   0.791  19.208  1.00 86.36           C
ATOM   3069  O   THR A 208     -13.028   0.142  18.258  1.00 86.36           O
ATOM   3070  HA  THR A 208     -11.732   0.407  20.377  1.00 86.36           H
ATOM   3071  CB  THR A 208     -13.426  -0.147  21.587  1.00 86.36           C
ATOM   3072  HB  THR A 208     -14.484   0.098  21.684  1.00 86.36           H
ATOM   3073  OG1 THR A 208     -12.646   0.018  22.768  1.00 86.36           O
ATOM   3074  HG1 THR A 208     -11.698  -0.247  22.591  1.00 86.36           H
ATOM   3075  CG2 THR A 208     -13.277  -1.631  21.246  1.00 86.36           C
ATOM   3076 1HG2 THR A 208     -12.219  -1.892  21.216  1.00 86.36           H
ATOM   3077 2HG2 THR A 208     -13.728  -1.828  20.274  1.00 86.36           H
ATOM   3078 3HG2 THR A 208     -13.777  -2.231  22.007  1.00 86.36           H
ATOM   3079  HN  THR A 208     -13.168   2.223  21.982  1.00 86.36           H
ATOM   3080  N   LYS A 209     -14.546   1.552  19.165  1.00 82.34           N
ATOM   3081  CA  LYS A 209     -15.359   1.630  17.963  1.00 82.34           C
ATOM   3082  C   LYS A 209     -14.528   2.236  16.830  1.00 82.34           C
ATOM   3083  O   LYS A 209     -14.533   1.726  15.711  1.00 82.34           O
ATOM   3084  HA  LYS A 209     -15.630   0.611  17.686  1.00 82.34           H
ATOM   3085  CB  LYS A 209     -16.659   2.384  18.244  1.00 82.34           C
ATOM   3086 1HB  LYS A 209     -16.434   3.355  18.685  1.00 82.34           H
ATOM   3087 2HB  LYS A 209     -17.183   2.575  17.307  1.00 82.34           H
ATOM   3088  CG  LYS A 209     -17.563   1.588  19.187  1.00 82.34           C
ATOM   3089 1HG  LYS A 209     -17.693   0.576  18.803  1.00 82.34           H
ATOM   3090 2HG  LYS A 209     -17.088   1.500  20.164  1.00 82.34           H
ATOM   3091  CD  LYS A 209     -18.929   2.261  19.336  1.00 82.34           C
ATOM   3092 1HD  LYS A 209     -18.796   3.333  19.483  1.00 82.34           H
ATOM   3093 2HD  LYS A 209     -19.504   2.134  18.419  1.00 82.34           H
ATOM   3094  CE  LYS A 209     -19.705   1.672  20.516  1.00 82.34           C
ATOM   3095 1HE  LYS A 209     -20.063   0.674  20.262  1.00 82.34           H
ATOM   3096 2HE  LYS A 209     -19.043   1.563  21.376  1.00 82.34           H
ATOM   3097  NZ  LYS A 209     -20.849   2.541  20.870  1.00 82.34           N
ATOM   3098 1HZ  LYS A 209     -21.316   2.168  21.690  1.00 82.34           H
ATOM   3099 2HZ  LYS A 209     -20.513   3.477  21.069  1.00 82.34           H
ATOM   3100 3HZ  LYS A 209     -21.501   2.574  20.095  1.00 82.34           H
ATOM   3101  HN  LYS A 209     -14.870   2.107  19.931  1.00 82.34           H
ATOM   3102  N   LEU A 210     -13.834   3.315  17.160  1.00 88.75           N
ATOM   3103  CA  LEU A 210     -13.080   4.053  16.161  1.00 88.75           C
ATOM   3104  C   LEU A 210     -12.016   3.138  15.552  1.00 88.75           C
ATOM   3105  O   LEU A 210     -11.908   3.032  14.331  1.00 88.75           O
ATOM   3106  HA  LEU A 210     -13.776   4.345  15.375  1.00 88.75           H
ATOM   3107  CB  LEU A 210     -12.512   5.341  16.763  1.00 88.75           C
ATOM   3108 1HB  LEU A 210     -11.990   5.087  17.685  1.00 88.75           H
ATOM   3109 2HB  LEU A 210     -11.768   5.742  16.075  1.00 88.75           H
ATOM   3110  CG  LEU A 210     -13.528   6.442  17.070  1.00 88.75           C
ATOM   3111  HG  LEU A 210     -14.322   6.014  17.682  1.00 88.75           H
ATOM   3112  CD1 LEU A 210     -12.887   7.567  17.885  1.00 88.75           C
ATOM   3113 1HD1 LEU A 210     -12.511   7.166  18.827  1.00 88.75           H
ATOM   3114 2HD1 LEU A 210     -12.061   8.001  17.320  1.00 88.75           H
ATOM   3115 3HD1 LEU A 210     -13.631   8.337  18.090  1.00 88.75           H
ATOM   3116  CD2 LEU A 210     -14.177   6.963  15.787  1.00 88.75           C
ATOM   3117 1HD2 LEU A 210     -13.409   7.370  15.130  1.00 88.75           H
ATOM   3118 2HD2 LEU A 210     -14.691   6.145  15.282  1.00 88.75           H
ATOM   3119 3HD2 LEU A 210     -14.895   7.745  16.034  1.00 88.75           H
ATOM   3120  HN  LEU A 210     -13.783   3.685  18.087  1.00 88.75           H
ATOM   3121  N   LYS A 211     -11.257   2.499  16.430  1.00 93.57           N
ATOM   3122  CA  LYS A 211     -10.186   1.619  15.994  1.00 93.57           C
ATOM   3123  C   LYS A 211     -10.759   0.548  15.064  1.00 93.57           C
ATOM   3124  O   LYS A 211     -10.237   0.324  13.973  1.00 93.57           O
ATOM   3125  HA  LYS A 211      -9.477   2.224  15.429  1.00 93.57           H
ATOM   3126  CB  LYS A 211      -9.436   1.050  17.200  1.00 93.57           C
ATOM   3127 1HB  LYS A 211      -9.000   1.864  17.779  1.00 93.57           H
ATOM   3128 2HB  LYS A 211     -10.135   0.531  17.856  1.00 93.57           H
ATOM   3129  CG  LYS A 211      -8.334   0.086  16.755  1.00 93.57           C
ATOM   3130 1HG  LYS A 211      -8.782  -0.826  16.359  1.00 93.57           H
ATOM   3131 2HG  LYS A 211      -7.758   0.535  15.946  1.00 93.57           H
ATOM   3132  CD  LYS A 211      -7.405  -0.259  17.920  1.00 93.57           C
ATOM   3133 1HD  LYS A 211      -6.988   0.656  18.341  1.00 93.57           H
ATOM   3134 2HD  LYS A 211      -7.974  -0.744  18.713  1.00 93.57           H
ATOM   3135  CE  LYS A 211      -6.271  -1.179  17.462  1.00 93.57           C
ATOM   3136 1HE  LYS A 211      -6.676  -2.146  17.166  1.00 93.57           H
ATOM   3137 2HE  LYS A 211      -5.783  -0.756  16.584  1.00 93.57           H
ATOM   3138  NZ  LYS A 211      -5.281  -1.361  18.547  1.00 93.57           N
ATOM   3139 1HZ  LYS A 211      -4.620  -2.083  18.284  1.00 93.57           H
ATOM   3140 2HZ  LYS A 211      -4.786  -0.490  18.703  1.00 93.57           H
ATOM   3141 3HZ  LYS A 211      -5.759  -1.635  19.398  1.00 93.57           H
ATOM   3142  HN  LYS A 211     -11.365   2.575  17.422  1.00 93.57           H
ATOM   3143  N   SER A 212     -11.825  -0.086  15.530  1.00 91.06           N
ATOM   3144  CA  SER A 212     -12.416  -1.195  14.799  1.00 91.06           C
ATOM   3145  C   SER A 212     -12.893  -0.720  13.425  1.00 91.06           C
ATOM   3146  O   SER A 212     -12.724  -1.422  12.429  1.00 91.06           O
ATOM   3147  HA  SER A 212     -11.617  -1.929  14.694  1.00 91.06           H
ATOM   3148  CB  SER A 212     -13.577  -1.813  15.580  1.00 91.06           C
ATOM   3149 1HB  SER A 212     -14.359  -1.067  15.719  1.00 91.06           H
ATOM   3150 2HB  SER A 212     -14.012  -2.626  14.999  1.00 91.06           H
ATOM   3151  OG  SER A 212     -13.162  -2.308  16.851  1.00 91.06           O
ATOM   3152  HG  SER A 212     -13.345  -1.627  17.559  1.00 91.06           H
ATOM   3153  HN  SER A 212     -12.283   0.146  16.388  1.00 91.06           H
ATOM   3154  N   ALA A 213     -13.480   0.467  13.416  1.00 94.09           N
ATOM   3155  CA  ALA A 213     -14.014   1.029  12.186  1.00 94.09           C
ATOM   3156  C   ALA A 213     -12.865   1.302  11.215  1.00 94.09           C
ATOM   3157  O   ALA A 213     -12.947   0.956  10.037  1.00 94.09           O
ATOM   3158  HA  ALA A 213     -14.682   0.288  11.746  1.00 94.09           H
ATOM   3159  CB  ALA A 213     -14.819   2.290  12.508  1.00 94.09           C
ATOM   3160 1HB  ALA A 213     -15.640   2.036  13.178  1.00 94.09           H
ATOM   3161 2HB  ALA A 213     -14.170   3.021  12.990  1.00 94.09           H
ATOM   3162 3HB  ALA A 213     -15.219   2.710  11.585  1.00 94.09           H
ATOM   3163  HN  ALA A 213     -13.594   1.042  14.227  1.00 94.09           H
ATOM   3164  N   VAL A 214     -11.819   1.921  11.744  1.00 92.60           N
ATOM   3165  CA  VAL A 214     -10.681   2.302  10.925  1.00 92.60           C
ATOM   3166  C   VAL A 214     -10.073   1.050  10.291  1.00 92.60           C
ATOM   3167  O   VAL A 214      -9.758   1.042   9.102  1.00 92.60           O
ATOM   3168  HA  VAL A 214     -11.050   2.953  10.132  1.00 92.60           H
ATOM   3169  CB  VAL A 214      -9.677   3.097  11.761  1.00 92.60           C
ATOM   3170  HB  VAL A 214      -9.471   2.528  12.668  1.00 92.60           H
ATOM   3171  CG1 VAL A 214      -8.356   3.275  11.009  1.00 92.60           C
ATOM   3172 1HG1 VAL A 214      -7.930   2.297  10.787  1.00 92.60           H
ATOM   3173 2HG1 VAL A 214      -8.538   3.813  10.078  1.00 92.60           H
ATOM   3174 3HG1 VAL A 214      -7.661   3.844  11.627  1.00 92.60           H
ATOM   3175  CG2 VAL A 214     -10.258   4.450  12.177  1.00 92.60           C
ATOM   3176 1HG2 VAL A 214     -10.506   5.028  11.287  1.00 92.60           H
ATOM   3177 2HG2 VAL A 214     -11.159   4.292  12.770  1.00 92.60           H
ATOM   3178 3HG2 VAL A 214      -9.524   4.994  12.771  1.00 92.60           H
ATOM   3179  HN  VAL A 214     -11.743   2.162  12.712  1.00 92.60           H
ATOM   3180  N   LEU A 215      -9.925   0.021  11.113  1.00 92.21           N
ATOM   3181  CA  LEU A 215      -9.281  -1.204  10.671  1.00 92.21           C
ATOM   3182  C   LEU A 215     -10.168  -1.896   9.634  1.00 92.21           C
ATOM   3183  O   LEU A 215      -9.677  -2.370   8.610  1.00 92.21           O
ATOM   3184  HA  LEU A 215      -8.343  -0.924  10.192  1.00 92.21           H
ATOM   3185  CB  LEU A 215      -8.931  -2.088  11.870  1.00 92.21           C
ATOM   3186 1HB  LEU A 215      -9.823  -2.200  12.486  1.00 92.21           H
ATOM   3187 2HB  LEU A 215      -8.672  -3.080  11.501  1.00 92.21           H
ATOM   3188  CG  LEU A 215      -7.790  -1.591  12.759  1.00 92.21           C
ATOM   3189  HG  LEU A 215      -8.079  -0.628  13.180  1.00 92.21           H
ATOM   3190  CD1 LEU A 215      -7.555  -2.544  13.933  1.00 92.21           C
ATOM   3191 1HD1 LEU A 215      -8.462  -2.612  14.533  1.00 92.21           H
ATOM   3192 2HD1 LEU A 215      -7.297  -3.532  13.552  1.00 92.21           H
ATOM   3193 3HD1 LEU A 215      -6.739  -2.167  14.549  1.00 92.21           H
ATOM   3194  CD2 LEU A 215      -6.517  -1.363  11.942  1.00 92.21           C
ATOM   3195 1HD2 LEU A 215      -6.213  -2.300  11.474  1.00 92.21           H
ATOM   3196 2HD2 LEU A 215      -6.709  -0.617  11.171  1.00 92.21           H
ATOM   3197 3HD2 LEU A 215      -5.722  -1.010  12.599  1.00 92.21           H
ATOM   3198  HN  LEU A 215     -10.237   0.016  12.063  1.00 92.21           H
ATOM   3199  N   THR A 216     -11.457  -1.932   9.935  1.00 91.31           N
ATOM   3200  CA  THR A 216     -12.412  -2.589   9.058  1.00 91.31           C
ATOM   3201  C   THR A 216     -12.397  -1.941   7.672  1.00 91.31           C
ATOM   3202  O   THR A 216     -12.379  -2.636   6.658  1.00 91.31           O
ATOM   3203  HA  THR A 216     -12.104  -3.626   8.929  1.00 91.31           H
ATOM   3204  CB  THR A 216     -13.784  -2.544   9.735  1.00 91.31           C
ATOM   3205  HB  THR A 216     -14.124  -1.515   9.856  1.00 91.31           H
ATOM   3206  OG1 THR A 216     -13.600  -3.277  10.942  1.00 91.31           O
ATOM   3207  HG1 THR A 216     -13.550  -2.650  11.720  1.00 91.31           H
ATOM   3208  CG2 THR A 216     -14.840  -3.344   8.970  1.00 91.31           C
ATOM   3209 1HG2 THR A 216     -14.531  -4.387   8.908  1.00 91.31           H
ATOM   3210 2HG2 THR A 216     -14.948  -2.936   7.965  1.00 91.31           H
ATOM   3211 3HG2 THR A 216     -15.795  -3.278   9.493  1.00 91.31           H
ATOM   3212  HN  THR A 216     -11.851  -1.524  10.759  1.00 91.31           H
ATOM   3213  N   LEU A 217     -12.404  -0.616   7.674  1.00 88.69           N
ATOM   3214  CA  LEU A 217     -12.407   0.134   6.429  1.00 88.69           C
ATOM   3215  C   LEU A 217     -11.140  -0.195   5.637  1.00 88.69           C
ATOM   3216  O   LEU A 217     -11.183  -0.321   4.415  1.00 88.69           O
ATOM   3217  HA  LEU A 217     -13.271  -0.196   5.851  1.00 88.69           H
ATOM   3218  CB  LEU A 217     -12.590   1.628   6.703  1.00 88.69           C
ATOM   3219 1HB  LEU A 217     -13.399   1.748   7.425  1.00 88.69           H
ATOM   3220 2HB  LEU A 217     -11.683   2.004   7.176  1.00 88.69           H
ATOM   3221  CG  LEU A 217     -12.897   2.501   5.485  1.00 88.69           C
ATOM   3222  HG  LEU A 217     -12.204   2.231   4.688  1.00 88.69           H
ATOM   3223  CD1 LEU A 217     -14.311   2.238   4.963  1.00 88.69           C
ATOM   3224 1HD1 LEU A 217     -14.402   1.191   4.675  1.00 88.69           H
ATOM   3225 2HD1 LEU A 217     -15.035   2.463   5.746  1.00 88.69           H
ATOM   3226 3HD1 LEU A 217     -14.502   2.871   4.098  1.00 88.69           H
ATOM   3227  CD2 LEU A 217     -12.669   3.981   5.800  1.00 88.69           C
ATOM   3228 1HD2 LEU A 217     -13.321   4.283   6.619  1.00 88.69           H
ATOM   3229 2HD2 LEU A 217     -11.629   4.135   6.088  1.00 88.69           H
ATOM   3230 3HD2 LEU A 217     -12.894   4.579   4.917  1.00 88.69           H
ATOM   3231  HN  LEU A 217     -12.408  -0.057   8.503  1.00 88.69           H
ATOM   3232  N   LYS A 218     -10.042  -0.325   6.367  1.00 86.42           N
ATOM   3233  CA  LYS A 218      -8.757  -0.596   5.745  1.00 86.42           C
ATOM   3234  C   LYS A 218      -8.814  -1.951   5.037  1.00 86.42           C
ATOM   3235  O   LYS A 218      -8.344  -2.086   3.908  1.00 86.42           O
ATOM   3236  HA  LYS A 218      -8.587   0.178   4.996  1.00 86.42           H
ATOM   3237  CB  LYS A 218      -7.630  -0.486   6.773  1.00 86.42           C
ATOM   3238 1HB  LYS A 218      -7.718   0.454   7.317  1.00 86.42           H
ATOM   3239 2HB  LYS A 218      -7.722  -1.288   7.506  1.00 86.42           H
ATOM   3240  CG  LYS A 218      -6.260  -0.562   6.095  1.00 86.42           C
ATOM   3241 1HG  LYS A 218      -6.180  -1.492   5.532  1.00 86.42           H
ATOM   3242 2HG  LYS A 218      -6.159   0.253   5.379  1.00 86.42           H
ATOM   3243  CD  LYS A 218      -5.133  -0.485   7.127  1.00 86.42           C
ATOM   3244 1HD  LYS A 218      -5.182   0.467   7.655  1.00 86.42           H
ATOM   3245 2HD  LYS A 218      -5.263  -1.270   7.872  1.00 86.42           H
ATOM   3246  CE  LYS A 218      -3.765  -0.633   6.457  1.00 86.42           C
ATOM   3247 1HE  LYS A 218      -3.753  -1.527   5.834  1.00 86.42           H
ATOM   3248 2HE  LYS A 218      -3.583   0.217   5.798  1.00 86.42           H
ATOM   3249  NZ  LYS A 218      -2.695  -0.716   7.475  1.00 86.42           N
ATOM   3250 1HZ  LYS A 218      -1.866  -1.128   7.062  1.00 86.42           H
ATOM   3251 2HZ  LYS A 218      -2.477   0.215   7.814  1.00 86.42           H
ATOM   3252 3HZ  LYS A 218      -3.009  -1.292   8.249  1.00 86.42           H
ATOM   3253  HN  LYS A 218     -10.020  -0.248   7.364  1.00 86.42           H
ATOM   3254  N   VAL A 219      -9.395  -2.920   5.729  1.00 90.82           N
ATOM   3255  CA  VAL A 219      -9.427  -4.283   5.225  1.00 90.82           C
ATOM   3256  C   VAL A 219     -10.349  -4.349   4.006  1.00 90.82           C
ATOM   3257  O   VAL A 219      -9.992  -4.935   2.985  1.00 90.82           O
ATOM   3258  HA  VAL A 219      -8.416  -4.543   4.915  1.00 90.82           H
ATOM   3259  CB  VAL A 219      -9.843  -5.243   6.342  1.00 90.82           C
ATOM   3260  HB  VAL A 219     -10.771  -4.872   6.775  1.00 90.82           H
ATOM   3261  CG1 VAL A 219     -10.110  -6.644   5.788  1.00 90.82           C
ATOM   3262 1HG1 VAL A 219     -10.912  -6.597   5.051  1.00 90.82           H
ATOM   3263 2HG1 VAL A 219      -9.205  -7.027   5.316  1.00 90.82           H
ATOM   3264 3HG1 VAL A 219     -10.403  -7.307   6.602  1.00 90.82           H
ATOM   3265  CG2 VAL A 219      -8.790  -5.283   7.451  1.00 90.82           C
ATOM   3266 1HG2 VAL A 219      -7.839  -5.619   7.037  1.00 90.82           H
ATOM   3267 2HG2 VAL A 219      -8.670  -4.286   7.874  1.00 90.82           H
ATOM   3268 3HG2 VAL A 219      -9.110  -5.973   8.231  1.00 90.82           H
ATOM   3269  HN  VAL A 219      -9.836  -2.787   6.616  1.00 90.82           H
ATOM   3270  N   ILE A 220     -11.517  -3.741   4.153  1.00 90.84           N
ATOM   3271  CA  ILE A 220     -12.547  -3.842   3.133  1.00 90.84           C
ATOM   3272  C   ILE A 220     -12.056  -3.169   1.850  1.00 90.84           C
ATOM   3273  O   ILE A 220     -11.991  -3.803   0.797  1.00 90.84           O
ATOM   3274  HA  ILE A 220     -12.702  -4.902   2.929  1.00 90.84           H
ATOM   3275  CB  ILE A 220     -13.872  -3.282   3.652  1.00 90.84           C
ATOM   3276  HB  ILE A 220     -13.679  -2.309   4.103  1.00 90.84           H
ATOM   3277  CG1 ILE A 220     -14.455  -4.179   4.746  1.00 90.84           C
ATOM   3278 1HG1 ILE A 220     -14.667  -5.167   4.337  1.00 90.84           H
ATOM   3279 2HG1 ILE A 220     -13.721  -4.314   5.541  1.00 90.84           H
ATOM   3280  CG2 ILE A 220     -14.861  -3.061   2.506  1.00 90.84           C
ATOM   3281 1HG2 ILE A 220     -14.438  -2.352   1.793  1.00 90.84           H
ATOM   3282 2HG2 ILE A 220     -15.055  -4.009   2.005  1.00 90.84           H
ATOM   3283 3HG2 ILE A 220     -15.795  -2.662   2.903  1.00 90.84           H
ATOM   3284  CD1 ILE A 220     -15.737  -3.576   5.325  1.00 90.84           C
ATOM   3285 1HD1 ILE A 220     -15.516  -2.599   5.755  1.00 90.84           H
ATOM   3286 2HD1 ILE A 220     -16.477  -3.466   4.532  1.00 90.84           H
ATOM   3287 3HD1 ILE A 220     -16.130  -4.234   6.100  1.00 90.84           H
ATOM   3288  HN  ILE A 220     -11.763  -3.189   4.949  1.00 90.84           H
ATOM   3289  N   LEU A 221     -11.722  -1.893   1.979  1.00 89.68           N
ATOM   3290  CA  LEU A 221     -11.409  -1.080   0.816  1.00 89.68           C
ATOM   3291  C   LEU A 221      -9.966  -1.351   0.384  1.00 89.68           C
ATOM   3292  O   LEU A 221      -9.620  -1.171  -0.783  1.00 89.68           O
ATOM   3293  HA  LEU A 221     -12.075  -1.391   0.011  1.00 89.68           H
ATOM   3294  CB  LEU A 221     -11.699   0.395   1.101  1.00 89.68           C
ATOM   3295 1HB  LEU A 221     -11.119   0.698   1.972  1.00 89.68           H
ATOM   3296 2HB  LEU A 221     -11.338   0.985   0.258  1.00 89.68           H
ATOM   3297  CG  LEU A 221     -13.165   0.754   1.349  1.00 89.68           C
ATOM   3298  HG  LEU A 221     -13.495   0.239   2.250  1.00 89.68           H
ATOM   3299  CD1 LEU A 221     -13.327   2.255   1.601  1.00 89.68           C
ATOM   3300 1HD1 LEU A 221     -12.744   2.541   2.476  1.00 89.68           H
ATOM   3301 2HD1 LEU A 221     -12.973   2.809   0.732  1.00 89.68           H
ATOM   3302 3HD1 LEU A 221     -14.379   2.483   1.774  1.00 89.68           H
ATOM   3303  CD2 LEU A 221     -14.051   0.267   0.200  1.00 89.68           C
ATOM   3304 1HD2 LEU A 221     -13.729   0.735  -0.730  1.00 89.68           H
ATOM   3305 2HD2 LEU A 221     -13.967  -0.816   0.110  1.00 89.68           H
ATOM   3306 3HD2 LEU A 221     -15.088   0.536   0.402  1.00 89.68           H
ATOM   3307  HN  LEU A 221     -11.664  -1.417   2.856  1.00 89.68           H
ATOM   3308  N   GLY A 222      -9.164  -1.779   1.347  1.00 88.44           N
ATOM   3309  CA  GLY A 222      -7.729  -1.876   1.138  1.00 88.44           C
ATOM   3310  C   GLY A 222      -7.363  -3.189   0.443  1.00 88.44           C
ATOM   3311  O   GLY A 222      -6.314  -3.288  -0.191  1.00 88.44           O
ATOM   3312 1HA  GLY A 222      -7.388  -1.034   0.535  1.00 88.44           H
ATOM   3313 2HA  GLY A 222      -7.213  -1.811   2.096  1.00 88.44           H
ATOM   3314  HN  GLY A 222      -9.478  -2.057   2.255  1.00 88.44           H
ATOM   3315  N   PHE A 223      -8.249  -4.164   0.586  1.00 81.21           N
ATOM   3316  CA  PHE A 223      -7.976  -5.502   0.090  1.00 81.21           C
ATOM   3317  C   PHE A 223      -9.220  -6.110  -0.560  1.00 81.21           C
ATOM   3318  O   PHE A 223      -9.226  -6.385  -1.759  1.00 81.21           O
ATOM   3319  HA  PHE A 223      -7.184  -5.416  -0.654  1.00 81.21           H
ATOM   3320  CB  PHE A 223      -7.578  -6.353   1.298  1.00 81.21           C
ATOM   3321 1HB  PHE A 223      -6.763  -5.858   1.826  1.00 81.21           H
ATOM   3322 2HB  PHE A 223      -8.420  -6.405   1.987  1.00 81.21           H
ATOM   3323  CG  PHE A 223      -7.143  -7.776   0.939  1.00 81.21           C
ATOM   3324  CD1 PHE A 223      -7.923  -8.834   1.290  1.00 81.21           C
ATOM   3325  HD1 PHE A 223      -8.857  -8.668   1.827  1.00 81.21           H
ATOM   3326  CD2 PHE A 223      -5.978  -7.983   0.270  1.00 81.21           C
ATOM   3327  HD2 PHE A 223      -5.353  -7.136  -0.011  1.00 81.21           H
ATOM   3328  CE1 PHE A 223      -7.520 -10.154   0.958  1.00 81.21           C
ATOM   3329  HE1 PHE A 223      -8.145 -11.002   1.239  1.00 81.21           H
ATOM   3330  CE2 PHE A 223      -5.575  -9.304  -0.062  1.00 81.21           C
ATOM   3331  HE2 PHE A 223      -4.640  -9.470  -0.598  1.00 81.21           H
ATOM   3332  CZ  PHE A 223      -6.354 -10.361   0.289  1.00 81.21           C
ATOM   3333  HZ  PHE A 223      -6.045 -11.375   0.034  1.00 81.21           H
ATOM   3334  HN  PHE A 223      -9.138  -4.051   1.030  1.00 81.21           H
ATOM   3335  N   PHE A 224     -10.243  -6.303   0.259  1.00 84.60           N
ATOM   3336  CA  PHE A 224     -11.326  -7.204  -0.095  1.00 84.60           C
ATOM   3337  C   PHE A 224     -12.006  -6.761  -1.391  1.00 84.60           C
ATOM   3338  O   PHE A 224     -12.106  -7.536  -2.341  1.00 84.60           O
ATOM   3339  HA  PHE A 224     -10.891  -8.194  -0.235  1.00 84.60           H
ATOM   3340  CB  PHE A 224     -12.344  -7.149   1.046  1.00 84.60           C
ATOM   3341 1HB  PHE A 224     -11.820  -7.271   1.994  1.00 84.60           H
ATOM   3342 2HB  PHE A 224     -12.805  -6.162   1.061  1.00 84.60           H
ATOM   3343  CG  PHE A 224     -13.445  -8.208   0.949  1.00 84.60           C
ATOM   3344  CD1 PHE A 224     -14.671  -7.872   0.466  1.00 84.60           C
ATOM   3345  HD1 PHE A 224     -14.870  -6.849   0.148  1.00 84.60           H
ATOM   3346  CD2 PHE A 224     -13.197  -9.485   1.346  1.00 84.60           C
ATOM   3347  HD2 PHE A 224     -12.214  -9.754   1.733  1.00 84.60           H
ATOM   3348  CE1 PHE A 224     -15.692  -8.854   0.376  1.00 84.60           C
ATOM   3349  HE1 PHE A 224     -16.675  -8.585  -0.011  1.00 84.60           H
ATOM   3350  CE2 PHE A 224     -14.218 -10.467   1.256  1.00 84.60           C
ATOM   3351  HE2 PHE A 224     -14.019 -11.491   1.574  1.00 84.60           H
ATOM   3352  CZ  PHE A 224     -15.444 -10.131   0.773  1.00 84.60           C
ATOM   3353  HZ  PHE A 224     -16.228 -10.886   0.704  1.00 84.60           H
ATOM   3354  HN  PHE A 224     -10.338  -5.856   1.149  1.00 84.60           H
ATOM   3355  N   LEU A 225     -12.457  -5.515  -1.390  1.00 89.54           N
ATOM   3356  CA  LEU A 225     -13.184  -4.980  -2.529  1.00 89.54           C
ATOM   3357  C   LEU A 225     -12.297  -5.050  -3.773  1.00 89.54           C
ATOM   3358  O   LEU A 225     -12.694  -5.611  -4.793  1.00 89.54           O
ATOM   3359  HA  LEU A 225     -14.054  -5.617  -2.689  1.00 89.54           H
ATOM   3360  CB  LEU A 225     -13.703  -3.574  -2.221  1.00 89.54           C
ATOM   3361 1HB  LEU A 225     -14.415  -3.643  -1.399  1.00 89.54           H
ATOM   3362 2HB  LEU A 225     -12.867  -2.969  -1.870  1.00 89.54           H
ATOM   3363  CG  LEU A 225     -14.376  -2.839  -3.382  1.00 89.54           C
ATOM   3364  HG  LEU A 225     -13.724  -2.908  -4.254  1.00 89.54           H
ATOM   3365  CD1 LEU A 225     -15.703  -3.503  -3.756  1.00 89.54           C
ATOM   3366 1HD1 LEU A 225     -15.521  -4.535  -4.055  1.00 89.54           H
ATOM   3367 2HD1 LEU A 225     -16.372  -3.486  -2.896  1.00 89.54           H
ATOM   3368 3HD1 LEU A 225     -16.160  -2.960  -4.584  1.00 89.54           H
ATOM   3369  CD2 LEU A 225     -14.548  -1.353  -3.064  1.00 89.54           C
ATOM   3370 1HD2 LEU A 225     -15.168  -1.241  -2.173  1.00 89.54           H
ATOM   3371 2HD2 LEU A 225     -13.571  -0.904  -2.885  1.00 89.54           H
ATOM   3372 3HD2 LEU A 225     -15.029  -0.854  -3.905  1.00 89.54           H
ATOM   3373  HN  LEU A 225     -12.333  -4.876  -0.630  1.00 89.54           H
ATOM   3374  N   PRO A 226     -11.083  -4.485  -3.713  1.00 89.92           N
ATOM   3375  CA  PRO A 226     -10.178  -4.517  -4.864  1.00 89.92           C
ATOM   3376  C   PRO A 226      -9.967  -5.927  -5.393  1.00 89.92           C
ATOM   3377  O   PRO A 226      -9.993  -6.150  -6.602  1.00 89.92           O
ATOM   3378  HA  PRO A 226     -10.610  -3.962  -5.696  1.00 89.92           H
ATOM   3379  CB  PRO A 226      -8.880  -3.915  -4.321  1.00 89.92           C
ATOM   3380 1HB  PRO A 226      -8.210  -4.685  -3.939  1.00 89.92           H
ATOM   3381 2HB  PRO A 226      -8.334  -3.374  -5.094  1.00 89.92           H
ATOM   3382  CG  PRO A 226      -9.359  -2.984  -3.214  1.00 89.92           C
ATOM   3383 1HG  PRO A 226      -8.562  -2.753  -2.506  1.00 89.92           H
ATOM   3384 2HG  PRO A 226      -9.705  -2.029  -3.609  1.00 89.92           H
ATOM   3385  CD  PRO A 226     -10.484  -3.776  -2.567  1.00 89.92           C
ATOM   3386 1HD  PRO A 226     -10.110  -4.473  -1.817  1.00 89.92           H
ATOM   3387 2HD  PRO A 226     -11.200  -3.126  -2.065  1.00 89.92           H
ATOM   3388  N   PHE A 227      -9.764  -6.849  -4.464  1.00 84.39           N
ATOM   3389  CA  PHE A 227      -9.423  -8.214  -4.826  1.00 84.39           C
ATOM   3390  C   PHE A 227     -10.562  -8.874  -5.606  1.00 84.39           C
ATOM   3391  O   PHE A 227     -10.327  -9.525  -6.623  1.00 84.39           O
ATOM   3392  HA  PHE A 227      -8.533  -8.170  -5.454  1.00 84.39           H
ATOM   3393  CB  PHE A 227      -9.203  -8.982  -3.521  1.00 84.39           C
ATOM   3394 1HB  PHE A 227      -8.424  -8.482  -2.945  1.00 84.39           H
ATOM   3395 2HB  PHE A 227     -10.116  -8.939  -2.928  1.00 84.39           H
ATOM   3396  CG  PHE A 227      -8.809 -10.447  -3.720  1.00 84.39           C
ATOM   3397  CD1 PHE A 227      -9.744 -11.426  -3.588  1.00 84.39           C
ATOM   3398  HD1 PHE A 227     -10.773 -11.167  -3.340  1.00 84.39           H
ATOM   3399  CD2 PHE A 227      -7.525 -10.770  -4.029  1.00 84.39           C
ATOM   3400  HD2 PHE A 227      -6.776  -9.985  -4.134  1.00 84.39           H
ATOM   3401  CE1 PHE A 227      -9.379 -12.786  -3.772  1.00 84.39           C
ATOM   3402  HE1 PHE A 227     -10.128 -13.570  -3.666  1.00 84.39           H
ATOM   3403  CE2 PHE A 227      -7.159 -12.130  -4.213  1.00 84.39           C
ATOM   3404  HE2 PHE A 227      -6.130 -12.389  -4.461  1.00 84.39           H
ATOM   3405  CZ  PHE A 227      -8.094 -13.109  -4.081  1.00 84.39           C
ATOM   3406  HZ  PHE A 227      -7.814 -14.153  -4.223  1.00 84.39           H
ATOM   3407  HN  PHE A 227      -9.827  -6.676  -3.481  1.00 84.39           H
ATOM   3408  N   VAL A 228     -11.771  -8.684  -5.100  1.00 92.07           N
ATOM   3409  CA  VAL A 228     -12.945  -9.271  -5.724  1.00 92.07           C
ATOM   3410  C   VAL A 228     -13.066  -8.754  -7.159  1.00 92.07           C
ATOM   3411  O   VAL A 228     -13.309  -9.528  -8.083  1.00 92.07           O
ATOM   3412  HA  VAL A 228     -12.798 -10.351  -5.752  1.00 92.07           H
ATOM   3413  CB  VAL A 228     -14.187  -8.984  -4.878  1.00 92.07           C
ATOM   3414  HB  VAL A 228     -14.224  -7.910  -4.690  1.00 92.07           H
ATOM   3415  CG1 VAL A 228     -15.463  -9.373  -5.627  1.00 92.07           C
ATOM   3416 1HG1 VAL A 228     -15.530  -8.801  -6.552  1.00 92.07           H
ATOM   3417 2HG1 VAL A 228     -15.437 -10.438  -5.859  1.00 92.07           H
ATOM   3418 3HG1 VAL A 228     -16.330  -9.159  -5.003  1.00 92.07           H
ATOM   3419  CG2 VAL A 228     -14.106  -9.695  -3.526  1.00 92.07           C
ATOM   3420 1HG2 VAL A 228     -14.033 -10.771  -3.685  1.00 92.07           H
ATOM   3421 2HG2 VAL A 228     -13.226  -9.347  -2.985  1.00 92.07           H
ATOM   3422 3HG2 VAL A 228     -15.001  -9.473  -2.945  1.00 92.07           H
ATOM   3423  HN  VAL A 228     -11.956  -8.142  -4.280  1.00 92.07           H
ATOM   3424  N   VAL A 229     -12.892  -7.448  -7.300  1.00 92.01           N
ATOM   3425  CA  VAL A 229     -13.048  -6.808  -8.595  1.00 92.01           C
ATOM   3426  C   VAL A 229     -11.996  -7.357  -9.561  1.00 92.01           C
ATOM   3427  O   VAL A 229     -12.310  -7.690 -10.703  1.00 92.01           O
ATOM   3428  HA  VAL A 229     -14.038  -7.065  -8.972  1.00 92.01           H
ATOM   3429  CB  VAL A 229     -12.980  -5.287  -8.439  1.00 92.01           C
ATOM   3430  HB  VAL A 229     -12.059  -5.046  -7.908  1.00 92.01           H
ATOM   3431  CG1 VAL A 229     -12.931  -4.598  -9.804  1.00 92.01           C
ATOM   3432 1HG1 VAL A 229     -12.048  -4.933 -10.348  1.00 92.01           H
ATOM   3433 2HG1 VAL A 229     -13.826  -4.851 -10.372  1.00 92.01           H
ATOM   3434 3HG1 VAL A 229     -12.883  -3.518  -9.664  1.00 92.01           H
ATOM   3435  CG2 VAL A 229     -14.153  -4.769  -7.605  1.00 92.01           C
ATOM   3436 1HG2 VAL A 229     -15.091  -5.028  -8.096  1.00 92.01           H
ATOM   3437 2HG2 VAL A 229     -14.124  -5.224  -6.615  1.00 92.01           H
ATOM   3438 3HG2 VAL A 229     -14.081  -3.686  -7.509  1.00 92.01           H
ATOM   3439  HN  VAL A 229     -12.649  -6.832  -6.551  1.00 92.01           H
ATOM   3440  N   MET A 230     -10.769  -7.435  -9.067  1.00 84.29           N
ATOM   3441  CA  MET A 230      -9.660  -7.895  -9.886  1.00 84.29           C
ATOM   3442  C   MET A 230      -9.880  -9.337 -10.347  1.00 84.29           C
ATOM   3443  O   MET A 230      -9.692  -9.653 -11.521  1.00 84.29           O
ATOM   3444  HA  MET A 230      -9.638  -7.230 -10.749  1.00 84.29           H
ATOM   3445  CB  MET A 230      -8.361  -7.808  -9.082  1.00 84.29           C
ATOM   3446 1HB  MET A 230      -8.510  -8.247  -8.096  1.00 84.29           H
ATOM   3447 2HB  MET A 230      -7.584  -8.390  -9.577  1.00 84.29           H
ATOM   3448  CG  MET A 230      -7.903  -6.355  -8.936  1.00 84.29           C
ATOM   3449 1HG  MET A 230      -7.887  -5.870  -9.912  1.00 84.29           H
ATOM   3450 2HG  MET A 230      -8.610  -5.803  -8.317  1.00 84.29           H
ATOM   3451  SD  MET A 230      -6.278  -6.299  -8.201  1.00 84.29           S
ATOM   3452  CE  MET A 230      -6.664  -6.857  -6.550  1.00 84.29           C
ATOM   3453 1HE  MET A 230      -7.380  -6.173  -6.094  1.00 84.29           H
ATOM   3454 2HE  MET A 230      -7.095  -7.857  -6.596  1.00 84.29           H
ATOM   3455 3HE  MET A 230      -5.753  -6.880  -5.952  1.00 84.29           H
ATOM   3456  HN  MET A 230     -10.528  -7.192  -8.127  1.00 84.29           H
ATOM   3457  N   ALA A 231     -10.275 -10.174  -9.399  1.00 90.52           N
ATOM   3458  CA  ALA A 231     -10.446 -11.590  -9.674  1.00 90.52           C
ATOM   3459  C   ALA A 231     -11.503 -11.769 -10.765  1.00 90.52           C
ATOM   3460  O   ALA A 231     -11.319 -12.560 -11.690  1.00 90.52           O
ATOM   3461  HA  ALA A 231      -9.493 -11.975 -10.037  1.00 90.52           H
ATOM   3462  CB  ALA A 231     -10.813 -12.321  -8.381  1.00 90.52           C
ATOM   3463 1HB  ALA A 231     -10.017 -12.187  -7.649  1.00 90.52           H
ATOM   3464 2HB  ALA A 231     -11.743 -11.914  -7.985  1.00 90.52           H
ATOM   3465 3HB  ALA A 231     -10.941 -13.384  -8.588  1.00 90.52           H
ATOM   3466  HN  ALA A 231     -10.476  -9.899  -8.458  1.00 90.52           H
ATOM   3467  N   CYS A 232     -12.588 -11.022 -10.622  1.00 89.79           N
ATOM   3468  CA  CYS A 232     -13.687 -11.109 -11.569  1.00 89.79           C
ATOM   3469  C   CYS A 232     -13.176 -10.659 -12.939  1.00 89.79           C
ATOM   3470  O   CYS A 232     -13.418 -11.325 -13.945  1.00 89.79           O
ATOM   3471  HA  CYS A 232     -13.996 -12.154 -11.595  1.00 89.79           H
ATOM   3472  CB  CYS A 232     -14.894 -10.287 -11.112  1.00 89.79           C
ATOM   3473 1HB  CYS A 232     -14.584  -9.268 -10.880  1.00 89.79           H
ATOM   3474 2HB  CYS A 232     -15.626 -10.223 -11.916  1.00 89.79           H
ATOM   3475  SG  CYS A 232     -15.653 -11.059  -9.636  1.00 89.79           S
ATOM   3476  HG  CYS A 232     -16.573 -10.118  -9.445  1.00 89.79           H
ATOM   3477  HN  CYS A 232     -12.722 -10.368  -9.878  1.00 89.79           H
ATOM   3478  N   CYS A 233     -12.481  -9.531 -12.935  1.00 88.18           N
ATOM   3479  CA  CYS A 233     -12.041  -8.918 -14.177  1.00 88.18           C
ATOM   3480  C   CYS A 233     -11.198  -9.939 -14.944  1.00 88.18           C
ATOM   3481  O   CYS A 233     -11.445 -10.194 -16.122  1.00 88.18           O
ATOM   3482  HA  CYS A 233     -12.941  -8.662 -14.736  1.00 88.18           H
ATOM   3483  CB  CYS A 233     -11.274  -7.618 -13.926  1.00 88.18           C
ATOM   3484 1HB  CYS A 233     -10.534  -7.769 -13.140  1.00 88.18           H
ATOM   3485 2HB  CYS A 233     -10.729  -7.329 -14.825  1.00 88.18           H
ATOM   3486  SG  CYS A 233     -12.436  -6.289 -13.445  1.00 88.18           S
ATOM   3487  HG  CYS A 233     -12.585  -6.685 -12.184  1.00 88.18           H
ATOM   3488  HN  CYS A 233     -12.218  -9.039 -12.105  1.00 88.18           H
ATOM   3489  N   TYR A 234     -10.220 -10.496 -14.246  1.00 75.10           N
ATOM   3490  CA  TYR A 234      -9.232 -11.347 -14.887  1.00 75.10           C
ATOM   3491  C   TYR A 234      -9.834 -12.704 -15.257  1.00 75.10           C
ATOM   3492  O   TYR A 234      -9.429 -13.319 -16.241  1.00 75.10           O
ATOM   3493  HA  TYR A 234      -8.897 -10.847 -15.796  1.00 75.10           H
ATOM   3494  CB  TYR A 234      -8.123 -11.558 -13.855  1.00 75.10           C
ATOM   3495 1HB  TYR A 234      -8.560 -11.533 -12.857  1.00 75.10           H
ATOM   3496 2HB  TYR A 234      -7.698 -12.553 -13.992  1.00 75.10           H
ATOM   3497  CG  TYR A 234      -6.998 -10.524 -13.929  1.00 75.10           C
ATOM   3498  CD1 TYR A 234      -5.828 -10.824 -14.596  1.00 75.10           C
ATOM   3499  HD1 TYR A 234      -5.705 -11.798 -15.070  1.00 75.10           H
ATOM   3500  CD2 TYR A 234      -7.153  -9.291 -13.329  1.00 75.10           C
ATOM   3501  HD2 TYR A 234      -8.078  -9.054 -12.802  1.00 75.10           H
ATOM   3502  CE1 TYR A 234      -4.769  -9.851 -14.666  1.00 75.10           C
ATOM   3503  HE1 TYR A 234      -3.839 -10.075 -15.190  1.00 75.10           H
ATOM   3504  CE2 TYR A 234      -6.094  -8.318 -13.399  1.00 75.10           C
ATOM   3505  HE2 TYR A 234      -6.204  -7.340 -12.930  1.00 75.10           H
ATOM   3506  CZ  TYR A 234      -4.954  -8.646 -14.064  1.00 75.10           C
ATOM   3507  OH  TYR A 234      -3.954  -7.726 -14.131  1.00 75.10           O
ATOM   3508  HH  TYR A 234      -4.259  -6.861 -13.733  1.00 75.10           H
ATOM   3509  HN  TYR A 234     -10.096 -10.374 -13.261  1.00 75.10           H
ATOM   3510  N   THR A 235     -10.792 -13.130 -14.447  1.00 85.27           N
ATOM   3511  CA  THR A 235     -11.525 -14.352 -14.733  1.00 85.27           C
ATOM   3512  C   THR A 235     -12.170 -14.275 -16.119  1.00 85.27           C
ATOM   3513  O   THR A 235     -12.082 -15.219 -16.902  1.00 85.27           O
ATOM   3514  HA  THR A 235     -10.817 -15.180 -14.756  1.00 85.27           H
ATOM   3515  CB  THR A 235     -12.534 -14.573 -13.605  1.00 85.27           C
ATOM   3516  HB  THR A 235     -13.273 -13.772 -13.581  1.00 85.27           H
ATOM   3517  OG1 THR A 235     -11.727 -14.701 -12.438  1.00 85.27           O
ATOM   3518  HG1 THR A 235     -11.771 -13.861 -11.898  1.00 85.27           H
ATOM   3519  CG2 THR A 235     -13.248 -15.922 -13.714  1.00 85.27           C
ATOM   3520 1HG2 THR A 235     -12.514 -16.726 -13.670  1.00 85.27           H
ATOM   3521 2HG2 THR A 235     -13.787 -15.973 -14.660  1.00 85.27           H
ATOM   3522 3HG2 THR A 235     -13.953 -16.028 -12.889  1.00 85.27           H
ATOM   3523  HN  THR A 235     -11.069 -12.657 -13.611  1.00 85.27           H
ATOM   3524  N   ILE A 236     -12.804 -13.140 -16.379  1.00 84.08           N
ATOM   3525  CA  ILE A 236     -13.481 -12.936 -17.648  1.00 84.08           C
ATOM   3526  C   ILE A 236     -12.439 -12.776 -18.757  1.00 84.08           C
ATOM   3527  O   ILE A 236     -12.627 -13.272 -19.866  1.00 84.08           O
ATOM   3528  HA  ILE A 236     -14.069 -13.831 -17.853  1.00 84.08           H
ATOM   3529  CB  ILE A 236     -14.460 -11.764 -17.550  1.00 84.08           C
ATOM   3530  HB  ILE A 236     -13.903 -10.878 -17.247  1.00 84.08           H
ATOM   3531  CG1 ILE A 236     -15.518 -12.022 -16.476  1.00 84.08           C
ATOM   3532 1HG1 ILE A 236     -16.235 -12.760 -16.836  1.00 84.08           H
ATOM   3533 2HG1 ILE A 236     -15.046 -12.442 -15.588  1.00 84.08           H
ATOM   3534  CG2 ILE A 236     -15.088 -11.459 -18.912  1.00 84.08           C
ATOM   3535 1HG2 ILE A 236     -14.304 -11.201 -19.624  1.00 84.08           H
ATOM   3536 2HG2 ILE A 236     -15.628 -12.336 -19.268  1.00 84.08           H
ATOM   3537 3HG2 ILE A 236     -15.779 -10.622 -18.814  1.00 84.08           H
ATOM   3538  CD1 ILE A 236     -16.251 -10.730 -16.106  1.00 84.08           C
ATOM   3539 1HD1 ILE A 236     -15.534 -10.003 -15.724  1.00 84.08           H
ATOM   3540 2HD1 ILE A 236     -16.742 -10.325 -16.991  1.00 84.08           H
ATOM   3541 3HD1 ILE A 236     -16.997 -10.942 -15.341  1.00 84.08           H
ATOM   3542  HN  ILE A 236     -12.859 -12.372 -15.742  1.00 84.08           H
ATOM   3543  N   ILE A 237     -11.363 -12.080 -18.418  1.00 80.46           N
ATOM   3544  CA  ILE A 237     -10.297 -11.839 -19.375  1.00 80.46           C
ATOM   3545  C   ILE A 237      -9.782 -13.177 -19.907  1.00 80.46           C
ATOM   3546  O   ILE A 237      -9.720 -13.385 -21.118  1.00 80.46           O
ATOM   3547  HA  ILE A 237     -10.724 -11.278 -20.206  1.00 80.46           H
ATOM   3548  CB  ILE A 237      -9.207 -10.964 -18.752  1.00 80.46           C
ATOM   3549  HB  ILE A 237      -9.042 -11.300 -17.728  1.00 80.46           H
ATOM   3550  CG1 ILE A 237      -9.650  -9.502 -18.682  1.00 80.46           C
ATOM   3551 1HG1 ILE A 237      -9.646  -9.068 -19.682  1.00 80.46           H
ATOM   3552 2HG1 ILE A 237     -10.675  -9.446 -18.315  1.00 80.46           H
ATOM   3553  CG2 ILE A 237      -7.881 -11.126 -19.499  1.00 80.46           C
ATOM   3554 1HG2 ILE A 237      -7.563 -12.167 -19.453  1.00 80.46           H
ATOM   3555 2HG2 ILE A 237      -8.012 -10.832 -20.540  1.00 80.46           H
ATOM   3556 3HG2 ILE A 237      -7.124 -10.494 -19.036  1.00 80.46           H
ATOM   3557  CD1 ILE A 237      -8.729  -8.693 -17.766  1.00 80.46           C
ATOM   3558 1HD1 ILE A 237      -8.755  -9.114 -16.761  1.00 80.46           H
ATOM   3559 2HD1 ILE A 237      -7.710  -8.731 -18.150  1.00 80.46           H
ATOM   3560 3HD1 ILE A 237      -9.067  -7.657 -17.734  1.00 80.46           H
ATOM   3561  HN  ILE A 237     -11.215 -11.686 -17.511  1.00 80.46           H
ATOM   3562  N   ILE A 238      -9.426 -14.051 -18.977  1.00 78.00           N
ATOM   3563  CA  ILE A 238      -8.827 -15.325 -19.336  1.00 78.00           C
ATOM   3564  C   ILE A 238      -9.791 -16.101 -20.235  1.00 78.00           C
ATOM   3565  O   ILE A 238      -9.380 -16.674 -21.243  1.00 78.00           O
ATOM   3566  HA  ILE A 238      -7.921 -15.111 -19.903  1.00 78.00           H
ATOM   3567  CB  ILE A 238      -8.405 -16.091 -18.080  1.00 78.00           C
ATOM   3568  HB  ILE A 238      -9.232 -16.066 -17.371  1.00 78.00           H
ATOM   3569  CG1 ILE A 238      -7.209 -15.419 -17.404  1.00 78.00           C
ATOM   3570 1HG1 ILE A 238      -6.305 -15.609 -17.984  1.00 78.00           H
ATOM   3571 2HG1 ILE A 238      -7.355 -14.339 -17.386  1.00 78.00           H
ATOM   3572  CG2 ILE A 238      -8.130 -17.561 -18.402  1.00 78.00           C
ATOM   3573 1HG2 ILE A 238      -9.034 -18.020 -18.805  1.00 78.00           H
ATOM   3574 2HG2 ILE A 238      -7.330 -17.629 -19.139  1.00 78.00           H
ATOM   3575 3HG2 ILE A 238      -7.833 -18.083 -17.493  1.00 78.00           H
ATOM   3576  CD1 ILE A 238      -7.023 -15.938 -15.976  1.00 78.00           C
ATOM   3577 1HD1 ILE A 238      -7.919 -15.725 -15.393  1.00 78.00           H
ATOM   3578 2HD1 ILE A 238      -6.853 -17.014 -16.000  1.00 78.00           H
ATOM   3579 3HD1 ILE A 238      -6.166 -15.444 -15.519  1.00 78.00           H
ATOM   3580  HN  ILE A 238      -9.541 -13.899 -17.995  1.00 78.00           H
ATOM   3581  N   HIS A 239     -11.055 -16.095 -19.839  1.00 76.79           N
ATOM   3582  CA  HIS A 239     -12.072 -16.831 -20.570  1.00 76.79           C
ATOM   3583  C   HIS A 239     -12.135 -16.324 -22.012  1.00 76.79           C
ATOM   3584  O   HIS A 239     -12.222 -17.116 -22.949  1.00 76.79           O
ATOM   3585  HA  HIS A 239     -11.761 -17.875 -20.574  1.00 76.79           H
ATOM   3586  CB  HIS A 239     -13.422 -16.749 -19.854  1.00 76.79           C
ATOM   3587 1HB  HIS A 239     -13.280 -16.999 -18.803  1.00 76.79           H
ATOM   3588 2HB  HIS A 239     -13.780 -15.720 -19.891  1.00 76.79           H
ATOM   3589  CG  HIS A 239     -14.480 -17.657 -20.434  1.00 76.79           C
ATOM   3590  ND1 HIS A 239     -14.465 -19.030 -20.265  1.00 76.79           N
ATOM   3591  HD1 HIS A 239     -13.776 -19.549 -19.759  1.00 76.79           H
ATOM   3592  CD2 HIS A 239     -15.586 -17.373 -21.181  1.00 76.79           C
ATOM   3593  HD2 HIS A 239     -15.902 -16.380 -21.499  1.00 76.79           H
ATOM   3594  CE1 HIS A 239     -15.518 -19.540 -20.887  1.00 76.79           C
ATOM   3595  HE1 HIS A 239     -15.783 -20.596 -20.936  1.00 76.79           H
ATOM   3596  NE2 HIS A 239     -16.211 -18.512 -21.454  1.00 76.79           N
ATOM   3597  HN  HIS A 239     -11.386 -15.601 -19.035  1.00 76.79           H
ATOM   3598  N   THR A 240     -12.088 -15.006 -22.145  1.00 78.82           N
ATOM   3599  CA  THR A 240     -12.187 -14.382 -23.454  1.00 78.82           C
ATOM   3600  C   THR A 240     -10.982 -14.758 -24.317  1.00 78.82           C
ATOM   3601  O   THR A 240     -11.115 -14.955 -25.524  1.00 78.82           O
ATOM   3602  HA  THR A 240     -13.073 -14.773 -23.954  1.00 78.82           H
ATOM   3603  CB  THR A 240     -12.341 -12.874 -23.248  1.00 78.82           C
ATOM   3604  HB  THR A 240     -11.419 -12.438 -22.865  1.00 78.82           H
ATOM   3605  OG1 THR A 240     -13.478 -12.754 -22.397  1.00 78.82           O
ATOM   3606  HG1 THR A 240     -13.185 -12.635 -21.449  1.00 78.82           H
ATOM   3607  CG2 THR A 240     -12.755 -12.147 -24.529  1.00 78.82           C
ATOM   3608 1HG2 THR A 240     -13.712 -12.538 -24.875  1.00 78.82           H
ATOM   3609 2HG2 THR A 240     -11.999 -12.306 -25.297  1.00 78.82           H
ATOM   3610 3HG2 THR A 240     -12.850 -11.080 -24.327  1.00 78.82           H
ATOM   3611  HN  THR A 240     -11.983 -14.370 -21.381  1.00 78.82           H
ATOM   3612  N   LEU A 241      -9.832 -14.846 -23.665  1.00 74.92           N
ATOM   3613  CA  LEU A 241      -8.588 -15.098 -24.373  1.00 74.92           C
ATOM   3614  C   LEU A 241      -8.594 -16.529 -24.914  1.00 74.92           C
ATOM   3615  O   LEU A 241      -8.201 -16.766 -26.055  1.00 74.92           O
ATOM   3616  HA  LEU A 241      -8.547 -14.409 -25.217  1.00 74.92           H
ATOM   3617  CB  LEU A 241      -7.388 -14.785 -23.475  1.00 74.92           C
ATOM   3618 1HB  LEU A 241      -7.559 -15.243 -22.501  1.00 74.92           H
ATOM   3619 2HB  LEU A 241      -6.506 -15.262 -23.902  1.00 74.92           H
ATOM   3620  CG  LEU A 241      -7.078 -13.301 -23.263  1.00 74.92           C
ATOM   3621  HG  LEU A 241      -7.988 -12.808 -22.921  1.00 74.92           H
ATOM   3622  CD1 LEU A 241      -6.023 -13.113 -22.171  1.00 74.92           C
ATOM   3623 1HD1 LEU A 241      -6.391 -13.530 -21.234  1.00 74.92           H
ATOM   3624 2HD1 LEU A 241      -5.105 -13.624 -22.461  1.00 74.92           H
ATOM   3625 3HD1 LEU A 241      -5.822 -12.049 -22.041  1.00 74.92           H
ATOM   3626  CD2 LEU A 241      -6.669 -12.633 -24.577  1.00 74.92           C
ATOM   3627 1HD2 LEU A 241      -5.780 -13.123 -24.973  1.00 74.92           H
ATOM   3628 2HD2 LEU A 241      -7.483 -12.721 -25.298  1.00 74.92           H
ATOM   3629 3HD2 LEU A 241      -6.455 -11.580 -24.398  1.00 74.92           H
ATOM   3630  HN  LEU A 241      -9.742 -14.749 -22.674  1.00 74.92           H
ATOM   3631  N   ILE A 242      -9.044 -17.445 -24.069  1.00 74.69           N
ATOM   3632  CA  ILE A 242      -9.096 -18.848 -24.444  1.00 74.69           C
ATOM   3633  C   ILE A 242      -9.964 -19.005 -25.694  1.00 74.69           C
ATOM   3634  O   ILE A 242      -9.604 -19.733 -26.617  1.00 74.69           O
ATOM   3635  HA  ILE A 242      -8.080 -19.158 -24.689  1.00 74.69           H
ATOM   3636  CB  ILE A 242      -9.559 -19.702 -23.262  1.00 74.69           C
ATOM   3637  HB  ILE A 242     -10.455 -19.246 -22.842  1.00 74.69           H
ATOM   3638  CG1 ILE A 242      -8.502 -19.724 -22.156  1.00 74.69           C
ATOM   3639 1HG1 ILE A 242      -7.651 -20.326 -22.473  1.00 74.69           H
ATOM   3640 2HG1 ILE A 242      -8.132 -18.714 -21.981  1.00 74.69           H
ATOM   3641  CG2 ILE A 242      -9.940 -21.111 -23.720  1.00 74.69           C
ATOM   3642 1HG2 ILE A 242     -10.750 -21.050 -24.446  1.00 74.69           H
ATOM   3643 2HG2 ILE A 242      -9.075 -21.590 -24.180  1.00 74.69           H
ATOM   3644 3HG2 ILE A 242     -10.265 -21.697 -22.860  1.00 74.69           H
ATOM   3645  CD1 ILE A 242      -9.080 -20.293 -20.858  1.00 74.69           C
ATOM   3646 1HD1 ILE A 242      -9.916 -19.675 -20.531  1.00 74.69           H
ATOM   3647 2HD1 ILE A 242      -9.427 -21.312 -21.031  1.00 74.69           H
ATOM   3648 3HD1 ILE A 242      -8.308 -20.298 -20.088  1.00 74.69           H
ATOM   3649  HN  ILE A 242      -9.369 -17.242 -23.145  1.00 74.69           H
ATOM   3650  N   GLN A 243     -11.093 -18.310 -25.683  1.00 70.22           N
ATOM   3651  CA  GLN A 243     -12.036 -18.398 -26.784  1.00 70.22           C
ATOM   3652  C   GLN A 243     -11.437 -17.779 -28.048  1.00 70.22           C
ATOM   3653  O   GLN A 243     -11.695 -18.247 -29.156  1.00 70.22           O
ATOM   3654  HA  GLN A 243     -12.204 -19.464 -26.938  1.00 70.22           H
ATOM   3655  CB  GLN A 243     -13.364 -17.730 -26.423  1.00 70.22           C
ATOM   3656 1HB  GLN A 243     -13.178 -16.730 -26.031  1.00 70.22           H
ATOM   3657 2HB  GLN A 243     -13.972 -17.611 -27.320  1.00 70.22           H
ATOM   3658  CG  GLN A 243     -14.130 -18.555 -25.387  1.00 70.22           C
ATOM   3659 1HG  GLN A 243     -14.268 -19.572 -25.757  1.00 70.22           H
ATOM   3660 2HG  GLN A 243     -13.546 -18.626 -24.470  1.00 70.22           H
ATOM   3661  CD  GLN A 243     -15.492 -17.928 -25.084  1.00 70.22           C
ATOM   3662  OE1 GLN A 243     -15.792 -16.813 -25.478  1.00 70.22           O
ATOM   3663  NE2 GLN A 243     -16.296 -18.704 -24.363  1.00 70.22           N
ATOM   3664 1HE2 GLN A 243     -15.988 -19.609 -24.071  1.00 70.22           H
ATOM   3665 2HE2 GLN A 243     -17.210 -18.382 -24.113  1.00 70.22           H
ATOM   3666  HN  GLN A 243     -11.365 -17.697 -24.941  1.00 70.22           H
ATOM   3667  N   ALA A 244     -10.648 -16.735 -27.840  1.00 70.46           N
ATOM   3668  CA  ALA A 244     -10.181 -15.918 -28.947  1.00 70.46           C
ATOM   3669  C   ALA A 244      -9.075 -16.664 -29.696  1.00 70.46           C
ATOM   3670  O   ALA A 244      -8.756 -16.329 -30.835  1.00 70.46           O
ATOM   3671  HA  ALA A 244     -11.022 -15.760 -29.621  1.00 70.46           H
ATOM   3672  CB  ALA A 244      -9.712 -14.561 -28.417  1.00 70.46           C
ATOM   3673 1HB  ALA A 244     -10.542 -14.058 -27.920  1.00 70.46           H
ATOM   3674 2HB  ALA A 244      -8.899 -14.709 -27.707  1.00 70.46           H
ATOM   3675 3HB  ALA A 244      -9.362 -13.948 -29.248  1.00 70.46           H
ATOM   3676  HN  ALA A 244     -10.329 -16.446 -26.937  1.00 70.46           H
ATOM   3677  N   LYS A 245      -8.520 -17.663 -29.025  1.00 58.91           N
ATOM   3678  CA  LYS A 245      -7.428 -18.433 -29.595  1.00 58.91           C
ATOM   3679  C   LYS A 245      -6.383 -17.476 -30.173  1.00 58.91           C
ATOM   3680  O   LYS A 245      -5.577 -17.867 -31.016  1.00 58.91           O
ATOM   3681  HA  LYS A 245      -6.968 -18.998 -28.785  1.00 58.91           H
ATOM   3682  CB  LYS A 245      -7.960 -19.448 -30.609  1.00 58.91           C
ATOM   3683 1HB  LYS A 245      -8.623 -18.948 -31.316  1.00 58.91           H
ATOM   3684 2HB  LYS A 245      -7.132 -19.859 -31.186  1.00 58.91           H
ATOM   3685  CG  LYS A 245      -8.713 -20.580 -29.908  1.00 58.91           C
ATOM   3686 1HG  LYS A 245      -8.123 -20.949 -29.069  1.00 58.91           H
ATOM   3687 2HG  LYS A 245      -9.649 -20.200 -29.498  1.00 58.91           H
ATOM   3688  CD  LYS A 245      -9.004 -21.727 -30.878  1.00 58.91           C
ATOM   3689 1HD  LYS A 245      -9.692 -21.388 -31.653  1.00 58.91           H
ATOM   3690 2HD  LYS A 245      -8.084 -22.028 -31.378  1.00 58.91           H
ATOM   3691  CE  LYS A 245      -9.607 -22.927 -30.143  1.00 58.91           C
ATOM   3692 1HE  LYS A 245      -8.974 -23.198 -29.298  1.00 58.91           H
ATOM   3693 2HE  LYS A 245     -10.583 -22.659 -29.738  1.00 58.91           H
ATOM   3694  NZ  LYS A 245      -9.742 -24.081 -31.059  1.00 58.91           N
ATOM   3695 1HZ  LYS A 245     -10.168 -24.857 -30.564  1.00 58.91           H
ATOM   3696 2HZ  LYS A 245     -10.326 -23.821 -31.846  1.00 58.91           H
ATOM   3697 3HZ  LYS A 245      -8.826 -24.356 -31.395  1.00 58.91           H
ATOM   3698  HN  LYS A 245      -8.805 -17.948 -28.109  1.00 58.91           H
ATOM   3699  N   LYS A 246      -6.431 -16.241 -29.696  1.00 52.02           N
ATOM   3700  CA  LYS A 246      -5.567 -15.200 -30.227  1.00 52.02           C
ATOM   3701  C   LYS A 246      -4.324 -15.076 -29.344  1.00 52.02           C
ATOM   3702  O   LYS A 246      -4.387 -14.514 -28.251  1.00 52.02           O
ATOM   3703  HA  LYS A 246      -5.253 -15.512 -31.223  1.00 52.02           H
ATOM   3704  CB  LYS A 246      -6.342 -13.890 -30.386  1.00 52.02           C
ATOM   3705 1HB  LYS A 246      -6.972 -13.727 -29.511  1.00 52.02           H
ATOM   3706 2HB  LYS A 246      -5.644 -13.055 -30.436  1.00 52.02           H
ATOM   3707  CG  LYS A 246      -7.208 -13.915 -31.647  1.00 52.02           C
ATOM   3708 1HG  LYS A 246      -6.611 -14.252 -32.495  1.00 52.02           H
ATOM   3709 2HG  LYS A 246      -8.018 -14.633 -31.522  1.00 52.02           H
ATOM   3710  CD  LYS A 246      -7.787 -12.530 -31.942  1.00 52.02           C
ATOM   3711 1HD  LYS A 246      -8.422 -12.214 -31.115  1.00 52.02           H
ATOM   3712 2HD  LYS A 246      -6.978 -11.803 -32.019  1.00 52.02           H
ATOM   3713  CE  LYS A 246      -8.597 -12.539 -33.240  1.00 52.02           C
ATOM   3714 1HE  LYS A 246      -8.000 -12.970 -34.045  1.00 52.02           H
ATOM   3715 2HE  LYS A 246      -9.476 -13.172 -33.122  1.00 52.02           H
ATOM   3716  NZ  LYS A 246      -9.011 -11.166 -33.602  1.00 52.02           N
ATOM   3717 1HZ  LYS A 246      -9.564 -11.192 -34.452  1.00 52.02           H
ATOM   3718 2HZ  LYS A 246      -9.565 -10.771 -32.850  1.00 52.02           H
ATOM   3719 3HZ  LYS A 246      -8.188 -10.593 -33.752  1.00 52.02           H
ATOM   3720  HN  LYS A 246      -7.044 -15.948 -28.962  1.00 52.02           H
ATOM   3721  N   SER A 247      -3.221 -15.609 -29.851  1.00 55.87           N
ATOM   3722  CA  SER A 247      -1.975 -15.602 -29.104  1.00 55.87           C
ATOM   3723  C   SER A 247      -1.558 -14.162 -28.795  1.00 55.87           C
ATOM   3724  O   SER A 247      -1.111 -13.866 -27.688  1.00 55.87           O
ATOM   3725  HA  SER A 247      -2.187 -16.144 -28.183  1.00 55.87           H
ATOM   3726  CB  SER A 247      -0.867 -16.321 -29.875  1.00 55.87           C
ATOM   3727 1HB  SER A 247      -1.056 -17.395 -29.864  1.00 55.87           H
ATOM   3728 2HB  SER A 247      -0.887 -16.005 -30.918  1.00 55.87           H
ATOM   3729  OG  SER A 247       0.422 -16.061 -29.325  1.00 55.87           O
ATOM   3730  HG  SER A 247       0.491 -16.462 -28.412  1.00 55.87           H
ATOM   3731  HN  SER A 247      -3.172 -16.038 -30.752  1.00 55.87           H
ATOM   3732  N   SER A 248      -1.719 -13.306 -29.794  1.00 55.93           N
ATOM   3733  CA  SER A 248      -1.102 -11.991 -29.759  1.00 55.93           C
ATOM   3734  C   SER A 248      -1.567 -11.227 -28.518  1.00 55.93           C
ATOM   3735  O   SER A 248      -0.848 -10.371 -28.006  1.00 55.93           O
ATOM   3736  HA  SER A 248      -0.029 -12.178 -29.713  1.00 55.93           H
ATOM   3737  CB  SER A 248      -1.427 -11.197 -31.025  1.00 55.93           C
ATOM   3738 1HB  SER A 248      -0.872 -10.258 -31.017  1.00 55.93           H
ATOM   3739 2HB  SER A 248      -1.094 -11.756 -31.900  1.00 55.93           H
ATOM   3740  OG  SER A 248      -2.821 -10.922 -31.140  1.00 55.93           O
ATOM   3741  HG  SER A 248      -2.998 -10.391 -31.969  1.00 55.93           H
ATOM   3742  HN  SER A 248      -2.259 -13.498 -30.613  1.00 55.93           H
ATOM   3743  N   LYS A 249      -2.768 -11.564 -28.071  1.00 51.74           N
ATOM   3744  CA  LYS A 249      -3.387 -10.842 -26.972  1.00 51.74           C
ATOM   3745  C   LYS A 249      -2.643 -11.160 -25.674  1.00 51.74           C
ATOM   3746  O   LYS A 249      -2.701 -10.391 -24.716  1.00 51.74           O
ATOM   3747  HA  LYS A 249      -3.280  -9.777 -27.180  1.00 51.74           H
ATOM   3748  CB  LYS A 249      -4.886 -11.142 -26.911  1.00 51.74           C
ATOM   3749 1HB  LYS A 249      -5.051 -12.215 -27.014  1.00 51.74           H
ATOM   3750 2HB  LYS A 249      -5.280 -10.852 -25.937  1.00 51.74           H
ATOM   3751  CG  LYS A 249      -5.640 -10.398 -28.015  1.00 51.74           C
ATOM   3752 1HG  LYS A 249      -5.330  -9.353 -28.031  1.00 51.74           H
ATOM   3753 2HG  LYS A 249      -5.383 -10.822 -28.986  1.00 51.74           H
ATOM   3754  CD  LYS A 249      -7.153 -10.483 -27.800  1.00 51.74           C
ATOM   3755 1HD  LYS A 249      -7.483 -11.515 -27.916  1.00 51.74           H
ATOM   3756 2HD  LYS A 249      -7.396 -10.184 -26.780  1.00 51.74           H
ATOM   3757  CE  LYS A 249      -7.899  -9.588 -28.791  1.00 51.74           C
ATOM   3758 1HE  LYS A 249      -7.468  -8.587 -28.782  1.00 51.74           H
ATOM   3759 2HE  LYS A 249      -7.779  -9.977 -29.802  1.00 51.74           H
ATOM   3760  NZ  LYS A 249      -9.337  -9.519 -28.446  1.00 51.74           N
ATOM   3761 1HZ  LYS A 249      -9.821  -8.947 -29.130  1.00 51.74           H
ATOM   3762 2HZ  LYS A 249      -9.730 -10.453 -28.448  1.00 51.74           H
ATOM   3763 3HZ  LYS A 249      -9.444  -9.109 -27.525  1.00 51.74           H
ATOM   3764  HN  LYS A 249      -3.314 -12.314 -28.445  1.00 51.74           H
ATOM   3765  N   HIS A 250      -1.961 -12.296 -25.684  1.00 53.37           N
ATOM   3766  CA  HIS A 250      -1.312 -12.790 -24.481  1.00 53.37           C
ATOM   3767  C   HIS A 250      -0.153 -11.865 -24.107  1.00 53.37           C
ATOM   3768  O   HIS A 250       0.048 -11.560 -22.932  1.00 53.37           O
ATOM   3769  HA  HIS A 250      -2.060 -12.761 -23.688  1.00 53.37           H
ATOM   3770  CB  HIS A 250      -0.876 -14.246 -24.658  1.00 53.37           C
ATOM   3771 1HB  HIS A 250      -0.332 -14.340 -25.598  1.00 53.37           H
ATOM   3772 2HB  HIS A 250      -0.181 -14.506 -23.860  1.00 53.37           H
ATOM   3773  CG  HIS A 250      -2.018 -15.234 -24.653  1.00 53.37           C
ATOM   3774  ND1 HIS A 250      -2.569 -15.736 -23.487  1.00 53.37           N
ATOM   3775  HD1 HIS A 250      -2.281 -15.507 -22.557  1.00 53.37           H
ATOM   3776  CD2 HIS A 250      -2.706 -15.807 -25.682  1.00 53.37           C
ATOM   3777  HD2 HIS A 250      -2.529 -15.630 -26.743  1.00 53.37           H
ATOM   3778  CE1 HIS A 250      -3.544 -16.573 -23.812  1.00 53.37           C
ATOM   3779  HE1 HIS A 250      -4.170 -17.129 -23.114  1.00 53.37           H
ATOM   3780  NE2 HIS A 250      -3.627 -16.616 -25.173  1.00 53.37           N
ATOM   3781  HN  HIS A 250      -1.848 -12.874 -26.493  1.00 53.37           H
ATOM   3782  N   LYS A 251       0.580 -11.444 -25.127  1.00 55.43           N
ATOM   3783  CA  LYS A 251       1.785 -10.661 -24.911  1.00 55.43           C
ATOM   3784  C   LYS A 251       1.415  -9.347 -24.220  1.00 55.43           C
ATOM   3785  O   LYS A 251       2.142  -8.876 -23.346  1.00 55.43           O
ATOM   3786  HA  LYS A 251       2.431 -11.232 -24.244  1.00 55.43           H
ATOM   3787  CB  LYS A 251       2.544 -10.472 -26.226  1.00 55.43           C
ATOM   3788 1HB  LYS A 251       1.856 -10.141 -27.003  1.00 55.43           H
ATOM   3789 2HB  LYS A 251       3.293  -9.688 -26.108  1.00 55.43           H
ATOM   3790  CG  LYS A 251       3.224 -11.773 -26.658  1.00 55.43           C
ATOM   3791 1HG  LYS A 251       3.863 -12.138 -25.854  1.00 55.43           H
ATOM   3792 2HG  LYS A 251       2.469 -12.539 -26.838  1.00 55.43           H
ATOM   3793  CD  LYS A 251       4.057 -11.562 -27.924  1.00 55.43           C
ATOM   3794 1HD  LYS A 251       3.418 -11.196 -28.727  1.00 55.43           H
ATOM   3795 2HD  LYS A 251       4.811 -10.796 -27.743  1.00 55.43           H
ATOM   3796  CE  LYS A 251       4.735 -12.863 -28.357  1.00 55.43           C
ATOM   3797 1HE  LYS A 251       5.499 -13.141 -27.630  1.00 55.43           H
ATOM   3798 2HE  LYS A 251       4.005 -13.672 -28.377  1.00 55.43           H
ATOM   3799  NZ  LYS A 251       5.349 -12.707 -29.694  1.00 55.43           N
ATOM   3800 1HZ  LYS A 251       5.801 -13.574 -29.962  1.00 55.43           H
ATOM   3801 2HZ  LYS A 251       4.630 -12.478 -30.372  1.00 55.43           H
ATOM   3802 3HZ  LYS A 251       6.036 -11.962 -29.666  1.00 55.43           H
ATOM   3803  HN  LYS A 251       0.364 -11.630 -26.086  1.00 55.43           H
ATOM   3804  N   ALA A 252       0.287  -8.792 -24.637  1.00 63.26           N
ATOM   3805  CA  ALA A 252      -0.121  -7.480 -24.165  1.00 63.26           C
ATOM   3806  C   ALA A 252      -0.525  -7.575 -22.693  1.00 63.26           C
ATOM   3807  O   ALA A 252      -0.458  -6.588 -21.962  1.00 63.26           O
ATOM   3808  HA  ALA A 252       0.736  -6.813 -24.256  1.00 63.26           H
ATOM   3809  CB  ALA A 252      -1.254  -6.950 -25.047  1.00 63.26           C
ATOM   3810 1HB  ALA A 252      -0.907  -6.873 -26.077  1.00 63.26           H
ATOM   3811 2HB  ALA A 252      -2.102  -7.633 -24.999  1.00 63.26           H
ATOM   3812 3HB  ALA A 252      -1.560  -5.965 -24.692  1.00 63.26           H
ATOM   3813  HN  ALA A 252      -0.342  -9.223 -25.285  1.00 63.26           H
ATOM   3814  N   LEU A 253      -0.934  -8.773 -22.301  1.00 67.45           N
ATOM   3815  CA  LEU A 253      -1.472  -8.980 -20.967  1.00 67.45           C
ATOM   3816  C   LEU A 253      -0.329  -9.317 -20.007  1.00 67.45           C
ATOM   3817  O   LEU A 253      -0.475  -9.188 -18.793  1.00 67.45           O
ATOM   3818  HA  LEU A 253      -1.925  -8.042 -20.648  1.00 67.45           H
ATOM   3819  CB  LEU A 253      -2.582 -10.033 -20.994  1.00 67.45           C
ATOM   3820 1HB  LEU A 253      -2.302 -10.809 -21.706  1.00 67.45           H
ATOM   3821 2HB  LEU A 253      -2.633 -10.504 -20.013  1.00 67.45           H
ATOM   3822  CG  LEU A 253      -3.979  -9.525 -21.359  1.00 67.45           C
ATOM   3823  HG  LEU A 253      -3.887  -8.863 -22.220  1.00 67.45           H
ATOM   3824  CD1 LEU A 253      -4.891 -10.681 -21.774  1.00 67.45           C
ATOM   3825 1HD1 LEU A 253      -4.466 -11.187 -22.641  1.00 67.45           H
ATOM   3826 2HD1 LEU A 253      -4.980 -11.388 -20.949  1.00 67.45           H
ATOM   3827 3HD1 LEU A 253      -5.877 -10.293 -22.028  1.00 67.45           H
ATOM   3828  CD2 LEU A 253      -4.579  -8.702 -20.217  1.00 67.45           C
ATOM   3829 1HD2 LEU A 253      -4.654  -9.322 -19.324  1.00 67.45           H
ATOM   3830 2HD2 LEU A 253      -3.938  -7.845 -20.012  1.00 67.45           H
ATOM   3831 3HD2 LEU A 253      -5.571  -8.354 -20.503  1.00 67.45           H
ATOM   3832  HN  LEU A 253      -0.903  -9.590 -22.875  1.00 67.45           H
ATOM   3833  N   LYS A 254       0.783  -9.742 -20.588  1.00 70.74           N
ATOM   3834  CA  LYS A 254       1.859 -10.327 -19.807  1.00 70.74           C
ATOM   3835  C   LYS A 254       2.231  -9.377 -18.667  1.00 70.74           C
ATOM   3836  O   LYS A 254       2.395  -9.806 -17.526  1.00 70.74           O
ATOM   3837  HA  LYS A 254       1.483 -11.254 -19.375  1.00 70.74           H
ATOM   3838  CB  LYS A 254       3.039 -10.695 -20.710  1.00 70.74           C
ATOM   3839 1HB  LYS A 254       2.679 -11.252 -21.575  1.00 70.74           H
ATOM   3840 2HB  LYS A 254       3.508  -9.787 -21.089  1.00 70.74           H
ATOM   3841  CG  LYS A 254       4.071 -11.531 -19.951  1.00 70.74           C
ATOM   3842 1HG  LYS A 254       4.453 -10.962 -19.103  1.00 70.74           H
ATOM   3843 2HG  LYS A 254       3.594 -12.424 -19.546  1.00 70.74           H
ATOM   3844  CD  LYS A 254       5.229 -11.934 -20.865  1.00 70.74           C
ATOM   3845 1HD  LYS A 254       4.846 -12.490 -21.721  1.00 70.74           H
ATOM   3846 2HD  LYS A 254       5.715 -11.041 -21.258  1.00 70.74           H
ATOM   3847  CE  LYS A 254       6.251 -12.788 -20.111  1.00 70.74           C
ATOM   3848 1HE  LYS A 254       6.614 -12.246 -19.238  1.00 70.74           H
ATOM   3849 2HE  LYS A 254       5.775 -13.698 -19.746  1.00 70.74           H
ATOM   3850  NZ  LYS A 254       7.387 -13.136 -20.994  1.00 70.74           N
ATOM   3851 1HZ  LYS A 254       8.057 -13.696 -20.478  1.00 70.74           H
ATOM   3852 2HZ  LYS A 254       7.048 -13.663 -21.790  1.00 70.74           H
ATOM   3853 3HZ  LYS A 254       7.836 -12.286 -21.317  1.00 70.74           H
ATOM   3854  HN  LYS A 254       0.954  -9.692 -21.572  1.00 70.74           H
ATOM   3855  N   VAL A 255       2.352  -8.105 -19.015  1.00 73.93           N
ATOM   3856  CA  VAL A 255       2.782  -7.103 -18.054  1.00 73.93           C
ATOM   3857  C   VAL A 255       1.779  -7.047 -16.900  1.00 73.93           C
ATOM   3858  O   VAL A 255       2.158  -7.177 -15.737  1.00 73.93           O
ATOM   3859  HA  VAL A 255       3.750  -7.417 -17.662  1.00 73.93           H
ATOM   3860  CB  VAL A 255       2.968  -5.754 -18.751  1.00 73.93           C
ATOM   3861  HB  VAL A 255       2.005  -5.457 -19.168  1.00 73.93           H
ATOM   3862  CG1 VAL A 255       3.402  -4.677 -17.755  1.00 73.93           C
ATOM   3863 1HG1 VAL A 255       2.641  -4.569 -16.982  1.00 73.93           H
ATOM   3864 2HG1 VAL A 255       4.347  -4.967 -17.296  1.00 73.93           H
ATOM   3865 3HG1 VAL A 255       3.527  -3.729 -18.277  1.00 73.93           H
ATOM   3866  CG2 VAL A 255       3.965  -5.867 -19.906  1.00 73.93           C
ATOM   3867 1HG2 VAL A 255       4.930  -6.198 -19.522  1.00 73.93           H
ATOM   3868 2HG2 VAL A 255       3.597  -6.589 -20.635  1.00 73.93           H
ATOM   3869 3HG2 VAL A 255       4.078  -4.894 -20.385  1.00 73.93           H
ATOM   3870  HN  VAL A 255       2.162  -7.756 -19.933  1.00 73.93           H
ATOM   3871  N   THR A 256       0.519  -6.852 -17.262  1.00 72.54           N
ATOM   3872  CA  THR A 256      -0.506  -6.557 -16.275  1.00 72.54           C
ATOM   3873  C   THR A 256      -0.723  -7.761 -15.356  1.00 72.54           C
ATOM   3874  O   THR A 256      -0.969  -7.599 -14.162  1.00 72.54           O
ATOM   3875  HA  THR A 256      -0.155  -5.737 -15.649  1.00 72.54           H
ATOM   3876  CB  THR A 256      -1.770  -6.126 -17.021  1.00 72.54           C
ATOM   3877  HB  THR A 256      -2.615  -6.043 -16.338  1.00 72.54           H
ATOM   3878  OG1 THR A 256      -1.909  -7.094 -18.057  1.00 72.54           O
ATOM   3879  HG1 THR A 256      -2.258  -7.952 -17.679  1.00 72.54           H
ATOM   3880  CG2 THR A 256      -1.586  -4.804 -17.769  1.00 72.54           C
ATOM   3881 1HG2 THR A 256      -0.784  -4.908 -18.500  1.00 72.54           H
ATOM   3882 2HG2 THR A 256      -1.331  -4.017 -17.059  1.00 72.54           H
ATOM   3883 3HG2 THR A 256      -2.513  -4.544 -18.281  1.00 72.54           H
ATOM   3884  HN  THR A 256       0.196  -6.893 -18.207  1.00 72.54           H
ATOM   3885  N   ILE A 257      -0.626  -8.942 -15.948  1.00 76.60           N
ATOM   3886  CA  ILE A 257      -0.768 -10.174 -15.190  1.00 76.60           C
ATOM   3887  C   ILE A 257       0.314 -10.231 -14.110  1.00 76.60           C
ATOM   3888  O   ILE A 257       0.019 -10.481 -12.943  1.00 76.60           O
ATOM   3889  HA  ILE A 257      -1.742 -10.146 -14.702  1.00 76.60           H
ATOM   3890  CB  ILE A 257      -0.766 -11.383 -16.127  1.00 76.60           C
ATOM   3891  HB  ILE A 257       0.081 -11.288 -16.806  1.00 76.60           H
ATOM   3892  CG1 ILE A 257      -2.032 -11.414 -16.986  1.00 76.60           C
ATOM   3893 1HG1 ILE A 257      -2.903 -11.572 -16.350  1.00 76.60           H
ATOM   3894 2HG1 ILE A 257      -2.166 -10.450 -17.477  1.00 76.60           H
ATOM   3895  CG2 ILE A 257      -0.573 -12.683 -15.344  1.00 76.60           C
ATOM   3896 1HG2 ILE A 257       0.379 -12.650 -14.814  1.00 76.60           H
ATOM   3897 2HG2 ILE A 257      -1.384 -12.799 -14.626  1.00 76.60           H
ATOM   3898 3HG2 ILE A 257      -0.575 -13.527 -16.034  1.00 76.60           H
ATOM   3899  CD1 ILE A 257      -1.954 -12.522 -18.038  1.00 76.60           C
ATOM   3900 1HD1 ILE A 257      -1.096 -12.347 -18.687  1.00 76.60           H
ATOM   3901 2HD1 ILE A 257      -1.844 -13.487 -17.542  1.00 76.60           H
ATOM   3902 3HD1 ILE A 257      -2.867 -12.522 -18.634  1.00 76.60           H
ATOM   3903  HN  ILE A 257      -0.453  -9.065 -16.926  1.00 76.60           H
ATOM   3904  N   THR A 258       1.546  -9.994 -14.538  1.00 81.30           N
ATOM   3905  CA  THR A 258       2.685 -10.120 -13.646  1.00 81.30           C
ATOM   3906  C   THR A 258       2.555  -9.145 -12.474  1.00 81.30           C
ATOM   3907  O   THR A 258       2.752  -9.525 -11.321  1.00 81.30           O
ATOM   3908  HA  THR A 258       2.684 -11.126 -13.226  1.00 81.30           H
ATOM   3909  CB  THR A 258       3.957  -9.912 -14.471  1.00 81.30           C
ATOM   3910  HB  THR A 258       4.030  -8.883 -14.821  1.00 81.30           H
ATOM   3911  OG1 THR A 258       3.875 -10.905 -15.490  1.00 81.30           O
ATOM   3912  HG1 THR A 258       3.457 -10.517 -16.312  1.00 81.30           H
ATOM   3913  CG2 THR A 258       5.224 -10.278 -13.696  1.00 81.30           C
ATOM   3914 1HG2 THR A 258       5.181 -11.327 -13.403  1.00 81.30           H
ATOM   3915 2HG2 THR A 258       5.297  -9.655 -12.804  1.00 81.30           H
ATOM   3916 3HG2 THR A 258       6.097 -10.112 -14.327  1.00 81.30           H
ATOM   3917  HN  THR A 258       1.770  -9.722 -15.474  1.00 81.30           H
ATOM   3918  N   VAL A 259       2.225  -7.906 -12.810  1.00 79.77           N
ATOM   3919  CA  VAL A 259       2.109  -6.864 -11.805  1.00 79.77           C
ATOM   3920  C   VAL A 259       1.057  -7.272 -10.772  1.00 79.77           C
ATOM   3921  O   VAL A 259       1.271  -7.122  -9.570  1.00 79.77           O
ATOM   3922  HA  VAL A 259       3.075  -6.778 -11.307  1.00 79.77           H
ATOM   3923  CB  VAL A 259       1.801  -5.523 -12.475  1.00 79.77           C
ATOM   3924  HB  VAL A 259       0.949  -5.668 -13.139  1.00 79.77           H
ATOM   3925  CG1 VAL A 259       1.413  -4.468 -11.437  1.00 79.77           C
ATOM   3926 1HG1 VAL A 259       0.527  -4.800 -10.895  1.00 79.77           H
ATOM   3927 2HG1 VAL A 259       2.236  -4.328 -10.736  1.00 79.77           H
ATOM   3928 3HG1 VAL A 259       1.199  -3.525 -11.940  1.00 79.77           H
ATOM   3929  CG2 VAL A 259       2.983  -5.049 -13.323  1.00 79.77           C
ATOM   3930 1HG2 VAL A 259       3.861  -4.929 -12.688  1.00 79.77           H
ATOM   3931 2HG2 VAL A 259       3.193  -5.787 -14.097  1.00 79.77           H
ATOM   3932 3HG2 VAL A 259       2.737  -4.094 -13.787  1.00 79.77           H
ATOM   3933  HN  VAL A 259       2.038  -7.612 -13.748  1.00 79.77           H
ATOM   3934  N   LEU A 260      -0.057  -7.780 -11.278  1.00 76.71           N
ATOM   3935  CA  LEU A 260      -1.177  -8.130 -10.421  1.00 76.71           C
ATOM   3936  C   LEU A 260      -0.764  -9.270  -9.489  1.00 76.71           C
ATOM   3937  O   LEU A 260      -1.014  -9.215  -8.286  1.00 76.71           O
ATOM   3938  HA  LEU A 260      -1.410  -7.255  -9.814  1.00 76.71           H
ATOM   3939  CB  LEU A 260      -2.418  -8.441 -11.261  1.00 76.71           C
ATOM   3940 1HB  LEU A 260      -2.488  -7.701 -12.058  1.00 76.71           H
ATOM   3941 2HB  LEU A 260      -2.275  -9.411 -11.738  1.00 76.71           H
ATOM   3942  CG  LEU A 260      -3.749  -8.465 -10.507  1.00 76.71           C
ATOM   3943  HG  LEU A 260      -3.536  -8.497  -9.439  1.00 76.71           H
ATOM   3944  CD1 LEU A 260      -4.551  -7.189 -10.770  1.00 76.71           C
ATOM   3945 1HD1 LEU A 260      -3.977  -6.324 -10.438  1.00 76.71           H
ATOM   3946 2HD1 LEU A 260      -4.755  -7.102 -11.837  1.00 76.71           H
ATOM   3947 3HD1 LEU A 260      -5.493  -7.233 -10.222  1.00 76.71           H
ATOM   3948  CD2 LEU A 260      -4.548  -9.725 -10.846  1.00 76.71           C
ATOM   3949 1HD2 LEU A 260      -4.752  -9.749 -11.917  1.00 76.71           H
ATOM   3950 2HD2 LEU A 260      -3.972 -10.607 -10.567  1.00 76.71           H
ATOM   3951 3HD2 LEU A 260      -5.490  -9.717 -10.297  1.00 76.71           H
ATOM   3952  HN  LEU A 260      -0.201  -7.953 -12.253  1.00 76.71           H
ATOM   3953  N   THR A 261      -0.138 -10.278 -10.080  1.00 84.41           N
ATOM   3954  CA  THR A 261       0.247 -11.462  -9.331  1.00 84.41           C
ATOM   3955  C   THR A 261       1.201 -11.088  -8.195  1.00 84.41           C
ATOM   3956  O   THR A 261       1.030 -11.537  -7.062  1.00 84.41           O
ATOM   3957  HA  THR A 261      -0.647 -11.884  -8.872  1.00 84.41           H
ATOM   3958  CB  THR A 261       0.841 -12.471 -10.315  1.00 84.41           C
ATOM   3959  HB  THR A 261       1.756 -12.085 -10.764  1.00 84.41           H
ATOM   3960  OG1 THR A 261      -0.224 -12.739 -11.223  1.00 84.41           O
ATOM   3961  HG1 THR A 261      -0.205 -12.081 -11.976  1.00 84.41           H
ATOM   3962  CG2 THR A 261       1.126 -13.826  -9.664  1.00 84.41           C
ATOM   3963 1HG2 THR A 261       0.197 -14.244  -9.275  1.00 84.41           H
ATOM   3964 2HG2 THR A 261       1.836 -13.695  -8.848  1.00 84.41           H
ATOM   3965 3HG2 THR A 261       1.546 -14.505 -10.407  1.00 84.41           H
ATOM   3966  HN  THR A 261       0.106 -10.293 -11.049  1.00 84.41           H
ATOM   3967  N   VAL A 262       2.185 -10.269  -8.536  1.00 87.20           N
ATOM   3968  CA  VAL A 262       3.195  -9.869  -7.571  1.00 87.20           C
ATOM   3969  C   VAL A 262       2.529  -9.088  -6.436  1.00 87.20           C
ATOM   3970  O   VAL A 262       2.857  -9.284  -5.267  1.00 87.20           O
ATOM   3971  HA  VAL A 262       3.635 -10.777  -7.160  1.00 87.20           H
ATOM   3972  CB  VAL A 262       4.303  -9.079  -8.270  1.00 87.20           C
ATOM   3973  HB  VAL A 262       3.836  -8.264  -8.824  1.00 87.20           H
ATOM   3974  CG1 VAL A 262       5.264  -8.464  -7.251  1.00 87.20           C
ATOM   3975 1HG1 VAL A 262       4.715  -7.789  -6.595  1.00 87.20           H
ATOM   3976 2HG1 VAL A 262       5.721  -9.256  -6.658  1.00 87.20           H
ATOM   3977 3HG1 VAL A 262       6.042  -7.908  -7.775  1.00 87.20           H
ATOM   3978  CG2 VAL A 262       5.054  -9.957  -9.272  1.00 87.20           C
ATOM   3979 1HG2 VAL A 262       5.504 -10.802  -8.749  1.00 87.20           H
ATOM   3980 2HG2 VAL A 262       4.359 -10.326 -10.026  1.00 87.20           H
ATOM   3981 3HG2 VAL A 262       5.836  -9.371  -9.755  1.00 87.20           H
ATOM   3982  HN  VAL A 262       2.298  -9.881  -9.451  1.00 87.20           H
ATOM   3983  N   PHE A 263       1.605  -8.219  -6.821  1.00 82.56           N
ATOM   3984  CA  PHE A 263       0.888  -7.410  -5.850  1.00 82.56           C
ATOM   3985  C   PHE A 263       0.134  -8.292  -4.852  1.00 82.56           C
ATOM   3986  O   PHE A 263       0.296  -8.144  -3.642  1.00 82.56           O
ATOM   3987  HA  PHE A 263       1.627  -6.812  -5.318  1.00 82.56           H
ATOM   3988  CB  PHE A 263      -0.122  -6.566  -6.630  1.00 82.56           C
ATOM   3989 1HB  PHE A 263       0.416  -5.945  -7.347  1.00 82.56           H
ATOM   3990 2HB  PHE A 263      -0.768  -7.229  -7.206  1.00 82.56           H
ATOM   3991  CG  PHE A 263      -0.993  -5.667  -5.751  1.00 82.56           C
ATOM   3992  CD1 PHE A 263      -2.276  -6.022  -5.476  1.00 82.56           C
ATOM   3993  HD1 PHE A 263      -2.685  -6.947  -5.883  1.00 82.56           H
ATOM   3994  CD2 PHE A 263      -0.483  -4.513  -5.243  1.00 82.56           C
ATOM   3995  HD2 PHE A 263       0.546  -4.228  -5.463  1.00 82.56           H
ATOM   3996  CE1 PHE A 263      -3.085  -5.187  -4.660  1.00 82.56           C
ATOM   3997  HE1 PHE A 263      -4.114  -5.471  -4.440  1.00 82.56           H
ATOM   3998  CE2 PHE A 263      -1.291  -3.678  -4.427  1.00 82.56           C
ATOM   3999  HE2 PHE A 263      -0.882  -2.753  -4.020  1.00 82.56           H
ATOM   4000  CZ  PHE A 263      -2.575  -4.033  -4.152  1.00 82.56           C
ATOM   4001  HZ  PHE A 263      -3.195  -3.392  -3.525  1.00 82.56           H
ATOM   4002  HN  PHE A 263       1.346  -8.064  -7.774  1.00 82.56           H
ATOM   4003  N   VAL A 264      -0.674  -9.190  -5.397  1.00 86.78           N
ATOM   4004  CA  VAL A 264      -1.534 -10.021  -4.572  1.00 86.78           C
ATOM   4005  C   VAL A 264      -0.672 -10.841  -3.610  1.00 86.78           C
ATOM   4006  O   VAL A 264      -0.986 -10.946  -2.425  1.00 86.78           O
ATOM   4007  HA  VAL A 264      -2.173  -9.357  -3.991  1.00 86.78           H
ATOM   4008  CB  VAL A 264      -2.430 -10.888  -5.458  1.00 86.78           C
ATOM   4009  HB  VAL A 264      -1.792 -11.417  -6.165  1.00 86.78           H
ATOM   4010  CG1 VAL A 264      -3.178 -11.933  -4.626  1.00 86.78           C
ATOM   4011 1HG1 VAL A 264      -2.458 -12.577  -4.121  1.00 86.78           H
ATOM   4012 2HG1 VAL A 264      -3.799 -11.430  -3.885  1.00 86.78           H
ATOM   4013 3HG1 VAL A 264      -3.808 -12.535  -5.281  1.00 86.78           H
ATOM   4014  CG2 VAL A 264      -3.407 -10.025  -6.260  1.00 86.78           C
ATOM   4015 1HG2 VAL A 264      -4.036  -9.457  -5.576  1.00 86.78           H
ATOM   4016 2HG2 VAL A 264      -2.847  -9.338  -6.895  1.00 86.78           H
ATOM   4017 3HG2 VAL A 264      -4.032 -10.666  -6.881  1.00 86.78           H
ATOM   4018  HN  VAL A 264      -0.746  -9.353  -6.381  1.00 86.78           H
ATOM   4019  N   LEU A 265       0.398 -11.401  -4.155  1.00 88.64           N
ATOM   4020  CA  LEU A 265       1.244 -12.300  -3.389  1.00 88.64           C
ATOM   4021  C   LEU A 265       1.896 -11.526  -2.241  1.00 88.64           C
ATOM   4022  O   LEU A 265       2.081 -12.065  -1.151  1.00 88.64           O
ATOM   4023  HA  LEU A 265       0.602 -13.072  -2.964  1.00 88.64           H
ATOM   4024  CB  LEU A 265       2.249 -13.002  -4.305  1.00 88.64           C
ATOM   4025 1HB  LEU A 265       2.734 -12.247  -4.924  1.00 88.64           H
ATOM   4026 2HB  LEU A 265       3.023 -13.453  -3.685  1.00 88.64           H
ATOM   4027  CG  LEU A 265       1.676 -14.084  -5.224  1.00 88.64           C
ATOM   4028  HG  LEU A 265       0.878 -13.639  -5.818  1.00 88.64           H
ATOM   4029  CD1 LEU A 265       2.739 -14.591  -6.201  1.00 88.64           C
ATOM   4030 1HD1 LEU A 265       3.094 -13.763  -6.814  1.00 88.64           H
ATOM   4031 2HD1 LEU A 265       3.574 -15.013  -5.642  1.00 88.64           H
ATOM   4032 3HD1 LEU A 265       2.306 -15.359  -6.842  1.00 88.64           H
ATOM   4033  CD2 LEU A 265       1.055 -15.221  -4.411  1.00 88.64           C
ATOM   4034 1HD2 LEU A 265       1.817 -15.670  -3.774  1.00 88.64           H
ATOM   4035 2HD2 LEU A 265       0.250 -14.827  -3.791  1.00 88.64           H
ATOM   4036 3HD2 LEU A 265       0.656 -15.976  -5.088  1.00 88.64           H
ATOM   4037  HN  LEU A 265       0.688 -11.250  -5.100  1.00 88.64           H
ATOM   4038  N   SER A 266       2.225 -10.275  -2.525  1.00 89.92           N
ATOM   4039  CA  SER A 266       2.944  -9.454  -1.566  1.00 89.92           C
ATOM   4040  C   SER A 266       1.973  -8.902  -0.520  1.00 89.92           C
ATOM   4041  O   SER A 266       2.331  -8.756   0.648  1.00 89.92           O
ATOM   4042  HA  SER A 266       3.669 -10.121  -1.100  1.00 89.92           H
ATOM   4043  CB  SER A 266       3.680  -8.308  -2.263  1.00 89.92           C
ATOM   4044 1HB  SER A 266       4.212  -7.714  -1.520  1.00 89.92           H
ATOM   4045 2HB  SER A 266       4.430  -8.718  -2.940  1.00 89.92           H
ATOM   4046  OG  SER A 266       2.791  -7.469  -2.995  1.00 89.92           O
ATOM   4047  HG  SER A 266       2.756  -7.759  -3.951  1.00 89.92           H
ATOM   4048  HN  SER A 266       2.010  -9.823  -3.391  1.00 89.92           H
ATOM   4049  N   GLN A 267       0.764  -8.609  -0.976  1.00 84.70           N
ATOM   4050  CA  GLN A 267      -0.196  -7.897  -0.150  1.00 84.70           C
ATOM   4051  C   GLN A 267      -0.984  -8.882   0.716  1.00 84.70           C
ATOM   4052  O   GLN A 267      -1.415  -8.539   1.816  1.00 84.70           O
ATOM   4053  HA  GLN A 267       0.399  -7.240   0.484  1.00 84.70           H
ATOM   4054  CB  GLN A 267      -1.136  -7.049  -1.009  1.00 84.70           C
ATOM   4055 1HB  GLN A 267      -1.606  -7.675  -1.767  1.00 84.70           H
ATOM   4056 2HB  GLN A 267      -1.936  -6.645  -0.389  1.00 84.70           H
ATOM   4057  CG  GLN A 267      -0.378  -5.904  -1.684  1.00 84.70           C
ATOM   4058 1HG  GLN A 267       0.452  -6.305  -2.266  1.00 84.70           H
ATOM   4059 2HG  GLN A 267      -1.037  -5.388  -2.382  1.00 84.70           H
ATOM   4060  CD  GLN A 267       0.152  -4.911  -0.647  1.00 84.70           C
ATOM   4061  OE1 GLN A 267      -0.432  -4.700   0.403  1.00 84.70           O
ATOM   4062  NE2 GLN A 267       1.287  -4.315  -1.000  1.00 84.70           N
ATOM   4063 1HE2 GLN A 267       1.715  -4.533  -1.877  1.00 84.70           H
ATOM   4064 2HE2 GLN A 267       1.713  -3.648  -0.388  1.00 84.70           H
ATOM   4065  HN  GLN A 267       0.439  -8.849  -1.891  1.00 84.70           H
ATOM   4066  N   PHE A 268      -1.147 -10.086   0.188  1.00 91.05           N
ATOM   4067  CA  PHE A 268      -2.054 -11.050   0.788  1.00 91.05           C
ATOM   4068  C   PHE A 268      -1.645 -11.364   2.228  1.00 91.05           C
ATOM   4069  O   PHE A 268      -2.450 -11.232   3.149  1.00 91.05           O
ATOM   4070  HA  PHE A 268      -3.048 -10.605   0.783  1.00 91.05           H
ATOM   4071  CB  PHE A 268      -1.962 -12.329  -0.046  1.00 91.05           C
ATOM   4072 1HB  PHE A 268      -2.198 -12.092  -1.084  1.00 91.05           H
ATOM   4073 2HB  PHE A 268      -0.934 -12.690  -0.028  1.00 91.05           H
ATOM   4074  CG  PHE A 268      -2.889 -13.450   0.430  1.00 91.05           C
ATOM   4075  CD1 PHE A 268      -2.393 -14.471   1.178  1.00 91.05           C
ATOM   4076  HD1 PHE A 268      -1.335 -14.492   1.438  1.00 91.05           H
ATOM   4077  CD2 PHE A 268      -4.209 -13.424   0.104  1.00 91.05           C
ATOM   4078  HD2 PHE A 268      -4.607 -12.606  -0.495  1.00 91.05           H
ATOM   4079  CE1 PHE A 268      -3.253 -15.511   1.619  1.00 91.05           C
ATOM   4080  HE1 PHE A 268      -2.855 -16.330   2.219  1.00 91.05           H
ATOM   4081  CE2 PHE A 268      -5.070 -14.464   0.546  1.00 91.05           C
ATOM   4082  HE2 PHE A 268      -6.128 -14.444   0.285  1.00 91.05           H
ATOM   4083  CZ  PHE A 268      -4.573 -15.486   1.294  1.00 91.05           C
ATOM   4084  HZ  PHE A 268      -5.234 -16.284   1.633  1.00 91.05           H
ATOM   4085  HN  PHE A 268      -0.674 -10.405  -0.633  1.00 91.05           H
ATOM   4086  N   PRO A 269      -0.391 -11.784   2.449  1.00 94.55           N
ATOM   4087  CA  PRO A 269       0.058 -12.142   3.797  1.00 94.55           C
ATOM   4088  C   PRO A 269      -0.208 -11.037   4.806  1.00 94.55           C
ATOM   4089  O   PRO A 269      -0.663 -11.303   5.918  1.00 94.55           O
ATOM   4090  HA  PRO A 269      -0.503 -13.003   4.162  1.00 94.55           H
ATOM   4091  CB  PRO A 269       1.555 -12.403   3.622  1.00 94.55           C
ATOM   4092 1HB  PRO A 269       2.144 -11.505   3.807  1.00 94.55           H
ATOM   4093 2HB  PRO A 269       1.913 -13.166   4.314  1.00 94.55           H
ATOM   4094  CG  PRO A 269       1.667 -12.861   2.173  1.00 94.55           C
ATOM   4095 1HG  PRO A 269       2.682 -12.749   1.790  1.00 94.55           H
ATOM   4096 2HG  PRO A 269       1.411 -13.915   2.060  1.00 94.55           H
ATOM   4097  CD  PRO A 269       0.682 -11.954   1.453  1.00 94.55           C
ATOM   4098 1HD  PRO A 269       1.133 -10.999   1.184  1.00 94.55           H
ATOM   4099 2HD  PRO A 269       0.319 -12.403   0.529  1.00 94.55           H
ATOM   4100  N   TYR A 270       0.086  -9.815   4.388  1.00 91.68           N
ATOM   4101  CA  TYR A 270      -0.056  -8.668   5.270  1.00 91.68           C
ATOM   4102  C   TYR A 270      -1.518  -8.461   5.670  1.00 91.68           C
ATOM   4103  O   TYR A 270      -1.818  -8.233   6.841  1.00 91.68           O
ATOM   4104  HA  TYR A 270       0.535  -8.858   6.166  1.00 91.68           H
ATOM   4105  CB  TYR A 270       0.417  -7.456   4.464  1.00 91.68           C
ATOM   4106 1HB  TYR A 270       1.475  -7.576   4.234  1.00 91.68           H
ATOM   4107 2HB  TYR A 270      -0.116  -7.435   3.513  1.00 91.68           H
ATOM   4108  CG  TYR A 270       0.213  -6.118   5.177  1.00 91.68           C
ATOM   4109  CD1 TYR A 270      -0.557  -5.134   4.590  1.00 91.68           C
ATOM   4110  HD1 TYR A 270      -1.019  -5.310   3.619  1.00 91.68           H
ATOM   4111  CD2 TYR A 270       0.798  -5.894   6.407  1.00 91.68           C
ATOM   4112  HD2 TYR A 270       1.406  -6.671   6.870  1.00 91.68           H
ATOM   4113  CE1 TYR A 270      -0.749  -3.874   5.261  1.00 91.68           C
ATOM   4114  HE1 TYR A 270      -1.354  -3.088   4.808  1.00 91.68           H
ATOM   4115  CE2 TYR A 270       0.606  -4.635   7.077  1.00 91.68           C
ATOM   4116  HE2 TYR A 270       1.062  -4.445   8.049  1.00 91.68           H
ATOM   4117  CZ  TYR A 270      -0.158  -3.687   6.471  1.00 91.68           C
ATOM   4118  OH  TYR A 270      -0.340  -2.497   7.105  1.00 91.68           O
ATOM   4119  HH  TYR A 270       0.028  -2.545   8.033  1.00 91.68           H
ATOM   4120  HN  TYR A 270       0.415  -9.602   3.468  1.00 91.68           H
ATOM   4121  N   ASN A 271      -2.388  -8.549   4.675  1.00 89.41           N
ATOM   4122  CA  ASN A 271      -3.800  -8.279   4.890  1.00 89.41           C
ATOM   4123  C   ASN A 271      -4.409  -9.407   5.725  1.00 89.41           C
ATOM   4124  O   ASN A 271      -5.415  -9.208   6.404  1.00 89.41           O
ATOM   4125  HA  ASN A 271      -3.833  -7.317   5.401  1.00 89.41           H
ATOM   4126  CB  ASN A 271      -4.556  -8.213   3.561  1.00 89.41           C
ATOM   4127 1HB  ASN A 271      -4.223  -9.020   2.908  1.00 89.41           H
ATOM   4128 2HB  ASN A 271      -5.621  -8.366   3.737  1.00 89.41           H
ATOM   4129  CG  ASN A 271      -4.335  -6.866   2.871  1.00 89.41           C
ATOM   4130  OD1 ASN A 271      -4.892  -5.848   3.246  1.00 89.41           O
ATOM   4131  ND2 ASN A 271      -3.493  -6.917   1.842  1.00 89.41           N
ATOM   4132 1HD2 ASN A 271      -3.069  -7.786   1.586  1.00 89.41           H
ATOM   4133 2HD2 ASN A 271      -3.284  -6.087   1.326  1.00 89.41           H
ATOM   4134  HN  ASN A 271      -2.143  -8.798   3.738  1.00 89.41           H
ATOM   4135  N   CYS A 272      -3.773 -10.567   5.648  1.00 94.56           N
ATOM   4136  CA  CYS A 272      -4.161 -11.690   6.484  1.00 94.56           C
ATOM   4137  C   CYS A 272      -3.985 -11.282   7.948  1.00 94.56           C
ATOM   4138  O   CYS A 272      -4.875 -11.500   8.769  1.00 94.56           O
ATOM   4139  HA  CYS A 272      -5.208 -11.898   6.264  1.00 94.56           H
ATOM   4140  CB  CYS A 272      -3.365 -12.951   6.143  1.00 94.56           C
ATOM   4141 1HB  CYS A 272      -2.300 -12.721   6.110  1.00 94.56           H
ATOM   4142 2HB  CYS A 272      -3.504 -13.701   6.922  1.00 94.56           H
ATOM   4143  SG  CYS A 272      -3.910 -13.619   4.529  1.00 94.56           S
ATOM   4144  HG  CYS A 272      -3.298 -12.702   3.785  1.00 94.56           H
ATOM   4145  HN  CYS A 272      -3.008 -10.746   5.029  1.00 94.56           H
ATOM   4146  N   ILE A 273      -2.830 -10.696   8.231  1.00 93.59           N
ATOM   4147  CA  ILE A 273      -2.515 -10.279   9.587  1.00 93.59           C
ATOM   4148  C   ILE A 273      -3.421  -9.110   9.979  1.00 93.59           C
ATOM   4149  O   ILE A 273      -3.890  -9.038  11.114  1.00 93.59           O
ATOM   4150  HA  ILE A 273      -2.731 -11.120  10.246  1.00 93.59           H
ATOM   4151  CB  ILE A 273      -1.022  -9.971   9.719  1.00 93.59           C
ATOM   4152  HB  ILE A 273      -0.769  -9.193   8.999  1.00 93.59           H
ATOM   4153  CG1 ILE A 273      -0.176 -11.198   9.374  1.00 93.59           C
ATOM   4154 1HG1 ILE A 273      -0.366 -11.496   8.343  1.00 93.59           H
ATOM   4155 2HG1 ILE A 273       0.882 -10.946   9.444  1.00 93.59           H
ATOM   4156  CG2 ILE A 273      -0.697  -9.422  11.110  1.00 93.59           C
ATOM   4157 1HG2 ILE A 273      -1.260  -8.504  11.279  1.00 93.59           H
ATOM   4158 2HG2 ILE A 273      -0.970 -10.160  11.864  1.00 93.59           H
ATOM   4159 3HG2 ILE A 273       0.370  -9.212  11.177  1.00 93.59           H
ATOM   4160  CD1 ILE A 273      -0.492 -12.363  10.314  1.00 93.59           C
ATOM   4161 1HD1 ILE A 273      -0.279 -12.069  11.342  1.00 93.59           H
ATOM   4162 2HD1 ILE A 273      -1.546 -12.628  10.224  1.00 93.59           H
ATOM   4163 3HD1 ILE A 273       0.123 -13.223  10.047  1.00 93.59           H
ATOM   4164  HN  ILE A 273      -2.119 -10.507   7.554  1.00 93.59           H
ATOM   4165  N   LEU A 274      -3.642  -8.225   9.019  1.00 90.23           N
ATOM   4166  CA  LEU A 274      -4.507  -7.079   9.241  1.00 90.23           C
ATOM   4167  C   LEU A 274      -5.889  -7.567   9.679  1.00 90.23           C
ATOM   4168  O   LEU A 274      -6.509  -6.976  10.562  1.00 90.23           O
ATOM   4169  HA  LEU A 274      -4.074  -6.495  10.052  1.00 90.23           H
ATOM   4170  CB  LEU A 274      -4.536  -6.182   8.002  1.00 90.23           C
ATOM   4171 1HB  LEU A 274      -4.613  -6.817   7.119  1.00 90.23           H
ATOM   4172 2HB  LEU A 274      -5.442  -5.575   8.039  1.00 90.23           H
ATOM   4173  CG  LEU A 274      -3.338  -5.248   7.822  1.00 90.23           C
ATOM   4174  HG  LEU A 274      -2.436  -5.858   7.764  1.00 90.23           H
ATOM   4175  CD1 LEU A 274      -3.442  -4.469   6.509  1.00 90.23           C
ATOM   4176 1HD1 LEU A 274      -3.470  -5.168   5.673  1.00 90.23           H
ATOM   4177 2HD1 LEU A 274      -4.353  -3.871   6.513  1.00 90.23           H
ATOM   4178 3HD1 LEU A 274      -2.577  -3.813   6.406  1.00 90.23           H
ATOM   4179  CD2 LEU A 274      -3.179  -4.321   9.028  1.00 90.23           C
ATOM   4180 1HD2 LEU A 274      -4.078  -3.716   9.143  1.00 90.23           H
ATOM   4181 2HD2 LEU A 274      -3.025  -4.917   9.927  1.00 90.23           H
ATOM   4182 3HD2 LEU A 274      -2.319  -3.668   8.874  1.00 90.23           H
ATOM   4183  HN  LEU A 274      -3.241  -8.281   8.104  1.00 90.23           H
ATOM   4184  N   LEU A 275      -6.332  -8.642   9.043  1.00 92.45           N
ATOM   4185  CA  LEU A 275      -7.643  -9.197   9.334  1.00 92.45           C
ATOM   4186  C   LEU A 275      -7.682  -9.664  10.790  1.00 92.45           C
ATOM   4187  O   LEU A 275      -8.634  -9.373  11.513  1.00 92.45           O
ATOM   4188  HA  LEU A 275      -8.372  -8.397   9.208  1.00 92.45           H
ATOM   4189  CB  LEU A 275      -7.996 -10.294   8.327  1.00 92.45           C
ATOM   4190 1HB  LEU A 275      -7.932  -9.872   7.323  1.00 92.45           H
ATOM   4191 2HB  LEU A 275      -7.240 -11.076   8.392  1.00 92.45           H
ATOM   4192  CG  LEU A 275      -9.373 -10.939   8.493  1.00 92.45           C
ATOM   4193  HG  LEU A 275      -9.449 -11.324   9.510  1.00 92.45           H
ATOM   4194  CD1 LEU A 275     -10.487  -9.905   8.315  1.00 92.45           C
ATOM   4195 1HD1 LEU A 275     -10.377  -9.120   9.063  1.00 92.45           H
ATOM   4196 2HD1 LEU A 275     -10.423  -9.470   7.318  1.00 92.45           H
ATOM   4197 3HD1 LEU A 275     -11.456 -10.391   8.438  1.00 92.45           H
ATOM   4198  CD2 LEU A 275      -9.539 -12.129   7.545  1.00 92.45           C
ATOM   4199 1HD2 LEU A 275      -9.433 -11.790   6.515  1.00 92.45           H
ATOM   4200 2HD2 LEU A 275      -8.775 -12.875   7.763  1.00 92.45           H
ATOM   4201 3HD2 LEU A 275     -10.526 -12.569   7.684  1.00 92.45           H
ATOM   4202  HN  LEU A 275      -5.812  -9.130   8.342  1.00 92.45           H
ATOM   4203  N   VAL A 276      -6.637 -10.380  11.177  1.00 94.58           N
ATOM   4204  CA  VAL A 276      -6.542 -10.893  12.534  1.00 94.58           C
ATOM   4205  C   VAL A 276      -6.589  -9.724  13.520  1.00 94.58           C
ATOM   4206  O   VAL A 276      -7.315  -9.773  14.512  1.00 94.58           O
ATOM   4207  HA  VAL A 276      -7.408 -11.532  12.705  1.00 94.58           H
ATOM   4208  CB  VAL A 276      -5.284 -11.751  12.682  1.00 94.58           C
ATOM   4209  HB  VAL A 276      -4.429 -11.149  12.372  1.00 94.58           H
ATOM   4210  CG1 VAL A 276      -5.067 -12.158  14.141  1.00 94.58           C
ATOM   4211 1HG1 VAL A 276      -4.955 -11.264  14.755  1.00 94.58           H
ATOM   4212 2HG1 VAL A 276      -5.925 -12.733  14.489  1.00 94.58           H
ATOM   4213 3HG1 VAL A 276      -4.166 -12.767  14.217  1.00 94.58           H
ATOM   4214  CG2 VAL A 276      -5.348 -12.980  11.773  1.00 94.58           C
ATOM   4215 1HG2 VAL A 276      -6.216 -13.583  12.039  1.00 94.58           H
ATOM   4216 2HG2 VAL A 276      -5.432 -12.660  10.734  1.00 94.58           H
ATOM   4217 3HG2 VAL A 276      -4.441 -13.572  11.898  1.00 94.58           H
ATOM   4218  HN  VAL A 276      -5.866 -10.610  10.584  1.00 94.58           H
ATOM   4219  N   GLN A 277      -5.804  -8.701  13.214  1.00 90.95           N
ATOM   4220  CA  GLN A 277      -5.721  -7.537  14.079  1.00 90.95           C
ATOM   4221  C   GLN A 277      -7.085  -6.850  14.177  1.00 90.95           C
ATOM   4222  O   GLN A 277      -7.446  -6.326  15.230  1.00 90.95           O
ATOM   4223  HA  GLN A 277      -5.430  -7.922  15.056  1.00 90.95           H
ATOM   4224  CB  GLN A 277      -4.651  -6.562  13.585  1.00 90.95           C
ATOM   4225 1HB  GLN A 277      -4.765  -6.404  12.513  1.00 90.95           H
ATOM   4226 2HB  GLN A 277      -4.786  -5.593  14.066  1.00 90.95           H
ATOM   4227  CG  GLN A 277      -3.247  -7.093  13.881  1.00 90.95           C
ATOM   4228 1HG  GLN A 277      -3.161  -7.333  14.941  1.00 90.95           H
ATOM   4229 2HG  GLN A 277      -3.081  -8.019  13.331  1.00 90.95           H
ATOM   4230  CD  GLN A 277      -2.179  -6.066  13.497  1.00 90.95           C
ATOM   4231  OE1 GLN A 277      -2.393  -5.188  12.678  1.00 90.95           O
ATOM   4232  NE2 GLN A 277      -1.022  -6.226  14.132  1.00 90.95           N
ATOM   4233 1HE2 GLN A 277      -0.912  -6.968  14.793  1.00 90.95           H
ATOM   4234 2HE2 GLN A 277      -0.261  -5.603  13.948  1.00 90.95           H
ATOM   4235  HN  GLN A 277      -5.234  -8.660  12.394  1.00 90.95           H
ATOM   4236  N   THR A 278      -7.805  -6.874  13.065  1.00 91.89           N
ATOM   4237  CA  THR A 278      -9.106  -6.230  13.002  1.00 91.89           C
ATOM   4238  C   THR A 278     -10.099  -6.942  13.922  1.00 91.89           C
ATOM   4239  O   THR A 278     -10.841  -6.295  14.660  1.00 91.89           O
ATOM   4240  HA  THR A 278      -9.002  -5.210  13.372  1.00 91.89           H
ATOM   4241  CB  THR A 278      -9.548  -6.200  11.538  1.00 91.89           C
ATOM   4242  HB  THR A 278      -9.711  -7.209  11.160  1.00 91.89           H
ATOM   4243  OG1 THR A 278      -8.525  -5.455  10.882  1.00 91.89           O
ATOM   4244  HG1 THR A 278      -7.881  -6.077  10.437  1.00 91.89           H
ATOM   4245  CG2 THR A 278     -10.812  -5.365  11.325  1.00 91.89           C
ATOM   4246 1HG2 THR A 278     -10.627  -4.338  11.641  1.00 91.89           H
ATOM   4247 2HG2 THR A 278     -11.628  -5.784  11.913  1.00 91.89           H
ATOM   4248 3HG2 THR A 278     -11.082  -5.377  10.269  1.00 91.89           H
ATOM   4249  HN  THR A 278      -7.514  -7.323  12.220  1.00 91.89           H
ATOM   4250  N   ILE A 279     -10.082  -8.265  13.848  1.00 92.22           N
ATOM   4251  CA  ILE A 279     -10.978  -9.071  14.660  1.00 92.22           C
ATOM   4252  C   ILE A 279     -10.611  -8.904  16.136  1.00 92.22           C
ATOM   4253  O   ILE A 279     -11.489  -8.748  16.983  1.00 92.22           O
ATOM   4254  HA  ILE A 279     -11.988  -8.690  14.510  1.00 92.22           H
ATOM   4255  CB  ILE A 279     -10.967 -10.526  14.185  1.00 92.22           C
ATOM   4256  HB  ILE A 279      -9.935 -10.875  14.175  1.00 92.22           H
ATOM   4257  CG1 ILE A 279     -11.496 -10.639  12.754  1.00 92.22           C
ATOM   4258 1HG1 ILE A 279     -12.575 -10.483  12.747  1.00 92.22           H
ATOM   4259 2HG1 ILE A 279     -11.057  -9.854  12.137  1.00 92.22           H
ATOM   4260  CG2 ILE A 279     -11.739 -11.424  15.153  1.00 92.22           C
ATOM   4261 1HG2 ILE A 279     -11.278 -11.376  16.140  1.00 92.22           H
ATOM   4262 2HG2 ILE A 279     -12.773 -11.085  15.218  1.00 92.22           H
ATOM   4263 3HG2 ILE A 279     -11.716 -12.452  14.792  1.00 92.22           H
ATOM   4264  CD1 ILE A 279     -11.169 -12.008  12.155  1.00 92.22           C
ATOM   4265 1HD1 ILE A 279     -10.088 -12.150  12.141  1.00 92.22           H
ATOM   4266 2HD1 ILE A 279     -11.629 -12.789  12.760  1.00 92.22           H
ATOM   4267 3HD1 ILE A 279     -11.555 -12.062  11.137  1.00 92.22           H
ATOM   4268  HN  ILE A 279      -9.473  -8.783  13.249  1.00 92.22           H
ATOM   4269  N   ASP A 280      -9.313  -8.942  16.398  1.00 91.78           N
ATOM   4270  CA  ASP A 280      -8.822  -8.858  17.763  1.00 91.78           C
ATOM   4271  C   ASP A 280      -9.162  -7.482  18.339  1.00 91.78           C
ATOM   4272  O   ASP A 280      -9.438  -7.354  19.531  1.00 91.78           O
ATOM   4273  HA  ASP A 280      -9.320  -9.667  18.297  1.00 91.78           H
ATOM   4274  CB  ASP A 280      -7.303  -9.029  17.814  1.00 91.78           C
ATOM   4275 1HB  ASP A 280      -7.019  -9.945  17.296  1.00 91.78           H
ATOM   4276 2HB  ASP A 280      -6.822  -8.204  17.289  1.00 91.78           H
ATOM   4277  CG  ASP A 280      -6.805  -9.080  19.260  1.00 91.78           C
ATOM   4278  OD1 ASP A 280      -7.396  -9.861  20.037  1.00 91.78           O
ATOM   4279  OD2 ASP A 280      -5.845  -8.336  19.556  1.00 91.78           O
ATOM   4280  HN  ASP A 280      -8.603  -9.028  15.699  1.00 91.78           H
ATOM   4281  N   ALA A 281      -9.131  -6.486  17.465  1.00 90.93           N
ATOM   4282  CA  ALA A 281      -9.437  -5.125  17.871  1.00 90.93           C
ATOM   4283  C   ALA A 281     -10.864  -5.068  18.419  1.00 90.93           C
ATOM   4284  O   ALA A 281     -11.167  -4.252  19.288  1.00 90.93           O
ATOM   4285  HA  ALA A 281      -8.741  -4.850  18.664  1.00 90.93           H
ATOM   4286  CB  ALA A 281      -9.230  -4.180  16.685  1.00 90.93           C
ATOM   4287 1HB  ALA A 281      -8.193  -4.236  16.353  1.00 90.93           H
ATOM   4288 2HB  ALA A 281      -9.890  -4.472  15.869  1.00 90.93           H
ATOM   4289 3HB  ALA A 281      -9.459  -3.159  16.990  1.00 90.93           H
ATOM   4290  HN  ALA A 281      -8.903  -6.598  16.498  1.00 90.93           H
ATOM   4291  N   TYR A 282     -11.702  -5.947  17.890  1.00 78.22           N
ATOM   4292  CA  TYR A 282     -13.101  -5.978  18.282  1.00 78.22           C
ATOM   4293  C   TYR A 282     -13.334  -6.993  19.402  1.00 78.22           C
ATOM   4294  O   TYR A 282     -13.991  -6.686  20.396  1.00 78.22           O
ATOM   4295  HA  TYR A 282     -13.372  -4.984  18.639  1.00 78.22           H
ATOM   4296  CB  TYR A 282     -13.878  -6.419  17.040  1.00 78.22           C
ATOM   4297 1HB  TYR A 282     -13.589  -5.788  16.200  1.00 78.22           H
ATOM   4298 2HB  TYR A 282     -13.587  -7.439  16.786  1.00 78.22           H
ATOM   4299  CG  TYR A 282     -15.398  -6.363  17.204  1.00 78.22           C
ATOM   4300  CD1 TYR A 282     -16.107  -7.518  17.462  1.00 78.22           C
ATOM   4301  HD1 TYR A 282     -15.585  -8.470  17.550  1.00 78.22           H
ATOM   4302  CD2 TYR A 282     -16.059  -5.157  17.093  1.00 78.22           C
ATOM   4303  HD2 TYR A 282     -15.499  -4.244  16.888  1.00 78.22           H
ATOM   4304  CE1 TYR A 282     -17.538  -7.465  17.617  1.00 78.22           C
ATOM   4305  HE1 TYR A 282     -18.110  -8.369  17.821  1.00 78.22           H
ATOM   4306  CE2 TYR A 282     -17.490  -5.104  17.247  1.00 78.22           C
ATOM   4307  HE2 TYR A 282     -18.025  -4.158  17.162  1.00 78.22           H
ATOM   4308  CZ  TYR A 282     -18.159  -6.260  17.501  1.00 78.22           C
ATOM   4309  OH  TYR A 282     -19.510  -6.210  17.647  1.00 78.22           O
ATOM   4310  HH  TYR A 282     -19.829  -5.267  17.550  1.00 78.22           H
ATOM   4311  HN  TYR A 282     -11.440  -6.628  17.206  1.00 78.22           H
ATOM   4312  N   ALA A 283     -12.783  -8.181  19.205  1.00 88.87           N
ATOM   4313  CA  ALA A 283     -13.130  -9.316  20.044  1.00 88.87           C
ATOM   4314  C   ALA A 283     -12.138  -9.407  21.206  1.00 88.87           C
ATOM   4315  O   ALA A 283     -12.434 -10.016  22.233  1.00 88.87           O
ATOM   4316  HA  ALA A 283     -14.129  -9.140  20.443  1.00 88.87           H
ATOM   4317  CB  ALA A 283     -13.154 -10.590  19.197  1.00 88.87           C
ATOM   4318 1HB  ALA A 283     -13.894 -10.485  18.405  1.00 88.87           H
ATOM   4319 2HB  ALA A 283     -12.170 -10.751  18.756  1.00 88.87           H
ATOM   4320 3HB  ALA A 283     -13.414 -11.440  19.827  1.00 88.87           H
ATOM   4321  HN  ALA A 283     -12.113  -8.375  18.489  1.00 88.87           H
ATOM   4322  N   MET A 284     -10.982  -8.792  21.005  1.00 82.32           N
ATOM   4323  CA  MET A 284      -9.945  -8.796  22.023  1.00 82.32           C
ATOM   4324  C   MET A 284      -9.721 -10.207  22.571  1.00 82.32           C
ATOM   4325  O   MET A 284      -9.649 -10.401  23.784  1.00 82.32           O
ATOM   4326  HA  MET A 284      -9.042  -8.446  21.523  1.00 82.32           H
ATOM   4327  CB  MET A 284     -10.347  -7.861  23.165  1.00 82.32           C
ATOM   4328 1HB  MET A 284     -11.258  -8.229  23.637  1.00 82.32           H
ATOM   4329 2HB  MET A 284      -9.570  -7.861  23.930  1.00 82.32           H
ATOM   4330  CG  MET A 284     -10.570  -6.436  22.655  1.00 82.32           C
ATOM   4331 1HG  MET A 284      -9.655  -6.057  22.200  1.00 82.32           H
ATOM   4332 2HG  MET A 284     -11.336  -6.434  21.881  1.00 82.32           H
ATOM   4333  SD  MET A 284     -11.063  -5.376  24.004  1.00 82.32           S
ATOM   4334  CE  MET A 284     -11.303  -3.843  23.120  1.00 82.32           C
ATOM   4335 1HE  MET A 284     -10.368  -3.548  22.644  1.00 82.32           H
ATOM   4336 2HE  MET A 284     -12.071  -3.979  22.360  1.00 82.32           H
ATOM   4337 3HE  MET A 284     -11.616  -3.066  23.819  1.00 82.32           H
ATOM   4338  HN  MET A 284     -10.749  -8.298  20.167  1.00 82.32           H
ATOM   4339  N   PHE A 285      -9.617 -11.155  21.652  1.00 85.38           N
ATOM   4340  CA  PHE A 285      -9.586 -12.559  22.025  1.00 85.38           C
ATOM   4341  C   PHE A 285      -8.157 -13.014  22.329  1.00 85.38           C
ATOM   4342  O   PHE A 285      -7.950 -14.087  22.893  1.00 85.38           O
ATOM   4343  HA  PHE A 285     -10.198 -12.669  22.920  1.00 85.38           H
ATOM   4344  CB  PHE A 285     -10.118 -13.352  20.830  1.00 85.38           C
ATOM   4345 1HB  PHE A 285     -10.276 -14.386  21.134  1.00 85.38           H
ATOM   4346 2HB  PHE A 285     -11.091 -12.951  20.545  1.00 85.38           H
ATOM   4347  CG  PHE A 285      -9.197 -13.329  19.608  1.00 85.38           C
ATOM   4348  CD1 PHE A 285      -9.339 -12.358  18.667  1.00 85.38           C
ATOM   4349  HD1 PHE A 285     -10.110 -11.596  18.783  1.00 85.38           H
ATOM   4350  CD2 PHE A 285      -8.236 -14.280  19.464  1.00 85.38           C
ATOM   4351  HD2 PHE A 285      -8.122 -15.059  20.218  1.00 85.38           H
ATOM   4352  CE1 PHE A 285      -8.484 -12.337  17.533  1.00 85.38           C
ATOM   4353  HE1 PHE A 285      -8.598 -11.559  16.779  1.00 85.38           H
ATOM   4354  CE2 PHE A 285      -7.381 -14.260  18.330  1.00 85.38           C
ATOM   4355  HE2 PHE A 285      -6.610 -15.022  18.215  1.00 85.38           H
ATOM   4356  CZ  PHE A 285      -7.523 -13.288  17.389  1.00 85.38           C
ATOM   4357  HZ  PHE A 285      -6.867 -13.272  16.519  1.00 85.38           H
ATOM   4358  HN  PHE A 285      -9.554 -10.977  20.670  1.00 85.38           H
ATOM   4359  N   ILE A 286      -7.208 -12.176  21.940  1.00 86.06           N
ATOM   4360  CA  ILE A 286      -5.805 -12.475  22.170  1.00 86.06           C
ATOM   4361  C   ILE A 286      -5.406 -11.987  23.565  1.00 86.06           C
ATOM   4362  O   ILE A 286      -5.207 -10.792  23.775  1.00 86.06           O
ATOM   4363  HA  ILE A 286      -5.692 -13.559  22.138  1.00 86.06           H
ATOM   4364  CB  ILE A 286      -4.942 -11.897  21.047  1.00 86.06           C
ATOM   4365  HB  ILE A 286      -5.086 -10.816  21.027  1.00 86.06           H
ATOM   4366  CG1 ILE A 286      -5.383 -12.436  19.684  1.00 86.06           C
ATOM   4367 1HG1 ILE A 286      -5.219 -13.513  19.646  1.00 86.06           H
ATOM   4368 2HG1 ILE A 286      -6.452 -12.270  19.552  1.00 86.06           H
ATOM   4369  CG2 ILE A 286      -3.456 -12.150  21.310  1.00 86.06           C
ATOM   4370 1HG2 ILE A 286      -3.168 -11.678  22.250  1.00 86.06           H
ATOM   4371 2HG2 ILE A 286      -3.276 -13.223  21.372  1.00 86.06           H
ATOM   4372 3HG2 ILE A 286      -2.866 -11.729  20.497  1.00 86.06           H
ATOM   4373  CD1 ILE A 286      -4.612 -11.756  18.551  1.00 86.06           C
ATOM   4374 1HD1 ILE A 286      -4.797 -10.683  18.578  1.00 86.06           H
ATOM   4375 2HD1 ILE A 286      -3.545 -11.944  18.673  1.00 86.06           H
ATOM   4376 3HD1 ILE A 286      -4.945 -12.158  17.594  1.00 86.06           H
ATOM   4377  HN  ILE A 286      -7.384 -11.307  21.476  1.00 86.06           H
ATOM   4378  N   SER A 287      -5.301 -12.938  24.482  1.00 84.31           N
ATOM   4379  CA  SER A 287      -4.942 -12.619  25.853  1.00 84.31           C
ATOM   4380  C   SER A 287      -3.526 -13.116  26.152  1.00 84.31           C
ATOM   4381  O   SER A 287      -2.924 -12.720  27.149  1.00 84.31           O
ATOM   4382  HA  SER A 287      -4.988 -11.532  25.918  1.00 84.31           H
ATOM   4383  CB  SER A 287      -5.939 -13.231  26.840  1.00 84.31           C
ATOM   4384 1HB  SER A 287      -5.631 -12.995  27.859  1.00 84.31           H
ATOM   4385 2HB  SER A 287      -6.920 -12.780  26.691  1.00 84.31           H
ATOM   4386  OG  SER A 287      -6.039 -14.644  26.690  1.00 84.31           O
ATOM   4387  HG  SER A 287      -6.729 -15.007  27.317  1.00 84.31           H
ATOM   4388  HN  SER A 287      -5.457 -13.909  24.300  1.00 84.31           H
ATOM   4389  N   ASN A 288      -3.036 -13.975  25.271  1.00 85.67           N
ATOM   4390  CA  ASN A 288      -1.740 -14.599  25.475  1.00 85.67           C
ATOM   4391  C   ASN A 288      -0.647 -13.692  24.906  1.00 85.67           C
ATOM   4392  O   ASN A 288      -0.671 -13.352  23.724  1.00 85.67           O
ATOM   4393  HA  ASN A 288      -1.652 -14.731  26.553  1.00 85.67           H
ATOM   4394  CB  ASN A 288      -1.658 -15.947  24.755  1.00 85.67           C
ATOM   4395 1HB  ASN A 288      -2.525 -16.555  25.014  1.00 85.67           H
ATOM   4396 2HB  ASN A 288      -1.688 -15.790  23.677  1.00 85.67           H
ATOM   4397  CG  ASN A 288      -0.375 -16.692  25.132  1.00 85.67           C
ATOM   4398  OD1 ASN A 288       0.710 -16.135  25.165  1.00 85.67           O
ATOM   4399  ND2 ASN A 288      -0.560 -17.979  25.413  1.00 85.67           N
ATOM   4400 1HD2 ASN A 288      -1.478 -18.374  25.367  1.00 85.67           H
ATOM   4401 2HD2 ASN A 288       0.218 -18.551  25.670  1.00 85.67           H
ATOM   4402  HN  ASN A 288      -3.508 -14.246  24.432  1.00 85.67           H
ATOM   4403  N   CYS A 289       0.285 -13.326  25.773  1.00 90.93           N
ATOM   4404  CA  CYS A 289       1.320 -12.376  25.403  1.00 90.93           C
ATOM   4405  C   CYS A 289       2.169 -12.999  24.293  1.00 90.93           C
ATOM   4406  O   CYS A 289       2.563 -12.315  23.350  1.00 90.93           O
ATOM   4407  HA  CYS A 289       0.811 -11.481  25.045  1.00 90.93           H
ATOM   4408  CB  CYS A 289       2.169 -11.966  26.609  1.00 90.93           C
ATOM   4409 1HB  CYS A 289       1.531 -11.545  27.386  1.00 90.93           H
ATOM   4410 2HB  CYS A 289       2.656 -12.842  27.036  1.00 90.93           H
ATOM   4411  SG  CYS A 289       3.426 -10.737  26.100  1.00 90.93           S
ATOM   4412  HN  CYS A 289       0.340 -13.666  26.712  1.00 90.93           H
ATOM   4413  N   ALA A 290       2.427 -14.290  24.443  1.00 92.99           N
ATOM   4414  CA  ALA A 290       3.290 -14.994  23.510  1.00 92.99           C
ATOM   4415  C   ALA A 290       2.682 -14.925  22.108  1.00 92.99           C
ATOM   4416  O   ALA A 290       3.394 -14.702  21.129  1.00 92.99           O
ATOM   4417  HA  ALA A 290       4.255 -14.487  23.504  1.00 92.99           H
ATOM   4418  CB  ALA A 290       3.492 -16.433  23.988  1.00 92.99           C
ATOM   4419 1HB  ALA A 290       3.953 -16.427  24.976  1.00 92.99           H
ATOM   4420 2HB  ALA A 290       2.527 -16.937  24.041  1.00 92.99           H
ATOM   4421 3HB  ALA A 290       4.140 -16.961  23.288  1.00 92.99           H
ATOM   4422  HN  ALA A 290       2.057 -14.852  25.183  1.00 92.99           H
ATOM   4423  N   VAL A 291       1.373 -15.120  22.055  1.00 93.14           N
ATOM   4424  CA  VAL A 291       0.662 -15.085  20.788  1.00 93.14           C
ATOM   4425  C   VAL A 291       0.714 -13.666  20.217  1.00 93.14           C
ATOM   4426  O   VAL A 291       0.936 -13.482  19.022  1.00 93.14           O
ATOM   4427  HA  VAL A 291       1.177 -15.758  20.103  1.00 93.14           H
ATOM   4428  CB  VAL A 291      -0.766 -15.602  20.975  1.00 93.14           C
ATOM   4429  HB  VAL A 291      -1.254 -14.976  21.722  1.00 93.14           H
ATOM   4430  CG1 VAL A 291      -1.564 -15.490  19.675  1.00 93.14           C
ATOM   4431 1HG1 VAL A 291      -1.608 -14.447  19.364  1.00 93.14           H
ATOM   4432 2HG1 VAL A 291      -1.078 -16.081  18.898  1.00 93.14           H
ATOM   4433 3HG1 VAL A 291      -2.575 -15.864  19.836  1.00 93.14           H
ATOM   4434  CG2 VAL A 291      -0.765 -17.040  21.496  1.00 93.14           C
ATOM   4435 1HG2 VAL A 291      -0.251 -17.685  20.783  1.00 93.14           H
ATOM   4436 2HG2 VAL A 291      -0.250 -17.079  22.457  1.00 93.14           H
ATOM   4437 3HG2 VAL A 291      -1.792 -17.383  21.620  1.00 93.14           H
ATOM   4438  HN  VAL A 291       0.801 -15.299  22.856  1.00 93.14           H
ATOM   4439  N   SER A 292       0.507 -12.700  21.100  1.00 93.41           N
ATOM   4440  CA  SER A 292       0.487 -11.306  20.692  1.00 93.41           C
ATOM   4441  C   SER A 292       1.848 -10.910  20.115  1.00 93.41           C
ATOM   4442  O   SER A 292       1.919 -10.212  19.105  1.00 93.41           O
ATOM   4443  HA  SER A 292      -0.286 -11.240  19.926  1.00 93.41           H
ATOM   4444  CB  SER A 292       0.122 -10.393  21.864  1.00 93.41           C
ATOM   4445 1HB  SER A 292      -0.801 -10.746  22.324  1.00 93.41           H
ATOM   4446 2HB  SER A 292       0.900 -10.453  22.626  1.00 93.41           H
ATOM   4447  OG  SER A 292      -0.039  -9.038  21.456  1.00 93.41           O
ATOM   4448  HG  SER A 292      -0.880  -8.939  20.924  1.00 93.41           H
ATOM   4449  HN  SER A 292       0.354 -12.857  22.075  1.00 93.41           H
ATOM   4450  N   THR A 293       2.895 -11.373  20.783  1.00 89.91           N
ATOM   4451  CA  THR A 293       4.249 -11.045  20.371  1.00 89.91           C
ATOM   4452  C   THR A 293       4.520 -11.572  18.960  1.00 89.91           C
ATOM   4453  O   THR A 293       5.055 -10.854  18.117  1.00 89.91           O
ATOM   4454  HA  THR A 293       4.344  -9.960  20.331  1.00 89.91           H
ATOM   4455  CB  THR A 293       5.211 -11.603  21.423  1.00 89.91           C
ATOM   4456  HB  THR A 293       5.121 -12.686  21.497  1.00 89.91           H
ATOM   4457  OG1 THR A 293       4.890 -10.877  22.606  1.00 89.91           O
ATOM   4458  HG1 THR A 293       4.199 -11.370  23.134  1.00 89.91           H
ATOM   4459  CG2 THR A 293       6.668 -11.230  21.140  1.00 89.91           C
ATOM   4460 1HG2 THR A 293       6.770 -10.145  21.133  1.00 89.91           H
ATOM   4461 2HG2 THR A 293       6.963 -11.629  20.170  1.00 89.91           H
ATOM   4462 3HG2 THR A 293       7.307 -11.650  21.916  1.00 89.91           H
ATOM   4463  HN  THR A 293       2.829 -11.960  21.590  1.00 89.91           H
ATOM   4464  N   ASN A 294       4.138 -12.823  18.747  1.00 91.74           N
ATOM   4465  CA  ASN A 294       4.396 -13.478  17.476  1.00 91.74           C
ATOM   4466  C   ASN A 294       3.614 -12.763  16.372  1.00 91.74           C
ATOM   4467  O   ASN A 294       4.107 -12.613  15.255  1.00 91.74           O
ATOM   4468  HA  ASN A 294       5.474 -13.411  17.332  1.00 91.74           H
ATOM   4469  CB  ASN A 294       3.943 -14.939  17.506  1.00 91.74           C
ATOM   4470 1HB  ASN A 294       2.943 -15.004  17.934  1.00 91.74           H
ATOM   4471 2HB  ASN A 294       3.880 -15.325  16.489  1.00 91.74           H
ATOM   4472  CG  ASN A 294       4.911 -15.796  18.325  1.00 91.74           C
ATOM   4473  OD1 ASN A 294       6.052 -15.435  18.561  1.00 91.74           O
ATOM   4474  ND2 ASN A 294       4.393 -16.948  18.742  1.00 91.74           N
ATOM   4475 1HD2 ASN A 294       3.448 -17.183  18.513  1.00 91.74           H
ATOM   4476 2HD2 ASN A 294       4.948 -17.578  19.285  1.00 91.74           H
ATOM   4477  HN  ASN A 294       3.662 -13.386  19.423  1.00 91.74           H
ATOM   4478  N   ILE A 295       2.408 -12.342  16.722  1.00 91.93           N
ATOM   4479  CA  ILE A 295       1.545 -11.665  15.769  1.00 91.93           C
ATOM   4480  C   ILE A 295       2.198 -10.349  15.342  1.00 91.93           C
ATOM   4481  O   ILE A 295       2.189 -10.001  14.163  1.00 91.93           O
ATOM   4482  HA  ILE A 295       1.458 -12.307  14.893  1.00 91.93           H
ATOM   4483  CB  ILE A 295       0.139 -11.494  16.347  1.00 91.93           C
ATOM   4484  HB  ILE A 295       0.232 -11.155  17.379  1.00 91.93           H
ATOM   4485  CG1 ILE A 295      -0.608 -12.829  16.376  1.00 91.93           C
ATOM   4486 1HG1 ILE A 295      -0.824 -13.151  15.358  1.00 91.93           H
ATOM   4487 2HG1 ILE A 295       0.025 -13.594  16.825  1.00 91.93           H
ATOM   4488  CG2 ILE A 295      -0.640 -10.418  15.587  1.00 91.93           C
ATOM   4489 1HG2 ILE A 295      -0.113  -9.467  15.662  1.00 91.93           H
ATOM   4490 2HG2 ILE A 295      -0.725 -10.704  14.538  1.00 91.93           H
ATOM   4491 3HG2 ILE A 295      -1.636 -10.317  16.018  1.00 91.93           H
ATOM   4492  CD1 ILE A 295      -1.912 -12.710  17.167  1.00 91.93           C
ATOM   4493 1HD1 ILE A 295      -1.690 -12.412  18.192  1.00 91.93           H
ATOM   4494 2HD1 ILE A 295      -2.553 -11.962  16.702  1.00 91.93           H
ATOM   4495 3HD1 ILE A 295      -2.423 -13.673  17.172  1.00 91.93           H
ATOM   4496  HN  ILE A 295       2.019 -12.457  17.637  1.00 91.93           H
ATOM   4497  N   ASP A 296       2.751  -9.653  16.325  1.00 93.14           N
ATOM   4498  CA  ASP A 296       3.361  -8.358  16.075  1.00 93.14           C
ATOM   4499  C   ASP A 296       4.558  -8.536  15.138  1.00 93.14           C
ATOM   4500  O   ASP A 296       4.758  -7.739  14.223  1.00 93.14           O
ATOM   4501  HA  ASP A 296       2.572  -7.751  15.632  1.00 93.14           H
ATOM   4502  CB  ASP A 296       3.867  -7.727  17.373  1.00 93.14           C
ATOM   4503 1HB  ASP A 296       4.350  -8.487  17.987  1.00 93.14           H
ATOM   4504 2HB  ASP A 296       4.621  -6.974  17.146  1.00 93.14           H
ATOM   4505  CG  ASP A 296       2.718  -7.087  18.156  1.00 93.14           C
ATOM   4506  OD1 ASP A 296       1.558  -7.317  17.750  1.00 93.14           O
ATOM   4507  OD2 ASP A 296       3.026  -6.382  19.141  1.00 93.14           O
ATOM   4508  HN  ASP A 296       2.786  -9.960  17.277  1.00 93.14           H
ATOM   4509  N   ILE A 297       5.322  -9.586  15.399  1.00 93.03           N
ATOM   4510  CA  ILE A 297       6.476  -9.896  14.572  1.00 93.03           C
ATOM   4511  C   ILE A 297       6.007 -10.233  13.155  1.00 93.03           C
ATOM   4512  O   ILE A 297       6.575  -9.749  12.178  1.00 93.03           O
ATOM   4513  HA  ILE A 297       7.095  -9.000  14.527  1.00 93.03           H
ATOM   4514  CB  ILE A 297       7.319 -10.997  15.219  1.00 93.03           C
ATOM   4515  HB  ILE A 297       6.656 -11.816  15.496  1.00 93.03           H
ATOM   4516  CG1 ILE A 297       7.979 -10.496  16.506  1.00 93.03           C
ATOM   4517 1HG1 ILE A 297       8.726  -9.740  16.264  1.00 93.03           H
ATOM   4518 2HG1 ILE A 297       7.233 -10.017  17.139  1.00 93.03           H
ATOM   4519  CG2 ILE A 297       8.342 -11.557  14.230  1.00 93.03           C
ATOM   4520 1HG2 ILE A 297       7.823 -11.976  13.368  1.00 93.03           H
ATOM   4521 2HG2 ILE A 297       9.005 -10.757  13.901  1.00 93.03           H
ATOM   4522 3HG2 ILE A 297       8.928 -12.337  14.716  1.00 93.03           H
ATOM   4523  CD1 ILE A 297       8.639 -11.648  17.267  1.00 93.03           C
ATOM   4524 1HD1 ILE A 297       7.885 -12.391  17.527  1.00 93.03           H
ATOM   4525 2HD1 ILE A 297       9.401 -12.109  16.639  1.00 93.03           H
ATOM   4526 3HD1 ILE A 297       9.101 -11.265  18.177  1.00 93.03           H
ATOM   4527  HN  ILE A 297       5.163 -10.219  16.157  1.00 93.03           H
ATOM   4528  N   CYS A 298       4.975 -11.062  13.089  1.00 94.80           N
ATOM   4529  CA  CYS A 298       4.428 -11.475  11.808  1.00 94.80           C
ATOM   4530  C   CYS A 298       4.013 -10.222  11.036  1.00 94.80           C
ATOM   4531  O   CYS A 298       4.235 -10.129   9.830  1.00 94.80           O
ATOM   4532  HA  CYS A 298       5.224 -12.006  11.285  1.00 94.80           H
ATOM   4533  CB  CYS A 298       3.264 -12.453  11.979  1.00 94.80           C
ATOM   4534 1HB  CYS A 298       2.583 -12.089  12.749  1.00 94.80           H
ATOM   4535 2HB  CYS A 298       2.692 -12.516  11.053  1.00 94.80           H
ATOM   4536  SG  CYS A 298       3.897 -14.108  12.436  1.00 94.80           S
ATOM   4537  HG  CYS A 298       4.145 -13.815  13.710  1.00 94.80           H
ATOM   4538  HN  CYS A 298       4.515 -11.447  13.889  1.00 94.80           H
ATOM   4539  N   PHE A 299       3.416  -9.288  11.763  1.00 93.69           N
ATOM   4540  CA  PHE A 299       2.960  -8.047  11.160  1.00 93.69           C
ATOM   4541  C   PHE A 299       4.125  -7.288  10.521  1.00 93.69           C
ATOM   4542  O   PHE A 299       4.038  -6.864   9.370  1.00 93.69           O
ATOM   4543  HA  PHE A 299       2.234  -8.309  10.390  1.00 93.69           H
ATOM   4544  CB  PHE A 299       2.366  -7.196  12.283  1.00 93.69           C
ATOM   4545 1HB  PHE A 299       1.542  -7.741  12.743  1.00 93.69           H
ATOM   4546 2HB  PHE A 299       3.123  -7.052  13.055  1.00 93.69           H
ATOM   4547  CG  PHE A 299       1.860  -5.827  11.825  1.00 93.69           C
ATOM   4548  CD1 PHE A 299       2.644  -4.726  11.975  1.00 93.69           C
ATOM   4549  HD1 PHE A 299       3.634  -4.819  12.423  1.00 93.69           H
ATOM   4550  CD2 PHE A 299       0.625  -5.710  11.267  1.00 93.69           C
ATOM   4551  HD2 PHE A 299      -0.004  -6.592  11.147  1.00 93.69           H
ATOM   4552  CE1 PHE A 299       2.174  -3.455  11.550  1.00 93.69           C
ATOM   4553  HE1 PHE A 299       2.803  -2.573  11.671  1.00 93.69           H
ATOM   4554  CE2 PHE A 299       0.155  -4.440  10.842  1.00 93.69           C
ATOM   4555  HE2 PHE A 299      -0.835  -4.346  10.395  1.00 93.69           H
ATOM   4556  CZ  PHE A 299       0.940  -3.339  10.992  1.00 93.69           C
ATOM   4557  HZ  PHE A 299       0.579  -2.364  10.665  1.00 93.69           H
ATOM   4558  HN  PHE A 299       3.242  -9.370  12.744  1.00 93.69           H
ATOM   4559  N   GLN A 300       5.189  -7.140  11.297  1.00 90.30           N
ATOM   4560  CA  GLN A 300       6.332  -6.357  10.858  1.00 90.30           C
ATOM   4561  C   GLN A 300       6.945  -6.972   9.599  1.00 90.30           C
ATOM   4562  O   GLN A 300       7.320  -6.255   8.673  1.00 90.30           O
ATOM   4563  HA  GLN A 300       5.935  -5.368  10.632  1.00 90.30           H
ATOM   4564  CB  GLN A 300       7.374  -6.237  11.972  1.00 90.30           C
ATOM   4565 1HB  GLN A 300       7.581  -7.222  12.389  1.00 90.30           H
ATOM   4566 2HB  GLN A 300       8.311  -5.862  11.560  1.00 90.30           H
ATOM   4567  CG  GLN A 300       6.887  -5.301  13.080  1.00 90.30           C
ATOM   4568 1HG  GLN A 300       6.676  -4.316  12.662  1.00 90.30           H
ATOM   4569 2HG  GLN A 300       5.952  -5.678  13.495  1.00 90.30           H
ATOM   4570  CD  GLN A 300       7.931  -5.176  14.192  1.00 90.30           C
ATOM   4571  OE1 GLN A 300       9.040  -5.676  14.095  1.00 90.30           O
ATOM   4572  NE2 GLN A 300       7.516  -4.485  15.249  1.00 90.30           N
ATOM   4573 1HE2 GLN A 300       6.592  -4.101  15.264  1.00 90.30           H
ATOM   4574 2HE2 GLN A 300       8.127  -4.348  16.028  1.00 90.30           H
ATOM   4575  HN  GLN A 300       5.278  -7.544  12.208  1.00 90.30           H
ATOM   4576  N   VAL A 301       7.027  -8.295   9.604  1.00 95.08           N
ATOM   4577  CA  VAL A 301       7.649  -9.010   8.503  1.00 95.08           C
ATOM   4578  C   VAL A 301       6.802  -8.832   7.241  1.00 95.08           C
ATOM   4579  O   VAL A 301       7.315  -8.434   6.196  1.00 95.08           O
ATOM   4580  HA  VAL A 301       8.629  -8.565   8.333  1.00 95.08           H
ATOM   4581  CB  VAL A 301       7.855 -10.478   8.883  1.00 95.08           C
ATOM   4582  HB  VAL A 301       6.892 -10.882   9.192  1.00 95.08           H
ATOM   4583  CG1 VAL A 301       8.342 -11.292   7.682  1.00 95.08           C
ATOM   4584 1HG1 VAL A 301       7.603 -11.238   6.883  1.00 95.08           H
ATOM   4585 2HG1 VAL A 301       9.290 -10.886   7.329  1.00 95.08           H
ATOM   4586 3HG1 VAL A 301       8.481 -12.331   7.980  1.00 95.08           H
ATOM   4587  CG2 VAL A 301       8.821 -10.609  10.062  1.00 95.08           C
ATOM   4588 1HG2 VAL A 301       9.785 -10.179   9.791  1.00 95.08           H
ATOM   4589 2HG2 VAL A 301       8.416 -10.078  10.924  1.00 95.08           H
ATOM   4590 3HG2 VAL A 301       8.949 -11.662  10.311  1.00 95.08           H
ATOM   4591  HN  VAL A 301       6.678  -8.874  10.341  1.00 95.08           H
ATOM   4592  N   THR A 302       5.520  -9.136   7.380  1.00 94.36           N
ATOM   4593  CA  THR A 302       4.628  -9.157   6.233  1.00 94.36           C
ATOM   4594  C   THR A 302       4.455  -7.747   5.666  1.00 94.36           C
ATOM   4595  O   THR A 302       4.286  -7.576   4.460  1.00 94.36           O
ATOM   4596  HA  THR A 302       5.087  -9.762   5.451  1.00 94.36           H
ATOM   4597  CB  THR A 302       3.311  -9.802   6.671  1.00 94.36           C
ATOM   4598  HB  THR A 302       2.597  -9.825   5.848  1.00 94.36           H
ATOM   4599  OG1 THR A 302       2.914  -9.043   7.809  1.00 94.36           O
ATOM   4600  HG1 THR A 302       1.977  -9.278   8.067  1.00 94.36           H
ATOM   4601  CG2 THR A 302       3.506 -11.218   7.217  1.00 94.36           C
ATOM   4602 1HG2 THR A 302       4.168 -11.186   8.082  1.00 94.36           H
ATOM   4603 2HG2 THR A 302       3.948 -11.848   6.445  1.00 94.36           H
ATOM   4604 3HG2 THR A 302       2.541 -11.630   7.513  1.00 94.36           H
ATOM   4605  HN  THR A 302       5.091  -9.364   8.254  1.00 94.36           H
ATOM   4606  N   GLN A 303       4.502  -6.773   6.563  1.00 91.57           N
ATOM   4607  CA  GLN A 303       4.416  -5.380   6.160  1.00 91.57           C
ATOM   4608  C   GLN A 303       5.606  -5.010   5.272  1.00 91.57           C
ATOM   4609  O   GLN A 303       5.445  -4.314   4.270  1.00 91.57           O
ATOM   4610  HA  GLN A 303       3.490  -5.299   5.590  1.00 91.57           H
ATOM   4611  CB  GLN A 303       4.336  -4.460   7.380  1.00 91.57           C
ATOM   4612 1HB  GLN A 303       3.481  -4.740   7.995  1.00 91.57           H
ATOM   4613 2HB  GLN A 303       5.226  -4.588   7.996  1.00 91.57           H
ATOM   4614  CG  GLN A 303       4.209  -2.996   6.955  1.00 91.57           C
ATOM   4615 1HG  GLN A 303       5.118  -2.681   6.443  1.00 91.57           H
ATOM   4616 2HG  GLN A 303       3.390  -2.889   6.244  1.00 91.57           H
ATOM   4617  CD  GLN A 303       3.960  -2.093   8.166  1.00 91.57           C
ATOM   4618  OE1 GLN A 303       4.786  -1.961   9.053  1.00 91.57           O
ATOM   4619  NE2 GLN A 303       2.779  -1.482   8.151  1.00 91.57           N
ATOM   4620 1HE2 GLN A 303       2.146  -1.634   7.392  1.00 91.57           H
ATOM   4621 2HE2 GLN A 303       2.524  -0.870   8.900  1.00 91.57           H
ATOM   4622  HN  GLN A 303       4.597  -6.923   7.547  1.00 91.57           H
ATOM   4623  N   THR A 304       6.774  -5.492   5.671  1.00 92.91           N
ATOM   4624  CA  THR A 304       7.997  -5.183   4.949  1.00 92.91           C
ATOM   4625  C   THR A 304       7.943  -5.765   3.535  1.00 92.91           C
ATOM   4626  O   THR A 304       8.329  -5.103   2.573  1.00 92.91           O
ATOM   4627  HA  THR A 304       8.072  -4.100   4.847  1.00 92.91           H
ATOM   4628  CB  THR A 304       9.176  -5.701   5.775  1.00 92.91           C
ATOM   4629  HB  THR A 304       9.167  -6.789   5.827  1.00 92.91           H
ATOM   4630  OG1 THR A 304       9.050  -5.024   7.023  1.00 92.91           O
ATOM   4631  HG1 THR A 304       8.625  -5.628   7.698  1.00 92.91           H
ATOM   4632  CG2 THR A 304      10.525  -5.228   5.230  1.00 92.91           C
ATOM   4633 1HG2 THR A 304      10.560  -4.138   5.241  1.00 92.91           H
ATOM   4634 2HG2 THR A 304      10.649  -5.584   4.207  1.00 92.91           H
ATOM   4635 3HG2 THR A 304      11.328  -5.623   5.852  1.00 92.91           H
ATOM   4636  HN  THR A 304       6.892  -6.082   6.470  1.00 92.91           H
ATOM   4637  N   ILE A 305       7.461  -6.996   3.455  1.00 92.79           N
ATOM   4638  CA  ILE A 305       7.322  -7.663   2.171  1.00 92.79           C
ATOM   4639  C   ILE A 305       6.419  -6.826   1.262  1.00 92.79           C
ATOM   4640  O   ILE A 305       6.673  -6.711   0.064  1.00 92.79           O
ATOM   4641  HA  ILE A 305       8.313  -7.714   1.720  1.00 92.79           H
ATOM   4642  CB  ILE A 305       6.837  -9.101   2.364  1.00 92.79           C
ATOM   4643  HB  ILE A 305       5.953  -9.081   3.001  1.00 92.79           H
ATOM   4644  CG1 ILE A 305       7.892  -9.944   3.082  1.00 92.79           C
ATOM   4645 1HG1 ILE A 305       8.717 -10.157   2.401  1.00 92.79           H
ATOM   4646 2HG1 ILE A 305       8.307  -9.380   3.917  1.00 92.79           H
ATOM   4647  CG2 ILE A 305       6.418  -9.722   1.030  1.00 92.79           C
ATOM   4648 1HG2 ILE A 305       5.608  -9.136   0.594  1.00 92.79           H
ATOM   4649 2HG2 ILE A 305       7.269  -9.728   0.349  1.00 92.79           H
ATOM   4650 3HG2 ILE A 305       6.077 -10.744   1.195  1.00 92.79           H
ATOM   4651  CD1 ILE A 305       7.292 -11.256   3.592  1.00 92.79           C
ATOM   4652 1HD1 ILE A 305       6.485 -11.038   4.291  1.00 92.79           H
ATOM   4653 2HD1 ILE A 305       6.901 -11.828   2.751  1.00 92.79           H
ATOM   4654 3HD1 ILE A 305       8.064 -11.835   4.098  1.00 92.79           H
ATOM   4655  HN  ILE A 305       7.170  -7.536   4.245  1.00 92.79           H
ATOM   4656  N   ALA A 306       5.383  -6.263   1.867  1.00 92.55           N
ATOM   4657  CA  ALA A 306       4.419  -5.473   1.121  1.00 92.55           C
ATOM   4658  C   ALA A 306       5.113  -4.232   0.554  1.00 92.55           C
ATOM   4659  O   ALA A 306       4.788  -3.782  -0.544  1.00 92.55           O
ATOM   4660  HA  ALA A 306       4.056  -6.085   0.295  1.00 92.55           H
ATOM   4661  CB  ALA A 306       3.239  -5.117   2.027  1.00 92.55           C
ATOM   4662 1HB  ALA A 306       2.763  -6.032   2.379  1.00 92.55           H
ATOM   4663 2HB  ALA A 306       3.596  -4.542   2.881  1.00 92.55           H
ATOM   4664 3HB  ALA A 306       2.516  -4.524   1.466  1.00 92.55           H
ATOM   4665  HN  ALA A 306       5.198  -6.340   2.847  1.00 92.55           H
ATOM   4666  N   PHE A 307       6.056  -3.715   1.328  1.00 90.54           N
ATOM   4667  CA  PHE A 307       6.752  -2.498   0.947  1.00 90.54           C
ATOM   4668  C   PHE A 307       7.681  -2.747  -0.243  1.00 90.54           C
ATOM   4669  O   PHE A 307       7.901  -1.854  -1.060  1.00 90.54           O
ATOM   4670  HA  PHE A 307       5.995  -1.766   0.668  1.00 90.54           H
ATOM   4671  CB  PHE A 307       7.591  -2.068   2.152  1.00 90.54           C
ATOM   4672 1HB  PHE A 307       8.193  -2.914   2.484  1.00 90.54           H
ATOM   4673 2HB  PHE A 307       8.284  -1.287   1.839  1.00 90.54           H
ATOM   4674  CG  PHE A 307       6.766  -1.553   3.333  1.00 90.54           C
ATOM   4675  CD1 PHE A 307       5.423  -1.384   3.202  1.00 90.54           C
ATOM   4676  HD1 PHE A 307       4.934  -1.616   2.255  1.00 90.54           H
ATOM   4677  CD2 PHE A 307       7.375  -1.265   4.514  1.00 90.54           C
ATOM   4678  HD2 PHE A 307       8.452  -1.400   4.619  1.00 90.54           H
ATOM   4679  CE1 PHE A 307       4.657  -0.907   4.298  1.00 90.54           C
ATOM   4680  HE1 PHE A 307       3.581  -0.772   4.193  1.00 90.54           H
ATOM   4681  CE2 PHE A 307       6.609  -0.788   5.611  1.00 90.54           C
ATOM   4682  HE2 PHE A 307       7.098  -0.557   6.557  1.00 90.54           H
ATOM   4683  CZ  PHE A 307       5.266  -0.619   5.480  1.00 90.54           C
ATOM   4684  HZ  PHE A 307       4.679  -0.252   6.321  1.00 90.54           H
ATOM   4685  HN  PHE A 307       6.345  -4.113   2.198  1.00 90.54           H
ATOM   4686  N   PHE A 308       8.200  -3.964  -0.304  1.00 87.77           N
ATOM   4687  CA  PHE A 308       9.090  -4.345  -1.387  1.00 87.77           C
ATOM   4688  C   PHE A 308       8.377  -4.260  -2.738  1.00 87.77           C
ATOM   4689  O   PHE A 308       9.021  -4.117  -3.776  1.00 87.77           O
ATOM   4690  HA  PHE A 308       9.929  -3.649  -1.377  1.00 87.77           H
ATOM   4691  CB  PHE A 308       9.507  -5.795  -1.135  1.00 87.77           C
ATOM   4692 1HB  PHE A 308       8.694  -6.313  -0.626  1.00 87.77           H
ATOM   4693 2HB  PHE A 308       9.652  -6.293  -2.093  1.00 87.77           H
ATOM   4694  CG  PHE A 308      10.784  -5.940  -0.304  1.00 87.77           C
ATOM   4695  CD1 PHE A 308      11.997  -5.725  -0.879  1.00 87.77           C
ATOM   4696  HD1 PHE A 308      12.061  -5.450  -1.931  1.00 87.77           H
ATOM   4697  CD2 PHE A 308      10.705  -6.283   1.010  1.00 87.77           C
ATOM   4698  HD2 PHE A 308       9.732  -6.455   1.471  1.00 87.77           H
ATOM   4699  CE1 PHE A 308      13.182  -5.859  -0.107  1.00 87.77           C
ATOM   4700  HE1 PHE A 308      14.155  -5.687  -0.568  1.00 87.77           H
ATOM   4701  CE2 PHE A 308      11.890  -6.417   1.781  1.00 87.77           C
ATOM   4702  HE2 PHE A 308      11.826  -6.692   2.834  1.00 87.77           H
ATOM   4703  CZ  PHE A 308      13.103  -6.202   1.206  1.00 87.77           C
ATOM   4704  HZ  PHE A 308      14.013  -6.305   1.798  1.00 87.77           H
ATOM   4705  HN  PHE A 308       8.022  -4.682   0.369  1.00 87.77           H
ATOM   4706  N   HIS A 309       7.056  -4.352  -2.681  1.00 79.83           N
ATOM   4707  CA  HIS A 309       6.249  -4.297  -3.888  1.00 79.83           C
ATOM   4708  C   HIS A 309       6.490  -2.968  -4.607  1.00 79.83           C
ATOM   4709  O   HIS A 309       6.539  -2.922  -5.835  1.00 79.83           O
ATOM   4710  HA  HIS A 309       6.587  -5.112  -4.528  1.00 79.83           H
ATOM   4711  CB  HIS A 309       4.773  -4.538  -3.566  1.00 79.83           C
ATOM   4712 1HB  HIS A 309       4.658  -5.547  -3.172  1.00 79.83           H
ATOM   4713 2HB  HIS A 309       4.467  -3.851  -2.777  1.00 79.83           H
ATOM   4714  CG  HIS A 309       3.850  -4.367  -4.749  1.00 79.83           C
ATOM   4715  ND1 HIS A 309       3.096  -3.225  -4.952  1.00 79.83           N
ATOM   4716  HD1 HIS A 309       3.081  -2.420  -4.359  1.00 79.83           H
ATOM   4717  CD2 HIS A 309       3.570  -5.203  -5.789  1.00 79.83           C
ATOM   4718  HD2 HIS A 309       3.995  -6.195  -5.941  1.00 79.83           H
ATOM   4719  CE1 HIS A 309       2.396  -3.378  -6.067  1.00 79.83           C
ATOM   4720  HE1 HIS A 309       1.705  -2.652  -6.495  1.00 79.83           H
ATOM   4721  NE2 HIS A 309       2.691  -4.606  -6.584  1.00 79.83           N
ATOM   4722  HN  HIS A 309       6.539  -4.461  -1.832  1.00 79.83           H
ATOM   4723  N   SER A 310       6.634  -1.919  -3.810  1.00 84.97           N
ATOM   4724  CA  SER A 310       6.717  -0.573  -4.353  1.00 84.97           C
ATOM   4725  C   SER A 310       8.031  -0.397  -5.116  1.00 84.97           C
ATOM   4726  O   SER A 310       8.132   0.456  -5.996  1.00 84.97           O
ATOM   4727  HA  SER A 310       5.867  -0.482  -5.028  1.00 84.97           H
ATOM   4728  CB  SER A 310       6.602   0.475  -3.244  1.00 84.97           C
ATOM   4729 1HB  SER A 310       7.383   0.306  -2.503  1.00 84.97           H
ATOM   4730 2HB  SER A 310       6.770   1.467  -3.665  1.00 84.97           H
ATOM   4731  OG  SER A 310       5.328   0.441  -2.607  1.00 84.97           O
ATOM   4732  HG  SER A 310       4.640   0.867  -3.194  1.00 84.97           H
ATOM   4733  HN  SER A 310       6.693  -1.977  -2.814  1.00 84.97           H
ATOM   4734  N   CYS A 311       9.005  -1.217  -4.751  1.00 87.29           N
ATOM   4735  CA  CYS A 311      10.310  -1.161  -5.388  1.00 87.29           C
ATOM   4736  C   CYS A 311      10.333  -2.182  -6.527  1.00 87.29           C
ATOM   4737  O   CYS A 311      11.181  -2.109  -7.414  1.00 87.29           O
ATOM   4738  HA  CYS A 311      10.426  -0.148  -5.774  1.00 87.29           H
ATOM   4739  CB  CYS A 311      11.440  -1.399  -4.385  1.00 87.29           C
ATOM   4740 1HB  CYS A 311      12.394  -1.107  -4.824  1.00 87.29           H
ATOM   4741 2HB  CYS A 311      11.292  -0.776  -3.503  1.00 87.29           H
ATOM   4742  SG  CYS A 311      11.489  -3.163  -3.903  1.00 87.29           S
ATOM   4743  HG  CYS A 311      12.537  -3.057  -3.091  1.00 87.29           H
ATOM   4744  HN  CYS A 311       8.914  -1.910  -4.035  1.00 87.29           H
ATOM   4745  N   LEU A 312       9.390  -3.112  -6.464  1.00 84.79           N
ATOM   4746  CA  LEU A 312       9.374  -4.225  -7.398  1.00 84.79           C
ATOM   4747  C   LEU A 312       8.724  -3.777  -8.708  1.00 84.79           C
ATOM   4748  O   LEU A 312       9.133  -4.205  -9.786  1.00 84.79           O
ATOM   4749  HA  LEU A 312      10.410  -4.496  -7.601  1.00 84.79           H
ATOM   4750  CB  LEU A 312       8.703  -5.446  -6.765  1.00 84.79           C
ATOM   4751 1HB  LEU A 312       7.797  -5.115  -6.257  1.00 84.79           H
ATOM   4752 2HB  LEU A 312       8.393  -6.120  -7.563  1.00 84.79           H
ATOM   4753  CG  LEU A 312       9.552  -6.237  -5.768  1.00 84.79           C
ATOM   4754  HG  LEU A 312       9.880  -5.556  -4.983  1.00 84.79           H
ATOM   4755  CD1 LEU A 312       8.728  -7.337  -5.097  1.00 84.79           C
ATOM   4756 1HD1 LEU A 312       7.889  -6.889  -4.564  1.00 84.79           H
ATOM   4757 2HD1 LEU A 312       8.351  -8.023  -5.856  1.00 84.79           H
ATOM   4758 3HD1 LEU A 312       9.356  -7.884  -4.394  1.00 84.79           H
ATOM   4759  CD2 LEU A 312      10.810  -6.791  -6.439  1.00 84.79           C
ATOM   4760 1HD2 LEU A 312      10.525  -7.453  -7.257  1.00 84.79           H
ATOM   4761 2HD2 LEU A 312      11.407  -5.967  -6.830  1.00 84.79           H
ATOM   4762 3HD2 LEU A 312      11.396  -7.349  -5.708  1.00 84.79           H
ATOM   4763  HN  LEU A 312       8.649  -3.113  -5.793  1.00 84.79           H
ATOM   4764  N   ASN A 313       7.723  -2.919  -8.572  1.00 79.49           N
ATOM   4765  CA  ASN A 313       6.908  -2.534  -9.712  1.00 79.49           C
ATOM   4766  C   ASN A 313       7.817  -2.062 -10.848  1.00 79.49           C
ATOM   4767  O   ASN A 313       7.748  -2.582 -11.960  1.00 79.49           O
ATOM   4768  HA  ASN A 313       6.343  -3.428  -9.975  1.00 79.49           H
ATOM   4769  CB  ASN A 313       5.966  -1.384  -9.351  1.00 79.49           C
ATOM   4770 1HB  ASN A 313       6.490  -0.663  -8.724  1.00 79.49           H
ATOM   4771 2HB  ASN A 313       5.664  -0.859 -10.257  1.00 79.49           H
ATOM   4772  CG  ASN A 313       4.726  -1.900  -8.617  1.00 79.49           C
ATOM   4773  OD1 ASN A 313       4.311  -3.037  -8.770  1.00 79.49           O
ATOM   4774  ND2 ASN A 313       4.160  -1.004  -7.815  1.00 79.49           N
ATOM   4775 1HD2 ASN A 313       4.551  -0.087  -7.735  1.00 79.49           H
ATOM   4776 2HD2 ASN A 313       3.343  -1.246  -7.291  1.00 79.49           H
ATOM   4777  HN  ASN A 313       7.467  -2.491  -7.706  1.00 79.49           H
ATOM   4778  N   PRO A 314       8.682  -1.071 -10.591  1.00 79.83           N
ATOM   4779  CA  PRO A 314       9.539  -0.525 -11.646  1.00 79.83           C
ATOM   4780  C   PRO A 314      10.328  -1.606 -12.366  1.00 79.83           C
ATOM   4781  O   PRO A 314      10.466  -1.568 -13.588  1.00 79.83           O
ATOM   4782  HA  PRO A 314       8.929  -0.055 -12.417  1.00 79.83           H
ATOM   4783  CB  PRO A 314      10.457   0.446 -10.901  1.00 79.83           C
ATOM   4784 1HB  PRO A 314      11.381  -0.038 -10.584  1.00 79.83           H
ATOM   4785 2HB  PRO A 314      10.741   1.292 -11.528  1.00 79.83           H
ATOM   4786  CG  PRO A 314       9.614   0.886  -9.710  1.00 79.83           C
ATOM   4787 1HG  PRO A 314      10.229   1.291  -8.906  1.00 79.83           H
ATOM   4788 2HG  PRO A 314       8.908   1.671  -9.981  1.00 79.83           H
ATOM   4789  CD  PRO A 314       8.911  -0.398  -9.299  1.00 79.83           C
ATOM   4790 1HD  PRO A 314       9.529  -1.003  -8.636  1.00 79.83           H
ATOM   4791 2HD  PRO A 314       7.980  -0.198  -8.769  1.00 79.83           H
ATOM   4792  N   VAL A 315      10.828  -2.550 -11.583  1.00 81.36           N
ATOM   4793  CA  VAL A 315      11.667  -3.606 -12.125  1.00 81.36           C
ATOM   4794  C   VAL A 315      10.841  -4.466 -13.083  1.00 81.36           C
ATOM   4795  O   VAL A 315      11.328  -4.869 -14.138  1.00 81.36           O
ATOM   4796  HA  VAL A 315      12.472  -3.131 -12.686  1.00 81.36           H
ATOM   4797  CB  VAL A 315      12.294  -4.412 -10.987  1.00 81.36           C
ATOM   4798  HB  VAL A 315      11.486  -4.855 -10.404  1.00 81.36           H
ATOM   4799  CG1 VAL A 315      13.158  -5.551 -11.533  1.00 81.36           C
ATOM   4800 1HG1 VAL A 315      12.541  -6.218 -12.135  1.00 81.36           H
ATOM   4801 2HG1 VAL A 315      13.956  -5.138 -12.150  1.00 81.36           H
ATOM   4802 3HG1 VAL A 315      13.592  -6.108 -10.702  1.00 81.36           H
ATOM   4803  CG2 VAL A 315      13.104  -3.508 -10.056  1.00 81.36           C
ATOM   4804 1HG2 VAL A 315      13.901  -3.024 -10.621  1.00 81.36           H
ATOM   4805 2HG2 VAL A 315      12.450  -2.749  -9.627  1.00 81.36           H
ATOM   4806 3HG2 VAL A 315      13.539  -4.107  -9.255  1.00 81.36           H
ATOM   4807  HN  VAL A 315      10.669  -2.601 -10.597  1.00 81.36           H
ATOM   4808  N   LEU A 316       9.605  -4.723 -12.681  1.00 79.38           N
ATOM   4809  CA  LEU A 316       8.716  -5.554 -13.476  1.00 79.38           C
ATOM   4810  C   LEU A 316       8.550  -4.932 -14.864  1.00 79.38           C
ATOM   4811  O   LEU A 316       8.571  -5.639 -15.871  1.00 79.38           O
ATOM   4812  HA  LEU A 316       9.193  -6.527 -13.588  1.00 79.38           H
ATOM   4813  CB  LEU A 316       7.393  -5.779 -12.741  1.00 79.38           C
ATOM   4814 1HB  LEU A 316       6.960  -4.806 -12.506  1.00 79.38           H
ATOM   4815 2HB  LEU A 316       6.703  -6.279 -13.421  1.00 79.38           H
ATOM   4816  CG  LEU A 316       7.474  -6.595 -11.450  1.00 79.38           C
ATOM   4817  HG  LEU A 316       8.175  -6.102 -10.777  1.00 79.38           H
ATOM   4818  CD1 LEU A 316       6.118  -6.634 -10.740  1.00 79.38           C
ATOM   4819 1HD1 LEU A 316       5.808  -5.619 -10.493  1.00 79.38           H
ATOM   4820 2HD1 LEU A 316       5.378  -7.091 -11.397  1.00 79.38           H
ATOM   4821 3HD1 LEU A 316       6.204  -7.221  -9.826  1.00 79.38           H
ATOM   4822  CD2 LEU A 316       8.019  -7.999 -11.721  1.00 79.38           C
ATOM   4823 1HD2 LEU A 316       7.362  -8.515 -12.421  1.00 79.38           H
ATOM   4824 2HD2 LEU A 316       9.019  -7.923 -12.150  1.00 79.38           H
ATOM   4825 3HD2 LEU A 316       8.066  -8.557 -10.786  1.00 79.38           H
ATOM   4826  HN  LEU A 316       9.210  -4.375 -11.831  1.00 79.38           H
ATOM   4827  N   TYR A 317       8.390  -3.617 -14.873  1.00 68.48           N
ATOM   4828  CA  TYR A 317       8.163  -2.899 -16.116  1.00 68.48           C
ATOM   4829  C   TYR A 317       9.371  -3.022 -17.048  1.00 68.48           C
ATOM   4830  O   TYR A 317       9.215  -3.094 -18.266  1.00 68.48           O
ATOM   4831  HA  TYR A 317       7.292  -3.337 -16.604  1.00 68.48           H
ATOM   4832  CB  TYR A 317       7.980  -1.431 -15.728  1.00 68.48           C
ATOM   4833 1HB  TYR A 317       8.901  -1.069 -15.270  1.00 68.48           H
ATOM   4834 2HB  TYR A 317       7.823  -0.843 -16.633  1.00 68.48           H
ATOM   4835  CG  TYR A 317       6.816  -1.182 -14.767  1.00 68.48           C
ATOM   4836  CD1 TYR A 317       5.742  -2.047 -14.745  1.00 68.48           C
ATOM   4837  HD1 TYR A 317       5.722  -2.908 -15.413  1.00 68.48           H
ATOM   4838  CD2 TYR A 317       6.842  -0.091 -13.921  1.00 68.48           C
ATOM   4839  HD2 TYR A 317       7.690   0.592 -13.938  1.00 68.48           H
ATOM   4840  CE1 TYR A 317       4.647  -1.813 -13.840  1.00 68.48           C
ATOM   4841  HE1 TYR A 317       3.792  -2.488 -13.813  1.00 68.48           H
ATOM   4842  CE2 TYR A 317       5.746   0.143 -13.016  1.00 68.48           C
ATOM   4843  HE2 TYR A 317       5.753   1.000 -12.343  1.00 68.48           H
ATOM   4844  CZ  TYR A 317       4.703  -0.729 -13.020  1.00 68.48           C
ATOM   4845  OH  TYR A 317       3.669  -0.508 -12.166  1.00 68.48           O
ATOM   4846  HH  TYR A 317       3.053  -1.296 -12.163  1.00 68.48           H
ATOM   4847  HN  TYR A 317       8.413  -3.045 -14.053  1.00 68.48           H
ATOM   4848  N   VAL A 318      10.548  -3.041 -16.440  1.00 70.87           N
ATOM   4849  CA  VAL A 318      11.783  -3.095 -17.202  1.00 70.87           C
ATOM   4850  C   VAL A 318      11.873  -4.441 -17.925  1.00 70.87           C
ATOM   4851  O   VAL A 318      12.120  -4.488 -19.129  1.00 70.87           O
ATOM   4852  HA  VAL A 318      11.746  -2.300 -17.946  1.00 70.87           H
ATOM   4853  CB  VAL A 318      12.977  -2.829 -16.283  1.00 70.87           C
ATOM   4854  HB  VAL A 318      12.923  -3.531 -15.451  1.00 70.87           H
ATOM   4855  CG1 VAL A 318      14.298  -3.072 -17.016  1.00 70.87           C
ATOM   4856 1HG1 VAL A 318      14.341  -4.107 -17.354  1.00 70.87           H
ATOM   4857 2HG1 VAL A 318      14.364  -2.405 -17.877  1.00 70.87           H
ATOM   4858 3HG1 VAL A 318      15.130  -2.875 -16.340  1.00 70.87           H
ATOM   4859  CG2 VAL A 318      12.921  -1.412 -15.708  1.00 70.87           C
ATOM   4860 1HG2 VAL A 318      12.939  -0.689 -16.523  1.00 70.87           H
ATOM   4861 2HG2 VAL A 318      12.003  -1.290 -15.133  1.00 70.87           H
ATOM   4862 3HG2 VAL A 318      13.781  -1.250 -15.059  1.00 70.87           H
ATOM   4863  HN  VAL A 318      10.664  -3.021 -15.447  1.00 70.87           H
ATOM   4864  N   PHE A 319      11.669  -5.503 -17.159  1.00 69.91           N
ATOM   4865  CA  PHE A 319      11.931  -6.844 -17.653  1.00 69.91           C
ATOM   4866  C   PHE A 319      10.775  -7.342 -18.523  1.00 69.91           C
ATOM   4867  O   PHE A 319      10.991  -8.070 -19.491  1.00 69.91           O
ATOM   4868  HA  PHE A 319      12.840  -6.796 -18.253  1.00 69.91           H
ATOM   4869  CB  PHE A 319      12.062  -7.754 -16.431  1.00 69.91           C
ATOM   4870 1HB  PHE A 319      11.283  -7.496 -15.713  1.00 69.91           H
ATOM   4871 2HB  PHE A 319      11.885  -8.785 -16.737  1.00 69.91           H
ATOM   4872  CG  PHE A 319      13.423  -7.670 -15.736  1.00 69.91           C
ATOM   4873  CD1 PHE A 319      14.535  -8.142 -16.360  1.00 69.91           C
ATOM   4874  HD1 PHE A 319      14.457  -8.580 -17.355  1.00 69.91           H
ATOM   4875  CD2 PHE A 319      13.520  -7.123 -14.494  1.00 69.91           C
ATOM   4876  HD2 PHE A 319      12.628  -6.745 -13.994  1.00 69.91           H
ATOM   4877  CE1 PHE A 319      15.798  -8.064 -15.715  1.00 69.91           C
ATOM   4878  HE1 PHE A 319      16.689  -8.442 -16.215  1.00 69.91           H
ATOM   4879  CE2 PHE A 319      14.782  -7.045 -13.849  1.00 69.91           C
ATOM   4880  HE2 PHE A 319      14.860  -6.607 -12.854  1.00 69.91           H
ATOM   4881  CZ  PHE A 319      15.895  -7.517 -14.473  1.00 69.91           C
ATOM   4882  HZ  PHE A 319      16.864  -7.457 -13.978  1.00 69.91           H
ATOM   4883  HN  PHE A 319      11.332  -5.457 -16.218  1.00 69.91           H
ATOM   4884  N   VAL A 320       9.573  -6.930 -18.148  1.00 74.73           N
ATOM   4885  CA  VAL A 320       8.371  -7.488 -18.743  1.00 74.73           C
ATOM   4886  C   VAL A 320       7.875  -6.556 -19.850  1.00 74.73           C
ATOM   4887  O   VAL A 320       7.212  -6.996 -20.787  1.00 74.73           O
ATOM   4888  HA  VAL A 320       8.638  -8.448 -19.186  1.00 74.73           H
ATOM   4889  CB  VAL A 320       7.320  -7.743 -17.660  1.00 74.73           C
ATOM   4890  HB  VAL A 320       6.954  -6.776 -17.314  1.00 74.73           H
ATOM   4891  CG1 VAL A 320       6.130  -8.521 -18.223  1.00 74.73           C
ATOM   4892 1HG1 VAL A 320       5.670  -7.949 -19.029  1.00 74.73           H
ATOM   4893 2HG1 VAL A 320       6.473  -9.481 -18.610  1.00 74.73           H
ATOM   4894 3HG1 VAL A 320       5.398  -8.689 -17.433  1.00 74.73           H
ATOM   4895  CG2 VAL A 320       7.933  -8.470 -16.461  1.00 74.73           C
ATOM   4896 1HG2 VAL A 320       8.339  -9.428 -16.786  1.00 74.73           H
ATOM   4897 2HG2 VAL A 320       8.732  -7.862 -16.037  1.00 74.73           H
ATOM   4898 3HG2 VAL A 320       7.165  -8.638 -15.707  1.00 74.73           H
ATOM   4899  HN  VAL A 320       9.414  -6.230 -17.451  1.00 74.73           H
ATOM   4900  N   GLY A 321       8.215  -5.283 -19.704  1.00 75.99           N
ATOM   4901  CA  GLY A 321       7.676  -4.259 -20.582  1.00 75.99           C
ATOM   4902  C   GLY A 321       8.611  -4.004 -21.766  1.00 75.99           C
ATOM   4903  O   GLY A 321       9.539  -3.203 -21.667  1.00 75.99           O
ATOM   4904 1HA  GLY A 321       6.696  -4.567 -20.948  1.00 75.99           H
ATOM   4905 2HA  GLY A 321       7.531  -3.335 -20.023  1.00 75.99           H
ATOM   4906  HN  GLY A 321       8.845  -4.950 -19.003  1.00 75.99           H
ATOM   4907  N   GLU A 322       8.335  -4.702 -22.858  1.00 66.95           N
ATOM   4908  CA  GLU A 322       9.098  -4.512 -24.080  1.00 66.95           C
ATOM   4909  C   GLU A 322       9.054  -3.045 -24.511  1.00 66.95           C
ATOM   4910  O   GLU A 322      10.059  -2.496 -24.961  1.00 66.95           O
ATOM   4911  HA  GLU A 322      10.121  -4.794 -23.830  1.00 66.95           H
ATOM   4912  CB  GLU A 322       8.584  -5.426 -25.195  1.00 66.95           C
ATOM   4913 1HB  GLU A 322       7.496  -5.383 -25.233  1.00 66.95           H
ATOM   4914 2HB  GLU A 322       9.060  -5.158 -26.138  1.00 66.95           H
ATOM   4915  CG  GLU A 322       8.958  -6.885 -24.923  1.00 66.95           C
ATOM   4916 1HG  GLU A 322      10.024  -6.957 -24.707  1.00 66.95           H
ATOM   4917 2HG  GLU A 322       8.429  -7.241 -24.039  1.00 66.95           H
ATOM   4918  CD  GLU A 322       8.614  -7.771 -26.122  1.00 66.95           C
ATOM   4919  OE1 GLU A 322       8.965  -8.970 -26.061  1.00 66.95           O
ATOM   4920  OE2 GLU A 322       8.009  -7.230 -27.073  1.00 66.95           O
ATOM   4921  HN  GLU A 322       7.607  -5.385 -22.916  1.00 66.95           H
ATOM   4922  N   ARG A 323       7.880  -2.451 -24.358  1.00 63.64           N
ATOM   4923  CA  ARG A 323       7.679  -1.071 -24.767  1.00 63.64           C
ATOM   4924  C   ARG A 323       8.470  -0.128 -23.859  1.00 63.64           C
ATOM   4925  O   ARG A 323       9.189   0.746 -24.341  1.00 63.64           O
ATOM   4926  HA  ARG A 323       8.048  -1.029 -25.793  1.00 63.64           H
ATOM   4927  CB  ARG A 323       6.198  -0.692 -24.720  1.00 63.64           C
ATOM   4928 1HB  ARG A 323       5.620  -1.393 -25.321  1.00 63.64           H
ATOM   4929 2HB  ARG A 323       5.831  -0.772 -23.696  1.00 63.64           H
ATOM   4930  CG  ARG A 323       5.980   0.732 -25.235  1.00 63.64           C
ATOM   4931 1HG  ARG A 323       6.510   1.439 -24.597  1.00 63.64           H
ATOM   4932 2HG  ARG A 323       6.400   0.829 -26.236  1.00 63.64           H
ATOM   4933  CD  ARG A 323       4.491   1.082 -25.266  1.00 63.64           C
ATOM   4934 1HD  ARG A 323       3.975   0.452 -25.991  1.00 63.64           H
ATOM   4935 2HD  ARG A 323       4.041   0.880 -24.293  1.00 63.64           H
ATOM   4936  NE  ARG A 323       4.313   2.508 -25.618  1.00 63.64           N
ATOM   4937  HE  ARG A 323       5.052   2.964 -26.114  1.00 63.64           H
ATOM   4938  CZ  ARG A 323       3.224   3.227 -25.314  1.00 63.64           C
ATOM   4939  NH1 ARG A 323       2.203   2.667 -24.650  1.00 63.64           N
ATOM   4940 1HH1 ARG A 323       2.250   1.706 -24.378  1.00 63.64           H
ATOM   4941 2HH1 ARG A 323       1.394   3.211 -24.427  1.00 63.64           H
ATOM   4942  NH2 ARG A 323       3.171   4.514 -25.684  1.00 63.64           N
ATOM   4943 1HH2 ARG A 323       2.365   5.064 -25.464  1.00 63.64           H
ATOM   4944 2HH2 ARG A 323       3.936   4.924 -26.179  1.00 63.64           H
ATOM   4945  HN  ARG A 323       7.076  -2.895 -23.963  1.00 63.64           H
ATOM   4946  N   PHE A 324       8.310  -0.336 -22.560  1.00 75.40           N
ATOM   4947  CA  PHE A 324       8.971   0.508 -21.580  1.00 75.40           C
ATOM   4948  C   PHE A 324      10.492   0.364 -21.669  1.00 75.40           C
ATOM   4949  O   PHE A 324      11.221   1.347 -21.542  1.00 75.40           O
ATOM   4950  HA  PHE A 324       8.692   1.539 -21.800  1.00 75.40           H
ATOM   4951  CB  PHE A 324       8.507   0.039 -20.200  1.00 75.40           C
ATOM   4952 1HB  PHE A 324       7.417   0.043 -20.174  1.00 75.40           H
ATOM   4953 2HB  PHE A 324       8.825  -0.993 -20.052  1.00 75.40           H
ATOM   4954  CG  PHE A 324       9.033   0.891 -19.043  1.00 75.40           C
ATOM   4955  CD1 PHE A 324      10.156   0.512 -18.375  1.00 75.40           C
ATOM   4956  HD1 PHE A 324      10.680  -0.399 -18.664  1.00 75.40           H
ATOM   4957  CD2 PHE A 324       8.379   2.028 -18.683  1.00 75.40           C
ATOM   4958  HD2 PHE A 324       7.480   2.332 -19.218  1.00 75.40           H
ATOM   4959  CE1 PHE A 324      10.644   1.303 -17.302  1.00 75.40           C
ATOM   4960  HE1 PHE A 324      11.544   0.998 -16.766  1.00 75.40           H
ATOM   4961  CE2 PHE A 324       8.868   2.819 -17.610  1.00 75.40           C
ATOM   4962  HE2 PHE A 324       8.344   3.730 -17.321  1.00 75.40           H
ATOM   4963  CZ  PHE A 324       9.990   2.439 -16.942  1.00 75.40           C
ATOM   4964  HZ  PHE A 324      10.365   3.046 -16.118  1.00 75.40           H
ATOM   4965  HN  PHE A 324       7.742  -1.064 -22.177  1.00 75.40           H
ATOM   4966  N   ARG A 325      10.926  -0.869 -21.887  1.00 73.77           N
ATOM   4967  CA  ARG A 325      12.347  -1.160 -21.962  1.00 73.77           C
ATOM   4968  C   ARG A 325      12.991  -0.372 -23.104  1.00 73.77           C
ATOM   4969  O   ARG A 325      14.074   0.190 -22.943  1.00 73.77           O
ATOM   4970  HA  ARG A 325      12.747  -0.848 -20.996  1.00 73.77           H
ATOM   4971  CB  ARG A 325      12.593  -2.654 -22.180  1.00 73.77           C
ATOM   4972 1HB  ARG A 325      12.030  -3.230 -21.445  1.00 73.77           H
ATOM   4973 2HB  ARG A 325      12.226  -2.947 -23.164  1.00 73.77           H
ATOM   4974  CG  ARG A 325      14.082  -2.987 -22.065  1.00 73.77           C
ATOM   4975 1HG  ARG A 325      14.626  -2.527 -22.890  1.00 73.77           H
ATOM   4976 2HG  ARG A 325      14.483  -2.565 -21.144  1.00 73.77           H
ATOM   4977  CD  ARG A 325      14.308  -4.500 -22.079  1.00 73.77           C
ATOM   4978 1HD  ARG A 325      15.360  -4.721 -21.897  1.00 73.77           H
ATOM   4979 2HD  ARG A 325      13.740  -4.969 -21.274  1.00 73.77           H
ATOM   4980  NE  ARG A 325      13.892  -5.062 -23.383  1.00 73.77           N
ATOM   4981  HE  ARG A 325      13.941  -4.469 -24.187  1.00 73.77           H
ATOM   4982  CZ  ARG A 325      13.453  -6.317 -23.555  1.00 73.77           C
ATOM   4983  NH1 ARG A 325      13.366  -7.156 -22.514  1.00 73.77           N
ATOM   4984 1HH1 ARG A 325      13.630  -6.847 -21.600  1.00 73.77           H
ATOM   4985 2HH1 ARG A 325      13.038  -8.090 -22.651  1.00 73.77           H
ATOM   4986  NH2 ARG A 325      13.102  -6.719 -24.784  1.00 73.77           N
ATOM   4987 1HH2 ARG A 325      12.773  -7.652 -24.930  1.00 73.77           H
ATOM   4988 2HH2 ARG A 325      13.170  -6.087 -25.556  1.00 73.77           H
ATOM   4989  HN  ARG A 325      10.326  -1.659 -22.011  1.00 73.77           H
ATOM   4990  N   ARG A 326      12.298  -0.355 -24.233  1.00 67.93           N
ATOM   4991  CA  ARG A 326      12.780   0.368 -25.397  1.00 67.93           C
ATOM   4992  C   ARG A 326      12.787   1.873 -25.121  1.00 67.93           C
ATOM   4993  O   ARG A 326      13.756   2.562 -25.437  1.00 67.93           O
ATOM   4994  HA  ARG A 326      13.791  -0.005 -25.558  1.00 67.93           H
ATOM   4995  CB  ARG A 326      11.908   0.085 -26.622  1.00 67.93           C
ATOM   4996 1HB  ARG A 326      10.863   0.016 -26.321  1.00 67.93           H
ATOM   4997 2HB  ARG A 326      11.983   0.915 -27.326  1.00 67.93           H
ATOM   4998  CG  ARG A 326      12.333  -1.214 -27.309  1.00 67.93           C
ATOM   4999 1HG  ARG A 326      13.392  -1.164 -27.566  1.00 67.93           H
ATOM   5000 2HG  ARG A 326      12.211  -2.050 -26.621  1.00 67.93           H
ATOM   5001  CD  ARG A 326      11.507  -1.461 -28.573  1.00 67.93           C
ATOM   5002 1HD  ARG A 326      11.414  -0.537 -29.143  1.00 67.93           H
ATOM   5003 2HD  ARG A 326      12.016  -2.181 -29.215  1.00 67.93           H
ATOM   5004  NE  ARG A 326      10.165  -1.968 -28.210  1.00 67.93           N
ATOM   5005  HE  ARG A 326       9.941  -2.046 -27.238  1.00 67.93           H
ATOM   5006  CZ  ARG A 326       9.232  -2.329 -29.101  1.00 67.93           C
ATOM   5007  NH1 ARG A 326       9.478  -2.246 -30.415  1.00 67.93           N
ATOM   5008 1HH1 ARG A 326      10.364  -1.912 -30.738  1.00 67.93           H
ATOM   5009 2HH1 ARG A 326       8.776  -2.517 -31.074  1.00 67.93           H
ATOM   5010  NH2 ARG A 326       8.048  -2.775 -28.657  1.00 67.93           N
ATOM   5011 1HH2 ARG A 326       7.341  -3.048 -29.309  1.00 67.93           H
ATOM   5012 2HH2 ARG A 326       7.873  -2.834 -27.675  1.00 67.93           H
ATOM   5013  HN  ARG A 326      11.423  -0.824 -24.359  1.00 67.93           H
ATOM   5014  N   ASP A 327      11.694   2.340 -24.535  1.00 78.01           N
ATOM   5015  CA  ASP A 327      11.523   3.763 -24.295  1.00 78.01           C
ATOM   5016  C   ASP A 327      12.559   4.231 -23.270  1.00 78.01           C
ATOM   5017  O   ASP A 327      13.033   5.364 -23.335  1.00 78.01           O
ATOM   5018  HA  ASP A 327      11.656   4.236 -25.268  1.00 78.01           H
ATOM   5019  CB  ASP A 327      10.132   4.063 -23.732  1.00 78.01           C
ATOM   5020 1HB  ASP A 327       9.920   3.392 -22.900  1.00 78.01           H
ATOM   5021 2HB  ASP A 327      10.108   5.079 -23.336  1.00 78.01           H
ATOM   5022  CG  ASP A 327       9.059   3.904 -24.810  1.00 78.01           C
ATOM   5023  OD1 ASP A 327       9.450   3.844 -25.996  1.00 78.01           O
ATOM   5024  OD2 ASP A 327       7.871   3.847 -24.424  1.00 78.01           O
ATOM   5025  HN  ASP A 327      10.935   1.766 -24.228  1.00 78.01           H
ATOM   5026  N   LEU A 328      12.879   3.334 -22.349  1.00 79.53           N
ATOM   5027  CA  LEU A 328      13.893   3.619 -21.348  1.00 79.53           C
ATOM   5028  C   LEU A 328      15.237   3.852 -22.042  1.00 79.53           C
ATOM   5029  O   LEU A 328      15.874   4.884 -21.838  1.00 79.53           O
ATOM   5030  HA  LEU A 328      13.603   4.539 -20.841  1.00 79.53           H
ATOM   5031  CB  LEU A 328      13.930   2.513 -20.292  1.00 79.53           C
ATOM   5032 1HB  LEU A 328      12.968   2.494 -19.780  1.00 79.53           H
ATOM   5033 2HB  LEU A 328      14.039   1.555 -20.802  1.00 79.53           H
ATOM   5034  CG  LEU A 328      15.034   2.627 -19.239  1.00 79.53           C
ATOM   5035  HG  LEU A 328      15.993   2.686 -19.755  1.00 79.53           H
ATOM   5036  CD1 LEU A 328      14.881   3.910 -18.421  1.00 79.53           C
ATOM   5037 1HD1 LEU A 328      14.940   4.773 -19.084  1.00 79.53           H
ATOM   5038 2HD1 LEU A 328      13.915   3.906 -17.915  1.00 79.53           H
ATOM   5039 3HD1 LEU A 328      15.678   3.966 -17.680  1.00 79.53           H
ATOM   5040  CD2 LEU A 328      15.076   1.382 -18.351  1.00 79.53           C
ATOM   5041 1HD2 LEU A 328      14.118   1.266 -17.842  1.00 79.53           H
ATOM   5042 2HD2 LEU A 328      15.269   0.503 -18.966  1.00 79.53           H
ATOM   5043 3HD2 LEU A 328      15.869   1.489 -17.611  1.00 79.53           H
ATOM   5044  HN  LEU A 328      12.460   2.429 -22.279  1.00 79.53           H
ATOM   5045  N   VAL A 329      15.628   2.875 -22.847  1.00 80.41           N
ATOM   5046  CA  VAL A 329      16.921   2.923 -23.508  1.00 80.41           C
ATOM   5047  C   VAL A 329      16.987   4.163 -24.402  1.00 80.41           C
ATOM   5048  O   VAL A 329      18.035   4.798 -24.511  1.00 80.41           O
ATOM   5049  HA  VAL A 329      17.683   3.008 -22.734  1.00 80.41           H
ATOM   5050  CB  VAL A 329      17.166   1.621 -24.273  1.00 80.41           C
ATOM   5051  HB  VAL A 329      16.331   1.472 -24.958  1.00 80.41           H
ATOM   5052  CG1 VAL A 329      18.447   1.706 -25.106  1.00 80.41           C
ATOM   5053 1HG1 VAL A 329      18.360   2.522 -25.823  1.00 80.41           H
ATOM   5054 2HG1 VAL A 329      19.296   1.890 -24.448  1.00 80.41           H
ATOM   5055 3HG1 VAL A 329      18.597   0.768 -25.639  1.00 80.41           H
ATOM   5056  CG2 VAL A 329      17.210   0.425 -23.320  1.00 80.41           C
ATOM   5057 1HG2 VAL A 329      18.017   0.564 -22.600  1.00 80.41           H
ATOM   5058 2HG2 VAL A 329      16.261   0.346 -22.791  1.00 80.41           H
ATOM   5059 3HG2 VAL A 329      17.386  -0.488 -23.890  1.00 80.41           H
ATOM   5060  HN  VAL A 329      15.079   2.065 -23.050  1.00 80.41           H
ATOM   5061  N   LYS A 330      15.855   4.470 -25.018  1.00 74.30           N
ATOM   5062  CA  LYS A 330      15.764   5.637 -25.878  1.00 74.30           C
ATOM   5063  C   LYS A 330      16.047   6.895 -25.055  1.00 74.30           C
[truncated: 117,478 more chars]
