# Supplementary material for: Noncanonical roles of chemokine regions in CCR9 activation revealed by structural modeling and mutational mapping
Source: Nat Commun. 2025 Aug 18;16:7695. doi: 10.1038/s41467-025-62321-9 (PMC12361432; doi:10.1038/s41467-025-62321-9)
Supplement: Supplementary file 7 — Supplementary Data 5 [file 41467_2025_62321_MOESM7_ESM.zip › CCR9_CCL25x1P6_10_rnk3.pdb]

ATOM      1  N   GLU A  20      -5.599  -2.841  58.235  1.00 50.47           N
ATOM      2  CA  GLU A  20      -5.938  -3.903  57.303  1.00 50.47           C
ATOM      3  C   GLU A  20      -6.555  -5.088  58.049  1.00 50.47           C
ATOM      4  O   GLU A  20      -5.861  -5.801  58.771  1.00 50.47           O
ATOM      5  HA  GLU A  20      -6.673  -3.469  56.625  1.00 50.47           H
ATOM      6  CB  GLU A  20      -4.711  -4.340  56.500  1.00 50.47           C
ATOM      7 1HB  GLU A  20      -3.825  -4.306  57.135  1.00 50.47           H
ATOM      8 2HB  GLU A  20      -4.889  -5.321  56.061  1.00 50.47           H
ATOM      9  CG  GLU A  20      -4.452  -3.386  55.332  1.00 50.47           C
ATOM     10 1HG  GLU A  20      -5.391  -3.156  54.830  1.00 50.47           H
ATOM     11 2HG  GLU A  20      -4.053  -2.443  55.709  1.00 50.47           H
ATOM     12  CD  GLU A  20      -3.469  -3.997  54.332  1.00 50.47           C
ATOM     13  OE1 GLU A  20      -3.449  -3.506  53.183  1.00 50.47           O
ATOM     14  OE2 GLU A  20      -2.760  -4.943  54.739  1.00 50.47           O
ATOM     15  HN  GLU A  20      -5.829  -3.028  59.190  1.00 50.47           H
ATOM     16  N   SER A  21      -7.853  -5.261  57.848  1.00 58.81           N
ATOM     17  CA  SER A  21      -8.524  -6.472  58.289  1.00 58.81           C
ATOM     18  C   SER A  21      -7.837  -7.699  57.687  1.00 58.81           C
ATOM     19  O   SER A  21      -7.379  -7.661  56.546  1.00 58.81           O
ATOM     20  HA  SER A  21      -8.429  -6.475  59.375  1.00 58.81           H
ATOM     21  CB  SER A  21     -10.005  -6.451  57.907  1.00 58.81           C
ATOM     22 1HB  SER A  21     -10.481  -7.371  58.249  1.00 58.81           H
ATOM     23 2HB  SER A  21     -10.501  -5.627  58.420  1.00 58.81           H
ATOM     24  OG  SER A  21     -10.192  -6.316  56.501  1.00 58.81           O
ATOM     25  HG  SER A  21     -10.736  -7.080  56.153  1.00 58.81           H
ATOM     26  HN  SER A  21      -8.443  -4.592  57.394  1.00 58.81           H
ATOM     27  N   THR A  22      -7.788  -8.759  58.480  1.00 60.06           N
ATOM     28  CA  THR A  22      -7.172  -9.998  58.037  1.00 60.06           C
ATOM     29  C   THR A  22      -7.767 -10.441  56.699  1.00 60.06           C
ATOM     30  O   THR A  22      -7.070 -11.015  55.865  1.00 60.06           O
ATOM     31  HA  THR A  22      -6.111  -9.813  57.869  1.00 60.06           H
ATOM     32  CB  THR A  22      -7.339 -11.034  59.150  1.00 60.06           C
ATOM     33  HB  THR A  22      -7.270 -12.047  58.753  1.00 60.06           H
ATOM     34  OG1 THR A  22      -8.583 -10.694  59.757  1.00 60.06           O
ATOM     35  HG1 THR A  22      -8.915 -11.460  60.308  1.00 60.06           H
ATOM     36  CG2 THR A  22      -6.315 -10.857  60.274  1.00 60.06           C
ATOM     37 1HG2 THR A  22      -6.430  -9.867  60.716  1.00 60.06           H
ATOM     38 2HG2 THR A  22      -5.309 -10.959  59.868  1.00 60.06           H
ATOM     39 3HG2 THR A  22      -6.479 -11.617  61.037  1.00 60.06           H
ATOM     40  HN  THR A  22      -8.160  -8.780  59.408  1.00 60.06           H
ATOM     41  N   SER A  23      -9.052 -10.159  56.537  1.00 62.93           N
ATOM     42  CA  SER A  23      -9.741 -10.489  55.301  1.00 62.93           C
ATOM     43  C   SER A  23      -9.105  -9.736  54.131  1.00 62.93           C
ATOM     44  O   SER A  23      -8.921 -10.298  53.053  1.00 62.93           O
ATOM     45  HA  SER A  23      -9.613 -11.565  55.178  1.00 62.93           H
ATOM     46  CB  SER A  23     -11.232 -10.161  55.397  1.00 62.93           C
ATOM     47 1HB  SER A  23     -11.727 -10.451  54.470  1.00 62.93           H
ATOM     48 2HB  SER A  23     -11.682 -10.750  56.196  1.00 62.93           H
ATOM     49  OG  SER A  23     -11.459  -8.776  55.643  1.00 62.93           O
ATOM     50  HG  SER A  23     -12.441  -8.585  55.645  1.00 62.93           H
ATOM     51  HN  SER A  23      -9.618  -9.714  57.231  1.00 62.93           H
ATOM     52  N   SER A  24      -8.788  -8.474  54.383  1.00 68.65           N
ATOM     53  CA  SER A  24      -8.207  -7.629  53.354  1.00 68.65           C
ATOM     54  C   SER A  24      -6.873  -8.214  52.887  1.00 68.65           C
ATOM     55  O   SER A  24      -6.553  -8.169  51.700  1.00 68.65           O
ATOM     56  HA  SER A  24      -8.931  -7.627  52.539  1.00 68.65           H
ATOM     57  CB  SER A  24      -8.011  -6.199  53.863  1.00 68.65           C
ATOM     58 1HB  SER A  24      -8.980  -5.707  53.946  1.00 68.65           H
ATOM     59 2HB  SER A  24      -7.580  -6.226  54.864  1.00 68.65           H
ATOM     60  OG  SER A  24      -7.166  -5.438  53.003  1.00 68.65           O
ATOM     61  HG  SER A  24      -6.988  -4.540  53.406  1.00 68.65           H
ATOM     62  HN  SER A  24      -8.921  -8.031  55.270  1.00 68.65           H
ATOM     63  N   MET A  25      -6.131  -8.750  53.845  1.00 65.32           N
ATOM     64  CA  MET A  25      -4.820  -9.305  53.554  1.00 65.32           C
ATOM     65  C   MET A  25      -4.939 -10.609  52.763  1.00 65.32           C
ATOM     66  O   MET A  25      -4.178 -10.843  51.826  1.00 65.32           O
ATOM     67  HA  MET A  25      -4.310  -8.552  52.951  1.00 65.32           H
ATOM     68  CB  MET A  25      -4.074  -9.568  54.863  1.00 65.32           C
ATOM     69 1HB  MET A  25      -4.175  -8.706  55.523  1.00 65.32           H
ATOM     70 2HB  MET A  25      -4.524 -10.417  55.378  1.00 65.32           H
ATOM     71  CG  MET A  25      -2.592  -9.847  54.604  1.00 65.32           C
ATOM     72 1HG  MET A  25      -2.134 -10.279  55.494  1.00 65.32           H
ATOM     73 2HG  MET A  25      -2.487 -10.580  53.804  1.00 65.32           H
ATOM     74  SD  MET A  25      -1.754  -8.335  54.160  1.00 65.32           S
ATOM     75  CE  MET A  25      -0.060  -8.895  54.206  1.00 65.32           C
ATOM     76 1HE  MET A  25       0.177  -9.255  55.207  1.00 65.32           H
ATOM     77 2HE  MET A  25       0.075  -9.703  53.487  1.00 65.32           H
ATOM     78 3HE  MET A  25       0.603  -8.068  53.951  1.00 65.32           H
ATOM     79  HN  MET A  25      -6.411  -8.809  54.803  1.00 65.32           H
ATOM     80  N   GLU A  26      -5.901 -11.424  53.170  1.00 60.29           N
ATOM     81  CA  GLU A  26      -6.143 -12.690  52.499  1.00 60.29           C
ATOM     82  C   GLU A  26      -6.579 -12.449  51.053  1.00 60.29           C
ATOM     83  O   GLU A  26      -6.124 -13.138  50.141  1.00 60.29           O
ATOM     84  HA  GLU A  26      -5.187 -13.214  52.515  1.00 60.29           H
ATOM     85  CB  GLU A  26      -7.183 -13.521  53.254  1.00 60.29           C
ATOM     86 1HB  GLU A  26      -7.950 -12.864  53.664  1.00 60.29           H
ATOM     87 2HB  GLU A  26      -7.583 -14.294  52.597  1.00 60.29           H
ATOM     88  CG  GLU A  26      -6.547 -14.250  54.440  1.00 60.29           C
ATOM     89 1HG  GLU A  26      -5.712 -14.858  54.092  1.00 60.29           H
ATOM     90 2HG  GLU A  26      -6.139 -13.522  55.142  1.00 60.29           H
ATOM     91  CD  GLU A  26      -7.570 -15.136  55.151  1.00 60.29           C
ATOM     92  OE1 GLU A  26      -7.129 -16.131  55.767  1.00 60.29           O
ATOM     93  OE2 GLU A  26      -8.771 -14.799  55.064  1.00 60.29           O
ATOM     94  HN  GLU A  26      -6.508 -11.232  53.941  1.00 60.29           H
ATOM     95  N   ASP A  27      -7.456 -11.470  50.887  1.00 67.06           N
ATOM     96  CA  ASP A  27      -8.008 -11.173  49.577  1.00 67.06           C
ATOM     97  C   ASP A  27      -6.870 -10.835  48.612  1.00 67.06           C
ATOM     98  O   ASP A  27      -6.898 -11.234  47.449  1.00 67.06           O
ATOM     99  HA  ASP A  27      -8.550 -12.073  49.284  1.00 67.06           H
ATOM    100  CB  ASP A  27      -8.950  -9.969  49.636  1.00 67.06           C
ATOM    101 1HB  ASP A  27      -8.488  -9.169  50.215  1.00 67.06           H
ATOM    102 2HB  ASP A  27      -9.114  -9.581  48.631  1.00 67.06           H
ATOM    103  CG  ASP A  27     -10.291 -10.352  50.266  1.00 67.06           C
ATOM    104  OD1 ASP A  27     -10.589 -11.566  50.271  1.00 67.06           O
ATOM    105  OD2 ASP A  27     -10.988  -9.423  50.728  1.00 67.06           O
ATOM    106  HN  ASP A  27      -7.787 -10.886  51.628  1.00 67.06           H
ATOM    107  N   TYR A  28      -5.895 -10.103  49.132  1.00 66.71           N
ATOM    108  CA  TYR A  28      -4.767  -9.676  48.321  1.00 66.71           C
ATOM    109  C   TYR A  28      -3.844 -10.853  48.001  1.00 66.71           C
ATOM    110  O   TYR A  28      -3.349 -10.972  46.881  1.00 66.71           O
ATOM    111  HA  TYR A  28      -5.158  -9.267  47.390  1.00 66.71           H
ATOM    112  CB  TYR A  28      -4.001  -8.658  49.168  1.00 66.71           C
ATOM    113 1HB  TYR A  28      -4.659  -7.819  49.393  1.00 66.71           H
ATOM    114 2HB  TYR A  28      -3.735  -9.119  50.120  1.00 66.71           H
ATOM    115  CG  TYR A  28      -2.730  -8.126  48.503  1.00 66.71           C
ATOM    116  CD1 TYR A  28      -1.504  -8.678  48.817  1.00 66.71           C
ATOM    117  HD1 TYR A  28      -1.442  -9.492  49.539  1.00 66.71           H
ATOM    118  CD2 TYR A  28      -2.809  -7.095  47.590  1.00 66.71           C
ATOM    119  HD2 TYR A  28      -3.776  -6.659  47.342  1.00 66.71           H
ATOM    120  CE1 TYR A  28      -0.308  -8.177  48.192  1.00 66.71           C
ATOM    121  HE1 TYR A  28       0.666  -8.604  48.431  1.00 66.71           H
ATOM    122  CE2 TYR A  28      -1.612  -6.594  46.964  1.00 66.71           C
ATOM    123  HE2 TYR A  28      -1.660  -5.780  46.241  1.00 66.71           H
ATOM    124  CZ  TYR A  28      -0.421  -7.160  47.296  1.00 66.71           C
ATOM    125  OH  TYR A  28       0.709  -6.688  46.705  1.00 66.71           O
ATOM    126  HH  TYR A  28       0.530  -5.797  46.287  1.00 66.71           H
ATOM    127  HN  TYR A  28      -5.867  -9.804  50.085  1.00 66.71           H
ATOM    128  N   VAL A  29      -3.640 -11.694  49.005  1.00 66.96           N
ATOM    129  CA  VAL A  29      -2.707 -12.800  48.876  1.00 66.96           C
ATOM    130  C   VAL A  29      -3.281 -13.836  47.907  1.00 66.96           C
ATOM    131  O   VAL A  29      -2.542 -14.440  47.131  1.00 66.96           O
ATOM    132  HA  VAL A  29      -1.782 -12.403  48.459  1.00 66.96           H
ATOM    133  CB  VAL A  29      -2.393 -13.382  50.256  1.00 66.96           C
ATOM    134  HB  VAL A  29      -3.339 -13.597  50.753  1.00 66.96           H
ATOM    135  CG1 VAL A  29      -1.619 -14.696  50.133  1.00 66.96           C
ATOM    136 1HG1 VAL A  29      -2.215 -15.419  49.577  1.00 66.96           H
ATOM    137 2HG1 VAL A  29      -0.681 -14.517  49.608  1.00 66.96           H
ATOM    138 3HG1 VAL A  29      -1.408 -15.088  51.128  1.00 66.96           H
ATOM    139  CG2 VAL A  29      -1.629 -12.373  51.116  1.00 66.96           C
ATOM    140 1HG2 VAL A  29      -0.691 -12.114  50.624  1.00 66.96           H
ATOM    141 2HG2 VAL A  29      -2.232 -11.475  51.244  1.00 66.96           H
ATOM    142 3HG2 VAL A  29      -1.418 -12.813  52.091  1.00 66.96           H
ATOM    143  HN  VAL A  29      -4.099 -11.629  49.891  1.00 66.96           H
ATOM    144  N   ASN A  30      -4.592 -14.009  47.984  1.00 61.92           N
ATOM    145  CA  ASN A  30      -5.256 -15.049  47.216  1.00 61.92           C
ATOM    146  C   ASN A  30      -5.568 -14.522  45.814  1.00 61.92           C
ATOM    147  O   ASN A  30      -6.029 -15.271  44.954  1.00 61.92           O
ATOM    148  HA  ASN A  30      -4.556 -15.885  47.201  1.00 61.92           H
ATOM    149  CB  ASN A  30      -6.576 -15.459  47.872  1.00 61.92           C
ATOM    150 1HB  ASN A  30      -7.180 -14.573  48.067  1.00 61.92           H
ATOM    151 2HB  ASN A  30      -7.145 -16.089  47.188  1.00 61.92           H
ATOM    152  CG  ASN A  30      -6.328 -16.213  49.180  1.00 61.92           C
ATOM    153  OD1 ASN A  30      -5.303 -16.845  49.378  1.00 61.92           O
ATOM    154  ND2 ASN A  30      -7.320 -16.110  50.060  1.00 61.92           N
ATOM    155 1HD2 ASN A  30      -8.134 -15.576  49.835  1.00 61.92           H
ATOM    156 2HD2 ASN A  30      -7.251 -16.568  50.946  1.00 61.92           H
ATOM    157  HN  ASN A  30      -5.197 -13.454  48.555  1.00 61.92           H
ATOM    158  N   PHE A  31      -5.304 -13.237  45.627  1.00 68.43           N
ATOM    159  CA  PHE A  31      -5.547 -12.602  44.343  1.00 68.43           C
ATOM    160  C   PHE A  31      -4.636 -13.185  43.262  1.00 68.43           C
ATOM    161  O   PHE A  31      -3.421 -13.255  43.440  1.00 68.43           O
ATOM    162  HA  PHE A  31      -6.588 -12.792  44.080  1.00 68.43           H
ATOM    163  CB  PHE A  31      -5.230 -11.115  44.513  1.00 68.43           C
ATOM    164 1HB  PHE A  31      -5.768 -10.736  45.382  1.00 68.43           H
ATOM    165 2HB  PHE A  31      -4.167 -11.002  44.721  1.00 68.43           H
ATOM    166  CG  PHE A  31      -5.591 -10.260  43.296  1.00 68.43           C
ATOM    167  CD1 PHE A  31      -4.624  -9.889  42.415  1.00 68.43           C
ATOM    168  HD1 PHE A  31      -3.592 -10.201  42.575  1.00 68.43           H
ATOM    169  CD2 PHE A  31      -6.878  -9.870  43.096  1.00 68.43           C
ATOM    170  HD2 PHE A  31      -7.654 -10.167  43.802  1.00 68.43           H
ATOM    171  CE1 PHE A  31      -4.958  -9.095  41.286  1.00 68.43           C
ATOM    172  HE1 PHE A  31      -4.183  -8.797  40.580  1.00 68.43           H
ATOM    173  CE2 PHE A  31      -7.213  -9.076  41.967  1.00 68.43           C
ATOM    174  HE2 PHE A  31      -8.245  -8.764  41.807  1.00 68.43           H
ATOM    175  CZ  PHE A  31      -6.246  -8.705  41.086  1.00 68.43           C
ATOM    176  HZ  PHE A  31      -6.503  -8.096  40.220  1.00 68.43           H
ATOM    177  HN  PHE A  31      -4.931 -12.634  46.333  1.00 68.43           H
ATOM    178  N   ASN A  32      -5.258 -13.590  42.164  1.00 61.47           N
ATOM    179  CA  ASN A  32      -4.517 -14.155  41.049  1.00 61.47           C
ATOM    180  C   ASN A  32      -3.948 -13.022  40.192  1.00 61.47           C
ATOM    181  O   ASN A  32      -4.657 -12.448  39.368  1.00 61.47           O
ATOM    182  HA  ASN A  32      -3.736 -14.766  41.504  1.00 61.47           H
ATOM    183  CB  ASN A  32      -5.424 -15.010  40.162  1.00 61.47           C
ATOM    184 1HB  ASN A  32      -5.994 -15.704  40.779  1.00 61.47           H
ATOM    185 2HB  ASN A  32      -6.145 -14.372  39.651  1.00 61.47           H
ATOM    186  CG  ASN A  32      -4.605 -15.790  39.131  1.00 61.47           C
ATOM    187  OD1 ASN A  32      -3.388 -15.720  39.085  1.00 61.47           O
ATOM    188  ND2 ASN A  32      -5.339 -16.536  38.310  1.00 61.47           N
ATOM    189 1HD2 ASN A  32      -6.335 -16.549  38.402  1.00 61.47           H
ATOM    190 2HD2 ASN A  32      -4.895 -17.084  37.601  1.00 61.47           H
ATOM    191  HN  ASN A  32      -6.247 -13.536  42.029  1.00 61.47           H
ATOM    192  N   PHE A  33      -2.675 -12.735  40.417  1.00 64.64           N
ATOM    193  CA  PHE A  33      -1.974 -11.756  39.604  1.00 64.64           C
ATOM    194  C   PHE A  33      -1.502 -12.374  38.287  1.00 64.64           C
ATOM    195  O   PHE A  33      -0.302 -12.449  38.027  1.00 64.64           O
ATOM    196  HA  PHE A  33      -2.675 -10.948  39.394  1.00 64.64           H
ATOM    197  CB  PHE A  33      -0.753 -11.300  40.406  1.00 64.64           C
ATOM    198 1HB  PHE A  33      -0.193 -12.178  40.727  1.00 64.64           H
ATOM    199 2HB  PHE A  33      -0.096 -10.724  39.754  1.00 64.64           H
ATOM    200  CG  PHE A  33      -1.095 -10.455  41.635  1.00 64.64           C
ATOM    201  CD1 PHE A  33      -1.305  -9.117  41.503  1.00 64.64           C
ATOM    202  HD1 PHE A  33      -1.229  -8.648  40.522  1.00 64.64           H
ATOM    203  CD2 PHE A  33      -1.190 -11.041  42.858  1.00 64.64           C
ATOM    204  HD2 PHE A  33      -1.022 -12.112  42.964  1.00 64.64           H
ATOM    205  CE1 PHE A  33      -1.623  -8.333  42.643  1.00 64.64           C
ATOM    206  HE1 PHE A  33      -1.791  -7.261  42.538  1.00 64.64           H
ATOM    207  CE2 PHE A  33      -1.508 -10.256  43.999  1.00 64.64           C
ATOM    208  HE2 PHE A  33      -1.584 -10.726  44.979  1.00 64.64           H
ATOM    209  CZ  PHE A  33      -1.718  -8.919  43.867  1.00 64.64           C
ATOM    210  HZ  PHE A  33      -1.962  -8.317  44.742  1.00 64.64           H
ATOM    211  HN  PHE A  33      -2.125 -13.157  41.138  1.00 64.64           H
ATOM    212  N   THR A  34      -2.470 -12.801  37.490  1.00 64.03           N
ATOM    213  CA  THR A  34      -2.204 -13.136  36.102  1.00 64.03           C
ATOM    214  C   THR A  34      -1.579 -11.943  35.376  1.00 64.03           C
ATOM    215  O   THR A  34      -2.071 -10.821  35.481  1.00 64.03           O
ATOM    216  HA  THR A  34      -1.473 -13.944  36.077  1.00 64.03           H
ATOM    217  CB  THR A  34      -3.514 -13.613  35.471  1.00 64.03           C
ATOM    218  HB  THR A  34      -4.189 -12.775  35.294  1.00 64.03           H
ATOM    219  OG1 THR A  34      -3.991 -14.608  36.372  1.00 64.03           O
ATOM    220  HG1 THR A  34      -3.275 -15.283  36.548  1.00 64.03           H
ATOM    221  CG2 THR A  34      -3.291 -14.373  34.162  1.00 64.03           C
ATOM    222 1HG2 THR A  34      -2.671 -15.249  34.351  1.00 64.03           H
ATOM    223 2HG2 THR A  34      -2.790 -13.722  33.445  1.00 64.03           H
ATOM    224 3HG2 THR A  34      -4.252 -14.689  33.756  1.00 64.03           H
ATOM    225  HN  THR A  34      -3.421 -12.919  37.779  1.00 64.03           H
ATOM    226  N   ASP A  35      -0.504 -12.227  34.655  1.00 67.74           N
ATOM    227  CA  ASP A  35       0.224 -11.183  33.955  1.00 67.74           C
ATOM    228  C   ASP A  35      -0.442 -10.921  32.602  1.00 67.74           C
ATOM    229  O   ASP A  35      -0.062 -11.514  31.594  1.00 67.74           O
ATOM    230  HA  ASP A  35       0.185 -10.315  34.613  1.00 67.74           H
ATOM    231  CB  ASP A  35       1.673 -11.601  33.695  1.00 67.74           C
ATOM    232 1HB  ASP A  35       2.064 -12.129  34.564  1.00 67.74           H
ATOM    233 2HB  ASP A  35       1.710 -12.297  32.857  1.00 67.74           H
ATOM    234  CG  ASP A  35       2.550 -10.384  33.393  1.00 67.74           C
ATOM    235  OD1 ASP A  35       2.005  -9.261  33.465  1.00 67.74           O
ATOM    236  OD2 ASP A  35       3.744 -10.604  33.099  1.00 67.74           O
ATOM    237  HN  ASP A  35      -0.131 -13.148  34.546  1.00 67.74           H
ATOM    238  N   PHE A  36      -1.424 -10.032  32.625  1.00 81.67           N
ATOM    239  CA  PHE A  36      -2.096  -9.628  31.401  1.00 81.67           C
ATOM    240  C   PHE A  36      -1.357  -8.470  30.727  1.00 81.67           C
ATOM    241  O   PHE A  36      -1.696  -8.078  29.612  1.00 81.67           O
ATOM    242  HA  PHE A  36      -2.100 -10.491  30.735  1.00 81.67           H
ATOM    243  CB  PHE A  36      -3.499  -9.163  31.794  1.00 81.67           C
ATOM    244 1HB  PHE A  36      -3.416  -8.429  32.596  1.00 81.67           H
ATOM    245 2HB  PHE A  36      -3.954  -8.655  30.943  1.00 81.67           H
ATOM    246  CG  PHE A  36      -4.425 -10.292  32.249  1.00 81.67           C
ATOM    247  CD1 PHE A  36      -4.455 -11.466  31.561  1.00 81.67           C
ATOM    248  HD1 PHE A  36      -3.819 -11.601  30.686  1.00 81.67           H
ATOM    249  CD2 PHE A  36      -5.218 -10.124  33.340  1.00 81.67           C
ATOM    250  HD2 PHE A  36      -5.194  -9.184  33.891  1.00 81.67           H
ATOM    251  CE1 PHE A  36      -5.314 -12.514  31.983  1.00 81.67           C
ATOM    252  HE1 PHE A  36      -5.338 -13.454  31.432  1.00 81.67           H
ATOM    253  CE2 PHE A  36      -6.078 -11.173  33.763  1.00 81.67           C
ATOM    254  HE2 PHE A  36      -6.713 -11.037  34.638  1.00 81.67           H
ATOM    255  CZ  PHE A  36      -6.107 -12.346  33.075  1.00 81.67           C
ATOM    256  HZ  PHE A  36      -6.767 -13.151  33.399  1.00 81.67           H
ATOM    257  HN  PHE A  36      -1.761  -9.592  33.457  1.00 81.67           H
ATOM    258  N   TYR A  37      -0.360  -7.955  31.433  1.00 86.19           N
ATOM    259  CA  TYR A  37       0.464  -6.887  30.894  1.00 86.19           C
ATOM    260  C   TYR A  37       1.635  -7.451  30.088  1.00 86.19           C
ATOM    261  O   TYR A  37       2.568  -8.018  30.655  1.00 86.19           O
ATOM    262  HA  TYR A  37      -0.160  -6.279  30.239  1.00 86.19           H
ATOM    263  CB  TYR A  37       1.012  -6.127  32.104  1.00 86.19           C
ATOM    264 1HB  TYR A  37       0.186  -5.883  32.772  1.00 86.19           H
ATOM    265 2HB  TYR A  37       1.686  -6.782  32.657  1.00 86.19           H
ATOM    266  CG  TYR A  37       1.756  -4.839  31.745  1.00 86.19           C
ATOM    267  CD1 TYR A  37       3.134  -4.837  31.668  1.00 86.19           C
ATOM    268  HD1 TYR A  37       3.692  -5.753  31.863  1.00 86.19           H
ATOM    269  CD2 TYR A  37       1.050  -3.680  31.498  1.00 86.19           C
ATOM    270  HD2 TYR A  37      -0.039  -3.681  31.559  1.00 86.19           H
ATOM    271  CE1 TYR A  37       3.835  -3.626  31.330  1.00 86.19           C
ATOM    272  HE1 TYR A  37       4.923  -3.610  31.266  1.00 86.19           H
ATOM    273  CE2 TYR A  37       1.750  -2.468  31.160  1.00 86.19           C
ATOM    274  HE2 TYR A  37       1.204  -1.545  30.963  1.00 86.19           H
ATOM    275  CZ  TYR A  37       3.108  -2.501  31.093  1.00 86.19           C
ATOM    276  OH  TYR A  37       3.770  -1.356  30.773  1.00 86.19           O
ATOM    277  HH  TYR A  37       3.129  -0.683  30.403  1.00 86.19           H
ATOM    278  HN  TYR A  37      -0.114  -8.256  32.354  1.00 86.19           H
ATOM    279  N   CYS A  38       1.549  -7.276  28.777  1.00 89.61           N
ATOM    280  CA  CYS A  38       2.528  -7.861  27.878  1.00 89.61           C
ATOM    281  C   CYS A  38       3.590  -6.804  27.570  1.00 89.61           C
ATOM    282  O   CYS A  38       3.293  -5.783  26.951  1.00 89.61           O
ATOM    283  HA  CYS A  38       2.968  -8.709  28.403  1.00 89.61           H
ATOM    284  CB  CYS A  38       1.875  -8.402  26.604  1.00 89.61           C
ATOM    285 1HB  CYS A  38       1.079  -9.101  26.863  1.00 89.61           H
ATOM    286 2HB  CYS A  38       1.414  -7.586  26.048  1.00 89.61           H
ATOM    287  SG  CYS A  38       3.127  -9.238  25.564  1.00 89.61           S
ATOM    288  HN  CYS A  38       0.828  -6.746  28.330  1.00 89.61           H
ATOM    289  N   GLU A  39       4.806  -7.084  28.016  1.00 81.68           N
ATOM    290  CA  GLU A  39       5.952  -6.284  27.619  1.00 81.68           C
ATOM    291  C   GLU A  39       6.512  -6.783  26.286  1.00 81.68           C
ATOM    292  O   GLU A  39       6.823  -7.964  26.142  1.00 81.68           O
ATOM    293  HA  GLU A  39       5.570  -5.269  27.504  1.00 81.68           H
ATOM    294  CB  GLU A  39       7.029  -6.293  28.705  1.00 81.68           C
ATOM    295 1HB  GLU A  39       7.340  -7.319  28.905  1.00 81.68           H
ATOM    296 2HB  GLU A  39       7.853  -5.643  28.411  1.00 81.68           H
ATOM    297  CG  GLU A  39       6.487  -5.733  30.021  1.00 81.68           C
ATOM    298 1HG  GLU A  39       6.001  -4.774  29.839  1.00 81.68           H
ATOM    299 2HG  GLU A  39       5.727  -6.404  30.421  1.00 81.68           H
ATOM    300  CD  GLU A  39       7.609  -5.556  31.046  1.00 81.68           C
ATOM    301  OE1 GLU A  39       7.345  -4.885  32.067  1.00 81.68           O
ATOM    302  OE2 GLU A  39       8.706  -6.096  30.785  1.00 81.68           O
ATOM    303  HN  GLU A  39       5.013  -7.841  28.635  1.00 81.68           H
ATOM    304  N   LYS A  40       6.624  -5.857  25.344  1.00 88.19           N
ATOM    305  CA  LYS A  40       6.959  -6.218  23.977  1.00 88.19           C
ATOM    306  C   LYS A  40       8.370  -5.721  23.655  1.00 88.19           C
ATOM    307  O   LYS A  40       8.656  -5.346  22.519  1.00 88.19           O
ATOM    308  HA  LYS A  40       6.954  -7.306  23.915  1.00 88.19           H
ATOM    309  CB  LYS A  40       5.891  -5.704  23.010  1.00 88.19           C
ATOM    310 1HB  LYS A  40       5.761  -4.630  23.142  1.00 88.19           H
ATOM    311 2HB  LYS A  40       6.220  -5.861  21.982  1.00 88.19           H
ATOM    312  CG  LYS A  40       4.557  -6.417  23.238  1.00 88.19           C
ATOM    313 1HG  LYS A  40       4.703  -7.496  23.184  1.00 88.19           H
ATOM    314 2HG  LYS A  40       4.188  -6.195  24.239  1.00 88.19           H
ATOM    315  CD  LYS A  40       3.519  -5.984  22.199  1.00 88.19           C
ATOM    316 1HD  LYS A  40       3.336  -4.913  22.288  1.00 88.19           H
ATOM    317 2HD  LYS A  40       3.909  -6.159  21.197  1.00 88.19           H
ATOM    318  CE  LYS A  40       2.207  -6.749  22.384  1.00 88.19           C
ATOM    319 1HE  LYS A  40       2.391  -7.821  22.315  1.00 88.19           H
ATOM    320 2HE  LYS A  40       1.805  -6.558  23.379  1.00 88.19           H
ATOM    321  NZ  LYS A  40       1.222  -6.342  21.357  1.00 88.19           N
ATOM    322 1HZ  LYS A  40       0.461  -7.012  21.334  1.00 88.19           H
ATOM    323 2HZ  LYS A  40       0.856  -5.424  21.585  1.00 88.19           H
ATOM    324 3HZ  LYS A  40       1.673  -6.310  20.450  1.00 88.19           H
ATOM    325  HN  LYS A  40       6.489  -4.879  25.502  1.00 88.19           H
ATOM    326  N   ASN A  41       9.215  -5.735  24.676  1.00 82.20           N
ATOM    327  CA  ASN A  41      10.582  -5.267  24.522  1.00 82.20           C
ATOM    328  C   ASN A  41      11.261  -6.047  23.395  1.00 82.20           C
ATOM    329  O   ASN A  41      12.004  -5.476  22.599  1.00 82.20           O
ATOM    330  HA  ASN A  41      10.497  -4.203  24.300  1.00 82.20           H
ATOM    331  CB  ASN A  41      11.388  -5.489  25.803  1.00 82.20           C
ATOM    332 1HB  ASN A  41      11.252  -6.514  26.149  1.00 82.20           H
ATOM    333 2HB  ASN A  41      12.450  -5.361  25.596  1.00 82.20           H
ATOM    334  CG  ASN A  41      10.956  -4.514  26.900  1.00 82.20           C
ATOM    335  OD1 ASN A  41      10.597  -3.375  26.647  1.00 82.20           O
ATOM    336  ND2 ASN A  41      11.010  -5.021  28.128  1.00 82.20           N
ATOM    337 1HD2 ASN A  41      11.314  -5.964  28.266  1.00 82.20           H
ATOM    338 2HD2 ASN A  41      10.747  -4.460  28.913  1.00 82.20           H
ATOM    339  HN  ASN A  41       8.980  -6.058  25.592  1.00 82.20           H
ATOM    340  N   ASN A  42      10.980  -7.342  23.363  1.00 83.80           N
ATOM    341  CA  ASN A  42      11.610  -8.220  22.392  1.00 83.80           C
ATOM    342  C   ASN A  42      11.215  -7.780  20.981  1.00 83.80           C
ATOM    343  O   ASN A  42      12.027  -7.840  20.058  1.00 83.80           O
ATOM    344  HA  ASN A  42      12.681  -8.127  22.573  1.00 83.80           H
ATOM    345  CB  ASN A  42      11.152  -9.668  22.580  1.00 83.80           C
ATOM    346 1HB  ASN A  42      10.064  -9.716  22.554  1.00 83.80           H
ATOM    347 2HB  ASN A  42      11.518 -10.279  21.755  1.00 83.80           H
ATOM    348  CG  ASN A  42      11.661 -10.236  23.907  1.00 83.80           C
ATOM    349  OD1 ASN A  42      12.476  -9.642  24.594  1.00 83.80           O
ATOM    350  ND2 ASN A  42      11.136 -11.415  24.227  1.00 83.80           N
ATOM    351 1HD2 ASN A  42      10.472 -11.849  23.619  1.00 83.80           H
ATOM    352 2HD2 ASN A  42      11.406 -11.868  25.077  1.00 83.80           H
ATOM    353  HN  ASN A  42      10.337  -7.790  23.984  1.00 83.80           H
ATOM    354  N   VAL A  43       9.969  -7.346  20.857  1.00 90.82           N
ATOM    355  CA  VAL A  43       9.440  -6.949  19.564  1.00 90.82           C
ATOM    356  C   VAL A  43      10.159  -5.685  19.090  1.00 90.82           C
ATOM    357  O   VAL A  43      10.521  -5.574  17.920  1.00 90.82           O
ATOM    358  HA  VAL A  43       9.649  -7.756  18.861  1.00 90.82           H
ATOM    359  CB  VAL A  43       7.922  -6.777  19.650  1.00 90.82           C
ATOM    360  HB  VAL A  43       7.718  -5.922  20.294  1.00 90.82           H
ATOM    361  CG1 VAL A  43       7.324  -6.482  18.273  1.00 90.82           C
ATOM    362 1HG1 VAL A  43       7.758  -5.564  17.878  1.00 90.82           H
ATOM    363 2HG1 VAL A  43       7.545  -7.308  17.597  1.00 90.82           H
ATOM    364 3HG1 VAL A  43       6.245  -6.365  18.363  1.00 90.82           H
ATOM    365  CG2 VAL A  43       7.266  -8.008  20.280  1.00 90.82           C
ATOM    366 1HG2 VAL A  43       7.484  -8.887  19.674  1.00 90.82           H
ATOM    367 2HG2 VAL A  43       7.659  -8.154  21.287  1.00 90.82           H
ATOM    368 3HG2 VAL A  43       6.187  -7.859  20.330  1.00 90.82           H
ATOM    369  HN  VAL A  43       9.328  -7.265  21.620  1.00 90.82           H
ATOM    370  N   ARG A  44      10.343  -4.762  20.023  1.00 86.12           N
ATOM    371  CA  ARG A  44      10.991  -3.500  19.709  1.00 86.12           C
ATOM    372  C   ARG A  44      12.451  -3.736  19.315  1.00 86.12           C
ATOM    373  O   ARG A  44      12.974  -3.065  18.428  1.00 86.12           O
ATOM    374  HA  ARG A  44      10.420  -3.093  18.875  1.00 86.12           H
ATOM    375  CB  ARG A  44      10.941  -2.544  20.903  1.00 86.12           C
ATOM    376 1HB  ARG A  44      11.354  -3.034  21.784  1.00 86.12           H
ATOM    377 2HB  ARG A  44      11.563  -1.672  20.701  1.00 86.12           H
ATOM    378  CG  ARG A  44       9.505  -2.097  21.187  1.00 86.12           C
ATOM    379 1HG  ARG A  44       9.022  -1.799  20.257  1.00 86.12           H
ATOM    380 2HG  ARG A  44       8.934  -2.933  21.590  1.00 86.12           H
ATOM    381  CD  ARG A  44       9.480  -0.931  22.177  1.00 86.12           C
ATOM    382 1HD  ARG A  44      10.185  -0.162  21.864  1.00 86.12           H
ATOM    383 2HD  ARG A  44       8.491  -0.473  22.187  1.00 86.12           H
ATOM    384  NE  ARG A  44       9.826  -1.411  23.534  1.00 86.12           N
ATOM    385  HE  ARG A  44      10.795  -1.492  23.769  1.00 86.12           H
ATOM    386  CZ  ARG A  44       8.924  -1.745  24.466  1.00 86.12           C
ATOM    387  NH1 ARG A  44       7.612  -1.656  24.205  1.00 86.12           N
ATOM    388 1HH1 ARG A  44       7.301  -1.340  23.309  1.00 86.12           H
ATOM    389 2HH1 ARG A  44       6.945  -1.907  24.906  1.00 86.12           H
ATOM    390  NH2 ARG A  44       9.352  -2.168  25.663  1.00 86.12           N
ATOM    391 1HH2 ARG A  44       8.691  -2.421  26.370  1.00 86.12           H
ATOM    392 2HH2 ARG A  44      10.332  -2.231  25.850  1.00 86.12           H
ATOM    393  HN  ARG A  44      10.058  -4.866  20.976  1.00 86.12           H
ATOM    394  N   GLN A  45      13.066  -4.693  19.995  1.00 83.17           N
ATOM    395  CA  GLN A  45      14.463  -5.006  19.747  1.00 83.17           C
ATOM    396  C   GLN A  45      14.636  -5.589  18.343  1.00 83.17           C
ATOM    397  O   GLN A  45      15.570  -5.229  17.628  1.00 83.17           O
ATOM    398  HA  GLN A  45      14.991  -4.055  19.821  1.00 83.17           H
ATOM    399  CB  GLN A  45      15.007  -5.964  20.809  1.00 83.17           C
ATOM    400 1HB  GLN A  45      14.769  -5.584  21.803  1.00 83.17           H
ATOM    401 2HB  GLN A  45      14.518  -6.934  20.713  1.00 83.17           H
ATOM    402  CG  GLN A  45      16.521  -6.135  20.670  1.00 83.17           C
ATOM    403 1HG  GLN A  45      16.755  -6.562  19.695  1.00 83.17           H
ATOM    404 2HG  GLN A  45      17.006  -5.159  20.716  1.00 83.17           H
ATOM    405  CD  GLN A  45      17.075  -7.037  21.775  1.00 83.17           C
ATOM    406  OE1 GLN A  45      16.344  -7.678  22.513  1.00 83.17           O
ATOM    407  NE2 GLN A  45      18.403  -7.052  21.846  1.00 83.17           N
ATOM    408 1HE2 GLN A  45      18.944  -6.503  21.209  1.00 83.17           H
ATOM    409 2HE2 GLN A  45      18.860  -7.613  22.536  1.00 83.17           H
ATOM    410  HN  GLN A  45      12.628  -5.247  20.702  1.00 83.17           H
ATOM    411  N   PHE A  46      13.720  -6.479  17.990  1.00 91.54           N
ATOM    412  CA  PHE A  46      13.730  -7.078  16.666  1.00 91.54           C
ATOM    413  C   PHE A  46      13.605  -6.008  15.579  1.00 91.54           C
ATOM    414  O   PHE A  46      14.369  -6.006  14.615  1.00 91.54           O
ATOM    415  HA  PHE A  46      14.681  -7.598  16.554  1.00 91.54           H
ATOM    416  CB  PHE A  46      12.520  -8.011  16.588  1.00 91.54           C
ATOM    417 1HB  PHE A  46      12.665  -8.836  17.285  1.00 91.54           H
ATOM    418 2HB  PHE A  46      11.634  -7.468  16.916  1.00 91.54           H
ATOM    419  CG  PHE A  46      12.263  -8.581  15.191  1.00 91.54           C
ATOM    420  CD1 PHE A  46      11.319  -8.018  14.391  1.00 91.54           C
ATOM    421  HD1 PHE A  46      10.745  -7.161  14.744  1.00 91.54           H
ATOM    422  CD2 PHE A  46      12.979  -9.650  14.751  1.00 91.54           C
ATOM    423  HD2 PHE A  46      13.735 -10.101  15.393  1.00 91.54           H
ATOM    424  CE1 PHE A  46      11.080  -8.547  13.095  1.00 91.54           C
ATOM    425  HE1 PHE A  46      10.323  -8.096  12.453  1.00 91.54           H
ATOM    426  CE2 PHE A  46      12.740 -10.179  13.455  1.00 91.54           C
ATOM    427  HE2 PHE A  46      13.313 -11.036  13.102  1.00 91.54           H
ATOM    428  CZ  PHE A  46      11.796  -9.617  12.654  1.00 91.54           C
ATOM    429  HZ  PHE A  46      11.613 -10.023  11.659  1.00 91.54           H
ATOM    430  HN  PHE A  46      12.982  -6.790  18.589  1.00 91.54           H
ATOM    431  N   ALA A  47      12.637  -5.125  15.771  1.00 92.76           N
ATOM    432  CA  ALA A  47      12.352  -4.099  14.782  1.00 92.76           C
ATOM    433  C   ALA A  47      13.593  -3.225  14.590  1.00 92.76           C
ATOM    434  O   ALA A  47      13.915  -2.836  13.468  1.00 92.76           O
ATOM    435  HA  ALA A  47      12.122  -4.599  13.842  1.00 92.76           H
ATOM    436  CB  ALA A  47      11.131  -3.289  15.223  1.00 92.76           C
ATOM    437 1HB  ALA A  47      10.271  -3.952  15.316  1.00 92.76           H
ATOM    438 2HB  ALA A  47      11.334  -2.820  16.185  1.00 92.76           H
ATOM    439 3HB  ALA A  47      10.918  -2.520  14.481  1.00 92.76           H
ATOM    440  HN  ALA A  47      12.052  -5.103  16.583  1.00 92.76           H
ATOM    441  N   SER A  48      14.256  -2.940  15.702  1.00 91.13           N
ATOM    442  CA  SER A  48      15.346  -1.979  15.698  1.00 91.13           C
ATOM    443  C   SER A  48      16.506  -2.507  14.852  1.00 91.13           C
ATOM    444  O   SER A  48      17.287  -1.728  14.309  1.00 91.13           O
ATOM    445  HA  SER A  48      14.930  -1.074  15.256  1.00 91.13           H
ATOM    446  CB  SER A  48      15.820  -1.680  17.122  1.00 91.13           C
ATOM    447 1HB  SER A  48      16.487  -0.818  17.108  1.00 91.13           H
ATOM    448 2HB  SER A  48      14.964  -1.412  17.741  1.00 91.13           H
ATOM    449  OG  SER A  48      16.496  -2.792  17.704  1.00 91.13           O
ATOM    450  HG  SER A  48      16.065  -3.645  17.411  1.00 91.13           H
ATOM    451  HN  SER A  48      14.059  -3.353  16.591  1.00 91.13           H
ATOM    452  N   HIS A  49      16.581  -3.827  14.765  1.00 87.07           N
ATOM    453  CA  HIS A  49      17.691  -4.470  14.083  1.00 87.07           C
ATOM    454  C   HIS A  49      17.297  -4.776  12.637  1.00 87.07           C
ATOM    455  O   HIS A  49      18.094  -4.587  11.719  1.00 87.07           O
ATOM    456  HA  HIS A  49      18.514  -3.756  14.083  1.00 87.07           H
ATOM    457  CB  HIS A  49      18.151  -5.713  14.847  1.00 87.07           C
ATOM    458 1HB  HIS A  49      17.281  -6.329  15.077  1.00 87.07           H
ATOM    459 2HB  HIS A  49      18.799  -6.306  14.201  1.00 87.07           H
ATOM    460  CG  HIS A  49      18.887  -5.408  16.130  1.00 87.07           C
ATOM    461  ND1 HIS A  49      20.042  -4.648  16.169  1.00 87.07           N
ATOM    462  HD1 HIS A  49      20.497  -4.234  15.380  1.00 87.07           H
ATOM    463  CD2 HIS A  49      18.619  -5.767  17.419  1.00 87.07           C
ATOM    464  HD2 HIS A  49      17.775  -6.373  17.749  1.00 87.07           H
ATOM    465  CE1 HIS A  49      20.444  -4.561  17.428  1.00 87.07           C
ATOM    466  HE1 HIS A  49      21.325  -4.027  17.785  1.00 87.07           H
ATOM    467  NE2 HIS A  49      19.561  -5.256  18.201  1.00 87.07           N
ATOM    468  HN  HIS A  49      15.902  -4.452  15.150  1.00 87.07           H
ATOM    469  N   PHE A  50      16.067  -5.244  12.478  1.00 80.85           N
ATOM    470  CA  PHE A  50      15.669  -5.897  11.243  1.00 80.85           C
ATOM    471  C   PHE A  50      15.114  -4.884  10.240  1.00 80.85           C
ATOM    472  O   PHE A  50      15.425  -4.947   9.052  1.00 80.85           O
ATOM    473  HA  PHE A  50      16.558  -6.370  10.826  1.00 80.85           H
ATOM    474  CB  PHE A  50      14.567  -6.897  11.602  1.00 80.85           C
ATOM    475 1HB  PHE A  50      14.937  -7.566  12.379  1.00 80.85           H
ATOM    476 2HB  PHE A  50      13.721  -6.354  12.023  1.00 80.85           H
ATOM    477  CG  PHE A  50      14.078  -7.735  10.419  1.00 80.85           C
ATOM    478  CD1 PHE A  50      12.857  -7.492   9.872  1.00 80.85           C
ATOM    479  HD1 PHE A  50      12.227  -6.700  10.276  1.00 80.85           H
ATOM    480  CD2 PHE A  50      14.865  -8.723   9.914  1.00 80.85           C
ATOM    481  HD2 PHE A  50      15.843  -8.918  10.352  1.00 80.85           H
ATOM    482  CE1 PHE A  50      12.403  -8.269   8.774  1.00 80.85           C
ATOM    483  HE1 PHE A  50      11.424  -8.074   8.335  1.00 80.85           H
ATOM    484  CE2 PHE A  50      14.411  -9.501   8.816  1.00 80.85           C
ATOM    485  HE2 PHE A  50      15.041 -10.293   8.411  1.00 80.85           H
ATOM    486  CZ  PHE A  50      13.190  -9.257   8.269  1.00 80.85           C
ATOM    487  HZ  PHE A  50      12.841  -9.854   7.426  1.00 80.85           H
ATOM    488  HN  PHE A  50      15.351  -5.182  13.173  1.00 80.85           H
ATOM    489  N   LEU A  51      14.303  -3.972  10.756  1.00 93.57           N
ATOM    490  CA  LEU A  51      13.460  -3.152   9.903  1.00 93.57           C
ATOM    491  C   LEU A  51      14.322  -2.101   9.200  1.00 93.57           C
ATOM    492  O   LEU A  51      14.225  -1.923   7.987  1.00 93.57           O
ATOM    493  HA  LEU A  51      13.027  -3.805   9.146  1.00 93.57           H
ATOM    494  CB  LEU A  51      12.300  -2.559  10.706  1.00 93.57           C
ATOM    495 1HB  LEU A  51      12.715  -1.946  11.507  1.00 93.57           H
ATOM    496 2HB  LEU A  51      11.736  -1.892  10.054  1.00 93.57           H
ATOM    497  CG  LEU A  51      11.328  -3.566  11.323  1.00 93.57           C
ATOM    498  HG  LEU A  51      11.868  -4.149  12.069  1.00 93.57           H
ATOM    499  CD1 LEU A  51      10.186  -2.852  12.049  1.00 93.57           C
ATOM    500 1HD1 LEU A  51      10.594  -2.228  12.844  1.00 93.57           H
ATOM    501 2HD1 LEU A  51       9.640  -2.228  11.341  1.00 93.57           H
ATOM    502 3HD1 LEU A  51       9.510  -3.591  12.478  1.00 93.57           H
ATOM    503  CD2 LEU A  51      10.813  -4.548  10.269  1.00 93.57           C
ATOM    504 1HD2 LEU A  51      10.294  -3.998   9.484  1.00 93.57           H
ATOM    505 2HD2 LEU A  51      11.653  -5.092   9.838  1.00 93.57           H
ATOM    506 3HD2 LEU A  51      10.124  -5.252  10.735  1.00 93.57           H
ATOM    507  HN  LEU A  51      14.217  -3.790  11.736  1.00 93.57           H
ATOM    508  N   PRO A  52      15.177  -1.388   9.946  1.00 95.48           N
ATOM    509  CA  PRO A  52      15.870  -0.222   9.392  1.00 95.48           C
ATOM    510  C   PRO A  52      16.597  -0.545   8.097  1.00 95.48           C
ATOM    511  O   PRO A  52      16.422   0.145   7.094  1.00 95.48           O
ATOM    512  HA  PRO A  52      15.150   0.552   9.129  1.00 95.48           H
ATOM    513  CB  PRO A  52      16.842   0.183  10.503  1.00 95.48           C
ATOM    514 1HB  PRO A  52      17.815  -0.291  10.377  1.00 95.48           H
ATOM    515 2HB  PRO A  52      17.012   1.260  10.514  1.00 95.48           H
ATOM    516  CG  PRO A  52      16.145  -0.291  11.772  1.00 95.48           C
ATOM    517 1HG  PRO A  52      16.843  -0.398  12.602  1.00 95.48           H
ATOM    518 2HG  PRO A  52      15.382   0.414  12.103  1.00 95.48           H
ATOM    519  CD  PRO A  52      15.547  -1.624  11.354  1.00 95.48           C
ATOM    520 1HD  PRO A  52      16.266  -2.438  11.447  1.00 95.48           H
ATOM    521 2HD  PRO A  52      14.685  -1.892  11.966  1.00 95.48           H
ATOM    522  N   PRO A  53      17.428  -1.597   8.087  1.00 95.75           N
ATOM    523  CA  PRO A  53      18.167  -1.963   6.876  1.00 95.75           C
ATOM    524  C   PRO A  53      17.255  -2.125   5.670  1.00 95.75           C
ATOM    525  O   PRO A  53      17.572  -1.652   4.580  1.00 95.75           O
ATOM    526  HA  PRO A  53      18.859  -1.166   6.604  1.00 95.75           H
ATOM    527  CB  PRO A  53      18.849  -3.279   7.252  1.00 95.75           C
ATOM    528 1HB  PRO A  53      18.238  -4.140   6.981  1.00 95.75           H
ATOM    529 2HB  PRO A  53      19.806  -3.395   6.742  1.00 95.75           H
ATOM    530  CG  PRO A  53      19.026  -3.167   8.762  1.00 95.75           C
ATOM    531 1HG  PRO A  53      19.168  -4.142   9.226  1.00 95.75           H
ATOM    532 2HG  PRO A  53      19.900  -2.571   9.024  1.00 95.75           H
ATOM    533  CD  PRO A  53      17.731  -2.506   9.206  1.00 95.75           C
ATOM    534 1HD  PRO A  53      16.935  -3.236   9.356  1.00 95.75           H
ATOM    535 2HD  PRO A  53      17.851  -1.973  10.149  1.00 95.75           H
ATOM    536  N   LEU A  54      16.136  -2.795   5.901  1.00 93.83           N
ATOM    537  CA  LEU A  54      15.230  -3.135   4.817  1.00 93.83           C
ATOM    538  C   LEU A  54      14.598  -1.855   4.266  1.00 93.83           C
ATOM    539  O   LEU A  54      14.483  -1.687   3.053  1.00 93.83           O
ATOM    540  HA  LEU A  54      15.824  -3.594   4.027  1.00 93.83           H
ATOM    541  CB  LEU A  54      14.208  -4.175   5.278  1.00 93.83           C
ATOM    542 1HB  LEU A  54      13.702  -3.790   6.164  1.00 93.83           H
ATOM    543 2HB  LEU A  54      13.451  -4.282   4.501  1.00 93.83           H
ATOM    544  CG  LEU A  54      14.763  -5.563   5.605  1.00 93.83           C
ATOM    545  HG  LEU A  54      15.520  -5.453   6.382  1.00 93.83           H
ATOM    546  CD1 LEU A  54      13.669  -6.474   6.165  1.00 93.83           C
ATOM    547 1HD1 LEU A  54      13.263  -6.036   7.077  1.00 93.83           H
ATOM    548 2HD1 LEU A  54      12.873  -6.581   5.428  1.00 93.83           H
ATOM    549 3HD1 LEU A  54      14.092  -7.453   6.389  1.00 93.83           H
ATOM    550  CD2 LEU A  54      15.453  -6.178   4.386  1.00 93.83           C
ATOM    551 1HD2 LEU A  54      14.736  -6.272   3.571  1.00 93.83           H
ATOM    552 2HD2 LEU A  54      16.277  -5.536   4.072  1.00 93.83           H
ATOM    553 3HD2 LEU A  54      15.839  -7.164   4.646  1.00 93.83           H
ATOM    554  HN  LEU A  54      15.846  -3.105   6.807  1.00 93.83           H
ATOM    555  N   TYR A  55      14.206  -0.983   5.184  1.00 94.17           N
ATOM    556  CA  TYR A  55      13.537   0.250   4.808  1.00 94.17           C
ATOM    557  C   TYR A  55      14.464   1.150   3.989  1.00 94.17           C
ATOM    558  O   TYR A  55      14.023   1.813   3.052  1.00 94.17           O
ATOM    559  HA  TYR A  55      12.668  -0.010   4.203  1.00 94.17           H
ATOM    560  CB  TYR A  55      13.187   0.957   6.119  1.00 94.17           C
ATOM    561 1HB  TYR A  55      14.054   0.927   6.778  1.00 94.17           H
ATOM    562 2HB  TYR A  55      12.981   2.006   5.910  1.00 94.17           H
ATOM    563  CG  TYR A  55      11.987   0.352   6.851  1.00 94.17           C
ATOM    564  CD1 TYR A  55      11.356  -0.763   6.338  1.00 94.17           C
ATOM    565  HD1 TYR A  55      11.712  -1.212   5.410  1.00 94.17           H
ATOM    566  CD2 TYR A  55      11.537   0.921   8.025  1.00 94.17           C
ATOM    567  HD2 TYR A  55      12.036   1.801   8.431  1.00 94.17           H
ATOM    568  CE1 TYR A  55      10.227  -1.332   7.027  1.00 94.17           C
ATOM    569  HE1 TYR A  55       9.719  -2.212   6.632  1.00 94.17           H
ATOM    570  CE2 TYR A  55      10.408   0.351   8.714  1.00 94.17           C
ATOM    571  HE2 TYR A  55      10.042   0.791   9.642  1.00 94.17           H
ATOM    572  CZ  TYR A  55       9.809  -0.747   8.181  1.00 94.17           C
ATOM    573  OH  TYR A  55       8.743  -1.285   8.832  1.00 94.17           O
ATOM    574  HH  TYR A  55       8.374  -2.053   8.308  1.00 94.17           H
ATOM    575  HN  TYR A  55      14.339  -1.109   6.167  1.00 94.17           H
ATOM    576  N   TRP A  56      15.733   1.144   4.373  1.00 92.53           N
ATOM    577  CA  TRP A  56      16.736   1.910   3.653  1.00 92.53           C
ATOM    578  C   TRP A  56      16.896   1.290   2.263  1.00 92.53           C
ATOM    579  O   TRP A  56      16.979   2.006   1.267  1.00 92.53           O
ATOM    580  HA  TRP A  56      16.374   2.934   3.565  1.00 92.53           H
ATOM    581  CB  TRP A  56      18.049   1.966   4.437  1.00 92.53           C
ATOM    582 1HB  TRP A  56      18.207   1.007   4.930  1.00 92.53           H
ATOM    583 2HB  TRP A  56      18.873   2.104   3.736  1.00 92.53           H
ATOM    584  CG  TRP A  56      18.099   3.078   5.487  1.00 92.53           C
ATOM    585  CD1 TRP A  56      18.194   2.953   6.817  1.00 92.53           C
ATOM    586  HD1 TRP A  56      18.250   1.998   7.341  1.00 92.53           H
ATOM    587  CD2 TRP A  56      18.054   4.499   5.237  1.00 92.53           C
ATOM    588  NE1 TRP A  56      18.213   4.183   7.441  1.00 92.53           N
ATOM    589  HE1 TRP A  56      18.278   4.347   8.426  1.00 92.53           H
ATOM    590  CE2 TRP A  56      18.125   5.154   6.450  1.00 92.53           C
ATOM    591  CE3 TRP A  56      17.956   5.207   4.027  1.00 92.53           C
ATOM    592  HE3 TRP A  56      17.899   4.714   3.056  1.00 92.53           H
ATOM    593  CZ2 TRP A  56      18.105   6.548   6.570  1.00 92.53           C
ATOM    594  HZ2 TRP A  56      18.163   7.042   7.541  1.00 92.53           H
ATOM    595  CZ3 TRP A  56      17.938   6.601   4.164  1.00 92.53           C
ATOM    596  HZ3 TRP A  56      17.863   7.198   3.256  1.00 92.53           H
ATOM    597  CH2 TRP A  56      18.008   7.275   5.378  1.00 92.53           C
ATOM    598  HH2 TRP A  56      17.988   8.364   5.401  1.00 92.53           H
ATOM    599  HN  TRP A  56      16.077   0.630   5.159  1.00 92.53           H
ATOM    600  N   LEU A  57      16.934  -0.034   2.241  1.00 92.78           N
ATOM    601  CA  LEU A  57      17.088  -0.758   0.991  1.00 92.78           C
ATOM    602  C   LEU A  57      15.901  -0.448   0.077  1.00 92.78           C
ATOM    603  O   LEU A  57      16.084  -0.095  -1.087  1.00 92.78           O
ATOM    604  HA  LEU A  57      17.997  -0.392   0.512  1.00 92.78           H
ATOM    605  CB  LEU A  57      17.286  -2.251   1.257  1.00 92.78           C
ATOM    606 1HB  LEU A  57      18.171  -2.375   1.882  1.00 92.78           H
ATOM    607 2HB  LEU A  57      16.435  -2.613   1.834  1.00 92.78           H
ATOM    608  CG  LEU A  57      17.442  -3.138   0.020  1.00 92.78           C
ATOM    609  HG  LEU A  57      16.603  -2.943  -0.648  1.00 92.78           H
ATOM    610  CD1 LEU A  57      18.720  -2.791  -0.746  1.00 92.78           C
ATOM    611 1HD1 LEU A  57      18.680  -1.750  -1.065  1.00 92.78           H
ATOM    612 2HD1 LEU A  57      19.584  -2.940  -0.098  1.00 92.78           H
ATOM    613 3HD1 LEU A  57      18.806  -3.436  -1.620  1.00 92.78           H
ATOM    614  CD2 LEU A  57      17.384  -4.620   0.397  1.00 92.78           C
ATOM    615 1HD2 LEU A  57      18.190  -4.849   1.095  1.00 92.78           H
ATOM    616 2HD2 LEU A  57      16.425  -4.839   0.865  1.00 92.78           H
ATOM    617 3HD2 LEU A  57      17.498  -5.228  -0.501  1.00 92.78           H
ATOM    618  HN  LEU A  57      16.862  -0.609   3.056  1.00 92.78           H
ATOM    619  N   VAL A  58      14.710  -0.591   0.639  1.00 94.74           N
ATOM    620  CA  VAL A  58      13.491  -0.394  -0.128  1.00 94.74           C
ATOM    621  C   VAL A  58      13.467   1.033  -0.680  1.00 94.74           C
ATOM    622  O   VAL A  58      13.133   1.246  -1.844  1.00 94.74           O
ATOM    623  HA  VAL A  58      13.512  -1.093  -0.964  1.00 94.74           H
ATOM    624  CB  VAL A  58      12.271  -0.722   0.735  1.00 94.74           C
ATOM    625  HB  VAL A  58      12.357  -0.160   1.665  1.00 94.74           H
ATOM    626  CG1 VAL A  58      10.978  -0.289   0.041  1.00 94.74           C
ATOM    627 1HG1 VAL A  58      11.002   0.786  -0.135  1.00 94.74           H
ATOM    628 2HG1 VAL A  58      10.883  -0.811  -0.911  1.00 94.74           H
ATOM    629 3HG1 VAL A  58      10.126  -0.534   0.676  1.00 94.74           H
ATOM    630  CG2 VAL A  58      12.233  -2.210   1.087  1.00 94.74           C
ATOM    631 1HG2 VAL A  58      12.182  -2.799   0.171  1.00 94.74           H
ATOM    632 2HG2 VAL A  58      13.133  -2.476   1.640  1.00 94.74           H
ATOM    633 3HG2 VAL A  58      11.356  -2.416   1.700  1.00 94.74           H
ATOM    634  HN  VAL A  58      14.570  -0.837   1.599  1.00 94.74           H
ATOM    635  N   PHE A  59      13.826   1.973   0.182  1.00 95.82           N
ATOM    636  CA  PHE A  59      13.809   3.377  -0.192  1.00 95.82           C
ATOM    637  C   PHE A  59      14.704   3.632  -1.407  1.00 95.82           C
ATOM    638  O   PHE A  59      14.266   4.224  -2.391  1.00 95.82           O
ATOM    639  HA  PHE A  59      12.779   3.633  -0.442  1.00 95.82           H
ATOM    640  CB  PHE A  59      14.353   4.164   1.002  1.00 95.82           C
ATOM    641 1HB  PHE A  59      13.659   4.064   1.837  1.00 95.82           H
ATOM    642 2HB  PHE A  59      15.297   3.721   1.317  1.00 95.82           H
ATOM    643  CG  PHE A  59      14.574   5.651   0.717  1.00 95.82           C
ATOM    644  CD1 PHE A  59      15.837   6.153   0.663  1.00 95.82           C
ATOM    645  HD1 PHE A  59      16.692   5.495   0.822  1.00 95.82           H
ATOM    646  CD2 PHE A  59      13.508   6.472   0.519  1.00 95.82           C
ATOM    647  HD2 PHE A  59      12.496   6.070   0.562  1.00 95.82           H
ATOM    648  CE1 PHE A  59      16.043   7.533   0.399  1.00 95.82           C
ATOM    649  HE1 PHE A  59      17.055   7.934   0.356  1.00 95.82           H
ATOM    650  CE2 PHE A  59      13.714   7.852   0.255  1.00 95.82           C
ATOM    651  HE2 PHE A  59      12.859   8.510   0.096  1.00 95.82           H
ATOM    652  CZ  PHE A  59      14.977   8.353   0.201  1.00 95.82           C
ATOM    653  HZ  PHE A  59      15.134   9.413  -0.002  1.00 95.82           H
ATOM    654  HN  PHE A  59      14.124   1.789   1.119  1.00 95.82           H
ATOM    655  N   ILE A  60      15.942   3.171  -1.297  1.00 93.74           N
ATOM    656  CA  ILE A  60      16.948   3.484  -2.297  1.00 93.74           C
ATOM    657  C   ILE A  60      16.507   2.922  -3.650  1.00 93.74           C
ATOM    658  O   ILE A  60      16.460   3.648  -4.642  1.00 93.74           O
ATOM    659  HA  ILE A  60      17.004   4.569  -2.376  1.00 93.74           H
ATOM    660  CB  ILE A  60      18.324   2.990  -1.845  1.00 93.74           C
ATOM    661  HB  ILE A  60      18.226   1.954  -1.522  1.00 93.74           H
ATOM    662  CG1 ILE A  60      18.827   3.793  -0.644  1.00 93.74           C
ATOM    663 1HG1 ILE A  60      19.107   4.797  -0.964  1.00 93.74           H
ATOM    664 2HG1 ILE A  60      18.025   3.903   0.086  1.00 93.74           H
ATOM    665  CG2 ILE A  60      19.321   3.009  -3.005  1.00 93.74           C
ATOM    666 1HG2 ILE A  60      18.962   2.360  -3.804  1.00 93.74           H
ATOM    667 2HG2 ILE A  60      19.421   4.027  -3.382  1.00 93.74           H
ATOM    668 3HG2 ILE A  60      20.291   2.654  -2.656  1.00 93.74           H
ATOM    669  CD1 ILE A  60      20.028   3.107   0.010  1.00 93.74           C
ATOM    670 1HD1 ILE A  60      19.737   2.113   0.351  1.00 93.74           H
ATOM    671 2HD1 ILE A  60      20.836   3.020  -0.715  1.00 93.74           H
ATOM    672 3HD1 ILE A  60      20.365   3.698   0.862  1.00 93.74           H
ATOM    673  HN  ILE A  60      16.259   2.596  -0.543  1.00 93.74           H
ATOM    674  N   VAL A  61      16.195   1.634  -3.647  1.00 93.59           N
ATOM    675  CA  VAL A  61      15.899   0.933  -4.885  1.00 93.59           C
ATOM    676  C   VAL A  61      14.608   1.493  -5.486  1.00 93.59           C
ATOM    677  O   VAL A  61      14.529   1.722  -6.692  1.00 93.59           O
ATOM    678  HA  VAL A  61      16.720   1.125  -5.576  1.00 93.59           H
ATOM    679  CB  VAL A  61      15.836  -0.574  -4.631  1.00 93.59           C
ATOM    680  HB  VAL A  61      15.082  -0.753  -3.864  1.00 93.59           H
ATOM    681  CG1 VAL A  61      15.410  -1.326  -5.893  1.00 93.59           C
ATOM    682 1HG1 VAL A  61      14.424  -0.982  -6.205  1.00 93.59           H
ATOM    683 2HG1 VAL A  61      16.130  -1.136  -6.690  1.00 93.59           H
ATOM    684 3HG1 VAL A  61      15.373  -2.395  -5.684  1.00 93.59           H
ATOM    685  CG2 VAL A  61      17.174  -1.098  -4.106  1.00 93.59           C
ATOM    686 1HG2 VAL A  61      17.955  -0.900  -4.840  1.00 93.59           H
ATOM    687 2HG2 VAL A  61      17.419  -0.595  -3.170  1.00 93.59           H
ATOM    688 3HG2 VAL A  61      17.102  -2.172  -3.933  1.00 93.59           H
ATOM    689  HN  VAL A  61      16.144   1.073  -2.821  1.00 93.59           H
ATOM    690  N   GLY A  62      13.628   1.696  -4.618  1.00 95.17           N
ATOM    691  CA  GLY A  62      12.307   2.104  -5.064  1.00 95.17           C
ATOM    692  C   GLY A  62      12.328   3.535  -5.606  1.00 95.17           C
ATOM    693  O   GLY A  62      11.706   3.825  -6.627  1.00 95.17           O
ATOM    694 1HA  GLY A  62      11.954   1.423  -5.838  1.00 95.17           H
ATOM    695 2HA  GLY A  62      11.602   2.036  -4.234  1.00 95.17           H
ATOM    696  HN  GLY A  62      13.726   1.587  -3.629  1.00 95.17           H
ATOM    697  N   ALA A  63      13.051   4.391  -4.898  1.00 95.16           N
ATOM    698  CA  ALA A  63      13.130   5.792  -5.274  1.00 95.16           C
ATOM    699  C   ALA A  63      13.755   5.908  -6.666  1.00 95.16           C
ATOM    700  O   ALA A  63      13.257   6.646  -7.515  1.00 95.16           O
ATOM    701  HA  ALA A  63      12.114   6.185  -5.308  1.00 95.16           H
ATOM    702  CB  ALA A  63      13.921   6.561  -4.214  1.00 95.16           C
ATOM    703 1HB  ALA A  63      13.420   6.471  -3.250  1.00 95.16           H
ATOM    704 2HB  ALA A  63      14.927   6.147  -4.140  1.00 95.16           H
ATOM    705 3HB  ALA A  63      13.981   7.612  -4.496  1.00 95.16           H
ATOM    706  HN  ALA A  63      13.574   4.141  -4.084  1.00 95.16           H
ATOM    707  N   LEU A  64      14.838   5.168  -6.857  1.00 89.29           N
ATOM    708  CA  LEU A  64      15.538   5.181  -8.130  1.00 89.29           C
ATOM    709  C   LEU A  64      14.615   4.635  -9.221  1.00 89.29           C
ATOM    710  O   LEU A  64      14.500   5.226 -10.294  1.00 89.29           O
ATOM    711  HA  LEU A  64      15.772   6.220  -8.363  1.00 89.29           H
ATOM    712  CB  LEU A  64      16.868   4.432  -8.017  1.00 89.29           C
ATOM    713 1HB  LEU A  64      16.674   3.452  -7.580  1.00 89.29           H
ATOM    714 2HB  LEU A  64      17.252   4.262  -9.023  1.00 89.29           H
ATOM    715  CG  LEU A  64      17.958   5.120  -7.194  1.00 89.29           C
ATOM    716  HG  LEU A  64      17.546   5.359  -6.213  1.00 89.29           H
ATOM    717  CD1 LEU A  64      19.148   4.185  -6.969  1.00 89.29           C
ATOM    718 1HD1 LEU A  64      18.815   3.296  -6.434  1.00 89.29           H
ATOM    719 2HD1 LEU A  64      19.568   3.894  -7.932  1.00 89.29           H
ATOM    720 3HD1 LEU A  64      19.909   4.700  -6.382  1.00 89.29           H
ATOM    721  CD2 LEU A  64      18.381   6.441  -7.840  1.00 89.29           C
ATOM    722 1HD2 LEU A  64      18.768   6.249  -8.841  1.00 89.29           H
ATOM    723 2HD2 LEU A  64      17.520   7.106  -7.905  1.00 89.29           H
ATOM    724 3HD2 LEU A  64      19.157   6.910  -7.235  1.00 89.29           H
ATOM    725  HN  LEU A  64      15.235   4.568  -6.162  1.00 89.29           H
ATOM    726  N   GLY A  65      13.981   3.514  -8.909  1.00 92.66           N
ATOM    727  CA  GLY A  65      13.190   2.802  -9.898  1.00 92.66           C
ATOM    728  C   GLY A  65      12.002   3.649 -10.362  1.00 92.66           C
ATOM    729  O   GLY A  65      11.804   3.843 -11.560  1.00 92.66           O
ATOM    730 1HA  GLY A  65      13.814   2.546 -10.753  1.00 92.66           H
ATOM    731 2HA  GLY A  65      12.829   1.865  -9.474  1.00 92.66           H
ATOM    732  HN  GLY A  65      14.003   3.093  -8.002  1.00 92.66           H
ATOM    733  N   ASN A  66      11.243   4.129  -9.388  1.00 90.15           N
ATOM    734  CA  ASN A  66      10.006   4.833  -9.682  1.00 90.15           C
ATOM    735  C   ASN A  66      10.333   6.180 -10.332  1.00 90.15           C
ATOM    736  O   ASN A  66       9.606   6.642 -11.210  1.00 90.15           O
ATOM    737  HA  ASN A  66       9.452   4.173 -10.348  1.00 90.15           H
ATOM    738  CB  ASN A  66       9.211   5.106  -8.404  1.00 90.15           C
ATOM    739 1HB  ASN A  66       9.885   5.444  -7.617  1.00 90.15           H
ATOM    740 2HB  ASN A  66       8.497   5.911  -8.580  1.00 90.15           H
ATOM    741  CG  ASN A  66       8.467   3.851  -7.942  1.00 90.15           C
ATOM    742  OD1 ASN A  66       7.538   3.379  -8.577  1.00 90.15           O
ATOM    743  ND2 ASN A  66       8.927   3.337  -6.805  1.00 90.15           N
ATOM    744 1HD2 ASN A  66       9.693   3.773  -6.333  1.00 90.15           H
ATOM    745 2HD2 ASN A  66       8.506   2.516  -6.421  1.00 90.15           H
ATOM    746  HN  ASN A  66      11.460   4.044  -8.416  1.00 90.15           H
ATOM    747  N   SER A  67      11.427   6.771  -9.875  1.00 91.05           N
ATOM    748  CA  SER A  67      11.898   8.020 -10.449  1.00 91.05           C
ATOM    749  C   SER A  67      12.211   7.828 -11.934  1.00 91.05           C
ATOM    750  O   SER A  67      11.938   8.708 -12.749  1.00 91.05           O
ATOM    751  HA  SER A  67      11.077   8.725 -10.319  1.00 91.05           H
ATOM    752  CB  SER A  67      13.134   8.535  -9.709  1.00 91.05           C
ATOM    753 1HB  SER A  67      13.923   7.785  -9.755  1.00 91.05           H
ATOM    754 2HB  SER A  67      13.512   9.426 -10.210  1.00 91.05           H
ATOM    755  OG  SER A  67      12.851   8.842  -8.346  1.00 91.05           O
ATOM    756  HG  SER A  67      13.358   8.226  -7.744  1.00 91.05           H
ATOM    757  HN  SER A  67      11.987   6.412  -9.128  1.00 91.05           H
ATOM    758  N   LEU A  68      12.779   6.671 -12.242  1.00 85.36           N
ATOM    759  CA  LEU A  68      13.126   6.350 -13.616  1.00 85.36           C
ATOM    760  C   LEU A  68      11.844   6.185 -14.435  1.00 85.36           C
ATOM    761  O   LEU A  68      11.773   6.632 -15.579  1.00 85.36           O
ATOM    762  HA  LEU A  68      13.686   7.194 -14.018  1.00 85.36           H
ATOM    763  CB  LEU A  68      14.047   5.129 -13.665  1.00 85.36           C
ATOM    764 1HB  LEU A  68      14.874   5.295 -12.974  1.00 85.36           H
ATOM    765 2HB  LEU A  68      13.493   4.266 -13.297  1.00 85.36           H
ATOM    766  CG  LEU A  68      14.628   4.782 -15.037  1.00 85.36           C
ATOM    767  HG  LEU A  68      13.810   4.750 -15.756  1.00 85.36           H
ATOM    768  CD1 LEU A  68      15.603   5.862 -15.509  1.00 85.36           C
ATOM    769 1HD1 LEU A  68      15.081   6.816 -15.582  1.00 85.36           H
ATOM    770 2HD1 LEU A  68      16.422   5.950 -14.795  1.00 85.36           H
ATOM    771 3HD1 LEU A  68      16.001   5.590 -16.486  1.00 85.36           H
ATOM    772  CD2 LEU A  68      15.272   3.394 -15.024  1.00 85.36           C
ATOM    773 1HD2 LEU A  68      16.076   3.374 -14.288  1.00 85.36           H
ATOM    774 2HD2 LEU A  68      14.522   2.648 -14.763  1.00 85.36           H
ATOM    775 3HD2 LEU A  68      15.677   3.172 -16.011  1.00 85.36           H
ATOM    776  HN  LEU A  68      13.002   5.962 -11.573  1.00 85.36           H
ATOM    777  N   VAL A  69      10.863   5.544 -13.818  1.00 87.89           N
ATOM    778  CA  VAL A  69       9.589   5.313 -14.477  1.00 87.89           C
ATOM    779  C   VAL A  69       8.978   6.656 -14.881  1.00 87.89           C
ATOM    780  O   VAL A  69       8.580   6.840 -16.030  1.00 87.89           O
ATOM    781  HA  VAL A  69       9.784   4.731 -15.377  1.00 87.89           H
ATOM    782  CB  VAL A  69       8.673   4.489 -13.570  1.00 87.89           C
ATOM    783  HB  VAL A  69       8.634   4.979 -12.597  1.00 87.89           H
ATOM    784  CG1 VAL A  69       7.249   4.440 -14.128  1.00 87.89           C
ATOM    785 1HG1 VAL A  69       6.851   5.453 -14.198  1.00 87.89           H
ATOM    786 2HG1 VAL A  69       7.262   3.985 -15.118  1.00 87.89           H
ATOM    787 3HG1 VAL A  69       6.619   3.848 -13.464  1.00 87.89           H
ATOM    788  CG2 VAL A  69       9.229   3.078 -13.364  1.00 87.89           C
ATOM    789 1HG2 VAL A  69       9.311   2.576 -14.328  1.00 87.89           H
ATOM    790 2HG2 VAL A  69      10.215   3.141 -12.902  1.00 87.89           H
ATOM    791 3HG2 VAL A  69       8.559   2.514 -12.716  1.00 87.89           H
ATOM    792  HN  VAL A  69      10.929   5.185 -12.887  1.00 87.89           H
ATOM    793  N   ILE A  70       8.924   7.560 -13.914  1.00 88.63           N
ATOM    794  CA  ILE A  70       8.302   8.855 -14.134  1.00 88.63           C
ATOM    795  C   ILE A  70       9.029   9.579 -15.269  1.00 88.63           C
ATOM    796  O   ILE A  70       8.394  10.178 -16.135  1.00 88.63           O
ATOM    797  HA  ILE A  70       7.272   8.675 -14.443  1.00 88.63           H
ATOM    798  CB  ILE A  70       8.250   9.653 -12.830  1.00 88.63           C
ATOM    799  HB  ILE A  70       9.247   9.655 -12.391  1.00 88.63           H
ATOM    800  CG1 ILE A  70       7.312   8.991 -11.819  1.00 88.63           C
ATOM    801 1HG1 ILE A  70       6.276   9.148 -12.121  1.00 88.63           H
ATOM    802 2HG1 ILE A  70       7.482   7.914 -11.811  1.00 88.63           H
ATOM    803  CG2 ILE A  70       7.870  11.112 -13.094  1.00 88.63           C
ATOM    804 1HG2 ILE A  70       8.610  11.566 -13.753  1.00 88.63           H
ATOM    805 2HG2 ILE A  70       6.889  11.151 -13.568  1.00 88.63           H
ATOM    806 3HG2 ILE A  70       7.840  11.656 -12.150  1.00 88.63           H
ATOM    807  CD1 ILE A  70       7.531   9.557 -10.415  1.00 88.63           C
ATOM    808 1HD1 ILE A  70       8.561   9.377 -10.107  1.00 88.63           H
ATOM    809 2HD1 ILE A  70       7.337  10.630 -10.421  1.00 88.63           H
ATOM    810 3HD1 ILE A  70       6.852   9.069  -9.716  1.00 88.63           H
ATOM    811  HN  ILE A  70       9.294   7.420 -12.996  1.00 88.63           H
ATOM    812  N   LEU A  71      10.351   9.499 -15.228  1.00 84.19           N
ATOM    813  CA  LEU A  71      11.174  10.191 -16.206  1.00 84.19           C
ATOM    814  C   LEU A  71      10.853   9.659 -17.604  1.00 84.19           C
ATOM    815  O   LEU A  71      10.682  10.434 -18.543  1.00 84.19           O
ATOM    816  HA  LEU A  71      10.906  11.247 -16.169  1.00 84.19           H
ATOM    817  CB  LEU A  71      12.653  10.086 -15.832  1.00 84.19           C
ATOM    818 1HB  LEU A  71      12.780  10.471 -14.820  1.00 84.19           H
ATOM    819 2HB  LEU A  71      12.928   9.031 -15.808  1.00 84.19           H
ATOM    820  CG  LEU A  71      13.632  10.818 -16.752  1.00 84.19           C
ATOM    821  HG  LEU A  71      13.371  10.583 -17.784  1.00 84.19           H
ATOM    822  CD1 LEU A  71      13.508  12.334 -16.589  1.00 84.19           C
ATOM    823 1HD1 LEU A  71      12.493  12.645 -16.839  1.00 84.19           H
ATOM    824 2HD1 LEU A  71      13.728  12.608 -15.557  1.00 84.19           H
ATOM    825 3HD1 LEU A  71      14.214  12.830 -17.255  1.00 84.19           H
ATOM    826  CD2 LEU A  71      15.065  10.332 -16.527  1.00 84.19           C
ATOM    827 1HD2 LEU A  71      15.353  10.518 -15.492  1.00 84.19           H
ATOM    828 2HD2 LEU A  71      15.123   9.264 -16.734  1.00 84.19           H
ATOM    829 3HD2 LEU A  71      15.740  10.869 -17.194  1.00 84.19           H
ATOM    830  HN  LEU A  71      10.859   8.974 -14.545  1.00 84.19           H
ATOM    831  N   VAL A  72      10.782   8.339 -17.698  1.00 83.52           N
ATOM    832  CA  VAL A  72      10.585   7.690 -18.983  1.00 83.52           C
ATOM    833  C   VAL A  72       9.247   8.137 -19.575  1.00 83.52           C
ATOM    834  O   VAL A  72       9.169   8.481 -20.753  1.00 83.52           O
ATOM    835  HA  VAL A  72      11.387   8.017 -19.643  1.00 83.52           H
ATOM    836  CB  VAL A  72      10.691   6.171 -18.823  1.00 83.52           C
ATOM    837  HB  VAL A  72      10.023   5.872 -18.015  1.00 83.52           H
ATOM    838  CG1 VAL A  72      10.238   5.454 -20.097  1.00 83.52           C
ATOM    839 1HG1 VAL A  72       9.201   5.712 -20.310  1.00 83.52           H
ATOM    840 2HG1 VAL A  72      10.868   5.763 -20.931  1.00 83.52           H
ATOM    841 3HG1 VAL A  72      10.324   4.376 -19.957  1.00 83.52           H
ATOM    842  CG2 VAL A  72      12.112   5.759 -18.437  1.00 83.52           C
ATOM    843 1HG2 VAL A  72      12.807   6.078 -19.213  1.00 83.52           H
ATOM    844 2HG2 VAL A  72      12.383   6.229 -17.491  1.00 83.52           H
ATOM    845 3HG2 VAL A  72      12.159   4.675 -18.330  1.00 83.52           H
ATOM    846  HN  VAL A  72      10.857   7.718 -16.918  1.00 83.52           H
ATOM    847  N   TYR A  73       8.226   8.117 -18.730  1.00 79.47           N
ATOM    848  CA  TYR A  73       6.883   8.452 -19.171  1.00 79.47           C
ATOM    849  C   TYR A  73       6.778   9.935 -19.534  1.00 79.47           C
ATOM    850  O   TYR A  73       6.067  10.301 -20.468  1.00 79.47           O
ATOM    851  HA  TYR A  73       6.660   7.853 -20.054  1.00 79.47           H
ATOM    852  CB  TYR A  73       5.964   8.164 -17.982  1.00 79.47           C
ATOM    853 1HB  TYR A  73       6.552   8.201 -17.065  1.00 79.47           H
ATOM    854 2HB  TYR A  73       5.217   8.955 -17.913  1.00 79.47           H
ATOM    855  CG  TYR A  73       5.251   6.813 -18.059  1.00 79.47           C
ATOM    856  CD1 TYR A  73       4.210   6.632 -18.948  1.00 79.47           C
ATOM    857  HD1 TYR A  73       3.896   7.452 -19.594  1.00 79.47           H
ATOM    858  CD2 TYR A  73       5.648   5.775 -17.241  1.00 79.47           C
ATOM    859  HD2 TYR A  73       6.470   5.918 -16.540  1.00 79.47           H
ATOM    860  CE1 TYR A  73       3.538   5.361 -19.021  1.00 79.47           C
ATOM    861  HE1 TYR A  73       2.715   5.205 -19.718  1.00 79.47           H
ATOM    862  CE2 TYR A  73       4.976   4.503 -17.314  1.00 79.47           C
ATOM    863  HE2 TYR A  73       5.279   3.675 -16.674  1.00 79.47           H
ATOM    864  CZ  TYR A  73       3.954   4.359 -18.200  1.00 79.47           C
ATOM    865  OH  TYR A  73       3.320   3.158 -18.270  1.00 79.47           O
ATOM    866  HH  TYR A  73       2.669   3.158 -19.028  1.00 79.47           H
ATOM    867  HN  TYR A  73       8.306   7.879 -17.762  1.00 79.47           H
ATOM    868  N   TRP A  74       7.499  10.749 -18.775  1.00 69.55           N
ATOM    869  CA  TRP A  74       7.411  12.190 -18.932  1.00 69.55           C
ATOM    870  C   TRP A  74       8.047  12.560 -20.273  1.00 69.55           C
ATOM    871  O   TRP A  74       7.483  13.341 -21.038  1.00 69.55           O
ATOM    872  HA  TRP A  74       6.355  12.462 -18.933  1.00 69.55           H
ATOM    873  CB  TRP A  74       8.055  12.911 -17.746  1.00 69.55           C
ATOM    874 1HB  TRP A  74       7.649  12.502 -16.821  1.00 69.55           H
ATOM    875 2HB  TRP A  74       9.125  12.701 -17.744  1.00 69.55           H
ATOM    876  CG  TRP A  74       7.847  14.427 -17.751  1.00 69.55           C
ATOM    877  CD1 TRP A  74       6.696  15.102 -17.635  1.00 69.55           C
ATOM    878  HD1 TRP A  74       5.719  14.633 -17.518  1.00 69.55           H
ATOM    879  CD2 TRP A  74       8.872  15.435 -17.883  1.00 69.55           C
ATOM    880  NE1 TRP A  74       6.901  16.465 -17.683  1.00 69.55           N
ATOM    881  HE1 TRP A  74       6.198  17.173 -17.618  1.00 69.55           H
ATOM    882  CE2 TRP A  74       8.267  16.674 -17.839  1.00 69.55           C
ATOM    883  CE3 TRP A  74      10.263  15.303 -18.035  1.00 69.55           C
ATOM    884  HE3 TRP A  74      10.764  14.336 -18.073  1.00 69.55           H
ATOM    885  CZ2 TRP A  74       8.976  17.877 -17.940  1.00 69.55           C
ATOM    886  HZ2 TRP A  74       8.475  18.844 -17.902  1.00 69.55           H
ATOM    887  CZ3 TRP A  74      10.958  16.515 -18.135  1.00 69.55           C
ATOM    888  HZ3 TRP A  74      12.040  16.470 -18.254  1.00 69.55           H
ATOM    889  CH2 TRP A  74      10.364  17.771 -18.092  1.00 69.55           C
ATOM    890  HH2 TRP A  74      10.975  18.669 -18.177  1.00 69.55           H
ATOM    891  HN  TRP A  74       8.132  10.438 -18.066  1.00 69.55           H
ATOM    892  N   TYR A  75       9.213  11.981 -20.519  1.00 67.61           N
ATOM    893  CA  TYR A  75      10.070  12.449 -21.595  1.00 67.61           C
ATOM    894  C   TYR A  75       9.758  11.716 -22.902  1.00 67.61           C
ATOM    895  O   TYR A  75       9.803  12.311 -23.977  1.00 67.61           O
ATOM    896  HA  TYR A  75       9.886  13.514 -21.732  1.00 67.61           H
ATOM    897  CB  TYR A  75      11.502  12.119 -21.169  1.00 67.61           C
ATOM    898 1HB  TYR A  75      11.622  12.367 -20.114  1.00 67.61           H
ATOM    899 2HB  TYR A  75      11.660  11.045 -21.264  1.00 67.61           H
ATOM    900  CG  TYR A  75      12.575  12.851 -21.976  1.00 67.61           C
ATOM    901  CD1 TYR A  75      13.152  12.241 -23.070  1.00 67.61           C
ATOM    902  HD1 TYR A  75      12.843  11.237 -23.360  1.00 67.61           H
ATOM    903  CD2 TYR A  75      12.967  14.123 -21.609  1.00 67.61           C
ATOM    904  HD2 TYR A  75      12.511  14.605 -20.744  1.00 67.61           H
ATOM    905  CE1 TYR A  75      14.163  12.930 -23.830  1.00 67.61           C
ATOM    906  HE1 TYR A  75      14.627  12.459 -24.697  1.00 67.61           H
ATOM    907  CE2 TYR A  75      13.978  14.812 -22.368  1.00 67.61           C
ATOM    908  HE2 TYR A  75      14.296  15.817 -22.089  1.00 67.61           H
ATOM    909  CZ  TYR A  75      14.526  14.182 -23.441  1.00 67.61           C
ATOM    910  OH  TYR A  75      15.480  14.833 -24.158  1.00 67.61           O
ATOM    911  HH  TYR A  75      15.646  15.738 -23.765  1.00 67.61           H
ATOM    912  HN  TYR A  75       9.574  11.207 -19.998  1.00 67.61           H
ATOM    913  N   CYS A  76       9.448  10.435 -22.765  1.00 66.95           N
ATOM    914  CA  CYS A  76       9.461   9.536 -23.907  1.00 66.95           C
ATOM    915  C   CYS A  76       8.026   9.077 -24.173  1.00 66.95           C
ATOM    916  O   CYS A  76       7.459   9.379 -25.222  1.00 66.95           O
ATOM    917  HA  CYS A  76       9.848  10.107 -24.750  1.00 66.95           H
ATOM    918  CB  CYS A  76      10.407   8.354 -23.684  1.00 66.95           C
ATOM    919 1HB  CYS A  76      11.357   8.708 -23.284  1.00 66.95           H
ATOM    920 2HB  CYS A  76       9.983   7.673 -22.946  1.00 66.95           H
ATOM    921  SG  CYS A  76      10.685   7.470 -25.262  1.00 66.95           S
ATOM    922  HG  CYS A  76       9.490   6.888 -25.308  1.00 66.95           H
ATOM    923  HN  CYS A  76       9.192  10.011 -21.896  1.00 66.95           H
ATOM    924  N   THR A  77       7.481   8.354 -23.206  1.00 59.57           N
ATOM    925  CA  THR A  77       6.271   7.583 -23.439  1.00 59.57           C
ATOM    926  C   THR A  77       5.096   8.514 -23.742  1.00 59.57           C
ATOM    927  O   THR A  77       4.279   8.225 -24.616  1.00 59.57           O
ATOM    928  HA  THR A  77       6.424   6.963 -24.323  1.00 59.57           H
ATOM    929  CB  THR A  77       6.039   6.688 -22.221  1.00 59.57           C
ATOM    930  HB  THR A  77       5.776   7.282 -21.346  1.00 59.57           H
ATOM    931  OG1 THR A  77       7.242   5.932 -22.111  1.00 59.57           O
ATOM    932  HG1 THR A  77       7.314   5.291 -22.875  1.00 59.57           H
ATOM    933  CG2 THR A  77       4.957   5.634 -22.466  1.00 59.57           C
ATOM    934 1HG2 THR A  77       5.253   4.997 -23.299  1.00 59.57           H
ATOM    935 2HG2 THR A  77       4.015   6.129 -22.704  1.00 59.57           H
ATOM    936 3HG2 THR A  77       4.832   5.026 -21.570  1.00 59.57           H
ATOM    937  HN  THR A  77       7.850   8.291 -22.279  1.00 59.57           H
ATOM    938  N   ARG A  78       5.047   9.613 -23.004  1.00 54.21           N
ATOM    939  CA  ARG A  78       3.888  10.489 -23.041  1.00 54.21           C
ATOM    940  C   ARG A  78       2.605   9.681 -22.828  1.00 54.21           C
ATOM    941  O   ARG A  78       2.413   8.639 -23.453  1.00 54.21           O
ATOM    942  HA  ARG A  78       4.046  11.195 -22.226  1.00 54.21           H
ATOM    943  CB  ARG A  78       3.800  11.230 -24.376  1.00 54.21           C
ATOM    944 1HB  ARG A  78       4.749  11.148 -24.905  1.00 54.21           H
ATOM    945 2HB  ARG A  78       3.043  10.764 -25.006  1.00 54.21           H
ATOM    946  CG  ARG A  78       3.455  12.705 -24.162  1.00 54.21           C
ATOM    947 1HG  ARG A  78       2.476  12.789 -23.690  1.00 54.21           H
ATOM    948 2HG  ARG A  78       4.177  13.156 -23.481  1.00 54.21           H
ATOM    949  CD  ARG A  78       3.454  13.466 -25.490  1.00 54.21           C
ATOM    950 1HD  ARG A  78       4.361  13.238 -26.049  1.00 54.21           H
ATOM    951 2HD  ARG A  78       2.612  13.144 -26.102  1.00 54.21           H
ATOM    952  NE  ARG A  78       3.368  14.922 -25.238  1.00 54.21           N
ATOM    953  HE  ARG A  78       3.323  15.232 -24.289  1.00 54.21           H
ATOM    954  CZ  ARG A  78       3.348  15.851 -26.204  1.00 54.21           C
ATOM    955  NH1 ARG A  78       3.406  15.493 -27.494  1.00 54.21           N
ATOM    956 1HH1 ARG A  78       3.465  14.526 -27.742  1.00 54.21           H
ATOM    957 2HH1 ARG A  78       3.390  16.193 -28.208  1.00 54.21           H
ATOM    958  NH2 ARG A  78       3.268  17.144 -25.860  1.00 54.21           N
ATOM    959 1HH2 ARG A  78       3.251  17.850 -26.568  1.00 54.21           H
ATOM    960 2HH2 ARG A  78       3.225  17.403 -24.895  1.00 54.21           H
ATOM    961  HN  ARG A  78       5.779   9.907 -22.390  1.00 54.21           H
ATOM    962  N   VAL A  79       1.761  10.193 -21.944  1.00 70.04           N
ATOM    963  CA  VAL A  79       0.550   9.483 -21.569  1.00 70.04           C
ATOM    964  C   VAL A  79      -0.409   9.453 -22.761  1.00 70.04           C
ATOM    965  O   VAL A  79      -1.047  10.457 -23.074  1.00 70.04           O
ATOM    966  HA  VAL A  79       0.832   8.460 -21.319  1.00 70.04           H
ATOM    967  CB  VAL A  79      -0.065  10.123 -20.322  1.00 70.04           C
ATOM    968  HB  VAL A  79      -0.341  11.147 -20.572  1.00 70.04           H
ATOM    969  CG1 VAL A  79      -1.337   9.384 -19.899  1.00 70.04           C
ATOM    970 1HG1 VAL A  79      -2.066   9.423 -20.708  1.00 70.04           H
ATOM    971 2HG1 VAL A  79      -1.096   8.345 -19.676  1.00 70.04           H
ATOM    972 3HG1 VAL A  79      -1.754   9.859 -19.011  1.00 70.04           H
ATOM    973  CG2 VAL A  79       0.947  10.174 -19.176  1.00 70.04           C
ATOM    974 1HG2 VAL A  79       1.266   9.162 -18.928  1.00 70.04           H
ATOM    975 2HG2 VAL A  79       1.811  10.764 -19.481  1.00 70.04           H
ATOM    976 3HG2 VAL A  79       0.483  10.633 -18.303  1.00 70.04           H
ATOM    977  HN  VAL A  79       1.894  11.073 -21.489  1.00 70.04           H
ATOM    978  N   LYS A  80      -0.480   8.291 -23.393  1.00 63.92           N
ATOM    979  CA  LYS A  80      -1.269   8.145 -24.604  1.00 63.92           C
ATOM    980  C   LYS A  80      -2.518   7.317 -24.297  1.00 63.92           C
ATOM    981  O   LYS A  80      -3.539   7.454 -24.969  1.00 63.92           O
ATOM    982  HA  LYS A  80      -1.583   9.143 -24.912  1.00 63.92           H
ATOM    983  CB  LYS A  80      -0.413   7.571 -25.735  1.00 63.92           C
ATOM    984 1HB  LYS A  80       0.124   6.692 -25.380  1.00 63.92           H
ATOM    985 2HB  LYS A  80      -1.056   7.243 -26.552  1.00 63.92           H
ATOM    986  CG  LYS A  80       0.584   8.612 -26.250  1.00 63.92           C
ATOM    987 1HG  LYS A  80       0.046   9.492 -26.602  1.00 63.92           H
ATOM    988 2HG  LYS A  80       1.229   8.937 -25.435  1.00 63.92           H
ATOM    989  CD  LYS A  80       1.435   8.040 -27.385  1.00 63.92           C
ATOM    990 1HD  LYS A  80       1.944   7.138 -27.044  1.00 63.92           H
ATOM    991 2HD  LYS A  80       0.793   7.748 -28.216  1.00 63.92           H
ATOM    992  CE  LYS A  80       2.467   9.063 -27.866  1.00 63.92           C
ATOM    993 1HE  LYS A  80       1.960   9.960 -28.221  1.00 63.92           H
ATOM    994 2HE  LYS A  80       3.103   9.364 -27.034  1.00 63.92           H
ATOM    995  NZ  LYS A  80       3.296   8.492 -28.951  1.00 63.92           N
ATOM    996 1HZ  LYS A  80       3.968   9.185 -29.263  1.00 63.92           H
ATOM    997 2HZ  LYS A  80       3.788   7.675 -28.607  1.00 63.92           H
ATOM    998 3HZ  LYS A  80       2.700   8.226 -29.727  1.00 63.92           H
ATOM    999  HN  LYS A  80      -0.011   7.461 -23.091  1.00 63.92           H
ATOM   1000  N   THR A  81      -2.396   6.474 -23.282  1.00 74.97           N
ATOM   1001  CA  THR A  81      -3.446   5.520 -22.970  1.00 74.97           C
ATOM   1002  C   THR A  81      -3.906   5.687 -21.521  1.00 74.97           C
ATOM   1003  O   THR A  81      -3.215   6.308 -20.714  1.00 74.97           O
ATOM   1004  HA  THR A  81      -4.306   5.736 -23.605  1.00 74.97           H
ATOM   1005  CB  THR A  81      -2.919   4.118 -23.283  1.00 74.97           C
ATOM   1006  HB  THR A  81      -3.735   3.397 -23.327  1.00 74.97           H
ATOM   1007  OG1 THR A  81      -1.943   3.881 -22.273  1.00 74.97           O
ATOM   1008  HG1 THR A  81      -1.693   2.913 -22.259  1.00 74.97           H
ATOM   1009  CG2 THR A  81      -2.124   4.069 -24.589  1.00 74.97           C
ATOM   1010 1HG2 THR A  81      -1.269   4.741 -24.519  1.00 74.97           H
ATOM   1011 2HG2 THR A  81      -2.763   4.380 -25.416  1.00 74.97           H
ATOM   1012 3HG2 THR A  81      -1.773   3.052 -24.763  1.00 74.97           H
ATOM   1013  HN  THR A  81      -1.599   6.438 -22.679  1.00 74.97           H
ATOM   1014  N   MET A  82      -5.070   5.122 -21.233  1.00 75.64           N
ATOM   1015  CA  MET A  82      -5.605   5.156 -19.883  1.00 75.64           C
ATOM   1016  C   MET A  82      -4.686   4.414 -18.910  1.00 75.64           C
ATOM   1017  O   MET A  82      -4.509   4.840 -17.770  1.00 75.64           O
ATOM   1018  HA  MET A  82      -5.654   6.211 -19.613  1.00 75.64           H
ATOM   1019  CB  MET A  82      -6.992   4.512 -19.867  1.00 75.64           C
ATOM   1020 1HB  MET A  82      -7.567   4.857 -20.727  1.00 75.64           H
ATOM   1021 2HB  MET A  82      -6.896   3.430 -19.962  1.00 75.64           H
ATOM   1022  CG  MET A  82      -7.740   4.852 -18.577  1.00 75.64           C
ATOM   1023 1HG  MET A  82      -7.243   4.387 -17.725  1.00 75.64           H
ATOM   1024 2HG  MET A  82      -7.721   5.928 -18.408  1.00 75.64           H
ATOM   1025  SD  MET A  82      -9.429   4.282 -18.681  1.00 75.64           S
ATOM   1026  CE  MET A  82     -10.062   4.905 -17.133  1.00 75.64           C
ATOM   1027 1HE  MET A  82      -9.498   4.471 -16.308  1.00 75.64           H
ATOM   1028 2HE  MET A  82      -9.962   5.990 -17.110  1.00 75.64           H
ATOM   1029 3HE  MET A  82     -11.114   4.636 -17.036  1.00 75.64           H
ATOM   1030  HN  MET A  82      -5.642   4.649 -21.903  1.00 75.64           H
ATOM   1031  N   THR A  83      -4.125   3.316 -19.397  1.00 76.67           N
ATOM   1032  CA  THR A  83      -3.205   2.527 -18.595  1.00 76.67           C
ATOM   1033  C   THR A  83      -1.977   3.359 -18.220  1.00 76.67           C
ATOM   1034  O   THR A  83      -1.516   3.312 -17.080  1.00 76.67           O
ATOM   1035  HA  THR A  83      -3.705   2.257 -17.665  1.00 76.67           H
ATOM   1036  CB  THR A  83      -2.864   1.258 -19.379  1.00 76.67           C
ATOM   1037  HB  THR A  83      -2.148   1.472 -20.172  1.00 76.67           H
ATOM   1038  OG1 THR A  83      -4.129   0.765 -19.809  1.00 76.67           O
ATOM   1039  HG1 THR A  83      -4.814   0.908 -19.094  1.00 76.67           H
ATOM   1040  CG2 THR A  83      -2.315   0.146 -18.482  1.00 76.67           C
ATOM   1041 1HG2 THR A  83      -3.059  -0.114 -17.730  1.00 76.67           H
ATOM   1042 2HG2 THR A  83      -1.406   0.492 -17.990  1.00 76.67           H
ATOM   1043 3HG2 THR A  83      -2.089  -0.731 -19.089  1.00 76.67           H
ATOM   1044  HN  THR A  83      -4.290   2.965 -20.319  1.00 76.67           H
ATOM   1045  N   ASP A  84      -1.482   4.101 -19.200  1.00 79.04           N
ATOM   1046  CA  ASP A  84      -0.297   4.916 -18.996  1.00 79.04           C
ATOM   1047  C   ASP A  84      -0.559   5.917 -17.868  1.00 79.04           C
ATOM   1048  O   ASP A  84       0.328   6.197 -17.063  1.00 79.04           O
ATOM   1049  HA  ASP A  84       0.497   4.211 -18.751  1.00 79.04           H
ATOM   1050  CB  ASP A  84       0.051   5.707 -20.258  1.00 79.04           C
ATOM   1051 1HB  ASP A  84      -0.781   6.358 -20.525  1.00 79.04           H
ATOM   1052 2HB  ASP A  84       0.910   6.350 -20.063  1.00 79.04           H
ATOM   1053  CG  ASP A  84       0.365   4.768 -21.424  1.00 79.04           C
ATOM   1054  OD1 ASP A  84       0.915   3.680 -21.145  1.00 79.04           O
ATOM   1055  OD2 ASP A  84       0.048   5.158 -22.569  1.00 79.04           O
ATOM   1056  HN  ASP A  84      -1.877   4.150 -20.117  1.00 79.04           H
ATOM   1057  N   MET A  85      -1.781   6.428 -17.846  1.00 84.30           N
ATOM   1058  CA  MET A  85      -2.163   7.411 -16.847  1.00 84.30           C
ATOM   1059  C   MET A  85      -2.090   6.818 -15.439  1.00 84.30           C
ATOM   1060  O   MET A  85      -1.551   7.442 -14.526  1.00 84.30           O
ATOM   1061  HA  MET A  85      -1.443   8.223 -16.945  1.00 84.30           H
ATOM   1062  CB  MET A  85      -3.588   7.894 -17.125  1.00 84.30           C
ATOM   1063 1HB  MET A  85      -3.679   8.190 -18.170  1.00 84.30           H
ATOM   1064 2HB  MET A  85      -4.291   7.077 -16.962  1.00 84.30           H
ATOM   1065  CG  MET A  85      -3.953   9.075 -16.222  1.00 84.30           C
ATOM   1066 1HG  MET A  85      -5.018   9.290 -16.302  1.00 84.30           H
ATOM   1067 2HG  MET A  85      -3.756   8.821 -15.180  1.00 84.30           H
ATOM   1068  SD  MET A  85      -3.005  10.514 -16.687  1.00 84.30           S
ATOM   1069  CE  MET A  85      -3.412  11.604 -15.333  1.00 84.30           C
ATOM   1070 1HE  MET A  85      -4.488  11.771 -15.312  1.00 84.30           H
ATOM   1071 2HE  MET A  85      -3.096  11.150 -14.394  1.00 84.30           H
ATOM   1072 3HE  MET A  85      -2.899  12.557 -15.467  1.00 84.30           H
ATOM   1073  HN  MET A  85      -2.502   6.181 -18.494  1.00 84.30           H
ATOM   1074  N   PHE A  86      -2.642   5.621 -15.306  1.00 87.48           N
ATOM   1075  CA  PHE A  86      -2.691   4.959 -14.013  1.00 87.48           C
ATOM   1076  C   PHE A  86      -1.291   4.544 -13.556  1.00 87.48           C
ATOM   1077  O   PHE A  86      -0.961   4.655 -12.376  1.00 87.48           O
ATOM   1078  HA  PHE A  86      -3.108   5.671 -13.301  1.00 87.48           H
ATOM   1079  CB  PHE A  86      -3.550   3.705 -14.185  1.00 87.48           C
ATOM   1080 1HB  PHE A  86      -3.160   3.120 -15.018  1.00 87.48           H
ATOM   1081 2HB  PHE A  86      -3.458   3.088 -13.292  1.00 87.48           H
ATOM   1082  CG  PHE A  86      -5.032   3.995 -14.436  1.00 87.48           C
ATOM   1083  CD1 PHE A  86      -5.659   4.980 -13.738  1.00 87.48           C
ATOM   1084  HD1 PHE A  86      -5.106   5.562 -13.000  1.00 87.48           H
ATOM   1085  CD2 PHE A  86      -5.721   3.269 -15.356  1.00 87.48           C
ATOM   1086  HD2 PHE A  86      -5.218   2.480 -15.915  1.00 87.48           H
ATOM   1087  CE1 PHE A  86      -7.034   5.250 -13.970  1.00 87.48           C
ATOM   1088  HE1 PHE A  86      -7.536   6.039 -13.411  1.00 87.48           H
ATOM   1089  CE2 PHE A  86      -7.096   3.539 -15.588  1.00 87.48           C
ATOM   1090  HE2 PHE A  86      -7.648   2.956 -16.326  1.00 87.48           H
ATOM   1091  CZ  PHE A  86      -7.723   4.523 -14.890  1.00 87.48           C
ATOM   1092  HZ  PHE A  86      -8.778   4.730 -15.069  1.00 87.48           H
ATOM   1093  HN  PHE A  86      -3.049   5.106 -16.060  1.00 87.48           H
ATOM   1094  N   LEU A  87      -0.505   4.075 -14.514  1.00 82.88           N
ATOM   1095  CA  LEU A  87       0.833   3.593 -14.215  1.00 82.88           C
ATOM   1096  C   LEU A  87       1.695   4.761 -13.731  1.00 82.88           C
ATOM   1097  O   LEU A  87       2.548   4.588 -12.862  1.00 82.88           O
ATOM   1098  HA  LEU A  87       0.746   2.869 -13.405  1.00 82.88           H
ATOM   1099  CB  LEU A  87       1.418   2.855 -15.421  1.00 82.88           C
ATOM   1100 1HB  LEU A  87       1.300   3.488 -16.301  1.00 82.88           H
ATOM   1101 2HB  LEU A  87       2.489   2.730 -15.261  1.00 82.88           H
ATOM   1102  CG  LEU A  87       0.812   1.484 -15.728  1.00 82.88           C
ATOM   1103  HG  LEU A  87      -0.263   1.608 -15.861  1.00 82.88           H
ATOM   1104  CD1 LEU A  87       1.368   0.919 -17.036  1.00 82.88           C
ATOM   1105 1HD1 LEU A  87       1.129   1.598 -17.855  1.00 82.88           H
ATOM   1106 2HD1 LEU A  87       2.450   0.813 -16.956  1.00 82.88           H
ATOM   1107 3HD1 LEU A  87       0.921  -0.056 -17.230  1.00 82.88           H
ATOM   1108  CD2 LEU A  87       1.014   0.521 -14.556  1.00 82.88           C
ATOM   1109 1HD2 LEU A  87       2.081   0.398 -14.367  1.00 82.88           H
ATOM   1110 2HD2 LEU A  87       0.532   0.926 -13.666  1.00 82.88           H
ATOM   1111 3HD2 LEU A  87       0.574  -0.445 -14.800  1.00 82.88           H
ATOM   1112  HN  LEU A  87      -0.768   4.023 -15.477  1.00 82.88           H
ATOM   1113  N   LEU A  88       1.442   5.923 -14.314  1.00 87.78           N
ATOM   1114  CA  LEU A  88       2.168   7.124 -13.936  1.00 87.78           C
ATOM   1115  C   LEU A  88       1.813   7.496 -12.495  1.00 87.78           C
ATOM   1116  O   LEU A  88       2.699   7.744 -11.678  1.00 87.78           O
ATOM   1117  HA  LEU A  88       3.232   6.890 -13.980  1.00 87.78           H
ATOM   1118  CB  LEU A  88       1.910   8.246 -14.943  1.00 87.78           C
ATOM   1119 1HB  LEU A  88       2.260   7.917 -15.922  1.00 87.78           H
ATOM   1120 2HB  LEU A  88       0.833   8.394 -15.023  1.00 87.78           H
ATOM   1121  CG  LEU A  88       2.560   9.594 -14.627  1.00 87.78           C
ATOM   1122  HG  LEU A  88       2.236   9.905 -13.633  1.00 87.78           H
ATOM   1123  CD1 LEU A  88       4.084   9.472 -14.587  1.00 87.78           C
ATOM   1124 1HD1 LEU A  88       4.372   8.756 -13.817  1.00 87.78           H
ATOM   1125 2HD1 LEU A  88       4.446   9.128 -15.556  1.00 87.78           H
ATOM   1126 3HD1 LEU A  88       4.521  10.445 -14.360  1.00 87.78           H
ATOM   1127  CD2 LEU A  88       2.096  10.671 -15.610  1.00 87.78           C
ATOM   1128 1HD2 LEU A  88       2.371  10.380 -16.624  1.00 87.78           H
ATOM   1129 2HD2 LEU A  88       1.014  10.781 -15.545  1.00 87.78           H
ATOM   1130 3HD2 LEU A  88       2.573  11.619 -15.362  1.00 87.78           H
ATOM   1131  HN  LEU A  88       0.758   6.052 -15.031  1.00 87.78           H
ATOM   1132  N   ASN A  89       0.516   7.525 -12.227  1.00 89.84           N
ATOM   1133  CA  ASN A  89       0.031   7.927 -10.918  1.00 89.84           C
ATOM   1134  C   ASN A  89       0.480   6.902  -9.875  1.00 89.84           C
ATOM   1135  O   ASN A  89       0.725   7.251  -8.722  1.00 89.84           O
ATOM   1136  HA  ASN A  89       0.459   8.914 -10.745  1.00 89.84           H
ATOM   1137  CB  ASN A  89      -1.498   7.988 -10.893  1.00 89.84           C
ATOM   1138 1HB  ASN A  89      -1.909   7.145 -11.448  1.00 89.84           H
ATOM   1139 2HB  ASN A  89      -1.852   7.896  -9.866  1.00 89.84           H
ATOM   1140  CG  ASN A  89      -2.004   9.300 -11.497  1.00 89.84           C
ATOM   1141  OD1 ASN A  89      -2.183  10.298 -10.819  1.00 89.84           O
ATOM   1142  ND2 ASN A  89      -2.225   9.242 -12.807  1.00 89.84           N
ATOM   1143 1HD2 ASN A  89      -2.058   8.391 -13.305  1.00 89.84           H
ATOM   1144 2HD2 ASN A  89      -2.558  10.049 -13.295  1.00 89.84           H
ATOM   1145  HN  ASN A  89      -0.196   7.279 -12.885  1.00 89.84           H
ATOM   1146  N   LEU A  90       0.576   5.657 -10.319  1.00 87.74           N
ATOM   1147  CA  LEU A  90       1.021   4.584  -9.446  1.00 87.74           C
ATOM   1148  C   LEU A  90       2.458   4.858  -8.999  1.00 87.74           C
ATOM   1149  O   LEU A  90       2.783   4.719  -7.821  1.00 87.74           O
ATOM   1150  HA  LEU A  90       0.378   4.591  -8.565  1.00 87.74           H
ATOM   1151  CB  LEU A  90       0.837   3.227 -10.128  1.00 87.74           C
ATOM   1152 1HB  LEU A  90      -0.207   3.130 -10.425  1.00 87.74           H
ATOM   1153 2HB  LEU A  90       1.430   3.220 -11.043  1.00 87.74           H
ATOM   1154  CG  LEU A  90       1.219   2.001  -9.297  1.00 87.74           C
ATOM   1155  HG  LEU A  90       2.244   2.130  -8.948  1.00 87.74           H
ATOM   1156  CD1 LEU A  90       0.331   1.881  -8.057  1.00 87.74           C
ATOM   1157 1HD1 LEU A  90       0.447   2.772  -7.439  1.00 87.74           H
ATOM   1158 2HD1 LEU A  90      -0.711   1.785  -8.363  1.00 87.74           H
ATOM   1159 3HD1 LEU A  90       0.624   1.002  -7.484  1.00 87.74           H
ATOM   1160  CD2 LEU A  90       1.188   0.730 -10.148  1.00 87.74           C
ATOM   1161 1HD2 LEU A  90       0.184   0.583 -10.546  1.00 87.74           H
ATOM   1162 2HD2 LEU A  90       1.896   0.827 -10.972  1.00 87.74           H
ATOM   1163 3HD2 LEU A  90       1.464  -0.127  -9.533  1.00 87.74           H
ATOM   1164  HN  LEU A  90       0.356   5.378 -11.253  1.00 87.74           H
ATOM   1165  N   ALA A  91       3.280   5.244  -9.964  1.00 91.71           N
ATOM   1166  CA  ALA A  91       4.686   5.496  -9.694  1.00 91.71           C
ATOM   1167  C   ALA A  91       4.812   6.692  -8.748  1.00 91.71           C
ATOM   1168  O   ALA A  91       5.671   6.704  -7.868  1.00 91.71           O
ATOM   1169  HA  ALA A  91       5.093   4.612  -9.203  1.00 91.71           H
ATOM   1170  CB  ALA A  91       5.428   5.715 -11.013  1.00 91.71           C
ATOM   1171 1HB  ALA A  91       5.332   4.825 -11.636  1.00 91.71           H
ATOM   1172 2HB  ALA A  91       5.000   6.571 -11.534  1.00 91.71           H
ATOM   1173 3HB  ALA A  91       6.482   5.903 -10.810  1.00 91.71           H
ATOM   1174  HN  ALA A  91       3.001   5.384 -10.914  1.00 91.71           H
ATOM   1175  N   ILE A  92       3.944   7.670  -8.963  1.00 91.03           N
ATOM   1176  CA  ILE A  92       3.935   8.859  -8.128  1.00 91.03           C
ATOM   1177  C   ILE A  92       3.582   8.467  -6.692  1.00 91.03           C
ATOM   1178  O   ILE A  92       4.226   8.917  -5.746  1.00 91.03           O
ATOM   1179  HA  ILE A  92       4.944   9.271  -8.136  1.00 91.03           H
ATOM   1180  CB  ILE A  92       3.008   9.922  -8.721  1.00 91.03           C
ATOM   1181  HB  ILE A  92       2.050   9.453  -8.946  1.00 91.03           H
ATOM   1182  CG1 ILE A  92       3.566  10.465 -10.038  1.00 91.03           C
ATOM   1183 1HG1 ILE A  92       4.435  11.091  -9.838  1.00 91.03           H
ATOM   1184 2HG1 ILE A  92       3.907   9.637 -10.661  1.00 91.03           H
ATOM   1185  CG2 ILE A  92       2.737  11.039  -7.710  1.00 91.03           C
ATOM   1186 1HG2 ILE A  92       2.265  10.619  -6.822  1.00 91.03           H
ATOM   1187 2HG2 ILE A  92       3.678  11.512  -7.431  1.00 91.03           H
ATOM   1188 3HG2 ILE A  92       2.076  11.781  -8.157  1.00 91.03           H
ATOM   1189  CD1 ILE A  92       2.508  11.275 -10.790  1.00 91.03           C
ATOM   1190 1HD1 ILE A  92       1.651  10.638 -11.010  1.00 91.03           H
ATOM   1191 2HD1 ILE A  92       2.188  12.115 -10.174  1.00 91.03           H
ATOM   1192 3HD1 ILE A  92       2.932  11.648 -11.723  1.00 91.03           H
ATOM   1193  HN  ILE A  92       3.257   7.658  -9.689  1.00 91.03           H
ATOM   1194  N   ALA A  93       2.560   7.632  -6.575  1.00 92.56           N
ATOM   1195  CA  ALA A  93       2.064   7.235  -5.268  1.00 92.56           C
ATOM   1196  C   ALA A  93       3.174   6.509  -4.505  1.00 92.56           C
ATOM   1197  O   ALA A  93       3.431   6.810  -3.340  1.00 92.56           O
ATOM   1198  HA  ALA A  93       1.795   8.142  -4.726  1.00 92.56           H
ATOM   1199  CB  ALA A  93       0.812   6.373  -5.437  1.00 92.56           C
ATOM   1200 1HB  ALA A  93       0.044   6.944  -5.958  1.00 92.56           H
ATOM   1201 2HB  ALA A  93       1.059   5.483  -6.017  1.00 92.56           H
ATOM   1202 3HB  ALA A  93       0.440   6.075  -4.457  1.00 92.56           H
ATOM   1203  HN  ALA A  93       2.074   7.230  -7.351  1.00 92.56           H
ATOM   1204  N   ASP A  94       3.802   5.567  -5.193  1.00 89.78           N
ATOM   1205  CA  ASP A  94       4.847   4.764  -4.580  1.00 89.78           C
ATOM   1206  C   ASP A  94       5.965   5.683  -4.083  1.00 89.78           C
ATOM   1207  O   ASP A  94       6.490   5.490  -2.988  1.00 89.78           O
ATOM   1208  HA  ASP A  94       4.356   4.227  -3.768  1.00 89.78           H
ATOM   1209  CB  ASP A  94       5.452   3.786  -5.589  1.00 89.78           C
ATOM   1210 1HB  ASP A  94       5.571   4.279  -6.553  1.00 89.78           H
ATOM   1211 2HB  ASP A  94       6.447   3.487  -5.259  1.00 89.78           H
ATOM   1212  CG  ASP A  94       4.569   2.547  -5.750  1.00 89.78           C
ATOM   1213  OD1 ASP A  94       3.922   2.177  -4.746  1.00 89.78           O
ATOM   1214  OD2 ASP A  94       4.559   1.998  -6.873  1.00 89.78           O
ATOM   1215  HN  ASP A  94       3.608   5.349  -6.149  1.00 89.78           H
ATOM   1216  N   LEU A  95       6.295   6.662  -4.912  1.00 90.69           N
ATOM   1217  CA  LEU A  95       7.393   7.563  -4.607  1.00 90.69           C
ATOM   1218  C   LEU A  95       7.074   8.334  -3.325  1.00 90.69           C
ATOM   1219  O   LEU A  95       7.942   8.516  -2.473  1.00 90.69           O
ATOM   1220  HA  LEU A  95       8.278   6.951  -4.430  1.00 90.69           H
ATOM   1221  CB  LEU A  95       7.698   8.463  -5.806  1.00 90.69           C
ATOM   1222 1HB  LEU A  95       7.792   7.835  -6.692  1.00 90.69           H
ATOM   1223 2HB  LEU A  95       6.842   9.118  -5.970  1.00 90.69           H
ATOM   1224  CG  LEU A  95       8.954   9.329  -5.693  1.00 90.69           C
ATOM   1225  HG  LEU A  95       8.902   9.885  -4.757  1.00 90.69           H
ATOM   1226  CD1 LEU A  95      10.214   8.463  -5.635  1.00 90.69           C
ATOM   1227 1HD1 LEU A  95      10.163   7.806  -4.767  1.00 90.69           H
ATOM   1228 2HD1 LEU A  95      10.284   7.863  -6.542  1.00 90.69           H
ATOM   1229 3HD1 LEU A  95      11.092   9.104  -5.555  1.00 90.69           H
ATOM   1230  CD2 LEU A  95       9.015  10.356  -6.826  1.00 90.69           C
ATOM   1231 1HD2 LEU A  95       9.033   9.838  -7.785  1.00 90.69           H
ATOM   1232 2HD2 LEU A  95       8.139  11.003  -6.778  1.00 90.69           H
ATOM   1233 3HD2 LEU A  95       9.918  10.958  -6.721  1.00 90.69           H
ATOM   1234  HN  LEU A  95       5.827   6.844  -5.777  1.00 90.69           H
ATOM   1235  N   LEU A  96       5.825   8.766  -3.228  1.00 87.46           N
ATOM   1236  CA  LEU A  96       5.388   9.540  -2.078  1.00 87.46           C
ATOM   1237  C   LEU A  96       5.564   8.704  -0.809  1.00 87.46           C
ATOM   1238  O   LEU A  96       5.995   9.217   0.222  1.00 87.46           O
ATOM   1239  HA  LEU A  96       6.034  10.414  -2.008  1.00 87.46           H
ATOM   1240  CB  LEU A  96       3.960  10.048  -2.286  1.00 87.46           C
ATOM   1241 1HB  LEU A  96       3.343   9.213  -2.619  1.00 87.46           H
ATOM   1242 2HB  LEU A  96       3.566  10.371  -1.322  1.00 87.46           H
ATOM   1243  CG  LEU A  96       3.795  11.197  -3.283  1.00 87.46           C
ATOM   1244  HG  LEU A  96       4.238  10.892  -4.231  1.00 87.46           H
ATOM   1245  CD1 LEU A  96       2.316  11.486  -3.547  1.00 87.46           C
ATOM   1246 1HD1 LEU A  96       1.840  10.596  -3.958  1.00 87.46           H
ATOM   1247 2HD1 LEU A  96       1.828  11.762  -2.613  1.00 87.46           H
ATOM   1248 3HD1 LEU A  96       2.228  12.307  -4.259  1.00 87.46           H
ATOM   1249  CD2 LEU A  96       4.548  12.443  -2.813  1.00 87.46           C
ATOM   1250 1HD2 LEU A  96       4.157  12.760  -1.846  1.00 87.46           H
ATOM   1251 2HD2 LEU A  96       5.609  12.212  -2.717  1.00 87.46           H
ATOM   1252 3HD2 LEU A  96       4.415  13.244  -3.539  1.00 87.46           H
ATOM   1253  HN  LEU A  96       5.119   8.595  -3.915  1.00 87.46           H
ATOM   1254  N   PHE A  97       5.222   7.429  -0.926  1.00 89.75           N
ATOM   1255  CA  PHE A  97       5.340   6.516   0.198  1.00 89.75           C
ATOM   1256  C   PHE A  97       6.803   6.346   0.615  1.00 89.75           C
ATOM   1257  O   PHE A  97       7.125   6.406   1.800  1.00 89.75           O
ATOM   1258  HA  PHE A  97       4.777   6.947   1.025  1.00 89.75           H
ATOM   1259  CB  PHE A  97       4.794   5.164  -0.264  1.00 89.75           C
ATOM   1260 1HB  PHE A  97       3.705   5.211  -0.283  1.00 89.75           H
ATOM   1261 2HB  PHE A  97       5.122   4.981  -1.288  1.00 89.75           H
ATOM   1262  CG  PHE A  97       5.224   3.986   0.612  1.00 89.75           C
ATOM   1263  CD1 PHE A  97       6.036   3.021   0.103  1.00 89.75           C
ATOM   1264  HD1 PHE A  97       6.380   3.086  -0.929  1.00 89.75           H
ATOM   1265  CD2 PHE A  97       4.795   3.904   1.900  1.00 89.75           C
ATOM   1266  HD2 PHE A  97       4.145   4.677   2.308  1.00 89.75           H
ATOM   1267  CE1 PHE A  97       6.436   1.928   0.916  1.00 89.75           C
ATOM   1268  HE1 PHE A  97       7.086   1.154   0.508  1.00 89.75           H
ATOM   1269  CE2 PHE A  97       5.195   2.811   2.713  1.00 89.75           C
ATOM   1270  HE2 PHE A  97       4.851   2.745   3.745  1.00 89.75           H
ATOM   1271  CZ  PHE A  97       6.007   1.846   2.204  1.00 89.75           C
ATOM   1272  HZ  PHE A  97       6.314   1.006   2.829  1.00 89.75           H
ATOM   1273  HN  PHE A  97       4.871   7.019  -1.768  1.00 89.75           H
ATOM   1274  N   LEU A  98       7.649   6.137  -0.383  1.00 93.01           N
ATOM   1275  CA  LEU A  98       9.029   5.763  -0.128  1.00 93.01           C
ATOM   1276  C   LEU A  98       9.711   6.867   0.682  1.00 93.01           C
ATOM   1277  O   LEU A  98      10.590   6.592   1.497  1.00 93.01           O
ATOM   1278  HA  LEU A  98       9.016   4.853   0.471  1.00 93.01           H
ATOM   1279  CB  LEU A  98       9.745   5.431  -1.439  1.00 93.01           C
ATOM   1280 1HB  LEU A  98       9.582   6.251  -2.138  1.00 93.01           H
ATOM   1281 2HB  LEU A  98      10.817   5.387  -1.244  1.00 93.01           H
ATOM   1282  CG  LEU A  98       9.326   4.127  -2.121  1.00 93.01           C
ATOM   1283  HG  LEU A  98       8.238   4.069  -2.107  1.00 93.01           H
ATOM   1284  CD1 LEU A  98       9.761   4.110  -3.587  1.00 93.01           C
ATOM   1285 1HD1 LEU A  98       9.297   4.944  -4.113  1.00 93.01           H
ATOM   1286 2HD1 LEU A  98      10.846   4.202  -3.646  1.00 93.01           H
ATOM   1287 3HD1 LEU A  98       9.451   3.172  -4.048  1.00 93.01           H
ATOM   1288  CD2 LEU A  98       9.853   2.913  -1.353  1.00 93.01           C
ATOM   1289 1HD2 LEU A  98      10.941   2.952  -1.313  1.00 93.01           H
ATOM   1290 2HD2 LEU A  98       9.452   2.922  -0.339  1.00 93.01           H
ATOM   1291 3HD2 LEU A  98       9.540   1.999  -1.859  1.00 93.01           H
ATOM   1292  HN  LEU A  98       7.405   6.219  -1.350  1.00 93.01           H
ATOM   1293  N   VAL A  99       9.280   8.095   0.430  1.00 90.19           N
ATOM   1294  CA  VAL A  99       9.865   9.245   1.097  1.00 90.19           C
ATOM   1295  C   VAL A  99       9.620   9.135   2.603  1.00 90.19           C
ATOM   1296  O   VAL A  99      10.312   9.772   3.396  1.00 90.19           O
ATOM   1297  HA  VAL A  99      10.939   9.221   0.913  1.00 90.19           H
ATOM   1298  CB  VAL A  99       9.310  10.537   0.494  1.00 90.19           C
ATOM   1299  HB  VAL A  99       8.221  10.485   0.533  1.00 90.19           H
ATOM   1300  CG1 VAL A  99       9.751  11.756   1.308  1.00 90.19           C
ATOM   1301 1HG1 VAL A  99       9.385  11.662   2.330  1.00 90.19           H
ATOM   1302 2HG1 VAL A  99      10.839  11.813   1.315  1.00 90.19           H
ATOM   1303 3HG1 VAL A  99       9.343  12.660   0.857  1.00 90.19           H
ATOM   1304  CG2 VAL A  99       9.721  10.679  -0.973  1.00 90.19           C
ATOM   1305 1HG2 VAL A  99      10.809  10.699  -1.045  1.00 90.19           H
ATOM   1306 2HG2 VAL A  99       9.335   9.834  -1.542  1.00 90.19           H
ATOM   1307 3HG2 VAL A  99       9.313  11.606  -1.377  1.00 90.19           H
ATOM   1308  HN  VAL A  99       8.546   8.308  -0.216  1.00 90.19           H
ATOM   1309  N   THR A 100       8.634   8.322   2.952  1.00 89.99           N
ATOM   1310  CA  THR A 100       8.252   8.163   4.345  1.00 89.99           C
ATOM   1311  C   THR A 100       9.155   7.136   5.032  1.00 89.99           C
ATOM   1312  O   THR A 100       9.289   7.141   6.254  1.00 89.99           O
ATOM   1313  HA  THR A 100       8.406   9.115   4.854  1.00 89.99           H
ATOM   1314  CB  THR A 100       6.768   7.794   4.390  1.00 89.99           C
ATOM   1315  HB  THR A 100       6.358   7.953   5.387  1.00 89.99           H
ATOM   1316  OG1 THR A 100       6.730   6.452   3.915  1.00 89.99           O
ATOM   1317  HG1 THR A 100       5.852   6.032   4.147  1.00 89.99           H
ATOM   1318  CG2 THR A 100       5.940   8.575   3.368  1.00 89.99           C
ATOM   1319 1HG2 THR A 100       6.308   8.364   2.364  1.00 89.99           H
ATOM   1320 2HG2 THR A 100       6.026   9.643   3.569  1.00 89.99           H
ATOM   1321 3HG2 THR A 100       4.894   8.275   3.442  1.00 89.99           H
ATOM   1322  HN  THR A 100       8.101   7.779   2.304  1.00 89.99           H
ATOM   1323  N   LEU A 101       9.750   6.280   4.215  1.00 92.44           N
ATOM   1324  CA  LEU A 101      10.443   5.111   4.731  1.00 92.44           C
ATOM   1325  C   LEU A 101      11.624   5.564   5.593  1.00 92.44           C
ATOM   1326  O   LEU A 101      11.885   4.985   6.647  1.00 92.44           O
ATOM   1327  HA  LEU A 101       9.742   4.569   5.364  1.00 92.44           H
ATOM   1328  CB  LEU A 101      10.840   4.175   3.588  1.00 92.44           C
ATOM   1329 1HB  LEU A 101      11.301   4.771   2.800  1.00 92.44           H
ATOM   1330 2HB  LEU A 101      11.602   3.488   3.956  1.00 92.44           H
ATOM   1331  CG  LEU A 101       9.707   3.353   2.971  1.00 92.44           C
ATOM   1332  HG  LEU A 101       8.984   4.042   2.535  1.00 92.44           H
ATOM   1333  CD1 LEU A 101      10.227   2.467   1.837  1.00 92.44           C
ATOM   1334 1HD1 LEU A 101      10.669   3.092   1.061  1.00 92.44           H
ATOM   1335 2HD1 LEU A 101      10.982   1.784   2.227  1.00 92.44           H
ATOM   1336 3HD1 LEU A 101       9.401   1.893   1.416  1.00 92.44           H
ATOM   1337  CD2 LEU A 101       8.971   2.543   4.040  1.00 92.44           C
ATOM   1338 1HD2 LEU A 101       9.671   1.864   4.527  1.00 92.44           H
ATOM   1339 2HD2 LEU A 101       8.548   3.221   4.782  1.00 92.44           H
ATOM   1340 3HD2 LEU A 101       8.171   1.968   3.574  1.00 92.44           H
ATOM   1341  HN  LEU A 101       9.764   6.373   3.219  1.00 92.44           H
ATOM   1342  N   PRO A 102      12.355   6.602   5.164  1.00 94.67           N
ATOM   1343  CA  PRO A 102      13.510   7.078   5.929  1.00 94.67           C
ATOM   1344  C   PRO A 102      13.162   7.370   7.379  1.00 94.67           C
ATOM   1345  O   PRO A 102      13.921   7.028   8.285  1.00 94.67           O
ATOM   1346  HA  PRO A 102      14.277   6.304   5.970  1.00 94.67           H
ATOM   1347  CB  PRO A 102      13.942   8.342   5.183  1.00 94.67           C
ATOM   1348 1HB  PRO A 102      13.468   9.233   5.596  1.00 94.67           H
ATOM   1349 2HB  PRO A 102      15.019   8.497   5.246  1.00 94.67           H
ATOM   1350  CG  PRO A 102      13.494   8.078   3.751  1.00 94.67           C
ATOM   1351 1HG  PRO A 102      13.407   9.000   3.177  1.00 94.67           H
ATOM   1352 2HG  PRO A 102      14.204   7.449   3.214  1.00 94.67           H
ATOM   1353  CD  PRO A 102      12.150   7.392   3.937  1.00 94.67           C
ATOM   1354 1HD  PRO A 102      11.341   8.112   4.055  1.00 94.67           H
ATOM   1355 2HD  PRO A 102      11.893   6.766   3.082  1.00 94.67           H
ATOM   1356  N   PHE A 103      12.011   8.000   7.563  1.00 93.26           N
ATOM   1357  CA  PHE A 103      11.575   8.389   8.893  1.00 93.26           C
ATOM   1358  C   PHE A 103      11.262   7.160   9.748  1.00 93.26           C
ATOM   1359  O   PHE A 103      11.599   7.121  10.931  1.00 93.26           O
ATOM   1360  HA  PHE A 103      12.390   8.950   9.350  1.00 93.26           H
ATOM   1361  CB  PHE A 103      10.298   9.215   8.721  1.00 93.26           C
ATOM   1362 1HB  PHE A 103       9.566   8.623   8.172  1.00 93.26           H
ATOM   1363 2HB  PHE A 103       9.872   9.416   9.704  1.00 93.26           H
ATOM   1364  CG  PHE A 103      10.509  10.543   7.992  1.00 93.26           C
ATOM   1365  CD1 PHE A 103      10.860  11.655   8.691  1.00 93.26           C
ATOM   1366  HD1 PHE A 103      10.992  11.600   9.772  1.00 93.26           H
ATOM   1367  CD2 PHE A 103      10.346  10.612   6.643  1.00 93.26           C
ATOM   1368  HD2 PHE A 103      10.064   9.721   6.082  1.00 93.26           H
ATOM   1369  CE1 PHE A 103      11.057  12.888   8.014  1.00 93.26           C
ATOM   1370  HE1 PHE A 103      11.338  13.779   8.575  1.00 93.26           H
ATOM   1371  CE2 PHE A 103      10.542  11.845   5.966  1.00 93.26           C
ATOM   1372  HE2 PHE A 103      10.410  11.900   4.885  1.00 93.26           H
ATOM   1373  CZ  PHE A 103      10.893  12.957   6.666  1.00 93.26           C
ATOM   1374  HZ  PHE A 103      11.044  13.903   6.146  1.00 93.26           H
ATOM   1375  HN  PHE A 103      11.383   8.245   6.824  1.00 93.26           H
ATOM   1376  N   TRP A 104      10.621   6.187   9.118  1.00 86.29           N
ATOM   1377  CA  TRP A 104      10.244   4.967   9.811  1.00 86.29           C
ATOM   1378  C   TRP A 104      11.527   4.223  10.190  1.00 86.29           C
ATOM   1379  O   TRP A 104      11.587   3.575  11.233  1.00 86.29           O
ATOM   1380  HA  TRP A 104       9.698   5.250  10.710  1.00 86.29           H
ATOM   1381  CB  TRP A 104       9.294   4.123   8.959  1.00 86.29           C
ATOM   1382 1HB  TRP A 104       9.721   4.008   7.962  1.00 86.29           H
ATOM   1383 2HB  TRP A 104       9.222   3.126   9.392  1.00 86.29           H
ATOM   1384  CG  TRP A 104       7.887   4.710   8.830  1.00 86.29           C
ATOM   1385  CD1 TRP A 104       7.217   5.010   7.709  1.00 86.29           C
ATOM   1386  HD1 TRP A 104       7.610   4.866   6.703  1.00 86.29           H
ATOM   1387  CD2 TRP A 104       6.998   5.058   9.913  1.00 86.29           C
ATOM   1388  NE1 TRP A 104       5.967   5.523   7.988  1.00 86.29           N
ATOM   1389  HE1 TRP A 104       5.285   5.819   7.319  1.00 86.29           H
ATOM   1390  CE2 TRP A 104       5.829   5.553   9.371  1.00 86.29           C
ATOM   1391  CE3 TRP A 104       7.176   4.957  11.304  1.00 86.29           C
ATOM   1392  HE3 TRP A 104       8.089   4.569  11.756  1.00 86.29           H
ATOM   1393  CZ2 TRP A 104       4.748   5.987  10.148  1.00 86.29           C
ATOM   1394  HZ2 TRP A 104       3.835   6.374   9.695  1.00 86.29           H
ATOM   1395  CZ3 TRP A 104       6.086   5.394  12.066  1.00 86.29           C
ATOM   1396  HZ3 TRP A 104       6.171   5.338  13.151  1.00 86.29           H
ATOM   1397  CH2 TRP A 104       4.903   5.896  11.536  1.00 86.29           C
ATOM   1398  HH2 TRP A 104       4.099   6.217  12.199  1.00 86.29           H
ATOM   1399  HN  TRP A 104      10.360   6.223   8.153  1.00 86.29           H
ATOM   1400  N   ALA A 105      12.521   4.343   9.322  1.00 95.06           N
ATOM   1401  CA  ALA A 105      13.792   3.675   9.543  1.00 95.06           C
ATOM   1402  C   ALA A 105      14.426   4.208  10.830  1.00 95.06           C
ATOM   1403  O   ALA A 105      14.893   3.434  11.663  1.00 95.06           O
ATOM   1404  HA  ALA A 105      13.592   2.610   9.661  1.00 95.06           H
ATOM   1405  CB  ALA A 105      14.693   3.875   8.323  1.00 95.06           C
ATOM   1406 1HB  ALA A 105      14.210   3.453   7.442  1.00 95.06           H
ATOM   1407 2HB  ALA A 105      14.864   4.940   8.169  1.00 95.06           H
ATOM   1408 3HB  ALA A 105      15.647   3.374   8.490  1.00 95.06           H
ATOM   1409  HN  ALA A 105      12.467   4.882   8.481  1.00 95.06           H
ATOM   1410  N   ILE A 106      14.420   5.528  10.951  1.00 91.99           N
ATOM   1411  CA  ILE A 106      15.007   6.175  12.113  1.00 91.99           C
ATOM   1412  C   ILE A 106      14.196   5.809  13.358  1.00 91.99           C
ATOM   1413  O   ILE A 106      14.764   5.485  14.400  1.00 91.99           O
ATOM   1414  HA  ILE A 106      16.016   5.781  12.231  1.00 91.99           H
ATOM   1415  CB  ILE A 106      15.132   7.682  11.881  1.00 91.99           C
ATOM   1416  HB  ILE A 106      14.169   8.054  11.530  1.00 91.99           H
ATOM   1417  CG1 ILE A 106      16.159   7.985  10.788  1.00 91.99           C
ATOM   1418 1HG1 ILE A 106      17.165   7.824  11.175  1.00 91.99           H
ATOM   1419 2HG1 ILE A 106      16.024   7.294   9.955  1.00 91.99           H
ATOM   1420  CG2 ILE A 106      15.452   8.413  13.186  1.00 91.99           C
ATOM   1421 1HG2 ILE A 106      14.653   8.235  13.907  1.00 91.99           H
ATOM   1422 2HG2 ILE A 106      16.394   8.042  13.589  1.00 91.99           H
ATOM   1423 3HG2 ILE A 106      15.535   9.482  12.993  1.00 91.99           H
ATOM   1424  CD1 ILE A 106      16.021   9.425  10.290  1.00 91.99           C
ATOM   1425 1HD1 ILE A 106      15.022   9.574   9.882  1.00 91.99           H
ATOM   1426 2HD1 ILE A 106      16.181  10.113  11.120  1.00 91.99           H
ATOM   1427 3HD1 ILE A 106      16.763   9.613   9.514  1.00 91.99           H
ATOM   1428  HN  ILE A 106      14.026   6.150  10.275  1.00 91.99           H
ATOM   1429  N   ALA A 107      12.881   5.874  13.209  1.00 93.14           N
ATOM   1430  CA  ALA A 107      11.988   5.644  14.332  1.00 93.14           C
ATOM   1431  C   ALA A 107      12.166   4.210  14.834  1.00 93.14           C
ATOM   1432  O   ALA A 107      12.101   3.957  16.036  1.00 93.14           O
ATOM   1433  HA  ALA A 107      12.269   6.336  15.126  1.00 93.14           H
ATOM   1434  CB  ALA A 107      10.548   5.939  13.908  1.00 93.14           C
ATOM   1435 1HB  ALA A 107      10.469   6.978  13.588  1.00 93.14           H
ATOM   1436 2HB  ALA A 107      10.270   5.283  13.083  1.00 93.14           H
ATOM   1437 3HB  ALA A 107       9.878   5.767  14.751  1.00 93.14           H
ATOM   1438  HN  ALA A 107      12.426   6.079  12.342  1.00 93.14           H
ATOM   1439  N   ALA A 108      12.387   3.309  13.888  1.00 92.56           N
ATOM   1440  CA  ALA A 108      12.523   1.900  14.214  1.00 92.56           C
ATOM   1441  C   ALA A 108      13.889   1.660  14.862  1.00 92.56           C
ATOM   1442  O   ALA A 108      14.036   0.769  15.697  1.00 92.56           O
ATOM   1443  HA  ALA A 108      11.742   1.648  14.931  1.00 92.56           H
ATOM   1444  CB  ALA A 108      12.323   1.061  12.950  1.00 92.56           C
ATOM   1445 1HB  ALA A 108      11.327   1.246  12.546  1.00 92.56           H
ATOM   1446 2HB  ALA A 108      13.073   1.336  12.209  1.00 92.56           H
ATOM   1447 3HB  ALA A 108      12.425   0.004  13.196  1.00 92.56           H
ATOM   1448  HN  ALA A 108      12.473   3.528  12.916  1.00 92.56           H
ATOM   1449  N   ALA A 109      14.853   2.471  14.453  1.00 91.35           N
ATOM   1450  CA  ALA A 109      16.223   2.293  14.903  1.00 91.35           C
ATOM   1451  C   ALA A 109      16.318   2.651  16.387  1.00 91.35           C
ATOM   1452  O   ALA A 109      17.054   2.011  17.137  1.00 91.35           O
ATOM   1453  HA  ALA A 109      16.480   1.241  14.774  1.00 91.35           H
ATOM   1454  CB  ALA A 109      17.159   3.139  14.037  1.00 91.35           C
ATOM   1455 1HB  ALA A 109      17.075   2.825  12.997  1.00 91.35           H
ATOM   1456 2HB  ALA A 109      16.883   4.190  14.124  1.00 91.35           H
ATOM   1457 3HB  ALA A 109      18.187   3.004  14.375  1.00 91.35           H
ATOM   1458  HN  ALA A 109      14.710   3.238  13.826  1.00 91.35           H
ATOM   1459  N   ASP A 110      15.564   3.672  16.767  1.00 82.58           N
ATOM   1460  CA  ASP A 110      15.697   4.248  18.094  1.00 82.58           C
ATOM   1461  C   ASP A 110      14.332   4.753  18.565  1.00 82.58           C
ATOM   1462  O   ASP A 110      13.577   4.015  19.197  1.00 82.58           O
ATOM   1463  HA  ASP A 110      16.081   3.442  18.719  1.00 82.58           H
ATOM   1464  CB  ASP A 110      16.663   5.434  18.085  1.00 82.58           C
ATOM   1465 1HB  ASP A 110      17.605   5.138  17.624  1.00 82.58           H
ATOM   1466 2HB  ASP A 110      16.250   6.239  17.477  1.00 82.58           H
ATOM   1467  CG  ASP A 110      16.921   5.941  19.506  1.00 82.58           C
ATOM   1468  OD1 ASP A 110      16.536   5.214  20.446  1.00 82.58           O
ATOM   1469  OD2 ASP A 110      17.497   7.045  19.618  1.00 82.58           O
ATOM   1470  HN  ASP A 110      14.874   4.103  16.186  1.00 82.58           H
ATOM   1471  N   GLN A 111      14.056   6.007  18.239  1.00 85.70           N
ATOM   1472  CA  GLN A 111      12.816   6.635  18.662  1.00 85.70           C
ATOM   1473  C   GLN A 111      12.393   7.707  17.655  1.00 85.70           C
ATOM   1474  O   GLN A 111      13.162   8.065  16.765  1.00 85.70           O
ATOM   1475  HA  GLN A 111      12.077   5.833  18.682  1.00 85.70           H
ATOM   1476  CB  GLN A 111      12.951   7.226  20.067  1.00 85.70           C
ATOM   1477 1HB  GLN A 111      12.016   7.706  20.356  1.00 85.70           H
ATOM   1478 2HB  GLN A 111      13.134   6.426  20.785  1.00 85.70           H
ATOM   1479  CG  GLN A 111      14.093   8.243  20.126  1.00 85.70           C
ATOM   1480 1HG  GLN A 111      15.035   7.753  19.879  1.00 85.70           H
ATOM   1481 2HG  GLN A 111      13.932   9.019  19.378  1.00 85.70           H
ATOM   1482  CD  GLN A 111      14.190   8.877  21.515  1.00 85.70           C
ATOM   1483  OE1 GLN A 111      13.256   8.863  22.300  1.00 85.70           O
ATOM   1484  NE2 GLN A 111      15.371   9.433  21.774  1.00 85.70           N
ATOM   1485 1HE2 GLN A 111      16.096   9.410  21.086  1.00 85.70           H
ATOM   1486 2HE2 GLN A 111      15.533   9.874  22.657  1.00 85.70           H
ATOM   1487  HN  GLN A 111      14.661   6.590  17.697  1.00 85.70           H
ATOM   1488  N   TRP A 112      11.171   8.189  17.831  1.00 91.01           N
ATOM   1489  CA  TRP A 112      10.661   9.259  16.991  1.00 91.01           C
ATOM   1490  C   TRP A 112      11.346  10.560  17.414  1.00 91.01           C
ATOM   1491  O   TRP A 112      11.129  11.048  18.522  1.00 91.01           O
ATOM   1492  HA  TRP A 112      10.917   9.022  15.958  1.00 91.01           H
ATOM   1493  CB  TRP A 112       9.135   9.335  17.065  1.00 91.01           C
ATOM   1494 1HB  TRP A 112       8.721   8.350  16.850  1.00 91.01           H
ATOM   1495 2HB  TRP A 112       8.843   9.586  18.085  1.00 91.01           H
ATOM   1496  CG  TRP A 112       8.515  10.354  16.107  1.00 91.01           C
ATOM   1497  CD1 TRP A 112       8.131  11.610  16.374  1.00 91.01           C
ATOM   1498  HD1 TRP A 112       8.217  12.083  17.352  1.00 91.01           H
ATOM   1499  CD2 TRP A 112       8.220  10.151  14.709  1.00 91.01           C
ATOM   1500  NE1 TRP A 112       7.613  12.229  15.254  1.00 91.01           N
ATOM   1501  HE1 TRP A 112       7.262  13.164  15.204  1.00 91.01           H
ATOM   1502  CE2 TRP A 112       7.669  11.313  14.210  1.00 91.01           C
ATOM   1503  CE3 TRP A 112       8.414   9.022  13.893  1.00 91.01           C
ATOM   1504  HE3 TRP A 112       8.847   8.093  14.263  1.00 91.01           H
ATOM   1505  CZ2 TRP A 112       7.266  11.459  12.877  1.00 91.01           C
ATOM   1506  HZ2 TRP A 112       6.832  12.389  12.507  1.00 91.01           H
ATOM   1507  CZ3 TRP A 112       8.005   9.184  12.564  1.00 91.01           C
ATOM   1508  HZ3 TRP A 112       8.133   8.339  11.888  1.00 91.01           H
ATOM   1509  CH2 TRP A 112       7.449  10.348  12.046  1.00 91.01           C
ATOM   1510  HH2 TRP A 112       7.156  10.395  10.997  1.00 91.01           H
ATOM   1511  HN  TRP A 112      10.536   7.861  18.530  1.00 91.01           H
ATOM   1512  N   LYS A 113      12.160  11.085  16.510  1.00 83.47           N
ATOM   1513  CA  LYS A 113      13.011  12.216  16.835  1.00 83.47           C
ATOM   1514  C   LYS A 113      12.433  13.483  16.201  1.00 83.47           C
ATOM   1515  O   LYS A 113      13.080  14.529  16.193  1.00 83.47           O
ATOM   1516  HA  LYS A 113      12.996  12.335  17.919  1.00 83.47           H
ATOM   1517  CB  LYS A 113      14.459  11.932  16.432  1.00 83.47           C
ATOM   1518 1HB  LYS A 113      14.514  11.759  15.357  1.00 83.47           H
ATOM   1519 2HB  LYS A 113      15.078  12.803  16.646  1.00 83.47           H
ATOM   1520  CG  LYS A 113      15.007  10.714  17.178  1.00 83.47           C
ATOM   1521 1HG  LYS A 113      14.878  10.852  18.251  1.00 83.47           H
ATOM   1522 2HG  LYS A 113      14.437   9.826  16.901  1.00 83.47           H
ATOM   1523  CD  LYS A 113      16.487  10.496  16.859  1.00 83.47           C
ATOM   1524 1HD  LYS A 113      16.613  10.332  15.789  1.00 83.47           H
ATOM   1525 2HD  LYS A 113      17.053  11.393  17.113  1.00 83.47           H
ATOM   1526  CE  LYS A 113      17.045   9.300  17.633  1.00 83.47           C
ATOM   1527 1HE  LYS A 113      16.919   9.461  18.704  1.00 83.47           H
ATOM   1528 2HE  LYS A 113      16.483   8.401  17.378  1.00 83.47           H
ATOM   1529  NZ  LYS A 113      18.477   9.101  17.320  1.00 83.47           N
ATOM   1530 1HZ  LYS A 113      18.831   8.309  17.844  1.00 83.47           H
ATOM   1531 2HZ  LYS A 113      18.585   8.926  16.327  1.00 83.47           H
ATOM   1532 3HZ  LYS A 113      18.997   9.934  17.575  1.00 83.47           H
ATOM   1533  HN  LYS A 113      12.243  10.750  15.571  1.00 83.47           H
ATOM   1534  N   PHE A 114      11.221  13.347  15.683  1.00 89.26           N
ATOM   1535  CA  PHE A 114      10.621  14.409  14.893  1.00 89.26           C
ATOM   1536  C   PHE A 114       9.420  15.019  15.618  1.00 89.26           C
ATOM   1537  O   PHE A 114       8.968  14.490  16.632  1.00 89.26           O
ATOM   1538  HA  PHE A 114      11.383  15.174  14.749  1.00 89.26           H
ATOM   1539  CB  PHE A 114      10.145  13.777  13.584  1.00 89.26           C
ATOM   1540 1HB  PHE A 114       9.334  13.082  13.801  1.00 89.26           H
ATOM   1541 2HB  PHE A 114       9.732  14.558  12.945  1.00 89.26           H
ATOM   1542  CG  PHE A 114      11.240  13.036  12.815  1.00 89.26           C
ATOM   1543  CD1 PHE A 114      12.155  13.735  12.091  1.00 89.26           C
ATOM   1544  HD1 PHE A 114      12.108  14.823  12.058  1.00 89.26           H
ATOM   1545  CD2 PHE A 114      11.300  11.678  12.857  1.00 89.26           C
ATOM   1546  HD2 PHE A 114      10.567  11.118  13.437  1.00 89.26           H
ATOM   1547  CE1 PHE A 114      13.172  13.047  11.378  1.00 89.26           C
ATOM   1548  HE1 PHE A 114      13.905  13.607  10.798  1.00 89.26           H
ATOM   1549  CE2 PHE A 114      12.317  10.990  12.144  1.00 89.26           C
ATOM   1550  HE2 PHE A 114      12.365   9.901  12.177  1.00 89.26           H
ATOM   1551  CZ  PHE A 114      13.232  11.688  11.420  1.00 89.26           C
ATOM   1552  HZ  PHE A 114      14.013  11.160  10.873  1.00 89.26           H
ATOM   1553  HN  PHE A 114      10.653  12.532  15.796  1.00 89.26           H
ATOM   1554  N   GLN A 115       8.936  16.124  15.069  1.00 82.06           N
ATOM   1555  CA  GLN A 115       7.821  16.833  15.671  1.00 82.06           C
ATOM   1556  C   GLN A 115       6.514  16.078  15.421  1.00 82.06           C
ATOM   1557  O   GLN A 115       6.454  15.204  14.557  1.00 82.06           O
ATOM   1558  HA  GLN A 115       8.035  16.857  16.739  1.00 82.06           H
ATOM   1559  CB  GLN A 115       7.734  18.267  15.145  1.00 82.06           C
ATOM   1560 1HB  GLN A 115       7.671  18.256  14.057  1.00 82.06           H
ATOM   1561 2HB  GLN A 115       6.822  18.739  15.512  1.00 82.06           H
ATOM   1562  CG  GLN A 115       8.950  19.086  15.583  1.00 82.06           C
ATOM   1563 1HG  GLN A 115       9.051  19.043  16.667  1.00 82.06           H
ATOM   1564 2HG  GLN A 115       9.856  18.652  15.161  1.00 82.06           H
ATOM   1565  CD  GLN A 115       8.820  20.543  15.135  1.00 82.06           C
ATOM   1566  OE1 GLN A 115       7.906  20.921  14.420  1.00 82.06           O
ATOM   1567  NE2 GLN A 115       9.782  21.338  15.594  1.00 82.06           N
ATOM   1568 1HE2 GLN A 115      10.503  20.965  16.177  1.00 82.06           H
ATOM   1569 2HE2 GLN A 115       9.784  22.310  15.356  1.00 82.06           H
ATOM   1570  HN  GLN A 115       9.294  16.534  14.229  1.00 82.06           H
ATOM   1571  N   THR A 116       5.500  16.441  16.192  1.00 88.37           N
ATOM   1572  CA  THR A 116       4.201  15.802  16.072  1.00 88.37           C
ATOM   1573  C   THR A 116       3.649  15.978  14.656  1.00 88.37           C
ATOM   1574  O   THR A 116       3.035  15.065  14.107  1.00 88.37           O
ATOM   1575  HA  THR A 116       4.328  14.731  16.234  1.00 88.37           H
ATOM   1576  CB  THR A 116       3.288  16.378  17.156  1.00 88.37           C
ATOM   1577  HB  THR A 116       2.978  17.392  16.905  1.00 88.37           H
ATOM   1578  OG1 THR A 116       4.046  16.245  18.355  1.00 88.37           O
ATOM   1579  HG1 THR A 116       3.663  16.831  19.069  1.00 88.37           H
ATOM   1580  CG2 THR A 116       2.050  15.512  17.400  1.00 88.37           C
ATOM   1581 1HG2 THR A 116       2.360  14.516  17.716  1.00 88.37           H
ATOM   1582 2HG2 THR A 116       1.472  15.437  16.479  1.00 88.37           H
ATOM   1583 3HG2 THR A 116       1.437  15.966  18.178  1.00 88.37           H
ATOM   1584  HN  THR A 116       5.556  17.157  16.889  1.00 88.37           H
ATOM   1585  N   PHE A 117       3.888  17.160  14.105  1.00 91.45           N
ATOM   1586  CA  PHE A 117       3.410  17.473  12.769  1.00 91.45           C
ATOM   1587  C   PHE A 117       3.883  16.426  11.758  1.00 91.45           C
ATOM   1588  O   PHE A 117       3.096  15.944  10.945  1.00 91.45           O
ATOM   1589  HA  PHE A 117       2.321  17.473  12.807  1.00 91.45           H
ATOM   1590  CB  PHE A 117       4.000  18.833  12.390  1.00 91.45           C
ATOM   1591 1HB  PHE A 117       3.659  19.578  13.110  1.00 91.45           H
ATOM   1592 2HB  PHE A 117       5.085  18.783  12.473  1.00 91.45           H
ATOM   1593  CG  PHE A 117       3.631  19.300  10.981  1.00 91.45           C
ATOM   1594  CD1 PHE A 117       4.559  19.260   9.987  1.00 91.45           C
ATOM   1595  HD1 PHE A 117       5.565  18.895  10.195  1.00 91.45           H
ATOM   1596  CD2 PHE A 117       2.376  19.755  10.721  1.00 91.45           C
ATOM   1597  HD2 PHE A 117       1.633  19.787  11.518  1.00 91.45           H
ATOM   1598  CE1 PHE A 117       4.218  19.694   8.679  1.00 91.45           C
ATOM   1599  HE1 PHE A 117       4.961  19.662   7.883  1.00 91.45           H
ATOM   1600  CE2 PHE A 117       2.035  20.189   9.413  1.00 91.45           C
ATOM   1601  HE2 PHE A 117       1.029  20.554   9.205  1.00 91.45           H
ATOM   1602  CZ  PHE A 117       2.962  20.149   8.420  1.00 91.45           C
ATOM   1603  HZ  PHE A 117       2.700  20.482   7.415  1.00 91.45           H
ATOM   1604  HN  PHE A 117       4.397  17.894  14.555  1.00 91.45           H
ATOM   1605  N   MET A 118       5.165  16.106  11.842  1.00 88.57           N
ATOM   1606  CA  MET A 118       5.758  15.144  10.928  1.00 88.57           C
ATOM   1607  C   MET A 118       5.142  13.757  11.117  1.00 88.57           C
ATOM   1608  O   MET A 118       5.023  12.991  10.162  1.00 88.57           O
ATOM   1609  HA  MET A 118       5.536  15.515   9.927  1.00 88.57           H
ATOM   1610  CB  MET A 118       7.267  15.070  11.172  1.00 88.57           C
ATOM   1611 1HB  MET A 118       7.462  14.977  12.240  1.00 88.57           H
ATOM   1612 2HB  MET A 118       7.672  14.178  10.695  1.00 88.57           H
ATOM   1613  CG  MET A 118       7.972  16.313  10.625  1.00 88.57           C
ATOM   1614 1HG  MET A 118       7.664  17.194  11.189  1.00 88.57           H
ATOM   1615 2HG  MET A 118       9.050  16.214  10.751  1.00 88.57           H
ATOM   1616  SD  MET A 118       7.578  16.528   8.898  1.00 88.57           S
ATOM   1617  CE  MET A 118       8.289  15.034   8.229  1.00 88.57           C
ATOM   1618 1HE  MET A 118       9.358  15.014   8.440  1.00 88.57           H
ATOM   1619 2HE  MET A 118       7.811  14.168   8.688  1.00 88.57           H
ATOM   1620 3HE  MET A 118       8.131  15.007   7.151  1.00 88.57           H
ATOM   1621  HN  MET A 118       5.795  16.491  12.517  1.00 88.57           H
ATOM   1622  N   CYS A 119       4.765  13.475  12.356  1.00 93.61           N
ATOM   1623  CA  CYS A 119       4.113  12.215  12.672  1.00 93.61           C
ATOM   1624  C   CYS A 119       2.801  12.144  11.889  1.00 93.61           C
ATOM   1625  O   CYS A 119       2.504  11.131  11.258  1.00 93.61           O
ATOM   1626  HA  CYS A 119       4.794  11.424  12.359  1.00 93.61           H
ATOM   1627  CB  CYS A 119       3.890  12.056  14.177  1.00 93.61           C
ATOM   1628 1HB  CYS A 119       4.849  12.020  14.693  1.00 93.61           H
ATOM   1629 2HB  CYS A 119       3.350  12.919  14.566  1.00 93.61           H
ATOM   1630  SG  CYS A 119       2.943  10.526  14.510  1.00 93.61           S
ATOM   1631  HN  CYS A 119       4.899  14.088  13.134  1.00 93.61           H
ATOM   1632  N   LYS A 120       2.049  13.234  11.956  1.00 91.83           N
ATOM   1633  CA  LYS A 120       0.765  13.299  11.280  1.00 91.83           C
ATOM   1634  C   LYS A 120       0.973  13.106   9.777  1.00 91.83           C
ATOM   1635  O   LYS A 120       0.261  12.329   9.143  1.00 91.83           O
ATOM   1636  HA  LYS A 120       0.157  12.475  11.653  1.00 91.83           H
ATOM   1637  CB  LYS A 120       0.037  14.597  11.638  1.00 91.83           C
ATOM   1638 1HB  LYS A 120       0.695  15.448  11.464  1.00 91.83           H
ATOM   1639 2HB  LYS A 120      -0.828  14.725  10.986  1.00 91.83           H
ATOM   1640  CG  LYS A 120      -0.417  14.586  13.099  1.00 91.83           C
ATOM   1641 1HG  LYS A 120      -1.131  13.778  13.256  1.00 91.83           H
ATOM   1642 2HG  LYS A 120       0.437  14.387  13.747  1.00 91.83           H
ATOM   1643  CD  LYS A 120      -1.056  15.921  13.485  1.00 91.83           C
ATOM   1644 1HD  LYS A 120      -0.334  16.727  13.349  1.00 91.83           H
ATOM   1645 2HD  LYS A 120      -1.896  16.131  12.823  1.00 91.83           H
ATOM   1646  CE  LYS A 120      -1.537  15.900  14.937  1.00 91.83           C
ATOM   1647 1HE  LYS A 120      -0.768  15.463  15.574  1.00 91.83           H
ATOM   1648 2HE  LYS A 120      -1.700  16.919  15.287  1.00 91.83           H
ATOM   1649  NZ  LYS A 120      -2.790  15.122  15.057  1.00 91.83           N
ATOM   1650 1HZ  LYS A 120      -3.215  15.301  15.960  1.00 91.83           H
ATOM   1651 2HZ  LYS A 120      -3.431  15.397  14.321  1.00 91.83           H
ATOM   1652 3HZ  LYS A 120      -2.583  14.133  14.971  1.00 91.83           H
ATOM   1653  HN  LYS A 120       2.305  14.059  12.459  1.00 91.83           H
ATOM   1654  N   VAL A 121       1.953  13.826   9.250  1.00 93.01           N
ATOM   1655  CA  VAL A 121       2.196  13.825   7.818  1.00 93.01           C
ATOM   1656  C   VAL A 121       2.575  12.412   7.370  1.00 93.01           C
ATOM   1657  O   VAL A 121       2.001  11.883   6.419  1.00 93.01           O
ATOM   1658  HA  VAL A 121       1.266  14.111   7.326  1.00 93.01           H
ATOM   1659  CB  VAL A 121       3.259  14.868   7.466  1.00 93.01           C
ATOM   1660  HB  VAL A 121       4.126  14.691   8.103  1.00 93.01           H
ATOM   1661  CG1 VAL A 121       3.707  14.725   6.011  1.00 93.01           C
ATOM   1662 1HG1 VAL A 121       4.128  13.732   5.856  1.00 93.01           H
ATOM   1663 2HG1 VAL A 121       2.850  14.863   5.351  1.00 93.01           H
ATOM   1664 3HG1 VAL A 121       4.462  15.479   5.787  1.00 93.01           H
ATOM   1665  CG2 VAL A 121       2.751  16.284   7.747  1.00 93.01           C
ATOM   1666 1HG2 VAL A 121       1.861  16.476   7.148  1.00 93.01           H
ATOM   1667 2HG2 VAL A 121       2.505  16.378   8.805  1.00 93.01           H
ATOM   1668 3HG2 VAL A 121       3.526  17.006   7.489  1.00 93.01           H
ATOM   1669  HN  VAL A 121       2.573  14.401   9.784  1.00 93.01           H
ATOM   1670  N   VAL A 122       3.539  11.840   8.077  1.00 92.09           N
ATOM   1671  CA  VAL A 122       4.136  10.586   7.650  1.00 92.09           C
ATOM   1672  C   VAL A 122       3.068   9.490   7.654  1.00 92.09           C
ATOM   1673  O   VAL A 122       2.962   8.718   6.703  1.00 92.09           O
ATOM   1674  HA  VAL A 122       4.495  10.722   6.630  1.00 92.09           H
ATOM   1675  CB  VAL A 122       5.339  10.252   8.535  1.00 92.09           C
ATOM   1676  HB  VAL A 122       5.022  10.330   9.575  1.00 92.09           H
ATOM   1677  CG1 VAL A 122       5.814   8.817   8.295  1.00 92.09           C
ATOM   1678 1HG1 VAL A 122       5.006   8.123   8.527  1.00 92.09           H
ATOM   1679 2HG1 VAL A 122       6.105   8.700   7.251  1.00 92.09           H
ATOM   1680 3HG1 VAL A 122       6.670   8.606   8.937  1.00 92.09           H
ATOM   1681  CG2 VAL A 122       6.476  11.250   8.314  1.00 92.09           C
ATOM   1682 1HG2 VAL A 122       6.790  11.218   7.270  1.00 92.09           H
ATOM   1683 2HG2 VAL A 122       6.131  12.255   8.558  1.00 92.09           H
ATOM   1684 3HG2 VAL A 122       7.319  10.990   8.954  1.00 92.09           H
ATOM   1685  HN  VAL A 122       3.911  12.219   8.924  1.00 92.09           H
ATOM   1686  N   ASN A 123       2.304   9.457   8.736  1.00 91.00           N
ATOM   1687  CA  ASN A 123       1.250   8.467   8.878  1.00 91.00           C
ATOM   1688  C   ASN A 123       0.216   8.666   7.768  1.00 91.00           C
ATOM   1689  O   ASN A 123      -0.276   7.697   7.193  1.00 91.00           O
ATOM   1690  HA  ASN A 123       1.753   7.502   8.811  1.00 91.00           H
ATOM   1691  CB  ASN A 123       0.535   8.612  10.223  1.00 91.00           C
ATOM   1692 1HB  ASN A 123       0.505   9.663  10.511  1.00 91.00           H
ATOM   1693 2HB  ASN A 123      -0.499   8.279  10.127  1.00 91.00           H
ATOM   1694  CG  ASN A 123       1.240   7.799  11.310  1.00 91.00           C
ATOM   1695  OD1 ASN A 123       2.084   6.960  11.044  1.00 91.00           O
ATOM   1696  ND2 ASN A 123       0.847   8.094  12.546  1.00 91.00           N
ATOM   1697 1HD2 ASN A 123       0.149   8.795  12.695  1.00 91.00           H
ATOM   1698 2HD2 ASN A 123       1.250   7.616  13.326  1.00 91.00           H
ATOM   1699  HN  ASN A 123       2.395  10.090   9.505  1.00 91.00           H
ATOM   1700  N   SER A 124      -0.083   9.929   7.501  1.00 91.74           N
ATOM   1701  CA  SER A 124      -1.093  10.266   6.513  1.00 91.74           C
ATOM   1702  C   SER A 124      -0.627   9.836   5.120  1.00 91.74           C
ATOM   1703  O   SER A 124      -1.395   9.250   4.359  1.00 91.74           O
ATOM   1704  HA  SER A 124      -1.982   9.709   6.808  1.00 91.74           H
ATOM   1705  CB  SER A 124      -1.402  11.764   6.530  1.00 91.74           C
ATOM   1706 1HB  SER A 124      -0.505  12.322   6.261  1.00 91.74           H
ATOM   1707 2HB  SER A 124      -2.155  11.988   5.775  1.00 91.74           H
ATOM   1708  OG  SER A 124      -1.866  12.199   7.806  1.00 91.74           O
ATOM   1709  HG  SER A 124      -1.182  12.789   8.235  1.00 91.74           H
ATOM   1710  HN  SER A 124       0.352  10.712   7.946  1.00 91.74           H
ATOM   1711  N   MET A 125       0.628  10.144   4.830  1.00 85.08           N
ATOM   1712  CA  MET A 125       1.188   9.848   3.522  1.00 85.08           C
ATOM   1713  C   MET A 125       1.167   8.343   3.245  1.00 85.08           C
ATOM   1714  O   MET A 125       0.825   7.916   2.144  1.00 85.08           O
ATOM   1715  HA  MET A 125       0.550  10.365   2.806  1.00 85.08           H
ATOM   1716  CB  MET A 125       2.629  10.359   3.456  1.00 85.08           C
ATOM   1717 1HB  MET A 125       3.161  10.076   4.364  1.00 85.08           H
ATOM   1718 2HB  MET A 125       3.148   9.888   2.621  1.00 85.08           H
ATOM   1719  CG  MET A 125       2.663  11.880   3.291  1.00 85.08           C
ATOM   1720 1HG  MET A 125       2.108  12.170   2.400  1.00 85.08           H
ATOM   1721 2HG  MET A 125       2.174  12.357   4.141  1.00 85.08           H
ATOM   1722  SD  MET A 125       4.353  12.442   3.166  1.00 85.08           S
ATOM   1723  CE  MET A 125       4.742  11.889   1.515  1.00 85.08           C
ATOM   1724 1HE  MET A 125       4.630  10.806   1.459  1.00 85.08           H
ATOM   1725 2HE  MET A 125       4.064  12.361   0.804  1.00 85.08           H
ATOM   1726 3HE  MET A 125       5.769  12.161   1.273  1.00 85.08           H
ATOM   1727  HN  MET A 125       1.258  10.587   5.469  1.00 85.08           H
ATOM   1728  N   TYR A 126       1.538   7.581   4.264  1.00 84.72           N
ATOM   1729  CA  TYR A 126       1.558   6.133   4.146  1.00 84.72           C
ATOM   1730  C   TYR A 126       0.173   5.592   3.786  1.00 84.72           C
ATOM   1731  O   TYR A 126       0.039   4.767   2.883  1.00 84.72           O
ATOM   1732  HA  TYR A 126       2.260   5.869   3.354  1.00 84.72           H
ATOM   1733  CB  TYR A 126       1.956   5.603   5.525  1.00 84.72           C
ATOM   1734 1HB  TYR A 126       3.019   5.786   5.680  1.00 84.72           H
ATOM   1735 2HB  TYR A 126       1.421   6.168   6.288  1.00 84.72           H
ATOM   1736  CG  TYR A 126       1.676   4.112   5.724  1.00 84.72           C
ATOM   1737  CD1 TYR A 126       0.654   3.707   6.558  1.00 84.72           C
ATOM   1738  HD1 TYR A 126       0.046   4.450   7.075  1.00 84.72           H
ATOM   1739  CD2 TYR A 126       2.446   3.172   5.069  1.00 84.72           C
ATOM   1740  HD2 TYR A 126       3.253   3.492   4.410  1.00 84.72           H
ATOM   1741  CE1 TYR A 126       0.390   2.304   6.745  1.00 84.72           C
ATOM   1742  HE1 TYR A 126      -0.414   1.971   7.400  1.00 84.72           H
ATOM   1743  CE2 TYR A 126       2.182   1.769   5.256  1.00 84.72           C
ATOM   1744  HE2 TYR A 126       2.782   1.016   4.745  1.00 84.72           H
ATOM   1745  CZ  TYR A 126       1.167   1.404   6.084  1.00 84.72           C
ATOM   1746  OH  TYR A 126       0.918   0.079   6.261  1.00 84.72           O
ATOM   1747  HH  TYR A 126       1.305  -0.446   5.503  1.00 84.72           H
ATOM   1748  HN  TYR A 126       1.820   7.936   5.155  1.00 84.72           H
ATOM   1749  N   LYS A 127      -0.824   6.080   4.510  1.00 84.91           N
ATOM   1750  CA  LYS A 127      -2.174   5.559   4.372  1.00 84.91           C
ATOM   1751  C   LYS A 127      -2.733   5.960   3.006  1.00 84.91           C
ATOM   1752  O   LYS A 127      -3.431   5.177   2.363  1.00 84.91           O
ATOM   1753  HA  LYS A 127      -2.110   4.472   4.414  1.00 84.91           H
ATOM   1754  CB  LYS A 127      -3.043   6.007   5.549  1.00 84.91           C
ATOM   1755 1HB  LYS A 127      -2.485   5.903   6.479  1.00 84.91           H
ATOM   1756 2HB  LYS A 127      -3.290   7.063   5.442  1.00 84.91           H
ATOM   1757  CG  LYS A 127      -4.330   5.181   5.625  1.00 84.91           C
ATOM   1758 1HG  LYS A 127      -4.874   5.262   4.684  1.00 84.91           H
ATOM   1759 2HG  LYS A 127      -4.083   4.129   5.761  1.00 84.91           H
ATOM   1760  CD  LYS A 127      -5.218   5.656   6.777  1.00 84.91           C
ATOM   1761 1HD  LYS A 127      -4.637   5.692   7.698  1.00 84.91           H
ATOM   1762 2HD  LYS A 127      -5.565   6.670   6.579  1.00 84.91           H
ATOM   1763  CE  LYS A 127      -6.420   4.727   6.961  1.00 84.91           C
ATOM   1764 1HE  LYS A 127      -7.030   4.729   6.058  1.00 84.91           H
ATOM   1765 2HE  LYS A 127      -6.076   3.703   7.111  1.00 84.91           H
ATOM   1766  NZ  LYS A 127      -7.235   5.157   8.119  1.00 84.91           N
ATOM   1767 1HZ  LYS A 127      -8.130   4.681   8.097  1.00 84.91           H
ATOM   1768 2HZ  LYS A 127      -6.750   4.927   8.978  1.00 84.91           H
ATOM   1769 3HZ  LYS A 127      -7.384   6.159   8.073  1.00 84.91           H
ATOM   1770  HN  LYS A 127      -0.721   6.815   5.180  1.00 84.91           H
ATOM   1771  N   MET A 128      -2.407   7.179   2.603  1.00 85.99           N
ATOM   1772  CA  MET A 128      -2.840   7.682   1.311  1.00 85.99           C
ATOM   1773  C   MET A 128      -2.274   6.830   0.173  1.00 85.99           C
ATOM   1774  O   MET A 128      -2.980   6.518  -0.784  1.00 85.99           O
ATOM   1775  HA  MET A 128      -3.928   7.612   1.319  1.00 85.99           H
ATOM   1776  CB  MET A 128      -2.376   9.130   1.144  1.00 85.99           C
ATOM   1777 1HB  MET A 128      -2.641   9.705   2.031  1.00 85.99           H
ATOM   1778 2HB  MET A 128      -1.290   9.160   1.056  1.00 85.99           H
ATOM   1779  CG  MET A 128      -3.011   9.770  -0.093  1.00 85.99           C
ATOM   1780 1HG  MET A 128      -2.689   9.243  -0.991  1.00 85.99           H
ATOM   1781 2HG  MET A 128      -4.096   9.681  -0.042  1.00 85.99           H
ATOM   1782  SD  MET A 128      -2.545  11.490  -0.197  1.00 85.99           S
ATOM   1783  CE  MET A 128      -3.519  11.990  -1.607  1.00 85.99           C
ATOM   1784 1HE  MET A 128      -3.230  11.400  -2.476  1.00 85.99           H
ATOM   1785 2HE  MET A 128      -4.576  11.829  -1.394  1.00 85.99           H
ATOM   1786 3HE  MET A 128      -3.347  13.047  -1.811  1.00 85.99           H
ATOM   1787  HN  MET A 128      -1.857   7.818   3.142  1.00 85.99           H
ATOM   1788  N   ASN A 129      -1.005   6.477   0.316  1.00 81.16           N
ATOM   1789  CA  ASN A 129      -0.343   5.647  -0.676  1.00 81.16           C
ATOM   1790  C   ASN A 129      -1.017   4.274  -0.717  1.00 81.16           C
ATOM   1791  O   ASN A 129      -1.311   3.755  -1.793  1.00 81.16           O
ATOM   1792  HA  ASN A 129      -0.443   6.189  -1.616  1.00 81.16           H
ATOM   1793  CB  ASN A 129       1.132   5.439  -0.325  1.00 81.16           C
ATOM   1794 1HB  ASN A 129       1.661   6.390  -0.384  1.00 81.16           H
ATOM   1795 2HB  ASN A 129       1.219   5.090   0.704  1.00 81.16           H
ATOM   1796  CG  ASN A 129       1.783   4.427  -1.269  1.00 81.16           C
ATOM   1797  OD1 ASN A 129       1.873   3.243  -0.986  1.00 81.16           O
ATOM   1798  ND2 ASN A 129       2.232   4.956  -2.404  1.00 81.16           N
ATOM   1799 1HD2 ASN A 129       2.127   5.936  -2.574  1.00 81.16           H
ATOM   1800 2HD2 ASN A 129       2.674   4.374  -3.086  1.00 81.16           H
ATOM   1801  HN  ASN A 129      -0.433   6.749   1.090  1.00 81.16           H
ATOM   1802  N   PHE A 130      -1.242   3.725   0.467  1.00 86.47           N
ATOM   1803  CA  PHE A 130      -1.778   2.379   0.578  1.00 86.47           C
ATOM   1804  C   PHE A 130      -3.040   2.220  -0.272  1.00 86.47           C
ATOM   1805  O   PHE A 130      -3.137   1.297  -1.079  1.00 86.47           O
ATOM   1806  HA  PHE A 130      -1.011   1.694   0.218  1.00 86.47           H
ATOM   1807  CB  PHE A 130      -2.138   2.161   2.049  1.00 86.47           C
ATOM   1808 1HB  PHE A 130      -1.228   2.216   2.647  1.00 86.47           H
ATOM   1809 2HB  PHE A 130      -2.786   2.973   2.379  1.00 86.47           H
ATOM   1810  CG  PHE A 130      -2.834   0.827   2.329  1.00 86.47           C
ATOM   1811  CD1 PHE A 130      -4.182   0.789   2.509  1.00 86.47           C
ATOM   1812  HD1 PHE A 130      -4.765   1.708   2.455  1.00 86.47           H
ATOM   1813  CD2 PHE A 130      -2.106  -0.319   2.396  1.00 86.47           C
ATOM   1814  HD2 PHE A 130      -1.026  -0.288   2.252  1.00 86.47           H
ATOM   1815  CE1 PHE A 130      -4.828  -0.449   2.768  1.00 86.47           C
ATOM   1816  HE1 PHE A 130      -5.908  -0.480   2.913  1.00 86.47           H
ATOM   1817  CE2 PHE A 130      -2.752  -1.557   2.656  1.00 86.47           C
ATOM   1818  HE2 PHE A 130      -2.169  -2.476   2.710  1.00 86.47           H
ATOM   1819  CZ  PHE A 130      -4.100  -1.595   2.836  1.00 86.47           C
ATOM   1820  HZ  PHE A 130      -4.596  -2.545   3.035  1.00 86.47           H
ATOM   1821  HN  PHE A 130      -1.064   4.182   1.339  1.00 86.47           H
ATOM   1822  N   TYR A 131      -3.976   3.134  -0.061  1.00 91.27           N
ATOM   1823  CA  TYR A 131      -5.258   3.063  -0.741  1.00 91.27           C
ATOM   1824  C   TYR A 131      -5.114   3.418  -2.222  1.00 91.27           C
ATOM   1825  O   TYR A 131      -5.707   2.767  -3.081  1.00 91.27           O
ATOM   1826  HA  TYR A 131      -5.629   2.041  -0.655  1.00 91.27           H
ATOM   1827  CB  TYR A 131      -6.153   4.103  -0.064  1.00 91.27           C
ATOM   1828 1HB  TYR A 131      -5.583   5.022   0.074  1.00 91.27           H
ATOM   1829 2HB  TYR A 131      -6.984   4.340  -0.729  1.00 91.27           H
ATOM   1830  CG  TYR A 131      -6.711   3.658   1.289  1.00 91.27           C
ATOM   1831  CD1 TYR A 131      -7.456   2.499   1.380  1.00 91.27           C
ATOM   1832  HD1 TYR A 131      -7.646   1.902   0.489  1.00 91.27           H
ATOM   1833  CD2 TYR A 131      -6.471   4.415   2.417  1.00 91.27           C
ATOM   1834  HD2 TYR A 131      -5.883   5.329   2.345  1.00 91.27           H
ATOM   1835  CE1 TYR A 131      -7.982   2.080   2.654  1.00 91.27           C
ATOM   1836  HE1 TYR A 131      -8.571   1.168   2.740  1.00 91.27           H
ATOM   1837  CE2 TYR A 131      -6.996   3.995   3.691  1.00 91.27           C
ATOM   1838  HE2 TYR A 131      -6.814   4.584   4.590  1.00 91.27           H
ATOM   1839  CZ  TYR A 131      -7.726   2.849   3.746  1.00 91.27           C
ATOM   1840  OH  TYR A 131      -8.222   2.453   4.949  1.00 91.27           O
ATOM   1841  HH  TYR A 131      -9.199   2.254   4.867  1.00 91.27           H
ATOM   1842  HN  TYR A 131      -3.869   3.911   0.559  1.00 91.27           H
ATOM   1843  N   SER A 132      -4.322   4.449  -2.476  1.00 91.24           N
ATOM   1844  CA  SER A 132      -4.191   4.978  -3.823  1.00 91.24           C
ATOM   1845  C   SER A 132      -3.606   3.911  -4.750  1.00 91.24           C
ATOM   1846  O   SER A 132      -4.072   3.738  -5.875  1.00 91.24           O
ATOM   1847  HA  SER A 132      -5.204   5.239  -4.131  1.00 91.24           H
ATOM   1848  CB  SER A 132      -3.315   6.233  -3.840  1.00 91.24           C
ATOM   1849 1HB  SER A 132      -3.249   6.616  -4.858  1.00 91.24           H
ATOM   1850 2HB  SER A 132      -3.785   7.010  -3.237  1.00 91.24           H
ATOM   1851  OG  SER A 132      -2.004   5.975  -3.344  1.00 91.24           O
ATOM   1852  HG  SER A 132      -1.481   6.826  -3.302  1.00 91.24           H
ATOM   1853  HN  SER A 132      -3.777   4.920  -1.783  1.00 91.24           H
ATOM   1854  N   CYS A 133      -2.594   3.223  -4.244  1.00 88.34           N
ATOM   1855  CA  CYS A 133      -1.914   2.205  -5.027  1.00 88.34           C
ATOM   1856  C   CYS A 133      -2.927   1.113  -5.377  1.00 88.34           C
ATOM   1857  O   CYS A 133      -3.052   0.726  -6.538  1.00 88.34           O
ATOM   1858  HA  CYS A 133      -1.548   2.696  -5.928  1.00 88.34           H
ATOM   1859  CB  CYS A 133      -0.699   1.640  -4.288  1.00 88.34           C
ATOM   1860 1HB  CYS A 133      -0.965   1.408  -3.257  1.00 88.34           H
ATOM   1861 2HB  CYS A 133      -0.382   0.707  -4.753  1.00 88.34           H
ATOM   1862  SG  CYS A 133       0.672   2.852  -4.322  1.00 88.34           S
ATOM   1863  HG  CYS A 133       1.570   2.062  -3.740  1.00 88.34           H
ATOM   1864  HN  CYS A 133      -2.238   3.351  -3.318  1.00 88.34           H
ATOM   1865  N   VAL A 134      -3.624   0.646  -4.352  1.00 87.28           N
ATOM   1866  CA  VAL A 134      -4.523  -0.485  -4.510  1.00 87.28           C
ATOM   1867  C   VAL A 134      -5.625  -0.119  -5.507  1.00 87.28           C
ATOM   1868  O   VAL A 134      -5.965  -0.914  -6.382  1.00 87.28           O
ATOM   1869  HA  VAL A 134      -3.942  -1.312  -4.918  1.00 87.28           H
ATOM   1870  CB  VAL A 134      -5.069  -0.915  -3.147  1.00 87.28           C
ATOM   1871  HB  VAL A 134      -5.501  -0.037  -2.667  1.00 87.28           H
ATOM   1872  CG1 VAL A 134      -6.177  -1.958  -3.305  1.00 87.28           C
ATOM   1873 1HG1 VAL A 134      -6.993  -1.535  -3.890  1.00 87.28           H
ATOM   1874 2HG1 VAL A 134      -5.780  -2.835  -3.815  1.00 87.28           H
ATOM   1875 3HG1 VAL A 134      -6.547  -2.246  -2.321  1.00 87.28           H
ATOM   1876  CG2 VAL A 134      -3.947  -1.438  -2.248  1.00 87.28           C
ATOM   1877 1HG2 VAL A 134      -3.473  -2.298  -2.721  1.00 87.28           H
ATOM   1878 2HG2 VAL A 134      -3.207  -0.653  -2.096  1.00 87.28           H
ATOM   1879 3HG2 VAL A 134      -4.363  -1.737  -1.285  1.00 87.28           H
ATOM   1880  HN  VAL A 134      -3.583   1.026  -3.428  1.00 87.28           H
ATOM   1881  N   LEU A 135      -6.152   1.085  -5.341  1.00 91.94           N
ATOM   1882  CA  LEU A 135      -7.266   1.534  -6.160  1.00 91.94           C
ATOM   1883  C   LEU A 135      -6.798   1.686  -7.609  1.00 91.94           C
ATOM   1884  O   LEU A 135      -7.558   1.424  -8.541  1.00 91.94           O
ATOM   1885  HA  LEU A 135      -8.031   0.758  -6.124  1.00 91.94           H
ATOM   1886  CB  LEU A 135      -7.882   2.806  -5.576  1.00 91.94           C
ATOM   1887 1HB  LEU A 135      -7.085   3.532  -5.416  1.00 91.94           H
ATOM   1888 2HB  LEU A 135      -8.557   3.233  -6.318  1.00 91.94           H
ATOM   1889  CG  LEU A 135      -8.652   2.637  -4.264  1.00 91.94           C
ATOM   1890  HG  LEU A 135      -7.991   2.163  -3.539  1.00 91.94           H
ATOM   1891  CD1 LEU A 135      -9.055   3.996  -3.687  1.00 91.94           C
ATOM   1892 1HD1 LEU A 135      -8.161   4.588  -3.494  1.00 91.94           H
ATOM   1893 2HD1 LEU A 135      -9.691   4.520  -4.400  1.00 91.94           H
ATOM   1894 3HD1 LEU A 135      -9.601   3.847  -2.755  1.00 91.94           H
ATOM   1895  CD2 LEU A 135      -9.857   1.713  -4.451  1.00 91.94           C
ATOM   1896 1HD2 LEU A 135     -10.528   2.137  -5.198  1.00 91.94           H
ATOM   1897 2HD2 LEU A 135      -9.515   0.733  -4.784  1.00 91.94           H
ATOM   1898 3HD2 LEU A 135     -10.386   1.611  -3.503  1.00 91.94           H
ATOM   1899  HN  LEU A 135      -5.833   1.748  -4.664  1.00 91.94           H
ATOM   1900  N   LEU A 136      -5.551   2.109  -7.754  1.00 91.29           N
ATOM   1901  CA  LEU A 136      -4.977   2.310  -9.073  1.00 91.29           C
ATOM   1902  C   LEU A 136      -4.851   0.960  -9.781  1.00 91.29           C
ATOM   1903  O   LEU A 136      -5.201   0.835 -10.954  1.00 91.29           O
ATOM   1904  HA  LEU A 136      -5.670   2.933  -9.639  1.00 91.29           H
ATOM   1905  CB  LEU A 136      -3.657   3.078  -8.972  1.00 91.29           C
ATOM   1906 1HB  LEU A 136      -3.068   2.643  -8.165  1.00 91.29           H
ATOM   1907 2HB  LEU A 136      -3.098   2.922  -9.895  1.00 91.29           H
ATOM   1908  CG  LEU A 136      -3.774   4.583  -8.727  1.00 91.29           C
ATOM   1909  HG  LEU A 136      -4.466   4.742  -7.900  1.00 91.29           H
ATOM   1910  CD1 LEU A 136      -2.427   5.177  -8.310  1.00 91.29           C
ATOM   1911 1HD1 LEU A 136      -2.088   4.699  -7.391  1.00 91.29           H
ATOM   1912 2HD1 LEU A 136      -1.695   5.007  -9.100  1.00 91.29           H
ATOM   1913 3HD1 LEU A 136      -2.538   6.248  -8.143  1.00 91.29           H
ATOM   1914  CD2 LEU A 136      -4.360   5.294  -9.949  1.00 91.29           C
ATOM   1915 1HD2 LEU A 136      -3.712   5.129 -10.811  1.00 91.29           H
ATOM   1916 2HD2 LEU A 136      -5.352   4.896 -10.160  1.00 91.29           H
ATOM   1917 3HD2 LEU A 136      -4.432   6.363  -9.748  1.00 91.29           H
ATOM   1918  HN  LEU A 136      -4.937   2.312  -6.991  1.00 91.29           H
ATOM   1919  N   ILE A 137      -4.350  -0.017  -9.039  1.00 85.94           N
ATOM   1920  CA  ILE A 137      -4.135  -1.343  -9.593  1.00 85.94           C
ATOM   1921  C   ILE A 137      -5.479  -1.936 -10.021  1.00 85.94           C
ATOM   1922  O   ILE A 137      -5.574  -2.579 -11.065  1.00 85.94           O
ATOM   1923  HA  ILE A 137      -3.510  -1.230 -10.479  1.00 85.94           H
ATOM   1924  CB  ILE A 137      -3.364  -2.218  -8.604  1.00 85.94           C
ATOM   1925  HB  ILE A 137      -3.808  -2.092  -7.617  1.00 85.94           H
ATOM   1926  CG1 ILE A 137      -1.903  -1.774  -8.502  1.00 85.94           C
ATOM   1927 1HG1 ILE A 137      -1.386  -1.995  -9.435  1.00 85.94           H
ATOM   1928 2HG1 ILE A 137      -1.857  -0.694  -8.360  1.00 85.94           H
ATOM   1929  CG2 ILE A 137      -3.488  -3.699  -8.969  1.00 85.94           C
ATOM   1930 1HG2 ILE A 137      -4.538  -3.991  -8.949  1.00 85.94           H
ATOM   1931 2HG2 ILE A 137      -3.085  -3.862  -9.968  1.00 85.94           H
ATOM   1932 3HG2 ILE A 137      -2.930  -4.298  -8.249  1.00 85.94           H
ATOM   1933  CD1 ILE A 137      -1.196  -2.477  -7.341  1.00 85.94           C
ATOM   1934 1HD1 ILE A 137      -1.702  -2.233  -6.407  1.00 85.94           H
ATOM   1935 2HD1 ILE A 137      -1.223  -3.555  -7.499  1.00 85.94           H
ATOM   1936 3HD1 ILE A 137      -0.160  -2.143  -7.291  1.00 85.94           H
ATOM   1937  HN  ILE A 137      -4.093   0.087  -8.078  1.00 85.94           H
ATOM   1938  N   MET A 138      -6.485  -1.698  -9.192  1.00 87.82           N
ATOM   1939  CA  MET A 138      -7.832  -2.148  -9.501  1.00 87.82           C
ATOM   1940  C   MET A 138      -8.333  -1.523 -10.804  1.00 87.82           C
ATOM   1941  O   MET A 138      -8.914  -2.210 -11.643  1.00 87.82           O
ATOM   1942  HA  MET A 138      -7.761  -3.230  -9.613  1.00 87.82           H
ATOM   1943  CB  MET A 138      -8.773  -1.768  -8.356  1.00 87.82           C
ATOM   1944 1HB  MET A 138      -8.389  -2.167  -7.417  1.00 87.82           H
ATOM   1945 2HB  MET A 138      -8.804  -0.683  -8.252  1.00 87.82           H
ATOM   1946  CG  MET A 138     -10.184  -2.303  -8.605  1.00 87.82           C
ATOM   1947 1HG  MET A 138     -10.562  -1.926  -9.556  1.00 87.82           H
ATOM   1948 2HG  MET A 138     -10.162  -3.390  -8.680  1.00 87.82           H
ATOM   1949  SD  MET A 138     -11.269  -1.806  -7.278  1.00 87.82           S
ATOM   1950  CE  MET A 138     -11.366  -0.052  -7.597  1.00 87.82           C
ATOM   1951 1HE  MET A 138     -10.368   0.383  -7.540  1.00 87.82           H
ATOM   1952 2HE  MET A 138     -11.778   0.114  -8.592  1.00 87.82           H
ATOM   1953 3HE  MET A 138     -12.010   0.417  -6.854  1.00 87.82           H
ATOM   1954  HN  MET A 138      -6.392  -1.209  -8.325  1.00 87.82           H
ATOM   1955  N   CYS A 139      -8.091  -0.227 -10.933  1.00 90.79           N
ATOM   1956  CA  CYS A 139      -8.580   0.516 -12.082  1.00 90.79           C
ATOM   1957  C   CYS A 139      -7.867  -0.007 -13.330  1.00 90.79           C
ATOM   1958  O   CYS A 139      -8.464  -0.086 -14.403  1.00 90.79           O
ATOM   1959  HA  CYS A 139      -9.652   0.329 -12.141  1.00 90.79           H
ATOM   1960  CB  CYS A 139      -8.388   2.023 -11.904  1.00 90.79           C
ATOM   1961 1HB  CYS A 139      -7.375   2.232 -11.561  1.00 90.79           H
ATOM   1962 2HB  CYS A 139      -8.510   2.529 -12.863  1.00 90.79           H
ATOM   1963  SG  CYS A 139      -9.602   2.671 -10.698  1.00 90.79           S
ATOM   1964  HG  CYS A 139      -8.979   2.215  -9.615  1.00 90.79           H
ATOM   1965  HN  CYS A 139      -7.571   0.313 -10.270  1.00 90.79           H
ATOM   1966  N   ILE A 140      -6.600  -0.351 -13.149  1.00 84.82           N
ATOM   1967  CA  ILE A 140      -5.816  -0.915 -14.235  1.00 84.82           C
ATOM   1968  C   ILE A 140      -6.495  -2.189 -14.741  1.00 84.82           C
ATOM   1969  O   ILE A 140      -6.597  -2.405 -15.948  1.00 84.82           O
ATOM   1970  HA  ILE A 140      -5.804  -0.185 -15.044  1.00 84.82           H
ATOM   1971  CB  ILE A 140      -4.365  -1.125 -13.794  1.00 84.82           C
ATOM   1972  HB  ILE A 140      -4.372  -1.597 -12.812  1.00 84.82           H
ATOM   1973  CG1 ILE A 140      -3.637   0.213 -13.649  1.00 84.82           C
ATOM   1974 1HG1 ILE A 140      -3.440   0.633 -14.635  1.00 84.82           H
ATOM   1975 2HG1 ILE A 140      -4.275   0.923 -13.122  1.00 84.82           H
ATOM   1976  CG2 ILE A 140      -3.635  -2.074 -14.746  1.00 84.82           C
ATOM   1977 1HG2 ILE A 140      -4.141  -3.040 -14.755  1.00 84.82           H
ATOM   1978 2HG2 ILE A 140      -3.638  -1.653 -15.752  1.00 84.82           H
ATOM   1979 3HG2 ILE A 140      -2.607  -2.206 -14.410  1.00 84.82           H
ATOM   1980  CD1 ILE A 140      -2.321   0.041 -12.889  1.00 84.82           C
ATOM   1981 1HD1 ILE A 140      -2.524  -0.356 -11.894  1.00 84.82           H
ATOM   1982 2HD1 ILE A 140      -1.676  -0.651 -13.431  1.00 84.82           H
ATOM   1983 3HD1 ILE A 140      -1.824   1.007 -12.800  1.00 84.82           H
ATOM   1984  HN  ILE A 140      -6.112  -0.250 -12.283  1.00 84.82           H
ATOM   1985  N   SER A 141      -6.943  -3.000 -13.793  1.00 85.40           N
ATOM   1986  CA  SER A 141      -7.539  -4.282 -14.126  1.00 85.40           C
ATOM   1987  C   SER A 141      -8.840  -4.069 -14.902  1.00 85.40           C
ATOM   1988  O   SER A 141      -9.105  -4.767 -15.879  1.00 85.40           O
ATOM   1989  HA  SER A 141      -6.801  -4.791 -14.747  1.00 85.40           H
ATOM   1990  CB  SER A 141      -7.801  -5.111 -12.867  1.00 85.40           C
ATOM   1991 1HB  SER A 141      -8.541  -4.604 -12.247  1.00 85.40           H
ATOM   1992 2HB  SER A 141      -8.227  -6.074 -13.148  1.00 85.40           H
ATOM   1993  OG  SER A 141      -6.613  -5.321 -12.108  1.00 85.40           O
ATOM   1994  HG  SER A 141      -6.484  -4.571 -11.460  1.00 85.40           H
ATOM   1995  HN  SER A 141      -6.903  -2.793 -12.816  1.00 85.40           H
ATOM   1996  N   VAL A 142      -9.617  -3.102 -14.437  1.00 87.67           N
ATOM   1997  CA  VAL A 142     -10.887  -2.793 -15.072  1.00 87.67           C
ATOM   1998  C   VAL A 142     -10.632  -2.286 -16.493  1.00 87.67           C
ATOM   1999  O   VAL A 142     -11.347  -2.652 -17.424  1.00 87.67           O
ATOM   2000  HA  VAL A 142     -11.461  -3.717 -15.127  1.00 87.67           H
ATOM   2001  CB  VAL A 142     -11.672  -1.798 -14.215  1.00 87.67           C
ATOM   2002  HB  VAL A 142     -11.050  -0.914 -14.073  1.00 87.67           H
ATOM   2003  CG1 VAL A 142     -12.957  -1.361 -14.920  1.00 87.67           C
ATOM   2004 1HG1 VAL A 142     -12.707  -0.884 -15.868  1.00 87.67           H
ATOM   2005 2HG1 VAL A 142     -13.584  -2.233 -15.106  1.00 87.67           H
ATOM   2006 3HG1 VAL A 142     -13.496  -0.654 -14.289  1.00 87.67           H
ATOM   2007  CG2 VAL A 142     -11.976  -2.384 -12.834  1.00 87.67           C
ATOM   2008 1HG2 VAL A 142     -12.569  -3.291 -12.948  1.00 87.67           H
ATOM   2009 2HG2 VAL A 142     -11.041  -2.622 -12.327  1.00 87.67           H
ATOM   2010 3HG2 VAL A 142     -12.534  -1.656 -12.246  1.00 87.67           H
ATOM   2011  HN  VAL A 142      -9.392  -2.537 -13.644  1.00 87.67           H
ATOM   2012  N   ASP A 143      -9.610  -1.451 -16.615  1.00 82.38           N
ATOM   2013  CA  ASP A 143      -9.281  -0.853 -17.898  1.00 82.38           C
ATOM   2014  C   ASP A 143      -8.969  -1.960 -18.907  1.00 82.38           C
ATOM   2015  O   ASP A 143      -9.434  -1.916 -20.045  1.00 82.38           O
ATOM   2016  HA  ASP A 143     -10.159  -0.271 -18.176  1.00 82.38           H
ATOM   2017  CB  ASP A 143      -8.048   0.046 -17.786  1.00 82.38           C
ATOM   2018 1HB  ASP A 143      -8.254   0.868 -17.101  1.00 82.38           H
ATOM   2019 2HB  ASP A 143      -7.218  -0.520 -17.364  1.00 82.38           H
ATOM   2020  CG  ASP A 143      -7.650   0.602 -19.155  1.00 82.38           C
ATOM   2021  OD1 ASP A 143      -8.537   1.196 -19.806  1.00 82.38           O
ATOM   2022  OD2 ASP A 143      -6.468   0.422 -19.518  1.00 82.38           O
ATOM   2023  HN  ASP A 143      -9.013  -1.183 -15.858  1.00 82.38           H
ATOM   2024  N   ARG A 144      -8.185  -2.927 -18.453  1.00 73.01           N
ATOM   2025  CA  ARG A 144      -7.765  -4.017 -19.317  1.00 73.01           C
ATOM   2026  C   ARG A 144      -8.974  -4.853 -19.743  1.00 73.01           C
ATOM   2027  O   ARG A 144      -9.074  -5.261 -20.899  1.00 73.01           O
ATOM   2028  HA  ARG A 144      -7.303  -3.530 -20.175  1.00 73.01           H
ATOM   2029  CB  ARG A 144      -6.752  -4.921 -18.611  1.00 73.01           C
ATOM   2030 1HB  ARG A 144      -7.112  -5.165 -17.611  1.00 73.01           H
ATOM   2031 2HB  ARG A 144      -6.657  -5.861 -19.154  1.00 73.01           H
ATOM   2032  CG  ARG A 144      -5.385  -4.241 -18.514  1.00 73.01           C
ATOM   2033 1HG  ARG A 144      -5.480  -3.300 -17.972  1.00 73.01           H
ATOM   2034 2HG  ARG A 144      -4.702  -4.870 -17.943  1.00 73.01           H
ATOM   2035  CD  ARG A 144      -4.803  -3.979 -19.905  1.00 73.01           C
ATOM   2036 1HD  ARG A 144      -4.685  -4.920 -20.442  1.00 73.01           H
ATOM   2037 2HD  ARG A 144      -5.491  -3.364 -20.485  1.00 73.01           H
ATOM   2038  NE  ARG A 144      -3.495  -3.297 -19.786  1.00 73.01           N
ATOM   2039  HE  ARG A 144      -3.122  -3.155 -18.869  1.00 73.01           H
ATOM   2040  CZ  ARG A 144      -2.779  -2.859 -20.830  1.00 73.01           C
ATOM   2041  NH1 ARG A 144      -3.230  -3.023 -22.081  1.00 73.01           N
ATOM   2042 1HH1 ARG A 144      -4.107  -3.475 -22.241  1.00 73.01           H
ATOM   2043 2HH1 ARG A 144      -2.689  -2.693 -22.855  1.00 73.01           H
ATOM   2044  NH2 ARG A 144      -1.604  -2.255 -20.605  1.00 73.01           N
ATOM   2045 1HH2 ARG A 144      -1.057  -1.922 -21.373  1.00 73.01           H
ATOM   2046 2HH2 ARG A 144      -1.275  -2.136 -19.668  1.00 73.01           H
ATOM   2047  HN  ARG A 144      -7.839  -2.973 -17.516  1.00 73.01           H
ATOM   2048  N   TYR A 145      -9.861  -5.083 -18.786  1.00 83.47           N
ATOM   2049  CA  TYR A 145     -11.090  -5.806 -19.063  1.00 83.47           C
ATOM   2050  C   TYR A 145     -11.856  -5.163 -20.220  1.00 83.47           C
ATOM   2051  O   TYR A 145     -12.221  -5.839 -21.180  1.00 83.47           O
ATOM   2052  HA  TYR A 145     -10.825  -6.828 -19.336  1.00 83.47           H
ATOM   2053  CB  TYR A 145     -11.934  -5.706 -17.791  1.00 83.47           C
ATOM   2054 1HB  TYR A 145     -11.499  -6.351 -17.027  1.00 83.47           H
ATOM   2055 2HB  TYR A 145     -11.884  -4.685 -17.413  1.00 83.47           H
ATOM   2056  CG  TYR A 145     -13.402  -6.091 -17.986  1.00 83.47           C
ATOM   2057  CD1 TYR A 145     -14.378  -5.115 -17.977  1.00 83.47           C
ATOM   2058  HD1 TYR A 145     -14.103  -4.070 -17.831  1.00 83.47           H
ATOM   2059  CD2 TYR A 145     -13.750  -7.413 -18.171  1.00 83.47           C
ATOM   2060  HD2 TYR A 145     -12.979  -8.184 -18.178  1.00 83.47           H
ATOM   2061  CE1 TYR A 145     -15.759  -5.477 -18.161  1.00 83.47           C
ATOM   2062  HE1 TYR A 145     -16.540  -4.716 -18.156  1.00 83.47           H
ATOM   2063  CE2 TYR A 145     -15.132  -7.775 -18.355  1.00 83.47           C
ATOM   2064  HE2 TYR A 145     -15.421  -8.816 -18.502  1.00 83.47           H
ATOM   2065  CZ  TYR A 145     -16.068  -6.789 -18.341  1.00 83.47           C
ATOM   2066  OH  TYR A 145     -17.373  -7.131 -18.514  1.00 83.47           O
ATOM   2067  HH  TYR A 145     -17.452  -8.117 -18.656  1.00 83.47           H
ATOM   2068  HN  TYR A 145      -9.750  -4.785 -17.838  1.00 83.47           H
ATOM   2069  N   ILE A 146     -12.077  -3.862 -20.092  1.00 80.82           N
ATOM   2070  CA  ILE A 146     -12.861  -3.136 -21.076  1.00 80.82           C
ATOM   2071  C   ILE A 146     -12.146  -3.183 -22.427  1.00 80.82           C
ATOM   2072  O   ILE A 146     -12.784  -3.342 -23.466  1.00 80.82           O
ATOM   2073  HA  ILE A 146     -13.818  -3.647 -21.173  1.00 80.82           H
ATOM   2074  CB  ILE A 146     -13.154  -1.716 -20.585  1.00 80.82           C
ATOM   2075  HB  ILE A 146     -12.207  -1.241 -20.328  1.00 80.82           H
ATOM   2076  CG1 ILE A 146     -14.006  -1.741 -19.314  1.00 80.82           C
ATOM   2077 1HG1 ILE A 146     -15.025  -2.038 -19.561  1.00 80.82           H
ATOM   2078 2HG1 ILE A 146     -13.615  -2.488 -18.624  1.00 80.82           H
ATOM   2079  CG2 ILE A 146     -13.797  -0.876 -21.690  1.00 80.82           C
ATOM   2080 1HG2 ILE A 146     -13.120  -0.818 -22.542  1.00 80.82           H
ATOM   2081 2HG2 ILE A 146     -14.733  -1.339 -22.000  1.00 80.82           H
ATOM   2082 3HG2 ILE A 146     -13.995   0.128 -21.314  1.00 80.82           H
ATOM   2083  CD1 ILE A 146     -14.019  -0.369 -18.636  1.00 80.82           C
ATOM   2084 1HD1 ILE A 146     -13.001  -0.087 -18.369  1.00 80.82           H
ATOM   2085 2HD1 ILE A 146     -14.434   0.370 -19.321  1.00 80.82           H
ATOM   2086 3HD1 ILE A 146     -14.632  -0.415 -17.736  1.00 80.82           H
ATOM   2087  HN  ILE A 146     -11.731  -3.309 -19.334  1.00 80.82           H
ATOM   2088  N   ALA A 147     -10.829  -3.042 -22.370  1.00 79.69           N
ATOM   2089  CA  ALA A 147     -10.033  -2.951 -23.581  1.00 79.69           C
ATOM   2090  C   ALA A 147     -10.163  -4.255 -24.371  1.00 79.69           C
ATOM   2091  O   ALA A 147     -10.005  -4.265 -25.591  1.00 79.69           O
ATOM   2092  HA  ALA A 147     -10.431  -2.132 -24.180  1.00 79.69           H
ATOM   2093  CB  ALA A 147      -8.581  -2.634 -23.216  1.00 79.69           C
ATOM   2094 1HB  ALA A 147      -8.541  -1.684 -22.682  1.00 79.69           H
ATOM   2095 2HB  ALA A 147      -8.185  -3.425 -22.579  1.00 79.69           H
ATOM   2096 3HB  ALA A 147      -7.984  -2.566 -24.125  1.00 79.69           H
ATOM   2097  HN  ALA A 147     -10.309  -2.990 -21.517  1.00 79.69           H
ATOM   2098  N   ILE A 148     -10.450  -5.324 -23.643  1.00 75.58           N
ATOM   2099  CA  ILE A 148     -10.431  -6.655 -24.227  1.00 75.58           C
ATOM   2100  C   ILE A 148     -11.859  -7.071 -24.584  1.00 75.58           C
ATOM   2101  O   ILE A 148     -12.120  -7.513 -25.702  1.00 75.58           O
ATOM   2102  HA  ILE A 148      -9.848  -6.599 -25.147  1.00 75.58           H
ATOM   2103  CB  ILE A 148      -9.717  -7.638 -23.297  1.00 75.58           C
ATOM   2104  HB  ILE A 148     -10.137  -7.528 -22.297  1.00 75.58           H
ATOM   2105  CG1 ILE A 148      -8.225  -7.315 -23.198  1.00 75.58           C
ATOM   2106 1HG1 ILE A 148      -7.716  -7.651 -24.102  1.00 75.58           H
ATOM   2107 2HG1 ILE A 148      -8.086  -6.235 -23.137  1.00 75.58           H
ATOM   2108  CG2 ILE A 148      -9.963  -9.083 -23.734  1.00 75.58           C
ATOM   2109 1HG2 ILE A 148     -11.033  -9.293 -23.711  1.00 75.58           H
ATOM   2110 2HG2 ILE A 148      -9.588  -9.225 -24.748  1.00 75.58           H
ATOM   2111 3HG2 ILE A 148      -9.445  -9.761 -23.056  1.00 75.58           H
ATOM   2112  CD1 ILE A 148      -7.599  -7.985 -21.974  1.00 75.58           C
ATOM   2113 1HD1 ILE A 148      -8.094  -7.628 -21.071  1.00 75.58           H
ATOM   2114 2HD1 ILE A 148      -7.718  -9.066 -22.050  1.00 75.58           H
ATOM   2115 3HD1 ILE A 148      -6.538  -7.739 -21.928  1.00 75.58           H
ATOM   2116  HN  ILE A 148     -10.693  -5.292 -22.673  1.00 75.58           H
ATOM   2117  N   ALA A 149     -12.747  -6.916 -23.612  1.00 75.43           N
ATOM   2118  CA  ALA A 149     -14.114  -7.385 -23.765  1.00 75.43           C
ATOM   2119  C   ALA A 149     -14.853  -6.475 -24.748  1.00 75.43           C
ATOM   2120  O   ALA A 149     -15.671  -6.943 -25.539  1.00 75.43           O
ATOM   2121  HA  ALA A 149     -14.074  -8.393 -24.177  1.00 75.43           H
ATOM   2122  CB  ALA A 149     -14.792  -7.437 -22.395  1.00 75.43           C
ATOM   2123 1HB  ALA A 149     -14.245  -8.119 -21.745  1.00 75.43           H
ATOM   2124 2HB  ALA A 149     -14.797  -6.440 -21.954  1.00 75.43           H
ATOM   2125 3HB  ALA A 149     -15.817  -7.788 -22.510  1.00 75.43           H
ATOM   2126  HN  ALA A 149     -12.545  -6.480 -22.735  1.00 75.43           H
ATOM   2127  N   GLN A 150     -14.540  -5.190 -24.666  1.00 66.82           N
ATOM   2128  CA  GLN A 150     -15.248  -4.195 -25.454  1.00 66.82           C
ATOM   2129  C   GLN A 150     -14.281  -3.482 -26.402  1.00 66.82           C
ATOM   2130  O   GLN A 150     -14.341  -2.263 -26.555  1.00 66.82           O
ATOM   2131  HA  GLN A 150     -15.986  -4.753 -26.030  1.00 66.82           H
ATOM   2132  CB  GLN A 150     -15.969  -3.193 -24.551  1.00 66.82           C
ATOM   2133 1HB  GLN A 150     -15.239  -2.634 -23.966  1.00 66.82           H
ATOM   2134 2HB  GLN A 150     -16.509  -2.469 -25.163  1.00 66.82           H
ATOM   2135  CG  GLN A 150     -16.946  -3.904 -23.613  1.00 66.82           C
ATOM   2136 1HG  GLN A 150     -17.602  -4.556 -24.190  1.00 66.82           H
ATOM   2137 2HG  GLN A 150     -16.393  -4.541 -22.921  1.00 66.82           H
ATOM   2138  CD  GLN A 150     -17.784  -2.895 -22.826  1.00 66.82           C
ATOM   2139  OE1 GLN A 150     -17.611  -1.692 -22.928  1.00 66.82           O
ATOM   2140  NE2 GLN A 150     -18.700  -3.450 -22.038  1.00 66.82           N
ATOM   2141 1HE2 GLN A 150     -18.791  -4.446 -22.000  1.00 66.82           H
ATOM   2142 2HE2 GLN A 150     -19.299  -2.873 -21.483  1.00 66.82           H
ATOM   2143  HN  GLN A 150     -13.818  -4.827 -24.077  1.00 66.82           H
ATOM   2144  N   ALA A 151     -13.411  -4.273 -27.014  1.00 67.52           N
ATOM   2145  CA  ALA A 151     -12.272  -3.722 -27.727  1.00 67.52           C
ATOM   2146  C   ALA A 151     -12.764  -2.705 -28.759  1.00 67.52           C
ATOM   2147  O   ALA A 151     -12.168  -1.641 -28.921  1.00 67.52           O
ATOM   2148  HA  ALA A 151     -11.640  -3.212 -27.000  1.00 67.52           H
ATOM   2149  CB  ALA A 151     -11.471  -4.858 -28.365  1.00 67.52           C
ATOM   2150 1HB  ALA A 151     -11.119  -5.536 -27.588  1.00 67.52           H
ATOM   2151 2HB  ALA A 151     -12.106  -5.404 -29.063  1.00 67.52           H
ATOM   2152 3HB  ALA A 151     -10.616  -4.445 -28.900  1.00 67.52           H
ATOM   2153  HN  ALA A 151     -13.476  -5.271 -27.027  1.00 67.52           H
ATOM   2154  N   MET A 152     -13.848  -3.068 -29.429  1.00 58.56           N
ATOM   2155  CA  MET A 152     -14.390  -2.230 -30.486  1.00 58.56           C
ATOM   2156  C   MET A 152     -14.767  -0.847 -29.950  1.00 58.56           C
ATOM   2157  O   MET A 152     -14.308   0.169 -30.468  1.00 58.56           O
ATOM   2158  HA  MET A 152     -13.593  -2.136 -31.224  1.00 58.56           H
ATOM   2159  CB  MET A 152     -15.627  -2.900 -31.085  1.00 58.56           C
ATOM   2160 1HB  MET A 152     -16.180  -3.419 -30.302  1.00 58.56           H
ATOM   2161 2HB  MET A 152     -16.293  -2.142 -31.496  1.00 58.56           H
ATOM   2162  CG  MET A 152     -15.236  -3.892 -32.183  1.00 58.56           C
ATOM   2163 1HG  MET A 152     -14.514  -3.433 -32.859  1.00 58.56           H
ATOM   2164 2HG  MET A 152     -14.751  -4.763 -31.743  1.00 58.56           H
ATOM   2165  SD  MET A 152     -16.686  -4.397 -33.094  1.00 58.56           S
ATOM   2166  CE  MET A 152     -15.913  -5.245 -34.462  1.00 58.56           C
ATOM   2167 1HE  MET A 152     -15.270  -4.550 -35.003  1.00 58.56           H
ATOM   2168 2HE  MET A 152     -15.315  -6.074 -34.084  1.00 58.56           H
ATOM   2169 3HE  MET A 152     -16.682  -5.627 -35.133  1.00 58.56           H
ATOM   2170  HN  MET A 152     -14.352  -3.915 -29.261  1.00 58.56           H
ATOM   2171  N   ARG A 153     -15.599  -0.854 -28.919  1.00 55.84           N
ATOM   2172  CA  ARG A 153     -16.109   0.387 -28.361  1.00 55.84           C
ATOM   2173  C   ARG A 153     -14.971   1.192 -27.730  1.00 55.84           C
ATOM   2174  O   ARG A 153     -15.007   2.421 -27.721  1.00 55.84           O
ATOM   2175  HA  ARG A 153     -16.541   0.917 -29.209  1.00 55.84           H
ATOM   2176  CB  ARG A 153     -17.180   0.115 -27.303  1.00 55.84           C
ATOM   2177 1HB  ARG A 153     -16.847  -0.682 -26.638  1.00 55.84           H
ATOM   2178 2HB  ARG A 153     -17.323   1.004 -26.688  1.00 55.84           H
ATOM   2179  CG  ARG A 153     -18.507  -0.279 -27.955  1.00 55.84           C
ATOM   2180 1HG  ARG A 153     -18.786   0.466 -28.700  1.00 55.84           H
ATOM   2181 2HG  ARG A 153     -18.391  -1.227 -28.480  1.00 55.84           H
ATOM   2182  CD  ARG A 153     -19.617  -0.401 -26.909  1.00 55.84           C
ATOM   2183 1HD  ARG A 153     -19.384  -1.207 -26.213  1.00 55.84           H
ATOM   2184 2HD  ARG A 153     -19.681   0.517 -26.325  1.00 55.84           H
ATOM   2185  NE  ARG A 153     -20.912  -0.667 -27.574  1.00 55.84           N
ATOM   2186  HE  ARG A 153     -20.931  -0.684 -28.574  1.00 55.84           H
ATOM   2187  CZ  ARG A 153     -22.061  -0.886 -26.921  1.00 55.84           C
ATOM   2188  NH1 ARG A 153     -22.095  -0.874 -25.581  1.00 55.84           N
ATOM   2189 1HH1 ARG A 153     -21.258  -0.701 -25.062  1.00 55.84           H
ATOM   2190 2HH1 ARG A 153     -22.957  -1.038 -25.101  1.00 55.84           H
ATOM   2191  NH2 ARG A 153     -23.177  -1.116 -27.627  1.00 55.84           N
ATOM   2192 1HH2 ARG A 153     -24.043  -1.281 -27.154  1.00 55.84           H
ATOM   2193 2HH2 ARG A 153     -23.143  -1.123 -28.626  1.00 55.84           H
ATOM   2194  HN  ARG A 153     -15.924  -1.685 -28.468  1.00 55.84           H
ATOM   2195  N   ALA A 154     -13.989   0.466 -27.217  1.00 61.62           N
ATOM   2196  CA  ALA A 154     -12.904   1.089 -26.478  1.00 61.62           C
ATOM   2197  C   ALA A 154     -12.085   1.967 -27.426  1.00 61.62           C
ATOM   2198  O   ALA A 154     -11.549   2.996 -27.018  1.00 61.62           O
ATOM   2199  HA  ALA A 154     -13.347   1.718 -25.706  1.00 61.62           H
ATOM   2200  CB  ALA A 154     -12.056   0.008 -25.806  1.00 61.62           C
ATOM   2201 1HB  ALA A 154     -12.677  -0.569 -25.121  1.00 61.62           H
ATOM   2202 2HB  ALA A 154     -11.643  -0.655 -26.567  1.00 61.62           H
ATOM   2203 3HB  ALA A 154     -11.242   0.476 -25.252  1.00 61.62           H
ATOM   2204  HN  ALA A 154     -13.927  -0.529 -27.299  1.00 61.62           H
ATOM   2205  N   HIS A 155     -12.016   1.529 -28.675  1.00 56.82           N
ATOM   2206  CA  HIS A 155     -11.173   2.193 -29.655  1.00 56.82           C
ATOM   2207  C   HIS A 155     -11.774   3.555 -30.010  1.00 56.82           C
ATOM   2208  O   HIS A 155     -11.054   4.545 -30.124  1.00 56.82           O
ATOM   2209  HA  HIS A 155     -10.204   2.346 -29.182  1.00 56.82           H
ATOM   2210  CB  HIS A 155     -10.959   1.302 -30.880  1.00 56.82           C
ATOM   2211 1HB  HIS A 155     -10.973   0.259 -30.565  1.00 56.82           H
ATOM   2212 2HB  HIS A 155     -11.795   1.439 -31.567  1.00 56.82           H
ATOM   2213  CG  HIS A 155      -9.670   1.573 -31.619  1.00 56.82           C
ATOM   2214  ND1 HIS A 155      -9.446   2.736 -32.334  1.00 56.82           N
ATOM   2215  HD1 HIS A 155     -10.091   3.494 -32.435  1.00 56.82           H
ATOM   2216  CD2 HIS A 155      -8.540   0.820 -31.744  1.00 56.82           C
ATOM   2217  HD2 HIS A 155      -8.376  -0.163 -31.302  1.00 56.82           H
ATOM   2218  CE1 HIS A 155      -8.233   2.675 -32.863  1.00 56.82           C
ATOM   2219  HE1 HIS A 155      -7.765   3.440 -33.482  1.00 56.82           H
ATOM   2220  NE2 HIS A 155      -7.673   1.487 -32.497  1.00 56.82           N
ATOM   2221  HN  HIS A 155     -12.521   0.738 -29.019  1.00 56.82           H
ATOM   2222  N   THR A 156     -13.089   3.561 -30.175  1.00 63.75           N
ATOM   2223  CA  THR A 156     -13.783   4.760 -30.614  1.00 63.75           C
ATOM   2224  C   THR A 156     -13.737   5.832 -29.524  1.00 63.75           C
ATOM   2225  O   THR A 156     -13.719   7.025 -29.822  1.00 63.75           O
ATOM   2226  HA  THR A 156     -13.258   5.162 -31.481  1.00 63.75           H
ATOM   2227  CB  THR A 156     -15.204   4.363 -31.017  1.00 63.75           C
ATOM   2228  HB  THR A 156     -15.903   4.533 -30.197  1.00 63.75           H
ATOM   2229  OG1 THR A 156     -15.079   3.010 -31.447  1.00 63.75           O
ATOM   2230  HG1 THR A 156     -15.970   2.557 -31.418  1.00 63.75           H
ATOM   2231  CG2 THR A 156     -15.690   5.106 -32.263  1.00 63.75           C
ATOM   2232 1HG2 THR A 156     -15.029   4.881 -33.100  1.00 63.75           H
ATOM   2233 2HG2 THR A 156     -15.682   6.179 -32.072  1.00 63.75           H
ATOM   2234 3HG2 THR A 156     -16.704   4.787 -32.504  1.00 63.75           H
ATOM   2235  HN  THR A 156     -13.676   2.767 -30.015  1.00 63.75           H
ATOM   2236  N   TRP A 157     -13.719   5.368 -28.283  1.00 57.74           N
ATOM   2237  CA  TRP A 157     -13.883   6.261 -27.148  1.00 57.74           C
ATOM   2238  C   TRP A 157     -12.499   6.534 -26.557  1.00 57.74           C
ATOM   2239  O   TRP A 157     -12.379   6.881 -25.383  1.00 57.74           O
ATOM   2240  HA  TRP A 157     -14.322   7.188 -27.515  1.00 57.74           H
ATOM   2241  CB  TRP A 157     -14.864   5.676 -26.129  1.00 57.74           C
ATOM   2242 1HB  TRP A 157     -14.612   4.630 -25.957  1.00 57.74           H
ATOM   2243 2HB  TRP A 157     -14.736   6.195 -25.179  1.00 57.74           H
ATOM   2244  CG  TRP A 157     -16.331   5.771 -26.552  1.00 57.74           C
ATOM   2245  CD1 TRP A 157     -16.858   5.534 -27.761  1.00 57.74           C
ATOM   2246  HD1 TRP A 157     -16.280   5.231 -28.634  1.00 57.74           H
ATOM   2247  CD2 TRP A 157     -17.446   6.139 -25.712  1.00 57.74           C
ATOM   2248  NE1 TRP A 157     -18.225   5.723 -27.762  1.00 57.74           N
ATOM   2249  HE1 TRP A 157     -18.838   5.607 -28.544  1.00 57.74           H
ATOM   2250  CE2 TRP A 157     -18.594   6.102 -26.477  1.00 57.74           C
ATOM   2251  CE3 TRP A 157     -17.483   6.492 -24.352  1.00 57.74           C
ATOM   2252  HE3 TRP A 157     -16.590   6.528 -23.727  1.00 57.74           H
ATOM   2253  CZ2 TRP A 157     -19.863   6.407 -25.970  1.00 57.74           C
ATOM   2254  HZ2 TRP A 157     -20.755   6.370 -26.595  1.00 57.74           H
ATOM   2255  CZ3 TRP A 157     -18.758   6.793 -23.860  1.00 57.74           C
ATOM   2256  HZ3 TRP A 157     -18.843   7.073 -22.810  1.00 57.74           H
ATOM   2257  CH2 TRP A 157     -19.924   6.761 -24.617  1.00 57.74           C
ATOM   2258  HH2 TRP A 157     -20.881   7.010 -24.159  1.00 57.74           H
ATOM   2259  HN  TRP A 157     -13.594   4.404 -28.048  1.00 57.74           H
ATOM   2260  N   ARG A 158     -11.488   6.368 -27.398  1.00 58.62           N
ATOM   2261  CA  ARG A 158     -10.114   6.387 -26.928  1.00 58.62           C
ATOM   2262  C   ARG A 158      -9.823   7.696 -26.190  1.00 58.62           C
ATOM   2263  O   ARG A 158      -9.231   7.686 -25.112  1.00 58.62           O
ATOM   2264  HA  ARG A 158     -10.037   5.532 -26.256  1.00 58.62           H
ATOM   2265  CB  ARG A 158      -9.132   6.237 -28.092  1.00 58.62           C
ATOM   2266 1HB  ARG A 158      -9.437   5.403 -28.724  1.00 58.62           H
ATOM   2267 2HB  ARG A 158      -9.158   7.133 -28.712  1.00 58.62           H
ATOM   2268  CG  ARG A 158      -7.708   6.004 -27.582  1.00 58.62           C
ATOM   2269 1HG  ARG A 158      -7.368   6.880 -27.029  1.00 58.62           H
ATOM   2270 2HG  ARG A 158      -7.700   5.165 -26.885  1.00 58.62           H
ATOM   2271  CD  ARG A 158      -6.750   5.721 -28.740  1.00 58.62           C
ATOM   2272 1HD  ARG A 158      -7.079   4.837 -29.287  1.00 58.62           H
ATOM   2273 2HD  ARG A 158      -6.761   6.554 -29.444  1.00 58.62           H
ATOM   2274  NE  ARG A 158      -5.379   5.514 -28.224  1.00 58.62           N
ATOM   2275  HE  ARG A 158      -5.211   5.694 -27.255  1.00 58.62           H
ATOM   2276  CZ  ARG A 158      -4.348   5.100 -28.974  1.00 58.62           C
ATOM   2277  NH1 ARG A 158      -4.516   4.844 -30.278  1.00 58.62           N
ATOM   2278 1HH1 ARG A 158      -5.415   4.961 -30.699  1.00 58.62           H
ATOM   2279 2HH1 ARG A 158      -3.741   4.536 -30.831  1.00 58.62           H
ATOM   2280  NH2 ARG A 158      -3.147   4.947 -28.400  1.00 58.62           N
ATOM   2281 1HH2 ARG A 158      -2.368   4.639 -28.945  1.00 58.62           H
ATOM   2282 2HH2 ARG A 158      -3.030   5.140 -27.425  1.00 58.62           H
ATOM   2283  HN  ARG A 158     -11.597   6.223 -28.381  1.00 58.62           H
ATOM   2284  N   GLU A 159     -10.252   8.790 -26.801  1.00 64.09           N
ATOM   2285  CA  GLU A 159     -10.001  10.107 -26.240  1.00 64.09           C
ATOM   2286  C   GLU A 159     -10.807  10.300 -24.955  1.00 64.09           C
ATOM   2287  O   GLU A 159     -10.280  10.780 -23.953  1.00 64.09           O
ATOM   2288  HA  GLU A 159      -8.934  10.127 -26.015  1.00 64.09           H
ATOM   2289  CB  GLU A 159     -10.318  11.205 -27.257  1.00 64.09           C
ATOM   2290 1HB  GLU A 159     -11.294  11.020 -27.705  1.00 64.09           H
ATOM   2291 2HB  GLU A 159     -10.242  12.182 -26.779  1.00 64.09           H
ATOM   2292  CG  GLU A 159      -9.301  11.205 -28.401  1.00 64.09           C
ATOM   2293 1HG  GLU A 159      -8.291  11.159 -27.993  1.00 64.09           H
ATOM   2294 2HG  GLU A 159      -9.438  10.314 -29.014  1.00 64.09           H
ATOM   2295  CD  GLU A 159      -9.451  12.456 -29.268  1.00 64.09           C
ATOM   2296  OE1 GLU A 159      -8.478  12.766 -29.989  1.00 64.09           O
ATOM   2297  OE2 GLU A 159     -10.535  13.074 -29.191  1.00 64.09           O
ATOM   2298  HN  GLU A 159     -10.763   8.787 -27.661  1.00 64.09           H
ATOM   2299  N   LYS A 160     -12.074   9.917 -25.026  1.00 69.31           N
ATOM   2300  CA  LYS A 160     -12.962  10.053 -23.884  1.00 69.31           C
ATOM   2301  C   LYS A 160     -12.398   9.254 -22.707  1.00 69.31           C
ATOM   2302  O   LYS A 160     -12.492   9.683 -21.558  1.00 69.31           O
ATOM   2303  HA  LYS A 160     -12.980  11.107 -23.608  1.00 69.31           H
ATOM   2304  CB  LYS A 160     -14.390   9.660 -24.266  1.00 69.31           C
ATOM   2305 1HB  LYS A 160     -14.386   8.683 -24.750  1.00 69.31           H
ATOM   2306 2HB  LYS A 160     -14.999   9.567 -23.366  1.00 69.31           H
ATOM   2307  CG  LYS A 160     -15.012  10.697 -25.203  1.00 69.31           C
ATOM   2308 1HG  LYS A 160     -14.877  11.695 -24.787  1.00 69.31           H
ATOM   2309 2HG  LYS A 160     -14.496  10.680 -26.164  1.00 69.31           H
ATOM   2310  CD  LYS A 160     -16.502  10.423 -25.413  1.00 69.31           C
ATOM   2311 1HD  LYS A 160     -16.636   9.434 -25.853  1.00 69.31           H
ATOM   2312 2HD  LYS A 160     -17.013  10.414 -24.451  1.00 69.31           H
ATOM   2313  CE  LYS A 160     -17.132  11.481 -26.322  1.00 69.31           C
ATOM   2314 1HE  LYS A 160     -16.998  12.470 -25.885  1.00 69.31           H
ATOM   2315 2HE  LYS A 160     -16.625  11.488 -27.287  1.00 69.31           H
ATOM   2316  NZ  LYS A 160     -18.574  11.207 -26.514  1.00 69.31           N
ATOM   2317 1HZ  LYS A 160     -18.976  11.919 -27.114  1.00 69.31           H
ATOM   2318 2HZ  LYS A 160     -18.691  10.297 -26.945  1.00 69.31           H
ATOM   2319 3HZ  LYS A 160     -19.043  11.219 -25.615  1.00 69.31           H
ATOM   2320  HN  LYS A 160     -12.493   9.521 -25.843  1.00 69.31           H
ATOM   2321  N   ARG A 161     -11.825   8.105 -23.034  1.00 67.35           N
ATOM   2322  CA  ARG A 161     -11.275   7.226 -22.016  1.00 67.35           C
ATOM   2323  C   ARG A 161     -10.114   7.912 -21.293  1.00 67.35           C
ATOM   2324  O   ARG A 161      -9.915   7.708 -20.097  1.00 67.35           O
ATOM   2325  HA  ARG A 161     -12.104   7.037 -21.334  1.00 67.35           H
ATOM   2326  CB  ARG A 161     -10.782   5.914 -22.628  1.00 67.35           C
ATOM   2327 1HB  ARG A 161     -10.124   6.127 -23.471  1.00 67.35           H
ATOM   2328 2HB  ARG A 161     -10.192   5.365 -21.894  1.00 67.35           H
ATOM   2329  CG  ARG A 161     -11.956   5.051 -23.096  1.00 67.35           C
ATOM   2330 1HG  ARG A 161     -12.673   4.935 -22.283  1.00 67.35           H
ATOM   2331 2HG  ARG A 161     -12.477   5.552 -23.912  1.00 67.35           H
ATOM   2332  CD  ARG A 161     -11.474   3.675 -23.559  1.00 67.35           C
ATOM   2333 1HD  ARG A 161     -12.152   3.279 -24.316  1.00 67.35           H
ATOM   2334 2HD  ARG A 161     -10.492   3.761 -24.025  1.00 67.35           H
ATOM   2335  NE  ARG A 161     -11.407   2.748 -22.407  1.00 67.35           N
ATOM   2336  HE  ARG A 161     -11.920   2.987 -21.583  1.00 67.35           H
ATOM   2337  CZ  ARG A 161     -10.702   1.609 -22.400  1.00 67.35           C
ATOM   2338  NH1 ARG A 161      -9.996   1.239 -23.477  1.00 67.35           N
ATOM   2339 1HH1 ARG A 161      -9.993   1.815 -24.295  1.00 67.35           H
ATOM   2340 2HH1 ARG A 161      -9.473   0.387 -23.464  1.00 67.35           H
ATOM   2341  NH2 ARG A 161     -10.714   0.845 -21.299  1.00 67.35           N
ATOM   2342 1HH2 ARG A 161     -10.193  -0.009 -21.277  1.00 67.35           H
ATOM   2343 2HH2 ARG A 161     -11.243   1.128 -20.500  1.00 67.35           H
ATOM   2344  HN  ARG A 161     -11.733   7.773 -23.973  1.00 67.35           H
ATOM   2345  N   LEU A 162      -9.377   8.712 -22.050  1.00 78.65           N
ATOM   2346  CA  LEU A 162      -8.240   9.427 -21.498  1.00 78.65           C
ATOM   2347  C   LEU A 162      -8.739  10.496 -20.523  1.00 78.65           C
ATOM   2348  O   LEU A 162      -8.123  10.730 -19.485  1.00 78.65           O
ATOM   2349  HA  LEU A 162      -7.639   8.707 -20.942  1.00 78.65           H
ATOM   2350  CB  LEU A 162      -7.359   9.981 -22.619  1.00 78.65           C
ATOM   2351 1HB  LEU A 162      -7.127   9.168 -23.307  1.00 78.65           H
ATOM   2352 2HB  LEU A 162      -7.937  10.717 -23.179  1.00 78.65           H
ATOM   2353  CG  LEU A 162      -6.045  10.632 -22.181  1.00 78.65           C
ATOM   2354  HG  LEU A 162      -6.268  11.361 -21.403  1.00 78.65           H
ATOM   2355  CD1 LEU A 162      -5.097   9.597 -21.573  1.00 78.65           C
ATOM   2356 1HD1 LEU A 162      -5.568   9.140 -20.702  1.00 78.65           H
ATOM   2357 2HD1 LEU A 162      -4.876   8.827 -22.312  1.00 78.65           H
ATOM   2358 3HD1 LEU A 162      -4.171  10.086 -21.270  1.00 78.65           H
ATOM   2359  CD2 LEU A 162      -5.397  11.392 -23.340  1.00 78.65           C
ATOM   2360 1HD2 LEU A 162      -5.189  10.701 -24.157  1.00 78.65           H
ATOM   2361 2HD2 LEU A 162      -6.074  12.172 -23.687  1.00 78.65           H
ATOM   2362 3HD2 LEU A 162      -4.465  11.845 -23.001  1.00 78.65           H
ATOM   2363  HN  LEU A 162      -9.547   8.874 -23.022  1.00 78.65           H
ATOM   2364  N   LEU A 163      -9.850  11.115 -20.893  1.00 81.69           N
ATOM   2365  CA  LEU A 163     -10.459  12.128 -20.047  1.00 81.69           C
ATOM   2366  C   LEU A 163     -10.937  11.480 -18.746  1.00 81.69           C
ATOM   2367  O   LEU A 163     -10.645  11.975 -17.658  1.00 81.69           O
ATOM   2368  HA  LEU A 163      -9.688  12.859 -19.806  1.00 81.69           H
ATOM   2369  CB  LEU A 163     -11.562  12.868 -20.807  1.00 81.69           C
ATOM   2370 1HB  LEU A 163     -11.143  13.246 -21.739  1.00 81.69           H
ATOM   2371 2HB  LEU A 163     -12.337  12.149 -21.074  1.00 81.69           H
ATOM   2372  CG  LEU A 163     -12.221  14.033 -20.066  1.00 81.69           C
ATOM   2373  HG  LEU A 163     -12.556  13.674 -19.093  1.00 81.69           H
ATOM   2374  CD1 LEU A 163     -11.216  15.159 -19.811  1.00 81.69           C
ATOM   2375 1HD1 LEU A 163     -10.393  14.780 -19.206  1.00 81.69           H
ATOM   2376 2HD1 LEU A 163     -10.830  15.523 -20.763  1.00 81.69           H
ATOM   2377 3HD1 LEU A 163     -11.711  15.974 -19.284  1.00 81.69           H
ATOM   2378  CD2 LEU A 163     -13.460  14.529 -20.815  1.00 81.69           C
ATOM   2379 1HD2 LEU A 163     -13.171  14.866 -21.811  1.00 81.69           H
ATOM   2380 2HD2 LEU A 163     -14.182  13.717 -20.901  1.00 81.69           H
ATOM   2381 3HD2 LEU A 163     -13.908  15.357 -20.267  1.00 81.69           H
ATOM   2382  HN  LEU A 163     -10.332  10.936 -21.750  1.00 81.69           H
ATOM   2383  N   TYR A 164     -11.662  10.382 -18.900  1.00 75.48           N
ATOM   2384  CA  TYR A 164     -12.191   9.667 -17.752  1.00 75.48           C
ATOM   2385  C   TYR A 164     -11.061   9.183 -16.840  1.00 75.48           C
ATOM   2386  O   TYR A 164     -11.217   9.143 -15.620  1.00 75.48           O
ATOM   2387  HA  TYR A 164     -12.830  10.351 -17.194  1.00 75.48           H
ATOM   2388  CB  TYR A 164     -12.930   8.452 -18.315  1.00 75.48           C
ATOM   2389 1HB  TYR A 164     -12.284   7.947 -19.033  1.00 75.48           H
ATOM   2390 2HB  TYR A 164     -13.119   7.746 -17.506  1.00 75.48           H
ATOM   2391  CG  TYR A 164     -14.257   8.792 -18.996  1.00 75.48           C
ATOM   2392  CD1 TYR A 164     -15.135   9.673 -18.397  1.00 75.48           C
ATOM   2393  HD1 TYR A 164     -14.882  10.126 -17.438  1.00 75.48           H
ATOM   2394  CD2 TYR A 164     -14.577   8.218 -20.210  1.00 75.48           C
ATOM   2395  HD2 TYR A 164     -13.884   7.522 -20.683  1.00 75.48           H
ATOM   2396  CE1 TYR A 164     -16.384   9.993 -19.038  1.00 75.48           C
ATOM   2397  HE1 TYR A 164     -17.086  10.687 -18.575  1.00 75.48           H
ATOM   2398  CE2 TYR A 164     -15.826   8.538 -20.851  1.00 75.48           C
ATOM   2399  HE2 TYR A 164     -16.091   8.092 -21.809  1.00 75.48           H
ATOM   2400  CZ  TYR A 164     -16.668   9.410 -20.233  1.00 75.48           C
ATOM   2401  OH  TYR A 164     -17.847   9.713 -20.839  1.00 75.48           O
ATOM   2402  HH  TYR A 164     -18.379  10.333 -20.262  1.00 75.48           H
ATOM   2403  HN  TYR A 164     -11.890   9.983 -19.788  1.00 75.48           H
ATOM   2404  N   SER A 165      -9.949   8.829 -17.466  1.00 85.89           N
ATOM   2405  CA  SER A 165      -8.801   8.329 -16.729  1.00 85.89           C
ATOM   2406  C   SER A 165      -8.280   9.409 -15.778  1.00 85.89           C
ATOM   2407  O   SER A 165      -7.844   9.106 -14.668  1.00 85.89           O
ATOM   2408  HA  SER A 165      -9.170   7.471 -16.167  1.00 85.89           H
ATOM   2409  CB  SER A 165      -7.690   7.877 -17.678  1.00 85.89           C
ATOM   2410 1HB  SER A 165      -6.962   7.282 -17.127  1.00 85.89           H
ATOM   2411 2HB  SER A 165      -8.111   7.232 -18.449  1.00 85.89           H
ATOM   2412  OG  SER A 165      -7.031   8.981 -18.293  1.00 85.89           O
ATOM   2413  HG  SER A 165      -7.702   9.670 -18.569  1.00 85.89           H
ATOM   2414  HN  SER A 165      -9.825   8.878 -18.458  1.00 85.89           H
ATOM   2415  N   LYS A 166      -8.342  10.646 -16.248  1.00 83.02           N
ATOM   2416  CA  LYS A 166      -7.916  11.776 -15.440  1.00 83.02           C
ATOM   2417  C   LYS A 166      -8.866  11.934 -14.251  1.00 83.02           C
ATOM   2418  O   LYS A 166      -8.423  12.086 -13.114  1.00 83.02           O
ATOM   2419  HA  LYS A 166      -6.921  11.548 -15.059  1.00 83.02           H
ATOM   2420  CB  LYS A 166      -7.794  13.035 -16.301  1.00 83.02           C
ATOM   2421 1HB  LYS A 166      -8.710  13.179 -16.873  1.00 83.02           H
ATOM   2422 2HB  LYS A 166      -7.678  13.909 -15.660  1.00 83.02           H
ATOM   2423  CG  LYS A 166      -6.601  12.934 -17.254  1.00 83.02           C
ATOM   2424 1HG  LYS A 166      -5.687  12.771 -16.682  1.00 83.02           H
ATOM   2425 2HG  LYS A 166      -6.726  12.071 -17.908  1.00 83.02           H
ATOM   2426  CD  LYS A 166      -6.463  14.204 -18.096  1.00 83.02           C
ATOM   2427 1HD  LYS A 166      -7.362  14.346 -18.696  1.00 83.02           H
ATOM   2428 2HD  LYS A 166      -6.376  15.071 -17.442  1.00 83.02           H
ATOM   2429  CE  LYS A 166      -5.239  14.124 -19.011  1.00 83.02           C
ATOM   2430 1HE  LYS A 166      -4.348  13.915 -18.420  1.00 83.02           H
ATOM   2431 2HE  LYS A 166      -5.356  13.299 -19.714  1.00 83.02           H
ATOM   2432  NZ  LYS A 166      -5.063  15.393 -19.753  1.00 83.02           N
ATOM   2433 1HZ  LYS A 166      -4.256  15.319 -20.362  1.00 83.02           H
ATOM   2434 2HZ  LYS A 166      -5.891  15.577 -20.309  1.00 83.02           H
ATOM   2435 3HZ  LYS A 166      -4.922  16.152 -19.095  1.00 83.02           H
ATOM   2436  HN  LYS A 166      -8.675  10.882 -17.161  1.00 83.02           H
ATOM   2437  N   MET A 167     -10.155  11.893 -14.555  1.00 84.71           N
ATOM   2438  CA  MET A 167     -11.171  12.060 -13.529  1.00 84.71           C
ATOM   2439  C   MET A 167     -11.061  10.966 -12.466  1.00 84.71           C
ATOM   2440  O   MET A 167     -11.128  11.248 -11.270  1.00 84.71           O
ATOM   2441  HA  MET A 167     -10.978  13.034 -13.080  1.00 84.71           H
ATOM   2442  CB  MET A 167     -12.558  12.009 -14.172  1.00 84.71           C
ATOM   2443 1HB  MET A 167     -12.663  11.089 -14.748  1.00 84.71           H
ATOM   2444 2HB  MET A 167     -13.323  11.987 -13.396  1.00 84.71           H
ATOM   2445  CG  MET A 167     -12.785  13.216 -15.085  1.00 84.71           C
ATOM   2446 1HG  MET A 167     -12.710  14.137 -14.507  1.00 84.71           H
ATOM   2447 2HG  MET A 167     -12.009  13.255 -15.849  1.00 84.71           H
ATOM   2448  SD  MET A 167     -14.392  13.108 -15.853  1.00 84.71           S
ATOM   2449  CE  MET A 167     -15.433  13.461 -14.447  1.00 84.71           C
ATOM   2450 1HE  MET A 167     -15.261  12.715 -13.671  1.00 84.71           H
ATOM   2451 2HE  MET A 167     -15.194  14.451 -14.058  1.00 84.71           H
ATOM   2452 3HE  MET A 167     -16.479  13.434 -14.753  1.00 84.71           H
ATOM   2453  HN  MET A 167     -10.507  11.750 -15.479  1.00 84.71           H
ATOM   2454  N   VAL A 168     -10.893   9.739 -12.939  1.00 92.11           N
ATOM   2455  CA  VAL A 168     -10.814   8.597 -12.045  1.00 92.11           C
ATOM   2456  C   VAL A 168      -9.612   8.765 -11.114  1.00 92.11           C
ATOM   2457  O   VAL A 168      -9.712   8.516  -9.913  1.00 92.11           O
ATOM   2458  HA  VAL A 168     -11.724   8.586 -11.444  1.00 92.11           H
ATOM   2459  CB  VAL A 168     -10.766   7.300 -12.855  1.00 92.11           C
ATOM   2460  HB  VAL A 168      -9.968   7.395 -13.592  1.00 92.11           H
ATOM   2461  CG1 VAL A 168     -10.438   6.105 -11.959  1.00 92.11           C
ATOM   2462 1HG1 VAL A 168      -9.467   6.259 -11.488  1.00 92.11           H
ATOM   2463 2HG1 VAL A 168     -11.204   6.007 -11.189  1.00 92.11           H
ATOM   2464 3HG1 VAL A 168     -10.410   5.196 -12.560  1.00 92.11           H
ATOM   2465  CG2 VAL A 168     -12.077   7.076 -13.610  1.00 92.11           C
ATOM   2466 1HG2 VAL A 168     -12.900   7.012 -12.898  1.00 92.11           H
ATOM   2467 2HG2 VAL A 168     -12.251   7.909 -14.292  1.00 92.11           H
ATOM   2468 3HG2 VAL A 168     -12.016   6.148 -14.178  1.00 92.11           H
ATOM   2469  HN  VAL A 168     -10.811   9.521 -13.911  1.00 92.11           H
ATOM   2470  N   CYS A 169      -8.502   9.186 -11.703  1.00 93.63           N
ATOM   2471  CA  CYS A 169      -7.281   9.388 -10.941  1.00 93.63           C
ATOM   2472  C   CYS A 169      -7.565  10.414  -9.842  1.00 93.63           C
ATOM   2473  O   CYS A 169      -7.214  10.200  -8.683  1.00 93.63           O
ATOM   2474  HA  CYS A 169      -7.017   8.423 -10.511  1.00 93.63           H
ATOM   2475  CB  CYS A 169      -6.120   9.820 -11.839  1.00 93.63           C
ATOM   2476 1HB  CYS A 169      -6.436  10.634 -12.491  1.00 93.63           H
ATOM   2477 2HB  CYS A 169      -5.300  10.201 -11.229  1.00 93.63           H
ATOM   2478  SG  CYS A 169      -5.545   8.403 -12.843  1.00 93.63           S
ATOM   2479  HG  CYS A 169      -6.525   8.461 -13.740  1.00 93.63           H
ATOM   2480  HN  CYS A 169      -8.429   9.388 -12.679  1.00 93.63           H
ATOM   2481  N   PHE A 170      -8.197  11.507 -10.245  1.00 93.36           N
ATOM   2482  CA  PHE A 170      -8.499  12.582  -9.316  1.00 93.36           C
ATOM   2483  C   PHE A 170      -9.382  12.085  -8.170  1.00 93.36           C
ATOM   2484  O   PHE A 170      -9.123  12.386  -7.006  1.00 93.36           O
ATOM   2485  HA  PHE A 170      -7.551  12.938  -8.914  1.00 93.36           H
ATOM   2486  CB  PHE A 170      -9.260  13.652 -10.103  1.00 93.36           C
ATOM   2487 1HB  PHE A 170      -8.653  13.964 -10.953  1.00 93.36           H
ATOM   2488 2HB  PHE A 170     -10.172  13.212 -10.506  1.00 93.36           H
ATOM   2489  CG  PHE A 170      -9.629  14.886  -9.278  1.00 93.36           C
ATOM   2490  CD1 PHE A 170     -10.899  15.040  -8.814  1.00 93.36           C
ATOM   2491  HD1 PHE A 170     -11.653  14.283  -9.030  1.00 93.36           H
ATOM   2492  CD2 PHE A 170      -8.688  15.830  -9.008  1.00 93.36           C
ATOM   2493  HD2 PHE A 170      -7.671  15.707  -9.379  1.00 93.36           H
ATOM   2494  CE1 PHE A 170     -11.241  16.185  -8.048  1.00 93.36           C
ATOM   2495  HE1 PHE A 170     -12.258  16.308  -7.677  1.00 93.36           H
ATOM   2496  CE2 PHE A 170      -9.030  16.976  -8.242  1.00 93.36           C
ATOM   2497  HE2 PHE A 170      -8.276  17.732  -8.026  1.00 93.36           H
ATOM   2498  CZ  PHE A 170     -10.300  17.129  -7.778  1.00 93.36           C
ATOM   2499  HZ  PHE A 170     -10.562  18.009  -7.190  1.00 93.36           H
ATOM   2500  HN  PHE A 170      -8.500  11.662 -11.185  1.00 93.36           H
ATOM   2501  N   THR A 171     -10.407  11.330  -8.539  1.00 92.81           N
ATOM   2502  CA  THR A 171     -11.341  10.804  -7.558  1.00 92.81           C
ATOM   2503  C   THR A 171     -10.608   9.923  -6.544  1.00 92.81           C
ATOM   2504  O   THR A 171     -10.915   9.954  -5.353  1.00 92.81           O
ATOM   2505  HA  THR A 171     -11.767  11.641  -7.005  1.00 92.81           H
ATOM   2506  CB  THR A 171     -12.453  10.070  -8.310  1.00 92.81           C
ATOM   2507  HB  THR A 171     -12.071   9.164  -8.781  1.00 92.81           H
ATOM   2508  OG1 THR A 171     -12.977  11.051  -9.200  1.00 92.81           O
ATOM   2509  HG1 THR A 171     -12.506  11.001 -10.081  1.00 92.81           H
ATOM   2510  CG2 THR A 171     -13.636   9.716  -7.406  1.00 92.81           C
ATOM   2511 1HG2 THR A 171     -14.059  10.629  -6.989  1.00 92.81           H
ATOM   2512 2HG2 THR A 171     -13.295   9.070  -6.597  1.00 92.81           H
ATOM   2513 3HG2 THR A 171     -14.396   9.197  -7.990  1.00 92.81           H
ATOM   2514  HN  THR A 171     -10.603  11.078  -9.487  1.00 92.81           H
ATOM   2515  N   ILE A 172      -9.654   9.158  -7.053  1.00 93.55           N
ATOM   2516  CA  ILE A 172      -8.895   8.248  -6.211  1.00 93.55           C
ATOM   2517  C   ILE A 172      -8.113   9.054  -5.173  1.00 93.55           C
ATOM   2518  O   ILE A 172      -8.115   8.716  -3.990  1.00 93.55           O
ATOM   2519  HA  ILE A 172      -9.611   7.613  -5.689  1.00 93.55           H
ATOM   2520  CB  ILE A 172      -8.018   7.332  -7.067  1.00 93.55           C
ATOM   2521  HB  ILE A 172      -7.531   7.940  -7.830  1.00 93.55           H
ATOM   2522  CG1 ILE A 172      -8.864   6.286  -7.795  1.00 93.55           C
ATOM   2523 1HG1 ILE A 172      -9.246   5.559  -7.079  1.00 93.55           H
ATOM   2524 2HG1 ILE A 172      -9.729   6.767  -8.252  1.00 93.55           H
ATOM   2525  CG2 ILE A 172      -6.912   6.691  -6.227  1.00 93.55           C
ATOM   2526 1HG2 ILE A 172      -6.285   7.471  -5.795  1.00 93.55           H
ATOM   2527 2HG2 ILE A 172      -7.359   6.100  -5.428  1.00 93.55           H
ATOM   2528 3HG2 ILE A 172      -6.303   6.045  -6.860  1.00 93.55           H
ATOM   2529  CD1 ILE A 172      -8.045   5.570  -8.870  1.00 93.55           C
ATOM   2530 1HD1 ILE A 172      -7.686   6.297  -9.598  1.00 93.55           H
ATOM   2531 2HD1 ILE A 172      -7.194   5.070  -8.406  1.00 93.55           H
ATOM   2532 3HD1 ILE A 172      -8.670   4.831  -9.372  1.00 93.55           H
ATOM   2533  HN  ILE A 172      -9.398   9.152  -8.020  1.00 93.55           H
ATOM   2534  N   TRP A 173      -7.463  10.105  -5.652  1.00 91.99           N
ATOM   2535  CA  TRP A 173      -6.603  10.906  -4.799  1.00 91.99           C
ATOM   2536  C   TRP A 173      -7.473  11.541  -3.712  1.00 91.99           C
ATOM   2537  O   TRP A 173      -7.098  11.553  -2.540  1.00 91.99           O
ATOM   2538  HA  TRP A 173      -5.868  10.239  -4.346  1.00 91.99           H
ATOM   2539  CB  TRP A 173      -5.823  11.936  -5.618  1.00 91.99           C
ATOM   2540 1HB  TRP A 173      -6.497  12.395  -6.341  1.00 91.99           H
ATOM   2541 2HB  TRP A 173      -5.480  12.729  -4.954  1.00 91.99           H
ATOM   2542  CG  TRP A 173      -4.618  11.357  -6.362  1.00 91.99           C
ATOM   2543  CD1 TRP A 173      -4.463  11.198  -7.684  1.00 91.99           C
ATOM   2544  HD1 TRP A 173      -5.211  11.474  -8.427  1.00 91.99           H
ATOM   2545  CD2 TRP A 173      -3.398  10.864  -5.770  1.00 91.99           C
ATOM   2546  NE1 TRP A 173      -3.237  10.640  -7.985  1.00 91.99           N
ATOM   2547  HE1 TRP A 173      -2.893  10.426  -8.900  1.00 91.99           H
ATOM   2548  CE2 TRP A 173      -2.569  10.431  -6.785  1.00 91.99           C
ATOM   2549  CE3 TRP A 173      -3.008  10.787  -4.422  1.00 91.99           C
ATOM   2550  HE3 TRP A 173      -3.644  11.122  -3.602  1.00 91.99           H
ATOM   2551  CZ2 TRP A 173      -1.298   9.890  -6.558  1.00 91.99           C
ATOM   2552  HZ2 TRP A 173      -0.662   9.554  -7.377  1.00 91.99           H
ATOM   2553  CZ3 TRP A 173      -1.734  10.244  -4.211  1.00 91.99           C
ATOM   2554  HZ3 TRP A 173      -1.382  10.161  -3.183  1.00 91.99           H
ATOM   2555  CH2 TRP A 173      -0.888   9.803  -5.222  1.00 91.99           C
ATOM   2556  HH2 TRP A 173       0.091   9.391  -4.975  1.00 91.99           H
ATOM   2557  HN  TRP A 173      -7.518  10.410  -6.603  1.00 91.99           H
ATOM   2558  N   VAL A 174      -8.618  12.053  -4.139  1.00 95.39           N
ATOM   2559  CA  VAL A 174      -9.531  12.713  -3.222  1.00 95.39           C
ATOM   2560  C   VAL A 174      -9.993  11.712  -2.161  1.00 95.39           C
ATOM   2561  O   VAL A 174     -10.022  12.031  -0.973  1.00 95.39           O
ATOM   2562  HA  VAL A 174      -8.981  13.516  -2.731  1.00 95.39           H
ATOM   2563  CB  VAL A 174     -10.691  13.338  -3.999  1.00 95.39           C
ATOM   2564  HB  VAL A 174     -11.135  12.562  -4.622  1.00 95.39           H
ATOM   2565  CG1 VAL A 174     -11.774  13.852  -3.047  1.00 95.39           C
ATOM   2566 1HG1 VAL A 174     -12.158  13.024  -2.452  1.00 95.39           H
ATOM   2567 2HG1 VAL A 174     -11.348  14.607  -2.387  1.00 95.39           H
ATOM   2568 3HG1 VAL A 174     -12.587  14.292  -3.626  1.00 95.39           H
ATOM   2569  CG2 VAL A 174     -10.196  14.454  -4.920  1.00 95.39           C
ATOM   2570 1HG2 VAL A 174      -9.715  15.231  -4.325  1.00 95.39           H
ATOM   2571 2HG2 VAL A 174      -9.478  14.046  -5.632  1.00 95.39           H
ATOM   2572 3HG2 VAL A 174     -11.041  14.882  -5.460  1.00 95.39           H
ATOM   2573  HN  VAL A 174      -8.923  12.022  -5.091  1.00 95.39           H
ATOM   2574  N   LEU A 175     -10.342  10.522  -2.627  1.00 89.82           N
ATOM   2575  CA  LEU A 175     -10.866   9.496  -1.742  1.00 89.82           C
ATOM   2576  C   LEU A 175      -9.792   9.110  -0.723  1.00 89.82           C
ATOM   2577  O   LEU A 175     -10.070   9.016   0.471  1.00 89.82           O
ATOM   2578  HA  LEU A 175     -11.711   9.927  -1.206  1.00 89.82           H
ATOM   2579  CB  LEU A 175     -11.400   8.312  -2.552  1.00 89.82           C
ATOM   2580 1HB  LEU A 175     -12.164   8.681  -3.237  1.00 89.82           H
ATOM   2581 2HB  LEU A 175     -10.587   7.919  -3.162  1.00 89.82           H
ATOM   2582  CG  LEU A 175     -11.995   7.159  -1.741  1.00 89.82           C
ATOM   2583  HG  LEU A 175     -11.247   6.825  -1.022  1.00 89.82           H
ATOM   2584  CD1 LEU A 175     -13.214   7.624  -0.941  1.00 89.82           C
ATOM   2585 1HD1 LEU A 175     -12.917   8.417  -0.255  1.00 89.82           H
ATOM   2586 2HD1 LEU A 175     -13.975   8.000  -1.624  1.00 89.82           H
ATOM   2587 3HD1 LEU A 175     -13.617   6.785  -0.374  1.00 89.82           H
ATOM   2588  CD2 LEU A 175     -12.322   5.966  -2.642  1.00 89.82           C
ATOM   2589 1HD2 LEU A 175     -13.044   6.270  -3.399  1.00 89.82           H
ATOM   2590 2HD2 LEU A 175     -11.410   5.618  -3.128  1.00 89.82           H
ATOM   2591 3HD2 LEU A 175     -12.743   5.161  -2.040  1.00 89.82           H
ATOM   2592  HN  LEU A 175     -10.271  10.255  -3.588  1.00 89.82           H
ATOM   2593  N   ALA A 176      -8.588   8.895  -1.233  1.00 94.75           N
ATOM   2594  CA  ALA A 176      -7.489   8.450  -0.393  1.00 94.75           C
ATOM   2595  C   ALA A 176      -7.201   9.512   0.669  1.00 94.75           C
ATOM   2596  O   ALA A 176      -6.902   9.183   1.816  1.00 94.75           O
ATOM   2597  HA  ALA A 176      -7.800   7.529   0.100  1.00 94.75           H
ATOM   2598  CB  ALA A 176      -6.268   8.152  -1.266  1.00 94.75           C
ATOM   2599 1HB  ALA A 176      -6.517   7.371  -1.984  1.00 94.75           H
ATOM   2600 2HB  ALA A 176      -5.974   9.056  -1.800  1.00 94.75           H
ATOM   2601 3HB  ALA A 176      -5.444   7.818  -0.636  1.00 94.75           H
ATOM   2602  HN  ALA A 176      -8.359   9.021  -2.198  1.00 94.75           H
ATOM   2603  N   ALA A 177      -7.301  10.765   0.250  1.00 94.72           N
ATOM   2604  CA  ALA A 177      -7.024  11.878   1.143  1.00 94.72           C
ATOM   2605  C   ALA A 177      -8.025  11.859   2.299  1.00 94.72           C
ATOM   2606  O   ALA A 177      -7.643  12.015   3.458  1.00 94.72           O
ATOM   2607  HA  ALA A 177      -6.019  11.741   1.541  1.00 94.72           H
ATOM   2608  CB  ALA A 177      -7.068  13.188   0.354  1.00 94.72           C
ATOM   2609 1HB  ALA A 177      -6.319  13.162  -0.436  1.00 94.72           H
ATOM   2610 2HB  ALA A 177      -8.057  13.314  -0.086  1.00 94.72           H
ATOM   2611 3HB  ALA A 177      -6.861  14.022   1.025  1.00 94.72           H
ATOM   2612  HN  ALA A 177      -7.565  11.025  -0.679  1.00 94.72           H
ATOM   2613  N   ALA A 178      -9.287  11.666   1.945  1.00 94.92           N
ATOM   2614  CA  ALA A 178     -10.352  11.673   2.933  1.00 94.92           C
ATOM   2615  C   ALA A 178     -10.124  10.535   3.930  1.00 94.92           C
ATOM   2616  O   ALA A 178     -10.403  10.681   5.119  1.00 94.92           O
ATOM   2617  HA  ALA A 178     -10.306  12.624   3.464  1.00 94.92           H
ATOM   2618  CB  ALA A 178     -11.705  11.568   2.227  1.00 94.92           C
ATOM   2619 1HB  ALA A 178     -11.830  12.415   1.553  1.00 94.92           H
ATOM   2620 2HB  ALA A 178     -11.746  10.640   1.656  1.00 94.92           H
ATOM   2621 3HB  ALA A 178     -12.504  11.573   2.969  1.00 94.92           H
ATOM   2622  HN  ALA A 178      -9.585  11.507   1.003  1.00 94.92           H
ATOM   2623  N   LEU A 179      -9.619   9.426   3.408  1.00 91.74           N
ATOM   2624  CA  LEU A 179      -9.408   8.243   4.225  1.00 91.74           C
ATOM   2625  C   LEU A 179      -8.208   8.472   5.146  1.00 91.74           C
ATOM   2626  O   LEU A 179      -7.921   7.649   6.014  1.00 91.74           O
ATOM   2627  HA  LEU A 179     -10.296   8.111   4.843  1.00 91.74           H
ATOM   2628  CB  LEU A 179      -9.280   6.999   3.344  1.00 91.74           C
ATOM   2629 1HB  LEU A 179      -8.500   7.181   2.605  1.00 91.74           H
ATOM   2630 2HB  LEU A 179      -8.943   6.171   3.966  1.00 91.74           H
ATOM   2631  CG  LEU A 179     -10.549   6.564   2.609  1.00 91.74           C
ATOM   2632  HG  LEU A 179     -10.953   7.430   2.083  1.00 91.74           H
ATOM   2633  CD1 LEU A 179     -10.235   5.502   1.553  1.00 91.74           C
ATOM   2634 1HD1 LEU A 179      -9.531   5.909   0.827  1.00 91.74           H
ATOM   2635 2HD1 LEU A 179      -9.794   4.630   2.036  1.00 91.74           H
ATOM   2636 3HD1 LEU A 179     -11.154   5.211   1.046  1.00 91.74           H
ATOM   2637  CD2 LEU A 179     -11.620   6.094   3.595  1.00 91.74           C
ATOM   2638 1HD2 LEU A 179     -11.240   5.247   4.167  1.00 91.74           H
ATOM   2639 2HD2 LEU A 179     -11.872   6.908   4.274  1.00 91.74           H
ATOM   2640 3HD2 LEU A 179     -12.511   5.790   3.045  1.00 91.74           H
ATOM   2641  HN  LEU A 179      -9.357   9.329   2.448  1.00 91.74           H
ATOM   2642  N   CYS A 180      -7.537   9.593   4.924  1.00 90.76           N
ATOM   2643  CA  CYS A 180      -6.350   9.921   5.695  1.00 90.76           C
ATOM   2644  C   CYS A 180      -6.771  10.800   6.874  1.00 90.76           C
ATOM   2645  O   CYS A 180      -5.953  11.127   7.732  1.00 90.76           O
ATOM   2646  HA  CYS A 180      -5.934   8.976   6.045  1.00 90.76           H
ATOM   2647  CB  CYS A 180      -5.283  10.596   4.831  1.00 90.76           C
ATOM   2648 1HB  CYS A 180      -5.690  11.500   4.377  1.00 90.76           H
ATOM   2649 2HB  CYS A 180      -4.442  10.903   5.453  1.00 90.76           H
ATOM   2650  SG  CYS A 180      -4.711   9.445   3.529  1.00 90.76           S
ATOM   2651  HG  CYS A 180      -5.897   9.291   2.948  1.00 90.76           H
ATOM   2652  HN  CYS A 180      -7.793  10.270   4.233  1.00 90.76           H
ATOM   2653  N   ILE A 181      -8.047  11.157   6.879  1.00 90.68           N
ATOM   2654  CA  ILE A 181      -8.565  12.070   7.884  1.00 90.68           C
ATOM   2655  C   ILE A 181      -8.261  11.514   9.277  1.00 90.68           C
ATOM   2656  O   ILE A 181      -7.770  12.235  10.144  1.00 90.68           O
ATOM   2657  HA  ILE A 181      -8.038  13.017   7.768  1.00 90.68           H
ATOM   2658  CB  ILE A 181     -10.050  12.346   7.643  1.00 90.68           C
ATOM   2659  HB  ILE A 181     -10.553  11.392   7.483  1.00 90.68           H
ATOM   2660  CG1 ILE A 181     -10.254  13.182   6.377  1.00 90.68           C
ATOM   2661 1HG1 ILE A 181      -9.829  14.175   6.521  1.00 90.68           H
ATOM   2662 2HG1 ILE A 181      -9.720  12.724   5.545  1.00 90.68           H
ATOM   2663  CG2 ILE A 181     -10.693  12.997   8.869  1.00 90.68           C
ATOM   2664 1HG2 ILE A 181     -10.596  12.331   9.727  1.00 90.68           H
ATOM   2665 2HG2 ILE A 181     -10.193  13.941   9.084  1.00 90.68           H
ATOM   2666 3HG2 ILE A 181     -11.749  13.182   8.671  1.00 90.68           H
ATOM   2667  CD1 ILE A 181     -11.740  13.302   6.033  1.00 90.68           C
ATOM   2668 1HD1 ILE A 181     -12.156  12.308   5.867  1.00 90.68           H
ATOM   2669 2HD1 ILE A 181     -12.266  13.782   6.858  1.00 90.68           H
ATOM   2670 3HD1 ILE A 181     -11.857  13.900   5.130  1.00 90.68           H
ATOM   2671  HN  ILE A 181      -8.721  10.835   6.214  1.00 90.68           H
ATOM   2672  N   PRO A 182      -8.546  10.226   9.516  1.00 92.04           N
ATOM   2673  CA  PRO A 182      -8.316   9.636  10.837  1.00 92.04           C
ATOM   2674  C   PRO A 182      -6.896   9.859  11.330  1.00 92.04           C
ATOM   2675  O   PRO A 182      -6.686  10.211  12.490  1.00 92.04           O
ATOM   2676  HA  PRO A 182      -8.955  10.117  11.578  1.00 92.04           H
ATOM   2677  CB  PRO A 182      -8.617   8.150  10.627  1.00 92.04           C
ATOM   2678 1HB  PRO A 182      -7.718   7.592  10.366  1.00 92.04           H
ATOM   2679 2HB  PRO A 182      -9.026   7.693  11.527  1.00 92.04           H
ATOM   2680  CG  PRO A 182      -9.629   8.153   9.487  1.00 92.04           C
ATOM   2681 1HG  PRO A 182      -9.678   7.185   8.987  1.00 92.04           H
ATOM   2682 2HG  PRO A 182     -10.637   8.366   9.841  1.00 92.04           H
ATOM   2683  CD  PRO A 182      -9.103   9.244   8.569  1.00 92.04           C
ATOM   2684 1HD  PRO A 182      -8.340   8.867   7.888  1.00 92.04           H
ATOM   2685 2HD  PRO A 182      -9.894   9.670   7.951  1.00 92.04           H
ATOM   2686  N   GLU A 183      -5.950   9.647  10.427  1.00 88.95           N
ATOM   2687  CA  GLU A 183      -4.544   9.752  10.778  1.00 88.95           C
ATOM   2688  C   GLU A 183      -4.207  11.184  11.196  1.00 88.95           C
ATOM   2689  O   GLU A 183      -3.446  11.397  12.139  1.00 88.95           O
ATOM   2690  HA  GLU A 183      -4.405   9.077  11.623  1.00 88.95           H
ATOM   2691  CB  GLU A 183      -3.654   9.295   9.620  1.00 88.95           C
ATOM   2692 1HB  GLU A 183      -4.091   9.613   8.674  1.00 88.95           H
ATOM   2693 2HB  GLU A 183      -2.639   9.662   9.770  1.00 88.95           H
ATOM   2694  CG  GLU A 183      -3.559   7.769   9.571  1.00 88.95           C
ATOM   2695 1HG  GLU A 183      -2.845   7.470   8.803  1.00 88.95           H
ATOM   2696 2HG  GLU A 183      -3.180   7.394  10.522  1.00 88.95           H
ATOM   2697  CD  GLU A 183      -4.924   7.143   9.277  1.00 88.95           C
ATOM   2698  OE1 GLU A 183      -5.099   5.963   9.650  1.00 88.95           O
ATOM   2699  OE2 GLU A 183      -5.761   7.859   8.686  1.00 88.95           O
ATOM   2700  HN  GLU A 183      -6.131   9.407   9.473  1.00 88.95           H
ATOM   2701  N   ILE A 184      -4.789  12.130  10.475  1.00 90.56           N
ATOM   2702  CA  ILE A 184      -4.511  13.536  10.718  1.00 90.56           C
ATOM   2703  C   ILE A 184      -4.932  13.895  12.144  1.00 90.56           C
ATOM   2704  O   ILE A 184      -4.251  14.663  12.821  1.00 90.56           O
ATOM   2705  HA  ILE A 184      -3.433  13.675  10.631  1.00 90.56           H
ATOM   2706  CB  ILE A 184      -5.168  14.406   9.644  1.00 90.56           C
ATOM   2707  HB  ILE A 184      -6.222  14.133   9.582  1.00 90.56           H
ATOM   2708  CG1 ILE A 184      -4.550  14.141   8.270  1.00 90.56           C
ATOM   2709 1HG1 ILE A 184      -3.533  14.531   8.244  1.00 90.56           H
ATOM   2710 2HG1 ILE A 184      -4.484  13.067   8.098  1.00 90.56           H
ATOM   2711  CG2 ILE A 184      -5.106  15.886  10.025  1.00 90.56           C
ATOM   2712 1HG2 ILE A 184      -5.630  16.041  10.969  1.00 90.56           H
ATOM   2713 2HG2 ILE A 184      -4.065  16.191  10.133  1.00 90.56           H
ATOM   2714 3HG2 ILE A 184      -5.580  16.482   9.245  1.00 90.56           H
ATOM   2715  CD1 ILE A 184      -5.381  14.790   7.161  1.00 90.56           C
ATOM   2716 1HD1 ILE A 184      -6.390  14.380   7.175  1.00 90.56           H
ATOM   2717 2HD1 ILE A 184      -5.424  15.867   7.323  1.00 90.56           H
ATOM   2718 3HD1 ILE A 184      -4.919  14.587   6.195  1.00 90.56           H
ATOM   2719  HN  ILE A 184      -5.440  11.950   9.737  1.00 90.56           H
ATOM   2720  N   LEU A 185      -6.054  13.323  12.558  1.00 90.67           N
ATOM   2721  CA  LEU A 185      -6.688  13.731  13.800  1.00 90.67           C
ATOM   2722  C   LEU A 185      -5.943  13.101  14.978  1.00 90.67           C
ATOM   2723  O   LEU A 185      -5.586  13.792  15.932  1.00 90.67           O
ATOM   2724  HA  LEU A 185      -6.596  14.815  13.873  1.00 90.67           H
ATOM   2725  CB  LEU A 185      -8.182  13.404  13.771  1.00 90.67           C
ATOM   2726 1HB  LEU A 185      -8.298  12.348  13.530  1.00 90.67           H
ATOM   2727 2HB  LEU A 185      -8.585  13.549  14.773  1.00 90.67           H
ATOM   2728  CG  LEU A 185      -9.028  14.218  12.789  1.00 90.67           C
ATOM   2729  HG  LEU A 185      -8.644  14.046  11.783  1.00 90.67           H
ATOM   2730  CD1 LEU A 185     -10.485  13.751  12.803  1.00 90.67           C
ATOM   2731 1HD1 LEU A 185     -10.533  12.700  12.518  1.00 90.67           H
ATOM   2732 2HD1 LEU A 185     -10.897  13.875  13.805  1.00 90.67           H
ATOM   2733 3HD1 LEU A 185     -11.064  14.346  12.096  1.00 90.67           H
ATOM   2734  CD2 LEU A 185      -8.904  15.717  13.069  1.00 90.67           C
ATOM   2735 1HD2 LEU A 185      -9.246  15.927  14.083  1.00 90.67           H
ATOM   2736 2HD2 LEU A 185      -7.861  16.020  12.968  1.00 90.67           H
ATOM   2737 3HD2 LEU A 185      -9.514  16.272  12.357  1.00 90.67           H
ATOM   2738  HN  LEU A 185      -6.526  12.595  12.061  1.00 90.67           H
ATOM   2739  N   TYR A 186      -5.732  11.798  14.875  1.00 90.46           N
ATOM   2740  CA  TYR A 186      -5.458  10.988  16.050  1.00 90.46           C
ATOM   2741  C   TYR A 186      -3.991  10.556  16.089  1.00 90.46           C
ATOM   2742  O   TYR A 186      -3.564   9.880  17.024  1.00 90.46           O
ATOM   2743  HA  TYR A 186      -5.675  11.591  16.932  1.00 90.46           H
ATOM   2744  CB  TYR A 186      -6.341   9.745  15.920  1.00 90.46           C
ATOM   2745 1HB  TYR A 186      -6.017   9.172  15.051  1.00 90.46           H
ATOM   2746 2HB  TYR A 186      -6.189   9.111  16.794  1.00 90.46           H
ATOM   2747  CG  TYR A 186      -7.833  10.052  15.783  1.00 90.46           C
ATOM   2748  CD1 TYR A 186      -8.441  10.924  16.664  1.00 90.46           C
ATOM   2749  HD1 TYR A 186      -7.858  11.393  17.456  1.00 90.46           H
ATOM   2750  CD2 TYR A 186      -8.571   9.458  14.780  1.00 90.46           C
ATOM   2751  HD2 TYR A 186      -8.091   8.770  14.085  1.00 90.46           H
ATOM   2752  CE1 TYR A 186      -9.846  11.213  16.535  1.00 90.46           C
ATOM   2753  HE1 TYR A 186     -10.339  11.899  17.224  1.00 90.46           H
ATOM   2754  CE2 TYR A 186      -9.976   9.748  14.651  1.00 90.46           C
ATOM   2755  HE2 TYR A 186     -10.570   9.285  13.864  1.00 90.46           H
ATOM   2756  CZ  TYR A 186     -10.544  10.611  15.536  1.00 90.46           C
ATOM   2757  OH  TYR A 186     -11.871  10.884  15.414  1.00 90.46           O
ATOM   2758  HH  TYR A 186     -12.264  10.347  14.668  1.00 90.46           H
ATOM   2759  HN  TYR A 186      -5.745  11.296  14.010  1.00 90.46           H
ATOM   2760  N   SER A 187      -3.260  10.963  15.062  1.00 92.08           N
ATOM   2761  CA  SER A 187      -1.814  10.819  15.069  1.00 92.08           C
ATOM   2762  C   SER A 187      -1.196  11.790  16.076  1.00 92.08           C
ATOM   2763  O   SER A 187      -1.398  13.000  15.982  1.00 92.08           O
ATOM   2764  HA  SER A 187      -1.628   9.787  15.368  1.00 92.08           H
ATOM   2765  CB  SER A 187      -1.230  11.057  13.675  1.00 92.08           C
ATOM   2766 1HB  SER A 187      -1.474  12.068  13.347  1.00 92.08           H
ATOM   2767 2HB  SER A 187      -0.143  10.991  13.720  1.00 92.08           H
ATOM   2768  OG  SER A 187      -1.723  10.119  12.722  1.00 92.08           O
ATOM   2769  HG  SER A 187      -2.226  10.595  12.001  1.00 92.08           H
ATOM   2770  HN  SER A 187      -3.639  11.385  14.238  1.00 92.08           H
ATOM   2771  N   GLN A 188      -0.455  11.224  17.017  1.00 85.11           N
ATOM   2772  CA  GLN A 188       0.292  12.031  17.968  1.00 85.11           C
ATOM   2773  C   GLN A 188       1.541  11.281  18.435  1.00 85.11           C
ATOM   2774  O   GLN A 188       1.691  10.090  18.165  1.00 85.11           O
ATOM   2775  HA  GLN A 188       0.581  12.929  17.422  1.00 85.11           H
ATOM   2776  CB  GLN A 188      -0.586  12.429  19.157  1.00 85.11           C
ATOM   2777 1HB  GLN A 188      -0.042  13.123  19.798  1.00 85.11           H
ATOM   2778 2HB  GLN A 188      -1.473  12.952  18.800  1.00 85.11           H
ATOM   2779  CG  GLN A 188      -1.003  11.199  19.966  1.00 85.11           C
ATOM   2780 1HG  GLN A 188      -1.483  10.473  19.310  1.00 85.11           H
ATOM   2781 2HG  GLN A 188      -0.119  10.717  20.383  1.00 85.11           H
ATOM   2782  CD  GLN A 188      -1.960  11.585  21.096  1.00 85.11           C
ATOM   2783  OE1 GLN A 188      -2.549  12.654  21.107  1.00 85.11           O
ATOM   2784  NE2 GLN A 188      -2.082  10.658  22.042  1.00 85.11           N
ATOM   2785 1HE2 GLN A 188      -1.570   9.802  21.972  1.00 85.11           H
ATOM   2786 2HE2 GLN A 188      -2.685  10.818  22.823  1.00 85.11           H
ATOM   2787  HN  GLN A 188      -0.360  10.236  17.135  1.00 85.11           H
ATOM   2788  N   ILE A 189       2.405  12.009  19.127  1.00 89.80           N
ATOM   2789  CA  ILE A 189       3.564  11.398  19.755  1.00 89.80           C
ATOM   2790  C   ILE A 189       3.181  10.905  21.152  1.00 89.80           C
ATOM   2791  O   ILE A 189       2.657  11.669  21.962  1.00 89.80           O
ATOM   2792  HA  ILE A 189       3.847  10.536  19.151  1.00 89.80           H
ATOM   2793  CB  ILE A 189       4.750  12.365  19.747  1.00 89.80           C
ATOM   2794  HB  ILE A 189       4.457  13.268  20.283  1.00 89.80           H
ATOM   2795  CG1 ILE A 189       5.107  12.782  18.319  1.00 89.80           C
ATOM   2796 1HG1 ILE A 189       5.451  11.914  17.758  1.00 89.80           H
ATOM   2797 2HG1 ILE A 189       4.218  13.157  17.813  1.00 89.80           H
ATOM   2798  CG2 ILE A 189       5.949  11.768  20.487  1.00 89.80           C
ATOM   2799 1HG2 ILE A 189       5.672  11.563  21.521  1.00 89.80           H
ATOM   2800 2HG2 ILE A 189       6.251  10.841  20.001  1.00 89.80           H
ATOM   2801 3HG2 ILE A 189       6.777  12.476  20.466  1.00 89.80           H
ATOM   2802  CD1 ILE A 189       6.193  13.860  18.319  1.00 89.80           C
ATOM   2803 1HD1 ILE A 189       5.836  14.736  18.860  1.00 89.80           H
ATOM   2804 2HD1 ILE A 189       7.089  13.473  18.805  1.00 89.80           H
ATOM   2805 3HD1 ILE A 189       6.428  14.138  17.292  1.00 89.80           H
ATOM   2806  HN  ILE A 189       2.323  12.996  19.262  1.00 89.80           H
ATOM   2807  N   LYS A 190       3.459   9.632  21.393  1.00 85.35           N
ATOM   2808  CA  LYS A 190       3.273   9.063  22.717  1.00 85.35           C
ATOM   2809  C   LYS A 190       4.637   8.698  23.306  1.00 85.35           C
ATOM   2810  O   LYS A 190       5.500   8.172  22.604  1.00 85.35           O
ATOM   2811  HA  LYS A 190       2.821   9.832  23.343  1.00 85.35           H
ATOM   2812  CB  LYS A 190       2.293   7.890  22.663  1.00 85.35           C
ATOM   2813 1HB  LYS A 190       1.366   8.206  22.185  1.00 85.35           H
ATOM   2814 2HB  LYS A 190       2.710   7.090  22.050  1.00 85.35           H
ATOM   2815  CG  LYS A 190       1.994   7.360  24.067  1.00 85.35           C
ATOM   2816 1HG  LYS A 190       2.924   7.070  24.555  1.00 85.35           H
ATOM   2817 2HG  LYS A 190       1.550   8.151  24.671  1.00 85.35           H
ATOM   2818  CD  LYS A 190       1.046   6.161  24.010  1.00 85.35           C
ATOM   2819 1HD  LYS A 190       0.077   6.476  23.621  1.00 85.35           H
ATOM   2820 2HD  LYS A 190       1.438   5.414  23.319  1.00 85.35           H
ATOM   2821  CE  LYS A 190       0.866   5.537  25.396  1.00 85.35           C
ATOM   2822 1HE  LYS A 190       1.827   5.494  25.908  1.00 85.35           H
ATOM   2823 2HE  LYS A 190       0.210   6.164  26.000  1.00 85.35           H
ATOM   2824  NZ  LYS A 190       0.296   4.176  25.282  1.00 85.35           N
ATOM   2825 1HZ  LYS A 190       0.226   3.761  26.204  1.00 85.35           H
ATOM   2826 2HZ  LYS A 190      -0.627   4.230  24.865  1.00 85.35           H
ATOM   2827 3HZ  LYS A 190       0.897   3.605  24.698  1.00 85.35           H
ATOM   2828  HN  LYS A 190       3.804   8.995  20.703  1.00 85.35           H
ATOM   2829  N   GLU A 191       4.790   8.992  24.589  1.00 75.31           N
ATOM   2830  CA  GLU A 191       5.984   8.588  25.312  1.00 75.31           C
ATOM   2831  C   GLU A 191       5.732   7.279  26.063  1.00 75.31           C
ATOM   2832  O   GLU A 191       4.820   7.196  26.885  1.00 75.31           O
ATOM   2833  HA  GLU A 191       6.747   8.436  24.549  1.00 75.31           H
ATOM   2834  CB  GLU A 191       6.443   9.690  26.270  1.00 75.31           C
ATOM   2835 1HB  GLU A 191       6.453  10.648  25.750  1.00 75.31           H
ATOM   2836 2HB  GLU A 191       5.815   9.688  27.160  1.00 75.31           H
ATOM   2837  CG  GLU A 191       7.873   9.436  26.751  1.00 75.31           C
ATOM   2838 1HG  GLU A 191       7.897   8.542  27.375  1.00 75.31           H
ATOM   2839 2HG  GLU A 191       8.521   9.245  25.896  1.00 75.31           H
ATOM   2840  CD  GLU A 191       8.405  10.631  27.544  1.00 75.31           C
ATOM   2841  OE1 GLU A 191       9.584  10.562  27.953  1.00 75.31           O
ATOM   2842  OE2 GLU A 191       7.621  11.588  27.723  1.00 75.31           O
ATOM   2843  HN  GLU A 191       4.117   9.496  25.131  1.00 75.31           H
ATOM   2844  N   GLU A 192       6.556   6.289  25.754  1.00 74.06           N
ATOM   2845  CA  GLU A 192       6.402   4.973  26.352  1.00 74.06           C
ATOM   2846  C   GLU A 192       7.751   4.462  26.863  1.00 74.06           C
ATOM   2847  O   GLU A 192       8.670   4.235  26.079  1.00 74.06           O
ATOM   2848  HA  GLU A 192       5.718   5.114  27.189  1.00 74.06           H
ATOM   2849  CB  GLU A 192       5.784   3.988  25.358  1.00 74.06           C
ATOM   2850 1HB  GLU A 192       4.855   4.399  24.964  1.00 74.06           H
ATOM   2851 2HB  GLU A 192       6.510   3.743  24.583  1.00 74.06           H
ATOM   2852  CG  GLU A 192       5.426   2.669  26.045  1.00 74.06           C
ATOM   2853 1HG  GLU A 192       5.284   1.890  25.295  1.00 74.06           H
ATOM   2854 2HG  GLU A 192       6.250   2.351  26.683  1.00 74.06           H
ATOM   2855  CD  GLU A 192       4.153   2.814  26.883  1.00 74.06           C
ATOM   2856  OE1 GLU A 192       3.912   1.909  27.710  1.00 74.06           O
ATOM   2857  OE2 GLU A 192       3.451   3.828  26.676  1.00 74.06           O
ATOM   2858  HN  GLU A 192       7.315   6.374  25.109  1.00 74.06           H
ATOM   2859  N   SER A 193       7.826   4.298  28.176  1.00 73.64           N
ATOM   2860  CA  SER A 193       9.027   3.764  28.795  1.00 73.64           C
ATOM   2861  C   SER A 193      10.234   4.629  28.427  1.00 73.64           C
ATOM   2862  O   SER A 193      11.338   4.116  28.246  1.00 73.64           O
ATOM   2863  HA  SER A 193       8.841   3.805  29.869  1.00 73.64           H
ATOM   2864  CB  SER A 193       9.266   2.313  28.375  1.00 73.64           C
ATOM   2865 1HB  SER A 193       9.481   2.275  27.307  1.00 73.64           H
ATOM   2866 2HB  SER A 193      10.145   1.926  28.891  1.00 73.64           H
ATOM   2867  OG  SER A 193       8.144   1.482  28.662  1.00 73.64           O
ATOM   2868  HG  SER A 193       8.287   0.570  28.279  1.00 73.64           H
ATOM   2869  HN  SER A 193       7.086   4.521  28.811  1.00 73.64           H
ATOM   2870  N   GLY A 194       9.984   5.926  28.326  1.00 81.82           N
ATOM   2871  CA  GLY A 194      11.048   6.874  28.041  1.00 81.82           C
ATOM   2872  C   GLY A 194      11.388   6.884  26.549  1.00 81.82           C
ATOM   2873  O   GLY A 194      12.358   7.517  26.134  1.00 81.82           O
ATOM   2874 1HA  GLY A 194      10.745   7.872  28.355  1.00 81.82           H
ATOM   2875 2HA  GLY A 194      11.936   6.614  28.618  1.00 81.82           H
ATOM   2876  HN  GLY A 194       9.076   6.331  28.435  1.00 81.82           H
ATOM   2877  N   ILE A 195      10.571   6.175  25.784  1.00 80.36           N
ATOM   2878  CA  ILE A 195      10.732   6.149  24.340  1.00 80.36           C
ATOM   2879  C   ILE A 195       9.573   6.905  23.688  1.00 80.36           C
ATOM   2880  O   ILE A 195       8.409   6.631  23.975  1.00 80.36           O
ATOM   2881  HA  ILE A 195      11.660   6.671  24.105  1.00 80.36           H
ATOM   2882  CB  ILE A 195      10.885   4.710  23.844  1.00 80.36           C
ATOM   2883  HB  ILE A 195       9.998   4.150  24.142  1.00 80.36           H
ATOM   2884  CG1 ILE A 195      12.090   4.029  24.496  1.00 80.36           C
ATOM   2885 1HG1 ILE A 195      13.002   4.563  24.230  1.00 80.36           H
ATOM   2886 2HG1 ILE A 195      11.997   4.080  25.581  1.00 80.36           H
ATOM   2887  CG2 ILE A 195      10.957   4.661  22.316  1.00 80.36           C
ATOM   2888 1HG2 ILE A 195      10.043   5.081  21.896  1.00 80.36           H
ATOM   2889 2HG2 ILE A 195      11.814   5.241  21.974  1.00 80.36           H
ATOM   2890 3HG2 ILE A 195      11.065   3.626  21.990  1.00 80.36           H
ATOM   2891  CD1 ILE A 195      12.199   2.568  24.056  1.00 80.36           C
ATOM   2892 1HD1 ILE A 195      11.296   2.032  24.346  1.00 80.36           H
ATOM   2893 2HD1 ILE A 195      12.317   2.523  22.973  1.00 80.36           H
ATOM   2894 3HD1 ILE A 195      13.064   2.109  24.534  1.00 80.36           H
ATOM   2895  HN  ILE A 195       9.811   5.627  26.134  1.00 80.36           H
ATOM   2896  N   ALA A 196       9.932   7.841  22.821  1.00 91.13           N
ATOM   2897  CA  ALA A 196       8.937   8.579  22.062  1.00 91.13           C
ATOM   2898  C   ALA A 196       8.466   7.727  20.882  1.00 91.13           C
ATOM   2899  O   ALA A 196       9.280   7.247  20.095  1.00 91.13           O
ATOM   2900  HA  ALA A 196       8.090   8.770  22.722  1.00 91.13           H
ATOM   2901  CB  ALA A 196       9.526   9.919  21.616  1.00 91.13           C
ATOM   2902 1HB  ALA A 196       9.817  10.498  22.492  1.00 91.13           H
ATOM   2903 2HB  ALA A 196      10.401   9.741  20.991  1.00 91.13           H
ATOM   2904 3HB  ALA A 196       8.779  10.472  21.046  1.00 91.13           H
ATOM   2905  HN  ALA A 196      10.881   8.097  22.635  1.00 91.13           H
ATOM   2906  N   ILE A 197       7.154   7.565  20.797  1.00 86.48           N
ATOM   2907  CA  ILE A 197       6.567   6.757  19.741  1.00 86.48           C
ATOM   2908  C   ILE A 197       5.516   7.584  18.997  1.00 86.48           C
ATOM   2909  O   ILE A 197       4.647   8.194  19.619  1.00 86.48           O
ATOM   2910  HA  ILE A 197       7.364   6.503  19.042  1.00 86.48           H
ATOM   2911  CB  ILE A 197       6.027   5.443  20.309  1.00 86.48           C
ATOM   2912  HB  ILE A 197       5.264   5.679  21.050  1.00 86.48           H
ATOM   2913  CG1 ILE A 197       7.129   4.662  21.028  1.00 86.48           C
ATOM   2914 1HG1 ILE A 197       7.907   4.385  20.316  1.00 86.48           H
ATOM   2915 2HG1 ILE A 197       7.597   5.297  21.781  1.00 86.48           H
ATOM   2916  CG2 ILE A 197       5.353   4.610  19.217  1.00 86.48           C
ATOM   2917 1HG2 ILE A 197       4.523   5.173  18.790  1.00 86.48           H
ATOM   2918 2HG2 ILE A 197       6.078   4.381  18.435  1.00 86.48           H
ATOM   2919 3HG2 ILE A 197       4.978   3.681  19.648  1.00 86.48           H
ATOM   2920  CD1 ILE A 197       6.566   3.404  21.692  1.00 86.48           C
ATOM   2921 1HD1 ILE A 197       5.806   3.687  22.420  1.00 86.48           H
ATOM   2922 2HD1 ILE A 197       6.120   2.761  20.933  1.00 86.48           H
ATOM   2923 3HD1 ILE A 197       7.370   2.868  22.196  1.00 86.48           H
ATOM   2924  HN  ILE A 197       6.497   7.973  21.431  1.00 86.48           H
ATOM   2925  N   CYS A 198       5.630   7.577  17.677  1.00 92.12           N
ATOM   2926  CA  CYS A 198       4.576   8.114  16.833  1.00 92.12           C
ATOM   2927  C   CYS A 198       3.540   7.013  16.599  1.00 92.12           C
ATOM   2928  O   CYS A 198       3.830   6.009  15.950  1.00 92.12           O
ATOM   2929  HA  CYS A 198       4.136   8.951  17.375  1.00 92.12           H
ATOM   2930  CB  CYS A 198       5.131   8.663  15.517  1.00 92.12           C
ATOM   2931 1HB  CYS A 198       5.717   9.562  15.707  1.00 92.12           H
ATOM   2932 2HB  CYS A 198       5.803   7.935  15.063  1.00 92.12           H
ATOM   2933  SG  CYS A 198       3.757   9.045  14.369  1.00 92.12           S
ATOM   2934  HN  CYS A 198       6.421   7.214  17.186  1.00 92.12           H
ATOM   2935  N   THR A 199       2.352   7.238  17.142  1.00 90.08           N
ATOM   2936  CA  THR A 199       1.290   6.249  17.055  1.00 90.08           C
ATOM   2937  C   THR A 199      -0.067   6.937  16.898  1.00 90.08           C
ATOM   2938  O   THR A 199      -0.191   8.136  17.141  1.00 90.08           O
ATOM   2939  HA  THR A 199       1.451   5.650  16.159  1.00 90.08           H
ATOM   2940  CB  THR A 199       1.377   5.352  18.292  1.00 90.08           C
ATOM   2941  HB  THR A 199       2.407   5.049  18.481  1.00 90.08           H
ATOM   2942  OG1 THR A 199       0.464   4.293  18.017  1.00 90.08           O
ATOM   2943  HG1 THR A 199       0.604   3.545  18.665  1.00 90.08           H
ATOM   2944  CG2 THR A 199       0.805   6.023  19.543  1.00 90.08           C
ATOM   2945 1HG2 THR A 199      -0.244   6.265  19.377  1.00 90.08           H
ATOM   2946 2HG2 THR A 199       1.361   6.937  19.751  1.00 90.08           H
ATOM   2947 3HG2 THR A 199       0.892   5.343  20.391  1.00 90.08           H
ATOM   2948  HN  THR A 199       2.111   8.075  17.633  1.00 90.08           H
ATOM   2949  N   MET A 200      -1.051   6.148  16.491  1.00 88.72           N
ATOM   2950  CA  MET A 200      -2.436   6.580  16.566  1.00 88.72           C
ATOM   2951  C   MET A 200      -2.986   6.416  17.984  1.00 88.72           C
ATOM   2952  O   MET A 200      -2.812   5.367  18.604  1.00 88.72           O
ATOM   2953  HA  MET A 200      -2.430   7.635  16.292  1.00 88.72           H
ATOM   2954  CB  MET A 200      -3.281   5.757  15.592  1.00 88.72           C
ATOM   2955 1HB  MET A 200      -3.146   4.694  15.796  1.00 88.72           H
ATOM   2956 2HB  MET A 200      -4.338   5.978  15.745  1.00 88.72           H
ATOM   2957  CG  MET A 200      -2.896   6.057  14.142  1.00 88.72           C
ATOM   2958 1HG  MET A 200      -1.812   6.135  14.054  1.00 88.72           H
ATOM   2959 2HG  MET A 200      -3.210   5.237  13.496  1.00 88.72           H
ATOM   2960  SD  MET A 200      -3.661   7.579  13.610  1.00 88.72           S
ATOM   2961  CE  MET A 200      -5.325   7.003  13.315  1.00 88.72           C
ATOM   2962 1HE  MET A 200      -5.310   6.224  12.552  1.00 88.72           H
ATOM   2963 2HE  MET A 200      -5.738   6.598  14.239  1.00 88.72           H
ATOM   2964 3HE  MET A 200      -5.942   7.834  12.973  1.00 88.72           H
ATOM   2965  HN  MET A 200      -0.914   5.231  16.117  1.00 88.72           H
ATOM   2966  N   VAL A 201      -3.638   7.467  18.458  1.00 91.22           N
ATOM   2967  CA  VAL A 201      -4.327   7.408  19.736  1.00 91.22           C
ATOM   2968  C   VAL A 201      -5.800   7.768  19.533  1.00 91.22           C
ATOM   2969  O   VAL A 201      -6.118   8.872  19.094  1.00 91.22           O
ATOM   2970  HA  VAL A 201      -4.263   6.381  20.096  1.00 91.22           H
ATOM   2971  CB  VAL A 201      -3.625   8.311  20.751  1.00 91.22           C
ATOM   2972  HB  VAL A 201      -3.700   9.339  20.395  1.00 91.22           H
ATOM   2973  CG1 VAL A 201      -4.310   8.236  22.117  1.00 91.22           C
ATOM   2974 1HG1 VAL A 201      -5.347   8.558  22.022  1.00 91.22           H
ATOM   2975 2HG1 VAL A 201      -4.280   7.210  22.483  1.00 91.22           H
ATOM   2976 3HG1 VAL A 201      -3.790   8.888  22.820  1.00 91.22           H
ATOM   2977  CG2 VAL A 201      -2.140   7.960  20.862  1.00 91.22           C
ATOM   2978 1HG2 VAL A 201      -2.034   6.924  21.185  1.00 91.22           H
ATOM   2979 2HG2 VAL A 201      -1.662   8.089  19.891  1.00 91.22           H
ATOM   2980 3HG2 VAL A 201      -1.665   8.617  21.591  1.00 91.22           H
ATOM   2981  HN  VAL A 201      -3.700   8.346  17.985  1.00 91.22           H
ATOM   2982  N   TYR A 202      -6.660   6.816  19.864  1.00 90.99           N
ATOM   2983  CA  TYR A 202      -8.089   6.997  19.669  1.00 90.99           C
ATOM   2984  C   TYR A 202      -8.750   7.541  20.937  1.00 90.99           C
ATOM   2985  O   TYR A 202      -8.363   7.180  22.047  1.00 90.99           O
ATOM   2986  HA  TYR A 202      -8.230   7.713  18.859  1.00 90.99           H
ATOM   2987  CB  TYR A 202      -8.653   5.607  19.370  1.00 90.99           C
ATOM   2988 1HB  TYR A 202      -8.408   4.941  20.198  1.00 90.99           H
ATOM   2989 2HB  TYR A 202      -9.740   5.670  19.323  1.00 90.99           H
ATOM   2990  CG  TYR A 202      -8.135   4.992  18.069  1.00 90.99           C
ATOM   2991  CD1 TYR A 202      -8.757   5.285  16.872  1.00 90.99           C
ATOM   2992  HD1 TYR A 202      -9.616   5.955  16.854  1.00 90.99           H
ATOM   2993  CD2 TYR A 202      -7.047   4.144  18.092  1.00 90.99           C
ATOM   2994  HD2 TYR A 202      -6.556   3.912  19.037  1.00 90.99           H
ATOM   2995  CE1 TYR A 202      -8.269   4.706  15.647  1.00 90.99           C
ATOM   2996  HE1 TYR A 202      -8.751   4.929  14.695  1.00 90.99           H
ATOM   2997  CE2 TYR A 202      -6.559   3.565  16.867  1.00 90.99           C
ATOM   2998  HE2 TYR A 202      -5.701   2.893  16.870  1.00 90.99           H
ATOM   2999  CZ  TYR A 202      -7.195   3.874  15.705  1.00 90.99           C
ATOM   3000  OH  TYR A 202      -6.734   3.328  14.548  1.00 90.99           O
ATOM   3001  HH  TYR A 202      -7.249   3.688  13.770  1.00 90.99           H
ATOM   3002  HN  TYR A 202      -6.395   5.935  20.257  1.00 90.99           H
ATOM   3003  N   PRO A 203      -9.755   8.416  20.797  1.00 85.53           N
ATOM   3004  CA  PRO A 203     -10.398   9.021  21.966  1.00 85.53           C
ATOM   3005  C   PRO A 203     -11.204   8.011  22.767  1.00 85.53           C
ATOM   3006  O   PRO A 203     -11.684   7.020  22.220  1.00 85.53           O
ATOM   3007  HA  PRO A 203      -9.644   9.396  22.658  1.00 85.53           H
ATOM   3008  CB  PRO A 203     -11.289  10.111  21.366  1.00 85.53           C
ATOM   3009 1HB  PRO A 203     -12.196  10.256  21.953  1.00 85.53           H
ATOM   3010 2HB  PRO A 203     -10.777  11.072  21.330  1.00 85.53           H
ATOM   3011  CG  PRO A 203     -11.599   9.599  19.989  1.00 85.53           C
ATOM   3012 1HG  PRO A 203     -12.451   8.918  20.004  1.00 85.53           H
ATOM   3013 2HG  PRO A 203     -11.857  10.415  19.313  1.00 85.53           H
ATOM   3014  CD  PRO A 203     -10.352   8.896  19.537  1.00 85.53           C
ATOM   3015 1HD  PRO A 203     -10.579   8.071  18.861  1.00 85.53           H
ATOM   3016 2HD  PRO A 203      -9.682   9.570  19.006  1.00 85.53           H
ATOM   3017  N   SER A 204     -11.332   8.293  24.056  1.00 77.21           N
ATOM   3018  CA  SER A 204     -11.673   7.259  25.018  1.00 77.21           C
ATOM   3019  C   SER A 204     -13.083   6.734  24.744  1.00 77.21           C
ATOM   3020  O   SER A 204     -13.342   5.539  24.879  1.00 77.21           O
ATOM   3021  HA  SER A 204     -10.935   6.471  24.867  1.00 77.21           H
ATOM   3022  CB  SER A 204     -11.571   7.785  26.451  1.00 77.21           C
ATOM   3023 1HB  SER A 204     -11.943   7.029  27.142  1.00 77.21           H
ATOM   3024 2HB  SER A 204     -10.524   7.957  26.701  1.00 77.21           H
ATOM   3025  OG  SER A 204     -12.306   8.993  26.630  1.00 77.21           O
ATOM   3026  HG  SER A 204     -13.279   8.788  26.740  1.00 77.21           H
ATOM   3027  HN  SER A 204     -11.207   9.207  24.443  1.00 77.21           H
ATOM   3028  N   ASP A 205     -13.959   7.653  24.364  1.00 71.22           N
ATOM   3029  CA  ASP A 205     -15.388   7.426  24.498  1.00 71.22           C
ATOM   3030  C   ASP A 205     -15.785   6.203  23.671  1.00 71.22           C
ATOM   3031  O   ASP A 205     -16.458   5.302  24.171  1.00 71.22           O
ATOM   3032  HA  ASP A 205     -15.556   7.281  25.565  1.00 71.22           H
ATOM   3033  CB  ASP A 205     -16.187   8.625  23.983  1.00 71.22           C
ATOM   3034 1HB  ASP A 205     -15.860   8.878  22.974  1.00 71.22           H
ATOM   3035 2HB  ASP A 205     -17.243   8.363  23.920  1.00 71.22           H
ATOM   3036  CG  ASP A 205     -16.010   9.837  24.901  1.00 71.22           C
ATOM   3037  OD1 ASP A 205     -15.506   9.628  26.025  1.00 71.22           O
ATOM   3038  OD2 ASP A 205     -16.384  10.944  24.457  1.00 71.22           O
ATOM   3039  HN  ASP A 205     -13.706   8.538  23.971  1.00 71.22           H
ATOM   3040  N   GLU A 206     -15.353   6.209  22.418  1.00 74.35           N
ATOM   3041  CA  GLU A 206     -15.685   5.127  21.506  1.00 74.35           C
ATOM   3042  C   GLU A 206     -14.420   4.593  20.833  1.00 74.35           C
ATOM   3043  O   GLU A 206     -14.453   4.191  19.671  1.00 74.35           O
ATOM   3044  HA  GLU A 206     -16.130   4.350  22.128  1.00 74.35           H
ATOM   3045  CB  GLU A 206     -16.710   5.583  20.465  1.00 74.35           C
ATOM   3046 1HB  GLU A 206     -16.360   6.495  19.981  1.00 74.35           H
ATOM   3047 2HB  GLU A 206     -16.907   4.772  19.764  1.00 74.35           H
ATOM   3048  CG  GLU A 206     -18.049   5.919  21.124  1.00 74.35           C
ATOM   3049 1HG  GLU A 206     -18.116   5.424  22.093  1.00 74.35           H
ATOM   3050 2HG  GLU A 206     -18.109   6.991  21.309  1.00 74.35           H
ATOM   3051  CD  GLU A 206     -19.219   5.482  20.240  1.00 74.35           C
ATOM   3052  OE1 GLU A 206     -20.179   4.917  20.808  1.00 74.35           O
ATOM   3053  OE2 GLU A 206     -19.128   5.724  19.017  1.00 74.35           O
ATOM   3054  HN  GLU A 206     -14.787   6.934  22.026  1.00 74.35           H
ATOM   3055  N   SER A 207     -13.334   4.606  21.592  1.00 86.53           N
ATOM   3056  CA  SER A 207     -12.030   4.279  21.039  1.00 86.53           C
ATOM   3057  C   SER A 207     -12.093   2.936  20.310  1.00 86.53           C
ATOM   3058  O   SER A 207     -11.564   2.798  19.208  1.00 86.53           O
ATOM   3059  HA  SER A 207     -11.804   5.084  20.339  1.00 86.53           H
ATOM   3060  CB  SER A 207     -10.962   4.240  22.133  1.00 86.53           C
ATOM   3061 1HB  SER A 207     -10.022   3.886  21.710  1.00 86.53           H
ATOM   3062 2HB  SER A 207     -10.784   5.250  22.502  1.00 86.53           H
ATOM   3063  OG  SER A 207     -11.340   3.398  23.219  1.00 86.53           O
ATOM   3064  HG  SER A 207     -10.771   3.595  24.018  1.00 86.53           H
ATOM   3065  HN  SER A 207     -13.334   4.834  22.566  1.00 86.53           H
ATOM   3066  N   THR A 208     -12.744   1.979  20.955  1.00 86.17           N
ATOM   3067  CA  THR A 208     -12.799   0.626  20.428  1.00 86.17           C
ATOM   3068  C   THR A 208     -13.514   0.608  19.075  1.00 86.17           C
ATOM   3069  O   THR A 208     -13.025   0.007  18.119  1.00 86.17           O
ATOM   3070  HA  THR A 208     -11.779   0.282  20.256  1.00 86.17           H
ATOM   3071  CB  THR A 208     -13.467  -0.264  21.479  1.00 86.17           C
ATOM   3072  HB  THR A 208     -14.524  -0.017  21.583  1.00 86.17           H
ATOM   3073  OG1 THR A 208     -12.674  -0.075  22.648  1.00 86.17           O
ATOM   3074  HG1 THR A 208     -11.727  -0.338  22.465  1.00 86.17           H
ATOM   3075  CG2 THR A 208     -13.319  -1.754  21.165  1.00 86.17           C
ATOM   3076 1HG2 THR A 208     -12.261  -2.014  21.128  1.00 86.17           H
ATOM   3077 2HG2 THR A 208     -13.780  -1.969  20.201  1.00 86.17           H
ATOM   3078 3HG2 THR A 208     -13.811  -2.339  21.942  1.00 86.17           H
ATOM   3079  HN  THR A 208     -13.228   2.116  21.819  1.00 86.17           H
ATOM   3080  N   LYS A 209     -14.658   1.274  19.038  1.00 82.23           N
ATOM   3081  CA  LYS A 209     -15.472   1.296  17.834  1.00 82.23           C
ATOM   3082  C   LYS A 209     -14.675   1.936  16.696  1.00 82.23           C
ATOM   3083  O   LYS A 209     -14.678   1.433  15.573  1.00 82.23           O
ATOM   3084  HA  LYS A 209     -15.687   0.261  17.566  1.00 82.23           H
ATOM   3085  CB  LYS A 209     -16.813   1.981  18.107  1.00 82.23           C
ATOM   3086 1HB  LYS A 209     -16.642   2.962  18.549  1.00 82.23           H
ATOM   3087 2HB  LYS A 209     -17.340   2.143  17.167  1.00 82.23           H
ATOM   3088  CG  LYS A 209     -17.679   1.137  19.045  1.00 82.23           C
ATOM   3089 1HG  LYS A 209     -17.764   0.123  18.653  1.00 82.23           H
ATOM   3090 2HG  LYS A 209     -17.199   1.063  20.020  1.00 82.23           H
ATOM   3091  CD  LYS A 209     -19.073   1.748  19.202  1.00 82.23           C
ATOM   3092 1HD  LYS A 209     -18.986   2.818  19.391  1.00 82.23           H
ATOM   3093 2HD  LYS A 209     -19.631   1.634  18.272  1.00 82.23           H
ATOM   3094  CE  LYS A 209     -19.838   1.082  20.347  1.00 82.23           C
ATOM   3095 1HE  LYS A 209     -20.132   0.074  20.058  1.00 82.23           H
ATOM   3096 2HE  LYS A 209     -19.189   0.987  21.218  1.00 82.23           H
ATOM   3097  NZ  LYS A 209     -21.037   1.874  20.699  1.00 82.23           N
ATOM   3098 1HZ  LYS A 209     -21.544   1.407  21.443  1.00 82.23           H
ATOM   3099 2HZ  LYS A 209     -20.754   2.797  21.011  1.00 82.23           H
ATOM   3100 3HZ  LYS A 209     -21.635   1.962  19.885  1.00 82.23           H
ATOM   3101  HN  LYS A 209     -15.030   1.791  19.809  1.00 82.23           H
ATOM   3102  N   LEU A 210     -14.012   3.034  17.025  1.00 88.37           N
ATOM   3103  CA  LEU A 210     -13.312   3.816  16.020  1.00 88.37           C
ATOM   3104  C   LEU A 210     -12.196   2.968  15.407  1.00 88.37           C
ATOM   3105  O   LEU A 210     -12.074   2.884  14.186  1.00 88.37           O
ATOM   3106  HA  LEU A 210     -14.030   4.059  15.237  1.00 88.37           H
ATOM   3107  CB  LEU A 210     -12.824   5.139  16.613  1.00 88.37           C
ATOM   3108 1HB  LEU A 210     -13.666   5.626  17.105  1.00 88.37           H
ATOM   3109 2HB  LEU A 210     -12.088   4.918  17.387  1.00 88.37           H
ATOM   3110  CG  LEU A 210     -12.203   6.128  15.626  1.00 88.37           C
ATOM   3111  HG  LEU A 210     -11.373   5.633  15.122  1.00 88.37           H
ATOM   3112  CD1 LEU A 210     -13.211   6.532  14.547  1.00 88.37           C
ATOM   3113 1HD1 LEU A 210     -13.531   5.646  13.999  1.00 88.37           H
ATOM   3114 2HD1 LEU A 210     -14.075   7.002  15.016  1.00 88.37           H
ATOM   3115 3HD1 LEU A 210     -12.743   7.236  13.859  1.00 88.37           H
ATOM   3116  CD2 LEU A 210     -11.627   7.343  16.356  1.00 88.37           C
ATOM   3117 1HD2 LEU A 210     -12.422   7.849  16.904  1.00 88.37           H
ATOM   3118 2HD2 LEU A 210     -10.856   7.016  17.054  1.00 88.37           H
ATOM   3119 3HD2 LEU A 210     -11.192   8.031  15.630  1.00 88.37           H
ATOM   3120  HN  LEU A 210     -13.949   3.391  17.957  1.00 88.37           H
ATOM   3121  N   LYS A 211     -11.409   2.360  16.283  1.00 93.09           N
ATOM   3122  CA  LYS A 211     -10.304   1.526  15.843  1.00 93.09           C
ATOM   3123  C   LYS A 211     -10.836   0.426  14.922  1.00 93.09           C
ATOM   3124  O   LYS A 211     -10.319   0.226  13.824  1.00 93.09           O
ATOM   3125  HA  LYS A 211      -9.625   2.157  15.270  1.00 93.09           H
ATOM   3126  CB  LYS A 211      -9.521   0.996  17.046  1.00 93.09           C
ATOM   3127 1HB  LYS A 211      -9.127   1.831  17.626  1.00 93.09           H
ATOM   3128 2HB  LYS A 211     -10.189   0.440  17.703  1.00 93.09           H
ATOM   3129  CG  LYS A 211      -8.370   0.093  16.597  1.00 93.09           C
ATOM   3130 1HG  LYS A 211      -8.770  -0.835  16.188  1.00 93.09           H
ATOM   3131 2HG  LYS A 211      -7.813   0.579  15.797  1.00 93.09           H
ATOM   3132  CD  LYS A 211      -7.431  -0.220  17.764  1.00 93.09           C
ATOM   3133 1HD  LYS A 211      -7.056   0.709  18.192  1.00 93.09           H
ATOM   3134 2HD  LYS A 211      -7.982  -0.734  18.551  1.00 93.09           H
ATOM   3135  CE  LYS A 211      -6.258  -1.088  17.305  1.00 93.09           C
ATOM   3136 1HE  LYS A 211      -6.623  -2.063  16.982  1.00 93.09           H
ATOM   3137 2HE  LYS A 211      -5.772  -0.628  16.444  1.00 93.09           H
ATOM   3138  NZ  LYS A 211      -5.279  -1.258  18.402  1.00 93.09           N
ATOM   3139 1HZ  LYS A 211      -4.549  -1.898  18.108  1.00 93.09           H
ATOM   3140 2HZ  LYS A 211      -4.868  -0.359  18.631  1.00 93.09           H
ATOM   3141 3HZ  LYS A 211      -5.748  -1.632  19.219  1.00 93.09           H
ATOM   3142  HN  LYS A 211     -11.516   2.431  17.274  1.00 93.09           H
ATOM   3143  N   SER A 212     -11.862  -0.260  15.404  1.00 90.66           N
ATOM   3144  CA  SER A 212     -12.420  -1.385  14.674  1.00 90.66           C
ATOM   3145  C   SER A 212     -12.905  -0.927  13.297  1.00 90.66           C
ATOM   3146  O   SER A 212     -12.702  -1.620  12.301  1.00 90.66           O
ATOM   3147  HA  SER A 212     -11.601  -2.098  14.573  1.00 90.66           H
ATOM   3148  CB  SER A 212     -13.566  -2.033  15.452  1.00 90.66           C
ATOM   3149 1HB  SER A 212     -14.352  -1.297  15.620  1.00 90.66           H
ATOM   3150 2HB  SER A 212     -14.003  -2.834  14.855  1.00 90.66           H
ATOM   3151  OG  SER A 212     -13.133  -2.559  16.704  1.00 90.66           O
ATOM   3152  HG  SER A 212     -13.187  -1.851  17.408  1.00 90.66           H
ATOM   3153  HN  SER A 212     -12.311  -0.057  16.275  1.00 90.66           H
ATOM   3154  N   ALA A 213     -13.537   0.238  13.285  1.00 93.65           N
ATOM   3155  CA  ALA A 213     -14.081   0.781  12.052  1.00 93.65           C
ATOM   3156  C   ALA A 213     -12.935   1.083  11.084  1.00 93.65           C
ATOM   3157  O   ALA A 213     -13.008   0.742   9.904  1.00 93.65           O
ATOM   3158  HA  ALA A 213     -14.727   0.022  11.611  1.00 93.65           H
ATOM   3159  CB  ALA A 213     -14.920   2.021  12.367  1.00 93.65           C
ATOM   3160 1HB  ALA A 213     -15.737   1.746  13.034  1.00 93.65           H
ATOM   3161 2HB  ALA A 213     -14.293   2.771  12.849  1.00 93.65           H
ATOM   3162 3HB  ALA A 213     -15.328   2.428  11.442  1.00 93.65           H
ATOM   3163  HN  ALA A 213     -13.679   0.805  14.096  1.00 93.65           H
ATOM   3164  N   VAL A 214     -11.903   1.720  11.618  1.00 91.88           N
ATOM   3165  CA  VAL A 214     -10.770   2.124  10.804  1.00 91.88           C
ATOM   3166  C   VAL A 214     -10.130   0.883  10.177  1.00 91.88           C
ATOM   3167  O   VAL A 214      -9.802   0.881   8.992  1.00 91.88           O
ATOM   3168  HA  VAL A 214     -11.149   2.764  10.007  1.00 91.88           H
ATOM   3169  CB  VAL A 214      -9.788   2.944  11.643  1.00 91.88           C
ATOM   3170  HB  VAL A 214      -9.583   2.388  12.558  1.00 91.88           H
ATOM   3171  CG1 VAL A 214      -8.462   3.136  10.904  1.00 91.88           C
ATOM   3172 1HG1 VAL A 214      -8.017   2.163  10.697  1.00 91.88           H
ATOM   3173 2HG1 VAL A 214      -8.642   3.661   9.966  1.00 91.88           H
ATOM   3174 3HG1 VAL A 214      -7.783   3.722  11.523  1.00 91.88           H
ATOM   3175  CG2 VAL A 214     -10.396   4.291  12.039  1.00 91.88           C
ATOM   3176 1HG2 VAL A 214     -10.644   4.856  11.140  1.00 91.88           H
ATOM   3177 2HG2 VAL A 214     -11.301   4.124  12.623  1.00 91.88           H
ATOM   3178 3HG2 VAL A 214      -9.678   4.853  12.635  1.00 91.88           H
ATOM   3179  HN  VAL A 214     -11.835   1.960  12.587  1.00 91.88           H
ATOM   3180  N   LEU A 215      -9.971  -0.142  11.002  1.00 91.48           N
ATOM   3181  CA  LEU A 215      -9.292  -1.351  10.570  1.00 91.48           C
ATOM   3182  C   LEU A 215     -10.150  -2.068   9.526  1.00 91.48           C
ATOM   3183  O   LEU A 215      -9.639  -2.528   8.506  1.00 91.48           O
ATOM   3184  HA  LEU A 215      -8.356  -1.050  10.099  1.00 91.48           H
ATOM   3185  CB  LEU A 215      -8.932  -2.223  11.774  1.00 91.48           C
ATOM   3186 1HB  LEU A 215      -9.827  -2.355  12.382  1.00 91.48           H
ATOM   3187 2HB  LEU A 215      -8.646  -3.210  11.411  1.00 91.48           H
ATOM   3188  CG  LEU A 215      -7.812  -1.697  12.673  1.00 91.48           C
ATOM   3189  HG  LEU A 215      -8.127  -0.739  13.086  1.00 91.48           H
ATOM   3190  CD1 LEU A 215      -7.567  -2.639  13.853  1.00 91.48           C
ATOM   3191 1HD1 LEU A 215      -8.478  -2.725  14.445  1.00 91.48           H
ATOM   3192 2HD1 LEU A 215      -7.282  -3.623  13.479  1.00 91.48           H
ATOM   3193 3HD1 LEU A 215      -6.766  -2.241  14.476  1.00 91.48           H
ATOM   3194  CD2 LEU A 215      -6.536  -1.443  11.868  1.00 91.48           C
ATOM   3195 1HD2 LEU A 215      -6.206  -2.374  11.407  1.00 91.48           H
ATOM   3196 2HD2 LEU A 215      -6.737  -0.705  11.091  1.00 91.48           H
ATOM   3197 3HD2 LEU A 215      -5.756  -1.069  12.531  1.00 91.48           H
ATOM   3198  HN  LEU A 215     -10.296  -0.155  11.947  1.00 91.48           H
ATOM   3199  N   THR A 216     -11.441  -2.140   9.816  1.00 90.89           N
ATOM   3200  CA  THR A 216     -12.371  -2.820   8.930  1.00 90.89           C
ATOM   3201  C   THR A 216     -12.356  -2.173   7.544  1.00 90.89           C
ATOM   3202  O   THR A 216     -12.327  -2.869   6.530  1.00 90.89           O
ATOM   3203  HA  THR A 216     -12.036  -3.850   8.806  1.00 90.89           H
ATOM   3204  CB  THR A 216     -13.750  -2.808   9.592  1.00 90.89           C
ATOM   3205  HB  THR A 216     -14.117  -1.788   9.708  1.00 90.89           H
ATOM   3206  OG1 THR A 216     -13.560  -3.534  10.803  1.00 90.89           O
ATOM   3207  HG1 THR A 216     -13.462  -2.901  11.571  1.00 90.89           H
ATOM   3208  CG2 THR A 216     -14.778  -3.635   8.819  1.00 90.89           C
ATOM   3209 1HG2 THR A 216     -14.443  -4.670   8.761  1.00 90.89           H
ATOM   3210 2HG2 THR A 216     -14.886  -3.231   7.812  1.00 90.89           H
ATOM   3211 3HG2 THR A 216     -15.739  -3.592   9.332  1.00 90.89           H
ATOM   3212  HN  THR A 216     -11.852  -1.745  10.638  1.00 90.89           H
ATOM   3213  N   LEU A 217     -12.378  -0.848   7.544  1.00 88.33           N
ATOM   3214  CA  LEU A 217     -12.376  -0.099   6.299  1.00 88.33           C
ATOM   3215  C   LEU A 217     -11.096  -0.414   5.522  1.00 88.33           C
ATOM   3216  O   LEU A 217     -11.122  -0.528   4.297  1.00 88.33           O
ATOM   3217  HA  LEU A 217     -13.229  -0.439   5.712  1.00 88.33           H
ATOM   3218  CB  LEU A 217     -12.579   1.393   6.571  1.00 88.33           C
ATOM   3219 1HB  LEU A 217     -13.386   1.504   7.295  1.00 88.33           H
ATOM   3220 2HB  LEU A 217     -11.675   1.783   7.039  1.00 88.33           H
ATOM   3221  CG  LEU A 217     -12.902   2.259   5.352  1.00 88.33           C
ATOM   3222  HG  LEU A 217     -12.203   2.003   4.556  1.00 88.33           H
ATOM   3223  CD1 LEU A 217     -14.310   1.965   4.829  1.00 88.33           C
ATOM   3224 1HD1 LEU A 217     -14.379   0.916   4.541  1.00 88.33           H
ATOM   3225 2HD1 LEU A 217     -15.039   2.176   5.611  1.00 88.33           H
ATOM   3226 3HD1 LEU A 217     -14.514   2.594   3.962  1.00 88.33           H
ATOM   3227  CD2 LEU A 217     -12.706   3.743   5.666  1.00 88.33           C
ATOM   3228 1HD2 LEU A 217     -13.365   4.032   6.485  1.00 88.33           H
ATOM   3229 2HD2 LEU A 217     -11.670   3.920   5.955  1.00 88.33           H
ATOM   3230 3HD2 LEU A 217     -12.942   4.336   4.782  1.00 88.33           H
ATOM   3231  HN  LEU A 217     -12.397  -0.289   8.374  1.00 88.33           H
ATOM   3232  N   LYS A 218     -10.007  -0.545   6.265  1.00 85.98           N
ATOM   3233  CA  LYS A 218      -8.713  -0.805   5.657  1.00 85.98           C
ATOM   3234  C   LYS A 218      -8.750  -2.161   4.950  1.00 85.98           C
ATOM   3235  O   LYS A 218      -8.262  -2.293   3.828  1.00 85.98           O
ATOM   3236  HA  LYS A 218      -8.542  -0.030   4.910  1.00 85.98           H
ATOM   3237  CB  LYS A 218      -7.599  -0.685   6.699  1.00 85.98           C
ATOM   3238 1HB  LYS A 218      -7.731   0.231   7.275  1.00 85.98           H
ATOM   3239 2HB  LYS A 218      -7.662  -1.515   7.402  1.00 85.98           H
ATOM   3240  CG  LYS A 218      -6.222  -0.678   6.030  1.00 85.98           C
ATOM   3241 1HG  LYS A 218      -6.097  -1.585   5.439  1.00 85.98           H
ATOM   3242 2HG  LYS A 218      -6.153   0.163   5.341  1.00 85.98           H
ATOM   3243  CD  LYS A 218      -5.107  -0.584   7.073  1.00 85.98           C
ATOM   3244 1HD  LYS A 218      -5.210   0.342   7.638  1.00 85.98           H
ATOM   3245 2HD  LYS A 218      -5.199  -1.404   7.785  1.00 85.98           H
ATOM   3246  CE  LYS A 218      -3.730  -0.631   6.408  1.00 85.98           C
ATOM   3247 1HE  LYS A 218      -3.661  -1.506   5.761  1.00 85.98           H
ATOM   3248 2HE  LYS A 218      -3.595   0.245   5.775  1.00 85.98           H
ATOM   3249  NZ  LYS A 218      -2.662  -0.680   7.432  1.00 85.98           N
ATOM   3250 1HZ  LYS A 218      -1.795  -0.983   7.002  1.00 85.98           H
ATOM   3251 2HZ  LYS A 218      -2.535   0.243   7.832  1.00 85.98           H
ATOM   3252 3HZ  LYS A 218      -2.923  -1.333   8.162  1.00 85.98           H
ATOM   3253  HN  LYS A 218     -10.000  -0.477   7.263  1.00 85.98           H
ATOM   3254  N   VAL A 219      -9.333  -3.134   5.634  1.00 90.52           N
ATOM   3255  CA  VAL A 219      -9.373  -4.492   5.118  1.00 90.52           C
ATOM   3256  C   VAL A 219     -10.260  -4.533   3.872  1.00 90.52           C
ATOM   3257  O   VAL A 219      -9.868  -5.085   2.845  1.00 90.52           O
ATOM   3258  HA  VAL A 219      -8.357  -4.767   4.834  1.00 90.52           H
ATOM   3259  CB  VAL A 219      -9.836  -5.455   6.213  1.00 90.52           C
ATOM   3260  HB  VAL A 219     -10.777  -5.079   6.614  1.00 90.52           H
ATOM   3261  CG1 VAL A 219     -10.093  -6.851   5.643  1.00 90.52           C
ATOM   3262 1HG1 VAL A 219     -10.867  -6.794   4.877  1.00 90.52           H
ATOM   3263 2HG1 VAL A 219      -9.175  -7.238   5.202  1.00 90.52           H
ATOM   3264 3HG1 VAL A 219     -10.421  -7.515   6.442  1.00 90.52           H
ATOM   3265  CG2 VAL A 219      -8.825  -5.509   7.360  1.00 90.52           C
ATOM   3266 1HG2 VAL A 219      -7.862  -5.849   6.979  1.00 90.52           H
ATOM   3267 2HG2 VAL A 219      -8.713  -4.514   7.792  1.00 90.52           H
ATOM   3268 3HG2 VAL A 219      -9.179  -6.200   8.124  1.00 90.52           H
ATOM   3269  HN  VAL A 219      -9.771  -3.008   6.524  1.00 90.52           H
ATOM   3270  N   ILE A 220     -11.438  -3.941   4.003  1.00 90.64           N
ATOM   3271  CA  ILE A 220     -12.441  -4.030   2.956  1.00 90.64           C
ATOM   3272  C   ILE A 220     -11.914  -3.350   1.691  1.00 90.64           C
ATOM   3273  O   ILE A 220     -11.846  -3.970   0.631  1.00 90.64           O
ATOM   3274  HA  ILE A 220     -12.595  -5.088   2.740  1.00 90.64           H
ATOM   3275  CB  ILE A 220     -13.778  -3.469   3.445  1.00 90.64           C
ATOM   3276  HB  ILE A 220     -13.594  -2.495   3.899  1.00 90.64           H
ATOM   3277  CG1 ILE A 220     -14.386  -4.364   4.527  1.00 90.64           C
ATOM   3278 1HG1 ILE A 220     -14.604  -5.347   4.110  1.00 90.64           H
ATOM   3279 2HG1 ILE A 220     -13.663  -4.512   5.330  1.00 90.64           H
ATOM   3280  CG2 ILE A 220     -14.740  -3.248   2.277  1.00 90.64           C
ATOM   3281 1HG2 ILE A 220     -14.301  -2.541   1.573  1.00 90.64           H
ATOM   3282 2HG2 ILE A 220     -14.924  -4.197   1.772  1.00 90.64           H
ATOM   3283 3HG2 ILE A 220     -15.682  -2.848   2.653  1.00 90.64           H
ATOM   3284  CD1 ILE A 220     -15.666  -3.747   5.093  1.00 90.64           C
ATOM   3285 1HD1 ILE A 220     -15.439  -2.775   5.531  1.00 90.64           H
ATOM   3286 2HD1 ILE A 220     -16.395  -3.623   4.292  1.00 90.64           H
ATOM   3287 3HD1 ILE A 220     -16.077  -4.404   5.860  1.00 90.64           H
ATOM   3288  HN  ILE A 220     -11.710  -3.409   4.805  1.00 90.64           H
ATOM   3289  N   LEU A 221     -11.555  -2.084   1.845  1.00 89.39           N
ATOM   3290  CA  LEU A 221     -11.193  -1.265   0.701  1.00 89.39           C
ATOM   3291  C   LEU A 221      -9.755  -1.583   0.286  1.00 89.39           C
ATOM   3292  O   LEU A 221      -9.383  -1.395  -0.871  1.00 89.39           O
ATOM   3293  HA  LEU A 221     -11.857  -1.537  -0.120  1.00 89.39           H
ATOM   3294  CB  LEU A 221     -11.432   0.216   1.004  1.00 89.39           C
ATOM   3295 1HB  LEU A 221     -10.856   0.482   1.891  1.00 89.39           H
ATOM   3296 2HB  LEU A 221     -11.034   0.805   0.178  1.00 89.39           H
ATOM   3297  CG  LEU A 221     -12.887   0.627   1.233  1.00 89.39           C
ATOM   3298  HG  LEU A 221     -13.252   0.112   2.122  1.00 89.39           H
ATOM   3299  CD1 LEU A 221     -12.997   2.129   1.504  1.00 89.39           C
ATOM   3300 1HD1 LEU A 221     -12.418   2.381   2.393  1.00 89.39           H
ATOM   3301 2HD1 LEU A 221     -12.607   2.682   0.649  1.00 89.39           H
ATOM   3302 3HD1 LEU A 221     -14.042   2.394   1.663  1.00 89.39           H
ATOM   3303  CD2 LEU A 221     -13.771   0.190   0.063  1.00 89.39           C
ATOM   3304 1HD2 LEU A 221     -13.416   0.658  -0.855  1.00 89.39           H
ATOM   3305 2HD2 LEU A 221     -13.726  -0.894  -0.041  1.00 89.39           H
ATOM   3306 3HD2 LEU A 221     -14.800   0.495   0.251  1.00 89.39           H
ATOM   3307  HN  LEU A 221     -11.510  -1.619   2.729  1.00 89.39           H
ATOM   3308  N   GLY A 222      -8.986  -2.060   1.253  1.00 88.13           N
ATOM   3309  CA  GLY A 222      -7.551  -2.195   1.070  1.00 88.13           C
ATOM   3310  C   GLY A 222      -7.212  -3.493   0.334  1.00 88.13           C
ATOM   3311  O   GLY A 222      -6.175  -3.586  -0.322  1.00 88.13           O
ATOM   3312 1HA  GLY A 222      -7.170  -1.343   0.507  1.00 88.13           H
ATOM   3313 2HA  GLY A 222      -7.054  -2.184   2.040  1.00 88.13           H
ATOM   3314  HN  GLY A 222      -9.327  -2.350   2.147  1.00 88.13           H
ATOM   3315  N   PHE A 223      -8.106  -4.462   0.466  1.00 81.21           N
ATOM   3316  CA  PHE A 223      -7.852  -5.792  -0.061  1.00 81.21           C
ATOM   3317  C   PHE A 223      -9.105  -6.368  -0.723  1.00 81.21           C
ATOM   3318  O   PHE A 223      -9.111  -6.633  -1.924  1.00 81.21           O
ATOM   3319  HA  PHE A 223      -7.061  -5.699  -0.805  1.00 81.21           H
ATOM   3320  CB  PHE A 223      -7.464  -6.676   1.125  1.00 81.21           C
ATOM   3321 1HB  PHE A 223      -6.656  -6.194   1.676  1.00 81.21           H
ATOM   3322 2HB  PHE A 223      -8.313  -6.749   1.805  1.00 81.21           H
ATOM   3323  CG  PHE A 223      -7.022  -8.087   0.731  1.00 81.21           C
ATOM   3324  CD1 PHE A 223      -7.797  -9.157   1.055  1.00 81.21           C
ATOM   3325  HD1 PHE A 223      -8.732  -9.009   1.595  1.00 81.21           H
ATOM   3326  CD2 PHE A 223      -5.855  -8.271   0.058  1.00 81.21           C
ATOM   3327  HD2 PHE A 223      -5.234  -7.414  -0.201  1.00 81.21           H
ATOM   3328  CE1 PHE A 223      -7.387 -10.467   0.689  1.00 81.21           C
ATOM   3329  HE1 PHE A 223      -8.008 -11.324   0.949  1.00 81.21           H
ATOM   3330  CE2 PHE A 223      -5.446  -9.581  -0.308  1.00 81.21           C
ATOM   3331  HE2 PHE A 223      -4.510  -9.729  -0.848  1.00 81.21           H
ATOM   3332  CZ  PHE A 223      -6.220 -10.651   0.016  1.00 81.21           C
ATOM   3333  HZ  PHE A 223      -5.906 -11.656  -0.265  1.00 81.21           H
ATOM   3334  HN  PHE A 223      -8.989  -4.349   0.922  1.00 81.21           H
ATOM   3335  N   PHE A 224     -10.137  -6.544   0.090  1.00 84.49           N
ATOM   3336  CA  PHE A 224     -11.241  -7.414  -0.280  1.00 84.49           C
ATOM   3337  C   PHE A 224     -11.909  -6.934  -1.570  1.00 84.49           C
ATOM   3338  O   PHE A 224     -12.032  -7.694  -2.529  1.00 84.49           O
ATOM   3339  HA  PHE A 224     -10.828  -8.411  -0.436  1.00 84.49           H
ATOM   3340  CB  PHE A 224     -12.259  -7.354   0.860  1.00 84.49           C
ATOM   3341 1HB  PHE A 224     -11.738  -7.498   1.807  1.00 84.49           H
ATOM   3342 2HB  PHE A 224     -12.700  -6.358   0.888  1.00 84.49           H
ATOM   3343  CG  PHE A 224     -13.379  -8.390   0.749  1.00 84.49           C
ATOM   3344  CD1 PHE A 224     -14.599  -8.024   0.272  1.00 84.49           C
ATOM   3345  HD1 PHE A 224     -14.778  -6.992  -0.032  1.00 84.49           H
ATOM   3346  CD2 PHE A 224     -13.156  -9.677   1.128  1.00 84.49           C
ATOM   3347  HD2 PHE A 224     -12.179  -9.970   1.511  1.00 84.49           H
ATOM   3348  CE1 PHE A 224     -15.639  -8.985   0.169  1.00 84.49           C
ATOM   3349  HE1 PHE A 224     -16.616  -8.691  -0.214  1.00 84.49           H
ATOM   3350  CE2 PHE A 224     -14.196 -10.638   1.025  1.00 84.49           C
ATOM   3351  HE2 PHE A 224     -14.017 -11.669   1.329  1.00 84.49           H
ATOM   3352  CZ  PHE A 224     -15.416 -10.272   0.547  1.00 84.49           C
ATOM   3353  HZ  PHE A 224     -16.214 -11.010   0.468  1.00 84.49           H
ATOM   3354  HN  PHE A 224     -10.226  -6.106   0.984  1.00 84.49           H
ATOM   3355  N   LEU A 225     -12.323  -5.676  -1.552  1.00 89.67           N
ATOM   3356  CA  LEU A 225     -13.026  -5.102  -2.687  1.00 89.67           C
ATOM   3357  C   LEU A 225     -12.134  -5.184  -3.927  1.00 89.67           C
ATOM   3358  O   LEU A 225     -12.540  -5.728  -4.953  1.00 89.67           O
ATOM   3359  HA  LEU A 225     -13.915  -5.708  -2.860  1.00 89.67           H
ATOM   3360  CB  LEU A 225     -13.500  -3.684  -2.363  1.00 89.67           C
ATOM   3361 1HB  LEU A 225     -14.201  -3.738  -1.530  1.00 89.67           H
ATOM   3362 2HB  LEU A 225     -12.642  -3.105  -2.020  1.00 89.67           H
ATOM   3363  CG  LEU A 225     -14.170  -2.923  -3.508  1.00 89.67           C
ATOM   3364  HG  LEU A 225     -13.549  -3.030  -4.398  1.00 89.67           H
ATOM   3365  CD1 LEU A 225     -15.539  -3.521  -3.838  1.00 89.67           C
ATOM   3366 1HD1 LEU A 225     -15.419  -4.563  -4.134  1.00 89.67           H
ATOM   3367 2HD1 LEU A 225     -16.181  -3.465  -2.958  1.00 89.67           H
ATOM   3368 3HD1 LEU A 225     -15.993  -2.961  -4.655  1.00 89.67           H
ATOM   3369  CD2 LEU A 225     -14.258  -1.428  -3.195  1.00 89.67           C
ATOM   3370 1HD2 LEU A 225     -14.843  -1.280  -2.288  1.00 89.67           H
ATOM   3371 2HD2 LEU A 225     -13.254  -1.028  -3.049  1.00 89.67           H
ATOM   3372 3HD2 LEU A 225     -14.738  -0.910  -4.026  1.00 89.67           H
ATOM   3373  HN  LEU A 225     -12.186  -5.053  -0.781  1.00 89.67           H
ATOM   3374  N   PRO A 226     -10.908  -4.648  -3.857  1.00 89.77           N
ATOM   3375  CA  PRO A 226     -10.005  -4.677  -5.010  1.00 89.77           C
ATOM   3376  C   PRO A 226      -9.827  -6.080  -5.569  1.00 89.77           C
ATOM   3377  O   PRO A 226      -9.858  -6.277  -6.782  1.00 89.77           O
ATOM   3378  HA  PRO A 226     -10.425  -4.095  -5.830  1.00 89.77           H
ATOM   3379  CB  PRO A 226      -8.693  -4.116  -4.457  1.00 89.77           C
ATOM   3380 1HB  PRO A 226      -8.040  -4.908  -4.092  1.00 89.77           H
ATOM   3381 2HB  PRO A 226      -8.136  -3.572  -5.220  1.00 89.77           H
ATOM   3382  CG  PRO A 226      -9.149  -3.197  -3.330  1.00 89.77           C
ATOM   3383 1HG  PRO A 226      -8.347  -2.999  -2.619  1.00 89.77           H
ATOM   3384 2HG  PRO A 226      -9.474  -2.227  -3.705  1.00 89.77           H
ATOM   3385  CD  PRO A 226     -10.291  -3.977  -2.699  1.00 89.77           C
ATOM   3386 1HD  PRO A 226      -9.932  -4.697  -1.964  1.00 89.77           H
ATOM   3387 2HD  PRO A 226     -10.992  -3.321  -2.182  1.00 89.77           H
ATOM   3388  N   PHE A 227      -9.645  -7.025  -4.659  1.00 84.31           N
ATOM   3389  CA  PHE A 227      -9.341  -8.391  -5.050  1.00 84.31           C
ATOM   3390  C   PHE A 227     -10.502  -9.010  -5.830  1.00 84.31           C
ATOM   3391  O   PHE A 227     -10.294  -9.632  -6.871  1.00 84.31           O
ATOM   3392  HA  PHE A 227      -8.456  -8.356  -5.686  1.00 84.31           H
ATOM   3393  CB  PHE A 227      -9.125  -9.188  -3.762  1.00 84.31           C
ATOM   3394 1HB  PHE A 227      -8.333  -8.715  -3.182  1.00 84.31           H
ATOM   3395 2HB  PHE A 227     -10.033  -9.139  -3.160  1.00 84.31           H
ATOM   3396  CG  PHE A 227      -8.762 -10.657  -3.992  1.00 84.31           C
ATOM   3397  CD1 PHE A 227      -9.715 -11.620  -3.869  1.00 84.31           C
ATOM   3398  HD1 PHE A 227     -10.737 -11.345  -3.607  1.00 84.31           H
ATOM   3399  CD2 PHE A 227      -7.487 -10.999  -4.319  1.00 84.31           C
ATOM   3400  HD2 PHE A 227      -6.724 -10.227  -4.417  1.00 84.31           H
ATOM   3401  CE1 PHE A 227      -9.378 -12.982  -4.082  1.00 84.31           C
ATOM   3402  HE1 PHE A 227     -10.141 -13.754  -3.984  1.00 84.31           H
ATOM   3403  CE2 PHE A 227      -7.151 -12.362  -4.532  1.00 84.31           C
ATOM   3404  HE2 PHE A 227      -6.129 -12.636  -4.794  1.00 84.31           H
ATOM   3405  CZ  PHE A 227      -8.103 -13.325  -4.409  1.00 84.31           C
ATOM   3406  HZ  PHE A 227      -7.844 -14.371  -4.573  1.00 84.31           H
ATOM   3407  HN  PHE A 227      -9.702  -6.871  -3.672  1.00 84.31           H
ATOM   3408  N   VAL A 228     -11.700  -8.818  -5.298  1.00 91.82           N
ATOM   3409  CA  VAL A 228     -12.891  -9.383  -5.910  1.00 91.82           C
ATOM   3410  C   VAL A 228     -13.041  -8.830  -7.328  1.00 91.82           C
ATOM   3411  O   VAL A 228     -13.311  -9.579  -8.265  1.00 91.82           O
ATOM   3412  HA  VAL A 228     -12.750 -10.462  -5.967  1.00 91.82           H
ATOM   3413  CB  VAL A 228     -14.111  -9.110  -5.029  1.00 91.82           C
ATOM   3414  HB  VAL A 228     -14.134  -8.042  -4.808  1.00 91.82           H
ATOM   3415  CG1 VAL A 228     -15.407  -9.465  -5.762  1.00 91.82           C
ATOM   3416 1HG1 VAL A 228     -15.488  -8.865  -6.668  1.00 91.82           H
ATOM   3417 2HG1 VAL A 228     -15.396 -10.523  -6.026  1.00 91.82           H
ATOM   3418 3HG1 VAL A 228     -16.259  -9.261  -5.113  1.00 91.82           H
ATOM   3419  CG2 VAL A 228     -14.009  -9.862  -3.701  1.00 91.82           C
ATOM   3420 1HG2 VAL A 228     -13.949 -10.933  -3.893  1.00 91.82           H
ATOM   3421 2HG2 VAL A 228     -13.114  -9.538  -3.168  1.00 91.82           H
ATOM   3422 3HG2 VAL A 228     -14.889  -9.650  -3.094  1.00 91.82           H
ATOM   3423  HN  VAL A 228     -11.863  -8.288  -4.465  1.00 91.82           H
ATOM   3424  N   VAL A 229     -12.860  -7.522  -7.442  1.00 91.75           N
ATOM   3425  CA  VAL A 229     -13.043  -6.849  -8.716  1.00 91.75           C
ATOM   3426  C   VAL A 229     -12.023  -7.386  -9.722  1.00 91.75           C
ATOM   3427  O   VAL A 229     -12.370  -7.686 -10.863  1.00 91.75           O
ATOM   3428  HA  VAL A 229     -14.045  -7.086  -9.073  1.00 91.75           H
ATOM   3429  CB  VAL A 229     -12.953  -5.333  -8.526  1.00 91.75           C
ATOM   3430  HB  VAL A 229     -12.021  -5.115  -8.006  1.00 91.75           H
ATOM   3431  CG1 VAL A 229     -12.919  -4.612  -9.875  1.00 91.75           C
ATOM   3432 1HG1 VAL A 229     -12.050  -4.945 -10.442  1.00 91.75           H
ATOM   3433 2HG1 VAL A 229     -13.827  -4.841 -10.432  1.00 91.75           H
ATOM   3434 3HG1 VAL A 229     -12.855  -3.537  -9.710  1.00 91.75           H
ATOM   3435  CG2 VAL A 229     -14.106  -4.821  -7.659  1.00 91.75           C
ATOM   3436 1HG2 VAL A 229     -15.055  -5.057  -8.140  1.00 91.75           H
ATOM   3437 2HG2 VAL A 229     -14.065  -5.300  -6.680  1.00 91.75           H
ATOM   3438 3HG2 VAL A 229     -14.018  -3.741  -7.539  1.00 91.75           H
ATOM   3439  HN  VAL A 229     -12.595  -6.926  -6.684  1.00 91.75           H
ATOM   3440  N   MET A 230     -10.784  -7.490  -9.262  1.00 83.84           N
ATOM   3441  CA  MET A 230      -9.703  -7.942 -10.121  1.00 83.84           C
ATOM   3442  C   MET A 230      -9.944  -9.376 -10.598  1.00 83.84           C
ATOM   3443  O   MET A 230      -9.778  -9.677 -11.779  1.00 83.84           O
ATOM   3444  HA  MET A 230      -9.702  -7.264 -10.974  1.00 83.84           H
ATOM   3445  CB  MET A 230      -8.380  -7.874  -9.355  1.00 83.84           C
ATOM   3446 1HB  MET A 230      -8.506  -8.313  -8.365  1.00 83.84           H
ATOM   3447 2HB  MET A 230      -7.625  -8.466  -9.873  1.00 83.84           H
ATOM   3448  CG  MET A 230      -7.898  -6.428  -9.220  1.00 83.84           C
ATOM   3449 1HG  MET A 230      -7.891  -5.946 -10.198  1.00 83.84           H
ATOM   3450 2HG  MET A 230      -8.587  -5.864  -8.592  1.00 83.84           H
ATOM   3451  SD  MET A 230      -6.260  -6.394  -8.512  1.00 83.84           S
ATOM   3452  CE  MET A 230      -6.640  -6.855  -6.830  1.00 83.84           C
ATOM   3453 1HE  MET A 230      -7.324  -6.124  -6.399  1.00 83.84           H
ATOM   3454 2HE  MET A 230      -7.106  -7.840  -6.820  1.00 83.84           H
ATOM   3455 3HE  MET A 230      -5.721  -6.882  -6.244  1.00 83.84           H
ATOM   3456  HN  MET A 230     -10.516  -7.273  -8.324  1.00 83.84           H
ATOM   3457  N   ALA A 231     -10.330 -10.222  -9.655  1.00 90.11           N
ATOM   3458  CA  ALA A 231     -10.529 -11.631  -9.949  1.00 90.11           C
ATOM   3459  C   ALA A 231     -11.616 -11.777 -11.016  1.00 90.11           C
ATOM   3460  O   ALA A 231     -11.470 -12.561 -11.952  1.00 90.11           O
ATOM   3461  HA  ALA A 231      -9.591 -12.023 -10.342  1.00 90.11           H
ATOM   3462  CB  ALA A 231     -10.873 -12.379  -8.659  1.00 90.11           C
ATOM   3463 1HB  ALA A 231     -10.057 -12.268  -7.946  1.00 90.11           H
ATOM   3464 2HB  ALA A 231     -11.787 -11.965  -8.233  1.00 90.11           H
ATOM   3465 3HB  ALA A 231     -11.022 -13.436  -8.880  1.00 90.11           H
ATOM   3466  HN  ALA A 231     -10.507  -9.960  -8.706  1.00 90.11           H
ATOM   3467  N   CYS A 232     -12.681 -11.010 -10.838  1.00 89.31           N
ATOM   3468  CA  CYS A 232     -13.809 -11.072 -11.751  1.00 89.31           C
ATOM   3469  C   CYS A 232     -13.344 -10.583 -13.124  1.00 89.31           C
ATOM   3470  O   CYS A 232     -13.678 -11.180 -14.146  1.00 89.31           O
ATOM   3471  HA  CYS A 232     -14.117 -12.117 -11.797  1.00 89.31           H
ATOM   3472  CB  CYS A 232     -15.003 -10.268 -11.232  1.00 89.31           C
ATOM   3473 1HB  CYS A 232     -14.683  -9.261 -10.962  1.00 89.31           H
ATOM   3474 2HB  CYS A 232     -15.751 -10.164 -12.018  1.00 89.31           H
ATOM   3475  SG  CYS A 232     -15.735 -11.102  -9.777  1.00 89.31           S
ATOM   3476  HG  CYS A 232     -14.857 -10.636  -8.894  1.00 89.31           H
ATOM   3477  HN  CYS A 232     -12.780 -10.355 -10.088  1.00 89.31           H
ATOM   3478  N   CYS A 233     -12.580  -9.500 -13.103  1.00 87.60           N
ATOM   3479  CA  CYS A 233     -12.150  -8.864 -14.336  1.00 87.60           C
ATOM   3480  C   CYS A 233     -11.358  -9.886 -15.153  1.00 87.60           C
ATOM   3481  O   CYS A 233     -11.632 -10.089 -16.335  1.00 87.60           O
ATOM   3482  HA  CYS A 233     -13.055  -8.563 -14.865  1.00 87.60           H
ATOM   3483  CB  CYS A 233     -11.337  -7.596 -14.065  1.00 87.60           C
ATOM   3484 1HB  CYS A 233     -10.585  -7.793 -13.301  1.00 87.60           H
ATOM   3485 2HB  CYS A 233     -10.804  -7.296 -14.967  1.00 87.60           H
ATOM   3486  SG  CYS A 233     -12.446  -6.247 -13.517  1.00 87.60           S
ATOM   3487  HG  CYS A 233     -12.604  -6.693 -12.274  1.00 87.60           H
ATOM   3488  HN  CYS A 233     -12.257  -9.060 -12.265  1.00 87.60           H
ATOM   3489  N   TYR A 234     -10.390 -10.503 -14.491  1.00 74.51           N
ATOM   3490  CA  TYR A 234      -9.425 -11.340 -15.184  1.00 74.51           C
ATOM   3491  C   TYR A 234     -10.039 -12.691 -15.556  1.00 74.51           C
ATOM   3492  O   TYR A 234      -9.663 -13.293 -16.561  1.00 74.51           O
ATOM   3493  HA  TYR A 234      -9.124 -10.823 -16.095  1.00 74.51           H
ATOM   3494  CB  TYR A 234      -8.279 -11.569 -14.196  1.00 74.51           C
ATOM   3495 1HB  TYR A 234      -8.688 -11.623 -13.187  1.00 74.51           H
ATOM   3496 2HB  TYR A 234      -7.820 -12.535 -14.406  1.00 74.51           H
ATOM   3497  CG  TYR A 234      -7.198 -10.487 -14.236  1.00 74.51           C
ATOM   3498  CD1 TYR A 234      -6.200 -10.544 -15.187  1.00 74.51           C
ATOM   3499  HD1 TYR A 234      -6.181 -11.360 -15.909  1.00 74.51           H
ATOM   3500  CD2 TYR A 234      -7.222  -9.454 -13.321  1.00 74.51           C
ATOM   3501  HD2 TYR A 234      -8.011  -9.409 -12.570  1.00 74.51           H
ATOM   3502  CE1 TYR A 234      -5.182  -9.526 -15.224  1.00 74.51           C
ATOM   3503  HE1 TYR A 234      -4.388  -9.559 -15.969  1.00 74.51           H
ATOM   3504  CE2 TYR A 234      -6.205  -8.436 -13.358  1.00 74.51           C
ATOM   3505  HE2 TYR A 234      -6.211  -7.615 -12.641  1.00 74.51           H
ATOM   3506  CZ  TYR A 234      -5.235  -8.522 -14.308  1.00 74.51           C
ATOM   3507  OH  TYR A 234      -4.274  -7.560 -14.343  1.00 74.51           O
ATOM   3508  HH  TYR A 234      -4.409  -6.915 -13.591  1.00 74.51           H
ATOM   3509  HN  TYR A 234     -10.259 -10.438 -13.502  1.00 74.51           H
ATOM   3510  N   THR A 235     -10.975 -13.128 -14.726  1.00 84.85           N
ATOM   3511  CA  THR A 235     -11.713 -14.348 -15.007  1.00 84.85           C
ATOM   3512  C   THR A 235     -12.431 -14.240 -16.354  1.00 84.85           C
ATOM   3513  O   THR A 235     -12.409 -15.178 -17.150  1.00 84.85           O
ATOM   3514  HA  THR A 235     -11.001 -15.170 -15.089  1.00 84.85           H
ATOM   3515  CB  THR A 235     -12.660 -14.608 -13.833  1.00 84.85           C
ATOM   3516  HB  THR A 235     -13.377 -15.392 -14.078  1.00 84.85           H
ATOM   3517  OG1 THR A 235     -13.220 -13.329 -13.549  1.00 84.85           O
ATOM   3518  HG1 THR A 235     -13.993 -13.151 -14.159  1.00 84.85           H
ATOM   3519  CG2 THR A 235     -11.914 -14.981 -12.550  1.00 84.85           C
ATOM   3520 1HG2 THR A 235     -11.246 -14.167 -12.269  1.00 84.85           H
ATOM   3521 2HG2 THR A 235     -11.332 -15.887 -12.719  1.00 84.85           H
ATOM   3522 3HG2 THR A 235     -12.633 -15.155 -11.750  1.00 84.85           H
ATOM   3523  HN  THR A 235     -11.231 -12.665 -13.878  1.00 84.85           H
ATOM   3524  N   ILE A 236     -13.050 -13.088 -16.567  1.00 83.59           N
ATOM   3525  CA  ILE A 236     -13.759 -12.839 -17.811  1.00 83.59           C
ATOM   3526  C   ILE A 236     -12.747 -12.681 -18.947  1.00 83.59           C
ATOM   3527  O   ILE A 236     -12.969 -13.172 -20.053  1.00 83.59           O
ATOM   3528  HA  ILE A 236     -14.375 -13.715 -18.016  1.00 83.59           H
ATOM   3529  CB  ILE A 236     -14.705 -11.646 -17.659  1.00 83.59           C
ATOM   3530  HB  ILE A 236     -14.119 -10.784 -17.342  1.00 83.59           H
ATOM   3531  CG1 ILE A 236     -15.747 -11.909 -16.569  1.00 83.59           C
ATOM   3532 1HG1 ILE A 236     -16.477 -12.635 -16.927  1.00 83.59           H
ATOM   3533 2HG1 ILE A 236     -15.264 -12.346 -15.696  1.00 83.59           H
ATOM   3534  CG2 ILE A 236     -15.353 -11.286 -18.997  1.00 83.59           C
ATOM   3535 1HG2 ILE A 236     -14.577 -11.027 -19.718  1.00 83.59           H
ATOM   3536 2HG2 ILE A 236     -15.922 -12.139 -19.366  1.00 83.59           H
ATOM   3537 3HG2 ILE A 236     -16.020 -10.435 -18.860  1.00 83.59           H
ATOM   3538  CD1 ILE A 236     -16.461 -10.615 -16.171  1.00 83.59           C
ATOM   3539 1HD1 ILE A 236     -15.731  -9.900 -15.791  1.00 83.59           H
ATOM   3540 2HD1 ILE A 236     -16.963 -10.194 -17.041  1.00 83.59           H
ATOM   3541 3HD1 ILE A 236     -17.196 -10.830 -15.395  1.00 83.59           H
ATOM   3542  HN  ILE A 236     -13.072 -12.335 -15.910  1.00 83.59           H
ATOM   3543  N   ILE A 237     -11.658 -11.993 -18.636  1.00 80.09           N
ATOM   3544  CA  ILE A 237     -10.612 -11.763 -19.618  1.00 80.09           C
ATOM   3545  C   ILE A 237     -10.141 -13.106 -20.179  1.00 80.09           C
ATOM   3546  O   ILE A 237     -10.123 -13.304 -21.392  1.00 80.09           O
ATOM   3547  HA  ILE A 237     -11.049 -11.184 -20.431  1.00 80.09           H
ATOM   3548  CB  ILE A 237      -9.488 -10.920 -19.014  1.00 80.09           C
ATOM   3549  HB  ILE A 237      -9.314 -11.262 -17.994  1.00 80.09           H
ATOM   3550  CG1 ILE A 237      -9.890  -9.446 -18.934  1.00 80.09           C
ATOM   3551 1HG1 ILE A 237      -9.892  -9.011 -19.933  1.00 80.09           H
ATOM   3552 2HG1 ILE A 237     -10.906  -9.363 -18.548  1.00 80.09           H
ATOM   3553  CG2 ILE A 237      -8.181 -11.116 -19.785  1.00 80.09           C
ATOM   3554 1HG2 ILE A 237      -7.890 -12.165 -19.746  1.00 80.09           H
ATOM   3555 2HG2 ILE A 237      -8.323 -10.817 -20.824  1.00 80.09           H
ATOM   3556 3HG2 ILE A 237      -7.398 -10.505 -19.335  1.00 80.09           H
ATOM   3557  CD1 ILE A 237      -8.931  -8.664 -18.033  1.00 80.09           C
ATOM   3558 1HD1 ILE A 237      -8.950  -9.086 -17.029  1.00 80.09           H
ATOM   3559 2HD1 ILE A 237      -7.921  -8.729 -18.436  1.00 80.09           H
ATOM   3560 3HD1 ILE A 237      -9.241  -7.619 -17.994  1.00 80.09           H
ATOM   3561  HN  ILE A 237     -11.486 -11.598 -17.734  1.00 80.09           H
ATOM   3562  N   ILE A 238      -9.771 -13.994 -19.268  1.00 77.55           N
ATOM   3563  CA  ILE A 238      -9.203 -15.274 -19.658  1.00 77.55           C
ATOM   3564  C   ILE A 238     -10.203 -16.023 -20.541  1.00 77.55           C
ATOM   3565  O   ILE A 238      -9.828 -16.586 -21.569  1.00 77.55           O
ATOM   3566  HA  ILE A 238      -8.308 -15.069 -20.246  1.00 77.55           H
ATOM   3567  CB  ILE A 238      -8.762 -16.063 -18.423  1.00 77.55           C
ATOM   3568  HB  ILE A 238      -9.570 -16.034 -17.693  1.00 77.55           H
ATOM   3569  CG1 ILE A 238      -7.538 -15.418 -17.769  1.00 77.55           C
ATOM   3570 1HG1 ILE A 238      -6.650 -15.625 -18.366  1.00 77.55           H
ATOM   3571 2HG1 ILE A 238      -7.662 -14.335 -17.746  1.00 77.55           H
ATOM   3572  CG2 ILE A 238      -8.518 -17.533 -18.770  1.00 77.55           C
ATOM   3573 1HG2 ILE A 238      -9.438 -17.972 -19.156  1.00 77.55           H
ATOM   3574 2HG2 ILE A 238      -7.737 -17.603 -19.528  1.00 77.55           H
ATOM   3575 3HG2 ILE A 238      -8.206 -18.071 -17.875  1.00 77.55           H
ATOM   3576  CD1 ILE A 238      -7.337 -15.944 -16.346  1.00 77.55           C
ATOM   3577 1HD1 ILE A 238      -8.216 -15.713 -15.746  1.00 77.55           H
ATOM   3578 2HD1 ILE A 238      -7.189 -17.023 -16.375  1.00 77.55           H
ATOM   3579 3HD1 ILE A 238      -6.460 -15.469 -15.904  1.00 77.55           H
ATOM   3580  HN  ILE A 238      -9.853 -13.852 -18.282  1.00 77.55           H
ATOM   3581  N   HIS A 239     -11.455 -16.005 -20.109  1.00 76.47           N
ATOM   3582  CA  HIS A 239     -12.505 -16.706 -20.828  1.00 76.47           C
ATOM   3583  C   HIS A 239     -12.588 -16.177 -22.261  1.00 76.47           C
ATOM   3584  O   HIS A 239     -12.709 -16.954 -23.207  1.00 76.47           O
ATOM   3585  HA  HIS A 239     -12.217 -17.758 -20.854  1.00 76.47           H
ATOM   3586  CB  HIS A 239     -13.836 -16.605 -20.080  1.00 76.47           C
ATOM   3587 1HB  HIS A 239     -13.681 -16.899 -19.042  1.00 76.47           H
ATOM   3588 2HB  HIS A 239     -14.158 -15.564 -20.072  1.00 76.47           H
ATOM   3589  CG  HIS A 239     -14.937 -17.454 -20.670  1.00 76.47           C
ATOM   3590  ND1 HIS A 239     -15.893 -16.948 -21.534  1.00 76.47           N
ATOM   3591  HD1 HIS A 239     -15.953 -16.000 -21.849  1.00 76.47           H
ATOM   3592  CD2 HIS A 239     -15.224 -18.778 -20.511  1.00 76.47           C
ATOM   3593  HD2 HIS A 239     -14.667 -19.481 -19.892  1.00 76.47           H
ATOM   3594  CE1 HIS A 239     -16.713 -17.931 -21.873  1.00 76.47           C
ATOM   3595  HE1 HIS A 239     -17.569 -17.849 -22.542  1.00 76.47           H
ATOM   3596  NE2 HIS A 239     -16.297 -19.065 -21.238  1.00 76.47           N
ATOM   3597  HN  HIS A 239     -11.755 -15.523 -19.286  1.00 76.47           H
ATOM   3598  N   THR A 240     -12.519 -14.859 -22.376  1.00 78.30           N
ATOM   3599  CA  THR A 240     -12.641 -14.214 -23.672  1.00 78.30           C
ATOM   3600  C   THR A 240     -11.458 -14.588 -24.568  1.00 78.30           C
ATOM   3601  O   THR A 240     -11.622 -14.777 -25.772  1.00 78.30           O
ATOM   3602  HA  THR A 240     -13.541 -14.587 -24.159  1.00 78.30           H
ATOM   3603  CB  THR A 240     -12.773 -12.707 -23.439  1.00 78.30           C
ATOM   3604  HB  THR A 240     -11.834 -12.284 -23.082  1.00 78.30           H
ATOM   3605  OG1 THR A 240     -13.879 -12.590 -22.548  1.00 78.30           O
ATOM   3606  HG1 THR A 240     -13.552 -12.484 -21.609  1.00 78.30           H
ATOM   3607  CG2 THR A 240     -13.225 -11.958 -24.695  1.00 78.30           C
ATOM   3608 1HG2 THR A 240     -14.197 -12.336 -25.013  1.00 78.30           H
ATOM   3609 2HG2 THR A 240     -12.497 -12.112 -25.491  1.00 78.30           H
ATOM   3610 3HG2 THR A 240     -13.303 -10.894 -24.474  1.00 78.30           H
ATOM   3611  HN  THR A 240     -12.382 -14.237 -21.605  1.00 78.30           H
ATOM   3612  N   LEU A 241     -10.293 -14.685 -23.945  1.00 74.57           N
ATOM   3613  CA  LEU A 241      -9.068 -14.942 -24.684  1.00 74.57           C
ATOM   3614  C   LEU A 241      -9.105 -16.366 -25.244  1.00 74.57           C
ATOM   3615  O   LEU A 241      -8.726 -16.595 -26.391  1.00 74.57           O
ATOM   3616  HA  LEU A 241      -9.039 -14.243 -25.520  1.00 74.57           H
ATOM   3617  CB  LEU A 241      -7.845 -14.656 -23.811  1.00 74.57           C
ATOM   3618 1HB  LEU A 241      -7.998 -15.126 -22.840  1.00 74.57           H
ATOM   3619 2HB  LEU A 241      -6.979 -15.137 -24.265  1.00 74.57           H
ATOM   3620  CG  LEU A 241      -7.514 -13.179 -23.585  1.00 74.57           C
ATOM   3621  HG  LEU A 241      -8.425 -12.669 -23.273  1.00 74.57           H
ATOM   3622  CD1 LEU A 241      -6.494 -13.013 -22.456  1.00 74.57           C
ATOM   3623 1HD1 LEU A 241      -6.903 -13.425 -21.533  1.00 74.57           H
ATOM   3624 2HD1 LEU A 241      -5.577 -13.542 -22.714  1.00 74.57           H
ATOM   3625 3HD1 LEU A 241      -6.276 -11.955 -22.316  1.00 74.57           H
ATOM   3626  CD2 LEU A 241      -7.045 -12.517 -24.882  1.00 74.57           C
ATOM   3627 1HD2 LEU A 241      -6.152 -13.024 -25.247  1.00 74.57           H
ATOM   3628 2HD2 LEU A 241      -7.834 -12.587 -25.631  1.00 74.57           H
ATOM   3629 3HD2 LEU A 241      -6.816 -11.469 -24.692  1.00 74.57           H
ATOM   3630  HN  LEU A 241     -10.177 -14.591 -22.956  1.00 74.57           H
ATOM   3631  N   ILE A 242      -9.564 -17.285 -24.407  1.00 74.13           N
ATOM   3632  CA  ILE A 242      -9.649 -18.680 -24.802  1.00 74.13           C
ATOM   3633  C   ILE A 242     -10.525 -18.801 -26.050  1.00 74.13           C
ATOM   3634  O   ILE A 242     -10.192 -19.537 -26.978  1.00 74.13           O
ATOM   3635  HA  ILE A 242      -8.641 -19.011 -25.054  1.00 74.13           H
ATOM   3636  CB  ILE A 242     -10.128 -19.540 -23.630  1.00 74.13           C
ATOM   3637  HB  ILE A 242     -11.009 -19.067 -23.197  1.00 74.13           H
ATOM   3638  CG1 ILE A 242      -9.066 -19.609 -22.531  1.00 74.13           C
ATOM   3639 1HG1 ILE A 242      -8.235 -20.232 -22.861  1.00 74.13           H
ATOM   3640 2HG1 ILE A 242      -8.664 -18.613 -22.346  1.00 74.13           H
ATOM   3641  CG2 ILE A 242     -10.549 -20.931 -24.107  1.00 74.13           C
ATOM   3642 1HG2 ILE A 242     -11.363 -20.838 -24.827  1.00 74.13           H
ATOM   3643 2HG2 ILE A 242      -9.701 -21.426 -24.580  1.00 74.13           H
ATOM   3644 3HG2 ILE A 242     -10.885 -21.522 -23.254  1.00 74.13           H
ATOM   3645  CD1 ILE A 242      -9.652 -20.176 -21.236  1.00 74.13           C
ATOM   3646 1HD1 ILE A 242     -10.467 -19.537 -20.896  1.00 74.13           H
ATOM   3647 2HD1 ILE A 242     -10.031 -21.182 -21.419  1.00 74.13           H
ATOM   3648 3HD1 ILE A 242      -8.876 -20.214 -20.472  1.00 74.13           H
ATOM   3649  HN  ILE A 242      -9.874 -17.089 -23.477  1.00 74.13           H
ATOM   3650  N   GLN A 243     -11.628 -18.066 -26.034  1.00 69.79           N
ATOM   3651  CA  GLN A 243     -12.567 -18.102 -27.142  1.00 69.79           C
ATOM   3652  C   GLN A 243     -11.946 -17.463 -28.385  1.00 69.79           C
ATOM   3653  O   GLN A 243     -12.198 -17.904 -29.506  1.00 69.79           O
ATOM   3654  HA  GLN A 243     -12.758 -19.159 -27.325  1.00 69.79           H
ATOM   3655  CB  GLN A 243     -13.881 -17.413 -26.769  1.00 69.79           C
ATOM   3656 1HB  GLN A 243     -13.673 -16.428 -26.349  1.00 69.79           H
ATOM   3657 2HB  GLN A 243     -14.481 -17.257 -27.665  1.00 69.79           H
ATOM   3658  CG  GLN A 243     -14.671 -18.247 -25.758  1.00 69.79           C
ATOM   3659 1HG  GLN A 243     -14.794 -19.262 -26.137  1.00 69.79           H
ATOM   3660 2HG  GLN A 243     -14.111 -18.321 -24.826  1.00 69.79           H
ATOM   3661  CD  GLN A 243     -16.043 -17.627 -25.488  1.00 69.79           C
ATOM   3662  OE1 GLN A 243     -16.328 -16.501 -25.860  1.00 69.79           O
ATOM   3663  NE2 GLN A 243     -16.874 -18.423 -24.821  1.00 69.79           N
ATOM   3664 1HE2 GLN A 243     -16.578 -19.337 -24.545  1.00 69.79           H
ATOM   3665 2HE2 GLN A 243     -17.796 -18.107 -24.597  1.00 69.79           H
ATOM   3666  HN  GLN A 243     -11.882 -17.456 -25.283  1.00 69.79           H
ATOM   3667  N   ALA A 244     -11.147 -16.433 -28.146  1.00 70.27           N
ATOM   3668  CA  ALA A 244     -10.671 -15.588 -29.228  1.00 70.27           C
ATOM   3669  C   ALA A 244      -9.581 -16.329 -30.006  1.00 70.27           C
ATOM   3670  O   ALA A 244      -9.277 -15.975 -31.144  1.00 70.27           O
ATOM   3671  HA  ALA A 244     -11.512 -15.394 -29.893  1.00 70.27           H
ATOM   3672  CB  ALA A 244     -10.177 -14.258 -28.657  1.00 70.27           C
ATOM   3673 1HB  ALA A 244     -10.996 -13.758 -28.139  1.00 70.27           H
ATOM   3674 2HB  ALA A 244      -9.363 -14.443 -27.955  1.00 70.27           H
ATOM   3675 3HB  ALA A 244      -9.820 -13.624 -29.468  1.00 70.27           H
ATOM   3676  HN  ALA A 244     -10.826 -16.175 -27.235  1.00 70.27           H
ATOM   3677  N   LYS A 245      -9.023 -17.343 -29.361  1.00 58.70           N
ATOM   3678  CA  LYS A 245      -7.966 -18.129 -29.974  1.00 58.70           C
ATOM   3679  C   LYS A 245      -6.901 -17.189 -30.542  1.00 58.70           C
ATOM   3680  O   LYS A 245      -5.995 -17.627 -31.249  1.00 58.70           O
ATOM   3681  HA  LYS A 245      -7.511 -18.732 -29.189  1.00 58.70           H
ATOM   3682  CB  LYS A 245      -8.548 -19.096 -31.008  1.00 58.70           C
ATOM   3683 1HB  LYS A 245      -9.233 -18.561 -31.666  1.00 58.70           H
ATOM   3684 2HB  LYS A 245      -7.747 -19.489 -31.634  1.00 58.70           H
ATOM   3685  CG  LYS A 245      -9.284 -20.251 -30.325  1.00 58.70           C
ATOM   3686 1HG  LYS A 245      -8.669 -20.653 -29.520  1.00 58.70           H
ATOM   3687 2HG  LYS A 245     -10.203 -19.882 -29.871  1.00 58.70           H
ATOM   3688  CD  LYS A 245      -9.612 -21.360 -31.327  1.00 58.70           C
ATOM   3689 1HD  LYS A 245     -10.331 -20.992 -32.059  1.00 58.70           H
ATOM   3690 2HD  LYS A 245      -8.712 -21.636 -31.876  1.00 58.70           H
ATOM   3691  CE  LYS A 245     -10.181 -22.589 -30.617  1.00 58.70           C
ATOM   3692 1HE  LYS A 245      -9.518 -22.886 -29.803  1.00 58.70           H
ATOM   3693 2HE  LYS A 245     -11.144 -22.345 -30.169  1.00 58.70           H
ATOM   3694  NZ  LYS A 245     -10.339 -23.711 -31.569  1.00 58.70           N
ATOM   3695 1HZ  LYS A 245     -10.740 -24.509 -31.088  1.00 58.70           H
ATOM   3696 2HZ  LYS A 245     -10.954 -23.428 -32.325  1.00 58.70           H
ATOM   3697 3HZ  LYS A 245      -9.433 -23.964 -31.947  1.00 58.70           H
ATOM   3698  HN  LYS A 245      -9.282 -17.629 -28.438  1.00 58.70           H
ATOM   3699  N   LYS A 246      -7.047 -15.914 -30.212  1.00 52.14           N
ATOM   3700  CA  LYS A 246      -6.183 -14.891 -30.778  1.00 52.14           C
ATOM   3701  C   LYS A 246      -4.957 -14.712 -29.882  1.00 52.14           C
ATOM   3702  O   LYS A 246      -5.042 -14.090 -28.824  1.00 52.14           O
ATOM   3703  HA  LYS A 246      -5.850 -15.248 -31.753  1.00 52.14           H
ATOM   3704  CB  LYS A 246      -6.967 -13.599 -31.014  1.00 52.14           C
ATOM   3705 1HB  LYS A 246      -7.645 -13.422 -30.178  1.00 52.14           H
ATOM   3706 2HB  LYS A 246      -6.280 -12.754 -31.051  1.00 52.14           H
ATOM   3707  CG  LYS A 246      -7.765 -13.671 -32.317  1.00 52.14           C
ATOM   3708 1HG  LYS A 246      -7.118 -14.012 -33.125  1.00 52.14           H
ATOM   3709 2HG  LYS A 246      -8.565 -14.405 -32.218  1.00 52.14           H
ATOM   3710  CD  LYS A 246      -8.359 -12.307 -32.673  1.00 52.14           C
ATOM   3711 1HD  LYS A 246      -9.061 -11.998 -31.898  1.00 52.14           H
ATOM   3712 2HD  LYS A 246      -7.568 -11.558 -32.703  1.00 52.14           H
ATOM   3713  CE  LYS A 246      -9.074 -12.356 -34.025  1.00 52.14           C
ATOM   3714 1HE  LYS A 246      -8.397 -12.741 -34.787  1.00 52.14           H
ATOM   3715 2HE  LYS A 246      -9.918 -13.043 -33.972  1.00 52.14           H
ATOM   3716  NZ  LYS A 246      -9.548 -11.007 -34.410  1.00 52.14           N
ATOM   3717 1HZ  LYS A 246     -10.035 -11.061 -35.298  1.00 52.14           H
ATOM   3718 2HZ  LYS A 246     -10.180 -10.656 -33.699  1.00 52.14           H
ATOM   3719 3HZ  LYS A 246      -8.755 -10.382 -34.497  1.00 52.14           H
ATOM   3720  HN  LYS A 246      -7.737 -15.577 -29.572  1.00 52.14           H
ATOM   3721  N   SER A 247      -3.844 -15.268 -30.338  1.00 55.94           N
ATOM   3722  CA  SER A 247      -2.627 -15.265 -29.544  1.00 55.94           C
ATOM   3723  C   SER A 247      -2.219 -13.828 -29.216  1.00 55.94           C
ATOM   3724  O   SER A 247      -1.778 -13.542 -28.103  1.00 55.94           O
ATOM   3725  HA  SER A 247      -2.875 -15.810 -28.633  1.00 55.94           H
ATOM   3726  CB  SER A 247      -1.492 -15.986 -30.275  1.00 55.94           C
ATOM   3727 1HB  SER A 247      -1.619 -17.063 -30.170  1.00 55.94           H
ATOM   3728 2HB  SER A 247      -1.545 -15.760 -31.340  1.00 55.94           H
ATOM   3729  OG  SER A 247      -0.211 -15.609 -29.774  1.00 55.94           O
ATOM   3730  HG  SER A 247      -0.114 -15.909 -28.825  1.00 55.94           H
ATOM   3731  HN  SER A 247      -3.766 -15.713 -31.230  1.00 55.94           H
ATOM   3732  N   SER A 248      -2.380 -12.960 -30.204  1.00 55.56           N
ATOM   3733  CA  SER A 248      -1.721 -11.665 -30.178  1.00 55.56           C
ATOM   3734  C   SER A 248      -2.111 -10.905 -28.909  1.00 55.56           C
ATOM   3735  O   SER A 248      -1.340 -10.088 -28.409  1.00 55.56           O
ATOM   3736  HA  SER A 248      -0.653 -11.885 -30.180  1.00 55.56           H
ATOM   3737  CB  SER A 248      -2.074 -10.843 -31.419  1.00 55.56           C
ATOM   3738 1HB  SER A 248      -1.399  -9.990 -31.493  1.00 55.56           H
ATOM   3739 2HB  SER A 248      -1.921 -11.449 -32.312  1.00 55.56           H
ATOM   3740  OG  SER A 248      -3.421 -10.379 -31.387  1.00 55.56           O
ATOM   3741  HG  SER A 248      -3.608  -9.814 -32.191  1.00 55.56           H
ATOM   3742  HN  SER A 248      -2.947 -13.130 -31.010  1.00 55.56           H
ATOM   3743  N   LYS A 249      -3.308 -11.202 -28.424  1.00 51.59           N
ATOM   3744  CA  LYS A 249      -3.859 -10.475 -27.293  1.00 51.59           C
ATOM   3745  C   LYS A 249      -3.114 -10.881 -26.020  1.00 51.59           C
ATOM   3746  O   LYS A 249      -3.153 -10.167 -25.019  1.00 51.59           O
ATOM   3747  HA  LYS A 249      -3.684  -9.413 -27.471  1.00 51.59           H
ATOM   3748  CB  LYS A 249      -5.373 -10.677 -27.212  1.00 51.59           C
ATOM   3749 1HB  LYS A 249      -5.609 -11.736 -27.324  1.00 51.59           H
ATOM   3750 2HB  LYS A 249      -5.732 -10.374 -26.228  1.00 51.59           H
ATOM   3751  CG  LYS A 249      -6.093  -9.871 -28.294  1.00 51.59           C
ATOM   3752 1HG  LYS A 249      -5.724  -8.845 -28.295  1.00 51.59           H
ATOM   3753 2HG  LYS A 249      -5.869 -10.291 -29.275  1.00 51.59           H
ATOM   3754  CD  LYS A 249      -7.606  -9.875 -28.066  1.00 51.59           C
ATOM   3755 1HD  LYS A 249      -7.990 -10.890 -28.166  1.00 51.59           H
ATOM   3756 2HD  LYS A 249      -7.824  -9.551 -27.048  1.00 51.59           H
ATOM   3757  CE  LYS A 249      -8.313  -8.955 -29.063  1.00 51.59           C
ATOM   3758 1HE  LYS A 249      -7.852  -7.967 -29.046  1.00 51.59           H
ATOM   3759 2HE  LYS A 249      -8.195  -9.345 -30.074  1.00 51.59           H
ATOM   3760  NZ  LYS A 249      -9.752  -8.843 -28.734  1.00 51.59           N
ATOM   3761 1HZ  LYS A 249     -10.209  -8.246 -29.415  1.00 51.59           H
ATOM   3762 2HZ  LYS A 249     -10.176  -9.763 -28.753  1.00 51.59           H
ATOM   3763 3HZ  LYS A 249      -9.857  -8.442 -27.809  1.00 51.59           H
ATOM   3764  HN  LYS A 249      -3.897 -11.923 -28.790  1.00 51.59           H
ATOM   3765  N   HIS A 250      -2.454 -12.027 -26.099  1.00 53.57           N
ATOM   3766  CA  HIS A 250      -1.858 -12.631 -24.919  1.00 53.57           C
ATOM   3767  C   HIS A 250      -0.679 -11.777 -24.446  1.00 53.57           C
ATOM   3768  O   HIS A 250      -0.498 -11.573 -23.247  1.00 53.57           O
ATOM   3769  HA  HIS A 250      -2.627 -12.633 -24.146  1.00 53.57           H
ATOM   3770  CB  HIS A 250      -1.466 -14.084 -25.191  1.00 53.57           C
ATOM   3771 1HB  HIS A 250      -0.970 -14.141 -26.160  1.00 53.57           H
ATOM   3772 2HB  HIS A 250      -0.740 -14.401 -24.442  1.00 53.57           H
ATOM   3773  CG  HIS A 250      -2.630 -15.046 -25.181  1.00 53.57           C
ATOM   3774  ND1 HIS A 250      -3.135 -15.600 -24.017  1.00 53.57           N
ATOM   3775  HD1 HIS A 250      -2.796 -15.428 -23.093  1.00 53.57           H
ATOM   3776  CD2 HIS A 250      -3.383 -15.546 -26.203  1.00 53.57           C
ATOM   3777  HD2 HIS A 250      -3.254 -15.315 -27.261  1.00 53.57           H
ATOM   3778  CE1 HIS A 250      -4.145 -16.396 -24.337  1.00 53.57           C
ATOM   3779  HE1 HIS A 250      -4.749 -16.977 -23.640  1.00 53.57           H
ATOM   3780  NE2 HIS A 250      -4.296 -16.362 -25.692  1.00 53.57           N
ATOM   3781  HN  HIS A 250      -2.324 -12.541 -26.947  1.00 53.57           H
ATOM   3782  N   LYS A 251       0.091 -11.302 -25.414  1.00 55.11           N
ATOM   3783  CA  LYS A 251       1.358 -10.657 -25.113  1.00 55.11           C
ATOM   3784  C   LYS A 251       1.096  -9.375 -24.318  1.00 55.11           C
ATOM   3785  O   LYS A 251       1.842  -9.048 -23.397  1.00 55.11           O
ATOM   3786  HA  LYS A 251       1.932 -11.339 -24.487  1.00 55.11           H
ATOM   3787  CB  LYS A 251       2.163 -10.432 -26.394  1.00 55.11           C
ATOM   3788 1HB  LYS A 251       1.526  -9.980 -27.154  1.00 55.11           H
ATOM   3789 2HB  LYS A 251       2.974  -9.730 -26.200  1.00 55.11           H
ATOM   3790  CG  LYS A 251       2.736 -11.749 -26.920  1.00 55.11           C
ATOM   3791 1HG  LYS A 251       3.272 -12.261 -26.120  1.00 55.11           H
ATOM   3792 2HG  LYS A 251       1.923 -12.406 -27.229  1.00 55.11           H
ATOM   3793  CD  LYS A 251       3.680 -11.505 -28.099  1.00 55.11           C
ATOM   3794 1HD  LYS A 251       3.136 -11.020 -28.910  1.00 55.11           H
ATOM   3795 2HD  LYS A 251       4.476 -10.825 -27.797  1.00 55.11           H
ATOM   3796  CE  LYS A 251       4.285 -12.819 -28.598  1.00 55.11           C
ATOM   3797 1HE  LYS A 251       4.888 -13.270 -27.811  1.00 55.11           H
ATOM   3798 2HE  LYS A 251       3.490 -13.526 -28.835  1.00 55.11           H
ATOM   3799  NZ  LYS A 251       5.120 -12.582 -29.797  1.00 55.11           N
ATOM   3800 1HZ  LYS A 251       5.509 -13.462 -30.116  1.00 55.11           H
ATOM   3801 2HZ  LYS A 251       4.549 -12.179 -30.532  1.00 55.11           H
ATOM   3802 3HZ  LYS A 251       5.872 -11.944 -29.564  1.00 55.11           H
ATOM   3803  HN  LYS A 251      -0.136 -11.353 -26.386  1.00 55.11           H
ATOM   3804  N   ALA A 252       0.033  -8.685 -24.704  1.00 63.25           N
ATOM   3805  CA  ALA A 252      -0.281  -7.399 -24.106  1.00 63.25           C
ATOM   3806  C   ALA A 252      -0.722  -7.610 -22.656  1.00 63.25           C
ATOM   3807  O   ALA A 252      -0.662  -6.687 -21.844  1.00 63.25           O
ATOM   3808  HA  ALA A 252       0.627  -6.797 -24.116  1.00 63.25           H
ATOM   3809  CB  ALA A 252      -1.350  -6.693 -24.943  1.00 63.25           C
ATOM   3810 1HB  ALA A 252      -0.976  -6.541 -25.956  1.00 63.25           H
ATOM   3811 2HB  ALA A 252      -2.250  -7.308 -24.977  1.00 63.25           H
ATOM   3812 3HB  ALA A 252      -1.586  -5.728 -24.494  1.00 63.25           H
ATOM   3813  HN  ALA A 252      -0.606  -8.990 -25.410  1.00 63.25           H
ATOM   3814  N   LEU A 253      -1.156  -8.830 -22.374  1.00 66.76           N
ATOM   3815  CA  LEU A 253      -1.728  -9.139 -21.075  1.00 66.76           C
ATOM   3816  C   LEU A 253      -0.608  -9.529 -20.109  1.00 66.76           C
ATOM   3817  O   LEU A 253      -0.754  -9.392 -18.895  1.00 66.76           O
ATOM   3818  HA  LEU A 253      -2.205  -8.232 -20.704  1.00 66.76           H
ATOM   3819  CB  LEU A 253      -2.821 -10.202 -21.211  1.00 66.76           C
ATOM   3820 1HB  LEU A 253      -2.526 -10.900 -21.994  1.00 66.76           H
ATOM   3821 2HB  LEU A 253      -2.867 -10.768 -20.280  1.00 66.76           H
ATOM   3822  CG  LEU A 253      -4.224  -9.684 -21.530  1.00 66.76           C
ATOM   3823  HG  LEU A 253      -4.126  -8.737 -22.060  1.00 66.76           H
ATOM   3824  CD1 LEU A 253      -4.966 -10.647 -22.458  1.00 66.76           C
ATOM   3825 1HD1 LEU A 253      -4.412 -10.752 -23.391  1.00 66.76           H
ATOM   3826 2HD1 LEU A 253      -5.054 -11.621 -21.977  1.00 66.76           H
ATOM   3827 3HD1 LEU A 253      -5.961 -10.255 -22.669  1.00 66.76           H
ATOM   3828  CD2 LEU A 253      -5.011  -9.405 -20.247  1.00 66.76           C
ATOM   3829 1HD2 LEU A 253      -5.100 -10.324 -19.669  1.00 66.76           H
ATOM   3830 2HD2 LEU A 253      -4.487  -8.653 -19.656  1.00 66.76           H
ATOM   3831 3HD2 LEU A 253      -6.004  -9.038 -20.503  1.00 66.76           H
ATOM   3832  HN  LEU A 253      -1.121  -9.597 -23.015  1.00 66.76           H
ATOM   3833  N   LYS A 254       0.486 -10.007 -20.684  1.00 70.05           N
ATOM   3834  CA  LYS A 254       1.559 -10.580 -19.889  1.00 70.05           C
ATOM   3835  C   LYS A 254       1.929  -9.611 -18.764  1.00 70.05           C
ATOM   3836  O   LYS A 254       2.036 -10.011 -17.606  1.00 70.05           O
ATOM   3837  HA  LYS A 254       1.180 -11.499 -19.443  1.00 70.05           H
ATOM   3838  CB  LYS A 254       2.741 -10.964 -20.782  1.00 70.05           C
ATOM   3839 1HB  LYS A 254       2.929 -10.170 -21.505  1.00 70.05           H
ATOM   3840 2HB  LYS A 254       3.642 -11.063 -20.177  1.00 70.05           H
ATOM   3841  CG  LYS A 254       2.467 -12.277 -21.519  1.00 70.05           C
ATOM   3842 1HG  LYS A 254       2.163 -13.042 -20.804  1.00 70.05           H
ATOM   3843 2HG  LYS A 254       1.639 -12.142 -22.214  1.00 70.05           H
ATOM   3844  CD  LYS A 254       3.708 -12.748 -22.280  1.00 70.05           C
ATOM   3845 1HD  LYS A 254       3.973 -12.013 -23.040  1.00 70.05           H
ATOM   3846 2HD  LYS A 254       4.554 -12.818 -21.596  1.00 70.05           H
ATOM   3847  CE  LYS A 254       3.465 -14.107 -22.939  1.00 70.05           C
ATOM   3848 1HE  LYS A 254       3.135 -14.827 -22.190  1.00 70.05           H
ATOM   3849 2HE  LYS A 254       2.664 -14.022 -23.674  1.00 70.05           H
ATOM   3850  NZ  LYS A 254       4.699 -14.594 -23.595  1.00 70.05           N
ATOM   3851 1HZ  LYS A 254       4.515 -15.484 -24.044  1.00 70.05           H
ATOM   3852 2HZ  LYS A 254       5.001 -13.920 -24.290  1.00 70.05           H
ATOM   3853 3HZ  LYS A 254       5.427 -14.710 -22.899  1.00 70.05           H
ATOM   3854  HN  LYS A 254       0.645 -10.007 -21.671  1.00 70.05           H
ATOM   3855  N   VAL A 255       2.113  -8.356 -19.144  1.00 73.11           N
ATOM   3856  CA  VAL A 255       2.546  -7.343 -18.197  1.00 73.11           C
ATOM   3857  C   VAL A 255       1.559  -7.289 -17.028  1.00 73.11           C
ATOM   3858  O   VAL A 255       1.961  -7.367 -15.868  1.00 73.11           O
ATOM   3859  HA  VAL A 255       3.523  -7.643 -17.817  1.00 73.11           H
ATOM   3860  CB  VAL A 255       2.706  -5.997 -18.906  1.00 73.11           C
ATOM   3861  HB  VAL A 255       1.733  -5.709 -19.304  1.00 73.11           H
ATOM   3862  CG1 VAL A 255       3.152  -4.910 -17.926  1.00 73.11           C
ATOM   3863 1HG1 VAL A 255       2.407  -4.803 -17.138  1.00 73.11           H
ATOM   3864 2HG1 VAL A 255       4.110  -5.189 -17.486  1.00 73.11           H
ATOM   3865 3HG1 VAL A 255       3.258  -3.964 -18.457  1.00 73.11           H
ATOM   3866  CG2 VAL A 255       3.679  -6.109 -20.081  1.00 73.11           C
ATOM   3867 1HG2 VAL A 255       4.655  -6.429 -19.716  1.00 73.11           H
ATOM   3868 2HG2 VAL A 255       3.302  -6.839 -20.798  1.00 73.11           H
ATOM   3869 3HG2 VAL A 255       3.775  -5.138 -20.568  1.00 73.11           H
ATOM   3870  HN  VAL A 255       1.973  -8.028 -20.078  1.00 73.11           H
ATOM   3871  N   THR A 256       0.288  -7.156 -17.375  1.00 71.44           N
ATOM   3872  CA  THR A 256      -0.732  -6.862 -16.382  1.00 71.44           C
ATOM   3873  C   THR A 256      -0.910  -8.050 -15.434  1.00 71.44           C
ATOM   3874  O   THR A 256      -1.133  -7.866 -14.238  1.00 71.44           O
ATOM   3875  HA  THR A 256      -0.392  -6.020 -15.779  1.00 71.44           H
ATOM   3876  CB  THR A 256      -2.015  -6.477 -17.121  1.00 71.44           C
ATOM   3877  HB  THR A 256      -2.585  -7.364 -17.399  1.00 71.44           H
ATOM   3878  OG1 THR A 256      -1.562  -5.673 -18.207  1.00 71.44           O
ATOM   3879  HG1 THR A 256      -1.728  -6.143 -19.074  1.00 71.44           H
ATOM   3880  CG2 THR A 256      -2.901  -5.535 -16.304  1.00 71.44           C
ATOM   3881 1HG2 THR A 256      -2.353  -4.619 -16.085  1.00 71.44           H
ATOM   3882 2HG2 THR A 256      -3.185  -6.022 -15.371  1.00 71.44           H
ATOM   3883 3HG2 THR A 256      -3.798  -5.294 -16.875  1.00 71.44           H
ATOM   3884  HN  THR A 256      -0.049  -7.245 -18.312  1.00 71.44           H
ATOM   3885  N   ILE A 257      -0.805  -9.242 -16.003  1.00 76.23           N
ATOM   3886  CA  ILE A 257      -0.936 -10.459 -15.220  1.00 76.23           C
ATOM   3887  C   ILE A 257       0.167 -10.501 -14.161  1.00 76.23           C
ATOM   3888  O   ILE A 257      -0.101 -10.766 -12.990  1.00 76.23           O
ATOM   3889  HA  ILE A 257      -1.900 -10.419 -14.713  1.00 76.23           H
ATOM   3890  CB  ILE A 257      -0.957 -11.685 -16.135  1.00 76.23           C
ATOM   3891  HB  ILE A 257      -0.112 -11.614 -16.820  1.00 76.23           H
ATOM   3892  CG1 ILE A 257      -2.228 -11.712 -16.987  1.00 76.23           C
ATOM   3893 1HG1 ILE A 257      -3.095 -11.878 -16.347  1.00 76.23           H
ATOM   3894 2HG1 ILE A 257      -2.368 -10.744 -17.469  1.00 76.23           H
ATOM   3895  CG2 ILE A 257      -0.779 -12.973 -15.330  1.00 76.23           C
ATOM   3896 1HG2 ILE A 257       0.176 -12.945 -14.805  1.00 76.23           H
ATOM   3897 2HG2 ILE A 257      -1.589 -13.064 -14.606  1.00 76.23           H
ATOM   3898 3HG2 ILE A 257      -0.798 -13.829 -16.005  1.00 76.23           H
ATOM   3899  CD1 ILE A 257      -2.153 -12.811 -18.049  1.00 76.23           C
ATOM   3900 1HD1 ILE A 257      -1.299 -12.628 -18.701  1.00 76.23           H
ATOM   3901 2HD1 ILE A 257      -2.037 -13.779 -17.562  1.00 76.23           H
ATOM   3902 3HD1 ILE A 257      -3.069 -12.808 -18.640  1.00 76.23           H
ATOM   3903  HN  ILE A 257      -0.634  -9.383 -16.978  1.00 76.23           H
ATOM   3904  N   THR A 258       1.385 -10.234 -14.611  1.00 80.98           N
ATOM   3905  CA  THR A 258       2.540 -10.312 -13.733  1.00 80.98           C
ATOM   3906  C   THR A 258       2.391  -9.334 -12.566  1.00 80.98           C
ATOM   3907  O   THR A 258       2.603  -9.702 -11.412  1.00 80.98           O
ATOM   3908  HA  THR A 258       2.581 -11.315 -13.307  1.00 80.98           H
ATOM   3909  CB  THR A 258       3.792 -10.065 -14.576  1.00 80.98           C
ATOM   3910  HB  THR A 258       3.822  -9.036 -14.936  1.00 80.98           H
ATOM   3911  OG1 THR A 258       3.735 -11.068 -15.586  1.00 80.98           O
ATOM   3912  HG1 THR A 258       3.223 -10.730 -16.376  1.00 80.98           H
ATOM   3913  CG2 THR A 258       5.082 -10.376 -13.815  1.00 80.98           C
ATOM   3914 1HG2 THR A 258       5.083 -11.424 -13.514  1.00 80.98           H
ATOM   3915 2HG2 THR A 258       5.144  -9.743 -12.930  1.00 80.98           H
ATOM   3916 3HG2 THR A 258       5.940 -10.183 -14.459  1.00 80.98           H
ATOM   3917  HN  THR A 258       1.588  -9.970 -15.553  1.00 80.98           H
ATOM   3918  N   VAL A 259       2.026  -8.107 -12.907  1.00 78.59           N
ATOM   3919  CA  VAL A 259       1.881  -7.064 -11.906  1.00 78.59           C
ATOM   3920  C   VAL A 259       0.833  -7.493 -10.877  1.00 78.59           C
ATOM   3921  O   VAL A 259       1.031  -7.319  -9.675  1.00 78.59           O
ATOM   3922  HA  VAL A 259       2.841  -6.954 -11.404  1.00 78.59           H
ATOM   3923  CB  VAL A 259       1.544  -5.733 -12.582  1.00 78.59           C
ATOM   3924  HB  VAL A 259       0.696  -5.900 -13.246  1.00 78.59           H
ATOM   3925  CG1 VAL A 259       1.133  -4.682 -11.549  1.00 78.59           C
ATOM   3926 1HG1 VAL A 259       0.254  -5.030 -11.006  1.00 78.59           H
ATOM   3927 2HG1 VAL A 259       1.953  -4.521 -10.849  1.00 78.59           H
ATOM   3928 3HG1 VAL A 259       0.899  -3.746 -12.056  1.00 78.59           H
ATOM   3929  CG2 VAL A 259       2.716  -5.238 -13.432  1.00 78.59           C
ATOM   3930 1HG2 VAL A 259       3.590  -5.096 -12.797  1.00 78.59           H
ATOM   3931 2HG2 VAL A 259       2.942  -5.974 -14.203  1.00 78.59           H
ATOM   3932 3HG2 VAL A 259       2.450  -4.291 -13.901  1.00 78.59           H
ATOM   3933  HN  VAL A 259       1.832  -7.822 -13.846  1.00 78.59           H
ATOM   3934  N   LEU A 260      -0.258  -8.046 -11.386  1.00 75.91           N
ATOM   3935  CA  LEU A 260      -1.350  -8.474 -10.528  1.00 75.91           C
ATOM   3936  C   LEU A 260      -0.846  -9.555  -9.569  1.00 75.91           C
ATOM   3937  O   LEU A 260      -1.055  -9.463  -8.360  1.00 75.91           O
ATOM   3938  HA  LEU A 260      -1.662  -7.610  -9.941  1.00 75.91           H
ATOM   3939  CB  LEU A 260      -2.552  -8.910 -11.368  1.00 75.91           C
ATOM   3940 1HB  LEU A 260      -2.867  -8.065 -11.981  1.00 75.91           H
ATOM   3941 2HB  LEU A 260      -2.228  -9.695 -12.050  1.00 75.91           H
ATOM   3942  CG  LEU A 260      -3.766  -9.419 -10.588  1.00 75.91           C
ATOM   3943  HG  LEU A 260      -3.416 -10.118  -9.829  1.00 75.91           H
ATOM   3944  CD1 LEU A 260      -4.468  -8.273  -9.857  1.00 75.91           C
ATOM   3945 1HD1 LEU A 260      -3.773  -7.809  -9.157  1.00 75.91           H
ATOM   3946 2HD1 LEU A 260      -4.804  -7.531 -10.581  1.00 75.91           H
ATOM   3947 3HD1 LEU A 260      -5.327  -8.662  -9.310  1.00 75.91           H
ATOM   3948  CD2 LEU A 260      -4.723 -10.186 -11.503  1.00 75.91           C
ATOM   3949 1HD2 LEU A 260      -5.070  -9.528 -12.299  1.00 75.91           H
ATOM   3950 2HD2 LEU A 260      -4.204 -11.040 -11.938  1.00 75.91           H
ATOM   3951 3HD2 LEU A 260      -5.577 -10.537 -10.923  1.00 75.91           H
ATOM   3952  HN  LEU A 260      -0.402  -8.203 -12.363  1.00 75.91           H
ATOM   3953  N   THR A 261      -0.192 -10.553 -10.144  1.00 83.86           N
ATOM   3954  CA  THR A 261       0.217 -11.719  -9.379  1.00 83.86           C
ATOM   3955  C   THR A 261       1.165 -11.311  -8.250  1.00 83.86           C
ATOM   3956  O   THR A 261       1.021 -11.768  -7.118  1.00 83.86           O
ATOM   3957  HA  THR A 261      -0.669 -12.151  -8.912  1.00 83.86           H
ATOM   3958  CB  THR A 261       0.828 -12.731 -10.350  1.00 83.86           C
ATOM   3959  HB  THR A 261       1.740 -12.338 -10.799  1.00 83.86           H
ATOM   3960  OG1 THR A 261      -0.230 -13.021 -11.261  1.00 83.86           O
ATOM   3961  HG1 THR A 261      -0.211 -12.376 -12.024  1.00 83.86           H
ATOM   3962  CG2 THR A 261       1.125 -14.076  -9.684  1.00 83.86           C
ATOM   3963 1HG2 THR A 261       0.200 -14.501  -9.294  1.00 83.86           H
ATOM   3964 2HG2 THR A 261       1.830 -13.928  -8.866  1.00 83.86           H
ATOM   3965 3HG2 THR A 261       1.558 -14.757 -10.417  1.00 83.86           H
ATOM   3966  HN  THR A 261       0.058 -10.574 -11.112  1.00 83.86           H
ATOM   3967  N   VAL A 262       2.115 -10.455  -8.599  1.00 86.75           N
ATOM   3968  CA  VAL A 262       3.116 -10.017  -7.642  1.00 86.75           C
ATOM   3969  C   VAL A 262       2.432  -9.249  -6.509  1.00 86.75           C
ATOM   3970  O   VAL A 262       2.773  -9.424  -5.341  1.00 86.75           O
ATOM   3971  HA  VAL A 262       3.586 -10.909  -7.226  1.00 86.75           H
ATOM   3972  CB  VAL A 262       4.197  -9.200  -8.352  1.00 86.75           C
ATOM   3973  HB  VAL A 262       3.704  -8.398  -8.901  1.00 86.75           H
ATOM   3974  CG1 VAL A 262       5.151  -8.559  -7.342  1.00 86.75           C
ATOM   3975 1HG1 VAL A 262       4.591  -7.898  -6.681  1.00 86.75           H
ATOM   3976 2HG1 VAL A 262       5.634  -9.338  -6.752  1.00 86.75           H
ATOM   3977 3HG1 VAL A 262       5.909  -7.983  -7.873  1.00 86.75           H
ATOM   3978  CG2 VAL A 262       4.962 -10.060  -9.360  1.00 86.75           C
ATOM   3979 1HG2 VAL A 262       5.438 -10.891  -8.840  1.00 86.75           H
ATOM   3980 2HG2 VAL A 262       4.269 -10.447 -10.107  1.00 86.75           H
ATOM   3981 3HG2 VAL A 262       5.724  -9.454  -9.850  1.00 86.75           H
ATOM   3982  HN  VAL A 262       2.206 -10.063  -9.515  1.00 86.75           H
ATOM   3983  N   PHE A 263       1.479  -8.413  -6.896  1.00 79.85           N
ATOM   3984  CA  PHE A 263       0.745  -7.615  -5.928  1.00 79.85           C
ATOM   3985  C   PHE A 263       0.018  -8.508  -4.921  1.00 79.85           C
ATOM   3986  O   PHE A 263       0.172  -8.339  -3.712  1.00 79.85           O
ATOM   3987  HA  PHE A 263       1.472  -6.995  -5.404  1.00 79.85           H
ATOM   3988  CB  PHE A 263      -0.288  -6.802  -6.711  1.00 79.85           C
ATOM   3989 1HB  PHE A 263       0.233  -6.147  -7.408  1.00 79.85           H
ATOM   3990 2HB  PHE A 263      -0.896  -7.483  -7.306  1.00 79.85           H
ATOM   3991  CG  PHE A 263      -1.210  -5.956  -5.830  1.00 79.85           C
ATOM   3992  CD1 PHE A 263      -2.485  -6.365  -5.591  1.00 79.85           C
ATOM   3993  HD1 PHE A 263      -2.850  -7.295  -6.027  1.00 79.85           H
ATOM   3994  CD2 PHE A 263      -0.755  -4.796  -5.286  1.00 79.85           C
ATOM   3995  HD2 PHE A 263       0.267  -4.469  -5.478  1.00 79.85           H
ATOM   3996  CE1 PHE A 263      -3.341  -5.579  -4.774  1.00 79.85           C
ATOM   3997  HE1 PHE A 263      -4.363  -5.906  -4.583  1.00 79.85           H
ATOM   3998  CE2 PHE A 263      -1.610  -4.011  -4.469  1.00 79.85           C
ATOM   3999  HE2 PHE A 263      -1.245  -3.081  -4.034  1.00 79.85           H
ATOM   4000  CZ  PHE A 263      -2.885  -4.419  -4.231  1.00 79.85           C
ATOM   4001  HZ  PHE A 263      -3.542  -3.816  -3.603  1.00 79.85           H
ATOM   4002  HN  PHE A 263       1.206  -8.278  -7.849  1.00 79.85           H
ATOM   4003  N   VAL A 264      -0.759  -9.438  -5.455  1.00 85.82           N
ATOM   4004  CA  VAL A 264      -1.592 -10.288  -4.621  1.00 85.82           C
ATOM   4005  C   VAL A 264      -0.703 -11.076  -3.656  1.00 85.82           C
ATOM   4006  O   VAL A 264      -1.007 -11.177  -2.469  1.00 85.82           O
ATOM   4007  HA  VAL A 264      -2.249  -9.639  -4.042  1.00 85.82           H
ATOM   4008  CB  VAL A 264      -2.466 -11.187  -5.497  1.00 85.82           C
ATOM   4009  HB  VAL A 264      -1.814 -11.709  -6.198  1.00 85.82           H
ATOM   4010  CG1 VAL A 264      -3.188 -12.240  -4.654  1.00 85.82           C
ATOM   4011 1HG1 VAL A 264      -2.454 -12.860  -4.140  1.00 85.82           H
ATOM   4012 2HG1 VAL A 264      -3.823 -11.744  -3.920  1.00 85.82           H
ATOM   4013 3HG1 VAL A 264      -3.803 -12.865  -5.302  1.00 85.82           H
ATOM   4014  CG2 VAL A 264      -3.462 -10.358  -6.311  1.00 85.82           C
ATOM   4015 1HG2 VAL A 264      -4.106  -9.797  -5.634  1.00 85.82           H
ATOM   4016 2HG2 VAL A 264      -2.918  -9.665  -6.954  1.00 85.82           H
ATOM   4017 3HG2 VAL A 264      -4.071 -11.022  -6.925  1.00 85.82           H
ATOM   4018  HN  VAL A 264      -0.826  -9.615  -6.437  1.00 85.82           H
ATOM   4019  N   LEU A 265       0.378 -11.614  -4.203  1.00 88.31           N
ATOM   4020  CA  LEU A 265       1.247 -12.491  -3.436  1.00 88.31           C
ATOM   4021  C   LEU A 265       1.892 -11.695  -2.300  1.00 88.31           C
ATOM   4022  O   LEU A 265       2.090 -12.220  -1.205  1.00 88.31           O
ATOM   4023  HA  LEU A 265       0.622 -13.270  -3.001  1.00 88.31           H
ATOM   4024  CB  LEU A 265       2.257 -13.180  -4.355  1.00 88.31           C
ATOM   4025 1HB  LEU A 265       2.723 -12.422  -4.984  1.00 88.31           H
ATOM   4026 2HB  LEU A 265       3.046 -13.610  -3.737  1.00 88.31           H
ATOM   4027  CG  LEU A 265       1.699 -14.281  -5.260  1.00 88.31           C
ATOM   4028  HG  LEU A 265       0.893 -13.856  -5.858  1.00 88.31           H
ATOM   4029  CD1 LEU A 265       2.767 -14.785  -6.233  1.00 88.31           C
ATOM   4030 1HD1 LEU A 265       3.108 -13.959  -6.857  1.00 88.31           H
ATOM   4031 2HD1 LEU A 265       3.609 -15.188  -5.671  1.00 88.31           H
ATOM   4032 3HD1 LEU A 265       2.343 -15.566  -6.864  1.00 88.31           H
ATOM   4033  CD2 LEU A 265       1.096 -15.418  -4.432  1.00 88.31           C
ATOM   4034 1HD2 LEU A 265       1.865 -15.848  -3.791  1.00 88.31           H
ATOM   4035 2HD2 LEU A 265       0.286 -15.028  -3.815  1.00 88.31           H
ATOM   4036 3HD2 LEU A 265       0.707 -16.186  -5.099  1.00 88.31           H
ATOM   4037  HN  LEU A 265       0.661 -11.460  -5.149  1.00 88.31           H
ATOM   4038  N   SER A 266       2.202 -10.442  -2.598  1.00 89.55           N
ATOM   4039  CA  SER A 266       2.910  -9.600  -1.650  1.00 89.55           C
ATOM   4040  C   SER A 266       1.937  -9.065  -0.597  1.00 89.55           C
ATOM   4041  O   SER A 266       2.302  -8.908   0.567  1.00 89.55           O
ATOM   4042  HA  SER A 266       3.655 -10.248  -1.188  1.00 89.55           H
ATOM   4043  CB  SER A 266       3.613  -8.441  -2.360  1.00 89.55           C
ATOM   4044 1HB  SER A 266       4.121  -7.820  -1.623  1.00 89.55           H
ATOM   4045 2HB  SER A 266       4.379  -8.836  -3.027  1.00 89.55           H
ATOM   4046  OG  SER A 266       2.700  -7.641  -3.106  1.00 89.55           O
ATOM   4047  HG  SER A 266       2.699  -7.928  -4.064  1.00 89.55           H
ATOM   4048  HN  SER A 266       1.977 -10.003  -3.468  1.00 89.55           H
ATOM   4049  N   GLN A 267       0.718  -8.802  -1.043  1.00 84.24           N
ATOM   4050  CA  GLN A 267      -0.255  -8.120  -0.206  1.00 84.24           C
ATOM   4051  C   GLN A 267      -0.998  -9.128   0.672  1.00 84.24           C
ATOM   4052  O   GLN A 267      -1.440  -8.793   1.770  1.00 84.24           O
ATOM   4053  HA  GLN A 267       0.326  -7.442   0.419  1.00 84.24           H
ATOM   4054  CB  GLN A 267      -1.233  -7.305  -1.055  1.00 84.24           C
ATOM   4055 1HB  GLN A 267      -1.683  -7.946  -1.814  1.00 84.24           H
ATOM   4056 2HB  GLN A 267      -2.045  -6.937  -0.427  1.00 84.24           H
ATOM   4057  CG  GLN A 267      -0.526  -6.127  -1.727  1.00 84.24           C
ATOM   4058 1HG  GLN A 267       0.323  -6.490  -2.306  1.00 84.24           H
ATOM   4059 2HG  GLN A 267      -1.206  -5.642  -2.428  1.00 84.24           H
ATOM   4060  CD  GLN A 267      -0.046  -5.111  -0.689  1.00 84.24           C
ATOM   4061  OE1 GLN A 267      -0.588  -4.990   0.397  1.00 84.24           O
ATOM   4062  NE2 GLN A 267       1.000  -4.389  -1.082  1.00 84.24           N
ATOM   4063 1HE2 GLN A 267       1.398  -4.538  -1.987  1.00 84.24           H
ATOM   4064 2HE2 GLN A 267       1.387  -3.697  -0.473  1.00 84.24           H
ATOM   4065  HN  GLN A 267       0.392  -9.045  -1.957  1.00 84.24           H
ATOM   4066  N   PHE A 268      -1.114 -10.343   0.156  1.00 90.72           N
ATOM   4067  CA  PHE A 268      -1.984 -11.335   0.764  1.00 90.72           C
ATOM   4068  C   PHE A 268      -1.558 -11.628   2.204  1.00 90.72           C
ATOM   4069  O   PHE A 268      -2.363 -11.521   3.128  1.00 90.72           O
ATOM   4070  HA  PHE A 268      -2.994 -10.924   0.762  1.00 90.72           H
ATOM   4071  CB  PHE A 268      -1.853 -12.614  -0.065  1.00 90.72           C
ATOM   4072 1HB  PHE A 268      -2.106 -12.390  -1.101  1.00 90.72           H
ATOM   4073 2HB  PHE A 268      -0.811 -12.936  -0.054  1.00 90.72           H
ATOM   4074  CG  PHE A 268      -2.733 -13.765   0.423  1.00 90.72           C
ATOM   4075  CD1 PHE A 268      -2.190 -14.772   1.159  1.00 90.72           C
ATOM   4076  HD1 PHE A 268      -1.127 -14.759   1.400  1.00 90.72           H
ATOM   4077  CD2 PHE A 268      -4.059 -13.782   0.122  1.00 90.72           C
ATOM   4078  HD2 PHE A 268      -4.495 -12.975  -0.467  1.00 90.72           H
ATOM   4079  CE1 PHE A 268      -3.008 -15.841   1.612  1.00 90.72           C
ATOM   4080  HE1 PHE A 268      -2.572 -16.648   2.201  1.00 90.72           H
ATOM   4081  CE2 PHE A 268      -4.877 -14.851   0.575  1.00 90.72           C
ATOM   4082  HE2 PHE A 268      -5.940 -14.865   0.334  1.00 90.72           H
ATOM   4083  CZ  PHE A 268      -4.334 -15.858   1.311  1.00 90.72           C
ATOM   4084  HZ  PHE A 268      -4.961 -16.679   1.659  1.00 90.72           H
ATOM   4085  HN  PHE A 268      -0.627 -10.652  -0.661  1.00 90.72           H
ATOM   4086  N   PRO A 269      -0.290 -12.003   2.421  1.00 94.46           N
ATOM   4087  CA  PRO A 269       0.174 -12.350   3.766  1.00 94.46           C
ATOM   4088  C   PRO A 269      -0.129 -11.260   4.781  1.00 94.46           C
ATOM   4089  O   PRO A 269      -0.579 -11.546   5.889  1.00 94.46           O
ATOM   4090  HA  PRO A 269      -0.354 -13.232   4.129  1.00 94.46           H
ATOM   4091  CB  PRO A 269       1.680 -12.556   3.588  1.00 94.46           C
ATOM   4092 1HB  PRO A 269       2.236 -11.637   3.776  1.00 94.46           H
ATOM   4093 2HB  PRO A 269       2.067 -13.308   4.276  1.00 94.46           H
ATOM   4094  CG  PRO A 269       1.806 -13.004   2.136  1.00 94.46           C
ATOM   4095 1HG  PRO A 269       2.815 -12.853   1.753  1.00 94.46           H
ATOM   4096 2HG  PRO A 269       1.588 -14.065   2.020  1.00 94.46           H
ATOM   4097  CD  PRO A 269       0.787 -12.130   1.423  1.00 94.46           C
ATOM   4098 1HD  PRO A 269       1.203 -11.158   1.157  1.00 94.46           H
ATOM   4099 2HD  PRO A 269       0.439 -12.589   0.497  1.00 94.46           H
ATOM   4100  N   TYR A 270       0.126 -10.026   4.370  1.00 91.49           N
ATOM   4101  CA  TYR A 270      -0.057  -8.890   5.256  1.00 91.49           C
ATOM   4102  C   TYR A 270      -1.526  -8.738   5.657  1.00 91.49           C
ATOM   4103  O   TYR A 270      -1.836  -8.550   6.832  1.00 91.49           O
ATOM   4104  HA  TYR A 270       0.540  -9.062   6.152  1.00 91.49           H
ATOM   4105  CB  TYR A 270       0.371  -7.658   4.456  1.00 91.49           C
ATOM   4106 1HB  TYR A 270       1.439  -7.723   4.251  1.00 91.49           H
ATOM   4107 2HB  TYR A 270      -0.140  -7.667   3.493  1.00 91.49           H
ATOM   4108  CG  TYR A 270       0.082  -6.329   5.158  1.00 91.49           C
ATOM   4109  CD1 TYR A 270      -0.828  -5.445   4.613  1.00 91.49           C
ATOM   4110  HD1 TYR A 270      -1.340  -5.694   3.684  1.00 91.49           H
ATOM   4111  CD2 TYR A 270       0.730  -6.015   6.335  1.00 91.49           C
ATOM   4112  HD2 TYR A 270       1.448  -6.713   6.765  1.00 91.49           H
ATOM   4113  CE1 TYR A 270      -1.100  -4.194   5.273  1.00 91.49           C
ATOM   4114  HE1 TYR A 270      -1.815  -3.487   4.854  1.00 91.49           H
ATOM   4115  CE2 TYR A 270       0.458  -4.764   6.995  1.00 91.49           C
ATOM   4116  HE2 TYR A 270       0.963  -4.503   7.925  1.00 91.49           H
ATOM   4117  CZ  TYR A 270      -0.444  -3.916   6.431  1.00 91.49           C
ATOM   4118  OH  TYR A 270      -0.701  -2.735   7.055  1.00 91.49           O
ATOM   4119  HH  TYR A 270      -0.142  -2.655   7.880  1.00 91.49           H
ATOM   4120  HN  TYR A 270       0.452  -9.799   3.453  1.00 91.49           H
ATOM   4121  N   ASN A 271      -2.391  -8.825   4.657  1.00 89.19           N
ATOM   4122  CA  ASN A 271      -3.809  -8.590   4.871  1.00 89.19           C
ATOM   4123  C   ASN A 271      -4.388  -9.729   5.713  1.00 89.19           C
ATOM   4124  O   ASN A 271      -5.394  -9.549   6.398  1.00 89.19           O
ATOM   4125  HA  ASN A 271      -3.866  -7.627   5.377  1.00 89.19           H
ATOM   4126  CB  ASN A 271      -4.567  -8.551   3.543  1.00 89.19           C
ATOM   4127 1HB  ASN A 271      -4.212  -9.351   2.893  1.00 89.19           H
ATOM   4128 2HB  ASN A 271      -5.628  -8.732   3.721  1.00 89.19           H
ATOM   4129  CG  ASN A 271      -4.384  -7.201   2.847  1.00 89.19           C
ATOM   4130  OD1 ASN A 271      -4.984  -6.201   3.207  1.00 89.19           O
ATOM   4131  ND2 ASN A 271      -3.525  -7.228   1.832  1.00 89.19           N
ATOM   4132 1HD2 ASN A 271      -3.066  -8.082   1.588  1.00 89.19           H
ATOM   4133 2HD2 ASN A 271      -3.337  -6.394   1.314  1.00 89.19           H
ATOM   4134  HN  ASN A 271      -2.137  -9.052   3.717  1.00 89.19           H
ATOM   4135  N   CYS A 272      -3.729 -10.875   5.635  1.00 94.52           N
ATOM   4136  CA  CYS A 272      -4.095 -12.007   6.469  1.00 94.52           C
ATOM   4137  C   CYS A 272      -3.917 -11.602   7.934  1.00 94.52           C
ATOM   4138  O   CYS A 272      -4.814 -11.805   8.751  1.00 94.52           O
ATOM   4139  HA  CYS A 272      -5.139 -12.231   6.253  1.00 94.52           H
ATOM   4140  CB  CYS A 272      -3.280 -13.254   6.119  1.00 94.52           C
ATOM   4141 1HB  CYS A 272      -2.219 -13.006   6.080  1.00 94.52           H
ATOM   4142 2HB  CYS A 272      -3.402 -14.008   6.897  1.00 94.52           H
ATOM   4143  SG  CYS A 272      -3.825 -13.926   4.507  1.00 94.52           S
ATOM   4144  HG  CYS A 272      -3.229 -12.999   3.761  1.00 94.52           H
ATOM   4145  HN  CYS A 272      -2.960 -11.037   5.017  1.00 94.52           H
ATOM   4146  N   ILE A 273      -2.754 -11.037   8.221  1.00 93.45           N
ATOM   4147  CA  ILE A 273      -2.437 -10.625   9.578  1.00 93.45           C
ATOM   4148  C   ILE A 273      -3.334  -9.450   9.973  1.00 93.45           C
ATOM   4149  O   ILE A 273      -3.808  -9.379  11.105  1.00 93.45           O
ATOM   4150  HA  ILE A 273      -2.661 -11.466  10.235  1.00 93.45           H
ATOM   4151  CB  ILE A 273      -0.942 -10.330   9.713  1.00 93.45           C
ATOM   4152  HB  ILE A 273      -0.678  -9.563   8.985  1.00 93.45           H
ATOM   4153  CG1 ILE A 273      -0.107 -11.570   9.387  1.00 93.45           C
ATOM   4154 1HG1 ILE A 273      -0.294 -11.878   8.358  1.00 93.45           H
ATOM   4155 2HG1 ILE A 273       0.954 -11.328   9.459  1.00 93.45           H
ATOM   4156  CG2 ILE A 273      -0.617  -9.768  11.099  1.00 93.45           C
ATOM   4157 1HG2 ILE A 273      -1.171  -8.843  11.255  1.00 93.45           H
ATOM   4158 2HG2 ILE A 273      -0.900 -10.494  11.861  1.00 93.45           H
ATOM   4159 3HG2 ILE A 273       0.452  -9.568  11.168  1.00 93.45           H
ATOM   4160  CD1 ILE A 273      -0.439 -12.721  10.339  1.00 93.45           C
ATOM   4161 1HD1 ILE A 273      -0.228 -12.417  11.364  1.00 93.45           H
ATOM   4162 2HD1 ILE A 273      -1.495 -12.976  10.246  1.00 93.45           H
ATOM   4163 3HD1 ILE A 273       0.169 -13.589  10.084  1.00 93.45           H
ATOM   4164  HN  ILE A 273      -2.037 -10.859   7.548  1.00 93.45           H
ATOM   4165  N   LEU A 274      -3.539  -8.557   9.016  1.00 90.02           N
ATOM   4166  CA  LEU A 274      -4.346  -7.372   9.258  1.00 90.02           C
ATOM   4167  C   LEU A 274      -5.761  -7.797   9.654  1.00 90.02           C
ATOM   4168  O   LEU A 274      -6.391  -7.161  10.498  1.00 90.02           O
ATOM   4169  HA  LEU A 274      -3.898  -6.838  10.097  1.00 90.02           H
ATOM   4170  CB  LEU A 274      -4.300  -6.436   8.049  1.00 90.02           C
ATOM   4171 1HB  LEU A 274      -3.256  -6.263   7.788  1.00 90.02           H
ATOM   4172 2HB  LEU A 274      -4.760  -6.946   7.202  1.00 90.02           H
ATOM   4173  CG  LEU A 274      -4.984  -5.079   8.225  1.00 90.02           C
ATOM   4174  HG  LEU A 274      -6.000  -5.252   8.580  1.00 90.02           H
ATOM   4175  CD1 LEU A 274      -4.272  -4.240   9.287  1.00 90.02           C
ATOM   4176 1HD1 LEU A 274      -4.292  -4.767  10.241  1.00 90.02           H
ATOM   4177 2HD1 LEU A 274      -3.238  -4.073   8.986  1.00 90.02           H
ATOM   4178 3HD1 LEU A 274      -4.779  -3.280   9.392  1.00 90.02           H
ATOM   4179  CD2 LEU A 274      -5.092  -4.342   6.889  1.00 90.02           C
ATOM   4180 1HD2 LEU A 274      -4.093  -4.180   6.482  1.00 90.02           H
ATOM   4181 2HD2 LEU A 274      -5.676  -4.940   6.190  1.00 90.02           H
ATOM   4182 3HD2 LEU A 274      -5.582  -3.380   7.043  1.00 90.02           H
ATOM   4183  HN  LEU A 274      -3.166  -8.632   8.091  1.00 90.02           H
ATOM   4184  N   LEU A 275      -6.221  -8.870   9.026  1.00 92.18           N
ATOM   4185  CA  LEU A 275      -7.546  -9.393   9.310  1.00 92.18           C
ATOM   4186  C   LEU A 275      -7.607  -9.851  10.769  1.00 92.18           C
ATOM   4187  O   LEU A 275      -8.559  -9.539  11.482  1.00 92.18           O
ATOM   4188  HA  LEU A 275      -8.256  -8.577   9.175  1.00 92.18           H
ATOM   4189  CB  LEU A 275      -7.916 -10.487   8.306  1.00 92.18           C
ATOM   4190 1HB  LEU A 275      -7.862 -10.065   7.303  1.00 92.18           H
ATOM   4191 2HB  LEU A 275      -7.165 -11.274   8.363  1.00 92.18           H
ATOM   4192  CG  LEU A 275      -9.296 -11.124   8.487  1.00 92.18           C
ATOM   4193  HG  LEU A 275      -9.368 -11.498   9.508  1.00 92.18           H
ATOM   4194  CD1 LEU A 275     -10.406 -10.087   8.306  1.00 92.18           C
ATOM   4195 1HD1 LEU A 275     -10.288  -9.294   9.045  1.00 92.18           H
ATOM   4196 2HD1 LEU A 275     -10.347  -9.661   7.305  1.00 92.18           H
ATOM   4197 3HD1 LEU A 275     -11.376 -10.566   8.440  1.00 92.18           H
ATOM   4198  CD2 LEU A 275      -9.473 -12.322   7.553  1.00 92.18           C
ATOM   4199 1HD2 LEU A 275      -9.372 -11.995   6.518  1.00 92.18           H
ATOM   4200 2HD2 LEU A 275      -8.711 -13.070   7.773  1.00 92.18           H
ATOM   4201 3HD2 LEU A 275     -10.462 -12.756   7.702  1.00 92.18           H
ATOM   4202  HN  LEU A 275      -5.705  -9.377   8.336  1.00 92.18           H
ATOM   4203  N   VAL A 276      -6.578 -10.584  11.169  1.00 94.31           N
ATOM   4204  CA  VAL A 276      -6.505 -11.092  12.528  1.00 94.31           C
ATOM   4205  C   VAL A 276      -6.550  -9.920  13.510  1.00 94.31           C
ATOM   4206  O   VAL A 276      -7.284  -9.960  14.496  1.00 94.31           O
ATOM   4207  HA  VAL A 276      -7.380 -11.721  12.691  1.00 94.31           H
ATOM   4208  CB  VAL A 276      -5.258 -11.964  12.695  1.00 94.31           C
ATOM   4209  HB  VAL A 276      -4.393 -11.372  12.397  1.00 94.31           H
ATOM   4210  CG1 VAL A 276      -5.067 -12.373  14.156  1.00 94.31           C
ATOM   4211 1HG1 VAL A 276      -4.954 -11.481  14.772  1.00 94.31           H
ATOM   4212 2HG1 VAL A 276      -5.936 -12.939  14.492  1.00 94.31           H
ATOM   4213 3HG1 VAL A 276      -4.174 -12.992  14.246  1.00 94.31           H
ATOM   4214  CG2 VAL A 276      -5.323 -13.192  11.785  1.00 94.31           C
ATOM   4215 1HG2 VAL A 276      -6.201 -13.786  12.038  1.00 94.31           H
ATOM   4216 2HG2 VAL A 276      -5.389 -12.872  10.745  1.00 94.31           H
ATOM   4217 3HG2 VAL A 276      -4.424 -13.794  11.923  1.00 94.31           H
ATOM   4218  HN  VAL A 276      -5.805 -10.829  10.584  1.00 94.31           H
ATOM   4219  N   GLN A 277      -5.756  -8.904  13.206  1.00 90.55           N
ATOM   4220  CA  GLN A 277      -5.678  -7.733  14.062  1.00 90.55           C
ATOM   4221  C   GLN A 277      -7.043  -7.045  14.146  1.00 90.55           C
ATOM   4222  O   GLN A 277      -7.413  -6.518  15.194  1.00 90.55           O
ATOM   4223  HA  GLN A 277      -5.393  -8.110  15.045  1.00 90.55           H
ATOM   4224  CB  GLN A 277      -4.605  -6.762  13.567  1.00 90.55           C
ATOM   4225 1HB  GLN A 277      -4.711  -6.613  12.493  1.00 90.55           H
ATOM   4226 2HB  GLN A 277      -4.744  -5.789  14.039  1.00 90.55           H
ATOM   4227  CG  GLN A 277      -3.203  -7.289  13.878  1.00 90.55           C
ATOM   4228 1HG  GLN A 277      -3.130  -7.537  14.937  1.00 90.55           H
ATOM   4229 2HG  GLN A 277      -3.025  -8.210  13.323  1.00 90.55           H
ATOM   4230  CD  GLN A 277      -2.135  -6.255  13.517  1.00 90.55           C
ATOM   4231  OE1 GLN A 277      -2.328  -5.393  12.675  1.00 90.55           O
ATOM   4232  NE2 GLN A 277      -1.000  -6.388  14.198  1.00 90.55           N
ATOM   4233 1HE2 GLN A 277      -0.907  -7.118  14.876  1.00 90.55           H
ATOM   4234 2HE2 GLN A 277      -0.241  -5.759  14.033  1.00 90.55           H
ATOM   4235  HN  GLN A 277      -5.174  -8.873  12.394  1.00 90.55           H
ATOM   4236  N   THR A 278      -7.753  -7.072  13.028  1.00 91.47           N
ATOM   4237  CA  THR A 278      -9.051  -6.425  12.950  1.00 91.47           C
ATOM   4238  C   THR A 278     -10.054  -7.130  13.865  1.00 91.47           C
ATOM   4239  O   THR A 278     -10.811  -6.477  14.583  1.00 91.47           O
ATOM   4240  HA  THR A 278      -8.949  -5.403  13.316  1.00 91.47           H
ATOM   4241  CB  THR A 278      -9.481  -6.402  11.482  1.00 91.47           C
ATOM   4242  HB  THR A 278      -9.644  -7.412  11.108  1.00 91.47           H
ATOM   4243  OG1 THR A 278      -8.451  -5.663  10.830  1.00 91.47           O
ATOM   4244  HG1 THR A 278      -7.797  -6.290  10.406  1.00 91.47           H
ATOM   4245  CG2 THR A 278     -10.741  -5.564  11.254  1.00 91.47           C
ATOM   4246 1HG2 THR A 278     -10.555  -4.536  11.565  1.00 91.47           H
ATOM   4247 2HG2 THR A 278     -11.563  -5.978  11.837  1.00 91.47           H
ATOM   4248 3HG2 THR A 278     -11.002  -5.581  10.195  1.00 91.47           H
ATOM   4249  HN  THR A 278      -7.455  -7.525  12.187  1.00 91.47           H
ATOM   4250  N   ILE A 279     -10.028  -8.454  13.810  1.00 91.74           N
ATOM   4251  CA  ILE A 279     -10.929  -9.254  14.622  1.00 91.74           C
ATOM   4252  C   ILE A 279     -10.577  -9.070  16.100  1.00 91.74           C
ATOM   4253  O   ILE A 279     -11.463  -8.915  16.938  1.00 91.74           O
ATOM   4254  HA  ILE A 279     -11.939  -8.878  14.459  1.00 91.74           H
ATOM   4255  CB  ILE A 279     -10.910 -10.714  14.163  1.00 91.74           C
ATOM   4256  HB  ILE A 279      -9.876 -11.059  14.166  1.00 91.74           H
ATOM   4257  CG1 ILE A 279     -11.426 -10.844  12.729  1.00 91.74           C
ATOM   4258 1HG1 ILE A 279     -12.506 -10.695  12.713  1.00 91.74           H
ATOM   4259 2HG1 ILE A 279     -10.987 -10.063  12.108  1.00 91.74           H
ATOM   4260  CG2 ILE A 279     -11.686 -11.604  15.135  1.00 91.74           C
ATOM   4261 1HG2 ILE A 279     -11.233 -11.544  16.125  1.00 91.74           H
ATOM   4262 2HG2 ILE A 279     -12.722 -11.268  15.188  1.00 91.74           H
ATOM   4263 3HG2 ILE A 279     -11.657 -12.636  14.785  1.00 91.74           H
ATOM   4264  CD1 ILE A 279     -11.087 -12.218  12.147  1.00 91.74           C
ATOM   4265 1HD1 ILE A 279     -10.006 -12.353  12.142  1.00 91.74           H
ATOM   4266 2HD1 ILE A 279     -11.548 -12.995  12.756  1.00 91.74           H
ATOM   4267 3HD1 ILE A 279     -11.466 -12.283  11.127  1.00 91.74           H
ATOM   4268  HN  ILE A 279      -9.408  -8.977  13.226  1.00 91.74           H
ATOM   4269  N   ASP A 280      -9.280  -9.093  16.374  1.00 91.23           N
ATOM   4270  CA  ASP A 280      -8.802  -8.982  17.741  1.00 91.23           C
ATOM   4271  C   ASP A 280      -9.170  -7.604  18.295  1.00 91.23           C
ATOM   4272  O   ASP A 280      -9.479  -7.468  19.478  1.00 91.23           O
ATOM   4273  HA  ASP A 280      -9.290  -9.792  18.282  1.00 91.23           H
ATOM   4274  CB  ASP A 280      -7.280  -9.126  17.806  1.00 91.23           C
ATOM   4275 1HB  ASP A 280      -6.979 -10.059  17.329  1.00 91.23           H
ATOM   4276 2HB  ASP A 280      -6.810  -8.317  17.248  1.00 91.23           H
ATOM   4277  CG  ASP A 280      -6.789  -9.107  19.255  1.00 91.23           C
ATOM   4278  OD1 ASP A 280      -7.380  -9.854  20.064  1.00 91.23           O
ATOM   4279  OD2 ASP A 280      -5.834  -8.345  19.520  1.00 91.23           O
ATOM   4280  HN  ASP A 280      -8.564  -9.186  15.682  1.00 91.23           H
ATOM   4281  N   ALA A 281      -9.125  -6.616  17.413  1.00 90.13           N
ATOM   4282  CA  ALA A 281      -9.457  -5.254  17.797  1.00 90.13           C
ATOM   4283  C   ALA A 281     -10.902  -5.209  18.299  1.00 90.13           C
ATOM   4284  O   ALA A 281     -11.244  -4.381  19.142  1.00 90.13           O
ATOM   4285  HA  ALA A 281      -8.790  -4.966  18.610  1.00 90.13           H
ATOM   4286  CB  ALA A 281      -9.222  -4.317  16.611  1.00 90.13           C
ATOM   4287 1HB  ALA A 281      -8.175  -4.365  16.312  1.00 90.13           H
ATOM   4288 2HB  ALA A 281      -9.853  -4.623  15.776  1.00 90.13           H
ATOM   4289 3HB  ALA A 281      -9.472  -3.296  16.899  1.00 90.13           H
ATOM   4290  HN  ALA A 281      -8.868  -6.733  16.454  1.00 90.13           H
ATOM   4291  N   TYR A 282     -11.711  -6.109  17.760  1.00 77.37           N
ATOM   4292  CA  TYR A 282     -13.120  -6.156  18.113  1.00 77.37           C
ATOM   4293  C   TYR A 282     -13.364  -7.134  19.264  1.00 77.37           C
ATOM   4294  O   TYR A 282     -14.050  -6.803  20.230  1.00 77.37           O
ATOM   4295  HA  TYR A 282     -13.422  -5.156  18.425  1.00 77.37           H
ATOM   4296  CB  TYR A 282     -13.850  -6.660  16.867  1.00 77.37           C
ATOM   4297 1HB  TYR A 282     -13.576  -6.033  16.019  1.00 77.37           H
ATOM   4298 2HB  TYR A 282     -13.507  -7.670  16.641  1.00 77.37           H
ATOM   4299  CG  TYR A 282     -15.374  -6.674  17.002  1.00 77.37           C
ATOM   4300  CD1 TYR A 282     -16.035  -7.861  17.243  1.00 77.37           C
ATOM   4301  HD1 TYR A 282     -15.471  -8.789  17.338  1.00 77.37           H
ATOM   4302  CD2 TYR A 282     -16.088  -5.499  16.882  1.00 77.37           C
ATOM   4303  HD2 TYR A 282     -15.566  -4.561  16.691  1.00 77.37           H
ATOM   4304  CE1 TYR A 282     -17.469  -7.874  17.370  1.00 77.37           C
ATOM   4305  HE1 TYR A 282     -18.003  -8.805  17.561  1.00 77.37           H
ATOM   4306  CE2 TYR A 282     -17.522  -5.512  17.009  1.00 77.37           C
ATOM   4307  HE2 TYR A 282     -18.098  -4.591  16.917  1.00 77.37           H
ATOM   4308  CZ  TYR A 282     -18.142  -6.699  17.247  1.00 77.37           C
ATOM   4309  OH  TYR A 282     -19.497  -6.711  17.367  1.00 77.37           O
ATOM   4310  HH  TYR A 282     -19.857  -5.783  17.269  1.00 77.37           H
ATOM   4311  HN  TYR A 282     -11.419  -6.795  17.094  1.00 77.37           H
ATOM   4312  N   ALA A 283     -12.789  -8.319  19.123  1.00 88.11           N
ATOM   4313  CA  ALA A 283     -13.142  -9.430  19.990  1.00 88.11           C
ATOM   4314  C   ALA A 283     -12.174  -9.477  21.173  1.00 88.11           C
ATOM   4315  O   ALA A 283     -12.485 -10.057  22.212  1.00 88.11           O
ATOM   4316  HA  ALA A 283     -14.151  -9.252  20.364  1.00 88.11           H
ATOM   4317  CB  ALA A 283     -13.139 -10.729  19.182  1.00 88.11           C
ATOM   4318 1HB  ALA A 283     -13.864 -10.655  18.372  1.00 88.11           H
ATOM   4319 2HB  ALA A 283     -12.145 -10.896  18.766  1.00 88.11           H
ATOM   4320 3HB  ALA A 283     -13.404 -11.563  19.833  1.00 88.11           H
ATOM   4321  HN  ALA A 283     -12.094  -8.525  18.434  1.00 88.11           H
ATOM   4322  N   MET A 284     -11.019  -8.858  20.976  1.00 81.27           N
ATOM   4323  CA  MET A 284     -10.002  -8.822  22.014  1.00 81.27           C
ATOM   4324  C   MET A 284      -9.772 -10.215  22.604  1.00 81.27           C
ATOM   4325  O   MET A 284      -9.689 -10.371  23.821  1.00 81.27           O
ATOM   4326  HA  MET A 284      -9.094  -8.473  21.523  1.00 81.27           H
ATOM   4327  CB  MET A 284     -10.439  -7.863  23.123  1.00 81.27           C
ATOM   4328 1HB  MET A 284     -11.344  -8.240  23.599  1.00 81.27           H
ATOM   4329 2HB  MET A 284      -9.669  -7.817  23.893  1.00 81.27           H
ATOM   4330  CG  MET A 284     -10.695  -6.461  22.566  1.00 81.27           C
ATOM   4331 1HG  MET A 284      -9.785  -6.070  22.111  1.00 81.27           H
ATOM   4332 2HG  MET A 284     -11.450  -6.505  21.782  1.00 81.27           H
ATOM   4333  SD  MET A 284     -11.237  -5.374  23.874  1.00 81.27           S
ATOM   4334  CE  MET A 284     -11.574  -3.897  22.931  1.00 81.27           C
ATOM   4335 1HE  MET A 284     -10.663  -3.569  22.431  1.00 81.27           H
ATOM   4336 2HE  MET A 284     -12.340  -4.110  22.185  1.00 81.27           H
ATOM   4337 3HE  MET A 284     -11.926  -3.111  23.599  1.00 81.27           H
ATOM   4338  HN  MET A 284     -10.774  -8.388  20.128  1.00 81.27           H
ATOM   4339  N   PHE A 285      -9.675 -11.191  21.714  1.00 84.13           N
ATOM   4340  CA  PHE A 285      -9.637 -12.583  22.131  1.00 84.13           C
ATOM   4341  C   PHE A 285      -8.208 -13.019  22.459  1.00 84.13           C
ATOM   4342  O   PHE A 285      -7.999 -14.071  23.060  1.00 84.13           O
ATOM   4343  HA  PHE A 285     -10.256 -12.670  23.024  1.00 84.13           H
ATOM   4344  CB  PHE A 285     -10.155 -13.415  20.956  1.00 84.13           C
ATOM   4345 1HB  PHE A 285     -10.308 -14.441  21.291  1.00 84.13           H
ATOM   4346 2HB  PHE A 285     -11.129 -13.030  20.652  1.00 84.13           H
ATOM   4347  CG  PHE A 285      -9.225 -13.424  19.742  1.00 84.13           C
ATOM   4348  CD1 PHE A 285      -9.349 -12.468  18.783  1.00 84.13           C
ATOM   4349  HD1 PHE A 285     -10.112 -11.695  18.879  1.00 84.13           H
ATOM   4350  CD2 PHE A 285      -8.273 -14.388  19.621  1.00 84.13           C
ATOM   4351  HD2 PHE A 285      -8.173 -15.155  20.389  1.00 84.13           H
ATOM   4352  CE1 PHE A 285      -8.486 -12.476  17.655  1.00 84.13           C
ATOM   4353  HE1 PHE A 285      -8.586 -11.709  16.887  1.00 84.13           H
ATOM   4354  CE2 PHE A 285      -7.409 -14.396  18.494  1.00 84.13           C
ATOM   4355  HE2 PHE A 285      -6.647 -15.169  18.397  1.00 84.13           H
ATOM   4356  CZ  PHE A 285      -7.534 -13.440  17.535  1.00 84.13           C
ATOM   4357  HZ  PHE A 285      -6.871 -13.446  16.670  1.00 84.13           H
ATOM   4358  HN  PHE A 285      -9.622 -11.044  20.726  1.00 84.13           H
ATOM   4359  N   ILE A 286      -7.261 -12.188  22.049  1.00 85.05           N
ATOM   4360  CA  ILE A 286      -5.858 -12.469  22.300  1.00 85.05           C
ATOM   4361  C   ILE A 286      -5.475 -11.939  23.683  1.00 85.05           C
ATOM   4362  O   ILE A 286      -5.307 -10.735  23.865  1.00 85.05           O
ATOM   4363  HA  ILE A 286      -5.737 -13.553  22.300  1.00 85.05           H
ATOM   4364  CB  ILE A 286      -4.990 -11.917  21.168  1.00 85.05           C
ATOM   4365  HB  ILE A 286      -5.149 -10.840  21.109  1.00 85.05           H
ATOM   4366  CG1 ILE A 286      -5.404 -12.509  19.819  1.00 85.05           C
ATOM   4367 1HG1 ILE A 286      -5.220 -13.584  19.818  1.00 85.05           H
ATOM   4368 2HG1 ILE A 286      -6.475 -12.370  19.671  1.00 85.05           H
ATOM   4369  CG2 ILE A 286      -3.504 -12.138  21.458  1.00 85.05           C
ATOM   4370 1HG2 ILE A 286      -3.235 -11.630  22.385  1.00 85.05           H
ATOM   4371 2HG2 ILE A 286      -3.309 -13.206  21.560  1.00 85.05           H
ATOM   4372 3HG2 ILE A 286      -2.909 -11.736  20.638  1.00 85.05           H
ATOM   4373  CD1 ILE A 286      -4.635 -11.852  18.672  1.00 85.05           C
ATOM   4374 1HD1 ILE A 286      -4.841 -10.782  18.662  1.00 85.05           H
ATOM   4375 2HD1 ILE A 286      -3.566 -12.015  18.811  1.00 85.05           H
ATOM   4376 3HD1 ILE A 286      -4.949 -12.292  17.725  1.00 85.05           H
ATOM   4377  HN  ILE A 286      -7.439 -11.337  21.555  1.00 85.05           H
ATOM   4378  N   SER A 287      -5.350 -12.865  24.622  1.00 83.55           N
ATOM   4379  CA  SER A 287      -4.985 -12.507  25.982  1.00 83.55           C
ATOM   4380  C   SER A 287      -3.560 -12.977  26.283  1.00 83.55           C
ATOM   4381  O   SER A 287      -2.957 -12.551  27.267  1.00 83.55           O
ATOM   4382  HA  SER A 287      -5.045 -11.419  26.020  1.00 83.55           H
ATOM   4383  CB  SER A 287      -5.966 -13.107  26.992  1.00 83.55           C
ATOM   4384 1HB  SER A 287      -5.651 -12.844  28.002  1.00 83.55           H
ATOM   4385 2HB  SER A 287      -6.953 -12.670  26.842  1.00 83.55           H
ATOM   4386  OG  SER A 287      -6.052 -14.524  26.876  1.00 83.55           O
ATOM   4387  HG  SER A 287      -6.733 -14.879  27.516  1.00 83.55           H
ATOM   4388  HN  SER A 287      -5.492 -13.843  24.467  1.00 83.55           H
ATOM   4389  N   ASN A 288      -3.064 -13.849  25.418  1.00 85.03           N
ATOM   4390  CA  ASN A 288      -1.755 -14.445  25.624  1.00 85.03           C
ATOM   4391  C   ASN A 288      -0.683 -13.525  25.037  1.00 85.03           C
ATOM   4392  O   ASN A 288      -0.710 -13.214  23.847  1.00 85.03           O
ATOM   4393  HA  ASN A 288      -1.659 -14.561  26.703  1.00 85.03           H
ATOM   4394  CB  ASN A 288      -1.650 -15.801  24.922  1.00 85.03           C
ATOM   4395 1HB  ASN A 288      -2.500 -16.424  25.198  1.00 85.03           H
ATOM   4396 2HB  ASN A 288      -1.696 -15.659  23.842  1.00 85.03           H
ATOM   4397  CG  ASN A 288      -0.347 -16.511  25.294  1.00 85.03           C
ATOM   4398  OD1 ASN A 288       0.688 -15.899  25.497  1.00 85.03           O
ATOM   4399  ND2 ASN A 288      -0.456 -17.835  25.371  1.00 85.03           N
ATOM   4400 1HD2 ASN A 288      -1.336 -18.275  25.192  1.00 85.03           H
ATOM   4401 2HD2 ASN A 288       0.342 -18.389  25.608  1.00 85.03           H
ATOM   4402  HN  ASN A 288      -3.540 -14.149  24.591  1.00 85.03           H
ATOM   4403  N   CYS A 289       0.236 -13.114  25.899  1.00 90.63           N
ATOM   4404  CA  CYS A 289       1.257 -12.158  25.506  1.00 90.63           C
ATOM   4405  C   CYS A 289       2.118 -12.796  24.414  1.00 90.63           C
ATOM   4406  O   CYS A 289       2.511 -12.128  23.459  1.00 90.63           O
ATOM   4407  HA  CYS A 289       0.734 -11.281  25.123  1.00 90.63           H
ATOM   4408  CB  CYS A 289       2.096 -11.702  26.702  1.00 90.63           C
ATOM   4409 1HB  CYS A 289       1.450 -11.271  27.466  1.00 90.63           H
ATOM   4410 2HB  CYS A 289       2.596 -12.559  27.153  1.00 90.63           H
ATOM   4411  SG  CYS A 289       3.335 -10.469  26.163  1.00 90.63           S
ATOM   4412  HN  CYS A 289       0.290 -13.424  26.848  1.00 90.63           H
ATOM   4413  N   ALA A 290       2.387 -14.081  24.592  1.00 92.67           N
ATOM   4414  CA  ALA A 290       3.263 -14.796  23.680  1.00 92.67           C
ATOM   4415  C   ALA A 290       2.666 -14.757  22.271  1.00 92.67           C
ATOM   4416  O   ALA A 290       3.382 -14.535  21.296  1.00 92.67           O
ATOM   4417  HA  ALA A 290       4.225 -14.282  23.672  1.00 92.67           H
ATOM   4418  CB  ALA A 290       3.472 -16.224  24.186  1.00 92.67           C
ATOM   4419 1HB  ALA A 290       3.925 -16.196  25.177  1.00 92.67           H
ATOM   4420 2HB  ALA A 290       2.510 -16.734  24.240  1.00 92.67           H
ATOM   4421 3HB  ALA A 290       4.129 -16.760  23.501  1.00 92.67           H
ATOM   4422  HN  ALA A 290       2.018 -14.630  25.342  1.00 92.67           H
ATOM   4423  N   VAL A 291       1.361 -14.977  22.210  1.00 92.88           N
ATOM   4424  CA  VAL A 291       0.661 -14.976  20.937  1.00 92.88           C
ATOM   4425  C   VAL A 291       0.698 -13.568  20.340  1.00 92.88           C
ATOM   4426  O   VAL A 291       0.937 -13.402  19.145  1.00 92.88           O
ATOM   4427  HA  VAL A 291       1.193 -15.654  20.269  1.00 92.88           H
ATOM   4428  CB  VAL A 291      -0.761 -15.510  21.121  1.00 92.88           C
ATOM   4429  HB  VAL A 291      -1.266 -14.875  21.849  1.00 92.88           H
ATOM   4430  CG1 VAL A 291      -1.547 -15.441  19.810  1.00 92.88           C
ATOM   4431 1HG1 VAL A 291      -1.603 -14.405  19.475  1.00 92.88           H
ATOM   4432 2HG1 VAL A 291      -1.043 -16.041  19.053  1.00 92.88           H
ATOM   4433 3HG1 VAL A 291      -2.553 -15.827  19.970  1.00 92.88           H
ATOM   4434  CG2 VAL A 291      -0.743 -16.937  21.675  1.00 92.88           C
ATOM   4435 1HG2 VAL A 291      -0.211 -17.589  20.982  1.00 92.88           H
ATOM   4436 2HG2 VAL A 291      -0.238 -16.945  22.641  1.00 92.88           H
ATOM   4437 3HG2 VAL A 291      -1.766 -17.292  21.796  1.00 92.88           H
ATOM   4438  HN  VAL A 291       0.786 -15.152  23.009  1.00 92.88           H
ATOM   4439  N   SER A 292       0.457 -12.589  21.200  1.00 93.14           N
ATOM   4440  CA  SER A 292       0.422 -11.203  20.766  1.00 93.14           C
ATOM   4441  C   SER A 292       1.778 -10.803  20.182  1.00 93.14           C
ATOM   4442  O   SER A 292       1.841 -10.127  19.156  1.00 93.14           O
ATOM   4443  HA  SER A 292      -0.352 -11.160  20.000  1.00 93.14           H
ATOM   4444  CB  SER A 292       0.046 -10.273  21.921  1.00 93.14           C
ATOM   4445 1HB  SER A 292      -0.879 -10.621  22.381  1.00 93.14           H
ATOM   4446 2HB  SER A 292       0.819 -10.317  22.689  1.00 93.14           H
ATOM   4447  OG  SER A 292      -0.117  -8.924  21.490  1.00 93.14           O
ATOM   4448  HG  SER A 292      -0.948  -8.839  20.940  1.00 93.14           H
ATOM   4449  HN  SER A 292       0.288 -12.730  22.176  1.00 93.14           H
ATOM   4450  N   THR A 293       2.830 -11.237  20.861  1.00 89.81           N
ATOM   4451  CA  THR A 293       4.180 -10.894  20.448  1.00 89.81           C
ATOM   4452  C   THR A 293       4.465 -11.442  19.048  1.00 89.81           C
ATOM   4453  O   THR A 293       4.991 -10.730  18.194  1.00 89.81           O
ATOM   4454  HA  THR A 293       4.256  -9.809  20.388  1.00 89.81           H
ATOM   4455  CB  THR A 293       5.147 -11.416  21.513  1.00 89.81           C
ATOM   4456  HB  THR A 293       5.074 -12.500  21.607  1.00 89.81           H
ATOM   4457  OG1 THR A 293       4.811 -10.673  22.681  1.00 89.81           O
ATOM   4458  HG1 THR A 293       4.129 -11.170  23.218  1.00 89.81           H
ATOM   4459  CG2 THR A 293       6.599 -11.026  21.228  1.00 89.81           C
ATOM   4460 1HG2 THR A 293       6.684  -9.939  21.201  1.00 89.81           H
ATOM   4461 2HG2 THR A 293       6.904 -11.439  20.266  1.00 89.81           H
ATOM   4462 3HG2 THR A 293       7.242 -11.421  22.014  1.00 89.81           H
ATOM   4463  HN  THR A 293       2.770 -11.811  21.677  1.00 89.81           H
ATOM   4464  N   ASN A 294       4.105 -12.703  18.856  1.00 91.66           N
ATOM   4465  CA  ASN A 294       4.382 -13.377  17.599  1.00 91.66           C
ATOM   4466  C   ASN A 294       3.593 -12.699  16.477  1.00 91.66           C
ATOM   4467  O   ASN A 294       4.090 -12.559  15.361  1.00 91.66           O
ATOM   4468  HA  ASN A 294       5.460 -13.293  17.460  1.00 91.66           H
ATOM   4469  CB  ASN A 294       3.956 -14.845  17.656  1.00 91.66           C
ATOM   4470 1HB  ASN A 294       2.953 -14.920  18.077  1.00 91.66           H
ATOM   4471 2HB  ASN A 294       3.909 -15.253  16.646  1.00 91.66           H
ATOM   4472  CG  ASN A 294       4.932 -15.667  18.499  1.00 91.66           C
ATOM   4473  OD1 ASN A 294       6.067 -15.284  18.732  1.00 91.66           O
ATOM   4474  ND2 ASN A 294       4.430 -16.816  18.942  1.00 91.66           N
ATOM   4475 1HD2 ASN A 294       3.490 -17.072  18.715  1.00 91.66           H
ATOM   4476 2HD2 ASN A 294       4.991 -17.425  19.503  1.00 91.66           H
ATOM   4477  HN  ASN A 294       3.634 -13.260  19.540  1.00 91.66           H
ATOM   4478  N   ILE A 295       2.377 -12.295  16.813  1.00 91.79           N
ATOM   4479  CA  ILE A 295       1.508 -11.651  15.843  1.00 91.79           C
ATOM   4480  C   ILE A 295       2.138 -10.331  15.396  1.00 91.79           C
ATOM   4481  O   ILE A 295       2.136 -10.008  14.209  1.00 91.79           O
ATOM   4482  HA  ILE A 295       1.439 -12.311  14.978  1.00 91.79           H
ATOM   4483  CB  ILE A 295       0.094 -11.498  16.408  1.00 91.79           C
ATOM   4484  HB  ILE A 295       0.174 -11.130  17.431  1.00 91.79           H
ATOM   4485  CG1 ILE A 295      -0.622 -12.848  16.468  1.00 91.79           C
ATOM   4486 1HG1 ILE A 295      -0.830 -13.198  15.456  1.00 91.79           H
ATOM   4487 2HG1 ILE A 295       0.027 -13.588  16.935  1.00 91.79           H
ATOM   4488  CG2 ILE A 295      -0.703 -10.460  15.616  1.00 91.79           C
ATOM   4489 1HG2 ILE A 295      -0.199  -9.495  15.670  1.00 91.79           H
ATOM   4490 2HG2 ILE A 295      -0.776 -10.774  14.575  1.00 91.79           H
ATOM   4491 3HG2 ILE A 295      -1.704 -10.370  16.039  1.00 91.79           H
ATOM   4492  CD1 ILE A 295      -1.930 -12.740  17.254  1.00 91.79           C
ATOM   4493 1HD1 ILE A 295      -1.717 -12.413  18.272  1.00 91.79           H
ATOM   4494 2HD1 ILE A 295      -2.587 -12.017  16.770  1.00 91.79           H
ATOM   4495 3HD1 ILE A 295      -2.420 -13.714  17.281  1.00 91.79           H
ATOM   4496  HN  ILE A 295       1.985 -12.401  17.727  1.00 91.79           H
ATOM   4497  N   ASP A 296       2.663  -9.603  16.371  1.00 93.02           N
ATOM   4498  CA  ASP A 296       3.251  -8.302  16.100  1.00 93.02           C
ATOM   4499  C   ASP A 296       4.451  -8.474  15.166  1.00 93.02           C
ATOM   4500  O   ASP A 296       4.636  -7.690  14.237  1.00 93.02           O
ATOM   4501  HA  ASP A 296       2.452  -7.715  15.648  1.00 93.02           H
ATOM   4502  CB  ASP A 296       3.746  -7.642  17.389  1.00 93.02           C
ATOM   4503 1HB  ASP A 296       4.224  -8.389  18.024  1.00 93.02           H
ATOM   4504 2HB  ASP A 296       4.503  -6.895  17.151  1.00 93.02           H
ATOM   4505  CG  ASP A 296       2.591  -6.985  18.146  1.00 93.02           C
ATOM   4506  OD1 ASP A 296       1.432  -7.281  17.782  1.00 93.02           O
ATOM   4507  OD2 ASP A 296       2.893  -6.200  19.072  1.00 93.02           O
ATOM   4508  HN  ASP A 296       2.691  -9.888  17.329  1.00 93.02           H
ATOM   4509  N   ILE A 297       5.235  -9.505  15.446  1.00 93.06           N
ATOM   4510  CA  ILE A 297       6.402  -9.800  14.631  1.00 93.06           C
ATOM   4511  C   ILE A 297       5.951 -10.170  13.217  1.00 93.06           C
ATOM   4512  O   ILE A 297       6.516  -9.689  12.236  1.00 93.06           O
ATOM   4513  HA  ILE A 297       7.001  -8.891  14.576  1.00 93.06           H
ATOM   4514  CB  ILE A 297       7.265 -10.872  15.301  1.00 93.06           C
ATOM   4515  HB  ILE A 297       6.618 -11.699  15.593  1.00 93.06           H
ATOM   4516  CG1 ILE A 297       7.914 -10.334  16.578  1.00 93.06           C
ATOM   4517 1HG1 ILE A 297       8.643  -9.564  16.323  1.00 93.06           H
ATOM   4518 2HG1 ILE A 297       7.157  -9.862  17.204  1.00 93.06           H
ATOM   4519  CG2 ILE A 297       8.301 -11.431  14.323  1.00 93.06           C
ATOM   4520 1HG2 ILE A 297       7.790 -11.877  13.469  1.00 93.06           H
ATOM   4521 2HG2 ILE A 297       8.948 -10.625  13.979  1.00 93.06           H
ATOM   4522 3HG2 ILE A 297       8.901 -12.191  14.825  1.00 93.06           H
ATOM   4523  CD1 ILE A 297       8.602 -11.456  17.358  1.00 93.06           C
ATOM   4524 1HD1 ILE A 297       7.867 -12.212  17.632  1.00 93.06           H
ATOM   4525 2HD1 ILE A 297       9.375 -11.909  16.737  1.00 93.06           H
ATOM   4526 3HD1 ILE A 297       9.055 -11.046  18.260  1.00 93.06           H
ATOM   4527  HN  ILE A 297       5.084 -10.131  16.211  1.00 93.06           H
ATOM   4528  N   CYS A 298       4.937 -11.021  13.157  1.00 94.82           N
ATOM   4529  CA  CYS A 298       4.412 -11.470  11.878  1.00 94.82           C
ATOM   4530  C   CYS A 298       3.971 -10.240  11.081  1.00 94.82           C
ATOM   4531  O   CYS A 298       4.199 -10.164   9.875  1.00 94.82           O
ATOM   4532  HA  CYS A 298       5.225 -11.989  11.371  1.00 94.82           H
ATOM   4533  CB  CYS A 298       3.270 -12.473  12.057  1.00 94.82           C
ATOM   4534 1HB  CYS A 298       2.581 -12.119  12.823  1.00 94.82           H
ATOM   4535 2HB  CYS A 298       2.702 -12.558  11.131  1.00 94.82           H
ATOM   4536  SG  CYS A 298       3.943 -14.108  12.529  1.00 94.82           S
ATOM   4537  HG  CYS A 298       4.192 -13.795  13.797  1.00 94.82           H
ATOM   4538  HN  CYS A 298       4.477 -11.401  13.959  1.00 94.82           H
ATOM   4539  N   PHE A 299       3.348  -9.309  11.788  1.00 93.49           N
ATOM   4540  CA  PHE A 299       2.867  -8.090  11.160  1.00 93.49           C
ATOM   4541  C   PHE A 299       4.020  -7.309  10.526  1.00 93.49           C
ATOM   4542  O   PHE A 299       3.928  -6.885   9.374  1.00 93.49           O
ATOM   4543  HA  PHE A 299       2.159  -8.382  10.385  1.00 93.49           H
ATOM   4544  CB  PHE A 299       2.236  -7.237  12.263  1.00 93.49           C
ATOM   4545 1HB  PHE A 299       1.433  -7.806  12.732  1.00 93.49           H
ATOM   4546 2HB  PHE A 299       2.983  -7.046  13.033  1.00 93.49           H
ATOM   4547  CG  PHE A 299       1.676  -5.901  11.772  1.00 93.49           C
ATOM   4548  CD1 PHE A 299       2.418  -4.767  11.894  1.00 93.49           C
ATOM   4549  HD1 PHE A 299       3.411  -4.811  12.340  1.00 93.49           H
ATOM   4550  CD2 PHE A 299       0.436  -5.846  11.215  1.00 93.49           C
ATOM   4551  HD2 PHE A 299      -0.158  -6.754  11.118  1.00 93.49           H
ATOM   4552  CE1 PHE A 299       1.898  -3.527  11.439  1.00 93.49           C
ATOM   4553  HE1 PHE A 299       2.493  -2.618  11.536  1.00 93.49           H
ATOM   4554  CE2 PHE A 299      -0.083  -4.605  10.760  1.00 93.49           C
ATOM   4555  HE2 PHE A 299      -1.077  -4.561  10.314  1.00 93.49           H
ATOM   4556  CZ  PHE A 299       0.659  -3.472  10.882  1.00 93.49           C
ATOM   4557  HZ  PHE A 299       0.260  -2.519  10.532  1.00 93.49           H
ATOM   4558  HN  PHE A 299       3.170  -9.377  12.770  1.00 93.49           H
ATOM   4559  N   GLN A 300       5.079  -7.141  11.304  1.00 90.24           N
ATOM   4560  CA  GLN A 300       6.213  -6.346  10.865  1.00 90.24           C
ATOM   4561  C   GLN A 300       6.835  -6.957   9.609  1.00 90.24           C
ATOM   4562  O   GLN A 300       7.191  -6.239   8.675  1.00 90.24           O
ATOM   4563  HA  GLN A 300       5.804  -5.362  10.635  1.00 90.24           H
ATOM   4564  CB  GLN A 300       7.251  -6.209  11.981  1.00 90.24           C
ATOM   4565 1HB  GLN A 300       7.456  -7.188  12.414  1.00 90.24           H
ATOM   4566 2HB  GLN A 300       8.190  -5.842  11.565  1.00 90.24           H
ATOM   4567  CG  GLN A 300       6.762  -5.254  13.071  1.00 90.24           C
ATOM   4568 1HG  GLN A 300       6.563  -4.273  12.639  1.00 90.24           H
ATOM   4569 2HG  GLN A 300       5.820  -5.617  13.482  1.00 90.24           H
ATOM   4570  CD  GLN A 300       7.796  -5.124  14.191  1.00 90.24           C
ATOM   4571  OE1 GLN A 300       8.896  -5.646  14.119  1.00 90.24           O
ATOM   4572  NE2 GLN A 300       7.383  -4.400  15.227  1.00 90.24           N
ATOM   4573 1HE2 GLN A 300       6.467  -3.998  15.224  1.00 90.24           H
ATOM   4574 2HE2 GLN A 300       7.989  -4.257  16.010  1.00 90.24           H
ATOM   4575  HN  GLN A 300       5.169  -7.538  12.218  1.00 90.24           H
ATOM   4576  N   VAL A 301       6.948  -8.277   9.625  1.00 95.09           N
ATOM   4577  CA  VAL A 301       7.591  -8.987   8.532  1.00 95.09           C
ATOM   4578  C   VAL A 301       6.745  -8.839   7.266  1.00 95.09           C
ATOM   4579  O   VAL A 301       7.253  -8.438   6.220  1.00 95.09           O
ATOM   4580  HA  VAL A 301       8.561  -8.521   8.363  1.00 95.09           H
ATOM   4581  CB  VAL A 301       7.829 -10.447   8.925  1.00 95.09           C
ATOM   4582  HB  VAL A 301       6.873 -10.872   9.231  1.00 95.09           H
ATOM   4583  CG1 VAL A 301       8.344 -11.258   7.734  1.00 95.09           C
ATOM   4584 1HG1 VAL A 301       7.610 -11.228   6.929  1.00 95.09           H
ATOM   4585 2HG1 VAL A 301       9.285 -10.832   7.384  1.00 95.09           H
ATOM   4586 3HG1 VAL A 301       8.505 -12.291   8.041  1.00 95.09           H
ATOM   4587  CG2 VAL A 301       8.789 -10.546  10.112  1.00 95.09           C
ATOM   4588 1HG2 VAL A 301       9.745 -10.095   9.845  1.00 95.09           H
ATOM   4589 2HG2 VAL A 301       8.365 -10.018  10.967  1.00 95.09           H
ATOM   4590 3HG2 VAL A 301       8.941 -11.594  10.370  1.00 95.09           H
ATOM   4591  HN  VAL A 301       6.609  -8.858  10.365  1.00 95.09           H
ATOM   4592  N   THR A 302       5.470  -9.172   7.402  1.00 94.32           N
ATOM   4593  CA  THR A 302       4.584  -9.227   6.252  1.00 94.32           C
ATOM   4594  C   THR A 302       4.378  -7.827   5.669  1.00 94.32           C
ATOM   4595  O   THR A 302       4.216  -7.672   4.460  1.00 94.32           O
ATOM   4596  HA  THR A 302       5.063  -9.828   5.478  1.00 94.32           H
ATOM   4597  CB  THR A 302       3.282  -9.901   6.689  1.00 94.32           C
ATOM   4598  HB  THR A 302       2.573  -9.952   5.863  1.00 94.32           H
ATOM   4599  OG1 THR A 302       2.859  -9.140   7.817  1.00 94.32           O
ATOM   4600  HG1 THR A 302       1.940  -9.421   8.094  1.00 94.32           H
ATOM   4601  CG2 THR A 302       3.511 -11.305   7.252  1.00 94.32           C
ATOM   4602 1HG2 THR A 302       4.166 -11.246   8.121  1.00 94.32           H
ATOM   4603 2HG2 THR A 302       3.973 -11.932   6.490  1.00 94.32           H
ATOM   4604 3HG2 THR A 302       2.555 -11.738   7.548  1.00 94.32           H
ATOM   4605  HN  THR A 302       5.042  -9.400   8.276  1.00 94.32           H
ATOM   4606  N   GLN A 303       4.390  -6.844   6.557  1.00 91.38           N
ATOM   4607  CA  GLN A 303       4.272  -5.457   6.140  1.00 91.38           C
ATOM   4608  C   GLN A 303       5.461  -5.066   5.259  1.00 91.38           C
ATOM   4609  O   GLN A 303       5.293  -4.375   4.255  1.00 91.38           O
ATOM   4610  HA  GLN A 303       3.350  -5.406   5.561  1.00 91.38           H
ATOM   4611  CB  GLN A 303       4.157  -4.528   7.350  1.00 91.38           C
ATOM   4612 1HB  GLN A 303       3.322  -4.843   7.976  1.00 91.38           H
ATOM   4613 2HB  GLN A 303       5.058  -4.605   7.959  1.00 91.38           H
ATOM   4614  CG  GLN A 303       3.954  -3.077   6.910  1.00 91.38           C
ATOM   4615 1HG  GLN A 303       4.832  -2.733   6.364  1.00 91.38           H
ATOM   4616 2HG  GLN A 303       3.109  -3.016   6.225  1.00 91.38           H
ATOM   4617  CD  GLN A 303       3.707  -2.168   8.116  1.00 91.38           C
ATOM   4618  OE1 GLN A 303       4.503  -2.085   9.037  1.00 91.38           O
ATOM   4619  NE2 GLN A 303       2.563  -1.493   8.058  1.00 91.38           N
ATOM   4620 1HE2 GLN A 303       1.954  -1.607   7.273  1.00 91.38           H
ATOM   4621 2HE2 GLN A 303       2.311  -0.871   8.800  1.00 91.38           H
ATOM   4622  HN  GLN A 303       4.477  -6.983   7.544  1.00 91.38           H
ATOM   4623  N   THR A 304       6.635  -5.524   5.667  1.00 92.67           N
ATOM   4624  CA  THR A 304       7.855  -5.201   4.948  1.00 92.67           C
ATOM   4625  C   THR A 304       7.816  -5.794   3.538  1.00 92.67           C
ATOM   4626  O   THR A 304       8.193  -5.133   2.572  1.00 92.67           O
ATOM   4627  HA  THR A 304       7.913  -4.119   4.838  1.00 92.67           H
ATOM   4628  CB  THR A 304       9.040  -5.694   5.781  1.00 92.67           C
ATOM   4629  HB  THR A 304       9.051  -6.783   5.836  1.00 92.67           H
ATOM   4630  OG1 THR A 304       8.894  -5.018   7.027  1.00 92.67           O
ATOM   4631  HG1 THR A 304       8.484  -5.630   7.703  1.00 92.67           H
ATOM   4632  CG2 THR A 304      10.383  -5.197   5.242  1.00 92.67           C
ATOM   4633 1HG2 THR A 304      10.397  -4.107   5.251  1.00 92.67           H
ATOM   4634 2HG2 THR A 304      10.519  -5.554   4.221  1.00 92.67           H
ATOM   4635 3HG2 THR A 304      11.189  -5.576   5.870  1.00 92.67           H
ATOM   4636  HN  THR A 304       6.760  -6.105   6.472  1.00 92.67           H
ATOM   4637  N   ILE A 305       7.355  -7.034   3.465  1.00 92.64           N
ATOM   4638  CA  ILE A 305       7.228  -7.711   2.185  1.00 92.64           C
ATOM   4639  C   ILE A 305       6.313  -6.894   1.270  1.00 92.64           C
ATOM   4640  O   ILE A 305       6.568  -6.781   0.072  1.00 92.64           O
ATOM   4641  HA  ILE A 305       8.220  -7.750   1.736  1.00 92.64           H
ATOM   4642  CB  ILE A 305       6.765  -9.155   2.386  1.00 92.64           C
ATOM   4643  HB  ILE A 305       5.879  -9.144   3.022  1.00 92.64           H
ATOM   4644  CG1 ILE A 305       7.832  -9.977   3.112  1.00 92.64           C
ATOM   4645 1HG1 ILE A 305       8.660 -10.183   2.434  1.00 92.64           H
ATOM   4646 2HG1 ILE A 305       8.237  -9.401   3.943  1.00 92.64           H
ATOM   4647  CG2 ILE A 305       6.358  -9.791   1.055  1.00 92.64           C
ATOM   4648 1HG2 ILE A 305       5.540  -9.220   0.615  1.00 92.64           H
ATOM   4649 2HG2 ILE A 305       7.210  -9.789   0.376  1.00 92.64           H
ATOM   4650 3HG2 ILE A 305       6.033 -10.817   1.227  1.00 92.64           H
ATOM   4651  CD1 ILE A 305       7.251 -11.294   3.631  1.00 92.64           C
ATOM   4652 1HD1 ILE A 305       6.439 -11.083   4.327  1.00 92.64           H
ATOM   4653 2HD1 ILE A 305       6.869 -11.878   2.794  1.00 92.64           H
ATOM   4654 3HD1 ILE A 305       8.030 -11.858   4.143  1.00 92.64           H
ATOM   4655  HN  ILE A 305       7.073  -7.574   4.258  1.00 92.64           H
ATOM   4656  N   ALA A 306       5.267  -6.344   1.869  1.00 92.25           N
ATOM   4657  CA  ALA A 306       4.290  -5.577   1.116  1.00 92.25           C
ATOM   4658  C   ALA A 306       4.964  -4.332   0.535  1.00 92.25           C
ATOM   4659  O   ALA A 306       4.643  -3.908  -0.574  1.00 92.25           O
ATOM   4660  HA  ALA A 306       3.937  -6.203   0.297  1.00 92.25           H
ATOM   4661  CB  ALA A 306       3.105  -5.231   2.019  1.00 92.25           C
ATOM   4662 1HB  ALA A 306       2.644  -6.150   2.381  1.00 92.25           H
ATOM   4663 2HB  ALA A 306       3.454  -4.642   2.867  1.00 92.25           H
ATOM   4664 3HB  ALA A 306       2.373  -4.656   1.453  1.00 92.25           H
ATOM   4665  HN  ALA A 306       5.083  -6.417   2.850  1.00 92.25           H
ATOM   4666  N   PHE A 307       5.885  -3.780   1.312  1.00 90.09           N
ATOM   4667  CA  PHE A 307       6.564  -2.559   0.915  1.00 90.09           C
ATOM   4668  C   PHE A 307       7.485  -2.807  -0.281  1.00 90.09           C
ATOM   4669  O   PHE A 307       7.691  -1.917  -1.106  1.00 90.09           O
ATOM   4670  HA  PHE A 307       5.796  -1.837   0.637  1.00 90.09           H
ATOM   4671  CB  PHE A 307       7.409  -2.109   2.109  1.00 90.09           C
ATOM   4672 1HB  PHE A 307       8.020  -2.946   2.444  1.00 90.09           H
ATOM   4673 2HB  PHE A 307       8.093  -1.325   1.782  1.00 90.09           H
ATOM   4674  CG  PHE A 307       6.589  -1.589   3.291  1.00 90.09           C
ATOM   4675  CD1 PHE A 307       5.247  -1.406   3.160  1.00 90.09           C
ATOM   4676  HD1 PHE A 307       4.757  -1.630   2.212  1.00 90.09           H
ATOM   4677  CD2 PHE A 307       7.201  -1.309   4.473  1.00 90.09           C
ATOM   4678  HD2 PHE A 307       8.276  -1.456   4.578  1.00 90.09           H
ATOM   4679  CE1 PHE A 307       4.486  -0.923   4.257  1.00 90.09           C
ATOM   4680  HE1 PHE A 307       3.411  -0.776   4.152  1.00 90.09           H
ATOM   4681  CE2 PHE A 307       6.439  -0.827   5.570  1.00 90.09           C
ATOM   4682  HE2 PHE A 307       6.930  -0.603   6.517  1.00 90.09           H
ATOM   4683  CZ  PHE A 307       5.098  -0.644   5.439  1.00 90.09           C
ATOM   4684  HZ  PHE A 307       4.514  -0.273   6.281  1.00 90.09           H
ATOM   4685  HN  PHE A 307       6.168  -4.153   2.195  1.00 90.09           H
ATOM   4686  N   PHE A 308       8.014  -4.020  -0.339  1.00 87.24           N
ATOM   4687  CA  PHE A 308       8.898  -4.401  -1.427  1.00 87.24           C
ATOM   4688  C   PHE A 308       8.177  -4.316  -2.774  1.00 87.24           C
ATOM   4689  O   PHE A 308       8.817  -4.210  -3.819  1.00 87.24           O
ATOM   4690  HA  PHE A 308       9.736  -3.704  -1.422  1.00 87.24           H
ATOM   4691  CB  PHE A 308       9.318  -5.851  -1.177  1.00 87.24           C
ATOM   4692 1HB  PHE A 308       8.519  -6.362  -0.640  1.00 87.24           H
ATOM   4693 2HB  PHE A 308       9.431  -6.356  -2.136  1.00 87.24           H
ATOM   4694  CG  PHE A 308      10.619  -5.994  -0.385  1.00 87.24           C
ATOM   4695  CD1 PHE A 308      11.816  -5.828  -1.008  1.00 87.24           C
ATOM   4696  HD1 PHE A 308      11.849  -5.592  -2.071  1.00 87.24           H
ATOM   4697  CD2 PHE A 308      10.578  -6.288   0.943  1.00 87.24           C
ATOM   4698  HD2 PHE A 308       9.618  -6.421   1.442  1.00 87.24           H
ATOM   4699  CE1 PHE A 308      13.023  -5.961  -0.272  1.00 87.24           C
ATOM   4700  HE1 PHE A 308      13.983  -5.828  -0.772  1.00 87.24           H
ATOM   4701  CE2 PHE A 308      11.785  -6.421   1.678  1.00 87.24           C
ATOM   4702  HE2 PHE A 308      11.752  -6.657   2.742  1.00 87.24           H
ATOM   4703  CZ  PHE A 308      12.983  -6.255   1.055  1.00 87.24           C
ATOM   4704  HZ  PHE A 308      13.909  -6.357   1.619  1.00 87.24           H
ATOM   4705  HN  PHE A 308       7.848  -4.735   0.341  1.00 87.24           H
ATOM   4706  N   HIS A 309       6.855  -4.366  -2.705  1.00 78.77           N
ATOM   4707  CA  HIS A 309       6.040  -4.306  -3.907  1.00 78.77           C
ATOM   4708  C   HIS A 309       6.333  -3.007  -4.661  1.00 78.77           C
ATOM   4709  O   HIS A 309       6.405  -3.001  -5.889  1.00 78.77           O
ATOM   4710  HA  HIS A 309       6.336  -5.151  -4.528  1.00 78.77           H
ATOM   4711  CB  HIS A 309       4.558  -4.472  -3.567  1.00 78.77           C
ATOM   4712 1HB  HIS A 309       4.418  -5.422  -3.050  1.00 78.77           H
ATOM   4713 2HB  HIS A 309       4.264  -3.685  -2.873  1.00 78.77           H
ATOM   4714  CG  HIS A 309       3.644  -4.431  -4.769  1.00 78.77           C
ATOM   4715  ND1 HIS A 309       3.705  -5.363  -5.790  1.00 78.77           N
ATOM   4716  HD1 HIS A 309       4.339  -6.135  -5.840  1.00 78.77           H
ATOM   4717  CD2 HIS A 309       2.646  -3.562  -5.101  1.00 78.77           C
ATOM   4718  HD2 HIS A 309       2.330  -2.701  -4.512  1.00 78.77           H
ATOM   4719  CE1 HIS A 309       2.783  -5.058  -6.691  1.00 78.77           C
ATOM   4720  HE1 HIS A 309       2.583  -5.604  -7.613  1.00 78.77           H
ATOM   4721  NE2 HIS A 309       2.128  -3.941  -6.262  1.00 78.77           N
ATOM   4722  HN  HIS A 309       6.342  -4.447  -1.851  1.00 78.77           H
ATOM   4723  N   SER A 310       6.495  -1.939  -3.894  1.00 84.13           N
ATOM   4724  CA  SER A 310       6.691  -0.622  -4.476  1.00 84.13           C
ATOM   4725  C   SER A 310       8.035  -0.568  -5.206  1.00 84.13           C
ATOM   4726  O   SER A 310       8.240   0.279  -6.074  1.00 84.13           O
ATOM   4727  HA  SER A 310       5.868  -0.492  -5.180  1.00 84.13           H
ATOM   4728  CB  SER A 310       6.623   0.469  -3.406  1.00 84.13           C
ATOM   4729 1HB  SER A 310       7.390   0.286  -2.653  1.00 84.13           H
ATOM   4730 2HB  SER A 310       6.846   1.435  -3.859  1.00 84.13           H
ATOM   4731  OG  SER A 310       5.345   0.523  -2.779  1.00 84.13           O
ATOM   4732  HG  SER A 310       4.688   0.979  -3.379  1.00 84.13           H
ATOM   4733  HN  SER A 310       6.493  -1.962  -2.894  1.00 84.13           H
ATOM   4734  N   CYS A 311       8.915  -1.482  -4.826  1.00 86.63           N
ATOM   4735  CA  CYS A 311      10.230  -1.555  -5.441  1.00 86.63           C
ATOM   4736  C   CYS A 311      10.129  -2.438  -6.687  1.00 86.63           C
ATOM   4737  O   CYS A 311      10.847  -2.224  -7.662  1.00 86.63           O
ATOM   4738  HA  CYS A 311      10.507  -0.536  -5.709  1.00 86.63           H
ATOM   4739  CB  CYS A 311      11.285  -2.071  -4.460  1.00 86.63           C
ATOM   4740 1HB  CYS A 311      11.038  -3.086  -4.147  1.00 86.63           H
ATOM   4741 2HB  CYS A 311      12.257  -2.117  -4.950  1.00 86.63           H
ATOM   4742  SG  CYS A 311      11.373  -0.972  -2.999  1.00 86.63           S
ATOM   4743  HG  CYS A 311      12.587  -0.496  -3.257  1.00 86.63           H
ATOM   4744  HN  CYS A 311       8.743  -2.163  -4.114  1.00 86.63           H
ATOM   4745  N   LEU A 312       9.232  -3.410  -6.613  1.00 84.45           N
ATOM   4746  CA  LEU A 312       9.205  -4.479  -7.598  1.00 84.45           C
ATOM   4747  C   LEU A 312       8.560  -3.963  -8.885  1.00 84.45           C
ATOM   4748  O   LEU A 312       8.939  -4.373  -9.981  1.00 84.45           O
ATOM   4749  HA  LEU A 312      10.238  -4.750  -7.814  1.00 84.45           H
ATOM   4750  CB  LEU A 312       8.521  -5.720  -7.021  1.00 84.45           C
ATOM   4751 1HB  LEU A 312       7.586  -5.412  -6.555  1.00 84.45           H
ATOM   4752 2HB  LEU A 312       8.262  -6.384  -7.847  1.00 84.45           H
ATOM   4753  CG  LEU A 312       9.331  -6.518  -5.997  1.00 84.45           C
ATOM   4754  HG  LEU A 312       9.615  -5.845  -5.188  1.00 84.45           H
ATOM   4755  CD1 LEU A 312       8.487  -7.635  -5.381  1.00 84.45           C
ATOM   4756 1HD1 LEU A 312       7.621  -7.202  -4.881  1.00 84.45           H
ATOM   4757 2HD1 LEU A 312       8.152  -8.313  -6.166  1.00 84.45           H
ATOM   4758 3HD1 LEU A 312       9.087  -8.186  -4.657  1.00 84.45           H
ATOM   4759  CD2 LEU A 312      10.624  -7.051  -6.617  1.00 84.45           C
ATOM   4760 1HD2 LEU A 312      10.383  -7.704  -7.456  1.00 84.45           H
ATOM   4761 2HD2 LEU A 312      11.231  -6.216  -6.968  1.00 84.45           H
ATOM   4762 3HD2 LEU A 312      11.181  -7.614  -5.867  1.00 84.45           H
ATOM   4763  HN  LEU A 312       8.535  -3.475  -5.899  1.00 84.45           H
ATOM   4764  N   ASN A 313       7.595  -3.071  -8.711  1.00 79.20           N
ATOM   4765  CA  ASN A 313       6.800  -2.600  -9.831  1.00 79.20           C
ATOM   4766  C   ASN A 313       7.731  -2.152 -10.960  1.00 79.20           C
ATOM   4767  O   ASN A 313       7.645  -2.658 -12.078  1.00 79.20           O
ATOM   4768  HA  ASN A 313       6.176  -3.448 -10.117  1.00 79.20           H
ATOM   4769  CB  ASN A 313       5.935  -1.403  -9.429  1.00 79.20           C
ATOM   4770 1HB  ASN A 313       6.510  -0.734  -8.789  1.00 79.20           H
ATOM   4771 2HB  ASN A 313       5.658  -0.835 -10.317  1.00 79.20           H
ATOM   4772  CG  ASN A 313       4.673  -1.861  -8.694  1.00 79.20           C
ATOM   4773  OD1 ASN A 313       4.191  -2.968  -8.866  1.00 79.20           O
ATOM   4774  ND2 ASN A 313       4.167  -0.949  -7.869  1.00 79.20           N
ATOM   4775 1HD2 ASN A 313       4.612  -0.059  -7.774  1.00 79.20           H
ATOM   4776 2HD2 ASN A 313       3.342  -1.154  -7.343  1.00 79.20           H
ATOM   4777  HN  ASN A 313       7.355  -2.673  -7.825  1.00 79.20           H
ATOM   4778  N   PRO A 314       8.633  -1.199 -10.690  1.00 80.30           N
ATOM   4779  CA  PRO A 314       9.526  -0.688 -11.733  1.00 80.30           C
ATOM   4780  C   PRO A 314      10.277  -1.801 -12.445  1.00 80.30           C
ATOM   4781  O   PRO A 314      10.413  -1.780 -13.668  1.00 80.30           O
ATOM   4782  HA  PRO A 314       8.946  -0.192 -12.512  1.00 80.30           H
ATOM   4783  CB  PRO A 314      10.474   0.243 -10.974  1.00 80.30           C
ATOM   4784 1HB  PRO A 314      11.372  -0.281 -10.646  1.00 80.30           H
ATOM   4785 2HB  PRO A 314      10.801   1.076 -11.596  1.00 80.30           H
ATOM   4786  CG  PRO A 314       9.635   0.716  -9.794  1.00 80.30           C
ATOM   4787 1HG  PRO A 314      10.256   1.094  -8.981  1.00 80.30           H
ATOM   4788 2HG  PRO A 314       8.966   1.530 -10.073  1.00 80.30           H
ATOM   4789  CD  PRO A 314       8.873  -0.537  -9.395  1.00 80.30           C
ATOM   4790 1HD  PRO A 314       9.456  -1.169  -8.724  1.00 80.30           H
ATOM   4791 2HD  PRO A 314       7.945  -0.299  -8.876  1.00 80.30           H
ATOM   4792  N   VAL A 315      10.751  -2.752 -11.654  1.00 81.94           N
ATOM   4793  CA  VAL A 315      11.561  -3.834 -12.187  1.00 81.94           C
ATOM   4794  C   VAL A 315      10.715  -4.676 -13.143  1.00 81.94           C
ATOM   4795  O   VAL A 315      11.192  -5.093 -14.198  1.00 81.94           O
ATOM   4796  HA  VAL A 315      12.382  -3.386 -12.747  1.00 81.94           H
ATOM   4797  CB  VAL A 315      12.161  -4.652 -11.041  1.00 81.94           C
ATOM   4798  HB  VAL A 315      11.339  -5.062 -10.455  1.00 81.94           H
ATOM   4799  CG1 VAL A 315      12.986  -5.824 -11.577  1.00 81.94           C
ATOM   4800 1HG1 VAL A 315      12.346  -6.475 -12.174  1.00 81.94           H
ATOM   4801 2HG1 VAL A 315      13.797  -5.444 -12.198  1.00 81.94           H
ATOM   4802 3HG1 VAL A 315      13.400  -6.389 -10.742  1.00 81.94           H
ATOM   4803  CG2 VAL A 315      13.001  -3.768 -10.118  1.00 81.94           C
ATOM   4804 1HG2 VAL A 315      13.814  -3.316 -10.687  1.00 81.94           H
ATOM   4805 2HG2 VAL A 315      12.374  -2.983  -9.696  1.00 81.94           H
ATOM   4806 3HG2 VAL A 315      13.416  -4.374  -9.312  1.00 81.94           H
ATOM   4807  HN  VAL A 315      10.590  -2.791 -10.668  1.00 81.94           H
ATOM   4808  N   LEU A 316       9.473  -4.902 -12.741  1.00 79.54           N
ATOM   4809  CA  LEU A 316       8.567  -5.719 -13.531  1.00 79.54           C
ATOM   4810  C   LEU A 316       8.420  -5.107 -14.925  1.00 79.54           C
ATOM   4811  O   LEU A 316       8.416  -5.824 -15.924  1.00 79.54           O
ATOM   4812  HA  LEU A 316       9.020  -6.705 -13.632  1.00 79.54           H
ATOM   4813  CB  LEU A 316       7.237  -5.906 -12.798  1.00 79.54           C
ATOM   4814 1HB  LEU A 316       6.840  -4.921 -12.550  1.00 79.54           H
ATOM   4815 2HB  LEU A 316       6.529  -6.371 -13.483  1.00 79.54           H
ATOM   4816  CG  LEU A 316       7.288  -6.741 -11.517  1.00 79.54           C
ATOM   4817  HG  LEU A 316       8.021  -6.293 -10.846  1.00 79.54           H
ATOM   4818  CD1 LEU A 316       5.940  -6.719 -10.793  1.00 79.54           C
ATOM   4819 1HD1 LEU A 316       5.686  -5.692 -10.531  1.00 79.54           H
ATOM   4820 2HD1 LEU A 316       5.170  -7.129 -11.447  1.00 79.54           H
ATOM   4821 3HD1 LEU A 316       6.005  -7.321  -9.887  1.00 79.54           H
ATOM   4822  CD2 LEU A 316       7.758  -8.167 -11.811  1.00 79.54           C
ATOM   4823 1HD2 LEU A 316       7.067  -8.640 -12.510  1.00 79.54           H
ATOM   4824 2HD2 LEU A 316       8.755  -8.138 -12.250  1.00 79.54           H
ATOM   4825 3HD2 LEU A 316       7.785  -8.739 -10.884  1.00 79.54           H
ATOM   4826  HN  LEU A 316       9.085  -4.539 -11.894  1.00 79.54           H
ATOM   4827  N   TYR A 317       8.303  -3.787 -14.948  1.00 69.14           N
ATOM   4828  CA  TYR A 317       8.110  -3.074 -16.199  1.00 69.14           C
ATOM   4829  C   TYR A 317       9.324  -3.236 -17.115  1.00 69.14           C
ATOM   4830  O   TYR A 317       9.180  -3.315 -18.334  1.00 69.14           O
ATOM   4831  HA  TYR A 317       7.233  -3.493 -16.693  1.00 69.14           H
ATOM   4832  CB  TYR A 317       7.961  -1.598 -15.825  1.00 69.14           C
ATOM   4833 1HB  TYR A 317       8.885  -1.257 -15.359  1.00 69.14           H
ATOM   4834 2HB  TYR A 317       7.830  -1.014 -16.736  1.00 69.14           H
ATOM   4835  CG  TYR A 317       6.793  -1.310 -14.880  1.00 69.14           C
ATOM   4836  CD1 TYR A 317       5.699  -2.151 -14.858  1.00 69.14           C
ATOM   4837  HD1 TYR A 317       5.667  -3.020 -15.515  1.00 69.14           H
ATOM   4838  CD2 TYR A 317       6.834  -0.210 -14.048  1.00 69.14           C
ATOM   4839  HD2 TYR A 317       7.698   0.455 -14.065  1.00 69.14           H
ATOM   4840  CE1 TYR A 317       4.600  -1.880 -13.968  1.00 69.14           C
ATOM   4841  HE1 TYR A 317       3.730  -2.536 -13.942  1.00 69.14           H
ATOM   4842  CE2 TYR A 317       5.735   0.062 -13.158  1.00 69.14           C
ATOM   4843  HE2 TYR A 317       5.754   0.927 -12.496  1.00 69.14           H
ATOM   4844  CZ  TYR A 317       4.672  -0.787 -13.162  1.00 69.14           C
ATOM   4845  OH  TYR A 317       3.634  -0.531 -12.322  1.00 69.14           O
ATOM   4846  HH  TYR A 317       3.000  -1.305 -12.316  1.00 69.14           H
ATOM   4847  HN  TYR A 317       8.338  -3.208 -14.133  1.00 69.14           H
ATOM   4848  N   VAL A 318      10.493  -3.281 -16.493  1.00 72.33           N
ATOM   4849  CA  VAL A 318      11.734  -3.399 -17.240  1.00 72.33           C
ATOM   4850  C   VAL A 318      11.778  -4.760 -17.936  1.00 72.33           C
ATOM   4851  O   VAL A 318      12.049  -4.841 -19.133  1.00 72.33           O
ATOM   4852  HA  VAL A 318      11.737  -2.616 -17.998  1.00 72.33           H
ATOM   4853  CB  VAL A 318      12.927  -3.164 -16.311  1.00 72.33           C
ATOM   4854  HB  VAL A 318      12.833  -3.844 -15.465  1.00 72.33           H
ATOM   4855  CG1 VAL A 318      14.245  -3.480 -17.022  1.00 72.33           C
ATOM   4856 1HG1 VAL A 318      14.247  -4.523 -17.337  1.00 72.33           H
ATOM   4857 2HG1 VAL A 318      14.350  -2.836 -17.896  1.00 72.33           H
ATOM   4858 3HG1 VAL A 318      15.077  -3.304 -16.340  1.00 72.33           H
ATOM   4859  CG2 VAL A 318      12.926  -1.734 -15.768  1.00 72.33           C
ATOM   4860 1HG2 VAL A 318      12.985  -1.030 -16.598  1.00 72.33           H
ATOM   4861 2HG2 VAL A 318      12.008  -1.559 -15.208  1.00 72.33           H
ATOM   4862 3HG2 VAL A 318      13.785  -1.594 -15.111  1.00 72.33           H
ATOM   4863  HN  VAL A 318      10.600  -3.238 -15.500  1.00 72.33           H
ATOM   4864  N   PHE A 319      11.506  -5.797 -17.157  1.00 71.72           N
ATOM   4865  CA  PHE A 319      11.704  -7.158 -17.626  1.00 71.72           C
ATOM   4866  C   PHE A 319      10.548  -7.602 -18.525  1.00 71.72           C
ATOM   4867  O   PHE A 319      10.759  -8.307 -19.510  1.00 71.72           O
ATOM   4868  HA  PHE A 319      12.632  -7.171 -18.197  1.00 71.72           H
ATOM   4869  CB  PHE A 319      11.746  -8.056 -16.388  1.00 71.72           C
ATOM   4870 1HB  PHE A 319      10.990  -7.717 -15.680  1.00 71.72           H
ATOM   4871 2HB  PHE A 319      11.477  -9.072 -16.679  1.00 71.72           H
ATOM   4872  CG  PHE A 319      13.105  -8.086 -15.686  1.00 71.72           C
ATOM   4873  CD1 PHE A 319      14.159  -8.718 -16.270  1.00 71.72           C
ATOM   4874  HD1 PHE A 319      14.034  -9.203 -17.238  1.00 71.72           H
ATOM   4875  CD2 PHE A 319      13.261  -7.480 -14.478  1.00 71.72           C
ATOM   4876  HD2 PHE A 319      12.417  -6.973 -14.010  1.00 71.72           H
ATOM   4877  CE1 PHE A 319      15.420  -8.745 -15.619  1.00 71.72           C
ATOM   4878  HE1 PHE A 319      16.264  -9.252 -16.087  1.00 71.72           H
ATOM   4879  CE2 PHE A 319      14.522  -7.507 -13.827  1.00 71.72           C
ATOM   4880  HE2 PHE A 319      14.646  -7.022 -12.859  1.00 71.72           H
ATOM   4881  CZ  PHE A 319      15.575  -8.140 -14.411  1.00 71.72           C
ATOM   4882  HZ  PHE A 319      16.544  -8.160 -13.911  1.00 71.72           H
ATOM   4883  HN  PHE A 319      11.158  -5.719 -16.223  1.00 71.72           H
ATOM   4884  N   VAL A 320       9.352  -7.171 -18.152  1.00 75.15           N
ATOM   4885  CA  VAL A 320       8.143  -7.697 -18.763  1.00 75.15           C
ATOM   4886  C   VAL A 320       7.672  -6.738 -19.858  1.00 75.15           C
ATOM   4887  O   VAL A 320       7.045  -7.159 -20.829  1.00 75.15           O
ATOM   4888  HA  VAL A 320       8.395  -8.654 -19.219  1.00 75.15           H
ATOM   4889  CB  VAL A 320       7.081  -7.948 -17.691  1.00 75.15           C
ATOM   4890  HB  VAL A 320       6.717  -6.980 -17.347  1.00 75.15           H
ATOM   4891  CG1 VAL A 320       5.893  -8.720 -18.267  1.00 75.15           C
ATOM   4892 1HG1 VAL A 320       5.443  -8.144 -19.076  1.00 75.15           H
ATOM   4893 2HG1 VAL A 320       6.235  -9.681 -18.651  1.00 75.15           H
ATOM   4894 3HG1 VAL A 320       5.153  -8.885 -17.483  1.00 75.15           H
ATOM   4895  CG2 VAL A 320       7.679  -8.679 -16.487  1.00 75.15           C
ATOM   4896 1HG2 VAL A 320       8.084  -9.639 -16.810  1.00 75.15           H
ATOM   4897 2HG2 VAL A 320       8.477  -8.076 -16.055  1.00 75.15           H
ATOM   4898 3HG2 VAL A 320       6.903  -8.845 -15.740  1.00 75.15           H
ATOM   4899  HN  VAL A 320       9.202  -6.477 -17.448  1.00 75.15           H
ATOM   4900  N   GLY A 321       7.993  -5.467 -19.666  1.00 76.14           N
ATOM   4901  CA  GLY A 321       7.477  -4.425 -20.537  1.00 76.14           C
ATOM   4902  C   GLY A 321       8.419  -4.182 -21.718  1.00 76.14           C
ATOM   4903  O   GLY A 321       9.377  -3.418 -21.605  1.00 76.14           O
ATOM   4904 1HA  GLY A 321       6.492  -4.709 -20.907  1.00 76.14           H
ATOM   4905 2HA  GLY A 321       7.351  -3.502 -19.972  1.00 76.14           H
ATOM   4906  HN  GLY A 321       8.591  -5.146 -18.932  1.00 76.14           H
ATOM   4907  N   GLU A 322       8.115  -4.846 -22.823  1.00 67.01           N
ATOM   4908  CA  GLU A 322       8.841  -4.612 -24.060  1.00 67.01           C
ATOM   4909  C   GLU A 322       8.796  -3.128 -24.430  1.00 67.01           C
ATOM   4910  O   GLU A 322       9.816  -2.543 -24.790  1.00 67.01           O
ATOM   4911  HA  GLU A 322       9.869  -4.911 -23.854  1.00 67.01           H
ATOM   4912  CB  GLU A 322       8.285  -5.476 -25.194  1.00 67.01           C
ATOM   4913 1HB  GLU A 322       7.197  -5.409 -25.207  1.00 67.01           H
ATOM   4914 2HB  GLU A 322       8.746  -5.185 -26.138  1.00 67.01           H
ATOM   4915  CG  GLU A 322       8.633  -6.951 -24.981  1.00 67.01           C
ATOM   4916 1HG  GLU A 322       9.696  -7.049 -24.761  1.00 67.01           H
ATOM   4917 2HG  GLU A 322       8.091  -7.335 -24.116  1.00 67.01           H
ATOM   4918  CD  GLU A 322       8.283  -7.781 -26.217  1.00 67.01           C
ATOM   4919  OE1 GLU A 322       8.539  -9.004 -26.171  1.00 67.01           O
ATOM   4920  OE2 GLU A 322       7.768  -7.174 -27.181  1.00 67.01           O
ATOM   4921  HN  GLU A 322       7.390  -5.532 -22.882  1.00 67.01           H
ATOM   4922  N   ARG A 323       7.603  -2.561 -24.327  1.00 63.69           N
ATOM   4923  CA  ARG A 323       7.402  -1.169 -24.689  1.00 63.69           C
ATOM   4924  C   ARG A 323       8.243  -0.260 -23.790  1.00 63.69           C
ATOM   4925  O   ARG A 323       8.885   0.673 -24.271  1.00 63.69           O
ATOM   4926  HA  ARG A 323       7.726  -1.101 -25.728  1.00 63.69           H
ATOM   4927  CB  ARG A 323       5.929  -0.774 -24.566  1.00 63.69           C
ATOM   4928 1HB  ARG A 323       5.319  -1.435 -25.182  1.00 63.69           H
ATOM   4929 2HB  ARG A 323       5.598  -0.905 -23.535  1.00 63.69           H
ATOM   4930  CG  ARG A 323       5.712   0.678 -24.996  1.00 63.69           C
ATOM   4931 1HG  ARG A 323       6.291   1.342 -24.354  1.00 63.69           H
ATOM   4932 2HG  ARG A 323       6.079   0.818 -26.013  1.00 63.69           H
ATOM   4933  CD  ARG A 323       4.231   1.055 -24.927  1.00 63.69           C
ATOM   4934 1HD  ARG A 323       3.664   0.474 -25.655  1.00 63.69           H
ATOM   4935 2HD  ARG A 323       3.831   0.810 -23.943  1.00 63.69           H
ATOM   4936  NE  ARG A 323       4.064   2.501 -25.194  1.00 63.69           N
ATOM   4937  HE  ARG A 323       4.768   2.962 -25.733  1.00 63.69           H
ATOM   4938  CZ  ARG A 323       3.027   3.231 -24.759  1.00 63.69           C
ATOM   4939  NH1 ARG A 323       2.054   2.664 -24.032  1.00 63.69           N
ATOM   4940 1HH1 ARG A 323       2.098   1.690 -23.811  1.00 63.69           H
ATOM   4941 2HH1 ARG A 323       1.284   3.216 -23.712  1.00 63.69           H
ATOM   4942  NH2 ARG A 323       2.979   4.535 -25.062  1.00 63.69           N
ATOM   4943 1HH2 ARG A 323       2.212   5.094 -24.745  1.00 63.69           H
ATOM   4944 2HH2 ARG A 323       3.709   4.950 -25.604  1.00 63.69           H
ATOM   4945  HN  ARG A 323       6.784  -3.036 -24.003  1.00 63.69           H
ATOM   4946  N   PHE A 324       8.212  -0.564 -22.501  1.00 75.90           N
ATOM   4947  CA  PHE A 324       8.906   0.255 -21.522  1.00 75.90           C
ATOM   4948  C   PHE A 324      10.422   0.164 -21.708  1.00 75.90           C
ATOM   4949  O   PHE A 324      11.123   1.172 -21.628  1.00 75.90           O
ATOM   4950  HA  PHE A 324       8.585   1.285 -21.675  1.00 75.90           H
ATOM   4951  CB  PHE A 324       8.540  -0.291 -20.141  1.00 75.90           C
ATOM   4952 1HB  PHE A 324       7.455  -0.359 -20.064  1.00 75.90           H
ATOM   4953 2HB  PHE A 324       8.930  -1.304 -20.047  1.00 75.90           H
ATOM   4954  CG  PHE A 324       9.067   0.553 -18.978  1.00 75.90           C
ATOM   4955  CD1 PHE A 324      10.240   0.222 -18.375  1.00 75.90           C
ATOM   4956  HD1 PHE A 324      10.805  -0.644 -18.720  1.00 75.90           H
ATOM   4957  CD2 PHE A 324       8.361   1.633 -18.548  1.00 75.90           C
ATOM   4958  HD2 PHE A 324       7.421   1.897 -19.031  1.00 75.90           H
ATOM   4959  CE1 PHE A 324      10.729   1.005 -17.296  1.00 75.90           C
ATOM   4960  HE1 PHE A 324      11.669   0.740 -16.812  1.00 75.90           H
ATOM   4961  CE2 PHE A 324       8.850   2.416 -17.468  1.00 75.90           C
ATOM   4962  HE2 PHE A 324       8.285   3.282 -17.123  1.00 75.90           H
ATOM   4963  CZ  PHE A 324      10.024   2.085 -16.865  1.00 75.90           C
ATOM   4964  HZ  PHE A 324      10.399   2.687 -16.037  1.00 75.90           H
ATOM   4965  HN  PHE A 324       7.725  -1.351 -22.123  1.00 75.90           H
ATOM   4966  N   ARG A 325      10.885  -1.054 -21.951  1.00 74.13           N
ATOM   4967  CA  ARG A 325      12.299  -1.283 -22.193  1.00 74.13           C
ATOM   4968  C   ARG A 325      12.792  -0.396 -23.338  1.00 74.13           C
ATOM   4969  O   ARG A 325      13.834   0.247 -23.225  1.00 74.13           O
ATOM   4970  HA  ARG A 325      12.788  -1.020 -21.255  1.00 74.13           H
ATOM   4971  CB  ARG A 325      12.568  -2.749 -22.539  1.00 74.13           C
ATOM   4972 1HB  ARG A 325      11.841  -3.092 -23.274  1.00 74.13           H
ATOM   4973 2HB  ARG A 325      13.553  -2.843 -22.997  1.00 74.13           H
ATOM   4974  CG  ARG A 325      12.494  -3.629 -21.290  1.00 74.13           C
ATOM   4975 1HG  ARG A 325      12.948  -3.110 -20.447  1.00 74.13           H
ATOM   4976 2HG  ARG A 325      11.451  -3.809 -21.029  1.00 74.13           H
ATOM   4977  CD  ARG A 325      13.205  -4.965 -21.518  1.00 74.13           C
ATOM   4978 1HD  ARG A 325      14.263  -4.793 -21.717  1.00 74.13           H
ATOM   4979 2HD  ARG A 325      13.146  -5.576 -20.617  1.00 74.13           H
ATOM   4980  NE  ARG A 325      12.587  -5.680 -22.656  1.00 74.13           N
ATOM   4981  HE  ARG A 325      12.751  -5.327 -23.577  1.00 74.13           H
ATOM   4982  CZ  ARG A 325      11.821  -6.773 -22.530  1.00 74.13           C
ATOM   4983  NH1 ARG A 325      11.568  -7.290 -21.320  1.00 74.13           N
ATOM   4984 1HH1 ARG A 325      11.952  -6.861 -20.502  1.00 74.13           H
ATOM   4985 2HH1 ARG A 325      10.996  -8.106 -21.234  1.00 74.13           H
ATOM   4986  NH2 ARG A 325      11.312  -7.340 -23.632  1.00 74.13           N
ATOM   4987 1HH2 ARG A 325      10.738  -8.156 -23.555  1.00 74.13           H
ATOM   4988 2HH2 ARG A 325      11.505  -6.947 -24.531  1.00 74.13           H
ATOM   4989  HN  ARG A 325      10.312  -1.873 -21.985  1.00 74.13           H
ATOM   4990  N   ARG A 326      12.021  -0.392 -24.415  1.00 68.01           N
ATOM   4991  CA  ARG A 326      12.404   0.344 -25.608  1.00 68.01           C
ATOM   4992  C   ARG A 326      12.441   1.846 -25.316  1.00 68.01           C
ATOM   4993  O   ARG A 326      13.367   2.540 -25.732  1.00 68.01           O
ATOM   4994  HA  ARG A 326      13.396  -0.031 -25.859  1.00 68.01           H
ATOM   4995  CB  ARG A 326      11.429   0.078 -26.756  1.00 68.01           C
ATOM   4996 1HB  ARG A 326      11.310  -0.996 -26.896  1.00 68.01           H
ATOM   4997 2HB  ARG A 326      10.447   0.478 -26.504  1.00 68.01           H
ATOM   4998  CG  ARG A 326      11.927   0.714 -28.056  1.00 68.01           C
ATOM   4999 1HG  ARG A 326      11.989   1.796 -27.935  1.00 68.01           H
ATOM   5000 2HG  ARG A 326      12.934   0.360 -28.276  1.00 68.01           H
ATOM   5001  CD  ARG A 326      10.995   0.379 -29.222  1.00 68.01           C
ATOM   5002 1HD  ARG A 326       9.966   0.623 -28.959  1.00 68.01           H
ATOM   5003 2HD  ARG A 326      11.254   0.984 -30.091  1.00 68.01           H
ATOM   5004  NE  ARG A 326      11.103  -1.059 -29.559  1.00 68.01           N
ATOM   5005  HE  ARG A 326      11.638  -1.644 -28.949  1.00 68.01           H
ATOM   5006  CZ  ARG A 326      10.528  -1.625 -30.628  1.00 68.01           C
ATOM   5007  NH1 ARG A 326       9.800  -0.889 -31.479  1.00 68.01           N
ATOM   5008 1HH1 ARG A 326       9.682   0.091 -31.318  1.00 68.01           H
ATOM   5009 2HH1 ARG A 326       9.375  -1.319 -32.275  1.00 68.01           H
ATOM   5010  NH2 ARG A 326      10.693  -2.939 -30.835  1.00 68.01           N
ATOM   5011 1HH2 ARG A 326      10.271  -3.377 -31.629  1.00 68.01           H
ATOM   5012 2HH2 ARG A 326      11.238  -3.481 -30.196  1.00 68.01           H
ATOM   5013  HN  ARG A 326      11.149  -0.878 -24.481  1.00 68.01           H
ATOM   5014  N   ASP A 327      11.422   2.302 -24.602  1.00 77.71           N
ATOM   5015  CA  ASP A 327      11.287   3.720 -24.313  1.00 77.71           C
ATOM   5016  C   ASP A 327      12.372   4.139 -23.319  1.00 77.71           C
ATOM   5017  O   ASP A 327      12.878   5.258 -23.382  1.00 77.71           O
ATOM   5018  HA  ASP A 327      11.389   4.220 -25.276  1.00 77.71           H
ATOM   5019  CB  ASP A 327       9.927   4.027 -23.684  1.00 77.71           C
ATOM   5020 1HB  ASP A 327       9.740   3.340 -22.858  1.00 77.71           H
ATOM   5021 2HB  ASP A 327       9.934   5.033 -23.267  1.00 77.71           H
ATOM   5022  CG  ASP A 327       8.805   3.905 -24.718  1.00 77.71           C
ATOM   5023  OD1 ASP A 327       9.144   3.861 -25.921  1.00 77.71           O
ATOM   5024  OD2 ASP A 327       7.634   3.860 -24.283  1.00 77.71           O
ATOM   5025  HN  ASP A 327      10.699   1.723 -24.226  1.00 77.71           H
ATOM   5026  N   LEU A 328      12.698   3.217 -22.424  1.00 79.66           N
ATOM   5027  CA  LEU A 328      13.741   3.462 -21.443  1.00 79.66           C
ATOM   5028  C   LEU A 328      15.066   3.715 -22.165  1.00 79.66           C
ATOM   5029  O   LEU A 328      15.709   4.741 -21.949  1.00 79.66           O
ATOM   5030  HA  LEU A 328      13.469   4.365 -20.895  1.00 79.66           H
ATOM   5031  CB  LEU A 328      13.802   2.319 -20.428  1.00 79.66           C
ATOM   5032 1HB  LEU A 328      12.870   2.310 -19.863  1.00 79.66           H
ATOM   5033 2HB  LEU A 328      13.851   1.377 -20.975  1.00 79.66           H
ATOM   5034  CG  LEU A 328      14.966   2.362 -19.437  1.00 79.66           C
ATOM   5035  HG  LEU A 328      15.897   2.378 -20.004  1.00 79.66           H
ATOM   5036  CD1 LEU A 328      14.925   3.642 -18.600  1.00 79.66           C
ATOM   5037 1HD1 LEU A 328      14.993   4.509 -19.257  1.00 79.66           H
ATOM   5038 2HD1 LEU A 328      13.990   3.682 -18.042  1.00 79.66           H
ATOM   5039 3HD1 LEU A 328      15.764   3.648 -17.903  1.00 79.66           H
ATOM   5040  CD2 LEU A 328      14.991   1.106 -18.564  1.00 79.66           C
ATOM   5041 1HD2 LEU A 328      14.058   1.035 -18.004  1.00 79.66           H
ATOM   5042 2HD2 LEU A 328      15.104   0.226 -19.197  1.00 79.66           H
ATOM   5043 3HD2 LEU A 328      15.828   1.164 -17.868  1.00 79.66           H
ATOM   5044  HN  LEU A 328      12.264   2.318 -22.364  1.00 79.66           H
ATOM   5045  N   VAL A 329      15.435   2.762 -23.008  1.00 80.36           N
ATOM   5046  CA  VAL A 329      16.711   2.826 -23.699  1.00 80.36           C
ATOM   5047  C   VAL A 329      16.756   4.089 -24.561  1.00 80.36           C
ATOM   5048  O   VAL A 329      17.807   4.714 -24.699  1.00 80.36           O
ATOM   5049  HA  VAL A 329      17.492   2.891 -22.941  1.00 80.36           H
ATOM   5050  CB  VAL A 329      16.936   1.545 -24.504  1.00 80.36           C
ATOM   5051  HB  VAL A 329      16.089   1.419 -25.177  1.00 80.36           H
ATOM   5052  CG1 VAL A 329      18.202   1.648 -25.357  1.00 80.36           C
ATOM   5053 1HG1 VAL A 329      18.106   2.484 -26.050  1.00 80.36           H
ATOM   5054 2HG1 VAL A 329      19.064   1.810 -24.709  1.00 80.36           H
ATOM   5055 3HG1 VAL A 329      18.338   0.724 -25.918  1.00 80.36           H
ATOM   5056  CG2 VAL A 329      16.993   0.323 -23.585  1.00 80.36           C
ATOM   5057 1HG2 VAL A 329      17.813   0.439 -22.876  1.00 80.36           H
ATOM   5058 2HG2 VAL A 329      16.052   0.234 -23.041  1.00 80.36           H
ATOM   5059 3HG2 VAL A 329      17.153  -0.574 -24.182  1.00 80.36           H
ATOM   5060  HN  VAL A 329      14.879   1.958 -23.221  1.00 80.36           H
ATOM   5061  N   LYS A 330      15.603   4.428 -25.119  1.00 74.00           N
ATOM   5062  CA  LYS A 330      15.493   5.617 -25.947  1.00 74.00           C
ATOM   5063  C   LYS A 330      15.800   6.854 -25.100  1.00 74.00           C
[truncated: 117,478 more chars]
