# Supplementary material for: Noncanonical roles of chemokine regions in CCR9 activation revealed by structural modeling and mutational mapping
Source: Nat Commun. 2025 Aug 18;16:7695. doi: 10.1038/s41467-025-62321-9 (PMC12361432; doi:10.1038/s41467-025-62321-9)
Supplement: Supplementary file 7 — Supplementary Data 5 [file 41467_2025_62321_MOESM7_ESM.zip › CCR9_CCL25x1P6_10_rnk4.pdb]

ATOM      1  N   GLU A  20      -4.159  -3.601  58.193  1.00 50.98           N
ATOM      2  CA  GLU A  20      -4.157  -4.695  57.236  1.00 50.98           C
ATOM      3  C   GLU A  20      -4.582  -5.997  57.918  1.00 50.98           C
ATOM      4  O   GLU A  20      -3.747  -6.721  58.457  1.00 50.98           O
ATOM      5  HA  GLU A  20      -4.890  -4.418  56.478  1.00 50.98           H
ATOM      6  CB  GLU A  20      -2.785  -4.844  56.576  1.00 50.98           C
ATOM      7 1HB  GLU A  20      -2.002  -4.634  57.305  1.00 50.98           H
ATOM      8 2HB  GLU A  20      -2.700  -5.833  56.126  1.00 50.98           H
ATOM      9  CG  GLU A  20      -2.611  -3.836  55.439  1.00 50.98           C
ATOM     10 1HG  GLU A  20      -3.553  -3.723  54.901  1.00 50.98           H
ATOM     11 2HG  GLU A  20      -2.360  -2.858  55.849  1.00 50.98           H
ATOM     12  CD  GLU A  20      -1.516  -4.286  54.470  1.00 50.98           C
ATOM     13  OE1 GLU A  20      -1.569  -3.836  53.305  1.00 50.98           O
ATOM     14  OE2 GLU A  20      -0.650  -5.069  54.917  1.00 50.98           O
ATOM     15  HN  GLU A  20      -4.448  -3.849  59.118  1.00 50.98           H
ATOM     16  N   SER A  21      -5.881  -6.255  57.872  1.00 59.53           N
ATOM     17  CA  SER A  21      -6.413  -7.509  58.377  1.00 59.53           C
ATOM     18  C   SER A  21      -5.744  -8.686  57.663  1.00 59.53           C
ATOM     19  O   SER A  21      -5.441  -8.604  56.474  1.00 59.53           O
ATOM     20  HA  SER A  21      -6.172  -7.519  59.440  1.00 59.53           H
ATOM     21  CB  SER A  21      -7.932  -7.575  58.199  1.00 59.53           C
ATOM     22 1HB  SER A  21      -8.306  -8.509  58.619  1.00 59.53           H
ATOM     23 2HB  SER A  21      -8.397  -6.764  58.760  1.00 59.53           H
ATOM     24  OG  SER A  21      -8.313  -7.485  56.829  1.00 59.53           O
ATOM     25  HG  SER A  21      -8.744  -8.339  56.537  1.00 59.53           H
ATOM     26  HN  SER A  21      -6.564  -5.626  57.500  1.00 59.53           H
ATOM     27  N   THR A  22      -5.533  -9.753  58.420  1.00 60.83           N
ATOM     28  CA  THR A  22      -4.906 -10.945  57.875  1.00 60.83           C
ATOM     29  C   THR A  22      -5.611 -11.378  56.588  1.00 60.83           C
ATOM     30  O   THR A  22      -4.974 -11.888  55.668  1.00 60.83           O
ATOM     31  HA  THR A  22      -3.877 -10.701  57.609  1.00 60.83           H
ATOM     32  CB  THR A  22      -4.911 -12.021  58.962  1.00 60.83           C
ATOM     33  HB  THR A  22      -5.456 -12.905  58.632  1.00 60.83           H
ATOM     34  OG1 THR A  22      -5.447 -11.359  60.104  1.00 60.83           O
ATOM     35  HG1 THR A  22      -5.740 -12.031  60.783  1.00 60.83           H
ATOM     36  CG2 THR A  22      -3.499 -12.424  59.394  1.00 60.83           C
ATOM     37 1HG2 THR A  22      -2.977 -11.552  59.787  1.00 60.83           H
ATOM     38 2HG2 THR A  22      -2.955 -12.817  58.535  1.00 60.83           H
ATOM     39 3HG2 THR A  22      -3.560 -13.190  60.167  1.00 60.83           H
ATOM     40  HN  THR A  22      -5.783  -9.811  59.387  1.00 60.83           H
ATOM     41  N   SER A  23      -6.918 -11.159  56.565  1.00 63.30           N
ATOM     42  CA  SER A  23      -7.714 -11.506  55.400  1.00 63.30           C
ATOM     43  C   SER A  23      -7.242 -10.705  54.185  1.00 63.30           C
ATOM     44  O   SER A  23      -7.148 -11.240  53.082  1.00 63.30           O
ATOM     45  HA  SER A  23      -7.548 -12.572  55.244  1.00 63.30           H
ATOM     46  CB  SER A  23      -9.202 -11.255  55.655  1.00 63.30           C
ATOM     47 1HB  SER A  23      -9.783 -11.635  54.815  1.00 63.30           H
ATOM     48 2HB  SER A  23      -9.517 -11.811  56.538  1.00 63.30           H
ATOM     49  OG  SER A  23      -9.486  -9.871  55.840  1.00 63.30           O
ATOM     50  HG  SER A  23     -10.474  -9.729  55.897  1.00 63.30           H
ATOM     51  HN  SER A  23      -7.430 -10.753  57.322  1.00 63.30           H
ATOM     52  N   SER A  24      -6.956  -9.434  54.429  1.00 68.94           N
ATOM     53  CA  SER A  24      -6.554  -8.538  53.358  1.00 68.94           C
ATOM     54  C   SER A  24      -5.218  -8.994  52.768  1.00 68.94           C
ATOM     55  O   SER A  24      -4.962  -8.804  51.580  1.00 68.94           O
ATOM     56  HA  SER A  24      -7.345  -8.608  52.612  1.00 68.94           H
ATOM     57  CB  SER A  24      -6.449  -7.096  53.857  1.00 68.94           C
ATOM     58 1HB  SER A  24      -6.602  -6.412  53.022  1.00 68.94           H
ATOM     59 2HB  SER A  24      -7.244  -6.902  54.577  1.00 68.94           H
ATOM     60  OG  SER A  24      -5.187  -6.830  54.462  1.00 68.94           O
ATOM     61  HG  SER A  24      -5.080  -7.385  55.287  1.00 68.94           H
ATOM     62  HN  SER A  24      -6.995  -9.016  55.337  1.00 68.94           H
ATOM     63  N   MET A  25      -4.400  -9.588  53.626  1.00 65.69           N
ATOM     64  CA  MET A  25      -3.085 -10.046  53.212  1.00 65.69           C
ATOM     65  C   MET A  25      -3.179 -11.378  52.464  1.00 65.69           C
ATOM     66  O   MET A  25      -2.450 -11.605  51.500  1.00 65.69           O
ATOM     67  HA  MET A  25      -2.702  -9.274  52.545  1.00 65.69           H
ATOM     68  CB  MET A  25      -2.192 -10.214  54.442  1.00 65.69           C
ATOM     69 1HB  MET A  25      -2.470  -9.482  55.201  1.00 65.69           H
ATOM     70 2HB  MET A  25      -2.349 -11.200  54.879  1.00 65.69           H
ATOM     71  CG  MET A  25      -0.716 -10.041  54.076  1.00 65.69           C
ATOM     72 1HG  MET A  25      -0.383 -10.882  53.469  1.00 65.69           H
ATOM     73 2HG  MET A  25      -0.585  -9.141  53.475  1.00 65.69           H
ATOM     74  SD  MET A  25       0.272  -9.931  55.559  1.00 65.69           S
ATOM     75  CE  MET A  25       1.850  -9.493  54.848  1.00 65.69           C
ATOM     76 1HE  MET A  25       2.168 -10.277  54.161  1.00 65.69           H
ATOM     77 2HE  MET A  25       1.756  -8.552  54.307  1.00 65.69           H
ATOM     78 3HE  MET A  25       2.588  -9.385  55.642  1.00 65.69           H
ATOM     79  HN  MET A  25      -4.624  -9.756  54.586  1.00 65.69           H
ATOM     80  N   GLU A  26      -4.083 -12.223  52.937  1.00 60.85           N
ATOM     81  CA  GLU A  26      -4.354 -13.482  52.264  1.00 60.85           C
ATOM     82  C   GLU A  26      -4.916 -13.226  50.864  1.00 60.85           C
ATOM     83  O   GLU A  26      -4.519 -13.881  49.902  1.00 60.85           O
ATOM     84  HA  GLU A  26      -3.389 -13.984  52.189  1.00 60.85           H
ATOM     85  CB  GLU A  26      -5.308 -14.350  53.088  1.00 60.85           C
ATOM     86 1HB  GLU A  26      -5.943 -13.714  53.704  1.00 60.85           H
ATOM     87 2HB  GLU A  26      -5.870 -15.008  52.426  1.00 60.85           H
ATOM     88  CG  GLU A  26      -4.534 -15.259  54.045  1.00 60.85           C
ATOM     89 1HG  GLU A  26      -3.816 -15.857  53.483  1.00 60.85           H
ATOM     90 2HG  GLU A  26      -3.963 -14.652  54.747  1.00 60.85           H
ATOM     91  CD  GLU A  26      -5.483 -16.181  54.813  1.00 60.85           C
ATOM     92  OE1 GLU A  26      -5.047 -17.309  55.128  1.00 60.85           O
ATOM     93  OE2 GLU A  26      -6.623 -15.737  55.067  1.00 60.85           O
ATOM     94  HN  GLU A  26      -4.624 -12.060  53.762  1.00 60.85           H
ATOM     95  N   ASP A  27      -5.832 -12.271  50.795  1.00 67.67           N
ATOM     96  CA  ASP A  27      -6.489 -11.954  49.539  1.00 67.67           C
ATOM     97  C   ASP A  27      -5.436 -11.553  48.504  1.00 67.67           C
ATOM     98  O   ASP A  27      -5.539 -11.918  47.334  1.00 67.67           O
ATOM     99  HA  ASP A  27      -7.025 -12.861  49.258  1.00 67.67           H
ATOM    100  CB  ASP A  27      -7.459 -10.782  49.704  1.00 67.67           C
ATOM    101 1HB  ASP A  27      -6.980  -9.987  50.276  1.00 67.67           H
ATOM    102 2HB  ASP A  27      -7.705 -10.368  48.727  1.00 67.67           H
ATOM    103  CG  ASP A  27      -8.740 -11.227  50.412  1.00 67.67           C
ATOM    104  OD1 ASP A  27      -9.019 -12.445  50.369  1.00 67.67           O
ATOM    105  OD2 ASP A  27      -9.412 -10.339  50.981  1.00 67.67           O
ATOM    106  HN  ASP A  27      -6.126 -11.720  51.576  1.00 67.67           H
ATOM    107  N   TYR A  28      -4.446 -10.807  48.973  1.00 67.34           N
ATOM    108  CA  TYR A  28      -3.387 -10.333  48.099  1.00 67.34           C
ATOM    109  C   TYR A  28      -2.469 -11.483  47.677  1.00 67.34           C
ATOM    110  O   TYR A  28      -2.002 -11.524  46.540  1.00 67.34           O
ATOM    111  HA  TYR A  28      -3.850  -9.904  47.211  1.00 67.34           H
ATOM    112  CB  TYR A  28      -2.579  -9.327  48.921  1.00 67.34           C
ATOM    113 1HB  TYR A  28      -3.243  -8.531  49.256  1.00 67.34           H
ATOM    114 2HB  TYR A  28      -2.201  -9.824  49.815  1.00 67.34           H
ATOM    115  CG  TYR A  28      -1.403  -8.707  48.165  1.00 67.34           C
ATOM    116  CD1 TYR A  28      -0.131  -9.218  48.326  1.00 67.34           C
ATOM    117  HD1 TYR A  28       0.035 -10.065  48.993  1.00 67.34           H
ATOM    118  CD2 TYR A  28      -1.614  -7.635  47.321  1.00 67.34           C
ATOM    119  HD2 TYR A  28      -2.618  -7.231  47.193  1.00 67.34           H
ATOM    120  CE1 TYR A  28       0.976  -8.634  47.615  1.00 67.34           C
ATOM    121  HE1 TYR A  28       1.985  -9.028  47.733  1.00 67.34           H
ATOM    122  CE2 TYR A  28      -0.507  -7.051  46.609  1.00 67.34           C
ATOM    123  HE2 TYR A  28      -0.659  -6.205  45.939  1.00 67.34           H
ATOM    124  CZ  TYR A  28       0.733  -7.579  46.791  1.00 67.34           C
ATOM    125  OH  TYR A  28       1.779  -7.028  46.118  1.00 67.34           O
ATOM    126  HH  TYR A  28       2.609  -7.562  46.278  1.00 67.34           H
ATOM    127  HN  TYR A  28      -4.362 -10.527  49.929  1.00 67.34           H
ATOM    128  N   VAL A  29      -2.238 -12.388  48.616  1.00 67.48           N
ATOM    129  CA  VAL A  29      -1.314 -13.486  48.386  1.00 67.48           C
ATOM    130  C   VAL A  29      -1.964 -14.506  47.449  1.00 67.48           C
ATOM    131  O   VAL A  29      -1.298 -15.072  46.583  1.00 67.48           O
ATOM    132  HA  VAL A  29      -0.430 -13.076  47.899  1.00 67.48           H
ATOM    133  CB  VAL A  29      -0.881 -14.094  49.722  1.00 67.48           C
ATOM    134  HB  VAL A  29      -1.780 -14.318  50.296  1.00 67.48           H
ATOM    135  CG1 VAL A  29      -0.122 -15.405  49.507  1.00 67.48           C
ATOM    136 1HG1 VAL A  29      -0.765 -16.117  48.991  1.00 67.48           H
ATOM    137 2HG1 VAL A  29       0.767 -15.216  48.904  1.00 67.48           H
ATOM    138 3HG1 VAL A  29       0.175 -15.815  50.472  1.00 67.48           H
ATOM    139  CG2 VAL A  29      -0.043 -13.101  50.530  1.00 67.48           C
ATOM    140 1HG2 VAL A  29       0.848 -12.832  49.963  1.00 67.48           H
ATOM    141 2HG2 VAL A  29      -0.632 -12.205  50.728  1.00 67.48           H
ATOM    142 3HG2 VAL A  29       0.252 -13.558  51.474  1.00 67.48           H
ATOM    143  HN  VAL A  29      -2.668 -12.380  49.519  1.00 67.48           H
ATOM    144  N   ASN A  30      -3.258 -14.709  47.652  1.00 62.73           N
ATOM    145  CA  ASN A  30      -3.975 -15.746  46.931  1.00 62.73           C
ATOM    146  C   ASN A  30      -4.435 -15.196  45.579  1.00 62.73           C
ATOM    147  O   ASN A  30      -4.945 -15.941  44.743  1.00 62.73           O
ATOM    148  HA  ASN A  30      -3.264 -16.566  46.827  1.00 62.73           H
ATOM    149  CB  ASN A  30      -5.215 -16.199  47.705  1.00 62.73           C
ATOM    150 1HB  ASN A  30      -5.805 -15.329  47.994  1.00 62.73           H
ATOM    151 2HB  ASN A  30      -5.845 -16.812  47.061  1.00 62.73           H
ATOM    152  CG  ASN A  30      -4.823 -16.994  48.952  1.00 62.73           C
ATOM    153  OD1 ASN A  30      -3.747 -17.562  49.045  1.00 62.73           O
ATOM    154  ND2 ASN A  30      -5.753 -17.003  49.902  1.00 62.73           N
ATOM    155 1HD2 ASN A  30      -6.615 -16.516  49.762  1.00 62.73           H
ATOM    156 2HD2 ASN A  30      -5.590 -17.496  50.757  1.00 62.73           H
ATOM    157  HN  ASN A  30      -3.812 -14.181  48.295  1.00 62.73           H
ATOM    158  N   PHE A  31      -4.240 -13.897  45.408  1.00 68.95           N
ATOM    159  CA  PHE A  31      -4.594 -13.246  44.158  1.00 68.95           C
ATOM    160  C   PHE A  31      -3.783 -13.817  42.993  1.00 68.95           C
ATOM    161  O   PHE A  31      -2.557 -13.881  43.058  1.00 68.95           O
ATOM    162  HA  PHE A  31      -5.654 -13.431  43.986  1.00 68.95           H
ATOM    163  CB  PHE A  31      -4.260 -11.761  44.317  1.00 68.95           C
ATOM    164 1HB  PHE A  31      -4.701 -11.397  45.245  1.00 68.95           H
ATOM    165 2HB  PHE A  31      -3.180 -11.651  44.413  1.00 68.95           H
ATOM    166  CG  PHE A  31      -4.747 -10.887  43.160  1.00 68.95           C
ATOM    167  CD1 PHE A  31      -3.877 -10.495  42.191  1.00 68.95           C
ATOM    168  HD1 PHE A  31      -2.833 -10.805  42.238  1.00 68.95           H
ATOM    169  CD2 PHE A  31      -6.049 -10.500  43.101  1.00 68.95           C
ATOM    170  HD2 PHE A  31      -6.746 -10.814  43.878  1.00 68.95           H
ATOM    171  CE1 PHE A  31      -4.328  -9.683  41.117  1.00 68.95           C
ATOM    172  HE1 PHE A  31      -3.631  -9.369  40.340  1.00 68.95           H
ATOM    173  CE2 PHE A  31      -6.501  -9.688  42.027  1.00 68.95           C
ATOM    174  HE2 PHE A  31      -7.545  -9.379  41.979  1.00 68.95           H
ATOM    175  CZ  PHE A  31      -5.631  -9.297  41.058  1.00 68.95           C
ATOM    176  HZ  PHE A  31      -5.978  -8.674  40.233  1.00 68.95           H
ATOM    177  HN  PHE A  31      -3.849 -13.294  46.103  1.00 68.95           H
ATOM    178  N   ASN A  32      -4.502 -14.218  41.954  1.00 62.04           N
ATOM    179  CA  ASN A  32      -3.865 -14.789  40.780  1.00 62.04           C
ATOM    180  C   ASN A  32      -3.324 -13.661  39.899  1.00 62.04           C
ATOM    181  O   ASN A  32      -4.053 -13.103  39.081  1.00 62.04           O
ATOM    182  HA  ASN A  32      -3.074 -15.432  41.166  1.00 62.04           H
ATOM    183  CB  ASN A  32      -4.864 -15.598  39.950  1.00 62.04           C
ATOM    184 1HB  ASN A  32      -5.430 -16.262  40.603  1.00 62.04           H
ATOM    185 2HB  ASN A  32      -5.581 -14.925  39.480  1.00 62.04           H
ATOM    186  CG  ASN A  32      -4.147 -16.419  38.876  1.00 62.04           C
ATOM    187  OD1 ASN A  32      -2.934 -16.396  38.747  1.00 62.04           O
ATOM    188  ND2 ASN A  32      -4.962 -17.144  38.115  1.00 62.04           N
ATOM    189 1HD2 ASN A  32      -5.949 -17.118  38.274  1.00 62.04           H
ATOM    190 2HD2 ASN A  32      -4.588 -17.715  37.385  1.00 62.04           H
ATOM    191  HN  ASN A  32      -5.499 -14.158  41.908  1.00 62.04           H
ATOM    192  N   PHE A  33      -2.049 -13.358  40.098  1.00 64.70           N
ATOM    193  CA  PHE A  33      -1.371 -12.387  39.257  1.00 64.70           C
ATOM    194  C   PHE A  33      -0.952 -13.012  37.924  1.00 64.70           C
ATOM    195  O   PHE A  33       0.237 -13.159  37.650  1.00 64.70           O
ATOM    196  HA  PHE A  33      -2.073 -11.574  39.070  1.00 64.70           H
ATOM    197  CB  PHE A  33      -0.118 -11.939  40.012  1.00 64.70           C
ATOM    198 1HB  PHE A  33       0.451 -12.820  40.307  1.00 64.70           H
ATOM    199 2HB  PHE A  33       0.514 -11.363  39.336  1.00 64.70           H
ATOM    200  CG  PHE A  33      -0.409 -11.098  41.256  1.00 64.70           C
ATOM    201  CD1 PHE A  33      -0.624  -9.760  41.138  1.00 64.70           C
ATOM    202  HD1 PHE A  33      -0.589  -9.287  40.156  1.00 64.70           H
ATOM    203  CD2 PHE A  33      -0.453 -11.688  42.481  1.00 64.70           C
ATOM    204  HD2 PHE A  33      -0.280 -12.760  42.576  1.00 64.70           H
ATOM    205  CE1 PHE A  33      -0.894  -8.979  42.293  1.00 64.70           C
ATOM    206  HE1 PHE A  33      -1.066  -7.907  42.198  1.00 64.70           H
ATOM    207  CE2 PHE A  33      -0.723 -10.907  43.636  1.00 64.70           C
ATOM    208  HE2 PHE A  33      -0.758 -11.380  44.617  1.00 64.70           H
ATOM    209  CZ  PHE A  33      -0.938  -9.569  43.517  1.00 64.70           C
ATOM    210  HZ  PHE A  33      -1.145  -8.970  44.404  1.00 64.70           H
ATOM    211  HN  PHE A  33      -1.483 -13.764  40.816  1.00 64.70           H
ATOM    212  N   THR A  34      -1.954 -13.364  37.132  1.00 64.57           N
ATOM    213  CA  THR A  34      -1.733 -13.639  35.722  1.00 64.57           C
ATOM    214  C   THR A  34      -1.133 -12.415  35.028  1.00 64.57           C
ATOM    215  O   THR A  34      -1.619 -11.298  35.202  1.00 64.57           O
ATOM    216  HA  THR A  34      -1.001 -14.443  35.640  1.00 64.57           H
ATOM    217  CB  THR A  34      -3.061 -14.093  35.114  1.00 64.57           C
ATOM    218  HB  THR A  34      -3.361 -13.435  34.299  1.00 64.57           H
ATOM    219  OG1 THR A  34      -3.952 -14.142  36.225  1.00 64.57           O
ATOM    220  HG1 THR A  34      -4.450 -13.278  36.303  1.00 64.57           H
ATOM    221  CG2 THR A  34      -3.012 -15.537  34.612  1.00 64.57           C
ATOM    222 1HG2 THR A  34      -2.778 -16.203  35.443  1.00 64.57           H
ATOM    223 2HG2 THR A  34      -2.243 -15.629  33.845  1.00 64.57           H
ATOM    224 3HG2 THR A  34      -3.980 -15.809  34.191  1.00 64.57           H
ATOM    225  HN  THR A  34      -2.902 -13.461  37.437  1.00 64.57           H
ATOM    226  N   ASP A  35      -0.087 -12.666  34.255  1.00 67.98           N
ATOM    227  CA  ASP A  35       0.643 -11.587  33.610  1.00 67.98           C
ATOM    228  C   ASP A  35      -0.056 -11.215  32.301  1.00 67.98           C
ATOM    229  O   ASP A  35       0.358 -11.649  31.227  1.00 67.98           O
ATOM    230  HA  ASP A  35       0.641 -10.769  34.330  1.00 67.98           H
ATOM    231  CB  ASP A  35       2.075 -12.013  33.277  1.00 67.98           C
ATOM    232 1HB  ASP A  35       2.283 -12.983  33.728  1.00 67.98           H
ATOM    233 2HB  ASP A  35       2.181 -12.133  32.199  1.00 67.98           H
ATOM    234  CG  ASP A  35       3.085 -10.981  33.783  1.00 67.98           C
ATOM    235  OD1 ASP A  35       2.624  -9.912  34.239  1.00 67.98           O
ATOM    236  OD2 ASP A  35       4.295 -11.285  33.702  1.00 67.98           O
ATOM    237  HN  ASP A  35       0.263 -13.584  34.067  1.00 67.98           H
ATOM    238  N   PHE A  36      -1.105 -10.416  32.433  1.00 82.05           N
ATOM    239  CA  PHE A  36      -1.840  -9.948  31.271  1.00 82.05           C
ATOM    240  C   PHE A  36      -1.129  -8.763  30.614  1.00 82.05           C
ATOM    241  O   PHE A  36      -1.462  -8.379  29.494  1.00 82.05           O
ATOM    242  HA  PHE A  36      -1.891 -10.776  30.565  1.00 82.05           H
ATOM    243  CB  PHE A  36      -3.215  -9.492  31.765  1.00 82.05           C
ATOM    244 1HB  PHE A  36      -3.080  -8.816  32.610  1.00 82.05           H
ATOM    245 2HB  PHE A  36      -3.703  -8.922  30.975  1.00 82.05           H
ATOM    246  CG  PHE A  36      -4.135 -10.639  32.189  1.00 82.05           C
ATOM    247  CD1 PHE A  36      -4.214 -11.764  31.429  1.00 82.05           C
ATOM    248  HD1 PHE A  36      -3.621 -11.849  30.518  1.00 82.05           H
ATOM    249  CD2 PHE A  36      -4.874 -10.532  33.326  1.00 82.05           C
ATOM    250  HD2 PHE A  36      -4.811  -9.631  33.935  1.00 82.05           H
ATOM    251  CE1 PHE A  36      -5.068 -12.828  31.823  1.00 82.05           C
ATOM    252  HE1 PHE A  36      -5.131 -13.729  31.214  1.00 82.05           H
ATOM    253  CE2 PHE A  36      -5.728 -11.596  33.719  1.00 82.05           C
ATOM    254  HE2 PHE A  36      -6.320 -11.511  34.630  1.00 82.05           H
ATOM    255  CZ  PHE A  36      -5.807 -12.722  32.959  1.00 82.05           C
ATOM    256  HZ  PHE A  36      -6.462 -13.538  33.262  1.00 82.05           H
ATOM    257  HN  PHE A  36      -1.452 -10.091  33.313  1.00 82.05           H
ATOM    258  N   TYR A  37      -0.163  -8.217  31.338  1.00 86.34           N
ATOM    259  CA  TYR A  37       0.665  -7.152  30.800  1.00 86.34           C
ATOM    260  C   TYR A  37       1.833  -7.721  29.992  1.00 86.34           C
ATOM    261  O   TYR A  37       2.719  -8.369  30.547  1.00 86.34           O
ATOM    262  HA  TYR A  37       0.044  -6.541  30.145  1.00 86.34           H
ATOM    263  CB  TYR A  37       1.218  -6.396  32.009  1.00 86.34           C
ATOM    264 1HB  TYR A  37       0.394  -6.146  32.677  1.00 86.34           H
ATOM    265 2HB  TYR A  37       1.888  -7.055  32.562  1.00 86.34           H
ATOM    266  CG  TYR A  37       1.971  -5.113  31.650  1.00 86.34           C
ATOM    267  CD1 TYR A  37       3.347  -5.127  31.545  1.00 86.34           C
ATOM    268  HD1 TYR A  37       3.897  -6.052  31.717  1.00 86.34           H
ATOM    269  CD2 TYR A  37       1.274  -3.942  31.432  1.00 86.34           C
ATOM    270  HD2 TYR A  37       0.188  -3.931  31.515  1.00 86.34           H
ATOM    271  CE1 TYR A  37       4.056  -3.920  31.207  1.00 86.34           C
ATOM    272  HE1 TYR A  37       5.142  -3.917  31.120  1.00 86.34           H
ATOM    273  CE2 TYR A  37       1.983  -2.735  31.094  1.00 86.34           C
ATOM    274  HE2 TYR A  37       1.445  -1.803  30.919  1.00 86.34           H
ATOM    275  CZ  TYR A  37       3.339  -2.784  30.998  1.00 86.34           C
ATOM    276  OH  TYR A  37       4.008  -1.644  30.679  1.00 86.34           O
ATOM    277  HH  TYR A  37       3.361  -0.934  30.398  1.00 86.34           H
ATOM    278  HN  TYR A  37       0.056  -8.491  32.275  1.00 86.34           H
ATOM    279  N   CYS A  38       1.796  -7.458  28.693  1.00 89.81           N
ATOM    280  CA  CYS A  38       2.773  -8.036  27.785  1.00 89.81           C
ATOM    281  C   CYS A  38       3.826  -6.971  27.472  1.00 89.81           C
ATOM    282  O   CYS A  38       3.519  -5.951  26.857  1.00 89.81           O
ATOM    283  HA  CYS A  38       3.221  -8.883  28.305  1.00 89.81           H
ATOM    284  CB  CYS A  38       2.113  -8.577  26.515  1.00 89.81           C
ATOM    285 1HB  CYS A  38       1.298  -9.251  26.778  1.00 89.81           H
ATOM    286 2HB  CYS A  38       1.678  -7.757  25.944  1.00 89.81           H
ATOM    287  SG  CYS A  38       3.350  -9.460  25.495  1.00 89.81           S
ATOM    288  HN  CYS A  38       1.117  -6.865  28.262  1.00 89.81           H
ATOM    289  N   GLU A  39       5.046  -7.244  27.911  1.00 81.84           N
ATOM    290  CA  GLU A  39       6.181  -6.421  27.528  1.00 81.84           C
ATOM    291  C   GLU A  39       6.753  -6.895  26.191  1.00 81.84           C
ATOM    292  O   GLU A  39       7.135  -8.056  26.051  1.00 81.84           O
ATOM    293  HA  GLU A  39       5.784  -5.411  27.424  1.00 81.84           H
ATOM    294  CB  GLU A  39       7.255  -6.427  28.618  1.00 81.84           C
ATOM    295 1HB  GLU A  39       7.569  -7.452  28.818  1.00 81.84           H
ATOM    296 2HB  GLU A  39       8.077  -5.774  28.326  1.00 81.84           H
ATOM    297  CG  GLU A  39       6.706  -5.869  29.932  1.00 81.84           C
ATOM    298 1HG  GLU A  39       6.231  -4.905  29.752  1.00 81.84           H
ATOM    299 2HG  GLU A  39       5.936  -6.536  30.321  1.00 81.84           H
ATOM    300  CD  GLU A  39       7.820  -5.710  30.968  1.00 81.84           C
ATOM    301  OE1 GLU A  39       7.543  -5.072  32.007  1.00 81.84           O
ATOM    302  OE2 GLU A  39       8.925  -6.230  30.698  1.00 81.84           O
ATOM    303  HN  GLU A  39       5.264  -8.010  28.515  1.00 81.84           H
ATOM    304  N   LYS A  40       6.795  -5.972  25.241  1.00 88.45           N
ATOM    305  CA  LYS A  40       7.141  -6.320  23.874  1.00 88.45           C
ATOM    306  C   LYS A  40       8.539  -5.785  23.554  1.00 88.45           C
ATOM    307  O   LYS A  40       8.815  -5.399  22.420  1.00 88.45           O
ATOM    308  HA  LYS A  40       7.165  -7.408  23.809  1.00 88.45           H
ATOM    309  CB  LYS A  40       6.061  -5.833  22.906  1.00 88.45           C
ATOM    310 1HB  LYS A  40       5.912  -4.760  23.031  1.00 88.45           H
ATOM    311 2HB  LYS A  40       6.389  -5.992  21.879  1.00 88.45           H
ATOM    312  CG  LYS A  40       4.740  -6.567  23.145  1.00 88.45           C
ATOM    313 1HG  LYS A  40       4.900  -7.643  23.073  1.00 88.45           H
ATOM    314 2HG  LYS A  40       4.384  -6.364  24.155  1.00 88.45           H
ATOM    315  CD  LYS A  40       3.681  -6.135  22.129  1.00 88.45           C
ATOM    316 1HD  LYS A  40       3.473  -5.071  22.245  1.00 88.45           H
ATOM    317 2HD  LYS A  40       4.062  -6.276  21.118  1.00 88.45           H
ATOM    318  CE  LYS A  40       2.389  -6.935  22.309  1.00 88.45           C
ATOM    319 1HE  LYS A  40       2.595  -8.000  22.197  1.00 88.45           H
ATOM    320 2HE  LYS A  40       2.002  -6.790  23.318  1.00 88.45           H
ATOM    321  NZ  LYS A  40       1.375  -6.513  21.317  1.00 88.45           N
ATOM    322 1HZ  LYS A  40       0.639  -7.209  21.269  1.00 88.45           H
ATOM    323 2HZ  LYS A  40       0.980  -5.622  21.596  1.00 88.45           H
ATOM    324 3HZ  LYS A  40       1.812  -6.419  20.407  1.00 88.45           H
ATOM    325  HN  LYS A  40       6.598  -5.003  25.393  1.00 88.45           H
ATOM    326  N   ASN A  41       9.384  -5.781  24.575  1.00 82.42           N
ATOM    327  CA  ASN A  41      10.736  -5.271  24.425  1.00 82.42           C
ATOM    328  C   ASN A  41      11.446  -6.042  23.311  1.00 82.42           C
ATOM    329  O   ASN A  41      12.176  -5.455  22.513  1.00 82.42           O
ATOM    330  HA  ASN A  41      10.619  -4.213  24.191  1.00 82.42           H
ATOM    331  CB  ASN A  41      11.540  -5.455  25.714  1.00 82.42           C
ATOM    332 1HB  ASN A  41      11.429  -6.478  26.074  1.00 82.42           H
ATOM    333 2HB  ASN A  41      12.600  -5.302  25.511  1.00 82.42           H
ATOM    334  CG  ASN A  41      11.076  -4.475  26.794  1.00 82.42           C
ATOM    335  OD1 ASN A  41      10.628  -3.374  26.519  1.00 82.42           O
ATOM    336  ND2 ASN A  41      11.208  -4.936  28.035  1.00 82.42           N
ATOM    337 1HD2 ASN A  41      11.583  -5.849  28.192  1.00 82.42           H
ATOM    338 2HD2 ASN A  41      10.931  -4.369  28.811  1.00 82.42           H
ATOM    339  HN  ASN A  41       9.157  -6.116  25.489  1.00 82.42           H
ATOM    340  N   ASN A  42      11.208  -7.345  23.292  1.00 83.92           N
ATOM    341  CA  ASN A  42      11.870  -8.213  22.333  1.00 83.92           C
ATOM    342  C   ASN A  42      11.449  -7.816  20.917  1.00 83.92           C
ATOM    343  O   ASN A  42      12.257  -7.859  19.990  1.00 83.92           O
ATOM    344  HA  ASN A  42      12.937  -8.070  22.506  1.00 83.92           H
ATOM    345  CB  ASN A  42      11.478  -9.676  22.551  1.00 83.92           C
ATOM    346 1HB  ASN A  42      10.392  -9.772  22.528  1.00 83.92           H
ATOM    347 2HB  ASN A  42      11.869 -10.286  21.737  1.00 83.92           H
ATOM    348  CG  ASN A  42      12.013 -10.194  23.887  1.00 83.92           C
ATOM    349  OD1 ASN A  42      12.800  -9.550  24.562  1.00 83.92           O
ATOM    350  ND2 ASN A  42      11.545 -11.391  24.230  1.00 83.92           N
ATOM    351 1HD2 ASN A  42      10.901 -11.866  23.630  1.00 83.92           H
ATOM    352 2HD2 ASN A  42      11.836 -11.815  25.087  1.00 83.92           H
ATOM    353  HN  ASN A  42      10.577  -7.807  23.915  1.00 83.92           H
ATOM    354  N   VAL A  43      10.185  -7.440  20.793  1.00 90.99           N
ATOM    355  CA  VAL A  43       9.633  -7.086  19.496  1.00 90.99           C
ATOM    356  C   VAL A  43      10.295  -5.799  18.999  1.00 90.99           C
ATOM    357  O   VAL A  43      10.619  -5.680  17.819  1.00 90.99           O
ATOM    358  HA  VAL A  43       9.873  -7.894  18.805  1.00 90.99           H
ATOM    359  CB  VAL A  43       8.109  -6.978  19.588  1.00 90.99           C
ATOM    360  HB  VAL A  43       7.872  -6.129  20.229  1.00 90.99           H
ATOM    361  CG1 VAL A  43       7.495  -6.715  18.212  1.00 90.99           C
ATOM    362 1HG1 VAL A  43       7.888  -5.780  17.811  1.00 90.99           H
ATOM    363 2HG1 VAL A  43       7.747  -7.534  17.539  1.00 90.99           H
ATOM    364 3HG1 VAL A  43       6.411  -6.642  18.306  1.00 90.99           H
ATOM    365  CG2 VAL A  43       7.508  -8.232  20.227  1.00 90.99           C
ATOM    366 1HG2 VAL A  43       7.761  -9.104  19.623  1.00 90.99           H
ATOM    367 2HG2 VAL A  43       7.911  -8.357  21.232  1.00 90.99           H
ATOM    368 3HG2 VAL A  43       6.425  -8.129  20.280  1.00 90.99           H
ATOM    369  HN  VAL A  43       9.544  -7.375  21.557  1.00 90.99           H
ATOM    370  N   ARG A  44      10.475  -4.869  19.925  1.00 86.26           N
ATOM    371  CA  ARG A  44      11.067  -3.585  19.590  1.00 86.26           C
ATOM    372  C   ARG A  44      12.531  -3.765  19.181  1.00 86.26           C
ATOM    373  O   ARG A  44      13.015  -3.086  18.278  1.00 86.26           O
ATOM    374  HA  ARG A  44      10.471  -3.211  18.758  1.00 86.26           H
ATOM    375  CB  ARG A  44      10.991  -2.618  20.773  1.00 86.26           C
ATOM    376 1HB  ARG A  44      11.415  -3.088  21.660  1.00 86.26           H
ATOM    377 2HB  ARG A  44      11.592  -1.733  20.564  1.00 86.26           H
ATOM    378  CG  ARG A  44       9.545  -2.204  21.051  1.00 86.26           C
ATOM    379 1HG  ARG A  44       9.055  -1.929  20.117  1.00 86.26           H
ATOM    380 2HG  ARG A  44       8.994  -3.050  21.463  1.00 86.26           H
ATOM    381  CD  ARG A  44       9.489  -1.028  22.028  1.00 86.26           C
ATOM    382 1HD  ARG A  44      10.175  -0.245  21.707  1.00 86.26           H
ATOM    383 2HD  ARG A  44       8.489  -0.594  22.031  1.00 86.26           H
ATOM    384  NE  ARG A  44       9.845  -1.484  23.390  1.00 86.26           N
ATOM    385  HE  ARG A  44      10.815  -1.542  23.627  1.00 86.26           H
ATOM    386  CZ  ARG A  44       8.949  -1.824  24.327  1.00 86.26           C
ATOM    387  NH1 ARG A  44       7.636  -1.766  24.065  1.00 86.26           N
ATOM    388 1HH1 ARG A  44       7.318  -1.466  23.165  1.00 86.26           H
ATOM    389 2HH1 ARG A  44       6.973  -2.021  24.770  1.00 86.26           H
ATOM    390  NH2 ARG A  44       9.385  -2.224  25.529  1.00 86.26           N
ATOM    391 1HH2 ARG A  44       8.729  -2.481  26.239  1.00 86.26           H
ATOM    392 2HH2 ARG A  44      10.367  -2.265  25.716  1.00 86.26           H
ATOM    393  HN  ARG A  44      10.225  -4.981  20.887  1.00 86.26           H
ATOM    394  N   GLN A  45      13.194  -4.685  19.867  1.00 83.18           N
ATOM    395  CA  GLN A  45      14.587  -4.976  19.575  1.00 83.18           C
ATOM    396  C   GLN A  45      14.726  -5.546  18.162  1.00 83.18           C
ATOM    397  O   GLN A  45      15.606  -5.136  17.407  1.00 83.18           O
ATOM    398  HA  GLN A  45      15.103  -4.018  19.639  1.00 83.18           H
ATOM    399  CB  GLN A  45      15.177  -5.933  20.612  1.00 83.18           C
ATOM    400 1HB  GLN A  45      14.458  -6.722  20.834  1.00 83.18           H
ATOM    401 2HB  GLN A  45      16.065  -6.416  20.204  1.00 83.18           H
ATOM    402  CG  GLN A  45      15.540  -5.191  21.900  1.00 83.18           C
ATOM    403 1HG  GLN A  45      16.214  -4.365  21.670  1.00 83.18           H
ATOM    404 2HG  GLN A  45      14.642  -4.756  22.339  1.00 83.18           H
ATOM    405  CD  GLN A  45      16.203  -6.132  22.908  1.00 83.18           C
ATOM    406  OE1 GLN A  45      16.242  -7.339  22.736  1.00 83.18           O
ATOM    407  NE2 GLN A  45      16.720  -5.514  23.966  1.00 83.18           N
ATOM    408 1HE2 GLN A  45      16.654  -4.520  24.046  1.00 83.18           H
ATOM    409 2HE2 GLN A  45      17.175  -6.045  24.681  1.00 83.18           H
ATOM    410  HN  GLN A  45      12.796  -5.225  20.608  1.00 83.18           H
ATOM    411  N   PHE A  46      13.843  -6.483  17.847  1.00 91.44           N
ATOM    412  CA  PHE A  46      13.847  -7.104  16.533  1.00 91.44           C
ATOM    413  C   PHE A  46      13.704  -6.053  15.430  1.00 91.44           C
ATOM    414  O   PHE A  46      14.472  -6.049  14.469  1.00 91.44           O
ATOM    415  HA  PHE A  46      14.802  -7.618  16.422  1.00 91.44           H
ATOM    416  CB  PHE A  46      12.644  -8.048  16.481  1.00 91.44           C
ATOM    417 1HB  PHE A  46      12.788  -8.844  17.211  1.00 91.44           H
ATOM    418 2HB  PHE A  46      11.751  -7.499  16.780  1.00 91.44           H
ATOM    419  CG  PHE A  46      12.404  -8.674  15.106  1.00 91.44           C
ATOM    420  CD1 PHE A  46      11.510  -8.111  14.250  1.00 91.44           C
ATOM    421  HD1 PHE A  46      10.964  -7.214  14.543  1.00 91.44           H
ATOM    422  CD2 PHE A  46      13.085  -9.793  14.740  1.00 91.44           C
ATOM    423  HD2 PHE A  46      13.801 -10.244  15.426  1.00 91.44           H
ATOM    424  CE1 PHE A  46      11.287  -8.693  12.973  1.00 91.44           C
ATOM    425  HE1 PHE A  46      10.570  -8.242  12.287  1.00 91.44           H
ATOM    426  CE2 PHE A  46      12.862 -10.374  13.464  1.00 91.44           C
ATOM    427  HE2 PHE A  46      13.407 -11.271  13.170  1.00 91.44           H
ATOM    428  CZ  PHE A  46      11.967  -9.812  12.607  1.00 91.44           C
ATOM    429  HZ  PHE A  46      11.796 -10.258  11.628  1.00 91.44           H
ATOM    430  HN  PHE A  46      13.136  -6.817  18.470  1.00 91.44           H
ATOM    431  N   ALA A  47      12.716  -5.188  15.605  1.00 92.74           N
ATOM    432  CA  ALA A  47      12.421  -4.177  14.604  1.00 92.74           C
ATOM    433  C   ALA A  47      13.644  -3.276  14.420  1.00 92.74           C
ATOM    434  O   ALA A  47      13.974  -2.893  13.299  1.00 92.74           O
ATOM    435  HA  ALA A  47      12.214  -4.689  13.665  1.00 92.74           H
ATOM    436  CB  ALA A  47      11.177  -3.392  15.023  1.00 92.74           C
ATOM    437 1HB  ALA A  47      10.330  -4.073  15.111  1.00 92.74           H
ATOM    438 2HB  ALA A  47      11.357  -2.910  15.984  1.00 92.74           H
ATOM    439 3HB  ALA A  47      10.956  -2.633  14.272  1.00 92.74           H
ATOM    440  HN  ALA A  47      12.123  -5.172  16.410  1.00 92.74           H
ATOM    441  N   SER A  48      14.283  -2.964  15.538  1.00 91.02           N
ATOM    442  CA  SER A  48      15.340  -1.967  15.543  1.00 91.02           C
ATOM    443  C   SER A  48      16.529  -2.461  14.715  1.00 91.02           C
ATOM    444  O   SER A  48      17.300  -1.660  14.190  1.00 91.02           O
ATOM    445  HA  SER A  48      14.901  -1.079  15.089  1.00 91.02           H
ATOM    446  CB  SER A  48      15.785  -1.643  16.970  1.00 91.02           C
ATOM    447 1HB  SER A  48      16.414  -0.752  16.960  1.00 91.02           H
ATOM    448 2HB  SER A  48      14.911  -1.409  17.578  1.00 91.02           H
ATOM    449  OG  SER A  48      16.501  -2.722  17.564  1.00 91.02           O
ATOM    450  HG  SER A  48      16.823  -2.459  18.474  1.00 91.02           H
ATOM    451  HN  SER A  48      14.089  -3.378  16.428  1.00 91.02           H
ATOM    452  N   HIS A  49      16.639  -3.779  14.626  1.00 86.80           N
ATOM    453  CA  HIS A  49      17.798  -4.391  13.999  1.00 86.80           C
ATOM    454  C   HIS A  49      17.504  -4.649  12.519  1.00 86.80           C
ATOM    455  O   HIS A  49      18.340  -4.375  11.660  1.00 86.80           O
ATOM    456  HA  HIS A  49      18.613  -3.673  14.079  1.00 86.80           H
ATOM    457  CB  HIS A  49      18.216  -5.657  14.750  1.00 86.80           C
ATOM    458 1HB  HIS A  49      17.337  -6.283  14.905  1.00 86.80           H
ATOM    459 2HB  HIS A  49      18.906  -6.226  14.126  1.00 86.80           H
ATOM    460  CG  HIS A  49      18.869  -5.391  16.085  1.00 86.80           C
ATOM    461  ND1 HIS A  49      18.144  -5.160  17.241  1.00 86.80           N
ATOM    462  HD1 HIS A  49      17.147  -5.145  17.313  1.00 86.80           H
ATOM    463  CD2 HIS A  49      20.185  -5.323  16.436  1.00 86.80           C
ATOM    464  HD2 HIS A  49      21.032  -5.458  15.763  1.00 86.80           H
ATOM    465  CE1 HIS A  49      18.996  -4.963  18.237  1.00 86.80           C
ATOM    466  HE1 HIS A  49      18.732  -4.756  19.274  1.00 86.80           H
ATOM    467  NE2 HIS A  49      20.260  -5.063  17.736  1.00 86.80           N
ATOM    468  HN  HIS A  49      15.956  -4.422  14.972  1.00 86.80           H
ATOM    469  N   PHE A  50      16.314  -5.174  12.268  1.00 80.34           N
ATOM    470  CA  PHE A  50      16.016  -5.769  10.976  1.00 80.34           C
ATOM    471  C   PHE A  50      15.322  -4.763  10.056  1.00 80.34           C
ATOM    472  O   PHE A  50      15.552  -4.759   8.848  1.00 80.34           O
ATOM    473  HA  PHE A  50      16.965  -6.070  10.532  1.00 80.34           H
ATOM    474  CB  PHE A  50      15.071  -6.945  11.232  1.00 80.34           C
ATOM    475 1HB  PHE A  50      14.294  -6.628  11.928  1.00 80.34           H
ATOM    476 2HB  PHE A  50      14.575  -7.208  10.299  1.00 80.34           H
ATOM    477  CG  PHE A  50      15.763  -8.188  11.794  1.00 80.34           C
ATOM    478  CD1 PHE A  50      16.410  -9.043  10.957  1.00 80.34           C
ATOM    479  HD1 PHE A  50      16.436  -8.842   9.886  1.00 80.34           H
ATOM    480  CD2 PHE A  50      15.731  -8.439  13.131  1.00 80.34           C
ATOM    481  HD2 PHE A  50      15.212  -7.754  13.801  1.00 80.34           H
ATOM    482  CE1 PHE A  50      17.052 -10.197  11.479  1.00 80.34           C
ATOM    483  HE1 PHE A  50      17.571 -10.882  10.808  1.00 80.34           H
ATOM    484  CE2 PHE A  50      16.373  -9.593  13.652  1.00 80.34           C
ATOM    485  HE2 PHE A  50      16.348  -9.794  14.723  1.00 80.34           H
ATOM    486  CZ  PHE A  50      17.020 -10.448  12.815  1.00 80.34           C
ATOM    487  HZ  PHE A  50      17.513 -11.333  13.216  1.00 80.34           H
ATOM    488  HN  PHE A  50      15.562  -5.197  12.927  1.00 80.34           H
ATOM    489  N   LEU A  51      14.485  -3.934  10.663  1.00 93.50           N
ATOM    490  CA  LEU A  51      13.583  -3.088   9.899  1.00 93.50           C
ATOM    491  C   LEU A  51      14.383  -1.962   9.241  1.00 93.50           C
ATOM    492  O   LEU A  51      14.215  -1.690   8.053  1.00 93.50           O
ATOM    493  HA  LEU A  51      13.144  -3.704   9.115  1.00 93.50           H
ATOM    494  CB  LEU A  51      12.436  -2.593  10.782  1.00 93.50           C
ATOM    495 1HB  LEU A  51      12.860  -2.020  11.607  1.00 93.50           H
ATOM    496 2HB  LEU A  51      11.825  -1.905  10.198  1.00 93.50           H
ATOM    497  CG  LEU A  51      11.523  -3.674  11.365  1.00 93.50           C
ATOM    498  HG  LEU A  51      12.099  -4.257  12.083  1.00 93.50           H
ATOM    499  CD1 LEU A  51      10.351  -3.050  12.126  1.00 93.50           C
ATOM    500 1HD1 LEU A  51      10.734  -2.438  12.943  1.00 93.50           H
ATOM    501 2HD1 LEU A  51       9.768  -2.427  11.448  1.00 93.50           H
ATOM    502 3HD1 LEU A  51       9.718  -3.840  12.529  1.00 93.50           H
ATOM    503  CD2 LEU A  51      11.050  -4.638  10.275  1.00 93.50           C
ATOM    504 1HD2 LEU A  51      10.497  -4.085   9.516  1.00 93.50           H
ATOM    505 2HD2 LEU A  51      11.914  -5.120   9.816  1.00 93.50           H
ATOM    506 3HD2 LEU A  51      10.403  -5.396  10.716  1.00 93.50           H
ATOM    507  HN  LEU A  51      14.417  -3.836  11.656  1.00 93.50           H
ATOM    508  N   PRO A  52      15.263  -1.291   9.995  1.00 95.41           N
ATOM    509  CA  PRO A  52      15.927  -0.087   9.489  1.00 95.41           C
ATOM    510  C   PRO A  52      16.604  -0.323   8.149  1.00 95.41           C
ATOM    511  O   PRO A  52      16.416   0.449   7.210  1.00 95.41           O
ATOM    512  HA  PRO A  52      15.193   0.696   9.304  1.00 95.41           H
ATOM    513  CB  PRO A  52      16.939   0.256  10.584  1.00 95.41           C
ATOM    514 1HB  PRO A  52      17.910  -0.202  10.391  1.00 95.41           H
ATOM    515 2HB  PRO A  52      17.104   1.331  10.657  1.00 95.41           H
ATOM    516  CG  PRO A  52      16.295  -0.302  11.848  1.00 95.41           C
ATOM    517 1HG  PRO A  52      17.027  -0.455  12.641  1.00 95.41           H
ATOM    518 2HG  PRO A  52      15.542   0.375  12.251  1.00 95.41           H
ATOM    519  CD  PRO A  52      15.688  -1.611  11.370  1.00 95.41           C
ATOM    520 1HD  PRO A  52      16.415  -2.423  11.385  1.00 95.41           H
ATOM    521 2HD  PRO A  52      14.854  -1.923  11.997  1.00 95.41           H
ATOM    522  N   PRO A  53      17.405  -1.390   8.028  1.00 95.68           N
ATOM    523  CA  PRO A  53      18.167  -1.626   6.799  1.00 95.68           C
ATOM    524  C   PRO A  53      17.272  -1.990   5.626  1.00 95.68           C
ATOM    525  O   PRO A  53      17.557  -1.626   4.486  1.00 95.68           O
ATOM    526  HA  PRO A  53      18.679  -0.714   6.493  1.00 95.68           H
ATOM    527  CB  PRO A  53      19.110  -2.772   7.171  1.00 95.68           C
ATOM    528 1HB  PRO A  53      19.313  -3.418   6.317  1.00 95.68           H
ATOM    529 2HB  PRO A  53      20.072  -2.402   7.526  1.00 95.68           H
ATOM    530  CG  PRO A  53      18.369  -3.505   8.253  1.00 95.68           C
ATOM    531 1HG  PRO A  53      17.667  -4.225   7.831  1.00 95.68           H
ATOM    532 2HG  PRO A  53      19.053  -4.064   8.891  1.00 95.68           H
ATOM    533  CD  PRO A  53      17.650  -2.442   9.031  1.00 95.68           C
ATOM    534 1HD  PRO A  53      16.718  -2.816   9.456  1.00 95.68           H
ATOM    535 2HD  PRO A  53      18.254  -2.074   9.860  1.00 95.68           H
ATOM    536  N   LEU A  54      16.203  -2.707   5.939  1.00 93.78           N
ATOM    537  CA  LEU A  54      15.278  -3.160   4.914  1.00 93.78           C
ATOM    538  C   LEU A  54      14.584  -1.949   4.289  1.00 93.78           C
ATOM    539  O   LEU A  54      14.412  -1.886   3.072  1.00 93.78           O
ATOM    540  HA  LEU A  54      15.865  -3.658   4.142  1.00 93.78           H
ATOM    541  CB  LEU A  54      14.309  -4.197   5.486  1.00 93.78           C
ATOM    542 1HB  LEU A  54      13.842  -3.776   6.376  1.00 93.78           H
ATOM    543 2HB  LEU A  54      13.515  -4.363   4.758  1.00 93.78           H
ATOM    544  CG  LEU A  54      14.918  -5.552   5.854  1.00 93.78           C
ATOM    545  HG  LEU A  54      15.709  -5.383   6.584  1.00 93.78           H
ATOM    546  CD1 LEU A  54      13.878  -6.457   6.517  1.00 93.78           C
ATOM    547 1HD1 LEU A  54      13.507  -5.982   7.425  1.00 93.78           H
ATOM    548 2HD1 LEU A  54      13.048  -6.622   5.829  1.00 93.78           H
ATOM    549 3HD1 LEU A  54      14.336  -7.414   6.768  1.00 93.78           H
ATOM    550  CD2 LEU A  54      15.561  -6.214   4.634  1.00 93.78           C
ATOM    551 1HD2 LEU A  54      14.805  -6.368   3.864  1.00 93.78           H
ATOM    552 2HD2 LEU A  54      16.350  -5.570   4.246  1.00 93.78           H
ATOM    553 3HD2 LEU A  54      15.985  -7.175   4.924  1.00 93.78           H
ATOM    554  HN  LEU A  54      15.964  -2.978   6.872  1.00 93.78           H
ATOM    555  N   TYR A  55      14.203  -1.016   5.149  1.00 94.15           N
ATOM    556  CA  TYR A  55      13.485   0.166   4.702  1.00 94.15           C
ATOM    557  C   TYR A  55      14.387   1.068   3.857  1.00 94.15           C
ATOM    558  O   TYR A  55      13.941   1.648   2.869  1.00 94.15           O
ATOM    559  HA  TYR A  55      12.641  -0.162   4.095  1.00 94.15           H
ATOM    560  CB  TYR A  55      13.078   0.917   5.971  1.00 94.15           C
ATOM    561 1HB  TYR A  55      13.937   0.973   6.640  1.00 94.15           H
ATOM    562 2HB  TYR A  55      12.813   1.941   5.706  1.00 94.15           H
ATOM    563  CG  TYR A  55      11.906   0.281   6.722  1.00 94.15           C
ATOM    564  CD1 TYR A  55      11.351  -0.897   6.263  1.00 94.15           C
ATOM    565  HD1 TYR A  55      11.747  -1.373   5.366  1.00 94.15           H
ATOM    566  CD2 TYR A  55      11.405   0.884   7.857  1.00 94.15           C
ATOM    567  HD2 TYR A  55      11.843   1.814   8.219  1.00 94.15           H
ATOM    568  CE1 TYR A  55      10.248  -1.496   6.969  1.00 94.15           C
ATOM    569  HE1 TYR A  55       9.800  -2.425   6.618  1.00 94.15           H
ATOM    570  CE2 TYR A  55      10.302   0.285   8.563  1.00 94.15           C
ATOM    571  HE2 TYR A  55       9.896   0.751   9.462  1.00 94.15           H
ATOM    572  CZ  TYR A  55       9.778  -0.875   8.085  1.00 94.15           C
ATOM    573  OH  TYR A  55       8.737  -1.441   8.752  1.00 94.15           O
ATOM    574  HH  TYR A  55       8.434  -2.267   8.275  1.00 94.15           H
ATOM    575  HN  TYR A  55      14.376  -1.058   6.133  1.00 94.15           H
ATOM    576  N   TRP A  56      15.641   1.158   4.278  1.00 92.56           N
ATOM    577  CA  TRP A  56      16.620   1.945   3.548  1.00 92.56           C
ATOM    578  C   TRP A  56      16.787   1.322   2.160  1.00 92.56           C
ATOM    579  O   TRP A  56      16.839   2.034   1.158  1.00 92.56           O
ATOM    580  HA  TRP A  56      16.233   2.959   3.457  1.00 92.56           H
ATOM    581  CB  TRP A  56      17.936   2.038   4.322  1.00 92.56           C
ATOM    582 1HB  TRP A  56      18.121   1.086   4.820  1.00 92.56           H
ATOM    583 2HB  TRP A  56      18.752   2.192   3.616  1.00 92.56           H
ATOM    584  CG  TRP A  56      17.966   3.157   5.366  1.00 92.56           C
ATOM    585  CD1 TRP A  56      18.065   3.041   6.697  1.00 92.56           C
ATOM    586  HD1 TRP A  56      18.141   2.090   7.226  1.00 92.56           H
ATOM    587  CD2 TRP A  56      17.892   4.575   5.108  1.00 92.56           C
ATOM    588  NE1 TRP A  56      18.060   4.275   7.314  1.00 92.56           N
ATOM    589  HE1 TRP A  56      18.123   4.445   8.298  1.00 92.56           H
ATOM    590  CE2 TRP A  56      17.951   5.237   6.317  1.00 92.56           C
ATOM    591  CE3 TRP A  56      17.778   5.274   3.894  1.00 92.56           C
ATOM    592  HE3 TRP A  56      17.729   4.774   2.927  1.00 92.56           H
ATOM    593  CZ2 TRP A  56      17.904   6.632   6.430  1.00 92.56           C
ATOM    594  HZ2 TRP A  56      17.953   7.132   7.398  1.00 92.56           H
ATOM    595  CZ3 TRP A  56      17.732   6.667   4.024  1.00 92.56           C
ATOM    596  HZ3 TRP A  56      17.643   7.259   3.112  1.00 92.56           H
ATOM    597  CH2 TRP A  56      17.790   7.350   5.234  1.00 92.56           C
ATOM    598  HH2 TRP A  56      17.748   8.439   5.250  1.00 92.56           H
ATOM    599  HN  TRP A  56      15.989   0.707   5.100  1.00 92.56           H
ATOM    600  N   LEU A  57      16.865  -0.001   2.145  1.00 92.73           N
ATOM    601  CA  LEU A  57      17.036  -0.726   0.898  1.00 92.73           C
ATOM    602  C   LEU A  57      15.856  -0.427  -0.028  1.00 92.73           C
ATOM    603  O   LEU A  57      16.048  -0.062  -1.187  1.00 92.73           O
ATOM    604  HA  LEU A  57      17.947  -0.356   0.427  1.00 92.73           H
ATOM    605  CB  LEU A  57      17.241  -2.218   1.170  1.00 92.73           C
ATOM    606 1HB  LEU A  57      18.107  -2.333   1.822  1.00 92.73           H
ATOM    607 2HB  LEU A  57      16.377  -2.589   1.721  1.00 92.73           H
ATOM    608  CG  LEU A  57      17.443  -3.103  -0.061  1.00 92.73           C
ATOM    609  HG  LEU A  57      16.628  -2.910  -0.758  1.00 92.73           H
ATOM    610  CD1 LEU A  57      18.746  -2.750  -0.782  1.00 92.73           C
ATOM    611 1HD1 LEU A  57      18.715  -1.709  -1.101  1.00 92.73           H
ATOM    612 2HD1 LEU A  57      19.587  -2.897  -0.104  1.00 92.73           H
ATOM    613 3HD1 LEU A  57      18.865  -3.394  -1.653  1.00 92.73           H
ATOM    614  CD2 LEU A  57      17.377  -4.585   0.312  1.00 92.73           C
ATOM    615 1HD2 LEU A  57      18.158  -4.812   1.037  1.00 92.73           H
ATOM    616 2HD2 LEU A  57      16.402  -4.808   0.746  1.00 92.73           H
ATOM    617 3HD2 LEU A  57      17.524  -5.192  -0.582  1.00 92.73           H
ATOM    618  HN  LEU A  57      16.813  -0.573   2.964  1.00 92.73           H
ATOM    619  N   VAL A  58      14.660  -0.591   0.518  1.00 94.66           N
ATOM    620  CA  VAL A  58      13.449  -0.408  -0.263  1.00 94.66           C
ATOM    621  C   VAL A  58      13.403   1.024  -0.799  1.00 94.66           C
ATOM    622  O   VAL A  58      13.056   1.247  -1.957  1.00 94.66           O
ATOM    623  HA  VAL A  58      13.495  -1.097  -1.107  1.00 94.66           H
ATOM    624  CB  VAL A  58      12.223  -0.772   0.578  1.00 94.66           C
ATOM    625  HB  VAL A  58      12.264  -0.189   1.498  1.00 94.66           H
ATOM    626  CG1 VAL A  58      10.929  -0.407  -0.152  1.00 94.66           C
ATOM    627 1HG1 VAL A  58      10.913   0.665  -0.349  1.00 94.66           H
ATOM    628 2HG1 VAL A  58      10.879  -0.950  -1.096  1.00 94.66           H
ATOM    629 3HG1 VAL A  58      10.074  -0.676   0.468  1.00 94.66           H
ATOM    630  CG2 VAL A  58      12.239  -2.254   0.958  1.00 94.66           C
ATOM    631 1HG2 VAL A  58      12.234  -2.861   0.053  1.00 94.66           H
ATOM    632 2HG2 VAL A  58      13.137  -2.471   1.537  1.00 94.66           H
ATOM    633 3HG2 VAL A  58      11.357  -2.485   1.556  1.00 94.66           H
ATOM    634  HN  VAL A  58      14.512  -0.843   1.475  1.00 94.66           H
ATOM    635  N   PHE A  59      13.758   1.958   0.071  1.00 95.79           N
ATOM    636  CA  PHE A  59      13.729   3.366  -0.289  1.00 95.79           C
ATOM    637  C   PHE A  59      14.631   3.642  -1.494  1.00 95.79           C
ATOM    638  O   PHE A  59      14.192   4.234  -2.479  1.00 95.79           O
ATOM    639  HA  PHE A  59      12.699   3.613  -0.544  1.00 95.79           H
ATOM    640  CB  PHE A  59      14.256   4.147   0.917  1.00 95.79           C
ATOM    641 1HB  PHE A  59      13.558   4.029   1.746  1.00 95.79           H
ATOM    642 2HB  PHE A  59      15.204   3.712   1.233  1.00 95.79           H
ATOM    643  CG  PHE A  59      14.460   5.640   0.650  1.00 95.79           C
ATOM    644  CD1 PHE A  59      15.717   6.153   0.588  1.00 95.79           C
ATOM    645  HD1 PHE A  59      16.580   5.502   0.728  1.00 95.79           H
ATOM    646  CD2 PHE A  59      13.384   6.453   0.476  1.00 95.79           C
ATOM    647  HD2 PHE A  59      12.376   6.041   0.526  1.00 95.79           H
ATOM    648  CE1 PHE A  59      15.907   7.539   0.341  1.00 95.79           C
ATOM    649  HE1 PHE A  59      16.915   7.951   0.291  1.00 95.79           H
ATOM    650  CE2 PHE A  59      13.573   7.838   0.228  1.00 95.79           C
ATOM    651  HE2 PHE A  59      12.711   8.490   0.089  1.00 95.79           H
ATOM    652  CZ  PHE A  59      14.831   8.352   0.166  1.00 95.79           C
ATOM    653  HZ  PHE A  59      14.976   9.415  -0.024  1.00 95.79           H
ATOM    654  HN  PHE A  59      14.061   1.767   1.005  1.00 95.79           H
ATOM    655  N   ILE A  60      15.875   3.202  -1.375  1.00 93.72           N
ATOM    656  CA  ILE A  60      16.883   3.532  -2.368  1.00 93.72           C
ATOM    657  C   ILE A  60      16.463   2.961  -3.724  1.00 93.72           C
ATOM    658  O   ILE A  60      16.418   3.684  -4.719  1.00 93.72           O
ATOM    659  HA  ILE A  60      16.921   4.618  -2.447  1.00 93.72           H
ATOM    660  CB  ILE A  60      18.264   3.063  -1.905  1.00 93.72           C
ATOM    661  HB  ILE A  60      18.183   2.024  -1.586  1.00 93.72           H
ATOM    662  CG1 ILE A  60      18.740   3.871  -0.696  1.00 93.72           C
ATOM    663 1HG1 ILE A  60      18.999   4.883  -1.009  1.00 93.72           H
ATOM    664 2HG1 ILE A  60      17.930   3.959   0.029  1.00 93.72           H
ATOM    665  CG2 ILE A  60      19.272   3.106  -3.055  1.00 93.72           C
ATOM    666 1HG2 ILE A  60      18.933   2.453  -3.860  1.00 93.72           H
ATOM    667 2HG2 ILE A  60      19.355   4.127  -3.428  1.00 93.72           H
ATOM    668 3HG2 ILE A  60      20.245   2.768  -2.699  1.00 93.72           H
ATOM    669  CD1 ILE A  60      19.952   3.209  -0.037  1.00 93.72           C
ATOM    670 1HD1 ILE A  60      19.682   2.207   0.297  1.00 93.72           H
ATOM    671 2HD1 ILE A  60      20.767   3.145  -0.757  1.00 93.72           H
ATOM    672 3HD1 ILE A  60      20.269   3.804   0.820  1.00 93.72           H
ATOM    673  HN  ILE A  60      16.196   2.631  -0.620  1.00 93.72           H
ATOM    674  N   VAL A  61      16.166   1.670  -3.721  1.00 93.45           N
ATOM    675  CA  VAL A  61      15.877   0.966  -4.959  1.00 93.45           C
ATOM    676  C   VAL A  61      14.579   1.510  -5.559  1.00 93.45           C
ATOM    677  O   VAL A  61      14.493   1.726  -6.767  1.00 93.45           O
ATOM    678  HA  VAL A  61      16.695   1.166  -5.650  1.00 93.45           H
ATOM    679  CB  VAL A  61      15.831  -0.542  -4.704  1.00 93.45           C
ATOM    680  HB  VAL A  61      15.083  -0.729  -3.933  1.00 93.45           H
ATOM    681  CG1 VAL A  61      15.406  -1.299  -5.964  1.00 93.45           C
ATOM    682 1HG1 VAL A  61      14.414  -0.966  -6.271  1.00 93.45           H
ATOM    683 2HG1 VAL A  61      16.119  -1.101  -6.764  1.00 93.45           H
ATOM    684 3HG1 VAL A  61      15.382  -2.368  -5.755  1.00 93.45           H
ATOM    685  CG2 VAL A  61      17.177  -1.052  -4.186  1.00 93.45           C
ATOM    686 1HG2 VAL A  61      17.952  -0.846  -4.924  1.00 93.45           H
ATOM    687 2HG2 VAL A  61      17.422  -0.547  -3.251  1.00 93.45           H
ATOM    688 3HG2 VAL A  61      17.117  -2.127  -4.013  1.00 93.45           H
ATOM    689  HN  VAL A  61      16.121   1.109  -2.895  1.00 93.45           H
ATOM    690  N   GLY A  62      13.603   1.717  -4.688  1.00 94.99           N
ATOM    691  CA  GLY A  62      12.278   2.118  -5.130  1.00 94.99           C
ATOM    692  C   GLY A  62      12.293   3.545  -5.682  1.00 94.99           C
ATOM    693  O   GLY A  62      11.673   3.825  -6.707  1.00 94.99           O
ATOM    694 1HA  GLY A  62      11.924   1.431  -5.899  1.00 94.99           H
ATOM    695 2HA  GLY A  62      11.577   2.054  -4.298  1.00 94.99           H
ATOM    696  HN  GLY A  62      13.705   1.616  -3.699  1.00 94.99           H
ATOM    697  N   ALA A  63      13.007   4.411  -4.978  1.00 95.03           N
ATOM    698  CA  ALA A  63      13.066   5.813  -5.353  1.00 95.03           C
ATOM    699  C   ALA A  63      13.699   5.939  -6.740  1.00 95.03           C
ATOM    700  O   ALA A  63      13.196   6.669  -7.593  1.00 95.03           O
ATOM    701  HA  ALA A  63      12.044   6.190  -5.394  1.00 95.03           H
ATOM    702  CB  ALA A  63      13.837   6.595  -4.287  1.00 95.03           C
ATOM    703 1HB  ALA A  63      13.330   6.497  -3.328  1.00 95.03           H
ATOM    704 2HB  ALA A  63      14.849   6.198  -4.206  1.00 95.03           H
ATOM    705 3HB  ALA A  63      13.882   7.647  -4.570  1.00 95.03           H
ATOM    706  HN  ALA A  63      13.537   4.168  -4.165  1.00 95.03           H
ATOM    707  N   LEU A  64      14.794   5.216  -6.924  1.00 89.10           N
ATOM    708  CA  LEU A  64      15.500   5.235  -8.194  1.00 89.10           C
ATOM    709  C   LEU A  64      14.589   4.674  -9.287  1.00 89.10           C
ATOM    710  O   LEU A  64      14.472   5.259 -10.363  1.00 89.10           O
ATOM    711  HA  LEU A  64      15.721   6.276  -8.429  1.00 89.10           H
ATOM    712  CB  LEU A  64      16.839   4.504  -8.074  1.00 89.10           C
ATOM    713 1HB  LEU A  64      16.656   3.521  -7.641  1.00 89.10           H
ATOM    714 2HB  LEU A  64      17.233   4.343  -9.077  1.00 89.10           H
ATOM    715  CG  LEU A  64      17.914   5.205  -7.240  1.00 89.10           C
ATOM    716  HG  LEU A  64      17.492   5.433  -6.261  1.00 89.10           H
ATOM    717  CD1 LEU A  64      19.116   4.287  -7.012  1.00 89.10           C
ATOM    718 1HD1 LEU A  64      18.793   3.390  -6.483  1.00 89.10           H
ATOM    719 2HD1 LEU A  64      19.547   4.006  -7.973  1.00 89.10           H
ATOM    720 3HD1 LEU A  64      19.865   4.810  -6.417  1.00 89.10           H
ATOM    721  CD2 LEU A  64      18.321   6.535  -7.878  1.00 89.10           C
ATOM    722 1HD2 LEU A  64      18.717   6.353  -8.877  1.00 89.10           H
ATOM    723 2HD2 LEU A  64      17.450   7.187  -7.945  1.00 89.10           H
ATOM    724 3HD2 LEU A  64      19.086   7.012  -7.265  1.00 89.10           H
ATOM    725  HN  LEU A  64      15.198   4.625  -6.225  1.00 89.10           H
ATOM    726  N   GLY A  65      13.968   3.547  -8.975  1.00 92.27           N
ATOM    727  CA  GLY A  65      13.187   2.823  -9.964  1.00 92.27           C
ATOM    728  C   GLY A  65      11.995   3.657 -10.438  1.00 92.27           C
ATOM    729  O   GLY A  65      11.804   3.846 -11.638  1.00 92.27           O
ATOM    730 1HA  GLY A  65      13.818   2.568 -10.815  1.00 92.27           H
ATOM    731 2HA  GLY A  65      12.832   1.885  -9.537  1.00 92.27           H
ATOM    732  HN  GLY A  65      13.991   3.128  -8.067  1.00 92.27           H
ATOM    733  N   ASN A  66      11.224   4.133  -9.471  1.00 89.89           N
ATOM    734  CA  ASN A  66       9.986   4.829  -9.776  1.00 89.89           C
ATOM    735  C   ASN A  66      10.308   6.169 -10.440  1.00 89.89           C
ATOM    736  O   ASN A  66       9.591   6.609 -11.337  1.00 89.89           O
ATOM    737  HA  ASN A  66       9.435   4.158 -10.436  1.00 89.89           H
ATOM    738  CB  ASN A  66       9.186   5.112  -8.503  1.00 89.89           C
ATOM    739 1HB  ASN A  66       9.854   5.474  -7.722  1.00 89.89           H
ATOM    740 2HB  ASN A  66       8.461   5.903  -8.693  1.00 89.89           H
ATOM    741  CG  ASN A  66       8.461   3.854  -8.019  1.00 89.89           C
ATOM    742  OD1 ASN A  66       7.550   3.348  -8.654  1.00 89.89           O
ATOM    743  ND2 ASN A  66       8.915   3.380  -6.862  1.00 89.89           N
ATOM    744 1HD2 ASN A  66       9.666   3.843  -6.392  1.00 89.89           H
ATOM    745 2HD2 ASN A  66       8.505   2.560  -6.463  1.00 89.89           H
ATOM    746  HN  ASN A  66      11.434   4.050  -8.497  1.00 89.89           H
ATOM    747  N   SER A  67      11.387   6.780  -9.973  1.00 90.86           N
ATOM    748  CA  SER A  67      11.853   8.026 -10.558  1.00 90.86           C
ATOM    749  C   SER A  67      12.170   7.822 -12.040  1.00 90.86           C
ATOM    750  O   SER A  67      11.887   8.690 -12.864  1.00 90.86           O
ATOM    751  HA  SER A  67      11.029   8.728 -10.436  1.00 90.86           H
ATOM    752  CB  SER A  67      13.085   8.554  -9.819  1.00 90.86           C
ATOM    753 1HB  SER A  67      13.881   7.811  -9.865  1.00 90.86           H
ATOM    754 2HB  SER A  67      13.454   9.448 -10.322  1.00 90.86           H
ATOM    755  OG  SER A  67      12.800   8.859  -8.457  1.00 90.86           O
ATOM    756  HG  SER A  67      13.307   8.243  -7.855  1.00 90.86           H
ATOM    757  HN  SER A  67      11.938   6.438  -9.212  1.00 90.86           H
ATOM    758  N   LEU A  68      12.753   6.669 -12.335  1.00 85.02           N
ATOM    759  CA  LEU A  68      13.113   6.341 -13.704  1.00 85.02           C
ATOM    760  C   LEU A  68      11.839   6.161 -14.532  1.00 85.02           C
ATOM    761  O   LEU A  68      11.771   6.606 -15.677  1.00 85.02           O
ATOM    762  HA  LEU A  68      13.671   7.186 -14.107  1.00 85.02           H
ATOM    763  CB  LEU A  68      14.044   5.127 -13.737  1.00 85.02           C
ATOM    764 1HB  LEU A  68      14.813   5.263 -12.977  1.00 85.02           H
ATOM    765 2HB  LEU A  68      13.469   4.245 -13.454  1.00 85.02           H
ATOM    766  CG  LEU A  68      14.732   4.846 -15.074  1.00 85.02           C
ATOM    767  HG  LEU A  68      13.985   4.916 -15.864  1.00 85.02           H
ATOM    768  CD1 LEU A  68      15.804   5.896 -15.371  1.00 85.02           C
ATOM    769 1HD1 LEU A  68      15.343   6.883 -15.416  1.00 85.02           H
ATOM    770 2HD1 LEU A  68      16.555   5.882 -14.582  1.00 85.02           H
ATOM    771 3HD1 LEU A  68      16.277   5.672 -16.327  1.00 85.02           H
ATOM    772  CD2 LEU A  68      15.297   3.424 -15.112  1.00 85.02           C
ATOM    773 1HD2 LEU A  68      16.026   3.302 -14.311  1.00 85.02           H
ATOM    774 2HD2 LEU A  68      14.487   2.707 -14.978  1.00 85.02           H
ATOM    775 3HD2 LEU A  68      15.781   3.251 -16.073  1.00 85.02           H
ATOM    776  HN  LEU A  68      12.979   5.968 -11.659  1.00 85.02           H
ATOM    777  N   VAL A  69      10.861   5.509 -13.921  1.00 87.63           N
ATOM    778  CA  VAL A  69       9.596   5.259 -14.591  1.00 87.63           C
ATOM    779  C   VAL A  69       8.978   6.591 -15.020  1.00 87.63           C
ATOM    780  O   VAL A  69       8.596   6.758 -16.177  1.00 87.63           O
ATOM    781  HA  VAL A  69       9.807   4.667 -15.482  1.00 87.63           H
ATOM    782  CB  VAL A  69       8.677   4.438 -13.683  1.00 87.63           C
ATOM    783  HB  VAL A  69       8.627   4.939 -12.717  1.00 87.63           H
ATOM    784  CG1 VAL A  69       7.259   4.374 -14.254  1.00 87.63           C
ATOM    785 1HG1 VAL A  69       6.855   5.383 -14.339  1.00 87.63           H
ATOM    786 2HG1 VAL A  69       7.284   3.908 -15.239  1.00 87.63           H
ATOM    787 3HG1 VAL A  69       6.626   3.785 -13.589  1.00 87.63           H
ATOM    788  CG2 VAL A  69       9.241   3.034 -13.457  1.00 87.63           C
ATOM    789 1HG2 VAL A  69       9.335   2.522 -14.414  1.00 87.63           H
ATOM    790 2HG2 VAL A  69      10.222   3.108 -12.987  1.00 87.63           H
ATOM    791 3HG2 VAL A  69       8.568   2.473 -12.809  1.00 87.63           H
ATOM    792  HN  VAL A  69      10.922   5.156 -12.988  1.00 87.63           H
ATOM    793  N   ILE A  70       8.900   7.505 -14.064  1.00 88.49           N
ATOM    794  CA  ILE A  70       8.263   8.789 -14.307  1.00 88.49           C
ATOM    795  C   ILE A  70       8.981   9.500 -15.456  1.00 88.49           C
ATOM    796  O   ILE A  70       8.338  10.083 -16.328  1.00 88.49           O
ATOM    797  HA  ILE A  70       7.235   8.592 -14.611  1.00 88.49           H
ATOM    798  CB  ILE A  70       8.204   9.610 -13.017  1.00 88.49           C
ATOM    799  HB  ILE A  70       9.202   9.628 -12.578  1.00 88.49           H
ATOM    800  CG1 ILE A  70       7.272   8.958 -11.995  1.00 88.49           C
ATOM    801 1HG1 ILE A  70       6.235   9.104 -12.298  1.00 88.49           H
ATOM    802 2HG1 ILE A  70       7.449   7.883 -11.969  1.00 88.49           H
ATOM    803  CG2 ILE A  70       7.812  11.060 -13.308  1.00 88.49           C
ATOM    804 1HG2 ILE A  70       8.548  11.509 -13.975  1.00 88.49           H
ATOM    805 2HG2 ILE A  70       6.831  11.083 -13.782  1.00 88.49           H
ATOM    806 3HG2 ILE A  70       7.778  11.621 -12.375  1.00 88.49           H
ATOM    807  CD1 ILE A  70       7.489   9.549 -10.600  1.00 88.49           C
ATOM    808 1HD1 ILE A  70       8.520   9.381 -10.290  1.00 88.49           H
ATOM    809 2HD1 ILE A  70       7.287  10.620 -10.624  1.00 88.49           H
ATOM    810 3HD1 ILE A  70       6.813   9.068  -9.893  1.00 88.49           H
ATOM    811  HN  ILE A  70       9.261   7.381 -13.140  1.00 88.49           H
ATOM    812  N   LEU A  71      10.303   9.427 -15.421  1.00 84.31           N
ATOM    813  CA  LEU A  71      11.118  10.144 -16.388  1.00 84.31           C
ATOM    814  C   LEU A  71      10.865   9.572 -17.784  1.00 84.31           C
ATOM    815  O   LEU A  71      10.769  10.319 -18.757  1.00 84.31           O
ATOM    816  HA  LEU A  71      10.797  11.185 -16.378  1.00 84.31           H
ATOM    817  CB  LEU A  71      12.590  10.120 -15.970  1.00 84.31           C
ATOM    818 1HB  LEU A  71      12.659  10.455 -14.935  1.00 84.31           H
ATOM    819 2HB  LEU A  71      12.937   9.087 -15.995  1.00 84.31           H
ATOM    820  CG  LEU A  71      13.541  10.969 -16.816  1.00 84.31           C
ATOM    821  HG  LEU A  71      12.955  11.738 -17.321  1.00 84.31           H
ATOM    822  CD1 LEU A  71      14.565  11.687 -15.936  1.00 84.31           C
ATOM    823 1HD1 LEU A  71      14.047  12.339 -15.232  1.00 84.31           H
ATOM    824 2HD1 LEU A  71      15.150  10.951 -15.385  1.00 84.31           H
ATOM    825 3HD1 LEU A  71      15.228  12.283 -16.562  1.00 84.31           H
ATOM    826  CD2 LEU A  71      14.210  10.125 -17.903  1.00 84.31           C
ATOM    827 1HD2 LEU A  71      14.780   9.320 -17.438  1.00 84.31           H
ATOM    828 2HD2 LEU A  71      13.447   9.701 -18.555  1.00 84.31           H
ATOM    829 3HD2 LEU A  71      14.880  10.753 -18.489  1.00 84.31           H
ATOM    830  HN  LEU A  71      10.816   8.893 -14.749  1.00 84.31           H
ATOM    831  N   VAL A  72      10.766   8.252 -17.839  1.00 83.56           N
ATOM    832  CA  VAL A  72      10.573   7.568 -19.107  1.00 83.56           C
ATOM    833  C   VAL A  72       9.242   8.007 -19.721  1.00 83.56           C
ATOM    834  O   VAL A  72       9.175   8.320 -20.908  1.00 83.56           O
ATOM    835  HA  VAL A  72      11.382   7.872 -19.771  1.00 83.56           H
ATOM    836  CB  VAL A  72      10.668   6.055 -18.905  1.00 83.56           C
ATOM    837  HB  VAL A  72       9.984   5.780 -18.102  1.00 83.56           H
ATOM    838  CG1 VAL A  72      10.236   5.305 -20.167  1.00 83.56           C
ATOM    839 1HG1 VAL A  72       9.204   5.562 -20.406  1.00 83.56           H
ATOM    840 2HG1 VAL A  72      10.883   5.588 -20.997  1.00 83.56           H
ATOM    841 3HG1 VAL A  72      10.312   4.231 -19.995  1.00 83.56           H
ATOM    842  CG2 VAL A  72      12.079   5.645 -18.480  1.00 83.56           C
ATOM    843 1HG2 VAL A  72      12.791   5.940 -19.252  1.00 83.56           H
ATOM    844 2HG2 VAL A  72      12.335   6.140 -17.543  1.00 83.56           H
ATOM    845 3HG2 VAL A  72      12.119   4.565 -18.343  1.00 83.56           H
ATOM    846  HN  VAL A  72      10.815   7.654 -17.040  1.00 83.56           H
ATOM    847  N   TYR A  73       8.215   8.017 -18.883  1.00 79.49           N
ATOM    848  CA  TYR A  73       6.879   8.358 -19.341  1.00 79.49           C
ATOM    849  C   TYR A  73       6.799   9.830 -19.750  1.00 79.49           C
ATOM    850  O   TYR A  73       6.059  10.184 -20.667  1.00 79.49           O
ATOM    851  HA  TYR A  73       6.651   7.735 -20.207  1.00 79.49           H
ATOM    852  CB  TYR A  73       5.951   8.120 -18.148  1.00 79.49           C
ATOM    853 1HB  TYR A  73       6.528   8.211 -17.228  1.00 79.49           H
ATOM    854 2HB  TYR A  73       5.194   8.904 -18.128  1.00 79.49           H
ATOM    855  CG  TYR A  73       5.254   6.759 -18.163  1.00 79.49           C
ATOM    856  CD1 TYR A  73       4.248   6.508 -19.074  1.00 79.49           C
ATOM    857  HD1 TYR A  73       3.950   7.281 -19.783  1.00 79.49           H
ATOM    858  CD2 TYR A  73       5.632   5.780 -17.266  1.00 79.49           C
ATOM    859  HD2 TYR A  73       6.426   5.978 -16.547  1.00 79.49           H
ATOM    860  CE1 TYR A  73       3.592   5.227 -19.088  1.00 79.49           C
ATOM    861  HE1 TYR A  73       2.795   5.016 -19.802  1.00 79.49           H
ATOM    862  CE2 TYR A  73       4.976   4.498 -17.280  1.00 79.49           C
ATOM    863  HE2 TYR A  73       5.264   3.717 -16.577  1.00 79.49           H
ATOM    864  CZ  TYR A  73       3.988   4.285 -18.191  1.00 79.49           C
ATOM    865  OH  TYR A  73       3.369   3.074 -18.204  1.00 79.49           O
ATOM    866  HH  TYR A  73       2.721   3.030 -18.965  1.00 79.49           H
ATOM    867  HN  TYR A  73       8.285   7.797 -17.910  1.00 79.49           H
ATOM    868  N   TRP A  74       7.570  10.648 -19.049  1.00 70.21           N
ATOM    869  CA  TRP A  74       7.522  12.085 -19.259  1.00 70.21           C
ATOM    870  C   TRP A  74       8.084  12.379 -20.652  1.00 70.21           C
ATOM    871  O   TRP A  74       7.460  13.089 -21.440  1.00 70.21           O
ATOM    872  HA  TRP A  74       6.478  12.395 -19.206  1.00 70.21           H
ATOM    873  CB  TRP A  74       8.265  12.827 -18.147  1.00 70.21           C
ATOM    874 1HB  TRP A  74       7.945  12.431 -17.183  1.00 70.21           H
ATOM    875 2HB  TRP A  74       9.332  12.623 -18.237  1.00 70.21           H
ATOM    876  CG  TRP A  74       8.047  14.342 -18.156  1.00 70.21           C
ATOM    877  CD1 TRP A  74       8.544  15.241 -19.016  1.00 70.21           C
ATOM    878  HD1 TRP A  74       9.195  14.994 -19.855  1.00 70.21           H
ATOM    879  CD2 TRP A  74       7.251  15.102 -17.222  1.00 70.21           C
ATOM    880  NE1 TRP A  74       8.128  16.520 -18.706  1.00 70.21           N
ATOM    881  HE1 TRP A  74       8.366  17.356 -19.201  1.00 70.21           H
ATOM    882  CE2 TRP A  74       7.317  16.433 -17.581  1.00 70.21           C
ATOM    883  CE3 TRP A  74       6.500  14.678 -16.112  1.00 70.21           C
ATOM    884  HE3 TRP A  74       6.432  13.634 -15.808  1.00 70.21           H
ATOM    885  CZ2 TRP A  74       6.655  17.449 -16.882  1.00 70.21           C
ATOM    886  HZ2 TRP A  74       6.722  18.493 -17.185  1.00 70.21           H
ATOM    887  CZ3 TRP A  74       5.844  15.706 -15.423  1.00 70.21           C
ATOM    888  HZ3 TRP A  74       5.248  15.432 -14.553  1.00 70.21           H
ATOM    889  CH2 TRP A  74       5.901  17.051 -15.771  1.00 70.21           C
ATOM    890  HH2 TRP A  74       5.360  17.792 -15.183  1.00 70.21           H
ATOM    891  HN  TRP A  74       8.218  10.345 -18.351  1.00 70.21           H
ATOM    892  N   TYR A  75       9.255  11.817 -20.913  1.00 68.59           N
ATOM    893  CA  TYR A  75      10.042  12.228 -22.063  1.00 68.59           C
ATOM    894  C   TYR A  75       9.690  11.393 -23.296  1.00 68.59           C
ATOM    895  O   TYR A  75       9.692  11.901 -24.416  1.00 68.59           O
ATOM    896  HA  TYR A  75       9.818  13.275 -22.267  1.00 68.59           H
ATOM    897  CB  TYR A  75      11.503  11.971 -21.688  1.00 68.59           C
ATOM    898 1HB  TYR A  75      11.555  11.079 -21.063  1.00 68.59           H
ATOM    899 2HB  TYR A  75      12.068  11.758 -22.595  1.00 68.59           H
ATOM    900  CG  TYR A  75      12.170  13.133 -20.950  1.00 68.59           C
ATOM    901  CD1 TYR A  75      12.745  14.165 -21.664  1.00 68.59           C
ATOM    902  HD1 TYR A  75      12.724  14.151 -22.753  1.00 68.59           H
ATOM    903  CD2 TYR A  75      12.196  13.150 -19.570  1.00 68.59           C
ATOM    904  HD2 TYR A  75      11.741  12.336 -19.006  1.00 68.59           H
ATOM    905  CE1 TYR A  75      13.373  15.259 -20.969  1.00 68.59           C
ATOM    906  HE1 TYR A  75      13.831  16.080 -21.520  1.00 68.59           H
ATOM    907  CE2 TYR A  75      12.823  14.244 -18.875  1.00 68.59           C
ATOM    908  HE2 TYR A  75      12.851  14.270 -17.786  1.00 68.59           H
ATOM    909  CZ  TYR A  75      13.381  15.245 -19.609  1.00 68.59           C
ATOM    910  OH  TYR A  75      13.973  16.278 -18.953  1.00 68.59           O
ATOM    911  HH  TYR A  75      13.883  16.152 -17.965  1.00 68.59           H
ATOM    912  HN  TYR A  75       9.666  11.095 -20.356  1.00 68.59           H
ATOM    913  N   CYS A  76       9.395  10.125 -23.047  1.00 67.51           N
ATOM    914  CA  CYS A  76       9.461   9.122 -24.097  1.00 67.51           C
ATOM    915  C   CYS A  76       8.043   8.616 -24.367  1.00 67.51           C
ATOM    916  O   CYS A  76       7.507   8.812 -25.457  1.00 67.51           O
ATOM    917  HA  CYS A  76       9.870   9.617 -24.978  1.00 67.51           H
ATOM    918  CB  CYS A  76      10.414   7.983 -23.731  1.00 67.51           C
ATOM    919 1HB  CYS A  76      11.103   8.310 -22.952  1.00 67.51           H
ATOM    920 2HB  CYS A  76       9.851   7.142 -23.325  1.00 67.51           H
ATOM    921  SG  CYS A  76      11.351   7.450 -25.210  1.00 67.51           S
ATOM    922  HG  CYS A  76      10.292   7.044 -25.906  1.00 67.51           H
ATOM    923  HN  CYS A  76       9.116   9.781 -22.151  1.00 67.51           H
ATOM    924  N   THR A  77       7.475   7.974 -23.356  1.00 59.92           N
ATOM    925  CA  THR A  77       6.235   7.240 -23.538  1.00 59.92           C
ATOM    926  C   THR A  77       5.079   8.204 -23.811  1.00 59.92           C
ATOM    927  O   THR A  77       4.226   7.933 -24.655  1.00 59.92           O
ATOM    928  HA  THR A  77       6.337   6.605 -24.418  1.00 59.92           H
ATOM    929  CB  THR A  77       6.018   6.366 -22.301  1.00 59.92           C
ATOM    930  HB  THR A  77       5.691   6.967 -21.452  1.00 59.92           H
ATOM    931  OG1 THR A  77       7.259   5.687 -22.133  1.00 59.92           O
ATOM    932  HG1 THR A  77       7.421   5.073 -22.905  1.00 59.92           H
ATOM    933  CG2 THR A  77       5.009   5.242 -22.548  1.00 59.92           C
ATOM    934 1HG2 THR A  77       5.369   4.601 -23.353  1.00 59.92           H
ATOM    935 2HG2 THR A  77       4.047   5.672 -22.828  1.00 59.92           H
ATOM    936 3HG2 THR A  77       4.892   4.652 -21.639  1.00 59.92           H
ATOM    937  HN  THR A  77       7.848   7.951 -22.428  1.00 59.92           H
ATOM    938  N   ARG A  78       5.088   9.310 -23.082  1.00 55.14           N
ATOM    939  CA  ARG A  78       3.913  10.161 -22.997  1.00 55.14           C
ATOM    940  C   ARG A  78       2.678   9.327 -22.649  1.00 55.14           C
ATOM    941  O   ARG A  78       2.568   8.173 -23.059  1.00 55.14           O
ATOM    942  HA  ARG A  78       4.141  10.874 -22.205  1.00 55.14           H
ATOM    943  CB  ARG A  78       3.669  10.894 -24.318  1.00 55.14           C
ATOM    944 1HB  ARG A  78       3.550  10.170 -25.124  1.00 55.14           H
ATOM    945 2HB  ARG A  78       2.738  11.459 -24.257  1.00 55.14           H
ATOM    946  CG  ARG A  78       4.826  11.841 -24.641  1.00 55.14           C
ATOM    947 1HG  ARG A  78       5.031  12.479 -23.782  1.00 55.14           H
ATOM    948 2HG  ARG A  78       5.731  11.263 -24.832  1.00 55.14           H
ATOM    949  CD  ARG A  78       4.502  12.706 -25.860  1.00 55.14           C
ATOM    950 1HD  ARG A  78       4.328  12.073 -26.731  1.00 55.14           H
ATOM    951 2HD  ARG A  78       3.584  13.267 -25.685  1.00 55.14           H
ATOM    952  NE  ARG A  78       5.619  13.639 -26.130  1.00 55.14           N
ATOM    953  HE  ARG A  78       6.464  13.522 -25.609  1.00 55.14           H
ATOM    954  CZ  ARG A  78       5.569  14.631 -27.030  1.00 55.14           C
ATOM    955  NH1 ARG A  78       4.461  14.835 -27.757  1.00 55.14           N
ATOM    956 1HH1 ARG A  78       3.665  14.244 -27.630  1.00 55.14           H
ATOM    957 2HH1 ARG A  78       4.432  15.577 -28.426  1.00 55.14           H
ATOM    958  NH2 ARG A  78       6.642  15.417 -27.191  1.00 55.14           N
ATOM    959 1HH2 ARG A  78       6.621  16.162 -27.858  1.00 55.14           H
ATOM    960 2HH2 ARG A  78       7.465  15.258 -26.645  1.00 55.14           H
ATOM    961  HN  ARG A  78       5.877   9.626 -22.555  1.00 55.14           H
ATOM    962  N   VAL A  79       1.780   9.945 -21.895  1.00 70.46           N
ATOM    963  CA  VAL A  79       0.547   9.283 -21.507  1.00 70.46           C
ATOM    964  C   VAL A  79      -0.424   9.288 -22.690  1.00 70.46           C
ATOM    965  O   VAL A  79      -1.104  10.283 -22.935  1.00 70.46           O
ATOM    966  HA  VAL A  79       0.791   8.250 -21.259  1.00 70.46           H
ATOM    967  CB  VAL A  79      -0.032   9.946 -20.256  1.00 70.46           C
ATOM    968  HB  VAL A  79      -0.331  10.960 -20.522  1.00 70.46           H
ATOM    969  CG1 VAL A  79      -1.277   9.203 -19.767  1.00 70.46           C
ATOM    970 1HG1 VAL A  79      -2.036   9.211 -20.550  1.00 70.46           H
ATOM    971 2HG1 VAL A  79      -1.014   8.173 -19.526  1.00 70.46           H
ATOM    972 3HG1 VAL A  79      -1.668   9.696 -18.877  1.00 70.46           H
ATOM    973  CG2 VAL A  79       1.020  10.042 -19.149  1.00 70.46           C
ATOM    974 1HG2 VAL A  79       1.362   9.041 -18.887  1.00 70.46           H
ATOM    975 2HG2 VAL A  79       1.864  10.634 -19.501  1.00 70.46           H
ATOM    976 3HG2 VAL A  79       0.582  10.517 -18.272  1.00 70.46           H
ATOM    977  HN  VAL A  79       1.885  10.878 -21.552  1.00 70.46           H
ATOM    978  N   LYS A  80      -0.457   8.165 -23.393  1.00 64.07           N
ATOM    979  CA  LYS A  80      -1.269   8.056 -24.592  1.00 64.07           C
ATOM    980  C   LYS A  80      -2.510   7.214 -24.288  1.00 64.07           C
ATOM    981  O   LYS A  80      -3.536   7.351 -24.952  1.00 64.07           O
ATOM    982  HA  LYS A  80      -1.592   9.062 -24.861  1.00 64.07           H
ATOM    983  CB  LYS A  80      -0.434   7.522 -25.758  1.00 64.07           C
ATOM    984 1HB  LYS A  80       0.075   6.606 -25.457  1.00 64.07           H
ATOM    985 2HB  LYS A  80      -1.089   7.262 -26.590  1.00 64.07           H
ATOM    986  CG  LYS A  80       0.595   8.557 -26.215  1.00 64.07           C
ATOM    987 1HG  LYS A  80       0.089   9.487 -26.477  1.00 64.07           H
ATOM    988 2HG  LYS A  80       1.276   8.785 -25.395  1.00 64.07           H
ATOM    989  CD  LYS A  80       1.389   8.046 -27.419  1.00 64.07           C
ATOM    990 1HD  LYS A  80       1.887   7.111 -27.160  1.00 64.07           H
ATOM    991 2HD  LYS A  80       0.709   7.829 -28.242  1.00 64.07           H
ATOM    992  CE  LYS A  80       2.429   9.076 -27.867  1.00 64.07           C
ATOM    993 1HE  LYS A  80       1.934  10.012 -28.126  1.00 64.07           H
ATOM    994 2HE  LYS A  80       3.111   9.294 -27.045  1.00 64.07           H
ATOM    995  NZ  LYS A  80       3.190   8.571 -29.031  1.00 64.07           N
ATOM    996 1HZ  LYS A  80       3.870   9.266 -29.317  1.00 64.07           H
ATOM    997 2HZ  LYS A  80       3.669   7.714 -28.776  1.00 64.07           H
ATOM    998 3HZ  LYS A  80       2.552   8.386 -29.797  1.00 64.07           H
ATOM    999  HN  LYS A  80       0.058   7.341 -23.155  1.00 64.07           H
ATOM   1000  N   THR A  81      -2.375   6.361 -23.283  1.00 74.86           N
ATOM   1001  CA  THR A  81      -3.429   5.414 -22.958  1.00 74.86           C
ATOM   1002  C   THR A  81      -3.877   5.592 -21.506  1.00 74.86           C
ATOM   1003  O   THR A  81      -3.174   6.208 -20.707  1.00 74.86           O
ATOM   1004  HA  THR A  81      -4.291   5.631 -23.588  1.00 74.86           H
ATOM   1005  CB  THR A  81      -2.911   4.008 -23.266  1.00 74.86           C
ATOM   1006  HB  THR A  81      -3.728   3.286 -23.273  1.00 74.86           H
ATOM   1007  OG1 THR A  81      -1.902   3.786 -22.285  1.00 74.86           O
ATOM   1008  HG1 THR A  81      -1.004   4.012 -22.661  1.00 74.86           H
ATOM   1009  CG2 THR A  81      -2.159   3.939 -24.597  1.00 74.86           C
ATOM   1010 1HG2 THR A  81      -1.302   4.612 -24.565  1.00 74.86           H
ATOM   1011 2HG2 THR A  81      -2.825   4.237 -25.407  1.00 74.86           H
ATOM   1012 3HG2 THR A  81      -1.814   2.919 -24.766  1.00 74.86           H
ATOM   1013  HN  THR A  81      -1.567   6.311 -22.696  1.00 74.86           H
ATOM   1014  N   MET A  82      -5.045   5.042 -21.209  1.00 75.60           N
ATOM   1015  CA  MET A  82      -5.574   5.091 -19.857  1.00 75.60           C
ATOM   1016  C   MET A  82      -4.665   4.335 -18.885  1.00 75.60           C
ATOM   1017  O   MET A  82      -4.490   4.752 -17.741  1.00 75.60           O
ATOM   1018  HA  MET A  82      -5.601   6.148 -19.591  1.00 75.60           H
ATOM   1019  CB  MET A  82      -6.973   4.474 -19.832  1.00 75.60           C
ATOM   1020 1HB  MET A  82      -7.566   4.876 -20.654  1.00 75.60           H
ATOM   1021 2HB  MET A  82      -6.903   3.397 -19.987  1.00 75.60           H
ATOM   1022  CG  MET A  82      -7.675   4.759 -18.503  1.00 75.60           C
ATOM   1023 1HG  MET A  82      -7.184   4.212 -17.698  1.00 75.60           H
ATOM   1024 2HG  MET A  82      -7.598   5.819 -18.262  1.00 75.60           H
ATOM   1025  SD  MET A  82      -9.392   4.282 -18.605  1.00 75.60           S
ATOM   1026  CE  MET A  82      -9.948   4.775 -16.982  1.00 75.60           C
ATOM   1027 1HE  MET A  82      -9.382   4.233 -16.224  1.00 75.60           H
ATOM   1028 2HE  MET A  82      -9.792   5.847 -16.855  1.00 75.60           H
ATOM   1029 3HE  MET A  82     -11.008   4.547 -16.876  1.00 75.60           H
ATOM   1030  HN  MET A  82      -5.626   4.570 -21.873  1.00 75.60           H
ATOM   1031  N   THR A  83      -4.111   3.236 -19.377  1.00 76.58           N
ATOM   1032  CA  THR A  83      -3.186   2.445 -18.583  1.00 76.58           C
ATOM   1033  C   THR A  83      -1.957   3.276 -18.210  1.00 76.58           C
ATOM   1034  O   THR A  83      -1.495   3.231 -17.071  1.00 76.58           O
ATOM   1035  HA  THR A  83      -3.681   2.170 -17.651  1.00 76.58           H
ATOM   1036  CB  THR A  83      -2.847   1.180 -19.374  1.00 76.58           C
ATOM   1037  HB  THR A  83      -2.137   1.398 -20.172  1.00 76.58           H
ATOM   1038  OG1 THR A  83      -4.115   0.685 -19.796  1.00 76.58           O
ATOM   1039  HG1 THR A  83      -4.799   0.843 -19.085  1.00 76.58           H
ATOM   1040  CG2 THR A  83      -2.289   0.066 -18.485  1.00 76.58           C
ATOM   1041 1HG2 THR A  83      -3.027  -0.199 -17.728  1.00 76.58           H
ATOM   1042 2HG2 THR A  83      -1.378   0.412 -17.999  1.00 76.58           H
ATOM   1043 3HG2 THR A  83      -2.066  -0.808 -19.096  1.00 76.58           H
ATOM   1044  HN  THR A  83      -4.284   2.886 -20.297  1.00 76.58           H
ATOM   1045  N   ASP A  84      -1.462   4.016 -19.192  1.00 79.13           N
ATOM   1046  CA  ASP A  84      -0.268   4.820 -18.994  1.00 79.13           C
ATOM   1047  C   ASP A  84      -0.519   5.831 -17.874  1.00 79.13           C
ATOM   1048  O   ASP A  84       0.372   6.111 -17.074  1.00 79.13           O
ATOM   1049  HA  ASP A  84       0.518   4.108 -18.745  1.00 79.13           H
ATOM   1050  CB  ASP A  84       0.088   5.598 -20.263  1.00 79.13           C
ATOM   1051 1HB  ASP A  84      -0.724   6.279 -20.516  1.00 79.13           H
ATOM   1052 2HB  ASP A  84       0.972   6.209 -20.083  1.00 79.13           H
ATOM   1053  CG  ASP A  84       0.348   4.648 -21.434  1.00 79.13           C
ATOM   1054  OD1 ASP A  84       0.894   3.556 -21.168  1.00 79.13           O
ATOM   1055  OD2 ASP A  84      -0.006   5.036 -22.568  1.00 79.13           O
ATOM   1056  HN  ASP A  84      -1.862   4.071 -20.107  1.00 79.13           H
ATOM   1057  N   MET A  85      -1.737   6.352 -17.853  1.00 84.19           N
ATOM   1058  CA  MET A  85      -2.114   7.334 -16.850  1.00 84.19           C
ATOM   1059  C   MET A  85      -2.037   6.737 -15.443  1.00 84.19           C
ATOM   1060  O   MET A  85      -1.477   7.350 -14.535  1.00 84.19           O
ATOM   1061  HA  MET A  85      -1.392   8.145 -16.947  1.00 84.19           H
ATOM   1062  CB  MET A  85      -3.539   7.820 -17.121  1.00 84.19           C
ATOM   1063 1HB  MET A  85      -3.610   8.199 -18.140  1.00 84.19           H
ATOM   1064 2HB  MET A  85      -4.234   6.984 -17.042  1.00 84.19           H
ATOM   1065  CG  MET A  85      -3.940   8.919 -16.134  1.00 84.19           C
ATOM   1066 1HG  MET A  85      -4.977   9.209 -16.302  1.00 84.19           H
ATOM   1067 2HG  MET A  85      -3.875   8.544 -15.113  1.00 84.19           H
ATOM   1068  SD  MET A  85      -2.872  10.336 -16.331  1.00 84.19           S
ATOM   1069  CE  MET A  85      -3.510  10.995 -17.862  1.00 84.19           C
ATOM   1070 1HE  MET A  85      -3.406  10.249 -18.650  1.00 84.19           H
ATOM   1071 2HE  MET A  85      -4.563  11.248 -17.738  1.00 84.19           H
ATOM   1072 3HE  MET A  85      -2.951  11.891 -18.133  1.00 84.19           H
ATOM   1073  HN  MET A  85      -2.459   6.115 -18.503  1.00 84.19           H
ATOM   1074  N   PHE A  86      -2.607   5.549 -15.306  1.00 87.35           N
ATOM   1075  CA  PHE A  86      -2.658   4.888 -14.014  1.00 87.35           C
ATOM   1076  C   PHE A  86      -1.261   4.457 -13.563  1.00 87.35           C
ATOM   1077  O   PHE A  86      -0.929   4.552 -12.382  1.00 87.35           O
ATOM   1078  HA  PHE A  86      -3.064   5.604 -13.300  1.00 87.35           H
ATOM   1079  CB  PHE A  86      -3.532   3.643 -14.182  1.00 87.35           C
ATOM   1080 1HB  PHE A  86      -3.156   3.058 -15.022  1.00 87.35           H
ATOM   1081 2HB  PHE A  86      -3.437   3.021 -13.292  1.00 87.35           H
ATOM   1082  CG  PHE A  86      -5.013   3.950 -14.416  1.00 87.35           C
ATOM   1083  CD1 PHE A  86      -5.626   4.929 -13.699  1.00 87.35           C
ATOM   1084  HD1 PHE A  86      -5.063   5.496 -12.958  1.00 87.35           H
ATOM   1085  CD2 PHE A  86      -5.716   3.243 -15.341  1.00 87.35           C
ATOM   1086  HD2 PHE A  86      -5.225   2.458 -15.916  1.00 87.35           H
ATOM   1087  CE1 PHE A  86      -7.000   5.214 -13.916  1.00 87.35           C
ATOM   1088  HE1 PHE A  86      -7.492   5.999 -13.341  1.00 87.35           H
ATOM   1089  CE2 PHE A  86      -7.090   3.528 -15.559  1.00 87.35           C
ATOM   1090  HE2 PHE A  86      -7.654   2.961 -16.300  1.00 87.35           H
ATOM   1091  CZ  PHE A  86      -7.703   4.507 -14.841  1.00 87.35           C
ATOM   1092  HZ  PHE A  86      -8.758   4.726 -15.008  1.00 87.35           H
ATOM   1093  HN  PHE A  86      -3.029   5.042 -16.058  1.00 87.35           H
ATOM   1094  N   LEU A  87      -0.479   3.993 -14.527  1.00 82.90           N
ATOM   1095  CA  LEU A  87       0.859   3.508 -14.236  1.00 82.90           C
ATOM   1096  C   LEU A  87       1.729   4.675 -13.764  1.00 82.90           C
ATOM   1097  O   LEU A  87       2.585   4.504 -12.898  1.00 82.90           O
ATOM   1098  HA  LEU A  87       0.776   2.788 -13.422  1.00 82.90           H
ATOM   1099  CB  LEU A  87       1.432   2.763 -15.443  1.00 82.90           C
ATOM   1100 1HB  LEU A  87       1.312   3.393 -16.325  1.00 82.90           H
ATOM   1101 2HB  LEU A  87       2.503   2.632 -15.289  1.00 82.90           H
ATOM   1102  CG  LEU A  87       0.817   1.395 -15.742  1.00 82.90           C
ATOM   1103  HG  LEU A  87      -0.258   1.525 -15.873  1.00 82.90           H
ATOM   1104  CD1 LEU A  87       1.366   0.819 -17.049  1.00 82.90           C
ATOM   1105 1HD1 LEU A  87       1.130   1.495 -17.871  1.00 82.90           H
ATOM   1106 2HD1 LEU A  87       2.447   0.706 -16.970  1.00 82.90           H
ATOM   1107 3HD1 LEU A  87       0.911  -0.154 -17.236  1.00 82.90           H
ATOM   1108  CD2 LEU A  87       1.015   0.436 -14.565  1.00 82.90           C
ATOM   1109 1HD2 LEU A  87       2.080   0.306 -14.378  1.00 82.90           H
ATOM   1110 2HD2 LEU A  87       0.537   0.848 -13.677  1.00 82.90           H
ATOM   1111 3HD2 LEU A  87       0.567  -0.529 -14.804  1.00 82.90           H
ATOM   1112  HN  LEU A  87      -0.747   3.946 -15.489  1.00 82.90           H
ATOM   1113  N   LEU A  88       1.478   5.835 -14.354  1.00 87.73           N
ATOM   1114  CA  LEU A  88       2.207   7.036 -13.983  1.00 87.73           C
ATOM   1115  C   LEU A  88       1.851   7.419 -12.545  1.00 87.73           C
ATOM   1116  O   LEU A  88       2.736   7.668 -11.728  1.00 87.73           O
ATOM   1117  HA  LEU A  88       3.270   6.799 -14.024  1.00 87.73           H
ATOM   1118  CB  LEU A  88       1.952   8.152 -14.998  1.00 87.73           C
ATOM   1119 1HB  LEU A  88       2.305   7.817 -15.973  1.00 87.73           H
ATOM   1120 2HB  LEU A  88       0.875   8.300 -15.083  1.00 87.73           H
ATOM   1121  CG  LEU A  88       2.601   9.502 -14.687  1.00 87.73           C
ATOM   1122  HG  LEU A  88       2.273   9.819 -13.697  1.00 87.73           H
ATOM   1123  CD1 LEU A  88       4.126   9.379 -14.639  1.00 87.73           C
ATOM   1124 1HD1 LEU A  88       4.409   8.668 -13.863  1.00 87.73           H
ATOM   1125 2HD1 LEU A  88       4.492   9.029 -15.604  1.00 87.73           H
ATOM   1126 3HD1 LEU A  88       4.562  10.353 -14.417  1.00 87.73           H
ATOM   1127  CD2 LEU A  88       2.143  10.572 -15.680  1.00 87.73           C
ATOM   1128 1HD2 LEU A  88       2.423  10.274 -16.690  1.00 87.73           H
ATOM   1129 2HD2 LEU A  88       1.061  10.683 -15.621  1.00 87.73           H
ATOM   1130 3HD2 LEU A  88       2.620  11.522 -15.436  1.00 87.73           H
ATOM   1131  HN  LEU A  88       0.793   5.960 -15.071  1.00 87.73           H
ATOM   1132  N   ASN A  89       0.554   7.454 -12.279  1.00 89.79           N
ATOM   1133  CA  ASN A  89       0.068   7.859 -10.971  1.00 89.79           C
ATOM   1134  C   ASN A  89       0.512   6.832  -9.927  1.00 89.79           C
ATOM   1135  O   ASN A  89       0.759   7.182  -8.774  1.00 89.79           O
ATOM   1136  HA  ASN A  89       0.501   8.844 -10.797  1.00 89.79           H
ATOM   1137  CB  ASN A  89      -1.460   7.926 -10.947  1.00 89.79           C
ATOM   1138 1HB  ASN A  89      -1.874   7.090 -11.511  1.00 89.79           H
ATOM   1139 2HB  ASN A  89      -1.816   7.827  -9.922  1.00 89.79           H
ATOM   1140  CG  ASN A  89      -1.960   9.245 -11.540  1.00 89.79           C
ATOM   1141  OD1 ASN A  89      -2.138  10.237 -10.853  1.00 89.79           O
ATOM   1142  ND2 ASN A  89      -2.176   9.201 -12.852  1.00 89.79           N
ATOM   1143 1HD2 ASN A  89      -2.010   8.354 -13.358  1.00 89.79           H
ATOM   1144 2HD2 ASN A  89      -2.505  10.014 -13.333  1.00 89.79           H
ATOM   1145  HN  ASN A  89      -0.159   7.212 -12.938  1.00 89.79           H
ATOM   1146  N   LEU A  90       0.601   5.586 -10.369  1.00 87.68           N
ATOM   1147  CA  LEU A  90       1.041   4.512  -9.495  1.00 87.68           C
ATOM   1148  C   LEU A  90       2.481   4.778  -9.053  1.00 87.68           C
ATOM   1149  O   LEU A  90       2.813   4.622  -7.878  1.00 87.68           O
ATOM   1150  HA  LEU A  90       0.401   4.525  -8.613  1.00 87.68           H
ATOM   1151  CB  LEU A  90       0.848   3.155 -10.175  1.00 87.68           C
ATOM   1152 1HB  LEU A  90      -0.195   3.069 -10.479  1.00 87.68           H
ATOM   1153 2HB  LEU A  90       1.447   3.139 -11.086  1.00 87.68           H
ATOM   1154  CG  LEU A  90       1.210   1.927  -9.337  1.00 87.68           C
ATOM   1155  HG  LEU A  90       2.232   2.048  -8.978  1.00 87.68           H
ATOM   1156  CD1 LEU A  90       0.308   1.819  -8.106  1.00 87.68           C
ATOM   1157 1HD1 LEU A  90       0.426   2.710  -7.490  1.00 87.68           H
ATOM   1158 2HD1 LEU A  90      -0.731   1.731  -8.423  1.00 87.68           H
ATOM   1159 3HD1 LEU A  90       0.587   0.937  -7.528  1.00 87.68           H
ATOM   1160  CD2 LEU A  90       1.177   0.655 -10.186  1.00 87.68           C
ATOM   1161 1HD2 LEU A  90       0.176   0.517 -10.595  1.00 87.68           H
ATOM   1162 2HD2 LEU A  90       1.893   0.744 -11.003  1.00 87.68           H
ATOM   1163 3HD2 LEU A  90       1.438  -0.202  -9.566  1.00 87.68           H
ATOM   1164  HN  LEU A  90       0.378   5.307 -11.303  1.00 87.68           H
ATOM   1165  N   ALA A  91       3.299   5.176 -10.016  1.00 91.61           N
ATOM   1166  CA  ALA A  91       4.703   5.435  -9.747  1.00 91.61           C
ATOM   1167  C   ALA A  91       4.824   6.628  -8.797  1.00 91.61           C
ATOM   1168  O   ALA A  91       5.682   6.640  -7.915  1.00 91.61           O
ATOM   1169  HA  ALA A  91       5.117   4.551  -9.262  1.00 91.61           H
ATOM   1170  CB  ALA A  91       5.443   5.664 -11.067  1.00 91.61           C
ATOM   1171 1HB  ALA A  91       5.351   4.776 -11.693  1.00 91.61           H
ATOM   1172 2HB  ALA A  91       5.008   6.519 -11.584  1.00 91.61           H
ATOM   1173 3HB  ALA A  91       6.496   5.858 -10.865  1.00 91.61           H
ATOM   1174  HN  ALA A  91       3.017   5.321 -10.965  1.00 91.61           H
ATOM   1175  N   ILE A  92       3.953   7.603  -9.009  1.00 90.96           N
ATOM   1176  CA  ILE A  92       3.936   8.788  -8.167  1.00 90.96           C
ATOM   1177  C   ILE A  92       3.574   8.386  -6.736  1.00 90.96           C
ATOM   1178  O   ILE A  92       4.207   8.836  -5.782  1.00 90.96           O
ATOM   1179  HA  ILE A  92       4.944   9.202  -8.165  1.00 90.96           H
ATOM   1180  CB  ILE A  92       3.011   9.853  -8.759  1.00 90.96           C
ATOM   1181  HB  ILE A  92       2.053   9.384  -8.989  1.00 90.96           H
ATOM   1182  CG1 ILE A  92       3.573  10.398 -10.073  1.00 90.96           C
ATOM   1183 1HG1 ILE A  92       4.442  11.024  -9.869  1.00 90.96           H
ATOM   1184 2HG1 ILE A  92       3.915   9.573 -10.698  1.00 90.96           H
ATOM   1185  CG2 ILE A  92       2.737  10.966  -7.746  1.00 90.96           C
ATOM   1186 1HG2 ILE A  92       2.262  10.543  -6.861  1.00 90.96           H
ATOM   1187 2HG2 ILE A  92       3.678  11.439  -7.463  1.00 90.96           H
ATOM   1188 3HG2 ILE A  92       2.077  11.710  -8.193  1.00 90.96           H
ATOM   1189  CD1 ILE A  92       2.518  11.212 -10.826  1.00 90.96           C
ATOM   1190 1HD1 ILE A  92       1.661  10.576 -11.050  1.00 90.96           H
ATOM   1191 2HD1 ILE A  92       2.197  12.050 -10.208  1.00 90.96           H
ATOM   1192 3HD1 ILE A  92       2.944  11.588 -11.756  1.00 90.96           H
ATOM   1193  HN  ILE A  92       3.269   7.593  -9.738  1.00 90.96           H
ATOM   1194  N   ALA A  93       2.557   7.542  -6.631  1.00 92.44           N
ATOM   1195  CA  ALA A  93       2.063   7.125  -5.330  1.00 92.44           C
ATOM   1196  C   ALA A  93       3.179   6.402  -4.573  1.00 92.44           C
ATOM   1197  O   ALA A  93       3.451   6.715  -3.415  1.00 92.44           O
ATOM   1198  HA  ALA A  93       1.782   8.022  -4.778  1.00 92.44           H
ATOM   1199  CB  ALA A  93       0.821   6.250  -5.513  1.00 92.44           C
ATOM   1200 1HB  ALA A  93       0.048   6.819  -6.030  1.00 92.44           H
ATOM   1201 2HB  ALA A  93       1.080   5.370  -6.103  1.00 92.44           H
ATOM   1202 3HB  ALA A  93       0.450   5.937  -4.537  1.00 92.44           H
ATOM   1203  HN  ALA A  93       2.076   7.148  -7.413  1.00 92.44           H
ATOM   1204  N   ASP A  94       3.794   5.449  -5.258  1.00 89.55           N
ATOM   1205  CA  ASP A  94       4.844   4.650  -4.649  1.00 89.55           C
ATOM   1206  C   ASP A  94       5.951   5.573  -4.138  1.00 89.55           C
ATOM   1207  O   ASP A  94       6.488   5.361  -3.052  1.00 89.55           O
ATOM   1208  HA  ASP A  94       4.355   4.099  -3.845  1.00 89.55           H
ATOM   1209  CB  ASP A  94       5.462   3.688  -5.666  1.00 89.55           C
ATOM   1210 1HB  ASP A  94       5.625   4.207  -6.611  1.00 89.55           H
ATOM   1211 2HB  ASP A  94       6.439   3.358  -5.312  1.00 89.55           H
ATOM   1212  CG  ASP A  94       4.559   2.474  -5.892  1.00 89.55           C
ATOM   1213  OD1 ASP A  94       3.808   2.142  -4.950  1.00 89.55           O
ATOM   1214  OD2 ASP A  94       4.640   1.906  -7.003  1.00 89.55           O
ATOM   1215  HN  ASP A  94       3.586   5.221  -6.209  1.00 89.55           H
ATOM   1216  N   LEU A  95       6.258   6.579  -4.944  1.00 90.41           N
ATOM   1217  CA  LEU A  95       7.338   7.495  -4.619  1.00 90.41           C
ATOM   1218  C   LEU A  95       6.997   8.241  -3.328  1.00 90.41           C
ATOM   1219  O   LEU A  95       7.859   8.435  -2.472  1.00 90.41           O
ATOM   1220  HA  LEU A  95       8.233   6.897  -4.446  1.00 90.41           H
ATOM   1221  CB  LEU A  95       7.632   8.418  -5.803  1.00 90.41           C
ATOM   1222 1HB  LEU A  95       7.687   7.811  -6.707  1.00 90.41           H
ATOM   1223 2HB  LEU A  95       6.789   9.098  -5.927  1.00 90.41           H
ATOM   1224  CG  LEU A  95       8.912   9.250  -5.703  1.00 90.41           C
ATOM   1225  HG  LEU A  95       8.922   9.746  -4.733  1.00 90.41           H
ATOM   1226  CD1 LEU A  95      10.153   8.358  -5.767  1.00 90.41           C
ATOM   1227 1HD1 LEU A  95      10.133   7.647  -4.941  1.00 90.41           H
ATOM   1228 2HD1 LEU A  95      10.162   7.815  -6.712  1.00 90.41           H
ATOM   1229 3HD1 LEU A  95      11.049   8.975  -5.694  1.00 90.41           H
ATOM   1230  CD2 LEU A  95       8.938  10.346  -6.771  1.00 90.41           C
ATOM   1231 1HD2 LEU A  95       8.894   9.890  -7.760  1.00 90.41           H
ATOM   1232 2HD2 LEU A  95       8.081  11.005  -6.636  1.00 90.41           H
ATOM   1233 3HD2 LEU A  95       9.859  10.922  -6.678  1.00 90.41           H
ATOM   1234  HN  LEU A  95       5.785   6.771  -5.803  1.00 90.41           H
ATOM   1235  N   LEU A  96       5.738   8.640  -3.227  1.00 87.13           N
ATOM   1236  CA  LEU A  96       5.279   9.386  -2.068  1.00 87.13           C
ATOM   1237  C   LEU A  96       5.458   8.530  -0.812  1.00 87.13           C
ATOM   1238  O   LEU A  96       5.861   9.034   0.235  1.00 87.13           O
ATOM   1239  HA  LEU A  96       5.911  10.269  -1.977  1.00 87.13           H
ATOM   1240  CB  LEU A  96       3.845   9.875  -2.279  1.00 87.13           C
ATOM   1241 1HB  LEU A  96       3.245   9.038  -2.637  1.00 87.13           H
ATOM   1242 2HB  LEU A  96       3.436  10.169  -1.312  1.00 87.13           H
ATOM   1243  CG  LEU A  96       3.671  11.044  -3.251  1.00 87.13           C
ATOM   1244  HG  LEU A  96       4.139  10.774  -4.197  1.00 87.13           H
ATOM   1245  CD1 LEU A  96       2.190  11.304  -3.537  1.00 87.13           C
ATOM   1246 1HD1 LEU A  96       1.744  10.413  -3.978  1.00 87.13           H
ATOM   1247 2HD1 LEU A  96       1.677  11.544  -2.606  1.00 87.13           H
ATOM   1248 3HD1 LEU A  96       2.095  12.139  -4.230  1.00 87.13           H
ATOM   1249  CD2 LEU A  96       4.383  12.296  -2.735  1.00 87.13           C
ATOM   1250 1HD2 LEU A  96       3.966  12.580  -1.769  1.00 87.13           H
ATOM   1251 2HD2 LEU A  96       5.448  12.089  -2.625  1.00 87.13           H
ATOM   1252 3HD2 LEU A  96       4.244  13.111  -3.445  1.00 87.13           H
ATOM   1253  HN  LEU A  96       5.038   8.462  -3.919  1.00 87.13           H
ATOM   1254  N   PHE A  97       5.151   7.249  -0.959  1.00 89.59           N
ATOM   1255  CA  PHE A  97       5.287   6.316   0.146  1.00 89.59           C
ATOM   1256  C   PHE A  97       6.748   6.191   0.581  1.00 89.59           C
ATOM   1257  O   PHE A  97       7.052   6.249   1.772  1.00 89.59           O
ATOM   1258  HA  PHE A  97       4.695   6.706   0.974  1.00 89.59           H
ATOM   1259  CB  PHE A  97       4.799   4.955  -0.355  1.00 89.59           C
ATOM   1260 1HB  PHE A  97       3.713   4.979  -0.441  1.00 89.59           H
ATOM   1261 2HB  PHE A  97       5.194   4.786  -1.357  1.00 89.59           H
ATOM   1262  CG  PHE A  97       5.200   3.781   0.540  1.00 89.59           C
ATOM   1263  CD1 PHE A  97       6.063   2.837   0.078  1.00 89.59           C
ATOM   1264  HD1 PHE A  97       6.468   2.916  -0.931  1.00 89.59           H
ATOM   1265  CD2 PHE A  97       4.695   3.683   1.799  1.00 89.59           C
ATOM   1266  HD2 PHE A  97       4.003   4.440   2.169  1.00 89.59           H
ATOM   1267  CE1 PHE A  97       6.435   1.748   0.909  1.00 89.59           C
ATOM   1268  HE1 PHE A  97       7.126   0.990   0.538  1.00 89.59           H
ATOM   1269  CE2 PHE A  97       5.067   2.593   2.630  1.00 89.59           C
ATOM   1270  HE2 PHE A  97       4.662   2.514   3.639  1.00 89.59           H
ATOM   1271  CZ  PHE A  97       5.929   1.649   2.168  1.00 89.59           C
ATOM   1272  HZ  PHE A  97       6.215   0.813   2.806  1.00 89.59           H
ATOM   1273  HN  PHE A  97       4.815   6.849  -1.812  1.00 89.59           H
ATOM   1274  N   LEU A  98       7.615   6.022  -0.407  1.00 92.91           N
ATOM   1275  CA  LEU A  98       9.004   5.695  -0.136  1.00 92.91           C
ATOM   1276  C   LEU A  98       9.635   6.814   0.695  1.00 92.91           C
ATOM   1277  O   LEU A  98      10.507   6.561   1.524  1.00 92.91           O
ATOM   1278  HA  LEU A  98       9.015   4.779   0.455  1.00 92.91           H
ATOM   1279  CB  LEU A  98       9.750   5.402  -1.440  1.00 92.91           C
ATOM   1280 1HB  LEU A  98       9.582   6.232  -2.126  1.00 92.91           H
ATOM   1281 2HB  LEU A  98      10.818   5.376  -1.226  1.00 92.91           H
ATOM   1282  CG  LEU A  98       9.369   4.103  -2.152  1.00 92.91           C
ATOM   1283  HG  LEU A  98       8.282   4.016  -2.147  1.00 92.91           H
ATOM   1284  CD1 LEU A  98       9.813   4.130  -3.616  1.00 92.91           C
ATOM   1285 1HD1 LEU A  98       9.331   4.963  -4.127  1.00 92.91           H
ATOM   1286 2HD1 LEU A  98      10.895   4.251  -3.665  1.00 92.91           H
ATOM   1287 3HD1 LEU A  98       9.530   3.195  -4.099  1.00 92.91           H
ATOM   1288  CD2 LEU A  98       9.923   2.886  -1.408  1.00 92.91           C
ATOM   1289 1HD2 LEU A  98      11.010   2.953  -1.360  1.00 92.91           H
ATOM   1290 2HD2 LEU A  98       9.516   2.863  -0.397  1.00 92.91           H
ATOM   1291 3HD2 LEU A  98       9.638   1.976  -1.936  1.00 92.91           H
ATOM   1292  HN  LEU A  98       7.381   6.105  -1.375  1.00 92.91           H
ATOM   1293  N   VAL A  99       9.169   8.029   0.443  1.00 90.15           N
ATOM   1294  CA  VAL A  99       9.703   9.193   1.130  1.00 90.15           C
ATOM   1295  C   VAL A  99       9.440   9.058   2.631  1.00 90.15           C
ATOM   1296  O   VAL A  99      10.111   9.695   3.442  1.00 90.15           O
ATOM   1297  HA  VAL A  99      10.780   9.208   0.963  1.00 90.15           H
ATOM   1298  CB  VAL A  99       9.112  10.471   0.532  1.00 90.15           C
ATOM   1299  HB  VAL A  99       8.026  10.378   0.552  1.00 90.15           H
ATOM   1300  CG1 VAL A  99       9.494  11.695   1.367  1.00 90.15           C
ATOM   1301 1HG1 VAL A  99       9.114  11.575   2.382  1.00 90.15           H
ATOM   1302 2HG1 VAL A  99      10.579  11.791   1.394  1.00 90.15           H
ATOM   1303 3HG1 VAL A  99       9.061  12.589   0.920  1.00 90.15           H
ATOM   1304  CG2 VAL A  99       9.543  10.644  -0.925  1.00 90.15           C
ATOM   1305 1HG2 VAL A  99      10.630  10.705  -0.978  1.00 90.15           H
ATOM   1306 2HG2 VAL A  99       9.197   9.792  -1.511  1.00 90.15           H
ATOM   1307 3HG2 VAL A  99       9.108  11.560  -1.326  1.00 90.15           H
ATOM   1308  HN  VAL A  99       8.442   8.224  -0.216  1.00 90.15           H
ATOM   1309  N   THR A 100       8.463   8.225   2.956  1.00 89.77           N
ATOM   1310  CA  THR A 100       8.069   8.036   4.342  1.00 89.77           C
ATOM   1311  C   THR A 100       8.999   7.035   5.029  1.00 89.77           C
ATOM   1312  O   THR A 100       9.140   7.050   6.251  1.00 89.77           O
ATOM   1313  HA  THR A 100       8.182   8.987   4.864  1.00 89.77           H
ATOM   1314  CB  THR A 100       6.599   7.614   4.363  1.00 89.77           C
ATOM   1315  HB  THR A 100       6.177   7.721   5.363  1.00 89.77           H
ATOM   1316  OG1 THR A 100       6.611   6.288   3.839  1.00 89.77           O
ATOM   1317  HG1 THR A 100       6.524   6.313   2.843  1.00 89.77           H
ATOM   1318  CG2 THR A 100       5.749   8.401   3.364  1.00 89.77           C
ATOM   1319 1HG2 THR A 100       6.130   8.240   2.356  1.00 89.77           H
ATOM   1320 2HG2 THR A 100       5.796   9.463   3.605  1.00 89.77           H
ATOM   1321 3HG2 THR A 100       4.715   8.062   3.420  1.00 89.77           H
ATOM   1322  HN  THR A 100       7.944   7.685   2.293  1.00 89.77           H
ATOM   1323  N   LEU A 101       9.610   6.188   4.214  1.00 92.34           N
ATOM   1324  CA  LEU A 101      10.339   5.043   4.733  1.00 92.34           C
ATOM   1325  C   LEU A 101      11.511   5.533   5.585  1.00 92.34           C
ATOM   1326  O   LEU A 101      11.788   4.975   6.646  1.00 92.34           O
ATOM   1327  HA  LEU A 101       9.656   4.484   5.374  1.00 92.34           H
ATOM   1328  CB  LEU A 101      10.755   4.110   3.594  1.00 92.34           C
ATOM   1329 1HB  LEU A 101      11.218   4.710   2.810  1.00 92.34           H
ATOM   1330 2HB  LEU A 101      11.519   3.430   3.968  1.00 92.34           H
ATOM   1331  CG  LEU A 101       9.635   3.278   2.965  1.00 92.34           C
ATOM   1332  HG  LEU A 101       8.911   3.961   2.520  1.00 92.34           H
ATOM   1333  CD1 LEU A 101      10.175   2.394   1.839  1.00 92.34           C
ATOM   1334 1HD1 LEU A 101      10.620   3.021   1.067  1.00 92.34           H
ATOM   1335 2HD1 LEU A 101      10.930   1.718   2.239  1.00 92.34           H
ATOM   1336 3HD1 LEU A 101       9.358   1.813   1.410  1.00 92.34           H
ATOM   1337  CD2 LEU A 101       8.894   2.465   4.028  1.00 92.34           C
ATOM   1338 1HD2 LEU A 101       9.593   1.792   4.524  1.00 92.34           H
ATOM   1339 2HD2 LEU A 101       8.457   3.140   4.763  1.00 92.34           H
ATOM   1340 3HD2 LEU A 101       8.103   1.883   3.554  1.00 92.34           H
ATOM   1341  HN  LEU A 101       9.613   6.274   3.218  1.00 92.34           H
ATOM   1342  N   PRO A 102      12.218   6.581   5.140  1.00 94.61           N
ATOM   1343  CA  PRO A 102      13.371   7.086   5.888  1.00 94.61           C
ATOM   1344  C   PRO A 102      13.032   7.384   7.339  1.00 94.61           C
ATOM   1345  O   PRO A 102      13.797   7.048   8.241  1.00 94.61           O
ATOM   1346  HA  PRO A 102      14.153   6.327   5.929  1.00 94.61           H
ATOM   1347  CB  PRO A 102      13.771   8.352   5.127  1.00 94.61           C
ATOM   1348 1HB  PRO A 102      13.284   9.237   5.536  1.00 94.61           H
ATOM   1349 2HB  PRO A 102      14.846   8.528   5.177  1.00 94.61           H
ATOM   1350  CG  PRO A 102      13.314   8.066   3.701  1.00 94.61           C
ATOM   1351 1HG  PRO A 102      13.203   8.981   3.120  1.00 94.61           H
ATOM   1352 2HG  PRO A 102      14.030   7.445   3.163  1.00 94.61           H
ATOM   1353  CD  PRO A 102      11.986   7.356   3.907  1.00 94.61           C
ATOM   1354 1HD  PRO A 102      11.164   8.061   4.027  1.00 94.61           H
ATOM   1355 2HD  PRO A 102      11.732   6.717   3.061  1.00 94.61           H
ATOM   1356  N   PHE A 103      11.881   8.015   7.527  1.00 93.10           N
ATOM   1357  CA  PHE A 103      11.456   8.415   8.857  1.00 93.10           C
ATOM   1358  C   PHE A 103      11.160   7.193   9.729  1.00 93.10           C
ATOM   1359  O   PHE A 103      11.512   7.167  10.908  1.00 93.10           O
ATOM   1360  HA  PHE A 103      12.272   8.986   9.300  1.00 93.10           H
ATOM   1361  CB  PHE A 103      10.172   9.230   8.690  1.00 93.10           C
ATOM   1362 1HB  PHE A 103       9.440   8.630   8.149  1.00 93.10           H
ATOM   1363 2HB  PHE A 103       9.751   9.433   9.675  1.00 93.10           H
ATOM   1364  CG  PHE A 103      10.368  10.556   7.952  1.00 93.10           C
ATOM   1365  CD1 PHE A 103      10.740  11.668   8.640  1.00 93.10           C
ATOM   1366  HD1 PHE A 103      10.899  11.616   9.717  1.00 93.10           H
ATOM   1367  CD2 PHE A 103      10.170  10.622   6.608  1.00 93.10           C
ATOM   1368  HD2 PHE A 103       9.871   9.730   6.057  1.00 93.10           H
ATOM   1369  CE1 PHE A 103      10.922  12.899   7.954  1.00 93.10           C
ATOM   1370  HE1 PHE A 103      11.221  13.791   8.506  1.00 93.10           H
ATOM   1371  CE2 PHE A 103      10.352  11.852   5.923  1.00 93.10           C
ATOM   1372  HE2 PHE A 103      10.193  11.905   4.846  1.00 93.10           H
ATOM   1373  CZ  PHE A 103      10.724  12.965   6.611  1.00 93.10           C
ATOM   1374  HZ  PHE A 103      10.864  13.909   6.085  1.00 93.10           H
ATOM   1375  HN  PHE A 103      11.247   8.251   6.791  1.00 93.10           H
ATOM   1376  N   TRP A 104      10.517   6.210   9.116  1.00 86.45           N
ATOM   1377  CA  TRP A 104      10.141   5.002   9.830  1.00 86.45           C
ATOM   1378  C   TRP A 104      11.422   4.240  10.177  1.00 86.45           C
ATOM   1379  O   TRP A 104      11.492   3.574  11.209  1.00 86.45           O
ATOM   1380  HA  TRP A 104       9.626   5.301  10.743  1.00 86.45           H
ATOM   1381  CB  TRP A 104       9.152   4.167   9.014  1.00 86.45           C
ATOM   1382 1HB  TRP A 104       9.536   4.057   8.000  1.00 86.45           H
ATOM   1383 2HB  TRP A 104       9.095   3.167   9.444  1.00 86.45           H
ATOM   1384  CG  TRP A 104       7.743   4.760   8.948  1.00 86.45           C
ATOM   1385  CD1 TRP A 104       7.024   5.058   7.858  1.00 86.45           C
ATOM   1386  HD1 TRP A 104       7.369   4.907   6.835  1.00 86.45           H
ATOM   1387  CD2 TRP A 104       6.908   5.118  10.069  1.00 86.45           C
ATOM   1388  NE1 TRP A 104       5.790   5.579   8.193  1.00 86.45           N
ATOM   1389  HE1 TRP A 104       5.080   5.875   7.554  1.00 86.45           H
ATOM   1390  CE2 TRP A 104       5.718   5.617   9.580  1.00 86.45           C
ATOM   1391  CE3 TRP A 104       7.150   5.023  11.451  1.00 86.45           C
ATOM   1392  HE3 TRP A 104       8.081   4.632  11.862  1.00 86.45           H
ATOM   1393  CZ2 TRP A 104       4.676   6.060  10.404  1.00 86.45           C
ATOM   1394  HZ2 TRP A 104       3.745   6.450   9.993  1.00 86.45           H
ATOM   1395  CZ3 TRP A 104       6.099   5.469  12.261  1.00 86.45           C
ATOM   1396  HZ3 TRP A 104       6.234   5.418  13.341  1.00 86.45           H
ATOM   1397  CH2 TRP A 104       4.895   5.974  11.784  1.00 86.45           C
ATOM   1398  HH2 TRP A 104       4.124   6.302  12.481  1.00 86.45           H
ATOM   1399  HN  TRP A 104      10.253   6.230   8.152  1.00 86.45           H
ATOM   1400  N   ALA A 105      12.404   4.365   9.296  1.00 95.04           N
ATOM   1401  CA  ALA A 105      13.678   3.696   9.496  1.00 95.04           C
ATOM   1402  C   ALA A 105      14.335   4.230  10.771  1.00 95.04           C
ATOM   1403  O   ALA A 105      14.825   3.456  11.591  1.00 95.04           O
ATOM   1404  HA  ALA A 105      13.479   2.632   9.619  1.00 95.04           H
ATOM   1405  CB  ALA A 105      14.558   3.894   8.260  1.00 95.04           C
ATOM   1406 1HB  ALA A 105      14.059   3.471   7.388  1.00 95.04           H
ATOM   1407 2HB  ALA A 105      14.728   4.959   8.101  1.00 95.04           H
ATOM   1408 3HB  ALA A 105      15.514   3.392   8.410  1.00 95.04           H
ATOM   1409  HN  ALA A 105      12.339   4.909   8.460  1.00 95.04           H
ATOM   1410  N   ILE A 106      14.324   5.549  10.896  1.00 91.85           N
ATOM   1411  CA  ILE A 106      14.923   6.196  12.051  1.00 91.85           C
ATOM   1412  C   ILE A 106      14.130   5.825  13.306  1.00 91.85           C
ATOM   1413  O   ILE A 106      14.713   5.496  14.338  1.00 91.85           O
ATOM   1414  HA  ILE A 106      15.935   5.806  12.155  1.00 91.85           H
ATOM   1415  CB  ILE A 106      15.040   7.704  11.820  1.00 91.85           C
ATOM   1416  HB  ILE A 106      14.071   8.074  11.486  1.00 91.85           H
ATOM   1417  CG1 ILE A 106      16.048   8.012  10.711  1.00 91.85           C
ATOM   1418 1HG1 ILE A 106      17.062   7.870  11.087  1.00 91.85           H
ATOM   1419 2HG1 ILE A 106      15.913   7.311   9.887  1.00 91.85           H
ATOM   1420  CG2 ILE A 106      15.378   8.433  13.122  1.00 91.85           C
ATOM   1421 1HG2 ILE A 106      14.592   8.252  13.855  1.00 91.85           H
ATOM   1422 2HG2 ILE A 106      16.328   8.064  13.509  1.00 91.85           H
ATOM   1423 3HG2 ILE A 106      15.455   9.503  12.929  1.00 91.85           H
ATOM   1424  CD1 ILE A 106      15.882   9.445  10.203  1.00 91.85           C
ATOM   1425 1HD1 ILE A 106      14.876   9.575   9.805  1.00 91.85           H
ATOM   1426 2HD1 ILE A 106      16.042  10.143  11.024  1.00 91.85           H
ATOM   1427 3HD1 ILE A 106      16.611   9.638   9.415  1.00 91.85           H
ATOM   1428  HN  ILE A 106      13.915   6.171  10.228  1.00 91.85           H
ATOM   1429  N   ALA A 107      12.813   5.892  13.177  1.00 93.01           N
ATOM   1430  CA  ALA A 107      11.936   5.658  14.311  1.00 93.01           C
ATOM   1431  C   ALA A 107      12.124   4.223  14.807  1.00 93.01           C
ATOM   1432  O   ALA A 107      12.059   3.963  16.007  1.00 93.01           O
ATOM   1433  HA  ALA A 107      12.227   6.348  15.104  1.00 93.01           H
ATOM   1434  CB  ALA A 107      10.490   5.952  13.909  1.00 93.01           C
ATOM   1435 1HB  ALA A 107      10.405   6.991  13.593  1.00 93.01           H
ATOM   1436 2HB  ALA A 107      10.202   5.297  13.086  1.00 93.01           H
ATOM   1437 3HB  ALA A 107       9.833   5.776  14.760  1.00 93.01           H
ATOM   1438  HN  ALA A 107      12.346   6.102  12.318  1.00 93.01           H
ATOM   1439  N   ALA A 108      12.352   3.328  13.857  1.00 92.39           N
ATOM   1440  CA  ALA A 108      12.502   1.918  14.177  1.00 92.39           C
ATOM   1441  C   ALA A 108      13.870   1.689  14.823  1.00 92.39           C
ATOM   1442  O   ALA A 108      14.024   0.801  15.660  1.00 92.39           O
ATOM   1443  HA  ALA A 108      11.723   1.656  14.893  1.00 92.39           H
ATOM   1444  CB  ALA A 108      12.309   1.083  12.909  1.00 92.39           C
ATOM   1445 1HB  ALA A 108      11.312   1.260  12.506  1.00 92.39           H
ATOM   1446 2HB  ALA A 108      13.056   1.369  12.169  1.00 92.39           H
ATOM   1447 3HB  ALA A 108      12.422   0.026  13.150  1.00 92.39           H
ATOM   1448  HN  ALA A 108      12.434   3.551  12.886  1.00 92.39           H
ATOM   1449  N   ALA A 109      14.828   2.506  14.411  1.00 91.03           N
ATOM   1450  CA  ALA A 109      16.202   2.331  14.851  1.00 91.03           C
ATOM   1451  C   ALA A 109      16.309   2.700  16.332  1.00 91.03           C
ATOM   1452  O   ALA A 109      17.045   2.061  17.082  1.00 91.03           O
ATOM   1453  HA  ALA A 109      16.458   1.279  14.728  1.00 91.03           H
ATOM   1454  CB  ALA A 109      17.130   3.171  13.972  1.00 91.03           C
ATOM   1455 1HB  ALA A 109      17.038   2.850  12.935  1.00 91.03           H
ATOM   1456 2HB  ALA A 109      16.854   4.223  14.053  1.00 91.03           H
ATOM   1457 3HB  ALA A 109      18.161   3.040  14.303  1.00 91.03           H
ATOM   1458  HN  ALA A 109      14.678   3.275  13.789  1.00 91.03           H
ATOM   1459  N   ASP A 110      15.563   3.728  16.709  1.00 82.45           N
ATOM   1460  CA  ASP A 110      15.699   4.305  18.035  1.00 82.45           C
ATOM   1461  C   ASP A 110      14.328   4.771  18.527  1.00 82.45           C
ATOM   1462  O   ASP A 110      13.589   4.002  19.140  1.00 82.45           O
ATOM   1463  HA  ASP A 110      16.115   3.509  18.653  1.00 82.45           H
ATOM   1464  CB  ASP A 110      16.632   5.518  18.016  1.00 82.45           C
ATOM   1465 1HB  ASP A 110      17.561   5.259  17.509  1.00 82.45           H
ATOM   1466 2HB  ASP A 110      16.173   6.325  17.445  1.00 82.45           H
ATOM   1467  CG  ASP A 110      16.935   5.999  19.436  1.00 82.45           C
ATOM   1468  OD1 ASP A 110      16.584   5.253  20.375  1.00 82.45           O
ATOM   1469  OD2 ASP A 110      17.512   7.102  19.550  1.00 82.45           O
ATOM   1470  HN  ASP A 110      14.878   4.165  16.126  1.00 82.45           H
ATOM   1471  N   GLN A 111      14.028   6.030  18.240  1.00 85.49           N
ATOM   1472  CA  GLN A 111      12.762   6.611  18.654  1.00 85.49           C
ATOM   1473  C   GLN A 111      12.317   7.681  17.656  1.00 85.49           C
ATOM   1474  O   GLN A 111      13.084   8.073  16.778  1.00 85.49           O
ATOM   1475  HA  GLN A 111      12.050   5.785  18.654  1.00 85.49           H
ATOM   1476  CB  GLN A 111      12.860   7.187  20.068  1.00 85.49           C
ATOM   1477 1HB  GLN A 111      11.907   7.636  20.349  1.00 85.49           H
ATOM   1478 2HB  GLN A 111      13.055   6.384  20.779  1.00 85.49           H
ATOM   1479  CG  GLN A 111      13.970   8.236  20.157  1.00 85.49           C
ATOM   1480 1HG  GLN A 111      14.928   7.780  19.906  1.00 85.49           H
ATOM   1481 2HG  GLN A 111      13.790   9.024  19.426  1.00 85.49           H
ATOM   1482  CD  GLN A 111      14.040   8.842  21.561  1.00 85.49           C
ATOM   1483  OE1 GLN A 111      13.096   8.799  22.332  1.00 85.49           O
ATOM   1484  NE2 GLN A 111      15.209   9.408  21.847  1.00 85.49           N
ATOM   1485 1HE2 GLN A 111      15.944   9.409  21.169  1.00 85.49           H
ATOM   1486 2HE2 GLN A 111      15.353   9.832  22.741  1.00 85.49           H
ATOM   1487  HN  GLN A 111      14.631   6.647  17.735  1.00 85.49           H
ATOM   1488  N   TRP A 112      11.079   8.123  17.823  1.00 91.07           N
ATOM   1489  CA  TRP A 112      10.548   9.192  16.994  1.00 91.07           C
ATOM   1490  C   TRP A 112      11.197  10.504  17.440  1.00 91.07           C
ATOM   1491  O   TRP A 112      10.922  10.997  18.532  1.00 91.07           O
ATOM   1492  HA  TRP A 112      10.816   8.975  15.960  1.00 91.07           H
ATOM   1493  CB  TRP A 112       9.020   9.228  17.061  1.00 91.07           C
ATOM   1494 1HB  TRP A 112       8.633   8.234  16.839  1.00 91.07           H
ATOM   1495 2HB  TRP A 112       8.716   9.469  18.079  1.00 91.07           H
ATOM   1496  CG  TRP A 112       8.379  10.234  16.102  1.00 91.07           C
ATOM   1497  CD1 TRP A 112       7.954  11.476  16.372  1.00 91.07           C
ATOM   1498  HD1 TRP A 112       8.015  11.945  17.354  1.00 91.07           H
ATOM   1499  CD2 TRP A 112       8.107  10.032  14.699  1.00 91.07           C
ATOM   1500  NE1 TRP A 112       7.430  12.086  15.251  1.00 91.07           N
ATOM   1501  HE1 TRP A 112       7.051  13.010  15.202  1.00 91.07           H
ATOM   1502  CE2 TRP A 112       7.525  11.180  14.201  1.00 91.07           C
ATOM   1503  CE3 TRP A 112       8.343   8.915  13.879  1.00 91.07           C
ATOM   1504  HE3 TRP A 112       8.801   7.997  14.248  1.00 91.07           H
ATOM   1505  CZ2 TRP A 112       7.132  11.323  12.865  1.00 91.07           C
ATOM   1506  HZ2 TRP A 112       6.675  12.241  12.496  1.00 91.07           H
ATOM   1507  CZ3 TRP A 112       7.945   9.074  12.546  1.00 91.07           C
ATOM   1508  HZ3 TRP A 112       8.105   8.237  11.866  1.00 91.07           H
ATOM   1509  CH2 TRP A 112       7.358  10.223  12.029  1.00 91.07           C
ATOM   1510  HH2 TRP A 112       7.076  10.268  10.977  1.00 91.07           H
ATOM   1511  HN  TRP A 112      10.446   7.765  18.509  1.00 91.07           H
ATOM   1512  N   LYS A 113      12.046  11.031  16.570  1.00 83.30           N
ATOM   1513  CA  LYS A 113      12.869  12.174  16.927  1.00 83.30           C
ATOM   1514  C   LYS A 113      12.256  13.444  16.335  1.00 83.30           C
ATOM   1515  O   LYS A 113      12.838  14.524  16.434  1.00 83.30           O
ATOM   1516  HA  LYS A 113      12.857  12.259  18.014  1.00 83.30           H
ATOM   1517  CB  LYS A 113      14.322  11.940  16.508  1.00 83.30           C
ATOM   1518 1HB  LYS A 113      14.376  11.807  15.428  1.00 83.30           H
ATOM   1519 2HB  LYS A 113      14.921  12.818  16.751  1.00 83.30           H
ATOM   1520  CG  LYS A 113      14.904  10.710  17.209  1.00 83.30           C
ATOM   1521 1HG  LYS A 113      14.753  10.795  18.285  1.00 83.30           H
ATOM   1522 2HG  LYS A 113      14.372   9.816  16.882  1.00 83.30           H
ATOM   1523  CD  LYS A 113      16.396  10.562  16.908  1.00 83.30           C
ATOM   1524 1HD  LYS A 113      16.546  10.463  15.833  1.00 83.30           H
ATOM   1525 2HD  LYS A 113      16.925  11.462  17.221  1.00 83.30           H
ATOM   1526  CE  LYS A 113      16.982   9.344  17.625  1.00 83.30           C
ATOM   1527 1HE  LYS A 113      16.792   9.419  18.696  1.00 83.30           H
ATOM   1528 2HE  LYS A 113      16.488   8.437  17.276  1.00 83.30           H
ATOM   1529  NZ  LYS A 113      18.438   9.249  17.379  1.00 83.30           N
ATOM   1530 1HZ  LYS A 113      18.813   8.448  17.875  1.00 83.30           H
ATOM   1531 2HZ  LYS A 113      18.607   9.140  16.385  1.00 83.30           H
ATOM   1532 3HZ  LYS A 113      18.893  10.093  17.708  1.00 83.30           H
ATOM   1533  HN  LYS A 113      12.176  10.692  15.638  1.00 83.30           H
ATOM   1534  N   PHE A 114      11.088  13.274  15.732  1.00 88.99           N
ATOM   1535  CA  PHE A 114      10.472  14.351  14.976  1.00 88.99           C
ATOM   1536  C   PHE A 114       9.268  14.926  15.723  1.00 88.99           C
ATOM   1537  O   PHE A 114       8.813  14.352  16.711  1.00 88.99           O
ATOM   1538  HA  PHE A 114      11.225  15.129  14.849  1.00 88.99           H
ATOM   1539  CB  PHE A 114       9.997  13.751  13.651  1.00 88.99           C
ATOM   1540 1HB  PHE A 114       9.192  13.044  13.852  1.00 88.99           H
ATOM   1541 2HB  PHE A 114       9.577  14.546  13.034  1.00 88.99           H
ATOM   1542  CG  PHE A 114      11.096  13.039  12.860  1.00 88.99           C
ATOM   1543  CD1 PHE A 114      12.008  13.764  12.159  1.00 88.99           C
ATOM   1544  HD1 PHE A 114      11.956  14.853  12.160  1.00 88.99           H
ATOM   1545  CD2 PHE A 114      11.161  11.680  12.858  1.00 88.99           C
ATOM   1546  HD2 PHE A 114      10.430  11.099  13.421  1.00 88.99           H
ATOM   1547  CE1 PHE A 114      13.028  13.103  11.425  1.00 88.99           C
ATOM   1548  HE1 PHE A 114      13.759  13.684  10.862  1.00 88.99           H
ATOM   1549  CE2 PHE A 114      12.181  11.019  12.125  1.00 88.99           C
ATOM   1550  HE2 PHE A 114      12.233   9.931  12.123  1.00 88.99           H
ATOM   1551  CZ  PHE A 114      13.093  11.745  11.423  1.00 88.99           C
ATOM   1552  HZ  PHE A 114      13.876  11.237  10.860  1.00 88.99           H
ATOM   1553  HN  PHE A 114      10.567  12.421  15.755  1.00 88.99           H
ATOM   1554  N   GLN A 115       8.785  16.054  15.223  1.00 81.95           N
ATOM   1555  CA  GLN A 115       7.658  16.728  15.845  1.00 81.95           C
ATOM   1556  C   GLN A 115       6.361  15.971  15.554  1.00 81.95           C
ATOM   1557  O   GLN A 115       6.320  15.120  14.667  1.00 81.95           O
ATOM   1558  HA  GLN A 115       7.865  16.709  16.915  1.00 81.95           H
ATOM   1559  CB  GLN A 115       7.562  18.182  15.378  1.00 81.95           C
ATOM   1560 1HB  GLN A 115       7.518  18.215  14.290  1.00 81.95           H
ATOM   1561 2HB  GLN A 115       6.638  18.626  15.749  1.00 81.95           H
ATOM   1562  CG  GLN A 115       8.759  18.996  15.871  1.00 81.95           C
ATOM   1563 1HG  GLN A 115       8.865  18.878  16.950  1.00 81.95           H
ATOM   1564 2HG  GLN A 115       9.674  18.615  15.418  1.00 81.95           H
ATOM   1565  CD  GLN A 115       8.593  20.478  15.529  1.00 81.95           C
ATOM   1566  OE1 GLN A 115       7.672  20.882  14.838  1.00 81.95           O
ATOM   1567  NE2 GLN A 115       9.532  21.263  16.050  1.00 81.95           N
ATOM   1568 1HE2 GLN A 115      10.261  20.867  16.608  1.00 81.95           H
ATOM   1569 2HE2 GLN A 115       9.509  22.248  15.882  1.00 81.95           H
ATOM   1570  HN  GLN A 115       9.151  16.506  14.409  1.00 81.95           H
ATOM   1571  N   THR A 116       5.332  16.309  16.318  1.00 88.47           N
ATOM   1572  CA  THR A 116       4.038  15.668  16.156  1.00 88.47           C
ATOM   1573  C   THR A 116       3.516  15.873  14.732  1.00 88.47           C
ATOM   1574  O   THR A 116       2.913  14.971  14.153  1.00 88.47           O
ATOM   1575  HA  THR A 116       4.165  14.595  16.298  1.00 88.47           H
ATOM   1576  CB  THR A 116       3.100  16.219  17.232  1.00 88.47           C
ATOM   1577  HB  THR A 116       2.796  17.239  16.998  1.00 88.47           H
ATOM   1578  OG1 THR A 116       3.831  16.057  18.445  1.00 88.47           O
ATOM   1579  HG1 THR A 116       3.427  16.621  19.165  1.00 88.47           H
ATOM   1580  CG2 THR A 116       1.857  15.348  17.427  1.00 88.47           C
ATOM   1581 1HG2 THR A 116       2.160  14.344  17.727  1.00 88.47           H
ATOM   1582 2HG2 THR A 116       1.300  15.295  16.491  1.00 88.47           H
ATOM   1583 3HG2 THR A 116       1.226  15.783  18.201  1.00 88.47           H
ATOM   1584  HN  THR A 116       5.373  17.004  17.035  1.00 88.47           H
ATOM   1585  N   PHE A 117       3.767  17.064  14.210  1.00 91.55           N
ATOM   1586  CA  PHE A 117       3.320  17.403  12.869  1.00 91.55           C
ATOM   1587  C   PHE A 117       3.803  16.367  11.852  1.00 91.55           C
ATOM   1588  O   PHE A 117       3.026  15.895  11.024  1.00 91.55           O
ATOM   1589  HA  PHE A 117       2.230  17.413  12.885  1.00 91.55           H
ATOM   1590  CB  PHE A 117       3.930  18.763  12.524  1.00 91.55           C
ATOM   1591 1HB  PHE A 117       3.582  19.500  13.248  1.00 91.55           H
ATOM   1592 2HB  PHE A 117       5.013  18.700  12.628  1.00 91.55           H
ATOM   1593  CG  PHE A 117       3.595  19.256  11.115  1.00 91.55           C
ATOM   1594  CD1 PHE A 117       4.540  19.217  10.139  1.00 91.55           C
ATOM   1595  HD1 PHE A 117       5.537  18.836  10.359  1.00 91.55           H
ATOM   1596  CD2 PHE A 117       2.351  19.732  10.840  1.00 91.55           C
ATOM   1597  HD2 PHE A 117       1.593  19.763  11.622  1.00 91.55           H
ATOM   1598  CE1 PHE A 117       4.229  19.675   8.831  1.00 91.55           C
ATOM   1599  HE1 PHE A 117       4.987  19.645   8.048  1.00 91.55           H
ATOM   1600  CE2 PHE A 117       2.040  20.190   9.532  1.00 91.55           C
ATOM   1601  HE2 PHE A 117       1.043  20.572   9.311  1.00 91.55           H
ATOM   1602  CZ  PHE A 117       2.985  20.152   8.555  1.00 91.55           C
ATOM   1603  HZ  PHE A 117       2.746  20.503   7.551  1.00 91.55           H
ATOM   1604  HN  PHE A 117       4.264  17.790  14.685  1.00 91.55           H
ATOM   1605  N   MET A 118       5.085  16.044  11.948  1.00 88.49           N
ATOM   1606  CA  MET A 118       5.689  15.096  11.027  1.00 88.49           C
ATOM   1607  C   MET A 118       5.080  13.703  11.197  1.00 88.49           C
ATOM   1608  O   MET A 118       4.971  12.948  10.232  1.00 88.49           O
ATOM   1609  HA  MET A 118       5.470  15.477  10.029  1.00 88.49           H
ATOM   1610  CB  MET A 118       7.196  15.030  11.279  1.00 88.49           C
ATOM   1611 1HB  MET A 118       7.384  14.867  12.340  1.00 88.49           H
ATOM   1612 2HB  MET A 118       7.620  14.179  10.746  1.00 88.49           H
ATOM   1613  CG  MET A 118       7.886  16.318  10.824  1.00 88.49           C
ATOM   1614 1HG  MET A 118       7.541  17.157  11.429  1.00 88.49           H
ATOM   1615 2HG  MET A 118       8.962  16.237  10.976  1.00 88.49           H
ATOM   1616  SD  MET A 118       7.534  16.623   9.101  1.00 88.49           S
ATOM   1617  CE  MET A 118       8.378  15.235   8.362  1.00 88.49           C
ATOM   1618 1HE  MET A 118       9.438  15.279   8.612  1.00 88.49           H
ATOM   1619 2HE  MET A 118       7.952  14.307   8.743  1.00 88.49           H
ATOM   1620 3HE  MET A 118       8.258  15.272   7.279  1.00 88.49           H
ATOM   1621  HN  MET A 118       5.705  16.417  12.638  1.00 88.49           H
ATOM   1622  N   CYS A 119       4.700  13.405  12.430  1.00 93.68           N
ATOM   1623  CA  CYS A 119       4.050  12.139  12.728  1.00 93.68           C
ATOM   1624  C   CYS A 119       2.739  12.076  11.942  1.00 93.68           C
ATOM   1625  O   CYS A 119       2.444  11.069  11.299  1.00 93.68           O
ATOM   1626  HA  CYS A 119       4.733  11.353  12.405  1.00 93.68           H
ATOM   1627  CB  CYS A 119       3.824  11.959  14.230  1.00 93.68           C
ATOM   1628 1HB  CYS A 119       4.782  11.915  14.748  1.00 93.68           H
ATOM   1629 2HB  CYS A 119       3.285  12.817  14.631  1.00 93.68           H
ATOM   1630  SG  CYS A 119       2.876  10.425  14.541  1.00 93.68           S
ATOM   1631  HN  CYS A 119       4.828  14.009  13.217  1.00 93.68           H
ATOM   1632  N   LYS A 120       1.987  13.164  12.019  1.00 91.95           N
ATOM   1633  CA  LYS A 120       0.705  13.237  11.339  1.00 91.95           C
ATOM   1634  C   LYS A 120       0.919  13.065   9.834  1.00 91.95           C
ATOM   1635  O   LYS A 120       0.215  12.291   9.187  1.00 91.95           O
ATOM   1636  HA  LYS A 120       0.097  12.407  11.698  1.00 91.95           H
ATOM   1637  CB  LYS A 120      -0.027  14.528  11.712  1.00 91.95           C
ATOM   1638 1HB  LYS A 120       0.637  15.381  11.572  1.00 91.95           H
ATOM   1639 2HB  LYS A 120      -0.877  14.674  11.046  1.00 91.95           H
ATOM   1640  CG  LYS A 120      -0.510  14.484  13.163  1.00 91.95           C
ATOM   1641 1HG  LYS A 120      -1.225  13.671  13.288  1.00 91.95           H
ATOM   1642 2HG  LYS A 120       0.330  14.273  13.824  1.00 91.95           H
ATOM   1643  CD  LYS A 120      -1.161  15.810  13.564  1.00 91.95           C
ATOM   1644 1HD  LYS A 120      -0.446  16.623  13.439  1.00 91.95           H
ATOM   1645 2HD  LYS A 120      -2.003  16.020  12.904  1.00 91.95           H
ATOM   1646  CE  LYS A 120      -1.643  15.767  15.016  1.00 91.95           C
ATOM   1647 1HE  LYS A 120      -0.906  15.255  15.635  1.00 91.95           H
ATOM   1648 2HE  LYS A 120      -1.737  16.781  15.404  1.00 91.95           H
ATOM   1649  NZ  LYS A 120      -2.946  15.071  15.109  1.00 91.95           N
ATOM   1650 1HZ  LYS A 120      -3.375  15.274  16.005  1.00 91.95           H
ATOM   1651 2HZ  LYS A 120      -3.554  15.390  14.363  1.00 91.95           H
ATOM   1652 3HZ  LYS A 120      -2.802  14.071  15.022  1.00 91.95           H
ATOM   1653  HN  LYS A 120       2.240  13.984  12.532  1.00 91.95           H
ATOM   1654  N   VAL A 121       1.895  13.799   9.320  1.00 92.95           N
ATOM   1655  CA  VAL A 121       2.143  13.819   7.889  1.00 92.95           C
ATOM   1656  C   VAL A 121       2.534  12.415   7.423  1.00 92.95           C
ATOM   1657  O   VAL A 121       1.968  11.895   6.463  1.00 92.95           O
ATOM   1658  HA  VAL A 121       1.212  14.105   7.398  1.00 92.95           H
ATOM   1659  CB  VAL A 121       3.198  14.876   7.554  1.00 92.95           C
ATOM   1660  HB  VAL A 121       4.062  14.700   8.195  1.00 92.95           H
ATOM   1661  CG1 VAL A 121       3.658  14.750   6.101  1.00 92.95           C
ATOM   1662 1HG1 VAL A 121       4.089  13.762   5.940  1.00 92.95           H
ATOM   1663 2HG1 VAL A 121       2.804  14.887   5.436  1.00 92.95           H
ATOM   1664 3HG1 VAL A 121       4.408  15.513   5.890  1.00 92.95           H
ATOM   1665  CG2 VAL A 121       2.675  16.284   7.845  1.00 92.95           C
ATOM   1666 1HG2 VAL A 121       1.788  16.474   7.241  1.00 92.95           H
ATOM   1667 2HG2 VAL A 121       2.420  16.366   8.901  1.00 92.95           H
ATOM   1668 3HG2 VAL A 121       3.445  17.015   7.598  1.00 92.95           H
ATOM   1669  HN  VAL A 121       2.510  14.372   9.863  1.00 92.95           H
ATOM   1670  N   VAL A 122       3.499  11.841   8.126  1.00 91.99           N
ATOM   1671  CA  VAL A 122       4.107  10.597   7.687  1.00 91.99           C
ATOM   1672  C   VAL A 122       3.049   9.491   7.684  1.00 91.99           C
ATOM   1673  O   VAL A 122       2.949   8.725   6.727  1.00 91.99           O
ATOM   1674  HA  VAL A 122       4.461  10.746   6.667  1.00 91.99           H
ATOM   1675  CB  VAL A 122       5.315  10.265   8.564  1.00 91.99           C
ATOM   1676  HB  VAL A 122       4.999  10.322   9.606  1.00 91.99           H
ATOM   1677  CG1 VAL A 122       5.810   8.842   8.301  1.00 91.99           C
ATOM   1678 1HG1 VAL A 122       5.013   8.133   8.522  1.00 91.99           H
ATOM   1679 2HG1 VAL A 122       6.101   8.746   7.255  1.00 91.99           H
ATOM   1680 3HG1 VAL A 122       6.670   8.632   8.938  1.00 91.99           H
ATOM   1681  CG2 VAL A 122       6.438  11.284   8.358  1.00 91.99           C
ATOM   1682 1HG2 VAL A 122       6.751  11.273   7.314  1.00 91.99           H
ATOM   1683 2HG2 VAL A 122       6.079  12.279   8.619  1.00 91.99           H
ATOM   1684 3HG2 VAL A 122       7.285  11.024   8.994  1.00 91.99           H
ATOM   1685  HN  VAL A 122       3.866  12.212   8.980  1.00 91.99           H
ATOM   1686  N   ASN A 123       2.285   9.444   8.766  1.00 91.06           N
ATOM   1687  CA  ASN A 123       1.231   8.453   8.895  1.00 91.06           C
ATOM   1688  C   ASN A 123       0.200   8.664   7.784  1.00 91.06           C
ATOM   1689  O   ASN A 123      -0.269   7.702   7.177  1.00 91.06           O
ATOM   1690  HA  ASN A 123       1.733   7.489   8.820  1.00 91.06           H
ATOM   1691  CB  ASN A 123       0.511   8.586  10.239  1.00 91.06           C
ATOM   1692 1HB  ASN A 123       0.498   9.631  10.546  1.00 91.06           H
ATOM   1693 2HB  ASN A 123      -0.527   8.271  10.132  1.00 91.06           H
ATOM   1694  CG  ASN A 123       1.198   7.741  11.314  1.00 91.06           C
ATOM   1695  OD1 ASN A 123       1.996   6.862  11.034  1.00 91.06           O
ATOM   1696  ND2 ASN A 123       0.845   8.056  12.557  1.00 91.06           N
ATOM   1697 1HD2 ASN A 123       0.184   8.790  12.718  1.00 91.06           H
ATOM   1698 2HD2 ASN A 123       1.240   7.560  13.330  1.00 91.06           H
ATOM   1699  HN  ASN A 123       2.378  10.066   9.543  1.00 91.06           H
ATOM   1700  N   SER A 124      -0.123   9.928   7.552  1.00 91.71           N
ATOM   1701  CA  SER A 124      -1.142  10.273   6.576  1.00 91.71           C
ATOM   1702  C   SER A 124      -0.671   9.892   5.171  1.00 91.71           C
ATOM   1703  O   SER A 124      -1.436   9.332   4.387  1.00 91.71           O
ATOM   1704  HA  SER A 124      -2.020   9.690   6.856  1.00 91.71           H
ATOM   1705  CB  SER A 124      -1.481  11.764   6.636  1.00 91.71           C
ATOM   1706 1HB  SER A 124      -0.599  12.347   6.369  1.00 91.71           H
ATOM   1707 2HB  SER A 124      -2.249  11.991   5.898  1.00 91.71           H
ATOM   1708  OG  SER A 124      -1.934  12.156   7.929  1.00 91.71           O
ATOM   1709  HG  SER A 124      -1.262  12.760   8.358  1.00 91.71           H
ATOM   1710  HN  SER A 124       0.298  10.707   8.017  1.00 91.71           H
ATOM   1711  N   MET A 125       0.585  10.211   4.895  1.00 84.92           N
ATOM   1712  CA  MET A 125       1.157   9.937   3.589  1.00 84.92           C
ATOM   1713  C   MET A 125       1.131   8.438   3.282  1.00 84.92           C
ATOM   1714  O   MET A 125       0.767   8.033   2.180  1.00 84.92           O
ATOM   1715  HA  MET A 125       0.530  10.472   2.875  1.00 84.92           H
ATOM   1716  CB  MET A 125       2.601  10.441   3.548  1.00 84.92           C
ATOM   1717 1HB  MET A 125       3.115  10.159   4.467  1.00 84.92           H
ATOM   1718 2HB  MET A 125       3.134   9.963   2.725  1.00 84.92           H
ATOM   1719  CG  MET A 125       2.647  11.961   3.377  1.00 84.92           C
ATOM   1720 1HG  MET A 125       2.080  12.253   2.493  1.00 84.92           H
ATOM   1721 2HG  MET A 125       2.175  12.445   4.232  1.00 84.92           H
ATOM   1722  SD  MET A 125       4.339  12.508   3.224  1.00 84.92           S
ATOM   1723  CE  MET A 125       4.702  11.934   1.574  1.00 84.92           C
ATOM   1724 1HE  MET A 125       4.581  10.852   1.530  1.00 84.92           H
ATOM   1725 2HE  MET A 125       4.019  12.405   0.867  1.00 84.92           H
ATOM   1726 3HE  MET A 125       5.729  12.196   1.316  1.00 84.92           H
ATOM   1727  HN  MET A 125       1.206  10.649   5.546  1.00 84.92           H
ATOM   1728  N   TYR A 126       1.522   7.656   4.278  1.00 84.59           N
ATOM   1729  CA  TYR A 126       1.524   6.210   4.137  1.00 84.59           C
ATOM   1730  C   TYR A 126       0.124   5.689   3.807  1.00 84.59           C
ATOM   1731  O   TYR A 126      -0.042   4.878   2.897  1.00 84.59           O
ATOM   1732  HA  TYR A 126       2.201   5.952   3.323  1.00 84.59           H
ATOM   1733  CB  TYR A 126       1.954   5.655   5.496  1.00 84.59           C
ATOM   1734 1HB  TYR A 126       3.017   5.852   5.638  1.00 84.59           H
ATOM   1735 2HB  TYR A 126       1.423   6.192   6.282  1.00 84.59           H
ATOM   1736  CG  TYR A 126       1.702   4.155   5.664  1.00 84.59           C
ATOM   1737  CD1 TYR A 126       0.675   3.714   6.473  1.00 84.59           C
ATOM   1738  HD1 TYR A 126       0.043   4.435   6.992  1.00 84.59           H
ATOM   1739  CD2 TYR A 126       2.502   3.243   5.006  1.00 84.59           C
ATOM   1740  HD2 TYR A 126       3.314   3.591   4.367  1.00 84.59           H
ATOM   1741  CE1 TYR A 126       0.437   2.303   6.631  1.00 84.59           C
ATOM   1742  HE1 TYR A 126      -0.371   1.941   7.267  1.00 84.59           H
ATOM   1743  CE2 TYR A 126       2.265   1.831   5.164  1.00 84.59           C
ATOM   1744  HE2 TYR A 126       2.889   1.100   4.650  1.00 84.59           H
ATOM   1745  CZ  TYR A 126       1.244   1.431   5.968  1.00 84.59           C
ATOM   1746  OH  TYR A 126       1.019   0.098   6.117  1.00 84.59           O
ATOM   1747  HH  TYR A 126       1.320  -0.393   5.299  1.00 84.59           H
ATOM   1748  HN  TYR A 126       1.832   7.995   5.166  1.00 84.59           H
ATOM   1749  N   LYS A 127      -0.848   6.177   4.565  1.00 84.88           N
ATOM   1750  CA  LYS A 127      -2.207   5.675   4.453  1.00 84.88           C
ATOM   1751  C   LYS A 127      -2.767   6.033   3.075  1.00 84.88           C
ATOM   1752  O   LYS A 127      -3.405   5.205   2.426  1.00 84.88           O
ATOM   1753  HA  LYS A 127      -2.162   4.589   4.536  1.00 84.88           H
ATOM   1754  CB  LYS A 127      -3.062   6.182   5.616  1.00 84.88           C
ATOM   1755 1HB  LYS A 127      -2.486   6.144   6.540  1.00 84.88           H
ATOM   1756 2HB  LYS A 127      -3.327   7.226   5.449  1.00 84.88           H
ATOM   1757  CG  LYS A 127      -4.335   5.346   5.766  1.00 84.88           C
ATOM   1758 1HG  LYS A 127      -5.094   5.924   6.293  1.00 84.88           H
ATOM   1759 2HG  LYS A 127      -4.739   5.112   4.781  1.00 84.88           H
ATOM   1760  CD  LYS A 127      -4.052   4.050   6.529  1.00 84.88           C
ATOM   1761 1HD  LYS A 127      -3.521   3.351   5.883  1.00 84.88           H
ATOM   1762 2HD  LYS A 127      -3.400   4.258   7.377  1.00 84.88           H
ATOM   1763  CE  LYS A 127      -5.352   3.410   7.023  1.00 84.88           C
ATOM   1764 1HE  LYS A 127      -6.190   4.078   6.827  1.00 84.88           H
ATOM   1765 2HE  LYS A 127      -5.542   2.489   6.472  1.00 84.88           H
ATOM   1766  NZ  LYS A 127      -5.269   3.120   8.471  1.00 84.88           N
ATOM   1767 1HZ  LYS A 127      -6.035   2.512   8.739  1.00 84.88           H
ATOM   1768 2HZ  LYS A 127      -4.387   2.662   8.675  1.00 84.88           H
ATOM   1769 3HZ  LYS A 127      -5.328   3.987   8.994  1.00 84.88           H
ATOM   1770  HN  LYS A 127      -0.719   6.900   5.243  1.00 84.88           H
ATOM   1771  N   MET A 128      -2.509   7.268   2.670  1.00 85.94           N
ATOM   1772  CA  MET A 128      -2.992   7.750   1.387  1.00 85.94           C
ATOM   1773  C   MET A 128      -2.403   6.932   0.236  1.00 85.94           C
ATOM   1774  O   MET A 128      -3.107   6.595  -0.714  1.00 85.94           O
ATOM   1775  HA  MET A 128      -4.074   7.624   1.415  1.00 85.94           H
ATOM   1776  CB  MET A 128      -2.608   9.221   1.217  1.00 85.94           C
ATOM   1777 1HB  MET A 128      -2.926   9.788   2.093  1.00 85.94           H
ATOM   1778 2HB  MET A 128      -1.523   9.313   1.156  1.00 85.94           H
ATOM   1779  CG  MET A 128      -3.247   9.814  -0.040  1.00 85.94           C
ATOM   1780 1HG  MET A 128      -2.847   9.323  -0.927  1.00 85.94           H
ATOM   1781 2HG  MET A 128      -4.322   9.631  -0.032  1.00 85.94           H
ATOM   1782  SD  MET A 128      -2.928  11.568  -0.119  1.00 85.94           S
ATOM   1783  CE  MET A 128      -1.167  11.550  -0.411  1.00 85.94           C
ATOM   1784 1HE  MET A 128      -0.667  11.046   0.415  1.00 85.94           H
ATOM   1785 2HE  MET A 128      -0.959  11.020  -1.340  1.00 85.94           H
ATOM   1786 3HE  MET A 128      -0.801  12.574  -0.487  1.00 85.94           H
ATOM   1787  HN  MET A 128      -1.981   7.931   3.199  1.00 85.94           H
ATOM   1788  N   ASN A 129      -1.118   6.637   0.360  1.00 80.98           N
ATOM   1789  CA  ASN A 129      -0.428   5.859  -0.655  1.00 80.98           C
ATOM   1790  C   ASN A 129      -1.031   4.454  -0.713  1.00 80.98           C
ATOM   1791  O   ASN A 129      -1.305   3.936  -1.794  1.00 80.98           O
ATOM   1792  HA  ASN A 129      -0.569   6.411  -1.584  1.00 80.98           H
ATOM   1793  CB  ASN A 129       1.060   5.721  -0.327  1.00 80.98           C
ATOM   1794 1HB  ASN A 129       1.499   6.710  -0.191  1.00 80.98           H
ATOM   1795 2HB  ASN A 129       1.181   5.187   0.615  1.00 80.98           H
ATOM   1796  CG  ASN A 129       1.801   4.977  -1.440  1.00 80.98           C
ATOM   1797  OD1 ASN A 129       1.859   5.409  -2.579  1.00 80.98           O
ATOM   1798  ND2 ASN A 129       2.362   3.836  -1.048  1.00 80.98           N
ATOM   1799 1HD2 ASN A 129       2.276   3.538  -0.097  1.00 80.98           H
ATOM   1800 2HD2 ASN A 129       2.869   3.277  -1.703  1.00 80.98           H
ATOM   1801  HN  ASN A 129      -0.551   6.919   1.134  1.00 80.98           H
ATOM   1802  N   PHE A 130      -1.220   3.877   0.465  1.00 85.74           N
ATOM   1803  CA  PHE A 130      -1.710   2.513   0.561  1.00 85.74           C
ATOM   1804  C   PHE A 130      -2.986   2.329  -0.264  1.00 85.74           C
ATOM   1805  O   PHE A 130      -3.080   1.407  -1.072  1.00 85.74           O
ATOM   1806  HA  PHE A 130      -0.929   1.861   0.168  1.00 85.74           H
ATOM   1807  CB  PHE A 130      -2.027   2.253   2.035  1.00 85.74           C
ATOM   1808 1HB  PHE A 130      -1.108   2.339   2.614  1.00 85.74           H
ATOM   1809 2HB  PHE A 130      -2.703   3.030   2.392  1.00 85.74           H
ATOM   1810  CG  PHE A 130      -2.657   0.885   2.304  1.00 85.74           C
ATOM   1811  CD1 PHE A 130      -3.997   0.783   2.514  1.00 85.74           C
ATOM   1812  HD1 PHE A 130      -4.622   1.676   2.490  1.00 85.74           H
ATOM   1813  CD2 PHE A 130      -1.878  -0.229   2.333  1.00 85.74           C
ATOM   1814  HD2 PHE A 130      -0.804  -0.147   2.165  1.00 85.74           H
ATOM   1815  CE1 PHE A 130      -4.582  -0.486   2.764  1.00 85.74           C
ATOM   1816  HE1 PHE A 130      -5.656  -0.568   2.932  1.00 85.74           H
ATOM   1817  CE2 PHE A 130      -2.463  -1.499   2.583  1.00 85.74           C
ATOM   1818  HE2 PHE A 130      -1.838  -2.391   2.607  1.00 85.74           H
ATOM   1819  CZ  PHE A 130      -3.802  -1.600   2.793  1.00 85.74           C
ATOM   1820  HZ  PHE A 130      -4.251  -2.575   2.985  1.00 85.74           H
ATOM   1821  HN  PHE A 130      -1.045   4.326   1.342  1.00 85.74           H
ATOM   1822  N   TYR A 131      -3.936   3.222  -0.030  1.00 91.30           N
ATOM   1823  CA  TYR A 131      -5.224   3.136  -0.697  1.00 91.30           C
ATOM   1824  C   TYR A 131      -5.098   3.489  -2.181  1.00 91.30           C
ATOM   1825  O   TYR A 131      -5.698   2.833  -3.031  1.00 91.30           O
ATOM   1826  HA  TYR A 131      -5.584   2.111  -0.604  1.00 91.30           H
ATOM   1827  CB  TYR A 131      -6.123   4.169  -0.014  1.00 91.30           C
ATOM   1828 1HB  TYR A 131      -5.568   5.100   0.099  1.00 91.30           H
ATOM   1829 2HB  TYR A 131      -6.973   4.382  -0.663  1.00 91.30           H
ATOM   1830  CG  TYR A 131      -6.642   3.733   1.357  1.00 91.30           C
ATOM   1831  CD1 TYR A 131      -7.331   2.544   1.488  1.00 91.30           C
ATOM   1832  HD1 TYR A 131      -7.504   1.916   0.614  1.00 91.30           H
ATOM   1833  CD2 TYR A 131      -6.423   4.528   2.463  1.00 91.30           C
ATOM   1834  HD2 TYR A 131      -5.879   5.467   2.360  1.00 91.30           H
ATOM   1835  CE1 TYR A 131      -7.820   2.133   2.778  1.00 91.30           C
ATOM   1836  HE1 TYR A 131      -8.365   1.196   2.895  1.00 91.30           H
ATOM   1837  CE2 TYR A 131      -6.912   4.117   3.754  1.00 91.30           C
ATOM   1838  HE2 TYR A 131      -6.745   4.736   4.636  1.00 91.30           H
ATOM   1839  CZ  TYR A 131      -7.586   2.940   3.848  1.00 91.30           C
ATOM   1840  OH  TYR A 131      -8.048   2.552   5.067  1.00 91.30           O
ATOM   1841  HH  TYR A 131      -8.086   3.337   5.684  1.00 91.30           H
ATOM   1842  HN  TYR A 131      -3.838   3.992   0.600  1.00 91.30           H
ATOM   1843  N   SER A 132      -4.314   4.523  -2.446  1.00 91.06           N
ATOM   1844  CA  SER A 132      -4.198   5.047  -3.796  1.00 91.06           C
ATOM   1845  C   SER A 132      -3.596   3.986  -4.719  1.00 91.06           C
ATOM   1846  O   SER A 132      -4.068   3.792  -5.838  1.00 91.06           O
ATOM   1847  HA  SER A 132      -5.216   5.287  -4.101  1.00 91.06           H
ATOM   1848  CB  SER A 132      -3.346   6.318  -3.822  1.00 91.06           C
ATOM   1849 1HB  SER A 132      -3.295   6.700  -4.841  1.00 91.06           H
ATOM   1850 2HB  SER A 132      -3.825   7.088  -3.217  1.00 91.06           H
ATOM   1851  OG  SER A 132      -2.027   6.087  -3.336  1.00 91.06           O
ATOM   1852  HG  SER A 132      -1.490   6.929  -3.389  1.00 91.06           H
ATOM   1853  HN  SER A 132      -3.766   5.000  -1.758  1.00 91.06           H
ATOM   1854  N   CYS A 133      -2.563   3.327  -4.216  1.00 88.09           N
ATOM   1855  CA  CYS A 133      -1.881   2.301  -4.987  1.00 88.09           C
ATOM   1856  C   CYS A 133      -2.888   1.195  -5.310  1.00 88.09           C
ATOM   1857  O   CYS A 133      -3.022   0.790  -6.463  1.00 88.09           O
ATOM   1858  HA  CYS A 133      -1.527   2.780  -5.900  1.00 88.09           H
ATOM   1859  CB  CYS A 133      -0.655   1.760  -4.250  1.00 88.09           C
ATOM   1860 1HB  CYS A 133      -0.898   1.582  -3.203  1.00 88.09           H
ATOM   1861 2HB  CYS A 133      -0.358   0.802  -4.676  1.00 88.09           H
ATOM   1862  SG  CYS A 133       0.727   2.953  -4.376  1.00 88.09           S
ATOM   1863  HG  CYS A 133       0.287   3.776  -3.428  1.00 88.09           H
ATOM   1864  HN  CYS A 133      -2.192   3.483  -3.300  1.00 88.09           H
ATOM   1865  N   VAL A 134      -3.569   0.737  -4.269  1.00 87.23           N
ATOM   1866  CA  VAL A 134      -4.460  -0.403  -4.401  1.00 87.23           C
ATOM   1867  C   VAL A 134      -5.574  -0.062  -5.392  1.00 87.23           C
ATOM   1868  O   VAL A 134      -5.920  -0.876  -6.248  1.00 87.23           O
ATOM   1869  HA  VAL A 134      -3.876  -1.232  -4.801  1.00 87.23           H
ATOM   1870  CB  VAL A 134      -4.988  -0.816  -3.026  1.00 87.23           C
ATOM   1871  HB  VAL A 134      -5.363   0.078  -2.529  1.00 87.23           H
ATOM   1872  CG1 VAL A 134      -6.151  -1.802  -3.159  1.00 87.23           C
ATOM   1873 1HG1 VAL A 134      -6.961  -1.335  -3.719  1.00 87.23           H
ATOM   1874 2HG1 VAL A 134      -5.812  -2.694  -3.685  1.00 87.23           H
ATOM   1875 3HG1 VAL A 134      -6.507  -2.079  -2.167  1.00 87.23           H
ATOM   1876  CG2 VAL A 134      -3.869  -1.401  -2.161  1.00 87.23           C
ATOM   1877 1HG2 VAL A 134      -3.451  -2.279  -2.653  1.00 87.23           H
ATOM   1878 2HG2 VAL A 134      -3.087  -0.654  -2.025  1.00 87.23           H
ATOM   1879 3HG2 VAL A 134      -4.272  -1.686  -1.190  1.00 87.23           H
ATOM   1880  HN  VAL A 134      -3.519   1.131  -3.351  1.00 87.23           H
ATOM   1881  N   LEU A 135      -6.106   1.142  -5.244  1.00 91.88           N
ATOM   1882  CA  LEU A 135      -7.219   1.576  -6.071  1.00 91.88           C
ATOM   1883  C   LEU A 135      -6.749   1.711  -7.521  1.00 91.88           C
ATOM   1884  O   LEU A 135      -7.503   1.426  -8.450  1.00 91.88           O
ATOM   1885  HA  LEU A 135      -7.982   0.798  -6.027  1.00 91.88           H
ATOM   1886  CB  LEU A 135      -7.842   2.853  -5.505  1.00 91.88           C
ATOM   1887 1HB  LEU A 135      -7.049   3.586  -5.356  1.00 91.88           H
ATOM   1888 2HB  LEU A 135      -8.520   3.266  -6.252  1.00 91.88           H
ATOM   1889  CG  LEU A 135      -8.610   2.700  -4.190  1.00 91.88           C
ATOM   1890  HG  LEU A 135      -7.948   2.231  -3.461  1.00 91.88           H
ATOM   1891  CD1 LEU A 135      -9.010   4.064  -3.626  1.00 91.88           C
ATOM   1892 1HD1 LEU A 135      -8.114   4.657  -3.440  1.00 91.88           H
ATOM   1893 2HD1 LEU A 135      -9.646   4.582  -4.344  1.00 91.88           H
ATOM   1894 3HD1 LEU A 135      -9.554   3.926  -2.692  1.00 91.88           H
ATOM   1895  CD2 LEU A 135      -9.817   1.776  -4.365  1.00 91.88           C
ATOM   1896 1HD2 LEU A 135     -10.488   2.193  -5.115  1.00 91.88           H
ATOM   1897 2HD2 LEU A 135      -9.477   0.792  -4.688  1.00 91.88           H
ATOM   1898 3HD2 LEU A 135     -10.344   1.684  -3.415  1.00 91.88           H
ATOM   1899  HN  LEU A 135      -5.790   1.815  -4.575  1.00 91.88           H
ATOM   1900  N   LEU A 136      -5.507   2.147  -7.668  1.00 91.20           N
ATOM   1901  CA  LEU A 136      -4.931   2.333  -8.989  1.00 91.20           C
ATOM   1902  C   LEU A 136      -4.801   0.974  -9.680  1.00 91.20           C
ATOM   1903  O   LEU A 136      -5.159   0.831 -10.849  1.00 91.20           O
ATOM   1904  HA  LEU A 136      -5.623   2.948  -9.564  1.00 91.20           H
ATOM   1905  CB  LEU A 136      -3.612   3.103  -8.895  1.00 91.20           C
ATOM   1906 1HB  LEU A 136      -3.032   2.691  -8.069  1.00 91.20           H
ATOM   1907 2HB  LEU A 136      -3.042   2.921  -9.806  1.00 91.20           H
ATOM   1908  CG  LEU A 136      -3.731   4.615  -8.694  1.00 91.20           C
ATOM   1909  HG  LEU A 136      -4.428   4.797  -7.875  1.00 91.20           H
ATOM   1910  CD1 LEU A 136      -2.387   5.222  -8.287  1.00 91.20           C
ATOM   1911 1HD1 LEU A 136      -2.053   4.770  -7.353  1.00 91.20           H
ATOM   1912 2HD1 LEU A 136      -1.651   5.030  -9.067  1.00 91.20           H
ATOM   1913 3HD1 LEU A 136      -2.500   6.297  -8.151  1.00 91.20           H
ATOM   1914  CD2 LEU A 136      -4.311   5.290  -9.939  1.00 91.20           C
ATOM   1915 1HD2 LEU A 136      -3.659   5.101 -10.792  1.00 91.20           H
ATOM   1916 2HD2 LEU A 136      -5.303   4.885 -10.143  1.00 91.20           H
ATOM   1917 3HD2 LEU A 136      -4.385   6.364  -9.769  1.00 91.20           H
ATOM   1918  HN  LEU A 136      -4.899   2.371  -6.907  1.00 91.20           H
ATOM   1919  N   ILE A 137      -4.289   0.010  -8.929  1.00 85.84           N
ATOM   1920  CA  ILE A 137      -4.076  -1.324  -9.465  1.00 85.84           C
ATOM   1921  C   ILE A 137      -5.422  -1.922  -9.880  1.00 85.84           C
ATOM   1922  O   ILE A 137      -5.519  -2.583 -10.913  1.00 85.84           O
ATOM   1923  HA  ILE A 137      -3.454  -1.223 -10.355  1.00 85.84           H
ATOM   1924  CB  ILE A 137      -3.301  -2.185  -8.466  1.00 85.84           C
ATOM   1925  HB  ILE A 137      -3.753  -2.057  -7.482  1.00 85.84           H
ATOM   1926  CG1 ILE A 137      -1.846  -1.726  -8.359  1.00 85.84           C
ATOM   1927 1HG1 ILE A 137      -1.317  -1.965  -9.281  1.00 85.84           H
ATOM   1928 2HG1 ILE A 137      -1.811  -0.642  -8.243  1.00 85.84           H
ATOM   1929  CG2 ILE A 137      -3.409  -3.669  -8.823  1.00 85.84           C
ATOM   1930 1HG2 ILE A 137      -4.456  -3.972  -8.807  1.00 85.84           H
ATOM   1931 2HG2 ILE A 137      -2.999  -3.834  -9.819  1.00 85.84           H
ATOM   1932 3HG2 ILE A 137      -2.850  -4.259  -8.097  1.00 85.84           H
ATOM   1933  CD1 ILE A 137      -1.146  -2.394  -7.174  1.00 85.84           C
ATOM   1934 1HD1 ILE A 137      -1.664  -2.133  -6.252  1.00 85.84           H
ATOM   1935 2HD1 ILE A 137      -1.162  -3.476  -7.306  1.00 85.84           H
ATOM   1936 3HD1 ILE A 137      -0.113  -2.050  -7.121  1.00 85.84           H
ATOM   1937  HN  ILE A 137      -4.022   0.129  -7.973  1.00 85.84           H
ATOM   1938  N   MET A 138      -6.426  -1.670  -9.053  1.00 87.82           N
ATOM   1939  CA  MET A 138      -7.774  -2.122  -9.353  1.00 87.82           C
ATOM   1940  C   MET A 138      -8.279  -1.511 -10.661  1.00 87.82           C
ATOM   1941  O   MET A 138      -8.863  -2.207 -11.491  1.00 87.82           O
ATOM   1942  HA  MET A 138      -7.704  -3.205  -9.453  1.00 87.82           H
ATOM   1943  CB  MET A 138      -8.711  -1.728  -8.210  1.00 87.82           C
ATOM   1944 1HB  MET A 138      -8.316  -2.102  -7.265  1.00 87.82           H
ATOM   1945 2HB  MET A 138      -8.754  -0.642  -8.128  1.00 87.82           H
ATOM   1946  CG  MET A 138     -10.118  -2.284  -8.437  1.00 87.82           C
ATOM   1947 1HG  MET A 138     -10.502  -1.942  -9.398  1.00 87.82           H
ATOM   1948 2HG  MET A 138     -10.085  -3.373  -8.476  1.00 87.82           H
ATOM   1949  SD  MET A 138     -11.204  -1.754  -7.123  1.00 87.82           S
ATOM   1950  CE  MET A 138     -11.347  -0.020  -7.520  1.00 87.82           C
ATOM   1951 1HE  MET A 138     -10.360   0.442  -7.492  1.00 87.82           H
ATOM   1952 2HE  MET A 138     -11.772   0.091  -8.517  1.00 87.82           H
ATOM   1953 3HE  MET A 138     -11.996   0.467  -6.792  1.00 87.82           H
ATOM   1954  HN  MET A 138      -6.330  -1.168  -8.194  1.00 87.82           H
ATOM   1955  N   CYS A 139      -8.036  -0.216 -10.805  1.00 90.74           N
ATOM   1956  CA  CYS A 139      -8.522   0.512 -11.964  1.00 90.74           C
ATOM   1957  C   CYS A 139      -7.800  -0.020 -13.204  1.00 90.74           C
ATOM   1958  O   CYS A 139      -8.390  -0.112 -14.279  1.00 90.74           O
ATOM   1959  HA  CYS A 139      -9.593   0.320 -12.028  1.00 90.74           H
ATOM   1960  CB  CYS A 139      -8.339   2.022 -11.801  1.00 90.74           C
ATOM   1961 1HB  CYS A 139      -7.334   2.238 -11.438  1.00 90.74           H
ATOM   1962 2HB  CYS A 139      -8.441   2.516 -12.768  1.00 90.74           H
ATOM   1963  SG  CYS A 139      -9.581   2.681 -10.630  1.00 90.74           S
ATOM   1964  HG  CYS A 139      -8.988   2.227  -9.529  1.00 90.74           H
ATOM   1965  HN  CYS A 139      -7.519   0.332 -10.148  1.00 90.74           H
ATOM   1966  N   ILE A 140      -6.533  -0.358 -13.012  1.00 84.78           N
ATOM   1967  CA  ILE A 140      -5.740  -0.928 -14.087  1.00 84.78           C
ATOM   1968  C   ILE A 140      -6.414  -2.207 -14.589  1.00 84.78           C
ATOM   1969  O   ILE A 140      -6.512  -2.429 -15.795  1.00 84.78           O
ATOM   1970  HA  ILE A 140      -5.724  -0.204 -14.902  1.00 84.78           H
ATOM   1971  CB  ILE A 140      -4.293  -1.132 -13.635  1.00 84.78           C
ATOM   1972  HB  ILE A 140      -4.305  -1.589 -12.645  1.00 84.78           H
ATOM   1973  CG1 ILE A 140      -3.565   0.207 -13.505  1.00 84.78           C
ATOM   1974 1HG1 ILE A 140      -3.358   0.610 -14.496  1.00 84.78           H
ATOM   1975 2HG1 ILE A 140      -4.207   0.926 -12.996  1.00 84.78           H
ATOM   1976  CG2 ILE A 140      -3.557  -2.096 -14.568  1.00 84.78           C
ATOM   1977 1HG2 ILE A 140      -4.063  -3.061 -14.566  1.00 84.78           H
ATOM   1978 2HG2 ILE A 140      -3.553  -1.690 -15.580  1.00 84.78           H
ATOM   1979 3HG2 ILE A 140      -2.531  -2.223 -14.224  1.00 84.78           H
ATOM   1980  CD1 ILE A 140      -2.255   0.046 -12.730  1.00 84.78           C
ATOM   1981 1HD1 ILE A 140      -2.469  -0.334 -11.731  1.00 84.78           H
ATOM   1982 2HD1 ILE A 140      -1.606  -0.655 -13.254  1.00 84.78           H
ATOM   1983 3HD1 ILE A 140      -1.758   1.013 -12.652  1.00 84.78           H
ATOM   1984  HN  ILE A 140      -6.051  -0.247 -12.143  1.00 84.78           H
ATOM   1985  N   SER A 141      -6.860  -3.015 -13.638  1.00 85.42           N
ATOM   1986  CA  SER A 141      -7.452  -4.301 -13.966  1.00 85.42           C
ATOM   1987  C   SER A 141      -8.747  -4.096 -14.753  1.00 85.42           C
ATOM   1988  O   SER A 141      -9.003  -4.799 -15.729  1.00 85.42           O
ATOM   1989  HA  SER A 141      -6.709  -4.813 -14.578  1.00 85.42           H
ATOM   1990  CB  SER A 141      -7.723  -5.120 -12.702  1.00 85.42           C
ATOM   1991 1HB  SER A 141      -8.450  -4.598 -12.081  1.00 85.42           H
ATOM   1992 2HB  SER A 141      -8.167  -6.076 -12.979  1.00 85.42           H
ATOM   1993  OG  SER A 141      -6.535  -5.350 -11.950  1.00 85.42           O
ATOM   1994  HG  SER A 141      -6.372  -4.585 -11.326  1.00 85.42           H
ATOM   1995  HN  SER A 141      -6.823  -2.803 -12.662  1.00 85.42           H
ATOM   1996  N   VAL A 142      -9.531  -3.128 -14.300  1.00 87.52           N
ATOM   1997  CA  VAL A 142     -10.793  -2.821 -14.950  1.00 87.52           C
ATOM   1998  C   VAL A 142     -10.522  -2.320 -16.370  1.00 87.52           C
ATOM   1999  O   VAL A 142     -11.224  -2.694 -17.309  1.00 87.52           O
ATOM   2000  HA  VAL A 142     -11.367  -3.746 -15.008  1.00 87.52           H
ATOM   2001  CB  VAL A 142     -11.588  -1.823 -14.106  1.00 87.52           C
ATOM   2002  HB  VAL A 142     -10.968  -0.939 -13.961  1.00 87.52           H
ATOM   2003  CG1 VAL A 142     -12.865  -1.388 -14.828  1.00 87.52           C
ATOM   2004 1HG1 VAL A 142     -12.604  -0.915 -15.774  1.00 87.52           H
ATOM   2005 2HG1 VAL A 142     -13.490  -2.261 -15.018  1.00 87.52           H
ATOM   2006 3HG1 VAL A 142     -13.411  -0.679 -14.205  1.00 87.52           H
ATOM   2007  CG2 VAL A 142     -11.908  -2.404 -12.727  1.00 87.52           C
ATOM   2008 1HG2 VAL A 142     -12.500  -3.312 -12.844  1.00 87.52           H
ATOM   2009 2HG2 VAL A 142     -10.979  -2.640 -12.208  1.00 87.52           H
ATOM   2010 3HG2 VAL A 142     -12.473  -1.674 -12.148  1.00 87.52           H
ATOM   2011  HN  VAL A 142      -9.316  -2.561 -13.505  1.00 87.52           H
ATOM   2012  N   ASP A 143      -9.503  -1.482 -16.483  1.00 82.21           N
ATOM   2013  CA  ASP A 143      -9.163  -0.884 -17.763  1.00 82.21           C
ATOM   2014  C   ASP A 143      -8.819  -1.990 -18.762  1.00 82.21           C
ATOM   2015  O   ASP A 143      -9.249  -1.947 -19.914  1.00 82.21           O
ATOM   2016  HA  ASP A 143     -10.046  -0.316 -18.057  1.00 82.21           H
ATOM   2017  CB  ASP A 143      -7.947   0.035 -17.637  1.00 82.21           C
ATOM   2018 1HB  ASP A 143      -8.152   0.819 -16.907  1.00 82.21           H
ATOM   2019 2HB  ASP A 143      -7.095  -0.533 -17.263  1.00 82.21           H
ATOM   2020  CG  ASP A 143      -7.594   0.666 -18.985  1.00 82.21           C
ATOM   2021  OD1 ASP A 143      -8.462   1.390 -19.517  1.00 82.21           O
ATOM   2022  OD2 ASP A 143      -6.463   0.410 -19.453  1.00 82.21           O
ATOM   2023  HN  ASP A 143      -8.915  -1.210 -15.721  1.00 82.21           H
ATOM   2024  N   ARG A 144      -8.046  -2.954 -18.286  1.00 72.70           N
ATOM   2025  CA  ARG A 144      -7.602  -4.047 -19.135  1.00 72.70           C
ATOM   2026  C   ARG A 144      -8.797  -4.896 -19.574  1.00 72.70           C
ATOM   2027  O   ARG A 144      -8.868  -5.326 -20.725  1.00 72.70           O
ATOM   2028  HA  ARG A 144      -7.131  -3.561 -19.989  1.00 72.70           H
ATOM   2029  CB  ARG A 144      -6.593  -4.936 -18.406  1.00 72.70           C
ATOM   2030 1HB  ARG A 144      -6.975  -5.191 -17.418  1.00 72.70           H
ATOM   2031 2HB  ARG A 144      -6.468  -5.872 -18.951  1.00 72.70           H
ATOM   2032  CG  ARG A 144      -5.240  -4.234 -18.271  1.00 72.70           C
ATOM   2033 1HG  ARG A 144      -5.360  -3.314 -17.698  1.00 72.70           H
ATOM   2034 2HG  ARG A 144      -4.551  -4.869 -17.714  1.00 72.70           H
ATOM   2035  CD  ARG A 144      -4.650  -3.912 -19.645  1.00 72.70           C
ATOM   2036 1HD  ARG A 144      -4.523  -4.830 -20.219  1.00 72.70           H
ATOM   2037 2HD  ARG A 144      -5.337  -3.278 -20.206  1.00 72.70           H
ATOM   2038  NE  ARG A 144      -3.346  -3.230 -19.488  1.00 72.70           N
ATOM   2039  HE  ARG A 144      -3.040  -3.010 -18.562  1.00 72.70           H
ATOM   2040  CZ  ARG A 144      -2.550  -2.887 -20.510  1.00 72.70           C
ATOM   2041  NH1 ARG A 144      -2.910  -3.156 -21.773  1.00 72.70           N
ATOM   2042 1HH1 ARG A 144      -3.778  -3.616 -21.958  1.00 72.70           H
ATOM   2043 2HH1 ARG A 144      -2.310  -2.897 -22.529  1.00 72.70           H
ATOM   2044  NH2 ARG A 144      -1.388  -2.271 -20.251  1.00 72.70           N
ATOM   2045 1HH2 ARG A 144      -0.783  -2.009 -21.002  1.00 72.70           H
ATOM   2046 2HH2 ARG A 144      -1.127  -2.074 -19.306  1.00 72.70           H
ATOM   2047  HN  ARG A 144      -7.724  -2.997 -17.340  1.00 72.70           H
ATOM   2048  N   TYR A 145      -9.705  -5.113 -18.635  1.00 83.18           N
ATOM   2049  CA  TYR A 145     -10.932  -5.833 -18.932  1.00 83.18           C
ATOM   2050  C   TYR A 145     -11.679  -5.184 -20.099  1.00 83.18           C
ATOM   2051  O   TYR A 145     -12.042  -5.860 -21.061  1.00 83.18           O
ATOM   2052  HA  TYR A 145     -10.665  -6.854 -19.203  1.00 83.18           H
ATOM   2053  CB  TYR A 145     -11.795  -5.734 -17.672  1.00 83.18           C
ATOM   2054 1HB  TYR A 145     -11.371  -6.379 -16.902  1.00 83.18           H
ATOM   2055 2HB  TYR A 145     -11.750  -4.713 -17.293  1.00 83.18           H
ATOM   2056  CG  TYR A 145     -13.259  -6.119 -17.889  1.00 83.18           C
ATOM   2057  CD1 TYR A 145     -14.233  -5.141 -17.912  1.00 83.18           C
ATOM   2058  HD1 TYR A 145     -13.959  -4.095 -17.775  1.00 83.18           H
ATOM   2059  CD2 TYR A 145     -13.607  -7.443 -18.063  1.00 83.18           C
ATOM   2060  HD2 TYR A 145     -12.837  -8.215 -18.045  1.00 83.18           H
ATOM   2061  CE1 TYR A 145     -15.612  -5.503 -18.117  1.00 83.18           C
ATOM   2062  HE1 TYR A 145     -16.391  -4.741 -18.137  1.00 83.18           H
ATOM   2063  CE2 TYR A 145     -14.985  -7.805 -18.267  1.00 83.18           C
ATOM   2064  HE2 TYR A 145     -15.273  -8.847 -18.405  1.00 83.18           H
ATOM   2065  CZ  TYR A 145     -15.920  -6.817 -18.284  1.00 83.18           C
ATOM   2066  OH  TYR A 145     -17.222  -7.159 -18.477  1.00 83.18           O
ATOM   2067  HH  TYR A 145     -17.301  -8.148 -18.604  1.00 83.18           H
ATOM   2068  HN  TYR A 145      -9.614  -4.807 -17.687  1.00 83.18           H
ATOM   2069  N   ILE A 146     -11.887  -3.882 -19.977  1.00 80.36           N
ATOM   2070  CA  ILE A 146     -12.642  -3.147 -20.977  1.00 80.36           C
ATOM   2071  C   ILE A 146     -11.902  -3.207 -22.315  1.00 80.36           C
ATOM   2072  O   ILE A 146     -12.523  -3.364 -23.365  1.00 80.36           O
ATOM   2073  HA  ILE A 146     -13.604  -3.647 -21.092  1.00 80.36           H
ATOM   2074  CB  ILE A 146     -12.926  -1.723 -20.495  1.00 80.36           C
ATOM   2075  HB  ILE A 146     -11.980  -1.265 -20.206  1.00 80.36           H
ATOM   2076  CG1 ILE A 146     -13.821  -1.733 -19.254  1.00 80.36           C
ATOM   2077 1HG1 ILE A 146     -14.837  -2.011 -19.536  1.00 80.36           H
ATOM   2078 2HG1 ILE A 146     -13.467  -2.487 -18.552  1.00 80.36           H
ATOM   2079  CG2 ILE A 146     -13.516  -0.871 -21.620  1.00 80.36           C
ATOM   2080 1HG2 ILE A 146     -12.810  -0.824 -22.449  1.00 80.36           H
ATOM   2081 2HG2 ILE A 146     -14.450  -1.316 -21.963  1.00 80.36           H
ATOM   2082 3HG2 ILE A 146     -13.709   0.137 -21.250  1.00 80.36           H
ATOM   2083  CD1 ILE A 146     -13.833  -0.361 -18.575  1.00 80.36           C
ATOM   2084 1HD1 ILE A 146     -12.819  -0.097 -18.273  1.00 80.36           H
ATOM   2085 2HD1 ILE A 146     -14.210   0.386 -19.273  1.00 80.36           H
ATOM   2086 3HD1 ILE A 146     -14.476  -0.396 -17.696  1.00 80.36           H
ATOM   2087  HN  ILE A 146     -11.550  -3.331 -19.213  1.00 80.36           H
ATOM   2088  N   ALA A 147     -10.586  -3.079 -22.233  1.00 79.26           N
ATOM   2089  CA  ALA A 147      -9.767  -2.990 -23.429  1.00 79.26           C
ATOM   2090  C   ALA A 147      -9.873  -4.299 -24.214  1.00 79.26           C
ATOM   2091  O   ALA A 147      -9.710  -4.311 -25.433  1.00 79.26           O
ATOM   2092  HA  ALA A 147     -10.159  -2.177 -24.040  1.00 79.26           H
ATOM   2093  CB  ALA A 147      -8.325  -2.660 -23.038  1.00 79.26           C
ATOM   2094 1HB  ALA A 147      -8.300  -1.707 -22.509  1.00 79.26           H
ATOM   2095 2HB  ALA A 147      -7.936  -3.446 -22.389  1.00 79.26           H
ATOM   2096 3HB  ALA A 147      -7.710  -2.594 -23.936  1.00 79.26           H
ATOM   2097  HN  ALA A 147     -10.081  -3.035 -21.371  1.00 79.26           H
ATOM   2098  N   ILE A 148     -10.147  -5.369 -23.482  1.00 75.20           N
ATOM   2099  CA  ILE A 148     -10.133  -6.699 -24.068  1.00 75.20           C
ATOM   2100  C   ILE A 148     -11.559  -7.097 -24.452  1.00 75.20           C
ATOM   2101  O   ILE A 148     -11.807  -7.522 -25.580  1.00 75.20           O
ATOM   2102  HA  ILE A 148      -9.532  -6.650 -24.976  1.00 75.20           H
ATOM   2103  CB  ILE A 148      -9.450  -7.692 -23.125  1.00 75.20           C
ATOM   2104  HB  ILE A 148      -9.878  -7.569 -22.131  1.00 75.20           H
ATOM   2105  CG1 ILE A 148      -7.953  -7.399 -23.012  1.00 75.20           C
ATOM   2106 1HG1 ILE A 148      -7.459  -7.640 -23.953  1.00 75.20           H
ATOM   2107 2HG1 ILE A 148      -7.799  -6.334 -22.835  1.00 75.20           H
ATOM   2108  CG2 ILE A 148      -9.721  -9.134 -23.558  1.00 75.20           C
ATOM   2109 1HG2 ILE A 148     -10.794  -9.322 -23.545  1.00 75.20           H
ATOM   2110 2HG2 ILE A 148      -9.337  -9.289 -24.567  1.00 75.20           H
ATOM   2111 3HG2 ILE A 148      -9.224  -9.819 -22.871  1.00 75.20           H
ATOM   2112  CD1 ILE A 148      -7.320  -8.207 -21.877  1.00 75.20           C
ATOM   2113 1HD1 ILE A 148      -7.800  -7.945 -20.934  1.00 75.20           H
ATOM   2114 2HD1 ILE A 148      -7.455  -9.271 -22.070  1.00 75.20           H
ATOM   2115 3HD1 ILE A 148      -6.256  -7.980 -21.818  1.00 75.20           H
ATOM   2116  HN  ILE A 148     -10.375  -5.338 -22.509  1.00 75.20           H
ATOM   2117  N   ALA A 149     -12.461  -6.947 -23.492  1.00 74.93           N
ATOM   2118  CA  ALA A 149     -13.826  -7.411 -23.669  1.00 74.93           C
ATOM   2119  C   ALA A 149     -14.542  -6.506 -24.674  1.00 74.93           C
ATOM   2120  O   ALA A 149     -15.336  -6.980 -25.485  1.00 74.93           O
ATOM   2121  HA  ALA A 149     -13.783  -8.423 -24.070  1.00 74.93           H
ATOM   2122  CB  ALA A 149     -14.532  -7.447 -22.312  1.00 74.93           C
ATOM   2123 1HB  ALA A 149     -14.002  -8.126 -21.644  1.00 74.93           H
ATOM   2124 2HB  ALA A 149     -14.542  -6.447 -21.880  1.00 74.93           H
ATOM   2125 3HB  ALA A 149     -15.557  -7.795 -22.445  1.00 74.93           H
ATOM   2126  HN  ALA A 149     -12.271  -6.518 -22.609  1.00 74.93           H
ATOM   2127  N   GLN A 150     -14.234  -5.220 -24.588  1.00 66.48           N
ATOM   2128  CA  GLN A 150     -14.897  -4.235 -25.426  1.00 66.48           C
ATOM   2129  C   GLN A 150     -13.885  -3.562 -26.356  1.00 66.48           C
ATOM   2130  O   GLN A 150     -13.900  -2.343 -26.517  1.00 66.48           O
ATOM   2131  HA  GLN A 150     -15.623  -4.796 -26.014  1.00 66.48           H
ATOM   2132  CB  GLN A 150     -15.633  -3.198 -24.575  1.00 66.48           C
ATOM   2133 1HB  GLN A 150     -14.914  -2.625 -23.991  1.00 66.48           H
ATOM   2134 2HB  GLN A 150     -16.152  -2.493 -25.224  1.00 66.48           H
ATOM   2135  CG  GLN A 150     -16.638  -3.872 -23.638  1.00 66.48           C
ATOM   2136 1HG  GLN A 150     -17.283  -4.538 -24.210  1.00 66.48           H
ATOM   2137 2HG  GLN A 150     -16.107  -4.488 -22.912  1.00 66.48           H
ATOM   2138  CD  GLN A 150     -17.489  -2.832 -22.907  1.00 66.48           C
ATOM   2139  OE1 GLN A 150     -17.350  -1.634 -23.097  1.00 66.48           O
ATOM   2140  NE2 GLN A 150     -18.374  -3.353 -22.064  1.00 66.48           N
ATOM   2141 1HE2 GLN A 150     -18.437  -4.345 -21.955  1.00 66.48           H
ATOM   2142 2HE2 GLN A 150     -18.978  -2.753 -21.538  1.00 66.48           H
ATOM   2143  HN  GLN A 150     -13.548  -4.850 -23.962  1.00 66.48           H
ATOM   2144  N   ALA A 151     -13.029  -4.387 -26.943  1.00 67.18           N
ATOM   2145  CA  ALA A 151     -11.864  -3.879 -27.647  1.00 67.18           C
ATOM   2146  C   ALA A 151     -12.313  -2.876 -28.711  1.00 67.18           C
ATOM   2147  O   ALA A 151     -11.659  -1.856 -28.924  1.00 67.18           O
ATOM   2148  HA  ALA A 151     -11.234  -3.366 -26.919  1.00 67.18           H
ATOM   2149  CB  ALA A 151     -11.077  -5.048 -28.242  1.00 67.18           C
ATOM   2150 1HB  ALA A 151     -10.756  -5.715 -27.442  1.00 67.18           H
ATOM   2151 2HB  ALA A 151     -11.712  -5.596 -28.939  1.00 67.18           H
ATOM   2152 3HB  ALA A 151     -10.203  -4.667 -28.770  1.00 67.18           H
ATOM   2153  HN  ALA A 151     -13.122  -5.382 -26.942  1.00 67.18           H
ATOM   2154  N   MET A 152     -13.427  -3.201 -29.352  1.00 58.06           N
ATOM   2155  CA  MET A 152     -13.934  -2.376 -30.435  1.00 58.06           C
ATOM   2156  C   MET A 152     -14.312  -0.982 -29.931  1.00 58.06           C
ATOM   2157  O   MET A 152     -13.914   0.023 -30.519  1.00 58.06           O
ATOM   2158  HA  MET A 152     -13.119  -2.301 -31.154  1.00 58.06           H
ATOM   2159  CB  MET A 152     -15.163  -3.046 -31.054  1.00 58.06           C
ATOM   2160 1HB  MET A 152     -15.806  -3.435 -30.264  1.00 58.06           H
ATOM   2161 2HB  MET A 152     -15.746  -2.307 -31.604  1.00 58.06           H
ATOM   2162  CG  MET A 152     -14.753  -4.182 -31.993  1.00 58.06           C
ATOM   2163 1HG  MET A 152     -13.833  -3.920 -32.514  1.00 58.06           H
ATOM   2164 2HG  MET A 152     -14.548  -5.085 -31.417  1.00 58.06           H
ATOM   2165  SD  MET A 152     -16.054  -4.497 -33.174  1.00 58.06           S
ATOM   2166  CE  MET A 152     -16.962  -5.764 -32.305  1.00 58.06           C
ATOM   2167 1HE  MET A 152     -16.311  -6.620 -32.125  1.00 58.06           H
ATOM   2168 2HE  MET A 152     -17.315  -5.370 -31.352  1.00 58.06           H
ATOM   2169 3HE  MET A 152     -17.815  -6.078 -32.907  1.00 58.06           H
ATOM   2170  HN  MET A 152     -13.977  -4.009 -29.142  1.00 58.06           H
ATOM   2171  N   ARG A 153     -15.076  -0.965 -28.849  1.00 55.60           N
ATOM   2172  CA  ARG A 153     -15.551   0.288 -28.288  1.00 55.60           C
ATOM   2173  C   ARG A 153     -14.384   1.082 -27.698  1.00 55.60           C
ATOM   2174  O   ARG A 153     -14.412   2.312 -27.679  1.00 55.60           O
ATOM   2175  HA  ARG A 153     -16.001   0.817 -29.128  1.00 55.60           H
ATOM   2176  CB  ARG A 153     -16.595   0.042 -27.196  1.00 55.60           C
ATOM   2177 1HB  ARG A 153     -16.265  -0.770 -26.549  1.00 55.60           H
ATOM   2178 2HB  ARG A 153     -16.690   0.930 -26.571  1.00 55.60           H
ATOM   2179  CG  ARG A 153     -17.954  -0.306 -27.806  1.00 55.60           C
ATOM   2180 1HG  ARG A 153     -18.231   0.449 -28.542  1.00 55.60           H
ATOM   2181 2HG  ARG A 153     -17.887  -1.257 -28.335  1.00 55.60           H
ATOM   2182  CD  ARG A 153     -19.034  -0.393 -26.726  1.00 55.60           C
ATOM   2183 1HD  ARG A 153     -18.815  -1.216 -26.046  1.00 55.60           H
ATOM   2184 2HD  ARG A 153     -19.038   0.520 -26.130  1.00 55.60           H
ATOM   2185  NE  ARG A 153     -20.361  -0.594 -27.351  1.00 55.60           N
ATOM   2186  HE  ARG A 153     -20.412  -0.601 -28.349  1.00 55.60           H
ATOM   2187  CZ  ARG A 153     -21.497  -0.767 -26.662  1.00 55.60           C
ATOM   2188  NH1 ARG A 153     -21.487  -0.767 -25.322  1.00 55.60           N
ATOM   2189 1HH1 ARG A 153     -20.627  -0.636 -24.828  1.00 55.60           H
ATOM   2190 2HH1 ARG A 153     -22.339  -0.897 -24.815  1.00 55.60           H
ATOM   2191  NH2 ARG A 153     -22.643  -0.941 -27.333  1.00 55.60           N
ATOM   2192 1HH2 ARG A 153     -23.500  -1.072 -26.834  1.00 55.60           H
ATOM   2193 2HH2 ARG A 153     -22.642  -0.941 -28.333  1.00 55.60           H
ATOM   2194  HN  ARG A 153     -15.369  -1.786 -28.359  1.00 55.60           H
ATOM   2195  N   ALA A 154     -13.386   0.347 -27.231  1.00 60.80           N
ATOM   2196  CA  ALA A 154     -12.261   0.960 -26.546  1.00 60.80           C
ATOM   2197  C   ALA A 154     -11.466   1.809 -27.540  1.00 60.80           C
ATOM   2198  O   ALA A 154     -10.839   2.796 -27.158  1.00 60.80           O
ATOM   2199  HA  ALA A 154     -12.660   1.609 -25.766  1.00 60.80           H
ATOM   2200  CB  ALA A 154     -11.406  -0.127 -25.893  1.00 60.80           C
ATOM   2201 1HB  ALA A 154     -12.009  -0.682 -25.174  1.00 60.80           H
ATOM   2202 2HB  ALA A 154     -11.036  -0.809 -26.659  1.00 60.80           H
ATOM   2203 3HB  ALA A 154     -10.562   0.334 -25.379  1.00 60.80           H
ATOM   2204  HN  ALA A 154     -13.338  -0.649 -27.313  1.00 60.80           H
ATOM   2205  N   HIS A 155     -11.516   1.393 -28.797  1.00 55.99           N
ATOM   2206  CA  HIS A 155     -10.696   2.013 -29.824  1.00 55.99           C
ATOM   2207  C   HIS A 155     -11.289   3.371 -30.204  1.00 55.99           C
ATOM   2208  O   HIS A 155     -10.555   4.333 -30.424  1.00 55.99           O
ATOM   2209  HA  HIS A 155      -9.710   2.166 -29.387  1.00 55.99           H
ATOM   2210  CB  HIS A 155     -10.534   1.080 -31.026  1.00 55.99           C
ATOM   2211 1HB  HIS A 155     -10.691   0.052 -30.700  1.00 55.99           H
ATOM   2212 2HB  HIS A 155     -11.313   1.305 -31.755  1.00 55.99           H
ATOM   2213  CG  HIS A 155      -9.188   1.179 -31.703  1.00 55.99           C
ATOM   2214  ND1 HIS A 155      -8.790   2.291 -32.424  1.00 55.99           N
ATOM   2215  HD1 HIS A 155      -9.333   3.119 -32.568  1.00 55.99           H
ATOM   2216  CD2 HIS A 155      -8.152   0.293 -31.760  1.00 55.99           C
ATOM   2217  HD2 HIS A 155      -8.130  -0.693 -31.295  1.00 55.99           H
ATOM   2218  CE1 HIS A 155      -7.569   2.074 -32.889  1.00 55.99           C
ATOM   2219  HE1 HIS A 155      -6.982   2.764 -33.495  1.00 55.99           H
ATOM   2220  NE2 HIS A 155      -7.175   0.835 -32.477  1.00 55.99           N
ATOM   2221  HN  HIS A 155     -12.102   0.648 -29.117  1.00 55.99           H
ATOM   2222  N   THR A 156     -12.612   3.407 -30.268  1.00 63.21           N
ATOM   2223  CA  THR A 156     -13.307   4.595 -30.734  1.00 63.21           C
ATOM   2224  C   THR A 156     -13.288   5.681 -29.656  1.00 63.21           C
ATOM   2225  O   THR A 156     -13.280   6.870 -29.969  1.00 63.21           O
ATOM   2226  HA  THR A 156     -12.771   4.990 -31.596  1.00 63.21           H
ATOM   2227  CB  THR A 156     -14.719   4.182 -31.155  1.00 63.21           C
ATOM   2228  HB  THR A 156     -15.354   5.056 -31.296  1.00 63.21           H
ATOM   2229  OG1 THR A 156     -15.135   3.277 -30.136  1.00 63.21           O
ATOM   2230  HG1 THR A 156     -15.238   3.763 -29.268  1.00 63.21           H
ATOM   2231  CG2 THR A 156     -14.726   3.335 -32.430  1.00 63.21           C
ATOM   2232 1HG2 THR A 156     -14.145   2.428 -32.266  1.00 63.21           H
ATOM   2233 2HG2 THR A 156     -14.285   3.906 -33.247  1.00 63.21           H
ATOM   2234 3HG2 THR A 156     -15.752   3.070 -32.684  1.00 63.21           H
ATOM   2235  HN  THR A 156     -13.205   2.644 -30.009  1.00 63.21           H
ATOM   2236  N   TRP A 157     -13.281   5.233 -28.409  1.00 57.36           N
ATOM   2237  CA  TRP A 157     -13.456   6.139 -27.288  1.00 57.36           C
ATOM   2238  C   TRP A 157     -12.078   6.412 -26.681  1.00 57.36           C
ATOM   2239  O   TRP A 157     -11.966   6.699 -25.490  1.00 57.36           O
ATOM   2240  HA  TRP A 157     -13.885   7.065 -27.671  1.00 57.36           H
ATOM   2241  CB  TRP A 157     -14.453   5.573 -26.275  1.00 57.36           C
ATOM   2242 1HB  TRP A 157     -14.146   4.562 -26.004  1.00 57.36           H
ATOM   2243 2HB  TRP A 157     -14.413   6.172 -25.366  1.00 57.36           H
ATOM   2244  CG  TRP A 157     -15.897   5.533 -26.778  1.00 57.36           C
ATOM   2245  CD1 TRP A 157     -16.368   5.933 -27.968  1.00 57.36           C
ATOM   2246  HD1 TRP A 157     -15.751   6.355 -28.761  1.00 57.36           H
ATOM   2247  CD2 TRP A 157     -17.047   5.048 -26.054  1.00 57.36           C
ATOM   2248  NE1 TRP A 157     -17.731   5.742 -28.063  1.00 57.36           N
ATOM   2249  HE1 TRP A 157     -18.306   5.963 -28.850  1.00 57.36           H
ATOM   2250  CE2 TRP A 157     -18.158   5.187 -26.862  1.00 57.36           C
ATOM   2251  CE3 TRP A 157     -17.147   4.510 -24.759  1.00 57.36           C
ATOM   2252  HE3 TRP A 157     -16.285   4.390 -24.102  1.00 57.36           H
ATOM   2253  CZ2 TRP A 157     -19.447   4.811 -26.465  1.00 57.36           C
ATOM   2254  HZ2 TRP A 157     -20.308   4.931 -27.122  1.00 57.36           H
ATOM   2255  CZ3 TRP A 157     -18.442   4.139 -24.377  1.00 57.36           C
ATOM   2256  HZ3 TRP A 157     -18.575   3.716 -23.381  1.00 57.36           H
ATOM   2257  CH2 TRP A 157     -19.569   4.273 -25.179  1.00 57.36           C
ATOM   2258  HH2 TRP A 157     -20.545   3.960 -24.807  1.00 57.36           H
ATOM   2259  HN  TRP A 157     -13.160   4.272 -28.161  1.00 57.36           H
ATOM   2260  N   ARG A 158     -11.064   6.314 -27.528  1.00 58.14           N
ATOM   2261  CA  ARG A 158      -9.690   6.356 -27.059  1.00 58.14           C
ATOM   2262  C   ARG A 158      -9.424   7.665 -26.313  1.00 58.14           C
ATOM   2263  O   ARG A 158      -8.834   7.660 -25.233  1.00 58.14           O
ATOM   2264  HA  ARG A 158      -9.597   5.499 -26.392  1.00 58.14           H
ATOM   2265  CB  ARG A 158      -8.706   6.232 -28.223  1.00 58.14           C
ATOM   2266 1HB  ARG A 158      -9.146   5.623 -29.013  1.00 58.14           H
ATOM   2267 2HB  ARG A 158      -8.515   7.216 -28.650  1.00 58.14           H
ATOM   2268  CG  ARG A 158      -7.388   5.605 -27.763  1.00 58.14           C
ATOM   2269 1HG  ARG A 158      -6.909   6.254 -27.030  1.00 58.14           H
ATOM   2270 2HG  ARG A 158      -7.587   4.655 -27.267  1.00 58.14           H
ATOM   2271  CD  ARG A 158      -6.445   5.380 -28.947  1.00 58.14           C
ATOM   2272 1HD  ARG A 158      -6.965   4.844 -29.740  1.00 58.14           H
ATOM   2273 2HD  ARG A 158      -6.133   6.338 -29.361  1.00 58.14           H
ATOM   2274  NE  ARG A 158      -5.260   4.609 -28.510  1.00 58.14           N
ATOM   2275  HE  ARG A 158      -5.168   4.401 -27.536  1.00 58.14           H
ATOM   2276  CZ  ARG A 158      -4.301   4.172 -29.338  1.00 58.14           C
ATOM   2277  NH1 ARG A 158      -4.372   4.421 -30.653  1.00 58.14           N
ATOM   2278 1HH1 ARG A 158      -5.145   4.937 -31.023  1.00 58.14           H
ATOM   2279 2HH1 ARG A 158      -3.652   4.091 -31.264  1.00 58.14           H
ATOM   2280  NH2 ARG A 158      -3.270   3.481 -28.832  1.00 58.14           N
ATOM   2281 1HH2 ARG A 158      -2.546   3.148 -29.436  1.00 58.14           H
ATOM   2282 2HH2 ARG A 158      -3.225   3.300 -27.849  1.00 58.14           H
ATOM   2283  HN  ARG A 158     -11.170   6.208 -28.517  1.00 58.14           H
ATOM   2284  N   GLU A 159      -9.871   8.756 -26.918  1.00 64.06           N
ATOM   2285  CA  GLU A 159      -9.637  10.074 -26.354  1.00 64.06           C
ATOM   2286  C   GLU A 159     -10.469  10.263 -25.083  1.00 64.06           C
ATOM   2287  O   GLU A 159      -9.956  10.719 -24.063  1.00 64.06           O
ATOM   2288  HA  GLU A 159      -8.576  10.100 -26.108  1.00 64.06           H
ATOM   2289  CB  GLU A 159      -9.942  11.170 -27.377  1.00 64.06           C
ATOM   2290 1HB  GLU A 159     -10.906  10.975 -27.847  1.00 64.06           H
ATOM   2291 2HB  GLU A 159      -9.887  12.147 -26.896  1.00 64.06           H
ATOM   2292  CG  GLU A 159      -8.899  11.181 -28.496  1.00 64.06           C
ATOM   2293 1HG  GLU A 159      -7.898  11.172 -28.065  1.00 64.06           H
ATOM   2294 2HG  GLU A 159      -8.996  10.277 -29.097  1.00 64.06           H
ATOM   2295  CD  GLU A 159      -9.065  12.413 -29.388  1.00 64.06           C
ATOM   2296  OE1 GLU A 159      -8.075  12.758 -30.068  1.00 64.06           O
ATOM   2297  OE2 GLU A 159     -10.178  12.981 -29.369  1.00 64.06           O
ATOM   2298  HN  GLU A 159     -10.384   8.748 -27.777  1.00 64.06           H
ATOM   2299  N   LYS A 160     -11.740   9.902 -25.187  1.00 69.25           N
ATOM   2300  CA  LYS A 160     -12.654  10.052 -24.068  1.00 69.25           C
ATOM   2301  C   LYS A 160     -12.126   9.255 -22.874  1.00 69.25           C
ATOM   2302  O   LYS A 160     -12.236   9.697 -21.731  1.00 69.25           O
ATOM   2303  HA  LYS A 160     -12.671  11.108 -23.799  1.00 69.25           H
ATOM   2304  CB  LYS A 160     -14.076   9.668 -24.483  1.00 69.25           C
ATOM   2305 1HB  LYS A 160     -14.067   8.691 -24.967  1.00 69.25           H
ATOM   2306 2HB  LYS A 160     -14.705   9.578 -23.598  1.00 69.25           H
ATOM   2307  CG  LYS A 160     -14.670  10.709 -25.434  1.00 69.25           C
ATOM   2308 1HG  LYS A 160     -14.541  11.706 -25.013  1.00 69.25           H
ATOM   2309 2HG  LYS A 160     -14.131  10.691 -26.381  1.00 69.25           H
ATOM   2310  CD  LYS A 160     -16.156  10.442 -25.681  1.00 69.25           C
ATOM   2311 1HD  LYS A 160     -16.281   9.463 -26.144  1.00 69.25           H
ATOM   2312 2HD  LYS A 160     -16.687  10.415 -24.730  1.00 69.25           H
ATOM   2313  CE  LYS A 160     -16.764  11.519 -26.581  1.00 69.25           C
ATOM   2314 1HE  LYS A 160     -16.619  12.501 -26.132  1.00 69.25           H
ATOM   2315 2HE  LYS A 160     -16.252  11.529 -27.543  1.00 69.25           H
ATOM   2316  NZ  LYS A 160     -18.209  11.269 -26.785  1.00 69.25           N
ATOM   2317 1HZ  LYS A 160     -18.597  11.994 -27.378  1.00 69.25           H
ATOM   2318 2HZ  LYS A 160     -18.337  10.366 -27.227  1.00 69.25           H
ATOM   2319 3HZ  LYS A 160     -18.682  11.277 -25.888  1.00 69.25           H
ATOM   2320  HN  LYS A 160     -12.145   9.514 -26.015  1.00 69.25           H
ATOM   2321  N   ARG A 161     -11.564   8.095 -23.179  1.00 67.12           N
ATOM   2322  CA  ARG A 161     -11.045   7.219 -22.142  1.00 67.12           C
ATOM   2323  C   ARG A 161      -9.899   7.903 -21.393  1.00 67.12           C
ATOM   2324  O   ARG A 161      -9.729   7.699 -20.192  1.00 67.12           O
ATOM   2325  HA  ARG A 161     -11.893   7.038 -21.481  1.00 67.12           H
ATOM   2326  CB  ARG A 161     -10.543   5.901 -22.735  1.00 67.12           C
ATOM   2327 1HB  ARG A 161      -9.901   6.105 -23.591  1.00 67.12           H
ATOM   2328 2HB  ARG A 161      -9.935   5.375 -21.998  1.00 67.12           H
ATOM   2329  CG  ARG A 161     -11.712   5.013 -23.166  1.00 67.12           C
ATOM   2330 1HG  ARG A 161     -12.399   4.879 -22.330  1.00 67.12           H
ATOM   2331 2HG  ARG A 161     -12.271   5.504 -23.962  1.00 67.12           H
ATOM   2332  CD  ARG A 161     -11.216   3.649 -23.649  1.00 67.12           C
ATOM   2333 1HD  ARG A 161     -11.979   3.171 -24.262  1.00 67.12           H
ATOM   2334 2HD  ARG A 161     -10.335   3.776 -24.278  1.00 67.12           H
ATOM   2335  NE  ARG A 161     -10.888   2.790 -22.489  1.00 67.12           N
ATOM   2336  HE  ARG A 161     -11.146   3.112 -21.579  1.00 67.12           H
ATOM   2337  CZ  ARG A 161     -10.268   1.606 -22.583  1.00 67.12           C
ATOM   2338  NH1 ARG A 161      -9.899   1.124 -23.778  1.00 67.12           N
ATOM   2339 1HH1 ARG A 161     -10.086   1.649 -24.608  1.00 67.12           H
ATOM   2340 2HH1 ARG A 161      -9.436   0.239 -23.839  1.00 67.12           H
ATOM   2341  NH2 ARG A 161     -10.021   0.911 -21.464  1.00 67.12           N
ATOM   2342 1HH2 ARG A 161      -9.559   0.026 -21.517  1.00 67.12           H
ATOM   2343 2HH2 ARG A 161     -10.300   1.278 -20.577  1.00 67.12           H
ATOM   2344  HN  ARG A 161     -11.460   7.752 -24.112  1.00 67.12           H
ATOM   2345  N   LEU A 162      -9.143   8.699 -22.134  1.00 78.64           N
ATOM   2346  CA  LEU A 162      -8.018   9.414 -21.555  1.00 78.64           C
ATOM   2347  C   LEU A 162      -8.538  10.478 -20.587  1.00 78.64           C
ATOM   2348  O   LEU A 162      -7.964  10.686 -19.520  1.00 78.64           O
ATOM   2349  HA  LEU A 162      -7.428   8.692 -20.990  1.00 78.64           H
ATOM   2350  CB  LEU A 162      -7.115   9.973 -22.656  1.00 78.64           C
ATOM   2351 1HB  LEU A 162      -6.877   9.165 -23.349  1.00 78.64           H
ATOM   2352 2HB  LEU A 162      -7.678  10.718 -23.217  1.00 78.64           H
ATOM   2353  CG  LEU A 162      -5.804  10.610 -22.190  1.00 78.64           C
ATOM   2354  HG  LEU A 162      -6.034  11.323 -21.399  1.00 78.64           H
ATOM   2355  CD1 LEU A 162      -4.866   9.559 -21.592  1.00 78.64           C
ATOM   2356 1HD1 LEU A 162      -5.349   9.085 -20.737  1.00 78.64           H
ATOM   2357 2HD1 LEU A 162      -4.640   8.804 -22.345  1.00 78.64           H
ATOM   2358 3HD1 LEU A 162      -3.942  10.038 -21.269  1.00 78.64           H
ATOM   2359  CD2 LEU A 162      -5.140  11.391 -23.325  1.00 78.64           C
ATOM   2360 1HD2 LEU A 162      -4.925  10.717 -24.154  1.00 78.64           H
ATOM   2361 2HD2 LEU A 162      -5.811  12.181 -23.664  1.00 78.64           H
ATOM   2362 3HD2 LEU A 162      -4.210  11.833 -22.967  1.00 78.64           H
ATOM   2363  HN  LEU A 162      -9.288   8.859 -23.110  1.00 78.64           H
ATOM   2364  N   LEU A 163      -9.621  11.125 -20.995  1.00 81.52           N
ATOM   2365  CA  LEU A 163     -10.239  12.145 -20.167  1.00 81.52           C
ATOM   2366  C   LEU A 163     -10.736  11.509 -18.867  1.00 81.52           C
ATOM   2367  O   LEU A 163     -10.447  12.005 -17.779  1.00 81.52           O
ATOM   2368  HA  LEU A 163      -9.470  12.877 -19.921  1.00 81.52           H
ATOM   2369  CB  LEU A 163     -11.331  12.880 -20.948  1.00 81.52           C
ATOM   2370 1HB  LEU A 163     -10.907  13.222 -21.892  1.00 81.52           H
ATOM   2371 2HB  LEU A 163     -12.118  12.167 -21.192  1.00 81.52           H
ATOM   2372  CG  LEU A 163     -11.968  14.080 -20.243  1.00 81.52           C
ATOM   2373  HG  LEU A 163     -12.249  13.774 -19.235  1.00 81.52           H
ATOM   2374  CD1 LEU A 163     -10.967  15.229 -20.103  1.00 81.52           C
ATOM   2375 1HD1 LEU A 163     -10.109  14.895 -19.519  1.00 81.52           H
ATOM   2376 2HD1 LEU A 163     -10.633  15.542 -21.093  1.00 81.52           H
ATOM   2377 3HD1 LEU A 163     -11.446  16.068 -19.599  1.00 81.52           H
ATOM   2378  CD2 LEU A 163     -13.248  14.518 -20.956  1.00 81.52           C
ATOM   2379 1HD2 LEU A 163     -13.014  14.800 -21.983  1.00 81.52           H
ATOM   2380 2HD2 LEU A 163     -13.963  13.695 -20.959  1.00 81.52           H
ATOM   2381 3HD2 LEU A 163     -13.681  15.372 -20.434  1.00 81.52           H
ATOM   2382  HN  LEU A 163     -10.072  10.961 -21.872  1.00 81.52           H
ATOM   2383  N   TYR A 164     -11.475  10.421 -19.023  1.00 75.25           N
ATOM   2384  CA  TYR A 164     -12.024   9.718 -17.876  1.00 75.25           C
ATOM   2385  C   TYR A 164     -10.909   9.220 -16.953  1.00 75.25           C
ATOM   2386  O   TYR A 164     -11.075   9.189 -15.734  1.00 75.25           O
ATOM   2387  HA  TYR A 164     -12.657  10.414 -17.326  1.00 75.25           H
ATOM   2388  CB  TYR A 164     -12.778   8.512 -18.440  1.00 75.25           C
ATOM   2389 1HB  TYR A 164     -12.148   8.016 -19.179  1.00 75.25           H
ATOM   2390 2HB  TYR A 164     -12.952   7.797 -17.637  1.00 75.25           H
ATOM   2391  CG  TYR A 164     -14.118   8.865 -19.089  1.00 75.25           C
ATOM   2392  CD1 TYR A 164     -15.042   9.621 -18.397  1.00 75.25           C
ATOM   2393  HD1 TYR A 164     -14.817   9.967 -17.389  1.00 75.25           H
ATOM   2394  CD2 TYR A 164     -14.402   8.427 -20.367  1.00 75.25           C
ATOM   2395  HD2 TYR A 164     -13.672   7.829 -20.913  1.00 75.25           H
ATOM   2396  CE1 TYR A 164     -16.303   9.953 -19.008  1.00 75.25           C
ATOM   2397  HE1 TYR A 164     -17.042  10.550 -18.473  1.00 75.25           H
ATOM   2398  CE2 TYR A 164     -15.663   8.759 -20.977  1.00 75.25           C
ATOM   2399  HE2 TYR A 164     -15.901   8.419 -21.986  1.00 75.25           H
ATOM   2400  CZ  TYR A 164     -16.551   9.505 -20.268  1.00 75.25           C
ATOM   2401  OH  TYR A 164     -17.742   9.819 -20.845  1.00 75.25           O
ATOM   2402  HH  TYR A 164     -18.295  10.363 -20.214  1.00 75.25           H
ATOM   2403  HN  TYR A 164     -11.699  10.019 -19.911  1.00 75.25           H
ATOM   2404  N   SER A 165      -9.798   8.844 -17.569  1.00 85.76           N
ATOM   2405  CA  SER A 165      -8.662   8.335 -16.819  1.00 85.76           C
ATOM   2406  C   SER A 165      -8.138   9.413 -15.867  1.00 85.76           C
ATOM   2407  O   SER A 165      -7.702   9.107 -14.758  1.00 85.76           O
ATOM   2408  HA  SER A 165      -9.045   7.483 -16.258  1.00 85.76           H
ATOM   2409  CB  SER A 165      -7.548   7.868 -17.757  1.00 85.76           C
ATOM   2410 1HB  SER A 165      -6.848   7.240 -17.205  1.00 85.76           H
ATOM   2411 2HB  SER A 165      -7.974   7.251 -18.548  1.00 85.76           H
ATOM   2412  OG  SER A 165      -6.845   8.963 -18.338  1.00 85.76           O
ATOM   2413  HG  SER A 165      -7.491   9.669 -18.629  1.00 85.76           H
ATOM   2414  HN  SER A 165      -9.668   8.883 -18.559  1.00 85.76           H
ATOM   2415  N   LYS A 166      -8.199  10.651 -16.335  1.00 82.84           N
ATOM   2416  CA  LYS A 166      -7.771  11.779 -15.525  1.00 82.84           C
ATOM   2417  C   LYS A 166      -8.722  11.937 -14.337  1.00 82.84           C
ATOM   2418  O   LYS A 166      -8.279  12.087 -13.199  1.00 82.84           O
ATOM   2419  HA  LYS A 166      -6.776  11.548 -15.143  1.00 82.84           H
ATOM   2420  CB  LYS A 166      -7.645  13.038 -16.385  1.00 82.84           C
ATOM   2421 1HB  LYS A 166      -8.562  13.188 -16.955  1.00 82.84           H
ATOM   2422 2HB  LYS A 166      -7.524  13.910 -15.742  1.00 82.84           H
ATOM   2423  CG  LYS A 166      -6.455  12.933 -17.341  1.00 82.84           C
ATOM   2424 1HG  LYS A 166      -5.541  12.765 -16.772  1.00 82.84           H
ATOM   2425 2HG  LYS A 166      -6.586  12.072 -17.996  1.00 82.84           H
ATOM   2426  CD  LYS A 166      -6.313  14.204 -18.181  1.00 82.84           C
ATOM   2427 1HD  LYS A 166      -7.215  14.355 -18.774  1.00 82.84           H
ATOM   2428 2HD  LYS A 166      -6.215  15.069 -17.525  1.00 82.84           H
ATOM   2429  CE  LYS A 166      -5.097  14.117 -19.105  1.00 82.84           C
ATOM   2430 1HE  LYS A 166      -4.203  13.901 -18.520  1.00 82.84           H
ATOM   2431 2HE  LYS A 166      -5.225  13.294 -19.808  1.00 82.84           H
ATOM   2432  NZ  LYS A 166      -4.917  15.386 -19.846  1.00 82.84           N
ATOM   2433 1HZ  LYS A 166      -4.116  15.306 -20.463  1.00 82.84           H
ATOM   2434 2HZ  LYS A 166      -5.748  15.578 -20.394  1.00 82.84           H
ATOM   2435 3HZ  LYS A 166      -4.763  16.142 -19.188  1.00 82.84           H
ATOM   2436  HN  LYS A 166      -8.531  10.888 -17.248  1.00 82.84           H
ATOM   2437  N   MET A 167     -10.011  11.899 -14.642  1.00 84.70           N
ATOM   2438  CA  MET A 167     -11.027  12.081 -13.621  1.00 84.70           C
ATOM   2439  C   MET A 167     -10.931  10.991 -12.551  1.00 84.70           C
ATOM   2440  O   MET A 167     -10.992  11.281 -11.357  1.00 84.70           O
ATOM   2441  HA  MET A 167     -10.825  13.055 -13.175  1.00 84.70           H
ATOM   2442  CB  MET A 167     -12.414  12.042 -14.267  1.00 84.70           C
ATOM   2443 1HB  MET A 167     -12.511  11.142 -14.874  1.00 84.70           H
ATOM   2444 2HB  MET A 167     -13.179  11.988 -13.492  1.00 84.70           H
ATOM   2445  CG  MET A 167     -12.648  13.279 -15.137  1.00 84.70           C
ATOM   2446 1HG  MET A 167     -12.559  14.181 -14.532  1.00 84.70           H
ATOM   2447 2HG  MET A 167     -11.884  13.338 -15.912  1.00 84.70           H
ATOM   2448  SD  MET A 167     -14.268  13.202 -15.883  1.00 84.70           S
ATOM   2449  CE  MET A 167     -14.351  14.830 -16.610  1.00 84.70           C
ATOM   2450 1HE  MET A 167     -14.259  15.583 -15.828  1.00 84.70           H
ATOM   2451 2HE  MET A 167     -13.539  14.950 -17.327  1.00 84.70           H
ATOM   2452 3HE  MET A 167     -15.307  14.952 -17.121  1.00 84.70           H
ATOM   2453  HN  MET A 167     -10.362  11.747 -15.566  1.00 84.70           H
ATOM   2454  N   VAL A 168     -10.784   9.760 -13.018  1.00 91.91           N
ATOM   2455  CA  VAL A 168     -10.729   8.620 -12.119  1.00 91.91           C
ATOM   2456  C   VAL A 168      -9.533   8.775 -11.178  1.00 91.91           C
ATOM   2457  O   VAL A 168      -9.642   8.515  -9.981  1.00 91.91           O
ATOM   2458  HA  VAL A 168     -11.644   8.624 -11.527  1.00 91.91           H
ATOM   2459  CB  VAL A 168     -10.691   7.320 -12.924  1.00 91.91           C
ATOM   2460  HB  VAL A 168      -9.881   7.398 -13.650  1.00 91.91           H
ATOM   2461  CG1 VAL A 168     -10.395   6.122 -12.019  1.00 91.91           C
ATOM   2462 1HG1 VAL A 168      -9.429   6.262 -11.535  1.00 91.91           H
ATOM   2463 2HG1 VAL A 168     -11.173   6.041 -11.259  1.00 91.91           H
ATOM   2464 3HG1 VAL A 168     -10.374   5.211 -12.617  1.00 91.91           H
ATOM   2465  CG2 VAL A 168     -11.996   7.115 -13.697  1.00 91.91           C
ATOM   2466 1HG2 VAL A 168     -12.829   7.067 -12.996  1.00 91.91           H
ATOM   2467 2HG2 VAL A 168     -12.146   7.947 -14.384  1.00 91.91           H
ATOM   2468 3HG2 VAL A 168     -11.942   6.183 -14.260  1.00 91.91           H
ATOM   2469  HN  VAL A 168     -10.702   9.536 -13.990  1.00 91.91           H
ATOM   2470  N   CYS A 169      -8.418   9.199 -11.754  1.00 93.46           N
ATOM   2471  CA  CYS A 169      -7.201   9.386 -10.983  1.00 93.46           C
ATOM   2472  C   CYS A 169      -7.480  10.417  -9.887  1.00 93.46           C
ATOM   2473  O   CYS A 169      -7.134  10.204  -8.727  1.00 93.46           O
ATOM   2474  HA  CYS A 169      -6.953   8.418 -10.549  1.00 93.46           H
ATOM   2475  CB  CYS A 169      -6.026   9.801 -11.871  1.00 93.46           C
ATOM   2476 1HB  CYS A 169      -6.329  10.611 -12.535  1.00 93.46           H
ATOM   2477 2HB  CYS A 169      -5.211  10.182 -11.256  1.00 93.46           H
ATOM   2478  SG  CYS A 169      -5.450   8.370 -12.856  1.00 93.46           S
ATOM   2479  HG  CYS A 169      -6.433   8.413 -13.751  1.00 93.46           H
ATOM   2480  HN  CYS A 169      -8.338   9.414 -12.728  1.00 93.46           H
ATOM   2481  N   PHE A 170      -8.103  11.513 -10.295  1.00 93.21           N
ATOM   2482  CA  PHE A 170      -8.405  12.591  -9.369  1.00 93.21           C
ATOM   2483  C   PHE A 170      -9.298  12.099  -8.228  1.00 93.21           C
ATOM   2484  O   PHE A 170      -9.042  12.395  -7.062  1.00 93.21           O
ATOM   2485  HA  PHE A 170      -7.457  12.942  -8.960  1.00 93.21           H
ATOM   2486  CB  PHE A 170      -9.154  13.665 -10.161  1.00 93.21           C
ATOM   2487 1HB  PHE A 170      -8.544  13.964 -11.013  1.00 93.21           H
ATOM   2488 2HB  PHE A 170     -10.071  13.233 -10.561  1.00 93.21           H
ATOM   2489  CG  PHE A 170      -9.508  14.908  -9.343  1.00 93.21           C
ATOM   2490  CD1 PHE A 170     -10.775  15.081  -8.882  1.00 93.21           C
ATOM   2491  HD1 PHE A 170     -11.539  14.333  -9.095  1.00 93.21           H
ATOM   2492  CD2 PHE A 170      -8.554  15.841  -9.076  1.00 93.21           C
ATOM   2493  HD2 PHE A 170      -7.538  15.702  -9.446  1.00 93.21           H
ATOM   2494  CE1 PHE A 170     -11.104  16.235  -8.122  1.00 93.21           C
ATOM   2495  HE1 PHE A 170     -12.120  16.373  -7.753  1.00 93.21           H
ATOM   2496  CE2 PHE A 170      -8.883  16.995  -8.317  1.00 93.21           C
ATOM   2497  HE2 PHE A 170      -8.119  17.742  -8.104  1.00 93.21           H
ATOM   2498  CZ  PHE A 170     -10.150  17.168  -7.856  1.00 93.21           C
ATOM   2499  HZ  PHE A 170     -10.402  18.053  -7.273  1.00 93.21           H
ATOM   2500  HN  PHE A 170      -8.398  11.670 -11.238  1.00 93.21           H
ATOM   2501  N   THR A 171     -10.329  11.356  -8.605  1.00 92.75           N
ATOM   2502  CA  THR A 171     -11.271  10.834  -7.630  1.00 92.75           C
ATOM   2503  C   THR A 171     -10.550   9.947  -6.613  1.00 92.75           C
ATOM   2504  O   THR A 171     -10.862   9.980  -5.423  1.00 92.75           O
ATOM   2505  HA  THR A 171     -11.695  11.673  -7.078  1.00 92.75           H
ATOM   2506  CB  THR A 171     -12.383  10.108  -8.389  1.00 92.75           C
ATOM   2507  HB  THR A 171     -12.009   9.191  -8.845  1.00 92.75           H
ATOM   2508  OG1 THR A 171     -12.882  11.087  -9.296  1.00 92.75           O
ATOM   2509  HG1 THR A 171     -12.409  11.012 -10.174  1.00 92.75           H
ATOM   2510  CG2 THR A 171     -13.583   9.780  -7.497  1.00 92.75           C
ATOM   2511 1HG2 THR A 171     -13.999  10.704  -7.095  1.00 92.75           H
ATOM   2512 2HG2 THR A 171     -13.262   9.138  -6.677  1.00 92.75           H
ATOM   2513 3HG2 THR A 171     -14.343   9.265  -8.085  1.00 92.75           H
ATOM   2514  HN  THR A 171     -10.524  11.110  -9.554  1.00 92.75           H
ATOM   2515  N   ILE A 172      -9.599   9.175  -7.118  1.00 93.36           N
ATOM   2516  CA  ILE A 172      -8.856   8.254  -6.275  1.00 93.36           C
ATOM   2517  C   ILE A 172      -8.072   9.047  -5.228  1.00 93.36           C
ATOM   2518  O   ILE A 172      -8.064   8.690  -4.051  1.00 93.36           O
ATOM   2519  HA  ILE A 172      -9.581   7.625  -5.760  1.00 93.36           H
ATOM   2520  CB  ILE A 172      -7.983   7.332  -7.129  1.00 93.36           C
ATOM   2521  HB  ILE A 172      -7.492   7.936  -7.892  1.00 93.36           H
ATOM   2522  CG1 ILE A 172      -8.834   6.289  -7.856  1.00 93.36           C
ATOM   2523 1HG1 ILE A 172      -9.223   5.567  -7.138  1.00 93.36           H
ATOM   2524 2HG1 ILE A 172      -9.694   6.774  -8.318  1.00 93.36           H
ATOM   2525  CG2 ILE A 172      -6.881   6.686  -6.286  1.00 93.36           C
ATOM   2526 1HG2 ILE A 172      -6.250   7.463  -5.855  1.00 93.36           H
ATOM   2527 2HG2 ILE A 172      -7.332   6.098  -5.487  1.00 93.36           H
ATOM   2528 3HG2 ILE A 172      -6.275   6.036  -6.918  1.00 93.36           H
ATOM   2529  CD1 ILE A 172      -8.016   5.563  -8.925  1.00 93.36           C
ATOM   2530 1HD1 ILE A 172      -7.649   6.285  -9.655  1.00 93.36           H
ATOM   2531 2HD1 ILE A 172      -7.171   5.059  -8.456  1.00 93.36           H
ATOM   2532 3HD1 ILE A 172      -8.645   4.827  -9.427  1.00 93.36           H
ATOM   2533  HN  ILE A 172      -9.334   9.172  -8.083  1.00 93.36           H
ATOM   2534  N   TRP A 173      -7.431  10.109  -5.694  1.00 91.92           N
ATOM   2535  CA  TRP A 173      -6.566  10.899  -4.833  1.00 91.92           C
ATOM   2536  C   TRP A 173      -7.435  11.535  -3.746  1.00 91.92           C
ATOM   2537  O   TRP A 173      -7.065  11.536  -2.573  1.00 91.92           O
ATOM   2538  HA  TRP A 173      -5.839  10.224  -4.382  1.00 91.92           H
ATOM   2539  CB  TRP A 173      -5.776  11.927  -5.645  1.00 91.92           C
ATOM   2540 1HB  TRP A 173      -6.442  12.389  -6.374  1.00 91.92           H
ATOM   2541 2HB  TRP A 173      -5.437  12.719  -4.977  1.00 91.92           H
ATOM   2542  CG  TRP A 173      -4.566  11.345  -6.378  1.00 91.92           C
ATOM   2543  CD1 TRP A 173      -4.399  11.185  -7.698  1.00 91.92           C
ATOM   2544  HD1 TRP A 173      -5.140  11.463  -8.448  1.00 91.92           H
ATOM   2545  CD2 TRP A 173      -3.352  10.849  -5.775  1.00 91.92           C
ATOM   2546  NE1 TRP A 173      -3.172  10.624  -7.988  1.00 91.92           N
ATOM   2547  HE1 TRP A 173      -2.821  10.409  -8.899  1.00 91.92           H
ATOM   2548  CE2 TRP A 173      -2.515  10.414  -6.782  1.00 91.92           C
ATOM   2549  CE3 TRP A 173      -2.974  10.771  -4.423  1.00 91.92           C
ATOM   2550  HE3 TRP A 173      -3.617  11.109  -3.609  1.00 91.92           H
ATOM   2551  CZ2 TRP A 173      -1.248   9.870  -6.543  1.00 91.92           C
ATOM   2552  HZ2 TRP A 173      -0.605   9.533  -7.356  1.00 91.92           H
ATOM   2553  CZ3 TRP A 173      -1.704  10.225  -4.201  1.00 91.92           C
ATOM   2554  HZ3 TRP A 173      -1.362  10.142  -3.170  1.00 91.92           H
ATOM   2555  CH2 TRP A 173      -0.850   9.782  -5.204  1.00 91.92           C
ATOM   2556  HH2 TRP A 173       0.126   9.368  -4.948  1.00 91.92           H
ATOM   2557  HN  TRP A 173      -7.495  10.431  -6.638  1.00 91.92           H
ATOM   2558  N   VAL A 174      -8.573  12.060  -4.175  1.00 95.38           N
ATOM   2559  CA  VAL A 174      -9.486  12.720  -3.256  1.00 95.38           C
ATOM   2560  C   VAL A 174      -9.958  11.715  -2.204  1.00 95.38           C
ATOM   2561  O   VAL A 174      -9.990  12.026  -1.014  1.00 95.38           O
ATOM   2562  HA  VAL A 174      -8.932  13.516  -2.758  1.00 95.38           H
ATOM   2563  CB  VAL A 174     -10.638  13.359  -4.033  1.00 95.38           C
ATOM   2564  HB  VAL A 174     -11.089  12.589  -4.659  1.00 95.38           H
ATOM   2565  CG1 VAL A 174     -11.717  13.882  -3.082  1.00 95.38           C
ATOM   2566 1HG1 VAL A 174     -12.110  13.056  -2.489  1.00 95.38           H
ATOM   2567 2HG1 VAL A 174     -11.284  14.631  -2.419  1.00 95.38           H
ATOM   2568 3HG1 VAL A 174     -12.524  14.331  -3.660  1.00 95.38           H
ATOM   2569  CG2 VAL A 174     -10.130  14.472  -4.951  1.00 95.38           C
ATOM   2570 1HG2 VAL A 174      -9.642  15.242  -4.353  1.00 95.38           H
ATOM   2571 2HG2 VAL A 174      -9.416  14.059  -5.663  1.00 95.38           H
ATOM   2572 3HG2 VAL A 174     -10.970  14.910  -5.491  1.00 95.38           H
ATOM   2573  HN  VAL A 174      -8.875  12.039  -5.128  1.00 95.38           H
ATOM   2574  N   LEU A 175     -10.314  10.531  -2.679  1.00 89.85           N
ATOM   2575  CA  LEU A 175     -10.851   9.503  -1.804  1.00 89.85           C
ATOM   2576  C   LEU A 175      -9.787   9.104  -0.780  1.00 89.85           C
ATOM   2577  O   LEU A 175     -10.074   9.004   0.412  1.00 89.85           O
ATOM   2578  HA  LEU A 175     -11.697   9.937  -1.271  1.00 89.85           H
ATOM   2579  CB  LEU A 175     -11.387   8.328  -2.624  1.00 89.85           C
ATOM   2580 1HB  LEU A 175     -12.139   8.706  -3.316  1.00 89.85           H
ATOM   2581 2HB  LEU A 175     -10.571   7.929  -3.226  1.00 89.85           H
ATOM   2582  CG  LEU A 175     -12.003   7.178  -1.824  1.00 89.85           C
ATOM   2583  HG  LEU A 175     -11.272   6.844  -1.088  1.00 89.85           H
ATOM   2584  CD1 LEU A 175     -13.239   7.647  -1.053  1.00 89.85           C
ATOM   2585 1HD1 LEU A 175     -12.956   8.441  -0.362  1.00 89.85           H
ATOM   2586 2HD1 LEU A 175     -13.984   8.024  -1.754  1.00 89.85           H
ATOM   2587 3HD1 LEU A 175     -13.657   6.810  -0.493  1.00 89.85           H
ATOM   2588  CD2 LEU A 175     -12.312   5.984  -2.730  1.00 89.85           C
ATOM   2589 1HD2 LEU A 175     -13.016   6.288  -3.504  1.00 89.85           H
ATOM   2590 2HD2 LEU A 175     -11.391   5.633  -3.194  1.00 89.85           H
ATOM   2591 3HD2 LEU A 175     -12.749   5.181  -2.136  1.00 89.85           H
ATOM   2592  HN  LEU A 175     -10.240  10.270  -3.642  1.00 89.85           H
ATOM   2593  N   ALA A 176      -8.580   8.887  -1.282  1.00 94.80           N
ATOM   2594  CA  ALA A 176      -7.491   8.424  -0.439  1.00 94.80           C
ATOM   2595  C   ALA A 176      -7.198   9.477   0.632  1.00 94.80           C
ATOM   2596  O   ALA A 176      -6.904   9.137   1.777  1.00 94.80           O
ATOM   2597  HA  ALA A 176      -7.816   7.504   0.047  1.00 94.80           H
ATOM   2598  CB  ALA A 176      -6.268   8.119  -1.306  1.00 94.80           C
ATOM   2599 1HB  ALA A 176      -6.521   7.345  -2.031  1.00 94.80           H
ATOM   2600 2HB  ALA A 176      -5.961   9.023  -1.832  1.00 94.80           H
ATOM   2601 3HB  ALA A 176      -5.451   7.772  -0.674  1.00 94.80           H
ATOM   2602  HN  ALA A 176      -8.342   9.023  -2.244  1.00 94.80           H
ATOM   2603  N   ALA A 177      -7.289  10.733   0.222  1.00 94.80           N
ATOM   2604  CA  ALA A 177      -7.020  11.837   1.128  1.00 94.80           C
ATOM   2605  C   ALA A 177      -8.026  11.802   2.281  1.00 94.80           C
ATOM   2606  O   ALA A 177      -7.650  11.950   3.442  1.00 94.80           O
ATOM   2607  HA  ALA A 177      -6.016  11.700   1.529  1.00 94.80           H
ATOM   2608  CB  ALA A 177      -7.067  13.156   0.354  1.00 94.80           C
ATOM   2609 1HB  ALA A 177      -6.314  13.141  -0.434  1.00 94.80           H
ATOM   2610 2HB  ALA A 177      -8.054  13.282  -0.089  1.00 94.80           H
ATOM   2611 3HB  ALA A 177      -6.865  13.984   1.034  1.00 94.80           H
ATOM   2612  HN  ALA A 177      -7.541  11.001  -0.707  1.00 94.80           H
ATOM   2613  N   ALA A 178      -9.285  11.605   1.919  1.00 95.02           N
ATOM   2614  CA  ALA A 178     -10.355  11.606   2.902  1.00 95.02           C
ATOM   2615  C   ALA A 178     -10.138  10.454   3.886  1.00 95.02           C
ATOM   2616  O   ALA A 178     -10.442  10.581   5.072  1.00 95.02           O
ATOM   2617  HA  ALA A 178     -10.307  12.550   3.445  1.00 95.02           H
ATOM   2618  CB  ALA A 178     -11.705  11.516   2.188  1.00 95.02           C
ATOM   2619 1HB  ALA A 178     -11.822  12.372   1.524  1.00 95.02           H
ATOM   2620 2HB  ALA A 178     -11.748  10.595   1.606  1.00 95.02           H
ATOM   2621 3HB  ALA A 178     -12.507  11.516   2.926  1.00 95.02           H
ATOM   2622  HN  ALA A 178      -9.578  11.448   0.976  1.00 95.02           H
ATOM   2623  N   LEU A 179      -9.615   9.358   3.358  1.00 92.11           N
ATOM   2624  CA  LEU A 179      -9.420   8.161   4.159  1.00 92.11           C
ATOM   2625  C   LEU A 179      -8.227   8.368   5.095  1.00 92.11           C
ATOM   2626  O   LEU A 179      -7.942   7.520   5.939  1.00 92.11           O
ATOM   2627  HA  LEU A 179     -10.315   8.024   4.766  1.00 92.11           H
ATOM   2628  CB  LEU A 179      -9.290   6.930   3.260  1.00 92.11           C
ATOM   2629 1HB  LEU A 179      -8.500   7.117   2.533  1.00 92.11           H
ATOM   2630 2HB  LEU A 179      -8.965   6.089   3.874  1.00 92.11           H
ATOM   2631  CG  LEU A 179     -10.553   6.515   2.504  1.00 92.11           C
ATOM   2632  HG  LEU A 179     -10.942   7.390   1.983  1.00 92.11           H
ATOM   2633  CD1 LEU A 179     -10.236   5.461   1.442  1.00 92.11           C
ATOM   2634 1HD1 LEU A 179      -9.519   5.868   0.729  1.00 92.11           H
ATOM   2635 2HD1 LEU A 179      -9.810   4.579   1.921  1.00 92.11           H
ATOM   2636 3HD1 LEU A 179     -11.151   5.184   0.919  1.00 92.11           H
ATOM   2637  CD2 LEU A 179     -11.642   6.045   3.471  1.00 92.11           C
ATOM   2638 1HD2 LEU A 179     -11.278   5.189   4.039  1.00 92.11           H
ATOM   2639 2HD2 LEU A 179     -11.894   6.854   4.156  1.00 92.11           H
ATOM   2640 3HD2 LEU A 179     -12.529   5.756   2.907  1.00 92.11           H
ATOM   2641  HN  LEU A 179      -9.328   9.279   2.404  1.00 92.11           H
ATOM   2642  N   CYS A 180      -7.563   9.500   4.914  1.00 91.08           N
ATOM   2643  CA  CYS A 180      -6.384   9.811   5.705  1.00 91.08           C
ATOM   2644  C   CYS A 180      -6.816  10.679   6.889  1.00 91.08           C
ATOM   2645  O   CYS A 180      -6.003  11.004   7.753  1.00 91.08           O
ATOM   2646  HA  CYS A 180      -5.979   8.860   6.049  1.00 91.08           H
ATOM   2647  CB  CYS A 180      -5.302  10.491   4.864  1.00 91.08           C
ATOM   2648 1HB  CYS A 180      -5.688  11.418   4.440  1.00 91.08           H
ATOM   2649 2HB  CYS A 180      -4.454  10.757   5.494  1.00 91.08           H
ATOM   2650  SG  CYS A 180      -4.757   9.371   3.522  1.00 91.08           S
ATOM   2651  HG  CYS A 180      -5.701   9.723   2.655  1.00 91.08           H
ATOM   2652  HN  CYS A 180      -7.817  10.196   4.243  1.00 91.08           H
ATOM   2653  N   ILE A 181      -8.094  11.029   6.890  1.00 90.84           N
ATOM   2654  CA  ILE A 181      -8.619  11.939   7.894  1.00 90.84           C
ATOM   2655  C   ILE A 181      -8.324  11.380   9.287  1.00 90.84           C
ATOM   2656  O   ILE A 181      -7.829  12.096  10.155  1.00 90.84           O
ATOM   2657  HA  ILE A 181      -8.092  12.886   7.784  1.00 90.84           H
ATOM   2658  CB  ILE A 181     -10.103  12.214   7.643  1.00 90.84           C
ATOM   2659  HB  ILE A 181     -10.606  11.259   7.487  1.00 90.84           H
ATOM   2660  CG1 ILE A 181     -10.300  13.042   6.371  1.00 90.84           C
ATOM   2661 1HG1 ILE A 181      -9.880  14.038   6.513  1.00 90.84           H
ATOM   2662 2HG1 ILE A 181      -9.757  12.582   5.546  1.00 90.84           H
ATOM   2663  CG2 ILE A 181     -10.752  12.872   8.862  1.00 90.84           C
ATOM   2664 1HG2 ILE A 181     -10.660  12.212   9.724  1.00 90.84           H
ATOM   2665 2HG2 ILE A 181     -10.252  13.818   9.074  1.00 90.84           H
ATOM   2666 3HG2 ILE A 181     -11.807  13.057   8.657  1.00 90.84           H
ATOM   2667  CD1 ILE A 181     -11.784  13.153   6.014  1.00 90.84           C
ATOM   2668 1HD1 ILE A 181     -12.193  12.157   5.849  1.00 90.84           H
ATOM   2669 2HD1 ILE A 181     -12.319  13.636   6.832  1.00 90.84           H
ATOM   2670 3HD1 ILE A 181     -11.895  13.746   5.106  1.00 90.84           H
ATOM   2671  HN  ILE A 181      -8.764  10.703   6.223  1.00 90.84           H
ATOM   2672  N   PRO A 182      -8.622  10.095   9.525  1.00 92.42           N
ATOM   2673  CA  PRO A 182      -8.396   9.500  10.845  1.00 92.42           C
ATOM   2674  C   PRO A 182      -6.972   9.708  11.335  1.00 92.42           C
ATOM   2675  O   PRO A 182      -6.756  10.079  12.488  1.00 92.42           O
ATOM   2676  HA  PRO A 182      -9.027   9.987  11.589  1.00 92.42           H
ATOM   2677  CB  PRO A 182      -8.713   8.018  10.634  1.00 92.42           C
ATOM   2678 1HB  PRO A 182      -7.820   7.451  10.371  1.00 92.42           H
ATOM   2679 2HB  PRO A 182      -9.124   7.564  11.535  1.00 92.42           H
ATOM   2680  CG  PRO A 182      -9.727   8.033   9.497  1.00 92.42           C
ATOM   2681 1HG  PRO A 182      -9.788   7.067   8.996  1.00 92.42           H
ATOM   2682 2HG  PRO A 182     -10.732   8.257   9.854  1.00 92.42           H
ATOM   2683  CD  PRO A 182      -9.192   9.120   8.579  1.00 92.42           C
ATOM   2684 1HD  PRO A 182      -8.435   8.736   7.895  1.00 92.42           H
ATOM   2685 2HD  PRO A 182      -9.980   9.555   7.964  1.00 92.42           H
ATOM   2686  N   GLU A 183      -6.029   9.461  10.437  1.00 89.34           N
ATOM   2687  CA  GLU A 183      -4.621   9.550  10.786  1.00 89.34           C
ATOM   2688  C   GLU A 183      -4.263  10.983  11.185  1.00 89.34           C
ATOM   2689  O   GLU A 183      -3.481  11.197  12.110  1.00 89.34           O
ATOM   2690  HA  GLU A 183      -4.492   8.885  11.640  1.00 89.34           H
ATOM   2691  CB  GLU A 183      -3.739   9.065   9.635  1.00 89.34           C
ATOM   2692 1HB  GLU A 183      -4.174   9.373   8.684  1.00 89.34           H
ATOM   2693 2HB  GLU A 183      -2.719   9.422   9.777  1.00 89.34           H
ATOM   2694  CG  GLU A 183      -3.661   7.537   9.610  1.00 89.34           C
ATOM   2695 1HG  GLU A 183      -2.862   7.221   8.939  1.00 89.34           H
ATOM   2696 2HG  GLU A 183      -3.409   7.166  10.603  1.00 89.34           H
ATOM   2697  CD  GLU A 183      -4.988   6.928   9.154  1.00 89.34           C
ATOM   2698  OE1 GLU A 183      -5.148   5.703   9.349  1.00 89.34           O
ATOM   2699  OE2 GLU A 183      -5.813   7.700   8.619  1.00 89.34           O
ATOM   2700  HN  GLU A 183      -6.214   9.205   9.488  1.00 89.34           H
ATOM   2701  N   ILE A 184      -4.852  11.928  10.467  1.00 90.86           N
ATOM   2702  CA  ILE A 184      -4.563  13.333  10.699  1.00 90.86           C
ATOM   2703  C   ILE A 184      -4.971  13.705  12.126  1.00 90.86           C
ATOM   2704  O   ILE A 184      -4.262  14.446  12.805  1.00 90.86           O
ATOM   2705  HA  ILE A 184      -3.486  13.466  10.602  1.00 90.86           H
ATOM   2706  CB  ILE A 184      -5.224  14.200   9.625  1.00 90.86           C
ATOM   2707  HB  ILE A 184      -6.277  13.925   9.565  1.00 90.86           H
ATOM   2708  CG1 ILE A 184      -4.608  13.934   8.250  1.00 90.86           C
ATOM   2709 1HG1 ILE A 184      -3.593  14.331   8.220  1.00 90.86           H
ATOM   2710 2HG1 ILE A 184      -4.535  12.860   8.082  1.00 90.86           H
ATOM   2711  CG2 ILE A 184      -5.165  15.682  10.003  1.00 90.86           C
ATOM   2712 1HG2 ILE A 184      -5.686  15.837  10.948  1.00 90.86           H
ATOM   2713 2HG2 ILE A 184      -4.124  15.988  10.108  1.00 90.86           H
ATOM   2714 3HG2 ILE A 184      -5.641  16.275   9.223  1.00 90.86           H
ATOM   2715  CD1 ILE A 184      -5.445  14.575   7.141  1.00 90.86           C
ATOM   2716 1HD1 ILE A 184      -6.452  14.158   7.159  1.00 90.86           H
ATOM   2717 2HD1 ILE A 184      -5.495  15.652   7.300  1.00 90.86           H
ATOM   2718 3HD1 ILE A 184      -4.985  14.370   6.174  1.00 90.86           H
ATOM   2719  HN  ILE A 184      -5.515  11.747   9.741  1.00 90.86           H
ATOM   2720  N   LEU A 185      -6.112  13.173  12.539  1.00 90.83           N
ATOM   2721  CA  LEU A 185      -6.734  13.607  13.778  1.00 90.83           C
ATOM   2722  C   LEU A 185      -5.998  12.976  14.962  1.00 90.83           C
ATOM   2723  O   LEU A 185      -5.632  13.668  15.910  1.00 90.83           O
ATOM   2724  HA  LEU A 185      -6.622  14.689  13.839  1.00 90.83           H
ATOM   2725  CB  LEU A 185      -8.235  13.308  13.757  1.00 90.83           C
ATOM   2726 1HB  LEU A 185      -8.372  12.252  13.524  1.00 90.83           H
ATOM   2727 2HB  LEU A 185      -8.631  13.468  14.760  1.00 90.83           H
ATOM   2728  CG  LEU A 185      -9.068  14.131  12.773  1.00 90.83           C
ATOM   2729  HG  LEU A 185      -8.688  13.950  11.768  1.00 90.83           H
ATOM   2730  CD1 LEU A 185     -10.532  13.687  12.789  1.00 90.83           C
ATOM   2731 1HD1 LEU A 185     -10.596  12.636  12.507  1.00 90.83           H
ATOM   2732 2HD1 LEU A 185     -10.942  13.820  13.790  1.00 90.83           H
ATOM   2733 3HD1 LEU A 185     -11.102  14.288  12.080  1.00 90.83           H
ATOM   2734  CD2 LEU A 185      -8.921  15.629  13.048  1.00 90.83           C
ATOM   2735 1HD2 LEU A 185      -9.260  15.847  14.061  1.00 90.83           H
ATOM   2736 2HD2 LEU A 185      -7.875  15.916  12.945  1.00 90.83           H
ATOM   2737 3HD2 LEU A 185      -9.524  16.191  12.334  1.00 90.83           H
ATOM   2738  HN  LEU A 185      -6.608  12.460  12.044  1.00 90.83           H
ATOM   2739  N   TYR A 186      -5.804  11.668  14.868  1.00 91.07           N
ATOM   2740  CA  TYR A 186      -5.525  10.866  16.047  1.00 91.07           C
ATOM   2741  C   TYR A 186      -4.061  10.425  16.076  1.00 91.07           C
ATOM   2742  O   TYR A 186      -3.636   9.733  17.000  1.00 91.07           O
ATOM   2743  HA  TYR A 186      -5.731  11.477  16.925  1.00 91.07           H
ATOM   2744  CB  TYR A 186      -6.416   9.627  15.934  1.00 91.07           C
ATOM   2745 1HB  TYR A 186      -6.108   9.048  15.064  1.00 91.07           H
ATOM   2746 2HB  TYR A 186      -6.257   8.997  16.809  1.00 91.07           H
ATOM   2747  CG  TYR A 186      -7.909   9.943  15.815  1.00 91.07           C
ATOM   2748  CD1 TYR A 186      -8.507  10.797  16.719  1.00 91.07           C
ATOM   2749  HD1 TYR A 186      -7.917  11.246  17.517  1.00 91.07           H
ATOM   2750  CD2 TYR A 186      -8.656   9.374  14.804  1.00 91.07           C
ATOM   2751  HD2 TYR A 186      -8.183   8.699  14.090  1.00 91.07           H
ATOM   2752  CE1 TYR A 186      -9.912  11.094  16.607  1.00 91.07           C
ATOM   2753  HE1 TYR A 186     -10.398  11.766  17.314  1.00 91.07           H
ATOM   2754  CE2 TYR A 186     -10.060   9.670  14.692  1.00 91.07           C
ATOM   2755  HE2 TYR A 186     -10.662   9.228  13.899  1.00 91.07           H
ATOM   2756  CZ  TYR A 186     -10.619  10.516  15.599  1.00 91.07           C
ATOM   2757  OH  TYR A 186     -11.946  10.796  15.494  1.00 91.07           O
ATOM   2758  HH  TYR A 186     -12.346  10.279  14.737  1.00 91.07           H
ATOM   2759  HN  TYR A 186      -5.834  11.159  14.007  1.00 91.07           H
ATOM   2760  N   SER A 187      -3.329  10.844  15.054  1.00 92.17           N
ATOM   2761  CA  SER A 187      -1.885  10.679  15.050  1.00 92.17           C
ATOM   2762  C   SER A 187      -1.254  11.566  16.125  1.00 92.17           C
ATOM   2763  O   SER A 187      -1.417  12.785  16.104  1.00 92.17           O
ATOM   2764  HA  SER A 187      -1.715   9.626  15.274  1.00 92.17           H
ATOM   2765  CB  SER A 187      -1.297  11.009  13.677  1.00 92.17           C
ATOM   2766 1HB  SER A 187      -1.581  12.024  13.396  1.00 92.17           H
ATOM   2767 2HB  SER A 187      -0.209  10.987  13.733  1.00 92.17           H
ATOM   2768  OG  SER A 187      -1.739  10.099  12.674  1.00 92.17           O
ATOM   2769  HG  SER A 187      -2.215  10.594  11.948  1.00 92.17           H
ATOM   2770  HN  SER A 187      -3.706  11.288  14.242  1.00 92.17           H
ATOM   2771  N   GLN A 188      -0.546  10.920  17.040  1.00 84.96           N
ATOM   2772  CA  GLN A 188       0.089  11.632  18.135  1.00 84.96           C
ATOM   2773  C   GLN A 188       1.451  11.011  18.453  1.00 84.96           C
ATOM   2774  O   GLN A 188       1.743   9.894  18.027  1.00 84.96           O
ATOM   2775  HA  GLN A 188       0.223  12.653  17.779  1.00 84.96           H
ATOM   2776  CB  GLN A 188      -0.809  11.646  19.374  1.00 84.96           C
ATOM   2777 1HB  GLN A 188      -0.966  10.627  19.725  1.00 84.96           H
ATOM   2778 2HB  GLN A 188      -0.314  12.188  20.180  1.00 84.96           H
ATOM   2779  CG  GLN A 188      -2.157  12.299  19.066  1.00 84.96           C
ATOM   2780 1HG  GLN A 188      -1.997  13.255  18.566  1.00 84.96           H
ATOM   2781 2HG  GLN A 188      -2.721  11.670  18.377  1.00 84.96           H
ATOM   2782  CD  GLN A 188      -2.967  12.516  20.346  1.00 84.96           C
ATOM   2783  OE1 GLN A 188      -2.459  12.443  21.452  1.00 84.96           O
ATOM   2784  NE2 GLN A 188      -4.252  12.787  20.134  1.00 84.96           N
ATOM   2785 1HE2 GLN A 188      -4.606  12.832  19.199  1.00 84.96           H
ATOM   2786 2HE2 GLN A 188      -4.864  12.944  20.909  1.00 84.96           H
ATOM   2787  HN  GLN A 188      -0.404   9.930  17.040  1.00 84.96           H
ATOM   2788  N   ILE A 189       2.249  11.761  19.198  1.00 89.79           N
ATOM   2789  CA  ILE A 189       3.443  11.205  19.811  1.00 89.79           C
ATOM   2790  C   ILE A 189       3.104  10.701  21.215  1.00 89.79           C
ATOM   2791  O   ILE A 189       2.631  11.464  22.055  1.00 89.79           O
ATOM   2792  HA  ILE A 189       3.756  10.355  19.205  1.00 89.79           H
ATOM   2793  CB  ILE A 189       4.584  12.224  19.783  1.00 89.79           C
ATOM   2794  HB  ILE A 189       4.249  13.126  20.296  1.00 89.79           H
ATOM   2795  CG1 ILE A 189       4.928  12.623  18.346  1.00 89.79           C
ATOM   2796 1HG1 ILE A 189       5.319  11.759  17.809  1.00 89.79           H
ATOM   2797 2HG1 ILE A 189       4.024  12.939  17.826  1.00 89.79           H
ATOM   2798  CG2 ILE A 189       5.806  11.701  20.541  1.00 89.79           C
ATOM   2799 1HG2 ILE A 189       5.535  11.508  21.579  1.00 89.79           H
ATOM   2800 2HG2 ILE A 189       6.152  10.776  20.078  1.00 89.79           H
ATOM   2801 3HG2 ILE A 189       6.602  12.445  20.505  1.00 89.79           H
ATOM   2802  CD1 ILE A 189       5.958  13.754  18.323  1.00 89.79           C
ATOM   2803 1HD1 ILE A 189       5.554  14.625  18.840  1.00 89.79           H
ATOM   2804 2HD1 ILE A 189       6.870  13.426  18.822  1.00 89.79           H
ATOM   2805 3HD1 ILE A 189       6.185  14.018  17.290  1.00 89.79           H
ATOM   2806  HN  ILE A 189       2.090  12.731  19.386  1.00 89.79           H
ATOM   2807  N   LYS A 190       3.358   9.417  21.425  1.00 85.37           N
ATOM   2808  CA  LYS A 190       3.169   8.822  22.737  1.00 85.37           C
ATOM   2809  C   LYS A 190       4.531   8.437  23.318  1.00 85.37           C
ATOM   2810  O   LYS A 190       5.383   7.901  22.611  1.00 85.37           O
ATOM   2811  HA  LYS A 190       2.722   9.582  23.379  1.00 85.37           H
ATOM   2812  CB  LYS A 190       2.181   7.657  22.660  1.00 85.37           C
ATOM   2813 1HB  LYS A 190       1.271   7.979  22.154  1.00 85.37           H
ATOM   2814 2HB  LYS A 190       2.609   6.852  22.062  1.00 85.37           H
ATOM   2815  CG  LYS A 190       1.837   7.135  24.057  1.00 85.37           C
ATOM   2816 1HG  LYS A 190       2.750   6.829  24.569  1.00 85.37           H
ATOM   2817 2HG  LYS A 190       1.393   7.936  24.648  1.00 85.37           H
ATOM   2818  CD  LYS A 190       0.869   5.954  23.978  1.00 85.37           C
ATOM   2819 1HD  LYS A 190      -0.080   6.284  23.554  1.00 85.37           H
ATOM   2820 2HD  LYS A 190       1.270   5.194  23.307  1.00 85.37           H
ATOM   2821  CE  LYS A 190       0.631   5.346  25.362  1.00 85.37           C
ATOM   2822 1HE  LYS A 190       1.572   5.297  25.910  1.00 85.37           H
ATOM   2823 2HE  LYS A 190      -0.040   5.986  25.936  1.00 85.37           H
ATOM   2824  NZ  LYS A 190       0.050   3.991  25.240  1.00 85.37           N
ATOM   2825 1HZ  LYS A 190      -0.063   3.587  26.164  1.00 85.37           H
ATOM   2826 2HZ  LYS A 190      -0.854   4.050  24.784  1.00 85.37           H
ATOM   2827 3HZ  LYS A 190       0.669   3.406  24.689  1.00 85.37           H
ATOM   2828  HN  LYS A 190       3.686   8.789  20.720  1.00 85.37           H
ATOM   2829  N   GLU A 191       4.693   8.724  24.602  1.00 75.60           N
ATOM   2830  CA  GLU A 191       5.883   8.298  25.319  1.00 75.60           C
ATOM   2831  C   GLU A 191       5.636   6.952  26.003  1.00 75.60           C
ATOM   2832  O   GLU A 191       4.712   6.819  26.804  1.00 75.60           O
ATOM   2833  HA  GLU A 191       6.657   8.190  24.559  1.00 75.60           H
ATOM   2834  CB  GLU A 191       6.321   9.356  26.333  1.00 75.60           C
ATOM   2835 1HB  GLU A 191       6.319  10.339  25.862  1.00 75.60           H
ATOM   2836 2HB  GLU A 191       5.687   9.301  27.218  1.00 75.60           H
ATOM   2837  CG  GLU A 191       7.751   9.099  26.811  1.00 75.60           C
ATOM   2838 1HG  GLU A 191       7.787   8.170  27.380  1.00 75.60           H
ATOM   2839 2HG  GLU A 191       8.408   8.972  25.951  1.00 75.60           H
ATOM   2840  CD  GLU A 191       8.255  10.254  27.679  1.00 75.60           C
ATOM   2841  OE1 GLU A 191       9.424  10.169  28.114  1.00 75.60           O
ATOM   2842  OE2 GLU A 191       7.460  11.197  27.887  1.00 75.60           O
ATOM   2843  HN  GLU A 191       4.032   9.237  25.148  1.00 75.60           H
ATOM   2844  N   GLU A 192       6.479   5.987  25.662  1.00 74.29           N
ATOM   2845  CA  GLU A 192       6.317   4.637  26.173  1.00 74.29           C
ATOM   2846  C   GLU A 192       7.653   4.100  26.689  1.00 74.29           C
ATOM   2847  O   GLU A 192       8.592   3.914  25.916  1.00 74.29           O
ATOM   2848  HA  GLU A 192       5.609   4.722  26.998  1.00 74.29           H
ATOM   2849  CB  GLU A 192       5.731   3.712  25.104  1.00 74.29           C
ATOM   2850 1HB  GLU A 192       4.827   4.158  24.689  1.00 74.29           H
ATOM   2851 2HB  GLU A 192       6.489   3.495  24.351  1.00 74.29           H
ATOM   2852  CG  GLU A 192       5.323   2.366  25.706  1.00 74.29           C
ATOM   2853 1HG  GLU A 192       5.159   1.642  24.908  1.00 74.29           H
ATOM   2854 2HG  GLU A 192       6.133   1.981  26.325  1.00 74.29           H
ATOM   2855  CD  GLU A 192       4.052   2.504  26.546  1.00 74.29           C
ATOM   2856  OE1 GLU A 192       3.829   1.609  27.390  1.00 74.29           O
ATOM   2857  OE2 GLU A 192       3.332   3.502  26.327  1.00 74.29           O
ATOM   2858  HN  GLU A 192       7.259   6.117  25.050  1.00 74.29           H
ATOM   2859  N   SER A 193       7.698   3.867  27.993  1.00 74.49           N
ATOM   2860  CA  SER A 193       8.886   3.305  28.612  1.00 74.49           C
ATOM   2861  C   SER A 193      10.101   4.181  28.303  1.00 74.49           C
ATOM   2862  O   SER A 193      11.206   3.673  28.117  1.00 74.49           O
ATOM   2863  HA  SER A 193       8.679   3.302  29.683  1.00 74.49           H
ATOM   2864  CB  SER A 193       9.129   1.872  28.136  1.00 74.49           C
ATOM   2865 1HB  SER A 193       9.366   1.878  27.072  1.00 74.49           H
ATOM   2866 2HB  SER A 193       9.997   1.461  28.653  1.00 74.49           H
ATOM   2867  OG  SER A 193       8.000   1.034  28.366  1.00 74.49           O
ATOM   2868  HG  SER A 193       8.136   0.147  27.923  1.00 74.49           H
ATOM   2869  HN  SER A 193       6.942   4.055  28.620  1.00 74.49           H
ATOM   2870  N   GLY A 194       9.857   5.483  28.258  1.00 82.71           N
ATOM   2871  CA  GLY A 194      10.927   6.437  28.025  1.00 82.71           C
ATOM   2872  C   GLY A 194      11.278   6.515  26.537  1.00 82.71           C
ATOM   2873  O   GLY A 194      12.266   7.142  26.161  1.00 82.71           O
ATOM   2874 1HA  GLY A 194      10.625   7.422  28.383  1.00 82.71           H
ATOM   2875 2HA  GLY A 194      11.809   6.147  28.595  1.00 82.71           H
ATOM   2876  HN  GLY A 194       8.949   5.886  28.377  1.00 82.71           H
ATOM   2877  N   ILE A 195      10.448   5.869  25.732  1.00 80.68           N
ATOM   2878  CA  ILE A 195      10.626   5.902  24.290  1.00 80.68           C
ATOM   2879  C   ILE A 195       9.459   6.660  23.654  1.00 80.68           C
ATOM   2880  O   ILE A 195       8.298   6.360  23.924  1.00 80.68           O
ATOM   2881  HA  ILE A 195      11.546   6.451  24.087  1.00 80.68           H
ATOM   2882  CB  ILE A 195      10.813   4.487  23.740  1.00 80.68           C
ATOM   2883  HB  ILE A 195       9.930   3.901  23.997  1.00 80.68           H
ATOM   2884  CG1 ILE A 195      12.015   3.800  24.391  1.00 80.68           C
ATOM   2885 1HG1 ILE A 195      12.923   4.361  24.169  1.00 80.68           H
ATOM   2886 2HG1 ILE A 195      11.896   3.801  25.475  1.00 80.68           H
ATOM   2887  CG2 ILE A 195      10.918   4.501  22.214  1.00 80.68           C
ATOM   2888 1HG2 ILE A 195      10.006   4.922  21.791  1.00 80.68           H
ATOM   2889 2HG2 ILE A 195      11.772   5.108  21.914  1.00 80.68           H
ATOM   2890 3HG2 ILE A 195      11.050   3.482  21.850  1.00 80.68           H
ATOM   2891  CD1 ILE A 195      12.163   2.362  23.890  1.00 80.68           C
ATOM   2892 1HD1 ILE A 195      11.263   1.798  24.136  1.00 80.68           H
ATOM   2893 2HD1 ILE A 195      12.305   2.366  22.810  1.00 80.68           H
ATOM   2894 3HD1 ILE A 195      13.025   1.897  24.369  1.00 80.68           H
ATOM   2895  HN  ILE A 195       9.666   5.331  26.049  1.00 80.68           H
ATOM   2896  N   ALA A 196       9.809   7.629  22.820  1.00 91.25           N
ATOM   2897  CA  ALA A 196       8.808   8.365  22.066  1.00 91.25           C
ATOM   2898  C   ALA A 196       8.352   7.522  20.874  1.00 91.25           C
ATOM   2899  O   ALA A 196       9.174   7.066  20.080  1.00 91.25           O
ATOM   2900  HA  ALA A 196       7.957   8.538  22.725  1.00 91.25           H
ATOM   2901  CB  ALA A 196       9.383   9.716  21.638  1.00 91.25           C
ATOM   2902 1HB  ALA A 196       9.665  10.288  22.523  1.00 91.25           H
ATOM   2903 2HB  ALA A 196      10.263   9.556  21.014  1.00 91.25           H
ATOM   2904 3HB  ALA A 196       8.633  10.268  21.073  1.00 91.25           H
ATOM   2905  HN  ALA A 196      10.754   7.911  22.656  1.00 91.25           H
ATOM   2906  N   ILE A 197       7.043   7.339  20.785  1.00 86.70           N
ATOM   2907  CA  ILE A 197       6.468   6.549  19.710  1.00 86.70           C
ATOM   2908  C   ILE A 197       5.404   7.377  18.986  1.00 86.70           C
ATOM   2909  O   ILE A 197       4.521   7.951  19.622  1.00 86.70           O
ATOM   2910  HA  ILE A 197       7.269   6.325  19.005  1.00 86.70           H
ATOM   2911  CB  ILE A 197       5.949   5.213  20.245  1.00 86.70           C
ATOM   2912  HB  ILE A 197       5.197   5.420  21.008  1.00 86.70           H
ATOM   2913  CG1 ILE A 197       7.070   4.419  20.919  1.00 86.70           C
ATOM   2914 1HG1 ILE A 197       7.852   4.200  20.192  1.00 86.70           H
ATOM   2915 2HG1 ILE A 197       7.525   5.022  21.705  1.00 86.70           H
ATOM   2916  CG2 ILE A 197       5.261   4.409  19.140  1.00 86.70           C
ATOM   2917 1HG2 ILE A 197       4.420   4.979  18.746  1.00 86.70           H
ATOM   2918 2HG2 ILE A 197       5.973   4.212  18.338  1.00 86.70           H
ATOM   2919 3HG2 ILE A 197       4.902   3.465  19.547  1.00 86.70           H
ATOM   2920  CD1 ILE A 197       6.537   3.114  21.513  1.00 86.70           C
ATOM   2921 1HD1 ILE A 197       5.772   3.338  22.256  1.00 86.70           H
ATOM   2922 2HD1 ILE A 197       6.104   2.504  20.720  1.00 86.70           H
ATOM   2923 3HD1 ILE A 197       7.354   2.569  21.985  1.00 86.70           H
ATOM   2924  HN  ILE A 197       6.380   7.720  21.430  1.00 86.70           H
ATOM   2925  N   CYS A 198       5.524   7.413  17.667  1.00 92.09           N
ATOM   2926  CA  CYS A 198       4.469   7.967  16.835  1.00 92.09           C
ATOM   2927  C   CYS A 198       3.420   6.878  16.601  1.00 92.09           C
ATOM   2928  O   CYS A 198       3.690   5.886  15.925  1.00 92.09           O
ATOM   2929  HA  CYS A 198       4.041   8.804  17.387  1.00 92.09           H
ATOM   2930  CB  CYS A 198       5.019   8.521  15.520  1.00 92.09           C
ATOM   2931 1HB  CYS A 198       5.623   9.408  15.713  1.00 92.09           H
ATOM   2932 2HB  CYS A 198       5.673   7.786  15.051  1.00 92.09           H
ATOM   2933  SG  CYS A 198       3.640   8.940  14.392  1.00 92.09           S
ATOM   2934  HN  CYS A 198       6.321   7.073  17.169  1.00 92.09           H
ATOM   2935  N   THR A 199       2.246   7.099  17.174  1.00 90.19           N
ATOM   2936  CA  THR A 199       1.176   6.119  17.090  1.00 90.19           C
ATOM   2937  C   THR A 199      -0.179   6.819  16.966  1.00 90.19           C
ATOM   2938  O   THR A 199      -0.287   8.019  17.212  1.00 90.19           O
ATOM   2939  HA  THR A 199       1.317   5.533  16.182  1.00 90.19           H
ATOM   2940  CB  THR A 199       1.277   5.203  18.311  1.00 90.19           C
ATOM   2941  HB  THR A 199       2.308   4.891  18.479  1.00 90.19           H
ATOM   2942  OG1 THR A 199       0.354   4.153  18.035  1.00 90.19           O
ATOM   2943  HG1 THR A 199       0.500   3.393  18.668  1.00 90.19           H
ATOM   2944  CG2 THR A 199       0.729   5.857  19.581  1.00 90.19           C
ATOM   2945 1HG2 THR A 199      -0.322   6.107  19.436  1.00 90.19           H
ATOM   2946 2HG2 THR A 199       1.293   6.764  19.795  1.00 90.19           H
ATOM   2947 3HG2 THR A 199       0.824   5.164  20.417  1.00 90.19           H
ATOM   2948  HN  THR A 199       2.021   7.927  17.687  1.00 90.19           H
ATOM   2949  N   MET A 200      -1.179   6.038  16.584  1.00 88.90           N
ATOM   2950  CA  MET A 200      -2.557   6.490  16.674  1.00 88.90           C
ATOM   2951  C   MET A 200      -3.078   6.379  18.108  1.00 88.90           C
ATOM   2952  O   MET A 200      -2.907   5.347  18.756  1.00 88.90           O
ATOM   2953  HA  MET A 200      -2.544   7.535  16.365  1.00 88.90           H
ATOM   2954  CB  MET A 200      -3.433   5.646  15.746  1.00 88.90           C
ATOM   2955 1HB  MET A 200      -3.337   4.593  16.008  1.00 88.90           H
ATOM   2956 2HB  MET A 200      -4.480   5.915  15.884  1.00 88.90           H
ATOM   2957  CG  MET A 200      -3.037   5.852  14.282  1.00 88.90           C
ATOM   2958 1HG  MET A 200      -1.951   5.860  14.188  1.00 88.90           H
ATOM   2959 2HG  MET A 200      -3.403   5.022  13.678  1.00 88.90           H
ATOM   2960  SD  MET A 200      -3.712   7.389  13.677  1.00 88.90           S
ATOM   2961  CE  MET A 200      -5.420   6.916  13.465  1.00 88.90           C
ATOM   2962 1HE  MET A 200      -5.483   6.094  12.752  1.00 88.90           H
ATOM   2963 2HE  MET A 200      -5.831   6.599  14.423  1.00 88.90           H
ATOM   2964 3HE  MET A 200      -5.989   7.767  13.089  1.00 88.90           H
ATOM   2965  HN  MET A 200      -1.060   5.115  16.219  1.00 88.90           H
ATOM   2966  N   VAL A 201      -3.704   7.455  18.562  1.00 91.21           N
ATOM   2967  CA  VAL A 201      -4.377   7.442  19.850  1.00 91.21           C
ATOM   2968  C   VAL A 201      -5.856   7.781  19.651  1.00 91.21           C
ATOM   2969  O   VAL A 201      -6.190   8.876  19.200  1.00 91.21           O
ATOM   2970  HA  VAL A 201      -4.301   6.431  20.251  1.00 91.21           H
ATOM   2971  CB  VAL A 201      -3.671   8.391  20.819  1.00 91.21           C
ATOM   2972  HB  VAL A 201      -3.771   9.404  20.429  1.00 91.21           H
ATOM   2973  CG1 VAL A 201      -4.328   8.353  22.200  1.00 91.21           C
ATOM   2974 1HG1 VAL A 201      -5.372   8.654  22.115  1.00 91.21           H
ATOM   2975 2HG1 VAL A 201      -4.273   7.341  22.601  1.00 91.21           H
ATOM   2976 3HG1 VAL A 201      -3.807   9.037  22.870  1.00 91.21           H
ATOM   2977  CG2 VAL A 201      -2.179   8.069  20.913  1.00 91.21           C
ATOM   2978 1HG2 VAL A 201      -2.049   7.047  21.269  1.00 91.21           H
ATOM   2979 2HG2 VAL A 201      -1.722   8.172  19.928  1.00 91.21           H
ATOM   2980 3HG2 VAL A 201      -1.701   8.759  21.608  1.00 91.21           H
ATOM   2981  HN  VAL A 201      -3.755   8.322  18.067  1.00 91.21           H
ATOM   2982  N   TYR A 202      -6.702   6.822  19.996  1.00 91.06           N
ATOM   2983  CA  TYR A 202      -8.133   6.980  19.801  1.00 91.06           C
ATOM   2984  C   TYR A 202      -8.801   7.529  21.064  1.00 91.06           C
ATOM   2985  O   TYR A 202      -8.400   7.195  22.178  1.00 91.06           O
ATOM   2986  HA  TYR A 202      -8.285   7.685  18.983  1.00 91.06           H
ATOM   2987  CB  TYR A 202      -8.678   5.579  19.518  1.00 91.06           C
ATOM   2988 1HB  TYR A 202      -8.422   4.926  20.353  1.00 91.06           H
ATOM   2989 2HB  TYR A 202      -9.766   5.626  19.472  1.00 91.06           H
ATOM   2990  CG  TYR A 202      -8.153   4.957  18.223  1.00 91.06           C
ATOM   2991  CD1 TYR A 202      -8.777   5.233  17.023  1.00 91.06           C
ATOM   2992  HD1 TYR A 202      -9.643   5.894  16.998  1.00 91.06           H
ATOM   2993  CD2 TYR A 202      -7.057   4.120  18.254  1.00 91.06           C
ATOM   2994  HD2 TYR A 202      -6.564   3.901  19.202  1.00 91.06           H
ATOM   2995  CE1 TYR A 202      -8.283   4.648  15.804  1.00 91.06           C
ATOM   2996  HE1 TYR A 202      -8.766   4.857  14.849  1.00 91.06           H
ATOM   2997  CE2 TYR A 202      -6.563   3.534  17.035  1.00 91.06           C
ATOM   2998  HE2 TYR A 202      -5.698   2.871  17.045  1.00 91.06           H
ATOM   2999  CZ  TYR A 202      -7.200   3.827  15.870  1.00 91.06           C
ATOM   3000  OH  TYR A 202      -6.734   3.274  14.718  1.00 91.06           O
ATOM   3001  HH  TYR A 202      -7.291   3.575  13.944  1.00 91.06           H
ATOM   3002  HN  TYR A 202      -6.425   5.951  20.402  1.00 91.06           H
ATOM   3003  N   PRO A 203      -9.828   8.377  20.914  1.00 85.34           N
ATOM   3004  CA  PRO A 203     -10.474   8.992  22.077  1.00 85.34           C
ATOM   3005  C   PRO A 203     -11.248   7.982  22.908  1.00 85.34           C
ATOM   3006  O   PRO A 203     -11.761   6.999  22.377  1.00 85.34           O
ATOM   3007  HA  PRO A 203      -9.722   9.400  22.753  1.00 85.34           H
ATOM   3008  CB  PRO A 203     -11.396  10.048  21.462  1.00 85.34           C
ATOM   3009 1HB  PRO A 203     -12.300  10.184  22.055  1.00 85.34           H
ATOM   3010 2HB  PRO A 203     -10.907  11.020  21.400  1.00 85.34           H
ATOM   3011  CG  PRO A 203     -11.707   9.498  20.100  1.00 85.34           C
ATOM   3012 1HG  PRO A 203     -12.542   8.798  20.138  1.00 85.34           H
ATOM   3013 2HG  PRO A 203     -11.990  10.293  19.409  1.00 85.34           H
ATOM   3014  CD  PRO A 203     -10.449   8.814  19.651  1.00 85.34           C
ATOM   3015 1HD  PRO A 203     -10.662   7.971  18.995  1.00 85.34           H
ATOM   3016 2HD  PRO A 203      -9.799   9.493  19.098  1.00 85.34           H
ATOM   3017  N   SER A 204     -11.311   8.255  24.203  1.00 76.89           N
ATOM   3018  CA  SER A 204     -11.633   7.219  25.171  1.00 76.89           C
ATOM   3019  C   SER A 204     -13.028   6.656  24.890  1.00 76.89           C
ATOM   3020  O   SER A 204     -13.240   5.447  24.968  1.00 76.89           O
ATOM   3021  HA  SER A 204     -10.874   6.449  25.033  1.00 76.89           H
ATOM   3022  CB  SER A 204     -11.557   7.759  26.600  1.00 76.89           C
ATOM   3023 1HB  SER A 204     -11.930   7.004  27.293  1.00 76.89           H
ATOM   3024 2HB  SER A 204     -10.515   7.945  26.863  1.00 76.89           H
ATOM   3025  OG  SER A 204     -12.308   8.960  26.759  1.00 76.89           O
ATOM   3026  HG  SER A 204     -13.274   8.743  26.897  1.00 76.89           H
ATOM   3027  HN  SER A 204     -11.148   9.161  24.593  1.00 76.89           H
ATOM   3028  N   ASP A 205     -13.942   7.559  24.568  1.00 69.67           N
ATOM   3029  CA  ASP A 205     -15.359   7.275  24.717  1.00 69.67           C
ATOM   3030  C   ASP A 205     -15.754   6.153  23.754  1.00 69.67           C
ATOM   3031  O   ASP A 205     -16.489   5.240  24.126  1.00 69.67           O
ATOM   3032  HA  ASP A 205     -15.487   6.991  25.761  1.00 69.67           H
ATOM   3033  CB  ASP A 205     -16.206   8.505  24.382  1.00 69.67           C
ATOM   3034 1HB  ASP A 205     -15.954   8.863  23.384  1.00 69.67           H
ATOM   3035 2HB  ASP A 205     -17.261   8.231  24.366  1.00 69.67           H
ATOM   3036  CG  ASP A 205     -15.979   9.621  25.404  1.00 69.67           C
ATOM   3037  OD1 ASP A 205     -15.312   9.332  26.421  1.00 69.67           O
ATOM   3038  OD2 ASP A 205     -16.477  10.737  25.145  1.00 69.67           O
ATOM   3039  HN  ASP A 205     -13.729   8.469  24.213  1.00 69.67           H
ATOM   3040  N   GLU A 206     -15.248   6.259  22.534  1.00 73.01           N
ATOM   3041  CA  GLU A 206     -15.590   5.302  21.496  1.00 73.01           C
ATOM   3042  C   GLU A 206     -14.321   4.703  20.886  1.00 73.01           C
ATOM   3043  O   GLU A 206     -14.319   4.291  19.727  1.00 73.01           O
ATOM   3044  HA  GLU A 206     -16.162   4.522  21.998  1.00 73.01           H
ATOM   3045  CB  GLU A 206     -16.463   5.949  20.419  1.00 73.01           C
ATOM   3046 1HB  GLU A 206     -15.974   6.847  20.041  1.00 73.01           H
ATOM   3047 2HB  GLU A 206     -16.687   5.220  19.640  1.00 73.01           H
ATOM   3048  CG  GLU A 206     -17.809   6.390  20.996  1.00 73.01           C
ATOM   3049 1HG  GLU A 206     -18.052   5.782  21.867  1.00 73.01           H
ATOM   3050 2HG  GLU A 206     -17.742   7.423  21.337  1.00 73.01           H
ATOM   3051  CD  GLU A 206     -18.921   6.263  19.953  1.00 73.01           C
ATOM   3052  OE1 GLU A 206     -19.950   5.641  20.293  1.00 73.01           O
ATOM   3053  OE2 GLU A 206     -18.717   6.792  18.839  1.00 73.01           O
ATOM   3054  HN  GLU A 206     -14.616   6.981  22.251  1.00 73.01           H
ATOM   3055  N   SER A 207     -13.271   4.674  21.695  1.00 86.29           N
ATOM   3056  CA  SER A 207     -11.957   4.299  21.201  1.00 86.29           C
ATOM   3057  C   SER A 207     -12.039   2.969  20.450  1.00 86.29           C
ATOM   3058  O   SER A 207     -11.510   2.842  19.346  1.00 86.29           O
ATOM   3059  HA  SER A 207     -11.662   5.103  20.526  1.00 86.29           H
ATOM   3060  CB  SER A 207     -10.947   4.201  22.346  1.00 86.29           C
ATOM   3061 1HB  SER A 207      -9.999   3.823  21.962  1.00 86.29           H
ATOM   3062 2HB  SER A 207     -10.754   5.196  22.747  1.00 86.29           H
ATOM   3063  OG  SER A 207     -11.406   3.349  23.392  1.00 86.29           O
ATOM   3064  HG  SER A 207     -10.856   3.490  24.215  1.00 86.29           H
ATOM   3065  HN  SER A 207     -13.309   4.899  22.668  1.00 86.29           H
ATOM   3066  N   THR A 208     -12.706   2.012  21.077  1.00 86.12           N
ATOM   3067  CA  THR A 208     -12.755   0.661  20.544  1.00 86.12           C
ATOM   3068  C   THR A 208     -13.474   0.647  19.193  1.00 86.12           C
ATOM   3069  O   THR A 208     -13.006   0.020  18.244  1.00 86.12           O
ATOM   3070  HA  THR A 208     -11.734   0.325  20.366  1.00 86.12           H
ATOM   3071  CB  THR A 208     -13.414  -0.237  21.592  1.00 86.12           C
ATOM   3072  HB  THR A 208     -14.480  -0.026  21.672  1.00 86.12           H
ATOM   3073  OG1 THR A 208     -12.652  -0.008  22.774  1.00 86.12           O
ATOM   3074  HG1 THR A 208     -11.694  -0.251  22.616  1.00 86.12           H
ATOM   3075  CG2 THR A 208     -13.209  -1.725  21.300  1.00 86.12           C
ATOM   3076 1HG2 THR A 208     -12.143  -1.950  21.288  1.00 86.12           H
ATOM   3077 2HG2 THR A 208     -13.643  -1.968  20.330  1.00 86.12           H
ATOM   3078 3HG2 THR A 208     -13.697  -2.318  22.074  1.00 86.12           H
ATOM   3079  HN  THR A 208     -13.206   2.147  21.932  1.00 86.12           H
ATOM   3080  N   LYS A 209     -14.600   1.344  19.150  1.00 82.09           N
ATOM   3081  CA  LYS A 209     -15.407   1.388  17.943  1.00 82.09           C
ATOM   3082  C   LYS A 209     -14.584   1.996  16.806  1.00 82.09           C
ATOM   3083  O   LYS A 209     -14.575   1.472  15.693  1.00 82.09           O
ATOM   3084  HA  LYS A 209     -15.655   0.360  17.679  1.00 82.09           H
ATOM   3085  CB  LYS A 209     -16.726   2.118  18.207  1.00 82.09           C
ATOM   3086 1HB  LYS A 209     -16.523   3.099  18.636  1.00 82.09           H
ATOM   3087 2HB  LYS A 209     -17.248   2.285  17.265  1.00 82.09           H
ATOM   3088  CG  LYS A 209     -17.617   1.315  19.156  1.00 82.09           C
ATOM   3089 1HG  LYS A 209     -17.735   0.300  18.777  1.00 82.09           H
ATOM   3090 2HG  LYS A 209     -17.138   1.237  20.132  1.00 82.09           H
ATOM   3091  CD  LYS A 209     -18.990   1.972  19.307  1.00 82.09           C
ATOM   3092 1HD  LYS A 209     -18.869   3.045  19.455  1.00 82.09           H
ATOM   3093 2HD  LYS A 209     -19.563   1.840  18.389  1.00 82.09           H
ATOM   3094  CE  LYS A 209     -19.760   1.372  20.485  1.00 82.09           C
ATOM   3095 1HE  LYS A 209     -20.127   0.381  20.220  1.00 82.09           H
ATOM   3096 2HE  LYS A 209     -19.091   1.246  21.337  1.00 82.09           H
ATOM   3097  NZ  LYS A 209     -20.894   2.244  20.862  1.00 82.09           N
ATOM   3098 1HZ  LYS A 209     -21.368   1.853  21.668  1.00 82.09           H
ATOM   3099 2HZ  LYS A 209     -20.548   3.170  21.089  1.00 82.09           H
ATOM   3100 3HZ  LYS A 209     -21.544   2.307  20.086  1.00 82.09           H
ATOM   3101  HN  LYS A 209     -14.960   1.871  19.920  1.00 82.09           H
ATOM   3102  N   LEU A 210     -13.913   3.093  17.125  1.00 88.53           N
ATOM   3103  CA  LEU A 210     -13.210   3.861  16.111  1.00 88.53           C
ATOM   3104  C   LEU A 210     -12.091   3.005  15.515  1.00 88.53           C
ATOM   3105  O   LEU A 210     -11.953   2.918  14.295  1.00 88.53           O
ATOM   3106  HA  LEU A 210     -13.925   4.093  15.322  1.00 88.53           H
ATOM   3107  CB  LEU A 210     -12.725   5.192  16.689  1.00 88.53           C
ATOM   3108 1HB  LEU A 210     -13.559   5.666  17.207  1.00 88.53           H
ATOM   3109 2HB  LEU A 210     -11.961   4.984  17.437  1.00 88.53           H
ATOM   3110  CG  LEU A 210     -12.154   6.192  15.681  1.00 88.53           C
ATOM   3111  HG  LEU A 210     -11.354   5.700  15.128  1.00 88.53           H
ATOM   3112  CD1 LEU A 210     -13.216   6.612  14.663  1.00 88.53           C
ATOM   3113 1HD1 LEU A 210     -13.569   5.733  14.122  1.00 88.53           H
ATOM   3114 2HD1 LEU A 210     -14.053   7.078  15.182  1.00 88.53           H
ATOM   3115 3HD1 LEU A 210     -12.784   7.322  13.959  1.00 88.53           H
ATOM   3116  CD2 LEU A 210     -11.536   7.397  16.394  1.00 88.53           C
ATOM   3117 1HD2 LEU A 210     -12.299   7.898  16.989  1.00 88.53           H
ATOM   3118 2HD2 LEU A 210     -10.730   7.059  17.046  1.00 88.53           H
ATOM   3119 3HD2 LEU A 210     -11.138   8.091  15.654  1.00 88.53           H
ATOM   3120  HN  LEU A 210     -13.846   3.457  18.053  1.00 88.53           H
ATOM   3121  N   LYS A 211     -11.319   2.395  16.402  1.00 93.32           N
ATOM   3122  CA  LYS A 211     -10.219   1.546  15.979  1.00 93.32           C
ATOM   3123  C   LYS A 211     -10.753   0.449  15.055  1.00 93.32           C
ATOM   3124  O   LYS A 211     -10.220   0.235  13.967  1.00 93.32           O
ATOM   3125  HA  LYS A 211      -9.525   2.167  15.411  1.00 93.32           H
ATOM   3126  CB  LYS A 211      -9.457   1.010  17.193  1.00 93.32           C
ATOM   3127 1HB  LYS A 211      -9.058   1.842  17.773  1.00 93.32           H
ATOM   3128 2HB  LYS A 211     -10.141   0.466  17.845  1.00 93.32           H
ATOM   3129  CG  LYS A 211      -8.315   0.088  16.760  1.00 93.32           C
ATOM   3130 1HG  LYS A 211      -8.723  -0.838  16.357  1.00 93.32           H
ATOM   3131 2HG  LYS A 211      -7.745   0.560  15.960  1.00 93.32           H
ATOM   3132  CD  LYS A 211      -7.388  -0.225  17.937  1.00 93.32           C
ATOM   3133 1HD  LYS A 211      -7.010   0.703  18.364  1.00 93.32           H
ATOM   3134 2HD  LYS A 211      -7.950  -0.732  18.722  1.00 93.32           H
ATOM   3135  CE  LYS A 211      -6.217  -1.104  17.493  1.00 93.32           C
ATOM   3136 1HE  LYS A 211      -6.586  -2.078  17.173  1.00 93.32           H
ATOM   3137 2HE  LYS A 211      -5.722  -0.653  16.633  1.00 93.32           H
ATOM   3138  NZ  LYS A 211      -5.248  -1.273  18.599  1.00 93.32           N
ATOM   3139 1HZ  LYS A 211      -4.597  -2.016  18.368  1.00 93.32           H
ATOM   3140 2HZ  LYS A 211      -4.738  -0.407  18.736  1.00 93.32           H
ATOM   3141 3HZ  LYS A 211      -5.744  -1.511  19.450  1.00 93.32           H
ATOM   3142  HN  LYS A 211     -11.435   2.474  17.392  1.00 93.32           H
ATOM   3143  N   SER A 212     -11.799  -0.216  15.523  1.00 90.79           N
ATOM   3144  CA  SER A 212     -12.359  -1.340  14.791  1.00 90.79           C
ATOM   3145  C   SER A 212     -12.844  -0.880  13.415  1.00 90.79           C
ATOM   3146  O   SER A 212     -12.667  -1.585  12.423  1.00 90.79           O
ATOM   3147  HA  SER A 212     -11.541  -2.054  14.690  1.00 90.79           H
ATOM   3148  CB  SER A 212     -13.506  -1.987  15.570  1.00 90.79           C
ATOM   3149 1HB  SER A 212     -14.303  -1.258  15.714  1.00 90.79           H
ATOM   3150 2HB  SER A 212     -13.926  -2.805  14.984  1.00 90.79           H
ATOM   3151  OG  SER A 212     -13.080  -2.481  16.837  1.00 90.79           O
ATOM   3152  HG  SER A 212     -13.217  -1.782  17.539  1.00 90.79           H
ATOM   3153  HN  SER A 212     -12.261   0.001  16.382  1.00 90.79           H
ATOM   3154  N   ALA A 213     -13.447   0.300  13.400  1.00 93.93           N
ATOM   3155  CA  ALA A 213     -13.980   0.852  12.166  1.00 93.93           C
ATOM   3156  C   ALA A 213     -12.828   1.140  11.201  1.00 93.93           C
ATOM   3157  O   ALA A 213     -12.893   0.783  10.026  1.00 93.93           O
ATOM   3158  HA  ALA A 213     -14.635   0.102  11.723  1.00 93.93           H
ATOM   3159  CB  ALA A 213     -14.804   2.102  12.480  1.00 93.93           C
ATOM   3160 1HB  ALA A 213     -15.626   1.838  13.145  1.00 93.93           H
ATOM   3161 2HB  ALA A 213     -14.169   2.844  12.965  1.00 93.93           H
ATOM   3162 3HB  ALA A 213     -15.204   2.516  11.554  1.00 93.93           H
ATOM   3163  HN  ALA A 213     -13.573   0.874  14.209  1.00 93.93           H
ATOM   3164  N   VAL A 214     -11.799   1.783  11.734  1.00 92.27           N
ATOM   3165  CA  VAL A 214     -10.664   2.184  10.920  1.00 92.27           C
ATOM   3166  C   VAL A 214     -10.018   0.940  10.306  1.00 92.27           C
ATOM   3167  O   VAL A 214      -9.683   0.931   9.122  1.00 92.27           O
ATOM   3168  HA  VAL A 214     -11.042   2.816  10.116  1.00 92.27           H
ATOM   3169  CB  VAL A 214      -9.687   3.013  11.756  1.00 92.27           C
ATOM   3170  HB  VAL A 214      -9.469   2.456  12.667  1.00 92.27           H
ATOM   3171  CG1 VAL A 214      -8.370   3.227  11.008  1.00 92.27           C
ATOM   3172 1HG1 VAL A 214      -7.913   2.260  10.794  1.00 92.27           H
ATOM   3173 2HG1 VAL A 214      -8.563   3.752  10.073  1.00 92.27           H
ATOM   3174 3HG1 VAL A 214      -7.694   3.819  11.625  1.00 92.27           H
ATOM   3175  CG2 VAL A 214     -10.311   4.351  12.160  1.00 92.27           C
ATOM   3176 1HG2 VAL A 214     -10.572   4.915  11.265  1.00 92.27           H
ATOM   3177 2HG2 VAL A 214     -11.209   4.169  12.750  1.00 92.27           H
ATOM   3178 3HG2 VAL A 214      -9.595   4.920  12.753  1.00 92.27           H
ATOM   3179  HN  VAL A 214     -11.734   2.030  12.701  1.00 92.27           H
ATOM   3180  N   LEU A 215      -9.863  -0.079  11.138  1.00 91.86           N
ATOM   3181  CA  LEU A 215      -9.196  -1.298  10.712  1.00 91.86           C
ATOM   3182  C   LEU A 215     -10.053  -2.003   9.659  1.00 91.86           C
ATOM   3183  O   LEU A 215      -9.539  -2.455   8.637  1.00 91.86           O
ATOM   3184  HA  LEU A 215      -8.251  -1.009  10.251  1.00 91.86           H
ATOM   3185  CB  LEU A 215      -8.860  -2.175  11.920  1.00 91.86           C
ATOM   3186 1HB  LEU A 215      -9.763  -2.293  12.520  1.00 91.86           H
ATOM   3187 2HB  LEU A 215      -8.585  -3.166  11.559  1.00 91.86           H
ATOM   3188  CG  LEU A 215      -7.741  -1.664  12.830  1.00 91.86           C
ATOM   3189  HG  LEU A 215      -8.045  -0.700  13.237  1.00 91.86           H
ATOM   3190  CD1 LEU A 215      -7.524  -2.607  14.015  1.00 91.86           C
ATOM   3191 1HD1 LEU A 215      -8.443  -2.676  14.597  1.00 91.86           H
ATOM   3192 2HD1 LEU A 215      -7.252  -3.596  13.647  1.00 91.86           H
ATOM   3193 3HD1 LEU A 215      -6.723  -2.221  14.645  1.00 91.86           H
ATOM   3194  CD2 LEU A 215      -6.453  -1.434  12.037  1.00 91.86           C
ATOM   3195 1HD2 LEU A 215      -6.133  -2.372  11.583  1.00 91.86           H
ATOM   3196 2HD2 LEU A 215      -6.633  -0.695  11.257  1.00 91.86           H
ATOM   3197 3HD2 LEU A 215      -5.673  -1.072  12.708  1.00 91.86           H
ATOM   3198  HN  LEU A 215     -10.184  -0.082  12.085  1.00 91.86           H
ATOM   3199  N   THR A 216     -11.344  -2.075   9.945  1.00 90.97           N
ATOM   3200  CA  THR A 216     -12.272  -2.750   9.054  1.00 90.97           C
ATOM   3201  C   THR A 216     -12.253  -2.097   7.670  1.00 90.97           C
ATOM   3202  O   THR A 216     -12.222  -2.788   6.653  1.00 90.97           O
ATOM   3203  HA  THR A 216     -11.938  -3.780   8.926  1.00 90.97           H
ATOM   3204  CB  THR A 216     -13.653  -2.739   9.711  1.00 90.97           C
ATOM   3205  HB  THR A 216     -14.022  -1.719   9.825  1.00 90.97           H
ATOM   3206  OG1 THR A 216     -13.467  -3.465  10.924  1.00 90.97           O
ATOM   3207  HG1 THR A 216     -13.432  -2.833  11.698  1.00 90.97           H
ATOM   3208  CG2 THR A 216     -14.678  -3.568   8.935  1.00 90.97           C
ATOM   3209 1HG2 THR A 216     -14.341  -4.603   8.880  1.00 90.97           H
ATOM   3210 2HG2 THR A 216     -14.783  -3.165   7.928  1.00 90.97           H
ATOM   3211 3HG2 THR A 216     -15.641  -3.526   9.445  1.00 90.97           H
ATOM   3212  HN  THR A 216     -11.758  -1.684  10.767  1.00 90.97           H
ATOM   3213  N   LEU A 217     -12.271  -0.772   7.676  1.00 88.48           N
ATOM   3214  CA  LEU A 217     -12.264  -0.018   6.434  1.00 88.48           C
ATOM   3215  C   LEU A 217     -10.987  -0.338   5.655  1.00 88.48           C
ATOM   3216  O   LEU A 217     -11.019  -0.468   4.432  1.00 88.48           O
ATOM   3217  HA  LEU A 217     -13.120  -0.349   5.846  1.00 88.48           H
ATOM   3218  CB  LEU A 217     -12.456   1.475   6.713  1.00 88.48           C
ATOM   3219 1HB  LEU A 217     -13.285   1.590   7.412  1.00 88.48           H
ATOM   3220 2HB  LEU A 217     -11.563   1.848   7.213  1.00 88.48           H
ATOM   3221  CG  LEU A 217     -12.729   2.355   5.492  1.00 88.48           C
ATOM   3222  HG  LEU A 217     -11.994   2.112   4.724  1.00 88.48           H
ATOM   3223  CD1 LEU A 217     -14.111   2.062   4.903  1.00 88.48           C
ATOM   3224 1HD1 LEU A 217     -14.162   1.017   4.598  1.00 88.48           H
ATOM   3225 2HD1 LEU A 217     -14.875   2.260   5.654  1.00 88.48           H
ATOM   3226 3HD1 LEU A 217     -14.279   2.702   4.036  1.00 88.48           H
ATOM   3227  CD2 LEU A 217     -12.554   3.836   5.833  1.00 88.48           C
ATOM   3228 1HD2 LEU A 217     -13.250   4.111   6.625  1.00 88.48           H
ATOM   3229 2HD2 LEU A 217     -11.532   4.013   6.170  1.00 88.48           H
ATOM   3230 3HD2 LEU A 217     -12.754   4.439   4.948  1.00 88.48           H
ATOM   3231  HN  LEU A 217     -12.290  -0.217   8.508  1.00 88.48           H
ATOM   3232  N   LYS A 218      -9.894  -0.457   6.394  1.00 86.02           N
ATOM   3233  CA  LYS A 218      -8.602  -0.717   5.783  1.00 86.02           C
ATOM   3234  C   LYS A 218      -8.639  -2.077   5.083  1.00 86.02           C
ATOM   3235  O   LYS A 218      -8.157  -2.213   3.959  1.00 86.02           O
ATOM   3236  HA  LYS A 218      -8.434   0.054   5.032  1.00 86.02           H
ATOM   3237  CB  LYS A 218      -7.484  -0.590   6.820  1.00 86.02           C
ATOM   3238 1HB  LYS A 218      -7.607   0.336   7.381  1.00 86.02           H
ATOM   3239 2HB  LYS A 218      -7.553  -1.408   7.537  1.00 86.02           H
ATOM   3240  CG  LYS A 218      -6.109  -0.608   6.149  1.00 86.02           C
ATOM   3241 1HG  LYS A 218      -6.017  -1.497   5.525  1.00 86.02           H
ATOM   3242 2HG  LYS A 218      -6.011   0.255   5.490  1.00 86.02           H
ATOM   3243  CD  LYS A 218      -4.990  -0.590   7.192  1.00 86.02           C
ATOM   3244 1HD  LYS A 218      -5.059   0.318   7.790  1.00 86.02           H
ATOM   3245 2HD  LYS A 218      -5.110  -1.431   7.874  1.00 86.02           H
ATOM   3246  CE  LYS A 218      -3.616  -0.662   6.522  1.00 86.02           C
ATOM   3247 1HE  LYS A 218      -3.601  -1.474   5.794  1.00 86.02           H
ATOM   3248 2HE  LYS A 218      -3.423   0.260   5.975  1.00 86.02           H
ATOM   3249  NZ  LYS A 218      -2.557  -0.877   7.534  1.00 86.02           N
ATOM   3250 1HZ  LYS A 218      -1.692  -1.131   7.069  1.00 86.02           H
ATOM   3251 2HZ  LYS A 218      -2.418  -0.023   8.063  1.00 86.02           H
ATOM   3252 3HZ  LYS A 218      -2.835  -1.623   8.162  1.00 86.02           H
ATOM   3253  HN  LYS A 218      -9.882  -0.378   7.391  1.00 86.02           H
ATOM   3254  N   VAL A 219      -9.215  -3.048   5.775  1.00 90.52           N
ATOM   3255  CA  VAL A 219      -9.225  -4.415   5.282  1.00 90.52           C
ATOM   3256  C   VAL A 219     -10.123  -4.500   4.046  1.00 90.52           C
ATOM   3257  O   VAL A 219      -9.748  -5.104   3.042  1.00 90.52           O
ATOM   3258  HA  VAL A 219      -8.205  -4.668   4.992  1.00 90.52           H
ATOM   3259  CB  VAL A 219      -9.652  -5.371   6.397  1.00 90.52           C
ATOM   3260  HB  VAL A 219     -10.603  -5.018   6.796  1.00 90.52           H
ATOM   3261  CG1 VAL A 219      -9.866  -6.786   5.855  1.00 90.52           C
ATOM   3262 1HG1 VAL A 219     -10.644  -6.769   5.092  1.00 90.52           H
ATOM   3263 2HG1 VAL A 219      -8.937  -7.152   5.417  1.00 90.52           H
ATOM   3264 3HG1 VAL A 219     -10.169  -7.445   6.668  1.00 90.52           H
ATOM   3265  CG2 VAL A 219      -8.634  -5.370   7.540  1.00 90.52           C
ATOM   3266 1HG2 VAL A 219      -7.663  -5.687   7.161  1.00 90.52           H
ATOM   3267 2HG2 VAL A 219      -8.553  -4.365   7.953  1.00 90.52           H
ATOM   3268 3HG2 VAL A 219      -8.962  -6.058   8.319  1.00 90.52           H
ATOM   3269  HN  VAL A 219      -9.669  -2.914   6.656  1.00 90.52           H
ATOM   3270  N   ILE A 220     -11.291  -3.885   4.159  1.00 90.60           N
ATOM   3271  CA  ILE A 220     -12.291  -3.981   3.109  1.00 90.60           C
ATOM   3272  C   ILE A 220     -11.752  -3.327   1.835  1.00 90.60           C
ATOM   3273  O   ILE A 220     -11.680  -3.968   0.788  1.00 90.60           O
ATOM   3274  HA  ILE A 220     -12.457  -5.040   2.911  1.00 90.60           H
ATOM   3275  CB  ILE A 220     -13.623  -3.396   3.584  1.00 90.60           C
ATOM   3276  HB  ILE A 220     -13.428  -2.421   4.031  1.00 90.60           H
ATOM   3277  CG1 ILE A 220     -14.252  -4.273   4.668  1.00 90.60           C
ATOM   3278 1HG1 ILE A 220     -14.485  -5.255   4.256  1.00 90.60           H
ATOM   3279 2HG1 ILE A 220     -13.537  -4.428   5.476  1.00 90.60           H
ATOM   3280  CG2 ILE A 220     -14.574  -3.170   2.406  1.00 90.60           C
ATOM   3281 1HG2 ILE A 220     -14.119  -2.475   1.700  1.00 90.60           H
ATOM   3282 2HG2 ILE A 220     -14.767  -4.120   1.908  1.00 90.60           H
ATOM   3283 3HG2 ILE A 220     -15.512  -2.754   2.772  1.00 90.60           H
ATOM   3284  CD1 ILE A 220     -15.525  -3.631   5.223  1.00 90.60           C
ATOM   3285 1HD1 ILE A 220     -15.284  -2.660   5.655  1.00 90.60           H
ATOM   3286 2HD1 ILE A 220     -16.247  -3.500   4.417  1.00 90.60           H
ATOM   3287 3HD1 ILE A 220     -15.952  -4.276   5.992  1.00 90.60           H
ATOM   3288  HN  ILE A 220     -11.558  -3.332   4.948  1.00 90.60           H
ATOM   3289  N   LEU A 221     -11.387  -2.060   1.967  1.00 89.56           N
ATOM   3290  CA  LEU A 221     -11.010  -1.266   0.811  1.00 89.56           C
ATOM   3291  C   LEU A 221      -9.580  -1.619   0.399  1.00 89.56           C
ATOM   3292  O   LEU A 221      -9.202  -1.444  -0.759  1.00 89.56           O
ATOM   3293  HA  LEU A 221     -11.681  -1.537  -0.005  1.00 89.56           H
ATOM   3294  CB  LEU A 221     -11.219   0.223   1.093  1.00 89.56           C
ATOM   3295 1HB  LEU A 221     -10.629   0.494   1.968  1.00 89.56           H
ATOM   3296 2HB  LEU A 221     -10.821   0.791   0.252  1.00 89.56           H
ATOM   3297  CG  LEU A 221     -12.665   0.664   1.331  1.00 89.56           C
ATOM   3298  HG  LEU A 221     -13.030   0.166   2.229  1.00 89.56           H
ATOM   3299  CD1 LEU A 221     -12.743   2.171   1.587  1.00 89.56           C
ATOM   3300 1HD1 LEU A 221     -12.152   2.421   2.468  1.00 89.56           H
ATOM   3301 2HD1 LEU A 221     -12.352   2.707   0.723  1.00 89.56           H
ATOM   3302 3HD1 LEU A 221     -13.782   2.457   1.754  1.00 89.56           H
ATOM   3303  CD2 LEU A 221     -13.568   0.232   0.175  1.00 89.56           C
ATOM   3304 1HD2 LEU A 221     -13.213   0.684  -0.752  1.00 89.56           H
ATOM   3305 2HD2 LEU A 221     -13.545  -0.854   0.082  1.00 89.56           H
ATOM   3306 3HD2 LEU A 221     -14.590   0.558   0.370  1.00 89.56           H
ATOM   3307  HN  LEU A 221     -11.346  -1.578   2.843  1.00 89.56           H
ATOM   3308  N   GLY A 222      -8.822  -2.109   1.369  1.00 88.06           N
ATOM   3309  CA  GLY A 222      -7.396  -2.310   1.176  1.00 88.06           C
ATOM   3310  C   GLY A 222      -7.122  -3.627   0.447  1.00 88.06           C
ATOM   3311  O   GLY A 222      -6.094  -3.773  -0.212  1.00 88.06           O
ATOM   3312 1HA  GLY A 222      -6.982  -1.480   0.603  1.00 88.06           H
ATOM   3313 2HA  GLY A 222      -6.892  -2.313   2.142  1.00 88.06           H
ATOM   3314  HN  GLY A 222      -9.167  -2.367   2.271  1.00 88.06           H
ATOM   3315  N   PHE A 223      -8.059  -4.553   0.590  1.00 81.15           N
ATOM   3316  CA  PHE A 223      -7.854  -5.908   0.108  1.00 81.15           C
ATOM   3317  C   PHE A 223      -9.106  -6.436  -0.595  1.00 81.15           C
ATOM   3318  O   PHE A 223      -9.095  -6.661  -1.804  1.00 81.15           O
ATOM   3319  HA  PHE A 223      -7.027  -5.876  -0.601  1.00 81.15           H
ATOM   3320  CB  PHE A 223      -7.564  -6.779   1.332  1.00 81.15           C
ATOM   3321 1HB  PHE A 223      -6.763  -6.319   1.912  1.00 81.15           H
ATOM   3322 2HB  PHE A 223      -8.449  -6.797   1.970  1.00 81.15           H
ATOM   3323  CG  PHE A 223      -7.168  -8.217   0.993  1.00 81.15           C
ATOM   3324  CD1 PHE A 223      -7.998  -9.245   1.316  1.00 81.15           C
ATOM   3325  HD1 PHE A 223      -8.945  -9.044   1.817  1.00 81.15           H
ATOM   3326  CD2 PHE A 223      -5.987  -8.468   0.368  1.00 81.15           C
ATOM   3327  HD2 PHE A 223      -5.322  -7.644   0.109  1.00 81.15           H
ATOM   3328  CE1 PHE A 223      -7.630 -10.580   1.001  1.00 81.15           C
ATOM   3329  HE1 PHE A 223      -8.295 -11.404   1.260  1.00 81.15           H
ATOM   3330  CE2 PHE A 223      -5.619  -9.803   0.053  1.00 81.15           C
ATOM   3331  HE2 PHE A 223      -4.672 -10.003  -0.448  1.00 81.15           H
ATOM   3332  CZ  PHE A 223      -6.449 -10.831   0.376  1.00 81.15           C
ATOM   3333  HZ  PHE A 223      -6.167 -11.855   0.134  1.00 81.15           H
ATOM   3334  HN  PHE A 223      -8.945  -4.389   1.026  1.00 81.15           H
ATOM   3335  N   PHE A 224     -10.155  -6.619   0.193  1.00 84.42           N
ATOM   3336  CA  PHE A 224     -11.289  -7.416  -0.243  1.00 84.42           C
ATOM   3337  C   PHE A 224     -11.895  -6.849  -1.528  1.00 84.42           C
ATOM   3338  O   PHE A 224     -12.050  -7.567  -2.515  1.00 84.42           O
ATOM   3339  HA  PHE A 224     -10.922  -8.425  -0.431  1.00 84.42           H
ATOM   3340  CB  PHE A 224     -12.335  -7.353   0.872  1.00 84.42           C
ATOM   3341 1HB  PHE A 224     -12.340  -6.349   1.295  1.00 84.42           H
ATOM   3342 2HB  PHE A 224     -13.322  -7.521   0.440  1.00 84.42           H
ATOM   3343  CG  PHE A 224     -12.108  -8.364   1.997  1.00 84.42           C
ATOM   3344  CD1 PHE A 224     -12.341  -9.687   1.780  1.00 84.42           C
ATOM   3345  HD1 PHE A 224     -12.691 -10.026   0.805  1.00 84.42           H
ATOM   3346  CD2 PHE A 224     -11.671  -7.941   3.213  1.00 84.42           C
ATOM   3347  HD2 PHE A 224     -11.484  -6.882   3.387  1.00 84.42           H
ATOM   3348  CE1 PHE A 224     -12.130 -10.625   2.824  1.00 84.42           C
ATOM   3349  HE1 PHE A 224     -12.318 -11.685   2.651  1.00 84.42           H
ATOM   3350  CE2 PHE A 224     -11.460  -8.880   4.258  1.00 84.42           C
ATOM   3351  HE2 PHE A 224     -11.111  -8.541   5.233  1.00 84.42           H
ATOM   3352  CZ  PHE A 224     -11.694 -10.202   4.041  1.00 84.42           C
ATOM   3353  HZ  PHE A 224     -11.532 -10.923   4.843  1.00 84.42           H
ATOM   3354  HN  PHE A 224     -10.238  -6.234   1.113  1.00 84.42           H
ATOM   3355  N   LEU A 225     -12.223  -5.566  -1.475  1.00 89.77           N
ATOM   3356  CA  LEU A 225     -12.872  -4.912  -2.598  1.00 89.77           C
ATOM   3357  C   LEU A 225     -11.978  -5.027  -3.835  1.00 89.77           C
ATOM   3358  O   LEU A 225     -12.407  -5.537  -4.869  1.00 89.77           O
ATOM   3359  HA  LEU A 225     -13.802  -5.445  -2.794  1.00 89.77           H
ATOM   3360  CB  LEU A 225     -13.241  -3.472  -2.239  1.00 89.77           C
ATOM   3361 1HB  LEU A 225     -13.953  -3.495  -1.413  1.00 89.77           H
ATOM   3362 2HB  LEU A 225     -12.346  -2.968  -1.874  1.00 89.77           H
ATOM   3363  CG  LEU A 225     -13.842  -2.632  -3.368  1.00 89.77           C
ATOM   3364  HG  LEU A 225     -13.223  -2.762  -4.256  1.00 89.77           H
ATOM   3365  CD1 LEU A 225     -15.249  -3.115  -3.722  1.00 89.77           C
ATOM   3366 1HD1 LEU A 225     -15.206  -4.155  -4.046  1.00 89.77           H
ATOM   3367 2HD1 LEU A 225     -15.893  -3.034  -2.846  1.00 89.77           H
ATOM   3368 3HD1 LEU A 225     -15.653  -2.501  -4.527  1.00 89.77           H
ATOM   3369  CD2 LEU A 225     -13.819  -1.143  -3.016  1.00 89.77           C
ATOM   3370 1HD2 LEU A 225     -14.399  -0.975  -2.109  1.00 89.77           H
ATOM   3371 2HD2 LEU A 225     -12.789  -0.824  -2.852  1.00 89.77           H
ATOM   3372 3HD2 LEU A 225     -14.251  -0.569  -3.835  1.00 89.77           H
ATOM   3373  HN  LEU A 225     -12.052  -4.978  -0.684  1.00 89.77           H
ATOM   3374  N   PRO A 226     -10.726  -4.558  -3.752  1.00 89.63           N
ATOM   3375  CA  PRO A 226      -9.808  -4.651  -4.891  1.00 89.63           C
ATOM   3376  C   PRO A 226      -9.701  -6.069  -5.430  1.00 89.63           C
ATOM   3377  O   PRO A 226      -9.761  -6.282  -6.640  1.00 89.63           O
ATOM   3378  HA  PRO A 226     -10.184  -4.057  -5.724  1.00 89.63           H
ATOM   3379  CB  PRO A 226      -8.476  -4.157  -4.324  1.00 89.63           C
ATOM   3380 1HB  PRO A 226      -7.873  -4.979  -3.940  1.00 89.63           H
ATOM   3381 2HB  PRO A 226      -7.879  -3.653  -5.085  1.00 89.63           H
ATOM   3382  CG  PRO A 226      -8.898  -3.201  -3.215  1.00 89.63           C
ATOM   3383 1HG  PRO A 226      -8.096  -3.038  -2.494  1.00 89.63           H
ATOM   3384 2HG  PRO A 226      -9.162  -2.218  -3.606  1.00 89.63           H
ATOM   3385  CD  PRO A 226     -10.090  -3.908  -2.592  1.00 89.63           C
ATOM   3386 1HD  PRO A 226      -9.782  -4.638  -1.843  1.00 89.63           H
ATOM   3387 2HD  PRO A 226     -10.761  -3.208  -2.094  1.00 89.63           H
ATOM   3388  N   PHE A 227      -9.543  -7.008  -4.509  1.00 84.50           N
ATOM   3389  CA  PHE A 227      -9.270  -8.385  -4.883  1.00 84.50           C
ATOM   3390  C   PHE A 227     -10.434  -8.977  -5.681  1.00 84.50           C
ATOM   3391  O   PHE A 227     -10.224  -9.607  -6.716  1.00 84.50           O
ATOM   3392  HA  PHE A 227      -8.373  -8.381  -5.502  1.00 84.50           H
ATOM   3393  CB  PHE A 227      -9.103  -9.177  -3.585  1.00 84.50           C
ATOM   3394 1HB  PHE A 227      -8.308  -8.722  -2.994  1.00 84.50           H
ATOM   3395 2HB  PHE A 227     -10.020  -9.096  -3.001  1.00 84.50           H
ATOM   3396  CG  PHE A 227      -8.779 -10.657  -3.796  1.00 84.50           C
ATOM   3397  CD1 PHE A 227      -9.761 -11.591  -3.680  1.00 84.50           C
ATOM   3398  HD1 PHE A 227     -10.779 -11.285  -3.437  1.00 84.50           H
ATOM   3399  CD2 PHE A 227      -7.510 -11.039  -4.099  1.00 84.50           C
ATOM   3400  HD2 PHE A 227      -6.723 -10.291  -4.192  1.00 84.50           H
ATOM   3401  CE1 PHE A 227      -9.461 -12.965  -3.876  1.00 84.50           C
ATOM   3402  HE1 PHE A 227     -10.248 -13.714  -3.783  1.00 84.50           H
ATOM   3403  CE2 PHE A 227      -7.210 -12.413  -4.295  1.00 84.50           C
ATOM   3404  HE2 PHE A 227      -6.192 -12.719  -4.538  1.00 84.50           H
ATOM   3405  CZ  PHE A 227      -8.191 -13.347  -4.179  1.00 84.50           C
ATOM   3406  HZ  PHE A 227      -7.961 -14.402  -4.330  1.00 84.50           H
ATOM   3407  HN  PHE A 227      -9.598  -6.840  -3.524  1.00 84.50           H
ATOM   3408  N   VAL A 228     -11.635  -8.752  -5.169  1.00 91.75           N
ATOM   3409  CA  VAL A 228     -12.829  -9.291  -5.798  1.00 91.75           C
ATOM   3410  C   VAL A 228     -12.939  -8.747  -7.224  1.00 91.75           C
ATOM   3411  O   VAL A 228     -13.208  -9.498  -8.160  1.00 91.75           O
ATOM   3412  HA  VAL A 228     -12.717 -10.374  -5.844  1.00 91.75           H
ATOM   3413  CB  VAL A 228     -14.058  -8.977  -4.942  1.00 91.75           C
ATOM   3414  HB  VAL A 228     -14.057  -7.908  -4.733  1.00 91.75           H
ATOM   3415  CG1 VAL A 228     -15.349  -9.308  -5.695  1.00 91.75           C
ATOM   3416 1HG1 VAL A 228     -15.399  -8.715  -6.608  1.00 91.75           H
ATOM   3417 2HG1 VAL A 228     -15.360 -10.368  -5.948  1.00 91.75           H
ATOM   3418 3HG1 VAL A 228     -16.207  -9.076  -5.064  1.00 91.75           H
ATOM   3419  CG2 VAL A 228     -13.998  -9.718  -3.605  1.00 91.75           C
ATOM   3420 1HG2 VAL A 228     -13.963 -10.792  -3.786  1.00 91.75           H
ATOM   3421 2HG2 VAL A 228     -13.105  -9.412  -3.060  1.00 91.75           H
ATOM   3422 3HG2 VAL A 228     -14.884  -9.477  -3.017  1.00 91.75           H
ATOM   3423  HN  VAL A 228     -11.799  -8.215  -4.342  1.00 91.75           H
ATOM   3424  N   VAL A 229     -12.725  -7.444  -7.344  1.00 91.70           N
ATOM   3425  CA  VAL A 229     -12.866  -6.778  -8.628  1.00 91.70           C
ATOM   3426  C   VAL A 229     -11.834  -7.342  -9.606  1.00 91.70           C
ATOM   3427  O   VAL A 229     -12.162  -7.654 -10.750  1.00 91.70           O
ATOM   3428  HA  VAL A 229     -13.864  -7.000  -9.005  1.00 91.70           H
ATOM   3429  CB  VAL A 229     -12.753  -5.263  -8.446  1.00 91.70           C
ATOM   3430  HB  VAL A 229     -11.827  -5.058  -7.910  1.00 91.70           H
ATOM   3431  CG1 VAL A 229     -12.678  -4.553  -9.800  1.00 91.70           C
ATOM   3432 1HG1 VAL A 229     -11.805  -4.906 -10.348  1.00 91.70           H
ATOM   3433 2HG1 VAL A 229     -13.579  -4.770 -10.374  1.00 91.70           H
ATOM   3434 3HG1 VAL A 229     -12.598  -3.478  -9.642  1.00 91.70           H
ATOM   3435  CG2 VAL A 229     -13.912  -4.723  -7.607  1.00 91.70           C
ATOM   3436 1HG2 VAL A 229     -14.856  -4.946  -8.105  1.00 91.70           H
ATOM   3437 2HG2 VAL A 229     -13.900  -5.195  -6.624  1.00 91.70           H
ATOM   3438 3HG2 VAL A 229     -13.807  -3.645  -7.493  1.00 91.70           H
ATOM   3439  HN  VAL A 229     -12.461  -6.849  -6.586  1.00 91.70           H
ATOM   3440  N   MET A 230     -10.606  -7.456  -9.121  1.00 83.72           N
ATOM   3441  CA  MET A 230      -9.511  -7.922  -9.955  1.00 83.72           C
ATOM   3442  C   MET A 230      -9.747  -9.361 -10.416  1.00 83.72           C
ATOM   3443  O   MET A 230      -9.561  -9.680 -11.589  1.00 83.72           O
ATOM   3444  HA  MET A 230      -9.496  -7.255 -10.817  1.00 83.72           H
ATOM   3445  CB  MET A 230      -8.201  -7.845  -9.169  1.00 83.72           C
ATOM   3446 1HB  MET A 230      -8.338  -8.289  -8.183  1.00 83.72           H
ATOM   3447 2HB  MET A 230      -7.433  -8.428  -9.677  1.00 83.72           H
ATOM   3448  CG  MET A 230      -7.735  -6.395  -9.021  1.00 83.72           C
ATOM   3449 1HG  MET A 230      -7.713  -5.910  -9.996  1.00 83.72           H
ATOM   3450 2HG  MET A 230      -8.440  -5.839  -8.403  1.00 83.72           H
ATOM   3451  SD  MET A 230      -6.110  -6.349  -8.282  1.00 83.72           S
ATOM   3452  CE  MET A 230      -6.500  -6.928  -6.639  1.00 83.72           C
ATOM   3453 1HE  MET A 230      -7.216  -6.249  -6.176  1.00 83.72           H
ATOM   3454 2HE  MET A 230      -6.931  -7.927  -6.698  1.00 83.72           H
ATOM   3455 3HE  MET A 230      -5.590  -6.960  -6.040  1.00 83.72           H
ATOM   3456  HN  MET A 230     -10.355  -7.236  -8.178  1.00 83.72           H
ATOM   3457  N   ALA A 231     -10.154 -10.193  -9.468  1.00 90.05           N
ATOM   3458  CA  ALA A 231     -10.346 -11.606  -9.744  1.00 90.05           C
ATOM   3459  C   ALA A 231     -11.407 -11.769 -10.834  1.00 90.05           C
ATOM   3460  O   ALA A 231     -11.228 -12.550 -11.768  1.00 90.05           O
ATOM   3461  HA  ALA A 231      -9.399 -12.005 -10.108  1.00 90.05           H
ATOM   3462  CB  ALA A 231     -10.722 -12.333  -8.451  1.00 90.05           C
ATOM   3463 1HB  ALA A 231      -9.922 -12.211  -7.720  1.00 90.05           H
ATOM   3464 2HB  ALA A 231     -11.645 -11.912  -8.053  1.00 90.05           H
ATOM   3465 3HB  ALA A 231     -10.866 -13.393  -8.659  1.00 90.05           H
ATOM   3466  HN  ALA A 231     -10.351  -9.916  -8.527  1.00 90.05           H
ATOM   3467  N   CYS A 232     -12.488 -11.020 -10.679  1.00 89.23           N
ATOM   3468  CA  CYS A 232     -13.591 -11.092 -11.623  1.00 89.23           C
ATOM   3469  C   CYS A 232     -13.083 -10.631 -12.991  1.00 89.23           C
ATOM   3470  O   CYS A 232     -13.329 -11.287 -14.001  1.00 89.23           O
ATOM   3471  HA  CYS A 232     -13.905 -12.135 -11.658  1.00 89.23           H
ATOM   3472  CB  CYS A 232     -14.793 -10.270 -11.153  1.00 89.23           C
ATOM   3473 1HB  CYS A 232     -14.473  -9.262 -10.889  1.00 89.23           H
ATOM   3474 2HB  CYS A 232     -15.516 -10.173 -11.962  1.00 89.23           H
ATOM   3475  SG  CYS A 232     -15.576 -11.076  -9.709  1.00 89.23           S
ATOM   3476  HG  CYS A 232     -14.724 -10.598  -8.805  1.00 89.23           H
ATOM   3477  HN  CYS A 232     -12.618 -10.373  -9.927  1.00 89.23           H
ATOM   3478  N   CYS A 233     -12.385  -9.505 -12.978  1.00 87.46           N
ATOM   3479  CA  CYS A 233     -11.954  -8.878 -14.216  1.00 87.46           C
ATOM   3480  C   CYS A 233     -11.114  -9.889 -14.999  1.00 87.46           C
ATOM   3481  O   CYS A 233     -11.375 -10.140 -16.175  1.00 87.46           O
ATOM   3482  HA  CYS A 233     -12.858  -8.617 -14.766  1.00 87.46           H
ATOM   3483  CB  CYS A 233     -11.187  -7.580 -13.955  1.00 87.46           C
ATOM   3484 1HB  CYS A 233     -10.443  -7.738 -13.175  1.00 87.46           H
ATOM   3485 2HB  CYS A 233     -10.647  -7.280 -14.854  1.00 87.46           H
ATOM   3486  SG  CYS A 233     -12.348  -6.257 -13.454  1.00 87.46           S
ATOM   3487  HG  CYS A 233     -12.493  -6.669 -12.198  1.00 87.46           H
ATOM   3488  HN  CYS A 233     -12.115  -9.023 -12.144  1.00 87.46           H
ATOM   3489  N   TYR A 234     -10.123 -10.443 -14.316  1.00 74.32           N
ATOM   3490  CA  TYR A 234      -9.137 -11.282 -14.975  1.00 74.32           C
ATOM   3491  C   TYR A 234      -9.726 -12.649 -15.326  1.00 74.32           C
ATOM   3492  O   TYR A 234      -9.312 -13.276 -16.300  1.00 74.32           O
ATOM   3493  HA  TYR A 234      -8.828 -10.781 -15.893  1.00 74.32           H
ATOM   3494  CB  TYR A 234      -8.003 -11.473 -13.965  1.00 74.32           C
ATOM   3495 1HB  TYR A 234      -8.421 -11.460 -12.959  1.00 74.32           H
ATOM   3496 2HB  TYR A 234      -7.560 -12.457 -14.114  1.00 74.32           H
ATOM   3497  CG  TYR A 234      -6.902 -10.414 -14.058  1.00 74.32           C
ATOM   3498  CD1 TYR A 234      -5.799 -10.634 -14.858  1.00 74.32           C
ATOM   3499  HD1 TYR A 234      -5.712 -11.562 -15.423  1.00 74.32           H
ATOM   3500  CD2 TYR A 234      -7.013  -9.239 -13.342  1.00 74.32           C
ATOM   3501  HD2 TYR A 234      -7.884  -9.066 -12.710  1.00 74.32           H
ATOM   3502  CE1 TYR A 234      -4.763  -9.638 -14.945  1.00 74.32           C
ATOM   3503  HE1 TYR A 234      -3.887  -9.799 -15.573  1.00 74.32           H
ATOM   3504  CE2 TYR A 234      -5.977  -8.243 -13.429  1.00 74.32           C
ATOM   3505  HE2 TYR A 234      -6.051  -7.311 -12.869  1.00 74.32           H
ATOM   3506  CZ  TYR A 234      -4.903  -8.492 -14.226  1.00 74.32           C
ATOM   3507  OH  TYR A 234      -3.925  -7.551 -14.309  1.00 74.32           O
ATOM   3508  HH  TYR A 234      -4.094  -6.822 -13.646  1.00 74.32           H
ATOM   3509  HN  TYR A 234      -9.989 -10.327 -13.332  1.00 74.32           H
ATOM   3510  N   THR A 235     -10.684 -13.071 -14.514  1.00 84.86           N
ATOM   3511  CA  THR A 235     -11.425 -14.288 -14.800  1.00 84.86           C
ATOM   3512  C   THR A 235     -12.079 -14.203 -16.180  1.00 84.86           C
ATOM   3513  O   THR A 235     -11.991 -15.141 -16.971  1.00 84.86           O
ATOM   3514  HA  THR A 235     -10.721 -15.120 -14.830  1.00 84.86           H
ATOM   3515  CB  THR A 235     -12.428 -14.508 -13.665  1.00 84.86           C
ATOM   3516  HB  THR A 235     -13.158 -13.700 -13.629  1.00 84.86           H
ATOM   3517  OG1 THR A 235     -11.613 -14.655 -12.505  1.00 84.86           O
ATOM   3518  HG1 THR A 235     -11.682 -13.837 -11.934  1.00 84.86           H
ATOM   3519  CG2 THR A 235     -13.157 -15.849 -13.780  1.00 84.86           C
ATOM   3520 1HG2 THR A 235     -12.431 -16.661 -13.749  1.00 84.86           H
ATOM   3521 2HG2 THR A 235     -13.703 -15.886 -14.723  1.00 84.86           H
ATOM   3522 3HG2 THR A 235     -13.856 -15.954 -12.951  1.00 84.86           H
ATOM   3523  HN  THR A 235     -10.956 -12.598 -13.676  1.00 84.86           H
ATOM   3524  N   ILE A 236     -12.719 -13.070 -16.428  1.00 83.40           N
ATOM   3525  CA  ILE A 236     -13.399 -12.856 -17.694  1.00 83.40           C
ATOM   3526  C   ILE A 236     -12.360 -12.684 -18.804  1.00 83.40           C
ATOM   3527  O   ILE A 236     -12.546 -13.176 -19.915  1.00 83.40           O
ATOM   3528  HA  ILE A 236     -13.985 -13.751 -17.906  1.00 83.40           H
ATOM   3529  CB  ILE A 236     -14.381 -11.688 -17.584  1.00 83.40           C
ATOM   3530  HB  ILE A 236     -13.825 -10.803 -17.272  1.00 83.40           H
ATOM   3531  CG1 ILE A 236     -15.438 -11.959 -16.513  1.00 83.40           C
ATOM   3532 1HG1 ILE A 236     -16.152 -12.697 -16.879  1.00 83.40           H
ATOM   3533 2HG1 ILE A 236     -14.964 -12.386 -15.629  1.00 83.40           H
ATOM   3534  CG2 ILE A 236     -15.009 -11.370 -18.943  1.00 83.40           C
ATOM   3535 1HG2 ILE A 236     -14.226 -11.103 -19.652  1.00 83.40           H
ATOM   3536 2HG2 ILE A 236     -15.547 -12.246 -19.308  1.00 83.40           H
ATOM   3537 3HG2 ILE A 236     -15.703 -10.536 -18.836  1.00 83.40           H
ATOM   3538  CD1 ILE A 236     -16.175 -10.673 -16.132  1.00 83.40           C
ATOM   3539 1HD1 ILE A 236     -15.462  -9.947 -15.743  1.00 83.40           H
ATOM   3540 2HD1 ILE A 236     -16.668 -10.263 -17.013  1.00 83.40           H
ATOM   3541 3HD1 ILE A 236     -16.921 -10.895 -15.368  1.00 83.40           H
ATOM   3542  HN  ILE A 236     -12.778 -12.308 -15.783  1.00 83.40           H
ATOM   3543  N   ILE A 237     -11.288 -11.983 -18.463  1.00 79.86           N
ATOM   3544  CA  ILE A 237     -10.226 -11.727 -19.421  1.00 79.86           C
ATOM   3545  C   ILE A 237      -9.700 -13.058 -19.961  1.00 79.86           C
ATOM   3546  O   ILE A 237      -9.626 -13.254 -21.173  1.00 79.86           O
ATOM   3547  HA  ILE A 237     -10.660 -11.166 -20.248  1.00 79.86           H
ATOM   3548  CB  ILE A 237      -9.142 -10.846 -18.796  1.00 79.86           C
ATOM   3549  HB  ILE A 237      -8.967 -11.190 -17.777  1.00 79.86           H
ATOM   3550  CG1 ILE A 237      -9.603  -9.389 -18.708  1.00 79.86           C
ATOM   3551 1HG1 ILE A 237      -9.609  -8.945 -19.703  1.00 79.86           H
ATOM   3552 2HG1 ILE A 237     -10.627  -9.350 -18.336  1.00 79.86           H
ATOM   3553  CG2 ILE A 237      -7.820 -10.984 -19.553  1.00 79.86           C
ATOM   3554 1HG2 ILE A 237      -7.488 -12.021 -19.519  1.00 79.86           H
ATOM   3555 2HG2 ILE A 237      -7.961 -10.681 -20.590  1.00 79.86           H
ATOM   3556 3HG2 ILE A 237      -7.067 -10.347 -19.088  1.00 79.86           H
ATOM   3557  CD1 ILE A 237      -8.688  -8.579 -17.787  1.00 79.86           C
ATOM   3558 1HD1 ILE A 237      -8.704  -9.012 -16.787  1.00 79.86           H
ATOM   3559 2HD1 ILE A 237      -7.670  -8.601 -18.176  1.00 79.86           H
ATOM   3560 3HD1 ILE A 237      -9.038  -7.548 -17.743  1.00 79.86           H
ATOM   3561  HN  ILE A 237     -11.139 -11.595 -17.553  1.00 79.86           H
ATOM   3562  N   ILE A 238      -9.347 -13.938 -19.036  1.00 77.46           N
ATOM   3563  CA  ILE A 238      -8.744 -15.208 -19.402  1.00 77.46           C
ATOM   3564  C   ILE A 238      -9.710 -15.988 -20.297  1.00 77.46           C
ATOM   3565  O   ILE A 238      -9.303 -16.554 -21.310  1.00 77.46           O
ATOM   3566  HA  ILE A 238      -7.843 -14.989 -19.975  1.00 77.46           H
ATOM   3567  CB  ILE A 238      -8.310 -15.976 -18.151  1.00 77.46           C
ATOM   3568  HB  ILE A 238      -9.132 -15.956 -17.436  1.00 77.46           H
ATOM   3569  CG1 ILE A 238      -7.112 -15.299 -17.482  1.00 77.46           C
ATOM   3570 1HG1 ILE A 238      -6.212 -15.480 -18.069  1.00 77.46           H
ATOM   3571 2HG1 ILE A 238      -7.266 -14.220 -17.458  1.00 77.46           H
ATOM   3572  CG2 ILE A 238      -8.030 -17.444 -18.479  1.00 77.46           C
ATOM   3573 1HG2 ILE A 238      -8.934 -17.906 -18.876  1.00 77.46           H
ATOM   3574 2HG2 ILE A 238      -7.234 -17.505 -19.221  1.00 77.46           H
ATOM   3575 3HG2 ILE A 238      -7.723 -17.966 -17.572  1.00 77.46           H
ATOM   3576  CD1 ILE A 238      -6.912 -15.823 -16.058  1.00 77.46           C
ATOM   3577 1HD1 ILE A 238      -7.805 -15.618 -15.467  1.00 77.46           H
ATOM   3578 2HD1 ILE A 238      -6.735 -16.898 -16.088  1.00 77.46           H
ATOM   3579 3HD1 ILE A 238      -6.055 -15.325 -15.605  1.00 77.46           H
ATOM   3580  HN  ILE A 238      -9.468 -13.795 -18.053  1.00 77.46           H
ATOM   3581  N   HIS A 239     -10.971 -15.991 -19.890  1.00 76.33           N
ATOM   3582  CA  HIS A 239     -11.991 -16.726 -20.619  1.00 76.33           C
ATOM   3583  C   HIS A 239     -12.067 -16.210 -22.057  1.00 76.33           C
ATOM   3584  O   HIS A 239     -12.143 -16.996 -23.000  1.00 76.33           O
ATOM   3585  HA  HIS A 239     -11.674 -17.769 -20.633  1.00 76.33           H
ATOM   3586  CB  HIS A 239     -13.335 -16.657 -19.892  1.00 76.33           C
ATOM   3587 1HB  HIS A 239     -13.180 -16.894 -18.840  1.00 76.33           H
ATOM   3588 2HB  HIS A 239     -13.708 -15.634 -19.937  1.00 76.33           H
ATOM   3589  CG  HIS A 239     -14.385 -17.585 -20.453  1.00 76.33           C
ATOM   3590  ND1 HIS A 239     -14.307 -18.962 -20.339  1.00 76.33           N
ATOM   3591  HD1 HIS A 239     -13.573 -19.471 -19.889  1.00 76.33           H
ATOM   3592  CD2 HIS A 239     -15.538 -17.321 -21.132  1.00 76.33           C
ATOM   3593  HD2 HIS A 239     -15.909 -16.330 -21.396  1.00 76.33           H
ATOM   3594  CE1 HIS A 239     -15.369 -19.492 -20.927  1.00 76.33           C
ATOM   3595  HE1 HIS A 239     -15.595 -20.556 -21.004  1.00 76.33           H
ATOM   3596  NE2 HIS A 239     -16.131 -18.473 -21.419  1.00 76.33           N
ATOM   3597  HN  HIS A 239     -11.299 -15.504 -19.081  1.00 76.33           H
ATOM   3598  N   THR A 240     -12.044 -14.890 -22.180  1.00 78.21           N
ATOM   3599  CA  THR A 240     -12.165 -14.258 -23.483  1.00 78.21           C
ATOM   3600  C   THR A 240     -10.965 -14.614 -24.363  1.00 78.21           C
ATOM   3601  O   THR A 240     -11.114 -14.829 -25.565  1.00 78.21           O
ATOM   3602  HA  THR A 240     -13.052 -14.655 -23.976  1.00 78.21           H
ATOM   3603  CB  THR A 240     -12.332 -12.753 -23.264  1.00 78.21           C
ATOM   3604  HB  THR A 240     -11.405 -12.307 -22.906  1.00 78.21           H
ATOM   3605  OG1 THR A 240     -13.445 -12.652 -22.380  1.00 78.21           O
ATOM   3606  HG1 THR A 240     -13.126 -12.497 -21.445  1.00 78.21           H
ATOM   3607  CG2 THR A 240     -12.794 -12.025 -24.528  1.00 78.21           C
ATOM   3608 1HG2 THR A 240     -13.755 -12.427 -24.848  1.00 78.21           H
ATOM   3609 2HG2 THR A 240     -12.058 -12.170 -25.319  1.00 78.21           H
ATOM   3610 3HG2 THR A 240     -12.897 -10.961 -24.317  1.00 78.21           H
ATOM   3611  HN  THR A 240     -11.945 -14.259 -21.411  1.00 78.21           H
ATOM   3612  N   LEU A 241      -9.803 -14.667 -23.729  1.00 74.32           N
ATOM   3613  CA  LEU A 241      -8.564 -14.886 -24.457  1.00 74.32           C
ATOM   3614  C   LEU A 241      -8.533 -16.322 -24.983  1.00 74.32           C
ATOM   3615  O   LEU A 241      -8.115 -16.564 -26.114  1.00 74.32           O
ATOM   3616  HA  LEU A 241      -8.561 -14.206 -25.309  1.00 74.32           H
ATOM   3617  CB  LEU A 241      -7.360 -14.524 -23.584  1.00 74.32           C
ATOM   3618 1HB  LEU A 241      -7.501 -14.973 -22.601  1.00 74.32           H
ATOM   3619 2HB  LEU A 241      -6.471 -14.982 -24.019  1.00 74.32           H
ATOM   3620  CG  LEU A 241      -7.090 -13.030 -23.399  1.00 74.32           C
ATOM   3621  HG  LEU A 241      -8.008 -12.559 -23.045  1.00 74.32           H
ATOM   3622  CD1 LEU A 241      -6.020 -12.794 -22.331  1.00 74.32           C
ATOM   3623 1HD1 LEU A 241      -6.356 -13.209 -21.381  1.00 74.32           H
ATOM   3624 2HD1 LEU A 241      -5.093 -13.281 -22.633  1.00 74.32           H
ATOM   3625 3HD1 LEU A 241      -5.848 -11.723 -22.220  1.00 74.32           H
ATOM   3626  CD2 LEU A 241      -6.728 -12.368 -24.730  1.00 74.32           C
ATOM   3627 1HD2 LEU A 241      -5.832 -12.837 -25.136  1.00 74.32           H
ATOM   3628 2HD2 LEU A 241      -7.552 -12.490 -25.433  1.00 74.32           H
ATOM   3629 3HD2 LEU A 241      -6.542 -11.306 -24.569  1.00 74.32           H
ATOM   3630  HN  LEU A 241      -9.699 -14.563 -22.740  1.00 74.32           H
ATOM   3631  N   ILE A 242      -8.981 -17.238 -24.137  1.00 74.38           N
ATOM   3632  CA  ILE A 242      -9.023 -18.642 -24.507  1.00 74.38           C
ATOM   3633  C   ILE A 242      -9.889 -18.810 -25.758  1.00 74.38           C
ATOM   3634  O   ILE A 242      -9.528 -19.549 -26.672  1.00 74.38           O
ATOM   3635  HA  ILE A 242      -8.005 -18.947 -24.749  1.00 74.38           H
ATOM   3636  CB  ILE A 242      -9.483 -19.495 -23.323  1.00 74.38           C
ATOM   3637  HB  ILE A 242     -10.376 -19.038 -22.899  1.00 74.38           H
ATOM   3638  CG1 ILE A 242      -8.421 -19.521 -22.221  1.00 74.38           C
ATOM   3639 1HG1 ILE A 242      -7.567 -20.113 -22.548  1.00 74.38           H
ATOM   3640 2HG1 ILE A 242      -8.057 -18.509 -22.039  1.00 74.38           H
ATOM   3641  CG2 ILE A 242      -9.869 -20.904 -23.779  1.00 74.38           C
ATOM   3642 1HG2 ILE A 242     -10.683 -20.841 -24.501  1.00 74.38           H
ATOM   3643 2HG2 ILE A 242      -9.008 -21.385 -24.243  1.00 74.38           H
ATOM   3644 3HG2 ILE A 242     -10.191 -21.489 -22.918  1.00 74.38           H
ATOM   3645  CD1 ILE A 242      -8.989 -20.106 -20.927  1.00 74.38           C
ATOM   3646 1HD1 ILE A 242      -9.828 -19.497 -20.590  1.00 74.38           H
ATOM   3647 2HD1 ILE A 242      -9.330 -21.125 -21.107  1.00 74.38           H
ATOM   3648 3HD1 ILE A 242      -8.214 -20.112 -20.160  1.00 74.38           H
ATOM   3649  HN  ILE A 242      -9.311 -17.034 -23.215  1.00 74.38           H
ATOM   3650  N   GLN A 243     -11.014 -18.111 -25.758  1.00 69.76           N
ATOM   3651  CA  GLN A 243     -11.953 -18.203 -26.863  1.00 69.76           C
ATOM   3652  C   GLN A 243     -11.355 -17.572 -28.122  1.00 69.76           C
ATOM   3653  O   GLN A 243     -11.587 -18.051 -29.231  1.00 69.76           O
ATOM   3654  HA  GLN A 243     -12.109 -19.270 -27.022  1.00 69.76           H
ATOM   3655  CB  GLN A 243     -13.289 -17.550 -26.503  1.00 69.76           C
ATOM   3656 1HB  GLN A 243     -13.114 -16.551 -26.104  1.00 69.76           H
ATOM   3657 2HB  GLN A 243     -13.894 -17.432 -27.403  1.00 69.76           H
ATOM   3658  CG  GLN A 243     -14.052 -18.390 -25.476  1.00 69.76           C
ATOM   3659 1HG  GLN A 243     -14.177 -19.405 -25.852  1.00 69.76           H
ATOM   3660 2HG  GLN A 243     -13.472 -18.460 -24.556  1.00 69.76           H
ATOM   3661  CD  GLN A 243     -15.422 -17.778 -25.177  1.00 69.76           C
ATOM   3662  OE1 GLN A 243     -15.748 -16.682 -25.602  1.00 69.76           O
ATOM   3663  NE2 GLN A 243     -16.203 -18.546 -24.423  1.00 69.76           N
ATOM   3664 1HE2 GLN A 243     -15.875 -19.436 -24.106  1.00 69.76           H
ATOM   3665 2HE2 GLN A 243     -17.120 -18.233 -24.172  1.00 69.76           H
ATOM   3666  HN  GLN A 243     -11.288 -17.491 -25.022  1.00 69.76           H
ATOM   3667  N   ALA A 244     -10.598 -16.506 -27.908  1.00 70.30           N
ATOM   3668  CA  ALA A 244     -10.137 -15.682 -29.012  1.00 70.30           C
ATOM   3669  C   ALA A 244      -9.041 -16.428 -29.777  1.00 70.30           C
ATOM   3670  O   ALA A 244      -8.754 -16.106 -30.929  1.00 70.30           O
ATOM   3671  HA  ALA A 244     -10.983 -15.515 -29.678  1.00 70.30           H
ATOM   3672  CB  ALA A 244      -9.658 -14.332 -28.476  1.00 70.30           C
ATOM   3673 1HB  ALA A 244     -10.481 -13.830 -27.968  1.00 70.30           H
ATOM   3674 2HB  ALA A 244      -8.839 -14.489 -27.774  1.00 70.30           H
ATOM   3675 3HB  ALA A 244      -9.312 -13.714 -29.305  1.00 70.30           H
ATOM   3676  HN  ALA A 244     -10.300 -16.204 -27.002  1.00 70.30           H
ATOM   3677  N   LYS A 245      -8.458 -17.410 -29.105  1.00 58.54           N
ATOM   3678  CA  LYS A 245      -7.383 -18.186 -29.697  1.00 58.54           C
ATOM   3679  C   LYS A 245      -6.351 -17.237 -30.310  1.00 58.54           C
ATOM   3680  O   LYS A 245      -5.464 -17.668 -31.044  1.00 58.54           O
ATOM   3681  HA  LYS A 245      -6.902 -18.745 -28.893  1.00 58.54           H
ATOM   3682  CB  LYS A 245      -7.942 -19.209 -30.688  1.00 58.54           C
ATOM   3683 1HB  LYS A 245      -8.641 -18.719 -31.366  1.00 58.54           H
ATOM   3684 2HB  LYS A 245      -7.133 -19.610 -31.298  1.00 58.54           H
ATOM   3685  CG  LYS A 245      -8.650 -20.351 -29.956  1.00 58.54           C
ATOM   3686 1HG  LYS A 245      -8.025 -20.705 -29.136  1.00 58.54           H
ATOM   3687 2HG  LYS A 245      -9.577 -19.986 -29.514  1.00 58.54           H
ATOM   3688  CD  LYS A 245      -8.954 -21.508 -30.910  1.00 58.54           C
ATOM   3689 1HD  LYS A 245      -9.683 -21.188 -31.655  1.00 58.54           H
ATOM   3690 2HD  LYS A 245      -8.049 -21.788 -31.448  1.00 58.54           H
ATOM   3691  CE  LYS A 245      -9.495 -22.720 -30.147  1.00 58.54           C
ATOM   3692 1HE  LYS A 245      -8.824 -22.968 -29.325  1.00 58.54           H
ATOM   3693 2HE  LYS A 245     -10.462 -22.477 -29.707  1.00 58.54           H
ATOM   3694  NZ  LYS A 245      -9.632 -23.882 -31.052  1.00 58.54           N
ATOM   3695 1HZ  LYS A 245     -10.014 -24.668 -30.537  1.00 58.54           H
ATOM   3696 2HZ  LYS A 245     -10.255 -23.644 -31.816  1.00 58.54           H
ATOM   3697 3HZ  LYS A 245      -8.722 -24.132 -31.423  1.00 58.54           H
ATOM   3698  HN  LYS A 245      -8.710 -17.676 -28.174  1.00 58.54           H
ATOM   3699  N   LYS A 246      -6.503 -15.961 -29.985  1.00 51.85           N
ATOM   3700  CA  LYS A 246      -5.677 -14.931 -30.593  1.00 51.85           C
ATOM   3701  C   LYS A 246      -4.426 -14.717 -29.738  1.00 51.85           C
ATOM   3702  O   LYS A 246      -4.493 -14.099 -28.677  1.00 51.85           O
ATOM   3703  HA  LYS A 246      -5.367 -15.296 -31.572  1.00 51.85           H
ATOM   3704  CB  LYS A 246      -6.491 -13.657 -30.821  1.00 51.85           C
ATOM   3705 1HB  LYS A 246      -7.149 -13.483 -29.969  1.00 51.85           H
ATOM   3706 2HB  LYS A 246      -5.821 -12.799 -30.885  1.00 51.85           H
ATOM   3707  CG  LYS A 246      -7.322 -13.759 -32.102  1.00 51.85           C
ATOM   3708 1HG  LYS A 246      -6.690 -14.094 -32.924  1.00 51.85           H
ATOM   3709 2HG  LYS A 246      -8.103 -14.509 -31.974  1.00 51.85           H
ATOM   3710  CD  LYS A 246      -7.955 -12.411 -32.454  1.00 51.85           C
ATOM   3711 1HD  LYS A 246      -8.638 -12.108 -31.661  1.00 51.85           H
ATOM   3712 2HD  LYS A 246      -7.180 -11.647 -32.516  1.00 51.85           H
ATOM   3713  CE  LYS A 246      -8.709 -12.490 -33.782  1.00 51.85           C
ATOM   3714 1HE  LYS A 246      -8.046 -12.863 -34.563  1.00 51.85           H
ATOM   3715 2HE  LYS A 246      -9.533 -13.199 -33.698  1.00 51.85           H
ATOM   3716  NZ  LYS A 246      -9.231 -11.158 -34.162  1.00 51.85           N
ATOM   3717 1HZ  LYS A 246      -9.744 -11.232 -35.034  1.00 51.85           H
ATOM   3718 2HZ  LYS A 246      -9.850 -10.818 -33.434  1.00 51.85           H
ATOM   3719 3HZ  LYS A 246      -8.458 -10.513 -34.278  1.00 51.85           H
ATOM   3720  HN  LYS A 246      -7.173 -15.628 -29.322  1.00 51.85           H
ATOM   3721  N   SER A 247      -3.313 -15.241 -30.233  1.00 55.00           N
ATOM   3722  CA  SER A 247      -2.074 -15.219 -29.474  1.00 55.00           C
ATOM   3723  C   SER A 247      -1.669 -13.774 -29.176  1.00 55.00           C
ATOM   3724  O   SER A 247      -1.214 -13.468 -28.075  1.00 55.00           O
ATOM   3725  HA  SER A 247      -2.293 -15.753 -28.549  1.00 55.00           H
ATOM   3726  CB  SER A 247      -0.955 -15.940 -30.227  1.00 55.00           C
ATOM   3727 1HB  SER A 247      -1.106 -17.017 -30.157  1.00 55.00           H
ATOM   3728 2HB  SER A 247      -1.003 -15.680 -31.284  1.00 55.00           H
ATOM   3729  OG  SER A 247       0.333 -15.608 -29.715  1.00 55.00           O
ATOM   3730  HG  SER A 247       1.042 -16.077 -30.242  1.00 55.00           H
ATOM   3731  HN  SER A 247      -3.250 -15.673 -31.132  1.00 55.00           H
ATOM   3732  N   SER A 248      -1.848 -12.924 -30.176  1.00 54.82           N
ATOM   3733  CA  SER A 248      -1.124 -11.666 -30.228  1.00 54.82           C
ATOM   3734  C   SER A 248      -1.460 -10.817 -29.001  1.00 54.82           C
ATOM   3735  O   SER A 248      -0.625 -10.050 -28.524  1.00 54.82           O
ATOM   3736  HA  SER A 248      -0.069 -11.940 -30.226  1.00 54.82           H
ATOM   3737  CB  SER A 248      -1.447 -10.896 -31.511  1.00 54.82           C
ATOM   3738 1HB  SER A 248      -0.734 -10.081 -31.634  1.00 54.82           H
ATOM   3739 2HB  SER A 248      -1.328 -11.557 -32.370  1.00 54.82           H
ATOM   3740  OG  SER A 248      -2.771 -10.370 -31.498  1.00 54.82           O
ATOM   3741  HG  SER A 248      -2.940  -9.848 -32.334  1.00 54.82           H
ATOM   3742  HN  SER A 248      -2.473 -13.084 -30.940  1.00 54.82           H
ATOM   3743  N   LYS A 249      -2.686 -10.983 -28.524  1.00 51.62           N
ATOM   3744  CA  LYS A 249      -3.193 -10.140 -27.455  1.00 51.62           C
ATOM   3745  C   LYS A 249      -2.518 -10.531 -26.139  1.00 51.62           C
ATOM   3746  O   LYS A 249      -2.645  -9.826 -25.139  1.00 51.62           O
ATOM   3747  HA  LYS A 249      -2.919  -9.112 -27.692  1.00 51.62           H
ATOM   3748  CB  LYS A 249      -4.721 -10.201 -27.404  1.00 51.62           C
ATOM   3749 1HB  LYS A 249      -5.051 -11.235 -27.505  1.00 51.62           H
ATOM   3750 2HB  LYS A 249      -5.071  -9.849 -26.434  1.00 51.62           H
ATOM   3751  CG  LYS A 249      -5.341  -9.351 -28.515  1.00 51.62           C
ATOM   3752 1HG  LYS A 249      -4.866  -8.371 -28.536  1.00 51.62           H
ATOM   3753 2HG  LYS A 249      -5.153  -9.817 -29.482  1.00 51.62           H
ATOM   3754  CD  LYS A 249      -6.848  -9.189 -28.305  1.00 51.62           C
ATOM   3755 1HD  LYS A 249      -7.335 -10.162 -28.375  1.00 51.62           H
ATOM   3756 2HD  LYS A 249      -7.040  -8.808 -27.302  1.00 51.62           H
ATOM   3757  CE  LYS A 249      -7.447  -8.237 -29.342  1.00 51.62           C
ATOM   3758 1HE  LYS A 249      -6.897  -7.295 -29.340  1.00 51.62           H
ATOM   3759 2HE  LYS A 249      -7.343  -8.664 -30.340  1.00 51.62           H
ATOM   3760  NZ  LYS A 249      -8.875  -7.984 -29.050  1.00 51.62           N
ATOM   3761 1HZ  LYS A 249      -9.258  -7.358 -29.750  1.00 51.62           H
ATOM   3762 2HZ  LYS A 249      -9.384  -8.861 -29.067  1.00 51.62           H
ATOM   3763 3HZ  LYS A 249      -8.963  -7.560 -28.133  1.00 51.62           H
ATOM   3764  HN  LYS A 249      -3.325 -11.676 -28.856  1.00 51.62           H
ATOM   3765  N   HIS A 250      -1.815 -11.653 -26.182  1.00 53.76           N
ATOM   3766  CA  HIS A 250      -1.290 -12.255 -24.968  1.00 53.76           C
ATOM   3767  C   HIS A 250      -0.167 -11.381 -24.406  1.00 53.76           C
ATOM   3768  O   HIS A 250       0.002 -11.285 -23.192  1.00 53.76           O
ATOM   3769  HA  HIS A 250      -2.111 -12.281 -24.252  1.00 53.76           H
ATOM   3770  CB  HIS A 250      -0.848 -13.697 -25.223  1.00 53.76           C
ATOM   3771 1HB  HIS A 250      -0.258 -13.729 -26.140  1.00 53.76           H
ATOM   3772 2HB  HIS A 250      -0.193 -14.015 -24.412  1.00 53.76           H
ATOM   3773  CG  HIS A 250      -1.990 -14.677 -25.343  1.00 53.76           C
ATOM   3774  ND1 HIS A 250      -2.586 -15.272 -24.244  1.00 53.76           N
ATOM   3775  HD1 HIS A 250      -2.332 -15.122 -23.288  1.00 53.76           H
ATOM   3776  CD2 HIS A 250      -2.640 -15.160 -26.441  1.00 53.76           C
ATOM   3777  HD2 HIS A 250      -2.423 -14.897 -27.476  1.00 53.76           H
ATOM   3778  CE1 HIS A 250      -3.548 -16.075 -24.673  1.00 53.76           C
ATOM   3779  HE1 HIS A 250      -4.201 -16.685 -24.048  1.00 53.76           H
ATOM   3780  NE2 HIS A 250      -3.580 -16.004 -26.035  1.00 53.76           N
ATOM   3781  HN  HIS A 250      -1.603 -12.148 -27.025  1.00 53.76           H
ATOM   3782  N   LYS A 251       0.573 -10.765 -25.317  1.00 55.76           N
ATOM   3783  CA  LYS A 251       1.799 -10.080 -24.947  1.00 55.76           C
ATOM   3784  C   LYS A 251       1.470  -8.941 -23.980  1.00 55.76           C
ATOM   3785  O   LYS A 251       2.139  -8.774 -22.962  1.00 55.76           O
ATOM   3786  HA  LYS A 251       2.433 -10.800 -24.430  1.00 55.76           H
ATOM   3787  CB  LYS A 251       2.557  -9.625 -26.196  1.00 55.76           C
ATOM   3788 1HB  LYS A 251       1.868  -9.143 -26.889  1.00 55.76           H
ATOM   3789 2HB  LYS A 251       3.305  -8.882 -25.922  1.00 55.76           H
ATOM   3790  CG  LYS A 251       3.236 -10.810 -26.887  1.00 55.76           C
ATOM   3791 1HG  LYS A 251       3.730 -11.435 -26.142  1.00 55.76           H
ATOM   3792 2HG  LYS A 251       2.485 -11.430 -27.376  1.00 55.76           H
ATOM   3793  CD  LYS A 251       4.260 -10.330 -27.918  1.00 55.76           C
ATOM   3794 1HD  LYS A 251       3.753  -9.776 -28.708  1.00 55.76           H
ATOM   3795 2HD  LYS A 251       4.962  -9.642 -27.446  1.00 55.76           H
ATOM   3796  CE  LYS A 251       5.023 -11.510 -28.523  1.00 55.76           C
ATOM   3797 1HE  LYS A 251       5.350 -12.184 -27.731  1.00 55.76           H
ATOM   3798 2HE  LYS A 251       4.363 -12.081 -29.176  1.00 55.76           H
ATOM   3799  NZ  LYS A 251       6.195 -11.031 -29.289  1.00 55.76           N
ATOM   3800 1HZ  LYS A 251       6.679 -11.823 -29.697  1.00 55.76           H
ATOM   3801 2HZ  LYS A 251       5.885 -10.408 -30.027  1.00 55.76           H
ATOM   3802 3HZ  LYS A 251       6.824 -10.533 -28.669  1.00 55.76           H
ATOM   3803  HN  LYS A 251       0.347 -10.731 -26.291  1.00 55.76           H
ATOM   3804  N   ALA A 252       0.438  -8.188 -24.332  1.00 64.19           N
ATOM   3805  CA  ALA A 252       0.071  -7.014 -23.559  1.00 64.19           C
ATOM   3806  C   ALA A 252      -0.446  -7.453 -22.187  1.00 64.19           C
ATOM   3807  O   ALA A 252      -0.436  -6.672 -21.237  1.00 64.19           O
ATOM   3808  HA  ALA A 252       0.968  -6.411 -23.423  1.00 64.19           H
ATOM   3809  CB  ALA A 252      -0.962  -6.194 -24.335  1.00 64.19           C
ATOM   3810 1HB  ALA A 252      -0.536  -5.882 -25.288  1.00 64.19           H
ATOM   3811 2HB  ALA A 252      -1.848  -6.802 -24.515  1.00 64.19           H
ATOM   3812 3HB  ALA A 252      -1.237  -5.314 -23.755  1.00 64.19           H
ATOM   3813  HN  ALA A 252      -0.140  -8.368 -25.127  1.00 64.19           H
ATOM   3814  N   LEU A 253      -0.885  -8.702 -22.127  1.00 67.10           N
ATOM   3815  CA  LEU A 253      -1.510  -9.219 -20.922  1.00 67.10           C
ATOM   3816  C   LEU A 253      -0.425  -9.618 -19.920  1.00 67.10           C
ATOM   3817  O   LEU A 253      -0.639  -9.556 -18.710  1.00 67.10           O
ATOM   3818  HA  LEU A 253      -2.101  -8.411 -20.489  1.00 67.10           H
ATOM   3819  CB  LEU A 253      -2.478 -10.353 -21.265  1.00 67.10           C
ATOM   3820 1HB  LEU A 253      -2.831 -10.207 -22.286  1.00 67.10           H
ATOM   3821 2HB  LEU A 253      -1.925 -11.292 -21.250  1.00 67.10           H
ATOM   3822  CG  LEU A 253      -3.695 -10.496 -20.349  1.00 67.10           C
ATOM   3823  HG  LEU A 253      -3.410 -10.172 -19.348  1.00 67.10           H
ATOM   3824  CD1 LEU A 253      -4.837  -9.588 -20.810  1.00 67.10           C
ATOM   3825 1HD1 LEU A 253      -4.506  -8.549 -20.791  1.00 67.10           H
ATOM   3826 2HD1 LEU A 253      -5.130  -9.858 -21.825  1.00 67.10           H
ATOM   3827 3HD1 LEU A 253      -5.690  -9.709 -20.142  1.00 67.10           H
ATOM   3828  CD2 LEU A 253      -4.133 -11.958 -20.243  1.00 67.10           C
ATOM   3829 1HD2 LEU A 253      -4.395 -12.332 -21.233  1.00 67.10           H
ATOM   3830 2HD2 LEU A 253      -3.317 -12.553 -19.834  1.00 67.10           H
ATOM   3831 3HD2 LEU A 253      -5.000 -12.031 -19.586  1.00 67.10           H
ATOM   3832  HN  LEU A 253      -0.818  -9.355 -22.882  1.00 67.10           H
ATOM   3833  N   LYS A 254       0.716 -10.018 -20.461  1.00 70.47           N
ATOM   3834  CA  LYS A 254       1.788 -10.551 -19.637  1.00 70.47           C
ATOM   3835  C   LYS A 254       2.096  -9.566 -18.508  1.00 70.47           C
ATOM   3836  O   LYS A 254       2.184  -9.957 -17.345  1.00 70.47           O
ATOM   3837  HA  LYS A 254       1.430 -11.481 -19.196  1.00 70.47           H
ATOM   3838  CB  LYS A 254       3.004 -10.898 -20.498  1.00 70.47           C
ATOM   3839 1HB  LYS A 254       3.177 -10.105 -21.227  1.00 70.47           H
ATOM   3840 2HB  LYS A 254       3.894 -10.953 -19.872  1.00 70.47           H
ATOM   3841  CG  LYS A 254       2.800 -12.229 -21.224  1.00 70.47           C
ATOM   3842 1HG  LYS A 254       2.511 -12.997 -20.507  1.00 70.47           H
ATOM   3843 2HG  LYS A 254       1.983 -12.136 -21.939  1.00 70.47           H
ATOM   3844  CD  LYS A 254       4.076 -12.658 -21.952  1.00 70.47           C
ATOM   3845 1HD  LYS A 254       4.326 -11.923 -22.717  1.00 70.47           H
ATOM   3846 2HD  LYS A 254       4.909 -12.683 -21.250  1.00 70.47           H
ATOM   3847  CE  LYS A 254       3.903 -14.035 -22.596  1.00 70.47           C
ATOM   3848 1HE  LYS A 254       3.574 -14.755 -21.847  1.00 70.47           H
ATOM   3849 2HE  LYS A 254       3.125 -13.991 -23.359  1.00 70.47           H
ATOM   3850  NZ  LYS A 254       5.175 -14.487 -23.202  1.00 70.47           N
ATOM   3851 1HZ  LYS A 254       5.038 -15.389 -23.643  1.00 70.47           H
ATOM   3852 2HZ  LYS A 254       5.476 -13.813 -23.898  1.00 70.47           H
ATOM   3853 3HZ  LYS A 254       5.883 -14.567 -22.481  1.00 70.47           H
ATOM   3854  HN  LYS A 254       0.914  -9.983 -21.440  1.00 70.47           H
ATOM   3855  N   VAL A 255       2.250  -8.306 -18.890  1.00 73.45           N
ATOM   3856  CA  VAL A 255       2.656  -7.281 -17.943  1.00 73.45           C
ATOM   3857  C   VAL A 255       1.640  -7.218 -16.801  1.00 73.45           C
ATOM   3858  O   VAL A 255       2.014  -7.257 -15.630  1.00 73.45           O
ATOM   3859  HA  VAL A 255       3.624  -7.574 -17.536  1.00 73.45           H
ATOM   3860  CB  VAL A 255       2.830  -5.943 -18.663  1.00 73.45           C
ATOM   3861  HB  VAL A 255       1.868  -5.668 -19.097  1.00 73.45           H
ATOM   3862  CG1 VAL A 255       3.235  -4.841 -17.682  1.00 73.45           C
ATOM   3863 1HG1 VAL A 255       2.463  -4.730 -16.921  1.00 73.45           H
ATOM   3864 2HG1 VAL A 255       4.179  -5.107 -17.207  1.00 73.45           H
ATOM   3865 3HG1 VAL A 255       3.352  -3.900 -18.221  1.00 73.45           H
ATOM   3866  CG2 VAL A 255       3.843  -6.062 -19.804  1.00 73.45           C
ATOM   3867 1HG2 VAL A 255       4.808  -6.370 -19.402  1.00 73.45           H
ATOM   3868 2HG2 VAL A 255       3.495  -6.803 -20.523  1.00 73.45           H
ATOM   3869 3HG2 VAL A 255       3.947  -5.096 -20.299  1.00 73.45           H
ATOM   3870  HN  VAL A 255       2.104  -7.984 -19.825  1.00 73.45           H
ATOM   3871  N   THR A 256       0.375  -7.121 -17.181  1.00 71.54           N
ATOM   3872  CA  THR A 256      -0.681  -6.871 -16.214  1.00 71.54           C
ATOM   3873  C   THR A 256      -0.852  -8.078 -15.288  1.00 71.54           C
ATOM   3874  O   THR A 256      -1.125  -7.919 -14.100  1.00 71.54           O
ATOM   3875  HA  THR A 256      -0.383  -6.029 -15.590  1.00 71.54           H
ATOM   3876  CB  THR A 256      -1.953  -6.511 -16.984  1.00 71.54           C
ATOM   3877  HB  THR A 256      -2.827  -6.560 -16.336  1.00 71.54           H
ATOM   3878  OG1 THR A 256      -1.956  -7.411 -18.090  1.00 71.54           O
ATOM   3879  HG1 THR A 256      -2.128  -8.343 -17.771  1.00 71.54           H
ATOM   3880  CG2 THR A 256      -1.873  -5.127 -17.631  1.00 71.54           C
ATOM   3881 1HG2 THR A 256      -1.038  -5.100 -18.331  1.00 71.54           H
ATOM   3882 2HG2 THR A 256      -1.724  -4.373 -16.858  1.00 71.54           H
ATOM   3883 3HG2 THR A 256      -2.801  -4.922 -18.165  1.00 71.54           H
ATOM   3884  HN  THR A 256       0.067  -7.209 -18.129  1.00 71.54           H
ATOM   3885  N   ILE A 257      -0.684  -9.257 -15.869  1.00 76.16           N
ATOM   3886  CA  ILE A 257      -0.774 -10.488 -15.102  1.00 76.16           C
ATOM   3887  C   ILE A 257       0.307 -10.489 -14.019  1.00 76.16           C
ATOM   3888  O   ILE A 257       0.024 -10.769 -12.855  1.00 76.16           O
ATOM   3889  HA  ILE A 257      -1.749 -10.499 -14.616  1.00 76.16           H
ATOM   3890  CB  ILE A 257      -0.715 -11.703 -16.030  1.00 76.16           C
ATOM   3891  HB  ILE A 257       0.113 -11.563 -16.724  1.00 76.16           H
ATOM   3892  CG1 ILE A 257      -1.992 -11.816 -16.866  1.00 76.16           C
ATOM   3893 1HG1 ILE A 257      -2.847 -11.980 -16.210  1.00 76.16           H
ATOM   3894 2HG1 ILE A 257      -2.170 -10.879 -17.393  1.00 76.16           H
ATOM   3895  CG2 ILE A 257      -0.432 -12.982 -15.241  1.00 76.16           C
ATOM   3896 1HG2 ILE A 257       0.525 -12.888 -14.728  1.00 76.16           H
ATOM   3897 2HG2 ILE A 257      -1.223 -13.140 -14.508  1.00 76.16           H
ATOM   3898 3HG2 ILE A 257      -0.396 -13.831 -15.924  1.00 76.16           H
ATOM   3899  CD1 ILE A 257      -1.888 -12.963 -17.873  1.00 76.16           C
ATOM   3900 1HD1 ILE A 257      -1.046 -12.783 -18.542  1.00 76.16           H
ATOM   3901 2HD1 ILE A 257      -1.734 -13.901 -17.341  1.00 76.16           H
ATOM   3902 3HD1 ILE A 257      -2.808 -13.021 -18.454  1.00 76.16           H
ATOM   3903  HN  ILE A 257      -0.489  -9.379 -16.842  1.00 76.16           H
ATOM   3904  N   THR A 258       1.523 -10.173 -14.440  1.00 81.08           N
ATOM   3905  CA  THR A 258       2.662 -10.217 -13.539  1.00 81.08           C
ATOM   3906  C   THR A 258       2.457  -9.250 -12.372  1.00 81.08           C
ATOM   3907  O   THR A 258       2.670  -9.613 -11.216  1.00 81.08           O
ATOM   3908  HA  THR A 258       2.727 -11.220 -13.116  1.00 81.08           H
ATOM   3909  CB  THR A 258       3.922  -9.925 -14.356  1.00 81.08           C
ATOM   3910  HB  THR A 258       3.931  -8.892 -14.702  1.00 81.08           H
ATOM   3911  OG1 THR A 258       3.910 -10.916 -15.380  1.00 81.08           O
ATOM   3912  HG1 THR A 258       3.417 -10.575 -16.181  1.00 81.08           H
ATOM   3913  CG2 THR A 258       5.206 -10.212 -13.575  1.00 81.08           C
ATOM   3914 1HG2 THR A 258       5.229 -11.263 -13.287  1.00 81.08           H
ATOM   3915 2HG2 THR A 258       5.234  -9.590 -12.681  1.00 81.08           H
ATOM   3916 3HG2 THR A 258       6.070  -9.988 -14.201  1.00 81.08           H
ATOM   3917  HN  THR A 258       1.734  -9.890 -15.376  1.00 81.08           H
ATOM   3918  N   VAL A 259       2.047  -8.038 -12.714  1.00 78.28           N
ATOM   3919  CA  VAL A 259       1.847  -7.004 -11.713  1.00 78.28           C
ATOM   3920  C   VAL A 259       0.803  -7.476 -10.700  1.00 78.28           C
ATOM   3921  O   VAL A 259       0.985  -7.317  -9.494  1.00 78.28           O
ATOM   3922  HA  VAL A 259       2.796  -6.859 -11.196  1.00 78.28           H
ATOM   3923  CB  VAL A 259       1.470  -5.685 -12.390  1.00 78.28           C
ATOM   3924  HB  VAL A 259       0.638  -5.881 -13.066  1.00 78.28           H
ATOM   3925  CG1 VAL A 259       1.004  -4.654 -11.360  1.00 78.28           C
ATOM   3926 1HG1 VAL A 259       0.132  -5.037 -10.831  1.00 78.28           H
ATOM   3927 2HG1 VAL A 259       1.807  -4.464 -10.647  1.00 78.28           H
ATOM   3928 3HG1 VAL A 259       0.742  -3.726 -11.868  1.00 78.28           H
ATOM   3929  CG2 VAL A 259       2.634  -5.143 -13.221  1.00 78.28           C
ATOM   3930 1HG2 VAL A 259       3.494  -4.970 -12.573  1.00 78.28           H
ATOM   3931 2HG2 VAL A 259       2.900  -5.867 -13.991  1.00 78.28           H
ATOM   3932 3HG2 VAL A 259       2.339  -4.205 -13.691  1.00 78.28           H
ATOM   3933  HN  VAL A 259       1.851  -7.758 -13.654  1.00 78.28           H
ATOM   3934  N   LEU A 260      -0.270  -8.048 -11.227  1.00 75.36           N
ATOM   3935  CA  LEU A 260      -1.358  -8.517 -10.385  1.00 75.36           C
ATOM   3936  C   LEU A 260      -0.829  -9.582  -9.422  1.00 75.36           C
ATOM   3937  O   LEU A 260      -1.056  -9.500  -8.216  1.00 75.36           O
ATOM   3938  HA  LEU A 260      -1.709  -7.667  -9.801  1.00 75.36           H
ATOM   3939  CB  LEU A 260      -2.532  -8.993 -11.243  1.00 75.36           C
ATOM   3940 1HB  LEU A 260      -2.840  -8.171 -11.890  1.00 75.36           H
ATOM   3941 2HB  LEU A 260      -2.180  -9.795 -11.893  1.00 75.36           H
ATOM   3942  CG  LEU A 260      -3.760  -9.494 -10.481  1.00 75.36           C
ATOM   3943  HG  LEU A 260      -3.418 -10.100  -9.642  1.00 75.36           H
ATOM   3944  CD1 LEU A 260      -4.558  -8.325  -9.898  1.00 75.36           C
ATOM   3945 1HD1 LEU A 260      -3.926  -7.761  -9.212  1.00 75.36           H
ATOM   3946 2HD1 LEU A 260      -4.890  -7.673 -10.706  1.00 75.36           H
ATOM   3947 3HD1 LEU A 260      -5.425  -8.709  -9.362  1.00 75.36           H
ATOM   3948  CD2 LEU A 260      -4.626 -10.394 -11.366  1.00 75.36           C
ATOM   3949 1HD2 LEU A 260      -4.961  -9.832 -12.238  1.00 75.36           H
ATOM   3950 2HD2 LEU A 260      -4.041 -11.254 -11.690  1.00 75.36           H
ATOM   3951 3HD2 LEU A 260      -5.492 -10.735 -10.799  1.00 75.36           H
ATOM   3952  HN  LEU A 260      -0.402  -8.193 -12.207  1.00 75.36           H
ATOM   3953  N   THR A 261      -0.135 -10.557  -9.991  1.00 83.77           N
ATOM   3954  CA  THR A 261       0.308 -11.707  -9.221  1.00 83.77           C
ATOM   3955  C   THR A 261       1.232 -11.265  -8.085  1.00 83.77           C
ATOM   3956  O   THR A 261       1.099 -11.732  -6.955  1.00 83.77           O
ATOM   3957  HA  THR A 261      -0.565 -12.170  -8.762  1.00 83.77           H
ATOM   3958  CB  THR A 261       0.962 -12.698 -10.187  1.00 83.77           C
ATOM   3959  HB  THR A 261       1.868 -12.276 -10.623  1.00 83.77           H
ATOM   3960  OG1 THR A 261      -0.074 -13.018 -11.111  1.00 83.77           O
ATOM   3961  HG1 THR A 261      -0.068 -12.367 -11.871  1.00 83.77           H
ATOM   3962  CG2 THR A 261       1.292 -14.035  -9.519  1.00 83.77           C
ATOM   3963 1HG2 THR A 261       0.375 -14.488  -9.143  1.00 83.77           H
ATOM   3964 2HG2 THR A 261       1.981 -13.867  -8.692  1.00 83.77           H
ATOM   3965 3HG2 THR A 261       1.754 -14.700 -10.248  1.00 83.77           H
ATOM   3966  HN  THR A 261       0.125 -10.569 -10.956  1.00 83.77           H
ATOM   3967  N   VAL A 262       2.149 -10.371  -8.425  1.00 86.65           N
ATOM   3968  CA  VAL A 262       3.132  -9.904  -7.462  1.00 86.65           C
ATOM   3969  C   VAL A 262       2.418  -9.156  -6.333  1.00 86.65           C
ATOM   3970  O   VAL A 262       2.761  -9.318  -5.163  1.00 86.65           O
ATOM   3971  HA  VAL A 262       3.626 -10.781  -7.044  1.00 86.65           H
ATOM   3972  CB  VAL A 262       4.191  -9.053  -8.166  1.00 86.65           C
ATOM   3973  HB  VAL A 262       3.677  -8.269  -8.721  1.00 86.65           H
ATOM   3974  CG1 VAL A 262       5.117  -8.380  -7.151  1.00 86.65           C
ATOM   3975 1HG1 VAL A 262       4.531  -7.736  -6.495  1.00 86.65           H
ATOM   3976 2HG1 VAL A 262       5.620  -9.143  -6.556  1.00 86.65           H
ATOM   3977 3HG1 VAL A 262       5.860  -7.782  -7.678  1.00 86.65           H
ATOM   3978  CG2 VAL A 262       4.990  -9.891  -9.166  1.00 86.65           C
ATOM   3979 1HG2 VAL A 262       5.489 -10.706  -8.642  1.00 86.65           H
ATOM   3980 2HG2 VAL A 262       4.315 -10.301  -9.918  1.00 86.65           H
ATOM   3981 3HG2 VAL A 262       5.736  -9.262  -9.652  1.00 86.65           H
ATOM   3982  HN  VAL A 262       2.226  -9.967  -9.337  1.00 86.65           H
ATOM   3983  N   PHE A 263       1.439  -8.354  -6.724  1.00 78.86           N
ATOM   3984  CA  PHE A 263       0.669  -7.588  -5.759  1.00 78.86           C
ATOM   3985  C   PHE A 263      -0.029  -8.511  -4.758  1.00 78.86           C
ATOM   3986  O   PHE A 263       0.119  -8.346  -3.548  1.00 78.86           O
ATOM   3987  HA  PHE A 263       1.368  -6.941  -5.228  1.00 78.86           H
ATOM   3988  CB  PHE A 263      -0.390  -6.813  -6.546  1.00 78.86           C
ATOM   3989 1HB  PHE A 263       0.109  -6.140  -7.242  1.00 78.86           H
ATOM   3990 2HB  PHE A 263      -0.971  -7.516  -7.143  1.00 78.86           H
ATOM   3991  CG  PHE A 263      -1.345  -6.000  -5.669  1.00 78.86           C
ATOM   3992  CD1 PHE A 263      -2.591  -6.474  -5.400  1.00 78.86           C
ATOM   3993  HD1 PHE A 263      -2.910  -7.433  -5.809  1.00 78.86           H
ATOM   3994  CD2 PHE A 263      -0.948  -4.803  -5.160  1.00 78.86           C
ATOM   3995  HD2 PHE A 263       0.051  -4.424  -5.375  1.00 78.86           H
ATOM   3996  CE1 PHE A 263      -3.477  -5.719  -4.587  1.00 78.86           C
ATOM   3997  HE1 PHE A 263      -4.476  -6.099  -4.372  1.00 78.86           H
ATOM   3998  CE2 PHE A 263      -1.834  -4.049  -4.346  1.00 78.86           C
ATOM   3999  HE2 PHE A 263      -1.515  -3.090  -3.938  1.00 78.86           H
ATOM   4000  CZ  PHE A 263      -3.080  -4.522  -4.077  1.00 78.86           C
ATOM   4001  HZ  PHE A 263      -3.760  -3.943  -3.453  1.00 78.86           H
ATOM   4002  HN  PHE A 263       1.170  -8.224  -7.678  1.00 78.86           H
ATOM   4003  N   VAL A 264      -0.776  -9.462  -5.300  1.00 85.55           N
ATOM   4004  CA  VAL A 264      -1.583 -10.342  -4.473  1.00 85.55           C
ATOM   4005  C   VAL A 264      -0.672 -11.107  -3.509  1.00 85.55           C
ATOM   4006  O   VAL A 264      -0.973 -11.219  -2.322  1.00 85.55           O
ATOM   4007  HA  VAL A 264      -2.262  -9.718  -3.892  1.00 85.55           H
ATOM   4008  CB  VAL A 264      -2.426 -11.264  -5.357  1.00 85.55           C
ATOM   4009  HB  VAL A 264      -1.755 -11.765  -6.055  1.00 85.55           H
ATOM   4010  CG1 VAL A 264      -3.122 -12.340  -4.520  1.00 85.55           C
ATOM   4011 1HG1 VAL A 264      -2.373 -12.940  -4.004  1.00 85.55           H
ATOM   4012 2HG1 VAL A 264      -3.775 -11.865  -3.788  1.00 85.55           H
ATOM   4013 3HG1 VAL A 264      -3.714 -12.981  -5.173  1.00 85.55           H
ATOM   4014  CG2 VAL A 264      -3.441 -10.462  -6.174  1.00 85.55           C
ATOM   4015 1HG2 VAL A 264      -4.105  -9.922  -5.499  1.00 85.55           H
ATOM   4016 2HG2 VAL A 264      -2.914  -9.752  -6.811  1.00 85.55           H
ATOM   4017 3HG2 VAL A 264      -4.026 -11.142  -6.793  1.00 85.55           H
ATOM   4018  HN  VAL A 264      -0.834  -9.635  -6.283  1.00 85.55           H
ATOM   4019  N   LEU A 265       0.423 -11.612  -4.057  1.00 88.29           N
ATOM   4020  CA  LEU A 265       1.316 -12.466  -3.292  1.00 88.29           C
ATOM   4021  C   LEU A 265       1.932 -11.658  -2.148  1.00 88.29           C
ATOM   4022  O   LEU A 265       2.155 -12.186  -1.060  1.00 88.29           O
ATOM   4023  HA  LEU A 265       0.715 -13.268  -2.864  1.00 88.29           H
ATOM   4024  CB  LEU A 265       2.351 -13.118  -4.211  1.00 88.29           C
ATOM   4025 1HB  LEU A 265       2.793 -12.342  -4.836  1.00 88.29           H
ATOM   4026 2HB  LEU A 265       3.152 -13.524  -3.593  1.00 88.29           H
ATOM   4027  CG  LEU A 265       1.832 -14.233  -5.121  1.00 88.29           C
ATOM   4028  HG  LEU A 265       1.006 -13.836  -5.711  1.00 88.29           H
ATOM   4029  CD1 LEU A 265       2.913 -14.686  -6.105  1.00 88.29           C
ATOM   4030 1HD1 LEU A 265       3.218 -13.842  -6.724  1.00 88.29           H
ATOM   4031 2HD1 LEU A 265       3.775 -15.059  -5.551  1.00 88.29           H
ATOM   4032 3HD1 LEU A 265       2.518 -15.479  -6.740  1.00 88.29           H
ATOM   4033  CD2 LEU A 265       1.280 -15.400  -4.299  1.00 88.29           C
ATOM   4034 1HD2 LEU A 265       2.070 -15.804  -3.667  1.00 88.29           H
ATOM   4035 2HD2 LEU A 265       0.459 -15.048  -3.675  1.00 88.29           H
ATOM   4036 3HD2 LEU A 265       0.918 -16.178  -4.971  1.00 88.29           H
ATOM   4037  HN  LEU A 265       0.703 -11.448  -5.003  1.00 88.29           H
ATOM   4038  N   SER A 266       2.189 -10.390  -2.434  1.00 89.38           N
ATOM   4039  CA  SER A 266       2.871  -9.532  -1.480  1.00 89.38           C
ATOM   4040  C   SER A 266       1.879  -9.023  -0.431  1.00 89.38           C
ATOM   4041  O   SER A 266       2.228  -8.878   0.739  1.00 89.38           O
ATOM   4042  HA  SER A 266       3.629 -10.162  -1.015  1.00 89.38           H
ATOM   4043  CB  SER A 266       3.549  -8.354  -2.184  1.00 89.38           C
ATOM   4044 1HB  SER A 266       4.042  -7.724  -1.444  1.00 89.38           H
ATOM   4045 2HB  SER A 266       4.325  -8.729  -2.851  1.00 89.38           H
ATOM   4046  OG  SER A 266       2.620  -7.572  -2.929  1.00 89.38           O
ATOM   4047  HG  SER A 266       2.636  -7.845  -3.891  1.00 89.38           H
ATOM   4048  HN  SER A 266       1.941  -9.949  -3.296  1.00 89.38           H
ATOM   4049  N   GLN A 267       0.663  -8.767  -0.889  1.00 83.82           N
ATOM   4050  CA  GLN A 267      -0.320  -8.085  -0.063  1.00 83.82           C
ATOM   4051  C   GLN A 267      -1.070  -9.093   0.810  1.00 83.82           C
ATOM   4052  O   GLN A 267      -1.508  -8.761   1.910  1.00 83.82           O
ATOM   4053  HA  GLN A 267       0.254  -7.405   0.566  1.00 83.82           H
ATOM   4054  CB  GLN A 267      -1.291  -7.274  -0.923  1.00 83.82           C
ATOM   4055 1HB  GLN A 267      -1.736  -7.919  -1.682  1.00 83.82           H
ATOM   4056 2HB  GLN A 267      -2.106  -6.901  -0.304  1.00 83.82           H
ATOM   4057  CG  GLN A 267      -0.577  -6.101  -1.599  1.00 83.82           C
ATOM   4058 1HG  GLN A 267       0.265  -6.471  -2.183  1.00 83.82           H
ATOM   4059 2HG  GLN A 267      -1.257  -5.610  -2.295  1.00 83.82           H
ATOM   4060  CD  GLN A 267      -0.082  -5.091  -0.562  1.00 83.82           C
ATOM   4061  OE1 GLN A 267      -0.634  -4.948   0.517  1.00 83.82           O
ATOM   4062  NE2 GLN A 267       0.987  -4.400  -0.947  1.00 83.82           N
ATOM   4063 1HE2 GLN A 267       1.392  -4.566  -1.846  1.00 83.82           H
ATOM   4064 2HE2 GLN A 267       1.386  -3.715  -0.338  1.00 83.82           H
ATOM   4065  HN  GLN A 267       0.345  -9.016  -1.804  1.00 83.82           H
ATOM   4066  N   PHE A 268      -1.196 -10.303   0.286  1.00 90.66           N
ATOM   4067  CA  PHE A 268      -2.070 -11.294   0.891  1.00 90.66           C
ATOM   4068  C   PHE A 268      -1.641 -11.599   2.327  1.00 90.66           C
ATOM   4069  O   PHE A 268      -2.440 -11.485   3.256  1.00 90.66           O
ATOM   4070  HA  PHE A 268      -3.077 -10.877   0.896  1.00 90.66           H
ATOM   4071  CB  PHE A 268      -1.950 -12.568   0.054  1.00 90.66           C
ATOM   4072 1HB  PHE A 268      -2.189 -12.334  -0.984  1.00 90.66           H
ATOM   4073 2HB  PHE A 268      -0.914 -12.907   0.072  1.00 90.66           H
ATOM   4074  CG  PHE A 268      -2.852 -13.710   0.525  1.00 90.66           C
ATOM   4075  CD1 PHE A 268      -2.336 -14.719   1.277  1.00 90.66           C
ATOM   4076  HD1 PHE A 268      -1.279 -14.714   1.544  1.00 90.66           H
ATOM   4077  CD2 PHE A 268      -4.171 -13.717   0.192  1.00 90.66           C
ATOM   4078  HD2 PHE A 268      -4.585 -12.908  -0.411  1.00 90.66           H
ATOM   4079  CE1 PHE A 268      -3.174 -15.779   1.714  1.00 90.66           C
ATOM   4080  HE1 PHE A 268      -2.760 -16.588   2.317  1.00 90.66           H
ATOM   4081  CE2 PHE A 268      -5.009 -14.776   0.629  1.00 90.66           C
ATOM   4082  HE2 PHE A 268      -6.066 -14.781   0.362  1.00 90.66           H
ATOM   4083  CZ  PHE A 268      -4.493 -15.785   1.381  1.00 90.66           C
ATOM   4084  HZ  PHE A 268      -5.136 -16.599   1.717  1.00 90.66           H
ATOM   4085  HN  PHE A 268      -0.715 -10.610  -0.536  1.00 90.66           H
ATOM   4086  N   PRO A 269      -0.376 -11.991   2.536  1.00 94.31           N
ATOM   4087  CA  PRO A 269       0.093 -12.342   3.879  1.00 94.31           C
ATOM   4088  C   PRO A 269      -0.188 -11.246   4.893  1.00 94.31           C
ATOM   4089  O   PRO A 269      -0.637 -11.523   6.004  1.00 94.31           O
ATOM   4090  HA  PRO A 269      -0.445 -13.216   4.247  1.00 94.31           H
ATOM   4091  CB  PRO A 269       1.594 -12.569   3.690  1.00 94.31           C
ATOM   4092 1HB  PRO A 269       2.164 -11.658   3.872  1.00 94.31           H
ATOM   4093 2HB  PRO A 269       1.975 -13.325   4.377  1.00 94.31           H
ATOM   4094  CG  PRO A 269       1.703 -13.021   2.239  1.00 94.31           C
ATOM   4095 1HG  PRO A 269       2.712 -12.886   1.847  1.00 94.31           H
ATOM   4096 2HG  PRO A 269       1.470 -14.080   2.126  1.00 94.31           H
ATOM   4097  CD  PRO A 269       0.692 -12.135   1.530  1.00 94.31           C
ATOM   4098 1HD  PRO A 269       1.119 -11.169   1.260  1.00 94.31           H
ATOM   4099 2HD  PRO A 269       0.331 -12.590   0.608  1.00 94.31           H
ATOM   4100  N   TYR A 270       0.086 -10.017   4.480  1.00 91.35           N
ATOM   4101  CA  TYR A 270      -0.072  -8.877   5.367  1.00 91.35           C
ATOM   4102  C   TYR A 270      -1.535  -8.702   5.781  1.00 91.35           C
ATOM   4103  O   TYR A 270      -1.832  -8.512   6.959  1.00 91.35           O
ATOM   4104  HA  TYR A 270       0.531  -9.057   6.257  1.00 91.35           H
ATOM   4105  CB  TYR A 270       0.367  -7.652   4.561  1.00 91.35           C
ATOM   4106 1HB  TYR A 270       1.437  -7.723   4.366  1.00 91.35           H
ATOM   4107 2HB  TYR A 270      -0.135  -7.667   3.594  1.00 91.35           H
ATOM   4108  CG  TYR A 270       0.077  -6.317   5.250  1.00 91.35           C
ATOM   4109  CD1 TYR A 270      -0.816  -5.429   4.685  1.00 91.35           C
ATOM   4110  HD1 TYR A 270      -1.314  -5.679   3.749  1.00 91.35           H
ATOM   4111  CD2 TYR A 270       0.708  -6.001   6.436  1.00 91.35           C
ATOM   4112  HD2 TYR A 270       1.413  -6.703   6.882  1.00 91.35           H
ATOM   4113  CE1 TYR A 270      -1.089  -4.173   5.334  1.00 91.35           C
ATOM   4114  HE1 TYR A 270      -1.792  -3.462   4.899  1.00 91.35           H
ATOM   4115  CE2 TYR A 270       0.435  -4.745   7.085  1.00 91.35           C
ATOM   4116  HE2 TYR A 270       0.926  -4.483   8.022  1.00 91.35           H
ATOM   4117  CZ  TYR A 270      -0.450  -3.893   6.501  1.00 91.35           C
ATOM   4118  OH  TYR A 270      -0.709  -2.706   7.114  1.00 91.35           O
ATOM   4119  HH  TYR A 270      -0.219  -2.657   7.984  1.00 91.35           H
ATOM   4120  HN  TYR A 270       0.409  -9.795   3.560  1.00 91.35           H
ATOM   4121  N   ASN A 271      -2.410  -8.772   4.788  1.00 89.03           N
ATOM   4122  CA  ASN A 271      -3.823  -8.525   5.018  1.00 89.03           C
ATOM   4123  C   ASN A 271      -4.405  -9.663   5.859  1.00 89.03           C
ATOM   4124  O   ASN A 271      -5.396  -9.475   6.562  1.00 89.03           O
ATOM   4125  HA  ASN A 271      -3.866  -7.564   5.530  1.00 89.03           H
ATOM   4126  CB  ASN A 271      -4.594  -8.471   3.698  1.00 89.03           C
ATOM   4127 1HB  ASN A 271      -4.259  -9.275   3.043  1.00 89.03           H
ATOM   4128 2HB  ASN A 271      -5.656  -8.634   3.885  1.00 89.03           H
ATOM   4129  CG  ASN A 271      -4.395  -7.123   3.001  1.00 89.03           C
ATOM   4130  OD1 ASN A 271      -4.966  -6.112   3.375  1.00 89.03           O
ATOM   4131  ND2 ASN A 271      -3.555  -7.165   1.971  1.00 89.03           N
ATOM   4132 1HD2 ASN A 271      -3.120  -8.029   1.716  1.00 89.03           H
ATOM   4133 2HD2 ASN A 271      -3.360  -6.334   1.451  1.00 89.03           H
ATOM   4134  HN  ASN A 271      -2.167  -8.992   3.843  1.00 89.03           H
ATOM   4135  N   CYS A 272      -3.764 -10.818   5.758  1.00 94.37           N
ATOM   4136  CA  CYS A 272      -4.137 -11.955   6.582  1.00 94.37           C
ATOM   4137  C   CYS A 272      -3.948 -11.568   8.050  1.00 94.37           C
ATOM   4138  O   CYS A 272      -4.846 -11.763   8.868  1.00 94.37           O
ATOM   4139  HA  CYS A 272      -5.185 -12.166   6.369  1.00 94.37           H
ATOM   4140  CB  CYS A 272      -3.337 -13.207   6.215  1.00 94.37           C
ATOM   4141 1HB  CYS A 272      -2.275 -12.966   6.160  1.00 94.37           H
ATOM   4142 2HB  CYS A 272      -3.453 -13.963   6.991  1.00 94.37           H
ATOM   4143  SG  CYS A 272      -3.911 -13.867   4.608  1.00 94.37           S
ATOM   4144  HG  CYS A 272      -3.327 -12.936   3.858  1.00 94.37           H
ATOM   4145  HN  CYS A 272      -3.003 -10.983   5.130  1.00 94.37           H
ATOM   4146  N   ILE A 273      -2.774 -11.026   8.340  1.00 93.34           N
ATOM   4147  CA  ILE A 273      -2.444 -10.639   9.701  1.00 93.34           C
ATOM   4148  C   ILE A 273      -3.319  -9.455  10.116  1.00 93.34           C
ATOM   4149  O   ILE A 273      -3.780  -9.388  11.255  1.00 93.34           O
ATOM   4150  HA  ILE A 273      -2.678 -11.485  10.347  1.00 93.34           H
ATOM   4151  CB  ILE A 273      -0.943 -10.371   9.832  1.00 93.34           C
ATOM   4152  HB  ILE A 273      -0.670  -9.600   9.111  1.00 93.34           H
ATOM   4153  CG1 ILE A 273      -0.131 -11.621   9.489  1.00 93.34           C
ATOM   4154 1HG1 ILE A 273      -0.325 -11.912   8.456  1.00 93.34           H
ATOM   4155 2HG1 ILE A 273       0.934 -11.398   9.562  1.00 93.34           H
ATOM   4156  CG2 ILE A 273      -0.603  -9.830  11.223  1.00 93.34           C
ATOM   4157 1HG2 ILE A 273      -1.141  -8.897  11.391  1.00 93.34           H
ATOM   4158 2HG2 ILE A 273      -0.895 -10.560  11.978  1.00 93.34           H
ATOM   4159 3HG2 ILE A 273       0.470  -9.648  11.289  1.00 93.34           H
ATOM   4160  CD1 ILE A 273      -0.482 -12.778  10.426  1.00 93.34           C
ATOM   4161 1HD1 ILE A 273      -0.263 -12.491  11.455  1.00 93.34           H
ATOM   4162 2HD1 ILE A 273      -1.542 -13.013  10.331  1.00 93.34           H
ATOM   4163 3HD1 ILE A 273       0.110 -13.654  10.159  1.00 93.34           H
ATOM   4164  HN  ILE A 273      -2.057 -10.851   7.665  1.00 93.34           H
ATOM   4165  N   LEU A 274      -3.521  -8.549   9.171  1.00 89.92           N
ATOM   4166  CA  LEU A 274      -4.308  -7.356   9.433  1.00 89.92           C
ATOM   4167  C   LEU A 274      -5.729  -7.764   9.827  1.00 89.92           C
ATOM   4168  O   LEU A 274      -6.350  -7.125  10.675  1.00 89.92           O
ATOM   4169  HA  LEU A 274      -3.850  -6.842  10.279  1.00 89.92           H
ATOM   4170  CB  LEU A 274      -4.250  -6.402   8.238  1.00 89.92           C
ATOM   4171 1HB  LEU A 274      -3.205  -6.249   7.972  1.00 89.92           H
ATOM   4172 2HB  LEU A 274      -4.728  -6.888   7.388  1.00 89.92           H
ATOM   4173  CG  LEU A 274      -4.902  -5.033   8.441  1.00 89.92           C
ATOM   4174  HG  LEU A 274      -5.916  -5.189   8.810  1.00 89.92           H
ATOM   4175  CD1 LEU A 274      -4.155  -4.221   9.500  1.00 89.92           C
ATOM   4176 1HD1 LEU A 274      -4.170  -4.758  10.448  1.00 89.92           H
ATOM   4177 2HD1 LEU A 274      -3.123  -4.073   9.182  1.00 89.92           H
ATOM   4178 3HD1 LEU A 274      -4.639  -3.252   9.624  1.00 89.92           H
ATOM   4179  CD2 LEU A 274      -5.017  -4.279   7.114  1.00 89.92           C
ATOM   4180 1HD2 LEU A 274      -4.022  -4.133   6.692  1.00 89.92           H
ATOM   4181 2HD2 LEU A 274      -5.625  -4.857   6.419  1.00 89.92           H
ATOM   4182 3HD2 LEU A 274      -5.484  -3.309   7.287  1.00 89.92           H
ATOM   4183  HN  LEU A 274      -3.159  -8.620   8.241  1.00 89.92           H
ATOM   4184  N   LEU A 275      -6.204  -8.825   9.191  1.00 92.18           N
ATOM   4185  CA  LEU A 275      -7.533  -9.336   9.476  1.00 92.18           C
ATOM   4186  C   LEU A 275      -7.593  -9.804  10.932  1.00 92.18           C
ATOM   4187  O   LEU A 275      -8.535  -9.479  11.653  1.00 92.18           O
ATOM   4188  HA  LEU A 275      -8.235  -8.511   9.350  1.00 92.18           H
ATOM   4189  CB  LEU A 275      -7.920 -10.418   8.466  1.00 92.18           C
ATOM   4190 1HB  LEU A 275      -7.869  -9.988   7.466  1.00 92.18           H
ATOM   4191 2HB  LEU A 275      -7.174 -11.212   8.511  1.00 92.18           H
ATOM   4192  CG  LEU A 275      -9.303 -11.046   8.652  1.00 92.18           C
ATOM   4193  HG  LEU A 275      -9.370 -11.428   9.670  1.00 92.18           H
ATOM   4194  CD1 LEU A 275     -10.406  -9.999   8.488  1.00 92.18           C
ATOM   4195 1HD1 LEU A 275     -10.276  -9.214   9.233  1.00 92.18           H
ATOM   4196 2HD1 LEU A 275     -10.351  -9.565   7.490  1.00 92.18           H
ATOM   4197 3HD1 LEU A 275     -11.379 -10.472   8.625  1.00 92.18           H
ATOM   4198  CD2 LEU A 275      -9.496 -12.235   7.709  1.00 92.18           C
ATOM   4199 1HD2 LEU A 275      -9.401 -11.899   6.676  1.00 92.18           H
ATOM   4200 2HD2 LEU A 275      -8.739 -12.991   7.917  1.00 92.18           H
ATOM   4201 3HD2 LEU A 275     -10.487 -12.662   7.861  1.00 92.18           H
ATOM   4202  HN  LEU A 275      -5.697  -9.331   8.493  1.00 92.18           H
ATOM   4203  N   VAL A 276      -6.576 -10.558  11.320  1.00 94.33           N
ATOM   4204  CA  VAL A 276      -6.504 -11.079  12.675  1.00 94.33           C
ATOM   4205  C   VAL A 276      -6.538  -9.914  13.666  1.00 94.33           C
ATOM   4206  O   VAL A 276      -7.270  -9.956  14.654  1.00 94.33           O
ATOM   4207  HA  VAL A 276      -7.384 -11.701  12.835  1.00 94.33           H
ATOM   4208  CB  VAL A 276      -5.264 -11.961  12.831  1.00 94.33           C
ATOM   4209  HB  VAL A 276      -4.394 -11.371  12.541  1.00 94.33           H
ATOM   4210  CG1 VAL A 276      -5.076 -12.389  14.288  1.00 94.33           C
ATOM   4211 1HG1 VAL A 276      -4.957 -11.505  14.914  1.00 94.33           H
ATOM   4212 2HG1 VAL A 276      -5.949 -12.952  14.617  1.00 94.33           H
ATOM   4213 3HG1 VAL A 276      -4.188 -13.015  14.371  1.00 94.33           H
ATOM   4214  CG2 VAL A 276      -5.337 -13.178  11.907  1.00 94.33           C
ATOM   4215 1HG2 VAL A 276      -6.219 -13.769  12.153  1.00 94.33           H
ATOM   4216 2HG2 VAL A 276      -5.400 -12.845  10.871  1.00 94.33           H
ATOM   4217 3HG2 VAL A 276      -4.443 -13.788  12.038  1.00 94.33           H
ATOM   4218  HN  VAL A 276      -5.812 -10.814  10.728  1.00 94.33           H
ATOM   4219  N   GLN A 277      -5.737  -8.901  13.368  1.00 90.61           N
ATOM   4220  CA  GLN A 277      -5.642  -7.741  14.238  1.00 90.61           C
ATOM   4221  C   GLN A 277      -6.995  -7.031  14.325  1.00 90.61           C
ATOM   4222  O   GLN A 277      -7.356  -6.501  15.374  1.00 90.61           O
ATOM   4223  HA  GLN A 277      -5.367  -8.134  15.217  1.00 90.61           H
ATOM   4224  CB  GLN A 277      -4.550  -6.783  13.757  1.00 90.61           C
ATOM   4225 1HB  GLN A 277      -4.654  -6.616  12.685  1.00 90.61           H
ATOM   4226 2HB  GLN A 277      -4.670  -5.815  14.244  1.00 90.61           H
ATOM   4227  CG  GLN A 277      -3.159  -7.343  14.060  1.00 90.61           C
ATOM   4228 1HG  GLN A 277      -3.096  -7.623  15.111  1.00 90.61           H
ATOM   4229 2HG  GLN A 277      -2.993  -8.249  13.477  1.00 90.61           H
ATOM   4230  CD  GLN A 277      -2.072  -6.315  13.735  1.00 90.61           C
ATOM   4231  OE1 GLN A 277      -2.251  -5.419  12.927  1.00 90.61           O
ATOM   4232  NE2 GLN A 277      -0.939  -6.495  14.408  1.00 90.61           N
ATOM   4233 1HE2 GLN A 277      -0.858  -7.251  15.057  1.00 90.61           H
ATOM   4234 2HE2 GLN A 277      -0.169  -5.874  14.265  1.00 90.61           H
ATOM   4235  HN  GLN A 277      -5.161  -8.866  12.552  1.00 90.61           H
ATOM   4236  N   THR A 278      -7.706  -7.043  13.207  1.00 91.56           N
ATOM   4237  CA  THR A 278      -8.992  -6.371  13.131  1.00 91.56           C
ATOM   4238  C   THR A 278     -10.010  -7.062  14.040  1.00 91.56           C
ATOM   4239  O   THR A 278     -10.762  -6.399  14.753  1.00 91.56           O
ATOM   4240  HA  THR A 278      -8.870  -5.353  13.503  1.00 91.56           H
ATOM   4241  CB  THR A 278      -9.418  -6.330  11.662  1.00 91.56           C
ATOM   4242  HB  THR A 278      -9.609  -7.334  11.284  1.00 91.56           H
ATOM   4243  OG1 THR A 278      -8.366  -5.618  11.015  1.00 91.56           O
ATOM   4244  HG1 THR A 278      -7.721  -6.262  10.603  1.00 91.56           H
ATOM   4245  CG2 THR A 278     -10.654  -5.456  11.435  1.00 91.56           C
ATOM   4246 1HG2 THR A 278     -10.440  -4.435  11.751  1.00 91.56           H
ATOM   4247 2HG2 THR A 278     -11.488  -5.849  12.016  1.00 91.56           H
ATOM   4248 3HG2 THR A 278     -10.913  -5.462  10.376  1.00 91.56           H
ATOM   4249  HN  THR A 278      -7.418  -7.501  12.366  1.00 91.56           H
ATOM   4250  N   ILE A 279     -10.002  -8.386  13.985  1.00 91.90           N
ATOM   4251  CA  ILE A 279     -10.913  -9.175  14.796  1.00 91.90           C
ATOM   4252  C   ILE A 279     -10.553  -9.003  16.273  1.00 91.90           C
ATOM   4253  O   ILE A 279     -11.433  -8.830  17.115  1.00 91.90           O
ATOM   4254  HA  ILE A 279     -11.917  -8.780  14.638  1.00 91.90           H
ATOM   4255  CB  ILE A 279     -10.921 -10.632  14.331  1.00 91.90           C
ATOM   4256  HB  ILE A 279      -9.894 -10.996  14.332  1.00 91.90           H
ATOM   4257  CG1 ILE A 279     -11.440 -10.747  12.896  1.00 91.90           C
ATOM   4258 1HG1 ILE A 279     -12.517 -10.579  12.880  1.00 91.90           H
ATOM   4259 2HG1 ILE A 279     -10.987  -9.970  12.279  1.00 91.90           H
ATOM   4260  CG2 ILE A 279     -11.714 -11.513  15.299  1.00 91.90           C
ATOM   4261 1HG2 ILE A 279     -11.260 -11.464  16.289  1.00 91.90           H
ATOM   4262 2HG2 ILE A 279     -12.743 -11.158  15.353  1.00 91.90           H
ATOM   4263 3HG2 ILE A 279     -11.703 -12.543  14.944  1.00 91.90           H
ATOM   4264  CD1 ILE A 279     -11.124 -12.123  12.307  1.00 91.90           C
ATOM   4265 1HD1 ILE A 279     -10.045 -12.277  12.302  1.00 91.90           H
ATOM   4266 2HD1 ILE A 279     -11.598 -12.895  12.913  1.00 91.90           H
ATOM   4267 3HD1 ILE A 279     -11.503 -12.177  11.287  1.00 91.90           H
ATOM   4268  HN  ILE A 279      -9.389  -8.917  13.400  1.00 91.90           H
ATOM   4269  N   ASP A 280      -9.257  -9.056  16.543  1.00 91.45           N
ATOM   4270  CA  ASP A 280      -8.772  -8.963  17.910  1.00 91.45           C
ATOM   4271  C   ASP A 280      -9.113  -7.582  18.474  1.00 91.45           C
ATOM   4272  O   ASP A 280      -9.391  -7.445  19.664  1.00 91.45           O
ATOM   4273  HA  ASP A 280      -9.274  -9.768  18.447  1.00 91.45           H
ATOM   4274  CB  ASP A 280      -7.253  -9.136  17.969  1.00 91.45           C
ATOM   4275 1HB  ASP A 280      -6.970 -10.063  17.471  1.00 91.45           H
ATOM   4276 2HB  ASP A 280      -6.769  -8.323  17.428  1.00 91.45           H
ATOM   4277  CG  ASP A 280      -6.760  -9.157  19.417  1.00 91.45           C
ATOM   4278  OD1 ASP A 280      -7.356  -9.920  20.209  1.00 91.45           O
ATOM   4279  OD2 ASP A 280      -5.798  -8.411  19.700  1.00 91.45           O
ATOM   4280  HN  ASP A 280      -8.545  -9.161  15.849  1.00 91.45           H
ATOM   4281  N   ALA A 281      -9.079  -6.593  17.592  1.00 90.57           N
ATOM   4282  CA  ALA A 281      -9.384  -5.228  17.986  1.00 90.57           C
ATOM   4283  C   ALA A 281     -10.808  -5.168  18.541  1.00 90.57           C
ATOM   4284  O   ALA A 281     -11.114  -4.328  19.385  1.00 90.57           O
ATOM   4285  HA  ALA A 281      -8.684  -4.946  18.773  1.00 90.57           H
ATOM   4286  CB  ALA A 281      -9.184  -4.295  16.791  1.00 90.57           C
ATOM   4287 1HB  ALA A 281      -8.149  -4.353  16.453  1.00 90.57           H
ATOM   4288 2HB  ALA A 281      -9.848  -4.595  15.980  1.00 90.57           H
ATOM   4289 3HB  ALA A 281      -9.413  -3.271  17.087  1.00 90.57           H
ATOM   4290  HN  ALA A 281      -8.849  -6.713  16.626  1.00 90.57           H
ATOM   4291  N   TYR A 282     -11.641  -6.071  18.045  1.00 77.32           N
ATOM   4292  CA  TYR A 282     -13.035  -6.107  18.453  1.00 77.32           C
ATOM   4293  C   TYR A 282     -13.255  -7.136  19.563  1.00 77.32           C
ATOM   4294  O   TYR A 282     -13.898  -6.841  20.569  1.00 77.32           O
ATOM   4295  HA  TYR A 282     -13.303  -5.119  18.825  1.00 77.32           H
ATOM   4296  CB  TYR A 282     -13.826  -6.535  17.214  1.00 77.32           C
ATOM   4297 1HB  TYR A 282     -13.567  -5.876  16.385  1.00 77.32           H
ATOM   4298 2HB  TYR A 282     -13.519  -7.541  16.930  1.00 77.32           H
ATOM   4299  CG  TYR A 282     -15.343  -6.515  17.407  1.00 77.32           C
ATOM   4300  CD1 TYR A 282     -16.025  -7.692  17.640  1.00 77.32           C
ATOM   4301  HD1 TYR A 282     -15.482  -8.636  17.686  1.00 77.32           H
ATOM   4302  CD2 TYR A 282     -16.031  -5.319  17.349  1.00 77.32           C
ATOM   4303  HD2 TYR A 282     -15.492  -4.390  17.165  1.00 77.32           H
ATOM   4304  CE1 TYR A 282     -17.453  -7.673  17.822  1.00 77.32           C
ATOM   4305  HE1 TYR A 282     -18.004  -8.596  18.006  1.00 77.32           H
ATOM   4306  CE2 TYR A 282     -17.459  -5.301  17.530  1.00 77.32           C
ATOM   4307  HE2 TYR A 282     -18.014  -4.364  17.486  1.00 77.32           H
ATOM   4308  CZ  TYR A 282     -18.100  -6.478  17.758  1.00 77.32           C
ATOM   4309  OH  TYR A 282     -19.449  -6.460  17.930  1.00 77.32           O
ATOM   4310  HH  TYR A 282     -19.786  -5.520  17.889  1.00 77.32           H
ATOM   4311  HN  TYR A 282     -11.378  -6.768  17.377  1.00 77.32           H
ATOM   4312  N   ALA A 283     -12.709  -8.323  19.344  1.00 88.44           N
ATOM   4313  CA  ALA A 283     -13.046  -9.468  20.173  1.00 88.44           C
ATOM   4314  C   ALA A 283     -12.066  -9.551  21.344  1.00 88.44           C
ATOM   4315  O   ALA A 283     -12.368 -10.160  22.369  1.00 88.44           O
ATOM   4316  HA  ALA A 283     -14.052  -9.310  20.562  1.00 88.44           H
ATOM   4317  CB  ALA A 283     -13.042 -10.737  19.318  1.00 88.44           C
ATOM   4318 1HB  ALA A 283     -13.776 -10.638  18.518  1.00 88.44           H
ATOM   4319 2HB  ALA A 283     -12.051 -10.880  18.886  1.00 88.44           H
ATOM   4320 3HB  ALA A 283     -13.295 -11.595  19.940  1.00 88.44           H
ATOM   4321  HN  ALA A 283     -12.047  -8.508  18.617  1.00 88.44           H
ATOM   4322  N   MET A 284     -10.911  -8.929  21.153  1.00 81.73           N
ATOM   4323  CA  MET A 284      -9.887  -8.919  22.184  1.00 81.73           C
ATOM   4324  C   MET A 284      -9.642 -10.329  22.726  1.00 81.73           C
ATOM   4325  O   MET A 284      -9.568 -10.527  23.938  1.00 81.73           O
ATOM   4326  HA  MET A 284      -8.985  -8.547  21.698  1.00 81.73           H
ATOM   4327  CB  MET A 284     -10.322  -8.001  23.328  1.00 81.73           C
ATOM   4328 1HB  MET A 284     -11.231  -8.390  23.786  1.00 81.73           H
ATOM   4329 2HB  MET A 284      -9.555  -7.989  24.102  1.00 81.73           H
ATOM   4330  CG  MET A 284     -10.568  -6.577  22.824  1.00 81.73           C
ATOM   4331 1HG  MET A 284      -9.652  -6.170  22.396  1.00 81.73           H
ATOM   4332 2HG  MET A 284     -11.314  -6.587  22.029  1.00 81.73           H
ATOM   4333  SD  MET A 284     -11.125  -5.542  24.167  1.00 81.73           S
ATOM   4334  CE  MET A 284     -11.334  -3.995  23.301  1.00 81.73           C
ATOM   4335 1HE  MET A 284     -10.381  -3.688  22.871  1.00 81.73           H
ATOM   4336 2HE  MET A 284     -12.068  -4.121  22.505  1.00 81.73           H
ATOM   4337 3HE  MET A 284     -11.681  -3.232  23.998  1.00 81.73           H
ATOM   4338  HN  MET A 284     -10.672  -8.439  20.315  1.00 81.73           H
ATOM   4339  N   PHE A 285      -9.522 -11.271  21.803  1.00 84.77           N
ATOM   4340  CA  PHE A 285      -9.465 -12.676  22.170  1.00 84.77           C
ATOM   4341  C   PHE A 285      -8.027 -13.106  22.467  1.00 84.77           C
ATOM   4342  O   PHE A 285      -7.800 -14.171  23.039  1.00 84.77           O
ATOM   4343  HA  PHE A 285     -10.072 -12.801  23.066  1.00 84.77           H
ATOM   4344  CB  PHE A 285      -9.986 -13.473  20.972  1.00 84.77           C
ATOM   4345 1HB  PHE A 285     -10.120 -14.513  21.271  1.00 84.77           H
ATOM   4346 2HB  PHE A 285     -10.969 -13.092  20.695  1.00 84.77           H
ATOM   4347  CG  PHE A 285      -9.072 -13.423  19.746  1.00 84.77           C
ATOM   4348  CD1 PHE A 285      -9.243 -12.453  18.809  1.00 84.77           C
ATOM   4349  HD1 PHE A 285     -10.032 -11.710  18.931  1.00 84.77           H
ATOM   4350  CD2 PHE A 285      -8.088 -14.350  19.594  1.00 84.77           C
ATOM   4351  HD2 PHE A 285      -7.951 -15.128  20.345  1.00 84.77           H
ATOM   4352  CE1 PHE A 285      -8.395 -12.407  17.671  1.00 84.77           C
ATOM   4353  HE1 PHE A 285      -8.532 -11.629  16.920  1.00 84.77           H
ATOM   4354  CE2 PHE A 285      -7.240 -14.304  18.456  1.00 84.77           C
ATOM   4355  HE2 PHE A 285      -6.451 -15.046  18.334  1.00 84.77           H
ATOM   4356  CZ  PHE A 285      -7.411 -13.333  17.519  1.00 84.77           C
ATOM   4357  HZ  PHE A 285      -6.760 -13.298  16.645  1.00 84.77           H
ATOM   4358  HN  PHE A 285      -9.465 -11.088  20.821  1.00 84.77           H
ATOM   4359  N   ILE A 286      -7.093 -12.257  22.065  1.00 85.80           N
ATOM   4360  CA  ILE A 286      -5.685 -12.525  22.301  1.00 85.80           C
ATOM   4361  C   ILE A 286      -5.304 -12.031  23.698  1.00 85.80           C
ATOM   4362  O   ILE A 286      -5.121 -10.833  23.908  1.00 85.80           O
ATOM   4363  HA  ILE A 286      -5.548 -13.606  22.268  1.00 85.80           H
ATOM   4364  CB  ILE A 286      -4.830 -11.926  21.182  1.00 85.80           C
ATOM   4365  HB  ILE A 286      -4.994 -10.849  21.167  1.00 85.80           H
ATOM   4366  CG1 ILE A 286      -5.257 -12.468  19.817  1.00 85.80           C
ATOM   4367 1HG1 ILE A 286      -5.078 -13.542  19.776  1.00 85.80           H
ATOM   4368 2HG1 ILE A 286      -6.328 -12.318  19.680  1.00 85.80           H
ATOM   4369  CG2 ILE A 286      -3.341 -12.153  21.449  1.00 85.80           C
ATOM   4370 1HG2 ILE A 286      -3.065 -11.679  22.391  1.00 85.80           H
ATOM   4371 2HG2 ILE A 286      -3.141 -13.222  21.507  1.00 85.80           H
ATOM   4372 3HG2 ILE A 286      -2.756 -11.717  20.639  1.00 85.80           H
ATOM   4373  CD1 ILE A 286      -4.492 -11.774  18.688  1.00 85.80           C
ATOM   4374 1HD1 ILE A 286      -4.693 -10.703  18.717  1.00 85.80           H
ATOM   4375 2HD1 ILE A 286      -3.423 -11.947  18.814  1.00 85.80           H
ATOM   4376 3HD1 ILE A 286      -4.814 -12.178  17.728  1.00 85.80           H
ATOM   4377  HN  ILE A 286      -7.286 -11.400  21.586  1.00 85.80           H
ATOM   4378  N   SER A 287      -5.195 -12.979  24.617  1.00 84.23           N
ATOM   4379  CA  SER A 287      -4.851 -12.654  25.991  1.00 84.23           C
ATOM   4380  C   SER A 287      -3.428 -13.122  26.299  1.00 84.23           C
ATOM   4381  O   SER A 287      -2.831 -12.697  27.287  1.00 84.23           O
ATOM   4382  HA  SER A 287      -4.919 -11.568  26.056  1.00 84.23           H
ATOM   4383  CB  SER A 287      -5.842 -13.286  26.971  1.00 84.23           C
ATOM   4384 1HB  SER A 287      -5.542 -13.050  27.992  1.00 84.23           H
ATOM   4385 2HB  SER A 287      -6.829 -12.849  26.820  1.00 84.23           H
ATOM   4386  OG  SER A 287      -5.919 -14.700  26.814  1.00 84.23           O
ATOM   4387  HG  SER A 287      -6.601 -15.077  27.441  1.00 84.23           H
ATOM   4388  HN  SER A 287      -5.337 -13.952  24.436  1.00 84.23           H
ATOM   4389  N   ASN A 288      -2.925 -13.992  25.435  1.00 85.56           N
ATOM   4390  CA  ASN A 288      -1.617 -14.587  25.648  1.00 85.56           C
ATOM   4391  C   ASN A 288      -0.542 -13.669  25.061  1.00 85.56           C
ATOM   4392  O   ASN A 288      -0.573 -13.352  23.873  1.00 85.56           O
ATOM   4393  HA  ASN A 288      -1.525 -14.698  26.728  1.00 85.56           H
ATOM   4394  CB  ASN A 288      -1.510 -15.945  24.952  1.00 85.56           C
ATOM   4395 1HB  ASN A 288      -2.369 -16.561  25.215  1.00 85.56           H
ATOM   4396 2HB  ASN A 288      -1.536 -15.807  23.871  1.00 85.56           H
ATOM   4397  CG  ASN A 288      -0.219 -16.664  25.349  1.00 85.56           C
ATOM   4398  OD1 ASN A 288       0.817 -16.059  25.567  1.00 85.56           O
ATOM   4399  ND2 ASN A 288      -0.339 -17.987  25.429  1.00 85.56           N
ATOM   4400 1HD2 ASN A 288      -1.219 -18.421  25.236  1.00 85.56           H
ATOM   4401 2HD2 ASN A 288       0.450 -18.546  25.681  1.00 85.56           H
ATOM   4402  HN  ASN A 288      -3.395 -14.289  24.604  1.00 85.56           H
ATOM   4403  N   CYS A 289       0.383 -13.268  25.921  1.00 90.69           N
ATOM   4404  CA  CYS A 289       1.410 -12.320  25.526  1.00 90.69           C
ATOM   4405  C   CYS A 289       2.259 -12.960  24.426  1.00 90.69           C
ATOM   4406  O   CYS A 289       2.644 -12.294  23.467  1.00 90.69           O
ATOM   4407  HA  CYS A 289       0.894 -11.436  25.152  1.00 90.69           H
ATOM   4408  CB  CYS A 289       2.261 -11.879  26.719  1.00 90.69           C
ATOM   4409 1HB  CYS A 289       1.625 -11.442  27.489  1.00 90.69           H
ATOM   4410 2HB  CYS A 289       2.752 -12.744  27.165  1.00 90.69           H
ATOM   4411  SG  CYS A 289       3.514 -10.660  26.178  1.00 90.69           S
ATOM   4412  HN  CYS A 289       0.437 -13.580  26.869  1.00 90.69           H
ATOM   4413  N   ALA A 290       2.525 -14.247  24.601  1.00 92.80           N
ATOM   4414  CA  ALA A 290       3.389 -14.964  23.680  1.00 92.80           C
ATOM   4415  C   ALA A 290       2.782 -14.919  22.276  1.00 92.80           C
ATOM   4416  O   ALA A 290       3.491 -14.697  21.296  1.00 92.80           O
ATOM   4417  HA  ALA A 290       4.354 -14.456  23.666  1.00 92.80           H
ATOM   4418  CB  ALA A 290       3.594 -16.395  24.181  1.00 92.80           C
ATOM   4419 1HB  ALA A 290       4.054 -16.372  25.168  1.00 92.80           H
ATOM   4420 2HB  ALA A 290       2.629 -16.900  24.242  1.00 92.80           H
ATOM   4421 3HB  ALA A 290       4.242 -16.933  23.489  1.00 92.80           H
ATOM   4422  HN  ALA A 290       2.161 -14.795  25.354  1.00 92.80           H
ATOM   4423  N   VAL A 291       1.475 -15.132  22.225  1.00 92.96           N
ATOM   4424  CA  VAL A 291       0.765 -15.126  20.957  1.00 92.96           C
ATOM   4425  C   VAL A 291       0.800 -13.715  20.365  1.00 92.96           C
ATOM   4426  O   VAL A 291       1.027 -13.546  19.168  1.00 92.96           O
ATOM   4427  HA  VAL A 291       1.290 -15.802  20.283  1.00 92.96           H
ATOM   4428  CB  VAL A 291      -0.656 -15.657  21.151  1.00 92.96           C
ATOM   4429  HB  VAL A 291      -1.157 -15.019  21.880  1.00 92.96           H
ATOM   4430  CG1 VAL A 291      -1.450 -15.589  19.844  1.00 92.96           C
ATOM   4431 1HG1 VAL A 291      -1.507 -14.554  19.507  1.00 92.96           H
ATOM   4432 2HG1 VAL A 291      -0.952 -16.192  19.085  1.00 92.96           H
ATOM   4433 3HG1 VAL A 291      -2.456 -15.973  20.010  1.00 92.96           H
ATOM   4434  CG2 VAL A 291      -0.638 -17.082  21.708  1.00 92.96           C
ATOM   4435 1HG2 VAL A 291      -0.111 -17.737  21.013  1.00 92.96           H
ATOM   4436 2HG2 VAL A 291      -0.128 -17.089  22.671  1.00 92.96           H
ATOM   4437 3HG2 VAL A 291      -1.661 -17.436  21.835  1.00 92.96           H
ATOM   4438  HN  VAL A 291       0.905 -15.307  23.028  1.00 92.96           H
ATOM   4439  N   SER A 292       0.573 -12.739  21.231  1.00 93.29           N
ATOM   4440  CA  SER A 292       0.537 -11.351  20.802  1.00 93.29           C
ATOM   4441  C   SER A 292       1.891 -10.949  20.215  1.00 93.29           C
ATOM   4442  O   SER A 292       1.952 -10.264  19.196  1.00 93.29           O
ATOM   4443  HA  SER A 292      -0.240 -11.305  20.038  1.00 93.29           H
ATOM   4444  CB  SER A 292       0.165 -10.425  21.962  1.00 93.29           C
ATOM   4445 1HB  SER A 292      -0.756 -10.777  22.426  1.00 93.29           H
ATOM   4446 2HB  SER A 292       0.943 -10.469  22.725  1.00 93.29           H
ATOM   4447  OG  SER A 292      -0.005  -9.076  21.535  1.00 93.29           O
ATOM   4448  HG  SER A 292      -0.850  -8.988  21.007  1.00 93.29           H
ATOM   4449  HN  SER A 292       0.415 -12.883  22.208  1.00 93.29           H
ATOM   4450  N   THR A 293       2.945 -11.393  20.885  1.00 89.80           N
ATOM   4451  CA  THR A 293       4.295 -11.052  20.468  1.00 89.80           C
ATOM   4452  C   THR A 293       4.571 -11.593  19.063  1.00 89.80           C
ATOM   4453  O   THR A 293       5.090 -10.876  18.209  1.00 89.80           O
ATOM   4454  HA  THR A 293       4.374  -9.966  20.413  1.00 89.80           H
ATOM   4455  CB  THR A 293       5.265 -11.583  21.525  1.00 89.80           C
ATOM   4456  HB  THR A 293       5.184 -12.666  21.619  1.00 89.80           H
ATOM   4457  OG1 THR A 293       4.943 -10.838  22.696  1.00 89.80           O
ATOM   4458  HG1 THR A 293       4.265 -11.332  23.241  1.00 89.80           H
ATOM   4459  CG2 THR A 293       6.717 -11.204  21.230  1.00 89.80           C
ATOM   4460 1HG2 THR A 293       6.811 -10.118  21.203  1.00 89.80           H
ATOM   4461 2HG2 THR A 293       7.012 -11.618  20.266  1.00 89.80           H
ATOM   4462 3HG2 THR A 293       7.364 -11.605  22.011  1.00 89.80           H
ATOM   4463  HN  THR A 293       2.888 -11.974  21.697  1.00 89.80           H
ATOM   4464  N   ASN A 294       4.212 -12.854  18.868  1.00 91.61           N
ATOM   4465  CA  ASN A 294       4.475 -13.519  17.604  1.00 91.61           C
ATOM   4466  C   ASN A 294       3.676 -12.833  16.495  1.00 91.61           C
ATOM   4467  O   ASN A 294       4.165 -12.677  15.377  1.00 91.61           O
ATOM   4468  HA  ASN A 294       5.552 -13.436  17.454  1.00 91.61           H
ATOM   4469  CB  ASN A 294       4.048 -14.988  17.655  1.00 91.61           C
ATOM   4470 1HB  ASN A 294       3.049 -15.065  18.084  1.00 91.61           H
ATOM   4471 2HB  ASN A 294       3.993 -15.389  16.643  1.00 91.61           H
ATOM   4472  CG  ASN A 294       5.030 -15.816  18.485  1.00 91.61           C
ATOM   4473  OD1 ASN A 294       6.166 -15.434  18.714  1.00 91.61           O
ATOM   4474  ND2 ASN A 294       4.531 -16.968  18.923  1.00 91.61           N
ATOM   4475 1HD2 ASN A 294       3.590 -17.222  18.701  1.00 91.61           H
ATOM   4476 2HD2 ASN A 294       5.097 -17.581  19.476  1.00 91.61           H
ATOM   4477  HN  ASN A 294       3.751 -13.416  19.554  1.00 91.61           H
ATOM   4478  N   ILE A 295       2.459 -12.440  16.843  1.00 91.81           N
ATOM   4479  CA  ILE A 295       1.576 -11.800  15.883  1.00 91.81           C
ATOM   4480  C   ILE A 295       2.190 -10.471  15.438  1.00 91.81           C
ATOM   4481  O   ILE A 295       2.164 -10.135  14.256  1.00 91.81           O
ATOM   4482  HA  ILE A 295       1.507 -12.456  15.014  1.00 91.81           H
ATOM   4483  CB  ILE A 295       0.166 -11.663  16.460  1.00 91.81           C
ATOM   4484  HB  ILE A 295       0.250 -11.305  17.486  1.00 91.81           H
ATOM   4485  CG1 ILE A 295      -0.540 -13.020  16.511  1.00 91.81           C
ATOM   4486 1HG1 ILE A 295      -0.731 -13.373  15.498  1.00 91.81           H
ATOM   4487 2HG1 ILE A 295       0.110 -13.754  16.987  1.00 91.81           H
ATOM   4488  CG2 ILE A 295      -0.646 -10.624  15.684  1.00 91.81           C
ATOM   4489 1HG2 ILE A 295      -0.148  -9.656  15.744  1.00 91.81           H
ATOM   4490 2HG2 ILE A 295      -0.723 -10.929  14.640  1.00 91.81           H
ATOM   4491 3HG2 ILE A 295      -1.644 -10.547  16.115  1.00 91.81           H
ATOM   4492  CD1 ILE A 295      -1.858 -12.923  17.281  1.00 91.81           C
ATOM   4493 1HD1 ILE A 295      -1.660 -12.594  18.301  1.00 91.81           H
ATOM   4494 2HD1 ILE A 295      -2.515 -12.206  16.788  1.00 91.81           H
ATOM   4495 3HD1 ILE A 295      -2.339 -13.901  17.302  1.00 91.81           H
ATOM   4496  HN  ILE A 295       2.076 -12.553  17.759  1.00 91.81           H
ATOM   4497  N   ASP A 296       2.729  -9.751  16.411  1.00 93.04           N
ATOM   4498  CA  ASP A 296       3.309  -8.445  16.143  1.00 93.04           C
ATOM   4499  C   ASP A 296       4.504  -8.607  15.201  1.00 93.04           C
ATOM   4500  O   ASP A 296       4.675  -7.822  14.269  1.00 93.04           O
ATOM   4501  HA  ASP A 296       2.504  -7.860  15.698  1.00 93.04           H
ATOM   4502  CB  ASP A 296       3.808  -7.789  17.431  1.00 93.04           C
ATOM   4503 1HB  ASP A 296       4.265  -8.541  18.074  1.00 93.04           H
ATOM   4504 2HB  ASP A 296       4.582  -7.058  17.196  1.00 93.04           H
ATOM   4505  CG  ASP A 296       2.661  -7.102  18.176  1.00 93.04           C
ATOM   4506  OD1 ASP A 296       1.499  -7.389  17.817  1.00 93.04           O
ATOM   4507  OD2 ASP A 296       2.973  -6.306  19.088  1.00 93.04           O
ATOM   4508  HN  ASP A 296       2.774 -10.044  17.366  1.00 93.04           H
ATOM   4509  N   ILE A 297       5.301  -9.629  15.477  1.00 92.89           N
ATOM   4510  CA  ILE A 297       6.458  -9.920  14.649  1.00 92.89           C
ATOM   4511  C   ILE A 297       5.993 -10.276  13.236  1.00 92.89           C
ATOM   4512  O   ILE A 297       6.543  -9.779  12.254  1.00 92.89           O
ATOM   4513  HA  ILE A 297       7.059  -9.013  14.597  1.00 92.89           H
ATOM   4514  CB  ILE A 297       7.325 -11.000  15.301  1.00 92.89           C
ATOM   4515  HB  ILE A 297       6.678 -11.829  15.590  1.00 92.89           H
ATOM   4516  CG1 ILE A 297       7.986 -10.476  16.577  1.00 92.89           C
ATOM   4517 1HG1 ILE A 297       8.718  -9.710  16.323  1.00 92.89           H
ATOM   4518 2HG1 ILE A 297       7.236 -10.003  17.211  1.00 92.89           H
ATOM   4519  CG2 ILE A 297       8.351 -11.552  14.309  1.00 92.89           C
ATOM   4520 1HG2 ILE A 297       7.832 -11.988  13.455  1.00 92.89           H
ATOM   4521 2HG2 ILE A 297       8.997 -10.744  13.967  1.00 92.89           H
ATOM   4522 3HG2 ILE A 297       8.953 -12.318  14.798  1.00 92.89           H
ATOM   4523  CD1 ILE A 297       8.670 -11.609  17.345  1.00 92.89           C
ATOM   4524 1HD1 ILE A 297       7.931 -12.362  17.618  1.00 92.89           H
ATOM   4525 2HD1 ILE A 297       9.436 -12.063  16.716  1.00 92.89           H
ATOM   4526 3HD1 ILE A 297       9.132 -11.209  18.247  1.00 92.89           H
ATOM   4527  HN  ILE A 297       5.165 -10.251  16.249  1.00 92.89           H
ATOM   4528  N   CYS A 298       4.984 -11.132  13.177  1.00 94.63           N
ATOM   4529  CA  CYS A 298       4.449 -11.573  11.900  1.00 94.63           C
ATOM   4530  C   CYS A 298       3.991 -10.339  11.120  1.00 94.63           C
ATOM   4531  O   CYS A 298       4.201 -10.251   9.911  1.00 94.63           O
ATOM   4532  HA  CYS A 298       5.261 -12.081  11.379  1.00 94.63           H
ATOM   4533  CB  CYS A 298       3.317 -12.587  12.080  1.00 94.63           C
ATOM   4534 1HB  CYS A 298       2.629 -12.243  12.852  1.00 94.63           H
ATOM   4535 2HB  CYS A 298       2.744 -12.672  11.157  1.00 94.63           H
ATOM   4536  SG  CYS A 298       4.006 -14.218  12.541  1.00 94.63           S
ATOM   4537  HG  CYS A 298       4.251 -13.912  13.812  1.00 94.63           H
ATOM   4538  HN  CYS A 298       4.535 -11.523  13.981  1.00 94.63           H
ATOM   4539  N   PHE A 299       3.373  -9.417  11.843  1.00 93.34           N
ATOM   4540  CA  PHE A 299       2.881  -8.193  11.233  1.00 93.34           C
ATOM   4541  C   PHE A 299       4.023  -7.401  10.595  1.00 93.34           C
ATOM   4542  O   PHE A 299       3.922  -6.977   9.445  1.00 93.34           O
ATOM   4543  HA  PHE A 299       2.165  -8.481  10.463  1.00 93.34           H
ATOM   4544  CB  PHE A 299       2.257  -7.355  12.352  1.00 93.34           C
ATOM   4545 1HB  PHE A 299       1.459  -7.930  12.820  1.00 93.34           H
ATOM   4546 2HB  PHE A 299       3.010  -7.173  13.118  1.00 93.34           H
ATOM   4547  CG  PHE A 299       1.692  -6.013  11.882  1.00 93.34           C
ATOM   4548  CD1 PHE A 299       2.431  -4.880  12.018  1.00 93.34           C
ATOM   4549  HD1 PHE A 299       3.425  -4.927  12.462  1.00 93.34           H
ATOM   4550  CD2 PHE A 299       0.451  -5.954  11.329  1.00 93.34           C
ATOM   4551  HD2 PHE A 299      -0.141  -6.863  11.221  1.00 93.34           H
ATOM   4552  CE1 PHE A 299       1.906  -3.634  11.583  1.00 93.34           C
ATOM   4553  HE1 PHE A 299       2.498  -2.725  11.692  1.00 93.34           H
ATOM   4554  CE2 PHE A 299      -0.074  -4.709  10.894  1.00 93.34           C
ATOM   4555  HE2 PHE A 299      -1.069  -4.661  10.451  1.00 93.34           H
ATOM   4556  CZ  PHE A 299       0.665  -3.575  11.030  1.00 93.34           C
ATOM   4557  HZ  PHE A 299       0.262  -2.619  10.696  1.00 93.34           H
ATOM   4558  HN  PHE A 299       3.207  -9.495  12.826  1.00 93.34           H
ATOM   4559  N   GLN A 300       5.083  -7.224  11.369  1.00 90.10           N
ATOM   4560  CA  GLN A 300       6.208  -6.417  10.927  1.00 90.10           C
ATOM   4561  C   GLN A 300       6.838  -7.027   9.674  1.00 90.10           C
ATOM   4562  O   GLN A 300       7.203  -6.308   8.745  1.00 90.10           O
ATOM   4563  HA  GLN A 300       5.787  -5.439  10.691  1.00 90.10           H
ATOM   4564  CB  GLN A 300       7.244  -6.261  12.042  1.00 90.10           C
ATOM   4565 1HB  GLN A 300       7.468  -7.237  12.473  1.00 90.10           H
ATOM   4566 2HB  GLN A 300       8.174  -5.874  11.627  1.00 90.10           H
ATOM   4567  CG  GLN A 300       6.735  -5.319  13.135  1.00 90.10           C
ATOM   4568 1HG  GLN A 300       6.475  -4.356  12.697  1.00 90.10           H
ATOM   4569 2HG  GLN A 300       5.825  -5.726  13.576  1.00 90.10           H
ATOM   4570  CD  GLN A 300       7.792  -5.122  14.224  1.00 90.10           C
ATOM   4571  OE1 GLN A 300       8.918  -5.581  14.123  1.00 90.10           O
ATOM   4572  NE2 GLN A 300       7.368  -4.415  15.267  1.00 90.10           N
ATOM   4573 1HE2 GLN A 300       6.431  -4.066  15.287  1.00 90.10           H
ATOM   4574 2HE2 GLN A 300       7.986  -4.232  16.032  1.00 90.10           H
ATOM   4575  HN  GLN A 300       5.181  -7.621  12.282  1.00 90.10           H
ATOM   4576  N   VAL A 301       6.948  -8.348   9.688  1.00 94.97           N
ATOM   4577  CA  VAL A 301       7.583  -9.058   8.591  1.00 94.97           C
ATOM   4578  C   VAL A 301       6.734  -8.900   7.328  1.00 94.97           C
ATOM   4579  O   VAL A 301       7.240  -8.495   6.282  1.00 94.97           O
ATOM   4580  HA  VAL A 301       8.556  -8.598   8.420  1.00 94.97           H
ATOM   4581  CB  VAL A 301       7.812 -10.521   8.978  1.00 94.97           C
ATOM   4582  HB  VAL A 301       6.856 -10.938   9.294  1.00 94.97           H
ATOM   4583  CG1 VAL A 301       8.306 -11.334   7.779  1.00 94.97           C
ATOM   4584 1HG1 VAL A 301       7.563 -11.295   6.983  1.00 94.97           H
ATOM   4585 2HG1 VAL A 301       9.246 -10.916   7.420  1.00 94.97           H
ATOM   4586 3HG1 VAL A 301       8.461 -12.369   8.082  1.00 94.97           H
ATOM   4587  CG2 VAL A 301       8.785 -10.631  10.154  1.00 94.97           C
ATOM   4588 1HG2 VAL A 301       9.741 -10.189   9.876  1.00 94.97           H
ATOM   4589 2HG2 VAL A 301       8.375 -10.102  11.014  1.00 94.97           H
ATOM   4590 3HG2 VAL A 301       8.930 -11.681  10.408  1.00 94.97           H
ATOM   4591  HN  VAL A 301       6.613  -8.929  10.430  1.00 94.97           H
ATOM   4592  N   THR A 302       5.457  -9.228   7.466  1.00 94.23           N
ATOM   4593  CA  THR A 302       4.567  -9.269   6.319  1.00 94.23           C
ATOM   4594  C   THR A 302       4.362  -7.863   5.752  1.00 94.23           C
ATOM   4595  O   THR A 302       4.190  -7.695   4.546  1.00 94.23           O
ATOM   4596  HA  THR A 302       5.041  -9.863   5.537  1.00 94.23           H
ATOM   4597  CB  THR A 302       3.265  -9.944   6.755  1.00 94.23           C
ATOM   4598  HB  THR A 302       2.549  -9.975   5.934  1.00 94.23           H
ATOM   4599  OG1 THR A 302       2.855  -9.201   7.900  1.00 94.23           O
ATOM   4600  HG1 THR A 302       1.941  -9.489   8.185  1.00 94.23           H
ATOM   4601  CG2 THR A 302       3.490 -11.360   7.290  1.00 94.23           C
ATOM   4602 1HG2 THR A 302       4.153 -11.321   8.153  1.00 94.23           H
ATOM   4603 2HG2 THR A 302       3.942 -11.974   6.511  1.00 94.23           H
ATOM   4604 3HG2 THR A 302       2.534 -11.793   7.585  1.00 94.23           H
ATOM   4605  HN  THR A 302       5.032  -9.462   8.340  1.00 94.23           H
ATOM   4606  N   GLN A 303       4.387  -6.888   6.649  1.00 91.25           N
ATOM   4607  CA  GLN A 303       4.275  -5.497   6.246  1.00 91.25           C
ATOM   4608  C   GLN A 303       5.464  -5.102   5.367  1.00 91.25           C
ATOM   4609  O   GLN A 303       5.298  -4.397   4.373  1.00 91.25           O
ATOM   4610  HA  GLN A 303       3.352  -5.435   5.670  1.00 91.25           H
ATOM   4611  CB  GLN A 303       4.167  -4.579   7.466  1.00 91.25           C
ATOM   4612 1HB  GLN A 303       3.327  -4.891   8.086  1.00 91.25           H
ATOM   4613 2HB  GLN A 303       5.066  -4.672   8.076  1.00 91.25           H
ATOM   4614  CG  GLN A 303       3.982  -3.121   7.041  1.00 91.25           C
ATOM   4615 1HG  GLN A 303       4.872  -2.775   6.516  1.00 91.25           H
ATOM   4616 2HG  GLN A 303       3.150  -3.046   6.340  1.00 91.25           H
ATOM   4617  CD  GLN A 303       3.717  -2.226   8.253  1.00 91.25           C
ATOM   4618  OE1 GLN A 303       4.530  -2.101   9.154  1.00 91.25           O
ATOM   4619  NE2 GLN A 303       2.537  -1.612   8.225  1.00 91.25           N
ATOM   4620 1HE2 GLN A 303       1.916  -1.758   7.455  1.00 91.25           H
ATOM   4621 2HE2 GLN A 303       2.272  -1.005   8.974  1.00 91.25           H
ATOM   4622  HN  GLN A 303       4.480  -7.037   7.634  1.00 91.25           H
ATOM   4623  N   THR A 304       6.636  -5.574   5.765  1.00 92.57           N
ATOM   4624  CA  THR A 304       7.857  -5.251   5.046  1.00 92.57           C
ATOM   4625  C   THR A 304       7.810  -5.828   3.630  1.00 92.57           C
ATOM   4626  O   THR A 304       8.188  -5.158   2.670  1.00 92.57           O
ATOM   4627  HA  THR A 304       7.921  -4.167   4.948  1.00 92.57           H
ATOM   4628  CB  THR A 304       9.040  -5.760   5.871  1.00 92.57           C
ATOM   4629  HB  THR A 304       9.037  -6.849   5.925  1.00 92.57           H
ATOM   4630  OG1 THR A 304       8.912  -5.082   7.118  1.00 92.57           O
ATOM   4631  HG1 THR A 304       8.497  -5.689   7.796  1.00 92.57           H
ATOM   4632  CG2 THR A 304      10.386  -5.280   5.323  1.00 92.57           C
ATOM   4633 1HG2 THR A 304      10.414  -4.191   5.332  1.00 92.57           H
ATOM   4634 2HG2 THR A 304      10.510  -5.638   4.301  1.00 92.57           H
ATOM   4635 3HG2 THR A 304      11.191  -5.670   5.945  1.00 92.57           H
ATOM   4636  HN  THR A 304       6.759  -6.166   6.562  1.00 92.57           H
ATOM   4637  N   ILE A 305       7.342  -7.065   3.544  1.00 92.58           N
ATOM   4638  CA  ILE A 305       7.207  -7.726   2.258  1.00 92.58           C
ATOM   4639  C   ILE A 305       6.292  -6.895   1.356  1.00 92.58           C
ATOM   4640  O   ILE A 305       6.545  -6.766   0.159  1.00 92.58           O
ATOM   4641  HA  ILE A 305       8.197  -7.764   1.804  1.00 92.58           H
ATOM   4642  CB  ILE A 305       6.739  -9.171   2.444  1.00 92.58           C
ATOM   4643  HB  ILE A 305       5.852  -9.163   3.079  1.00 92.58           H
ATOM   4644  CG1 ILE A 305       7.802 -10.003   3.164  1.00 92.58           C
ATOM   4645 1HG1 ILE A 305       8.629 -10.209   2.484  1.00 92.58           H
ATOM   4646 2HG1 ILE A 305       8.210  -9.435   3.999  1.00 92.58           H
ATOM   4647  CG2 ILE A 305       6.332  -9.793   1.107  1.00 92.58           C
ATOM   4648 1HG2 ILE A 305       5.517  -9.215   0.671  1.00 92.58           H
ATOM   4649 2HG2 ILE A 305       7.185  -9.787   0.429  1.00 92.58           H
ATOM   4650 3HG2 ILE A 305       6.003 -10.819   1.269  1.00 92.58           H
ATOM   4651  CD1 ILE A 305       7.215 -11.320   3.674  1.00 92.58           C
ATOM   4652 1HD1 ILE A 305       6.404 -11.110   4.372  1.00 92.58           H
ATOM   4653 2HD1 ILE A 305       6.830 -11.897   2.833  1.00 92.58           H
ATOM   4654 3HD1 ILE A 305       7.992 -11.892   4.181  1.00 92.58           H
ATOM   4655  HN  ILE A 305       7.060  -7.612   4.332  1.00 92.58           H
ATOM   4656  N   ALA A 306       5.248  -6.353   1.965  1.00 92.04           N
ATOM   4657  CA  ALA A 306       4.274  -5.569   1.224  1.00 92.04           C
ATOM   4658  C   ALA A 306       4.954  -4.323   0.656  1.00 92.04           C
ATOM   4659  O   ALA A 306       4.624  -3.877  -0.442  1.00 92.04           O
ATOM   4660  HA  ALA A 306       3.911  -6.183   0.400  1.00 92.04           H
ATOM   4661  CB  ALA A 306       3.095  -5.225   2.137  1.00 92.04           C
ATOM   4662 1HB  ALA A 306       2.628  -6.144   2.491  1.00 92.04           H
ATOM   4663 2HB  ALA A 306       3.453  -4.648   2.990  1.00 92.04           H
ATOM   4664 3HB  ALA A 306       2.365  -4.637   1.582  1.00 92.04           H
ATOM   4665  HN  ALA A 306       5.063  -6.442   2.943  1.00 92.04           H
ATOM   4666  N   PHE A 307       5.892  -3.795   1.429  1.00 90.09           N
ATOM   4667  CA  PHE A 307       6.583  -2.577   1.042  1.00 90.09           C
ATOM   4668  C   PHE A 307       7.490  -2.821  -0.166  1.00 90.09           C
ATOM   4669  O   PHE A 307       7.685  -1.929  -0.991  1.00 90.09           O
ATOM   4670  HA  PHE A 307       5.821  -1.842   0.780  1.00 90.09           H
ATOM   4671  CB  PHE A 307       7.444  -2.153   2.233  1.00 90.09           C
ATOM   4672 1HB  PHE A 307       8.053  -3.000   2.548  1.00 90.09           H
ATOM   4673 2HB  PHE A 307       8.130  -1.369   1.912  1.00 90.09           H
ATOM   4674  CG  PHE A 307       6.641  -1.647   3.433  1.00 90.09           C
ATOM   4675  CD1 PHE A 307       5.296  -1.470   3.325  1.00 90.09           C
ATOM   4676  HD1 PHE A 307       4.792  -1.689   2.384  1.00 90.09           H
ATOM   4677  CD2 PHE A 307       7.270  -1.374   4.607  1.00 90.09           C
ATOM   4678  HD2 PHE A 307       8.348  -1.516   4.693  1.00 90.09           H
ATOM   4679  CE1 PHE A 307       4.551  -1.001   4.439  1.00 90.09           C
ATOM   4680  HE1 PHE A 307       3.473  -0.858   4.353  1.00 90.09           H
ATOM   4681  CE2 PHE A 307       6.525  -0.905   5.721  1.00 90.09           C
ATOM   4682  HE2 PHE A 307       7.030  -0.686   6.662  1.00 90.09           H
ATOM   4683  CZ  PHE A 307       5.181  -0.728   5.613  1.00 90.09           C
ATOM   4684  HZ  PHE A 307       4.608  -0.368   6.468  1.00 90.09           H
ATOM   4685  HN  PHE A 307       6.180  -4.185   2.304  1.00 90.09           H
ATOM   4686  N   PHE A 308       8.020  -4.033  -0.233  1.00 87.26           N
ATOM   4687  CA  PHE A 308       8.896  -4.408  -1.329  1.00 87.26           C
ATOM   4688  C   PHE A 308       8.164  -4.319  -2.670  1.00 87.26           C
ATOM   4689  O   PHE A 308       8.795  -4.177  -3.717  1.00 87.26           O
ATOM   4690  HA  PHE A 308       9.733  -3.711  -1.327  1.00 87.26           H
ATOM   4691  CB  PHE A 308       9.319  -5.859  -1.088  1.00 87.26           C
ATOM   4692 1HB  PHE A 308       8.508  -6.384  -0.584  1.00 87.26           H
ATOM   4693 2HB  PHE A 308       9.466  -6.348  -2.051  1.00 87.26           H
ATOM   4694  CG  PHE A 308      10.596  -6.004  -0.259  1.00 87.26           C
ATOM   4695  CD1 PHE A 308      11.810  -5.799  -0.837  1.00 87.26           C
ATOM   4696  HD1 PHE A 308      11.873  -5.530  -1.891  1.00 87.26           H
ATOM   4697  CD2 PHE A 308      10.518  -6.340   1.057  1.00 87.26           C
ATOM   4698  HD2 PHE A 308       9.545  -6.505   1.521  1.00 87.26           H
ATOM   4699  CE1 PHE A 308      12.995  -5.934  -0.067  1.00 87.26           C
ATOM   4700  HE1 PHE A 308      13.968  -5.769  -0.530  1.00 87.26           H
ATOM   4701  CE2 PHE A 308      11.703  -6.475   1.827  1.00 87.26           C
ATOM   4702  HE2 PHE A 308      11.641  -6.744   2.882  1.00 87.26           H
ATOM   4703  CZ  PHE A 308      12.917  -6.269   1.249  1.00 87.26           C
ATOM   4704  HZ  PHE A 308      13.827  -6.373   1.840  1.00 87.26           H
ATOM   4705  HN  PHE A 308       7.859  -4.752   0.445  1.00 87.26           H
ATOM   4706  N   HIS A 309       6.844  -4.406  -2.595  1.00 78.77           N
ATOM   4707  CA  HIS A 309       6.021  -4.342  -3.790  1.00 78.77           C
ATOM   4708  C   HIS A 309       6.282  -3.025  -4.524  1.00 78.77           C
ATOM   4709  O   HIS A 309       6.331  -2.993  -5.752  1.00 78.77           O
ATOM   4710  HA  HIS A 309       6.330  -5.171  -4.428  1.00 78.77           H
ATOM   4711  CB  HIS A 309       4.544  -4.546  -3.445  1.00 78.77           C
ATOM   4712 1HB  HIS A 309       4.426  -5.514  -2.958  1.00 78.77           H
ATOM   4713 2HB  HIS A 309       4.243  -3.787  -2.722  1.00 78.77           H
ATOM   4714  CG  HIS A 309       3.620  -4.481  -4.637  1.00 78.77           C
ATOM   4715  ND1 HIS A 309       3.649  -5.412  -5.660  1.00 78.77           N
ATOM   4716  HD1 HIS A 309       4.263  -6.199  -5.717  1.00 78.77           H
ATOM   4717  CD2 HIS A 309       2.640  -3.587  -4.957  1.00 78.77           C
ATOM   4718  HD2 HIS A 309       2.350  -2.720  -4.364  1.00 78.77           H
ATOM   4719  CE1 HIS A 309       2.725  -5.084  -6.551  1.00 78.77           C
ATOM   4720  HE1 HIS A 309       2.502  -5.623  -7.471  1.00 78.77           H
ATOM   4721  NE2 HIS A 309       2.101  -3.952  -6.114  1.00 78.77           N
ATOM   4722  HN  HIS A 309       6.339  -4.518  -1.739  1.00 78.77           H
ATOM   4723  N   SER A 310       6.443  -1.970  -3.739  1.00 84.28           N
ATOM   4724  CA  SER A 310       6.537  -0.631  -4.295  1.00 84.28           C
ATOM   4725  C   SER A 310       7.835  -0.484  -5.091  1.00 84.28           C
ATOM   4726  O   SER A 310       7.902   0.298  -6.038  1.00 84.28           O
ATOM   4727  HA  SER A 310       5.672  -0.530  -4.952  1.00 84.28           H
ATOM   4728  CB  SER A 310       6.466   0.429  -3.194  1.00 84.28           C
ATOM   4729 1HB  SER A 310       6.404   1.419  -3.647  1.00 84.28           H
ATOM   4730 2HB  SER A 310       5.555   0.288  -2.612  1.00 84.28           H
ATOM   4731  OG  SER A 310       7.595   0.375  -2.327  1.00 84.28           O
ATOM   4732  HG  SER A 310       7.448  -0.312  -1.616  1.00 84.28           H
ATOM   4733  HN  SER A 310       6.510  -2.019  -2.742  1.00 84.28           H
ATOM   4734  N   CYS A 311       8.835  -1.248  -4.676  1.00 86.99           N
ATOM   4735  CA  CYS A 311      10.141  -1.180  -5.309  1.00 86.99           C
ATOM   4736  C   CYS A 311      10.184  -2.213  -6.436  1.00 86.99           C
ATOM   4737  O   CYS A 311      11.036  -2.138  -7.320  1.00 86.99           O
ATOM   4738  HA  CYS A 311      10.244  -0.170  -5.706  1.00 86.99           H
ATOM   4739  CB  CYS A 311      11.271  -1.390  -4.299  1.00 86.99           C
ATOM   4740 1HB  CYS A 311      12.220  -1.070  -4.730  1.00 86.99           H
ATOM   4741 2HB  CYS A 311      11.099  -0.775  -3.415  1.00 86.99           H
ATOM   4742  SG  CYS A 311      11.364  -3.155  -3.823  1.00 86.99           S
ATOM   4743  HG  CYS A 311      12.413  -3.026  -3.015  1.00 86.99           H
ATOM   4744  HN  CYS A 311       8.763  -1.904  -3.925  1.00 86.99           H
ATOM   4745  N   LEU A 312       9.254  -3.155  -6.368  1.00 84.51           N
ATOM   4746  CA  LEU A 312       9.255  -4.275  -7.294  1.00 84.51           C
ATOM   4747  C   LEU A 312       8.616  -3.840  -8.614  1.00 84.51           C
ATOM   4748  O   LEU A 312       9.025  -4.290  -9.684  1.00 84.51           O
ATOM   4749  HA  LEU A 312      10.294  -4.541  -7.484  1.00 84.51           H
ATOM   4750  CB  LEU A 312       8.584  -5.495  -6.659  1.00 84.51           C
ATOM   4751 1HB  LEU A 312       7.673  -5.164  -6.158  1.00 84.51           H
ATOM   4752 2HB  LEU A 312       8.281  -6.174  -7.456  1.00 84.51           H
ATOM   4753  CG  LEU A 312       9.430  -6.278  -5.653  1.00 84.51           C
ATOM   4754  HG  LEU A 312       9.750  -5.592  -4.869  1.00 84.51           H
ATOM   4755  CD1 LEU A 312       8.605  -7.378  -4.982  1.00 84.51           C
ATOM   4756 1HD1 LEU A 312       7.762  -6.930  -4.456  1.00 84.51           H
ATOM   4757 2HD1 LEU A 312       8.235  -8.068  -5.740  1.00 84.51           H
ATOM   4758 3HD1 LEU A 312       9.230  -7.919  -4.272  1.00 84.51           H
ATOM   4759  CD2 LEU A 312      10.694  -6.831  -6.313  1.00 84.51           C
ATOM   4760 1HD2 LEU A 312      10.416  -7.498  -7.129  1.00 84.51           H
ATOM   4761 2HD2 LEU A 312      11.290  -6.007  -6.704  1.00 84.51           H
ATOM   4762 3HD2 LEU A 312      11.277  -7.383  -5.576  1.00 84.51           H
ATOM   4763  HN  LEU A 312       8.512  -3.160  -5.698  1.00 84.51           H
ATOM   4764  N   ASN A 313       7.624  -2.970  -8.497  1.00 78.97           N
ATOM   4765  CA  ASN A 313       6.827  -2.583  -9.649  1.00 78.97           C
ATOM   4766  C   ASN A 313       7.757  -2.137 -10.780  1.00 78.97           C
ATOM   4767  O   ASN A 313       7.696  -2.672 -11.886  1.00 78.97           O
ATOM   4768  HA  ASN A 313       6.251  -3.471  -9.909  1.00 78.97           H
ATOM   4769  CB  ASN A 313       5.900  -1.415  -9.310  1.00 78.97           C
ATOM   4770 1HB  ASN A 313       6.430  -0.694  -8.689  1.00 78.97           H
ATOM   4771 2HB  ASN A 313       5.613  -0.897 -10.225  1.00 78.97           H
ATOM   4772  CG  ASN A 313       4.647  -1.903  -8.580  1.00 78.97           C
ATOM   4773  OD1 ASN A 313       4.219  -3.037  -8.718  1.00 78.97           O
ATOM   4774  ND2 ASN A 313       4.085  -0.986  -7.797  1.00 78.97           N
ATOM   4775 1HD2 ASN A 313       4.487  -0.073  -7.729  1.00 78.97           H
ATOM   4776 2HD2 ASN A 313       3.261  -1.210  -7.278  1.00 78.97           H
ATOM   4777  HN  ASN A 313       7.363  -2.533  -7.637  1.00 78.97           H
ATOM   4778  N   PRO A 314       8.629  -1.153 -10.525  1.00 79.64           N
ATOM   4779  CA  PRO A 314       9.512  -0.637 -11.574  1.00 79.64           C
ATOM   4780  C   PRO A 314      10.301  -1.742 -12.259  1.00 79.64           C
ATOM   4781  O   PRO A 314      10.453  -1.736 -13.479  1.00 79.64           O
ATOM   4782  HA  PRO A 314       8.923  -0.175 -12.366  1.00 79.64           H
ATOM   4783  CB  PRO A 314      10.428   0.337 -10.831  1.00 79.64           C
ATOM   4784 1HB  PRO A 314      11.340  -0.152 -10.487  1.00 79.64           H
ATOM   4785 2HB  PRO A 314      10.734   1.166 -11.468  1.00 79.64           H
ATOM   4786  CG  PRO A 314       9.569   0.810  -9.665  1.00 79.64           C
ATOM   4787 1HG  PRO A 314      10.173   1.223  -8.857  1.00 79.64           H
ATOM   4788 2HG  PRO A 314       8.878   1.598  -9.965  1.00 79.64           H
ATOM   4789  CD  PRO A 314       8.842  -0.457  -9.243  1.00 79.64           C
ATOM   4790 1HD  PRO A 314       9.439  -1.057  -8.557  1.00 79.64           H
ATOM   4791 2HD  PRO A 314       7.904  -0.235  -8.734  1.00 79.64           H
ATOM   4792  N   VAL A 315      10.785  -2.670 -11.447  1.00 81.44           N
ATOM   4793  CA  VAL A 315      11.627  -3.741 -11.952  1.00 81.44           C
ATOM   4794  C   VAL A 315      10.814  -4.614 -12.910  1.00 81.44           C
ATOM   4795  O   VAL A 315      11.317  -5.033 -13.951  1.00 81.44           O
ATOM   4796  HA  VAL A 315      12.447  -3.282 -12.505  1.00 81.44           H
ATOM   4797  CB  VAL A 315      12.225  -4.531 -10.786  1.00 81.44           C
ATOM   4798  HB  VAL A 315      11.402  -4.961 -10.215  1.00 81.44           H
ATOM   4799  CG1 VAL A 315      13.096  -5.682 -11.293  1.00 81.44           C
ATOM   4800 1HG1 VAL A 315      12.491  -6.356 -11.898  1.00 81.44           H
ATOM   4801 2HG1 VAL A 315      13.910  -5.282 -11.898  1.00 81.44           H
ATOM   4802 3HG1 VAL A 315      13.509  -6.226 -10.444  1.00 81.44           H
ATOM   4803  CG2 VAL A 315      13.017  -3.614  -9.851  1.00 81.44           C
ATOM   4804 1HG2 VAL A 315      13.828  -3.142 -10.407  1.00 81.44           H
ATOM   4805 2HG2 VAL A 315      12.356  -2.845  -9.451  1.00 81.44           H
ATOM   4806 3HG2 VAL A 315      13.431  -4.201  -9.032  1.00 81.44           H
ATOM   4807  HN  VAL A 315      10.611  -2.698 -10.462  1.00 81.44           H
ATOM   4808  N   LEU A 316       9.571  -4.861 -12.525  1.00 79.45           N
ATOM   4809  CA  LEU A 316       8.694  -5.704 -13.320  1.00 79.45           C
ATOM   4810  C   LEU A 316       8.564  -5.113 -14.726  1.00 79.45           C
ATOM   4811  O   LEU A 316       8.603  -5.843 -15.715  1.00 79.45           O
ATOM   4812  HA  LEU A 316       9.165  -6.683 -13.400  1.00 79.45           H
ATOM   4813  CB  LEU A 316       7.353  -5.902 -12.611  1.00 79.45           C
ATOM   4814 1HB  LEU A 316       6.925  -4.922 -12.404  1.00 79.45           H
ATOM   4815 2HB  LEU A 316       6.674  -6.409 -13.296  1.00 79.45           H
ATOM   4816  CG  LEU A 316       7.398  -6.694 -11.302  1.00 79.45           C
ATOM   4817  HG  LEU A 316       8.096  -6.200 -10.627  1.00 79.45           H
ATOM   4818  CD1 LEU A 316       6.030  -6.696 -10.616  1.00 79.45           C
ATOM   4819 1HD1 LEU A 316       5.733  -5.671 -10.394  1.00 79.45           H
ATOM   4820 2HD1 LEU A 316       5.293  -7.153 -11.276  1.00 79.45           H
ATOM   4821 3HD1 LEU A 316       6.090  -7.266  -9.689  1.00 79.45           H
ATOM   4822  CD2 LEU A 316       7.923  -8.112 -11.537  1.00 79.45           C
ATOM   4823 1HD2 LEU A 316       7.269  -8.631 -12.238  1.00 79.45           H
ATOM   4824 2HD2 LEU A 316       8.931  -8.062 -11.950  1.00 79.45           H
ATOM   4825 3HD2 LEU A 316       7.945  -8.653 -10.591  1.00 79.45           H
ATOM   4826  HN  LEU A 316       9.162  -4.498 -11.687  1.00 79.45           H
ATOM   4827  N   TYR A 317       8.413  -3.798 -14.769  1.00 68.45           N
ATOM   4828  CA  TYR A 317       8.216  -3.108 -16.032  1.00 68.45           C
ATOM   4829  C   TYR A 317       9.448  -3.243 -16.929  1.00 68.45           C
ATOM   4830  O   TYR A 317       9.325  -3.339 -18.149  1.00 68.45           O
ATOM   4831  HA  TYR A 317       7.360  -3.561 -16.533  1.00 68.45           H
ATOM   4832  CB  TYR A 317       8.016  -1.632 -15.681  1.00 68.45           C
ATOM   4833 1HB  TYR A 317       8.914  -1.262 -15.186  1.00 68.45           H
ATOM   4834 2HB  TYR A 317       7.901  -1.062 -16.602  1.00 68.45           H
ATOM   4835  CG  TYR A 317       6.808  -1.366 -14.779  1.00 68.45           C
ATOM   4836  CD1 TYR A 317       5.713  -2.204 -14.828  1.00 68.45           C
ATOM   4837  HD1 TYR A 317       5.708  -3.055 -15.509  1.00 68.45           H
ATOM   4838  CD2 TYR A 317       6.815  -0.288 -13.918  1.00 68.45           C
ATOM   4839  HD2 TYR A 317       7.680   0.374 -13.879  1.00 68.45           H
ATOM   4840  CE1 TYR A 317       4.576  -1.953 -13.980  1.00 68.45           C
ATOM   4841  HE1 TYR A 317       3.705  -2.607 -14.008  1.00 68.45           H
ATOM   4842  CE2 TYR A 317       5.679  -0.037 -13.070  1.00 68.45           C
ATOM   4843  HE2 TYR A 317       5.671   0.811 -12.385  1.00 68.45           H
ATOM   4844  CZ  TYR A 317       4.616  -0.882 -13.142  1.00 68.45           C
ATOM   4845  OH  TYR A 317       3.542  -0.645 -12.341  1.00 68.45           O
ATOM   4846  HH  TYR A 317       2.905  -1.415 -12.387  1.00 68.45           H
ATOM   4847  HN  TYR A 317       8.424  -3.207 -13.962  1.00 68.45           H
ATOM   4848  N   VAL A 318      10.609  -3.247 -16.289  1.00 71.39           N
ATOM   4849  CA  VAL A 318      11.864  -3.316 -17.017  1.00 71.39           C
ATOM   4850  C   VAL A 318      11.974  -4.675 -17.710  1.00 71.39           C
ATOM   4851  O   VAL A 318      12.285  -4.747 -18.898  1.00 71.39           O
ATOM   4852  HA  VAL A 318      11.847  -2.535 -17.777  1.00 71.39           H
ATOM   4853  CB  VAL A 318      13.033  -3.031 -16.072  1.00 71.39           C
ATOM   4854  HB  VAL A 318      12.950  -3.708 -15.222  1.00 71.39           H
ATOM   4855  CG1 VAL A 318      14.373  -3.302 -16.760  1.00 71.39           C
ATOM   4856 1HG1 VAL A 318      14.419  -4.346 -17.067  1.00 71.39           H
ATOM   4857 2HG1 VAL A 318      14.468  -2.660 -17.636  1.00 71.39           H
ATOM   4858 3HG1 VAL A 318      15.187  -3.091 -16.065  1.00 71.39           H
ATOM   4859  CG2 VAL A 318      12.970  -1.598 -15.539  1.00 71.39           C
ATOM   4860 1HG2 VAL A 318      13.017  -0.898 -16.372  1.00 71.39           H
ATOM   4861 2HG2 VAL A 318      12.037  -1.454 -14.994  1.00 71.39           H
ATOM   4862 3HG2 VAL A 318      13.813  -1.422 -14.869  1.00 71.39           H
ATOM   4863  HN  VAL A 318      10.699  -3.205 -15.294  1.00 71.39           H
ATOM   4864  N   PHE A 319      11.712  -5.720 -16.938  1.00 70.97           N
ATOM   4865  CA  PHE A 319      11.967  -7.074 -17.399  1.00 70.97           C
ATOM   4866  C   PHE A 319      10.832  -7.571 -18.297  1.00 70.97           C
ATOM   4867  O   PHE A 319      11.072  -8.285 -19.269  1.00 70.97           O
ATOM   4868  HA  PHE A 319      12.896  -7.052 -17.969  1.00 70.97           H
ATOM   4869  CB  PHE A 319      12.044  -7.963 -16.156  1.00 70.97           C
ATOM   4870 1HB  PHE A 319      11.262  -7.664 -15.459  1.00 70.97           H
ATOM   4871 2HB  PHE A 319      11.837  -8.993 -16.445  1.00 70.97           H
ATOM   4872  CG  PHE A 319      13.394  -7.912 -15.438  1.00 70.97           C
ATOM   4873  CD1 PHE A 319      14.489  -8.485 -16.006  1.00 70.97           C
ATOM   4874  HD1 PHE A 319      14.405  -8.981 -16.973  1.00 70.97           H
ATOM   4875  CD2 PHE A 319      13.500  -7.293 -14.231  1.00 70.97           C
ATOM   4876  HD2 PHE A 319      12.622  -6.834 -13.776  1.00 70.97           H
ATOM   4877  CE1 PHE A 319      15.742  -8.438 -15.339  1.00 70.97           C
ATOM   4878  HE1 PHE A 319      16.619  -8.898 -15.794  1.00 70.97           H
ATOM   4879  CE2 PHE A 319      14.753  -7.246 -13.564  1.00 70.97           C
ATOM   4880  HE2 PHE A 319      14.837  -6.751 -12.597  1.00 70.97           H
ATOM   4881  CZ  PHE A 319      15.847  -7.820 -14.132  1.00 70.97           C
ATOM   4882  HZ  PHE A 319      16.809  -7.783 -13.621  1.00 70.97           H
ATOM   4883  HN  PHE A 319      11.333  -5.652 -16.015  1.00 70.97           H
ATOM   4884  N   VAL A 320       9.620  -7.173 -17.939  1.00 75.09           N
ATOM   4885  CA  VAL A 320       8.434  -7.738 -18.559  1.00 75.09           C
ATOM   4886  C   VAL A 320       7.967  -6.818 -19.689  1.00 75.09           C
ATOM   4887  O   VAL A 320       7.369  -7.278 -20.661  1.00 75.09           O
ATOM   4888  HA  VAL A 320       8.712  -8.702 -18.984  1.00 75.09           H
ATOM   4889  CB  VAL A 320       7.355  -7.979 -17.500  1.00 75.09           C
ATOM   4890  HB  VAL A 320       6.997  -7.008 -17.159  1.00 75.09           H
ATOM   4891  CG1 VAL A 320       6.165  -8.737 -18.093  1.00 75.09           C
ATOM   4892 1HG1 VAL A 320       5.733  -8.154 -18.906  1.00 75.09           H
ATOM   4893 2HG1 VAL A 320       6.502  -9.700 -18.476  1.00 75.09           H
ATOM   4894 3HG1 VAL A 320       5.414  -8.895 -17.320  1.00 75.09           H
ATOM   4895  CG2 VAL A 320       7.930  -8.721 -16.292  1.00 75.09           C
ATOM   4896 1HG2 VAL A 320       8.328  -9.684 -16.612  1.00 75.09           H
ATOM   4897 2HG2 VAL A 320       8.729  -8.127 -15.847  1.00 75.09           H
ATOM   4898 3HG2 VAL A 320       7.142  -8.880 -15.555  1.00 75.09           H
ATOM   4899  HN  VAL A 320       9.443  -6.479 -17.241  1.00 75.09           H
ATOM   4900  N   GLY A 321       8.256  -5.536 -19.523  1.00 76.22           N
ATOM   4901  CA  GLY A 321       7.745  -4.529 -20.438  1.00 76.22           C
ATOM   4902  C   GLY A 321       8.713  -4.303 -21.601  1.00 76.22           C
ATOM   4903  O   GLY A 321       9.618  -3.474 -21.508  1.00 76.22           O
ATOM   4904 1HA  GLY A 321       6.775  -4.842 -20.823  1.00 76.22           H
ATOM   4905 2HA  GLY A 321       7.589  -3.592 -19.903  1.00 76.22           H
ATOM   4906  HN  GLY A 321       8.828  -5.183 -18.783  1.00 76.22           H
ATOM   4907  N   GLU A 322       8.490  -5.054 -22.669  1.00 66.93           N
ATOM   4908  CA  GLU A 322       9.245  -4.855 -23.895  1.00 66.93           C
ATOM   4909  C   GLU A 322       9.185  -3.388 -24.324  1.00 66.93           C
ATOM   4910  O   GLU A 322      10.204  -2.798 -24.678  1.00 66.93           O
ATOM   4911  HA  GLU A 322      10.272  -5.127 -23.649  1.00 66.93           H
ATOM   4912  CB  GLU A 322       8.736  -5.773 -25.007  1.00 66.93           C
ATOM   4913 1HB  GLU A 322       7.646  -5.763 -25.023  1.00 66.93           H
ATOM   4914 2HB  GLU A 322       9.183  -5.482 -25.958  1.00 66.93           H
ATOM   4915  CG  GLU A 322       9.160  -7.223 -24.759  1.00 66.93           C
ATOM   4916 1HG  GLU A 322      10.230  -7.263 -24.557  1.00 66.93           H
ATOM   4917 2HG  GLU A 322       8.653  -7.606 -23.873  1.00 66.93           H
ATOM   4918  CD  GLU A 322       8.829  -8.105 -25.965  1.00 66.93           C
ATOM   4919  OE1 GLU A 322       9.339  -9.246 -25.990  1.00 66.93           O
ATOM   4920  OE2 GLU A 322       8.073  -7.618 -26.834  1.00 66.93           O
ATOM   4921  HN  GLU A 322       7.809  -5.785 -22.707  1.00 66.93           H
ATOM   4922  N   ARG A 323       7.979  -2.840 -24.278  1.00 63.30           N
ATOM   4923  CA  ARG A 323       7.759  -1.476 -24.726  1.00 63.30           C
ATOM   4924  C   ARG A 323       8.515  -0.494 -23.828  1.00 63.30           C
ATOM   4925  O   ARG A 323       9.209   0.394 -24.319  1.00 63.30           O
ATOM   4926  HA  ARG A 323       8.145  -1.451 -25.745  1.00 63.30           H
ATOM   4927  CB  ARG A 323       6.270  -1.125 -24.713  1.00 63.30           C
ATOM   4928 1HB  ARG A 323       5.711  -1.878 -25.269  1.00 63.30           H
ATOM   4929 2HB  ARG A 323       5.897  -1.143 -23.689  1.00 63.30           H
ATOM   4930  CG  ARG A 323       6.027   0.255 -25.327  1.00 63.30           C
ATOM   4931 1HG  ARG A 323       6.537   1.015 -24.735  1.00 63.30           H
ATOM   4932 2HG  ARG A 323       6.453   0.292 -26.329  1.00 63.30           H
ATOM   4933  CD  ARG A 323       4.531   0.571 -25.391  1.00 63.30           C
ATOM   4934 1HD  ARG A 323       4.024  -0.157 -26.025  1.00 63.30           H
ATOM   4935 2HD  ARG A 323       4.090   0.489 -24.398  1.00 63.30           H
ATOM   4936  NE  ARG A 323       4.324   1.935 -25.925  1.00 63.30           N
ATOM   4937  HE  ARG A 323       5.081   2.367 -26.415  1.00 63.30           H
ATOM   4938  CZ  ARG A 323       3.185   2.629 -25.794  1.00 63.30           C
ATOM   4939  NH1 ARG A 323       2.137   2.100 -25.147  1.00 63.30           N
ATOM   4940 1HH1 ARG A 323       2.202   1.180 -24.758  1.00 63.30           H
ATOM   4941 2HH1 ARG A 323       1.291   2.624 -25.053  1.00 63.30           H
ATOM   4942  NH2 ARG A 323       3.109   3.859 -26.318  1.00 63.30           N
ATOM   4943 1HH2 ARG A 323       2.266   4.390 -26.229  1.00 63.30           H
ATOM   4944 2HH2 ARG A 323       3.895   4.247 -26.799  1.00 63.30           H
ATOM   4945  HN  ARG A 323       7.163  -3.312 -23.944  1.00 63.30           H
ATOM   4946  N   PHE A 324       8.355  -0.688 -22.527  1.00 75.49           N
ATOM   4947  CA  PHE A 324       8.989   0.187 -21.556  1.00 75.49           C
ATOM   4948  C   PHE A 324      10.513   0.078 -21.633  1.00 75.49           C
ATOM   4949  O   PHE A 324      11.215   1.085 -21.557  1.00 75.49           O
ATOM   4950  HA  PHE A 324       8.686   1.207 -21.794  1.00 75.49           H
ATOM   4951  CB  PHE A 324       8.526  -0.271 -20.171  1.00 75.49           C
ATOM   4952 1HB  PHE A 324       7.436  -0.283 -20.150  1.00 75.49           H
ATOM   4953 2HB  PHE A 324       8.859  -1.296 -20.009  1.00 75.49           H
ATOM   4954  CG  PHE A 324       9.035   0.604 -19.024  1.00 75.49           C
ATOM   4955  CD1 PHE A 324      10.154   0.245 -18.341  1.00 75.49           C
ATOM   4956  HD1 PHE A 324      10.689  -0.665 -18.610  1.00 75.49           H
ATOM   4957  CD2 PHE A 324       8.368   1.741 -18.688  1.00 75.49           C
ATOM   4958  HD2 PHE A 324       7.470   2.028 -19.236  1.00 75.49           H
ATOM   4959  CE1 PHE A 324      10.627   1.058 -17.276  1.00 75.49           C
ATOM   4960  HE1 PHE A 324      11.524   0.770 -16.728  1.00 75.49           H
ATOM   4961  CE2 PHE A 324       8.840   2.553 -17.623  1.00 75.49           C
ATOM   4962  HE2 PHE A 324       8.306   3.464 -17.354  1.00 75.49           H
ATOM   4963  CZ  PHE A 324       9.960   2.194 -16.940  1.00 75.49           C
ATOM   4964  HZ  PHE A 324      10.323   2.817 -16.122  1.00 75.49           H
ATOM   4965  HN  PHE A 324       7.805  -1.426 -22.135  1.00 75.49           H
ATOM   4966  N   ARG A 325      10.980  -1.153 -21.781  1.00 73.89           N
ATOM   4967  CA  ARG A 325      12.408  -1.408 -21.854  1.00 73.89           C
ATOM   4968  C   ARG A 325      13.021  -0.659 -23.039  1.00 73.89           C
ATOM   4969  O   ARG A 325      14.116  -0.108 -22.930  1.00 73.89           O
ATOM   4970  HA  ARG A 325      12.806  -1.038 -20.909  1.00 73.89           H
ATOM   4971  CB  ARG A 325      12.694  -2.904 -22.002  1.00 73.89           C
ATOM   4972 1HB  ARG A 325      12.159  -3.457 -21.230  1.00 73.89           H
ATOM   4973 2HB  ARG A 325      12.320  -3.256 -22.963  1.00 73.89           H
ATOM   4974  CG  ARG A 325      14.193  -3.188 -21.895  1.00 73.89           C
ATOM   4975 1HG  ARG A 325      14.711  -2.755 -22.751  1.00 73.89           H
ATOM   4976 2HG  ARG A 325      14.596  -2.709 -21.003  1.00 73.89           H
ATOM   4977  CD  ARG A 325      14.463  -4.693 -21.838  1.00 73.89           C
ATOM   4978 1HD  ARG A 325      15.529  -4.875 -21.701  1.00 73.89           H
ATOM   4979 2HD  ARG A 325      13.952  -5.130 -20.980  1.00 73.89           H
ATOM   4980  NE  ARG A 325      13.996  -5.339 -23.085  1.00 73.89           N
ATOM   4981  HE  ARG A 325      13.958  -4.783 -23.915  1.00 73.89           H
ATOM   4982  CZ  ARG A 325      13.623  -6.623 -23.172  1.00 73.89           C
ATOM   4983  NH1 ARG A 325      13.654  -7.415 -22.092  1.00 73.89           N
ATOM   4984 1HH1 ARG A 325      13.959  -7.050 -21.212  1.00 73.89           H
ATOM   4985 2HH1 ARG A 325      13.374  -8.372 -22.165  1.00 73.89           H
ATOM   4986  NH2 ARG A 325      13.217  -7.103 -24.356  1.00 73.89           N
ATOM   4987 1HH2 ARG A 325      12.935  -8.059 -24.438  1.00 73.89           H
ATOM   4988 2HH2 ARG A 325      13.196  -6.505 -25.157  1.00 73.89           H
ATOM   4989  HN  ARG A 325      10.401  -1.965 -21.852  1.00 73.89           H
ATOM   4990  N   ARG A 326      12.290  -0.663 -24.143  1.00 67.78           N
ATOM   4991  CA  ARG A 326      12.744   0.015 -25.345  1.00 67.78           C
ATOM   4992  C   ARG A 326      12.756   1.530 -25.127  1.00 67.78           C
ATOM   4993  O   ARG A 326      13.718   2.205 -25.491  1.00 67.78           O
ATOM   4994  HA  ARG A 326      13.752  -0.365 -25.515  1.00 67.78           H
ATOM   4995  CB  ARG A 326      11.844  -0.314 -26.538  1.00 67.78           C
ATOM   4996 1HB  ARG A 326      11.753  -1.395 -26.641  1.00 67.78           H
ATOM   4997 2HB  ARG A 326      10.842   0.074 -26.360  1.00 67.78           H
ATOM   4998  CG  ARG A 326      12.406   0.282 -27.830  1.00 67.78           C
ATOM   4999 1HG  ARG A 326      12.472   1.366 -27.736  1.00 67.78           H
ATOM   5000 2HG  ARG A 326      13.419  -0.086 -27.994  1.00 67.78           H
ATOM   5001  CD  ARG A 326      11.526  -0.078 -29.028  1.00 67.78           C
ATOM   5002 1HD  ARG A 326      10.497   0.227 -28.839  1.00 67.78           H
ATOM   5003 2HD  ARG A 326      11.861   0.464 -29.912  1.00 67.78           H
ATOM   5004  NE  ARG A 326      11.583  -1.536 -29.278  1.00 67.78           N
ATOM   5005  HE  ARG A 326      12.250  -2.074 -28.763  1.00 67.78           H
ATOM   5006  CZ  ARG A 326      10.796  -2.180 -30.151  1.00 67.78           C
ATOM   5007  NH1 ARG A 326       9.884  -1.509 -30.868  1.00 67.78           N
ATOM   5008 1HH1 ARG A 326       9.787  -0.521 -30.754  1.00 67.78           H
ATOM   5009 2HH1 ARG A 326       9.301  -1.997 -31.517  1.00 67.78           H
ATOM   5010  NH2 ARG A 326      10.935  -3.505 -30.296  1.00 67.78           N
ATOM   5011 1HH2 ARG A 326      10.356  -4.000 -30.943  1.00 67.78           H
ATOM   5012 2HH2 ARG A 326      11.618  -3.998 -29.757  1.00 67.78           H
ATOM   5013  HN  ARG A 326      11.403  -1.118 -24.225  1.00 67.78           H
ATOM   5014  N   ASP A 327      11.677   2.019 -24.535  1.00 77.69           N
ATOM   5015  CA  ASP A 327      11.518   3.449 -24.331  1.00 77.69           C
ATOM   5016  C   ASP A 327      12.557   3.934 -23.319  1.00 77.69           C
ATOM   5017  O   ASP A 327      13.044   5.059 -23.415  1.00 77.69           O
ATOM   5018  HA  ASP A 327      11.655   3.895 -25.316  1.00 77.69           H
ATOM   5019  CB  ASP A 327      10.130   3.775 -23.777  1.00 77.69           C
ATOM   5020 1HB  ASP A 327       9.909   3.123 -22.932  1.00 77.69           H
ATOM   5021 2HB  ASP A 327      10.115   4.799 -23.403  1.00 77.69           H
ATOM   5022  CG  ASP A 327       9.056   3.605 -24.854  1.00 77.69           C
ATOM   5023  OD1 ASP A 327       9.449   3.490 -26.035  1.00 77.69           O
ATOM   5024  OD2 ASP A 327       7.866   3.594 -24.471  1.00 77.69           O
ATOM   5025  HN  ASP A 327      10.921   1.457 -24.197  1.00 77.69           H
ATOM   5026  N   LEU A 328      12.866   3.061 -22.371  1.00 79.45           N
ATOM   5027  CA  LEU A 328      13.875   3.367 -21.372  1.00 79.45           C
ATOM   5028  C   LEU A 328      15.214   3.622 -22.067  1.00 79.45           C
ATOM   5029  O   LEU A 328      15.830   4.669 -21.873  1.00 79.45           O
ATOM   5030  HA  LEU A 328      13.569   4.284 -20.868  1.00 79.45           H
ATOM   5031  CB  LEU A 328      13.932   2.265 -20.312  1.00 79.45           C
ATOM   5032 1HB  LEU A 328      12.985   2.258 -19.773  1.00 79.45           H
ATOM   5033 2HB  LEU A 328      14.016   1.304 -20.820  1.00 79.45           H
ATOM   5034  CG  LEU A 328      15.067   2.373 -19.292  1.00 79.45           C
ATOM   5035  HG  LEU A 328      16.013   2.391 -19.835  1.00 79.45           H
ATOM   5036  CD1 LEU A 328      14.974   3.680 -18.504  1.00 79.45           C
ATOM   5037 1HD1 LEU A 328      15.039   4.524 -19.190  1.00 79.45           H
ATOM   5038 2HD1 LEU A 328      14.022   3.717 -17.973  1.00 79.45           H
ATOM   5039 3HD1 LEU A 328      15.793   3.731 -17.786  1.00 79.45           H
ATOM   5040  CD2 LEU A 328      15.097   1.150 -18.373  1.00 79.45           C
ATOM   5041 1HD2 LEU A 328      14.151   1.076 -17.837  1.00 79.45           H
ATOM   5042 2HD2 LEU A 328      15.247   0.250 -18.970  1.00 79.45           H
ATOM   5043 3HD2 LEU A 328      15.913   1.252 -17.658  1.00 79.45           H
ATOM   5044  HN  LEU A 328      12.441   2.161 -22.280  1.00 79.45           H
ATOM   5045  N   VAL A 329      15.626   2.646 -22.863  1.00 80.36           N
ATOM   5046  CA  VAL A 329      16.921   2.712 -23.520  1.00 80.36           C
ATOM   5047  C   VAL A 329      16.968   3.949 -24.419  1.00 80.36           C
ATOM   5048  O   VAL A 329      18.008   4.595 -24.538  1.00 80.36           O
ATOM   5049  HA  VAL A 329      17.679   2.814 -22.744  1.00 80.36           H
ATOM   5050  CB  VAL A 329      17.190   1.411 -24.278  1.00 80.36           C
ATOM   5051  HB  VAL A 329      16.357   1.242 -24.961  1.00 80.36           H
ATOM   5052  CG1 VAL A 329      18.467   1.517 -25.114  1.00 80.36           C
ATOM   5053 1HG1 VAL A 329      18.363   2.327 -25.835  1.00 80.36           H
ATOM   5054 2HG1 VAL A 329      19.314   1.721 -24.458  1.00 80.36           H
ATOM   5055 3HG1 VAL A 329      18.635   0.579 -25.642  1.00 80.36           H
ATOM   5056  CG2 VAL A 329      17.259   0.221 -23.319  1.00 80.36           C
ATOM   5057 1HG2 VAL A 329      18.064   0.380 -22.601  1.00 80.36           H
ATOM   5058 2HG2 VAL A 329      16.312   0.127 -22.787  1.00 80.36           H
ATOM   5059 3HG2 VAL A 329      17.452  -0.691 -23.884  1.00 80.36           H
ATOM   5060  HN  VAL A 329      15.094   1.823 -23.060  1.00 80.36           H
ATOM   5061  N   LYS A 330      15.829   4.242 -25.029  1.00 74.10           N
ATOM   5062  CA  LYS A 330      15.724   5.397 -25.905  1.00 74.10           C
ATOM   5063  C   LYS A 330      15.981   6.670 -25.096  1.00 74.10           C
[truncated: 117,478 more chars]
