# Supplementary material for: Noncanonical roles of chemokine regions in CCR9 activation revealed by structural modeling and mutational mapping
Source: Nat Commun. 2025 Aug 18;16:7695. doi: 10.1038/s41467-025-62321-9 (PMC12361432; doi:10.1038/s41467-025-62321-9)
Supplement: Supplementary file 7 — Supplementary Data 5 [file 41467_2025_62321_MOESM7_ESM.zip › CCR9_CCL25x1P6_11_rnk0.pdb]

ATOM      1  N   GLU A  20      -6.333  -4.936  57.715  1.00 49.36           N
ATOM      2  CA  GLU A  20      -5.930  -6.006  56.818  1.00 49.36           C
ATOM      3  C   GLU A  20      -6.276  -7.367  57.427  1.00 49.36           C
ATOM      4  O   GLU A  20      -5.423  -8.016  58.030  1.00 49.36           O
ATOM      5  HA  GLU A  20      -6.505  -5.852  55.906  1.00 49.36           H
ATOM      6  CB  GLU A  20      -4.438  -5.916  56.492  1.00 49.36           C
ATOM      7 1HB  GLU A  20      -3.891  -5.564  57.367  1.00 49.36           H
ATOM      8 2HB  GLU A  20      -4.084  -6.877  56.120  1.00 49.36           H
ATOM      9  CG  GLU A  20      -4.182  -4.902  55.375  1.00 49.36           C
ATOM     10 1HG  GLU A  20      -4.970  -4.974  54.626  1.00 49.36           H
ATOM     11 2HG  GLU A  20      -4.219  -3.891  55.781  1.00 49.36           H
ATOM     12  CD  GLU A  20      -2.822  -5.143  54.717  1.00 49.36           C
ATOM     13  OE1 GLU A  20      -2.758  -4.998  53.477  1.00 49.36           O
ATOM     14  OE2 GLU A  20      -1.877  -5.466  55.469  1.00 49.36           O
ATOM     15  HN  GLU A  20      -6.780  -5.236  58.557  1.00 49.36           H
ATOM     16  N   SER A  21      -7.529  -7.758  57.247  1.00 57.64           N
ATOM     17  CA  SER A  21      -7.976  -9.066  57.693  1.00 57.64           C
ATOM     18  C   SER A  21      -7.133 -10.160  57.035  1.00 57.64           C
ATOM     19  O   SER A  21      -6.708 -10.016  55.890  1.00 57.64           O
ATOM     20  HA  SER A  21      -7.830  -9.068  58.773  1.00 57.64           H
ATOM     21  CB  SER A  21      -9.459  -9.279  57.380  1.00 57.64           C
ATOM     22 1HB  SER A  21      -9.764 -10.266  57.726  1.00 57.64           H
ATOM     23 2HB  SER A  21     -10.053  -8.550  57.930  1.00 57.64           H
ATOM     24  OG  SER A  21      -9.732  -9.159  55.987  1.00 57.64           O
ATOM     25  HG  SER A  21     -10.067 -10.030  55.628  1.00 57.64           H
ATOM     26  HN  SER A  21      -8.232  -7.199  56.806  1.00 57.64           H
ATOM     27  N   THR A  22      -6.916 -11.229  57.787  1.00 58.27           N
ATOM     28  CA  THR A  22      -6.182 -12.371  57.271  1.00 58.27           C
ATOM     29  C   THR A  22      -6.767 -12.820  55.930  1.00 58.27           C
ATOM     30  O   THR A  22      -6.039 -13.291  55.057  1.00 58.27           O
ATOM     31  HA  THR A  22      -5.153 -12.063  57.083  1.00 58.27           H
ATOM     32  CB  THR A  22      -6.200 -13.467  58.338  1.00 58.27           C
ATOM     33  HB  THR A  22      -6.082 -14.452  57.887  1.00 58.27           H
ATOM     34  OG1 THR A  22      -7.424 -13.253  59.035  1.00 58.27           O
ATOM     35  HG1 THR A  22      -8.186 -13.634  58.513  1.00 58.27           H
ATOM     36  CG2 THR A  22      -5.122 -13.263  59.405  1.00 58.27           C
ATOM     37 1HG2 THR A  22      -5.281 -12.307  59.903  1.00 58.27           H
ATOM     38 2HG2 THR A  22      -4.139 -13.269  58.934  1.00 58.27           H
ATOM     39 3HG2 THR A  22      -5.179 -14.068  60.138  1.00 58.27           H
ATOM     40  HN  THR A  22      -7.232 -11.322  58.732  1.00 58.27           H
ATOM     41  N   SER A  23      -8.076 -12.657  55.808  1.00 62.21           N
ATOM     42  CA  SER A  23      -8.763 -13.010  54.577  1.00 62.21           C
ATOM     43  C   SER A  23      -8.228 -12.165  53.419  1.00 62.21           C
ATOM     44  O   SER A  23      -8.039 -12.670  52.313  1.00 62.21           O
ATOM     45  HA  SER A  23      -8.542 -14.065  54.415  1.00 62.21           H
ATOM     46  CB  SER A  23     -10.275 -12.822  54.716  1.00 62.21           C
ATOM     47 1HB  SER A  23     -10.775 -13.253  53.849  1.00 62.21           H
ATOM     48 2HB  SER A  23     -10.629 -13.367  55.592  1.00 62.21           H
ATOM     49  OG  SER A  23     -10.633 -11.448  54.836  1.00 62.21           O
ATOM     50  HG  SER A  23     -11.627 -11.349  54.790  1.00 62.21           H
ATOM     51  HN  SER A  23      -8.664 -12.293  56.530  1.00 62.21           H
ATOM     52  N   SER A  24      -7.998 -10.893  53.713  1.00 66.88           N
ATOM     53  CA  SER A  24      -7.539  -9.962  52.697  1.00 66.88           C
ATOM     54  C   SER A  24      -6.155 -10.376  52.194  1.00 66.88           C
ATOM     55  O   SER A  24      -5.823 -10.161  51.030  1.00 66.88           O
ATOM     56  HA  SER A  24      -8.273 -10.026  51.893  1.00 66.88           H
ATOM     57  CB  SER A  24      -7.501  -8.531  53.238  1.00 66.88           C
ATOM     58 1HB  SER A  24      -7.599  -7.828  52.411  1.00 66.88           H
ATOM     59 2HB  SER A  24      -8.355  -8.370  53.896  1.00 66.88           H
ATOM     60  OG  SER A  24      -6.296  -8.261  53.950  1.00 66.88           O
ATOM     61  HG  SER A  24      -6.254  -8.823  54.776  1.00 66.88           H
ATOM     62  HN  SER A  24      -8.121 -10.499  54.623  1.00 66.88           H
ATOM     63  N   MET A  25      -5.384 -10.963  53.098  1.00 63.58           N
ATOM     64  CA  MET A  25      -4.029 -11.375  52.772  1.00 63.58           C
ATOM     65  C   MET A  25      -4.028 -12.695  51.999  1.00 63.58           C
ATOM     66  O   MET A  25      -3.219 -12.887  51.093  1.00 63.58           O
ATOM     67  HA  MET A  25      -3.623 -10.579  52.146  1.00 63.58           H
ATOM     68  CB  MET A  25      -3.220 -11.536  54.061  1.00 63.58           C
ATOM     69 1HB  MET A  25      -3.544 -10.796  54.793  1.00 63.58           H
ATOM     70 2HB  MET A  25      -3.411 -12.518  54.493  1.00 63.58           H
ATOM     71  CG  MET A  25      -1.723 -11.374  53.792  1.00 63.58           C
ATOM     72 1HG  MET A  25      -1.321 -12.289  53.358  1.00 63.58           H
ATOM     73 2HG  MET A  25      -1.559 -10.578  53.065  1.00 63.58           H
ATOM     74  SD  MET A  25      -0.867 -10.995  55.312  1.00 63.58           S
ATOM     75  CE  MET A  25       0.784 -10.739  54.684  1.00 63.58           C
ATOM     76 1HE  MET A  25       1.131 -11.649  54.195  1.00 63.58           H
ATOM     77 2HE  MET A  25       0.776  -9.921  53.964  1.00 63.58           H
ATOM     78 3HE  MET A  25       1.452 -10.492  55.508  1.00 63.58           H
ATOM     79  HN  MET A  25      -5.670 -11.158  54.036  1.00 63.58           H
ATOM     80  N   GLU A  26      -4.943 -13.571  52.387  1.00 57.59           N
ATOM     81  CA  GLU A  26      -5.124 -14.827  51.679  1.00 57.59           C
ATOM     82  C   GLU A  26      -5.603 -14.566  50.249  1.00 57.59           C
ATOM     83  O   GLU A  26      -5.143 -15.213  49.309  1.00 57.59           O
ATOM     84  HA  GLU A  26      -4.139 -15.293  51.660  1.00 57.59           H
ATOM     85  CB  GLU A  26      -6.097 -15.742  52.425  1.00 57.59           C
ATOM     86 1HB  GLU A  26      -6.947 -15.160  52.783  1.00 57.59           H
ATOM     87 2HB  GLU A  26      -6.386 -16.574  51.782  1.00 57.59           H
ATOM     88  CG  GLU A  26      -5.434 -16.359  53.657  1.00 57.59           C
ATOM     89 1HG  GLU A  26      -4.561 -16.937  53.354  1.00 57.59           H
ATOM     90 2HG  GLU A  26      -5.080 -15.569  54.319  1.00 57.59           H
ATOM     91  CD  GLU A  26      -6.412 -17.263  54.412  1.00 57.59           C
ATOM     92  OE1 GLU A  26      -5.921 -18.092  55.207  1.00 57.59           O
ATOM     93  OE2 GLU A  26      -7.629 -17.103  54.175  1.00 57.59           O
ATOM     94  HN  GLU A  26      -5.553 -13.435  53.167  1.00 57.59           H
ATOM     95  N   ASP A  27      -6.519 -13.617  50.130  1.00 64.98           N
ATOM     96  CA  ASP A  27      -7.094 -13.290  48.836  1.00 64.98           C
ATOM     97  C   ASP A  27      -5.977 -12.869  47.879  1.00 64.98           C
ATOM     98  O   ASP A  27      -5.999 -13.222  46.701  1.00 64.98           O
ATOM     99  HA  ASP A  27      -7.602 -14.197  48.510  1.00 64.98           H
ATOM    100  CB  ASP A  27      -8.082 -12.127  48.951  1.00 64.98           C
ATOM    101 1HB  ASP A  27      -7.643 -11.329  49.550  1.00 64.98           H
ATOM    102 2HB  ASP A  27      -8.277 -11.712  47.962  1.00 64.98           H
ATOM    103  CG  ASP A  27      -9.396 -12.585  49.586  1.00 64.98           C
ATOM    104  OD1 ASP A  27      -9.664 -13.804  49.520  1.00 64.98           O
ATOM    105  OD2 ASP A  27     -10.103 -11.706  50.124  1.00 64.98           O
ATOM    106  HN  ASP A  27      -6.869 -13.078  50.896  1.00 64.98           H
ATOM    107  N   TYR A  28      -5.028 -12.120  48.421  1.00 63.88           N
ATOM    108  CA  TYR A  28      -3.921 -11.621  47.622  1.00 63.88           C
ATOM    109  C   TYR A  28      -2.958 -12.751  47.253  1.00 63.88           C
ATOM    110  O   TYR A  28      -2.424 -12.780  46.146  1.00 63.88           O
ATOM    111  HA  TYR A  28      -4.332 -11.191  46.709  1.00 63.88           H
ATOM    112  CB  TYR A  28      -3.187 -10.610  48.505  1.00 63.88           C
ATOM    113 1HB  TYR A  28      -3.885  -9.826  48.800  1.00 63.88           H
ATOM    114 2HB  TYR A  28      -2.862 -11.108  49.419  1.00 63.88           H
ATOM    115  CG  TYR A  28      -1.972  -9.965  47.834  1.00 63.88           C
ATOM    116  CD1 TYR A  28      -0.710 -10.480  48.051  1.00 63.88           C
ATOM    117  HD1 TYR A  28      -0.579 -11.346  48.699  1.00 63.88           H
ATOM    118  CD2 TYR A  28      -2.139  -8.869  47.012  1.00 63.88           C
ATOM    119  HD2 TYR A  28      -3.135  -8.462  46.841  1.00 63.88           H
ATOM    120  CE1 TYR A  28       0.433  -9.873  47.419  1.00 63.88           C
ATOM    121  HE1 TYR A  28       1.435 -10.269  47.582  1.00 63.88           H
ATOM    122  CE2 TYR A  28      -0.996  -8.262  46.381  1.00 63.88           C
ATOM    123  HE2 TYR A  28      -1.113  -7.396  45.730  1.00 63.88           H
ATOM    124  CZ  TYR A  28       0.234  -8.794  46.616  1.00 63.88           C
ATOM    125  OH  TYR A  28       1.314  -8.221  46.019  1.00 63.88           O
ATOM    126  HH  TYR A  28       1.055  -7.343  45.615  1.00 63.88           H
ATOM    127  HN  TYR A  28      -5.007 -11.854  49.385  1.00 63.88           H
ATOM    128  N   VAL A  29      -2.766 -13.656  48.203  1.00 64.55           N
ATOM    129  CA  VAL A  29      -1.823 -14.745  48.018  1.00 64.55           C
ATOM    130  C   VAL A  29      -2.395 -15.744  47.009  1.00 64.55           C
ATOM    131  O   VAL A  29      -1.660 -16.295  46.192  1.00 64.55           O
ATOM    132  HA  VAL A  29      -0.906 -14.321  47.611  1.00 64.55           H
ATOM    133  CB  VAL A  29      -1.491 -15.384  49.368  1.00 64.55           C
ATOM    134  HB  VAL A  29      -2.430 -15.638  49.859  1.00 64.55           H
ATOM    135  CG1 VAL A  29      -0.693 -16.676  49.182  1.00 64.55           C
ATOM    136 1HG1 VAL A  29      -1.279 -17.384  48.596  1.00 64.55           H
ATOM    137 2HG1 VAL A  29       0.239 -16.456  48.661  1.00 64.55           H
ATOM    138 3HG1 VAL A  29      -0.470 -17.109  50.157  1.00 64.55           H
ATOM    139  CG2 VAL A  29      -0.741 -14.401  50.270  1.00 64.55           C
ATOM    140 1HG2 VAL A  29       0.189 -14.102  49.786  1.00 64.55           H
ATOM    141 2HG2 VAL A  29      -1.360 -13.521  50.442  1.00 64.55           H
ATOM    142 3HG2 VAL A  29      -0.517 -14.881  51.223  1.00 64.55           H
ATOM    143  HN  VAL A  29      -3.241 -13.652  49.083  1.00 64.55           H
ATOM    144  N   ASN A  30      -3.701 -15.945  47.100  1.00 59.58           N
ATOM    145  CA  ASN A  30      -4.360 -16.958  46.292  1.00 59.58           C
ATOM    146  C   ASN A  30      -4.694 -16.371  44.920  1.00 59.58           C
ATOM    147  O   ASN A  30      -5.126 -17.092  44.021  1.00 59.58           O
ATOM    148  HA  ASN A  30      -3.649 -17.782  46.231  1.00 59.58           H
ATOM    149  CB  ASN A  30      -5.667 -17.416  46.942  1.00 59.58           C
ATOM    150 1HB  ASN A  30      -6.274 -16.548  47.198  1.00 59.58           H
ATOM    151 2HB  ASN A  30      -6.242 -18.009  46.231  1.00 59.58           H
ATOM    152  CG  ASN A  30      -5.393 -18.243  48.200  1.00 59.58           C
ATOM    153  OD1 ASN A  30      -4.356 -18.867  48.351  1.00 59.58           O
ATOM    154  ND2 ASN A  30      -6.380 -18.213  49.092  1.00 59.58           N
ATOM    155 1HD2 ASN A  30      -7.206 -17.681  48.906  1.00 59.58           H
ATOM    156 2HD2 ASN A  30      -6.295 -18.722  49.948  1.00 59.58           H
ATOM    157  HN  ASN A  30      -4.305 -15.432  47.710  1.00 59.58           H
ATOM    158  N   PHE A  31      -4.483 -15.068  44.801  1.00 66.27           N
ATOM    159  CA  PHE A  31      -4.740 -14.380  43.547  1.00 66.27           C
ATOM    160  C   PHE A  31      -3.815 -14.891  42.441  1.00 66.27           C
ATOM    161  O   PHE A  31      -2.595 -14.893  42.599  1.00 66.27           O
ATOM    162  HA  PHE A  31      -5.776 -14.581  43.274  1.00 66.27           H
ATOM    163  CB  PHE A  31      -4.457 -12.895  43.787  1.00 66.27           C
ATOM    164 1HB  PHE A  31      -4.998 -12.572  44.676  1.00 66.27           H
ATOM    165 2HB  PHE A  31      -3.395 -12.767  43.995  1.00 66.27           H
ATOM    166  CG  PHE A  31      -4.846 -11.991  42.615  1.00 66.27           C
ATOM    167  CD1 PHE A  31      -3.898 -11.580  41.731  1.00 66.27           C
ATOM    168  HD1 PHE A  31      -2.862 -11.894  41.857  1.00 66.27           H
ATOM    169  CD2 PHE A  31      -6.138 -11.599  42.457  1.00 66.27           C
ATOM    170  HD2 PHE A  31      -6.898 -11.929  43.166  1.00 66.27           H
ATOM    171  CE1 PHE A  31      -4.258 -10.741  40.643  1.00 66.27           C
ATOM    172  HE1 PHE A  31      -3.498 -10.411  39.934  1.00 66.27           H
ATOM    173  CE2 PHE A  31      -6.499 -10.760  41.370  1.00 66.27           C
ATOM    174  HE2 PHE A  31      -7.535 -10.446  41.244  1.00 66.27           H
ATOM    175  CZ  PHE A  31      -5.551 -10.349  40.486  1.00 66.27           C
ATOM    176  HZ  PHE A  31      -5.827  -9.705  39.651  1.00 66.27           H
ATOM    177  HN  PHE A  31      -4.143 -14.487  45.540  1.00 66.27           H
ATOM    178  N   ASN A  32      -4.431 -15.312  41.346  1.00 59.21           N
ATOM    179  CA  ASN A  32      -3.678 -15.810  40.208  1.00 59.21           C
ATOM    180  C   ASN A  32      -3.168 -14.628  39.383  1.00 59.21           C
ATOM    181  O   ASN A  32      -3.905 -14.069  38.571  1.00 59.21           O
ATOM    182  HA  ASN A  32      -2.867 -16.400  40.637  1.00 59.21           H
ATOM    183  CB  ASN A  32      -4.556 -16.676  39.302  1.00 59.21           C
ATOM    184 1HB  ASN A  32      -5.109 -17.396  39.906  1.00 59.21           H
ATOM    185 2HB  ASN A  32      -5.292 -16.050  38.798  1.00 59.21           H
ATOM    186  CG  ASN A  32      -3.711 -17.416  38.264  1.00 59.21           C
ATOM    187  OD1 ASN A  32      -2.499 -17.283  38.202  1.00 59.21           O
ATOM    188  ND2 ASN A  32      -4.415 -18.200  37.453  1.00 59.21           N
ATOM    189 1HD2 ASN A  32      -5.407 -18.264  37.556  1.00 59.21           H
ATOM    190 2HD2 ASN A  32      -3.951 -18.726  36.739  1.00 59.21           H
ATOM    191  HN  ASN A  32      -5.425 -15.317  41.230  1.00 59.21           H
ATOM    192  N   PHE A  33      -1.911 -14.281  39.618  1.00 62.38           N
ATOM    193  CA  PHE A  33      -1.264 -13.238  38.840  1.00 62.38           C
ATOM    194  C   PHE A  33      -0.818 -13.768  37.476  1.00 62.38           C
ATOM    195  O   PHE A  33       0.375 -13.796  37.177  1.00 62.38           O
ATOM    196  HA  PHE A  33      -1.995 -12.441  38.697  1.00 62.38           H
ATOM    197  CB  PHE A  33      -0.032 -12.790  39.629  1.00 62.38           C
ATOM    198 1HB  PHE A  33       0.569 -13.667  39.873  1.00 62.38           H
ATOM    199 2HB  PHE A  33       0.581 -12.151  38.993  1.00 62.38           H
ATOM    200  CG  PHE A  33      -0.359 -12.038  40.920  1.00 62.38           C
ATOM    201  CD1 PHE A  33      -0.625 -10.705  40.882  1.00 62.38           C
ATOM    202  HD1 PHE A  33      -0.606 -10.173  39.931  1.00 62.38           H
ATOM    203  CD2 PHE A  33      -0.383 -12.703  42.107  1.00 62.38           C
ATOM    204  HD2 PHE A  33      -0.169 -13.771  42.137  1.00 62.38           H
ATOM    205  CE1 PHE A  33      -0.928 -10.007  42.081  1.00 62.38           C
ATOM    206  HE1 PHE A  33      -1.142  -8.939  42.050  1.00 62.38           H
ATOM    207  CE2 PHE A  33      -0.686 -12.005  43.306  1.00 62.38           C
ATOM    208  HE2 PHE A  33      -0.705 -12.537  44.256  1.00 62.38           H
ATOM    209  CZ  PHE A  33      -0.952 -10.672  43.267  1.00 62.38           C
ATOM    210  HZ  PHE A  33      -1.185 -10.136  44.188  1.00 62.38           H
ATOM    211  HN  PHE A  33      -1.339 -14.698  40.324  1.00 62.38           H
ATOM    212  N   THR A  34      -1.799 -14.176  36.685  1.00 62.05           N
ATOM    213  CA  THR A  34      -1.570 -14.414  35.270  1.00 62.05           C
ATOM    214  C   THR A  34      -1.008 -13.157  34.602  1.00 62.05           C
ATOM    215  O   THR A  34      -1.550 -12.066  34.770  1.00 62.05           O
ATOM    216  HA  THR A  34      -0.815 -15.194  35.171  1.00 62.05           H
ATOM    217  CB  THR A  34      -2.885 -14.894  34.653  1.00 62.05           C
ATOM    218  HB  THR A  34      -3.580 -14.064  34.522  1.00 62.05           H
ATOM    219  OG1 THR A  34      -3.322 -15.930  35.529  1.00 62.05           O
ATOM    220  HG1 THR A  34      -2.596 -16.607  35.646  1.00 62.05           H
ATOM    221  CG2 THR A  34      -2.679 -15.602  33.312  1.00 62.05           C
ATOM    222 1HG2 THR A  34      -2.038 -16.472  33.456  1.00 62.05           H
ATOM    223 2HG2 THR A  34      -2.208 -14.917  32.608  1.00 62.05           H
ATOM    224 3HG2 THR A  34      -3.643 -15.923  32.918  1.00 62.05           H
ATOM    225  HN  THR A  34      -2.735 -14.343  36.996  1.00 62.05           H
ATOM    226  N   ASP A  35       0.071 -13.353  33.859  1.00 67.24           N
ATOM    227  CA  ASP A  35       0.765 -12.238  33.239  1.00 67.24           C
ATOM    228  C   ASP A  35       0.097 -11.905  31.903  1.00 67.24           C
ATOM    229  O   ASP A  35       0.529 -12.380  30.854  1.00 67.24           O
ATOM    230  HA  ASP A  35       0.692 -11.421  33.957  1.00 67.24           H
ATOM    231  CB  ASP A  35       2.229 -12.586  32.962  1.00 67.24           C
ATOM    232 1HB  ASP A  35       2.609 -13.232  33.753  1.00 67.24           H
ATOM    233 2HB  ASP A  35       2.303 -13.146  32.030  1.00 67.24           H
ATOM    234  CG  ASP A  35       3.086 -11.321  32.873  1.00 67.24           C
ATOM    235  OD1 ASP A  35       2.513 -10.231  33.089  1.00 67.24           O
ATOM    236  OD2 ASP A  35       4.294 -11.473  32.591  1.00 67.24           O
ATOM    237  HN  ASP A  35       0.469 -14.253  33.678  1.00 67.24           H
ATOM    238  N   PHE A  36      -0.945 -11.091  31.986  1.00 81.56           N
ATOM    239  CA  PHE A  36      -1.640 -10.642  30.791  1.00 81.56           C
ATOM    240  C   PHE A  36      -0.940  -9.431  30.172  1.00 81.56           C
ATOM    241  O   PHE A  36      -1.279  -9.011  29.067  1.00 81.56           O
ATOM    242  HA  PHE A  36      -1.629 -11.468  30.081  1.00 81.56           H
ATOM    243  CB  PHE A  36      -3.051 -10.236  31.221  1.00 81.56           C
ATOM    244 1HB  PHE A  36      -2.979  -9.552  32.068  1.00 81.56           H
ATOM    245 2HB  PHE A  36      -3.524  -9.686  30.407  1.00 81.56           H
ATOM    246  CG  PHE A  36      -3.947 -11.414  31.610  1.00 81.56           C
ATOM    247  CD1 PHE A  36      -3.961 -12.538  30.845  1.00 81.56           C
ATOM    248  HD1 PHE A  36      -3.334 -12.600  29.956  1.00 81.56           H
ATOM    249  CD2 PHE A  36      -4.729 -11.336  32.720  1.00 81.56           C
ATOM    250  HD2 PHE A  36      -4.717 -10.435  33.333  1.00 81.56           H
ATOM    251  CE1 PHE A  36      -4.792 -13.632  31.206  1.00 81.56           C
ATOM    252  HE1 PHE A  36      -4.803 -14.533  30.593  1.00 81.56           H
ATOM    253  CE2 PHE A  36      -5.560 -12.430  33.080  1.00 81.56           C
ATOM    254  HE2 PHE A  36      -6.187 -12.368  33.970  1.00 81.56           H
ATOM    255  CZ  PHE A  36      -5.574 -13.554  32.316  1.00 81.56           C
ATOM    256  HZ  PHE A  36      -6.212 -14.394  32.592  1.00 81.56           H
ATOM    257  HN  PHE A  36      -1.314 -10.740  32.847  1.00 81.56           H
ATOM    258  N   TYR A  37       0.025  -8.903  30.912  1.00 86.29           N
ATOM    259  CA  TYR A  37       0.813  -7.783  30.426  1.00 86.29           C
ATOM    260  C   TYR A  37       2.003  -8.268  29.597  1.00 86.29           C
ATOM    261  O   TYR A  37       2.931  -8.873  30.132  1.00 86.29           O
ATOM    262  HA  TYR A  37       0.169  -7.167  29.798  1.00 86.29           H
ATOM    263  CB  TYR A  37       1.333  -7.062  31.671  1.00 86.29           C
ATOM    264 1HB  TYR A  37       0.500  -6.884  32.350  1.00 86.29           H
ATOM    265 2HB  TYR A  37       2.034  -7.716  32.191  1.00 86.29           H
ATOM    266  CG  TYR A  37       2.025  -5.730  31.375  1.00 86.29           C
ATOM    267  CD1 TYR A  37       3.399  -5.679  31.250  1.00 86.29           C
ATOM    268  HD1 TYR A  37       3.990  -6.587  31.362  1.00 86.29           H
ATOM    269  CD2 TYR A  37       1.276  -4.580  31.233  1.00 86.29           C
ATOM    270  HD2 TYR A  37       0.191  -4.620  31.332  1.00 86.29           H
ATOM    271  CE1 TYR A  37       4.050  -4.425  30.971  1.00 86.29           C
ATOM    272  HE1 TYR A  37       5.134  -4.371  30.870  1.00 86.29           H
ATOM    273  CE2 TYR A  37       1.927  -3.326  30.954  1.00 86.29           C
ATOM    274  HE2 TYR A  37       1.348  -2.410  30.840  1.00 86.29           H
ATOM    275  CZ  TYR A  37       3.282  -3.311  30.837  1.00 86.29           C
ATOM    276  OH  TYR A  37       3.897  -2.127  30.574  1.00 86.29           O
ATOM    277  HH  TYR A  37       3.221  -1.444  30.298  1.00 86.29           H
ATOM    278  HN  TYR A  37       0.270  -9.228  31.825  1.00 86.29           H
ATOM    279  N   CYS A  38       1.938  -7.986  28.304  1.00 90.15           N
ATOM    280  CA  CYS A  38       2.936  -8.490  27.376  1.00 90.15           C
ATOM    281  C   CYS A  38       3.970  -7.387  27.138  1.00 90.15           C
ATOM    282  O   CYS A  38       3.653  -6.348  26.561  1.00 90.15           O
ATOM    283  HA  CYS A  38       3.396  -9.356  27.852  1.00 90.15           H
ATOM    284  CB  CYS A  38       2.303  -8.970  26.069  1.00 90.15           C
ATOM    285 1HB  CYS A  38       1.491  -9.666  26.283  1.00 90.15           H
ATOM    286 2HB  CYS A  38       1.866  -8.126  25.535  1.00 90.15           H
ATOM    287  SG  CYS A  38       3.565  -9.784  25.024  1.00 90.15           S
ATOM    288  HN  CYS A  38       1.221  -7.425  27.890  1.00 90.15           H
ATOM    289  N   GLU A  39       5.186  -7.652  27.594  1.00 82.52           N
ATOM    290  CA  GLU A  39       6.307  -6.781  27.285  1.00 82.52           C
ATOM    291  C   GLU A  39       6.923  -7.167  25.938  1.00 82.52           C
ATOM    292  O   GLU A  39       7.357  -8.302  25.753  1.00 82.52           O
ATOM    293  HA  GLU A  39       5.886  -5.777  27.225  1.00 82.52           H
ATOM    294  CB  GLU A  39       7.355  -6.820  28.398  1.00 82.52           C
ATOM    295 1HB  GLU A  39       7.705  -7.842  28.538  1.00 82.52           H
ATOM    296 2HB  GLU A  39       8.157  -6.117  28.173  1.00 82.52           H
ATOM    297  CG  GLU A  39       6.754  -6.374  29.733  1.00 82.52           C
ATOM    298 1HG  GLU A  39       6.243  -5.420  29.605  1.00 82.52           H
ATOM    299 2HG  GLU A  39       6.005  -7.096  30.058  1.00 82.52           H
ATOM    300  CD  GLU A  39       7.838  -6.238  30.804  1.00 82.52           C
ATOM    301  OE1 GLU A  39       7.517  -5.662  31.866  1.00 82.52           O
ATOM    302  OE2 GLU A  39       8.962  -6.714  30.537  1.00 82.52           O
ATOM    303  HN  GLU A  39       5.409  -8.442  28.164  1.00 82.52           H
ATOM    304  N   LYS A  40       6.941  -6.199  25.033  1.00 88.80           N
ATOM    305  CA  LYS A  40       7.315  -6.470  23.655  1.00 88.80           C
ATOM    306  C   LYS A  40       8.694  -5.870  23.378  1.00 88.80           C
ATOM    307  O   LYS A  40       8.979  -5.451  22.257  1.00 88.80           O
ATOM    308  HA  LYS A  40       7.380  -7.552  23.541  1.00 88.80           H
ATOM    309  CB  LYS A  40       6.226  -5.979  22.699  1.00 88.80           C
ATOM    310 1HB  LYS A  40       6.020  -4.925  22.886  1.00 88.80           H
ATOM    311 2HB  LYS A  40       6.579  -6.056  21.670  1.00 88.80           H
ATOM    312  CG  LYS A  40       4.942  -6.793  22.865  1.00 88.80           C
ATOM    313 1HG  LYS A  40       5.161  -7.854  22.746  1.00 88.80           H
ATOM    314 2HG  LYS A  40       4.551  -6.660  23.874  1.00 88.80           H
ATOM    315  CD  LYS A  40       3.886  -6.367  21.843  1.00 88.80           C
ATOM    316 1HD  LYS A  40       3.635  -5.316  21.990  1.00 88.80           H
ATOM    317 2HD  LYS A  40       4.292  -6.459  20.836  1.00 88.80           H
ATOM    318  CE  LYS A  40       2.623  -7.221  21.970  1.00 88.80           C
ATOM    319 1HE  LYS A  40       2.866  -8.268  21.791  1.00 88.80           H
ATOM    320 2HE  LYS A  40       2.232  -7.153  22.985  1.00 88.80           H
ATOM    321  NZ  LYS A  40       1.594  -6.772  21.005  1.00 88.80           N
ATOM    322 1HZ  LYS A  40       0.854  -7.463  20.954  1.00 88.80           H
ATOM    323 2HZ  LYS A  40       1.208  -5.885  21.311  1.00 88.80           H
ATOM    324 3HZ  LYS A  40       2.016  -6.660  20.090  1.00 88.80           H
ATOM    325  HN  LYS A  40       6.707  -5.247  25.228  1.00 88.80           H
ATOM    326  N   ASN A  41       9.515  -5.848  24.418  1.00 82.76           N
ATOM    327  CA  ASN A  41      10.854  -5.296  24.303  1.00 82.76           C
ATOM    328  C   ASN A  41      11.608  -6.026  23.189  1.00 82.76           C
ATOM    329  O   ASN A  41      12.338  -5.405  22.419  1.00 82.76           O
ATOM    330  HA  ASN A  41      10.710  -4.238  24.085  1.00 82.76           H
ATOM    331  CB  ASN A  41      11.639  -5.479  25.604  1.00 82.76           C
ATOM    332 1HB  ASN A  41      11.545  -6.509  25.947  1.00 82.76           H
ATOM    333 2HB  ASN A  41      12.698  -5.299  25.422  1.00 82.76           H
ATOM    334  CG  ASN A  41      11.133  -4.526  26.688  1.00 82.76           C
ATOM    335  OD1 ASN A  41      10.675  -3.427  26.420  1.00 82.76           O
ATOM    336  ND2 ASN A  41      11.241  -5.006  27.924  1.00 82.76           N
ATOM    337 1HD2 ASN A  41      11.626  -5.916  28.075  1.00 82.76           H
ATOM    338 2HD2 ASN A  41      10.937  -4.456  28.702  1.00 82.76           H
ATOM    339  HN  ASN A  41       9.278  -6.198  25.324  1.00 82.76           H
ATOM    340  N   ASN A  42      11.405  -7.334  23.140  1.00 84.17           N
ATOM    341  CA  ASN A  42      12.109  -8.165  22.179  1.00 84.17           C
ATOM    342  C   ASN A  42      11.694  -7.763  20.762  1.00 84.17           C
ATOM    343  O   ASN A  42      12.510  -7.785  19.842  1.00 84.17           O
ATOM    344  HA  ASN A  42      13.168  -7.988  22.369  1.00 84.17           H
ATOM    345  CB  ASN A  42      11.764  -9.644  22.371  1.00 84.17           C
ATOM    346 1HB  ASN A  42      10.683  -9.776  22.332  1.00 84.17           H
ATOM    347 2HB  ASN A  42      12.187 -10.229  21.554  1.00 84.17           H
ATOM    348  CG  ASN A  42      12.299 -10.162  23.707  1.00 84.17           C
ATOM    349  OD1 ASN A  42      13.073  -9.511  24.391  1.00 84.17           O
ATOM    350  ND2 ASN A  42      11.846 -11.367  24.041  1.00 84.17           N
ATOM    351 1HD2 ASN A  42      11.212 -11.848  23.435  1.00 84.17           H
ATOM    352 2HD2 ASN A  42      12.138 -11.792  24.897  1.00 84.17           H
ATOM    353  HN  ASN A  42      10.774  -7.825  23.741  1.00 84.17           H
ATOM    354  N   VAL A  43      10.425  -7.406  20.631  1.00 91.39           N
ATOM    355  CA  VAL A  43       9.877  -7.052  19.333  1.00 91.39           C
ATOM    356  C   VAL A  43      10.514  -5.746  18.854  1.00 91.39           C
ATOM    357  O   VAL A  43      10.872  -5.618  17.684  1.00 91.39           O
ATOM    358  HA  VAL A  43      10.142  -7.848  18.636  1.00 91.39           H
ATOM    359  CB  VAL A  43       8.351  -6.980  19.411  1.00 91.39           C
ATOM    360  HB  VAL A  43       8.087  -6.139  20.051  1.00 91.39           H
ATOM    361  CG1 VAL A  43       7.743  -6.728  18.029  1.00 91.39           C
ATOM    362 1HG1 VAL A  43       8.117  -5.783  17.635  1.00 91.39           H
ATOM    363 2HG1 VAL A  43       8.020  -7.539  17.356  1.00 91.39           H
ATOM    364 3HG1 VAL A  43       6.657  -6.681  18.114  1.00 91.39           H
ATOM    365  CG2 VAL A  43       7.773  -8.250  20.040  1.00 91.39           C
ATOM    366 1HG2 VAL A  43       8.052  -9.113  19.437  1.00 91.39           H
ATOM    367 2HG2 VAL A  43       8.170  -8.368  21.049  1.00 91.39           H
ATOM    368 3HG2 VAL A  43       6.687  -8.172  20.083  1.00 91.39           H
ATOM    369  HN  VAL A  43       9.777  -7.355  21.391  1.00 91.39           H
ATOM    370  N   ARG A  44      10.634  -4.808  19.782  1.00 86.36           N
ATOM    371  CA  ARG A  44      11.210  -3.512  19.467  1.00 86.36           C
ATOM    372  C   ARG A  44      12.686  -3.665  19.090  1.00 86.36           C
ATOM    373  O   ARG A  44      13.180  -2.965  18.208  1.00 86.36           O
ATOM    374  HA  ARG A  44      10.626  -3.146  18.623  1.00 86.36           H
ATOM    375  CB  ARG A  44      11.090  -2.553  20.652  1.00 86.36           C
ATOM    376 1HB  ARG A  44      11.535  -3.006  21.538  1.00 86.36           H
ATOM    377 2HB  ARG A  44      11.651  -1.641  20.445  1.00 86.36           H
ATOM    378  CG  ARG A  44       9.626  -2.206  20.930  1.00 86.36           C
ATOM    379 1HG  ARG A  44       9.127  -1.946  19.997  1.00 86.36           H
ATOM    380 2HG  ARG A  44       9.113  -3.077  21.335  1.00 86.36           H
ATOM    381  CD  ARG A  44       9.517  -1.040  21.915  1.00 86.36           C
ATOM    382 1HD  ARG A  44      10.172  -0.226  21.603  1.00 86.36           H
ATOM    383 2HD  ARG A  44       8.500  -0.647  21.916  1.00 86.36           H
ATOM    384  NE  ARG A  44       9.885  -1.490  23.276  1.00 86.36           N
ATOM    385  HE  ARG A  44      10.854  -1.495  23.522  1.00 86.36           H
ATOM    386  CZ  ARG A  44       9.001  -1.892  24.199  1.00 86.36           C
ATOM    387  NH1 ARG A  44       7.689  -1.905  23.924  1.00 86.36           N
ATOM    388 1HH1 ARG A  44       7.364  -1.614  23.025  1.00 86.36           H
ATOM    389 2HH1 ARG A  44       7.036  -2.206  24.619  1.00 86.36           H
ATOM    390  NH2 ARG A  44       9.448  -2.279  25.402  1.00 86.36           N
ATOM    391 1HH2 ARG A  44       8.801  -2.582  26.102  1.00 86.36           H
ATOM    392 2HH2 ARG A  44      10.428  -2.266  25.599  1.00 86.36           H
ATOM    393  HN  ARG A  44      10.347  -4.923  20.733  1.00 86.36           H
ATOM    394  N   GLN A  45      13.347  -4.584  19.778  1.00 83.14           N
ATOM    395  CA  GLN A  45      14.765  -4.809  19.556  1.00 83.14           C
ATOM    396  C   GLN A  45      14.998  -5.404  18.166  1.00 83.14           C
ATOM    397  O   GLN A  45      15.950  -5.036  17.481  1.00 83.14           O
ATOM    398  HA  GLN A  45      15.227  -3.823  19.619  1.00 83.14           H
ATOM    399  CB  GLN A  45      15.355  -5.709  20.644  1.00 83.14           C
ATOM    400 1HB  GLN A  45      15.027  -5.363  21.625  1.00 83.14           H
ATOM    401 2HB  GLN A  45      14.980  -6.725  20.523  1.00 83.14           H
ATOM    402  CG  GLN A  45      16.883  -5.712  20.584  1.00 83.14           C
ATOM    403 1HG  GLN A  45      17.212  -6.119  19.627  1.00 83.14           H
ATOM    404 2HG  GLN A  45      17.256  -4.690  20.641  1.00 83.14           H
ATOM    405  CD  GLN A  45      17.475  -6.540  21.726  1.00 83.14           C
ATOM    406  OE1 GLN A  45      16.787  -7.275  22.416  1.00 83.14           O
ATOM    407  NE2 GLN A  45      18.786  -6.381  21.887  1.00 83.14           N
ATOM    408 1HE2 GLN A  45      19.292  -5.763  21.286  1.00 83.14           H
ATOM    409 2HE2 GLN A  45      19.265  -6.881  22.609  1.00 83.14           H
ATOM    410  HN  GLN A  45      12.930  -5.169  20.475  1.00 83.14           H
ATOM    411  N   PHE A  46      14.111  -6.315  17.792  1.00 92.64           N
ATOM    412  CA  PHE A  46      14.162  -6.909  16.467  1.00 92.64           C
ATOM    413  C   PHE A  46      14.008  -5.842  15.382  1.00 92.64           C
ATOM    414  O   PHE A  46      14.783  -5.806  14.427  1.00 92.64           O
ATOM    415  HA  PHE A  46      15.135  -7.390  16.366  1.00 92.64           H
ATOM    416  CB  PHE A  46      12.992  -7.890  16.371  1.00 92.64           C
ATOM    417 1HB  PHE A  46      13.169  -8.720  17.056  1.00 92.64           H
ATOM    418 2HB  PHE A  46      12.083  -7.390  16.706  1.00 92.64           H
ATOM    419  CG  PHE A  46      12.762  -8.449  14.966  1.00 92.64           C
ATOM    420  CD1 PHE A  46      11.790  -7.920  14.175  1.00 92.64           C
ATOM    421  HD1 PHE A  46      11.175  -7.098  14.542  1.00 92.64           H
ATOM    422  CD2 PHE A  46      13.529  -9.474  14.507  1.00 92.64           C
ATOM    423  HD2 PHE A  46      14.308  -9.898  15.141  1.00 92.64           H
ATOM    424  CE1 PHE A  46      11.576  -8.438  12.870  1.00 92.64           C
ATOM    425  HE1 PHE A  46      10.797  -8.015  12.236  1.00 92.64           H
ATOM    426  CE2 PHE A  46      13.315  -9.992  13.203  1.00 92.64           C
ATOM    427  HE2 PHE A  46      13.930 -10.814  12.835  1.00 92.64           H
ATOM    428  CZ  PHE A  46      12.343  -9.464  12.412  1.00 92.64           C
ATOM    429  HZ  PHE A  46      12.179  -9.861  11.410  1.00 92.64           H
ATOM    430  HN  PHE A  46      13.370  -6.647  18.376  1.00 92.64           H
ATOM    431  N   ALA A  47      13.002  -4.999  15.564  1.00 93.20           N
ATOM    432  CA  ALA A  47      12.680  -3.992  14.568  1.00 93.20           C
ATOM    433  C   ALA A  47      13.874  -3.052  14.394  1.00 93.20           C
ATOM    434  O   ALA A  47      14.178  -2.627  13.281  1.00 93.20           O
ATOM    435  HA  ALA A  47      12.493  -4.505  13.625  1.00 93.20           H
ATOM    436  CB  ALA A  47      11.409  -3.249  14.985  1.00 93.20           C
ATOM    437 1HB  ALA A  47      10.584  -3.957  15.066  1.00 93.20           H
ATOM    438 2HB  ALA A  47      11.570  -2.767  15.950  1.00 93.20           H
ATOM    439 3HB  ALA A  47      11.168  -2.493  14.237  1.00 93.20           H
ATOM    440  HN  ALA A  47      12.414  -4.997  16.373  1.00 93.20           H
ATOM    441  N   SER A  48      14.520  -2.754  15.513  1.00 91.41           N
ATOM    442  CA  SER A  48      15.561  -1.741  15.529  1.00 91.41           C
ATOM    443  C   SER A  48      16.751  -2.199  14.683  1.00 91.41           C
ATOM    444  O   SER A  48      17.517  -1.375  14.186  1.00 91.41           O
ATOM    445  HA  SER A  48      15.104  -0.851  15.097  1.00 91.41           H
ATOM    446  CB  SER A  48      16.012  -1.438  16.959  1.00 91.41           C
ATOM    447 1HB  SER A  48      16.641  -0.548  16.960  1.00 91.41           H
ATOM    448 2HB  SER A  48      15.141  -1.212  17.574  1.00 91.41           H
ATOM    449  OG  SER A  48      16.730  -2.526  17.535  1.00 91.41           O
ATOM    450  HG  SER A  48      16.284  -3.391  17.303  1.00 91.41           H
ATOM    451  HN  SER A  48      14.342  -3.192  16.394  1.00 91.41           H
ATOM    452  N   HIS A  49      16.868  -3.511  14.545  1.00 86.90           N
ATOM    453  CA  HIS A  49      18.002  -4.092  13.849  1.00 86.90           C
ATOM    454  C   HIS A  49      17.608  -4.418  12.407  1.00 86.90           C
ATOM    455  O   HIS A  49      18.386  -4.195  11.481  1.00 86.90           O
ATOM    456  HA  HIS A  49      18.786  -3.334  13.840  1.00 86.90           H
ATOM    457  CB  HIS A  49      18.540  -5.309  14.605  1.00 86.90           C
ATOM    458 1HB  HIS A  49      17.715  -5.992  14.806  1.00 86.90           H
ATOM    459 2HB  HIS A  49      19.245  -5.840  13.965  1.00 86.90           H
ATOM    460  CG  HIS A  49      19.222  -4.969  15.909  1.00 86.90           C
ATOM    461  ND1 HIS A  49      18.535  -4.840  17.103  1.00 86.90           N
ATOM    462  HD1 HIS A  49      17.549  -4.954  17.226  1.00 86.90           H
ATOM    463  CD2 HIS A  49      20.535  -4.735  16.193  1.00 86.90           C
ATOM    464  HD2 HIS A  49      21.356  -4.756  15.476  1.00 86.90           H
ATOM    465  CE1 HIS A  49      19.405  -4.541  18.056  1.00 86.90           C
ATOM    466  HE1 HIS A  49      19.172  -4.375  19.108  1.00 86.90           H
ATOM    467  NE2 HIS A  49      20.644  -4.475  17.490  1.00 86.90           N
ATOM    468  HN  HIS A  49      16.205  -4.172  14.899  1.00 86.90           H
ATOM    469  N   PHE A  50      16.399  -4.939  12.261  1.00 82.78           N
ATOM    470  CA  PHE A  50      16.007  -5.585  11.020  1.00 82.78           C
ATOM    471  C   PHE A  50      15.451  -4.566  10.023  1.00 82.78           C
ATOM    472  O   PHE A  50      15.771  -4.615   8.837  1.00 82.78           O
ATOM    473  HA  PHE A  50      16.899  -6.051  10.602  1.00 82.78           H
ATOM    474  CB  PHE A  50      14.909  -6.593  11.368  1.00 82.78           C
ATOM    475 1HB  PHE A  50      15.281  -7.270  12.136  1.00 82.78           H
ATOM    476 2HB  PHE A  50      14.062  -6.058  11.797  1.00 82.78           H
ATOM    477  CG  PHE A  50      14.420  -7.417  10.175  1.00 82.78           C
ATOM    478  CD1 PHE A  50      13.211  -7.150   9.613  1.00 82.78           C
ATOM    479  HD1 PHE A  50      12.589  -6.349  10.013  1.00 82.78           H
ATOM    480  CD2 PHE A  50      15.196  -8.417   9.676  1.00 82.78           C
ATOM    481  HD2 PHE A  50      16.165  -8.631  10.126  1.00 82.78           H
ATOM    482  CE1 PHE A  50      12.758  -7.915   8.506  1.00 82.78           C
ATOM    483  HE1 PHE A  50      11.788  -7.701   8.056  1.00 82.78           H
ATOM    484  CE2 PHE A  50      14.743  -9.182   8.569  1.00 82.78           C
ATOM    485  HE2 PHE A  50      15.364  -9.983   8.169  1.00 82.78           H
ATOM    486  CZ  PHE A  50      13.533  -8.915   8.007  1.00 82.78           C
ATOM    487  HZ  PHE A  50      13.185  -9.502   7.157  1.00 82.78           H
ATOM    488  HN  PHE A  50      15.695  -4.926  12.971  1.00 82.78           H
ATOM    489  N   LEU A  51      14.627  -3.667  10.542  1.00 93.88           N
ATOM    490  CA  LEU A  51      13.782  -2.847   9.691  1.00 93.88           C
ATOM    491  C   LEU A  51      14.638  -1.779   9.008  1.00 93.88           C
ATOM    492  O   LEU A  51      14.560  -1.600   7.793  1.00 93.88           O
ATOM    493  HA  LEU A  51      13.363  -3.497   8.923  1.00 93.88           H
ATOM    494  CB  LEU A  51      12.609  -2.277  10.491  1.00 93.88           C
ATOM    495 1HB  LEU A  51      13.009  -1.668  11.301  1.00 93.88           H
ATOM    496 2HB  LEU A  51      12.042  -1.610   9.841  1.00 93.88           H
ATOM    497  CG  LEU A  51      11.644  -3.303  11.090  1.00 93.88           C
ATOM    498  HG  LEU A  51      12.186  -3.889  11.832  1.00 93.88           H
ATOM    499  CD1 LEU A  51      10.490  -2.610  11.817  1.00 93.88           C
ATOM    500 1HD1 LEU A  51      10.886  -1.991  12.622  1.00 93.88           H
ATOM    501 2HD1 LEU A  51       9.941  -1.983  11.113  1.00 93.88           H
ATOM    502 3HD1 LEU A  51       9.819  -3.362  12.233  1.00 93.88           H
ATOM    503  CD2 LEU A  51      11.146  -4.276  10.020  1.00 93.88           C
ATOM    504 1HD2 LEU A  51      10.626  -3.723   9.238  1.00 93.88           H
ATOM    505 2HD2 LEU A  51      11.995  -4.806   9.588  1.00 93.88           H
ATOM    506 3HD2 LEU A  51      10.462  -4.994  10.473  1.00 93.88           H
ATOM    507  HN  LEU A  51      14.533  -3.496  11.523  1.00 93.88           H
ATOM    508  N   PRO A  52      15.465  -1.052   9.771  1.00 95.63           N
ATOM    509  CA  PRO A  52      16.129   0.141   9.241  1.00 95.63           C
ATOM    510  C   PRO A  52      16.877  -0.142   7.948  1.00 95.63           C
ATOM    511  O   PRO A  52      16.691   0.558   6.953  1.00 95.63           O
ATOM    512  HA  PRO A  52      15.389   0.898   8.982  1.00 95.63           H
ATOM    513  CB  PRO A  52      17.079   0.558  10.366  1.00 95.63           C
ATOM    514 1HB  PRO A  52      18.067   0.114  10.242  1.00 95.63           H
ATOM    515 2HB  PRO A  52      17.217   1.639  10.394  1.00 95.63           H
ATOM    516  CG  PRO A  52      16.384   0.046  11.622  1.00 95.63           C
ATOM    517 1HG  PRO A  52      17.078  -0.053  12.457  1.00 95.63           H
ATOM    518 2HG  PRO A  52      15.599   0.724  11.955  1.00 95.63           H
ATOM    519  CD  PRO A  52      15.829  -1.298  11.179  1.00 95.63           C
ATOM    520 1HD  PRO A  52      16.570  -2.092  11.268  1.00 95.63           H
ATOM    521 2HD  PRO A  52      14.970  -1.599  11.779  1.00 95.63           H
ATOM    522  N   PRO A  53      17.736  -1.170   7.930  1.00 95.81           N
ATOM    523  CA  PRO A  53      18.504  -1.491   6.724  1.00 95.81           C
ATOM    524  C   PRO A  53      17.615  -1.655   5.502  1.00 95.81           C
ATOM    525  O   PRO A  53      17.942  -1.164   4.422  1.00 95.81           O
ATOM    526  HA  PRO A  53      19.177  -0.670   6.479  1.00 95.81           H
ATOM    527  CB  PRO A  53      19.218  -2.795   7.085  1.00 95.81           C
ATOM    528 1HB  PRO A  53      18.636  -3.667   6.788  1.00 95.81           H
ATOM    529 2HB  PRO A  53      20.185  -2.874   6.588  1.00 95.81           H
ATOM    530  CG  PRO A  53      19.368  -2.707   8.599  1.00 95.81           C
ATOM    531 1HG  PRO A  53      19.531  -3.688   9.047  1.00 95.81           H
ATOM    532 2HG  PRO A  53      20.221  -2.093   8.887  1.00 95.81           H
ATOM    533  CD  PRO A  53      18.048  -2.093   9.036  1.00 95.81           C
ATOM    534 1HD  PRO A  53      17.271  -2.847   9.159  1.00 95.81           H
ATOM    535 2HD  PRO A  53      18.140  -1.575   9.991  1.00 95.81           H
ATOM    536  N   LEU A  54      16.504  -2.346   5.706  1.00 94.18           N
ATOM    537  CA  LEU A  54      15.627  -2.697   4.602  1.00 94.18           C
ATOM    538  C   LEU A  54      14.948  -1.432   4.073  1.00 94.18           C
ATOM    539  O   LEU A  54      14.818  -1.253   2.863  1.00 94.18           O
ATOM    540  HA  LEU A  54      16.250  -3.112   3.809  1.00 94.18           H
ATOM    541  CB  LEU A  54      14.645  -3.792   5.024  1.00 94.18           C
ATOM    542 1HB  LEU A  54      14.088  -3.438   5.892  1.00 94.18           H
ATOM    543 2HB  LEU A  54      13.924  -3.935   4.220  1.00 94.18           H
ATOM    544  CG  LEU A  54      15.261  -5.150   5.367  1.00 94.18           C
ATOM    545  HG  LEU A  54      15.978  -5.005   6.175  1.00 94.18           H
ATOM    546  CD1 LEU A  54      14.195  -6.122   5.878  1.00 94.18           C
ATOM    547 1HD1 LEU A  54      13.730  -5.712   6.775  1.00 94.18           H
ATOM    548 2HD1 LEU A  54      13.437  -6.266   5.109  1.00 94.18           H
ATOM    549 3HD1 LEU A  54      14.660  -7.079   6.115  1.00 94.18           H
ATOM    550  CD2 LEU A  54      16.032  -5.719   4.175  1.00 94.18           C
ATOM    551 1HD2 LEU A  54      15.354  -5.847   3.331  1.00 94.18           H
ATOM    552 2HD2 LEU A  54      16.832  -5.033   3.898  1.00 94.18           H
ATOM    553 3HD2 LEU A  54      16.459  -6.685   4.446  1.00 94.18           H
ATOM    554  HN  LEU A  54      16.200  -2.665   6.604  1.00 94.18           H
ATOM    555  N   TYR A  55      14.533  -0.588   5.006  1.00 94.51           N
ATOM    556  CA  TYR A  55      13.822   0.628   4.652  1.00 94.51           C
ATOM    557  C   TYR A  55      14.719   1.574   3.850  1.00 94.51           C
ATOM    558  O   TYR A  55      14.260   2.224   2.913  1.00 94.51           O
ATOM    559  HA  TYR A  55      12.963   0.350   4.042  1.00 94.51           H
ATOM    560  CB  TYR A  55      13.448   1.299   5.975  1.00 94.51           C
ATOM    561 1HB  TYR A  55      14.307   1.261   6.645  1.00 94.51           H
ATOM    562 2HB  TYR A  55      13.234   2.352   5.790  1.00 94.51           H
ATOM    563  CG  TYR A  55      12.245   0.665   6.676  1.00 94.51           C
ATOM    564  CD1 TYR A  55      11.685  -0.492   6.174  1.00 94.51           C
ATOM    565  HD1 TYR A  55      12.099  -0.954   5.278  1.00 94.51           H
ATOM    566  CD2 TYR A  55      11.719   1.250   7.810  1.00 94.51           C
ATOM    567  HD2 TYR A  55      12.162   2.164   8.207  1.00 94.51           H
ATOM    568  CE1 TYR A  55      10.552  -1.089   6.833  1.00 94.51           C
ATOM    569  HE1 TYR A  55      10.100  -2.002   6.447  1.00 94.51           H
ATOM    570  CE2 TYR A  55      10.587   0.653   8.469  1.00 94.51           C
ATOM    571  HE2 TYR A  55      10.162   1.105   9.366  1.00 94.51           H
ATOM    572  CZ  TYR A  55      10.059  -0.487   7.948  1.00 94.51           C
ATOM    573  OH  TYR A  55       8.990  -1.050   8.571  1.00 94.51           O
ATOM    574  HH  TYR A  55       8.667  -1.840   8.049  1.00 94.51           H
ATOM    575  HN  TYR A  55      14.675  -0.724   5.987  1.00 94.51           H
ATOM    576  N   TRP A  56      15.982   1.620   4.249  1.00 92.62           N
ATOM    577  CA  TRP A  56      16.959   2.436   3.548  1.00 92.62           C
ATOM    578  C   TRP A  56      17.138   1.855   2.144  1.00 92.62           C
ATOM    579  O   TRP A  56      17.204   2.597   1.165  1.00 92.62           O
ATOM    580  HA  TRP A  56      16.563   3.449   3.484  1.00 92.62           H
ATOM    581  CB  TRP A  56      18.269   2.518   4.333  1.00 92.62           C
ATOM    582 1HB  TRP A  56      18.475   1.545   4.779  1.00 92.62           H
ATOM    583 2HB  TRP A  56      19.083   2.729   3.640  1.00 92.62           H
ATOM    584  CG  TRP A  56      18.269   3.579   5.435  1.00 92.62           C
ATOM    585  CD1 TRP A  56      18.376   3.394   6.758  1.00 92.62           C
ATOM    586  HD1 TRP A  56      18.482   2.420   7.235  1.00 92.62           H
ATOM    587  CD2 TRP A  56      18.151   5.006   5.255  1.00 92.62           C
ATOM    588  NE1 TRP A  56      18.336   4.593   7.441  1.00 92.62           N
ATOM    589  HE1 TRP A  56      18.397   4.712   8.432  1.00 92.62           H
ATOM    590  CE2 TRP A  56      18.195   5.604   6.498  1.00 92.62           C
ATOM    591  CE3 TRP A  56      18.013   5.766   4.080  1.00 92.62           C
ATOM    592  HE3 TRP A  56      17.976   5.318   3.087  1.00 92.62           H
ATOM    593  CZ2 TRP A  56      18.106   6.988   6.686  1.00 92.62           C
ATOM    594  HZ2 TRP A  56      18.143   7.437   7.678  1.00 92.62           H
ATOM    595  CZ3 TRP A  56      17.925   7.148   4.285  1.00 92.62           C
ATOM    596  HZ3 TRP A  56      17.816   7.785   3.407  1.00 92.62           H
ATOM    597  CH2 TRP A  56      17.968   7.766   5.530  1.00 92.62           C
ATOM    598  HH2 TRP A  56      17.893   8.851   5.605  1.00 92.62           H
ATOM    599  HN  TRP A  56      16.339   1.114   5.034  1.00 92.62           H
ATOM    600  N   LEU A  57      17.213   0.533   2.090  1.00 93.00           N
ATOM    601  CA  LEU A  57      17.407  -0.154   0.824  1.00 93.00           C
ATOM    602  C   LEU A  57      16.231   0.153  -0.104  1.00 93.00           C
ATOM    603  O   LEU A  57      16.428   0.556  -1.249  1.00 93.00           O
ATOM    604  HA  LEU A  57      18.316   0.243   0.373  1.00 93.00           H
ATOM    605  CB  LEU A  57      17.634  -1.650   1.056  1.00 93.00           C
ATOM    606 1HB  LEU A  57      18.505  -1.770   1.700  1.00 93.00           H
ATOM    607 2HB  LEU A  57      16.777  -2.046   1.602  1.00 93.00           H
ATOM    608  CG  LEU A  57      17.841  -2.499  -0.199  1.00 93.00           C
ATOM    609  HG  LEU A  57      17.016  -2.304  -0.884  1.00 93.00           H
ATOM    610  CD1 LEU A  57      19.131  -2.105  -0.921  1.00 93.00           C
ATOM    611 1HD1 LEU A  57      19.077  -1.056  -1.214  1.00 93.00           H
ATOM    612 2HD1 LEU A  57      19.980  -2.253  -0.255  1.00 93.00           H
ATOM    613 3HD1 LEU A  57      19.254  -2.724  -1.810  1.00 93.00           H
ATOM    614  CD2 LEU A  57      17.806  -3.992   0.137  1.00 93.00           C
ATOM    615 1HD2 LEU A  57      18.597  -4.222   0.850  1.00 93.00           H
ATOM    616 2HD2 LEU A  57      16.839  -4.243   0.573  1.00 93.00           H
ATOM    617 3HD2 LEU A  57      17.956  -4.573  -0.773  1.00 93.00           H
ATOM    618  HN  LEU A  57      17.143  -0.064   2.889  1.00 93.00           H
ATOM    619  N   VAL A  58      15.033  -0.050   0.425  1.00 95.00           N
ATOM    620  CA  VAL A  58      13.826   0.136  -0.363  1.00 95.00           C
ATOM    621  C   VAL A  58      13.759   1.584  -0.852  1.00 95.00           C
ATOM    622  O   VAL A  58      13.420   1.838  -2.007  1.00 95.00           O
ATOM    623  HA  VAL A  58      13.893  -0.524  -1.228  1.00 95.00           H
ATOM    624  CB  VAL A  58      12.599  -0.277   0.453  1.00 95.00           C
ATOM    625  HB  VAL A  58      12.619   0.278   1.391  1.00 95.00           H
ATOM    626  CG1 VAL A  58      11.306   0.084  -0.280  1.00 95.00           C
ATOM    627 1HG1 VAL A  58      11.270   1.161  -0.445  1.00 95.00           H
ATOM    628 2HG1 VAL A  58      11.276  -0.431  -1.240  1.00 95.00           H
ATOM    629 3HG1 VAL A  58      10.450  -0.220   0.322  1.00 95.00           H
ATOM    630  CG2 VAL A  58      12.641  -1.769   0.789  1.00 95.00           C
ATOM    631 1HG2 VAL A  58      12.658  -2.349  -0.134  1.00 95.00           H
ATOM    632 2HG2 VAL A  58      13.537  -1.986   1.371  1.00 95.00           H
ATOM    633 3HG2 VAL A  58      11.758  -2.035   1.369  1.00 95.00           H
ATOM    634  HN  VAL A  58      14.880  -0.336   1.371  1.00 95.00           H
ATOM    635  N   PHE A  59      14.088   2.496   0.051  1.00 95.87           N
ATOM    636  CA  PHE A  59      14.038   3.913  -0.264  1.00 95.87           C
ATOM    637  C   PHE A  59      14.941   4.242  -1.454  1.00 95.87           C
ATOM    638  O   PHE A  59      14.498   4.856  -2.423  1.00 95.87           O
ATOM    639  HA  PHE A  59      13.005   4.152  -0.517  1.00 95.87           H
ATOM    640  CB  PHE A  59      14.545   4.664   0.969  1.00 95.87           C
ATOM    641 1HB  PHE A  59      13.847   4.505   1.791  1.00 95.87           H
ATOM    642 2HB  PHE A  59      15.500   4.235   1.275  1.00 95.87           H
ATOM    643  CG  PHE A  59      14.724   6.168   0.752  1.00 95.87           C
ATOM    644  CD1 PHE A  59      15.971   6.709   0.733  1.00 95.87           C
ATOM    645  HD1 PHE A  59      16.844   6.071   0.872  1.00 95.87           H
ATOM    646  CD2 PHE A  59      13.635   6.964   0.579  1.00 95.87           C
ATOM    647  HD2 PHE A  59      12.635   6.530   0.595  1.00 95.87           H
ATOM    648  CE1 PHE A  59      16.137   8.104   0.532  1.00 95.87           C
ATOM    649  HE1 PHE A  59      17.137   8.538   0.517  1.00 95.87           H
ATOM    650  CE2 PHE A  59      13.800   8.360   0.378  1.00 95.87           C
ATOM    651  HE2 PHE A  59      12.927   8.997   0.240  1.00 95.87           H
ATOM    652  CZ  PHE A  59      15.048   8.900   0.359  1.00 95.87           C
ATOM    653  HZ  PHE A  59      15.175   9.972   0.205  1.00 95.87           H
ATOM    654  HN  PHE A  59      14.383   2.280   0.982  1.00 95.87           H
ATOM    655  N   ILE A  60      16.192   3.819  -1.342  1.00 93.58           N
ATOM    656  CA  ILE A  60      17.201   4.200  -2.315  1.00 93.58           C
ATOM    657  C   ILE A  60      16.797   3.674  -3.694  1.00 93.58           C
ATOM    658  O   ILE A  60      16.750   4.432  -4.662  1.00 93.58           O
ATOM    659  HA  ILE A  60      17.224   5.289  -2.354  1.00 93.58           H
ATOM    660  CB  ILE A  60      18.586   3.735  -1.861  1.00 93.58           C
ATOM    661  HB  ILE A  60      18.518   2.684  -1.578  1.00 93.58           H
ATOM    662  CG1 ILE A  60      19.046   4.508  -0.624  1.00 93.58           C
ATOM    663 1HG1 ILE A  60      19.299   5.530  -0.903  1.00 93.58           H
ATOM    664 2HG1 ILE A  60      18.230   4.567   0.097  1.00 93.58           H
ATOM    665  CG2 ILE A  60      19.599   3.829  -3.005  1.00 93.58           C
ATOM    666 1HG2 ILE A  60      19.272   3.199  -3.832  1.00 93.58           H
ATOM    667 2HG2 ILE A  60      19.670   4.863  -3.342  1.00 93.58           H
ATOM    668 3HG2 ILE A  60      20.574   3.492  -2.655  1.00 93.58           H
ATOM    669  CD1 ILE A  60      20.258   3.835   0.024  1.00 93.58           C
ATOM    670 1HD1 ILE A  60      19.993   2.821   0.324  1.00 93.58           H
ATOM    671 2HD1 ILE A  60      21.079   3.800  -0.691  1.00 93.58           H
ATOM    672 3HD1 ILE A  60      20.564   4.405   0.902  1.00 93.58           H
ATOM    673  HN  ILE A  60      16.518   3.228  -0.604  1.00 93.58           H
ATOM    674  N   VAL A  61      16.516   2.380  -3.740  1.00 93.86           N
ATOM    675  CA  VAL A  61      16.257   1.715  -5.005  1.00 93.86           C
ATOM    676  C   VAL A  61      14.952   2.249  -5.600  1.00 93.86           C
ATOM    677  O   VAL A  61      14.874   2.511  -6.799  1.00 93.86           O
ATOM    678  HA  VAL A  61      17.077   1.961  -5.680  1.00 93.86           H
ATOM    679  CB  VAL A  61      16.246   0.198  -4.806  1.00 93.86           C
ATOM    680  HB  VAL A  61      15.487  -0.037  -4.061  1.00 93.86           H
ATOM    681  CG1 VAL A  61      15.871  -0.523  -6.103  1.00 93.86           C
ATOM    682 1HG1 VAL A  61      14.878  -0.205  -6.421  1.00 93.86           H
ATOM    683 2HG1 VAL A  61      16.597  -0.277  -6.878  1.00 93.86           H
ATOM    684 3HG1 VAL A  61      15.871  -1.599  -5.933  1.00 93.86           H
ATOM    685  CG2 VAL A  61      17.594  -0.295  -4.275  1.00 93.86           C
ATOM    686 1HG2 VAL A  61      18.380  -0.042  -4.987  1.00 93.86           H
ATOM    687 2HG2 VAL A  61      17.804   0.182  -3.318  1.00 93.86           H
ATOM    688 3HG2 VAL A  61      17.559  -1.376  -4.143  1.00 93.86           H
ATOM    689  HN  VAL A  61      16.464   1.790  -2.934  1.00 93.86           H
ATOM    690  N   GLY A  62      13.960   2.394  -4.733  1.00 95.32           N
ATOM    691  CA  GLY A  62      12.629   2.773  -5.176  1.00 95.32           C
ATOM    692  C   GLY A  62      12.609   4.219  -5.677  1.00 95.32           C
ATOM    693  O   GLY A  62      11.992   4.517  -6.698  1.00 95.32           O
ATOM    694 1HA  GLY A  62      12.303   2.104  -5.972  1.00 95.32           H
ATOM    695 2HA  GLY A  62      11.923   2.660  -4.354  1.00 95.32           H
ATOM    696  HN  GLY A  62      14.055   2.258  -3.747  1.00 95.32           H
ATOM    697  N   ALA A  63      13.292   5.078  -4.935  1.00 95.27           N
ATOM    698  CA  ALA A  63      13.317   6.494  -5.261  1.00 95.27           C
ATOM    699  C   ALA A  63      13.949   6.683  -6.642  1.00 95.27           C
ATOM    700  O   ALA A  63      13.430   7.430  -7.469  1.00 95.27           O
ATOM    701  HA  ALA A  63      12.286   6.846  -5.292  1.00 95.27           H
ATOM    702  CB  ALA A  63      14.067   7.257  -4.168  1.00 95.27           C
ATOM    703 1HB  ALA A  63      13.561   7.114  -3.213  1.00 95.27           H
ATOM    704 2HB  ALA A  63      15.088   6.882  -4.098  1.00 95.27           H
ATOM    705 3HB  ALA A  63      14.086   8.319  -4.413  1.00 95.27           H
ATOM    706  HN  ALA A  63      13.819   4.822  -4.125  1.00 95.27           H
ATOM    707  N   LEU A  64      15.062   5.993  -6.848  1.00 89.30           N
ATOM    708  CA  LEU A  64      15.769   6.074  -8.114  1.00 89.30           C
ATOM    709  C   LEU A  64      14.868   5.544  -9.232  1.00 89.30           C
ATOM    710  O   LEU A  64      14.732   6.177 -10.277  1.00 89.30           O
ATOM    711  HA  LEU A  64      15.975   7.127  -8.307  1.00 89.30           H
ATOM    712  CB  LEU A  64      17.118   5.359  -8.021  1.00 89.30           C
ATOM    713 1HB  LEU A  64      16.954   4.368  -7.598  1.00 89.30           H
ATOM    714 2HB  LEU A  64      17.501   5.214  -9.031  1.00 89.30           H
ATOM    715  CG  LEU A  64      18.195   6.063  -7.193  1.00 89.30           C
ATOM    716  HG  LEU A  64      17.771   6.309  -6.220  1.00 89.30           H
ATOM    717  CD1 LEU A  64      19.389   5.139  -6.946  1.00 89.30           C
ATOM    718 1HD1 LEU A  64      19.057   4.253  -6.406  1.00 89.30           H
ATOM    719 2HD1 LEU A  64      19.822   4.841  -7.901  1.00 89.30           H
ATOM    720 3HD1 LEU A  64      20.139   5.665  -6.356  1.00 89.30           H
ATOM    721  CD2 LEU A  64      18.616   7.380  -7.849  1.00 89.30           C
ATOM    722 1HD2 LEU A  64      19.014   7.180  -8.843  1.00 89.30           H
ATOM    723 2HD2 LEU A  64      17.751   8.038  -7.930  1.00 89.30           H
ATOM    724 3HD2 LEU A  64      19.382   7.861  -7.240  1.00 89.30           H
ATOM    725  HN  LEU A  64      15.478   5.388  -6.169  1.00 89.30           H
ATOM    726  N   GLY A  65      14.276   4.387  -8.972  1.00 92.75           N
ATOM    727  CA  GLY A  65      13.519   3.688  -9.996  1.00 92.75           C
ATOM    728  C   GLY A  65      12.306   4.510 -10.438  1.00 92.75           C
ATOM    729  O   GLY A  65      12.120   4.757 -11.629  1.00 92.75           O
ATOM    730 1HA  GLY A  65      14.159   3.488 -10.855  1.00 92.75           H
ATOM    731 2HA  GLY A  65      13.188   2.722  -9.614  1.00 92.75           H
ATOM    732  HN  GLY A  65      14.308   3.929  -8.084  1.00 92.75           H
ATOM    733  N   ASN A  66      11.513   4.911  -9.456  1.00 90.42           N
ATOM    734  CA  ASN A  66      10.255   5.581  -9.736  1.00 90.42           C
ATOM    735  C   ASN A  66      10.540   6.962 -10.331  1.00 90.42           C
ATOM    736  O   ASN A  66       9.776   7.454 -11.160  1.00 90.42           O
ATOM    737  HA  ASN A  66       9.730   4.928 -10.432  1.00 90.42           H
ATOM    738  CB  ASN A  66       9.438   5.777  -8.457  1.00 90.42           C
ATOM    739 1HB  ASN A  66      10.090   6.126  -7.655  1.00 90.42           H
ATOM    740 2HB  ASN A  66       8.687   6.550  -8.615  1.00 90.42           H
ATOM    741  CG  ASN A  66       8.756   4.474  -8.037  1.00 90.42           C
ATOM    742  OD1 ASN A  66       7.873   3.962  -8.705  1.00 90.42           O
ATOM    743  ND2 ASN A  66       9.213   3.967  -6.895  1.00 90.42           N
ATOM    744 1HD2 ASN A  66       9.941   4.437  -6.395  1.00 90.42           H
ATOM    745 2HD2 ASN A  66       8.830   3.116  -6.537  1.00 90.42           H
ATOM    746  HN  ASN A  66      11.717   4.784  -8.485  1.00 90.42           H
ATOM    747  N   SER A  67      11.640   7.548  -9.883  1.00 91.18           N
ATOM    748  CA  SER A  67      12.067   8.836 -10.404  1.00 91.18           C
ATOM    749  C   SER A  67      12.357   8.725 -11.902  1.00 91.18           C
ATOM    750  O   SER A  67      12.023   9.626 -12.671  1.00 91.18           O
ATOM    751  HA  SER A  67      11.229   9.511 -10.225  1.00 91.18           H
ATOM    752  CB  SER A  67      13.302   9.349  -9.661  1.00 91.18           C
ATOM    753 1HB  SER A  67      14.106   8.618  -9.746  1.00 91.18           H
ATOM    754 2HB  SER A  67      13.654  10.267 -10.132  1.00 91.18           H
ATOM    755  OG  SER A  67      13.031   9.598  -8.284  1.00 91.18           O
ATOM    756  HG  SER A  67      13.553   8.964  -7.713  1.00 91.18           H
ATOM    757  HN  SER A  67      12.235   7.159  -9.180  1.00 91.18           H
ATOM    758  N   LEU A  68      12.975   7.613 -12.272  1.00 85.48           N
ATOM    759  CA  LEU A  68      13.286   7.359 -13.668  1.00 85.48           C
ATOM    760  C   LEU A  68      11.985   7.205 -14.457  1.00 85.48           C
ATOM    761  O   LEU A  68      11.862   7.721 -15.567  1.00 85.48           O
ATOM    762  HA  LEU A  68      13.819   8.231 -14.048  1.00 85.48           H
ATOM    763  CB  LEU A  68      14.229   6.161 -13.797  1.00 85.48           C
ATOM    764 1HB  LEU A  68      13.875   5.372 -13.133  1.00 85.48           H
ATOM    765 2HB  LEU A  68      14.159   5.776 -14.815  1.00 85.48           H
ATOM    766  CG  LEU A  68      15.702   6.430 -13.484  1.00 85.48           C
ATOM    767  HG  LEU A  68      15.757   6.976 -12.542  1.00 85.48           H
ATOM    768  CD1 LEU A  68      16.470   5.120 -13.292  1.00 85.48           C
ATOM    769 1HD1 LEU A  68      16.033   4.561 -12.465  1.00 85.48           H
ATOM    770 2HD1 LEU A  68      16.409   4.527 -14.204  1.00 85.48           H
ATOM    771 3HD1 LEU A  68      17.514   5.340 -13.070  1.00 85.48           H
ATOM    772  CD2 LEU A  68      16.338   7.315 -14.557  1.00 85.48           C
ATOM    773 1HD2 LEU A  68      16.272   6.818 -15.525  1.00 85.48           H
ATOM    774 2HD2 LEU A  68      15.811   8.268 -14.601  1.00 85.48           H
ATOM    775 3HD2 LEU A  68      17.385   7.491 -14.310  1.00 85.48           H
ATOM    776  HN  LEU A  68      13.260   6.895 -11.637  1.00 85.48           H
ATOM    777  N   VAL A  69      11.045   6.493 -13.853  1.00 88.42           N
ATOM    778  CA  VAL A  69       9.770   6.234 -14.500  1.00 88.42           C
ATOM    779  C   VAL A  69       9.105   7.564 -14.858  1.00 88.42           C
ATOM    780  O   VAL A  69       8.685   7.766 -15.997  1.00 88.42           O
ATOM    781  HA  VAL A  69       9.974   5.685 -15.420  1.00 88.42           H
ATOM    782  CB  VAL A  69       8.898   5.351 -13.605  1.00 88.42           C
ATOM    783  HB  VAL A  69       8.836   5.825 -12.626  1.00 88.42           H
ATOM    784  CG1 VAL A  69       7.478   5.237 -14.163  1.00 88.42           C
ATOM    785 1HG1 VAL A  69       7.029   6.229 -14.220  1.00 88.42           H
ATOM    786 2HG1 VAL A  69       7.513   4.797 -15.160  1.00 88.42           H
ATOM    787 3HG1 VAL A  69       6.880   4.605 -13.508  1.00 88.42           H
ATOM    788  CG2 VAL A  69       9.526   3.968 -13.419  1.00 88.42           C
ATOM    789 1HG2 VAL A  69       9.633   3.484 -14.390  1.00 88.42           H
ATOM    790 2HG2 VAL A  69      10.508   4.074 -12.956  1.00 88.42           H
ATOM    791 3HG2 VAL A  69       8.886   3.362 -12.779  1.00 88.42           H
ATOM    792  HN  VAL A  69      11.143   6.097 -12.940  1.00 88.42           H
ATOM    793  N   ILE A  70       9.029   8.437 -13.865  1.00 89.24           N
ATOM    794  CA  ILE A  70       8.358   9.714 -14.040  1.00 89.24           C
ATOM    795  C   ILE A  70       9.056  10.504 -15.150  1.00 89.24           C
ATOM    796  O   ILE A  70       8.398  11.117 -15.988  1.00 89.24           O
ATOM    797  HA  ILE A  70       7.336   9.506 -14.356  1.00 89.24           H
ATOM    798  CB  ILE A  70       8.277  10.464 -12.709  1.00 89.24           C
ATOM    799  HB  ILE A  70       9.277  10.499 -12.276  1.00 89.24           H
ATOM    800  CG1 ILE A  70       7.379   9.724 -11.716  1.00 89.24           C
ATOM    801 1HG1 ILE A  70       6.335   9.846 -12.004  1.00 89.24           H
ATOM    802 2HG1 ILE A  70       7.596   8.657 -11.750  1.00 89.24           H
ATOM    803  CG2 ILE A  70       7.827  11.911 -12.922  1.00 89.24           C
ATOM    804 1HG2 ILE A  70       8.540  12.423 -13.568  1.00 89.24           H
ATOM    805 2HG2 ILE A  70       6.842  11.920 -13.388  1.00 89.24           H
ATOM    806 3HG2 ILE A  70       7.778  12.421 -11.960  1.00 89.24           H
ATOM    807  CD1 ILE A  70       7.586  10.248 -10.294  1.00 89.24           C
ATOM    808 1HD1 ILE A  70       8.626  10.102 -10.001  1.00 89.24           H
ATOM    809 2HD1 ILE A  70       7.345  11.310 -10.259  1.00 89.24           H
ATOM    810 3HD1 ILE A  70       6.936   9.705  -9.608  1.00 89.24           H
ATOM    811  HN  ILE A  70       9.415   8.284 -12.955  1.00 89.24           H
ATOM    812  N   LEU A  71      10.380  10.463 -15.119  1.00 84.59           N
ATOM    813  CA  LEU A  71      11.175  11.247 -16.048  1.00 84.59           C
ATOM    814  C   LEU A  71      10.919  10.755 -17.474  1.00 84.59           C
ATOM    815  O   LEU A  71      10.801  11.556 -18.399  1.00 84.59           O
ATOM    816  HA  LEU A  71      10.839  12.281 -15.974  1.00 84.59           H
ATOM    817  CB  LEU A  71      12.651  11.221 -15.645  1.00 84.59           C
ATOM    818 1HB  LEU A  71      12.720  11.441 -14.579  1.00 84.59           H
ATOM    819 2HB  LEU A  71      13.028  10.209 -15.786  1.00 84.59           H
ATOM    820  CG  LEU A  71      13.569  12.187 -16.397  1.00 84.59           C
ATOM    821  HG  LEU A  71      12.956  12.783 -17.074  1.00 84.59           H
ATOM    822  CD1 LEU A  71      14.251  13.159 -15.431  1.00 84.59           C
ATOM    823 1HD1 LEU A  71      13.493  13.737 -14.902  1.00 84.59           H
ATOM    824 2HD1 LEU A  71      14.848  12.598 -14.712  1.00 84.59           H
ATOM    825 3HD1 LEU A  71      14.897  13.834 -15.992  1.00 84.59           H
ATOM    826  CD2 LEU A  71      14.581  11.426 -17.254  1.00 84.59           C
ATOM    827 1HD2 LEU A  71      15.193  10.789 -16.615  1.00 84.59           H
ATOM    828 2HD2 LEU A  71      14.052  10.810 -17.981  1.00 84.59           H
ATOM    829 3HD2 LEU A  71      15.221  12.137 -17.778  1.00 84.59           H
ATOM    830  HN  LEU A  71      10.907   9.908 -14.475  1.00 84.59           H
ATOM    831  N   VAL A  72      10.840   9.439 -17.606  1.00 84.26           N
ATOM    832  CA  VAL A  72      10.648   8.828 -18.910  1.00 84.26           C
ATOM    833  C   VAL A  72       9.315   9.296 -19.497  1.00 84.26           C
ATOM    834  O   VAL A  72       9.247   9.677 -20.665  1.00 84.26           O
ATOM    835  HA  VAL A  72      11.456   9.172 -19.556  1.00 84.26           H
ATOM    836  CB  VAL A  72      10.749   7.306 -18.795  1.00 84.26           C
ATOM    837  HB  VAL A  72      10.073   6.984 -18.003  1.00 84.26           H
ATOM    838  CG1 VAL A  72      10.309   6.627 -20.094  1.00 84.26           C
ATOM    839 1HG1 VAL A  72       9.274   6.893 -20.310  1.00 84.26           H
ATOM    840 2HG1 VAL A  72      10.948   6.959 -20.912  1.00 84.26           H
ATOM    841 3HG1 VAL A  72      10.390   5.546 -19.984  1.00 84.26           H
ATOM    842  CG2 VAL A  72      12.166   6.878 -18.406  1.00 84.26           C
ATOM    843 1HG2 VAL A  72      12.870   7.218 -19.165  1.00 84.26           H
ATOM    844 2HG2 VAL A  72      12.427   7.319 -17.444  1.00 84.26           H
ATOM    845 3HG2 VAL A  72      12.209   5.791 -18.331  1.00 84.26           H
ATOM    846  HN  VAL A  72      10.904   8.795 -16.843  1.00 84.26           H
ATOM    847  N   TYR A  73       8.289   9.252 -18.661  1.00 80.66           N
ATOM    848  CA  TYR A  73       6.951   9.612 -19.099  1.00 80.66           C
ATOM    849  C   TYR A  73       6.862  11.105 -19.420  1.00 80.66           C
ATOM    850  O   TYR A  73       6.116  11.509 -20.310  1.00 80.66           O
ATOM    851  HA  TYR A  73       6.726   9.040 -19.999  1.00 80.66           H
ATOM    852  CB  TYR A  73       6.024   9.300 -17.922  1.00 80.66           C
ATOM    853 1HB  TYR A  73       6.587   9.394 -16.994  1.00 80.66           H
ATOM    854 2HB  TYR A  73       5.230  10.046 -17.890  1.00 80.66           H
ATOM    855  CG  TYR A  73       5.393   7.907 -17.979  1.00 80.66           C
ATOM    856  CD1 TYR A  73       4.487   7.600 -18.974  1.00 80.66           C
ATOM    857  HD1 TYR A  73       4.221   8.350 -19.718  1.00 80.66           H
ATOM    858  CD2 TYR A  73       5.731   6.957 -17.037  1.00 80.66           C
ATOM    859  HD2 TYR A  73       6.447   7.199 -16.251  1.00 80.66           H
ATOM    860  CE1 TYR A  73       3.894   6.289 -19.028  1.00 80.66           C
ATOM    861  HE1 TYR A  73       3.177   6.034 -19.808  1.00 80.66           H
ATOM    862  CE2 TYR A  73       5.138   5.646 -17.091  1.00 80.66           C
ATOM    863  HE2 TYR A  73       5.396   4.887 -16.352  1.00 80.66           H
ATOM    864  CZ  TYR A  73       4.249   5.377 -18.084  1.00 80.66           C
ATOM    865  OH  TYR A  73       3.688   4.139 -18.135  1.00 80.66           O
ATOM    866  HH  TYR A  73       3.116   4.055 -18.951  1.00 80.66           H
ATOM    867  HN  TYR A  73       8.360   8.977 -17.702  1.00 80.66           H
ATOM    868  N   TRP A  74       7.635  11.885 -18.677  1.00 70.88           N
ATOM    869  CA  TRP A  74       7.569  13.332 -18.791  1.00 70.88           C
ATOM    870  C   TRP A  74       8.135  13.724 -20.157  1.00 70.88           C
ATOM    871  O   TRP A  74       7.512  14.487 -20.895  1.00 70.88           O
ATOM    872  HA  TRP A  74       6.521  13.624 -18.724  1.00 70.88           H
ATOM    873  CB  TRP A  74       8.295  14.007 -17.626  1.00 70.88           C
ATOM    874 1HB  TRP A  74       7.984  13.535 -16.694  1.00 70.88           H
ATOM    875 2HB  TRP A  74       9.366  13.834 -17.730  1.00 70.88           H
ATOM    876  CG  TRP A  74       8.044  15.513 -17.526  1.00 70.88           C
ATOM    877  CD1 TRP A  74       8.724  16.504 -18.119  1.00 70.88           C
ATOM    878  HD1 TRP A  74       9.580  16.353 -18.777  1.00 70.88           H
ATOM    879  CD2 TRP A  74       7.008  16.163 -16.760  1.00 70.88           C
ATOM    880  NE1 TRP A  74       8.205  17.740 -17.792  1.00 70.88           N
ATOM    881  HE1 TRP A  74       8.541  18.627 -18.110  1.00 70.88           H
ATOM    882  CE2 TRP A  74       7.128  17.526 -16.939  1.00 70.88           C
ATOM    883  CE3 TRP A  74       6.003  15.617 -15.942  1.00 70.88           C
ATOM    884  HE3 TRP A  74       5.888  14.545 -15.784  1.00 70.88           H
ATOM    885  CZ2 TRP A  74       6.276  18.457 -16.333  1.00 70.88           C
ATOM    886  HZ2 TRP A  74       6.391  19.529 -16.491  1.00 70.88           H
ATOM    887  CZ3 TRP A  74       5.160  16.561 -15.343  1.00 70.88           C
ATOM    888  HZ3 TRP A  74       4.363  16.191 -14.698  1.00 70.88           H
ATOM    889  CH2 TRP A  74       5.267  17.936 -15.514  1.00 70.88           C
ATOM    890  HH2 TRP A  74       4.569  18.606 -15.012  1.00 70.88           H
ATOM    891  HN  TRP A  74       8.295  11.543 -18.008  1.00 70.88           H
ATOM    892  N   TYR A  75       9.308  13.185 -20.453  1.00 69.73           N
ATOM    893  CA  TYR A  75      10.103  13.685 -21.562  1.00 69.73           C
ATOM    894  C   TYR A  75       9.832  12.883 -22.836  1.00 69.73           C
ATOM    895  O   TYR A  75       9.874  13.429 -23.938  1.00 69.73           O
ATOM    896  HA  TYR A  75       9.828  14.726 -21.731  1.00 69.73           H
ATOM    897  CB  TYR A  75      11.565  13.492 -21.153  1.00 69.73           C
ATOM    898 1HB  TYR A  75      11.660  12.549 -20.615  1.00 69.73           H
ATOM    899 2HB  TYR A  75      12.175  13.408 -22.053  1.00 69.73           H
ATOM    900  CG  TYR A  75      12.122  14.618 -20.281  1.00 69.73           C
ATOM    901  CD1 TYR A  75      12.602  15.772 -20.866  1.00 69.73           C
ATOM    902  HD1 TYR A  75      12.585  15.880 -21.951  1.00 69.73           H
ATOM    903  CD2 TYR A  75      12.143  14.481 -18.908  1.00 69.73           C
ATOM    904  HD2 TYR A  75      11.764  13.570 -18.445  1.00 69.73           H
ATOM    905  CE1 TYR A  75      13.126  16.832 -20.045  1.00 69.73           C
ATOM    906  HE1 TYR A  75      13.509  17.748 -20.495  1.00 69.73           H
ATOM    907  CE2 TYR A  75      12.667  15.541 -18.086  1.00 69.73           C
ATOM    908  HE2 TYR A  75      12.690  15.446 -17.001  1.00 69.73           H
ATOM    909  CZ  TYR A  75      13.132  16.664 -18.695  1.00 69.73           C
ATOM    910  OH  TYR A  75      13.627  17.666 -17.919  1.00 69.73           O
ATOM    911  HH  TYR A  75      13.544  17.423 -16.953  1.00 69.73           H
ATOM    912  HN  TYR A  75       9.716  12.422 -19.951  1.00 69.73           H
ATOM    913  N   CYS A  76       9.559  11.601 -22.644  1.00 68.56           N
ATOM    914  CA  CYS A  76       9.621  10.650 -23.741  1.00 68.56           C
ATOM    915  C   CYS A  76       8.202  10.158 -24.031  1.00 68.56           C
ATOM    916  O   CYS A  76       7.623  10.493 -25.063  1.00 68.56           O
ATOM    917  HA  CYS A  76      10.027  11.187 -24.598  1.00 68.56           H
ATOM    918  CB  CYS A  76      10.575   9.494 -23.433  1.00 68.56           C
ATOM    919 1HB  CYS A  76      11.495   9.878 -22.993  1.00 68.56           H
ATOM    920 2HB  CYS A  76      10.125   8.826 -22.699  1.00 68.56           H
ATOM    921  SG  CYS A  76      10.954   8.570 -24.967  1.00 68.56           S
ATOM    922  HG  CYS A  76       9.760   7.995 -25.081  1.00 68.56           H
ATOM    923  HN  CYS A  76       9.300  11.211 -21.760  1.00 68.56           H
ATOM    924  N   THR A  77       7.682   9.369 -23.101  1.00 61.73           N
ATOM    925  CA  THR A  77       6.462   8.622 -23.352  1.00 61.73           C
ATOM    926  C   THR A  77       5.279   9.576 -23.533  1.00 61.73           C
ATOM    927  O   THR A  77       4.458   9.389 -24.429  1.00 61.73           O
ATOM    928  HA  THR A  77       6.578   8.076 -24.288  1.00 61.73           H
ATOM    929  CB  THR A  77       6.271   7.629 -22.203  1.00 61.73           C
ATOM    930  HB  THR A  77       5.997   8.146 -21.283  1.00 61.73           H
ATOM    931  OG1 THR A  77       7.499   6.907 -22.160  1.00 61.73           O
ATOM    932  HG1 THR A  77       7.573   6.312 -22.960  1.00 61.73           H
ATOM    933  CG2 THR A  77       5.222   6.561 -22.519  1.00 61.73           C
ATOM    934 1HG2 THR A  77       5.530   5.999 -23.401  1.00 61.73           H
ATOM    935 2HG2 THR A  77       4.262   7.041 -22.712  1.00 61.73           H
ATOM    936 3HG2 THR A  77       5.126   5.883 -21.671  1.00 61.73           H
ATOM    937  HN  THR A  77       8.079   9.238 -22.193  1.00 61.73           H
ATOM    938  N   ARG A  78       5.231  10.578 -22.667  1.00 56.14           N
ATOM    939  CA  ARG A  78       4.012  11.347 -22.480  1.00 56.14           C
ATOM    940  C   ARG A  78       2.814  10.410 -22.310  1.00 56.14           C
ATOM    941  O   ARG A  78       2.811   9.300 -22.838  1.00 56.14           O
ATOM    942  HA  ARG A  78       4.186  11.929 -21.576  1.00 56.14           H
ATOM    943  CB  ARG A  78       3.760  12.276 -23.669  1.00 56.14           C
ATOM    944 1HB  ARG A  78       3.704  11.691 -24.587  1.00 56.14           H
ATOM    945 2HB  ARG A  78       2.797  12.773 -23.549  1.00 56.14           H
ATOM    946  CG  ARG A  78       4.869  13.323 -23.792  1.00 56.14           C
ATOM    947 1HG  ARG A  78       5.036  13.797 -22.824  1.00 56.14           H
ATOM    948 2HG  ARG A  78       5.803  12.838 -24.075  1.00 56.14           H
ATOM    949  CD  ARG A  78       4.506  14.387 -24.830  1.00 56.14           C
ATOM    950 1HD  ARG A  78       4.406  13.927 -25.814  1.00 56.14           H
ATOM    951 2HD  ARG A  78       3.541  14.831 -24.587  1.00 56.14           H
ATOM    952  NE  ARG A  78       5.549  15.436 -24.866  1.00 56.14           N
ATOM    953  HE  ARG A  78       6.409  15.258 -24.387  1.00 56.14           H
ATOM    954  CZ  ARG A  78       5.414  16.608 -25.501  1.00 56.14           C
ATOM    955  NH1 ARG A  78       4.284  16.899 -26.159  1.00 56.14           N
ATOM    956 1HH1 ARG A  78       3.533  16.239 -26.179  1.00 56.14           H
ATOM    957 2HH1 ARG A  78       4.191  17.777 -26.629  1.00 56.14           H
ATOM    958  NH2 ARG A  78       6.427  17.485 -25.467  1.00 56.14           N
ATOM    959 1HH2 ARG A  78       6.342  18.365 -25.935  1.00 56.14           H
ATOM    960 2HH2 ARG A  78       7.267  17.260 -24.974  1.00 56.14           H
ATOM    961  HN  ARG A  78       6.003  10.866 -22.101  1.00 56.14           H
ATOM    962  N   VAL A  79       1.827  10.893 -21.571  1.00 71.92           N
ATOM    963  CA  VAL A  79       0.651  10.092 -21.277  1.00 71.92           C
ATOM    964  C   VAL A  79      -0.270  10.077 -22.499  1.00 71.92           C
ATOM    965  O   VAL A  79      -0.956  11.060 -22.775  1.00 71.92           O
ATOM    966  HA  VAL A  79       0.988   9.074 -21.079  1.00 71.92           H
ATOM    967  CB  VAL A  79      -0.038  10.617 -20.016  1.00 71.92           C
ATOM    968  HB  VAL A  79      -0.410  11.619 -20.229  1.00 71.92           H
ATOM    969  CG1 VAL A  79      -1.235   9.741 -19.640  1.00 71.92           C
ATOM    970 1HG1 VAL A  79      -1.956   9.741 -20.458  1.00 71.92           H
ATOM    971 2HG1 VAL A  79      -0.896   8.722 -19.455  1.00 71.92           H
ATOM    972 3HG1 VAL A  79      -1.706  10.136 -18.740  1.00 71.92           H
ATOM    973  CG2 VAL A  79       0.951  10.721 -18.853  1.00 71.92           C
ATOM    974 1HG2 VAL A  79       1.367   9.736 -18.640  1.00 71.92           H
ATOM    975 2HG2 VAL A  79       1.757  11.404 -19.122  1.00 71.92           H
ATOM    976 3HG2 VAL A  79       0.436  11.096 -17.970  1.00 71.92           H
ATOM    977  HN  VAL A  79       1.821  11.812 -21.177  1.00 71.92           H
ATOM    978  N   LYS A  80      -0.255   8.951 -23.198  1.00 65.33           N
ATOM    979  CA  LYS A  80      -1.014   8.825 -24.430  1.00 65.33           C
ATOM    980  C   LYS A  80      -2.240   7.945 -24.181  1.00 65.33           C
ATOM    981  O   LYS A  80      -3.254   8.079 -24.864  1.00 65.33           O
ATOM    982  HA  LYS A  80      -1.355   9.823 -24.707  1.00 65.33           H
ATOM    983  CB  LYS A  80      -0.117   8.323 -25.563  1.00 65.33           C
ATOM    984 1HB  LYS A  80       0.399   7.416 -25.249  1.00 65.33           H
ATOM    985 2HB  LYS A  80      -0.728   8.060 -26.426  1.00 65.33           H
ATOM    986  CG  LYS A  80       0.908   9.387 -25.963  1.00 65.33           C
ATOM    987 1HG  LYS A  80       0.394  10.308 -26.236  1.00 65.33           H
ATOM    988 2HG  LYS A  80       1.547   9.619 -25.111  1.00 65.33           H
ATOM    989  CD  LYS A  80       1.766   8.908 -27.136  1.00 65.33           C
ATOM    990 1HD  LYS A  80       2.262   7.974 -26.870  1.00 65.33           H
ATOM    991 2HD  LYS A  80       1.129   8.697 -27.995  1.00 65.33           H
ATOM    992  CE  LYS A  80       2.812   9.958 -27.515  1.00 65.33           C
ATOM    993 1HE  LYS A  80       2.318  10.888 -27.795  1.00 65.33           H
ATOM    994 2HE  LYS A  80       3.443  10.179 -26.653  1.00 65.33           H
ATOM    995  NZ  LYS A  80       3.648   9.476 -28.637  1.00 65.33           N
ATOM    996 1HZ  LYS A  80       4.328  10.187 -28.881  1.00 65.33           H
ATOM    997 2HZ  LYS A  80       4.129   8.627 -28.361  1.00 65.33           H
ATOM    998 3HZ  LYS A  80       3.057   9.283 -29.439  1.00 65.33           H
ATOM    999  HN  LYS A  80       0.263   8.137 -22.935  1.00 65.33           H
ATOM   1000  N   THR A  81      -2.107   7.064 -23.200  1.00 76.17           N
ATOM   1001  CA  THR A  81      -3.143   6.082 -22.931  1.00 76.17           C
ATOM   1002  C   THR A  81      -3.623   6.196 -21.482  1.00 76.17           C
ATOM   1003  O   THR A  81      -2.957   6.810 -20.651  1.00 76.17           O
ATOM   1004  HA  THR A  81      -3.999   6.301 -23.569  1.00 76.17           H
ATOM   1005  CB  THR A  81      -2.587   4.700 -23.280  1.00 76.17           C
ATOM   1006  HB  THR A  81      -3.391   3.969 -23.374  1.00 76.17           H
ATOM   1007  OG1 THR A  81      -1.635   4.439 -22.252  1.00 76.17           O
ATOM   1008  HG1 THR A  81      -1.368   3.475 -22.270  1.00 76.17           H
ATOM   1009  CG2 THR A  81      -1.755   4.711 -24.564  1.00 76.17           C
ATOM   1010 1HG2 THR A  81      -0.912   5.392 -24.445  1.00 76.17           H
ATOM   1011 2HG2 THR A  81      -2.376   5.043 -25.396  1.00 76.17           H
ATOM   1012 3HG2 THR A  81      -1.385   3.706 -24.766  1.00 76.17           H
ATOM   1013  HN  THR A  81      -1.311   7.015 -22.597  1.00 76.17           H
ATOM   1014  N   MET A  82      -4.775   5.594 -21.225  1.00 76.47           N
ATOM   1015  CA  MET A  82      -5.330   5.583 -19.882  1.00 76.47           C
ATOM   1016  C   MET A  82      -4.396   4.861 -18.909  1.00 76.47           C
ATOM   1017  O   MET A  82      -4.246   5.279 -17.762  1.00 76.47           O
ATOM   1018  HA  MET A  82      -5.425   6.631 -19.596  1.00 76.47           H
ATOM   1019  CB  MET A  82      -6.691   4.885 -19.898  1.00 76.47           C
ATOM   1020 1HB  MET A  82      -7.284   5.254 -20.735  1.00 76.47           H
ATOM   1021 2HB  MET A  82      -6.553   3.815 -20.052  1.00 76.47           H
ATOM   1022  CG  MET A  82      -7.445   5.124 -18.588  1.00 76.47           C
ATOM   1023 1HG  MET A  82      -6.930   4.626 -17.766  1.00 76.47           H
ATOM   1024 2HG  MET A  82      -7.460   6.188 -18.356  1.00 76.47           H
ATOM   1025  SD  MET A  82      -9.114   4.506 -18.723  1.00 76.47           S
ATOM   1026  CE  MET A  82      -9.754   4.992 -17.129  1.00 76.47           C
ATOM   1027 1HE  MET A  82      -9.169   4.517 -16.342  1.00 76.47           H
ATOM   1028 2HE  MET A  82      -9.689   6.076 -17.026  1.00 76.47           H
ATOM   1029 3HE  MET A  82     -10.796   4.681 -17.045  1.00 76.47           H
ATOM   1030  HN  MET A  82      -5.324   5.120 -21.913  1.00 76.47           H
ATOM   1031  N   THR A  83      -3.794   3.789 -19.402  1.00 78.21           N
ATOM   1032  CA  THR A  83      -2.877   3.006 -18.590  1.00 78.21           C
ATOM   1033  C   THR A  83      -1.643   3.836 -18.230  1.00 78.21           C
ATOM   1034  O   THR A  83      -1.146   3.760 -17.108  1.00 78.21           O
ATOM   1035  HA  THR A  83      -3.376   2.753 -17.655  1.00 78.21           H
ATOM   1036  CB  THR A  83      -2.545   1.724 -19.356  1.00 78.21           C
ATOM   1037  HB  THR A  83      -1.910   1.937 -20.215  1.00 78.21           H
ATOM   1038  OG1 THR A  83      -3.819   1.160 -19.657  1.00 78.21           O
ATOM   1039  HG1 THR A  83      -4.457   1.338 -18.909  1.00 78.21           H
ATOM   1040  CG2 THR A  83      -1.872   0.672 -18.472  1.00 78.21           C
ATOM   1041 1HG2 THR A  83      -2.537   0.409 -17.649  1.00 78.21           H
ATOM   1042 2HG2 THR A  83      -0.941   1.075 -18.073  1.00 78.21           H
ATOM   1043 3HG2 THR A  83      -1.658  -0.218 -19.065  1.00 78.21           H
ATOM   1044  HN  THR A  83      -3.923   3.454 -20.335  1.00 78.21           H
ATOM   1045  N   ASP A  84      -1.183   4.607 -19.204  1.00 80.35           N
ATOM   1046  CA  ASP A  84      -0.019   5.453 -19.002  1.00 80.35           C
ATOM   1047  C   ASP A  84      -0.296   6.432 -17.860  1.00 80.35           C
ATOM   1048  O   ASP A  84       0.595   6.738 -17.069  1.00 80.35           O
ATOM   1049  HA  ASP A  84       0.798   4.767 -18.775  1.00 80.35           H
ATOM   1050  CB  ASP A  84       0.294   6.269 -20.258  1.00 80.35           C
ATOM   1051 1HB  ASP A  84      -0.563   6.893 -20.514  1.00 80.35           H
ATOM   1052 2HB  ASP A  84       1.129   6.941 -20.061  1.00 80.35           H
ATOM   1053  CG  ASP A  84       0.635   5.354 -21.436  1.00 80.35           C
ATOM   1054  OD1 ASP A  84       1.224   4.284 -21.171  1.00 80.35           O
ATOM   1055  OD2 ASP A  84       0.298   5.745 -22.575  1.00 80.35           O
ATOM   1056  HN  ASP A  84      -1.591   4.660 -20.116  1.00 80.35           H
ATOM   1057  N   MET A  85      -1.536   6.895 -17.808  1.00 85.21           N
ATOM   1058  CA  MET A  85      -1.942   7.834 -16.776  1.00 85.21           C
ATOM   1059  C   MET A  85      -1.847   7.198 -15.388  1.00 85.21           C
ATOM   1060  O   MET A  85      -1.295   7.795 -14.465  1.00 85.21           O
ATOM   1061  HA  MET A  85      -1.246   8.670 -16.849  1.00 85.21           H
ATOM   1062  CB  MET A  85      -3.381   8.285 -17.034  1.00 85.21           C
ATOM   1063 1HB  MET A  85      -3.461   8.704 -18.037  1.00 85.21           H
ATOM   1064 2HB  MET A  85      -4.049   7.425 -16.994  1.00 85.21           H
ATOM   1065  CG  MET A  85      -3.822   9.327 -16.003  1.00 85.21           C
ATOM   1066 1HG  MET A  85      -4.866   9.594 -16.167  1.00 85.21           H
ATOM   1067 2HG  MET A  85      -3.754   8.909 -14.999  1.00 85.21           H
ATOM   1068  SD  MET A  85      -2.794  10.782 -16.128  1.00 85.21           S
ATOM   1069  CE  MET A  85      -3.469  11.512 -17.610  1.00 85.21           C
ATOM   1070 1HE  MET A  85      -3.356  10.817 -18.442  1.00 85.21           H
ATOM   1071 2HE  MET A  85      -4.527  11.728 -17.459  1.00 85.21           H
ATOM   1072 3HE  MET A  85      -2.938  12.437 -17.834  1.00 85.21           H
ATOM   1073  HN  MET A  85      -2.256   6.641 -18.454  1.00 85.21           H
ATOM   1074  N   PHE A  86      -2.393   5.996 -15.284  1.00 88.48           N
ATOM   1075  CA  PHE A  86      -2.427   5.297 -14.011  1.00 88.48           C
ATOM   1076  C   PHE A  86      -1.018   4.906 -13.562  1.00 88.48           C
ATOM   1077  O   PHE A  86      -0.696   4.985 -12.377  1.00 88.48           O
ATOM   1078  HA  PHE A  86      -2.864   5.977 -13.280  1.00 88.48           H
ATOM   1079  CB  PHE A  86      -3.253   4.026 -14.221  1.00 88.48           C
ATOM   1080 1HB  PHE A  86      -2.840   3.470 -15.062  1.00 88.48           H
ATOM   1081 2HB  PHE A  86      -3.154   3.391 -13.340  1.00 88.48           H
ATOM   1082  CG  PHE A  86      -4.739   4.285 -14.480  1.00 88.48           C
ATOM   1083  CD1 PHE A  86      -5.397   5.239 -13.768  1.00 88.48           C
ATOM   1084  HD1 PHE A  86      -4.866   5.819 -13.013  1.00 88.48           H
ATOM   1085  CD2 PHE A  86      -5.401   3.561 -15.422  1.00 88.48           C
ATOM   1086  HD2 PHE A  86      -4.873   2.797 -15.992  1.00 88.48           H
ATOM   1087  CE1 PHE A  86      -6.776   5.479 -14.008  1.00 88.48           C
ATOM   1088  HE1 PHE A  86      -7.303   6.243 -13.438  1.00 88.48           H
ATOM   1089  CE2 PHE A  86      -6.780   3.802 -15.662  1.00 88.48           C
ATOM   1090  HE2 PHE A  86      -7.310   3.222 -16.417  1.00 88.48           H
ATOM   1091  CZ  PHE A  86      -7.438   4.756 -14.951  1.00 88.48           C
ATOM   1092  HZ  PHE A  86      -8.496   4.940 -15.135  1.00 88.48           H
ATOM   1093  HN  PHE A  86      -2.806   5.501 -16.049  1.00 88.48           H
ATOM   1094  N   LEU A  87      -0.215   4.494 -14.532  1.00 84.35           N
ATOM   1095  CA  LEU A  87       1.136   4.044 -14.244  1.00 84.35           C
ATOM   1096  C   LEU A  87       1.965   5.226 -13.737  1.00 84.35           C
ATOM   1097  O   LEU A  87       2.826   5.060 -12.874  1.00 84.35           O
ATOM   1098  HA  LEU A  87       1.072   3.302 -13.449  1.00 84.35           H
ATOM   1099  CB  LEU A  87       1.741   3.348 -15.465  1.00 84.35           C
ATOM   1100 1HB  LEU A  87       1.609   3.997 -16.331  1.00 84.35           H
ATOM   1101 2HB  LEU A  87       2.814   3.243 -15.305  1.00 84.35           H
ATOM   1102  CG  LEU A  87       1.167   1.970 -15.804  1.00 84.35           C
ATOM   1103  HG  LEU A  87       0.091   2.074 -15.945  1.00 84.35           H
ATOM   1104  CD1 LEU A  87       1.747   1.444 -17.118  1.00 84.35           C
ATOM   1105 1HD1 LEU A  87       1.501   2.133 -17.926  1.00 84.35           H
ATOM   1106 2HD1 LEU A  87       2.830   1.359 -17.030  1.00 84.35           H
ATOM   1107 3HD1 LEU A  87       1.322   0.463 -17.335  1.00 84.35           H
ATOM   1108  CD2 LEU A  87       1.380   0.989 -14.650  1.00 84.35           C
ATOM   1109 1HD2 LEU A  87       2.447   0.885 -14.453  1.00 84.35           H
ATOM   1110 2HD2 LEU A  87       0.881   1.365 -13.757  1.00 84.35           H
ATOM   1111 3HD2 LEU A  87       0.963   0.018 -14.917  1.00 84.35           H
ATOM   1112  HN  LEU A  87      -0.474   4.464 -15.497  1.00 84.35           H
ATOM   1113  N   LEU A  88       1.677   6.392 -14.296  1.00 88.81           N
ATOM   1114  CA  LEU A  88       2.360   7.608 -13.885  1.00 88.81           C
ATOM   1115  C   LEU A  88       1.989   7.931 -12.436  1.00 88.81           C
ATOM   1116  O   LEU A  88       2.864   8.178 -11.608  1.00 88.81           O
ATOM   1117  HA  LEU A  88       3.431   7.413 -13.931  1.00 88.81           H
ATOM   1118  CB  LEU A  88       2.064   8.746 -14.864  1.00 88.81           C
ATOM   1119 1HB  LEU A  88       2.435   8.458 -15.848  1.00 88.81           H
ATOM   1120 2HB  LEU A  88       0.982   8.852 -14.950  1.00 88.81           H
ATOM   1121  CG  LEU A  88       2.655  10.110 -14.505  1.00 88.81           C
ATOM   1122  HG  LEU A  88       2.310  10.380 -13.507  1.00 88.81           H
ATOM   1123  CD1 LEU A  88       4.183  10.049 -14.454  1.00 88.81           C
ATOM   1124 1HD1 LEU A  88       4.493   9.325 -13.700  1.00 88.81           H
ATOM   1125 2HD1 LEU A  88       4.568   9.746 -15.428  1.00 88.81           H
ATOM   1126 3HD1 LEU A  88       4.578  11.032 -14.197  1.00 88.81           H
ATOM   1127  CD2 LEU A  88       2.157  11.193 -15.464  1.00 88.81           C
ATOM   1128 1HD2 LEU A  88       2.453  10.941 -16.483  1.00 88.81           H
ATOM   1129 2HD2 LEU A  88       1.071  11.257 -15.407  1.00 88.81           H
ATOM   1130 3HD2 LEU A  88       2.593  12.153 -15.187  1.00 88.81           H
ATOM   1131  HN  LEU A  88       0.993   6.514 -15.015  1.00 88.81           H
ATOM   1132  N   ASN A  89       0.690   7.918 -12.175  1.00 90.46           N
ATOM   1133  CA  ASN A  89       0.188   8.274 -10.858  1.00 90.46           C
ATOM   1134  C   ASN A  89       0.661   7.236  -9.839  1.00 90.46           C
ATOM   1135  O   ASN A  89       0.882   7.561  -8.674  1.00 90.46           O
ATOM   1136  HA  ASN A  89       0.589   9.268 -10.658  1.00 90.46           H
ATOM   1137  CB  ASN A  89      -1.342   8.293 -10.838  1.00 90.46           C
ATOM   1138 1HB  ASN A  89      -1.727   7.455 -11.420  1.00 90.46           H
ATOM   1139 2HB  ASN A  89      -1.697   8.161  -9.817  1.00 90.46           H
ATOM   1140  CG  ASN A  89      -1.882   9.607 -11.407  1.00 90.46           C
ATOM   1141  OD1 ASN A  89      -2.071  10.585 -10.704  1.00 90.46           O
ATOM   1142  ND2 ASN A  89      -2.117   9.573 -12.715  1.00 90.46           N
ATOM   1143 1HD2 ASN A  89      -1.940   8.737 -13.234  1.00 90.46           H
ATOM   1144 2HD2 ASN A  89      -2.472  10.385 -13.180  1.00 90.46           H
ATOM   1145  HN  ASN A  89      -0.013   7.671 -12.842  1.00 90.46           H
ATOM   1146  N   LEU A  90       0.803   6.008 -10.315  1.00 88.72           N
ATOM   1147  CA  LEU A  90       1.285   4.928  -9.470  1.00 88.72           C
ATOM   1148  C   LEU A  90       2.716   5.234  -9.026  1.00 88.72           C
ATOM   1149  O   LEU A  90       3.057   5.064  -7.856  1.00 88.72           O
ATOM   1150  HA  LEU A  90       0.648   4.896  -8.586  1.00 88.72           H
ATOM   1151  CB  LEU A  90       1.136   3.583 -10.184  1.00 88.72           C
ATOM   1152 1HB  LEU A  90       0.095   3.466 -10.485  1.00 88.72           H
ATOM   1153 2HB  LEU A  90       1.732   3.610 -11.096  1.00 88.72           H
ATOM   1154  CG  LEU A  90       1.546   2.348  -9.378  1.00 88.72           C
ATOM   1155  HG  LEU A  90       2.561   2.501  -9.011  1.00 88.72           H
ATOM   1156  CD1 LEU A  90       0.645   2.168  -8.155  1.00 88.72           C
ATOM   1157 1HD1 LEU A  90       0.724   3.046  -7.513  1.00 88.72           H
ATOM   1158 2HD1 LEU A  90      -0.389   2.047  -8.479  1.00 88.72           H
ATOM   1159 3HD1 LEU A  90       0.958   1.283  -7.600  1.00 88.72           H
ATOM   1160  CD2 LEU A  90       1.568   1.099 -10.262  1.00 88.72           C
ATOM   1161 1HD2 LEU A  90       0.575   0.931 -10.679  1.00 88.72           H
ATOM   1162 2HD2 LEU A  90       2.283   1.241 -11.072  1.00 88.72           H
ATOM   1163 3HD2 LEU A  90       1.862   0.236  -9.664  1.00 88.72           H
ATOM   1164  HN  LEU A  90       0.595   5.746 -11.258  1.00 88.72           H
ATOM   1165  N   ALA A  91       3.517   5.680  -9.983  1.00 92.32           N
ATOM   1166  CA  ALA A  91       4.913   5.979  -9.713  1.00 92.32           C
ATOM   1167  C   ALA A  91       4.999   7.151  -8.734  1.00 92.32           C
ATOM   1168  O   ALA A  91       5.865   7.174  -7.861  1.00 92.32           O
ATOM   1169  HA  ALA A  91       5.357   5.097  -9.251  1.00 92.32           H
ATOM   1170  CB  ALA A  91       5.638   6.263 -11.029  1.00 92.32           C
ATOM   1171 1HB  ALA A  91       5.573   5.389 -11.677  1.00 92.32           H
ATOM   1172 2HB  ALA A  91       5.173   7.117 -11.523  1.00 92.32           H
ATOM   1173 3HB  ALA A  91       6.685   6.487 -10.826  1.00 92.32           H
ATOM   1174  HN  ALA A  91       3.226   5.837 -10.927  1.00 92.32           H
ATOM   1175  N   ILE A  92       4.089   8.098  -8.913  1.00 91.67           N
ATOM   1176  CA  ILE A  92       4.037   9.260  -8.042  1.00 91.67           C
ATOM   1177  C   ILE A  92       3.695   8.812  -6.620  1.00 91.67           C
ATOM   1178  O   ILE A  92       4.320   9.256  -5.658  1.00 91.67           O
ATOM   1179  HA  ILE A  92       5.031   9.706  -8.034  1.00 91.67           H
ATOM   1180  CB  ILE A  92       3.075  10.308  -8.605  1.00 91.67           C
ATOM   1181  HB  ILE A  92       2.133   9.815  -8.843  1.00 91.67           H
ATOM   1182  CG1 ILE A  92       3.614  10.904  -9.907  1.00 91.67           C
ATOM   1183 1HG1 ILE A  92       4.460  11.557  -9.690  1.00 91.67           H
ATOM   1184 2HG1 ILE A  92       3.984  10.106 -10.551  1.00 91.67           H
ATOM   1185  CG2 ILE A  92       2.770  11.388  -7.564  1.00 91.67           C
ATOM   1186 1HG2 ILE A  92       2.313  10.928  -6.688  1.00 91.67           H
ATOM   1187 2HG2 ILE A  92       3.696  11.883  -7.273  1.00 91.67           H
ATOM   1188 3HG2 ILE A  92       2.084  12.120  -7.991  1.00 91.67           H
ATOM   1189  CD1 ILE A  92       2.528  11.694 -10.640  1.00 91.67           C
ATOM   1190 1HD1 ILE A  92       1.694  11.033 -10.877  1.00 91.67           H
ATOM   1191 2HD1 ILE A  92       2.177  12.506 -10.003  1.00 91.67           H
ATOM   1192 3HD1 ILE A  92       2.937  12.107 -11.562  1.00 91.67           H
ATOM   1193  HN  ILE A  92       3.397   8.079  -9.634  1.00 91.67           H
ATOM   1194  N   ALA A  93       2.703   7.938  -6.532  1.00 93.21           N
ATOM   1195  CA  ALA A  93       2.227   7.474  -5.239  1.00 93.21           C
ATOM   1196  C   ALA A  93       3.365   6.758  -4.509  1.00 93.21           C
ATOM   1197  O   ALA A  93       3.610   7.015  -3.331  1.00 93.21           O
ATOM   1198  HA  ALA A  93       1.930   8.350  -4.662  1.00 93.21           H
ATOM   1199  CB  ALA A  93       1.005   6.576  -5.438  1.00 93.21           C
ATOM   1200 1HB  ALA A  93       0.215   7.141  -5.934  1.00 93.21           H
ATOM   1201 2HB  ALA A  93       1.279   5.719  -6.052  1.00 93.21           H
ATOM   1202 3HB  ALA A  93       0.648   6.229  -4.468  1.00 93.21           H
ATOM   1203  HN  ALA A  93       2.229   7.549  -7.321  1.00 93.21           H
ATOM   1204  N   ASP A  94       4.029   5.873  -5.238  1.00 90.58           N
ATOM   1205  CA  ASP A  94       5.111   5.092  -4.664  1.00 90.58           C
ATOM   1206  C   ASP A  94       6.193   6.036  -4.137  1.00 90.58           C
ATOM   1207  O   ASP A  94       6.731   5.826  -3.051  1.00 90.58           O
ATOM   1208  HA  ASP A  94       4.650   4.503  -3.871  1.00 90.58           H
ATOM   1209  CB  ASP A  94       5.749   4.180  -5.714  1.00 90.58           C
ATOM   1210 1HB  ASP A  94       5.867   4.725  -6.651  1.00 90.58           H
ATOM   1211 2HB  ASP A  94       6.748   3.888  -5.388  1.00 90.58           H
ATOM   1212  CG  ASP A  94       4.897   2.931  -5.947  1.00 90.58           C
ATOM   1213  OD1 ASP A  94       4.149   2.572  -5.012  1.00 90.58           O
ATOM   1214  OD2 ASP A  94       5.012   2.365  -7.056  1.00 90.58           O
ATOM   1215  HN  ASP A  94       3.838   5.687  -6.202  1.00 90.58           H
ATOM   1216  N   LEU A  95       6.480   7.057  -4.931  1.00 91.07           N
ATOM   1217  CA  LEU A  95       7.551   7.983  -4.603  1.00 91.07           C
ATOM   1218  C   LEU A  95       7.215   8.703  -3.296  1.00 91.07           C
ATOM   1219  O   LEU A  95       8.076   8.863  -2.432  1.00 91.07           O
ATOM   1220  HA  LEU A  95       8.456   7.395  -4.451  1.00 91.07           H
ATOM   1221  CB  LEU A  95       7.819   8.930  -5.775  1.00 91.07           C
ATOM   1222 1HB  LEU A  95       7.924   8.333  -6.681  1.00 91.07           H
ATOM   1223 2HB  LEU A  95       6.943   9.564  -5.911  1.00 91.07           H
ATOM   1224  CG  LEU A  95       9.050   9.828  -5.644  1.00 91.07           C
ATOM   1225  HG  LEU A  95       8.999  10.338  -4.682  1.00 91.07           H
ATOM   1226  CD1 LEU A  95      10.336   9.000  -5.648  1.00 91.07           C
ATOM   1227 1HD1 LEU A  95      10.322   8.301  -4.811  1.00 91.07           H
ATOM   1228 2HD1 LEU A  95      10.407   8.444  -6.584  1.00 91.07           H
ATOM   1229 3HD1 LEU A  95      11.196   9.663  -5.554  1.00 91.07           H
ATOM   1230  CD2 LEU A  95       9.059  10.908  -6.728  1.00 91.07           C
ATOM   1231 1HD2 LEU A  95       9.074  10.436  -7.710  1.00 91.07           H
ATOM   1232 2HD2 LEU A  95       8.165  11.524  -6.634  1.00 91.07           H
ATOM   1233 3HD2 LEU A  95       9.945  11.532  -6.611  1.00 91.07           H
ATOM   1234  HN  LEU A  95       5.996   7.256  -5.784  1.00 91.07           H
ATOM   1235  N   LEU A  96       5.960   9.117  -3.191  1.00 88.19           N
ATOM   1236  CA  LEU A  96       5.509   9.850  -2.021  1.00 88.19           C
ATOM   1237  C   LEU A  96       5.690   8.978  -0.777  1.00 88.19           C
ATOM   1238  O   LEU A  96       6.116   9.463   0.270  1.00 88.19           O
ATOM   1239  HA  LEU A  96       6.146  10.729  -1.921  1.00 88.19           H
ATOM   1240  CB  LEU A  96       4.077  10.349  -2.220  1.00 88.19           C
ATOM   1241 1HB  LEU A  96       3.469   9.515  -2.572  1.00 88.19           H
ATOM   1242 2HB  LEU A  96       3.679  10.646  -1.249  1.00 88.19           H
ATOM   1243  CG  LEU A  96       3.902  11.517  -3.191  1.00 88.19           C
ATOM   1244  HG  LEU A  96       4.359  11.242  -4.142  1.00 88.19           H
ATOM   1245  CD1 LEU A  96       2.421  11.787  -3.464  1.00 88.19           C
ATOM   1246 1HD1 LEU A  96       1.964  10.899  -3.900  1.00 88.19           H
ATOM   1247 2HD1 LEU A  96       1.918  12.032  -2.528  1.00 88.19           H
ATOM   1248 3HD1 LEU A  96       2.325  12.623  -4.157  1.00 88.19           H
ATOM   1249  CD2 LEU A  96       4.628  12.765  -2.685  1.00 88.19           C
ATOM   1250 1HD2 LEU A  96       4.222  13.053  -1.715  1.00 88.19           H
ATOM   1251 2HD2 LEU A  96       5.692  12.550  -2.584  1.00 88.19           H
ATOM   1252 3HD2 LEU A  96       4.488  13.580  -3.394  1.00 88.19           H
ATOM   1253  HN  LEU A  96       5.259   8.959  -3.887  1.00 88.19           H
ATOM   1254  N   PHE A  97       5.357   7.705  -0.933  1.00 90.18           N
ATOM   1255  CA  PHE A  97       5.486   6.758   0.162  1.00 90.18           C
ATOM   1256  C   PHE A  97       6.945   6.623   0.601  1.00 90.18           C
ATOM   1257  O   PHE A  97       7.244   6.649   1.794  1.00 90.18           O
ATOM   1258  HA  PHE A  97       4.893   7.141   0.993  1.00 90.18           H
ATOM   1259  CB  PHE A  97       4.994   5.405  -0.356  1.00 90.18           C
ATOM   1260 1HB  PHE A  97       3.905   5.417  -0.395  1.00 90.18           H
ATOM   1261 2HB  PHE A  97       5.348   5.268  -1.378  1.00 90.18           H
ATOM   1262  CG  PHE A  97       5.447   4.213   0.489  1.00 90.18           C
ATOM   1263  CD1 PHE A  97       6.335   3.317  -0.019  1.00 90.18           C
ATOM   1264  HD1 PHE A  97       6.724   3.449  -1.029  1.00 90.18           H
ATOM   1265  CD2 PHE A  97       4.962   4.049   1.749  1.00 90.18           C
ATOM   1266  HD2 PHE A  97       4.250   4.767   2.157  1.00 90.18           H
ATOM   1267  CE1 PHE A  97       6.755   2.211   0.765  1.00 90.18           C
ATOM   1268  HE1 PHE A  97       7.467   1.493   0.357  1.00 90.18           H
ATOM   1269  CE2 PHE A  97       5.382   2.943   2.533  1.00 90.18           C
ATOM   1270  HE2 PHE A  97       4.993   2.811   3.543  1.00 90.18           H
ATOM   1271  CZ  PHE A  97       6.270   2.047   2.025  1.00 90.18           C
ATOM   1272  HZ  PHE A  97       6.593   1.197   2.627  1.00 90.18           H
ATOM   1273  HN  PHE A  97       5.005   7.319  -1.785  1.00 90.18           H
ATOM   1274  N   LEU A  98       7.816   6.481  -0.388  1.00 93.15           N
ATOM   1275  CA  LEU A  98       9.207   6.157  -0.119  1.00 93.15           C
ATOM   1276  C   LEU A  98       9.829   7.265   0.734  1.00 93.15           C
ATOM   1277  O   LEU A  98      10.693   7.000   1.568  1.00 93.15           O
ATOM   1278  HA  LEU A  98       9.222   5.231   0.455  1.00 93.15           H
ATOM   1279  CB  LEU A  98       9.958   5.893  -1.426  1.00 93.15           C
ATOM   1280 1HB  LEU A  98       9.776   6.728  -2.102  1.00 93.15           H
ATOM   1281 2HB  LEU A  98      11.027   5.883  -1.212  1.00 93.15           H
ATOM   1282  CG  LEU A  98       9.599   4.596  -2.154  1.00 93.15           C
ATOM   1283  HG  LEU A  98       8.515   4.489  -2.148  1.00 93.15           H
ATOM   1284  CD1 LEU A  98      10.039   4.651  -3.619  1.00 93.15           C
ATOM   1285 1HD1 LEU A  98       9.540   5.481  -4.118  1.00 93.15           H
ATOM   1286 2HD1 LEU A  98      11.119   4.793  -3.669  1.00 93.15           H
ATOM   1287 3HD1 LEU A  98       9.772   3.717  -4.113  1.00 93.15           H
ATOM   1288  CD2 LEU A  98      10.178   3.381  -1.427  1.00 93.15           C
ATOM   1289 1HD2 LEU A  98      11.263   3.467  -1.381  1.00 93.15           H
ATOM   1290 2HD2 LEU A  98       9.773   3.336  -0.416  1.00 93.15           H
ATOM   1291 3HD2 LEU A  98       9.908   2.472  -1.966  1.00 93.15           H
ATOM   1292  HN  LEU A  98       7.586   6.584  -1.355  1.00 93.15           H
ATOM   1293  N   VAL A  99       9.365   8.483   0.495  1.00 90.09           N
ATOM   1294  CA  VAL A  99       9.901   9.638   1.194  1.00 90.09           C
ATOM   1295  C   VAL A  99       9.645   9.485   2.694  1.00 90.09           C
ATOM   1296  O   VAL A  99      10.308  10.124   3.509  1.00 90.09           O
ATOM   1297  HA  VAL A  99      10.977   9.657   1.022  1.00 90.09           H
ATOM   1298  CB  VAL A  99       9.306  10.923   0.614  1.00 90.09           C
ATOM   1299  HB  VAL A  99       8.220  10.833   0.645  1.00 90.09           H
ATOM   1300  CG1 VAL A  99       9.701  12.139   1.455  1.00 90.09           C
ATOM   1301 1HG1 VAL A  99       9.332  12.011   2.473  1.00 90.09           H
ATOM   1302 2HG1 VAL A  99      10.786  12.232   1.471  1.00 90.09           H
ATOM   1303 3HG1 VAL A  99       9.264  13.038   1.021  1.00 90.09           H
ATOM   1304  CG2 VAL A  99       9.721  11.109  -0.847  1.00 90.09           C
ATOM   1305 1HG2 VAL A  99      10.807  11.167  -0.911  1.00 90.09           H
ATOM   1306 2HG2 VAL A  99       9.366  10.263  -1.436  1.00 90.09           H
ATOM   1307 3HG2 VAL A  99       9.284  12.030  -1.234  1.00 90.09           H
ATOM   1308  HN  VAL A  99       8.638   8.686  -0.161  1.00 90.09           H
ATOM   1309  N   THR A 100       8.681   8.634   3.014  1.00 90.14           N
ATOM   1310  CA  THR A 100       8.293   8.428   4.399  1.00 90.14           C
ATOM   1311  C   THR A 100       9.226   7.419   5.070  1.00 90.14           C
ATOM   1312  O   THR A 100       9.346   7.396   6.294  1.00 90.14           O
ATOM   1313  HA  THR A 100       8.407   9.372   4.932  1.00 90.14           H
ATOM   1314  CB  THR A 100       6.823   8.005   4.421  1.00 90.14           C
ATOM   1315  HB  THR A 100       6.404   8.105   5.422  1.00 90.14           H
ATOM   1316  OG1 THR A 100       6.835   6.683   3.889  1.00 90.14           O
ATOM   1317  HG1 THR A 100       6.751   6.714   2.893  1.00 90.14           H
ATOM   1318  CG2 THR A 100       5.970   8.798   3.428  1.00 90.14           C
ATOM   1319 1HG2 THR A 100       6.349   8.642   2.418  1.00 90.14           H
ATOM   1320 2HG2 THR A 100       6.017   9.858   3.675  1.00 90.14           H
ATOM   1321 3HG2 THR A 100       4.936   8.457   3.484  1.00 90.14           H
ATOM   1322  HN  THR A 100       8.169   8.092   2.347  1.00 90.14           H
ATOM   1323  N   LEU A 101       9.864   6.608   4.238  1.00 92.58           N
ATOM   1324  CA  LEU A 101      10.601   5.457   4.733  1.00 92.58           C
ATOM   1325  C   LEU A 101      11.754   5.938   5.617  1.00 92.58           C
ATOM   1326  O   LEU A 101      12.029   5.347   6.661  1.00 92.58           O
ATOM   1327  HA  LEU A 101       9.918   4.870   5.347  1.00 92.58           H
ATOM   1328  CB  LEU A 101      11.047   4.566   3.572  1.00 92.58           C
ATOM   1329 1HB  LEU A 101      11.492   5.199   2.805  1.00 92.58           H
ATOM   1330 2HB  LEU A 101      11.831   3.900   3.931  1.00 92.58           H
ATOM   1331  CG  LEU A 101       9.953   3.717   2.921  1.00 92.58           C
ATOM   1332  HG  LEU A 101       9.210   4.388   2.491  1.00 92.58           H
ATOM   1333  CD1 LEU A 101      10.521   2.877   1.775  1.00 92.58           C
ATOM   1334 1HD1 LEU A 101      10.949   3.535   1.019  1.00 92.58           H
ATOM   1335 2HD1 LEU A 101      11.297   2.214   2.160  1.00 92.58           H
ATOM   1336 3HD1 LEU A 101       9.723   2.282   1.330  1.00 92.58           H
ATOM   1337  CD2 LEU A 101       9.236   2.855   3.962  1.00 92.58           C
ATOM   1338 1HD2 LEU A 101       9.955   2.191   4.443  1.00 92.58           H
ATOM   1339 2HD2 LEU A 101       8.778   3.499   4.713  1.00 92.58           H
ATOM   1340 3HD2 LEU A 101       8.464   2.261   3.473  1.00 92.58           H
ATOM   1341  HN  LEU A 101       9.882   6.726   3.246  1.00 92.58           H
ATOM   1342  N   PRO A 102      12.447   7.013   5.218  1.00 94.69           N
ATOM   1343  CA  PRO A 102      13.578   7.516   6.002  1.00 94.69           C
ATOM   1344  C   PRO A 102      13.209   7.759   7.456  1.00 94.69           C
ATOM   1345  O   PRO A 102      13.972   7.418   8.359  1.00 94.69           O
ATOM   1346  HA  PRO A 102      14.374   6.772   6.030  1.00 94.69           H
ATOM   1347  CB  PRO A 102      13.964   8.813   5.290  1.00 94.69           C
ATOM   1348 1HB  PRO A 102      13.453   9.675   5.720  1.00 94.69           H
ATOM   1349 2HB  PRO A 102      15.034   9.009   5.364  1.00 94.69           H
ATOM   1350  CG  PRO A 102      13.535   8.566   3.848  1.00 94.69           C
ATOM   1351 1HG  PRO A 102      13.416   9.499   3.296  1.00 94.69           H
ATOM   1352 2HG  PRO A 102      14.273   7.979   3.301  1.00 94.69           H
ATOM   1353  CD  PRO A 102      12.219   7.824   4.008  1.00 94.69           C
ATOM   1354 1HD  PRO A 102      11.381   8.509   4.138  1.00 94.69           H
ATOM   1355 2HD  PRO A 102      11.992   7.210   3.137  1.00 94.69           H
ATOM   1356  N   PHE A 103      12.037   8.347   7.646  1.00 93.35           N
ATOM   1357  CA  PHE A 103      11.581   8.693   8.982  1.00 93.35           C
ATOM   1358  C   PHE A 103      11.301   7.436   9.808  1.00 93.35           C
ATOM   1359  O   PHE A 103      11.641   7.377  10.989  1.00 93.35           O
ATOM   1360  HA  PHE A 103      12.376   9.268   9.456  1.00 93.35           H
ATOM   1361  CB  PHE A 103      10.281   9.482   8.820  1.00 93.35           C
ATOM   1362 1HB  PHE A 103       9.572   8.883   8.248  1.00 93.35           H
ATOM   1363 2HB  PHE A 103       9.841   9.644   9.804  1.00 93.35           H
ATOM   1364  CG  PHE A 103      10.456  10.836   8.128  1.00 93.35           C
ATOM   1365  CD1 PHE A 103      10.756  11.941   8.862  1.00 93.35           C
ATOM   1366  HD1 PHE A 103      10.871  11.862   9.943  1.00 93.35           H
ATOM   1367  CD2 PHE A 103      10.313  10.934   6.779  1.00 93.35           C
ATOM   1368  HD2 PHE A 103      10.072  10.048   6.191  1.00 93.35           H
ATOM   1369  CE1 PHE A 103      10.919  13.197   8.220  1.00 93.35           C
ATOM   1370  HE1 PHE A 103      11.159  14.083   8.808  1.00 93.35           H
ATOM   1371  CE2 PHE A 103      10.476  12.190   6.137  1.00 93.35           C
ATOM   1372  HE2 PHE A 103      10.360  12.268   5.056  1.00 93.35           H
ATOM   1373  CZ  PHE A 103      10.775  13.295   6.871  1.00 93.35           C
ATOM   1374  HZ  PHE A 103      10.901  14.259   6.378  1.00 93.35           H
ATOM   1375  HN  PHE A 103      11.406   8.586   6.909  1.00 93.35           H
ATOM   1376  N   TRP A 104      10.685   6.462   9.155  1.00 86.49           N
ATOM   1377  CA  TRP A 104      10.332   5.220   9.822  1.00 86.49           C
ATOM   1378  C   TRP A 104      11.627   4.486  10.172  1.00 86.49           C
ATOM   1379  O   TRP A 104      11.699   3.796  11.188  1.00 86.49           O
ATOM   1380  HA  TRP A 104       9.789   5.474  10.732  1.00 86.49           H
ATOM   1381  CB  TRP A 104       9.385   4.384   8.958  1.00 86.49           C
ATOM   1382 1HB  TRP A 104       9.795   4.316   7.950  1.00 86.49           H
ATOM   1383 2HB  TRP A 104       9.348   3.370   9.355  1.00 86.49           H
ATOM   1384  CG  TRP A 104       7.962   4.939   8.878  1.00 86.49           C
ATOM   1385  CD1 TRP A 104       7.262   5.261   7.781  1.00 86.49           C
ATOM   1386  HD1 TRP A 104       7.638   5.163   6.763  1.00 86.49           H
ATOM   1387  CD2 TRP A 104       7.087   5.224   9.990  1.00 86.49           C
ATOM   1388  NE1 TRP A 104       6.006   5.732   8.104  1.00 86.49           N
ATOM   1389  HE1 TRP A 104       5.303   6.034   7.459  1.00 86.49           H
ATOM   1390  CE2 TRP A 104       5.896   5.709   9.489  1.00 86.49           C
ATOM   1391  CE3 TRP A 104       7.295   5.078  11.372  1.00 86.49           C
ATOM   1392  HE3 TRP A 104       8.226   4.698  11.792  1.00 86.49           H
ATOM   1393  CZ2 TRP A 104       4.820   6.086  10.301  1.00 86.49           C
ATOM   1394  HZ2 TRP A 104       3.889   6.467   9.881  1.00 86.49           H
ATOM   1395  CZ3 TRP A 104       6.210   5.460  12.171  1.00 86.49           C
ATOM   1396  HZ3 TRP A 104       6.319   5.367  13.251  1.00 86.49           H
ATOM   1397  CH2 TRP A 104       5.005   5.950  11.682  1.00 86.49           C
ATOM   1398  HH2 TRP A 104       4.207   6.226  12.372  1.00 86.49           H
ATOM   1399  HN  TRP A 104      10.429   6.511   8.189  1.00 86.49           H
ATOM   1400  N   ALA A 105      12.620   4.660   9.312  1.00 95.18           N
ATOM   1401  CA  ALA A 105      13.907   4.018   9.515  1.00 95.18           C
ATOM   1402  C   ALA A 105      14.525   4.524  10.820  1.00 95.18           C
ATOM   1403  O   ALA A 105      15.006   3.734  11.631  1.00 95.18           O
ATOM   1404  HA  ALA A 105      13.734   2.945   9.597  1.00 95.18           H
ATOM   1405  CB  ALA A 105      14.806   4.281   8.305  1.00 95.18           C
ATOM   1406 1HB  ALA A 105      14.336   3.877   7.408  1.00 95.18           H
ATOM   1407 2HB  ALA A 105      14.950   5.355   8.186  1.00 95.18           H
ATOM   1408 3HB  ALA A 105      15.772   3.800   8.458  1.00 95.18           H
ATOM   1409  HN  ALA A 105      12.555   5.227   8.490  1.00 95.18           H
ATOM   1410  N   ILE A 106      14.490   5.839  10.983  1.00 91.87           N
ATOM   1411  CA  ILE A 106      15.054   6.461  12.170  1.00 91.87           C
ATOM   1412  C   ILE A 106      14.245   6.035  13.396  1.00 91.87           C
ATOM   1413  O   ILE A 106      14.814   5.689  14.430  1.00 91.87           O
ATOM   1414  HA  ILE A 106      16.072   6.089  12.281  1.00 91.87           H
ATOM   1415  CB  ILE A 106      15.143   7.977  11.988  1.00 91.87           C
ATOM   1416  HB  ILE A 106      14.172   8.338  11.648  1.00 91.87           H
ATOM   1417  CG1 ILE A 106      16.164   8.341  10.909  1.00 91.87           C
ATOM   1418 1HG1 ILE A 106      17.173   8.199  11.295  1.00 91.87           H
ATOM   1419 2HG1 ILE A 106      16.052   7.672  10.056  1.00 91.87           H
ATOM   1420  CG2 ILE A 106      15.442   8.672  13.318  1.00 91.87           C
ATOM   1421 1HG2 ILE A 106      14.647   8.451  14.031  1.00 91.87           H
ATOM   1422 2HG2 ILE A 106      16.393   8.310  13.711  1.00 91.87           H
ATOM   1423 3HG2 ILE A 106      15.500   9.749  13.161  1.00 91.87           H
ATOM   1424  CD1 ILE A 106      15.986   9.791  10.452  1.00 91.87           C
ATOM   1425 1HD1 ILE A 106      14.984   9.923  10.044  1.00 91.87           H
ATOM   1426 2HD1 ILE A 106      16.123  10.459  11.303  1.00 91.87           H
ATOM   1427 3HD1 ILE A 106      16.724  10.023   9.685  1.00 91.87           H
ATOM   1428  HN  ILE A 106      14.088   6.474  10.324  1.00 91.87           H
ATOM   1429  N   ALA A 107      12.929   6.073  13.241  1.00 93.18           N
ATOM   1430  CA  ALA A 107      12.036   5.792  14.352  1.00 93.18           C
ATOM   1431  C   ALA A 107      12.245   4.349  14.816  1.00 93.18           C
ATOM   1432  O   ALA A 107      12.162   4.059  16.008  1.00 93.18           O
ATOM   1433  HA  ALA A 107      12.296   6.468  15.166  1.00 93.18           H
ATOM   1434  CB  ALA A 107      10.592   6.064  13.927  1.00 93.18           C
ATOM   1435 1HB  ALA A 107      10.490   7.109  13.635  1.00 93.18           H
ATOM   1436 2HB  ALA A 107      10.334   5.424  13.083  1.00 93.18           H
ATOM   1437 3HB  ALA A 107       9.922   5.853  14.760  1.00 93.18           H
ATOM   1438  HN  ALA A 107      12.474   6.292  12.378  1.00 93.18           H
ATOM   1439  N   ALA A 108      12.513   3.483  13.849  1.00 92.58           N
ATOM   1440  CA  ALA A 108      12.687   2.070  14.138  1.00 92.58           C
ATOM   1441  C   ALA A 108      14.049   1.853  14.800  1.00 92.58           C
ATOM   1442  O   ALA A 108      14.205   0.956  15.627  1.00 92.58           O
ATOM   1443  HA  ALA A 108      11.903   1.774  14.835  1.00 92.58           H
ATOM   1444  CB  ALA A 108      12.531   1.262  12.848  1.00 92.58           C
ATOM   1445 1HB  ALA A 108      11.536   1.428  12.433  1.00 92.58           H
ATOM   1446 2HB  ALA A 108      13.283   1.581  12.126  1.00 92.58           H
ATOM   1447 3HB  ALA A 108      12.661   0.202  13.065  1.00 92.58           H
ATOM   1448  HN  ALA A 108      12.611   3.733  12.886  1.00 92.58           H
ATOM   1449  N   ALA A 109      15.000   2.690  14.412  1.00 91.38           N
ATOM   1450  CA  ALA A 109      16.371   2.528  14.866  1.00 91.38           C
ATOM   1451  C   ALA A 109      16.452   2.860  16.357  1.00 91.38           C
ATOM   1452  O   ALA A 109      17.202   2.225  17.098  1.00 91.38           O
ATOM   1453  HA  ALA A 109      16.648   1.484  14.719  1.00 91.38           H
ATOM   1454  CB  ALA A 109      17.296   3.406  14.022  1.00 91.38           C
ATOM   1455 1HB  ALA A 109      17.223   3.110  12.975  1.00 91.38           H
ATOM   1456 2HB  ALA A 109      17.000   4.450  14.126  1.00 91.38           H
ATOM   1457 3HB  ALA A 109      18.324   3.284  14.363  1.00 91.38           H
ATOM   1458  HN  ALA A 109      14.847   3.465  13.799  1.00 91.38           H
ATOM   1459  N   ASP A 110      15.670   3.853  16.753  1.00 82.65           N
ATOM   1460  CA  ASP A 110      15.772   4.396  18.097  1.00 82.65           C
ATOM   1461  C   ASP A 110      14.381   4.806  18.584  1.00 82.65           C
ATOM   1462  O   ASP A 110      13.656   3.994  19.158  1.00 82.65           O
ATOM   1463  HA  ASP A 110      16.205   3.596  18.697  1.00 82.65           H
ATOM   1464  CB  ASP A 110      16.667   5.637  18.123  1.00 82.65           C
ATOM   1465 1HB  ASP A 110      17.613   5.419  17.627  1.00 82.65           H
ATOM   1466 2HB  ASP A 110      16.193   6.444  17.564  1.00 82.65           H
ATOM   1467  CG  ASP A 110      16.931   6.093  19.560  1.00 82.65           C
ATOM   1468  OD1 ASP A 110      16.585   5.314  20.474  1.00 82.65           O
ATOM   1469  OD2 ASP A 110      17.473   7.209  19.711  1.00 82.65           O
ATOM   1470  HN  ASP A 110      14.978   4.285  16.174  1.00 82.65           H
ATOM   1471  N   GLN A 111      14.050   6.065  18.338  1.00 86.05           N
ATOM   1472  CA  GLN A 111      12.758   6.592  18.744  1.00 86.05           C
ATOM   1473  C   GLN A 111      12.308   7.693  17.782  1.00 86.05           C
ATOM   1474  O   GLN A 111      13.081   8.136  16.934  1.00 86.05           O
ATOM   1475  HA  GLN A 111      12.070   5.748  18.689  1.00 86.05           H
ATOM   1476  CB  GLN A 111      12.805   7.107  20.184  1.00 86.05           C
ATOM   1477 1HB  GLN A 111      11.834   7.521  20.458  1.00 86.05           H
ATOM   1478 2HB  GLN A 111      13.001   6.278  20.864  1.00 86.05           H
ATOM   1479  CG  GLN A 111      13.886   8.176  20.349  1.00 86.05           C
ATOM   1480 1HG  GLN A 111      14.860   7.755  20.099  1.00 86.05           H
ATOM   1481 2HG  GLN A 111      13.704   8.994  19.652  1.00 86.05           H
ATOM   1482  CD  GLN A 111      13.910   8.715  21.781  1.00 86.05           C
ATOM   1483  OE1 GLN A 111      12.951   8.609  22.528  1.00 86.05           O
ATOM   1484  NE2 GLN A 111      15.057   9.297  22.121  1.00 86.05           N
ATOM   1485 1HE2 GLN A 111      15.806   9.351  21.460  1.00 86.05           H
ATOM   1486 2HE2 GLN A 111      15.170   9.681  23.037  1.00 86.05           H
ATOM   1487  HN  GLN A 111      14.645   6.719  17.870  1.00 86.05           H
ATOM   1488  N   TRP A 112      11.059   8.104  17.947  1.00 91.10           N
ATOM   1489  CA  TRP A 112      10.514   9.184  17.142  1.00 91.10           C
ATOM   1490  C   TRP A 112      11.136  10.495  17.626  1.00 91.10           C
ATOM   1491  O   TRP A 112      10.876  10.934  18.745  1.00 91.10           O
ATOM   1492  HA  TRP A 112      10.793   9.000  16.104  1.00 91.10           H
ATOM   1493  CB  TRP A 112       8.985   9.192  17.197  1.00 91.10           C
ATOM   1494 1HB  TRP A 112       8.618   8.196  16.949  1.00 91.10           H
ATOM   1495 2HB  TRP A 112       8.670   9.402  18.219  1.00 91.10           H
ATOM   1496  CG  TRP A 112       8.333  10.208  16.258  1.00 91.10           C
ATOM   1497  CD1 TRP A 112       7.880  11.434  16.555  1.00 91.10           C
ATOM   1498  HD1 TRP A 112       7.922  11.879  17.549  1.00 91.10           H
ATOM   1499  CD2 TRP A 112       8.079  10.036  14.848  1.00 91.10           C
ATOM   1500  NE1 TRP A 112       7.354  12.062  15.444  1.00 91.10           N
ATOM   1501  HE1 TRP A 112       6.957  12.979  15.415  1.00 91.10           H
ATOM   1502  CE2 TRP A 112       7.479  11.185  14.373  1.00 91.10           C
ATOM   1503  CE3 TRP A 112       8.347   8.946  14.001  1.00 91.10           C
ATOM   1504  HE3 TRP A 112       8.820   8.029  14.351  1.00 91.10           H
ATOM   1505  CZ2 TRP A 112       7.096  11.354  13.037  1.00 91.10           C
ATOM   1506  HZ2 TRP A 112       6.624  12.271  12.686  1.00 91.10           H
ATOM   1507  CZ3 TRP A 112       7.958   9.131  12.669  1.00 91.10           C
ATOM   1508  HZ3 TRP A 112       8.143   8.315  11.969  1.00 91.10           H
ATOM   1509  CH2 TRP A 112       7.353  10.281  12.175  1.00 91.10           C
ATOM   1510  HH2 TRP A 112       7.080  10.347  11.122  1.00 91.10           H
ATOM   1511  HN  TRP A 112      10.425   7.714  18.615  1.00 91.10           H
ATOM   1512  N   LYS A 113      11.946  11.085  16.758  1.00 83.29           N
ATOM   1513  CA  LYS A 113      12.740  12.240  17.141  1.00 83.29           C
ATOM   1514  C   LYS A 113      12.111  13.504  16.552  1.00 83.29           C
ATOM   1515  O   LYS A 113      12.690  14.586  16.634  1.00 83.29           O
ATOM   1516  HA  LYS A 113      12.707  12.313  18.229  1.00 83.29           H
ATOM   1517  CB  LYS A 113      14.204  12.039  16.745  1.00 83.29           C
ATOM   1518 1HB  LYS A 113      14.279  11.913  15.665  1.00 83.29           H
ATOM   1519 2HB  LYS A 113      14.780  12.928  17.002  1.00 83.29           H
ATOM   1520  CG  LYS A 113      14.800  10.818  17.448  1.00 83.29           C
ATOM   1521 1HG  LYS A 113      14.638  10.898  18.523  1.00 83.29           H
ATOM   1522 2HG  LYS A 113      14.287   9.915  17.115  1.00 83.29           H
ATOM   1523  CD  LYS A 113      16.298  10.695  17.160  1.00 83.29           C
ATOM   1524 1HD  LYS A 113      16.458  10.592  16.087  1.00 83.29           H
ATOM   1525 2HD  LYS A 113      16.807  11.607  17.472  1.00 83.29           H
ATOM   1526  CE  LYS A 113      16.900   9.492  17.889  1.00 83.29           C
ATOM   1527 1HE  LYS A 113      16.723   9.583  18.961  1.00 83.29           H
ATOM   1528 2HE  LYS A 113      16.407   8.577  17.561  1.00 83.29           H
ATOM   1529  NZ  LYS A 113      18.353   9.401  17.625  1.00 83.29           N
ATOM   1530 1HZ  LYS A 113      18.736   8.600  18.115  1.00 83.29           H
ATOM   1531 2HZ  LYS A 113      18.510   9.295  16.629  1.00 83.29           H
ATOM   1532 3HZ  LYS A 113      18.809  10.246  17.952  1.00 83.29           H
ATOM   1533  HN  LYS A 113      12.064  10.786  15.811  1.00 83.29           H
ATOM   1534  N   PHE A 114      10.934  13.325  15.970  1.00 89.23           N
ATOM   1535  CA  PHE A 114      10.301  14.394  15.218  1.00 89.23           C
ATOM   1536  C   PHE A 114       9.075  14.933  15.958  1.00 89.23           C
ATOM   1537  O   PHE A 114       8.633  14.346  16.945  1.00 89.23           O
ATOM   1538  HA  PHE A 114      11.036  15.192  15.108  1.00 89.23           H
ATOM   1539  CB  PHE A 114       9.854  13.798  13.882  1.00 89.23           C
ATOM   1540 1HB  PHE A 114       9.049  13.087  14.064  1.00 89.23           H
ATOM   1541 2HB  PHE A 114       9.442  14.593  13.260  1.00 89.23           H
ATOM   1542  CG  PHE A 114      10.972  13.095  13.110  1.00 89.23           C
ATOM   1543  CD1 PHE A 114      11.893  13.828  12.428  1.00 89.23           C
ATOM   1544  HD1 PHE A 114      11.835  14.916  12.433  1.00 89.23           H
ATOM   1545  CD2 PHE A 114      11.045  11.737  13.104  1.00 89.23           C
ATOM   1546  HD2 PHE A 114      10.306  11.149  13.650  1.00 89.23           H
ATOM   1547  CE1 PHE A 114      12.931  13.175  11.712  1.00 89.23           C
ATOM   1548  HE1 PHE A 114      13.669  13.762  11.166  1.00 89.23           H
ATOM   1549  CE2 PHE A 114      12.082  11.084  12.388  1.00 89.23           C
ATOM   1550  HE2 PHE A 114      12.140   9.995  12.383  1.00 89.23           H
ATOM   1551  CZ  PHE A 114      13.003  11.817  11.707  1.00 89.23           C
ATOM   1552  HZ  PHE A 114      13.800  11.315  11.157  1.00 89.23           H
ATOM   1553  HN  PHE A 114      10.417  12.470  16.006  1.00 89.23           H
ATOM   1554  N   GLN A 115       8.559  16.044  15.453  1.00 82.28           N
ATOM   1555  CA  GLN A 115       7.411  16.685  16.071  1.00 82.28           C
ATOM   1556  C   GLN A 115       6.136  15.895  15.769  1.00 82.28           C
ATOM   1557  O   GLN A 115       6.121  15.052  14.873  1.00 82.28           O
ATOM   1558  HA  GLN A 115       7.611  16.668  17.142  1.00 82.28           H
ATOM   1559  CB  GLN A 115       7.279  18.137  15.609  1.00 82.28           C
ATOM   1560 1HB  GLN A 115       7.242  18.175  14.520  1.00 82.28           H
ATOM   1561 2HB  GLN A 115       6.340  18.555  15.974  1.00 82.28           H
ATOM   1562  CG  GLN A 115       8.450  18.982  16.114  1.00 82.28           C
ATOM   1563 1HG  GLN A 115       8.545  18.871  17.194  1.00 82.28           H
ATOM   1564 2HG  GLN A 115       9.380  18.621  15.674  1.00 82.28           H
ATOM   1565  CD  GLN A 115       8.253  20.458  15.764  1.00 82.28           C
ATOM   1566  OE1 GLN A 115       7.333  20.838  15.058  1.00 82.28           O
ATOM   1567  NE2 GLN A 115       9.165  21.267  16.296  1.00 82.28           N
ATOM   1568 1HE2 GLN A 115       9.894  20.891  16.867  1.00 82.28           H
ATOM   1569 2HE2 GLN A 115       9.121  22.251  16.124  1.00 82.28           H
ATOM   1570  HN  GLN A 115       8.912  16.505  14.639  1.00 82.28           H
ATOM   1571  N   THR A 116       5.096  16.196  16.533  1.00 89.04           N
ATOM   1572  CA  THR A 116       3.819  15.526  16.357  1.00 89.04           C
ATOM   1573  C   THR A 116       3.295  15.743  14.936  1.00 89.04           C
ATOM   1574  O   THR A 116       2.711  14.838  14.341  1.00 89.04           O
ATOM   1575  HA  THR A 116       3.974  14.454  16.480  1.00 89.04           H
ATOM   1576  CB  THR A 116       2.866  16.033  17.441  1.00 89.04           C
ATOM   1577  HB  THR A 116       2.537  17.049  17.225  1.00 89.04           H
ATOM   1578  OG1 THR A 116       3.598  15.867  18.652  1.00 89.04           O
ATOM   1579  HG1 THR A 116       3.179  16.408  19.382  1.00 89.04           H
ATOM   1580  CG2 THR A 116       1.645  15.128  17.617  1.00 89.04           C
ATOM   1581 1HG2 THR A 116       1.972  14.127  17.899  1.00 89.04           H
ATOM   1582 2HG2 THR A 116       1.091  15.078  16.679  1.00 89.04           H
ATOM   1583 3HG2 THR A 116       1.001  15.533  18.397  1.00 89.04           H
ATOM   1584  HN  THR A 116       5.117  16.882  17.261  1.00 89.04           H
ATOM   1585  N   PHE A 117       3.522  16.947  14.433  1.00 91.52           N
ATOM   1586  CA  PHE A 117       3.065  17.300  13.100  1.00 91.52           C
ATOM   1587  C   PHE A 117       3.582  16.303  12.061  1.00 91.52           C
ATOM   1588  O   PHE A 117       2.820  15.822  11.224  1.00 91.52           O
ATOM   1589  HA  PHE A 117       1.975  17.274  13.114  1.00 91.52           H
ATOM   1590  CB  PHE A 117       3.631  18.686  12.785  1.00 91.52           C
ATOM   1591 1HB  PHE A 117       3.248  19.398  13.516  1.00 91.52           H
ATOM   1592 2HB  PHE A 117       4.714  18.660  12.902  1.00 91.52           H
ATOM   1593  CG  PHE A 117       3.296  19.190  11.380  1.00 91.52           C
ATOM   1594  CD1 PHE A 117       4.255  19.203  10.416  1.00 91.52           C
ATOM   1595  HD1 PHE A 117       5.262  18.854  10.644  1.00 91.52           H
ATOM   1596  CD2 PHE A 117       2.040  19.626  11.095  1.00 91.52           C
ATOM   1597  HD2 PHE A 117       1.271  19.616  11.868  1.00 91.52           H
ATOM   1598  CE1 PHE A 117       3.945  19.671   9.112  1.00 91.52           C
ATOM   1599  HE1 PHE A 117       4.714  19.681   8.339  1.00 91.52           H
ATOM   1600  CE2 PHE A 117       1.729  20.094   9.791  1.00 91.52           C
ATOM   1601  HE2 PHE A 117       0.722  20.443   9.562  1.00 91.52           H
ATOM   1602  CZ  PHE A 117       2.688  20.107   8.827  1.00 91.52           C
ATOM   1603  HZ  PHE A 117       2.450  20.466   7.825  1.00 91.52           H
ATOM   1604  HN  PHE A 117       4.007  17.674  14.920  1.00 91.52           H
ATOM   1605  N   MET A 118       4.874  16.022  12.150  1.00 88.92           N
ATOM   1606  CA  MET A 118       5.507  15.107  11.215  1.00 88.92           C
ATOM   1607  C   MET A 118       4.938  13.695  11.360  1.00 88.92           C
ATOM   1608  O   MET A 118       4.855  12.952  10.383  1.00 88.92           O
ATOM   1609  HA  MET A 118       5.279  15.498  10.223  1.00 88.92           H
ATOM   1610  CB  MET A 118       7.015  15.079  11.470  1.00 88.92           C
ATOM   1611 1HB  MET A 118       7.205  14.954  12.536  1.00 88.92           H
ATOM   1612 2HB  MET A 118       7.457  14.220  10.964  1.00 88.92           H
ATOM   1613  CG  MET A 118       7.679  16.366  10.975  1.00 88.92           C
ATOM   1614 1HG  MET A 118       7.338  17.213  11.571  1.00 88.92           H
ATOM   1615 2HG  MET A 118       8.759  16.300  11.104  1.00 88.92           H
ATOM   1616  SD  MET A 118       7.286  16.633   9.255  1.00 88.92           S
ATOM   1617  CE  MET A 118       8.029  15.178   8.537  1.00 88.92           C
ATOM   1618 1HE  MET A 118       9.098  15.172   8.752  1.00 88.92           H
ATOM   1619 2HE  MET A 118       7.568  14.287   8.963  1.00 88.92           H
ATOM   1620 3HE  MET A 118       7.875  15.186   7.458  1.00 88.92           H
ATOM   1621  HN  MET A 118       5.484  16.407  12.843  1.00 88.92           H
ATOM   1622  N   CYS A 119       4.560  13.366  12.586  1.00 93.99           N
ATOM   1623  CA  CYS A 119       3.945  12.079  12.861  1.00 93.99           C
ATOM   1624  C   CYS A 119       2.641  11.990  12.065  1.00 93.99           C
ATOM   1625  O   CYS A 119       2.381  10.988  11.401  1.00 93.99           O
ATOM   1626  HA  CYS A 119       4.652  11.317  12.531  1.00 93.99           H
ATOM   1627  CB  CYS A 119       3.714  11.869  14.359  1.00 93.99           C
ATOM   1628 1HB  CYS A 119       4.670  11.847  14.882  1.00 93.99           H
ATOM   1629 2HB  CYS A 119       3.146  12.705  14.768  1.00 93.99           H
ATOM   1630  SG  CYS A 119       2.812  10.303  14.640  1.00 93.99           S
ATOM   1631  HN  CYS A 119       4.668  13.961  13.383  1.00 93.99           H
ATOM   1632  N   LYS A 120       1.855  13.053  12.158  1.00 92.31           N
ATOM   1633  CA  LYS A 120       0.573  13.098  11.474  1.00 92.31           C
ATOM   1634  C   LYS A 120       0.799  12.959   9.967  1.00 92.31           C
ATOM   1635  O   LYS A 120       0.121  12.176   9.304  1.00 92.31           O
ATOM   1636  HA  LYS A 120      -0.010  12.243  11.816  1.00 92.31           H
ATOM   1637  CB  LYS A 120      -0.200  14.358  11.867  1.00 92.31           C
ATOM   1638 1HB  LYS A 120       0.440  15.233  11.750  1.00 92.31           H
ATOM   1639 2HB  LYS A 120      -1.048  14.493  11.196  1.00 92.31           H
ATOM   1640  CG  LYS A 120      -0.694  14.271  13.312  1.00 92.31           C
ATOM   1641 1HG  LYS A 120      -1.390  13.438  13.412  1.00 92.31           H
ATOM   1642 2HG  LYS A 120       0.146  14.066  13.976  1.00 92.31           H
ATOM   1643  CD  LYS A 120      -1.381  15.570  13.736  1.00 92.31           C
ATOM   1644 1HD  LYS A 120      -0.679  16.400  13.656  1.00 92.31           H
ATOM   1645 2HD  LYS A 120      -2.208  15.786  13.060  1.00 92.31           H
ATOM   1646  CE  LYS A 120      -1.902  15.472  15.172  1.00 92.31           C
ATOM   1647 1HE  LYS A 120      -1.140  15.025  15.811  1.00 92.31           H
ATOM   1648 2HE  LYS A 120      -2.100  16.470  15.562  1.00 92.31           H
ATOM   1649  NZ  LYS A 120      -3.138  14.659  15.221  1.00 92.31           N
ATOM   1650 1HZ  LYS A 120      -3.587  14.782  16.121  1.00 92.31           H
ATOM   1651 2HZ  LYS A 120      -3.768  14.959  14.485  1.00 92.31           H
ATOM   1652 3HZ  LYS A 120      -2.905  13.681  15.089  1.00 92.31           H
ATOM   1653  HN  LYS A 120       2.080  13.870  12.687  1.00 92.31           H
ATOM   1654  N   VAL A 121       1.754  13.731   9.471  1.00 93.24           N
ATOM   1655  CA  VAL A 121       2.002  13.789   8.040  1.00 93.24           C
ATOM   1656  C   VAL A 121       2.431  12.406   7.546  1.00 93.24           C
ATOM   1657  O   VAL A 121       1.886  11.895   6.569  1.00 93.24           O
ATOM   1658  HA  VAL A 121       1.065  14.060   7.554  1.00 93.24           H
ATOM   1659  CB  VAL A 121       3.029  14.880   7.731  1.00 93.24           C
ATOM   1660  HB  VAL A 121       3.897  14.713   8.368  1.00 93.24           H
ATOM   1661  CG1 VAL A 121       3.493  14.798   6.275  1.00 93.24           C
ATOM   1662 1HG1 VAL A 121       3.950  13.826   6.093  1.00 93.24           H
ATOM   1663 2HG1 VAL A 121       2.636  14.927   5.613  1.00 93.24           H
ATOM   1664 3HG1 VAL A 121       4.222  15.585   6.082  1.00 93.24           H
ATOM   1665  CG2 VAL A 121       2.469  16.267   8.051  1.00 93.24           C
ATOM   1666 1HG2 VAL A 121       1.577  16.446   7.451  1.00 93.24           H
ATOM   1667 2HG2 VAL A 121       2.212  16.319   9.109  1.00 93.24           H
ATOM   1668 3HG2 VAL A 121       3.220  17.023   7.822  1.00 93.24           H
ATOM   1669  HN  VAL A 121       2.351  14.310  10.027  1.00 93.24           H
ATOM   1670  N   VAL A 122       3.405  11.839   8.243  1.00 92.22           N
ATOM   1671  CA  VAL A 122       4.049  10.623   7.777  1.00 92.22           C
ATOM   1672  C   VAL A 122       3.024   9.487   7.748  1.00 92.22           C
ATOM   1673  O   VAL A 122       2.953   8.735   6.777  1.00 92.22           O
ATOM   1674  HA  VAL A 122       4.400  10.805   6.762  1.00 92.22           H
ATOM   1675  CB  VAL A 122       5.265  10.307   8.650  1.00 92.22           C
ATOM   1676  HB  VAL A 122       4.946  10.334   9.692  1.00 92.22           H
ATOM   1677  CG1 VAL A 122       5.800   8.904   8.359  1.00 92.22           C
ATOM   1678 1HG1 VAL A 122       5.022   8.169   8.565  1.00 92.22           H
ATOM   1679 2HG1 VAL A 122       6.095   8.838   7.311  1.00 92.22           H
ATOM   1680 3HG1 VAL A 122       6.665   8.706   8.992  1.00 92.22           H
ATOM   1681  CG2 VAL A 122       6.360  11.361   8.466  1.00 92.22           C
ATOM   1682 1HG2 VAL A 122       6.674  11.380   7.423  1.00 92.22           H
ATOM   1683 2HG2 VAL A 122       5.972  12.340   8.747  1.00 92.22           H
ATOM   1684 3HG2 VAL A 122       7.213  11.112   9.098  1.00 92.22           H
ATOM   1685  HN  VAL A 122       3.753  12.196   9.110  1.00 92.22           H
ATOM   1686  N   ASN A 123       2.255   9.399   8.823  1.00 91.40           N
ATOM   1687  CA  ASN A 123       1.233   8.371   8.930  1.00 91.40           C
ATOM   1688  C   ASN A 123       0.194   8.575   7.825  1.00 91.40           C
ATOM   1689  O   ASN A 123      -0.248   7.613   7.199  1.00 91.40           O
ATOM   1690  HA  ASN A 123       1.766   7.426   8.832  1.00 91.40           H
ATOM   1691  CB  ASN A 123       0.512   8.449  10.277  1.00 91.40           C
ATOM   1692 1HB  ASN A 123       0.548   9.471  10.654  1.00 91.40           H
ATOM   1693 2HB  ASN A 123      -0.540   8.195  10.146  1.00 91.40           H
ATOM   1694  CG  ASN A 123       1.149   7.502  11.296  1.00 91.40           C
ATOM   1695  OD1 ASN A 123       1.903   6.603  10.959  1.00 91.40           O
ATOM   1696  ND2 ASN A 123       0.804   7.751  12.556  1.00 91.40           N
ATOM   1697 1HD2 ASN A 123       0.180   8.504  12.764  1.00 91.40           H
ATOM   1698 2HD2 ASN A 123       1.169   7.185  13.295  1.00 91.40           H
ATOM   1699  HN  ASN A 123       2.321  10.012   9.610  1.00 91.40           H
ATOM   1700  N   SER A 124      -0.166   9.833   7.620  1.00 92.07           N
ATOM   1701  CA  SER A 124      -1.196  10.168   6.652  1.00 92.07           C
ATOM   1702  C   SER A 124      -0.721   9.819   5.240  1.00 92.07           C
ATOM   1703  O   SER A 124      -1.471   9.240   4.454  1.00 92.07           O
ATOM   1704  HA  SER A 124      -2.059   9.562   6.926  1.00 92.07           H
ATOM   1705  CB  SER A 124      -1.568  11.650   6.734  1.00 92.07           C
ATOM   1706 1HB  SER A 124      -0.699  12.257   6.483  1.00 92.07           H
ATOM   1707 2HB  SER A 124      -2.337  11.873   5.994  1.00 92.07           H
ATOM   1708  OG  SER A 124      -2.039  12.011   8.030  1.00 92.07           O
ATOM   1709  HG  SER A 124      -1.370  12.597   8.486  1.00 92.07           H
ATOM   1710  HN  SER A 124       0.233  10.614   8.100  1.00 92.07           H
ATOM   1711  N   MET A 125       0.521  10.184   4.960  1.00 85.57           N
ATOM   1712  CA  MET A 125       1.096   9.940   3.648  1.00 85.57           C
ATOM   1713  C   MET A 125       1.093   8.446   3.318  1.00 85.57           C
ATOM   1714  O   MET A 125       0.691   8.049   2.225  1.00 85.57           O
ATOM   1715  HA  MET A 125       0.459  10.475   2.944  1.00 85.57           H
ATOM   1716  CB  MET A 125       2.532  10.468   3.613  1.00 85.57           C
ATOM   1717 1HB  MET A 125       3.056  10.167   4.520  1.00 85.57           H
ATOM   1718 2HB  MET A 125       3.066  10.023   2.774  1.00 85.57           H
ATOM   1719  CG  MET A 125       2.552  11.992   3.487  1.00 85.57           C
ATOM   1720 1HG  MET A 125       1.980  12.301   2.612  1.00 85.57           H
ATOM   1721 2HG  MET A 125       2.073  12.444   4.356  1.00 85.57           H
ATOM   1722  SD  MET A 125       4.235  12.571   3.350  1.00 85.57           S
ATOM   1723  CE  MET A 125       4.596  12.079   1.672  1.00 85.57           C
ATOM   1724 1HE  MET A 125       4.490  10.998   1.580  1.00 85.57           H
ATOM   1725 2HE  MET A 125       3.901  12.572   0.992  1.00 85.57           H
ATOM   1726 3HE  MET A 125       5.617  12.367   1.421  1.00 85.57           H
ATOM   1727  HN  MET A 125       1.130  10.638   5.610  1.00 85.57           H
ATOM   1728  N   TYR A 126       1.546   7.658   4.283  1.00 84.19           N
ATOM   1729  CA  TYR A 126       1.621   6.219   4.100  1.00 84.19           C
ATOM   1730  C   TYR A 126       0.255   5.642   3.722  1.00 84.19           C
ATOM   1731  O   TYR A 126       0.146   4.865   2.774  1.00 84.19           O
ATOM   1732  HA  TYR A 126       2.327   6.018   3.295  1.00 84.19           H
ATOM   1733  CB  TYR A 126       2.047   5.644   5.452  1.00 84.19           C
ATOM   1734 1HB  TYR A 126       3.101   5.866   5.615  1.00 84.19           H
ATOM   1735 2HB  TYR A 126       1.489   6.148   6.242  1.00 84.19           H
ATOM   1736  CG  TYR A 126       1.833   4.134   5.582  1.00 84.19           C
ATOM   1737  CD1 TYR A 126       0.830   3.646   6.393  1.00 84.19           C
ATOM   1738  HD1 TYR A 126       0.189   4.336   6.942  1.00 84.19           H
ATOM   1739  CD2 TYR A 126       2.645   3.261   4.887  1.00 84.19           C
ATOM   1740  HD2 TYR A 126       3.438   3.646   4.246  1.00 84.19           H
ATOM   1741  CE1 TYR A 126       0.629   2.225   6.515  1.00 84.19           C
ATOM   1742  HE1 TYR A 126      -0.160   1.827   7.153  1.00 84.19           H
ATOM   1743  CE2 TYR A 126       2.444   1.840   5.009  1.00 84.19           C
ATOM   1744  HE2 TYR A 126       3.078   1.139   4.466  1.00 84.19           H
ATOM   1745  CZ  TYR A 126       1.446   1.392   5.817  1.00 84.19           C
ATOM   1746  OH  TYR A 126       1.257   0.051   5.932  1.00 84.19           O
ATOM   1747  HH  TYR A 126       1.720  -0.426   5.184  1.00 84.19           H
ATOM   1748  HN  TYR A 126       1.857   7.988   5.174  1.00 84.19           H
ATOM   1749  N   LYS A 127      -0.753   6.044   4.482  1.00 84.76           N
ATOM   1750  CA  LYS A 127      -2.077   5.464   4.338  1.00 84.76           C
ATOM   1751  C   LYS A 127      -2.683   5.911   3.006  1.00 84.76           C
ATOM   1752  O   LYS A 127      -3.337   5.124   2.322  1.00 84.76           O
ATOM   1753  HA  LYS A 127      -1.959   4.380   4.317  1.00 84.76           H
ATOM   1754  CB  LYS A 127      -2.945   5.801   5.552  1.00 84.76           C
ATOM   1755 1HB  LYS A 127      -2.354   5.709   6.463  1.00 84.76           H
ATOM   1756 2HB  LYS A 127      -3.276   6.837   5.490  1.00 84.76           H
ATOM   1757  CG  LYS A 127      -4.160   4.875   5.631  1.00 84.76           C
ATOM   1758 1HG  LYS A 127      -4.665   4.847   4.665  1.00 84.76           H
ATOM   1759 2HG  LYS A 127      -3.834   3.858   5.849  1.00 84.76           H
ATOM   1760  CD  LYS A 127      -5.138   5.345   6.710  1.00 84.76           C
ATOM   1761 1HD  LYS A 127      -4.598   5.539   7.636  1.00 84.76           H
ATOM   1762 2HD  LYS A 127      -5.597   6.285   6.405  1.00 84.76           H
ATOM   1763  CE  LYS A 127      -6.226   4.297   6.958  1.00 84.76           C
ATOM   1764 1HE  LYS A 127      -6.814   4.154   6.051  1.00 84.76           H
ATOM   1765 2HE  LYS A 127      -5.768   3.338   7.195  1.00 84.76           H
ATOM   1766  NZ  LYS A 127      -7.109   4.720   8.068  1.00 84.76           N
ATOM   1767 1HZ  LYS A 127      -7.994   4.229   8.001  1.00 84.76           H
ATOM   1768 2HZ  LYS A 127      -6.667   4.501   8.954  1.00 84.76           H
ATOM   1769 3HZ  LYS A 127      -7.271   5.719   8.009  1.00 84.76           H
ATOM   1770  HN  LYS A 127      -0.676   6.751   5.185  1.00 84.76           H
ATOM   1771  N   MET A 128      -2.444   7.172   2.677  1.00 85.98           N
ATOM   1772  CA  MET A 128      -2.943   7.728   1.431  1.00 85.98           C
ATOM   1773  C   MET A 128      -2.368   6.978   0.227  1.00 85.98           C
ATOM   1774  O   MET A 128      -3.086   6.687  -0.728  1.00 85.98           O
ATOM   1775  HA  MET A 128      -4.025   7.600   1.464  1.00 85.98           H
ATOM   1776  CB  MET A 128      -2.559   9.206   1.341  1.00 85.98           C
ATOM   1777 1HB  MET A 128      -2.887   9.725   2.242  1.00 85.98           H
ATOM   1778 2HB  MET A 128      -1.475   9.302   1.295  1.00 85.98           H
ATOM   1779  CG  MET A 128      -3.188   9.862   0.110  1.00 85.98           C
ATOM   1780 1HG  MET A 128      -2.833   9.370  -0.795  1.00 85.98           H
ATOM   1781 2HG  MET A 128      -4.271   9.740   0.136  1.00 85.98           H
ATOM   1782  SD  MET A 128      -2.773  11.597   0.064  1.00 85.98           S
ATOM   1783  CE  MET A 128      -3.650  12.087  -1.411  1.00 85.98           C
ATOM   1784 1HE  MET A 128      -3.275  11.519  -2.262  1.00 85.98           H
ATOM   1785 2HE  MET A 128      -4.714  11.890  -1.283  1.00 85.98           H
ATOM   1786 3HE  MET A 128      -3.497  13.152  -1.589  1.00 85.98           H
ATOM   1787  HN  MET A 128      -1.922   7.808   3.245  1.00 85.98           H
ATOM   1788  N   ASN A 129      -1.078   6.685   0.313  1.00 81.51           N
ATOM   1789  CA  ASN A 129      -0.386   6.026  -0.781  1.00 81.51           C
ATOM   1790  C   ASN A 129      -0.835   4.565  -0.857  1.00 81.51           C
ATOM   1791  O   ASN A 129      -0.952   4.004  -1.945  1.00 81.51           O
ATOM   1792  HA  ASN A 129      -0.655   6.592  -1.672  1.00 81.51           H
ATOM   1793  CB  ASN A 129       1.129   6.044  -0.564  1.00 81.51           C
ATOM   1794 1HB  ASN A 129       1.364   5.639   0.420  1.00 81.51           H
ATOM   1795 2HB  ASN A 129       1.612   5.399  -1.298  1.00 81.51           H
ATOM   1796  CG  ASN A 129       1.683   7.465  -0.683  1.00 81.51           C
ATOM   1797  OD1 ASN A 129       1.201   8.285  -1.447  1.00 81.51           O
ATOM   1798  ND2 ASN A 129       2.719   7.710   0.114  1.00 81.51           N
ATOM   1799 1HD2 ASN A 129       3.066   6.992   0.718  1.00 81.51           H
ATOM   1800 2HD2 ASN A 129       3.152   8.611   0.109  1.00 81.51           H
ATOM   1801  HN  ASN A 129      -0.510   6.890   1.110  1.00 81.51           H
ATOM   1802  N   PHE A 130      -1.075   3.992   0.313  1.00 85.88           N
ATOM   1803  CA  PHE A 130      -1.534   2.615   0.391  1.00 85.88           C
ATOM   1804  C   PHE A 130      -2.794   2.409  -0.451  1.00 85.88           C
ATOM   1805  O   PHE A 130      -2.839   1.520  -1.300  1.00 85.88           O
ATOM   1806  HA  PHE A 130      -0.733   1.985   0.004  1.00 85.88           H
ATOM   1807  CB  PHE A 130      -1.864   2.336   1.859  1.00 85.88           C
ATOM   1808 1HB  PHE A 130      -0.951   2.421   2.449  1.00 85.88           H
ATOM   1809 2HB  PHE A 130      -2.548   3.105   2.219  1.00 85.88           H
ATOM   1810  CG  PHE A 130      -2.488   0.961   2.106  1.00 85.88           C
ATOM   1811  CD1 PHE A 130      -3.829   0.848   2.302  1.00 85.88           C
ATOM   1812  HD1 PHE A 130      -4.459   1.737   2.282  1.00 85.88           H
ATOM   1813  CD2 PHE A 130      -1.701  -0.148   2.131  1.00 85.88           C
ATOM   1814  HD2 PHE A 130      -0.626  -0.057   1.974  1.00 85.88           H
ATOM   1815  CE1 PHE A 130      -4.408  -0.428   2.532  1.00 85.88           C
ATOM   1816  HE1 PHE A 130      -5.482  -0.518   2.688  1.00 85.88           H
ATOM   1817  CE2 PHE A 130      -2.280  -1.424   2.360  1.00 85.88           C
ATOM   1818  HE2 PHE A 130      -1.649  -2.313   2.380  1.00 85.88           H
ATOM   1819  CZ  PHE A 130      -3.621  -1.537   2.556  1.00 85.88           C
ATOM   1820  HZ  PHE A 130      -4.065  -2.517   2.732  1.00 85.88           H
ATOM   1821  HN  PHE A 130      -0.961   4.450   1.195  1.00 85.88           H
ATOM   1822  N   TYR A 131      -3.788   3.245  -0.186  1.00 91.38           N
ATOM   1823  CA  TYR A 131      -5.067   3.125  -0.864  1.00 91.38           C
ATOM   1824  C   TYR A 131      -4.944   3.506  -2.340  1.00 91.38           C
ATOM   1825  O   TYR A 131      -5.520   2.848  -3.205  1.00 91.38           O
ATOM   1826  HA  TYR A 131      -5.391   2.087  -0.790  1.00 91.38           H
ATOM   1827  CB  TYR A 131      -6.006   4.115  -0.171  1.00 91.38           C
ATOM   1828 1HB  TYR A 131      -5.480   5.058  -0.026  1.00 91.38           H
ATOM   1829 2HB  TYR A 131      -6.851   4.319  -0.827  1.00 91.38           H
ATOM   1830  CG  TYR A 131      -6.534   3.630   1.181  1.00 91.38           C
ATOM   1831  CD1 TYR A 131      -7.193   2.420   1.270  1.00 91.38           C
ATOM   1832  HD1 TYR A 131      -7.336   1.811   0.378  1.00 91.38           H
ATOM   1833  CD2 TYR A 131      -6.352   4.401   2.310  1.00 91.38           C
ATOM   1834  HD2 TYR A 131      -5.832   5.357   2.240  1.00 91.38           H
ATOM   1835  CE1 TYR A 131      -7.690   1.963   2.542  1.00 91.38           C
ATOM   1836  HE1 TYR A 131      -8.212   1.010   2.627  1.00 91.38           H
ATOM   1837  CE2 TYR A 131      -6.849   3.945   3.582  1.00 91.38           C
ATOM   1838  HE2 TYR A 131      -6.712   4.544   4.482  1.00 91.38           H
ATOM   1839  CZ  TYR A 131      -7.493   2.748   3.636  1.00 91.38           C
ATOM   1840  OH  TYR A 131      -7.963   2.317   4.837  1.00 91.38           O
ATOM   1841  HH  TYR A 131      -8.952   2.180   4.788  1.00 91.38           H
ATOM   1842  HN  TYR A 131      -3.728   3.992   0.476  1.00 91.38           H
ATOM   1843  N   SER A 132      -4.189   4.568  -2.583  1.00 91.47           N
ATOM   1844  CA  SER A 132      -4.076   5.115  -3.925  1.00 91.47           C
ATOM   1845  C   SER A 132      -3.447   4.080  -4.861  1.00 91.47           C
ATOM   1846  O   SER A 132      -3.903   3.901  -5.989  1.00 91.47           O
ATOM   1847  HA  SER A 132      -5.098   5.337  -4.232  1.00 91.47           H
ATOM   1848  CB  SER A 132      -3.252   6.403  -3.927  1.00 91.47           C
ATOM   1849 1HB  SER A 132      -3.166   6.777  -4.947  1.00 91.47           H
ATOM   1850 2HB  SER A 132      -3.772   7.168  -3.350  1.00 91.47           H
ATOM   1851  OG  SER A 132      -1.949   6.204  -3.384  1.00 91.47           O
ATOM   1852  HG  SER A 132      -1.420   7.050  -3.446  1.00 91.47           H
ATOM   1853  HN  SER A 132      -3.661   5.050  -1.884  1.00 91.47           H
ATOM   1854  N   CYS A 133      -2.410   3.428  -4.357  1.00 89.29           N
ATOM   1855  CA  CYS A 133      -1.700   2.433  -5.143  1.00 89.29           C
ATOM   1856  C   CYS A 133      -2.678   1.311  -5.496  1.00 89.29           C
ATOM   1857  O   CYS A 133      -2.786   0.918  -6.656  1.00 89.29           O
ATOM   1858  HA  CYS A 133      -1.348   2.937  -6.043  1.00 89.29           H
ATOM   1859  CB  CYS A 133      -0.468   1.904  -4.405  1.00 89.29           C
ATOM   1860 1HB  CYS A 133      -0.734   1.631  -3.384  1.00 89.29           H
ATOM   1861 2HB  CYS A 133      -0.103   1.000  -4.892  1.00 89.29           H
ATOM   1862  SG  CYS A 133       0.846   3.178  -4.388  1.00 89.29           S
ATOM   1863  HG  CYS A 133       0.371   3.854  -3.346  1.00 89.29           H
ATOM   1864  HN  CYS A 133      -2.055   3.569  -3.433  1.00 89.29           H
ATOM   1865  N   VAL A 134      -3.368   0.827  -4.473  1.00 88.08           N
ATOM   1866  CA  VAL A 134      -4.240  -0.324  -4.636  1.00 88.08           C
ATOM   1867  C   VAL A 134      -5.345   0.017  -5.638  1.00 88.08           C
ATOM   1868  O   VAL A 134      -5.662  -0.786  -6.514  1.00 88.08           O
ATOM   1869  HA  VAL A 134      -3.638  -1.138  -5.040  1.00 88.08           H
ATOM   1870  CB  VAL A 134      -4.782  -0.766  -3.275  1.00 88.08           C
ATOM   1871  HB  VAL A 134      -5.213   0.107  -2.786  1.00 88.08           H
ATOM   1872  CG1 VAL A 134      -5.891  -1.808  -3.439  1.00 88.08           C
ATOM   1873 1HG1 VAL A 134      -6.709  -1.380  -4.019  1.00 88.08           H
ATOM   1874 2HG1 VAL A 134      -5.495  -2.681  -3.958  1.00 88.08           H
ATOM   1875 3HG1 VAL A 134      -6.259  -2.105  -2.457  1.00 88.08           H
ATOM   1876  CG2 VAL A 134      -3.658  -1.298  -2.383  1.00 88.08           C
ATOM   1877 1HG2 VAL A 134      -3.185  -2.153  -2.866  1.00 88.08           H
ATOM   1878 2HG2 VAL A 134      -2.918  -0.513  -2.226  1.00 88.08           H
ATOM   1879 3HG2 VAL A 134      -4.072  -1.605  -1.423  1.00 88.08           H
ATOM   1880  HN  VAL A 134      -3.337   1.206  -3.548  1.00 88.08           H
ATOM   1881  N   LEU A 135      -5.900   1.209  -5.475  1.00 92.44           N
ATOM   1882  CA  LEU A 135      -7.025   1.628  -6.294  1.00 92.44           C
ATOM   1883  C   LEU A 135      -6.554   1.822  -7.737  1.00 92.44           C
ATOM   1884  O   LEU A 135      -7.298   1.548  -8.678  1.00 92.44           O
ATOM   1885  HA  LEU A 135      -7.760   0.824  -6.276  1.00 92.44           H
ATOM   1886  CB  LEU A 135      -7.692   2.867  -5.693  1.00 92.44           C
ATOM   1887 1HB  LEU A 135      -6.926   3.623  -5.525  1.00 92.44           H
ATOM   1888 2HB  LEU A 135      -8.386   3.274  -6.429  1.00 92.44           H
ATOM   1889  CG  LEU A 135      -8.452   2.650  -4.383  1.00 92.44           C
ATOM   1890  HG  LEU A 135      -7.774   2.185  -3.668  1.00 92.44           H
ATOM   1891  CD1 LEU A 135      -8.898   3.984  -3.781  1.00 92.44           C
ATOM   1892 1HD1 LEU A 135      -8.023   4.603  -3.579  1.00 92.44           H
ATOM   1893 2HD1 LEU A 135      -9.553   4.499  -4.483  1.00 92.44           H
ATOM   1894 3HD1 LEU A 135      -9.435   3.801  -2.850  1.00 92.44           H
ATOM   1895  CD2 LEU A 135      -9.626   1.690  -4.582  1.00 92.44           C
ATOM   1896 1HD2 LEU A 135     -10.313   2.104  -5.320  1.00 92.44           H
ATOM   1897 2HD2 LEU A 135      -9.253   0.728  -4.933  1.00 92.44           H
ATOM   1898 3HD2 LEU A 135     -10.149   1.554  -3.635  1.00 92.44           H
ATOM   1899  HN  LEU A 135      -5.595   1.880  -4.799  1.00 92.44           H
ATOM   1900  N   LEU A 136      -5.323   2.293  -7.866  1.00 91.89           N
ATOM   1901  CA  LEU A 136      -4.748   2.537  -9.178  1.00 91.89           C
ATOM   1902  C   LEU A 136      -4.585   1.206  -9.914  1.00 91.89           C
ATOM   1903  O   LEU A 136      -4.928   1.096 -11.090  1.00 91.89           O
ATOM   1904  HA  LEU A 136      -5.454   3.154  -9.734  1.00 91.89           H
ATOM   1905  CB  LEU A 136      -3.449   3.335  -9.055  1.00 91.89           C
ATOM   1906 1HB  LEU A 136      -2.860   2.909  -8.243  1.00 91.89           H
ATOM   1907 2HB  LEU A 136      -2.874   3.199  -9.971  1.00 91.89           H
ATOM   1908  CG  LEU A 136      -3.605   4.836  -8.801  1.00 91.89           C
ATOM   1909  HG  LEU A 136      -4.308   4.972  -7.979  1.00 91.89           H
ATOM   1910  CD1 LEU A 136      -2.277   5.459  -8.367  1.00 91.89           C
ATOM   1911 1HD1 LEU A 136      -1.934   4.983  -7.449  1.00 91.89           H
ATOM   1912 2HD1 LEU A 136      -1.533   5.313  -9.151  1.00 91.89           H
ATOM   1913 3HD1 LEU A 136      -2.416   6.526  -8.194  1.00 91.89           H
ATOM   1914  CD2 LEU A 136      -4.197   5.540 -10.023  1.00 91.89           C
ATOM   1915 1HD2 LEU A 136      -3.538   5.397 -10.880  1.00 91.89           H
ATOM   1916 2HD2 LEU A 136      -5.177   5.119 -10.245  1.00 91.89           H
ATOM   1917 3HD2 LEU A 136      -4.297   6.605  -9.816  1.00 91.89           H
ATOM   1918  HN  LEU A 136      -4.722   2.507  -7.096  1.00 91.89           H
ATOM   1919  N   ILE A 137      -4.060   0.227  -9.191  1.00 87.05           N
ATOM   1920  CA  ILE A 137      -3.797  -1.077  -9.776  1.00 87.05           C
ATOM   1921  C   ILE A 137      -5.121  -1.720 -10.194  1.00 87.05           C
ATOM   1922  O   ILE A 137      -5.195  -2.380 -11.229  1.00 87.05           O
ATOM   1923  HA  ILE A 137      -3.193  -0.919 -10.669  1.00 87.05           H
ATOM   1924  CB  ILE A 137      -2.972  -1.937  -8.817  1.00 87.05           C
ATOM   1925  HB  ILE A 137      -3.404  -1.848  -7.820  1.00 87.05           H
ATOM   1926  CG1 ILE A 137      -1.530  -1.434  -8.732  1.00 87.05           C
ATOM   1927 1HG1 ILE A 137      -1.023  -1.611  -9.680  1.00 87.05           H
ATOM   1928 2HG1 ILE A 137      -1.526  -0.357  -8.564  1.00 87.05           H
ATOM   1929  CG2 ILE A 137      -3.041  -3.415  -9.208  1.00 87.05           C
ATOM   1930 1HG2 ILE A 137      -4.078  -3.751  -9.175  1.00 87.05           H
ATOM   1931 2HG2 ILE A 137      -2.650  -3.542 -10.217  1.00 87.05           H
ATOM   1932 3HG2 ILE A 137      -2.446  -4.004  -8.510  1.00 87.05           H
ATOM   1933  CD1 ILE A 137      -0.770  -2.134  -7.603  1.00 87.05           C
ATOM   1934 1HD1 ILE A 137      -1.266  -1.935  -6.653  1.00 87.05           H
ATOM   1935 2HD1 ILE A 137      -0.755  -3.208  -7.787  1.00 87.05           H
ATOM   1936 3HD1 ILE A 137       0.252  -1.758  -7.565  1.00 87.05           H
ATOM   1937  HN  ILE A 137      -3.817   0.314  -8.225  1.00 87.05           H
ATOM   1938  N   MET A 138      -6.134  -1.504  -9.368  1.00 88.72           N
ATOM   1939  CA  MET A 138      -7.469  -1.986  -9.679  1.00 88.72           C
ATOM   1940  C   MET A 138      -7.986  -1.368 -10.980  1.00 88.72           C
ATOM   1941  O   MET A 138      -8.550  -2.066 -11.821  1.00 88.72           O
ATOM   1942  HA  MET A 138      -7.372  -3.066  -9.795  1.00 88.72           H
ATOM   1943  CB  MET A 138      -8.420  -1.633  -8.533  1.00 88.72           C
ATOM   1944 1HB  MET A 138      -8.021  -2.017  -7.594  1.00 88.72           H
ATOM   1945 2HB  MET A 138      -8.486  -0.550  -8.432  1.00 88.72           H
ATOM   1946  CG  MET A 138      -9.813  -2.215  -8.777  1.00 88.72           C
ATOM   1947 1HG  MET A 138     -10.198  -1.869  -9.737  1.00 88.72           H
ATOM   1948 2HG  MET A 138      -9.759  -3.302  -8.829  1.00 88.72           H
ATOM   1949  SD  MET A 138     -10.919  -1.723  -7.465  1.00 88.72           S
ATOM   1950  CE  MET A 138     -11.084   0.016  -7.834  1.00 88.72           C
ATOM   1951 1HE  MET A 138     -10.104   0.491  -7.789  1.00 88.72           H
ATOM   1952 2HE  MET A 138     -11.501   0.137  -8.834  1.00 88.72           H
ATOM   1953 3HE  MET A 138     -11.747   0.481  -7.105  1.00 88.72           H
ATOM   1954  HN  MET A 138      -6.054  -1.011  -8.501  1.00 88.72           H
ATOM   1955  N   CYS A 139      -7.776  -0.066 -11.103  1.00 91.25           N
ATOM   1956  CA  CYS A 139      -8.283   0.669 -12.250  1.00 91.25           C
ATOM   1957  C   CYS A 139      -7.545   0.180 -13.498  1.00 91.25           C
ATOM   1958  O   CYS A 139      -8.132   0.092 -14.575  1.00 91.25           O
ATOM   1959  HA  CYS A 139      -9.348   0.446 -12.318  1.00 91.25           H
ATOM   1960  CB  CYS A 139      -8.144   2.180 -12.059  1.00 91.25           C
ATOM   1961 1HB  CYS A 139      -7.144   2.420 -11.699  1.00 91.25           H
ATOM   1962 2HB  CYS A 139      -8.269   2.688 -13.016  1.00 91.25           H
ATOM   1963  SG  CYS A 139      -9.397   2.779 -10.867  1.00 91.25           S
ATOM   1964  HG  CYS A 139      -8.779   2.327  -9.779  1.00 91.25           H
ATOM   1965  HN  CYS A 139      -7.270   0.484 -10.439  1.00 91.25           H
ATOM   1966  N   ILE A 140      -6.269  -0.123 -13.311  1.00 86.16           N
ATOM   1967  CA  ILE A 140      -5.457  -0.644 -14.397  1.00 86.16           C
ATOM   1968  C   ILE A 140      -6.087  -1.935 -14.926  1.00 86.16           C
ATOM   1969  O   ILE A 140      -6.171  -2.138 -16.136  1.00 86.16           O
ATOM   1970  HA  ILE A 140      -5.466   0.097 -15.197  1.00 86.16           H
ATOM   1971  CB  ILE A 140      -4.004  -0.809 -13.949  1.00 86.16           C
ATOM   1972  HB  ILE A 140      -4.001  -1.287 -12.969  1.00 86.16           H
ATOM   1973  CG1 ILE A 140      -3.322   0.551 -13.789  1.00 86.16           C
ATOM   1974 1HG1 ILE A 140      -3.134   0.986 -14.771  1.00 86.16           H
ATOM   1975 2HG1 ILE A 140      -3.985   1.235 -13.260  1.00 86.16           H
ATOM   1976  CG2 ILE A 140      -3.236  -1.727 -14.902  1.00 86.16           C
ATOM   1977 1HG2 ILE A 140      -3.709  -2.708 -14.921  1.00 86.16           H
ATOM   1978 2HG2 ILE A 140      -3.246  -1.299 -15.905  1.00 86.16           H
ATOM   1979 3HG2 ILE A 140      -2.206  -1.826 -14.560  1.00 86.16           H
ATOM   1980  CD1 ILE A 140      -2.003   0.417 -13.025  1.00 86.16           C
ATOM   1981 1HD1 ILE A 140      -2.198   0.006 -12.034  1.00 86.16           H
ATOM   1982 2HD1 ILE A 140      -1.333  -0.248 -13.570  1.00 86.16           H
ATOM   1983 3HD1 ILE A 140      -1.539   1.399 -12.925  1.00 86.16           H
ATOM   1984  HN  ILE A 140      -5.791  -0.019 -12.439  1.00 86.16           H
ATOM   1985  N   SER A 141      -6.514  -2.773 -13.993  1.00 86.28           N
ATOM   1986  CA  SER A 141      -7.059  -4.072 -14.347  1.00 86.28           C
ATOM   1987  C   SER A 141      -8.355  -3.898 -15.140  1.00 86.28           C
ATOM   1988  O   SER A 141      -8.584  -4.599 -16.124  1.00 86.28           O
ATOM   1989  HA  SER A 141      -6.295  -4.548 -14.962  1.00 86.28           H
ATOM   1990  CB  SER A 141      -7.310  -4.922 -13.100  1.00 86.28           C
ATOM   1991 1HB  SER A 141      -8.092  -4.460 -12.497  1.00 86.28           H
ATOM   1992 2HB  SER A 141      -7.677  -5.904 -13.398  1.00 86.28           H
ATOM   1993  OG  SER A 141      -6.133  -5.075 -12.312  1.00 86.28           O
ATOM   1994  HG  SER A 141      -6.067  -4.330 -11.648  1.00 86.28           H
ATOM   1995  HN  SER A 141      -6.492  -2.576 -13.013  1.00 86.28           H
ATOM   1996  N   VAL A 142      -9.170  -2.959 -14.682  1.00 88.02           N
ATOM   1997  CA  VAL A 142     -10.443  -2.691 -15.331  1.00 88.02           C
ATOM   1998  C   VAL A 142     -10.189  -2.165 -16.745  1.00 88.02           C
ATOM   1999  O   VAL A 142     -10.872  -2.558 -17.689  1.00 88.02           O
ATOM   2000  HA  VAL A 142     -10.982  -3.635 -15.399  1.00 88.02           H
ATOM   2001  CB  VAL A 142     -11.273  -1.731 -14.476  1.00 88.02           C
ATOM   2002  HB  VAL A 142     -10.686  -0.826 -14.322  1.00 88.02           H
ATOM   2003  CG1 VAL A 142     -12.566  -1.337 -15.194  1.00 88.02           C
ATOM   2004 1HG1 VAL A 142     -12.323  -0.845 -16.135  1.00 88.02           H
ATOM   2005 2HG1 VAL A 142     -13.158  -2.230 -15.392  1.00 88.02           H
ATOM   2006 3HG1 VAL A 142     -13.137  -0.655 -14.564  1.00 88.02           H
ATOM   2007  CG2 VAL A 142     -11.571  -2.338 -13.103  1.00 88.02           C
ATOM   2008 1HG2 VAL A 142     -12.129  -3.266 -13.229  1.00 88.02           H
ATOM   2009 2HG2 VAL A 142     -10.634  -2.544 -12.586  1.00 88.02           H
ATOM   2010 3HG2 VAL A 142     -12.163  -1.635 -12.516  1.00 88.02           H
ATOM   2011  HN  VAL A 142      -8.973  -2.387 -13.885  1.00 88.02           H
ATOM   2012  N   ASP A 143      -9.205  -1.283 -16.846  1.00 82.74           N
ATOM   2013  CA  ASP A 143      -8.887  -0.660 -18.120  1.00 82.74           C
ATOM   2014  C   ASP A 143      -8.501  -1.742 -19.130  1.00 82.74           C
ATOM   2015  O   ASP A 143      -8.922  -1.697 -20.285  1.00 82.74           O
ATOM   2016  HA  ASP A 143      -9.790  -0.122 -18.409  1.00 82.74           H
ATOM   2017  CB  ASP A 143      -7.705   0.302 -17.982  1.00 82.74           C
ATOM   2018 1HB  ASP A 143      -7.961   1.103 -17.289  1.00 82.74           H
ATOM   2019 2HB  ASP A 143      -6.850  -0.225 -17.557  1.00 82.74           H
ATOM   2020  CG  ASP A 143      -7.321   0.896 -19.339  1.00 82.74           C
ATOM   2021  OD1 ASP A 143      -8.219   1.492 -19.972  1.00 82.74           O
ATOM   2022  OD2 ASP A 143      -6.138   0.742 -19.712  1.00 82.74           O
ATOM   2023  HN  ASP A 143      -8.632  -0.994 -16.079  1.00 82.74           H
ATOM   2024  N   ARG A 144      -7.705  -2.691 -18.658  1.00 73.77           N
ATOM   2025  CA  ARG A 144      -7.214  -3.752 -19.519  1.00 73.77           C
ATOM   2026  C   ARG A 144      -8.368  -4.653 -19.964  1.00 73.77           C
ATOM   2027  O   ARG A 144      -8.406  -5.099 -21.109  1.00 73.77           O
ATOM   2028  HA  ARG A 144      -6.768  -3.237 -20.370  1.00 73.77           H
ATOM   2029  CB  ARG A 144      -6.162  -4.601 -18.802  1.00 73.77           C
ATOM   2030 1HB  ARG A 144      -6.528  -4.883 -17.815  1.00 73.77           H
ATOM   2031 2HB  ARG A 144      -5.995  -5.525 -19.356  1.00 73.77           H
ATOM   2032  CG  ARG A 144      -4.843  -3.837 -18.664  1.00 73.77           C
ATOM   2033 1HG  ARG A 144      -5.028  -2.864 -18.210  1.00 73.77           H
ATOM   2034 2HG  ARG A 144      -4.174  -4.379 -17.995  1.00 73.77           H
ATOM   2035  CD  ARG A 144      -4.171  -3.652 -20.026  1.00 73.77           C
ATOM   2036 1HD  ARG A 144      -3.544  -4.514 -20.252  1.00 73.77           H
ATOM   2037 2HD  ARG A 144      -4.928  -3.594 -20.809  1.00 73.77           H
ATOM   2038  NE  ARG A 144      -3.353  -2.419 -20.023  1.00 73.77           N
ATOM   2039  HE  ARG A 144      -3.250  -1.926 -19.158  1.00 73.77           H
ATOM   2040  CZ  ARG A 144      -2.741  -1.920 -21.106  1.00 73.77           C
ATOM   2041  NH1 ARG A 144      -2.844  -2.539 -22.290  1.00 73.77           N
ATOM   2042 1HH1 ARG A 144      -3.381  -3.379 -22.371  1.00 73.77           H
ATOM   2043 2HH1 ARG A 144      -2.384  -2.161 -23.093  1.00 73.77           H
ATOM   2044  NH2 ARG A 144      -2.024  -0.795 -20.987  1.00 73.77           N
ATOM   2045 1HH2 ARG A 144      -1.561  -0.410 -21.785  1.00 73.77           H
ATOM   2046 2HH2 ARG A 144      -1.952  -0.339 -20.099  1.00 73.77           H
ATOM   2047  HN  ARG A 144      -7.397  -2.741 -17.708  1.00 73.77           H
ATOM   2048  N   TYR A 145      -9.281  -4.892 -19.034  1.00 83.55           N
ATOM   2049  CA  TYR A 145     -10.474  -5.664 -19.338  1.00 83.55           C
ATOM   2050  C   TYR A 145     -11.248  -5.042 -20.502  1.00 83.55           C
ATOM   2051  O   TYR A 145     -11.587  -5.729 -21.464  1.00 83.55           O
ATOM   2052  HA  TYR A 145     -10.162  -6.671 -19.616  1.00 83.55           H
ATOM   2053  CB  TYR A 145     -11.342  -5.613 -18.079  1.00 83.55           C
ATOM   2054 1HB  TYR A 145     -10.889  -6.242 -17.313  1.00 83.55           H
ATOM   2055 2HB  TYR A 145     -11.346  -4.594 -17.694  1.00 83.55           H
ATOM   2056  CG  TYR A 145     -12.787  -6.065 -18.301  1.00 83.55           C
ATOM   2057  CD1 TYR A 145     -13.807  -5.135 -18.304  1.00 83.55           C
ATOM   2058  HD1 TYR A 145     -13.583  -4.080 -18.148  1.00 83.55           H
ATOM   2059  CD2 TYR A 145     -13.070  -7.401 -18.497  1.00 83.55           C
ATOM   2060  HD2 TYR A 145     -12.264  -8.135 -18.495  1.00 83.55           H
ATOM   2061  CE1 TYR A 145     -15.167  -5.560 -18.512  1.00 83.55           C
ATOM   2062  HE1 TYR A 145     -15.983  -4.837 -18.517  1.00 83.55           H
ATOM   2063  CE2 TYR A 145     -14.430  -7.826 -18.706  1.00 83.55           C
ATOM   2064  HE2 TYR A 145     -14.668  -8.878 -18.862  1.00 83.55           H
ATOM   2065  CZ  TYR A 145     -15.412  -6.884 -18.703  1.00 83.55           C
ATOM   2066  OH  TYR A 145     -16.696  -7.285 -18.900  1.00 83.55           O
ATOM   2067  HH  TYR A 145     -16.729  -8.277 -19.025  1.00 83.55           H
ATOM   2068  HN  TYR A 145      -9.216  -4.570 -18.090  1.00 83.55           H
ATOM   2069  N   ILE A 146     -11.505  -3.748 -20.376  1.00 80.86           N
ATOM   2070  CA  ILE A 146     -12.302  -3.043 -21.365  1.00 80.86           C
ATOM   2071  C   ILE A 146     -11.562  -3.045 -22.705  1.00 80.86           C
ATOM   2072  O   ILE A 146     -12.181  -3.173 -23.760  1.00 80.86           O
ATOM   2073  HA  ILE A 146     -13.235  -3.594 -21.486  1.00 80.86           H
ATOM   2074  CB  ILE A 146     -12.663  -1.644 -20.864  1.00 80.86           C
ATOM   2075  HB  ILE A 146     -11.741  -1.126 -20.601  1.00 80.86           H
ATOM   2076  CG1 ILE A 146     -13.516  -1.719 -19.596  1.00 80.86           C
ATOM   2077 1HG1 ILE A 146     -14.522  -2.054 -19.850  1.00 80.86           H
ATOM   2078 2HG1 ILE A 146     -13.097  -2.459 -18.914  1.00 80.86           H
ATOM   2079  CG2 ILE A 146     -13.343  -0.826 -21.964  1.00 80.86           C
ATOM   2080 1HG2 ILE A 146     -12.667  -0.729 -22.814  1.00 80.86           H
ATOM   2081 2HG2 ILE A 146     -14.255  -1.330 -22.281  1.00 80.86           H
ATOM   2082 3HG2 ILE A 146     -13.589   0.164 -21.580  1.00 80.86           H
ATOM   2083  CD1 ILE A 146     -13.586  -0.359 -18.900  1.00 80.86           C
ATOM   2084 1HD1 ILE A 146     -12.581  -0.039 -18.626  1.00 80.86           H
ATOM   2085 2HD1 ILE A 146     -14.029   0.373 -19.576  1.00 80.86           H
ATOM   2086 3HD1 ILE A 146     -14.198  -0.440 -18.002  1.00 80.86           H
ATOM   2087  HN  ILE A 146     -11.179  -3.185 -19.616  1.00 80.86           H
ATOM   2088  N   ALA A 147     -10.248  -2.900 -22.619  1.00 79.89           N
ATOM   2089  CA  ALA A 147      -9.430  -2.767 -23.812  1.00 79.89           C
ATOM   2090  C   ALA A 147      -9.509  -4.061 -24.626  1.00 79.89           C
ATOM   2091  O   ALA A 147      -9.347  -4.042 -25.845  1.00 79.89           O
ATOM   2092  HA  ALA A 147      -9.839  -1.949 -24.405  1.00 79.89           H
ATOM   2093  CB  ALA A 147      -7.995  -2.417 -23.412  1.00 79.89           C
ATOM   2094 1HB  ALA A 147      -7.991  -1.476 -22.862  1.00 79.89           H
ATOM   2095 2HB  ALA A 147      -7.591  -3.208 -22.780  1.00 79.89           H
ATOM   2096 3HB  ALA A 147      -7.382  -2.317 -24.307  1.00 79.89           H
ATOM   2097  HN  ALA A 147      -9.743  -2.873 -21.755  1.00 79.89           H
ATOM   2098  N   ILE A 148      -9.757  -5.153 -23.918  1.00 75.71           N
ATOM   2099  CA  ILE A 148      -9.699  -6.470 -24.529  1.00 75.71           C
ATOM   2100  C   ILE A 148     -11.115  -6.923 -24.891  1.00 75.71           C
ATOM   2101  O   ILE A 148     -11.372  -7.321 -26.026  1.00 75.71           O
ATOM   2102  HA  ILE A 148      -9.120  -6.378 -25.448  1.00 75.71           H
ATOM   2103  CB  ILE A 148      -8.953  -7.449 -23.621  1.00 75.71           C
ATOM   2104  HB  ILE A 148      -9.368  -7.367 -22.616  1.00 75.71           H
ATOM   2105  CG1 ILE A 148      -7.469  -7.089 -23.527  1.00 75.71           C
ATOM   2106 1HG1 ILE A 148      -6.983  -7.284 -24.483  1.00 75.71           H
ATOM   2107 2HG1 ILE A 148      -7.362  -6.023 -23.326  1.00 75.71           H
ATOM   2108  CG2 ILE A 148      -9.165  -8.893 -24.080  1.00 75.71           C
ATOM   2109 1HG2 ILE A 148     -10.228  -9.131 -24.053  1.00 75.71           H
ATOM   2110 2HG2 ILE A 148      -8.793  -9.009 -25.098  1.00 75.71           H
ATOM   2111 3HG2 ILE A 148      -8.624  -9.569 -23.417  1.00 75.71           H
ATOM   2112  CD1 ILE A 148      -6.778  -7.894 -22.424  1.00 75.71           C
ATOM   2113 1HD1 ILE A 148      -7.251  -7.679 -21.466  1.00 75.71           H
ATOM   2114 2HD1 ILE A 148      -6.866  -8.959 -22.642  1.00 75.71           H
ATOM   2115 3HD1 ILE A 148      -5.724  -7.619 -22.379  1.00 75.71           H
ATOM   2116  HN  ILE A 148      -9.995  -5.148 -22.947  1.00 75.71           H
ATOM   2117  N   ALA A 149     -11.996  -6.847 -23.905  1.00 75.39           N
ATOM   2118  CA  ALA A 149     -13.332  -7.399 -24.051  1.00 75.39           C
ATOM   2119  C   ALA A 149     -14.150  -6.504 -24.985  1.00 75.39           C
ATOM   2120  O   ALA A 149     -14.968  -6.995 -25.761  1.00 75.39           O
ATOM   2121  HA  ALA A 149     -13.236  -8.387 -24.501  1.00 75.39           H
ATOM   2122  CB  ALA A 149     -13.978  -7.546 -22.672  1.00 75.39           C
ATOM   2123 1HB  ALA A 149     -13.374  -8.215 -22.057  1.00 75.39           H
ATOM   2124 2HB  ALA A 149     -14.039  -6.569 -22.193  1.00 75.39           H
ATOM   2125 3HB  ALA A 149     -14.980  -7.961 -22.782  1.00 75.39           H
ATOM   2126  HN  ALA A 149     -11.810  -6.419 -23.020  1.00 75.39           H
ATOM   2127  N   GLN A 150     -13.899  -5.207 -24.879  1.00 66.60           N
ATOM   2128  CA  GLN A 150     -14.675  -4.232 -25.626  1.00 66.60           C
ATOM   2129  C   GLN A 150     -13.769  -3.454 -26.582  1.00 66.60           C
ATOM   2130  O   GLN A 150     -13.898  -2.238 -26.714  1.00 66.60           O
ATOM   2131  HA  GLN A 150     -15.401  -4.813 -26.194  1.00 66.60           H
ATOM   2132  CB  GLN A 150     -15.419  -3.284 -24.683  1.00 66.60           C
ATOM   2133 1HB  GLN A 150     -14.701  -2.701 -24.106  1.00 66.60           H
ATOM   2134 2HB  GLN A 150     -16.010  -2.577 -25.264  1.00 66.60           H
ATOM   2135  CG  GLN A 150     -16.332  -4.062 -23.733  1.00 66.60           C
ATOM   2136 1HG  GLN A 150     -16.949  -4.757 -24.303  1.00 66.60           H
ATOM   2137 2HG  GLN A 150     -15.729  -4.658 -23.049  1.00 66.60           H
ATOM   2138  CD  GLN A 150     -17.229  -3.113 -22.935  1.00 66.60           C
ATOM   2139  OE1 GLN A 150     -17.173  -1.902 -23.073  1.00 66.60           O
ATOM   2140  NE2 GLN A 150     -18.057  -3.728 -22.096  1.00 66.60           N
ATOM   2141 1HE2 GLN A 150     -18.053  -4.726 -22.031  1.00 66.60           H
ATOM   2142 2HE2 GLN A 150     -18.684  -3.193 -21.530  1.00 66.60           H
ATOM   2143  HN  GLN A 150     -13.183  -4.822 -24.297  1.00 66.60           H
ATOM   2144  N   ALA A 151     -12.873  -4.188 -27.226  1.00 66.30           N
ATOM   2145  CA  ALA A 151     -11.797  -3.565 -27.978  1.00 66.30           C
ATOM   2146  C   ALA A 151     -12.390  -2.591 -28.998  1.00 66.30           C
ATOM   2147  O   ALA A 151     -11.843  -1.513 -29.223  1.00 66.30           O
ATOM   2148  HA  ALA A 151     -11.179  -3.008 -27.273  1.00 66.30           H
ATOM   2149  CB  ALA A 151     -10.940  -4.648 -28.636  1.00 66.30           C
ATOM   2150 1HB  ALA A 151     -10.519  -5.295 -27.866  1.00 66.30           H
ATOM   2151 2HB  ALA A 151     -11.558  -5.241 -29.310  1.00 66.30           H
ATOM   2152 3HB  ALA A 151     -10.133  -4.181 -29.200  1.00 66.30           H
ATOM   2153  HN  ALA A 151     -12.875  -5.188 -27.240  1.00 66.30           H
ATOM   2154  N   MET A 152     -13.501  -3.006 -29.588  1.00 56.16           N
ATOM   2155  CA  MET A 152     -14.125  -2.226 -30.643  1.00 56.16           C
ATOM   2156  C   MET A 152     -14.558  -0.852 -30.126  1.00 56.16           C
ATOM   2157  O   MET A 152     -14.237   0.171 -30.728  1.00 56.16           O
ATOM   2158  HA  MET A 152     -13.361  -2.108 -31.412  1.00 56.16           H
ATOM   2159  CB  MET A 152     -15.345  -2.977 -31.181  1.00 56.16           C
ATOM   2160 1HB  MET A 152     -15.935  -3.362 -30.349  1.00 56.16           H
ATOM   2161 2HB  MET A 152     -15.985  -2.289 -31.734  1.00 56.16           H
ATOM   2162  CG  MET A 152     -14.921  -4.131 -32.091  1.00 56.16           C
ATOM   2163 1HG  MET A 152     -14.143  -3.797 -32.777  1.00 56.16           H
ATOM   2164 2HG  MET A 152     -14.495  -4.938 -31.494  1.00 56.16           H
ATOM   2165  SD  MET A 152     -16.328  -4.731 -33.011  1.00 56.16           S
ATOM   2166  CE  MET A 152     -15.550  -6.033 -33.952  1.00 56.16           C
ATOM   2167 1HE  MET A 152     -14.761  -5.610 -34.575  1.00 56.16           H
ATOM   2168 2HE  MET A 152     -15.120  -6.768 -33.271  1.00 56.16           H
ATOM   2169 3HE  MET A 152     -16.292  -6.517 -34.587  1.00 56.16           H
ATOM   2170  HN  MET A 152     -13.973  -3.857 -29.357  1.00 56.16           H
ATOM   2171  N   ARG A 153     -15.280  -0.874 -29.015  1.00 53.64           N
ATOM   2172  CA  ARG A 153     -15.806   0.352 -28.440  1.00 53.64           C
ATOM   2173  C   ARG A 153     -14.670   1.193 -27.854  1.00 53.64           C
ATOM   2174  O   ARG A 153     -14.807   2.405 -27.699  1.00 53.64           O
ATOM   2175  HA  ARG A 153     -16.286   0.867 -29.272  1.00 53.64           H
ATOM   2176  CB  ARG A 153     -16.827   0.052 -27.342  1.00 53.64           C
ATOM   2177 1HB  ARG A 153     -16.452  -0.744 -26.698  1.00 53.64           H
ATOM   2178 2HB  ARG A 153     -16.961   0.932 -26.714  1.00 53.64           H
ATOM   2179  CG  ARG A 153     -18.172  -0.363 -27.942  1.00 53.64           C
ATOM   2180 1HG  ARG A 153     -18.495   0.383 -28.669  1.00 53.64           H
ATOM   2181 2HG  ARG A 153     -18.060  -1.304 -28.480  1.00 53.64           H
ATOM   2182  CD  ARG A 153     -19.236  -0.515 -26.852  1.00 53.64           C
ATOM   2183 1HD  ARG A 153     -18.959  -1.321 -26.173  1.00 53.64           H
ATOM   2184 2HD  ARG A 153     -19.292   0.397 -26.258  1.00 53.64           H
ATOM   2185  NE  ARG A 153     -20.552  -0.800 -27.466  1.00 53.64           N
ATOM   2186  HE  ARG A 153     -20.612  -0.809 -28.464  1.00 53.64           H
ATOM   2187  CZ  ARG A 153     -21.668  -1.048 -26.768  1.00 53.64           C
ATOM   2188  NH1 ARG A 153     -21.646  -1.050 -25.428  1.00 53.64           N
ATOM   2189 1HH1 ARG A 153     -20.792  -0.865 -24.942  1.00 53.64           H
ATOM   2190 2HH1 ARG A 153     -22.484  -1.236 -24.914  1.00 53.64           H
ATOM   2191  NH2 ARG A 153     -22.807  -1.295 -27.429  1.00 53.64           N
ATOM   2192 1HH2 ARG A 153     -23.649  -1.481 -26.923  1.00 53.64           H
ATOM   2193 2HH2 ARG A 153     -22.815  -1.292 -28.429  1.00 53.64           H
ATOM   2194  HN  ARG A 153     -15.506  -1.708 -28.512  1.00 53.64           H
ATOM   2195  N   ALA A 154     -13.573   0.516 -27.546  1.00 58.74           N
ATOM   2196  CA  ALA A 154     -12.479   1.150 -26.831  1.00 58.74           C
ATOM   2197  C   ALA A 154     -11.759   2.123 -27.768  1.00 58.74           C
ATOM   2198  O   ALA A 154     -11.214   3.131 -27.322  1.00 58.74           O
ATOM   2199  HA  ALA A 154     -12.905   1.709 -25.998  1.00 58.74           H
ATOM   2200  CB  ALA A 154     -11.542   0.076 -26.275  1.00 58.74           C
ATOM   2201 1HB  ALA A 154     -12.095  -0.571 -25.593  1.00 58.74           H
ATOM   2202 2HB  ALA A 154     -11.143  -0.519 -27.096  1.00 58.74           H
ATOM   2203 3HB  ALA A 154     -10.721   0.552 -25.739  1.00 58.74           H
ATOM   2204  HN  ALA A 154     -13.427  -0.446 -27.775  1.00 58.74           H
ATOM   2205  N   HIS A 155     -11.781   1.786 -29.049  1.00 54.48           N
ATOM   2206  CA  HIS A 155     -10.961   2.488 -30.021  1.00 54.48           C
ATOM   2207  C   HIS A 155     -11.532   3.887 -30.261  1.00 54.48           C
ATOM   2208  O   HIS A 155     -10.784   4.857 -30.369  1.00 54.48           O
ATOM   2209  HA  HIS A 155      -9.967   2.581 -29.584  1.00 54.48           H
ATOM   2210  CB  HIS A 155     -10.829   1.673 -31.310  1.00 54.48           C
ATOM   2211 1HB  HIS A 155     -11.407   0.755 -31.208  1.00 54.48           H
ATOM   2212 2HB  HIS A 155     -11.269   2.238 -32.131  1.00 54.48           H
ATOM   2213  CG  HIS A 155      -9.406   1.317 -31.668  1.00 54.48           C
ATOM   2214  ND1 HIS A 155      -8.494   2.250 -32.131  1.00 54.48           N
ATOM   2215  HD1 HIS A 155      -8.673   3.224 -32.272  1.00 54.48           H
ATOM   2216  CD2 HIS A 155      -8.747   0.123 -31.626  1.00 54.48           C
ATOM   2217  HD2 HIS A 155      -9.173  -0.828 -31.306  1.00 54.48           H
ATOM   2218  CE1 HIS A 155      -7.342   1.634 -32.355  1.00 54.48           C
ATOM   2219  HE1 HIS A 155      -6.428   2.098 -32.724  1.00 54.48           H
ATOM   2220  NE2 HIS A 155      -7.502   0.316 -32.042  1.00 54.48           N
ATOM   2221  HN  HIS A 155     -12.345   1.050 -29.424  1.00 54.48           H
ATOM   2222  N   THR A 156     -12.854   3.946 -30.336  1.00 61.17           N
ATOM   2223  CA  THR A 156     -13.526   5.169 -30.743  1.00 61.17           C
ATOM   2224  C   THR A 156     -13.447   6.216 -29.631  1.00 61.17           C
ATOM   2225  O   THR A 156     -13.551   7.414 -29.892  1.00 61.17           O
ATOM   2226  HA  THR A 156     -13.001   5.578 -31.606  1.00 61.17           H
ATOM   2227  CB  THR A 156     -14.959   4.810 -31.140  1.00 61.17           C
ATOM   2228  HB  THR A 156     -15.584   5.702 -31.188  1.00 61.17           H
ATOM   2229  OG1 THR A 156     -15.352   3.835 -30.179  1.00 61.17           O
ATOM   2230  HG1 THR A 156     -16.327   3.632 -30.276  1.00 61.17           H
ATOM   2231  CG2 THR A 156     -15.029   4.067 -32.475  1.00 61.17           C
ATOM   2232 1HG2 THR A 156     -14.458   3.141 -32.406  1.00 61.17           H
ATOM   2233 2HG2 THR A 156     -14.609   4.694 -33.262  1.00 61.17           H
ATOM   2234 3HG2 THR A 156     -16.068   3.837 -32.710  1.00 61.17           H
ATOM   2235  HN  THR A 156     -13.461   3.180 -30.125  1.00 61.17           H
ATOM   2236  N   TRP A 157     -13.264   5.727 -28.413  1.00 55.93           N
ATOM   2237  CA  TRP A 157     -13.438   6.563 -27.237  1.00 55.93           C
ATOM   2238  C   TRP A 157     -12.057   6.819 -26.630  1.00 55.93           C
ATOM   2239  O   TRP A 157     -11.933   7.018 -25.423  1.00 55.93           O
ATOM   2240  HA  TRP A 157     -13.884   7.504 -27.560  1.00 55.93           H
ATOM   2241  CB  TRP A 157     -14.416   5.923 -26.250  1.00 55.93           C
ATOM   2242 1HB  TRP A 157     -14.146   4.875 -26.114  1.00 55.93           H
ATOM   2243 2HB  TRP A 157     -14.306   6.408 -25.279  1.00 55.93           H
ATOM   2244  CG  TRP A 157     -15.881   6.006 -26.682  1.00 55.93           C
ATOM   2245  CD1 TRP A 157     -16.458   5.446 -27.755  1.00 55.93           C
ATOM   2246  HD1 TRP A 157     -15.929   4.834 -28.485  1.00 55.93           H
ATOM   2247  CD2 TRP A 157     -16.939   6.716 -26.004  1.00 55.93           C
ATOM   2248  NE1 TRP A 157     -17.804   5.742 -27.817  1.00 55.93           N
ATOM   2249  HE1 TRP A 157     -18.445   5.439 -28.523  1.00 55.93           H
ATOM   2250  CE2 TRP A 157     -18.106   6.539 -26.719  1.00 55.93           C
ATOM   2251  CE3 TRP A 157     -16.911   7.482 -24.826  1.00 55.93           C
ATOM   2252  HE3 TRP A 157     -16.002   7.637 -24.244  1.00 55.93           H
ATOM   2253  CZ2 TRP A 157     -19.332   7.097 -26.336  1.00 55.93           C
ATOM   2254  HZ2 TRP A 157     -20.240   6.942 -26.919  1.00 55.93           H
ATOM   2255  CZ3 TRP A 157     -18.144   8.033 -24.457  1.00 55.93           C
ATOM   2256  HZ3 TRP A 157     -18.178   8.637 -23.550  1.00 55.93           H
ATOM   2257  CH2 TRP A 157     -19.327   7.865 -25.166  1.00 55.93           C
ATOM   2258  HH2 TRP A 157     -20.248   8.328 -24.812  1.00 55.93           H
ATOM   2259  HN  TRP A 157     -13.002   4.781 -28.224  1.00 55.93           H
ATOM   2260  N   ARG A 158     -11.054   6.805 -27.495  1.00 57.26           N
ATOM   2261  CA  ARG A 158      -9.674   6.860 -27.042  1.00 57.26           C
ATOM   2262  C   ARG A 158      -9.423   8.152 -26.262  1.00 57.26           C
ATOM   2263  O   ARG A 158      -8.827   8.125 -25.186  1.00 57.26           O
ATOM   2264  HA  ARG A 158      -9.556   5.985 -26.402  1.00 57.26           H
ATOM   2265  CB  ARG A 158      -8.704   6.788 -28.223  1.00 57.26           C
ATOM   2266 1HB  ARG A 158      -8.999   5.980 -28.892  1.00 57.26           H
ATOM   2267 2HB  ARG A 158      -8.755   7.713 -28.797  1.00 57.26           H
ATOM   2268  CG  ARG A 158      -7.270   6.560 -27.741  1.00 57.26           C
ATOM   2269 1HG  ARG A 158      -6.945   7.409 -27.139  1.00 57.26           H
ATOM   2270 2HG  ARG A 158      -7.234   5.681 -27.097  1.00 57.26           H
ATOM   2271  CD  ARG A 158      -6.317   6.372 -28.923  1.00 57.26           C
ATOM   2272 1HD  ARG A 158      -6.638   5.524 -29.528  1.00 57.26           H
ATOM   2273 2HD  ARG A 158      -6.346   7.251 -29.567  1.00 57.26           H
ATOM   2274  NE  ARG A 158      -4.939   6.151 -28.432  1.00 57.26           N
ATOM   2275  HE  ARG A 158      -4.780   6.192 -27.446  1.00 57.26           H
ATOM   2276  CZ  ARG A 158      -3.890   5.898 -29.227  1.00 57.26           C
ATOM   2277  NH1 ARG A 158      -4.044   5.831 -30.556  1.00 57.26           N
ATOM   2278 1HH1 ARG A 158      -4.947   5.970 -30.962  1.00 57.26           H
ATOM   2279 2HH1 ARG A 158      -3.256   5.642 -31.142  1.00 57.26           H
ATOM   2280  NH2 ARG A 158      -2.684   5.713 -28.672  1.00 57.26           N
ATOM   2281 1HH2 ARG A 158      -1.891   5.524 -29.251  1.00 57.26           H
ATOM   2282 2HH2 ARG A 158      -2.577   5.765 -27.679  1.00 57.26           H
ATOM   2283  HN  ARG A 158     -11.172   6.758 -28.487  1.00 57.26           H
ATOM   2284  N   GLU A 159      -9.890   9.252 -26.834  1.00 63.59           N
ATOM   2285  CA  GLU A 159      -9.667  10.558 -26.238  1.00 63.59           C
ATOM   2286  C   GLU A 159     -10.470  10.694 -24.942  1.00 63.59           C
ATOM   2287  O   GLU A 159      -9.945  11.150 -23.927  1.00 63.59           O
ATOM   2288  HA  GLU A 159      -8.600  10.597 -26.018  1.00 63.59           H
ATOM   2289  CB  GLU A 159     -10.019  11.676 -27.220  1.00 63.59           C
ATOM   2290 1HB  GLU A 159     -10.975  11.459 -27.697  1.00 63.59           H
ATOM   2291 2HB  GLU A 159     -10.003  12.637 -26.705  1.00 63.59           H
ATOM   2292  CG  GLU A 159      -8.979  11.770 -28.339  1.00 63.59           C
ATOM   2293 1HG  GLU A 159      -7.977  11.739 -27.912  1.00 63.59           H
ATOM   2294 2HG  GLU A 159      -9.072  10.909 -29.000  1.00 63.59           H
ATOM   2295  CD  GLU A 159      -9.156  13.059 -29.144  1.00 63.59           C
ATOM   2296  OE1 GLU A 159      -8.162  13.471 -29.781  1.00 63.59           O
ATOM   2297  OE2 GLU A 159     -10.280  13.604 -29.105  1.00 63.59           O
ATOM   2298  HN  GLU A 159     -10.411   9.260 -27.687  1.00 63.59           H
ATOM   2299  N   LYS A 160     -11.729  10.290 -25.018  1.00 68.82           N
ATOM   2300  CA  LYS A 160     -12.614  10.376 -23.869  1.00 68.82           C
ATOM   2301  C   LYS A 160     -12.025   9.560 -22.716  1.00 68.82           C
ATOM   2302  O   LYS A 160     -12.142   9.948 -21.554  1.00 68.82           O
ATOM   2303  HA  LYS A 160     -12.655  11.422 -23.566  1.00 68.82           H
ATOM   2304  CB  LYS A 160     -14.035   9.959 -24.254  1.00 68.82           C
ATOM   2305 1HB  LYS A 160     -14.011   8.995 -24.761  1.00 68.82           H
ATOM   2306 2HB  LYS A 160     -14.636   9.830 -23.354  1.00 68.82           H
ATOM   2307  CG  LYS A 160     -14.685  11.004 -25.163  1.00 68.82           C
ATOM   2308 1HG  LYS A 160     -14.527  12.000 -24.749  1.00 68.82           H
ATOM   2309 2HG  LYS A 160     -14.207  10.987 -26.143  1.00 68.82           H
ATOM   2310  CD  LYS A 160     -16.184  10.741 -25.317  1.00 68.82           C
ATOM   2311 1HD  LYS A 160     -16.343   9.730 -25.693  1.00 68.82           H
ATOM   2312 2HD  LYS A 160     -16.669  10.797 -24.342  1.00 68.82           H
ATOM   2313  CE  LYS A 160     -16.824  11.752 -26.270  1.00 68.82           C
ATOM   2314 1HE  LYS A 160     -16.695  12.761 -25.879  1.00 68.82           H
ATOM   2315 2HE  LYS A 160     -16.321  11.718 -27.236  1.00 68.82           H
ATOM   2316  NZ  LYS A 160     -18.265  11.462 -26.443  1.00 68.82           N
ATOM   2317 1HZ  LYS A 160     -18.676  12.151 -27.062  1.00 68.82           H
ATOM   2318 2HZ  LYS A 160     -18.377  10.537 -26.844  1.00 68.82           H
ATOM   2319 3HZ  LYS A 160     -18.728  11.498 -25.541  1.00 68.82           H
ATOM   2320  HN  LYS A 160     -12.146   9.910 -25.844  1.00 68.82           H
ATOM   2321  N   ARG A 161     -11.406   8.446 -23.077  1.00 66.54           N
ATOM   2322  CA  ARG A 161     -10.793   7.576 -22.087  1.00 66.54           C
ATOM   2323  C   ARG A 161      -9.715   8.333 -21.310  1.00 66.54           C
ATOM   2324  O   ARG A 161      -9.573   8.153 -20.101  1.00 66.54           O
ATOM   2325  HA  ARG A 161     -11.612   7.279 -21.432  1.00 66.54           H
ATOM   2326  CB  ARG A 161     -10.168   6.346 -22.747  1.00 66.54           C
ATOM   2327 1HB  ARG A 161      -9.711   6.630 -23.695  1.00 66.54           H
ATOM   2328 2HB  ARG A 161      -9.371   5.954 -22.114  1.00 66.54           H
ATOM   2329  CG  ARG A 161     -11.217   5.259 -22.986  1.00 66.54           C
ATOM   2330 1HG  ARG A 161     -11.647   4.947 -22.034  1.00 66.54           H
ATOM   2331 2HG  ARG A 161     -12.033   5.661 -23.587  1.00 66.54           H
ATOM   2332  CD  ARG A 161     -10.603   4.050 -23.695  1.00 66.54           C
ATOM   2333 1HD  ARG A 161     -10.418   4.287 -24.742  1.00 66.54           H
ATOM   2334 2HD  ARG A 161      -9.639   3.807 -23.248  1.00 66.54           H
ATOM   2335  NE  ARG A 161     -11.513   2.887 -23.593  1.00 66.54           N
ATOM   2336  HE  ARG A 161     -12.495   3.065 -23.530  1.00 66.54           H
ATOM   2337  CZ  ARG A 161     -11.104   1.611 -23.581  1.00 66.54           C
ATOM   2338  NH1 ARG A 161      -9.800   1.315 -23.664  1.00 66.54           N
ATOM   2339 1HH1 ARG A 161      -9.124   2.048 -23.735  1.00 66.54           H
ATOM   2340 2HH1 ARG A 161      -9.503   0.360 -23.654  1.00 66.54           H
ATOM   2341  NH2 ARG A 161     -12.019   0.637 -23.486  1.00 66.54           N
ATOM   2342 1HH2 ARG A 161     -11.730  -0.321 -23.475  1.00 66.54           H
ATOM   2343 2HH2 ARG A 161     -12.990   0.866 -23.425  1.00 66.54           H
ATOM   2344  HN  ARG A 161     -11.319   8.136 -24.023  1.00 66.54           H
ATOM   2345  N   LEU A 162      -8.981   9.165 -22.035  1.00 78.32           N
ATOM   2346  CA  LEU A 162      -7.888   9.914 -21.439  1.00 78.32           C
ATOM   2347  C   LEU A 162      -8.455  10.935 -20.450  1.00 78.32           C
ATOM   2348  O   LEU A 162      -7.875  11.165 -19.389  1.00 78.32           O
ATOM   2349  HA  LEU A 162      -7.270   9.206 -20.887  1.00 78.32           H
ATOM   2350  CB  LEU A 162      -7.007  10.533 -22.526  1.00 78.32           C
ATOM   2351 1HB  LEU A 162      -6.742   9.753 -23.239  1.00 78.32           H
ATOM   2352 2HB  LEU A 162      -7.598  11.273 -23.066  1.00 78.32           H
ATOM   2353  CG  LEU A 162      -5.719  11.204 -22.044  1.00 78.32           C
ATOM   2354  HG  LEU A 162      -5.975  11.898 -21.243  1.00 78.32           H
ATOM   2355  CD1 LEU A 162      -4.751  10.174 -21.457  1.00 78.32           C
ATOM   2356 1HD1 LEU A 162      -5.222   9.673 -20.611  1.00 78.32           H
ATOM   2357 2HD1 LEU A 162      -4.498   9.438 -22.220  1.00 78.32           H
ATOM   2358 3HD1 LEU A 162      -3.845  10.678 -21.123  1.00 78.32           H
ATOM   2359  CD2 LEU A 162      -5.075  12.023 -23.164  1.00 78.32           C
ATOM   2360 1HD2 LEU A 162      -4.836  11.368 -24.002  1.00 78.32           H
ATOM   2361 2HD2 LEU A 162      -5.770  12.796 -23.494  1.00 78.32           H
ATOM   2362 3HD2 LEU A 162      -4.162  12.489 -22.795  1.00 78.32           H
ATOM   2363  HN  LEU A 162      -9.124   9.331 -23.011  1.00 78.32           H
ATOM   2364  N   LEU A 163      -9.580  11.520 -20.832  1.00 81.00           N
ATOM   2365  CA  LEU A 163     -10.244  12.493 -19.982  1.00 81.00           C
ATOM   2366  C   LEU A 163     -10.728  11.803 -18.705  1.00 81.00           C
ATOM   2367  O   LEU A 163     -10.468  12.279 -17.601  1.00 81.00           O
ATOM   2368  HA  LEU A 163      -9.505  13.246 -19.708  1.00 81.00           H
ATOM   2369  CB  LEU A 163     -11.355  13.209 -20.753  1.00 81.00           C
ATOM   2370 1HB  LEU A 163     -10.936  13.591 -21.684  1.00 81.00           H
ATOM   2371 2HB  LEU A 163     -12.114  12.475 -21.023  1.00 81.00           H
ATOM   2372  CG  LEU A 163     -12.041  14.366 -20.023  1.00 81.00           C
ATOM   2373  HG  LEU A 163     -12.351  14.012 -19.040  1.00 81.00           H
ATOM   2374  CD1 LEU A 163     -11.069  15.526 -19.800  1.00 81.00           C
ATOM   2375 1HD1 LEU A 163     -10.226  15.184 -19.199  1.00 81.00           H
ATOM   2376 2HD1 LEU A 163     -10.706  15.886 -20.763  1.00 81.00           H
ATOM   2377 3HD1 LEU A 163     -11.582  16.335 -19.279  1.00 81.00           H
ATOM   2378  CD2 LEU A 163     -13.304  14.810 -20.763  1.00 81.00           C
ATOM   2379 1HD2 LEU A 163     -13.039  15.139 -21.768  1.00 81.00           H
ATOM   2380 2HD2 LEU A 163     -14.001  13.974 -20.826  1.00 81.00           H
ATOM   2381 3HD2 LEU A 163     -13.771  15.633 -20.223  1.00 81.00           H
ATOM   2382  HN  LEU A 163     -10.036  11.339 -21.704  1.00 81.00           H
ATOM   2383  N   TYR A 164     -11.423  10.691 -18.899  1.00 74.84           N
ATOM   2384  CA  TYR A 164     -11.954   9.936 -17.777  1.00 74.84           C
ATOM   2385  C   TYR A 164     -10.828   9.449 -16.862  1.00 74.84           C
ATOM   2386  O   TYR A 164     -10.996   9.387 -15.645  1.00 74.84           O
ATOM   2387  HA  TYR A 164     -12.614  10.593 -17.211  1.00 74.84           H
ATOM   2388  CB  TYR A 164     -12.663   8.723 -18.383  1.00 74.84           C
ATOM   2389 1HB  TYR A 164     -12.024   8.289 -19.153  1.00 74.84           H
ATOM   2390 2HB  TYR A 164     -12.789   7.965 -17.610  1.00 74.84           H
ATOM   2391  CG  TYR A 164     -14.029   9.041 -18.993  1.00 74.84           C
ATOM   2392  CD1 TYR A 164     -14.994   9.671 -18.234  1.00 74.84           C
ATOM   2393  HD1 TYR A 164     -14.782   9.942 -17.199  1.00 74.84           H
ATOM   2394  CD2 TYR A 164     -14.297   8.699 -20.303  1.00 74.84           C
ATOM   2395  HD2 TYR A 164     -13.534   8.201 -20.903  1.00 74.84           H
ATOM   2396  CE1 TYR A 164     -16.280   9.971 -18.808  1.00 74.84           C
ATOM   2397  HE1 TYR A 164     -17.051  10.468 -18.219  1.00 74.84           H
ATOM   2398  CE2 TYR A 164     -15.583   8.998 -20.877  1.00 74.84           C
ATOM   2399  HE2 TYR A 164     -15.807   8.733 -21.910  1.00 74.84           H
ATOM   2400  CZ  TYR A 164     -16.511   9.620 -20.101  1.00 74.84           C
ATOM   2401  OH  TYR A 164     -17.725   9.903 -20.644  1.00 74.84           O
ATOM   2402  HH  TYR A 164     -18.301  10.368 -19.970  1.00 74.84           H
ATOM   2403  HN  TYR A 164     -11.624  10.307 -19.800  1.00 74.84           H
ATOM   2404  N   SER A 165      -9.706   9.117 -17.483  1.00 85.70           N
ATOM   2405  CA  SER A 165      -8.559   8.621 -16.741  1.00 85.70           C
ATOM   2406  C   SER A 165      -8.061   9.694 -15.770  1.00 85.70           C
ATOM   2407  O   SER A 165      -7.623   9.379 -14.664  1.00 85.70           O
ATOM   2408  HA  SER A 165      -8.922   7.750 -16.196  1.00 85.70           H
ATOM   2409  CB  SER A 165      -7.433   8.197 -17.686  1.00 85.70           C
ATOM   2410 1HB  SER A 165      -6.722   7.572 -17.146  1.00 85.70           H
ATOM   2411 2HB  SER A 165      -7.845   7.589 -18.491  1.00 85.70           H
ATOM   2412  OG  SER A 165      -6.751   9.319 -18.241  1.00 85.70           O
ATOM   2413  HG  SER A 165      -7.411  10.014 -18.526  1.00 85.70           H
ATOM   2414  HN  SER A 165      -9.574   9.182 -18.472  1.00 85.70           H
ATOM   2415  N   LYS A 166      -8.144  10.938 -16.218  1.00 83.12           N
ATOM   2416  CA  LYS A 166      -7.754  12.062 -15.384  1.00 83.12           C
ATOM   2417  C   LYS A 166      -8.712  12.165 -14.195  1.00 83.12           C
ATOM   2418  O   LYS A 166      -8.277  12.278 -13.050  1.00 83.12           O
ATOM   2419  HA  LYS A 166      -6.754  11.855 -15.004  1.00 83.12           H
ATOM   2420  CB  LYS A 166      -7.667  13.342 -16.216  1.00 83.12           C
ATOM   2421 1HB  LYS A 166      -8.579  13.464 -16.801  1.00 83.12           H
ATOM   2422 2HB  LYS A 166      -7.596  14.206 -15.555  1.00 83.12           H
ATOM   2423  CG  LYS A 166      -6.457  13.307 -17.151  1.00 83.12           C
ATOM   2424 1HG  LYS A 166      -5.546  13.177 -16.567  1.00 83.12           H
ATOM   2425 2HG  LYS A 166      -6.533  12.449 -17.819  1.00 83.12           H
ATOM   2426  CD  LYS A 166      -6.362  14.593 -17.974  1.00 83.12           C
ATOM   2427 1HD  LYS A 166      -7.259  14.706 -18.584  1.00 83.12           H
ATOM   2428 2HD  LYS A 166      -6.320  15.454 -17.307  1.00 83.12           H
ATOM   2429  CE  LYS A 166      -5.125  14.579 -18.875  1.00 83.12           C
ATOM   2430 1HE  LYS A 166      -4.234  14.388 -18.276  1.00 83.12           H
ATOM   2431 2HE  LYS A 166      -5.203  13.766 -19.597  1.00 83.12           H
ATOM   2432  NZ  LYS A 166      -4.986  15.869 -19.585  1.00 83.12           N
ATOM   2433 1HZ  LYS A 166      -4.170  15.837 -20.187  1.00 83.12           H
ATOM   2434 2HZ  LYS A 166      -5.814  16.038 -20.145  1.00 83.12           H
ATOM   2435 3HZ  LYS A 166      -4.877  16.617 -18.909  1.00 83.12           H
ATOM   2436  HN  LYS A 166      -8.469  11.182 -17.132  1.00 83.12           H
ATOM   2437  N   MET A 167      -9.999  12.122 -14.508  1.00 84.62           N
ATOM   2438  CA  MET A 167     -11.023  12.250 -13.484  1.00 84.62           C
ATOM   2439  C   MET A 167     -10.904  11.132 -12.447  1.00 84.62           C
ATOM   2440  O   MET A 167     -10.976  11.384 -11.245  1.00 84.62           O
ATOM   2441  HA  MET A 167     -10.844  13.215 -13.010  1.00 84.62           H
ATOM   2442  CB  MET A 167     -12.406  12.197 -14.136  1.00 84.62           C
ATOM   2443 1HB  MET A 167     -12.472  11.326 -14.787  1.00 84.62           H
ATOM   2444 2HB  MET A 167     -13.170  12.079 -13.367  1.00 84.62           H
ATOM   2445  CG  MET A 167     -12.680  13.467 -14.944  1.00 84.62           C
ATOM   2446 1HG  MET A 167     -12.615  14.342 -14.296  1.00 84.62           H
ATOM   2447 2HG  MET A 167     -11.921  13.587 -15.717  1.00 84.62           H
ATOM   2448  SD  MET A 167     -14.300  13.380 -15.688  1.00 84.62           S
ATOM   2449  CE  MET A 167     -14.461  15.057 -16.278  1.00 84.62           C
ATOM   2450 1HE  MET A 167     -14.397  15.746 -15.436  1.00 84.62           H
ATOM   2451 2HE  MET A 167     -13.660  15.272 -16.985  1.00 84.62           H
ATOM   2452 3HE  MET A 167     -15.425  15.177 -16.773  1.00 84.62           H
ATOM   2453  HN  MET A 167     -10.345  12.002 -15.438  1.00 84.62           H
ATOM   2454  N   VAL A 168     -10.724   9.919 -12.949  1.00 92.43           N
ATOM   2455  CA  VAL A 168     -10.643   8.755 -12.083  1.00 92.43           C
ATOM   2456  C   VAL A 168      -9.457   8.915 -11.130  1.00 92.43           C
ATOM   2457  O   VAL A 168      -9.569   8.624  -9.940  1.00 92.43           O
ATOM   2458  HA  VAL A 168     -11.561   8.716 -11.497  1.00 92.43           H
ATOM   2459  CB  VAL A 168     -10.565   7.480 -12.926  1.00 92.43           C
ATOM   2460  HB  VAL A 168      -9.762   7.607 -13.652  1.00 92.43           H
ATOM   2461  CG1 VAL A 168     -10.225   6.268 -12.057  1.00 92.43           C
ATOM   2462 1HG1 VAL A 168      -9.261   6.427 -11.573  1.00 92.43           H
ATOM   2463 2HG1 VAL A 168     -10.996   6.138 -11.297  1.00 92.43           H
ATOM   2464 3HG1 VAL A 168     -10.175   5.376 -12.681  1.00 92.43           H
ATOM   2465  CG2 VAL A 168     -11.866   7.253 -13.699  1.00 92.43           C
ATOM   2466 1HG2 VAL A 168     -12.693   7.157 -12.997  1.00 92.43           H
ATOM   2467 2HG2 VAL A 168     -12.047   8.100 -14.361  1.00 92.43           H
ATOM   2468 3HG2 VAL A 168     -11.783   6.341 -14.290  1.00 92.43           H
ATOM   2469  HN  VAL A 168     -10.633   9.726 -13.926  1.00 92.43           H
ATOM   2470  N   CYS A 169      -8.348   9.377 -11.688  1.00 93.86           N
ATOM   2471  CA  CYS A 169      -7.140   9.569 -10.905  1.00 93.86           C
ATOM   2472  C   CYS A 169      -7.446  10.566  -9.785  1.00 93.86           C
ATOM   2473  O   CYS A 169      -7.106  10.329  -8.628  1.00 93.86           O
ATOM   2474  HA  CYS A 169      -6.875   8.595 -10.493  1.00 93.86           H
ATOM   2475  CB  CYS A 169      -5.969  10.030 -11.775  1.00 93.86           C
ATOM   2476 1HB  CYS A 169      -6.284  10.851 -12.419  1.00 93.86           H
ATOM   2477 2HB  CYS A 169      -5.164  10.410 -11.145  1.00 93.86           H
ATOM   2478  SG  CYS A 169      -5.359   8.637 -12.793  1.00 93.86           S
ATOM   2479  HG  CYS A 169      -6.333   8.688 -13.697  1.00 93.86           H
ATOM   2480  HN  CYS A 169      -8.267   9.618 -12.655  1.00 93.86           H
ATOM   2481  N   PHE A 170      -8.086  11.660 -10.170  1.00 93.47           N
ATOM   2482  CA  PHE A 170      -8.416  12.708  -9.219  1.00 93.47           C
ATOM   2483  C   PHE A 170      -9.309  12.170  -8.099  1.00 93.47           C
ATOM   2484  O   PHE A 170      -9.071  12.444  -6.924  1.00 93.47           O
ATOM   2485  HA  PHE A 170      -7.478  13.065  -8.793  1.00 93.47           H
ATOM   2486  CB  PHE A 170      -9.178  13.788  -9.989  1.00 93.47           C
ATOM   2487 1HB  PHE A 170      -8.567  14.122 -10.828  1.00 93.47           H
ATOM   2488 2HB  PHE A 170     -10.083  13.350 -10.409  1.00 93.47           H
ATOM   2489  CG  PHE A 170      -9.562  15.003  -9.142  1.00 93.47           C
ATOM   2490  CD1 PHE A 170     -10.839  15.144  -8.696  1.00 93.47           C
ATOM   2491  HD1 PHE A 170     -11.589  14.392  -8.942  1.00 93.47           H
ATOM   2492  CD2 PHE A 170      -8.627  15.941  -8.835  1.00 93.47           C
ATOM   2493  HD2 PHE A 170      -7.603  15.828  -9.192  1.00 93.47           H
ATOM   2494  CE1 PHE A 170     -11.196  16.272  -7.910  1.00 93.47           C
ATOM   2495  HE1 PHE A 170     -12.219  16.385  -7.553  1.00 93.47           H
ATOM   2496  CE2 PHE A 170      -8.983  17.068  -8.049  1.00 93.47           C
ATOM   2497  HE2 PHE A 170      -8.234  17.820  -7.803  1.00 93.47           H
ATOM   2498  CZ  PHE A 170     -10.260  17.210  -7.603  1.00 93.47           C
ATOM   2499  HZ  PHE A 170     -10.534  18.075  -6.999  1.00 93.47           H
ATOM   2500  HN  PHE A 170      -8.377  11.837 -11.111  1.00 93.47           H
ATOM   2501  N   THR A 171     -10.320  11.415  -8.504  1.00 93.21           N
ATOM   2502  CA  THR A 171     -11.258  10.846  -7.550  1.00 93.21           C
ATOM   2503  C   THR A 171     -10.524   9.950  -6.551  1.00 93.21           C
ATOM   2504  O   THR A 171     -10.846   9.943  -5.364  1.00 93.21           O
ATOM   2505  HA  THR A 171     -11.705  11.661  -6.980  1.00 93.21           H
ATOM   2506  CB  THR A 171     -12.347  10.115  -8.337  1.00 93.21           C
ATOM   2507  HB  THR A 171     -11.946   9.227  -8.824  1.00 93.21           H
ATOM   2508  OG1 THR A 171     -12.873  11.111  -9.210  1.00 93.21           O
ATOM   2509  HG1 THR A 171     -12.398  11.081 -10.089  1.00 93.21           H
ATOM   2510  CG2 THR A 171     -13.538   9.722  -7.461  1.00 93.21           C
ATOM   2511 1HG2 THR A 171     -13.982  10.618  -7.026  1.00 93.21           H
ATOM   2512 2HG2 THR A 171     -13.199   9.061  -6.663  1.00 93.21           H
ATOM   2513 3HG2 THR A 171     -14.282   9.206  -8.068  1.00 93.21           H
ATOM   2514  HN  THR A 171     -10.503  11.191  -9.461  1.00 93.21           H
ATOM   2515  N   ILE A 172      -9.551   9.214  -7.068  1.00 93.87           N
ATOM   2516  CA  ILE A 172      -8.790   8.292  -6.243  1.00 93.87           C
ATOM   2517  C   ILE A 172      -8.031   9.079  -5.173  1.00 93.87           C
ATOM   2518  O   ILE A 172      -8.030   8.702  -4.003  1.00 93.87           O
ATOM   2519  HA  ILE A 172      -9.503   7.634  -5.746  1.00 93.87           H
ATOM   2520  CB  ILE A 172      -7.891   7.410  -7.112  1.00 93.87           C
ATOM   2521  HB  ILE A 172      -7.409   8.044  -7.856  1.00 93.87           H
ATOM   2522  CG1 ILE A 172      -8.714   6.368  -7.872  1.00 93.87           C
ATOM   2523 1HG1 ILE A 172      -9.093   5.620  -7.175  1.00 93.87           H
ATOM   2524 2HG1 ILE A 172      -9.581   6.846  -8.328  1.00 93.87           H
ATOM   2525  CG2 ILE A 172      -6.781   6.768  -6.278  1.00 93.87           C
ATOM   2526 1HG2 ILE A 172      -6.171   7.548  -5.823  1.00 93.87           H
ATOM   2527 2HG2 ILE A 172      -7.225   6.151  -5.497  1.00 93.87           H
ATOM   2528 3HG2 ILE A 172      -6.157   6.147  -6.921  1.00 93.87           H
ATOM   2529  CD1 ILE A 172      -7.873   5.686  -8.953  1.00 93.87           C
ATOM   2530 1HD1 ILE A 172      -7.517   6.434  -9.661  1.00 93.87           H
ATOM   2531 2HD1 ILE A 172      -7.021   5.189  -8.490  1.00 93.87           H
ATOM   2532 3HD1 ILE A 172      -8.482   4.950  -9.477  1.00 93.87           H
ATOM   2533  HN  ILE A 172      -9.281   9.241  -8.031  1.00 93.87           H
ATOM   2534  N   TRP A 173      -7.402  10.159  -5.614  1.00 92.30           N
ATOM   2535  CA  TRP A 173      -6.569  10.954  -4.728  1.00 92.30           C
ATOM   2536  C   TRP A 173      -7.465  11.531  -3.629  1.00 92.30           C
ATOM   2537  O   TRP A 173      -7.106  11.505  -2.453  1.00 92.30           O
ATOM   2538  HA  TRP A 173      -5.822  10.293  -4.290  1.00 92.30           H
ATOM   2539  CB  TRP A 173      -5.810  12.030  -5.507  1.00 92.30           C
ATOM   2540 1HB  TRP A 173      -6.490  12.494  -6.221  1.00 92.30           H
ATOM   2541 2HB  TRP A 173      -5.493  12.810  -4.815  1.00 92.30           H
ATOM   2542  CG  TRP A 173      -4.584  11.506  -6.258  1.00 92.30           C
ATOM   2543  CD1 TRP A 173      -4.417  11.387  -7.582  1.00 92.30           C
ATOM   2544  HD1 TRP A 173      -5.168  11.661  -8.323  1.00 92.30           H
ATOM   2545  CD2 TRP A 173      -3.354  11.033  -5.671  1.00 92.30           C
ATOM   2546  NE1 TRP A 173      -3.174  10.873  -7.890  1.00 92.30           N
ATOM   2547  HE1 TRP A 173      -2.818  10.694  -8.808  1.00 92.30           H
ATOM   2548  CE2 TRP A 173      -2.507  10.651  -6.691  1.00 92.30           C
ATOM   2549  CE3 TRP A 173      -2.969  10.931  -4.322  1.00 92.30           C
ATOM   2550  HE3 TRP A 173      -3.619  11.226  -3.499  1.00 92.30           H
ATOM   2551  CZ2 TRP A 173      -1.221  10.142  -6.470  1.00 92.30           C
ATOM   2552  HZ2 TRP A 173      -0.571   9.847  -7.294  1.00 92.30           H
ATOM   2553  CZ3 TRP A 173      -1.682  10.420  -4.118  1.00 92.30           C
ATOM   2554  HZ3 TRP A 173      -1.333  10.320  -3.091  1.00 92.30           H
ATOM   2555  CH2 TRP A 173      -0.817  10.031  -5.135  1.00 92.30           C
ATOM   2556  HH2 TRP A 173       0.172   9.642  -4.893  1.00 92.30           H
ATOM   2557  HN  TRP A 173      -7.454  10.491  -6.556  1.00 92.30           H
ATOM   2558  N   VAL A 174      -8.613  12.039  -4.053  1.00 95.50           N
ATOM   2559  CA  VAL A 174      -9.547  12.653  -3.124  1.00 95.50           C
ATOM   2560  C   VAL A 174     -10.010  11.608  -2.107  1.00 95.50           C
ATOM   2561  O   VAL A 174     -10.053  11.880  -0.908  1.00 95.50           O
ATOM   2562  HA  VAL A 174      -9.014  13.444  -2.596  1.00 95.50           H
ATOM   2563  CB  VAL A 174     -10.705  13.293  -3.893  1.00 95.50           C
ATOM   2564  HB  VAL A 174     -11.134  12.533  -4.546  1.00 95.50           H
ATOM   2565  CG1 VAL A 174     -11.802  13.766  -2.938  1.00 95.50           C
ATOM   2566 1HG1 VAL A 174     -12.185  12.915  -2.374  1.00 95.50           H
ATOM   2567 2HG1 VAL A 174     -11.391  14.503  -2.248  1.00 95.50           H
ATOM   2568 3HG1 VAL A 174     -12.613  14.217  -3.510  1.00 95.50           H
ATOM   2569  CG2 VAL A 174     -10.210  14.443  -4.772  1.00 95.50           C
ATOM   2570 1HG2 VAL A 174      -9.743  15.204  -4.146  1.00 95.50           H
ATOM   2571 2HG2 VAL A 174      -9.481  14.065  -5.489  1.00 95.50           H
ATOM   2572 3HG2 VAL A 174     -11.053  14.880  -5.307  1.00 95.50           H
ATOM   2573  HN  VAL A 174      -8.908  12.036  -5.008  1.00 95.50           H
ATOM   2574  N   LEU A 175     -10.345  10.435  -2.623  1.00 90.07           N
ATOM   2575  CA  LEU A 175     -10.865   9.369  -1.784  1.00 90.07           C
ATOM   2576  C   LEU A 175      -9.802   8.966  -0.761  1.00 90.07           C
ATOM   2577  O   LEU A 175     -10.098   8.822   0.424  1.00 90.07           O
ATOM   2578  HA  LEU A 175     -11.727   9.767  -1.247  1.00 90.07           H
ATOM   2579  CB  LEU A 175     -11.365   8.206  -2.643  1.00 90.07           C
ATOM   2580 1HB  LEU A 175     -12.107   8.589  -3.343  1.00 90.07           H
ATOM   2581 2HB  LEU A 175     -10.530   7.834  -3.236  1.00 90.07           H
ATOM   2582  CG  LEU A 175     -11.980   7.028  -1.885  1.00 90.07           C
ATOM   2583  HG  LEU A 175     -11.264   6.694  -1.133  1.00 90.07           H
ATOM   2584  CD1 LEU A 175     -13.248   7.456  -1.142  1.00 90.07           C
ATOM   2585 1HD1 LEU A 175     -13.003   8.242  -0.428  1.00 90.07           H
ATOM   2586 2HD1 LEU A 175     -13.979   7.831  -1.859  1.00 90.07           H
ATOM   2587 3HD1 LEU A 175     -13.665   6.600  -0.612  1.00 90.07           H
ATOM   2588  CD2 LEU A 175     -12.236   5.846  -2.822  1.00 90.07           C
ATOM   2589 1HD2 LEU A 175     -12.923   6.150  -3.611  1.00 90.07           H
ATOM   2590 2HD2 LEU A 175     -11.294   5.523  -3.264  1.00 90.07           H
ATOM   2591 3HD2 LEU A 175     -12.674   5.023  -2.257  1.00 90.07           H
ATOM   2592  HN  LEU A 175     -10.265  10.207  -3.594  1.00 90.07           H
ATOM   2593  N   ALA A 176      -8.585   8.794  -1.256  1.00 94.97           N
ATOM   2594  CA  ALA A 176      -7.493   8.333  -0.416  1.00 94.97           C
ATOM   2595  C   ALA A 176      -7.241   9.357   0.693  1.00 94.97           C
ATOM   2596  O   ALA A 176      -6.961   8.988   1.832  1.00 94.97           O
ATOM   2597  HA  ALA A 176      -7.797   7.389   0.036  1.00 94.97           H
ATOM   2598  CB  ALA A 176      -6.252   8.090  -1.278  1.00 94.97           C
ATOM   2599 1HB  ALA A 176      -6.476   7.333  -2.031  1.00 94.97           H
ATOM   2600 2HB  ALA A 176      -5.965   9.018  -1.771  1.00 94.97           H
ATOM   2601 3HB  ALA A 176      -5.434   7.744  -0.647  1.00 94.97           H
ATOM   2602  HN  ALA A 176      -8.341   8.964  -2.211  1.00 94.97           H
ATOM   2603  N   ALA A 177      -7.348  10.624   0.320  1.00 94.92           N
ATOM   2604  CA  ALA A 177      -7.112  11.704   1.262  1.00 94.92           C
ATOM   2605  C   ALA A 177      -8.129  11.612   2.402  1.00 94.92           C
ATOM   2606  O   ALA A 177      -7.765  11.713   3.573  1.00 94.92           O
ATOM   2607  HA  ALA A 177      -6.110  11.576   1.670  1.00 94.92           H
ATOM   2608  CB  ALA A 177      -7.179  13.045   0.529  1.00 94.92           C
ATOM   2609 1HB  ALA A 177      -6.418  13.071  -0.251  1.00 94.92           H
ATOM   2610 2HB  ALA A 177      -8.165  13.165   0.079  1.00 94.92           H
ATOM   2611 3HB  ALA A 177      -7.002  13.855   1.237  1.00 94.92           H
ATOM   2612  HN  ALA A 177      -7.591  10.916  -0.605  1.00 94.92           H
ATOM   2613  N   ALA A 178      -9.383  11.420   2.020  1.00 95.05           N
ATOM   2614  CA  ALA A 178     -10.462  11.370   2.992  1.00 95.05           C
ATOM   2615  C   ALA A 178     -10.234  10.193   3.942  1.00 95.05           C
ATOM   2616  O   ALA A 178     -10.533  10.283   5.131  1.00 95.05           O
ATOM   2617  HA  ALA A 178     -10.437  12.298   3.564  1.00 95.05           H
ATOM   2618  CB  ALA A 178     -11.803  11.278   2.261  1.00 95.05           C
ATOM   2619 1HB  ALA A 178     -11.930  12.152   1.622  1.00 95.05           H
ATOM   2620 2HB  ALA A 178     -11.823  10.375   1.650  1.00 95.05           H
ATOM   2621 3HB  ALA A 178     -12.613  11.241   2.990  1.00 95.05           H
ATOM   2622  HN  ALA A 178      -9.665  11.300   1.068  1.00 95.05           H
ATOM   2623  N   LEU A 179      -9.705   9.115   3.380  1.00 92.28           N
ATOM   2624  CA  LEU A 179      -9.500   7.897   4.146  1.00 92.28           C
ATOM   2625  C   LEU A 179      -8.321   8.093   5.101  1.00 92.28           C
ATOM   2626  O   LEU A 179      -8.041   7.232   5.933  1.00 92.28           O
ATOM   2627  HA  LEU A 179     -10.399   7.728   4.738  1.00 92.28           H
ATOM   2628  CB  LEU A 179      -9.340   6.697   3.211  1.00 92.28           C
ATOM   2629 1HB  LEU A 179      -8.548   6.920   2.497  1.00 92.28           H
ATOM   2630 2HB  LEU A 179      -9.007   5.843   3.801  1.00 92.28           H
ATOM   2631  CG  LEU A 179     -10.590   6.284   2.430  1.00 92.28           C
ATOM   2632  HG  LEU A 179     -10.988   7.168   1.931  1.00 92.28           H
ATOM   2633  CD1 LEU A 179     -10.245   5.267   1.341  1.00 92.28           C
ATOM   2634 1HD1 LEU A 179      -9.529   5.706   0.647  1.00 92.28           H
ATOM   2635 2HD1 LEU A 179      -9.810   4.378   1.799  1.00 92.28           H
ATOM   2636 3HD1 LEU A 179     -11.151   4.990   0.802  1.00 92.28           H
ATOM   2637  CD2 LEU A 179     -11.679   5.768   3.372  1.00 92.28           C
ATOM   2638 1HD2 LEU A 179     -11.307   4.902   3.919  1.00 92.28           H
ATOM   2639 2HD2 LEU A 179     -11.951   6.553   4.078  1.00 92.28           H
ATOM   2640 3HD2 LEU A 179     -12.556   5.482   2.792  1.00 92.28           H
ATOM   2641  HN  LEU A 179      -9.421   9.065   2.423  1.00 92.28           H
ATOM   2642  N   CYS A 180      -7.660   9.232   4.949  1.00 91.43           N
ATOM   2643  CA  CYS A 180      -6.484   9.528   5.750  1.00 91.43           C
ATOM   2644  C   CYS A 180      -6.915  10.396   6.933  1.00 91.43           C
ATOM   2645  O   CYS A 180      -6.097  10.741   7.785  1.00 91.43           O
ATOM   2646  HA  CYS A 180      -6.092   8.571   6.094  1.00 91.43           H
ATOM   2647  CB  CYS A 180      -5.388  10.198   4.919  1.00 91.43           C
ATOM   2648 1HB  CYS A 180      -5.769  11.118   4.474  1.00 91.43           H
ATOM   2649 2HB  CYS A 180      -4.553  10.477   5.561  1.00 91.43           H
ATOM   2650  SG  CYS A 180      -4.814   9.060   3.605  1.00 91.43           S
ATOM   2651  HG  CYS A 180      -5.645   9.503   2.665  1.00 91.43           H
ATOM   2652  HN  CYS A 180      -7.916   9.944   4.295  1.00 91.43           H
ATOM   2653  N   ILE A 181      -8.198  10.726   6.949  1.00 91.44           N
ATOM   2654  CA  ILE A 181      -8.733  11.606   7.973  1.00 91.44           C
ATOM   2655  C   ILE A 181      -8.413  11.029   9.353  1.00 91.44           C
ATOM   2656  O   ILE A 181      -7.935  11.743  10.234  1.00 91.44           O
ATOM   2657  HA  ILE A 181      -8.226  12.567   7.875  1.00 91.44           H
ATOM   2658  CB  ILE A 181     -10.224  11.855   7.741  1.00 91.44           C
ATOM   2659  HB  ILE A 181     -10.707  10.894   7.565  1.00 91.44           H
ATOM   2660  CG1 ILE A 181     -10.450  12.710   6.493  1.00 91.44           C
ATOM   2661 1HG1 ILE A 181     -10.051  13.711   6.656  1.00 91.44           H
ATOM   2662 2HG1 ILE A 181      -9.903  12.283   5.652  1.00 91.44           H
ATOM   2663  CG2 ILE A 181     -10.877  12.468   8.981  1.00 91.44           C
ATOM   2664 1HG2 ILE A 181     -10.764  11.789   9.826  1.00 91.44           H
ATOM   2665 2HG2 ILE A 181     -10.396  13.419   9.213  1.00 91.44           H
ATOM   2666 3HG2 ILE A 181     -11.937  12.635   8.789  1.00 91.44           H
ATOM   2667  CD1 ILE A 181     -11.938  12.797   6.149  1.00 91.44           C
ATOM   2668 1HD1 ILE A 181     -12.327  11.796   5.963  1.00 91.44           H
ATOM   2669 2HD1 ILE A 181     -12.478  13.247   6.983  1.00 91.44           H
ATOM   2670 3HD1 ILE A 181     -12.070  13.410   5.258  1.00 91.44           H
ATOM   2671  HN  ILE A 181      -8.867  10.402   6.279  1.00 91.44           H
ATOM   2672  N   PRO A 182      -8.670   9.731   9.567  1.00 92.85           N
ATOM   2673  CA  PRO A 182      -8.427   9.119  10.876  1.00 92.85           C
ATOM   2674  C   PRO A 182      -7.011   9.364  11.373  1.00 92.85           C
ATOM   2675  O   PRO A 182      -6.808   9.693  12.540  1.00 92.85           O
ATOM   2676  HA  PRO A 182      -9.074   9.572  11.627  1.00 92.85           H
ATOM   2677  CB  PRO A 182      -8.696   7.632  10.637  1.00 92.85           C
ATOM   2678 1HB  PRO A 182      -7.785   7.098  10.365  1.00 92.85           H
ATOM   2679 2HB  PRO A 182      -9.094   7.148  11.528  1.00 92.85           H
ATOM   2680  CG  PRO A 182      -9.708   7.635   9.497  1.00 92.85           C
ATOM   2681 1HG  PRO A 182      -9.737   6.677   8.979  1.00 92.85           H
ATOM   2682 2HG  PRO A 182     -10.721   7.820   9.856  1.00 92.85           H
ATOM   2683  CD  PRO A 182      -9.206   8.756   8.601  1.00 92.85           C
ATOM   2684 1HD  PRO A 182      -8.436   8.409   7.912  1.00 92.85           H
ATOM   2685 2HD  PRO A 182     -10.007   9.177   7.993  1.00 92.85           H
ATOM   2686  N   GLU A 183      -6.062   9.194  10.465  1.00 89.90           N
ATOM   2687  CA  GLU A 183      -4.658   9.327  10.816  1.00 89.90           C
ATOM   2688  C   GLU A 183      -4.355  10.760  11.258  1.00 89.90           C
ATOM   2689  O   GLU A 183      -3.596  10.975  12.202  1.00 89.90           O
ATOM   2690  HA  GLU A 183      -4.501   8.642  11.649  1.00 89.90           H
ATOM   2691  CB  GLU A 183      -3.759   8.912   9.649  1.00 89.90           C
ATOM   2692 1HB  GLU A 183      -4.214   9.219   8.708  1.00 89.90           H
ATOM   2693 2HB  GLU A 183      -2.757   9.315   9.795  1.00 89.90           H
ATOM   2694  CG  GLU A 183      -3.607   7.391   9.589  1.00 89.90           C
ATOM   2695 1HG  GLU A 183      -2.857   7.126   8.843  1.00 89.90           H
ATOM   2696 2HG  GLU A 183      -3.247   7.019  10.548  1.00 89.90           H
ATOM   2697  CD  GLU A 183      -4.937   6.719   9.243  1.00 89.90           C
ATOM   2698  OE1 GLU A 183      -5.051   5.507   9.524  1.00 89.90           O
ATOM   2699  OE2 GLU A 183      -5.811   7.434   8.705  1.00 89.90           O
ATOM   2700  HN  GLU A 183      -6.238   8.969   9.506  1.00 89.90           H
ATOM   2701  N   ILE A 184      -4.965  11.704  10.555  1.00 91.25           N
ATOM   2702  CA  ILE A 184      -4.718  13.111  10.820  1.00 91.25           C
ATOM   2703  C   ILE A 184      -5.149  13.440  12.250  1.00 91.25           C
ATOM   2704  O   ILE A 184      -4.489  14.217  12.938  1.00 91.25           O
ATOM   2705  HA  ILE A 184      -3.643  13.275  10.737  1.00 91.25           H
ATOM   2706  CB  ILE A 184      -5.392  13.982   9.758  1.00 91.25           C
ATOM   2707  HB  ILE A 184      -6.442  13.694   9.697  1.00 91.25           H
ATOM   2708  CG1 ILE A 184      -4.777  13.740   8.378  1.00 91.25           C
ATOM   2709 1HG1 ILE A 184      -3.763  14.141   8.353  1.00 91.25           H
ATOM   2710 2HG1 ILE A 184      -4.700  12.668   8.193  1.00 91.25           H
ATOM   2711  CG2 ILE A 184      -5.351  15.459  10.153  1.00 91.25           C
ATOM   2712 1HG2 ILE A 184      -5.872  15.597  11.101  1.00 91.25           H
ATOM   2713 2HG2 ILE A 184      -4.314  15.778  10.259  1.00 91.25           H
ATOM   2714 3HG2 ILE A 184      -5.837  16.056   9.381  1.00 91.25           H
ATOM   2715  CD1 ILE A 184      -5.617  14.394   7.280  1.00 91.25           C
ATOM   2716 1HD1 ILE A 184      -6.623  13.973   7.293  1.00 91.25           H
ATOM   2717 2HD1 ILE A 184      -5.671  15.469   7.456  1.00 91.25           H
ATOM   2718 3HD1 ILE A 184      -5.157  14.207   6.310  1.00 91.25           H
ATOM   2719  HN  ILE A 184      -5.616  11.520   9.819  1.00 91.25           H
ATOM   2720  N   LEU A 185      -6.255  12.833  12.655  1.00 91.51           N
ATOM   2721  CA  LEU A 185      -6.896  13.201  13.906  1.00 91.51           C
ATOM   2722  C   LEU A 185      -6.137  12.562  15.071  1.00 91.51           C
ATOM   2723  O   LEU A 185      -5.781  13.241  16.032  1.00 91.51           O
ATOM   2724  HA  LEU A 185      -6.826  14.285  14.002  1.00 91.51           H
ATOM   2725  CB  LEU A 185      -8.383  12.845  13.871  1.00 91.51           C
ATOM   2726 1HB  LEU A 185      -8.478  11.791  13.612  1.00 91.51           H
ATOM   2727 2HB  LEU A 185      -8.789  12.963  14.876  1.00 91.51           H
ATOM   2728  CG  LEU A 185      -9.246  13.659  12.905  1.00 91.51           C
ATOM   2729  HG  LEU A 185      -8.859  13.512  11.896  1.00 91.51           H
ATOM   2730  CD1 LEU A 185     -10.693  13.164  12.911  1.00 91.51           C
ATOM   2731 1HD1 LEU A 185     -10.721  12.117  12.608  1.00 91.51           H
ATOM   2732 2HD1 LEU A 185     -11.106  13.262  13.915  1.00 91.51           H
ATOM   2733 3HD1 LEU A 185     -11.284  13.760  12.215  1.00 91.51           H
ATOM   2734  CD2 LEU A 185      -9.150  15.155  13.211  1.00 91.51           C
ATOM   2735 1HD2 LEU A 185      -9.495  15.340  14.228  1.00 91.51           H
ATOM   2736 2HD2 LEU A 185      -8.114  15.480  13.114  1.00 91.51           H
ATOM   2737 3HD2 LEU A 185      -9.772  15.710  12.509  1.00 91.51           H
ATOM   2738  HN  LEU A 185      -6.710  12.102  12.146  1.00 91.51           H
ATOM   2739  N   TYR A 186      -5.913  11.262  14.946  1.00 91.79           N
ATOM   2740  CA  TYR A 186      -5.614  10.439  16.106  1.00 91.79           C
ATOM   2741  C   TYR A 186      -4.134  10.054  16.139  1.00 91.79           C
ATOM   2742  O   TYR A 186      -3.689   9.364  17.055  1.00 91.79           O
ATOM   2743  HA  TYR A 186      -5.851  11.018  16.999  1.00 91.79           H
ATOM   2744  CB  TYR A 186      -6.456   9.171  15.952  1.00 91.79           C
ATOM   2745 1HB  TYR A 186      -6.116   8.626  15.071  1.00 91.79           H
ATOM   2746 2HB  TYR A 186      -6.283   8.525  16.813  1.00 91.79           H
ATOM   2747  CG  TYR A 186      -7.958   9.433  15.822  1.00 91.79           C
ATOM   2748  CD1 TYR A 186      -8.597  10.250  16.733  1.00 91.79           C
ATOM   2749  HD1 TYR A 186      -8.032  10.708  17.544  1.00 91.79           H
ATOM   2750  CD2 TYR A 186      -8.673   8.852  14.795  1.00 91.79           C
ATOM   2751  HD2 TYR A 186      -8.169   8.207  14.076  1.00 91.79           H
ATOM   2752  CE1 TYR A 186     -10.010  10.496  16.611  1.00 91.79           C
ATOM   2753  HE1 TYR A 186     -10.527  11.139  17.323  1.00 91.79           H
ATOM   2754  CE2 TYR A 186     -10.087   9.099  14.673  1.00 91.79           C
ATOM   2755  HE2 TYR A 186     -10.664   8.647  13.867  1.00 91.79           H
ATOM   2756  CZ  TYR A 186     -10.686   9.909  15.587  1.00 91.79           C
ATOM   2757  OH  TYR A 186     -12.021  10.142  15.472  1.00 91.79           O
ATOM   2758  HH  TYR A 186     -12.394   9.620  14.705  1.00 91.79           H
ATOM   2759  HN  TYR A 186      -5.932  10.772  14.075  1.00 91.79           H
ATOM   2760  N   SER A 187      -3.413  10.516  15.128  1.00 92.68           N
ATOM   2761  CA  SER A 187      -1.963  10.411  15.134  1.00 92.68           C
ATOM   2762  C   SER A 187      -1.373  11.379  16.161  1.00 92.68           C
ATOM   2763  O   SER A 187      -1.594  12.587  16.079  1.00 92.68           O
ATOM   2764  HA  SER A 187      -1.750   9.379  15.414  1.00 92.68           H
ATOM   2765  CB  SER A 187      -1.386  10.692  13.745  1.00 92.68           C
ATOM   2766 1HB  SER A 187      -1.690  11.687  13.421  1.00 92.68           H
ATOM   2767 2HB  SER A 187      -0.297  10.694  13.799  1.00 92.68           H
ATOM   2768  OG  SER A 187      -1.811   9.729  12.785  1.00 92.68           O
ATOM   2769  HG  SER A 187      -2.370  10.171  12.083  1.00 92.68           H
ATOM   2770  HN  SER A 187      -3.802  10.954  14.318  1.00 92.68           H
ATOM   2771  N   GLN A 188      -0.633  10.813  17.103  1.00 85.66           N
ATOM   2772  CA  GLN A 188       0.086  11.620  18.075  1.00 85.66           C
ATOM   2773  C   GLN A 188       1.349  10.891  18.538  1.00 85.66           C
ATOM   2774  O   GLN A 188       1.532   9.711  18.244  1.00 85.66           O
ATOM   2775  HA  GLN A 188       0.359  12.534  17.547  1.00 85.66           H
ATOM   2776  CB  GLN A 188      -0.809  11.975  19.263  1.00 85.66           C
ATOM   2777 1HB  GLN A 188      -0.282  12.658  19.929  1.00 85.66           H
ATOM   2778 2HB  GLN A 188      -1.698  12.498  18.910  1.00 85.66           H
ATOM   2779  CG  GLN A 188      -1.222  10.719  20.033  1.00 85.66           C
ATOM   2780 1HG  GLN A 188      -1.695  10.010  19.354  1.00 85.66           H
ATOM   2781 2HG  GLN A 188      -0.337  10.230  20.439  1.00 85.66           H
ATOM   2782  CD  GLN A 188      -2.186  11.065  21.170  1.00 85.66           C
ATOM   2783  OE1 GLN A 188      -2.747  12.147  21.235  1.00 85.66           O
ATOM   2784  NE2 GLN A 188      -2.347  10.089  22.059  1.00 85.66           N
ATOM   2785 1HE2 GLN A 188      -1.857   9.225  21.946  1.00 85.66           H
ATOM   2786 2HE2 GLN A 188      -2.958  10.219  22.839  1.00 85.66           H
ATOM   2787  HN  GLN A 188      -0.521   9.825  17.208  1.00 85.66           H
ATOM   2788  N   ILE A 189       2.187  11.624  19.256  1.00 90.34           N
ATOM   2789  CA  ILE A 189       3.357  11.029  19.880  1.00 90.34           C
ATOM   2790  C   ILE A 189       2.971  10.477  21.254  1.00 90.34           C
ATOM   2791  O   ILE A 189       2.426  11.201  22.087  1.00 90.34           O
ATOM   2792  HA  ILE A 189       3.675  10.197  19.252  1.00 90.34           H
ATOM   2793  CB  ILE A 189       4.511  12.032  19.922  1.00 90.34           C
ATOM   2794  HB  ILE A 189       4.180  12.910  20.478  1.00 90.34           H
ATOM   2795  CG1 ILE A 189       4.880  12.503  18.514  1.00 90.34           C
ATOM   2796 1HG1 ILE A 189       5.277  11.665  17.940  1.00 90.34           H
ATOM   2797 2HG1 ILE A 189       3.986  12.850  17.996  1.00 90.34           H
ATOM   2798  CG2 ILE A 189       5.715  11.452  20.667  1.00 90.34           C
ATOM   2799 1HG2 ILE A 189       5.426  11.208  21.690  1.00 90.34           H
ATOM   2800 2HG2 ILE A 189       6.055  10.549  20.161  1.00 90.34           H
ATOM   2801 3HG2 ILE A 189       6.521  12.186  20.683  1.00 90.34           H
ATOM   2802  CD1 ILE A 189       5.916  13.628  18.566  1.00 90.34           C
ATOM   2803 1HD1 ILE A 189       5.507  14.473  19.120  1.00 90.34           H
ATOM   2804 2HD1 ILE A 189       6.817  13.270  19.063  1.00 90.34           H
ATOM   2805 3HD1 ILE A 189       6.160  13.943  17.552  1.00 90.34           H
ATOM   2806  HN  ILE A 189       2.078  12.606  19.413  1.00 90.34           H
ATOM   2807  N   LYS A 190       3.268   9.201  21.449  1.00 85.33           N
ATOM   2808  CA  LYS A 190       3.070   8.576  22.746  1.00 85.33           C
ATOM   2809  C   LYS A 190       4.430   8.201  23.339  1.00 85.33           C
ATOM   2810  O   LYS A 190       5.316   7.737  22.624  1.00 85.33           O
ATOM   2811  HA  LYS A 190       2.601   9.314  23.396  1.00 85.33           H
ATOM   2812  CB  LYS A 190       2.103   7.396  22.630  1.00 85.33           C
ATOM   2813 1HB  LYS A 190       1.176   7.725  22.160  1.00 85.33           H
ATOM   2814 2HB  LYS A 190       2.533   6.631  21.983  1.00 85.33           H
ATOM   2815  CG  LYS A 190       1.801   6.798  24.005  1.00 85.33           C
ATOM   2816 1HG  LYS A 190       2.729   6.482  24.480  1.00 85.33           H
ATOM   2817 2HG  LYS A 190       1.357   7.559  24.647  1.00 85.33           H
ATOM   2818  CD  LYS A 190       0.850   5.605  23.887  1.00 85.33           C
ATOM   2819 1HD  LYS A 190      -0.118   5.942  23.518  1.00 85.33           H
ATOM   2820 2HD  LYS A 190       1.240   4.895  23.157  1.00 85.33           H
ATOM   2821  CE  LYS A 190       0.673   4.909  25.238  1.00 85.33           C
ATOM   2822 1HE  LYS A 190       1.643   4.785  25.720  1.00 85.33           H
ATOM   2823 2HE  LYS A 190       0.067   5.531  25.897  1.00 85.33           H
ATOM   2824  NZ  LYS A 190       0.028   3.589  25.061  1.00 85.33           N
ATOM   2825 1HZ  LYS A 190       0.009   3.100  25.949  1.00 85.33           H
ATOM   2826 2HZ  LYS A 190      -0.921   3.718  24.726  1.00 85.33           H
ATOM   2827 3HZ  LYS A 190       0.553   3.044  24.386  1.00 85.33           H
ATOM   2828  HN  LYS A 190       3.637   8.598  20.741  1.00 85.33           H
ATOM   2829  N   GLU A 191       4.551   8.416  24.641  1.00 76.28           N
ATOM   2830  CA  GLU A 191       5.727   7.967  25.367  1.00 76.28           C
ATOM   2831  C   GLU A 191       5.476   6.589  25.982  1.00 76.28           C
ATOM   2832  O   GLU A 191       4.527   6.408  26.744  1.00 76.28           O
ATOM   2833  HA  GLU A 191       6.520   7.902  24.622  1.00 76.28           H
ATOM   2834  CB  GLU A 191       6.129   8.982  26.440  1.00 76.28           C
ATOM   2835 1HB  GLU A 191       6.160   9.982  26.006  1.00 76.28           H
ATOM   2836 2HB  GLU A 191       5.454   8.902  27.292  1.00 76.28           H
ATOM   2837  CG  GLU A 191       7.533   8.689  26.972  1.00 76.28           C
ATOM   2838 1HG  GLU A 191       7.536   7.731  27.493  1.00 76.28           H
ATOM   2839 2HG  GLU A 191       8.231   8.601  26.139  1.00 76.28           H
ATOM   2840  CD  GLU A 191       8.000   9.793  27.922  1.00 76.28           C
ATOM   2841  OE1 GLU A 191       9.163   9.700  28.373  1.00 76.28           O
ATOM   2842  OE2 GLU A 191       7.185  10.706  28.177  1.00 76.28           O
ATOM   2843  HN  GLU A 191       3.865   8.887  25.196  1.00 76.28           H
ATOM   2844  N   GLU A 192       6.344   5.652  25.629  1.00 76.06           N
ATOM   2845  CA  GLU A 192       6.206   4.286  26.105  1.00 76.06           C
ATOM   2846  C   GLU A 192       7.545   3.770  26.635  1.00 76.06           C
ATOM   2847  O   GLU A 192       8.509   3.647  25.881  1.00 76.06           O
ATOM   2848  HA  GLU A 192       5.480   4.335  26.917  1.00 76.06           H
ATOM   2849  CB  GLU A 192       5.664   3.374  25.002  1.00 76.06           C
ATOM   2850 1HB  GLU A 192       4.735   3.786  24.608  1.00 76.06           H
ATOM   2851 2HB  GLU A 192       6.428   3.227  24.239  1.00 76.06           H
ATOM   2852  CG  GLU A 192       5.332   1.986  25.553  1.00 76.06           C
ATOM   2853 1HG  GLU A 192       5.118   1.305  24.728  1.00 76.06           H
ATOM   2854 2HG  GLU A 192       6.196   1.584  26.082  1.00 76.06           H
ATOM   2855  CD  GLU A 192       4.130   2.044  26.498  1.00 76.06           C
ATOM   2856  OE1 GLU A 192       4.056   1.158  27.377  1.00 76.06           O
ATOM   2857  OE2 GLU A 192       3.313   2.973  26.321  1.00 76.06           O
ATOM   2858  HN  GLU A 192       7.129   5.814  25.031  1.00 76.06           H
ATOM   2859  N   SER A 193       7.562   3.483  27.928  1.00 75.41           N
ATOM   2860  CA  SER A 193       8.753   2.940  28.558  1.00 75.41           C
ATOM   2861  C   SER A 193       9.945   3.867  28.310  1.00 75.41           C
ATOM   2862  O   SER A 193      11.069   3.403  28.125  1.00 75.41           O
ATOM   2863  HA  SER A 193       8.521   2.893  29.622  1.00 75.41           H
ATOM   2864  CB  SER A 193       9.058   1.533  28.041  1.00 75.41           C
ATOM   2865 1HB  SER A 193       9.286   1.580  26.976  1.00 75.41           H
ATOM   2866 2HB  SER A 193       9.947   1.148  28.541  1.00 75.41           H
ATOM   2867  OG  SER A 193       7.969   0.638  28.254  1.00 75.41           O
ATOM   2868  HG  SER A 193       8.140  -0.226  27.780  1.00 75.41           H
ATOM   2869  HN  SER A 193       6.782   3.614  28.540  1.00 75.41           H
ATOM   2870  N   GLY A 194       9.658   5.161  28.312  1.00 83.51           N
ATOM   2871  CA  GLY A 194      10.703   6.159  28.155  1.00 83.51           C
ATOM   2872  C   GLY A 194      11.098   6.312  26.685  1.00 83.51           C
ATOM   2873  O   GLY A 194      12.058   7.012  26.367  1.00 83.51           O
ATOM   2874 1HA  GLY A 194      10.357   7.116  28.544  1.00 83.51           H
ATOM   2875 2HA  GLY A 194      11.575   5.873  28.743  1.00 83.51           H
ATOM   2876  HN  GLY A 194       8.735   5.529  28.419  1.00 83.51           H
ATOM   2877  N   ILE A 195      10.339   5.645  25.829  1.00 80.93           N
ATOM   2878  CA  ILE A 195      10.568   5.736  24.397  1.00 80.93           C
ATOM   2879  C   ILE A 195       9.409   6.493  23.746  1.00 80.93           C
ATOM   2880  O   ILE A 195       8.245   6.172  23.979  1.00 80.93           O
ATOM   2881  HA  ILE A 195      11.482   6.311  24.248  1.00 80.93           H
ATOM   2882  CB  ILE A 195      10.805   4.346  23.802  1.00 80.93           C
ATOM   2883  HB  ILE A 195       9.928   3.733  24.008  1.00 80.93           H
ATOM   2884  CG1 ILE A 195      12.001   3.662  24.468  1.00 80.93           C
ATOM   2885 1HG1 ILE A 195      12.903   4.249  24.294  1.00 80.93           H
ATOM   2886 2HG1 ILE A 195      11.849   3.624  25.546  1.00 80.93           H
ATOM   2887  CG2 ILE A 195      10.959   4.419  22.282  1.00 80.93           C
ATOM   2888 1HG2 ILE A 195      10.052   4.836  21.844  1.00 80.93           H
ATOM   2889 2HG2 ILE A 195      11.809   5.056  22.033  1.00 80.93           H
ATOM   2890 3HG2 ILE A 195      11.127   3.418  21.885  1.00 80.93           H
ATOM   2891  CD1 ILE A 195      12.195   2.245  23.924  1.00 80.93           C
ATOM   2892 1HD1 ILE A 195      11.300   1.655  24.121  1.00 80.93           H
ATOM   2893 2HD1 ILE A 195      12.371   2.290  22.849  1.00 80.93           H
ATOM   2894 3HD1 ILE A 195      13.051   1.782  24.413  1.00 80.93           H
ATOM   2895  HN  ILE A 195       9.580   5.051  26.098  1.00 80.93           H
ATOM   2896  N   ALA A 196       9.768   7.485  22.944  1.00 91.34           N
ATOM   2897  CA  ALA A 196       8.777   8.230  22.186  1.00 91.34           C
ATOM   2898  C   ALA A 196       8.358   7.413  20.962  1.00 91.34           C
ATOM   2899  O   ALA A 196       9.204   6.975  20.185  1.00 91.34           O
ATOM   2900  HA  ALA A 196       7.909   8.378  22.829  1.00 91.34           H
ATOM   2901  CB  ALA A 196       9.348   9.598  21.806  1.00 91.34           C
ATOM   2902 1HB  ALA A 196       9.602  10.150  22.711  1.00 91.34           H
ATOM   2903 2HB  ALA A 196      10.243   9.463  21.200  1.00 91.34           H
ATOM   2904 3HB  ALA A 196       8.604  10.157  21.237  1.00 91.34           H
ATOM   2905  HN  ALA A 196      10.713   7.781  22.809  1.00 91.34           H
ATOM   2906  N   ILE A 197       7.052   7.233  20.830  1.00 86.79           N
ATOM   2907  CA  ILE A 197       6.512   6.450  19.732  1.00 86.79           C
ATOM   2908  C   ILE A 197       5.459   7.277  18.991  1.00 86.79           C
ATOM   2909  O   ILE A 197       4.573   7.861  19.612  1.00 86.79           O
ATOM   2910  HA  ILE A 197       7.332   6.241  19.045  1.00 86.79           H
ATOM   2911  CB  ILE A 197       5.991   5.104  20.239  1.00 86.79           C
ATOM   2912  HB  ILE A 197       5.191   5.294  20.954  1.00 86.79           H
ATOM   2913  CG1 ILE A 197       7.087   4.337  20.981  1.00 86.79           C
ATOM   2914 1HG1 ILE A 197       7.918   4.136  20.305  1.00 86.79           H
ATOM   2915 2HG1 ILE A 197       7.479   4.949  21.793  1.00 86.79           H
ATOM   2916  CG2 ILE A 197       5.390   4.282  19.096  1.00 86.79           C
ATOM   2917 1HG2 ILE A 197       4.561   4.832  18.651  1.00 86.79           H
ATOM   2918 2HG2 ILE A 197       6.153   4.100  18.340  1.00 86.79           H
ATOM   2919 3HG2 ILE A 197       5.028   3.331  19.485  1.00 86.79           H
ATOM   2920  CD1 ILE A 197       6.550   3.019  21.543  1.00 86.79           C
ATOM   2921 1HD1 ILE A 197       5.736   3.225  22.238  1.00 86.79           H
ATOM   2922 2HD1 ILE A 197       6.181   2.399  20.726  1.00 86.79           H
ATOM   2923 3HD1 ILE A 197       7.349   2.494  22.066  1.00 86.79           H
ATOM   2924  HN  ILE A 197       6.369   7.611  21.455  1.00 86.79           H
ATOM   2925  N   CYS A 198       5.591   7.299  17.672  1.00 92.46           N
ATOM   2926  CA  CYS A 198       4.541   7.838  16.824  1.00 92.46           C
ATOM   2927  C   CYS A 198       3.520   6.729  16.561  1.00 92.46           C
ATOM   2928  O   CYS A 198       3.819   5.756  15.871  1.00 92.46           O
ATOM   2929  HA  CYS A 198       4.086   8.661  17.375  1.00 92.46           H
ATOM   2930  CB  CYS A 198       5.105   8.416  15.525  1.00 92.46           C
ATOM   2931 1HB  CYS A 198       5.689   9.311  15.738  1.00 92.46           H
ATOM   2932 2HB  CYS A 198       5.780   7.697  15.060  1.00 92.46           H
ATOM   2933  SG  CYS A 198       3.739   8.822  14.376  1.00 92.46           S
ATOM   2934  HN  CYS A 198       6.395   6.958  17.185  1.00 92.46           H
ATOM   2935  N   THR A 199       2.335   6.914  17.124  1.00 90.66           N
ATOM   2936  CA  THR A 199       1.267   5.944  16.956  1.00 90.66           C
ATOM   2937  C   THR A 199      -0.087   6.651  16.867  1.00 90.66           C
ATOM   2938  O   THR A 199      -0.193   7.837  17.175  1.00 90.66           O
ATOM   2939  HA  THR A 199       1.420   5.425  16.009  1.00 90.66           H
ATOM   2940  CB  THR A 199       1.354   4.940  18.107  1.00 90.66           C
ATOM   2941  HB  THR A 199       2.383   4.616  18.265  1.00 90.66           H
ATOM   2942  OG1 THR A 199       0.435   3.913  17.743  1.00 90.66           O
ATOM   2943  HG1 THR A 199       0.546   3.124  18.347  1.00 90.66           H
ATOM   2944  CG2 THR A 199       0.789   5.498  19.415  1.00 90.66           C
ATOM   2945 1HG2 THR A 199      -0.260   5.759  19.275  1.00 90.66           H
ATOM   2946 2HG2 THR A 199       1.349   6.388  19.702  1.00 90.66           H
ATOM   2947 3HG2 THR A 199       0.875   4.746  20.199  1.00 90.66           H
ATOM   2948  HN  THR A 199       2.101   7.707  17.686  1.00 90.66           H
ATOM   2949  N   MET A 200      -1.088   5.893  16.444  1.00 89.37           N
ATOM   2950  CA  MET A 200      -2.466   6.340  16.559  1.00 89.37           C
ATOM   2951  C   MET A 200      -3.022   6.047  17.954  1.00 89.37           C
ATOM   2952  O   MET A 200      -2.858   4.944  18.473  1.00 89.37           O
ATOM   2953  HA  MET A 200      -2.440   7.416  16.389  1.00 89.37           H
ATOM   2954  CB  MET A 200      -3.322   5.630  15.508  1.00 89.37           C
ATOM   2955 1HB  MET A 200      -3.166   4.554  15.573  1.00 89.37           H
ATOM   2956 2HB  MET A 200      -4.378   5.813  15.710  1.00 89.37           H
ATOM   2957  CG  MET A 200      -2.976   6.117  14.099  1.00 89.37           C
ATOM   2958 1HG  MET A 200      -3.032   7.205  14.057  1.00 89.37           H
ATOM   2959 2HG  MET A 200      -1.951   5.840  13.852  1.00 89.37           H
ATOM   2960  SD  MET A 200      -4.103   5.403  12.913  1.00 89.37           S
ATOM   2961  CE  MET A 200      -5.628   6.172  13.432  1.00 89.37           C
ATOM   2962 1HE  MET A 200      -5.840   5.897  14.465  1.00 89.37           H
ATOM   2963 2HE  MET A 200      -5.532   7.255  13.356  1.00 89.37           H
ATOM   2964 3HE  MET A 200      -6.442   5.833  12.791  1.00 89.37           H
ATOM   2965  HN  MET A 200      -0.970   4.990  16.030  1.00 89.37           H
ATOM   2966  N   VAL A 201      -3.669   7.055  18.521  1.00 91.79           N
ATOM   2967  CA  VAL A 201      -4.356   6.884  19.790  1.00 91.79           C
ATOM   2968  C   VAL A 201      -5.834   7.241  19.617  1.00 91.79           C
ATOM   2969  O   VAL A 201      -6.165   8.370  19.257  1.00 91.79           O
ATOM   2970  HA  VAL A 201      -4.280   5.832  20.066  1.00 91.79           H
ATOM   2971  CB  VAL A 201      -3.664   7.710  20.875  1.00 91.79           C
ATOM   2972  HB  VAL A 201      -3.754   8.762  20.604  1.00 91.79           H
ATOM   2973  CG1 VAL A 201      -4.344   7.514  22.231  1.00 91.79           C
ATOM   2974 1HG1 VAL A 201      -5.386   7.828  22.164  1.00 91.79           H
ATOM   2975 2HG1 VAL A 201      -4.300   6.462  22.512  1.00 91.79           H
ATOM   2976 3HG1 VAL A 201      -3.832   8.113  22.985  1.00 91.79           H
ATOM   2977  CG2 VAL A 201      -2.174   7.372  20.955  1.00 91.79           C
ATOM   2978 1HG2 VAL A 201      -2.054   6.315  21.191  1.00 91.79           H
ATOM   2979 2HG2 VAL A 201      -1.700   7.586  19.997  1.00 91.79           H
ATOM   2980 3HG2 VAL A 201      -1.706   7.974  21.735  1.00 91.79           H
ATOM   2981  HN  VAL A 201      -3.728   7.973  18.129  1.00 91.79           H
ATOM   2982  N   TYR A 202      -6.682   6.258  19.882  1.00 91.82           N
ATOM   2983  CA  TYR A 202      -8.115   6.444  19.725  1.00 91.82           C
ATOM   2984  C   TYR A 202      -8.746   6.961  21.019  1.00 91.82           C
ATOM   2985  O   TYR A 202      -8.311   6.604  22.112  1.00 91.82           O
ATOM   2986  HA  TYR A 202      -8.274   7.176  18.933  1.00 91.82           H
ATOM   2987  CB  TYR A 202      -8.687   5.060  19.410  1.00 91.82           C
ATOM   2988 1HB  TYR A 202      -8.433   4.380  20.223  1.00 91.82           H
ATOM   2989 2HB  TYR A 202      -9.774   5.127  19.377  1.00 91.82           H
ATOM   2990  CG  TYR A 202      -8.187   4.465  18.092  1.00 91.82           C
ATOM   2991  CD1 TYR A 202      -8.829   4.770  16.909  1.00 91.82           C
ATOM   2992  HD1 TYR A 202      -9.693   5.435  16.914  1.00 91.82           H
ATOM   2993  CD2 TYR A 202      -7.093   3.624  18.086  1.00 91.82           C
ATOM   2994  HD2 TYR A 202      -6.585   3.383  19.020  1.00 91.82           H
ATOM   2995  CE1 TYR A 202      -8.359   4.210  15.669  1.00 91.82           C
ATOM   2996  HE1 TYR A 202      -8.857   4.443  14.728  1.00 91.82           H
ATOM   2997  CE2 TYR A 202      -6.622   3.064  16.845  1.00 91.82           C
ATOM   2998  HE2 TYR A 202      -5.760   2.398  16.826  1.00 91.82           H
ATOM   2999  CZ  TYR A 202      -7.278   3.385  15.698  1.00 91.82           C
ATOM   3000  OH  TYR A 202      -6.834   2.856  14.527  1.00 91.82           O
ATOM   3001  HH  TYR A 202      -7.436   3.131  13.777  1.00 91.82           H
ATOM   3002  HN  TYR A 202      -6.406   5.351  20.199  1.00 91.82           H
ATOM   3003  N   PRO A 203      -9.780   7.808  20.919  1.00 86.27           N
ATOM   3004  CA  PRO A 203     -10.404   8.380  22.115  1.00 86.27           C
ATOM   3005  C   PRO A 203     -11.155   7.339  22.928  1.00 86.27           C
ATOM   3006  O   PRO A 203     -11.638   6.349  22.381  1.00 86.27           O
ATOM   3007  HA  PRO A 203      -9.640   8.770  22.788  1.00 86.27           H
ATOM   3008  CB  PRO A 203     -11.344   9.451  21.556  1.00 86.27           C
ATOM   3009 1HB  PRO A 203     -12.236   9.562  22.172  1.00 86.27           H
ATOM   3010 2HB  PRO A 203     -10.861  10.427  21.516  1.00 86.27           H
ATOM   3011  CG  PRO A 203     -11.681   8.945  20.182  1.00 86.27           C
ATOM   3012 1HG  PRO A 203     -12.512   8.240  20.215  1.00 86.27           H
ATOM   3013 2HG  PRO A 203     -11.982   9.761  19.525  1.00 86.27           H
ATOM   3014  CD  PRO A 203     -10.429   8.284  19.685  1.00 86.27           C
ATOM   3015 1HD  PRO A 203     -10.653   7.462  19.005  1.00 86.27           H
ATOM   3016 2HD  PRO A 203      -9.794   8.984  19.141  1.00 86.27           H
ATOM   3017  N   SER A 204     -11.235   7.593  24.226  1.00 77.91           N
ATOM   3018  CA  SER A 204     -11.709   6.584  25.158  1.00 77.91           C
ATOM   3019  C   SER A 204     -13.110   6.118  24.757  1.00 77.91           C
ATOM   3020  O   SER A 204     -13.452   4.949  24.928  1.00 77.91           O
ATOM   3021  HA  SER A 204     -10.996   5.762  25.081  1.00 77.91           H
ATOM   3022  CB  SER A 204     -11.718   7.118  26.591  1.00 77.91           C
ATOM   3023 1HB  SER A 204     -12.213   6.399  27.244  1.00 77.91           H
ATOM   3024 2HB  SER A 204     -10.692   7.218  26.947  1.00 77.91           H
ATOM   3025  OG  SER A 204     -12.377   8.378  26.687  1.00 77.91           O
ATOM   3026  HG  SER A 204     -13.367   8.243  26.743  1.00 77.91           H
ATOM   3027  HN  SER A 204     -10.983   8.466  24.642  1.00 77.91           H
ATOM   3028  N   ASP A 205     -13.883   7.057  24.230  1.00 73.18           N
ATOM   3029  CA  ASP A 205     -15.272   6.785  23.902  1.00 73.18           C
ATOM   3030  C   ASP A 205     -15.333   5.860  22.685  1.00 73.18           C
ATOM   3031  O   ASP A 205     -14.995   6.267  21.574  1.00 73.18           O
ATOM   3032  HA  ASP A 205     -15.693   6.326  24.796  1.00 73.18           H
ATOM   3033  CB  ASP A 205     -16.018   8.075  23.554  1.00 73.18           C
ATOM   3034 1HB  ASP A 205     -15.495   8.596  22.752  1.00 73.18           H
ATOM   3035 2HB  ASP A 205     -17.014   7.834  23.182  1.00 73.18           H
ATOM   3036  CG  ASP A 205     -16.131   8.990  24.775  1.00 73.18           C
ATOM   3037  OD1 ASP A 205     -16.008   8.455  25.898  1.00 73.18           O
ATOM   3038  OD2 ASP A 205     -16.338  10.203  24.558  1.00 73.18           O
ATOM   3039  HN  ASP A 205     -13.575   7.986  24.029  1.00 73.18           H
ATOM   3040  N   GLU A 206     -15.766   4.633  22.935  1.00 75.95           N
ATOM   3041  CA  GLU A 206     -15.932   3.665  21.864  1.00 75.95           C
ATOM   3042  C   GLU A 206     -14.624   3.505  21.086  1.00 75.95           C
ATOM   3043  O   GLU A 206     -14.640   3.221  19.890  1.00 75.95           O
ATOM   3044  HA  GLU A 206     -16.186   2.728  22.358  1.00 75.95           H
ATOM   3045  CB  GLU A 206     -17.077   4.068  20.933  1.00 75.95           C
ATOM   3046 1HB  GLU A 206     -16.848   5.024  20.462  1.00 75.95           H
ATOM   3047 2HB  GLU A 206     -17.267   3.269  20.217  1.00 75.95           H
ATOM   3048  CG  GLU A 206     -18.377   4.263  21.716  1.00 75.95           C
ATOM   3049 1HG  GLU A 206     -18.359   3.650  22.617  1.00 75.95           H
ATOM   3050 2HG  GLU A 206     -18.460   5.301  22.039  1.00 75.95           H
ATOM   3051  CD  GLU A 206     -19.592   3.890  20.864  1.00 75.95           C
ATOM   3052  OE1 GLU A 206     -20.493   3.227  21.420  1.00 75.95           O
ATOM   3053  OE2 GLU A 206     -19.591   4.277  19.675  1.00 75.95           O
ATOM   3054  HN  GLU A 206     -16.001   4.298  23.848  1.00 75.95           H
ATOM   3055  N   SER A 207     -13.522   3.695  21.798  1.00 87.90           N
ATOM   3056  CA  SER A 207     -12.209   3.586  21.187  1.00 87.90           C
ATOM   3057  C   SER A 207     -12.100   2.271  20.411  1.00 87.90           C
ATOM   3058  O   SER A 207     -11.552   2.240  19.310  1.00 87.90           O
ATOM   3059  HA  SER A 207     -12.133   4.437  20.510  1.00 87.90           H
ATOM   3060  CB  SER A 207     -11.102   3.673  22.240  1.00 87.90           C
ATOM   3061 1HB  SER A 207     -10.140   3.466  21.773  1.00 87.90           H
ATOM   3062 2HB  SER A 207     -11.054   4.689  22.632  1.00 87.90           H
ATOM   3063  OG  SER A 207     -11.314   2.760  23.314  1.00 87.90           O
ATOM   3064  HG  SER A 207     -10.723   2.997  24.085  1.00 87.90           H
ATOM   3065  HN  SER A 207     -13.518   3.919  22.773  1.00 87.90           H
ATOM   3066  N   THR A 208     -12.631   1.219  21.015  1.00 87.65           N
ATOM   3067  CA  THR A 208     -12.542  -0.106  20.426  1.00 87.65           C
ATOM   3068  C   THR A 208     -13.277  -0.145  19.085  1.00 87.65           C
ATOM   3069  O   THR A 208     -12.768  -0.695  18.109  1.00 87.65           O
ATOM   3070  HA  THR A 208     -11.493  -0.322  20.222  1.00 87.65           H
ATOM   3071  CB  THR A 208     -13.082  -1.114  21.444  1.00 87.65           C
ATOM   3072  HB  THR A 208     -14.164  -1.028  21.539  1.00 87.65           H
ATOM   3073  OG1 THR A 208     -12.336  -0.844  22.628  1.00 87.65           O
ATOM   3074  HG1 THR A 208     -11.363  -1.008  22.464  1.00 87.65           H
ATOM   3075  CG2 THR A 208     -12.713  -2.556  21.092  1.00 87.65           C
ATOM   3076 1HG2 THR A 208     -11.628  -2.657  21.062  1.00 87.65           H
ATOM   3077 2HG2 THR A 208     -13.128  -2.809  20.116  1.00 87.65           H
ATOM   3078 3HG2 THR A 208     -13.120  -3.230  21.846  1.00 87.65           H
ATOM   3079  HN  THR A 208     -13.115   1.261  21.890  1.00 87.65           H
ATOM   3080  N   LYS A 209     -14.462   0.447  19.079  1.00 83.22           N
ATOM   3081  CA  LYS A 209     -15.290   0.453  17.885  1.00 83.22           C
ATOM   3082  C   LYS A 209     -14.560   1.201  16.767  1.00 83.22           C
ATOM   3083  O   LYS A 209     -14.546   0.754  15.622  1.00 83.22           O
ATOM   3084  HA  LYS A 209     -15.425  -0.583  17.575  1.00 83.22           H
ATOM   3085  CB  LYS A 209     -16.678   1.017  18.197  1.00 83.22           C
ATOM   3086 1HB  LYS A 209     -16.579   1.986  18.686  1.00 83.22           H
ATOM   3087 2HB  LYS A 209     -17.224   1.183  17.269  1.00 83.22           H
ATOM   3088  CG  LYS A 209     -17.467   0.064  19.096  1.00 83.22           C
ATOM   3089 1HG  LYS A 209     -17.456  -0.939  18.668  1.00 83.22           H
ATOM   3090 2HG  LYS A 209     -16.987  -0.002  20.073  1.00 83.22           H
ATOM   3091  CD  LYS A 209     -18.912   0.537  19.262  1.00 83.22           C
ATOM   3092 1HD  LYS A 209     -18.925   1.597  19.514  1.00 83.22           H
ATOM   3093 2HD  LYS A 209     -19.446   0.427  18.318  1.00 83.22           H
ATOM   3094  CE  LYS A 209     -19.628  -0.260  20.354  1.00 83.22           C
ATOM   3095 1HE  LYS A 209     -19.806  -1.280  20.012  1.00 83.22           H
ATOM   3096 2HE  LYS A 209     -18.995  -0.327  21.239  1.00 83.22           H
ATOM   3097  NZ  LYS A 209     -20.915   0.382  20.706  1.00 83.22           N
ATOM   3098 1HZ  LYS A 209     -21.472  -0.259  21.260  1.00 83.22           H
ATOM   3099 2HZ  LYS A 209     -20.737   1.225  21.241  1.00 83.22           H
ATOM   3100 3HZ  LYS A 209     -21.417   0.619  19.858  1.00 83.22           H
ATOM   3101  HN  LYS A 209     -14.858   0.916  19.869  1.00 83.22           H
ATOM   3102  N   LEU A 210     -13.971   2.328  17.140  1.00 89.50           N
ATOM   3103  CA  LEU A 210     -13.332   3.196  16.165  1.00 89.50           C
ATOM   3104  C   LEU A 210     -12.176   2.446  15.501  1.00 89.50           C
ATOM   3105  O   LEU A 210     -12.068   2.424  14.275  1.00 89.50           O
ATOM   3106  HA  LEU A 210     -14.074   3.433  15.403  1.00 89.50           H
ATOM   3107  CB  LEU A 210     -12.914   4.516  16.816  1.00 89.50           C
ATOM   3108 1HB  LEU A 210     -13.774   4.925  17.347  1.00 89.50           H
ATOM   3109 2HB  LEU A 210     -12.150   4.304  17.564  1.00 89.50           H
ATOM   3110  CG  LEU A 210     -12.376   5.590  15.869  1.00 89.50           C
ATOM   3111  HG  LEU A 210     -11.531   5.172  15.323  1.00 89.50           H
ATOM   3112  CD1 LEU A 210     -13.431   5.987  14.834  1.00 89.50           C
ATOM   3113 1HD1 LEU A 210     -13.711   5.113  14.248  1.00 89.50           H
ATOM   3114 2HD1 LEU A 210     -14.311   6.380  15.345  1.00 89.50           H
ATOM   3115 3HD1 LEU A 210     -13.022   6.752  14.174  1.00 89.50           H
ATOM   3116  CD2 LEU A 210     -11.856   6.799  16.650  1.00 89.50           C
ATOM   3117 1HD2 LEU A 210     -12.666   7.227  17.239  1.00 89.50           H
ATOM   3118 2HD2 LEU A 210     -11.051   6.484  17.313  1.00 89.50           H
ATOM   3119 3HD2 LEU A 210     -11.479   7.547  15.952  1.00 89.50           H
ATOM   3120  HN  LEU A 210     -13.926   2.649  18.086  1.00 89.50           H
ATOM   3121  N   LYS A 211     -11.341   1.848  16.338  1.00 93.88           N
ATOM   3122  CA  LYS A 211     -10.200   1.094  15.846  1.00 93.88           C
ATOM   3123  C   LYS A 211     -10.688   0.013  14.879  1.00 93.88           C
ATOM   3124  O   LYS A 211     -10.169  -0.113  13.771  1.00 93.88           O
ATOM   3125  HA  LYS A 211      -9.562   1.786  15.297  1.00 93.88           H
ATOM   3126  CB  LYS A 211      -9.376   0.547  17.014  1.00 93.88           C
ATOM   3127 1HB  LYS A 211      -9.000   1.373  17.617  1.00 93.88           H
ATOM   3128 2HB  LYS A 211     -10.012  -0.056  17.662  1.00 93.88           H
ATOM   3129  CG  LYS A 211      -8.205  -0.298  16.509  1.00 93.88           C
ATOM   3130 1HG  LYS A 211      -8.582  -1.213  16.053  1.00 93.88           H
ATOM   3131 2HG  LYS A 211      -7.666   0.246  15.734  1.00 93.88           H
ATOM   3132  CD  LYS A 211      -7.249  -0.648  17.652  1.00 93.88           C
ATOM   3133 1HD  LYS A 211      -6.876   0.268  18.112  1.00 93.88           H
ATOM   3134 2HD  LYS A 211      -7.786  -1.197  18.425  1.00 93.88           H
ATOM   3135  CE  LYS A 211      -6.073  -1.486  17.146  1.00 93.88           C
ATOM   3136 1HE  LYS A 211      -6.435  -2.447  16.780  1.00 93.88           H
ATOM   3137 2HE  LYS A 211      -5.596  -0.983  16.305  1.00 93.88           H
ATOM   3138  NZ  LYS A 211      -5.086  -1.700  18.228  1.00 93.88           N
ATOM   3139 1HZ  LYS A 211      -4.378  -2.355  17.915  1.00 93.88           H
ATOM   3140 2HZ  LYS A 211      -4.649  -0.817  18.466  1.00 93.88           H
ATOM   3141 3HZ  LYS A 211      -5.556  -2.076  19.045  1.00 93.88           H
ATOM   3142  HN  LYS A 211     -11.433   1.874  17.333  1.00 93.88           H
ATOM   3143  N   SER A 212     -11.680  -0.739  15.333  1.00 91.48           N
ATOM   3144  CA  SER A 212     -12.176  -1.867  14.563  1.00 91.48           C
ATOM   3145  C   SER A 212     -12.695  -1.388  13.206  1.00 91.48           C
ATOM   3146  O   SER A 212     -12.475  -2.041  12.188  1.00 91.48           O
ATOM   3147  HA  SER A 212     -11.319  -2.527  14.434  1.00 91.48           H
ATOM   3148  CB  SER A 212     -13.279  -2.608  15.322  1.00 91.48           C
ATOM   3149 1HB  SER A 212     -14.117  -1.932  15.495  1.00 91.48           H
ATOM   3150 2HB  SER A 212     -13.653  -3.428  14.708  1.00 91.48           H
ATOM   3151  OG  SER A 212     -12.818  -3.121  16.569  1.00 91.48           O
ATOM   3152  HG  SER A 212     -13.024  -2.473  17.302  1.00 91.48           H
ATOM   3153  HN  SER A 212     -12.141  -0.587  16.207  1.00 91.48           H
ATOM   3154  N   ALA A 213     -13.374  -0.250  13.236  1.00 94.29           N
ATOM   3155  CA  ALA A 213     -13.952   0.308  12.026  1.00 94.29           C
ATOM   3156  C   ALA A 213     -12.830   0.691  11.059  1.00 94.29           C
ATOM   3157  O   ALA A 213     -12.902   0.391   9.868  1.00 94.29           O
ATOM   3158  HA  ALA A 213     -14.569  -0.464  11.566  1.00 94.29           H
ATOM   3159  CB  ALA A 213     -14.842   1.499  12.387  1.00 94.29           C
ATOM   3160 1HB  ALA A 213     -15.640   1.168  13.052  1.00 94.29           H
ATOM   3161 2HB  ALA A 213     -14.245   2.260  12.889  1.00 94.29           H
ATOM   3162 3HB  ALA A 213     -15.276   1.917  11.479  1.00 94.29           H
ATOM   3163  HN  ALA A 213     -13.531   0.286  14.066  1.00 94.29           H
ATOM   3164  N   VAL A 214     -11.818   1.348  11.608  1.00 92.56           N
ATOM   3165  CA  VAL A 214     -10.715   1.834  10.797  1.00 92.56           C
ATOM   3166  C   VAL A 214     -10.020   0.648  10.125  1.00 92.56           C
ATOM   3167  O   VAL A 214      -9.695   0.705   8.941  1.00 92.56           O
ATOM   3168  HA  VAL A 214     -11.133   2.479  10.025  1.00 92.56           H
ATOM   3169  CB  VAL A 214      -9.767   2.675  11.655  1.00 92.56           C
ATOM   3170  HB  VAL A 214      -9.513   2.095  12.542  1.00 92.56           H
ATOM   3171  CG1 VAL A 214      -8.469   2.977  10.903  1.00 92.56           C
ATOM   3172 1HG1 VAL A 214      -7.972   2.041  10.647  1.00 92.56           H
ATOM   3173 2HG1 VAL A 214      -8.697   3.528   9.990  1.00 92.56           H
ATOM   3174 3HG1 VAL A 214      -7.814   3.576  11.535  1.00 92.56           H
ATOM   3175  CG2 VAL A 214     -10.446   3.967  12.117  1.00 92.56           C
ATOM   3176 1HG2 VAL A 214     -10.742   4.552  11.246  1.00 92.56           H
ATOM   3177 2HG2 VAL A 214     -11.328   3.722  12.708  1.00 92.56           H
ATOM   3178 3HG2 VAL A 214      -9.750   4.545  12.724  1.00 92.56           H
ATOM   3179  HN  VAL A 214     -11.746   1.548  12.585  1.00 92.56           H
ATOM   3180  N   LEU A 215      -9.812  -0.398  10.912  1.00 92.49           N
ATOM   3181  CA  LEU A 215      -9.087  -1.562  10.432  1.00 92.49           C
ATOM   3182  C   LEU A 215      -9.927  -2.280   9.373  1.00 92.49           C
ATOM   3183  O   LEU A 215      -9.407  -2.690   8.337  1.00 92.49           O
ATOM   3184  HA  LEU A 215      -8.171  -1.206   9.962  1.00 92.49           H
ATOM   3185  CB  LEU A 215      -8.678  -2.458  11.603  1.00 92.49           C
ATOM   3186 1HB  LEU A 215      -9.561  -2.653  12.211  1.00 92.49           H
ATOM   3187 2HB  LEU A 215      -8.348  -3.417  11.203  1.00 92.49           H
ATOM   3188  CG  LEU A 215      -7.576  -1.911  12.513  1.00 92.49           C
ATOM   3189  HG  LEU A 215      -7.934  -0.984  12.962  1.00 92.49           H
ATOM   3190  CD1 LEU A 215      -7.278  -2.881  13.657  1.00 92.49           C
ATOM   3191 1HD1 LEU A 215      -8.180  -3.031  14.251  1.00 92.49           H
ATOM   3192 2HD1 LEU A 215      -6.950  -3.837  13.247  1.00 92.49           H
ATOM   3193 3HD1 LEU A 215      -6.492  -2.468  14.289  1.00 92.49           H
ATOM   3194  CD2 LEU A 215      -6.320  -1.569  11.709  1.00 92.49           C
ATOM   3195 1HD2 LEU A 215      -5.950  -2.467  11.214  1.00 92.49           H
ATOM   3196 2HD2 LEU A 215      -6.562  -0.814  10.960  1.00 92.49           H
ATOM   3197 3HD2 LEU A 215      -5.554  -1.182  12.380  1.00 92.49           H
ATOM   3198  HN  LEU A 215     -10.129  -0.457  11.858  1.00 92.49           H
ATOM   3199  N   THR A 216     -11.212  -2.409   9.671  1.00 91.71           N
ATOM   3200  CA  THR A 216     -12.122  -3.098   8.772  1.00 91.71           C
ATOM   3201  C   THR A 216     -12.138  -2.415   7.403  1.00 91.71           C
ATOM   3202  O   THR A 216     -12.082  -3.083   6.372  1.00 91.71           O
ATOM   3203  HA  THR A 216     -11.753  -4.112   8.619  1.00 91.71           H
ATOM   3204  CB  THR A 216     -13.497  -3.151   9.441  1.00 91.71           C
ATOM   3205  HB  THR A 216     -13.897  -2.148   9.589  1.00 91.71           H
ATOM   3206  OG1 THR A 216     -13.277  -3.906  10.629  1.00 91.71           O
ATOM   3207  HG1 THR A 216     -13.227  -3.295  11.419  1.00 91.71           H
ATOM   3208  CG2 THR A 216     -14.502  -3.989   8.648  1.00 91.71           C
ATOM   3209 1HG2 THR A 216     -14.133  -5.010   8.558  1.00 91.71           H
ATOM   3210 2HG2 THR A 216     -14.629  -3.560   7.654  1.00 91.71           H
ATOM   3211 3HG2 THR A 216     -15.461  -3.993   9.167  1.00 91.71           H
ATOM   3212  HN  THR A 216     -11.631  -2.054  10.506  1.00 91.71           H
ATOM   3213  N   LEU A 217     -12.216  -1.093   7.437  1.00 88.59           N
ATOM   3214  CA  LEU A 217     -12.248  -0.313   6.212  1.00 88.59           C
ATOM   3215  C   LEU A 217     -10.964  -0.566   5.418  1.00 88.59           C
ATOM   3216  O   LEU A 217     -10.999  -0.670   4.193  1.00 88.59           O
ATOM   3217  HA  LEU A 217     -13.094  -0.666   5.622  1.00 88.59           H
ATOM   3218  CB  LEU A 217     -12.497   1.164   6.523  1.00 88.59           C
ATOM   3219 1HB  LEU A 217     -13.347   1.233   7.202  1.00 88.59           H
ATOM   3220 2HB  LEU A 217     -11.630   1.554   7.057  1.00 88.59           H
ATOM   3221  CG  LEU A 217     -12.768   2.067   5.318  1.00 88.59           C
ATOM   3222  HG  LEU A 217     -11.999   1.877   4.570  1.00 88.59           H
ATOM   3223  CD1 LEU A 217     -14.116   1.735   4.676  1.00 88.59           C
ATOM   3224 1HD1 LEU A 217     -14.114   0.698   4.342  1.00 88.59           H
ATOM   3225 2HD1 LEU A 217     -14.912   1.879   5.407  1.00 88.59           H
ATOM   3226 3HD1 LEU A 217     -14.284   2.392   3.823  1.00 88.59           H
ATOM   3227  CD2 LEU A 217     -12.665   3.544   5.706  1.00 88.59           C
ATOM   3228 1HD2 LEU A 217     -13.398   3.767   6.482  1.00 88.59           H
ATOM   3229 2HD2 LEU A 217     -11.663   3.752   6.081  1.00 88.59           H
ATOM   3230 3HD2 LEU A 217     -12.862   4.163   4.831  1.00 88.59           H
ATOM   3231  HN  LEU A 217     -12.256  -0.557   8.281  1.00 88.59           H
ATOM   3232  N   LYS A 218      -9.863  -0.658   6.148  1.00 86.19           N
ATOM   3233  CA  LYS A 218      -8.565  -0.853   5.524  1.00 86.19           C
ATOM   3234  C   LYS A 218      -8.552  -2.199   4.797  1.00 86.19           C
ATOM   3235  O   LYS A 218      -8.061  -2.297   3.673  1.00 86.19           O
ATOM   3236  HA  LYS A 218      -8.435  -0.061   4.787  1.00 86.19           H
ATOM   3237  CB  LYS A 218      -7.446  -0.701   6.556  1.00 86.19           C
ATOM   3238 1HB  LYS A 218      -7.595   0.216   7.127  1.00 86.19           H
ATOM   3239 2HB  LYS A 218      -7.485  -1.527   7.266  1.00 86.19           H
ATOM   3240  CG  LYS A 218      -6.075  -0.669   5.878  1.00 86.19           C
ATOM   3241 1HG  LYS A 218      -5.939  -1.571   5.282  1.00 86.19           H
ATOM   3242 2HG  LYS A 218      -6.025   0.177   5.191  1.00 86.19           H
ATOM   3243  CD  LYS A 218      -4.953  -0.560   6.912  1.00 86.19           C
ATOM   3244 1HD  LYS A 218      -5.047   0.378   7.459  1.00 86.19           H
ATOM   3245 2HD  LYS A 218      -5.048  -1.365   7.642  1.00 86.19           H
ATOM   3246  CE  LYS A 218      -3.580  -0.631   6.242  1.00 86.19           C
ATOM   3247 1HE  LYS A 218      -3.534  -1.501   5.586  1.00 86.19           H
ATOM   3248 2HE  LYS A 218      -3.428   0.248   5.616  1.00 86.19           H
ATOM   3249  NZ  LYS A 218      -2.509  -0.714   7.260  1.00 86.19           N
ATOM   3250 1HZ  LYS A 218      -1.633  -0.953   6.811  1.00 86.19           H
ATOM   3251 2HZ  LYS A 218      -2.417   0.182   7.726  1.00 86.19           H
ATOM   3252 3HZ  LYS A 218      -2.746  -1.427   7.942  1.00 86.19           H
ATOM   3253  HN  LYS A 218      -9.847  -0.601   7.147  1.00 86.19           H
ATOM   3254  N   VAL A 219      -9.096  -3.204   5.468  1.00 90.79           N
ATOM   3255  CA  VAL A 219      -9.073  -4.557   4.938  1.00 90.79           C
ATOM   3256  C   VAL A 219      -9.970  -4.631   3.701  1.00 90.79           C
ATOM   3257  O   VAL A 219      -9.577  -5.189   2.678  1.00 90.79           O
ATOM   3258  HA  VAL A 219      -8.048  -4.777   4.642  1.00 90.79           H
ATOM   3259  CB  VAL A 219      -9.475  -5.552   6.029  1.00 90.79           C
ATOM   3260  HB  VAL A 219     -10.422  -5.219   6.454  1.00 90.79           H
ATOM   3261  CG1 VAL A 219      -9.689  -6.950   5.443  1.00 90.79           C
ATOM   3262 1HG1 VAL A 219     -10.481  -6.913   4.695  1.00 90.79           H
ATOM   3263 2HG1 VAL A 219      -8.765  -7.294   4.979  1.00 90.79           H
ATOM   3264 3HG1 VAL A 219      -9.974  -7.637   6.240  1.00 90.79           H
ATOM   3265  CG2 VAL A 219      -8.439  -5.582   7.154  1.00 90.79           C
ATOM   3266 1HG2 VAL A 219      -7.471  -5.879   6.749  1.00 90.79           H
ATOM   3267 2HG2 VAL A 219      -8.357  -4.590   7.599  1.00 90.79           H
ATOM   3268 3HG2 VAL A 219      -8.749  -6.297   7.915  1.00 90.79           H
ATOM   3269  HN  VAL A 219      -9.546  -3.105   6.356  1.00 90.79           H
ATOM   3270  N   ILE A 220     -11.158  -4.059   3.835  1.00 91.29           N
ATOM   3271  CA  ILE A 220     -12.160  -4.161   2.788  1.00 91.29           C
ATOM   3272  C   ILE A 220     -11.643  -3.468   1.525  1.00 91.29           C
ATOM   3273  O   ILE A 220     -11.571  -4.081   0.462  1.00 91.29           O
ATOM   3274  HA  ILE A 220     -12.298  -5.219   2.569  1.00 91.29           H
ATOM   3275  CB  ILE A 220     -13.505  -3.621   3.279  1.00 91.29           C
ATOM   3276  HB  ILE A 220     -13.334  -2.650   3.744  1.00 91.29           H
ATOM   3277  CG1 ILE A 220     -14.105  -4.536   4.349  1.00 91.29           C
ATOM   3278 1HG1 ILE A 220     -14.325  -5.512   3.916  1.00 91.29           H
ATOM   3279 2HG1 ILE A 220     -13.377  -4.696   5.145  1.00 91.29           H
ATOM   3280  CG2 ILE A 220     -14.466  -3.399   2.110  1.00 91.29           C
ATOM   3281 1HG2 ILE A 220     -14.034  -2.679   1.415  1.00 91.29           H
ATOM   3282 2HG2 ILE A 220     -14.636  -4.344   1.594  1.00 91.29           H
ATOM   3283 3HG2 ILE A 220     -15.414  -3.015   2.487  1.00 91.29           H
ATOM   3284  CD1 ILE A 220     -15.383  -3.931   4.933  1.00 91.29           C
ATOM   3285 1HD1 ILE A 220     -15.154  -2.966   5.386  1.00 91.29           H
ATOM   3286 2HD1 ILE A 220     -16.116  -3.794   4.138  1.00 91.29           H
ATOM   3287 3HD1 ILE A 220     -15.789  -4.601   5.691  1.00 91.29           H
ATOM   3288  HN  ILE A 220     -11.439  -3.536   4.640  1.00 91.29           H
ATOM   3289  N   LEU A 221     -11.297  -2.199   1.685  1.00 89.91           N
ATOM   3290  CA  LEU A 221     -10.952  -1.368   0.544  1.00 89.91           C
ATOM   3291  C   LEU A 221      -9.510  -1.659   0.124  1.00 89.91           C
ATOM   3292  O   LEU A 221      -9.140  -1.446  -1.030  1.00 89.91           O
ATOM   3293  HA  LEU A 221     -11.614  -1.649  -0.276  1.00 89.91           H
ATOM   3294  CB  LEU A 221     -11.217   0.106   0.855  1.00 89.91           C
ATOM   3295 1HB  LEU A 221     -10.651   0.376   1.746  1.00 89.91           H
ATOM   3296 2HB  LEU A 221     -10.824   0.706   0.034  1.00 89.91           H
ATOM   3297  CG  LEU A 221     -12.680   0.493   1.077  1.00 89.91           C
ATOM   3298  HG  LEU A 221     -13.045  -0.042   1.954  1.00 89.91           H
ATOM   3299  CD1 LEU A 221     -12.814   1.988   1.371  1.00 89.91           C
ATOM   3300 1HD1 LEU A 221     -12.247   2.234   2.269  1.00 89.91           H
ATOM   3301 2HD1 LEU A 221     -12.425   2.560   0.529  1.00 89.91           H
ATOM   3302 3HD1 LEU A 221     -13.864   2.236   1.525  1.00 89.91           H
ATOM   3303  CD2 LEU A 221     -13.547   0.062  -0.108  1.00 89.91           C
ATOM   3304 1HD2 LEU A 221     -13.191   0.550  -1.015  1.00 89.91           H
ATOM   3305 2HD2 LEU A 221     -13.486  -1.020  -0.228  1.00 89.91           H
ATOM   3306 3HD2 LEU A 221     -14.583   0.349   0.077  1.00 89.91           H
ATOM   3307  HN  LEU A 221     -11.250  -1.739   2.572  1.00 89.91           H
ATOM   3308  N   GLY A 222      -8.734  -2.142   1.083  1.00 88.94           N
ATOM   3309  CA  GLY A 222      -7.301  -2.279   0.889  1.00 88.94           C
ATOM   3310  C   GLY A 222      -6.968  -3.589   0.173  1.00 88.94           C
ATOM   3311  O   GLY A 222      -5.931  -3.698  -0.480  1.00 88.94           O
ATOM   3312 1HA  GLY A 222      -6.927  -1.437   0.306  1.00 88.94           H
ATOM   3313 2HA  GLY A 222      -6.794  -2.248   1.854  1.00 88.94           H
ATOM   3314  HN  GLY A 222      -9.069  -2.435   1.979  1.00 88.94           H
ATOM   3315  N   PHE A 223      -7.866  -4.552   0.320  1.00 81.62           N
ATOM   3316  CA  PHE A 223      -7.606  -5.898  -0.160  1.00 81.62           C
ATOM   3317  C   PHE A 223      -8.823  -6.463  -0.896  1.00 81.62           C
ATOM   3318  O   PHE A 223      -8.778  -6.673  -2.107  1.00 81.62           O
ATOM   3319  HA  PHE A 223      -6.763  -5.839  -0.848  1.00 81.62           H
ATOM   3320  CB  PHE A 223      -7.321  -6.764   1.069  1.00 81.62           C
ATOM   3321 1HB  PHE A 223      -6.538  -6.291   1.661  1.00 81.62           H
ATOM   3322 2HB  PHE A 223      -8.215  -6.798   1.692  1.00 81.62           H
ATOM   3323  CG  PHE A 223      -6.894  -8.196   0.736  1.00 81.62           C
ATOM   3324  CD1 PHE A 223      -7.691  -9.241   1.085  1.00 81.62           C
ATOM   3325  HD1 PHE A 223      -8.633  -9.060   1.602  1.00 81.62           H
ATOM   3326  CD2 PHE A 223      -5.719  -8.422   0.091  1.00 81.62           C
ATOM   3327  HD2 PHE A 223      -5.080  -7.584  -0.188  1.00 81.62           H
ATOM   3328  CE1 PHE A 223      -7.295 -10.569   0.776  1.00 81.62           C
ATOM   3329  HE1 PHE A 223      -7.933 -11.407   1.056  1.00 81.62           H
ATOM   3330  CE2 PHE A 223      -5.323  -9.750  -0.218  1.00 81.62           C
ATOM   3331  HE2 PHE A 223      -4.380  -9.932  -0.734  1.00 81.62           H
ATOM   3332  CZ  PHE A 223      -6.119 -10.796   0.131  1.00 81.62           C
ATOM   3333  HZ  PHE A 223      -5.815 -11.815  -0.106  1.00 81.62           H
ATOM   3334  HN  PHE A 223      -8.756  -4.424   0.758  1.00 81.62           H
ATOM   3335  N   PHE A 224      -9.882  -6.692  -0.133  1.00 84.94           N
ATOM   3336  CA  PHE A 224     -10.973  -7.529  -0.600  1.00 84.94           C
ATOM   3337  C   PHE A 224     -11.566  -6.983  -1.901  1.00 84.94           C
ATOM   3338  O   PHE A 224     -11.644  -7.697  -2.900  1.00 84.94           O
ATOM   3339  HA  PHE A 224     -10.565  -8.524  -0.779  1.00 84.94           H
ATOM   3340  CB  PHE A 224     -12.051  -7.507   0.486  1.00 84.94           C
ATOM   3341 1HB  PHE A 224     -11.952  -6.587   1.062  1.00 84.94           H
ATOM   3342 2HB  PHE A 224     -13.031  -7.482   0.010  1.00 84.94           H
ATOM   3343  CG  PHE A 224     -11.994  -8.700   1.443  1.00 84.94           C
ATOM   3344  CD1 PHE A 224     -12.544  -9.889   1.079  1.00 84.94           C
ATOM   3345  HD1 PHE A 224     -13.025  -9.993   0.107  1.00 84.94           H
ATOM   3346  CD2 PHE A 224     -11.395  -8.570   2.656  1.00 84.94           C
ATOM   3347  HD2 PHE A 224     -10.954  -7.617   2.947  1.00 84.94           H
ATOM   3348  CE1 PHE A 224     -12.492 -10.996   1.967  1.00 84.94           C
ATOM   3349  HE1 PHE A 224     -12.933 -11.950   1.676  1.00 84.94           H
ATOM   3350  CE2 PHE A 224     -11.342  -9.677   3.544  1.00 84.94           C
ATOM   3351  HE2 PHE A 224     -10.862  -9.573   4.517  1.00 84.94           H
ATOM   3352  CZ  PHE A 224     -11.892 -10.867   3.181  1.00 84.94           C
ATOM   3353  HZ  PHE A 224     -11.852 -11.717   3.863  1.00 84.94           H
ATOM   3354  HN  PHE A 224     -10.000  -6.317   0.786  1.00 84.94           H
ATOM   3355  N   LEU A 225     -11.968  -5.722  -1.846  1.00 89.94           N
ATOM   3356  CA  LEU A 225     -12.641  -5.101  -2.975  1.00 89.94           C
ATOM   3357  C   LEU A 225     -11.724  -5.148  -4.199  1.00 89.94           C
ATOM   3358  O   LEU A 225     -12.105  -5.670  -5.245  1.00 89.94           O
ATOM   3359  HA  LEU A 225     -13.532  -5.691  -3.189  1.00 89.94           H
ATOM   3360  CB  LEU A 225     -13.109  -3.691  -2.611  1.00 89.94           C
ATOM   3361 1HB  LEU A 225     -13.828  -3.767  -1.796  1.00 89.94           H
ATOM   3362 2HB  LEU A 225     -12.253  -3.133  -2.230  1.00 89.94           H
ATOM   3363  CG  LEU A 225     -13.746  -2.883  -3.743  1.00 89.94           C
ATOM   3364  HG  LEU A 225     -13.105  -2.960  -4.621  1.00 89.94           H
ATOM   3365  CD1 LEU A 225     -15.111  -3.459  -4.127  1.00 89.94           C
ATOM   3366 1HD1 LEU A 225     -14.989  -4.490  -4.459  1.00 89.94           H
ATOM   3367 2HD1 LEU A 225     -15.773  -3.432  -3.261  1.00 89.94           H
ATOM   3368 3HD1 LEU A 225     -15.542  -2.866  -4.933  1.00 89.94           H
ATOM   3369  CD2 LEU A 225     -13.833  -1.400  -3.376  1.00 89.94           C
ATOM   3370 1HD2 LEU A 225     -14.440  -1.282  -2.478  1.00 89.94           H
ATOM   3371 2HD2 LEU A 225     -12.832  -1.012  -3.191  1.00 89.94           H
ATOM   3372 3HD2 LEU A 225     -14.291  -0.848  -4.198  1.00 89.94           H
ATOM   3373  HN  LEU A 225     -11.842  -5.128  -1.052  1.00 89.94           H
ATOM   3374  N   PRO A 226     -10.502  -4.607  -4.091  1.00 90.58           N
ATOM   3375  CA  PRO A 226      -9.568  -4.621  -5.219  1.00 90.58           C
ATOM   3376  C   PRO A 226      -9.369  -6.017  -5.786  1.00 90.58           C
ATOM   3377  O   PRO A 226      -9.381  -6.205  -7.001  1.00 90.58           O
ATOM   3378  HA  PRO A 226      -9.969  -4.033  -6.045  1.00 90.58           H
ATOM   3379  CB  PRO A 226      -8.275  -4.060  -4.626  1.00 90.58           C
ATOM   3380 1HB  PRO A 226      -7.628  -4.853  -4.251  1.00 90.58           H
ATOM   3381 2HB  PRO A 226      -7.700  -3.505  -5.368  1.00 90.58           H
ATOM   3382  CG  PRO A 226      -8.765  -3.154  -3.502  1.00 90.58           C
ATOM   3383 1HG  PRO A 226      -7.983  -2.960  -2.768  1.00 90.58           H
ATOM   3384 2HG  PRO A 226      -9.084  -2.181  -3.876  1.00 90.58           H
ATOM   3385  CD  PRO A 226      -9.920  -3.945  -2.909  1.00 90.58           C
ATOM   3386 1HD  PRO A 226      -9.578  -4.671  -2.172  1.00 90.58           H
ATOM   3387 2HD  PRO A 226     -10.638  -3.297  -2.405  1.00 90.58           H
ATOM   3388  N   PHE A 227      -9.190  -6.969  -4.881  1.00 84.42           N
ATOM   3389  CA  PHE A 227      -8.837  -8.321  -5.278  1.00 84.42           C
ATOM   3390  C   PHE A 227      -9.960  -8.964  -6.093  1.00 84.42           C
ATOM   3391  O   PHE A 227      -9.707  -9.578  -7.129  1.00 84.42           O
ATOM   3392  HA  PHE A 227      -7.938  -8.254  -5.890  1.00 84.42           H
ATOM   3393  CB  PHE A 227      -8.632  -9.125  -3.992  1.00 84.42           C
ATOM   3394 1HB  PHE A 227      -7.897  -8.614  -3.369  1.00 84.42           H
ATOM   3395 2HB  PHE A 227      -9.568  -9.141  -3.433  1.00 84.42           H
ATOM   3396  CG  PHE A 227      -8.169 -10.564  -4.225  1.00 84.42           C
ATOM   3397  CD1 PHE A 227      -9.070 -11.582  -4.190  1.00 84.42           C
ATOM   3398  HD1 PHE A 227     -10.122 -11.373  -3.997  1.00 84.42           H
ATOM   3399  CD2 PHE A 227      -6.857 -10.826  -4.467  1.00 84.42           C
ATOM   3400  HD2 PHE A 227      -6.135 -10.010  -4.494  1.00 84.42           H
ATOM   3401  CE1 PHE A 227      -8.641 -12.919  -4.407  1.00 84.42           C
ATOM   3402  HE1 PHE A 227      -9.363 -13.734  -4.379  1.00 84.42           H
ATOM   3403  CE2 PHE A 227      -6.427 -12.162  -4.683  1.00 84.42           C
ATOM   3404  HE2 PHE A 227      -5.375 -12.372  -4.877  1.00 84.42           H
ATOM   3405  CZ  PHE A 227      -7.328 -13.180  -4.649  1.00 84.42           C
ATOM   3406  HZ  PHE A 227      -6.999 -14.206  -4.815  1.00 84.42           H
ATOM   3407  HN  PHE A 227      -9.282  -6.827  -3.896  1.00 84.42           H
ATOM   3408  N   VAL A 228     -11.177  -8.802  -5.596  1.00 92.46           N
ATOM   3409  CA  VAL A 228     -12.336  -9.392  -6.245  1.00 92.46           C
ATOM   3410  C   VAL A 228     -12.459  -8.835  -7.665  1.00 92.46           C
ATOM   3411  O   VAL A 228     -12.685  -9.586  -8.612  1.00 92.46           O
ATOM   3412  HA  VAL A 228     -12.168 -10.467  -6.303  1.00 92.46           H
ATOM   3413  CB  VAL A 228     -13.588  -9.152  -5.399  1.00 92.46           C
ATOM   3414  HB  VAL A 228     -13.644  -8.087  -5.176  1.00 92.46           H
ATOM   3415  CG1 VAL A 228     -14.852  -9.539  -6.169  1.00 92.46           C
ATOM   3416 1HG1 VAL A 228     -14.923  -8.938  -7.075  1.00 92.46           H
ATOM   3417 2HG1 VAL A 228     -14.807 -10.595  -6.435  1.00 92.46           H
ATOM   3418 3HG1 VAL A 228     -15.727  -9.359  -5.544  1.00 92.46           H
ATOM   3419  CG2 VAL A 228     -13.504  -9.906  -4.070  1.00 92.46           C
ATOM   3420 1HG2 VAL A 228     -13.412 -10.975  -4.263  1.00 92.46           H
ATOM   3421 2HG2 VAL A 228     -12.633  -9.561  -3.511  1.00 92.46           H
ATOM   3422 3HG2 VAL A 228     -14.406  -9.718  -3.488  1.00 92.46           H
ATOM   3423  HN  VAL A 228     -11.378  -8.279  -4.767  1.00 92.46           H
ATOM   3424  N   VAL A 229     -12.305  -7.523  -7.767  1.00 92.33           N
ATOM   3425  CA  VAL A 229     -12.467  -6.847  -9.043  1.00 92.33           C
ATOM   3426  C   VAL A 229     -11.403  -7.350 -10.020  1.00 92.33           C
ATOM   3427  O   VAL A 229     -11.708  -7.656 -11.172  1.00 92.33           O
ATOM   3428  HA  VAL A 229     -13.452  -7.110  -9.431  1.00 92.33           H
ATOM   3429  CB  VAL A 229     -12.426  -5.331  -8.842  1.00 92.33           C
ATOM   3430  HB  VAL A 229     -11.516  -5.091  -8.292  1.00 92.33           H
ATOM   3431  CG1 VAL A 229     -12.370  -4.601 -10.185  1.00 92.33           C
ATOM   3432 1HG1 VAL A 229     -11.475  -4.906 -10.728  1.00 92.33           H
ATOM   3433 2HG1 VAL A 229     -13.254  -4.852 -10.772  1.00 92.33           H
ATOM   3434 3HG1 VAL A 229     -12.341  -3.525 -10.013  1.00 92.33           H
ATOM   3435  CG2 VAL A 229     -13.618  -4.856  -8.008  1.00 92.33           C
ATOM   3436 1HG2 VAL A 229     -14.545  -5.115  -8.519  1.00 92.33           H
ATOM   3437 2HG2 VAL A 229     -13.594  -5.339  -7.031  1.00 92.33           H
ATOM   3438 3HG2 VAL A 229     -13.563  -3.775  -7.880  1.00 92.33           H
ATOM   3439  HN  VAL A 229     -12.074  -6.925  -6.999  1.00 92.33           H
ATOM   3440  N   MET A 230     -10.176  -7.420  -9.525  1.00 84.71           N
ATOM   3441  CA  MET A 230      -9.056  -7.831 -10.355  1.00 84.71           C
ATOM   3442  C   MET A 230      -9.240  -9.266 -10.852  1.00 84.71           C
ATOM   3443  O   MET A 230      -9.052  -9.546 -12.035  1.00 84.71           O
ATOM   3444  HA  MET A 230      -9.051  -7.144 -11.201  1.00 84.71           H
ATOM   3445  CB  MET A 230      -7.760  -7.731  -9.549  1.00 84.71           C
ATOM   3446 1HB  MET A 230      -7.899  -8.192  -8.571  1.00 84.71           H
ATOM   3447 2HB  MET A 230      -6.970  -8.287 -10.054  1.00 84.71           H
ATOM   3448  CG  MET A 230      -7.333  -6.272  -9.375  1.00 84.71           C
ATOM   3449 1HG  MET A 230      -7.336  -5.766 -10.340  1.00 84.71           H
ATOM   3450 2HG  MET A 230      -8.048  -5.749  -8.739  1.00 84.71           H
ATOM   3451  SD  MET A 230      -5.704  -6.195  -8.650  1.00 84.71           S
ATOM   3452  CE  MET A 230      -6.071  -6.763  -6.999  1.00 84.71           C
ATOM   3453 1HE  MET A 230      -6.794  -6.092  -6.536  1.00 84.71           H
ATOM   3454 2HE  MET A 230      -6.488  -7.769  -7.045  1.00 84.71           H
ATOM   3455 3HE  MET A 230      -5.156  -6.776  -6.407  1.00 84.71           H
ATOM   3456  HN  MET A 230      -9.943  -7.202  -8.577  1.00 84.71           H
ATOM   3457  N   ALA A 231      -9.604 -10.138  -9.923  1.00 90.81           N
ATOM   3458  CA  ALA A 231      -9.730 -11.552 -10.232  1.00 90.81           C
ATOM   3459  C   ALA A 231     -10.773 -11.737 -11.336  1.00 90.81           C
ATOM   3460  O   ALA A 231     -10.558 -12.501 -12.277  1.00 90.81           O
ATOM   3461  HA  ALA A 231      -8.763 -11.900 -10.596  1.00 90.81           H
ATOM   3462  CB  ALA A 231     -10.085 -12.324  -8.960  1.00 90.81           C
ATOM   3463 1HB  ALA A 231      -9.298 -12.183  -8.218  1.00 90.81           H
ATOM   3464 2HB  ALA A 231     -11.030 -11.953  -8.562  1.00 90.81           H
ATOM   3465 3HB  ALA A 231     -10.179 -13.384  -9.192  1.00 90.81           H
ATOM   3466  HN  ALA A 231      -9.812  -9.892  -8.976  1.00 90.81           H
ATOM   3467  N   CYS A 232     -11.881 -11.026 -11.185  1.00 89.83           N
ATOM   3468  CA  CYS A 232     -12.970 -11.125 -12.142  1.00 89.83           C
ATOM   3469  C   CYS A 232     -12.466 -10.628 -13.498  1.00 89.83           C
ATOM   3470  O   CYS A 232     -12.671 -11.283 -14.519  1.00 89.83           O
ATOM   3471  HA  CYS A 232     -13.246 -12.179 -12.194  1.00 89.83           H
ATOM   3472  CB  CYS A 232     -14.206 -10.353 -11.674  1.00 89.83           C
ATOM   3473 1HB  CYS A 232     -13.926  -9.337 -11.396  1.00 89.83           H
ATOM   3474 2HB  CYS A 232     -14.925 -10.273 -12.489  1.00 89.83           H
ATOM   3475  SG  CYS A 232     -14.972 -11.203 -10.246  1.00 89.83           S
ATOM   3476  HG  CYS A 232     -14.149 -10.703  -9.329  1.00 89.83           H
ATOM   3477  HN  CYS A 232     -12.040 -10.393 -10.428  1.00 89.83           H
ATOM   3478  N   CYS A 233     -11.815  -9.474 -13.464  1.00 88.17           N
ATOM   3479  CA  CYS A 233     -11.398  -8.815 -14.690  1.00 88.17           C
ATOM   3480  C   CYS A 233     -10.515  -9.783 -15.480  1.00 88.17           C
ATOM   3481  O   CYS A 233     -10.757 -10.026 -16.661  1.00 88.17           O
ATOM   3482  HA  CYS A 233     -12.306  -8.580 -15.244  1.00 88.17           H
ATOM   3483  CB  CYS A 233     -10.682  -7.493 -14.405  1.00 88.17           C
ATOM   3484 1HB  CYS A 233      -9.938  -7.634 -13.621  1.00 88.17           H
ATOM   3485 2HB  CYS A 233     -10.148  -7.160 -15.295  1.00 88.17           H
ATOM   3486  SG  CYS A 233     -11.895  -6.222 -13.893  1.00 88.17           S
ATOM   3487  HG  CYS A 233     -12.030  -6.654 -12.643  1.00 88.17           H
ATOM   3488  HN  CYS A 233     -11.574  -8.992 -12.622  1.00 88.17           H
ATOM   3489  N   TYR A 234      -9.510 -10.310 -14.795  1.00 75.15           N
ATOM   3490  CA  TYR A 234      -8.484 -11.096 -15.459  1.00 75.15           C
ATOM   3491  C   TYR A 234      -9.014 -12.479 -15.841  1.00 75.15           C
ATOM   3492  O   TYR A 234      -8.564 -13.071 -16.821  1.00 75.15           O
ATOM   3493  HA  TYR A 234      -8.187 -10.566 -16.364  1.00 75.15           H
ATOM   3494  CB  TYR A 234      -7.353 -11.259 -14.440  1.00 75.15           C
ATOM   3495 1HB  TYR A 234      -7.785 -11.319 -13.441  1.00 75.15           H
ATOM   3496 2HB  TYR A 234      -6.845 -12.205 -14.625  1.00 75.15           H
ATOM   3497  CG  TYR A 234      -6.322 -10.129 -14.468  1.00 75.15           C
ATOM   3498  CD1 TYR A 234      -5.225 -10.217 -15.300  1.00 75.15           C
ATOM   3499  HD1 TYR A 234      -5.093 -11.091 -15.937  1.00 75.15           H
ATOM   3500  CD2 TYR A 234      -6.490  -9.022 -13.661  1.00 75.15           C
ATOM   3501  HD2 TYR A 234      -7.357  -8.953 -13.004  1.00 75.15           H
ATOM   3502  CE1 TYR A 234      -4.254  -9.153 -15.326  1.00 75.15           C
ATOM   3503  HE1 TYR A 234      -3.383  -9.210 -15.979  1.00 75.15           H
ATOM   3504  CE2 TYR A 234      -5.520  -7.958 -13.688  1.00 75.15           C
ATOM   3505  HE2 TYR A 234      -5.640  -7.078 -13.056  1.00 75.15           H
ATOM   3506  CZ  TYR A 234      -4.450  -8.076 -14.519  1.00 75.15           C
ATOM   3507  OH  TYR A 234      -3.533  -7.072 -14.544  1.00 75.15           O
ATOM   3508  HH  TYR A 234      -3.814  -6.337 -13.927  1.00 75.15           H
ATOM   3509  HN  TYR A 234      -9.391 -10.207 -13.808  1.00 75.15           H
ATOM   3510  N   THR A 235      -9.962 -12.954 -15.046  1.00 85.10           N
ATOM   3511  CA  THR A 235     -10.637 -14.204 -15.352  1.00 85.10           C
ATOM   3512  C   THR A 235     -11.267 -14.143 -16.745  1.00 85.10           C
ATOM   3513  O   THR A 235     -11.131 -15.078 -17.533  1.00 85.10           O
ATOM   3514  HA  THR A 235      -9.894 -15.001 -15.372  1.00 85.10           H
ATOM   3515  CB  THR A 235     -11.651 -14.478 -14.239  1.00 85.10           C
ATOM   3516  HB  THR A 235     -12.424 -13.711 -14.219  1.00 85.10           H
ATOM   3517  OG1 THR A 235     -10.854 -14.580 -13.062  1.00 85.10           O
ATOM   3518  HG1 THR A 235     -10.982 -13.769 -12.491  1.00 85.10           H
ATOM   3519  CG2 THR A 235     -12.303 -15.856 -14.368  1.00 85.10           C
ATOM   3520 1HG2 THR A 235     -11.535 -16.628 -14.320  1.00 85.10           H
ATOM   3521 2HG2 THR A 235     -12.826 -15.923 -15.322  1.00 85.10           H
ATOM   3522 3HG2 THR A 235     -13.013 -16.000 -13.553  1.00 85.10           H
ATOM   3523  HN  THR A 235     -10.269 -12.502 -14.209  1.00 85.10           H
ATOM   3524  N   ILE A 236     -11.943 -13.034 -17.006  1.00 83.66           N
ATOM   3525  CA  ILE A 236     -12.616 -12.850 -18.281  1.00 83.66           C
ATOM   3526  C   ILE A 236     -11.573 -12.618 -19.375  1.00 83.66           C
ATOM   3527  O   ILE A 236     -11.722 -13.107 -20.494  1.00 83.66           O
ATOM   3528  HA  ILE A 236     -13.151 -13.774 -18.504  1.00 83.66           H
ATOM   3529  CB  ILE A 236     -13.660 -11.736 -18.179  1.00 83.66           C
ATOM   3530  HB  ILE A 236     -13.155 -10.823 -17.864  1.00 83.66           H
ATOM   3531  CG1 ILE A 236     -14.710 -12.063 -17.116  1.00 83.66           C
ATOM   3532 1HG1 ILE A 236     -15.378 -12.841 -17.486  1.00 83.66           H
ATOM   3533 2HG1 ILE A 236     -14.220 -12.461 -16.227  1.00 83.66           H
ATOM   3534  CG2 ILE A 236     -14.294 -11.453 -19.543  1.00 83.66           C
ATOM   3535 1HG2 ILE A 236     -13.521 -11.145 -20.246  1.00 83.66           H
ATOM   3536 2HG2 ILE A 236     -14.781 -12.356 -19.911  1.00 83.66           H
ATOM   3537 3HG2 ILE A 236     -15.032 -10.657 -19.442  1.00 83.66           H
ATOM   3538  CD1 ILE A 236     -15.521 -10.820 -16.745  1.00 83.66           C
ATOM   3539 1HD1 ILE A 236     -14.852 -10.054 -16.352  1.00 83.66           H
ATOM   3540 2HD1 ILE A 236     -16.028 -10.439 -17.631  1.00 83.66           H
ATOM   3541 3HD1 ILE A 236     -16.260 -11.081 -15.987  1.00 83.66           H
ATOM   3542  HN  ILE A 236     -12.034 -12.271 -16.366  1.00 83.66           H
ATOM   3543  N   ILE A 237     -10.540 -11.870 -19.014  1.00 80.44           N
ATOM   3544  CA  ILE A 237      -9.477 -11.559 -19.955  1.00 80.44           C
ATOM   3545  C   ILE A 237      -8.886 -12.861 -20.500  1.00 80.44           C
ATOM   3546  O   ILE A 237      -8.793 -13.045 -21.712  1.00 80.44           O
ATOM   3547  HA  ILE A 237      -9.924 -11.009 -20.783  1.00 80.44           H
ATOM   3548  CB  ILE A 237      -8.441 -10.637 -19.307  1.00 80.44           C
ATOM   3549  HB  ILE A 237      -8.262 -10.986 -18.290  1.00 80.44           H
ATOM   3550  CG1 ILE A 237      -8.969  -9.205 -19.207  1.00 80.44           C
ATOM   3551 1HG1 ILE A 237      -8.987  -8.750 -20.197  1.00 80.44           H
ATOM   3552 2HG1 ILE A 237      -9.996  -9.216 -18.843  1.00 80.44           H
ATOM   3553  CG2 ILE A 237      -7.106 -10.706 -20.050  1.00 80.44           C
ATOM   3554 1HG2 ILE A 237      -6.728 -11.728 -20.025  1.00 80.44           H
ATOM   3555 2HG2 ILE A 237      -7.249 -10.397 -21.085  1.00 80.44           H
ATOM   3556 3HG2 ILE A 237      -6.388 -10.041 -19.569  1.00 80.44           H
ATOM   3557  CD1 ILE A 237      -8.099  -8.365 -18.269  1.00 80.44           C
ATOM   3558 1HD1 ILE A 237      -8.104  -8.809 -17.274  1.00 80.44           H
ATOM   3559 2HD1 ILE A 237      -7.078  -8.335 -18.649  1.00 80.44           H
ATOM   3560 3HD1 ILE A 237      -8.497  -7.351 -18.216  1.00 80.44           H
ATOM   3561  HN  ILE A 237     -10.423 -11.482 -18.101  1.00 80.44           H
ATOM   3562  N   ILE A 238      -8.502 -13.731 -19.577  1.00 78.11           N
ATOM   3563  CA  ILE A 238      -7.834 -14.967 -19.946  1.00 78.11           C
ATOM   3564  C   ILE A 238      -8.743 -15.776 -20.874  1.00 78.11           C
ATOM   3565  O   ILE A 238      -8.288 -16.308 -21.886  1.00 78.11           O
ATOM   3566  HA  ILE A 238      -6.931 -14.700 -20.495  1.00 78.11           H
ATOM   3567  CB  ILE A 238      -7.395 -15.733 -18.696  1.00 78.11           C
ATOM   3568  HB  ILE A 238      -8.234 -15.762 -18.001  1.00 78.11           H
ATOM   3569  CG1 ILE A 238      -6.246 -15.012 -17.988  1.00 78.11           C
ATOM   3570 1HG1 ILE A 238      -5.324 -15.147 -18.553  1.00 78.11           H
ATOM   3571 2HG1 ILE A 238      -6.447 -13.941 -17.958  1.00 78.11           H
ATOM   3572  CG2 ILE A 238      -7.039 -17.181 -19.037  1.00 78.11           C
ATOM   3573 1HG2 ILE A 238      -7.911 -17.679 -19.463  1.00 78.11           H
ATOM   3574 2HG2 ILE A 238      -6.224 -17.195 -19.760  1.00 78.11           H
ATOM   3575 3HG2 ILE A 238      -6.731 -17.702 -18.131  1.00 78.11           H
ATOM   3576  CD1 ILE A 238      -6.061 -15.543 -16.565  1.00 78.11           C
ATOM   3577 1HD1 ILE A 238      -6.976 -15.384 -15.996  1.00 78.11           H
ATOM   3578 2HD1 ILE A 238      -5.835 -16.608 -16.601  1.00 78.11           H
ATOM   3579 3HD1 ILE A 238      -5.238 -15.013 -16.084  1.00 78.11           H
ATOM   3580  HN  ILE A 238      -8.641 -13.602 -18.595  1.00 78.11           H
ATOM   3581  N   HIS A 239     -10.011 -15.842 -20.497  1.00 76.48           N
ATOM   3582  CA  HIS A 239     -10.978 -16.618 -21.256  1.00 76.48           C
ATOM   3583  C   HIS A 239     -11.040 -16.097 -22.693  1.00 76.48           C
ATOM   3584  O   HIS A 239     -11.067 -16.881 -23.640  1.00 76.48           O
ATOM   3585  HA  HIS A 239     -10.614 -17.646 -21.266  1.00 76.48           H
ATOM   3586  CB  HIS A 239     -12.342 -16.613 -20.563  1.00 76.48           C
ATOM   3587 1HB  HIS A 239     -12.203 -16.840 -19.506  1.00 76.48           H
ATOM   3588 2HB  HIS A 239     -12.764 -15.610 -20.621  1.00 76.48           H
ATOM   3589  CG  HIS A 239     -13.331 -17.594 -21.148  1.00 76.48           C
ATOM   3590  ND1 HIS A 239     -13.216 -18.963 -20.983  1.00 76.48           N
ATOM   3591  HD1 HIS A 239     -12.492 -19.432 -20.477  1.00 76.48           H
ATOM   3592  CD2 HIS A 239     -14.453 -17.389 -21.896  1.00 76.48           C
ATOM   3593  HD2 HIS A 239     -14.840 -16.420 -22.212  1.00 76.48           H
ATOM   3594  CE1 HIS A 239     -14.228 -19.546 -21.608  1.00 76.48           C
ATOM   3595  HE1 HIS A 239     -14.416 -20.618 -21.662  1.00 76.48           H
ATOM   3596  NE2 HIS A 239     -14.993 -18.569 -22.174  1.00 76.48           N
ATOM   3597  HN  HIS A 239     -10.380 -15.379 -19.692  1.00 76.48           H
ATOM   3598  N   THR A 240     -11.062 -14.778 -22.809  1.00 78.04           N
ATOM   3599  CA  THR A 240     -11.185 -14.143 -24.111  1.00 78.04           C
ATOM   3600  C   THR A 240      -9.948 -14.432 -24.964  1.00 78.04           C
ATOM   3601  O   THR A 240     -10.058 -14.649 -26.170  1.00 78.04           O
ATOM   3602  HA  THR A 240     -12.039 -14.582 -24.628  1.00 78.04           H
ATOM   3603  CB  THR A 240     -11.434 -12.650 -23.888  1.00 78.04           C
ATOM   3604  HB  THR A 240     -10.541 -12.160 -23.502  1.00 78.04           H
ATOM   3605  OG1 THR A 240     -12.574 -12.613 -23.033  1.00 78.04           O
ATOM   3606  HG1 THR A 240     -12.286 -12.487 -22.084  1.00 78.04           H
ATOM   3607  CG2 THR A 240     -11.898 -11.938 -25.159  1.00 78.04           C
ATOM   3608 1HG2 THR A 240     -12.829 -12.385 -25.507  1.00 78.04           H
ATOM   3609 2HG2 THR A 240     -11.136 -12.039 -25.931  1.00 78.04           H
ATOM   3610 3HG2 THR A 240     -12.061 -10.881 -24.945  1.00 78.04           H
ATOM   3611  HN  THR A 240     -10.997 -14.147 -22.036  1.00 78.04           H
ATOM   3612  N   LEU A 241      -8.799 -14.425 -24.304  1.00 74.73           N
ATOM   3613  CA  LEU A 241      -7.534 -14.571 -25.004  1.00 74.73           C
ATOM   3614  C   LEU A 241      -7.424 -15.993 -25.559  1.00 74.73           C
ATOM   3615  O   LEU A 241      -6.956 -16.191 -26.679  1.00 74.73           O
ATOM   3616  HA  LEU A 241      -7.540 -13.873 -25.841  1.00 74.73           H
ATOM   3617  CB  LEU A 241      -6.369 -14.176 -24.093  1.00 74.73           C
ATOM   3618 1HB  LEU A 241      -6.519 -14.644 -23.120  1.00 74.73           H
ATOM   3619 2HB  LEU A 241      -5.451 -14.591 -24.509  1.00 74.73           H
ATOM   3620  CG  LEU A 241      -6.165 -12.674 -23.879  1.00 74.73           C
ATOM   3621  HG  LEU A 241      -7.110 -12.245 -23.546  1.00 74.73           H
ATOM   3622  CD1 LEU A 241      -5.136 -12.412 -22.778  1.00 74.73           C
ATOM   3623 1HD1 LEU A 241      -5.483 -12.855 -21.844  1.00 74.73           H
ATOM   3624 2HD1 LEU A 241      -4.182 -12.858 -23.059  1.00 74.73           H
ATOM   3625 3HD1 LEU A 241      -5.010 -11.338 -22.647  1.00 74.73           H
ATOM   3626  CD2 LEU A 241      -5.791 -11.980 -25.190  1.00 74.73           C
ATOM   3627 1HD2 LEU A 241      -4.866 -12.407 -25.577  1.00 74.73           H
ATOM   3628 2HD2 LEU A 241      -6.590 -12.124 -25.918  1.00 74.73           H
ATOM   3629 3HD2 LEU A 241      -5.652 -10.914 -25.010  1.00 74.73           H
ATOM   3630  HN  LEU A 241      -8.724 -14.321 -23.312  1.00 74.73           H
ATOM   3631  N   ILE A 242      -7.865 -16.945 -24.750  1.00 74.46           N
ATOM   3632  CA  ILE A 242      -7.826 -18.342 -25.148  1.00 74.46           C
ATOM   3633  C   ILE A 242      -8.625 -18.523 -26.441  1.00 74.46           C
ATOM   3634  O   ILE A 242      -8.206 -19.254 -27.336  1.00 74.46           O
ATOM   3635  HA  ILE A 242      -6.785 -18.596 -25.348  1.00 74.46           H
ATOM   3636  CB  ILE A 242      -8.299 -19.239 -24.003  1.00 74.46           C
ATOM   3637  HB  ILE A 242      -9.230 -18.830 -23.610  1.00 74.46           H
ATOM   3638  CG1 ILE A 242      -7.287 -19.242 -22.855  1.00 74.46           C
ATOM   3639 1HG1 ILE A 242      -6.395 -19.793 -23.153  1.00 74.46           H
ATOM   3640 2HG1 ILE A 242      -6.974 -18.220 -22.639  1.00 74.46           H
ATOM   3641  CG2 ILE A 242      -8.603 -20.653 -24.503  1.00 74.46           C
ATOM   3642 1HG2 ILE A 242      -9.386 -20.610 -25.259  1.00 74.46           H
ATOM   3643 2HG2 ILE A 242      -7.701 -21.086 -24.936  1.00 74.46           H
ATOM   3644 3HG2 ILE A 242      -8.937 -21.269 -23.668  1.00 74.46           H
ATOM   3645  CD1 ILE A 242      -7.887 -19.874 -21.597  1.00 74.46           C
ATOM   3646 1HD1 ILE A 242      -8.764 -19.306 -21.288  1.00 74.46           H
ATOM   3647 2HD1 ILE A 242      -8.176 -20.903 -21.810  1.00 74.46           H
ATOM   3648 3HD1 ILE A 242      -7.147 -19.863 -20.797  1.00 74.46           H
ATOM   3649  HN  ILE A 242      -8.243 -16.776 -23.840  1.00 74.46           H
ATOM   3650  N   GLN A 243      -9.761 -17.843 -26.496  1.00 69.64           N
ATOM   3651  CA  GLN A 243     -10.639 -17.947 -27.649  1.00 69.64           C
ATOM   3652  C   GLN A 243     -10.003 -17.266 -28.863  1.00 69.64           C
ATOM   3653  O   GLN A 243     -10.208 -17.695 -29.998  1.00 69.64           O
ATOM   3654  HA  GLN A 243     -10.746 -19.015 -27.837  1.00 69.64           H
ATOM   3655  CB  GLN A 243     -12.015 -17.351 -27.345  1.00 69.64           C
ATOM   3656 1HB  GLN A 243     -11.899 -16.345 -26.942  1.00 69.64           H
ATOM   3657 2HB  GLN A 243     -12.588 -17.260 -28.268  1.00 69.64           H
ATOM   3658  CG  GLN A 243     -12.781 -18.221 -26.347  1.00 69.64           C
ATOM   3659 1HG  GLN A 243     -12.851 -19.241 -26.726  1.00 69.64           H
ATOM   3660 2HG  GLN A 243     -12.233 -18.268 -25.405  1.00 69.64           H
ATOM   3661  CD  GLN A 243     -14.185 -17.666 -26.099  1.00 69.64           C
ATOM   3662  OE1 GLN A 243     -14.550 -16.599 -26.565  1.00 69.64           O
ATOM   3663  NE2 GLN A 243     -14.950 -18.447 -25.342  1.00 69.64           N
ATOM   3664 1HE2 GLN A 243     -14.589 -19.311 -24.990  1.00 69.64           H
ATOM   3665 2HE2 GLN A 243     -15.886 -18.170 -25.123  1.00 69.64           H
ATOM   3666  HN  GLN A 243     -10.083 -17.232 -25.773  1.00 69.64           H
ATOM   3667  N   ALA A 244      -9.244 -16.217 -28.583  1.00 70.31           N
ATOM   3668  CA  ALA A 244      -8.760 -15.341 -29.637  1.00 70.31           C
ATOM   3669  C   ALA A 244      -7.639 -16.045 -30.404  1.00 70.31           C
ATOM   3670  O   ALA A 244      -7.298 -15.647 -31.517  1.00 70.31           O
ATOM   3671  HA  ALA A 244      -9.590 -15.151 -30.318  1.00 70.31           H
ATOM   3672  CB  ALA A 244      -8.306 -14.013 -29.029  1.00 70.31           C
ATOM   3673 1HB  ALA A 244      -9.146 -13.540 -28.521  1.00 70.31           H
ATOM   3674 2HB  ALA A 244      -7.505 -14.197 -28.312  1.00 70.31           H
ATOM   3675 3HB  ALA A 244      -7.943 -13.357 -29.819  1.00 70.31           H
ATOM   3676  HN  ALA A 244      -8.960 -15.963 -27.659  1.00 70.31           H
ATOM   3677  N   LYS A 245      -7.096 -17.080 -29.779  1.00 57.78           N
ATOM   3678  CA  LYS A 245      -6.025 -17.846 -30.391  1.00 57.78           C
ATOM   3679  C   LYS A 245      -4.917 -16.894 -30.847  1.00 57.78           C
ATOM   3680  O   LYS A 245      -3.853 -17.334 -31.277  1.00 57.78           O
ATOM   3681  HA  LYS A 245      -5.618 -18.508 -29.626  1.00 57.78           H
ATOM   3682  CB  LYS A 245      -6.572 -18.733 -31.512  1.00 57.78           C
ATOM   3683 1HB  LYS A 245      -7.244 -18.153 -32.144  1.00 57.78           H
ATOM   3684 2HB  LYS A 245      -5.753 -19.072 -32.145  1.00 57.78           H
ATOM   3685  CG  LYS A 245      -7.317 -19.941 -30.940  1.00 57.78           C
ATOM   3686 1HG  LYS A 245      -6.722 -20.399 -30.151  1.00 57.78           H
ATOM   3687 2HG  LYS A 245      -8.252 -19.615 -30.486  1.00 57.78           H
ATOM   3688  CD  LYS A 245      -7.607 -20.973 -32.032  1.00 57.78           C
ATOM   3689 1HD  LYS A 245      -8.307 -20.555 -32.756  1.00 57.78           H
ATOM   3690 2HD  LYS A 245      -6.689 -21.203 -32.573  1.00 57.78           H
ATOM   3691  CE  LYS A 245      -8.188 -22.255 -31.434  1.00 57.78           C
ATOM   3692 1HE  LYS A 245      -7.549 -22.609 -30.625  1.00 57.78           H
ATOM   3693 2HE  LYS A 245      -9.167 -22.050 -31.000  1.00 57.78           H
ATOM   3694  NZ  LYS A 245      -8.310 -23.303 -32.472  1.00 57.78           N
ATOM   3695 1HZ  LYS A 245      -8.711 -24.139 -32.063  1.00 57.78           H
ATOM   3696 2HZ  LYS A 245      -8.909 -22.971 -33.220  1.00 57.78           H
ATOM   3697 3HZ  LYS A 245      -7.391 -23.517 -32.846  1.00 57.78           H
ATOM   3698  HN  LYS A 245      -7.377 -17.395 -28.872  1.00 57.78           H
ATOM   3699  N   LYS A 246      -5.207 -15.605 -30.736  1.00 51.48           N
ATOM   3700  CA  LYS A 246      -4.340 -14.591 -31.313  1.00 51.48           C
ATOM   3701  C   LYS A 246      -3.213 -14.271 -30.329  1.00 51.48           C
ATOM   3702  O   LYS A 246      -3.438 -13.614 -29.314  1.00 51.48           O
ATOM   3703  HA  LYS A 246      -3.901 -15.013 -32.217  1.00 51.48           H
ATOM   3704  CB  LYS A 246      -5.155 -13.367 -31.734  1.00 51.48           C
ATOM   3705 1HB  LYS A 246      -5.921 -13.159 -30.986  1.00 51.48           H
ATOM   3706 2HB  LYS A 246      -4.507 -12.491 -31.776  1.00 51.48           H
ATOM   3707  CG  LYS A 246      -5.813 -13.588 -33.097  1.00 51.48           C
ATOM   3708 1HG  LYS A 246      -5.076 -13.975 -33.802  1.00 51.48           H
ATOM   3709 2HG  LYS A 246      -6.595 -14.342 -33.010  1.00 51.48           H
ATOM   3710  CD  LYS A 246      -6.408 -12.286 -33.637  1.00 51.48           C
ATOM   3711 1HD  LYS A 246      -7.214 -11.953 -32.983  1.00 51.48           H
ATOM   3712 2HD  LYS A 246      -5.649 -11.504 -33.631  1.00 51.48           H
ATOM   3713  CE  LYS A 246      -6.942 -12.475 -35.058  1.00 51.48           C
ATOM   3714 1HE  LYS A 246      -6.156 -12.876 -35.698  1.00 51.48           H
ATOM   3715 2HE  LYS A 246      -7.753 -13.204 -35.055  1.00 51.48           H
ATOM   3716  NZ  LYS A 246      -7.427 -11.188 -35.605  1.00 51.48           N
ATOM   3717 1HZ  LYS A 246      -7.794 -11.334 -36.539  1.00 51.48           H
ATOM   3718 2HZ  LYS A 246      -8.159 -10.821 -35.007  1.00 51.48           H
ATOM   3719 3HZ  LYS A 246      -6.659 -10.527 -35.644  1.00 51.48           H
ATOM   3720  HN  LYS A 246      -6.015 -15.252 -30.265  1.00 51.48           H
ATOM   3721  N   SER A 247      -2.024 -14.751 -30.665  1.00 53.74           N
ATOM   3722  CA  SER A 247      -0.885 -14.620 -29.772  1.00 53.74           C
ATOM   3723  C   SER A 247      -0.556 -13.142 -29.557  1.00 53.74           C
ATOM   3724  O   SER A 247      -0.204 -12.735 -28.451  1.00 53.74           O
ATOM   3725  HA  SER A 247      -1.198 -15.083 -28.836  1.00 53.74           H
ATOM   3726  CB  SER A 247       0.335 -15.361 -30.323  1.00 53.74           C
ATOM   3727 1HB  SER A 247       0.216 -16.431 -30.154  1.00 53.74           H
ATOM   3728 2HB  SER A 247       0.392 -15.213 -31.402  1.00 53.74           H
ATOM   3729  OG  SER A 247       1.547 -14.917 -29.720  1.00 53.74           O
ATOM   3730  HG  SER A 247       1.559 -15.168 -28.752  1.00 53.74           H
ATOM   3731  HN  SER A 247      -1.834 -15.221 -31.526  1.00 53.74           H
ATOM   3732  N   SER A 248      -0.683 -12.378 -30.632  1.00 52.56           N
ATOM   3733  CA  SER A 248       0.100 -11.163 -30.784  1.00 52.56           C
ATOM   3734  C   SER A 248      -0.251 -10.172 -29.672  1.00 52.56           C
ATOM   3735  O   SER A 248       0.604  -9.414 -29.219  1.00 52.56           O
ATOM   3736  HA  SER A 248       1.140 -11.478 -30.701  1.00 52.56           H
ATOM   3737  CB  SER A 248      -0.132 -10.526 -32.155  1.00 52.56           C
ATOM   3738 1HB  SER A 248       0.740  -9.932 -32.431  1.00 52.56           H
ATOM   3739 2HB  SER A 248      -0.233 -11.309 -32.907  1.00 52.56           H
ATOM   3740  OG  SER A 248      -1.293  -9.700 -32.171  1.00 52.56           O
ATOM   3741  HG  SER A 248      -1.392  -9.267 -33.067  1.00 52.56           H
ATOM   3742  HN  SER A 248      -1.305 -12.577 -31.390  1.00 52.56           H
ATOM   3743  N   LYS A 249      -1.511 -10.211 -29.265  1.00 50.90           N
ATOM   3744  CA  LYS A 249      -2.029  -9.220 -28.338  1.00 50.90           C
ATOM   3745  C   LYS A 249      -1.455  -9.482 -26.944  1.00 50.90           C
ATOM   3746  O   LYS A 249      -1.700  -8.717 -26.013  1.00 50.90           O
ATOM   3747  HA  LYS A 249      -1.682  -8.243 -28.676  1.00 50.90           H
ATOM   3748  CB  LYS A 249      -3.558  -9.195 -28.378  1.00 50.90           C
ATOM   3749 1HB  LYS A 249      -3.942 -10.215 -28.412  1.00 50.90           H
ATOM   3750 2HB  LYS A 249      -3.943  -8.741 -27.464  1.00 50.90           H
ATOM   3751  CG  LYS A 249      -4.063  -8.414 -29.593  1.00 50.90           C
ATOM   3752 1HG  LYS A 249      -3.539  -7.460 -29.659  1.00 50.90           H
ATOM   3753 2HG  LYS A 249      -3.835  -8.967 -30.505  1.00 50.90           H
ATOM   3754  CD  LYS A 249      -5.570  -8.170 -29.501  1.00 50.90           C
ATOM   3755 1HD  LYS A 249      -6.098  -9.124 -29.518  1.00 50.90           H
ATOM   3756 2HD  LYS A 249      -5.807  -7.691 -28.551  1.00 50.90           H
ATOM   3757  CE  LYS A 249      -6.055  -7.293 -30.657  1.00 50.90           C
ATOM   3758 1HE  LYS A 249      -5.488  -6.362 -30.677  1.00 50.90           H
ATOM   3759 2HE  LYS A 249      -5.873  -7.797 -31.606  1.00 50.90           H
ATOM   3760  NZ  LYS A 249      -7.498  -6.998 -30.514  1.00 50.90           N
ATOM   3761 1HZ  LYS A 249      -7.802  -6.415 -31.286  1.00 50.90           H
ATOM   3762 2HZ  LYS A 249      -8.023  -7.865 -30.518  1.00 50.90           H
ATOM   3763 3HZ  LYS A 249      -7.658  -6.510 -29.639  1.00 50.90           H
ATOM   3764  HN  LYS A 249      -2.173 -10.902 -29.557  1.00 50.90           H
ATOM   3765  N   HIS A 250      -0.701 -10.567 -26.844  1.00 54.36           N
ATOM   3766  CA  HIS A 250      -0.294 -11.079 -25.547  1.00 54.36           C
ATOM   3767  C   HIS A 250       0.741 -10.139 -24.926  1.00 54.36           C
ATOM   3768  O   HIS A 250       0.821 -10.018 -23.704  1.00 54.36           O
ATOM   3769  HA  HIS A 250      -1.186 -11.089 -24.920  1.00 54.36           H
ATOM   3770  CB  HIS A 250       0.209 -12.519 -25.664  1.00 54.36           C
ATOM   3771 1HB  HIS A 250       0.960 -12.568 -26.453  1.00 54.36           H
ATOM   3772 2HB  HIS A 250       0.705 -12.797 -24.734  1.00 54.36           H
ATOM   3773  CG  HIS A 250      -0.876 -13.527 -25.960  1.00 54.36           C
ATOM   3774  ND1 HIS A 250      -1.789 -13.947 -25.008  1.00 54.36           N
ATOM   3775  HD1 HIS A 250      -1.826 -13.639 -24.058  1.00 54.36           H
ATOM   3776  CD2 HIS A 250      -1.186 -14.192 -27.110  1.00 54.36           C
ATOM   3777  HD2 HIS A 250      -0.663 -14.096 -28.062  1.00 54.36           H
ATOM   3778  CE1 HIS A 250      -2.606 -14.826 -25.571  1.00 54.36           C
ATOM   3779  HE1 HIS A 250      -3.433 -15.338 -25.080  1.00 54.36           H
ATOM   3780  NE2 HIS A 250      -2.230 -14.976 -26.874  1.00 54.36           N
ATOM   3781  HN  HIS A 250      -0.370 -11.092 -27.628  1.00 54.36           H
ATOM   3782  N   LYS A 251       1.506  -9.496 -25.795  1.00 56.32           N
ATOM   3783  CA  LYS A 251       2.706  -8.798 -25.363  1.00 56.32           C
ATOM   3784  C   LYS A 251       2.325  -7.718 -24.349  1.00 56.32           C
ATOM   3785  O   LYS A 251       2.921  -7.630 -23.277  1.00 56.32           O
ATOM   3786  HA  LYS A 251       3.347  -9.527 -24.867  1.00 56.32           H
ATOM   3787  CB  LYS A 251       3.478  -8.263 -26.571  1.00 56.32           C
ATOM   3788 1HB  LYS A 251       2.786  -7.801 -27.275  1.00 56.32           H
ATOM   3789 2HB  LYS A 251       4.170  -7.485 -26.249  1.00 56.32           H
ATOM   3790  CG  LYS A 251       4.251  -9.384 -27.268  1.00 56.32           C
ATOM   3791 1HG  LYS A 251       4.712 -10.032 -26.522  1.00 56.32           H
ATOM   3792 2HG  LYS A 251       3.562 -10.002 -27.844  1.00 56.32           H
ATOM   3793  CD  LYS A 251       5.329  -8.815 -28.193  1.00 56.32           C
ATOM   3794 1HD  LYS A 251       4.859  -8.288 -29.023  1.00 56.32           H
ATOM   3795 2HD  LYS A 251       5.929  -8.084 -27.651  1.00 56.32           H
ATOM   3796  CE  LYS A 251       6.232  -9.926 -28.732  1.00 56.32           C
ATOM   3797 1HE  LYS A 251       6.376 -10.689 -27.967  1.00 56.32           H
ATOM   3798 2HE  LYS A 251       5.752 -10.413 -29.581  1.00 56.32           H
ATOM   3799  NZ  LYS A 251       7.542  -9.375 -29.144  1.00 56.32           N
ATOM   3800 1HZ  LYS A 251       8.122 -10.121 -29.511  1.00 56.32           H
ATOM   3801 2HZ  LYS A 251       7.402  -8.671 -29.861  1.00 56.32           H
ATOM   3802 3HZ  LYS A 251       7.999  -8.955 -28.342  1.00 56.32           H
ATOM   3803  HN  LYS A 251       1.319  -9.447 -26.776  1.00 56.32           H
ATOM   3804  N   ALA A 252       1.334  -6.922 -24.724  1.00 64.56           N
ATOM   3805  CA  ALA A 252       0.941  -5.782 -23.913  1.00 64.56           C
ATOM   3806  C   ALA A 252       0.363  -6.280 -22.587  1.00 64.56           C
ATOM   3807  O   ALA A 252       0.438  -5.587 -21.573  1.00 64.56           O
ATOM   3808  HA  ALA A 252       1.837  -5.195 -23.711  1.00 64.56           H
ATOM   3809  CB  ALA A 252      -0.051  -4.917 -24.693  1.00 64.56           C
ATOM   3810 1HB  ALA A 252       0.419  -4.565 -25.612  1.00 64.56           H
ATOM   3811 2HB  ALA A 252      -0.933  -5.509 -24.939  1.00 64.56           H
ATOM   3812 3HB  ALA A 252      -0.345  -4.063 -24.084  1.00 64.56           H
ATOM   3813  HN  ALA A 252       0.804  -7.046 -25.563  1.00 64.56           H
ATOM   3814  N   LEU A 253      -0.201  -7.478 -22.636  1.00 68.27           N
ATOM   3815  CA  LEU A 253      -0.840  -8.054 -21.465  1.00 68.27           C
ATOM   3816  C   LEU A 253       0.235  -8.539 -20.490  1.00 68.27           C
ATOM   3817  O   LEU A 253       0.044  -8.491 -19.276  1.00 68.27           O
ATOM   3818  HA  LEU A 253      -1.412  -7.262 -20.983  1.00 68.27           H
ATOM   3819  CB  LEU A 253      -1.832  -9.143 -21.877  1.00 68.27           C
ATOM   3820 1HB  LEU A 253      -2.253  -8.876 -22.847  1.00 68.27           H
ATOM   3821 2HB  LEU A 253      -1.284 -10.075 -22.014  1.00 68.27           H
ATOM   3822  CG  LEU A 253      -2.986  -9.401 -20.906  1.00 68.27           C
ATOM   3823  HG  LEU A 253      -2.619  -9.249 -19.891  1.00 68.27           H
ATOM   3824  CD1 LEU A 253      -4.124  -8.403 -21.129  1.00 68.27           C
ATOM   3825 1HD1 LEU A 253      -3.755  -7.389 -20.972  1.00 68.27           H
ATOM   3826 2HD1 LEU A 253      -4.497  -8.499 -22.149  1.00 68.27           H
ATOM   3827 3HD1 LEU A 253      -4.931  -8.608 -20.426  1.00 68.27           H
ATOM   3828  CD2 LEU A 253      -3.468 -10.850 -21.000  1.00 68.27           C
ATOM   3829 1HD2 LEU A 253      -3.813 -11.053 -22.014  1.00 68.27           H
ATOM   3830 2HD2 LEU A 253      -2.647 -11.522 -20.753  1.00 68.27           H
ATOM   3831 3HD2 LEU A 253      -4.288 -11.006 -20.299  1.00 68.27           H
ATOM   3832  HN  LEU A 253      -0.226  -8.051 -23.456  1.00 68.27           H
ATOM   3833  N   LYS A 254       1.342  -8.995 -21.058  1.00 70.36           N
ATOM   3834  CA  LYS A 254       2.383  -9.629 -20.267  1.00 70.36           C
ATOM   3835  C   LYS A 254       2.788  -8.697 -19.124  1.00 70.36           C
ATOM   3836  O   LYS A 254       2.905  -9.128 -17.978  1.00 70.36           O
ATOM   3837  HA  LYS A 254       1.959 -10.537 -19.838  1.00 70.36           H
ATOM   3838  CB  LYS A 254       3.551 -10.053 -21.159  1.00 70.36           C
ATOM   3839 1HB  LYS A 254       3.173 -10.586 -22.032  1.00 70.36           H
ATOM   3840 2HB  LYS A 254       4.071  -9.169 -21.527  1.00 70.36           H
ATOM   3841  CG  LYS A 254       4.529 -10.946 -20.394  1.00 70.36           C
ATOM   3842 1HG  LYS A 254       4.961 -10.389 -19.562  1.00 70.36           H
ATOM   3843 2HG  LYS A 254       3.995 -11.795 -19.967  1.00 70.36           H
ATOM   3844  CD  LYS A 254       5.646 -11.449 -21.312  1.00 70.36           C
ATOM   3845 1HD  LYS A 254       5.213 -11.976 -22.162  1.00 70.36           H
ATOM   3846 2HD  LYS A 254       6.202 -10.601 -21.712  1.00 70.36           H
ATOM   3847  CE  LYS A 254       6.598 -12.380 -20.558  1.00 70.36           C
ATOM   3848 1HE  LYS A 254       7.056 -11.845 -19.726  1.00 70.36           H
ATOM   3849 2HE  LYS A 254       6.039 -13.213 -20.132  1.00 70.36           H
ATOM   3850  NZ  LYS A 254       7.648 -12.892 -21.466  1.00 70.36           N
ATOM   3851 1HZ  LYS A 254       8.277 -13.496 -20.948  1.00 70.36           H
ATOM   3852 2HZ  LYS A 254       7.217 -13.418 -22.218  1.00 70.36           H
ATOM   3853 3HZ  LYS A 254       8.169 -12.114 -21.853  1.00 70.36           H
ATOM   3854  HN  LYS A 254       1.533  -8.936 -22.038  1.00 70.36           H
ATOM   3855  N   VAL A 255       2.992  -7.436 -19.475  1.00 74.00           N
ATOM   3856  CA  VAL A 255       3.423  -6.447 -18.501  1.00 74.00           C
ATOM   3857  C   VAL A 255       2.412  -6.393 -17.355  1.00 74.00           C
ATOM   3858  O   VAL A 255       2.786  -6.492 -16.187  1.00 74.00           O
ATOM   3859  HA  VAL A 255       4.385  -6.774 -18.105  1.00 74.00           H
ATOM   3860  CB  VAL A 255       3.627  -5.094 -19.184  1.00 74.00           C
ATOM   3861  HB  VAL A 255       2.670  -4.783 -19.604  1.00 74.00           H
ATOM   3862  CG1 VAL A 255       4.065  -4.031 -18.175  1.00 74.00           C
ATOM   3863 1HG1 VAL A 255       3.300  -3.923 -17.406  1.00 74.00           H
ATOM   3864 2HG1 VAL A 255       5.004  -4.334 -17.713  1.00 74.00           H
ATOM   3865 3HG1 VAL A 255       4.202  -3.078 -18.687  1.00 74.00           H
ATOM   3866  CG2 VAL A 255       4.630  -5.205 -20.334  1.00 74.00           C
ATOM   3867 1HG2 VAL A 255       5.590  -5.548 -19.947  1.00 74.00           H
ATOM   3868 2HG2 VAL A 255       4.260  -5.916 -21.072  1.00 74.00           H
ATOM   3869 3HG2 VAL A 255       4.756  -4.228 -20.802  1.00 74.00           H
ATOM   3870  HN  VAL A 255       2.868  -7.087 -20.404  1.00 74.00           H
ATOM   3871  N   THR A 256       1.150  -6.235 -17.728  1.00 73.30           N
ATOM   3872  CA  THR A 256       0.110  -5.957 -16.752  1.00 73.30           C
ATOM   3873  C   THR A 256      -0.089  -7.161 -15.829  1.00 73.30           C
ATOM   3874  O   THR A 256      -0.291  -6.999 -14.627  1.00 73.30           O
ATOM   3875  HA  THR A 256       0.438  -5.126 -16.128  1.00 73.30           H
ATOM   3876  CB  THR A 256      -1.156  -5.558 -17.512  1.00 73.30           C
ATOM   3877  HB  THR A 256      -1.690  -6.438 -17.869  1.00 73.30           H
ATOM   3878  OG1 THR A 256      -0.689  -4.669 -18.523  1.00 73.30           O
ATOM   3879  HG1 THR A 256      -0.702  -5.126 -19.413  1.00 73.30           H
ATOM   3880  CG2 THR A 256      -2.099  -4.698 -16.667  1.00 73.30           C
ATOM   3881 1HG2 THR A 256      -1.586  -3.785 -16.366  1.00 73.30           H
ATOM   3882 2HG2 THR A 256      -2.401  -5.255 -15.780  1.00 73.30           H
ATOM   3883 3HG2 THR A 256      -2.981  -4.442 -17.254  1.00 73.30           H
ATOM   3884  HN  THR A 256       0.836  -6.293 -18.676  1.00 73.30           H
ATOM   3885  N   ILE A 257      -0.027  -8.342 -16.427  1.00 76.82           N
ATOM   3886  CA  ILE A 257      -0.162  -9.573 -15.668  1.00 76.82           C
ATOM   3887  C   ILE A 257       0.941  -9.639 -14.609  1.00 76.82           C
ATOM   3888  O   ILE A 257       0.669  -9.908 -13.440  1.00 76.82           O
ATOM   3889  HA  ILE A 257      -1.126  -9.540 -15.160  1.00 76.82           H
ATOM   3890  CB  ILE A 257      -0.187 -10.781 -16.606  1.00 76.82           C
ATOM   3891  HB  ILE A 257       0.638 -10.682 -17.312  1.00 76.82           H
ATOM   3892  CG1 ILE A 257      -1.480 -10.815 -17.423  1.00 76.82           C
ATOM   3893 1HG1 ILE A 257      -2.332 -10.952 -16.757  1.00 76.82           H
ATOM   3894 2HG1 ILE A 257      -1.620  -9.859 -17.928  1.00 76.82           H
ATOM   3895  CG2 ILE A 257       0.035 -12.082 -15.831  1.00 76.82           C
ATOM   3896 1HG2 ILE A 257       1.004 -12.047 -15.332  1.00 76.82           H
ATOM   3897 2HG2 ILE A 257      -0.752 -12.201 -15.087  1.00 76.82           H
ATOM   3898 3HG2 ILE A 257       0.013 -12.925 -16.522  1.00 76.82           H
ATOM   3899  CD1 ILE A 257      -1.447 -11.943 -18.456  1.00 76.82           C
ATOM   3900 1HD1 ILE A 257      -0.608 -11.789 -19.135  1.00 76.82           H
ATOM   3901 2HD1 ILE A 257      -1.331 -12.899 -17.946  1.00 76.82           H
ATOM   3902 3HD1 ILE A 257      -2.378 -11.944 -19.023  1.00 76.82           H
ATOM   3903  HN  ILE A 257       0.114  -8.464 -17.409  1.00 76.82           H
ATOM   3904  N   THR A 258       2.162  -9.388 -15.058  1.00 81.52           N
ATOM   3905  CA  THR A 258       3.320  -9.521 -14.189  1.00 81.52           C
ATOM   3906  C   THR A 258       3.195  -8.584 -12.986  1.00 81.52           C
ATOM   3907  O   THR A 258       3.398  -9.000 -11.847  1.00 81.52           O
ATOM   3908  HA  THR A 258       3.343 -10.539 -13.801  1.00 81.52           H
ATOM   3909  CB  THR A 258       4.573  -9.266 -15.030  1.00 81.52           C
ATOM   3910  HB  THR A 258       4.619  -8.227 -15.354  1.00 81.52           H
ATOM   3911  OG1 THR A 258       4.493 -10.233 -16.073  1.00 81.52           O
ATOM   3912  HG1 THR A 258       4.049  -9.835 -16.876  1.00 81.52           H
ATOM   3913  CG2 THR A 258       5.860  -9.626 -14.285  1.00 81.52           C
ATOM   3914 1HG2 THR A 258       5.843 -10.683 -14.020  1.00 81.52           H
ATOM   3915 2HG2 THR A 258       5.936  -9.025 -13.379  1.00 81.52           H
ATOM   3916 3HG2 THR A 258       6.719  -9.427 -14.927  1.00 81.52           H
ATOM   3917  HN  THR A 258       2.367  -9.100 -15.993  1.00 81.52           H
ATOM   3918  N   VAL A 259       2.860  -7.336 -13.281  1.00 80.26           N
ATOM   3919  CA  VAL A 259       2.745  -6.327 -12.242  1.00 80.26           C
ATOM   3920  C   VAL A 259       1.687  -6.764 -11.227  1.00 80.26           C
ATOM   3921  O   VAL A 259       1.893  -6.645 -10.020  1.00 80.26           O
ATOM   3922  HA  VAL A 259       3.709  -6.263 -11.738  1.00 80.26           H
ATOM   3923  CB  VAL A 259       2.446  -4.963 -12.868  1.00 80.26           C
ATOM   3924  HB  VAL A 259       1.591  -5.080 -13.534  1.00 80.26           H
ATOM   3925  CG1 VAL A 259       2.070  -3.938 -11.796  1.00 80.26           C
ATOM   3926 1HG1 VAL A 259       1.183  -4.280 -11.262  1.00 80.26           H
ATOM   3927 2HG1 VAL A 259       2.897  -3.827 -11.094  1.00 80.26           H
ATOM   3928 3HG1 VAL A 259       1.863  -2.978 -12.268  1.00 80.26           H
ATOM   3929  CG2 VAL A 259       3.630  -4.472 -13.705  1.00 80.26           C
ATOM   3930 1HG2 VAL A 259       4.510  -4.379 -13.069  1.00 80.26           H
ATOM   3931 2HG2 VAL A 259       3.831  -5.187 -14.503  1.00 80.26           H
ATOM   3932 3HG2 VAL A 259       3.390  -3.501 -14.138  1.00 80.26           H
ATOM   3933  HN  VAL A 259       2.669  -7.012 -14.208  1.00 80.26           H
ATOM   3934  N   LEU A 260       0.577  -7.260 -11.754  1.00 77.22           N
ATOM   3935  CA  LEU A 260      -0.543  -7.647 -10.913  1.00 77.22           C
ATOM   3936  C   LEU A 260      -0.120  -8.807 -10.010  1.00 77.22           C
ATOM   3937  O   LEU A 260      -0.358  -8.779  -8.804  1.00 77.22           O
ATOM   3938  HA  LEU A 260      -0.789  -6.792 -10.283  1.00 77.22           H
ATOM   3939  CB  LEU A 260      -1.775  -7.950 -11.768  1.00 77.22           C
ATOM   3940 1HB  LEU A 260      -1.887  -7.154 -12.504  1.00 77.22           H
ATOM   3941 2HB  LEU A 260      -1.592  -8.871 -12.320  1.00 77.22           H
ATOM   3942  CG  LEU A 260      -3.097  -8.096 -11.011  1.00 77.22           C
ATOM   3943  HG  LEU A 260      -2.871  -8.230  -9.953  1.00 77.22           H
ATOM   3944  CD1 LEU A 260      -3.944  -6.828 -11.136  1.00 77.22           C
ATOM   3945 1HD1 LEU A 260      -3.395  -5.982 -10.721  1.00 77.22           H
ATOM   3946 2HD1 LEU A 260      -4.162  -6.639 -12.187  1.00 77.22           H
ATOM   3947 3HD1 LEU A 260      -4.877  -6.959 -10.589  1.00 77.22           H
ATOM   3948  CD2 LEU A 260      -3.858  -9.341 -11.471  1.00 77.22           C
ATOM   3949 1HD2 LEU A 260      -4.072  -9.262 -12.537  1.00 77.22           H
ATOM   3950 2HD2 LEU A 260      -3.250 -10.227 -11.287  1.00 77.22           H
ATOM   3951 3HD2 LEU A 260      -4.793  -9.421 -10.917  1.00 77.22           H
ATOM   3952  HN  LEU A 260       0.437  -7.398 -12.735  1.00 77.22           H
ATOM   3953  N   THR A 261       0.501  -9.801 -10.629  1.00 84.60           N
ATOM   3954  CA  THR A 261       0.876 -11.009  -9.915  1.00 84.60           C
ATOM   3955  C   THR A 261       1.838 -10.676  -8.773  1.00 84.60           C
ATOM   3956  O   THR A 261       1.681 -11.175  -7.659  1.00 84.60           O
ATOM   3957  HA  THR A 261      -0.020 -11.435  -9.465  1.00 84.60           H
ATOM   3958  CB  THR A 261       1.457 -11.997 -10.930  1.00 84.60           C
ATOM   3959  HB  THR A 261       2.380 -11.613 -11.363  1.00 84.60           H
ATOM   3960  OG1 THR A 261       0.390 -12.216 -11.849  1.00 84.60           O
ATOM   3961  HG1 THR A 261       0.418 -11.529 -12.575  1.00 84.60           H
ATOM   3962  CG2 THR A 261       1.714 -13.377 -10.322  1.00 84.60           C
ATOM   3963 1HG2 THR A 261       0.777 -13.790  -9.949  1.00 84.60           H
ATOM   3964 2HG2 THR A 261       2.423 -13.285  -9.499  1.00 84.60           H
ATOM   3965 3HG2 THR A 261       2.125 -14.039 -11.084  1.00 84.60           H
ATOM   3966  HN  THR A 261       0.746  -9.789 -11.599  1.00 84.60           H
ATOM   3967  N   VAL A 262       2.813  -9.836  -9.088  1.00 87.54           N
ATOM   3968  CA  VAL A 262       3.823  -9.462  -8.113  1.00 87.54           C
ATOM   3969  C   VAL A 262       3.157  -8.717  -6.955  1.00 87.54           C
ATOM   3970  O   VAL A 262       3.496  -8.938  -5.793  1.00 87.54           O
ATOM   3971  HA  VAL A 262       4.267 -10.381  -7.730  1.00 87.54           H
ATOM   3972  CB  VAL A 262       4.928  -8.649  -8.791  1.00 87.54           C
ATOM   3973  HB  VAL A 262       4.459  -7.815  -9.313  1.00 87.54           H
ATOM   3974  CG1 VAL A 262       5.896  -8.071  -7.756  1.00 87.54           C
ATOM   3975 1HG1 VAL A 262       5.351  -7.419  -7.073  1.00 87.54           H
ATOM   3976 2HG1 VAL A 262       6.355  -8.884  -7.194  1.00 87.54           H
ATOM   3977 3HG1 VAL A 262       6.671  -7.497  -8.265  1.00 87.54           H
ATOM   3978  CG2 VAL A 262       5.673  -9.492  -9.827  1.00 87.54           C
ATOM   3979 1HG2 VAL A 262       6.125 -10.355  -9.337  1.00 87.54           H
ATOM   3980 2HG2 VAL A 262       4.973  -9.833 -10.590  1.00 87.54           H
ATOM   3981 3HG2 VAL A 262       6.453  -8.890 -10.293  1.00 87.54           H
ATOM   3982  HN  VAL A 262       2.918  -9.414  -9.989  1.00 87.54           H
ATOM   3983  N   PHE A 263       2.221  -7.850  -7.311  1.00 83.34           N
ATOM   3984  CA  PHE A 263       1.502  -7.073  -6.316  1.00 83.34           C
ATOM   3985  C   PHE A 263       0.750  -7.987  -5.346  1.00 83.34           C
ATOM   3986  O   PHE A 263       0.921  -7.885  -4.132  1.00 83.34           O
ATOM   3987  HA  PHE A 263       2.241  -6.491  -5.765  1.00 83.34           H
ATOM   3988  CB  PHE A 263       0.491  -6.207  -7.069  1.00 83.34           C
ATOM   3989 1HB  PHE A 263       1.026  -5.580  -7.783  1.00 83.34           H
ATOM   3990 2HB  PHE A 263      -0.169  -6.854  -7.646  1.00 83.34           H
ATOM   3991  CG  PHE A 263      -0.359  -5.313  -6.164  1.00 83.34           C
ATOM   3992  CD1 PHE A 263      -1.650  -5.646  -5.897  1.00 83.34           C
ATOM   3993  HD1 PHE A 263      -2.079  -6.551  -6.327  1.00 83.34           H
ATOM   3994  CD2 PHE A 263       0.177  -4.184  -5.626  1.00 83.34           C
ATOM   3995  HD2 PHE A 263       1.212  -3.916  -5.840  1.00 83.34           H
ATOM   3996  CE1 PHE A 263      -2.438  -4.817  -5.056  1.00 83.34           C
ATOM   3997  HE1 PHE A 263      -3.473  -5.084  -4.842  1.00 83.34           H
ATOM   3998  CE2 PHE A 263      -0.612  -3.354  -4.786  1.00 83.34           C
ATOM   3999  HE2 PHE A 263      -0.182  -2.450  -4.355  1.00 83.34           H
ATOM   4000  CZ  PHE A 263      -1.903  -3.688  -4.519  1.00 83.34           C
ATOM   4001  HZ  PHE A 263      -2.508  -3.051  -3.874  1.00 83.34           H
ATOM   4002  HN  PHE A 263       1.953  -7.675  -8.259  1.00 83.34           H
ATOM   4003  N   VAL A 264      -0.067  -8.860  -5.919  1.00 87.04           N
ATOM   4004  CA  VAL A 264      -0.929  -9.713  -5.119  1.00 87.04           C
ATOM   4005  C   VAL A 264      -0.070 -10.561  -4.178  1.00 87.04           C
ATOM   4006  O   VAL A 264      -0.388 -10.700  -2.998  1.00 87.04           O
ATOM   4007  HA  VAL A 264      -1.570  -9.066  -4.521  1.00 87.04           H
ATOM   4008  CB  VAL A 264      -1.824 -10.554  -6.032  1.00 87.04           C
ATOM   4009  HB  VAL A 264      -1.184 -11.066  -6.751  1.00 87.04           H
ATOM   4010  CG1 VAL A 264      -2.576 -11.620  -5.232  1.00 87.04           C
ATOM   4011 1HG1 VAL A 264      -1.860 -12.279  -4.741  1.00 87.04           H
ATOM   4012 2HG1 VAL A 264      -3.200 -11.137  -4.479  1.00 87.04           H
ATOM   4013 3HG1 VAL A 264      -3.205 -12.203  -5.904  1.00 87.04           H
ATOM   4014  CG2 VAL A 264      -2.796  -9.669  -6.814  1.00 87.04           C
ATOM   4015 1HG2 VAL A 264      -3.427  -9.118  -6.117  1.00 87.04           H
ATOM   4016 2HG2 VAL A 264      -2.233  -8.966  -7.428  1.00 87.04           H
ATOM   4017 3HG2 VAL A 264      -3.420 -10.292  -7.455  1.00 87.04           H
ATOM   4018  HN  VAL A 264      -0.144  -8.988  -6.907  1.00 87.04           H
ATOM   4019  N   LEU A 265       1.001 -11.105  -4.736  1.00 88.95           N
ATOM   4020  CA  LEU A 265       1.846 -12.025  -3.994  1.00 88.95           C
ATOM   4021  C   LEU A 265       2.496 -11.284  -2.824  1.00 88.95           C
ATOM   4022  O   LEU A 265       2.659 -11.846  -1.742  1.00 88.95           O
ATOM   4023  HA  LEU A 265       1.202 -12.807  -3.591  1.00 88.95           H
ATOM   4024  CB  LEU A 265       2.851 -12.703  -4.927  1.00 88.95           C
ATOM   4025 1HB  LEU A 265       3.336 -11.932  -5.527  1.00 88.95           H
ATOM   4026 2HB  LEU A 265       3.626 -13.168  -4.318  1.00 88.95           H
ATOM   4027  CG  LEU A 265       2.280 -13.761  -5.873  1.00 88.95           C
ATOM   4028  HG  LEU A 265       1.480 -13.303  -6.455  1.00 88.95           H
ATOM   4029  CD1 LEU A 265       3.343 -14.241  -6.864  1.00 88.95           C
ATOM   4030 1HD1 LEU A 265       3.695 -13.397  -7.456  1.00 88.95           H
ATOM   4031 2HD1 LEU A 265       4.179 -14.676  -6.317  1.00 88.95           H
ATOM   4032 3HD1 LEU A 265       2.910 -14.993  -7.524  1.00 88.95           H
ATOM   4033  CD2 LEU A 265       1.662 -14.920  -5.089  1.00 88.95           C
ATOM   4034 1HD2 LEU A 265       2.425 -15.385  -4.465  1.00 88.95           H
ATOM   4035 2HD2 LEU A 265       0.856 -14.544  -4.459  1.00 88.95           H
ATOM   4036 3HD2 LEU A 265       1.264 -15.658  -5.786  1.00 88.95           H
ATOM   4037  HN  LEU A 265       1.295 -10.926  -5.675  1.00 88.95           H
ATOM   4038  N   SER A 266       2.849 -10.033  -3.081  1.00 90.24           N
ATOM   4039  CA  SER A 266       3.567  -9.241  -2.097  1.00 90.24           C
ATOM   4040  C   SER A 266       2.598  -8.726  -1.031  1.00 90.24           C
ATOM   4041  O   SER A 266       2.960  -8.610   0.139  1.00 90.24           O
ATOM   4042  HA  SER A 266       4.295  -9.921  -1.655  1.00 90.24           H
ATOM   4043  CB  SER A 266       4.299  -8.072  -2.759  1.00 90.24           C
ATOM   4044 1HB  SER A 266       4.840  -7.507  -2.000  1.00 90.24           H
ATOM   4045 2HB  SER A 266       5.041  -8.458  -3.458  1.00 90.24           H
ATOM   4046  OG  SER A 266       3.404  -7.203  -3.448  1.00 90.24           O
ATOM   4047  HG  SER A 266       3.357  -7.458  -4.414  1.00 90.24           H
ATOM   4048  HN  SER A 266       2.653  -9.562  -3.941  1.00 90.24           H
ATOM   4049  N   GLN A 267       1.384  -8.430  -1.474  1.00 85.23           N
ATOM   4050  CA  GLN A 267       0.414  -7.771  -0.616  1.00 85.23           C
ATOM   4051  C   GLN A 267      -0.340  -8.805   0.223  1.00 85.23           C
ATOM   4052  O   GLN A 267      -0.796  -8.502   1.324  1.00 85.23           O
ATOM   4053  HA  GLN A 267       0.998  -7.121   0.036  1.00 85.23           H
ATOM   4054  CB  GLN A 267      -0.555  -6.919  -1.437  1.00 85.23           C
ATOM   4055 1HB  GLN A 267      -1.021  -7.533  -2.208  1.00 85.23           H
ATOM   4056 2HB  GLN A 267      -1.356  -6.553  -0.795  1.00 85.23           H
ATOM   4057  CG  GLN A 267       0.168  -5.737  -2.085  1.00 85.23           C
ATOM   4058 1HG  GLN A 267       0.993  -6.102  -2.697  1.00 85.23           H
ATOM   4059 2HG  GLN A 267      -0.514  -5.210  -2.752  1.00 85.23           H
ATOM   4060  CD  GLN A 267       0.700  -4.771  -1.024  1.00 85.23           C
ATOM   4061  OE1 GLN A 267       0.117  -4.585   0.031  1.00 85.23           O
ATOM   4062  NE2 GLN A 267       1.838  -4.170  -1.362  1.00 85.23           N
ATOM   4063 1HE2 GLN A 267       2.265  -4.368  -2.244  1.00 85.23           H
ATOM   4064 2HE2 GLN A 267       2.265  -3.520  -0.734  1.00 85.23           H
ATOM   4065  HN  GLN A 267       1.062  -8.632  -2.399  1.00 85.23           H
ATOM   4066  N   PHE A 268      -0.447 -10.004  -0.330  1.00 91.45           N
ATOM   4067  CA  PHE A 268      -1.319 -11.016   0.242  1.00 91.45           C
ATOM   4068  C   PHE A 268      -0.912 -11.343   1.680  1.00 91.45           C
ATOM   4069  O   PHE A 268      -1.730 -11.256   2.595  1.00 91.45           O
ATOM   4070  HA  PHE A 268      -2.331 -10.612   0.235  1.00 91.45           H
ATOM   4071  CB  PHE A 268      -1.167 -12.274  -0.617  1.00 91.45           C
ATOM   4072 1HB  PHE A 268      -1.395 -12.024  -1.653  1.00 91.45           H
ATOM   4073 2HB  PHE A 268      -0.127 -12.598  -0.588  1.00 91.45           H
ATOM   4074  CG  PHE A 268      -2.060 -13.437  -0.180  1.00 91.45           C
ATOM   4075  CD1 PHE A 268      -1.539 -14.455   0.557  1.00 91.45           C
ATOM   4076  HD1 PHE A 268      -0.486 -14.442   0.836  1.00 91.45           H
ATOM   4077  CD2 PHE A 268      -3.375 -13.453  -0.528  1.00 91.45           C
ATOM   4078  HD2 PHE A 268      -3.792 -12.638  -1.118  1.00 91.45           H
ATOM   4079  CE1 PHE A 268      -2.368 -15.534   0.962  1.00 91.45           C
ATOM   4080  HE1 PHE A 268      -1.950 -16.350   1.552  1.00 91.45           H
ATOM   4081  CE2 PHE A 268      -4.204 -14.533  -0.122  1.00 91.45           C
ATOM   4082  HE2 PHE A 268      -5.257 -14.546  -0.401  1.00 91.45           H
ATOM   4083  CZ  PHE A 268      -3.682 -15.551   0.614  1.00 91.45           C
ATOM   4084  HZ  PHE A 268      -4.319 -16.379   0.925  1.00 91.45           H
ATOM   4085  HN  PHE A 268       0.048 -10.288  -1.151  1.00 91.45           H
ATOM   4086  N   PRO A 269       0.353 -11.722   1.905  1.00 94.74           N
ATOM   4087  CA  PRO A 269       0.799 -12.102   3.248  1.00 94.74           C
ATOM   4088  C   PRO A 269       0.481 -11.036   4.284  1.00 94.74           C
ATOM   4089  O   PRO A 269       0.023 -11.349   5.381  1.00 94.74           O
ATOM   4090  HA  PRO A 269       0.267 -12.992   3.582  1.00 94.74           H
ATOM   4091  CB  PRO A 269       2.307 -12.303   3.085  1.00 94.74           C
ATOM   4092 1HB  PRO A 269       2.860 -11.389   3.302  1.00 94.74           H
ATOM   4093 2HB  PRO A 269       2.685 -13.071   3.760  1.00 94.74           H
ATOM   4094  CG  PRO A 269       2.453 -12.716   1.625  1.00 94.74           C
ATOM   4095 1HG  PRO A 269       3.467 -12.556   1.258  1.00 94.74           H
ATOM   4096 2HG  PRO A 269       2.237 -13.774   1.480  1.00 94.74           H
ATOM   4097  CD  PRO A 269       1.444 -11.825   0.918  1.00 94.74           C
ATOM   4098 1HD  PRO A 269       1.862 -10.847   0.682  1.00 94.74           H
ATOM   4099 2HD  PRO A 269       1.108 -12.261  -0.023  1.00 94.74           H
ATOM   4100  N   TYR A 270       0.736  -9.792   3.904  1.00 91.89           N
ATOM   4101  CA  TYR A 270       0.534  -8.676   4.812  1.00 91.89           C
ATOM   4102  C   TYR A 270      -0.941  -8.543   5.198  1.00 91.89           C
ATOM   4103  O   TYR A 270      -1.266  -8.373   6.372  1.00 91.89           O
ATOM   4104  HA  TYR A 270       1.121  -8.864   5.711  1.00 91.89           H
ATOM   4105  CB  TYR A 270       0.963  -7.425   4.045  1.00 91.89           C
ATOM   4106 1HB  TYR A 270       2.037  -7.473   3.863  1.00 91.89           H
ATOM   4107 2HB  TYR A 270       0.475  -7.423   3.070  1.00 91.89           H
ATOM   4108  CG  TYR A 270       0.640  -6.113   4.763  1.00 91.89           C
ATOM   4109  CD1 TYR A 270      -0.264  -5.229   4.212  1.00 91.89           C
ATOM   4110  HD1 TYR A 270      -0.749  -5.465   3.264  1.00 91.89           H
ATOM   4111  CD2 TYR A 270       1.254  -5.814   5.962  1.00 91.89           C
ATOM   4112  HD2 TYR A 270       1.969  -6.512   6.398  1.00 91.89           H
ATOM   4113  CE1 TYR A 270      -0.568  -3.994   4.888  1.00 91.89           C
ATOM   4114  HE1 TYR A 270      -1.281  -3.287   4.463  1.00 91.89           H
ATOM   4115  CE2 TYR A 270       0.951  -4.579   6.638  1.00 91.89           C
ATOM   4116  HE2 TYR A 270       1.429  -4.331   7.586  1.00 91.89           H
ATOM   4117  CZ  TYR A 270       0.055  -3.730   6.068  1.00 91.89           C
ATOM   4118  OH  TYR A 270      -0.232  -2.564   6.706  1.00 91.89           O
ATOM   4119  HH  TYR A 270       0.205  -2.550   7.605  1.00 91.89           H
ATOM   4120  HN  TYR A 270       1.073  -9.543   2.996  1.00 91.89           H
ATOM   4121  N   ASN A 271      -1.794  -8.625   4.187  1.00 89.60           N
ATOM   4122  CA  ASN A 271      -3.217  -8.417   4.390  1.00 89.60           C
ATOM   4123  C   ASN A 271      -3.787  -9.578   5.208  1.00 89.60           C
ATOM   4124  O   ASN A 271      -4.791  -9.420   5.900  1.00 89.60           O
ATOM   4125  HA  ASN A 271      -3.296  -7.462   4.910  1.00 89.60           H
ATOM   4126  CB  ASN A 271      -3.963  -8.369   3.055  1.00 89.60           C
ATOM   4127 1HB  ASN A 271      -3.592  -9.157   2.399  1.00 89.60           H
ATOM   4128 2HB  ASN A 271      -5.023  -8.563   3.219  1.00 89.60           H
ATOM   4129  CG  ASN A 271      -3.787  -7.009   2.377  1.00 89.60           C
ATOM   4130  OD1 ASN A 271      -4.333  -6.002   2.796  1.00 89.60           O
ATOM   4131  ND2 ASN A 271      -2.995  -7.036   1.308  1.00 89.60           N
ATOM   4132 1HD2 ASN A 271      -2.578  -7.896   1.016  1.00 89.60           H
ATOM   4133 2HD2 ASN A 271      -2.818  -6.195   0.796  1.00 89.60           H
ATOM   4134  HN  ASN A 271      -1.526  -8.830   3.245  1.00 89.60           H
ATOM   4135  N   CYS A 272      -3.120 -10.718   5.101  1.00 94.82           N
ATOM   4136  CA  CYS A 272      -3.486 -11.876   5.899  1.00 94.82           C
ATOM   4137  C   CYS A 272      -3.321 -11.513   7.376  1.00 94.82           C
ATOM   4138  O   CYS A 272      -4.220 -11.749   8.182  1.00 94.82           O
ATOM   4139  HA  CYS A 272      -4.528 -12.098   5.669  1.00 94.82           H
ATOM   4140  CB  CYS A 272      -2.662 -13.108   5.519  1.00 94.82           C
ATOM   4141 1HB  CYS A 272      -1.603 -12.851   5.484  1.00 94.82           H
ATOM   4142 2HB  CYS A 272      -2.776 -13.881   6.279  1.00 94.82           H
ATOM   4143  SG  CYS A 272      -3.204 -13.746   3.892  1.00 94.82           S
ATOM   4144  HG  CYS A 272      -2.628 -12.790   3.169  1.00 94.82           H
ATOM   4145  HN  CYS A 272      -2.345 -10.857   4.485  1.00 94.82           H
ATOM   4146  N   ILE A 273      -2.165 -10.944   7.688  1.00 93.81           N
ATOM   4147  CA  ILE A 273      -1.861 -10.569   9.058  1.00 93.81           C
ATOM   4148  C   ILE A 273      -2.784  -9.427   9.487  1.00 93.81           C
ATOM   4149  O   ILE A 273      -3.257  -9.399  10.622  1.00 93.81           O
ATOM   4150  HA  ILE A 273      -2.067 -11.434   9.687  1.00 93.81           H
ATOM   4151  CB  ILE A 273      -0.373 -10.246   9.207  1.00 93.81           C
ATOM   4152  HB  ILE A 273      -0.121  -9.458   8.496  1.00 93.81           H
ATOM   4153  CG1 ILE A 273       0.490 -11.460   8.859  1.00 93.81           C
ATOM   4154 1HG1 ILE A 273       0.308 -11.756   7.826  1.00 93.81           H
ATOM   4155 2HG1 ILE A 273       1.545 -11.196   8.934  1.00 93.81           H
ATOM   4156  CG2 ILE A 273      -0.066  -9.706  10.606  1.00 93.81           C
ATOM   4157 1HG2 ILE A 273      -0.640  -8.796  10.778  1.00 93.81           H
ATOM   4158 2HG2 ILE A 273      -0.338 -10.454  11.351  1.00 93.81           H
ATOM   4159 3HG2 ILE A 273       0.998  -9.485  10.684  1.00 93.81           H
ATOM   4160  CD1 ILE A 273       0.185 -12.634   9.792  1.00 93.81           C
ATOM   4161 1HD1 ILE A 273       0.391 -12.343  10.822  1.00 93.81           H
ATOM   4162 2HD1 ILE A 273      -0.864 -12.912   9.696  1.00 93.81           H
ATOM   4163 3HD1 ILE A 273       0.812 -13.484   9.523  1.00 93.81           H
ATOM   4164  HN  ILE A 273      -1.446 -10.740   7.024  1.00 93.81           H
ATOM   4165  N   LEU A 274      -3.013  -8.512   8.555  1.00 90.55           N
ATOM   4166  CA  LEU A 274      -3.849  -7.356   8.831  1.00 90.55           C
ATOM   4167  C   LEU A 274      -5.258  -7.828   9.198  1.00 90.55           C
ATOM   4168  O   LEU A 274      -5.912  -7.234  10.054  1.00 90.55           O
ATOM   4169  HA  LEU A 274      -3.422  -6.842   9.692  1.00 90.55           H
ATOM   4170  CB  LEU A 274      -3.815  -6.378   7.656  1.00 90.55           C
ATOM   4171 1HB  LEU A 274      -2.774  -6.190   7.395  1.00 90.55           H
ATOM   4172 2HB  LEU A 274      -4.278  -6.859   6.794  1.00 90.55           H
ATOM   4173  CG  LEU A 274      -4.506  -5.031   7.884  1.00 90.55           C
ATOM   4174  HG  LEU A 274      -5.507  -5.222   8.272  1.00 90.55           H
ATOM   4175  CD1 LEU A 274      -3.763  -4.205   8.936  1.00 90.55           C
ATOM   4176 1HD1 LEU A 274      -3.743  -4.752   9.879  1.00 90.55           H
ATOM   4177 2HD1 LEU A 274      -2.743  -4.022   8.600  1.00 90.55           H
ATOM   4178 3HD1 LEU A 274      -4.275  -3.254   9.078  1.00 90.55           H
ATOM   4179  CD2 LEU A 274      -4.669  -4.269   6.567  1.00 90.55           C
ATOM   4180 1HD2 LEU A 274      -3.688  -4.089   6.127  1.00 90.55           H
ATOM   4181 2HD2 LEU A 274      -5.273  -4.860   5.878  1.00 90.55           H
ATOM   4182 3HD2 LEU A 274      -5.163  -3.316   6.758  1.00 90.55           H
ATOM   4183  HN  LEU A 274      -2.639  -8.552   7.629  1.00 90.55           H
ATOM   4184  N   LEU A 275      -5.684  -8.891   8.533  1.00 92.89           N
ATOM   4185  CA  LEU A 275      -6.994  -9.462   8.794  1.00 92.89           C
ATOM   4186  C   LEU A 275      -7.045  -9.974  10.235  1.00 92.89           C
ATOM   4187  O   LEU A 275      -8.003  -9.706  10.959  1.00 92.89           O
ATOM   4188  HA  LEU A 275      -7.727  -8.662   8.686  1.00 92.89           H
ATOM   4189  CB  LEU A 275      -7.331 -10.529   7.750  1.00 92.89           C
ATOM   4190 1HB  LEU A 275      -7.300 -10.067   6.764  1.00 92.89           H
ATOM   4191 2HB  LEU A 275      -6.551 -11.289   7.772  1.00 92.89           H
ATOM   4192  CG  LEU A 275      -8.685 -11.224   7.914  1.00 92.89           C
ATOM   4193  HG  LEU A 275      -8.734 -11.642   8.919  1.00 92.89           H
ATOM   4194  CD1 LEU A 275      -9.834 -10.222   7.785  1.00 92.89           C
ATOM   4195 1HD1 LEU A 275      -9.738  -9.457   8.555  1.00 92.89           H
ATOM   4196 2HD1 LEU A 275      -9.799  -9.753   6.801  1.00 92.89           H
ATOM   4197 3HD1 LEU A 275     -10.785 -10.742   7.905  1.00 92.89           H
ATOM   4198  CD2 LEU A 275      -8.826 -12.388   6.932  1.00 92.89           C
ATOM   4199 1HD2 LEU A 275      -8.746 -12.014   5.911  1.00 92.89           H
ATOM   4200 2HD2 LEU A 275      -8.036 -13.116   7.115  1.00 92.89           H
ATOM   4201 3HD2 LEU A 275      -9.797 -12.864   7.070  1.00 92.89           H
ATOM   4202  HN  LEU A 275      -5.152  -9.360   7.828  1.00 92.89           H
ATOM   4203  N   VAL A 276      -6.002 -10.700  10.608  1.00 94.79           N
ATOM   4204  CA  VAL A 276      -5.922 -11.263  11.946  1.00 94.79           C
ATOM   4205  C   VAL A 276      -6.002 -10.134  12.975  1.00 94.79           C
ATOM   4206  O   VAL A 276      -6.736 -10.235  13.957  1.00 94.79           O
ATOM   4207  HA  VAL A 276      -6.781 -11.920  12.078  1.00 94.79           H
ATOM   4208  CB  VAL A 276      -4.654 -12.108  12.083  1.00 94.79           C
ATOM   4209  HB  VAL A 276      -3.803 -11.483  11.811  1.00 94.79           H
ATOM   4210  CG1 VAL A 276      -4.455 -12.568  13.528  1.00 94.79           C
ATOM   4211 1HG1 VAL A 276      -4.367 -11.698  14.178  1.00 94.79           H
ATOM   4212 2HG1 VAL A 276      -5.310 -13.169  13.839  1.00 94.79           H
ATOM   4213 3HG1 VAL A 276      -3.547 -13.167  13.597  1.00 94.79           H
ATOM   4214  CG2 VAL A 276      -4.684 -13.301  11.126  1.00 94.79           C
ATOM   4215 1HG2 VAL A 276      -5.547 -13.927  11.353  1.00 94.79           H
ATOM   4216 2HG2 VAL A 276      -4.755 -12.943  10.099  1.00 94.79           H
ATOM   4217 3HG2 VAL A 276      -3.771 -13.885  11.244  1.00 94.79           H
ATOM   4218  HN  VAL A 276      -5.223 -10.906  10.016  1.00 94.79           H
ATOM   4219  N   GLN A 277      -5.237  -9.084  12.715  1.00 91.30           N
ATOM   4220  CA  GLN A 277      -5.195  -7.947  13.618  1.00 91.30           C
ATOM   4221  C   GLN A 277      -6.578  -7.302  13.726  1.00 91.30           C
ATOM   4222  O   GLN A 277      -6.965  -6.828  14.793  1.00 91.30           O
ATOM   4223  HA  GLN A 277      -4.901  -8.356  14.585  1.00 91.30           H
ATOM   4224  CB  GLN A 277      -4.148  -6.926  13.167  1.00 91.30           C
ATOM   4225 1HB  GLN A 277      -4.257  -6.736  12.099  1.00 91.30           H
ATOM   4226 2HB  GLN A 277      -4.315  -5.978  13.678  1.00 91.30           H
ATOM   4227  CG  GLN A 277      -2.732  -7.426  13.459  1.00 91.30           C
ATOM   4228 1HG  GLN A 277      -2.648  -7.695  14.512  1.00 91.30           H
ATOM   4229 2HG  GLN A 277      -2.536  -8.330  12.882  1.00 91.30           H
ATOM   4230  CD  GLN A 277      -1.691  -6.359  13.114  1.00 91.30           C
ATOM   4231  OE1 GLN A 277      -1.916  -5.475  12.305  1.00 91.30           O
ATOM   4232  NE2 GLN A 277      -0.543  -6.491  13.773  1.00 91.30           N
ATOM   4233 1HE2 GLN A 277      -0.423  -7.240  14.424  1.00 91.30           H
ATOM   4234 2HE2 GLN A 277       0.200  -5.841  13.616  1.00 91.30           H
ATOM   4235  HN  GLN A 277      -4.654  -9.003  11.906  1.00 91.30           H
ATOM   4236  N   THR A 278      -7.286  -7.306  12.606  1.00 92.34           N
ATOM   4237  CA  THR A 278      -8.599  -6.687  12.549  1.00 92.34           C
ATOM   4238  C   THR A 278      -9.590  -7.455  13.426  1.00 92.34           C
ATOM   4239  O   THR A 278     -10.365  -6.853  14.167  1.00 92.34           O
ATOM   4240  HA  THR A 278      -8.523  -5.680  12.959  1.00 92.34           H
ATOM   4241  CB  THR A 278      -9.022  -6.609  11.081  1.00 92.34           C
ATOM   4242  HB  THR A 278      -9.155  -7.606  10.661  1.00 92.34           H
ATOM   4243  OG1 THR A 278      -8.009  -5.815  10.469  1.00 92.34           O
ATOM   4244  HG1 THR A 278      -7.320  -6.404  10.047  1.00 92.34           H
ATOM   4245  CG2 THR A 278     -10.303  -5.797  10.882  1.00 92.34           C
ATOM   4246 1HG2 THR A 278     -10.148  -4.780  11.241  1.00 92.34           H
ATOM   4247 2HG2 THR A 278     -11.117  -6.259  11.442  1.00 92.34           H
ATOM   4248 3HG2 THR A 278     -10.558  -5.774   9.823  1.00 92.34           H
ATOM   4249  HN  THR A 278      -6.977  -7.721  11.750  1.00 92.34           H
ATOM   4250  N   ILE A 279      -9.531  -8.774  13.314  1.00 92.79           N
ATOM   4251  CA  ILE A 279     -10.415  -9.631  14.086  1.00 92.79           C
ATOM   4252  C   ILE A 279     -10.076  -9.501  15.572  1.00 92.79           C
ATOM   4253  O   ILE A 279     -10.970  -9.398  16.410  1.00 92.79           O
ATOM   4254  HA  ILE A 279     -11.433  -9.273  13.932  1.00 92.79           H
ATOM   4255  CB  ILE A 279     -10.357 -11.069  13.565  1.00 92.79           C
ATOM   4256  HB  ILE A 279      -9.315 -11.389  13.564  1.00 92.79           H
ATOM   4257  CG1 ILE A 279     -10.856 -11.150  12.121  1.00 92.79           C
ATOM   4258 1HG1 ILE A 279     -11.938 -11.018  12.099  1.00 92.79           H
ATOM   4259 2HG1 ILE A 279     -10.424 -10.338  11.537  1.00 92.79           H
ATOM   4260  CG2 ILE A 279     -11.121 -12.018  14.490  1.00 92.79           C
ATOM   4261 1HG2 ILE A 279     -10.679 -11.989  15.486  1.00 92.79           H
ATOM   4262 2HG2 ILE A 279     -12.165 -11.709  14.547  1.00 92.79           H
ATOM   4263 3HG2 ILE A 279     -11.063 -13.033  14.097  1.00 92.79           H
ATOM   4264  CD1 ILE A 279     -10.488 -12.493  11.489  1.00 92.79           C
ATOM   4265 1HD1 ILE A 279      -9.404 -12.611  11.491  1.00 92.79           H
ATOM   4266 2HD1 ILE A 279     -10.942 -13.302  12.062  1.00 92.79           H
ATOM   4267 3HD1 ILE A 279     -10.854 -12.524  10.463  1.00 92.79           H
ATOM   4268  HN  ILE A 279      -8.896  -9.256  12.711  1.00 92.79           H
ATOM   4269  N   ASP A 280      -8.781  -9.509  15.853  1.00 91.98           N
ATOM   4270  CA  ASP A 280      -8.313  -9.445  17.227  1.00 91.98           C
ATOM   4271  C   ASP A 280      -8.718  -8.102  17.837  1.00 91.98           C
ATOM   4272  O   ASP A 280      -9.026  -8.023  19.025  1.00 91.98           O
ATOM   4273  HA  ASP A 280      -8.785 -10.290  17.730  1.00 91.98           H
ATOM   4274  CB  ASP A 280      -6.789  -9.556  17.296  1.00 91.98           C
ATOM   4275 1HB  ASP A 280      -6.462 -10.455  16.773  1.00 91.98           H
ATOM   4276 2HB  ASP A 280      -6.336  -8.707  16.785  1.00 91.98           H
ATOM   4277  CG  ASP A 280      -6.308  -9.601  18.748  1.00 91.98           C
ATOM   4278  OD1 ASP A 280      -6.881 -10.408  19.511  1.00 91.98           O
ATOM   4279  OD2 ASP A 280      -5.378  -8.826  19.061  1.00 91.98           O
ATOM   4280  HN  ASP A 280      -8.059  -9.558  15.163  1.00 91.98           H
ATOM   4281  N   ALA A 281      -8.704  -7.078  16.996  1.00 91.71           N
ATOM   4282  CA  ALA A 281      -9.065  -5.742  17.437  1.00 91.71           C
ATOM   4283  C   ALA A 281     -10.501  -5.755  17.967  1.00 91.71           C
ATOM   4284  O   ALA A 281     -10.844  -4.981  18.859  1.00 91.71           O
ATOM   4285  HA  ALA A 281      -8.391  -5.466  18.248  1.00 91.71           H
ATOM   4286  CB  ALA A 281      -8.879  -4.755  16.283  1.00 91.71           C
ATOM   4287 1HB  ALA A 281      -7.837  -4.762  15.964  1.00 91.71           H
ATOM   4288 2HB  ALA A 281      -9.516  -5.047  15.449  1.00 91.71           H
ATOM   4289 3HB  ALA A 281      -9.150  -3.752  16.615  1.00 91.71           H
ATOM   4290  HN  ALA A 281      -8.452  -7.151  16.031  1.00 91.71           H
ATOM   4291  N   TYR A 282     -11.300  -6.643  17.394  1.00 79.43           N
ATOM   4292  CA  TYR A 282     -12.701  -6.739  17.769  1.00 79.43           C
ATOM   4293  C   TYR A 282     -12.905  -7.789  18.863  1.00 79.43           C
ATOM   4294  O   TYR A 282     -13.572  -7.527  19.863  1.00 79.43           O
ATOM   4295  HA  TYR A 282     -13.016  -5.766  18.146  1.00 79.43           H
ATOM   4296  CB  TYR A 282     -13.445  -7.183  16.508  1.00 79.43           C
ATOM   4297 1HB  TYR A 282     -13.187  -6.511  15.690  1.00 79.43           H
ATOM   4298 2HB  TYR A 282     -13.098  -8.177  16.224  1.00 79.43           H
ATOM   4299  CG  TYR A 282     -14.967  -7.215  16.662  1.00 79.43           C
ATOM   4300  CD1 TYR A 282     -15.615  -8.416  16.866  1.00 79.43           C
ATOM   4301  HD1 TYR A 282     -15.043  -9.342  16.919  1.00 79.43           H
ATOM   4302  CD2 TYR A 282     -15.691  -6.042  16.596  1.00 79.43           C
ATOM   4303  HD2 TYR A 282     -15.179  -5.093  16.434  1.00 79.43           H
ATOM   4304  CE1 TYR A 282     -17.047  -8.445  17.011  1.00 79.43           C
ATOM   4305  HE1 TYR A 282     -17.572  -9.387  17.173  1.00 79.43           H
ATOM   4306  CE2 TYR A 282     -17.124  -6.071  16.741  1.00 79.43           C
ATOM   4307  HE2 TYR A 282     -17.708  -5.152  16.690  1.00 79.43           H
ATOM   4308  CZ  TYR A 282     -17.731  -7.271  16.941  1.00 79.43           C
ATOM   4309  OH  TYR A 282     -19.084  -7.299  17.078  1.00 79.43           O
ATOM   4310  HH  TYR A 282     -19.391  -8.236  17.248  1.00 79.43           H
ATOM   4311  HN  TYR A 282     -11.006  -7.287  16.688  1.00 79.43           H
ATOM   4312  N   ALA A 283     -12.318  -8.955  18.637  1.00 89.54           N
ATOM   4313  CA  ALA A 283     -12.625 -10.118  19.451  1.00 89.54           C
ATOM   4314  C   ALA A 283     -11.645 -10.187  20.624  1.00 89.54           C
ATOM   4315  O   ALA A 283     -11.933 -10.816  21.642  1.00 89.54           O
ATOM   4316  HA  ALA A 283     -13.636  -9.994  19.840  1.00 89.54           H
ATOM   4317  CB  ALA A 283     -12.583 -11.377  18.582  1.00 89.54           C
ATOM   4318 1HB  ALA A 283     -13.318 -11.290  17.781  1.00 89.54           H
ATOM   4319 2HB  ALA A 283     -11.588 -11.488  18.151  1.00 89.54           H
ATOM   4320 3HB  ALA A 283     -12.814 -12.249  19.193  1.00 89.54           H
ATOM   4321  HN  ALA A 283     -11.645  -9.112  17.914  1.00 89.54           H
ATOM   4322  N   MET A 284     -10.508  -9.533  20.443  1.00 83.02           N
ATOM   4323  CA  MET A 284      -9.473  -9.534  21.463  1.00 83.02           C
ATOM   4324  C   MET A 284      -9.223 -10.948  21.989  1.00 83.02           C
ATOM   4325  O   MET A 284      -9.151 -11.161  23.199  1.00 83.02           O
ATOM   4326  HA  MET A 284      -8.576  -9.157  20.971  1.00 83.02           H
ATOM   4327  CB  MET A 284      -9.896  -8.626  22.620  1.00 83.02           C
ATOM   4328 1HB  MET A 284     -10.849  -8.967  23.025  1.00 83.02           H
ATOM   4329 2HB  MET A 284      -9.165  -8.693  23.426  1.00 83.02           H
ATOM   4330  CG  MET A 284     -10.023  -7.173  22.158  1.00 83.02           C
ATOM   4331 1HG  MET A 284      -9.052  -6.800  21.833  1.00 83.02           H
ATOM   4332 2HG  MET A 284     -10.692  -7.112  21.300  1.00 83.02           H
ATOM   4333  SD  MET A 284     -10.647  -6.161  23.490  1.00 83.02           S
ATOM   4334  CE  MET A 284     -12.393  -6.506  23.348  1.00 83.02           C
ATOM   4335 1HE  MET A 284     -12.744  -6.205  22.361  1.00 83.02           H
ATOM   4336 2HE  MET A 284     -12.565  -7.574  23.485  1.00 83.02           H
ATOM   4337 3HE  MET A 284     -12.936  -5.950  24.112  1.00 83.02           H
ATOM   4338  HN  MET A 284     -10.289  -9.010  19.619  1.00 83.02           H
ATOM   4339  N   PHE A 285      -9.096 -11.879  21.055  1.00 85.71           N
ATOM   4340  CA  PHE A 285      -9.021 -13.287  21.406  1.00 85.71           C
ATOM   4341  C   PHE A 285      -7.581 -13.697  21.720  1.00 85.71           C
ATOM   4342  O   PHE A 285      -7.344 -14.771  22.271  1.00 85.71           O
ATOM   4343  HA  PHE A 285      -9.640 -13.433  22.292  1.00 85.71           H
ATOM   4344  CB  PHE A 285      -9.511 -14.078  20.192  1.00 85.71           C
ATOM   4345 1HB  PHE A 285      -9.636 -15.122  20.477  1.00 85.71           H
ATOM   4346 2HB  PHE A 285     -10.495 -13.707  19.902  1.00 85.71           H
ATOM   4347  CG  PHE A 285      -8.578 -14.003  18.982  1.00 85.71           C
ATOM   4348  CD1 PHE A 285      -8.750 -13.028  18.049  1.00 85.71           C
ATOM   4349  HD1 PHE A 285      -9.554 -12.301  18.163  1.00 85.71           H
ATOM   4350  CD2 PHE A 285      -7.575 -14.910  18.839  1.00 85.71           C
ATOM   4351  HD2 PHE A 285      -7.436 -15.691  19.587  1.00 85.71           H
ATOM   4352  CE1 PHE A 285      -7.884 -12.959  16.926  1.00 85.71           C
ATOM   4353  HE1 PHE A 285      -8.022 -12.178  16.178  1.00 85.71           H
ATOM   4354  CE2 PHE A 285      -6.708 -14.840  17.717  1.00 85.71           C
ATOM   4355  HE2 PHE A 285      -5.904 -15.568  17.602  1.00 85.71           H
ATOM   4356  CZ  PHE A 285      -6.881 -13.866  16.784  1.00 85.71           C
ATOM   4357  HZ  PHE A 285      -6.216 -13.813  15.922  1.00 85.71           H
ATOM   4358  HN  PHE A 285      -9.046 -11.685  20.075  1.00 85.71           H
ATOM   4359  N   ILE A 286      -6.657 -12.821  21.355  1.00 86.13           N
ATOM   4360  CA  ILE A 286      -5.247 -13.074  21.601  1.00 86.13           C
ATOM   4361  C   ILE A 286      -4.888 -12.606  23.013  1.00 86.13           C
ATOM   4362  O   ILE A 286      -4.704 -11.413  23.247  1.00 86.13           O
ATOM   4363  HA  ILE A 286      -5.094 -14.152  21.545  1.00 86.13           H
ATOM   4364  CB  ILE A 286      -4.390 -12.437  20.506  1.00 86.13           C
ATOM   4365  HB  ILE A 286      -4.581 -11.364  20.503  1.00 86.13           H
ATOM   4366  CG1 ILE A 286      -4.779 -12.969  19.125  1.00 86.13           C
ATOM   4367 1HG1 ILE A 286      -4.554 -14.034  19.065  1.00 86.13           H
ATOM   4368 2HG1 ILE A 286      -5.854 -12.862  18.980  1.00 86.13           H
ATOM   4369  CG2 ILE A 286      -2.899 -12.630  20.794  1.00 86.13           C
ATOM   4370 1HG2 ILE A 286      -2.651 -12.164  21.748  1.00 86.13           H
ATOM   4371 2HG2 ILE A 286      -2.673 -13.695  20.841  1.00 86.13           H
ATOM   4372 3HG2 ILE A 286      -2.313 -12.167  20.000  1.00 86.13           H
ATOM   4373  CD1 ILE A 286      -4.033 -12.222  18.018  1.00 86.13           C
ATOM   4374 1HD1 ILE A 286      -4.279 -11.161  18.067  1.00 86.13           H
ATOM   4375 2HD1 ILE A 286      -2.959 -12.352  18.153  1.00 86.13           H
ATOM   4376 3HD1 ILE A 286      -4.328 -12.620  17.048  1.00 86.13           H
ATOM   4377  HN  ILE A 286      -6.857 -11.953  20.900  1.00 86.13           H
ATOM   4378  N   SER A 287      -4.799 -13.571  23.917  1.00 84.34           N
ATOM   4379  CA  SER A 287      -4.473 -13.273  25.300  1.00 84.34           C
ATOM   4380  C   SER A 287      -3.040 -13.714  25.607  1.00 84.34           C
ATOM   4381  O   SER A 287      -2.466 -13.313  26.618  1.00 84.34           O
ATOM   4382  HA  SER A 287      -4.568 -12.191  25.392  1.00 84.34           H
ATOM   4383  CB  SER A 287      -5.454 -13.953  26.257  1.00 84.34           C
ATOM   4384 1HB  SER A 287      -5.165 -13.738  27.286  1.00 84.34           H
ATOM   4385 2HB  SER A 287      -6.450 -13.536  26.112  1.00 84.34           H
ATOM   4386  OG  SER A 287      -5.498 -15.364  26.062  1.00 84.34           O
ATOM   4387  HG  SER A 287      -6.176 -15.773  26.673  1.00 84.34           H
ATOM   4388  HN  SER A 287      -4.946 -14.540  23.716  1.00 84.34           H
ATOM   4389  N   ASN A 288      -2.504 -14.534  24.715  1.00 85.49           N
ATOM   4390  CA  ASN A 288      -1.179 -15.096  24.916  1.00 85.49           C
ATOM   4391  C   ASN A 288      -0.130 -14.126  24.371  1.00 85.49           C
ATOM   4392  O   ASN A 288      -0.157 -13.774  23.192  1.00 85.49           O
ATOM   4393  HA  ASN A 288      -1.091 -15.243  25.993  1.00 85.49           H
ATOM   4394  CB  ASN A 288      -1.026 -16.425  24.174  1.00 85.49           C
ATOM   4395 1HB  ASN A 288      -1.861 -17.081  24.418  1.00 85.49           H
ATOM   4396 2HB  ASN A 288      -1.062 -16.251  23.098  1.00 85.49           H
ATOM   4397  CG  ASN A 288       0.292 -17.110  24.541  1.00 85.49           C
ATOM   4398  OD1 ASN A 288       1.280 -16.475  24.871  1.00 85.49           O
ATOM   4399  ND2 ASN A 288       0.251 -18.437  24.466  1.00 85.49           N
ATOM   4400 1HD2 ASN A 288      -0.592 -18.896  24.189  1.00 85.49           H
ATOM   4401 2HD2 ASN A 288       1.064 -18.975  24.688  1.00 85.49           H
ATOM   4402  HN  ASN A 288      -2.957 -14.814  23.869  1.00 85.49           H
ATOM   4403  N   CYS A 289       0.771 -13.720  25.254  1.00 90.85           N
ATOM   4404  CA  CYS A 289       1.769 -12.725  24.902  1.00 90.85           C
ATOM   4405  C   CYS A 289       2.653 -13.302  23.795  1.00 90.85           C
ATOM   4406  O   CYS A 289       3.043 -12.589  22.871  1.00 90.85           O
ATOM   4407  HA  CYS A 289       1.226 -11.849  24.547  1.00 90.85           H
ATOM   4408  CB  CYS A 289       2.589 -12.290  26.119  1.00 90.85           C
ATOM   4409 1HB  CYS A 289       1.927 -11.904  26.894  1.00 90.85           H
ATOM   4410 2HB  CYS A 289       3.109 -13.149  26.542  1.00 90.85           H
ATOM   4411  SG  CYS A 289       3.798 -11.005  25.633  1.00 90.85           S
ATOM   4412  HN  CYS A 289       0.825 -14.058  26.194  1.00 90.85           H
ATOM   4413  N   ALA A 290       2.944 -14.588  23.924  1.00 92.96           N
ATOM   4414  CA  ALA A 290       3.841 -15.250  22.992  1.00 92.96           C
ATOM   4415  C   ALA A 290       3.253 -15.173  21.582  1.00 92.96           C
ATOM   4416  O   ALA A 290       3.972 -14.909  20.619  1.00 92.96           O
ATOM   4417  HA  ALA A 290       4.791 -14.716  23.010  1.00 92.96           H
ATOM   4418  CB  ALA A 290       4.078 -16.691  23.447  1.00 92.96           C
ATOM   4419 1HB  ALA A 290       4.524 -16.690  24.442  1.00 92.96           H
ATOM   4420 2HB  ALA A 290       3.127 -17.224  23.476  1.00 92.96           H
ATOM   4421 3HB  ALA A 290       4.751 -17.187  22.748  1.00 92.96           H
ATOM   4422  HN  ALA A 290       2.578 -15.174  24.647  1.00 92.96           H
ATOM   4423  N   VAL A 291       1.951 -15.407  21.505  1.00 93.24           N
ATOM   4424  CA  VAL A 291       1.259 -15.372  20.228  1.00 93.24           C
ATOM   4425  C   VAL A 291       1.264 -13.940  19.689  1.00 93.24           C
ATOM   4426  O   VAL A 291       1.499 -13.721  18.502  1.00 93.24           O
ATOM   4427  HA  VAL A 291       1.812 -16.009  19.536  1.00 93.24           H
ATOM   4428  CB  VAL A 291      -0.149 -15.950  20.380  1.00 93.24           C
ATOM   4429  HB  VAL A 291      -0.675 -15.358  21.130  1.00 93.24           H
ATOM   4430  CG1 VAL A 291      -0.929 -15.845  19.068  1.00 93.24           C
ATOM   4431 1HG1 VAL A 291      -1.010 -14.798  18.775  1.00 93.24           H
ATOM   4432 2HG1 VAL A 291      -0.407 -16.401  18.289  1.00 93.24           H
ATOM   4433 3HG1 VAL A 291      -1.927 -16.263  19.204  1.00 93.24           H
ATOM   4434  CG2 VAL A 291      -0.099 -17.397  20.874  1.00 93.24           C
ATOM   4435 1HG2 VAL A 291       0.453 -18.006  20.158  1.00 93.24           H
ATOM   4436 2HG2 VAL A 291       0.400 -17.432  21.843  1.00 93.24           H
ATOM   4437 3HG2 VAL A 291      -1.113 -17.782  20.974  1.00 93.24           H
ATOM   4438  HN  VAL A 291       1.373 -15.618  22.293  1.00 93.24           H
ATOM   4439  N   SER A 292       1.001 -13.003  20.588  1.00 93.61           N
ATOM   4440  CA  SER A 292       0.937 -11.601  20.211  1.00 93.61           C
ATOM   4441  C   SER A 292       2.289 -11.147  19.656  1.00 93.61           C
ATOM   4442  O   SER A 292       2.344 -10.429  18.659  1.00 93.61           O
ATOM   4443  HA  SER A 292       0.168 -11.544  19.440  1.00 93.61           H
ATOM   4444  CB  SER A 292       0.532 -10.729  21.401  1.00 93.61           C
ATOM   4445 1HB  SER A 292      -0.382 -11.123  21.844  1.00 93.61           H
ATOM   4446 2HB  SER A 292       1.305 -10.779  22.167  1.00 93.61           H
ATOM   4447  OG  SER A 292       0.327  -9.371  21.021  1.00 93.61           O
ATOM   4448  HG  SER A 292      -0.512  -9.289  20.482  1.00 93.61           H
ATOM   4449  HN  SER A 292       0.834 -13.188  21.556  1.00 93.61           H
ATOM   4450  N   THR A 293       3.345 -11.584  20.325  1.00 90.39           N
ATOM   4451  CA  THR A 293       4.690 -11.199  19.935  1.00 90.39           C
ATOM   4452  C   THR A 293       4.994 -11.686  18.516  1.00 90.39           C
ATOM   4453  O   THR A 293       5.514 -10.931  17.696  1.00 90.39           O
ATOM   4454  HA  THR A 293       4.745 -10.111  19.918  1.00 90.39           H
ATOM   4455  CB  THR A 293       5.661 -11.744  20.985  1.00 90.39           C
ATOM   4456  HB  THR A 293       5.597 -12.830  21.048  1.00 90.39           H
ATOM   4457  OG1 THR A 293       5.319 -11.037  22.174  1.00 90.39           O
ATOM   4458  HG1 THR A 293       4.639 -11.553  22.694  1.00 90.39           H
ATOM   4459  CG2 THR A 293       7.110 -11.334  20.711  1.00 90.39           C
ATOM   4460 1HG2 THR A 293       7.187 -10.247  20.715  1.00 90.39           H
ATOM   4461 2HG2 THR A 293       7.418 -11.717  19.738  1.00 90.39           H
ATOM   4462 3HG2 THR A 293       7.757 -11.747  21.485  1.00 90.39           H
ATOM   4463  HN  THR A 293       3.292 -12.189  21.120  1.00 90.39           H
ATOM   4464  N   ASN A 294       4.656 -12.943  18.271  1.00 92.10           N
ATOM   4465  CA  ASN A 294       4.957 -13.563  16.992  1.00 92.10           C
ATOM   4466  C   ASN A 294       4.163 -12.859  15.890  1.00 92.10           C
ATOM   4467  O   ASN A 294       4.663 -12.673  14.782  1.00 92.10           O
ATOM   4468  HA  ASN A 294       6.034 -13.452  16.866  1.00 92.10           H
ATOM   4469  CB  ASN A 294       4.561 -15.041  16.989  1.00 92.10           C
ATOM   4470 1HB  ASN A 294       3.556 -15.153  17.398  1.00 92.10           H
ATOM   4471 2HB  ASN A 294       4.531 -15.411  15.965  1.00 92.10           H
ATOM   4472  CG  ASN A 294       5.547 -15.875  17.810  1.00 92.10           C
ATOM   4473  OD1 ASN A 294       6.669 -15.474  18.074  1.00 92.10           O
ATOM   4474  ND2 ASN A 294       5.067 -17.053  18.199  1.00 92.10           N
ATOM   4475 1HD2 ASN A 294       4.137 -17.321  17.948  1.00 92.10           H
ATOM   4476 2HD2 ASN A 294       5.637 -17.671  18.741  1.00 92.10           H
ATOM   4477  HN  ASN A 294       4.187 -13.534  18.927  1.00 92.10           H
ATOM   4478  N   ILE A 295       2.939 -12.486  16.233  1.00 92.23           N
ATOM   4479  CA  ILE A 295       2.063 -11.825  15.280  1.00 92.23           C
ATOM   4480  C   ILE A 295       2.669 -10.475  14.889  1.00 92.23           C
ATOM   4481  O   ILE A 295       2.663 -10.104  13.716  1.00 92.23           O
ATOM   4482  HA  ILE A 295       2.015 -12.452  14.390  1.00 92.23           H
ATOM   4483  CB  ILE A 295       0.643 -11.722  15.839  1.00 92.23           C
ATOM   4484  HB  ILE A 295       0.707 -11.397  16.878  1.00 92.23           H
ATOM   4485  CG1 ILE A 295      -0.048 -13.087  15.835  1.00 92.23           C
ATOM   4486 1HG1 ILE A 295      -0.229 -13.404  14.808  1.00 92.23           H
ATOM   4487 2HG1 ILE A 295       0.608 -13.832  16.287  1.00 92.23           H
ATOM   4488  CG2 ILE A 295      -0.168 -10.667  15.085  1.00 92.23           C
ATOM   4489 1HG2 ILE A 295       0.317  -9.696  15.184  1.00 92.23           H
ATOM   4490 2HG2 ILE A 295      -0.226 -10.938  14.031  1.00 92.23           H
ATOM   4491 3HG2 ILE A 295      -1.174 -10.615  15.502  1.00 92.23           H
ATOM   4492  CD1 ILE A 295      -1.372 -13.034  16.600  1.00 92.23           C
ATOM   4493 1HD1 ILE A 295      -1.184 -12.741  17.633  1.00 92.23           H
ATOM   4494 2HD1 ILE A 295      -2.034 -12.306  16.130  1.00 92.23           H
ATOM   4495 3HD1 ILE A 295      -1.842 -14.017  16.581  1.00 92.23           H
ATOM   4496  HN  ILE A 295       2.544 -12.629  17.141  1.00 92.23           H
ATOM   4497  N   ASP A 296       3.178  -9.778  15.894  1.00 93.54           N
ATOM   4498  CA  ASP A 296       3.742  -8.456  15.678  1.00 93.54           C
ATOM   4499  C   ASP A 296       4.958  -8.569  14.756  1.00 93.54           C
ATOM   4500  O   ASP A 296       5.142  -7.746  13.861  1.00 93.54           O
ATOM   4501  HA  ASP A 296       2.936  -7.870  15.235  1.00 93.54           H
ATOM   4502  CB  ASP A 296       4.204  -7.832  16.996  1.00 93.54           C
ATOM   4503 1HB  ASP A 296       4.700  -8.587  17.606  1.00 93.54           H
ATOM   4504 2HB  ASP A 296       4.939  -7.052  16.796  1.00 93.54           H
ATOM   4505  CG  ASP A 296       3.022  -7.241  17.768  1.00 93.54           C
ATOM   4506  OD1 ASP A 296       1.877  -7.543  17.369  1.00 93.54           O
ATOM   4507  OD2 ASP A 296       3.291  -6.502  18.739  1.00 93.54           O
ATOM   4508  HN  ASP A 296       3.209 -10.101  16.840  1.00 93.54           H
ATOM   4509  N   ILE A 297       5.757  -9.596  15.007  1.00 93.52           N
ATOM   4510  CA  ILE A 297       6.936  -9.842  14.195  1.00 93.52           C
ATOM   4511  C   ILE A 297       6.506 -10.170  12.764  1.00 93.52           C
ATOM   4512  O   ILE A 297       7.072  -9.646  11.806  1.00 93.52           O
ATOM   4513  HA  ILE A 297       7.519  -8.921  14.178  1.00 93.52           H
ATOM   4514  CB  ILE A 297       7.813 -10.921  14.836  1.00 93.52           C
ATOM   4515  HB  ILE A 297       7.178 -11.770  15.090  1.00 93.52           H
ATOM   4516  CG1 ILE A 297       8.437 -10.417  16.139  1.00 93.52           C
ATOM   4517 1HG1 ILE A 297       9.155  -9.626  15.920  1.00 93.52           H
ATOM   4518 2HG1 ILE A 297       7.664  -9.980  16.771  1.00 93.52           H
ATOM   4519  CG2 ILE A 297       8.869 -11.425  13.851  1.00 93.52           C
ATOM   4520 1HG2 ILE A 297       8.377 -11.849  12.976  1.00 93.52           H
ATOM   4521 2HG2 ILE A 297       9.505 -10.595  13.544  1.00 93.52           H
ATOM   4522 3HG2 ILE A 297       9.478 -12.191  14.332  1.00 93.52           H
ATOM   4523  CD1 ILE A 297       9.135 -11.554  16.888  1.00 93.52           C
ATOM   4524 1HD1 ILE A 297       8.409 -12.332  17.126  1.00 93.52           H
ATOM   4525 2HD1 ILE A 297       9.923 -11.972  16.261  1.00 93.52           H
ATOM   4526 3HD1 ILE A 297       9.570 -11.169  17.810  1.00 93.52           H
ATOM   4527  HN  ILE A 297       5.610 -10.251  15.748  1.00 93.52           H
ATOM   4528  N   CYS A 298       5.507 -11.035  12.664  1.00 95.12           N
ATOM   4529  CA  CYS A 298       5.003 -11.449  11.366  1.00 95.12           C
ATOM   4530  C   CYS A 298       4.549 -10.201  10.606  1.00 95.12           C
ATOM   4531  O   CYS A 298       4.785 -10.082   9.404  1.00 95.12           O
ATOM   4532  HA  CYS A 298       5.830 -11.937  10.850  1.00 95.12           H
ATOM   4533  CB  CYS A 298       3.878 -12.477  11.498  1.00 95.12           C
ATOM   4534 1HB  CYS A 298       3.174 -12.162  12.268  1.00 95.12           H
ATOM   4535 2HB  CYS A 298       3.320 -12.540  10.563  1.00 95.12           H
ATOM   4536  SG  CYS A 298       4.574 -14.116  11.921  1.00 95.12           S
ATOM   4537  HG  CYS A 298       4.805 -13.843  13.202  1.00 95.12           H
ATOM   4538  HN  CYS A 298       5.045 -11.449  13.449  1.00 95.12           H
ATOM   4539  N   PHE A 299       3.907  -9.302  11.338  1.00 94.13           N
ATOM   4540  CA  PHE A 299       3.417  -8.069  10.747  1.00 94.13           C
ATOM   4541  C   PHE A 299       4.564  -7.255  10.145  1.00 94.13           C
ATOM   4542  O   PHE A 299       4.472  -6.791   9.010  1.00 94.13           O
ATOM   4543  HA  PHE A 299       2.716  -8.344   9.959  1.00 94.13           H
ATOM   4544  CB  PHE A 299       2.770  -7.260  11.873  1.00 94.13           C
ATOM   4545 1HB  PHE A 299       1.955  -7.843  12.304  1.00 94.13           H
ATOM   4546 2HB  PHE A 299       3.504  -7.106  12.664  1.00 94.13           H
ATOM   4547  CG  PHE A 299       2.225  -5.901  11.430  1.00 94.13           C
ATOM   4548  CD1 PHE A 299       2.977  -4.780  11.598  1.00 94.13           C
ATOM   4549  HD1 PHE A 299       3.967  -4.850  12.048  1.00 94.13           H
ATOM   4550  CD2 PHE A 299       0.990  -5.813  10.868  1.00 94.13           C
ATOM   4551  HD2 PHE A 299       0.388  -6.712  10.733  1.00 94.13           H
ATOM   4552  CE1 PHE A 299       2.472  -3.518  11.186  1.00 94.13           C
ATOM   4553  HE1 PHE A 299       3.074  -2.620  11.321  1.00 94.13           H
ATOM   4554  CE2 PHE A 299       0.485  -4.552  10.456  1.00 94.13           C
ATOM   4555  HE2 PHE A 299      -0.505  -4.481  10.006  1.00 94.13           H
ATOM   4556  CZ  PHE A 299       1.236  -3.431  10.624  1.00 94.13           C
ATOM   4557  HZ  PHE A 299       0.849  -2.462  10.308  1.00 94.13           H
ATOM   4558  HN  PHE A 299       3.721  -9.406  12.315  1.00 94.13           H
ATOM   4559  N   GLN A 300       5.619  -7.106  10.933  1.00 90.32           N
ATOM   4560  CA  GLN A 300       6.745  -6.282  10.529  1.00 90.32           C
ATOM   4561  C   GLN A 300       7.389  -6.848   9.262  1.00 90.32           C
ATOM   4562  O   GLN A 300       7.750  -6.097   8.357  1.00 90.32           O
ATOM   4563  HA  GLN A 300       6.324  -5.298  10.322  1.00 90.32           H
ATOM   4564  CB  GLN A 300       7.770  -6.161  11.658  1.00 90.32           C
ATOM   4565 1HB  GLN A 300       7.992  -7.150  12.059  1.00 90.32           H
ATOM   4566 2HB  GLN A 300       8.704  -5.760  11.265  1.00 90.32           H
ATOM   4567  CG  GLN A 300       7.249  -5.256  12.777  1.00 90.32           C
ATOM   4568 1HG  GLN A 300       7.060  -4.258  12.383  1.00 90.32           H
ATOM   4569 2HG  GLN A 300       6.298  -5.639  13.146  1.00 90.32           H
ATOM   4570  CD  GLN A 300       8.254  -5.174  13.928  1.00 90.32           C
ATOM   4571  OE1 GLN A 300       9.353  -5.701  13.865  1.00 90.32           O
ATOM   4572  NE2 GLN A 300       7.817  -4.487  14.979  1.00 90.32           N
ATOM   4573 1HE2 GLN A 300       6.904  -4.080  14.966  1.00 90.32           H
ATOM   4574 2HE2 GLN A 300       8.402  -4.377  15.783  1.00 90.32           H
ATOM   4575  HN  GLN A 300       5.711  -7.536  11.831  1.00 90.32           H
ATOM   4576  N   VAL A 301       7.513  -8.167   9.238  1.00 95.58           N
ATOM   4577  CA  VAL A 301       8.170  -8.836   8.128  1.00 95.58           C
ATOM   4578  C   VAL A 301       7.328  -8.664   6.863  1.00 95.58           C
ATOM   4579  O   VAL A 301       7.834  -8.224   5.831  1.00 95.58           O
ATOM   4580  HA  VAL A 301       9.135  -8.352   7.977  1.00 95.58           H
ATOM   4581  CB  VAL A 301       8.426 -10.303   8.480  1.00 95.58           C
ATOM   4582  HB  VAL A 301       7.474 -10.751   8.765  1.00 95.58           H
ATOM   4583  CG1 VAL A 301       8.964 -11.071   7.271  1.00 95.58           C
ATOM   4584 1HG1 VAL A 301       8.237 -11.028   6.461  1.00 95.58           H
ATOM   4585 2HG1 VAL A 301       9.901 -10.622   6.943  1.00 95.58           H
ATOM   4586 3HG1 VAL A 301       9.138 -12.111   7.549  1.00 95.58           H
ATOM   4587  CG2 VAL A 301       9.377 -10.423   9.673  1.00 95.58           C
ATOM   4588 1HG2 VAL A 301      10.329  -9.951   9.428  1.00 95.58           H
ATOM   4589 2HG2 VAL A 301       8.938  -9.927  10.539  1.00 95.58           H
ATOM   4590 3HG2 VAL A 301       9.542 -11.476   9.902  1.00 95.58           H
ATOM   4591  HN  VAL A 301       7.174  -8.773   9.957  1.00 95.58           H
ATOM   4592  N   THR A 302       6.057  -9.019   6.983  1.00 94.76           N
ATOM   4593  CA  THR A 302       5.177  -9.049   5.827  1.00 94.76           C
ATOM   4594  C   THR A 302       4.960  -7.635   5.285  1.00 94.76           C
ATOM   4595  O   THR A 302       4.799  -7.446   4.080  1.00 94.76           O
ATOM   4596  HA  THR A 302       5.663  -9.623   5.039  1.00 94.76           H
ATOM   4597  CB  THR A 302       3.879  -9.746   6.240  1.00 94.76           C
ATOM   4598  HB  THR A 302       3.172  -9.776   5.411  1.00 94.76           H
ATOM   4599  OG1 THR A 302       3.447  -9.024   7.390  1.00 94.76           O
ATOM   4600  HG1 THR A 302       2.518  -9.298   7.638  1.00 94.76           H
ATOM   4601  CG2 THR A 302       4.117 -11.166   6.759  1.00 94.76           C
ATOM   4602 1HG2 THR A 302       4.770 -11.129   7.631  1.00 94.76           H
ATOM   4603 2HG2 THR A 302       4.586 -11.764   5.978  1.00 94.76           H
ATOM   4604 3HG2 THR A 302       3.164 -11.615   7.038  1.00 94.76           H
ATOM   4605  HN  THR A 302       5.630  -9.282   7.847  1.00 94.76           H
ATOM   4606  N   GLN A 303       4.963  -6.677   6.200  1.00 91.83           N
ATOM   4607  CA  GLN A 303       4.834  -5.280   5.823  1.00 91.83           C
ATOM   4608  C   GLN A 303       6.023  -4.851   4.960  1.00 91.83           C
ATOM   4609  O   GLN A 303       5.854  -4.132   3.976  1.00 91.83           O
ATOM   4610  HA  GLN A 303       3.914  -5.221   5.241  1.00 91.83           H
ATOM   4611  CB  GLN A 303       4.704  -4.387   7.058  1.00 91.83           C
ATOM   4612 1HB  GLN A 303       3.848  -4.706   7.653  1.00 91.83           H
ATOM   4613 2HB  GLN A 303       5.587  -4.498   7.687  1.00 91.83           H
ATOM   4614  CG  GLN A 303       4.536  -2.920   6.660  1.00 91.83           C
ATOM   4615 1HG  GLN A 303       5.444  -2.566   6.171  1.00 91.83           H
ATOM   4616 2HG  GLN A 303       3.727  -2.826   5.935  1.00 91.83           H
ATOM   4617  CD  GLN A 303       4.236  -2.050   7.882  1.00 91.83           C
ATOM   4618  OE1 GLN A 303       5.059  -1.869   8.764  1.00 91.83           O
ATOM   4619  NE2 GLN A 303       3.014  -1.524   7.885  1.00 91.83           N
ATOM   4620 1HE2 GLN A 303       2.387  -1.713   7.130  1.00 91.83           H
ATOM   4621 2HE2 GLN A 303       2.723  -0.940   8.643  1.00 91.83           H
ATOM   4622  HN  GLN A 303       5.051  -6.843   7.183  1.00 91.83           H
ATOM   4623  N   THR A 304       7.199  -5.311   5.360  1.00 93.36           N
ATOM   4624  CA  THR A 304       8.421  -4.950   4.661  1.00 93.36           C
ATOM   4625  C   THR A 304       8.399  -5.497   3.232  1.00 93.36           C
ATOM   4626  O   THR A 304       8.776  -4.799   2.291  1.00 93.36           O
ATOM   4627  HA  THR A 304       8.466  -3.864   4.587  1.00 93.36           H
ATOM   4628  CB  THR A 304       9.606  -5.456   5.486  1.00 93.36           C
ATOM   4629  HB  THR A 304       9.630  -6.546   5.504  1.00 93.36           H
ATOM   4630  OG1 THR A 304       9.441  -4.824   6.753  1.00 93.36           O
ATOM   4631  HG1 THR A 304       9.040  -5.465   7.406  1.00 93.36           H
ATOM   4632  CG2 THR A 304      10.946  -4.924   4.975  1.00 93.36           C
ATOM   4633 1HG2 THR A 304      10.945  -3.835   5.021  1.00 93.36           H
ATOM   4634 2HG2 THR A 304      11.094  -5.244   3.944  1.00 93.36           H
ATOM   4635 3HG2 THR A 304      11.752  -5.313   5.596  1.00 93.36           H
ATOM   4636  HN  THR A 304       7.325  -5.919   6.144  1.00 93.36           H
ATOM   4637  N   ILE A 305       7.954  -6.739   3.114  1.00 93.04           N
ATOM   4638  CA  ILE A 305       7.845  -7.375   1.812  1.00 93.04           C
ATOM   4639  C   ILE A 305       6.919  -6.545   0.920  1.00 93.04           C
ATOM   4640  O   ILE A 305       7.178  -6.386  -0.272  1.00 93.04           O
ATOM   4641  HA  ILE A 305       8.840  -7.380   1.367  1.00 93.04           H
ATOM   4642  CB  ILE A 305       7.409  -8.833   1.963  1.00 93.04           C
ATOM   4643  HB  ILE A 305       6.513  -8.860   2.582  1.00 93.04           H
ATOM   4644  CG1 ILE A 305       8.481  -9.654   2.683  1.00 93.04           C
ATOM   4645 1HG1 ILE A 305       9.325  -9.822   2.014  1.00 93.04           H
ATOM   4646 2HG1 ILE A 305       8.858  -9.095   3.539  1.00 93.04           H
ATOM   4647  CG2 ILE A 305       7.039  -9.438   0.607  1.00 93.04           C
ATOM   4648 1HG2 ILE A 305       6.217  -8.871   0.168  1.00 93.04           H
ATOM   4649 2HG2 ILE A 305       7.902  -9.398  -0.057  1.00 93.04           H
ATOM   4650 3HG2 ILE A 305       6.732 -10.475   0.743  1.00 93.04           H
ATOM   4651  CD1 ILE A 305       7.919 -10.998   3.151  1.00 93.04           C
ATOM   4652 1HD1 ILE A 305       7.090 -10.826   3.838  1.00 93.04           H
ATOM   4653 2HD1 ILE A 305       7.565 -11.564   2.289  1.00 93.04           H
ATOM   4654 3HD1 ILE A 305       8.702 -11.562   3.660  1.00 93.04           H
ATOM   4655  HN  ILE A 305       7.671  -7.307   3.886  1.00 93.04           H
ATOM   4656  N   ALA A 306       5.859  -6.038   1.531  1.00 92.86           N
ATOM   4657  CA  ALA A 306       4.873  -5.262   0.799  1.00 92.86           C
ATOM   4658  C   ALA A 306       5.527  -3.986   0.265  1.00 92.86           C
ATOM   4659  O   ALA A 306       5.200  -3.527  -0.828  1.00 92.86           O
ATOM   4660  HA  ALA A 306       4.534  -5.866  -0.043  1.00 92.86           H
ATOM   4661  CB  ALA A 306       3.677  -4.968   1.707  1.00 92.86           C
ATOM   4662 1HB  ALA A 306       3.230  -5.907   2.035  1.00 92.86           H
ATOM   4663 2HB  ALA A 306       4.012  -4.402   2.576  1.00 92.86           H
ATOM   4664 3HB  ALA A 306       2.938  -4.386   1.158  1.00 92.86           H
ATOM   4665  HN  ALA A 306       5.669  -6.150   2.507  1.00 92.86           H
ATOM   4666  N   PHE A 307       6.440  -3.450   1.062  1.00 91.10           N
ATOM   4667  CA  PHE A 307       7.102  -2.205   0.710  1.00 91.10           C
ATOM   4668  C   PHE A 307       8.037  -2.400  -0.485  1.00 91.10           C
ATOM   4669  O   PHE A 307       8.212  -1.492  -1.296  1.00 91.10           O
ATOM   4670  HA  PHE A 307       6.324  -1.488   0.447  1.00 91.10           H
ATOM   4671  CB  PHE A 307       7.929  -1.779   1.925  1.00 91.10           C
ATOM   4672 1HB  PHE A 307       8.543  -2.620   2.247  1.00 91.10           H
ATOM   4673 2HB  PHE A 307       8.609  -0.982   1.627  1.00 91.10           H
ATOM   4674  CG  PHE A 307       7.090  -1.297   3.110  1.00 91.10           C
ATOM   4675  CD1 PHE A 307       5.743  -1.163   2.980  1.00 91.10           C
ATOM   4676  HD1 PHE A 307       5.261  -1.399   2.031  1.00 91.10           H
ATOM   4677  CD2 PHE A 307       7.691  -1.003   4.294  1.00 91.10           C
ATOM   4678  HD2 PHE A 307       8.771  -1.110   4.398  1.00 91.10           H
ATOM   4679  CE1 PHE A 307       4.964  -0.716   4.080  1.00 91.10           C
ATOM   4680  HE1 PHE A 307       3.884  -0.608   3.976  1.00 91.10           H
ATOM   4681  CE2 PHE A 307       6.912  -0.555   5.394  1.00 91.10           C
ATOM   4682  HE2 PHE A 307       7.394  -0.319   6.343  1.00 91.10           H
ATOM   4683  CZ  PHE A 307       5.565  -0.421   5.264  1.00 91.10           C
ATOM   4684  HZ  PHE A 307       4.968  -0.078   6.108  1.00 91.10           H
ATOM   4685  HN  PHE A 307       6.728  -3.851   1.932  1.00 91.10           H
ATOM   4686  N   PHE A 308       8.614  -3.591  -0.556  1.00 88.47           N
ATOM   4687  CA  PHE A 308       9.525  -3.918  -1.640  1.00 88.47           C
ATOM   4688  C   PHE A 308       8.823  -3.814  -2.996  1.00 88.47           C
ATOM   4689  O   PHE A 308       9.473  -3.610  -4.021  1.00 88.47           O
ATOM   4690  HA  PHE A 308      10.344  -3.200  -1.601  1.00 88.47           H
ATOM   4691  CB  PHE A 308       9.978  -5.363  -1.423  1.00 88.47           C
ATOM   4692 1HB  PHE A 308       9.191  -5.906  -0.901  1.00 88.47           H
ATOM   4693 2HB  PHE A 308      10.107  -5.842  -2.394  1.00 88.47           H
ATOM   4694  CG  PHE A 308      11.280  -5.494  -0.630  1.00 88.47           C
ATOM   4695  CD1 PHE A 308      12.475  -5.276  -1.242  1.00 88.47           C
ATOM   4696  HD1 PHE A 308      12.505  -5.007  -2.298  1.00 88.47           H
ATOM   4697  CD2 PHE A 308      11.243  -5.828   0.688  1.00 88.47           C
ATOM   4698  HD2 PHE A 308      10.285  -6.003   1.179  1.00 88.47           H
ATOM   4699  CE1 PHE A 308      13.683  -5.397  -0.506  1.00 88.47           C
ATOM   4700  HE1 PHE A 308      14.640  -5.222  -0.997  1.00 88.47           H
ATOM   4701  CE2 PHE A 308      12.451  -5.950   1.424  1.00 88.47           C
ATOM   4702  HE2 PHE A 308      12.421  -6.218   2.480  1.00 88.47           H
ATOM   4703  CZ  PHE A 308      13.645  -5.732   0.812  1.00 88.47           C
ATOM   4704  HZ  PHE A 308      14.572  -5.825   1.377  1.00 88.47           H
ATOM   4705  HN  PHE A 308       8.468  -4.324   0.108  1.00 88.47           H
ATOM   4706  N   HIS A 309       7.507  -3.959  -2.958  1.00 79.87           N
ATOM   4707  CA  HIS A 309       6.713  -3.905  -4.174  1.00 79.87           C
ATOM   4708  C   HIS A 309       6.917  -2.554  -4.861  1.00 79.87           C
ATOM   4709  O   HIS A 309       6.969  -2.478  -6.087  1.00 79.87           O
ATOM   4710  HA  HIS A 309       7.085  -4.695  -4.826  1.00 79.87           H
ATOM   4711  CB  HIS A 309       5.242  -4.202  -3.875  1.00 79.87           C
ATOM   4712 1HB  HIS A 309       5.165  -5.193  -3.427  1.00 79.87           H
ATOM   4713 2HB  HIS A 309       4.881  -3.489  -3.134  1.00 79.87           H
ATOM   4714  CG  HIS A 309       4.345  -4.143  -5.088  1.00 79.87           C
ATOM   4715  ND1 HIS A 309       4.474  -5.011  -6.159  1.00 79.87           N
ATOM   4716  HD1 HIS A 309       5.150  -5.743  -6.240  1.00 79.87           H
ATOM   4717  CD2 HIS A 309       3.305  -3.313  -5.389  1.00 79.87           C
ATOM   4718  HD2 HIS A 309       2.932  -2.506  -4.759  1.00 79.87           H
ATOM   4719  CE1 HIS A 309       3.549  -4.707  -7.057  1.00 79.87           C
ATOM   4720  HE1 HIS A 309       3.393  -5.210  -8.012  1.00 79.87           H
ATOM   4721  NE2 HIS A 309       2.826  -3.654  -6.579  1.00 79.87           N
ATOM   4722  HN  HIS A 309       6.985  -4.111  -2.119  1.00 79.87           H
ATOM   4723  N   SER A 310       7.027  -1.519  -4.040  1.00 85.48           N
ATOM   4724  CA  SER A 310       7.064  -0.159  -4.551  1.00 85.48           C
ATOM   4725  C   SER A 310       8.358   0.070  -5.335  1.00 85.48           C
ATOM   4726  O   SER A 310       8.403   0.910  -6.233  1.00 85.48           O
ATOM   4727  HA  SER A 310       6.198  -0.074  -5.207  1.00 85.48           H
ATOM   4728  CB  SER A 310       6.945   0.859  -3.415  1.00 85.48           C
ATOM   4729 1HB  SER A 310       6.833   1.859  -3.835  1.00 85.48           H
ATOM   4730 2HB  SER A 310       6.043   0.654  -2.838  1.00 85.48           H
ATOM   4731  OG  SER A 310       8.078   0.831  -2.552  1.00 85.48           O
ATOM   4732  HG  SER A 310       8.310  -0.114  -2.322  1.00 85.48           H
ATOM   4733  HN  SER A 310       7.091  -1.599  -3.045  1.00 85.48           H
ATOM   4734  N   CYS A 311       9.378  -0.692  -4.969  1.00 87.93           N
ATOM   4735  CA  CYS A 311      10.676  -0.563  -5.607  1.00 87.93           C
ATOM   4736  C   CYS A 311      10.750  -1.573  -6.754  1.00 87.93           C
ATOM   4737  O   CYS A 311      11.612  -1.466  -7.625  1.00 87.93           O
ATOM   4738  HA  CYS A 311      10.739   0.458  -5.986  1.00 87.93           H
ATOM   4739  CB  CYS A 311      11.820  -0.749  -4.608  1.00 87.93           C
ATOM   4740 1HB  CYS A 311      12.758  -0.414  -5.050  1.00 87.93           H
ATOM   4741 2HB  CYS A 311      11.645  -0.134  -3.725  1.00 87.93           H
ATOM   4742  SG  CYS A 311      11.950  -2.510  -4.127  1.00 87.93           S
ATOM   4743  HG  CYS A 311      12.998  -2.357  -3.323  1.00 87.93           H
ATOM   4744  HN  CYS A 311       9.327  -1.386  -4.250  1.00 87.93           H
ATOM   4745  N   LEU A 312       9.835  -2.530  -6.717  1.00 85.40           N
ATOM   4746  CA  LEU A 312       9.859  -3.626  -7.670  1.00 85.40           C
ATOM   4747  C   LEU A 312       9.224  -3.167  -8.984  1.00 85.40           C
ATOM   4748  O   LEU A 312       9.650  -3.580 -10.062  1.00 85.40           O
ATOM   4749  HA  LEU A 312      10.904  -3.872  -7.860  1.00 85.40           H
ATOM   4750  CB  LEU A 312       9.203  -4.872  -7.072  1.00 85.40           C
ATOM   4751 1HB  LEU A 312       8.291  -4.567  -6.559  1.00 85.40           H
ATOM   4752 2HB  LEU A 312       8.905  -5.529  -7.889  1.00 85.40           H
ATOM   4753  CG  LEU A 312      10.060  -5.677  -6.093  1.00 85.40           C
ATOM   4754  HG  LEU A 312      10.377  -5.013  -5.290  1.00 85.40           H
ATOM   4755  CD1 LEU A 312       9.248  -6.805  -5.454  1.00 85.40           C
ATOM   4756 1HD1 LEU A 312       8.403  -6.382  -4.911  1.00 85.40           H
ATOM   4757 2HD1 LEU A 312       8.882  -7.476  -6.231  1.00 85.40           H
ATOM   4758 3HD1 LEU A 312       9.882  -7.362  -4.763  1.00 85.40           H
ATOM   4759  CD2 LEU A 312      11.327  -6.198  -6.775  1.00 85.40           C
ATOM   4760 1HD2 LEU A 312      11.052  -6.842  -7.610  1.00 85.40           H
ATOM   4761 2HD2 LEU A 312      11.914  -5.356  -7.142  1.00 85.40           H
ATOM   4762 3HD2 LEU A 312      11.918  -6.767  -6.057  1.00 85.40           H
ATOM   4763  HN  LEU A 312       9.089  -2.565  -6.052  1.00 85.40           H
ATOM   4764  N   ASN A 313       8.214  -2.320  -8.852  1.00 80.38           N
ATOM   4765  CA  ASN A 313       7.416  -1.922  -9.999  1.00 80.38           C
ATOM   4766  C   ASN A 313       8.341  -1.422 -11.110  1.00 80.38           C
ATOM   4767  O   ASN A 313       8.305  -1.931 -12.229  1.00 80.38           O
ATOM   4768  HA  ASN A 313       6.863  -2.816 -10.287  1.00 80.38           H
ATOM   4769  CB  ASN A 313       6.457  -0.786  -9.635  1.00 80.38           C
ATOM   4770 1HB  ASN A 313       6.949  -0.095  -8.950  1.00 80.38           H
ATOM   4771 2HB  ASN A 313       6.204  -0.219 -10.531  1.00 80.38           H
ATOM   4772  CG  ASN A 313       5.181  -1.330  -8.991  1.00 80.38           C
ATOM   4773  OD1 ASN A 313       4.782  -2.463  -9.204  1.00 80.38           O
ATOM   4774  ND2 ASN A 313       4.565  -0.462  -8.193  1.00 80.38           N
ATOM   4775 1HD2 ASN A 313       4.946   0.453  -8.061  1.00 80.38           H
ATOM   4776 2HD2 ASN A 313       3.721  -0.725  -7.725  1.00 80.38           H
ATOM   4777  HN  ASN A 313       7.940  -1.908  -7.983  1.00 80.38           H
ATOM   4778  N   PRO A 314       9.184  -0.420 -10.824  1.00 81.51           N
ATOM   4779  CA  PRO A 314      10.053   0.152 -11.855  1.00 81.51           C
ATOM   4780  C   PRO A 314      10.875  -0.908 -12.570  1.00 81.51           C
ATOM   4781  O   PRO A 314      11.033  -0.858 -13.789  1.00 81.51           O
ATOM   4782  HA  PRO A 314       9.452   0.620 -12.634  1.00 81.51           H
ATOM   4783  CB  PRO A 314      10.939   1.130 -11.080  1.00 81.51           C
ATOM   4784 1HB  PRO A 314      11.864   0.657 -10.749  1.00 81.51           H
ATOM   4785 2HB  PRO A 314      11.222   1.987 -11.692  1.00 81.51           H
ATOM   4786  CG  PRO A 314      10.064   1.542  -9.903  1.00 81.51           C
ATOM   4787 1HG  PRO A 314      10.655   1.948  -9.082  1.00 81.51           H
ATOM   4788 2HG  PRO A 314       9.351   2.318 -10.181  1.00 81.51           H
ATOM   4789  CD  PRO A 314       9.374   0.243  -9.521  1.00 81.51           C
ATOM   4790 1HD  PRO A 314       9.988  -0.360  -8.851  1.00 81.51           H
ATOM   4791 2HD  PRO A 314       8.429   0.421  -9.008  1.00 81.51           H
ATOM   4792  N   VAL A 315      11.381  -1.848 -11.786  1.00 82.61           N
ATOM   4793  CA  VAL A 315      12.250  -2.882 -12.321  1.00 82.61           C
ATOM   4794  C   VAL A 315      11.464  -3.736 -13.319  1.00 82.61           C
ATOM   4795  O   VAL A 315      11.984  -4.103 -14.372  1.00 82.61           O
ATOM   4796  HA  VAL A 315      13.064  -2.387 -12.849  1.00 82.61           H
ATOM   4797  CB  VAL A 315      12.854  -3.701 -11.179  1.00 82.61           C
ATOM   4798  HB  VAL A 315      12.035  -4.160 -10.625  1.00 82.61           H
ATOM   4799  CG1 VAL A 315      13.742  -4.824 -11.720  1.00 82.61           C
ATOM   4800 1HG1 VAL A 315      13.148  -5.487 -12.348  1.00 82.61           H
ATOM   4801 2HG1 VAL A 315      14.553  -4.394 -12.309  1.00 82.61           H
ATOM   4802 3HG1 VAL A 315      14.159  -5.390 -10.887  1.00 82.61           H
ATOM   4803  CG2 VAL A 315      13.631  -2.805 -10.213  1.00 82.61           C
ATOM   4804 1HG2 VAL A 315      14.438  -2.305 -10.749  1.00 82.61           H
ATOM   4805 2HG2 VAL A 315      12.959  -2.058  -9.790  1.00 82.61           H
ATOM   4806 3HG2 VAL A 315      14.050  -3.412  -9.411  1.00 82.61           H
ATOM   4807  HN  VAL A 315      11.206  -1.910 -10.803  1.00 82.61           H
ATOM   4808  N   LEU A 316      10.225  -4.028 -12.952  1.00 81.14           N
ATOM   4809  CA  LEU A 316       9.375  -4.861 -13.785  1.00 81.14           C
ATOM   4810  C   LEU A 316       9.224  -4.213 -15.163  1.00 81.14           C
ATOM   4811  O   LEU A 316       9.292  -4.895 -16.184  1.00 81.14           O
ATOM   4812  HA  LEU A 316       9.877  -5.821 -13.908  1.00 81.14           H
ATOM   4813  CB  LEU A 316       8.042  -5.135 -13.085  1.00 81.14           C
ATOM   4814 1HB  LEU A 316       7.588  -4.179 -12.825  1.00 81.14           H
ATOM   4815 2HB  LEU A 316       7.374  -5.622 -13.796  1.00 81.14           H
ATOM   4816  CG  LEU A 316       8.112  -5.996 -11.822  1.00 81.14           C
ATOM   4817  HG  LEU A 316       8.793  -5.516 -11.119  1.00 81.14           H
ATOM   4818  CD1 LEU A 316       6.745  -6.081 -11.141  1.00 81.14           C
ATOM   4819 1HD1 LEU A 316       6.414  -5.080 -10.864  1.00 81.14           H
ATOM   4820 2HD1 LEU A 316       6.024  -6.525 -11.827  1.00 81.14           H
ATOM   4821 3HD1 LEU A 316       6.823  -6.698 -10.246  1.00 81.14           H
ATOM   4822  CD2 LEU A 316       8.685  -7.380 -12.133  1.00 81.14           C
ATOM   4823 1HD2 LEU A 316       8.049  -7.881 -12.862  1.00 81.14           H
ATOM   4824 2HD2 LEU A 316       9.690  -7.274 -12.540  1.00 81.14           H
ATOM   4825 3HD2 LEU A 316       8.723  -7.971 -11.218  1.00 81.14           H
ATOM   4826  HN  LEU A 316       9.802  -3.706 -12.105  1.00 81.14           H
ATOM   4827  N   TYR A 317       9.024  -2.903 -15.146  1.00 71.43           N
ATOM   4828  CA  TYR A 317       8.816  -2.163 -16.379  1.00 71.43           C
ATOM   4829  C   TYR A 317      10.053  -2.234 -17.277  1.00 71.43           C
ATOM   4830  O   TYR A 317       9.934  -2.307 -18.499  1.00 71.43           O
ATOM   4831  HA  TYR A 317       7.971  -2.610 -16.902  1.00 71.43           H
ATOM   4832  CB  TYR A 317       8.585  -0.708 -15.963  1.00 71.43           C
ATOM   4833 1HB  TYR A 317       9.473  -0.344 -15.446  1.00 71.43           H
ATOM   4834 2HB  TYR A 317       8.466  -0.100 -16.859  1.00 71.43           H
ATOM   4835  CG  TYR A 317       7.367  -0.505 -15.060  1.00 71.43           C
ATOM   4836  CD1 TYR A 317       6.303  -1.380 -15.130  1.00 71.43           C
ATOM   4837  HD1 TYR A 317       6.330  -2.216 -15.829  1.00 71.43           H
ATOM   4838  CD2 TYR A 317       7.334   0.554 -14.175  1.00 71.43           C
ATOM   4839  HD2 TYR A 317       8.175   1.245 -14.120  1.00 71.43           H
ATOM   4840  CE1 TYR A 317       5.156  -1.189 -14.280  1.00 71.43           C
ATOM   4841  HE1 TYR A 317       4.309  -1.872 -14.325  1.00 71.43           H
ATOM   4842  CE2 TYR A 317       6.187   0.745 -13.325  1.00 71.43           C
ATOM   4843  HE2 TYR A 317       6.147   1.577 -12.622  1.00 71.43           H
ATOM   4844  CZ  TYR A 317       5.155  -0.135 -13.420  1.00 71.43           C
ATOM   4845  OH  TYR A 317       4.072   0.045 -12.617  1.00 71.43           O
ATOM   4846  HH  TYR A 317       3.496  -0.771 -12.631  1.00 71.43           H
ATOM   4847  HN  TYR A 317       9.002  -2.351 -14.313  1.00 71.43           H
ATOM   4848  N   VAL A 318      11.212  -2.211 -16.635  1.00 72.93           N
ATOM   4849  CA  VAL A 318      12.470  -2.207 -17.363  1.00 72.93           C
ATOM   4850  C   VAL A 318      12.625  -3.531 -18.113  1.00 72.93           C
ATOM   4851  O   VAL A 318      12.946  -3.542 -19.301  1.00 72.93           O
ATOM   4852  HA  VAL A 318      12.427  -1.395 -18.089  1.00 72.93           H
ATOM   4853  CB  VAL A 318      13.628  -1.925 -16.404  1.00 72.93           C
ATOM   4854  HB  VAL A 318      13.561  -2.634 -15.579  1.00 72.93           H
ATOM   4855  CG1 VAL A 318      14.976  -2.136 -17.096  1.00 72.93           C
ATOM   4856 1HG1 VAL A 318      15.051  -3.167 -17.440  1.00 72.93           H
ATOM   4857 2HG1 VAL A 318      15.057  -1.462 -17.949  1.00 72.93           H
ATOM   4858 3HG1 VAL A 318      15.782  -1.928 -16.392  1.00 72.93           H
ATOM   4859  CG2 VAL A 318      13.526  -0.514 -15.821  1.00 72.93           C
ATOM   4860 1HG2 VAL A 318      13.556   0.217 -16.630  1.00 72.93           H
ATOM   4861 2HG2 VAL A 318      12.588  -0.413 -15.275  1.00 72.93           H
ATOM   4862 3HG2 VAL A 318      14.361  -0.339 -15.143  1.00 72.93           H
ATOM   4863  HN  VAL A 318      11.300  -2.196 -15.639  1.00 72.93           H
ATOM   4864  N   PHE A 319      12.389  -4.616 -17.390  1.00 71.73           N
ATOM   4865  CA  PHE A 319      12.688  -5.940 -17.907  1.00 71.73           C
ATOM   4866  C   PHE A 319      11.567  -6.438 -18.821  1.00 71.73           C
ATOM   4867  O   PHE A 319      11.827  -7.100 -19.824  1.00 71.73           O
ATOM   4868  HA  PHE A 319      13.613  -5.863 -18.479  1.00 71.73           H
ATOM   4869  CB  PHE A 319      12.802  -6.876 -16.702  1.00 71.73           C
ATOM   4870 1HB  PHE A 319      12.005  -6.641 -15.996  1.00 71.73           H
ATOM   4871 2HB  PHE A 319      12.640  -7.901 -17.034  1.00 71.73           H
ATOM   4872  CG  PHE A 319      14.147  -6.797 -15.977  1.00 71.73           C
ATOM   4873  CD1 PHE A 319      15.270  -7.279 -16.573  1.00 71.73           C
ATOM   4874  HD1 PHE A 319      15.212  -7.721 -17.568  1.00 71.73           H
ATOM   4875  CD2 PHE A 319      14.219  -6.245 -14.736  1.00 71.73           C
ATOM   4876  HD2 PHE A 319      13.318  -5.858 -14.258  1.00 71.73           H
ATOM   4877  CE1 PHE A 319      16.518  -7.205 -15.900  1.00 71.73           C
ATOM   4878  HE1 PHE A 319      17.419  -7.591 -16.378  1.00 71.73           H
ATOM   4879  CE2 PHE A 319      15.467  -6.171 -14.063  1.00 71.73           C
ATOM   4880  HE2 PHE A 319      15.525  -5.728 -13.069  1.00 71.73           H
ATOM   4881  CZ  PHE A 319      16.590  -6.653 -14.659  1.00 71.73           C
ATOM   4882  HZ  PHE A 319      17.549  -6.596 -14.143  1.00 71.73           H
ATOM   4883  HN  PHE A 319      12.002  -4.600 -16.468  1.00 71.73           H
ATOM   4884  N   VAL A 320      10.343  -6.101 -18.441  1.00 75.50           N
ATOM   4885  CA  VAL A 320       9.174  -6.681 -19.079  1.00 75.50           C
ATOM   4886  C   VAL A 320       8.656  -5.722 -20.153  1.00 75.50           C
ATOM   4887  O   VAL A 320       8.051  -6.151 -21.134  1.00 75.50           O
ATOM   4888  HA  VAL A 320       9.488  -7.608 -19.559  1.00 75.50           H
ATOM   4889  CB  VAL A 320       8.119  -7.026 -18.026  1.00 75.50           C
ATOM   4890  HB  VAL A 320       7.717  -6.091 -17.636  1.00 75.50           H
ATOM   4891  CG1 VAL A 320       6.962  -7.813 -18.646  1.00 75.50           C
ATOM   4892 1HG1 VAL A 320       6.494  -7.214 -19.427  1.00 75.50           H
ATOM   4893 2HG1 VAL A 320       7.342  -8.739 -19.076  1.00 75.50           H
ATOM   4894 3HG1 VAL A 320       6.227  -8.045 -17.876  1.00 75.50           H
ATOM   4895  CG2 VAL A 320       8.741  -7.794 -16.858  1.00 75.50           C
ATOM   4896 1HG2 VAL A 320       9.183  -8.720 -17.227  1.00 75.50           H
ATOM   4897 2HG2 VAL A 320       9.514  -7.184 -16.392  1.00 75.50           H
ATOM   4898 3HG2 VAL A 320       7.970  -8.027 -16.124  1.00 75.50           H
ATOM   4899  HN  VAL A 320      10.145  -5.445 -17.712  1.00 75.50           H
ATOM   4900  N   GLY A 321       8.913  -4.441 -19.930  1.00 76.93           N
ATOM   4901  CA  GLY A 321       8.344  -3.406 -20.777  1.00 76.93           C
ATOM   4902  C   GLY A 321       9.282  -3.071 -21.938  1.00 76.93           C
ATOM   4903  O   GLY A 321      10.175  -2.237 -21.799  1.00 76.93           O
ATOM   4904 1HA  GLY A 321       7.381  -3.738 -21.166  1.00 76.93           H
ATOM   4905 2HA  GLY A 321       8.157  -2.510 -20.185  1.00 76.93           H
ATOM   4906  HN  GLY A 321       9.496  -4.108 -19.189  1.00 76.93           H
ATOM   4907  N   GLU A 322       9.047  -3.739 -23.058  1.00 67.93           N
ATOM   4908  CA  GLU A 322       9.774  -3.434 -24.278  1.00 67.93           C
ATOM   4909  C   GLU A 322       9.648  -1.946 -24.613  1.00 67.93           C
ATOM   4910  O   GLU A 322      10.641  -1.290 -24.926  1.00 67.93           O
ATOM   4911  HA  GLU A 322      10.815  -3.678 -24.064  1.00 67.93           H
ATOM   4912  CB  GLU A 322       9.285  -4.301 -25.440  1.00 67.93           C
ATOM   4913 1HB  GLU A 322       8.196  -4.330 -25.443  1.00 67.93           H
ATOM   4914 2HB  GLU A 322       9.709  -3.935 -26.375  1.00 67.93           H
ATOM   4915  CG  GLU A 322       9.764  -5.746 -25.285  1.00 67.93           C
ATOM   4916 1HG  GLU A 322      10.844  -5.761 -25.142  1.00 67.93           H
ATOM   4917 2HG  GLU A 322       9.318  -6.187 -24.394  1.00 67.93           H
ATOM   4918  CD  GLU A 322       9.394  -6.580 -26.513  1.00 67.93           C
ATOM   4919  OE1 GLU A 322       9.790  -7.766 -26.534  1.00 67.93           O
ATOM   4920  OE2 GLU A 322       8.724  -6.014 -27.403  1.00 67.93           O
ATOM   4921  HN  GLU A 322       8.375  -4.475 -23.140  1.00 67.93           H
ATOM   4922  N   ARG A 323       8.419  -1.457 -24.537  1.00 64.66           N
ATOM   4923  CA  ARG A 323       8.141  -0.075 -24.889  1.00 64.66           C
ATOM   4924  C   ARG A 323       8.889   0.873 -23.950  1.00 64.66           C
ATOM   4925  O   ARG A 323       9.547   1.809 -24.403  1.00 64.66           O
ATOM   4926  HA  ARG A 323       8.494   0.028 -25.915  1.00 64.66           H
ATOM   4927  CB  ARG A 323       6.641   0.221 -24.812  1.00 64.66           C
ATOM   4928 1HB  ARG A 323       6.099  -0.459 -25.469  1.00 64.66           H
ATOM   4929 2HB  ARG A 323       6.283   0.040 -23.799  1.00 64.66           H
ATOM   4930  CG  ARG A 323       6.347   1.668 -25.213  1.00 64.66           C
ATOM   4931 1HG  ARG A 323       6.859   2.348 -24.532  1.00 64.66           H
ATOM   4932 2HG  ARG A 323       6.741   1.860 -26.211  1.00 64.66           H
ATOM   4933  CD  ARG A 323       4.844   1.949 -25.189  1.00 64.66           C
ATOM   4934 1HD  ARG A 323       4.344   1.367 -25.964  1.00 64.66           H
ATOM   4935 2HD  ARG A 323       4.422   1.636 -24.234  1.00 64.66           H
ATOM   4936  NE  ARG A 323       4.595   3.392 -25.402  1.00 64.66           N
ATOM   4937  HE  ARG A 323       5.293   3.922 -25.882  1.00 64.66           H
ATOM   4938  CZ  ARG A 323       3.491   4.032 -24.993  1.00 64.66           C
ATOM   4939  NH1 ARG A 323       2.522   3.371 -24.345  1.00 64.66           N
ATOM   4940 1HH1 ARG A 323       2.619   2.393 -24.164  1.00 64.66           H
ATOM   4941 2HH1 ARG A 323       1.702   3.857 -24.042  1.00 64.66           H
ATOM   4942  NH2 ARG A 323       3.371   5.344 -25.240  1.00 64.66           N
ATOM   4943 1HH2 ARG A 323       2.554   5.837 -24.941  1.00 64.66           H
ATOM   4944 2HH2 ARG A 323       4.099   5.830 -25.724  1.00 64.66           H
ATOM   4945  HN  ARG A 323       7.624  -1.987 -24.241  1.00 64.66           H
ATOM   4946  N   PHE A 324       8.764   0.598 -22.660  1.00 77.19           N
ATOM   4947  CA  PHE A 324       9.382   1.443 -21.652  1.00 77.19           C
ATOM   4948  C   PHE A 324      10.907   1.412 -21.771  1.00 77.19           C
ATOM   4949  O   PHE A 324      11.567   2.436 -21.601  1.00 77.19           O
ATOM   4950  HA  PHE A 324       9.027   2.459 -21.819  1.00 77.19           H
ATOM   4951  CB  PHE A 324       8.977   0.880 -20.288  1.00 77.19           C
ATOM   4952 1HB  PHE A 324       7.891   0.804 -20.245  1.00 77.19           H
ATOM   4953 2HB  PHE A 324       9.371  -0.132 -20.192  1.00 77.19           H
ATOM   4954  CG  PHE A 324       9.463   1.715 -19.101  1.00 77.19           C
ATOM   4955  CD1 PHE A 324      10.611   1.376 -18.456  1.00 77.19           C
ATOM   4956  HD1 PHE A 324      11.185   0.510 -18.784  1.00 77.19           H
ATOM   4957  CD2 PHE A 324       8.746   2.796 -18.692  1.00 77.19           C
ATOM   4958  HD2 PHE A 324       7.826   3.068 -19.209  1.00 77.19           H
ATOM   4959  CE1 PHE A 324      11.061   2.151 -17.354  1.00 77.19           C
ATOM   4960  HE1 PHE A 324      11.981   1.879 -16.837  1.00 77.19           H
ATOM   4961  CE2 PHE A 324       9.197   3.571 -17.591  1.00 77.19           C
ATOM   4962  HE2 PHE A 324       8.623   4.437 -17.263  1.00 77.19           H
ATOM   4963  CZ  PHE A 324      10.345   3.232 -16.945  1.00 77.19           C
ATOM   4964  HZ  PHE A 324      10.691   3.827 -16.100  1.00 77.19           H
ATOM   4965  HN  PHE A 324       8.253  -0.183 -22.302  1.00 77.19           H
ATOM   4966  N   ARG A 325      11.422   0.226 -22.061  1.00 74.71           N
ATOM   4967  CA  ARG A 325      12.860   0.041 -22.167  1.00 74.71           C
ATOM   4968  C   ARG A 325      13.431   0.936 -23.268  1.00 74.71           C
ATOM   4969  O   ARG A 325      14.485   1.545 -23.093  1.00 74.71           O
ATOM   4970  HA  ARG A 325      13.250   0.324 -21.189  1.00 74.71           H
ATOM   4971  CB  ARG A 325      13.205  -1.418 -22.475  1.00 74.71           C
ATOM   4972 1HB  ARG A 325      12.480  -2.076 -21.996  1.00 74.71           H
ATOM   4973 2HB  ARG A 325      13.135  -1.593 -23.548  1.00 74.71           H
ATOM   4974  CG  ARG A 325      14.614  -1.762 -21.987  1.00 74.71           C
ATOM   4975 1HG  ARG A 325      15.330  -1.052 -22.402  1.00 74.71           H
ATOM   4976 2HG  ARG A 325      14.661  -1.665 -20.903  1.00 74.71           H
ATOM   4977  CD  ARG A 325      15.004  -3.184 -22.396  1.00 74.71           C
ATOM   4978 1HD  ARG A 325      15.084  -3.250 -23.481  1.00 74.71           H
ATOM   4979 2HD  ARG A 325      15.984  -3.433 -21.988  1.00 74.71           H
ATOM   4980  NE  ARG A 325      13.993  -4.146 -21.904  1.00 74.71           N
ATOM   4981  HE  ARG A 325      13.454  -3.891 -21.101  1.00 74.71           H
ATOM   4982  CZ  ARG A 325      13.755  -5.339 -22.467  1.00 74.71           C
ATOM   4983  NH1 ARG A 325      14.447  -5.733 -23.544  1.00 74.71           N
ATOM   4984 1HH1 ARG A 325      15.148  -5.136 -23.934  1.00 74.71           H
ATOM   4985 2HH1 ARG A 325      14.264  -6.625 -23.958  1.00 74.71           H
ATOM   4986  NH2 ARG A 325      12.814  -6.132 -21.936  1.00 74.71           N
ATOM   4987 1HH2 ARG A 325      12.624  -7.025 -22.344  1.00 74.71           H
ATOM   4988 2HH2 ARG A 325      12.301  -5.830 -21.132  1.00 74.71           H
ATOM   4989  HN  ARG A 325      10.877  -0.596 -22.223  1.00 74.71           H
ATOM   4990  N   ARG A 326      12.710   0.988 -24.378  1.00 68.38           N
ATOM   4991  CA  ARG A 326      13.116   1.823 -25.496  1.00 68.38           C
ATOM   4992  C   ARG A 326      13.062   3.301 -25.102  1.00 68.38           C
ATOM   4993  O   ARG A 326      14.008   4.047 -25.348  1.00 68.38           O
ATOM   4994  HA  ARG A 326      14.137   1.514 -25.719  1.00 68.38           H
ATOM   4995  CB  ARG A 326      12.215   1.593 -26.711  1.00 68.38           C
ATOM   4996 1HB  ARG A 326      11.170   1.613 -26.402  1.00 68.38           H
ATOM   4997 2HB  ARG A 326      12.351   2.403 -27.428  1.00 68.38           H
ATOM   4998  CG  ARG A 326      12.530   0.254 -27.381  1.00 68.38           C
ATOM   4999 1HG  ARG A 326      13.568   0.244 -27.712  1.00 68.38           H
ATOM   5000 2HG  ARG A 326      12.417  -0.554 -26.658  1.00 68.38           H
ATOM   5001  CD  ARG A 326      11.606   0.009 -28.576  1.00 68.38           C
ATOM   5002 1HD  ARG A 326      10.566   0.128 -28.273  1.00 68.38           H
ATOM   5003 2HD  ARG A 326      11.798   0.749 -29.353  1.00 68.38           H
ATOM   5004  NE  ARG A 326      11.823  -1.354 -29.112  1.00 68.38           N
ATOM   5005  HE  ARG A 326      12.389  -1.983 -28.579  1.00 68.38           H
ATOM   5006  CZ  ARG A 326      11.308  -1.798 -30.266  1.00 68.38           C
ATOM   5007  NH1 ARG A 326      10.542  -0.999 -31.021  1.00 68.38           N
ATOM   5008 1HH1 ARG A 326      10.351  -0.063 -30.724  1.00 68.38           H
ATOM   5009 2HH1 ARG A 326      10.162  -1.338 -31.882  1.00 68.38           H
ATOM   5010  NH2 ARG A 326      11.571  -3.053 -30.655  1.00 68.38           N
ATOM   5011 1HH2 ARG A 326      11.194  -3.400 -31.514  1.00 68.38           H
ATOM   5012 2HH2 ARG A 326      12.143  -3.643 -30.085  1.00 68.38           H
ATOM   5013  HN  ARG A 326      11.864   0.474 -24.520  1.00 68.38           H
ATOM   5014  N   ASP A 327      11.945   3.679 -24.497  1.00 78.47           N
ATOM   5015  CA  ASP A 327      11.701   5.076 -24.181  1.00 78.47           C
ATOM   5016  C   ASP A 327      12.712   5.540 -23.131  1.00 78.47           C
ATOM   5017  O   ASP A 327      13.126   6.699 -23.133  1.00 78.47           O
ATOM   5018  HA  ASP A 327      11.808   5.606 -25.127  1.00 78.47           H
ATOM   5019  CB  ASP A 327      10.297   5.273 -23.606  1.00 78.47           C
ATOM   5020 1HB  ASP A 327      10.123   4.553 -22.806  1.00 78.47           H
ATOM   5021 2HB  ASP A 327      10.218   6.266 -23.163  1.00 78.47           H
ATOM   5022  CG  ASP A 327       9.231   5.106 -24.691  1.00 78.47           C
ATOM   5023  OD1 ASP A 327       9.616   5.171 -25.878  1.00 78.47           O
ATOM   5024  OD2 ASP A 327       8.056   4.918 -24.308  1.00 78.47           O
ATOM   5025  HN  ASP A 327      11.216   3.050 -24.225  1.00 78.47           H
ATOM   5026  N   LEU A 328      13.080   4.613 -22.259  1.00 79.97           N
ATOM   5027  CA  LEU A 328      14.081   4.895 -21.244  1.00 79.97           C
ATOM   5028  C   LEU A 328      15.405   5.249 -21.924  1.00 79.97           C
ATOM   5029  O   LEU A 328      15.974   6.310 -21.669  1.00 79.97           O
ATOM   5030  HA  LEU A 328      13.739   5.764 -20.681  1.00 79.97           H
ATOM   5031  CB  LEU A 328      14.188   3.730 -20.258  1.00 79.97           C
ATOM   5032 1HB  LEU A 328      13.230   3.623 -19.748  1.00 79.97           H
ATOM   5033 2HB  LEU A 328      14.351   2.814 -20.826  1.00 79.97           H
ATOM   5034  CG  LEU A 328      15.287   3.845 -19.201  1.00 79.97           C
ATOM   5035  HG  LEU A 328      16.237   4.000 -19.712  1.00 79.97           H
ATOM   5036  CD1 LEU A 328      15.056   5.059 -18.298  1.00 79.97           C
ATOM   5037 1HD1 LEU A 328      15.056   5.966 -18.902  1.00 79.97           H
ATOM   5038 2HD1 LEU A 328      14.095   4.958 -17.794  1.00 79.97           H
ATOM   5039 3HD1 LEU A 328      15.852   5.116 -17.556  1.00 79.97           H
ATOM   5040  CD2 LEU A 328      15.413   2.549 -18.397  1.00 79.97           C
ATOM   5041 1HD2 LEU A 328      14.467   2.339 -17.897  1.00 79.97           H
ATOM   5042 2HD2 LEU A 328      15.659   1.727 -19.070  1.00 79.97           H
ATOM   5043 3HD2 LEU A 328      16.201   2.658 -17.653  1.00 79.97           H
ATOM   5044  HN  LEU A 328      12.708   3.685 -22.239  1.00 79.97           H
ATOM   5045  N   VAL A 329      15.858   4.341 -22.775  1.00 80.71           N
ATOM   5046  CA  VAL A 329      17.152   4.496 -23.417  1.00 80.71           C
ATOM   5047  C   VAL A 329      17.144   5.765 -24.271  1.00 80.71           C
ATOM   5048  O   VAL A 329      18.150   6.468 -24.354  1.00 80.71           O
ATOM   5049  HA  VAL A 329      17.898   4.607 -22.630  1.00 80.71           H
ATOM   5050  CB  VAL A 329      17.493   3.238 -24.218  1.00 80.71           C
ATOM   5051  HB  VAL A 329      16.677   3.054 -24.917  1.00 80.71           H
ATOM   5052  CG1 VAL A 329      18.773   3.437 -25.033  1.00 80.71           C
ATOM   5053 1HG1 VAL A 329      18.637   4.267 -25.726  1.00 80.71           H
ATOM   5054 2HG1 VAL A 329      19.601   3.658 -24.360  1.00 80.71           H
ATOM   5055 3HG1 VAL A 329      18.992   2.528 -25.593  1.00 80.71           H
ATOM   5056  CG2 VAL A 329      17.611   2.019 -23.302  1.00 80.71           C
ATOM   5057 1HG2 VAL A 329      18.399   2.190 -22.569  1.00 80.71           H
ATOM   5058 2HG2 VAL A 329      16.664   1.859 -22.786  1.00 80.71           H
ATOM   5059 3HG2 VAL A 329      17.853   1.139 -23.897  1.00 80.71           H
ATOM   5060  HN  VAL A 329      15.358   3.512 -23.027  1.00 80.71           H
ATOM   5061  N   LYS A 330      15.998   6.020 -24.885  1.00 74.67           N
ATOM   5062  CA  LYS A 330      15.838   7.205 -25.709  1.00 74.67           C
ATOM   5063  C   LYS A 330      16.023   8.453 -24.843  1.00 74.67           C
[truncated: 117,478 more chars]
