# Supplementary material for: Noncanonical roles of chemokine regions in CCR9 activation revealed by structural modeling and mutational mapping
Source: Nat Commun. 2025 Aug 18;16:7695. doi: 10.1038/s41467-025-62321-9 (PMC12361432; doi:10.1038/s41467-025-62321-9)
Supplement: Supplementary file 7 — Supplementary Data 5 [file 41467_2025_62321_MOESM7_ESM.zip › CCR9_CCL25x1P6_11_rnk1.pdb]

ATOM      1  N   GLU A  20      -3.216  -5.739  58.694  1.00 49.33           N
ATOM      2  CA  GLU A  20      -3.451  -6.625  57.568  1.00 49.33           C
ATOM      3  C   GLU A  20      -4.030  -7.956  58.051  1.00 49.33           C
ATOM      4  O   GLU A  20      -3.290  -8.843  58.473  1.00 49.33           O
ATOM      5  HA  GLU A  20      -4.180  -6.111  56.941  1.00 49.33           H
ATOM      6  CB  GLU A  20      -2.167  -6.845  56.766  1.00 49.33           C
ATOM      7 1HB  GLU A  20      -1.309  -6.840  57.438  1.00 49.33           H
ATOM      8 2HB  GLU A  20      -2.251  -7.761  56.181  1.00 49.33           H
ATOM      9  CG  GLU A  20      -1.947  -5.712  55.762  1.00 49.33           C
ATOM     10 1HG  GLU A  20      -2.903  -5.407  55.336  1.00 49.33           H
ATOM     11 2HG  GLU A  20      -1.534  -4.842  56.274  1.00 49.33           H
ATOM     12  CD  GLU A  20      -0.999  -6.148  54.642  1.00 49.33           C
ATOM     13  OE1 GLU A  20      -1.262  -5.745  53.488  1.00 49.33           O
ATOM     14  OE2 GLU A  20      -0.034  -6.873  54.966  1.00 49.33           O
ATOM     15  HN  GLU A  20      -3.474  -6.111  59.586  1.00 49.33           H
ATOM     16  N   SER A  21      -5.349  -8.055  57.973  1.00 57.66           N
ATOM     17  CA  SER A  21      -6.032  -9.283  58.343  1.00 57.66           C
ATOM     18  C   SER A  21      -5.467 -10.457  57.541  1.00 57.66           C
ATOM     19  O   SER A  21      -5.227 -10.335  56.341  1.00 57.66           O
ATOM     20  HA  SER A  21      -5.832  -9.415  59.406  1.00 57.66           H
ATOM     21  CB  SER A  21      -7.540  -9.164  58.119  1.00 57.66           C
ATOM     22 1HB  SER A  21      -8.033 -10.065  58.484  1.00 57.66           H
ATOM     23 2HB  SER A  21      -7.929  -8.329  58.702  1.00 57.66           H
ATOM     24  OG  SER A  21      -7.862  -8.973  56.744  1.00 57.66           O
ATOM     25  HG  SER A  21      -8.364  -9.765  56.397  1.00 57.66           H
ATOM     26  HN  SER A  21      -5.948  -7.315  57.665  1.00 57.66           H
ATOM     27  N   THR A  22      -5.270 -11.568  58.237  1.00 59.24           N
ATOM     28  CA  THR A  22      -4.680 -12.743  57.619  1.00 59.24           C
ATOM     29  C   THR A  22      -5.434 -13.108  56.339  1.00 59.24           C
ATOM     30  O   THR A  22      -4.839 -13.606  55.384  1.00 59.24           O
ATOM     31  HA  THR A  22      -3.657 -12.502  57.330  1.00 59.24           H
ATOM     32  CB  THR A  22      -4.666 -13.866  58.658  1.00 59.24           C
ATOM     33  HB  THR A  22      -5.133 -14.768  58.262  1.00 59.24           H
ATOM     34  OG1 THR A  22      -5.303 -13.294  59.797  1.00 59.24           O
ATOM     35  HG1 THR A  22      -5.587 -14.015  60.428  1.00 59.24           H
ATOM     36  CG2 THR A  22      -3.254 -14.195  59.146  1.00 59.24           C
ATOM     37 1HG2 THR A  22      -2.813 -13.310  59.603  1.00 59.24           H
ATOM     38 2HG2 THR A  22      -2.642 -14.512  58.302  1.00 59.24           H
ATOM     39 3HG2 THR A  22      -3.302 -14.998  59.881  1.00 59.24           H
ATOM     40  HN  THR A  22      -5.506 -11.671  59.203  1.00 59.24           H
ATOM     41  N   SER A  23      -6.733 -12.847  56.360  1.00 62.20           N
ATOM     42  CA  SER A  23      -7.571 -13.122  55.205  1.00 62.20           C
ATOM     43  C   SER A  23      -7.098 -12.296  54.007  1.00 62.20           C
ATOM     44  O   SER A  23      -7.036 -12.800  52.887  1.00 62.20           O
ATOM     45  HA  SER A  23      -7.449 -14.187  55.008  1.00 62.20           H
ATOM     46  CB  SER A  23      -9.041 -12.825  55.508  1.00 62.20           C
ATOM     47 1HB  SER A  23      -9.652 -13.113  54.653  1.00 62.20           H
ATOM     48 2HB  SER A  23      -9.367 -13.434  56.351  1.00 62.20           H
ATOM     49  OG  SER A  23      -9.257 -11.449  55.805  1.00 62.20           O
ATOM     50  HG  SER A  23     -10.232 -11.280  55.953  1.00 62.20           H
ATOM     51  HN  SER A  23      -7.212 -12.454  57.145  1.00 62.20           H
ATOM     52  N   SER A  24      -6.777 -11.041  54.284  1.00 66.61           N
ATOM     53  CA  SER A  24      -6.367 -10.124  53.234  1.00 66.61           C
ATOM     54  C   SER A  24      -5.041 -10.585  52.626  1.00 66.61           C
ATOM     55  O   SER A  24      -4.783 -10.356  51.445  1.00 66.61           O
ATOM     56  HA  SER A  24      -7.163 -10.163  52.490  1.00 66.61           H
ATOM     57  CB  SER A  24      -6.239  -8.696  53.768  1.00 66.61           C
ATOM     58 1HB  SER A  24      -6.368  -7.989  52.949  1.00 66.61           H
ATOM     59 2HB  SER A  24      -7.038  -8.504  54.484  1.00 66.61           H
ATOM     60  OG  SER A  24      -4.978  -8.471  54.393  1.00 66.61           O
ATOM     61  HG  SER A  24      -4.897  -9.038  55.213  1.00 66.61           H
ATOM     62  HN  SER A  24      -6.794 -10.649  55.204  1.00 66.61           H
ATOM     63  N   MET A  25      -4.235 -11.225  53.460  1.00 63.63           N
ATOM     64  CA  MET A  25      -2.943 -11.722  53.019  1.00 63.63           C
ATOM     65  C   MET A  25      -3.102 -12.986  52.172  1.00 63.63           C
ATOM     66  O   MET A  25      -2.418 -13.152  51.163  1.00 63.63           O
ATOM     67  HA  MET A  25      -2.512 -10.923  52.415  1.00 63.63           H
ATOM     68  CB  MET A  25      -2.071 -12.030  54.238  1.00 63.63           C
ATOM     69 1HB  MET A  25      -2.216 -11.261  54.997  1.00 63.63           H
ATOM     70 2HB  MET A  25      -2.379 -12.977  54.680  1.00 63.63           H
ATOM     71  CG  MET A  25      -0.592 -12.099  53.851  1.00 63.63           C
ATOM     72 1HG  MET A  25      -0.068 -12.792  54.508  1.00 63.63           H
ATOM     73 2HG  MET A  25      -0.491 -12.484  52.836  1.00 63.63           H
ATOM     74  SD  MET A  25       0.145 -10.477  53.964  1.00 63.63           S
ATOM     75  CE  MET A  25       1.742 -10.909  54.633  1.00 63.63           C
ATOM     76 1HE  MET A  25       1.612 -11.404  55.595  1.00 63.63           H
ATOM     77 2HE  MET A  25       2.255 -11.581  53.945  1.00 63.63           H
ATOM     78 3HE  MET A  25       2.336 -10.005  54.767  1.00 63.63           H
ATOM     79  HN  MET A  25      -4.452 -11.405  54.419  1.00 63.63           H
ATOM     80  N   GLU A  26      -4.008 -13.846  52.614  1.00 57.34           N
ATOM     81  CA  GLU A  26      -4.290 -15.074  51.890  1.00 57.34           C
ATOM     82  C   GLU A  26      -4.870 -14.756  50.510  1.00 57.34           C
ATOM     83  O   GLU A  26      -4.499 -15.381  49.518  1.00 57.34           O
ATOM     84  HA  GLU A  26      -3.327 -15.573  51.781  1.00 57.34           H
ATOM     85  CB  GLU A  26      -5.234 -15.976  52.687  1.00 57.34           C
ATOM     86 1HB  GLU A  26      -6.004 -15.370  53.166  1.00 57.34           H
ATOM     87 2HB  GLU A  26      -5.639 -16.751  52.036  1.00 57.34           H
ATOM     88  CG  GLU A  26      -4.485 -16.701  53.807  1.00 57.34           C
ATOM     89 1HG  GLU A  26      -3.661 -17.277  53.384  1.00 57.34           H
ATOM     90 2HG  GLU A  26      -4.048 -15.972  54.489  1.00 57.34           H
ATOM     91  CD  GLU A  26      -5.421 -17.633  54.579  1.00 57.34           C
ATOM     92  OE1 GLU A  26      -4.899 -18.612  55.155  1.00 57.34           O
ATOM     93  OE2 GLU A  26      -6.637 -17.345  54.576  1.00 57.34           O
ATOM     94  HN  GLU A  26      -4.543 -13.715  53.448  1.00 57.34           H
ATOM     95  N   ASP A  27      -5.771 -13.785  50.492  1.00 64.55           N
ATOM     96  CA  ASP A  27      -6.440 -13.408  49.259  1.00 64.55           C
ATOM     97  C   ASP A  27      -5.394 -13.006  48.217  1.00 64.55           C
ATOM     98  O   ASP A  27      -5.541 -13.311  47.035  1.00 64.55           O
ATOM     99  HA  ASP A  27      -7.008 -14.290  48.961  1.00 64.55           H
ATOM    100  CB  ASP A  27      -7.371 -12.214  49.480  1.00 64.55           C
ATOM    101 1HB  ASP A  27      -6.861 -11.456  50.075  1.00 64.55           H
ATOM    102 2HB  ASP A  27      -7.614 -11.756  48.521  1.00 64.55           H
ATOM    103  CG  ASP A  27      -8.658 -12.645  50.186  1.00 64.55           C
ATOM    104  OD1 ASP A  27      -8.965 -13.855  50.117  1.00 64.55           O
ATOM    105  OD2 ASP A  27      -9.305 -11.755  50.779  1.00 64.55           O
ATOM    106  HN  ASP A  27      -6.044 -13.260  51.298  1.00 64.55           H
ATOM    107  N   TYR A  28      -4.361 -12.327  48.695  1.00 63.87           N
ATOM    108  CA  TYR A  28      -3.310 -11.847  47.814  1.00 63.87           C
ATOM    109  C   TYR A  28      -2.417 -12.998  47.347  1.00 63.87           C
ATOM    110  O   TYR A  28      -1.979 -13.021  46.197  1.00 63.87           O
ATOM    111  HA  TYR A  28      -3.783 -11.388  46.946  1.00 63.87           H
ATOM    112  CB  TYR A  28      -2.473 -10.874  48.648  1.00 63.87           C
ATOM    113 1HB  TYR A  28      -3.124 -10.088  49.032  1.00 63.87           H
ATOM    114 2HB  TYR A  28      -2.070 -11.404  49.510  1.00 63.87           H
ATOM    115  CG  TYR A  28      -1.319 -10.229  47.878  1.00 63.87           C
ATOM    116  CD1 TYR A  28      -0.049 -10.761  47.966  1.00 63.87           C
ATOM    117  HD1 TYR A  28       0.132 -11.641  48.584  1.00 63.87           H
ATOM    118  CD2 TYR A  28      -1.548  -9.115  47.096  1.00 63.87           C
ATOM    119  HD2 TYR A  28      -2.551  -8.695  47.027  1.00 63.87           H
ATOM    120  CE1 TYR A  28       1.038 -10.154  47.242  1.00 63.87           C
ATOM    121  HE1 TYR A  28       2.046 -10.564  47.303  1.00 63.87           H
ATOM    122  CE2 TYR A  28      -0.461  -8.508  46.372  1.00 63.87           C
ATOM    123  HE2 TYR A  28      -0.628  -7.628  45.751  1.00 63.87           H
ATOM    124  CZ  TYR A  28       0.778  -9.057  46.481  1.00 63.87           C
ATOM    125  OH  TYR A  28       1.804  -8.484  45.797  1.00 63.87           O
ATOM    126  HH  TYR A  28       1.571  -7.542  45.556  1.00 63.87           H
ATOM    127  HN  TYR A  28      -4.236 -12.106  49.662  1.00 63.87           H
ATOM    128  N   VAL A  29      -2.173 -13.924  48.262  1.00 64.54           N
ATOM    129  CA  VAL A  29      -1.280 -15.036  47.982  1.00 64.54           C
ATOM    130  C   VAL A  29      -1.971 -16.011  47.026  1.00 64.54           C
ATOM    131  O   VAL A  29      -1.328 -16.585  46.148  1.00 64.54           O
ATOM    132  HA  VAL A  29      -0.395 -14.631  47.491  1.00 64.54           H
ATOM    133  CB  VAL A  29      -0.837 -15.694  49.290  1.00 64.54           C
ATOM    134  HB  VAL A  29      -1.732 -15.932  49.865  1.00 64.54           H
ATOM    135  CG1 VAL A  29      -0.089 -17.001  49.021  1.00 64.54           C
ATOM    136 1HG1 VAL A  29      -0.743 -17.690  48.487  1.00 64.54           H
ATOM    137 2HG1 VAL A  29       0.794 -16.796  48.417  1.00 64.54           H
ATOM    138 3HG1 VAL A  29       0.214 -17.447  49.968  1.00 64.54           H
ATOM    139  CG2 VAL A  29       0.015 -14.736  50.124  1.00 64.54           C
ATOM    140 1HG2 VAL A  29       0.903 -14.452  49.558  1.00 64.54           H
ATOM    141 2HG2 VAL A  29      -0.565 -13.844  50.361  1.00 64.54           H
ATOM    142 3HG2 VAL A  29       0.317 -15.228  51.049  1.00 64.54           H
ATOM    143  HN  VAL A  29      -2.573 -13.924  49.178  1.00 64.54           H
ATOM    144  N   ASN A  30      -3.271 -16.169  47.230  1.00 59.87           N
ATOM    145  CA  ASN A  30      -4.034 -17.145  46.471  1.00 59.87           C
ATOM    146  C   ASN A  30      -4.420 -16.543  45.118  1.00 59.87           C
ATOM    147  O   ASN A  30      -4.915 -17.248  44.240  1.00 59.87           O
ATOM    148  HA  ASN A  30      -3.376 -18.008  46.371  1.00 59.87           H
ATOM    149  CB  ASN A  30      -5.322 -17.527  47.203  1.00 59.87           C
ATOM    150 1HB  ASN A  30      -5.853 -16.625  47.506  1.00 59.87           H
ATOM    151 2HB  ASN A  30      -5.980 -18.073  46.527  1.00 59.87           H
ATOM    152  CG  ASN A  30      -5.020 -18.385  48.433  1.00 59.87           C
ATOM    153  OD1 ASN A  30      -3.996 -19.042  48.527  1.00 59.87           O
ATOM    154  ND2 ASN A  30      -5.965 -18.342  49.368  1.00 59.87           N
ATOM    155 1HD2 ASN A  30      -6.781 -17.782  49.228  1.00 59.87           H
ATOM    156 2HD2 ASN A  30      -5.859 -18.870  50.210  1.00 59.87           H
ATOM    157  HN  ASN A  30      -3.800 -15.645  47.898  1.00 59.87           H
ATOM    158  N   PHE A  31      -4.177 -15.247  44.992  1.00 66.13           N
ATOM    159  CA  PHE A  31      -4.455 -14.551  43.747  1.00 66.13           C
ATOM    160  C   PHE A  31      -3.559 -15.067  42.619  1.00 66.13           C
ATOM    161  O   PHE A  31      -2.334 -15.036  42.731  1.00 66.13           O
ATOM    162  HA  PHE A  31      -5.498 -14.742  43.495  1.00 66.13           H
ATOM    163  CB  PHE A  31      -4.153 -13.070  43.985  1.00 66.13           C
ATOM    164 1HB  PHE A  31      -4.664 -12.747  44.892  1.00 66.13           H
ATOM    165 2HB  PHE A  31      -3.084 -12.951  44.161  1.00 66.13           H
ATOM    166  CG  PHE A  31      -4.569 -12.157  42.830  1.00 66.13           C
ATOM    167  CD1 PHE A  31      -3.644 -11.745  41.922  1.00 66.13           C
ATOM    168  HD1 PHE A  31      -2.607 -12.066  42.017  1.00 66.13           H
ATOM    169  CD2 PHE A  31      -5.864 -11.757  42.711  1.00 66.13           C
ATOM    170  HD2 PHE A  31      -6.605 -12.087  43.439  1.00 66.13           H
ATOM    171  CE1 PHE A  31      -4.030 -10.897  40.850  1.00 66.13           C
ATOM    172  HE1 PHE A  31      -3.289 -10.567  40.122  1.00 66.13           H
ATOM    173  CE2 PHE A  31      -6.250 -10.909  41.639  1.00 66.13           C
ATOM    174  HE2 PHE A  31      -7.287 -10.589  41.544  1.00 66.13           H
ATOM    175  CZ  PHE A  31      -5.325 -10.497  40.731  1.00 66.13           C
ATOM    176  HZ  PHE A  31      -5.621  -9.847  39.908  1.00 66.13           H
ATOM    177  HN  PHE A  31      -3.799 -14.675  45.720  1.00 66.13           H
ATOM    178  N   ASN A  32      -4.204 -15.529  41.558  1.00 58.42           N
ATOM    179  CA  ASN A  32      -3.480 -16.059  40.414  1.00 58.42           C
ATOM    180  C   ASN A  32      -3.000 -14.899  39.539  1.00 58.42           C
ATOM    181  O   ASN A  32      -3.760 -14.374  38.727  1.00 58.42           O
ATOM    182  HA  ASN A  32      -2.655 -16.631  40.837  1.00 58.42           H
ATOM    183  CB  ASN A  32      -4.380 -16.955  39.561  1.00 58.42           C
ATOM    184 1HB  ASN A  32      -4.949 -17.625  40.205  1.00 58.42           H
ATOM    185 2HB  ASN A  32      -5.102 -16.343  39.020  1.00 58.42           H
ATOM    186  CG  ASN A  32      -3.553 -17.774  38.567  1.00 58.42           C
ATOM    187  OD1 ASN A  32      -2.343 -17.650  38.476  1.00 58.42           O
ATOM    188  ND2 ASN A  32      -4.272 -18.616  37.831  1.00 58.42           N
ATOM    189 1HD2 ASN A  32      -5.263 -18.670  37.955  1.00 58.42           H
ATOM    190 2HD2 ASN A  32      -3.822 -19.196  37.152  1.00 58.42           H
ATOM    191  HN  ASN A  32      -5.200 -15.546  41.473  1.00 58.42           H
ATOM    192  N   PHE A  33      -1.742 -14.534  39.734  1.00 62.20           N
ATOM    193  CA  PHE A  33      -1.123 -13.511  38.909  1.00 62.20           C
ATOM    194  C   PHE A  33      -0.693 -14.082  37.557  1.00 62.20           C
ATOM    195  O   PHE A  33       0.499 -14.172  37.267  1.00 62.20           O
ATOM    196  HA  PHE A  33      -1.866 -12.729  38.752  1.00 62.20           H
ATOM    197  CB  PHE A  33       0.117 -13.021  39.659  1.00 62.20           C
ATOM    198 1HB  PHE A  33       0.724 -13.882  39.940  1.00 62.20           H
ATOM    199 2HB  PHE A  33       0.720 -12.412  38.985  1.00 62.20           H
ATOM    200  CG  PHE A  33      -0.197 -12.205  40.915  1.00 62.20           C
ATOM    201  CD1 PHE A  33      -0.449 -10.873  40.816  1.00 62.20           C
ATOM    202  HD1 PHE A  33      -0.428 -10.385  39.841  1.00 62.20           H
ATOM    203  CD2 PHE A  33      -0.224 -12.813  42.132  1.00 62.20           C
ATOM    204  HD2 PHE A  33      -0.022 -13.881  42.212  1.00 62.20           H
ATOM    205  CE1 PHE A  33      -0.741 -10.116  41.982  1.00 62.20           C
ATOM    206  HE1 PHE A  33      -0.943  -9.048  41.902  1.00 62.20           H
ATOM    207  CE2 PHE A  33      -0.516 -12.057  43.297  1.00 62.20           C
ATOM    208  HE2 PHE A  33      -0.537 -12.544  44.272  1.00 62.20           H
ATOM    209  CZ  PHE A  33      -0.768 -10.724  43.198  1.00 62.20           C
ATOM    210  HZ  PHE A  33      -0.992 -10.144  44.093  1.00 62.20           H
ATOM    211  HN  PHE A  33      -1.149 -14.924  40.440  1.00 62.20           H
ATOM    212  N   THR A  34      -1.688 -14.454  36.764  1.00 62.05           N
ATOM    213  CA  THR A  34      -1.475 -14.660  35.342  1.00 62.05           C
ATOM    214  C   THR A  34      -0.944 -13.381  34.692  1.00 62.05           C
ATOM    215  O   THR A  34      -1.534 -12.312  34.842  1.00 62.05           O
ATOM    216  HA  THR A  34      -0.709 -15.425  35.216  1.00 62.05           H
ATOM    217  CB  THR A  34      -2.790 -15.149  34.733  1.00 62.05           C
ATOM    218  HB  THR A  34      -3.502 -14.330  34.632  1.00 62.05           H
ATOM    219  OG1 THR A  34      -3.195 -16.213  35.590  1.00 62.05           O
ATOM    220  HG1 THR A  34      -2.464 -16.892  35.662  1.00 62.05           H
ATOM    221  CG2 THR A  34      -2.591 -15.822  33.373  1.00 62.05           C
ATOM    222 1HG2 THR A  34      -1.933 -16.683  33.486  1.00 62.05           H
ATOM    223 2HG2 THR A  34      -2.144 -15.111  32.678  1.00 62.05           H
ATOM    224 3HG2 THR A  34      -3.556 -16.151  32.986  1.00 62.05           H
ATOM    225  HN  THR A  34      -2.624 -14.614  37.079  1.00 62.05           H
ATOM    226  N   ASP A  35       0.166 -13.532  33.983  1.00 67.62           N
ATOM    227  CA  ASP A  35       0.835 -12.388  33.387  1.00 67.62           C
ATOM    228  C   ASP A  35       0.186 -12.070  32.038  1.00 67.62           C
ATOM    229  O   ASP A  35       0.600 -12.599  31.007  1.00 67.62           O
ATOM    230  HA  ASP A  35       0.716 -11.579  34.107  1.00 67.62           H
ATOM    231  CB  ASP A  35       2.316 -12.682  33.142  1.00 67.62           C
ATOM    232 1HB  ASP A  35       2.711 -13.284  33.960  1.00 67.62           H
ATOM    233 2HB  ASP A  35       2.428 -13.271  32.231  1.00 67.62           H
ATOM    234  CG  ASP A  35       3.119 -11.386  33.020  1.00 67.62           C
ATOM    235  OD1 ASP A  35       2.489 -10.314  33.146  1.00 67.62           O
ATOM    236  OD2 ASP A  35       4.346 -11.497  32.804  1.00 67.62           O
ATOM    237  HN  ASP A  35       0.606 -14.414  33.815  1.00 67.62           H
ATOM    238  N   PHE A  36      -0.819 -11.208  32.089  1.00 81.88           N
ATOM    239  CA  PHE A  36      -1.495 -10.775  30.878  1.00 81.88           C
ATOM    240  C   PHE A  36      -0.799  -9.557  30.267  1.00 81.88           C
ATOM    241  O   PHE A  36      -1.154  -9.118  29.174  1.00 81.88           O
ATOM    242  HA  PHE A  36      -1.457 -11.605  30.172  1.00 81.88           H
ATOM    243  CB  PHE A  36      -2.920 -10.387  31.276  1.00 81.88           C
ATOM    244 1HB  PHE A  36      -2.876  -9.694  32.115  1.00 81.88           H
ATOM    245 2HB  PHE A  36      -3.386  -9.855  30.447  1.00 81.88           H
ATOM    246  CG  PHE A  36      -3.804 -11.576  31.661  1.00 81.88           C
ATOM    247  CD1 PHE A  36      -3.794 -12.705  30.903  1.00 81.88           C
ATOM    248  HD1 PHE A  36      -3.156 -12.763  30.021  1.00 81.88           H
ATOM    249  CD2 PHE A  36      -4.599 -11.503  32.762  1.00 81.88           C
ATOM    250  HD2 PHE A  36      -4.608 -10.598  33.370  1.00 81.88           H
ATOM    251  CE1 PHE A  36      -4.614 -13.807  31.260  1.00 81.88           C
ATOM    252  HE1 PHE A  36      -4.606 -14.712  30.652  1.00 81.88           H
ATOM    253  CE2 PHE A  36      -5.420 -12.606  33.119  1.00 81.88           C
ATOM    254  HE2 PHE A  36      -6.057 -12.548  34.001  1.00 81.88           H
ATOM    255  CZ  PHE A  36      -5.410 -13.735  32.361  1.00 81.88           C
ATOM    256  HZ  PHE A  36      -6.039 -14.581  32.635  1.00 81.88           H
ATOM    257  HN  PHE A  36      -1.170 -10.809  32.935  1.00 81.88           H
ATOM    258  N   TYR A  37       0.179  -9.045  31.000  1.00 86.65           N
ATOM    259  CA  TYR A  37       0.969  -7.926  30.516  1.00 86.65           C
ATOM    260  C   TYR A  37       2.143  -8.411  29.664  1.00 86.65           C
ATOM    261  O   TYR A  37       3.078  -9.022  30.180  1.00 86.65           O
ATOM    262  HA  TYR A  37       0.322  -7.296  29.905  1.00 86.65           H
ATOM    263  CB  TYR A  37       1.513  -7.224  31.762  1.00 86.65           C
ATOM    264 1HB  TYR A  37       0.688  -7.030  32.447  1.00 86.65           H
ATOM    265 2HB  TYR A  37       2.201  -7.897  32.274  1.00 86.65           H
ATOM    266  CG  TYR A  37       2.235  -5.907  31.469  1.00 86.65           C
ATOM    267  CD1 TYR A  37       3.611  -5.881  31.371  1.00 86.65           C
ATOM    268  HD1 TYR A  37       4.184  -6.799  31.502  1.00 86.65           H
ATOM    269  CD2 TYR A  37       1.509  -4.745  31.304  1.00 86.65           C
ATOM    270  HD2 TYR A  37       0.422  -4.766  31.381  1.00 86.65           H
ATOM    271  CE1 TYR A  37       4.290  -4.641  31.096  1.00 86.65           C
ATOM    272  HE1 TYR A  37       5.376  -4.607  31.016  1.00 86.65           H
ATOM    273  CE2 TYR A  37       2.188  -3.505  31.028  1.00 86.65           C
ATOM    274  HE2 TYR A  37       1.627  -2.580  30.895  1.00 86.65           H
ATOM    275  CZ  TYR A  37       3.545  -3.515  30.938  1.00 86.65           C
ATOM    276  OH  TYR A  37       4.186  -2.344  30.678  1.00 86.65           O
ATOM    277  HH  TYR A  37       3.527  -1.651  30.384  1.00 86.65           H
ATOM    278  HN  TYR A  37       0.434  -9.382  31.906  1.00 86.65           H
ATOM    279  N   CYS A  38       2.057  -8.120  28.374  1.00 90.35           N
ATOM    280  CA  CYS A  38       3.036  -8.626  27.426  1.00 90.35           C
ATOM    281  C   CYS A  38       4.073  -7.529  27.176  1.00 90.35           C
ATOM    282  O   CYS A  38       3.753  -6.484  26.613  1.00 90.35           O
ATOM    283  HA  CYS A  38       3.498  -9.498  27.888  1.00 90.35           H
ATOM    284  CB  CYS A  38       2.376  -9.094  26.128  1.00 90.35           C
ATOM    285 1HB  CYS A  38       1.565  -9.787  26.351  1.00 90.35           H
ATOM    286 2HB  CYS A  38       1.934  -8.244  25.607  1.00 90.35           H
ATOM    287  SG  CYS A  38       3.615  -9.908  25.054  1.00 90.35           S
ATOM    288  HN  CYS A  38       1.337  -7.553  27.976  1.00 90.35           H
ATOM    289  N   GLU A  39       5.295  -7.805  27.608  1.00 82.80           N
ATOM    290  CA  GLU A  39       6.420  -6.951  27.268  1.00 82.80           C
ATOM    291  C   GLU A  39       7.002  -7.354  25.912  1.00 82.80           C
ATOM    292  O   GLU A  39       7.357  -8.513  25.705  1.00 82.80           O
ATOM    293  HA  GLU A  39       6.010  -5.942  27.210  1.00 82.80           H
ATOM    294  CB  GLU A  39       7.491  -6.994  28.360  1.00 82.80           C
ATOM    295 1HB  GLU A  39       7.822  -8.022  28.509  1.00 82.80           H
ATOM    296 2HB  GLU A  39       8.302  -6.313  28.106  1.00 82.80           H
ATOM    297  CG  GLU A  39       6.928  -6.513  29.699  1.00 82.80           C
ATOM    298 1HG  GLU A  39       6.449  -5.543  29.569  1.00 82.80           H
ATOM    299 2HG  GLU A  39       6.159  -7.205  30.044  1.00 82.80           H
ATOM    300  CD  GLU A  39       8.034  -6.405  30.751  1.00 82.80           C
ATOM    301  OE1 GLU A  39       7.742  -5.835  31.825  1.00 82.80           O
ATOM    302  OE2 GLU A  39       9.146  -6.896  30.458  1.00 82.80           O
ATOM    303  HN  GLU A  39       5.521  -8.595  28.178  1.00 82.80           H
ATOM    304  N   LYS A  40       7.083  -6.374  25.024  1.00 89.06           N
ATOM    305  CA  LYS A  40       7.443  -6.644  23.642  1.00 89.06           C
ATOM    306  C   LYS A  40       8.818  -6.041  23.350  1.00 89.06           C
ATOM    307  O   LYS A  40       9.089  -5.619  22.228  1.00 89.06           O
ATOM    308  HA  LYS A  40       7.509  -7.726  23.528  1.00 89.06           H
ATOM    309  CB  LYS A  40       6.344  -6.155  22.697  1.00 89.06           C
ATOM    310 1HB  LYS A  40       6.138  -5.102  22.886  1.00 89.06           H
ATOM    311 2HB  LYS A  40       6.686  -6.232  21.665  1.00 89.06           H
ATOM    312  CG  LYS A  40       5.062  -6.971  22.877  1.00 89.06           C
ATOM    313 1HG  LYS A  40       5.284  -8.032  22.763  1.00 89.06           H
ATOM    314 2HG  LYS A  40       4.678  -6.833  23.888  1.00 89.06           H
ATOM    315  CD  LYS A  40       3.999  -6.554  21.859  1.00 89.06           C
ATOM    316 1HD  LYS A  40       3.743  -5.505  22.005  1.00 89.06           H
ATOM    317 2HD  LYS A  40       4.400  -6.647  20.850  1.00 89.06           H
ATOM    318  CE  LYS A  40       2.742  -7.416  21.995  1.00 89.06           C
ATOM    319 1HE  LYS A  40       2.992  -8.463  21.828  1.00 89.06           H
ATOM    320 2HE  LYS A  40       2.350  -7.339  23.009  1.00 89.06           H
ATOM    321  NZ  LYS A  40       1.711  -6.985  21.025  1.00 89.06           N
ATOM    322 1HZ  LYS A  40       0.989  -7.694  20.961  1.00 89.06           H
ATOM    323 2HZ  LYS A  40       1.300  -6.111  21.334  1.00 89.06           H
ATOM    324 3HZ  LYS A  40       2.138  -6.854  20.114  1.00 89.06           H
ATOM    325  HN  LYS A  40       6.909  -5.412  25.235  1.00 89.06           H
ATOM    326  N   ASN A  41       9.651  -6.021  24.381  1.00 83.11           N
ATOM    327  CA  ASN A  41      10.990  -5.471  24.251  1.00 83.11           C
ATOM    328  C   ASN A  41      11.726  -6.195  23.122  1.00 83.11           C
ATOM    329  O   ASN A  41      12.446  -5.570  22.345  1.00 83.11           O
ATOM    330  HA  ASN A  41      10.845  -4.411  24.042  1.00 83.11           H
ATOM    331  CB  ASN A  41      11.792  -5.664  25.539  1.00 83.11           C
ATOM    332 1HB  ASN A  41      11.693  -6.693  25.883  1.00 83.11           H
ATOM    333 2HB  ASN A  41      12.850  -5.494  25.342  1.00 83.11           H
ATOM    334  CG  ASN A  41      11.312  -4.707  26.633  1.00 83.11           C
ATOM    335  OD1 ASN A  41      10.862  -3.603  26.374  1.00 83.11           O
ATOM    336  ND2 ASN A  41      11.433  -5.190  27.866  1.00 83.11           N
ATOM    337 1HD2 ASN A  41      11.811  -6.105  28.009  1.00 83.11           H
ATOM    338 2HD2 ASN A  41      11.146  -4.639  28.649  1.00 83.11           H
ATOM    339  HN  ASN A  41       9.424  -6.370  25.290  1.00 83.11           H
ATOM    340  N   ASN A  42      11.520  -7.502  23.068  1.00 84.43           N
ATOM    341  CA  ASN A  42      12.211  -8.329  22.092  1.00 84.43           C
ATOM    342  C   ASN A  42      11.790  -7.907  20.683  1.00 84.43           C
ATOM    343  O   ASN A  42      12.603  -7.917  19.760  1.00 84.43           O
ATOM    344  HA  ASN A  42      13.273  -8.163  22.277  1.00 84.43           H
ATOM    345  CB  ASN A  42      11.855  -9.806  22.270  1.00 84.43           C
ATOM    346 1HB  ASN A  42      10.772  -9.929  22.237  1.00 84.43           H
ATOM    347 2HB  ASN A  42      12.267 -10.385  21.444  1.00 84.43           H
ATOM    348  CG  ASN A  42      12.394 -10.344  23.597  1.00 84.43           C
ATOM    349  OD1 ASN A  42      13.172  -9.705  24.286  1.00 84.43           O
ATOM    350  ND2 ASN A  42      11.937 -11.552  23.917  1.00 84.43           N
ATOM    351 1HD2 ASN A  42      11.299 -12.022  23.307  1.00 84.43           H
ATOM    352 2HD2 ASN A  42      12.231 -11.989  24.766  1.00 84.43           H
ATOM    353  HN  ASN A  42      10.896  -7.996  23.673  1.00 84.43           H
ATOM    354  N   VAL A  43      10.521  -7.546  20.563  1.00 91.68           N
ATOM    355  CA  VAL A  43       9.967  -7.180  19.270  1.00 91.68           C
ATOM    356  C   VAL A  43      10.599  -5.868  18.802  1.00 91.68           C
ATOM    357  O   VAL A  43      10.961  -5.730  17.635  1.00 91.68           O
ATOM    358  HA  VAL A  43      10.230  -7.967  18.564  1.00 91.68           H
ATOM    359  CB  VAL A  43       8.441  -7.111  19.356  1.00 91.68           C
ATOM    360  HB  VAL A  43       8.179  -6.284  20.017  1.00 91.68           H
ATOM    361  CG1 VAL A  43       7.827  -6.828  17.984  1.00 91.68           C
ATOM    362 1HG1 VAL A  43       8.199  -5.874  17.608  1.00 91.68           H
ATOM    363 2HG1 VAL A  43       8.102  -7.623  17.291  1.00 91.68           H
ATOM    364 3HG1 VAL A  43       6.741  -6.784  18.073  1.00 91.68           H
ATOM    365  CG2 VAL A  43       7.867  -8.394  19.960  1.00 91.68           C
ATOM    366 1HG2 VAL A  43       8.143  -9.244  19.336  1.00 91.68           H
ATOM    367 2HG2 VAL A  43       8.267  -8.534  20.964  1.00 91.68           H
ATOM    368 3HG2 VAL A  43       6.781  -8.318  20.009  1.00 91.68           H
ATOM    369  HN  VAL A  43       9.877  -7.502  21.326  1.00 91.68           H
ATOM    370  N   ARG A  44      10.714  -4.937  19.738  1.00 86.81           N
ATOM    371  CA  ARG A  44      11.280  -3.634  19.432  1.00 86.81           C
ATOM    372  C   ARG A  44      12.755  -3.771  19.050  1.00 86.81           C
ATOM    373  O   ARG A  44      13.241  -3.063  18.170  1.00 86.81           O
ATOM    374  HA  ARG A  44      10.690  -3.264  18.592  1.00 86.81           H
ATOM    375  CB  ARG A  44      11.155  -2.685  20.625  1.00 86.81           C
ATOM    376 1HB  ARG A  44      11.600  -3.145  21.508  1.00 86.81           H
ATOM    377 2HB  ARG A  44      11.714  -1.770  20.427  1.00 86.81           H
ATOM    378  CG  ARG A  44       9.690  -2.343  20.904  1.00 86.81           C
ATOM    379 1HG  ARG A  44       9.193  -2.073  19.973  1.00 86.81           H
ATOM    380 2HG  ARG A  44       9.177  -3.221  21.297  1.00 86.81           H
ATOM    381  CD  ARG A  44       9.576  -1.190  21.903  1.00 86.81           C
ATOM    382 1HD  ARG A  44      10.225  -0.369  21.598  1.00 86.81           H
ATOM    383 2HD  ARG A  44       8.557  -0.805  21.912  1.00 86.81           H
ATOM    384  NE  ARG A  44       9.953  -1.655  23.257  1.00 86.81           N
ATOM    385  HE  ARG A  44      10.921  -1.640  23.505  1.00 86.81           H
ATOM    386  CZ  ARG A  44       9.077  -2.094  24.171  1.00 86.81           C
ATOM    387  NH1 ARG A  44       7.767  -2.135  23.893  1.00 86.81           N
ATOM    388 1HH1 ARG A  44       7.436  -1.837  22.998  1.00 86.81           H
ATOM    389 2HH1 ARG A  44       7.120  -2.464  24.581  1.00 86.81           H
ATOM    390  NH2 ARG A  44       9.531  -2.491  25.368  1.00 86.81           N
ATOM    391 1HH2 ARG A  44       8.890  -2.821  26.061  1.00 86.81           H
ATOM    392 2HH2 ARG A  44      10.510  -2.457  25.568  1.00 86.81           H
ATOM    393  HN  ARG A  44      10.430  -5.061  20.689  1.00 86.81           H
ATOM    394  N   GLN A  45      13.426  -4.689  19.731  1.00 83.36           N
ATOM    395  CA  GLN A  45      14.843  -4.908  19.495  1.00 83.36           C
ATOM    396  C   GLN A  45      15.065  -5.482  18.094  1.00 83.36           C
ATOM    397  O   GLN A  45      15.996  -5.081  17.396  1.00 83.36           O
ATOM    398  HA  GLN A  45      15.305  -3.924  19.570  1.00 83.36           H
ATOM    399  CB  GLN A  45      15.441  -5.825  20.564  1.00 83.36           C
ATOM    400 1HB  GLN A  45      15.148  -5.475  21.554  1.00 83.36           H
ATOM    401 2HB  GLN A  45      15.040  -6.832  20.450  1.00 83.36           H
ATOM    402  CG  GLN A  45      16.967  -5.863  20.462  1.00 83.36           C
ATOM    403 1HG  GLN A  45      17.261  -6.243  19.483  1.00 83.36           H
ATOM    404 2HG  GLN A  45      17.366  -4.852  20.544  1.00 83.36           H
ATOM    405  CD  GLN A  45      17.568  -6.745  21.559  1.00 83.36           C
ATOM    406  OE1 GLN A  45      16.880  -7.481  22.245  1.00 83.36           O
ATOM    407  NE2 GLN A  45      18.887  -6.629  21.684  1.00 83.36           N
ATOM    408 1HE2 GLN A  45      19.393  -6.005  21.088  1.00 83.36           H
ATOM    409 2HE2 GLN A  45      19.373  -7.165  22.374  1.00 83.36           H
ATOM    410  HN  GLN A  45      13.018  -5.275  20.431  1.00 83.36           H
ATOM    411  N   PHE A  46      14.195  -6.410  17.724  1.00 92.87           N
ATOM    412  CA  PHE A  46      14.241  -6.991  16.393  1.00 92.87           C
ATOM    413  C   PHE A  46      14.062  -5.916  15.319  1.00 92.87           C
ATOM    414  O   PHE A  46      14.836  -5.852  14.365  1.00 92.87           O
ATOM    415  HA  PHE A  46      15.219  -7.458  16.278  1.00 92.87           H
ATOM    416  CB  PHE A  46      13.083  -7.987  16.300  1.00 92.87           C
ATOM    417 1HB  PHE A  46      13.279  -8.821  16.974  1.00 92.87           H
ATOM    418 2HB  PHE A  46      12.172  -7.502  16.649  1.00 92.87           H
ATOM    419  CG  PHE A  46      12.845  -8.533  14.891  1.00 92.87           C
ATOM    420  CD1 PHE A  46      11.849  -8.019  14.121  1.00 92.87           C
ATOM    421  HD1 PHE A  46      11.220  -7.217  14.508  1.00 92.87           H
ATOM    422  CD2 PHE A  46      13.630  -9.534  14.408  1.00 92.87           C
ATOM    423  HD2 PHE A  46      14.428  -9.946  15.025  1.00 92.87           H
ATOM    424  CE1 PHE A  46      11.628  -8.526  12.814  1.00 92.87           C
ATOM    425  HE1 PHE A  46      10.829  -8.114  12.197  1.00 92.87           H
ATOM    426  CE2 PHE A  46      13.409 -10.041  13.100  1.00 92.87           C
ATOM    427  HE2 PHE A  46      14.038 -10.843  12.713  1.00 92.87           H
ATOM    428  CZ  PHE A  46      12.412  -9.527  12.331  1.00 92.87           C
ATOM    429  HZ  PHE A  46      12.243  -9.916  11.327  1.00 92.87           H
ATOM    430  HN  PHE A  46      13.471  -6.764  18.315  1.00 92.87           H
ATOM    431  N   ALA A  47      13.037  -5.098  15.511  1.00 93.45           N
ATOM    432  CA  ALA A  47      12.688  -4.091  14.523  1.00 93.45           C
ATOM    433  C   ALA A  47      13.865  -3.130  14.344  1.00 93.45           C
ATOM    434  O   ALA A  47      14.156  -2.701  13.228  1.00 93.45           O
ATOM    435  HA  ALA A  47      12.501  -4.603  13.580  1.00 93.45           H
ATOM    436  CB  ALA A  47      11.410  -3.372  14.957  1.00 93.45           C
ATOM    437 1HB  ALA A  47      10.598  -4.094  15.042  1.00 93.45           H
ATOM    438 2HB  ALA A  47      11.572  -2.893  15.923  1.00 93.45           H
ATOM    439 3HB  ALA A  47      11.148  -2.617  14.216  1.00 93.45           H
ATOM    440  HN  ALA A  47      12.452  -5.116  16.322  1.00 93.45           H
ATOM    441  N   SER A  48      14.512  -2.822  15.458  1.00 91.73           N
ATOM    442  CA  SER A  48      15.537  -1.792  15.468  1.00 91.73           C
ATOM    443  C   SER A  48      16.731  -2.235  14.620  1.00 91.73           C
ATOM    444  O   SER A  48      17.485  -1.402  14.120  1.00 91.73           O
ATOM    445  HA  SER A  48      15.066  -0.911  15.034  1.00 91.73           H
ATOM    446  CB  SER A  48      15.988  -1.478  16.896  1.00 91.73           C
ATOM    447 1HB  SER A  48      16.582  -0.564  16.895  1.00 91.73           H
ATOM    448 2HB  SER A  48      15.114  -1.289  17.519  1.00 91.73           H
ATOM    449  OG  SER A  48      16.752  -2.540  17.461  1.00 91.73           O
ATOM    450  HG  SER A  48      17.056  -2.291  18.381  1.00 91.73           H
ATOM    451  HN  SER A  48      14.345  -3.260  16.341  1.00 91.73           H
ATOM    452  N   HIS A  49      16.866  -3.546  14.485  1.00 86.99           N
ATOM    453  CA  HIS A  49      18.004  -4.113  13.781  1.00 86.99           C
ATOM    454  C   HIS A  49      17.608  -4.431  12.337  1.00 86.99           C
ATOM    455  O   HIS A  49      18.381  -4.192  11.411  1.00 86.99           O
ATOM    456  HA  HIS A  49      18.781  -3.348  13.775  1.00 86.99           H
ATOM    457  CB  HIS A  49      18.554  -5.330  14.527  1.00 86.99           C
ATOM    458 1HB  HIS A  49      17.732  -6.014  14.740  1.00 86.99           H
ATOM    459 2HB  HIS A  49      19.249  -5.859  13.876  1.00 86.99           H
ATOM    460  CG  HIS A  49      19.256  -4.992  15.821  1.00 86.99           C
ATOM    461  ND1 HIS A  49      18.580  -4.805  17.014  1.00 86.99           N
ATOM    462  HD1 HIS A  49      17.590  -4.872  17.142  1.00 86.99           H
ATOM    463  CD2 HIS A  49      20.579  -4.810  16.095  1.00 86.99           C
ATOM    464  HD2 HIS A  49      21.395  -4.884  15.376  1.00 86.99           H
ATOM    465  CE1 HIS A  49      19.466  -4.523  17.957  1.00 86.99           C
ATOM    466  HE1 HIS A  49      19.245  -4.324  19.006  1.00 86.99           H
ATOM    467  NE2 HIS A  49      20.705  -4.526  17.386  1.00 86.99           N
ATOM    468  HN  HIS A  49      16.216  -4.216  14.845  1.00 86.99           H
ATOM    469  N   PHE A  50      16.405  -4.966  12.192  1.00 82.74           N
ATOM    470  CA  PHE A  50      16.016  -5.607  10.947  1.00 82.74           C
ATOM    471  C   PHE A  50      15.440  -4.588   9.962  1.00 82.74           C
ATOM    472  O   PHE A  50      15.749  -4.627   8.772  1.00 82.74           O
ATOM    473  HA  PHE A  50      16.913  -6.055  10.521  1.00 82.74           H
ATOM    474  CB  PHE A  50      14.935  -6.633  11.292  1.00 82.74           C
ATOM    475 1HB  PHE A  50      15.322  -7.313  12.050  1.00 82.74           H
ATOM    476 2HB  PHE A  50      14.084  -6.115  11.733  1.00 82.74           H
ATOM    477  CG  PHE A  50      14.450  -7.452  10.093  1.00 82.74           C
ATOM    478  CD1 PHE A  50      13.227  -7.204   9.551  1.00 82.74           C
ATOM    479  HD1 PHE A  50      12.594  -6.422   9.969  1.00 82.74           H
ATOM    480  CD2 PHE A  50      15.240  -8.427   9.571  1.00 82.74           C
ATOM    481  HD2 PHE A  50      16.220  -8.626  10.006  1.00 82.74           H
ATOM    482  CE1 PHE A  50      12.777  -7.963   8.438  1.00 82.74           C
ATOM    483  HE1 PHE A  50      11.798  -7.765   8.004  1.00 82.74           H
ATOM    484  CE2 PHE A  50      14.790  -9.186   8.459  1.00 82.74           C
ATOM    485  HE2 PHE A  50      15.424  -9.968   8.040  1.00 82.74           H
ATOM    486  CZ  PHE A  50      13.568  -8.938   7.916  1.00 82.74           C
ATOM    487  HZ  PHE A  50      13.223  -9.521   7.062  1.00 82.74           H
ATOM    488  HN  PHE A  50      15.703  -4.965  12.904  1.00 82.74           H
ATOM    489  N   LEU A  51      14.613  -3.700  10.494  1.00 94.03           N
ATOM    490  CA  LEU A  51      13.750  -2.885   9.657  1.00 94.03           C
ATOM    491  C   LEU A  51      14.586  -1.801   8.973  1.00 94.03           C
ATOM    492  O   LEU A  51      14.485  -1.605   7.763  1.00 94.03           O
ATOM    493  HA  LEU A  51      13.332  -3.535   8.888  1.00 94.03           H
ATOM    494  CB  LEU A  51      12.577  -2.335  10.471  1.00 94.03           C
ATOM    495 1HB  LEU A  51      12.978  -1.745  11.296  1.00 94.03           H
ATOM    496 2HB  LEU A  51      12.009  -1.653   9.838  1.00 94.03           H
ATOM    497  CG  LEU A  51      11.613  -3.375  11.045  1.00 94.03           C
ATOM    498  HG  LEU A  51      12.157  -3.982  11.768  1.00 94.03           H
ATOM    499  CD1 LEU A  51      10.462  -2.701  11.795  1.00 94.03           C
ATOM    500 1HD1 LEU A  51      10.863  -2.105  12.615  1.00 94.03           H
ATOM    501 2HD1 LEU A  51       9.912  -2.054  11.111  1.00 94.03           H
ATOM    502 3HD1 LEU A  51       9.792  -3.463  12.193  1.00 94.03           H
ATOM    503  CD2 LEU A  51      11.109  -4.319   9.951  1.00 94.03           C
ATOM    504 1HD2 LEU A  51      10.588  -3.743   9.186  1.00 94.03           H
ATOM    505 2HD2 LEU A  51      11.956  -4.837   9.501  1.00 94.03           H
ATOM    506 3HD2 LEU A  51      10.426  -5.048  10.386  1.00 94.03           H
ATOM    507  HN  LEU A  51      14.528  -3.534  11.477  1.00 94.03           H
ATOM    508  N   PRO A  52      15.423  -1.080   9.731  1.00 95.74           N
ATOM    509  CA  PRO A  52      16.082   0.116   9.201  1.00 95.74           C
ATOM    510  C   PRO A  52      16.814  -0.159   7.897  1.00 95.74           C
ATOM    511  O   PRO A  52      16.616   0.546   6.909  1.00 95.74           O
ATOM    512  HA  PRO A  52      15.339   0.875   8.955  1.00 95.74           H
ATOM    513  CB  PRO A  52      17.044   0.525  10.317  1.00 95.74           C
ATOM    514 1HB  PRO A  52      18.030   0.082  10.179  1.00 95.74           H
ATOM    515 2HB  PRO A  52      17.184   1.606  10.351  1.00 95.74           H
ATOM    516  CG  PRO A  52      16.364   0.006  11.578  1.00 95.74           C
ATOM    517 1HG  PRO A  52      17.067  -0.099  12.404  1.00 95.74           H
ATOM    518 2HG  PRO A  52      15.583   0.683  11.924  1.00 95.74           H
ATOM    519  CD  PRO A  52      15.802  -1.334  11.133  1.00 95.74           C
ATOM    520 1HD  PRO A  52      16.544  -2.129  11.208  1.00 95.74           H
ATOM    521 2HD  PRO A  52      14.951  -1.639  11.741  1.00 95.74           H
ATOM    522  N   PRO A  53      17.674  -1.186   7.864  1.00 95.86           N
ATOM    523  CA  PRO A  53      18.426  -1.501   6.647  1.00 95.86           C
ATOM    524  C   PRO A  53      17.523  -1.658   5.434  1.00 95.86           C
ATOM    525  O   PRO A  53      17.835  -1.157   4.355  1.00 95.86           O
ATOM    526  HA  PRO A  53      19.097  -0.678   6.398  1.00 95.86           H
ATOM    527  CB  PRO A  53      19.145  -2.806   6.993  1.00 95.86           C
ATOM    528 1HB  PRO A  53      18.560  -3.677   6.697  1.00 95.86           H
ATOM    529 2HB  PRO A  53      20.106  -2.882   6.484  1.00 95.86           H
ATOM    530  CG  PRO A  53      19.314  -2.727   8.505  1.00 95.86           C
ATOM    531 1HG  PRO A  53      19.483  -3.710   8.946  1.00 95.86           H
ATOM    532 2HG  PRO A  53      20.170  -2.114   8.786  1.00 95.86           H
ATOM    533  CD  PRO A  53      17.999  -2.115   8.961  1.00 95.86           C
ATOM    534 1HD  PRO A  53      17.224  -2.871   9.089  1.00 95.86           H
ATOM    535 2HD  PRO A  53      18.101  -1.603   9.918  1.00 95.86           H
ATOM    536  N   LEU A  54      16.418  -2.357   5.646  1.00 94.23           N
ATOM    537  CA  LEU A  54      15.529  -2.702   4.550  1.00 94.23           C
ATOM    538  C   LEU A  54      14.851  -1.433   4.029  1.00 94.23           C
ATOM    539  O   LEU A  54      14.721  -1.246   2.821  1.00 94.23           O
ATOM    540  HA  LEU A  54      16.142  -3.119   3.751  1.00 94.23           H
ATOM    541  CB  LEU A  54      14.546  -3.792   4.981  1.00 94.23           C
ATOM    542 1HB  LEU A  54      14.007  -3.441   5.861  1.00 94.23           H
ATOM    543 2HB  LEU A  54      13.809  -3.923   4.188  1.00 94.23           H
ATOM    544  CG  LEU A  54      15.156  -5.158   5.302  1.00 94.23           C
ATOM    545  HG  LEU A  54      15.883  -5.027   6.103  1.00 94.23           H
ATOM    546  CD1 LEU A  54      14.090  -6.128   5.814  1.00 94.23           C
ATOM    547 1HD1 LEU A  54      13.637  -5.726   6.720  1.00 94.23           H
ATOM    548 2HD1 LEU A  54      13.322  -6.260   5.052  1.00 94.23           H
ATOM    549 3HD1 LEU A  54      14.551  -7.091   6.035  1.00 94.23           H
ATOM    550  CD2 LEU A  54      15.910  -5.719   4.095  1.00 94.23           C
ATOM    551 1HD2 LEU A  54      15.222  -5.832   3.257  1.00 94.23           H
ATOM    552 2HD2 LEU A  54      16.712  -5.035   3.817  1.00 94.23           H
ATOM    553 3HD2 LEU A  54      16.334  -6.690   4.351  1.00 94.23           H
ATOM    554  HN  LEU A  54      16.127  -2.685   6.545  1.00 94.23           H
ATOM    555  N   TYR A  55      14.438  -0.594   4.968  1.00 94.61           N
ATOM    556  CA  TYR A  55      13.735   0.629   4.621  1.00 94.61           C
ATOM    557  C   TYR A  55      14.636   1.572   3.820  1.00 94.61           C
ATOM    558  O   TYR A  55      14.181   2.223   2.882  1.00 94.61           O
ATOM    559  HA  TYR A  55      12.872   0.360   4.012  1.00 94.61           H
ATOM    560  CB  TYR A  55      13.370   1.297   5.948  1.00 94.61           C
ATOM    561 1HB  TYR A  55      14.235   1.261   6.611  1.00 94.61           H
ATOM    562 2HB  TYR A  55      13.152   2.349   5.766  1.00 94.61           H
ATOM    563  CG  TYR A  55      12.175   0.659   6.658  1.00 94.61           C
ATOM    564  CD1 TYR A  55      11.572  -0.462   6.123  1.00 94.61           C
ATOM    565  HD1 TYR A  55      11.949  -0.892   5.195  1.00 94.61           H
ATOM    566  CD2 TYR A  55      11.698   1.204   7.833  1.00 94.61           C
ATOM    567  HD2 TYR A  55      12.174   2.089   8.255  1.00 94.61           H
ATOM    568  CE1 TYR A  55      10.447  -1.063   6.791  1.00 94.61           C
ATOM    569  HE1 TYR A  55       9.962  -1.948   6.379  1.00 94.61           H
ATOM    570  CE2 TYR A  55      10.573   0.603   8.501  1.00 94.61           C
ATOM    571  HE2 TYR A  55      10.187   1.023   9.430  1.00 94.61           H
ATOM    572  CZ  TYR A  55      10.003  -0.501   7.947  1.00 94.61           C
ATOM    573  OH  TYR A  55       8.941  -1.068   8.578  1.00 94.61           O
ATOM    574  HH  TYR A  55       8.601  -1.844   8.046  1.00 94.61           H
ATOM    575  HN  TYR A  55      14.577  -0.738   5.947  1.00 94.61           H
ATOM    576  N   TRP A  56      15.899   1.613   4.220  1.00 92.96           N
ATOM    577  CA  TRP A  56      16.878   2.427   3.521  1.00 92.96           C
ATOM    578  C   TRP A  56      17.057   1.850   2.116  1.00 92.96           C
ATOM    579  O   TRP A  56      17.132   2.594   1.140  1.00 92.96           O
ATOM    580  HA  TRP A  56      16.486   3.442   3.460  1.00 92.96           H
ATOM    581  CB  TRP A  56      18.189   2.503   4.307  1.00 92.96           C
ATOM    582 1HB  TRP A  56      18.391   1.529   4.751  1.00 92.96           H
ATOM    583 2HB  TRP A  56      19.004   2.713   3.615  1.00 92.96           H
ATOM    584  CG  TRP A  56      18.192   3.562   5.412  1.00 92.96           C
ATOM    585  CD1 TRP A  56      18.301   3.374   6.734  1.00 92.96           C
ATOM    586  HD1 TRP A  56      18.407   2.398   7.208  1.00 92.96           H
ATOM    587  CD2 TRP A  56      18.075   4.989   5.235  1.00 92.96           C
ATOM    588  NE1 TRP A  56      18.264   4.571   7.420  1.00 92.96           N
ATOM    589  HE1 TRP A  56      18.327   4.687   8.411  1.00 92.96           H
ATOM    590  CE2 TRP A  56      18.122   5.584   6.479  1.00 92.96           C
ATOM    591  CE3 TRP A  56      17.935   5.752   4.063  1.00 92.96           C
ATOM    592  HE3 TRP A  56      17.896   5.306   3.069  1.00 92.96           H
ATOM    593  CZ2 TRP A  56      18.035   6.968   6.671  1.00 92.96           C
ATOM    594  HZ2 TRP A  56      18.074   7.414   7.665  1.00 92.96           H
ATOM    595  CZ3 TRP A  56      17.849   7.134   4.271  1.00 92.96           C
ATOM    596  HZ3 TRP A  56      17.739   7.773   3.395  1.00 92.96           H
ATOM    597  CH2 TRP A  56      17.895   7.749   5.517  1.00 92.96           C
ATOM    598  HH2 TRP A  56      17.821   8.833   5.595  1.00 92.96           H
ATOM    599  HN  TRP A  56      16.254   1.105   5.005  1.00 92.96           H
ATOM    600  N   LEU A  57      17.119   0.528   2.057  1.00 93.21           N
ATOM    601  CA  LEU A  57      17.307  -0.158   0.790  1.00 93.21           C
ATOM    602  C   LEU A  57      16.128   0.155  -0.134  1.00 93.21           C
ATOM    603  O   LEU A  57      16.323   0.567  -1.277  1.00 93.21           O
ATOM    604  HA  LEU A  57      18.216   0.238   0.336  1.00 93.21           H
ATOM    605  CB  LEU A  57      17.529  -1.654   1.018  1.00 93.21           C
ATOM    606 1HB  LEU A  57      18.404  -1.779   1.655  1.00 93.21           H
ATOM    607 2HB  LEU A  57      16.675  -2.048   1.569  1.00 93.21           H
ATOM    608  CG  LEU A  57      17.724  -2.502  -0.241  1.00 93.21           C
ATOM    609  HG  LEU A  57      16.897  -2.300  -0.921  1.00 93.21           H
ATOM    610  CD1 LEU A  57      19.013  -2.115  -0.969  1.00 93.21           C
ATOM    611 1HD1 LEU A  57      18.965  -1.065  -1.259  1.00 93.21           H
ATOM    612 2HD1 LEU A  57      19.865  -2.270  -0.307  1.00 93.21           H
ATOM    613 3HD1 LEU A  57      19.127  -2.733  -1.859  1.00 93.21           H
ATOM    614  CD2 LEU A  57      17.681  -3.995   0.092  1.00 93.21           C
ATOM    615 1HD2 LEU A  57      18.475  -4.233   0.801  1.00 93.21           H
ATOM    616 2HD2 LEU A  57      16.715  -4.241   0.533  1.00 93.21           H
ATOM    617 3HD2 LEU A  57      17.823  -4.575  -0.820  1.00 93.21           H
ATOM    618  HN  LEU A  57      17.044  -0.072   2.855  1.00 93.21           H
ATOM    619  N   VAL A  58      14.931  -0.051   0.396  1.00 95.17           N
ATOM    620  CA  VAL A  58      13.723   0.136  -0.389  1.00 95.17           C
ATOM    621  C   VAL A  58      13.653   1.586  -0.872  1.00 95.17           C
ATOM    622  O   VAL A  58      13.302   1.845  -2.022  1.00 95.17           O
ATOM    623  HA  VAL A  58      13.790  -0.520  -1.257  1.00 95.17           H
ATOM    624  CB  VAL A  58      12.499  -0.282   0.427  1.00 95.17           C
ATOM    625  HB  VAL A  58      12.516   0.274   1.365  1.00 95.17           H
ATOM    626  CG1 VAL A  58      11.203   0.074  -0.305  1.00 95.17           C
ATOM    627 1HG1 VAL A  58      11.163   1.151  -0.470  1.00 95.17           H
ATOM    628 2HG1 VAL A  58      11.176  -0.441  -1.265  1.00 95.17           H
ATOM    629 3HG1 VAL A  58      10.349  -0.233   0.297  1.00 95.17           H
ATOM    630  CG2 VAL A  58      12.546  -1.773   0.764  1.00 95.17           C
ATOM    631 1HG2 VAL A  58      12.565  -2.353  -0.159  1.00 95.17           H
ATOM    632 2HG2 VAL A  58      13.443  -1.986   1.345  1.00 95.17           H
ATOM    633 3HG2 VAL A  58      11.664  -2.043   1.344  1.00 95.17           H
ATOM    634  HN  VAL A  58      14.781  -0.341   1.341  1.00 95.17           H
ATOM    635  N   PHE A  59      13.994   2.494   0.031  1.00 96.01           N
ATOM    636  CA  PHE A  59      13.945   3.913  -0.279  1.00 96.01           C
ATOM    637  C   PHE A  59      14.853   4.246  -1.465  1.00 96.01           C
ATOM    638  O   PHE A  59      14.412   4.859  -2.436  1.00 96.01           O
ATOM    639  HA  PHE A  59      12.913   4.153  -0.536  1.00 96.01           H
ATOM    640  CB  PHE A  59      14.448   4.659   0.958  1.00 96.01           C
ATOM    641 1HB  PHE A  59      13.740   4.507   1.774  1.00 96.01           H
ATOM    642 2HB  PHE A  59      15.395   4.222   1.273  1.00 96.01           H
ATOM    643  CG  PHE A  59      14.642   6.161   0.743  1.00 96.01           C
ATOM    644  CD1 PHE A  59      15.895   6.688   0.721  1.00 96.01           C
ATOM    645  HD1 PHE A  59      16.762   6.041   0.857  1.00 96.01           H
ATOM    646  CD2 PHE A  59      13.561   6.969   0.574  1.00 96.01           C
ATOM    647  HD2 PHE A  59      12.557   6.546   0.592  1.00 96.01           H
ATOM    648  CE1 PHE A  59      16.075   8.083   0.522  1.00 96.01           C
ATOM    649  HE1 PHE A  59      17.080   8.506   0.504  1.00 96.01           H
ATOM    650  CE2 PHE A  59      13.741   8.363   0.374  1.00 96.01           C
ATOM    651  HE2 PHE A  59      12.875   9.011   0.239  1.00 96.01           H
ATOM    652  CZ  PHE A  59      14.995   8.891   0.353  1.00 96.01           C
ATOM    653  HZ  PHE A  59      15.133   9.961   0.199  1.00 96.01           H
ATOM    654  HN  PHE A  59      14.298   2.274   0.958  1.00 96.01           H
ATOM    655  N   ILE A  60      16.105   3.829  -1.347  1.00 93.84           N
ATOM    656  CA  ILE A  60      17.118   4.218  -2.313  1.00 93.84           C
ATOM    657  C   ILE A  60      16.726   3.695  -3.696  1.00 93.84           C
ATOM    658  O   ILE A  60      16.674   4.457  -4.660  1.00 93.84           O
ATOM    659  HA  ILE A  60      17.135   5.307  -2.348  1.00 93.84           H
ATOM    660  CB  ILE A  60      18.502   3.758  -1.851  1.00 93.84           C
ATOM    661  HB  ILE A  60      18.437   2.708  -1.569  1.00 93.84           H
ATOM    662  CG1 ILE A  60      18.952   4.533  -0.611  1.00 93.84           C
ATOM    663 1HG1 ILE A  60      19.208   5.555  -0.889  1.00 93.84           H
ATOM    664 2HG1 ILE A  60      18.130   4.593   0.102  1.00 93.84           H
ATOM    665  CG2 ILE A  60      19.521   3.858  -2.989  1.00 93.84           C
ATOM    666 1HG2 ILE A  60      19.201   3.227  -3.819  1.00 93.84           H
ATOM    667 2HG2 ILE A  60      19.590   4.892  -3.325  1.00 93.84           H
ATOM    668 3HG2 ILE A  60      20.496   3.525  -2.634  1.00 93.84           H
ATOM    669  CD1 ILE A  60      20.158   3.860   0.048  1.00 93.84           C
ATOM    670 1HD1 ILE A  60      19.890   2.846   0.347  1.00 93.84           H
ATOM    671 2HD1 ILE A  60      20.986   3.824  -0.660  1.00 93.84           H
ATOM    672 3HD1 ILE A  60      20.457   4.431   0.928  1.00 93.84           H
ATOM    673  HN  ILE A  60      16.429   3.236  -0.609  1.00 93.84           H
ATOM    674  N   VAL A  61      16.459   2.398  -3.749  1.00 94.22           N
ATOM    675  CA  VAL A  61      16.205   1.738  -5.018  1.00 94.22           C
ATOM    676  C   VAL A  61      14.899   2.269  -5.612  1.00 94.22           C
ATOM    677  O   VAL A  61      14.820   2.535  -6.811  1.00 94.22           O
ATOM    678  HA  VAL A  61      17.024   1.991  -5.691  1.00 94.22           H
ATOM    679  CB  VAL A  61      16.200   0.220  -4.827  1.00 94.22           C
ATOM    680  HB  VAL A  61      15.441  -0.022  -4.082  1.00 94.22           H
ATOM    681  CG1 VAL A  61      15.827  -0.496  -6.127  1.00 94.22           C
ATOM    682 1HG1 VAL A  61      14.832  -0.180  -6.443  1.00 94.22           H
ATOM    683 2HG1 VAL A  61      16.551  -0.243  -6.901  1.00 94.22           H
ATOM    684 3HG1 VAL A  61      15.831  -1.573  -5.963  1.00 94.22           H
ATOM    685  CG2 VAL A  61      17.550  -0.270  -4.299  1.00 94.22           C
ATOM    686 1HG2 VAL A  61      18.334  -0.010  -5.010  1.00 94.22           H
ATOM    687 2HG2 VAL A  61      17.758   0.202  -3.339  1.00 94.22           H
ATOM    688 3HG2 VAL A  61      17.519  -1.352  -4.172  1.00 94.22           H
ATOM    689  HN  VAL A  61      16.415   1.803  -2.947  1.00 94.22           H
ATOM    690  N   GLY A  62      13.905   2.409  -4.746  1.00 95.59           N
ATOM    691  CA  GLY A  62      12.573   2.784  -5.189  1.00 95.59           C
ATOM    692  C   GLY A  62      12.548   4.231  -5.686  1.00 95.59           C
ATOM    693  O   GLY A  62      11.932   4.529  -6.708  1.00 95.59           O
ATOM    694 1HA  GLY A  62      12.250   2.116  -5.987  1.00 95.59           H
ATOM    695 2HA  GLY A  62      11.867   2.666  -4.368  1.00 95.59           H
ATOM    696  HN  GLY A  62      14.000   2.270  -3.760  1.00 95.59           H
ATOM    697  N   ALA A  63      13.226   5.091  -4.940  1.00 95.42           N
ATOM    698  CA  ALA A  63      13.244   6.508  -5.262  1.00 95.42           C
ATOM    699  C   ALA A  63      13.889   6.706  -6.635  1.00 95.42           C
ATOM    700  O   ALA A  63      13.369   7.447  -7.468  1.00 95.42           O
ATOM    701  HA  ALA A  63      12.211   6.853  -5.302  1.00 95.42           H
ATOM    702  CB  ALA A  63      13.977   7.273  -4.158  1.00 95.42           C
ATOM    703 1HB  ALA A  63      13.463   7.123  -3.209  1.00 95.42           H
ATOM    704 2HB  ALA A  63      15.000   6.905  -4.079  1.00 95.42           H
ATOM    705 3HB  ALA A  63      13.991   8.336  -4.400  1.00 95.42           H
ATOM    706  HN  ALA A  63      13.753   4.835  -4.130  1.00 95.42           H
ATOM    707  N   LEU A  64      15.012   6.031  -6.829  1.00 89.68           N
ATOM    708  CA  LEU A  64      15.733   6.122  -8.088  1.00 89.68           C
ATOM    709  C   LEU A  64      14.854   5.575  -9.214  1.00 89.68           C
ATOM    710  O   LEU A  64      14.733   6.197 -10.269  1.00 89.68           O
ATOM    711  HA  LEU A  64      15.923   7.178  -8.279  1.00 89.68           H
ATOM    712  CB  LEU A  64      17.093   5.430  -7.978  1.00 89.68           C
ATOM    713 1HB  LEU A  64      16.936   4.424  -7.589  1.00 89.68           H
ATOM    714 2HB  LEU A  64      17.506   5.322  -8.981  1.00 89.68           H
ATOM    715  CG  LEU A  64      18.133   6.129  -7.101  1.00 89.68           C
ATOM    716  HG  LEU A  64      17.691   6.302  -6.119  1.00 89.68           H
ATOM    717  CD1 LEU A  64      19.362   5.242  -6.893  1.00 89.68           C
ATOM    718 1HD1 LEU A  64      19.061   4.314  -6.406  1.00 89.68           H
ATOM    719 2HD1 LEU A  64      19.814   5.016  -7.859  1.00 89.68           H
ATOM    720 3HD1 LEU A  64      20.085   5.763  -6.266  1.00 89.68           H
ATOM    721  CD2 LEU A  64      18.505   7.497  -7.676  1.00 89.68           C
ATOM    722 1HD2 LEU A  64      18.919   7.370  -8.676  1.00 89.68           H
ATOM    723 2HD2 LEU A  64      17.614   8.123  -7.729  1.00 89.68           H
ATOM    724 3HD2 LEU A  64      19.245   7.973  -7.033  1.00 89.68           H
ATOM    725  HN  LEU A  64      15.429   5.431  -6.146  1.00 89.68           H
ATOM    726  N   GLY A  65      14.263   4.419  -8.953  1.00 93.21           N
ATOM    727  CA  GLY A  65      13.522   3.707  -9.980  1.00 93.21           C
ATOM    728  C   GLY A  65      12.301   4.512 -10.432  1.00 93.21           C
ATOM    729  O   GLY A  65      12.108   4.735 -11.626  1.00 93.21           O
ATOM    730 1HA  GLY A  65      14.171   3.515 -10.835  1.00 93.21           H
ATOM    731 2HA  GLY A  65      13.202   2.738  -9.598  1.00 93.21           H
ATOM    732  HN  GLY A  65      14.285   3.969  -8.060  1.00 93.21           H
ATOM    733  N   ASN A  66      11.510   4.925  -9.453  1.00 90.82           N
ATOM    734  CA  ASN A  66      10.247   5.585  -9.740  1.00 90.82           C
ATOM    735  C   ASN A  66      10.523   6.965 -10.342  1.00 90.82           C
ATOM    736  O   ASN A  66       9.791   7.421 -11.219  1.00 90.82           O
ATOM    737  HA  ASN A  66       9.729   4.924 -10.434  1.00 90.82           H
ATOM    738  CB  ASN A  66       9.426   5.782  -8.464  1.00 90.82           C
ATOM    739 1HB  ASN A  66      10.077   6.121  -7.657  1.00 90.82           H
ATOM    740 2HB  ASN A  66       8.682   6.563  -8.622  1.00 90.82           H
ATOM    741  CG  ASN A  66       8.731   4.482  -8.054  1.00 90.82           C
ATOM    742  OD1 ASN A  66       7.848   3.981  -8.730  1.00 90.82           O
ATOM    743  ND2 ASN A  66       9.176   3.967  -6.912  1.00 90.82           N
ATOM    744 1HD2 ASN A  66       9.904   4.429  -6.405  1.00 90.82           H
ATOM    745 2HD2 ASN A  66       8.784   3.118  -6.559  1.00 90.82           H
ATOM    746  HN  ASN A  66      11.718   4.816  -8.481  1.00 90.82           H
ATOM    747  N   SER A  67      11.581   7.590  -9.846  1.00 91.40           N
ATOM    748  CA  SER A  67      12.010   8.872 -10.380  1.00 91.40           C
ATOM    749  C   SER A  67      12.337   8.737 -11.868  1.00 91.40           C
ATOM    750  O   SER A  67      12.025   9.625 -12.659  1.00 91.40           O
ATOM    751  HA  SER A  67      11.164   9.544 -10.233  1.00 91.40           H
ATOM    752  CB  SER A  67      13.223   9.408  -9.617  1.00 91.40           C
ATOM    753 1HB  SER A  67      14.041   8.691  -9.687  1.00 91.40           H
ATOM    754 2HB  SER A  67      13.567  10.330 -10.084  1.00 91.40           H
ATOM    755  OG  SER A  67      12.926   9.654  -8.245  1.00 91.40           O
ATOM    756  HG  SER A  67      13.451   9.032  -7.664  1.00 91.40           H
ATOM    757  HN  SER A  67      12.139   7.237  -9.096  1.00 91.40           H
ATOM    758  N   LEU A  68      12.960   7.617 -12.205  1.00 85.92           N
ATOM    759  CA  LEU A  68      13.340   7.358 -13.583  1.00 85.92           C
ATOM    760  C   LEU A  68      12.079   7.168 -14.429  1.00 85.92           C
ATOM    761  O   LEU A  68      12.009   7.644 -15.561  1.00 85.92           O
ATOM    762  HA  LEU A  68      13.870   8.238 -13.947  1.00 85.92           H
ATOM    763  CB  LEU A  68      14.313   6.179 -13.658  1.00 85.92           C
ATOM    764 1HB  LEU A  68      15.078   6.316 -12.894  1.00 85.92           H
ATOM    765 2HB  LEU A  68      13.770   5.269 -13.406  1.00 85.92           H
ATOM    766  CG  LEU A  68      15.010   5.969 -15.004  1.00 85.92           C
ATOM    767  HG  LEU A  68      14.256   6.019 -15.790  1.00 85.92           H
ATOM    768  CD1 LEU A  68      16.022   7.083 -15.278  1.00 85.92           C
ATOM    769 1HD1 LEU A  68      15.509   8.044 -15.296  1.00 85.92           H
ATOM    770 2HD1 LEU A  68      16.777   7.089 -14.491  1.00 85.92           H
ATOM    771 3HD1 LEU A  68      16.503   6.909 -16.241  1.00 85.92           H
ATOM    772  CD2 LEU A  68      15.650   4.581 -15.080  1.00 85.92           C
ATOM    773 1HD2 LEU A  68      16.388   4.478 -14.284  1.00 85.92           H
ATOM    774 2HD2 LEU A  68      14.880   3.819 -14.961  1.00 85.92           H
ATOM    775 3HD2 LEU A  68      16.138   4.458 -16.046  1.00 85.92           H
ATOM    776  HN  LEU A  68      13.205   6.896 -11.557  1.00 85.92           H
ATOM    777  N   VAL A  69      11.114   6.472 -13.846  1.00 89.12           N
ATOM    778  CA  VAL A  69       9.861   6.208 -14.534  1.00 89.12           C
ATOM    779  C   VAL A  69       9.205   7.536 -14.917  1.00 89.12           C
ATOM    780  O   VAL A  69       8.819   7.732 -16.068  1.00 89.12           O
ATOM    781  HA  VAL A  69      10.096   5.657 -15.445  1.00 89.12           H
ATOM    782  CB  VAL A  69       8.963   5.326 -13.665  1.00 89.12           C
ATOM    783  HB  VAL A  69       8.881   5.794 -12.684  1.00 89.12           H
ATOM    784  CG1 VAL A  69       7.556   5.225 -14.257  1.00 89.12           C
ATOM    785 1HG1 VAL A  69       7.115   6.221 -14.318  1.00 89.12           H
ATOM    786 2HG1 VAL A  69       7.611   4.791 -15.255  1.00 89.12           H
ATOM    787 3HG1 VAL A  69       6.938   4.593 -13.619  1.00 89.12           H
ATOM    788  CG2 VAL A  69       9.577   3.938 -13.473  1.00 89.12           C
ATOM    789 1HG2 VAL A  69       9.703   3.459 -14.443  1.00 89.12           H
ATOM    790 2HG2 VAL A  69      10.548   4.035 -12.986  1.00 89.12           H
ATOM    791 3HG2 VAL A  69       8.918   3.332 -12.851  1.00 89.12           H
ATOM    792  HN  VAL A  69      11.178   6.091 -12.923  1.00 89.12           H
ATOM    793  N   ILE A  70       9.100   8.414 -13.930  1.00 89.46           N
ATOM    794  CA  ILE A  70       8.431   9.688 -14.129  1.00 89.46           C
ATOM    795  C   ILE A  70       9.152  10.471 -15.229  1.00 89.46           C
ATOM    796  O   ILE A  70       8.512  11.069 -16.092  1.00 89.46           O
ATOM    797  HA  ILE A  70       7.417   9.475 -14.466  1.00 89.46           H
ATOM    798  CB  ILE A  70       8.319  10.448 -12.806  1.00 89.46           C
ATOM    799  HB  ILE A  70       9.309  10.489 -12.351  1.00 89.46           H
ATOM    800  CG1 ILE A  70       7.403   9.711 -11.827  1.00 89.46           C
ATOM    801 1HG1 ILE A  70       6.365   9.828 -12.137  1.00 89.46           H
ATOM    802 2HG1 ILE A  70       7.624   8.644 -11.849  1.00 89.46           H
ATOM    803  CG2 ILE A  70       7.867  11.891 -13.039  1.00 89.46           C
ATOM    804 1HG2 ILE A  70       8.592  12.400 -13.674  1.00 89.46           H
ATOM    805 2HG2 ILE A  70       6.892  11.892 -13.526  1.00 89.46           H
ATOM    806 3HG2 ILE A  70       7.796  12.408 -12.082  1.00 89.46           H
ATOM    807  CD1 ILE A  70       7.580  10.244 -10.404  1.00 89.46           C
ATOM    808 1HD1 ILE A  70       8.613  10.103 -10.089  1.00 89.46           H
ATOM    809 2HD1 ILE A  70       7.334  11.306 -10.380  1.00 89.46           H
ATOM    810 3HD1 ILE A  70       6.917   9.703  -9.728  1.00 89.46           H
ATOM    811  HN  ILE A  70       9.462   8.266 -13.009  1.00 89.46           H
ATOM    812  N   LEU A  71      10.475  10.442 -15.161  1.00 84.87           N
ATOM    813  CA  LEU A  71      11.289  11.188 -16.105  1.00 84.87           C
ATOM    814  C   LEU A  71      11.005  10.690 -17.523  1.00 84.87           C
ATOM    815  O   LEU A  71      10.834  11.488 -18.443  1.00 84.87           O
ATOM    816  HA  LEU A  71      10.989  12.234 -16.040  1.00 84.87           H
ATOM    817  CB  LEU A  71      12.767  11.116 -15.713  1.00 84.87           C
ATOM    818 1HB  LEU A  71      12.850  11.330 -14.647  1.00 84.87           H
ATOM    819 2HB  LEU A  71      13.112  10.093 -15.860  1.00 84.87           H
ATOM    820  CG  LEU A  71      13.708  12.056 -16.469  1.00 84.87           C
ATOM    821  HG  LEU A  71      13.275  12.257 -17.449  1.00 84.87           H
ATOM    822  CD1 LEU A  71      13.837  13.399 -15.747  1.00 84.87           C
ATOM    823 1HD1 LEU A  71      12.856  13.869 -15.677  1.00 84.87           H
ATOM    824 2HD1 LEU A  71      14.235  13.237 -14.746  1.00 84.87           H
ATOM    825 3HD1 LEU A  71      14.512  14.048 -16.306  1.00 84.87           H
ATOM    826  CD2 LEU A  71      15.069  11.398 -16.702  1.00 84.87           C
ATOM    827 1HD2 LEU A  71      15.521  11.148 -15.742  1.00 84.87           H
ATOM    828 2HD2 LEU A  71      14.937  10.489 -17.289  1.00 84.87           H
ATOM    829 3HD2 LEU A  71      15.719  12.087 -17.241  1.00 84.87           H
ATOM    830  HN  LEU A  71      10.989   9.922 -14.478  1.00 84.87           H
ATOM    831  N   VAL A  72      10.962   9.372 -17.655  1.00 84.80           N
ATOM    832  CA  VAL A  72      10.799   8.756 -18.961  1.00 84.80           C
ATOM    833  C   VAL A  72       9.459   9.189 -19.561  1.00 84.80           C
ATOM    834  O   VAL A  72       9.390   9.558 -20.732  1.00 84.80           O
ATOM    835  HA  VAL A  72      11.603   9.121 -19.600  1.00 84.80           H
ATOM    836  CB  VAL A  72      10.939   7.237 -18.844  1.00 84.80           C
ATOM    837  HB  VAL A  72      10.267   6.898 -18.055  1.00 84.80           H
ATOM    838  CG1 VAL A  72      10.522   6.546 -20.144  1.00 84.80           C
ATOM    839 1HG1 VAL A  72       9.482   6.786 -20.366  1.00 84.80           H
ATOM    840 2HG1 VAL A  72      11.156   6.894 -20.960  1.00 84.80           H
ATOM    841 3HG1 VAL A  72      10.631   5.467 -20.034  1.00 84.80           H
ATOM    842  CG2 VAL A  72      12.364   6.846 -18.448  1.00 84.80           C
ATOM    843 1HG2 VAL A  72      13.062   7.204 -19.204  1.00 84.80           H
ATOM    844 2HG2 VAL A  72      12.609   7.295 -17.485  1.00 84.80           H
ATOM    845 3HG2 VAL A  72      12.435   5.761 -18.372  1.00 84.80           H
ATOM    846  HN  VAL A  72      11.037   8.731 -16.892  1.00 84.80           H
ATOM    847  N   TYR A  73       8.429   9.128 -18.730  1.00 81.43           N
ATOM    848  CA  TYR A  73       7.087   9.462 -19.177  1.00 81.43           C
ATOM    849  C   TYR A  73       6.974  10.951 -19.511  1.00 81.43           C
ATOM    850  O   TYR A  73       6.231  11.334 -20.413  1.00 81.43           O
ATOM    851  HA  TYR A  73       6.877   8.879 -20.074  1.00 81.43           H
ATOM    852  CB  TYR A  73       6.160   9.143 -18.003  1.00 81.43           C
ATOM    853 1HB  TYR A  73       6.727   9.216 -17.075  1.00 81.43           H
ATOM    854 2HB  TYR A  73       5.375   9.899 -17.957  1.00 81.43           H
ATOM    855  CG  TYR A  73       5.511   7.759 -18.079  1.00 81.43           C
ATOM    856  CD1 TYR A  73       4.547   7.501 -19.032  1.00 81.43           C
ATOM    857  HD1 TYR A  73       4.247   8.283 -19.730  1.00 81.43           H
ATOM    858  CD2 TYR A  73       5.891   6.770 -17.195  1.00 81.43           C
ATOM    859  HD2 TYR A  73       6.653   6.974 -16.443  1.00 81.43           H
ATOM    860  CE1 TYR A  73       3.937   6.199 -19.104  1.00 81.43           C
ATOM    861  HE1 TYR A  73       3.174   5.981 -19.852  1.00 81.43           H
ATOM    862  CE2 TYR A  73       5.281   5.467 -17.267  1.00 81.43           C
ATOM    863  HE2 TYR A  73       5.571   4.677 -16.576  1.00 81.43           H
ATOM    864  CZ  TYR A  73       4.334   5.246 -18.218  1.00 81.43           C
ATOM    865  OH  TYR A  73       3.758   4.016 -18.286  1.00 81.43           O
ATOM    866  HH  TYR A  73       3.137   3.972 -19.069  1.00 81.43           H
ATOM    867  HN  TYR A  73       8.499   8.858 -17.770  1.00 81.43           H
ATOM    868  N   TRP A  74       7.724  11.750 -18.766  1.00 71.02           N
ATOM    869  CA  TRP A  74       7.619  13.194 -18.879  1.00 71.02           C
ATOM    870  C   TRP A  74       8.207  13.607 -20.230  1.00 71.02           C
ATOM    871  O   TRP A  74       7.578  14.346 -20.985  1.00 71.02           O
ATOM    872  HA  TRP A  74       6.562  13.456 -18.838  1.00 71.02           H
ATOM    873  CB  TRP A  74       8.296  13.888 -17.695  1.00 71.02           C
ATOM    874 1HB  TRP A  74       7.968  13.411 -16.772  1.00 71.02           H
ATOM    875 2HB  TRP A  74       9.374  13.737 -17.767  1.00 71.02           H
ATOM    876  CG  TRP A  74       8.011  15.388 -17.607  1.00 71.02           C
ATOM    877  CD1 TRP A  74       6.868  16.029 -17.885  1.00 71.02           C
ATOM    878  HD1 TRP A  74       5.956  15.537 -18.224  1.00 71.02           H
ATOM    879  CD2 TRP A  74       8.938  16.417 -17.199  1.00 71.02           C
ATOM    880  NE1 TRP A  74       6.989  17.389 -17.687  1.00 71.02           N
ATOM    881  HE1 TRP A  74       6.273  18.074 -17.827  1.00 71.02           H
ATOM    882  CE2 TRP A  74       8.288  17.633 -17.257  1.00 71.02           C
ATOM    883  CE3 TRP A  74      10.281  16.323 -16.795  1.00 71.02           C
ATOM    884  HE3 TRP A  74      10.817  15.375 -16.741  1.00 71.02           H
ATOM    885  CZ2 TRP A  74       8.901  18.847 -16.925  1.00 71.02           C
ATOM    886  HZ2 TRP A  74       8.365  19.794 -16.979  1.00 71.02           H
ATOM    887  CZ3 TRP A  74      10.880  17.545 -16.466  1.00 71.02           C
ATOM    888  HZ3 TRP A  74      11.922  17.529 -16.146  1.00 71.02           H
ATOM    889  CH2 TRP A  74      10.239  18.778 -16.519  1.00 71.02           C
ATOM    890  HH2 TRP A  74      10.776  19.686 -16.247  1.00 71.02           H
ATOM    891  HN  TRP A  74       8.392  11.426 -18.096  1.00 71.02           H
ATOM    892  N   TYR A  75       9.408  13.111 -20.493  1.00 70.01           N
ATOM    893  CA  TYR A  75      10.192  13.603 -21.613  1.00 70.01           C
ATOM    894  C   TYR A  75       9.893  12.806 -22.884  1.00 70.01           C
ATOM    895  O   TYR A  75       9.902  13.357 -23.983  1.00 70.01           O
ATOM    896  HA  TYR A  75       9.926  14.647 -21.777  1.00 70.01           H
ATOM    897  CB  TYR A  75      11.657  13.393 -21.226  1.00 70.01           C
ATOM    898 1HB  TYR A  75      11.747  12.454 -20.680  1.00 70.01           H
ATOM    899 2HB  TYR A  75      12.251  13.292 -22.134  1.00 70.01           H
ATOM    900  CG  TYR A  75      12.243  14.520 -20.373  1.00 70.01           C
ATOM    901  CD1 TYR A  75      12.603  15.715 -20.962  1.00 70.01           C
ATOM    902  HD1 TYR A  75      12.469  15.856 -22.034  1.00 70.01           H
ATOM    903  CD2 TYR A  75      12.413  14.341 -19.015  1.00 70.01           C
ATOM    904  HD2 TYR A  75      12.129  13.397 -18.550  1.00 70.01           H
ATOM    905  CE1 TYR A  75      13.155  16.776 -20.159  1.00 70.01           C
ATOM    906  HE1 TYR A  75      13.443  17.725 -20.611  1.00 70.01           H
ATOM    907  CE2 TYR A  75      12.965  15.401 -18.213  1.00 70.01           C
ATOM    908  HE2 TYR A  75      13.104  15.273 -17.139  1.00 70.01           H
ATOM    909  CZ  TYR A  75      13.308  16.566 -18.824  1.00 70.01           C
ATOM    910  OH  TYR A  75      13.829  17.568 -18.066  1.00 70.01           O
ATOM    911  HH  TYR A  75      13.981  18.380 -18.630  1.00 70.01           H
ATOM    912  HN  TYR A  75       9.844  12.388 -19.957  1.00 70.01           H
ATOM    913  N   CYS A  76       9.635  11.520 -22.691  1.00 69.20           N
ATOM    914  CA  CYS A  76       9.740  10.564 -23.780  1.00 69.20           C
ATOM    915  C   CYS A  76       8.344  10.010 -24.069  1.00 69.20           C
ATOM    916  O   CYS A  76       7.777  10.267 -25.130  1.00 69.20           O
ATOM    917  HA  CYS A  76      10.125  11.112 -24.641  1.00 69.20           H
ATOM    918  CB  CYS A  76      10.742   9.452 -23.462  1.00 69.20           C
ATOM    919 1HB  CYS A  76      11.638   9.877 -23.010  1.00 69.20           H
ATOM    920 2HB  CYS A  76      10.313   8.763 -22.734  1.00 69.20           H
ATOM    921  SG  CYS A  76      11.182   8.550 -24.992  1.00 69.20           S
ATOM    922  HG  CYS A  76      10.009   7.938 -25.134  1.00 69.20           H
ATOM    923  HN  CYS A  76       9.359  11.131 -21.812  1.00 69.20           H
ATOM    924  N   THR A  77       7.830   9.258 -23.106  1.00 62.22           N
ATOM    925  CA  THR A  77       6.646   8.449 -23.340  1.00 62.22           C
ATOM    926  C   THR A  77       5.435   9.343 -23.618  1.00 62.22           C
ATOM    927  O   THR A  77       4.641   9.057 -24.512  1.00 62.22           O
ATOM    928  HA  THR A  77       6.812   7.848 -24.234  1.00 62.22           H
ATOM    929  CB  THR A  77       6.457   7.528 -22.133  1.00 62.22           C
ATOM    930  HB  THR A  77       6.187   8.100 -21.246  1.00 62.22           H
ATOM    931  OG1 THR A  77       7.684   6.808 -22.051  1.00 62.22           O
ATOM    932  HG1 THR A  77       7.791   6.221 -22.854  1.00 62.22           H
ATOM    933  CG2 THR A  77       5.405   6.445 -22.382  1.00 62.22           C
ATOM    934 1HG2 THR A  77       5.710   5.830 -23.229  1.00 62.22           H
ATOM    935 2HG2 THR A  77       4.446   6.914 -22.600  1.00 62.22           H
ATOM    936 3HG2 THR A  77       5.311   5.819 -21.495  1.00 62.22           H
ATOM    937  HN  THR A  77       8.207   9.198 -22.182  1.00 62.22           H
ATOM    938  N   ARG A  78       5.333  10.406 -22.834  1.00 56.22           N
ATOM    939  CA  ARG A  78       4.100  11.172 -22.769  1.00 56.22           C
ATOM    940  C   ARG A  78       2.914  10.246 -22.491  1.00 56.22           C
ATOM    941  O   ARG A  78       2.915   9.089 -22.907  1.00 56.22           O
ATOM    942  HA  ARG A  78       4.250  11.874 -21.949  1.00 56.22           H
ATOM    943  CB  ARG A  78       3.852  11.928 -24.076  1.00 56.22           C
ATOM    944 1HB  ARG A  78       3.768  11.220 -24.900  1.00 56.22           H
ATOM    945 2HB  ARG A  78       2.903  12.462 -24.017  1.00 56.22           H
ATOM    946  CG  ARG A  78       4.983  12.918 -24.360  1.00 56.22           C
ATOM    947 1HG  ARG A  78       5.138  13.557 -23.491  1.00 56.22           H
ATOM    948 2HG  ARG A  78       5.913  12.375 -24.527  1.00 56.22           H
ATOM    949  CD  ARG A  78       4.664  13.780 -25.583  1.00 56.22           C
ATOM    950 1HD  ARG A  78       4.551  13.148 -26.464  1.00 56.22           H
ATOM    951 2HD  ARG A  78       3.714  14.295 -25.437  1.00 56.22           H
ATOM    952  NE  ARG A  78       5.745  14.766 -25.804  1.00 56.22           N
ATOM    953  HE  ARG A  78       6.571  14.688 -25.246  1.00 56.22           H
ATOM    954  CZ  ARG A  78       5.685  15.757 -26.704  1.00 56.22           C
ATOM    955  NH1 ARG A  78       4.602  15.909 -27.477  1.00 56.22           N
ATOM    956 1HH1 ARG A  78       3.830  15.281 -27.386  1.00 56.22           H
ATOM    957 2HH1 ARG A  78       4.565  16.652 -28.146  1.00 56.22           H
ATOM    958  NH2 ARG A  78       6.725  16.594 -26.818  1.00 56.22           N
ATOM    959 1HH2 ARG A  78       6.697  17.339 -27.485  1.00 56.22           H
ATOM    960 2HH2 ARG A  78       7.530  16.474 -26.237  1.00 56.22           H
ATOM    961  HN  ARG A  78       6.072  10.745 -22.252  1.00 56.22           H
ATOM    962  N   VAL A  79       1.931  10.790 -21.789  1.00 72.02           N
ATOM    963  CA  VAL A  79       0.735  10.032 -21.463  1.00 72.02           C
ATOM    964  C   VAL A  79      -0.186   9.993 -22.684  1.00 72.02           C
ATOM    965  O   VAL A  79      -0.867  10.973 -22.985  1.00 72.02           O
ATOM    966  HA  VAL A  79       1.045   9.015 -21.225  1.00 72.02           H
ATOM    967  CB  VAL A  79       0.061  10.625 -20.225  1.00 72.02           C
ATOM    968  HB  VAL A  79      -0.271  11.633 -20.474  1.00 72.02           H
ATOM    969  CG1 VAL A  79      -1.172   9.810 -19.828  1.00 72.02           C
ATOM    970 1HG1 VAL A  79      -1.888   9.810 -20.650  1.00 72.02           H
ATOM    971 2HG1 VAL A  79      -0.873   8.785 -19.607  1.00 72.02           H
ATOM    972 3HG1 VAL A  79      -1.632  10.253 -18.945  1.00 72.02           H
ATOM    973  CG2 VAL A  79       1.047  10.730 -19.060  1.00 72.02           C
ATOM    974 1HG2 VAL A  79       1.423   9.737 -18.812  1.00 72.02           H
ATOM    975 2HG2 VAL A  79       1.880  11.372 -19.346  1.00 72.02           H
ATOM    976 3HG2 VAL A  79       0.542  11.154 -18.193  1.00 72.02           H
ATOM    977  HN  VAL A  79       1.943  11.729 -21.445  1.00 72.02           H
ATOM    978  N   LYS A  80      -0.178   8.850 -23.355  1.00 65.33           N
ATOM    979  CA  LYS A  80      -0.928   8.703 -24.591  1.00 65.33           C
ATOM    980  C   LYS A  80      -2.171   7.849 -24.330  1.00 65.33           C
ATOM    981  O   LYS A  80      -3.171   7.970 -25.035  1.00 65.33           O
ATOM    982  HA  LYS A  80      -1.251   9.698 -24.898  1.00 65.33           H
ATOM    983  CB  LYS A  80      -0.029   8.157 -25.701  1.00 65.33           C
ATOM    984 1HB  LYS A  80       0.467   7.248 -25.360  1.00 65.33           H
ATOM    985 2HB  LYS A  80      -0.636   7.882 -26.564  1.00 65.33           H
ATOM    986  CG  LYS A  80       1.020   9.191 -26.116  1.00 65.33           C
ATOM    987 1HG  LYS A  80       0.525  10.107 -26.437  1.00 65.33           H
ATOM    988 2HG  LYS A  80       1.642   9.448 -25.259  1.00 65.33           H
ATOM    989  CD  LYS A  80       1.899   8.656 -27.249  1.00 65.33           C
ATOM    990 1HD  LYS A  80       2.376   7.727 -26.936  1.00 65.33           H
ATOM    991 2HD  LYS A  80       1.280   8.421 -28.114  1.00 65.33           H
ATOM    992  CE  LYS A  80       2.968   9.678 -27.642  1.00 65.33           C
ATOM    993 1HE  LYS A  80       2.492  10.598 -27.982  1.00 65.33           H
ATOM    994 2HE  LYS A  80       3.572   9.934 -26.771  1.00 65.33           H
ATOM    995  NZ  LYS A  80       3.835   9.135 -28.712  1.00 65.33           N
ATOM    996 1HZ  LYS A  80       4.531   9.828 -28.966  1.00 65.33           H
ATOM    997 2HZ  LYS A  80       4.298   8.297 -28.379  1.00 65.33           H
ATOM    998 3HZ  LYS A  80       3.270   8.910 -29.523  1.00 65.33           H
ATOM    999  HN  LYS A  80       0.327   8.037 -23.068  1.00 65.33           H
ATOM   1000  N   THR A  81      -2.066   7.004 -23.315  1.00 76.36           N
ATOM   1001  CA  THR A  81      -3.116   6.040 -23.032  1.00 76.36           C
ATOM   1002  C   THR A  81      -3.592   6.179 -21.584  1.00 76.36           C
ATOM   1003  O   THR A  81      -2.917   6.796 -20.762  1.00 76.36           O
ATOM   1004  HA  THR A  81      -3.969   6.264 -23.672  1.00 76.36           H
ATOM   1005  CB  THR A  81      -2.580   4.646 -23.364  1.00 76.36           C
ATOM   1006  HB  THR A  81      -3.392   3.922 -23.427  1.00 76.36           H
ATOM   1007  OG1 THR A  81      -1.610   4.396 -22.350  1.00 76.36           O
ATOM   1008  HG1 THR A  81      -1.354   3.430 -22.353  1.00 76.36           H
ATOM   1009  CG2 THR A  81      -1.774   4.623 -24.664  1.00 76.36           C
ATOM   1010 1HG2 THR A  81      -0.922   5.298 -24.576  1.00 76.36           H
ATOM   1011 2HG2 THR A  81      -2.408   4.945 -25.491  1.00 76.36           H
ATOM   1012 3HG2 THR A  81      -1.417   3.611 -24.853  1.00 76.36           H
ATOM   1013  HN  THR A  81      -1.284   6.971 -22.693  1.00 76.36           H
ATOM   1014  N   MET A  82      -4.751   5.595 -21.317  1.00 76.37           N
ATOM   1015  CA  MET A  82      -5.301   5.603 -19.972  1.00 76.37           C
ATOM   1016  C   MET A  82      -4.376   4.872 -18.997  1.00 76.37           C
ATOM   1017  O   MET A  82      -4.224   5.288 -17.850  1.00 76.37           O
ATOM   1018  HA  MET A  82      -5.377   6.654 -19.693  1.00 76.37           H
ATOM   1019  CB  MET A  82      -6.673   4.928 -19.978  1.00 76.37           C
ATOM   1020 1HB  MET A  82      -7.258   5.292 -20.823  1.00 76.37           H
ATOM   1021 2HB  MET A  82      -6.553   3.853 -20.113  1.00 76.37           H
ATOM   1022  CG  MET A  82      -7.425   5.203 -18.674  1.00 76.37           C
ATOM   1023 1HG  MET A  82      -6.919   4.713 -17.842  1.00 76.37           H
ATOM   1024 2HG  MET A  82      -7.424   6.272 -18.462  1.00 76.37           H
ATOM   1025  SD  MET A  82      -9.104   4.609 -18.800  1.00 76.37           S
ATOM   1026  CE  MET A  82      -9.768   5.232 -17.265  1.00 76.37           C
ATOM   1027 1HE  MET A  82      -9.211   4.809 -16.429  1.00 76.37           H
ATOM   1028 2HE  MET A  82      -9.683   6.318 -17.246  1.00 76.37           H
ATOM   1029 3HE  MET A  82     -10.818   4.948 -17.182  1.00 76.37           H
ATOM   1030  HN  MET A  82      -5.309   5.123 -22.000  1.00 76.37           H
ATOM   1031  N   THR A  83      -3.781   3.796 -19.490  1.00 78.60           N
ATOM   1032  CA  THR A  83      -2.853   3.019 -18.686  1.00 78.60           C
ATOM   1033  C   THR A  83      -1.632   3.863 -18.315  1.00 78.60           C
ATOM   1034  O   THR A  83      -1.151   3.802 -17.185  1.00 78.60           O
ATOM   1035  HA  THR A  83      -3.350   2.748 -17.754  1.00 78.60           H
ATOM   1036  CB  THR A  83      -2.501   1.749 -19.464  1.00 78.60           C
ATOM   1037  HB  THR A  83      -1.835   1.976 -20.297  1.00 78.60           H
ATOM   1038  OG1 THR A  83      -3.766   1.198 -19.819  1.00 78.60           O
ATOM   1039  HG1 THR A  83      -4.404   1.285 -19.054  1.00 78.60           H
ATOM   1040  CG2 THR A  83      -1.862   0.678 -18.578  1.00 78.60           C
ATOM   1041 1HG2 THR A  83      -2.556   0.403 -17.783  1.00 78.60           H
ATOM   1042 2HG2 THR A  83      -0.944   1.069 -18.139  1.00 78.60           H
ATOM   1043 3HG2 THR A  83      -1.632  -0.201 -19.179  1.00 78.60           H
ATOM   1044  HN  THR A  83      -3.924   3.453 -20.419  1.00 78.60           H
ATOM   1045  N   ASP A  84      -1.167   4.632 -19.289  1.00 80.79           N
ATOM   1046  CA  ASP A  84      -0.006   5.481 -19.082  1.00 80.79           C
ATOM   1047  C   ASP A  84      -0.289   6.452 -17.934  1.00 80.79           C
ATOM   1048  O   ASP A  84       0.598   6.751 -17.135  1.00 80.79           O
ATOM   1049  HA  ASP A  84       0.813   4.798 -18.857  1.00 80.79           H
ATOM   1050  CB  ASP A  84       0.303   6.306 -20.333  1.00 80.79           C
ATOM   1051 1HB  ASP A  84      -0.562   6.915 -20.594  1.00 80.79           H
ATOM   1052 2HB  ASP A  84       1.125   6.991 -20.127  1.00 80.79           H
ATOM   1053  CG  ASP A  84       0.670   5.400 -21.510  1.00 80.79           C
ATOM   1054  OD1 ASP A  84       1.211   4.306 -21.237  1.00 80.79           O
ATOM   1055  OD2 ASP A  84       0.402   5.821 -22.656  1.00 80.79           O
ATOM   1056  HN  ASP A  84      -1.567   4.679 -20.204  1.00 80.79           H
ATOM   1057  N   MET A  85      -1.529   6.919 -17.887  1.00 85.38           N
ATOM   1058  CA  MET A  85      -1.934   7.866 -16.862  1.00 85.38           C
ATOM   1059  C   MET A  85      -1.855   7.235 -15.471  1.00 85.38           C
ATOM   1060  O   MET A  85      -1.324   7.841 -14.540  1.00 85.38           O
ATOM   1061  HA  MET A  85      -1.230   8.695 -16.934  1.00 85.38           H
ATOM   1062  CB  MET A  85      -3.367   8.328 -17.133  1.00 85.38           C
ATOM   1063 1HB  MET A  85      -3.459   8.654 -18.169  1.00 85.38           H
ATOM   1064 2HB  MET A  85      -4.054   7.492 -17.000  1.00 85.38           H
ATOM   1065  CG  MET A  85      -3.760   9.472 -16.196  1.00 85.38           C
ATOM   1066 1HG  MET A  85      -4.829   9.667 -16.275  1.00 85.38           H
ATOM   1067 2HG  MET A  85      -3.563   9.190 -15.161  1.00 85.38           H
ATOM   1068  SD  MET A  85      -2.840  10.945 -16.611  1.00 85.38           S
ATOM   1069  CE  MET A  85      -3.200  11.949 -15.181  1.00 85.38           C
ATOM   1070 1HE  MET A  85      -4.277  12.105 -15.108  1.00 85.38           H
ATOM   1071 2HE  MET A  85      -2.845  11.444 -14.283  1.00 85.38           H
ATOM   1072 3HE  MET A  85      -2.700  12.913 -15.278  1.00 85.38           H
ATOM   1073  HN  MET A  85      -2.248   6.660 -18.532  1.00 85.38           H
ATOM   1074  N   PHE A  86      -2.390   6.027 -15.372  1.00 88.98           N
ATOM   1075  CA  PHE A  86      -2.431   5.329 -14.098  1.00 88.98           C
ATOM   1076  C   PHE A  86      -1.025   4.936 -13.642  1.00 88.98           C
ATOM   1077  O   PHE A  86      -0.706   5.021 -12.457  1.00 88.98           O
ATOM   1078  HA  PHE A  86      -2.870   6.011 -13.370  1.00 88.98           H
ATOM   1079  CB  PHE A  86      -3.259   4.060 -14.310  1.00 88.98           C
ATOM   1080 1HB  PHE A  86      -2.849   3.508 -15.156  1.00 88.98           H
ATOM   1081 2HB  PHE A  86      -3.157   3.421 -13.433  1.00 88.98           H
ATOM   1082  CG  PHE A  86      -4.745   4.321 -14.563  1.00 88.98           C
ATOM   1083  CD1 PHE A  86      -5.396   5.285 -13.857  1.00 88.98           C
ATOM   1084  HD1 PHE A  86      -4.858   5.871 -13.112  1.00 88.98           H
ATOM   1085  CD2 PHE A  86      -5.416   3.589 -15.493  1.00 88.98           C
ATOM   1086  HD2 PHE A  86      -4.894   2.817 -16.058  1.00 88.98           H
ATOM   1087  CE1 PHE A  86      -6.775   5.527 -14.092  1.00 88.98           C
ATOM   1088  HE1 PHE A  86      -7.296   6.299 -13.526  1.00 88.98           H
ATOM   1089  CE2 PHE A  86      -6.795   3.832 -15.727  1.00 88.98           C
ATOM   1090  HE2 PHE A  86      -7.333   3.245 -16.472  1.00 88.98           H
ATOM   1091  CZ  PHE A  86      -7.446   4.795 -15.021  1.00 88.98           C
ATOM   1092  HZ  PHE A  86      -8.505   4.981 -15.201  1.00 88.98           H
ATOM   1093  HN  PHE A  86      -2.789   5.528 -16.140  1.00 88.98           H
ATOM   1094  N   LEU A  87      -0.221   4.515 -14.607  1.00 85.35           N
ATOM   1095  CA  LEU A  87       1.129   4.063 -14.313  1.00 85.35           C
ATOM   1096  C   LEU A  87       1.959   5.245 -13.808  1.00 85.35           C
ATOM   1097  O   LEU A  87       2.824   5.079 -12.949  1.00 85.35           O
ATOM   1098  HA  LEU A  87       1.059   3.324 -13.514  1.00 85.35           H
ATOM   1099  CB  LEU A  87       1.736   3.360 -15.528  1.00 85.35           C
ATOM   1100 1HB  LEU A  87       1.617   4.010 -16.395  1.00 85.35           H
ATOM   1101 2HB  LEU A  87       2.806   3.245 -15.360  1.00 85.35           H
ATOM   1102  CG  LEU A  87       1.151   1.988 -15.871  1.00 85.35           C
ATOM   1103  HG  LEU A  87       0.079   2.104 -16.028  1.00 85.35           H
ATOM   1104  CD1 LEU A  87       1.744   1.450 -17.175  1.00 85.35           C
ATOM   1105 1HD1 LEU A  87       1.518   2.139 -17.988  1.00 85.35           H
ATOM   1106 2HD1 LEU A  87       2.825   1.353 -17.070  1.00 85.35           H
ATOM   1107 3HD1 LEU A  87       1.311   0.474 -17.395  1.00 85.35           H
ATOM   1108  CD2 LEU A  87       1.335   1.009 -14.710  1.00 85.35           C
ATOM   1109 1HD2 LEU A  87       2.398   0.893 -14.497  1.00 85.35           H
ATOM   1110 2HD2 LEU A  87       0.827   1.394 -13.826  1.00 85.35           H
ATOM   1111 3HD2 LEU A  87       0.911   0.042 -14.980  1.00 85.35           H
ATOM   1112  HN  LEU A  87      -0.477   4.479 -15.573  1.00 85.35           H
ATOM   1113  N   LEU A  88       1.666   6.412 -14.362  1.00 89.28           N
ATOM   1114  CA  LEU A  88       2.353   7.627 -13.956  1.00 89.28           C
ATOM   1115  C   LEU A  88       1.977   7.962 -12.511  1.00 89.28           C
ATOM   1116  O   LEU A  88       2.849   8.224 -11.684  1.00 89.28           O
ATOM   1117  HA  LEU A  88       3.424   7.425 -13.996  1.00 89.28           H
ATOM   1118  CB  LEU A  88       2.068   8.759 -14.944  1.00 89.28           C
ATOM   1119 1HB  LEU A  88       2.441   8.462 -15.924  1.00 89.28           H
ATOM   1120 2HB  LEU A  88       0.988   8.872 -15.036  1.00 89.28           H
ATOM   1121  CG  LEU A  88       2.667  10.123 -14.593  1.00 89.28           C
ATOM   1122  HG  LEU A  88       2.314  10.405 -13.601  1.00 89.28           H
ATOM   1123  CD1 LEU A  88       4.193  10.050 -14.526  1.00 89.28           C
ATOM   1124 1HD1 LEU A  88       4.490   9.331 -13.762  1.00 89.28           H
ATOM   1125 2HD1 LEU A  88       4.585   9.736 -15.493  1.00 89.28           H
ATOM   1126 3HD1 LEU A  88       4.593  11.033 -14.274  1.00 89.28           H
ATOM   1127  CD2 LEU A  88       2.186  11.200 -15.567  1.00 89.28           C
ATOM   1128 1HD2 LEU A  88       2.490  10.936 -16.580  1.00 89.28           H
ATOM   1129 2HD2 LEU A  88       1.100  11.273 -15.521  1.00 89.28           H
ATOM   1130 3HD2 LEU A  88       2.627  12.159 -15.294  1.00 89.28           H
ATOM   1131  HN  LEU A  88       0.975   6.536 -15.074  1.00 89.28           H
ATOM   1132  N   ASN A  89       0.678   7.942 -12.252  1.00 90.70           N
ATOM   1133  CA  ASN A  89       0.172   8.296 -10.937  1.00 90.70           C
ATOM   1134  C   ASN A  89       0.641   7.256  -9.918  1.00 90.70           C
ATOM   1135  O   ASN A  89       0.857   7.579  -8.751  1.00 90.70           O
ATOM   1136  HA  ASN A  89       0.572   9.289 -10.734  1.00 90.70           H
ATOM   1137  CB  ASN A  89      -1.358   8.316 -10.922  1.00 90.70           C
ATOM   1138 1HB  ASN A  89      -1.742   7.480 -11.507  1.00 90.70           H
ATOM   1139 2HB  ASN A  89      -1.717   8.182  -9.902  1.00 90.70           H
ATOM   1140  CG  ASN A  89      -1.895   9.632 -11.489  1.00 90.70           C
ATOM   1141  OD1 ASN A  89      -2.084  10.610 -10.786  1.00 90.70           O
ATOM   1142  ND2 ASN A  89      -2.130   9.601 -12.798  1.00 90.70           N
ATOM   1143 1HD2 ASN A  89      -1.954   8.765 -13.318  1.00 90.70           H
ATOM   1144 2HD2 ASN A  89      -2.483  10.413 -13.262  1.00 90.70           H
ATOM   1145  HN  ASN A  89      -0.022   7.691 -12.921  1.00 90.70           H
ATOM   1146  N   LEU A  90       0.784   6.029 -10.396  1.00 89.36           N
ATOM   1147  CA  LEU A  90       1.260   4.947  -9.550  1.00 89.36           C
ATOM   1148  C   LEU A  90       2.688   5.253  -9.093  1.00 89.36           C
ATOM   1149  O   LEU A  90       3.019   5.077  -7.922  1.00 89.36           O
ATOM   1150  HA  LEU A  90       0.616   4.912  -8.671  1.00 89.36           H
ATOM   1151  CB  LEU A  90       1.119   3.604 -10.269  1.00 89.36           C
ATOM   1152 1HB  LEU A  90       0.080   3.487 -10.577  1.00 89.36           H
ATOM   1153 2HB  LEU A  90       1.720   3.636 -11.178  1.00 89.36           H
ATOM   1154  CG  LEU A  90       1.526   2.367  -9.465  1.00 89.36           C
ATOM   1155  HG  LEU A  90       2.544   2.514  -9.105  1.00 89.36           H
ATOM   1156  CD1 LEU A  90       0.632   2.195  -8.235  1.00 89.36           C
ATOM   1157 1HD1 LEU A  90       0.721   3.073  -7.595  1.00 89.36           H
ATOM   1158 2HD1 LEU A  90      -0.404   2.080  -8.552  1.00 89.36           H
ATOM   1159 3HD1 LEU A  90       0.943   1.309  -7.681  1.00 89.36           H
ATOM   1160  CD2 LEU A  90       1.534   1.118 -10.347  1.00 89.36           C
ATOM   1161 1HD2 LEU A  90       0.537   0.956 -10.757  1.00 89.36           H
ATOM   1162 2HD2 LEU A  90       2.244   1.253 -11.163  1.00 89.36           H
ATOM   1163 3HD2 LEU A  90       1.826   0.253  -9.751  1.00 89.36           H
ATOM   1164  HN  LEU A  90       0.583   5.769 -11.340  1.00 89.36           H
ATOM   1165  N   ALA A  91       3.494   5.707 -10.041  1.00 92.85           N
ATOM   1166  CA  ALA A  91       4.888   6.004  -9.759  1.00 92.85           C
ATOM   1167  C   ALA A  91       4.967   7.174  -8.776  1.00 92.85           C
ATOM   1168  O   ALA A  91       5.831   7.198  -7.901  1.00 92.85           O
ATOM   1169  HA  ALA A  91       5.329   5.121  -9.295  1.00 92.85           H
ATOM   1170  CB  ALA A  91       5.625   6.292 -11.069  1.00 92.85           C
ATOM   1171 1HB  ALA A  91       5.564   5.420 -11.719  1.00 92.85           H
ATOM   1172 2HB  ALA A  91       5.164   7.147 -11.564  1.00 92.85           H
ATOM   1173 3HB  ALA A  91       6.670   6.516 -10.856  1.00 92.85           H
ATOM   1174  HN  ALA A  91       3.210   5.871 -10.986  1.00 92.85           H
ATOM   1175  N   ILE A  92       4.052   8.117  -8.953  1.00 91.76           N
ATOM   1176  CA  ILE A  92       3.995   9.278  -8.082  1.00 91.76           C
ATOM   1177  C   ILE A  92       3.642   8.828  -6.663  1.00 91.76           C
ATOM   1178  O   ILE A  92       4.260   9.271  -5.696  1.00 91.76           O
ATOM   1179  HA  ILE A  92       4.990   9.723  -8.066  1.00 91.76           H
ATOM   1180  CB  ILE A  92       3.039  10.328  -8.650  1.00 91.76           C
ATOM   1181  HB  ILE A  92       2.098   9.835  -8.898  1.00 91.76           H
ATOM   1182  CG1 ILE A  92       3.589  10.927  -9.946  1.00 91.76           C
ATOM   1183 1HG1 ILE A  92       4.435  11.577  -9.720  1.00 91.76           H
ATOM   1184 2HG1 ILE A  92       3.963  10.131 -10.589  1.00 91.76           H
ATOM   1185  CG2 ILE A  92       2.725  11.404  -7.609  1.00 91.76           C
ATOM   1186 1HG2 ILE A  92       2.259  10.943  -6.738  1.00 91.76           H
ATOM   1187 2HG2 ILE A  92       3.648  11.899  -7.308  1.00 91.76           H
ATOM   1188 3HG2 ILE A  92       2.043  12.138  -8.039  1.00 91.76           H
ATOM   1189  CD1 ILE A  92       2.511  11.723 -10.684  1.00 91.76           C
ATOM   1190 1HD1 ILE A  92       1.678  11.064 -10.930  1.00 91.76           H
ATOM   1191 2HD1 ILE A  92       2.157  12.533 -10.047  1.00 91.76           H
ATOM   1192 3HD1 ILE A  92       2.929  12.137 -11.601  1.00 91.76           H
ATOM   1193  HN  ILE A  92       3.360   8.096  -9.675  1.00 91.76           H
ATOM   1194  N   ALA A  93       2.650   7.954  -6.583  1.00 93.31           N
ATOM   1195  CA  ALA A  93       2.166   7.487  -5.295  1.00 93.31           C
ATOM   1196  C   ALA A  93       3.299   6.770  -4.558  1.00 93.31           C
ATOM   1197  O   ALA A  93       3.535   7.024  -3.378  1.00 93.31           O
ATOM   1198  HA  ALA A  93       1.864   8.361  -4.717  1.00 93.31           H
ATOM   1199  CB  ALA A  93       0.945   6.588  -5.504  1.00 93.31           C
ATOM   1200 1HB  ALA A  93       0.159   7.153  -6.004  1.00 93.31           H
ATOM   1201 2HB  ALA A  93       1.225   5.733  -6.118  1.00 93.31           H
ATOM   1202 3HB  ALA A  93       0.582   6.238  -4.537  1.00 93.31           H
ATOM   1203  HN  ALA A  93       2.180   7.568  -7.377  1.00 93.31           H
ATOM   1204  N   ASP A  94       3.970   5.889  -5.285  1.00 90.82           N
ATOM   1205  CA  ASP A  94       5.050   5.108  -4.706  1.00 90.82           C
ATOM   1206  C   ASP A  94       6.125   6.054  -4.168  1.00 90.82           C
ATOM   1207  O   ASP A  94       6.658   5.839  -3.081  1.00 90.82           O
ATOM   1208  HA  ASP A  94       4.584   4.515  -3.919  1.00 90.82           H
ATOM   1209  CB  ASP A  94       5.698   4.202  -5.755  1.00 90.82           C
ATOM   1210 1HB  ASP A  94       5.816   4.749  -6.690  1.00 90.82           H
ATOM   1211 2HB  ASP A  94       6.697   3.916  -5.425  1.00 90.82           H
ATOM   1212  CG  ASP A  94       4.855   2.948  -5.993  1.00 90.82           C
ATOM   1213  OD1 ASP A  94       4.146   2.552  -5.043  1.00 90.82           O
ATOM   1214  OD2 ASP A  94       4.938   2.415  -7.121  1.00 90.82           O
ATOM   1215  HN  ASP A  94       3.786   5.705  -6.251  1.00 90.82           H
ATOM   1216  N   LEU A  95       6.412   7.081  -4.955  1.00 91.10           N
ATOM   1217  CA  LEU A  95       7.473   8.013  -4.612  1.00 91.10           C
ATOM   1218  C   LEU A  95       7.117   8.727  -3.307  1.00 91.10           C
ATOM   1219  O   LEU A  95       7.973   8.912  -2.443  1.00 91.10           O
ATOM   1220  HA  LEU A  95       8.380   7.430  -4.451  1.00 91.10           H
ATOM   1221  CB  LEU A  95       7.748   8.964  -5.779  1.00 91.10           C
ATOM   1222 1HB  LEU A  95       7.862   8.371  -6.686  1.00 91.10           H
ATOM   1223 2HB  LEU A  95       6.872   9.597  -5.919  1.00 91.10           H
ATOM   1224  CG  LEU A  95       8.977   9.865  -5.634  1.00 91.10           C
ATOM   1225  HG  LEU A  95       8.914  10.376  -4.674  1.00 91.10           H
ATOM   1226  CD1 LEU A  95      10.264   9.038  -5.624  1.00 91.10           C
ATOM   1227 1HD1 LEU A  95      10.242   8.341  -4.787  1.00 91.10           H
ATOM   1228 2HD1 LEU A  95      10.346   8.482  -6.558  1.00 91.10           H
ATOM   1229 3HD1 LEU A  95      11.122   9.703  -5.520  1.00 91.10           H
ATOM   1230  CD2 LEU A  95       8.996  10.943  -6.719  1.00 91.10           C
ATOM   1231 1HD2 LEU A  95       9.023  10.470  -7.701  1.00 91.10           H
ATOM   1232 2HD2 LEU A  95       8.100  11.558  -6.637  1.00 91.10           H
ATOM   1233 3HD2 LEU A  95       9.879  11.569  -6.593  1.00 91.10           H
ATOM   1234  HN  LEU A  95       5.935   7.280  -5.811  1.00 91.10           H
ATOM   1235  N   LEU A  96       5.853   9.109  -3.205  1.00 88.04           N
ATOM   1236  CA  LEU A  96       5.381   9.827  -2.033  1.00 88.04           C
ATOM   1237  C   LEU A  96       5.553   8.945  -0.795  1.00 88.04           C
ATOM   1238  O   LEU A  96       5.938   9.429   0.268  1.00 88.04           O
ATOM   1239  HA  LEU A  96       6.008  10.711  -1.917  1.00 88.04           H
ATOM   1240  CB  LEU A  96       3.946  10.315  -2.246  1.00 88.04           C
ATOM   1241 1HB  LEU A  96       3.354   9.484  -2.628  1.00 88.04           H
ATOM   1242 2HB  LEU A  96       3.528  10.586  -1.276  1.00 88.04           H
ATOM   1243  CG  LEU A  96       3.776  11.505  -3.193  1.00 88.04           C
ATOM   1244  HG  LEU A  96       4.253  11.257  -4.141  1.00 88.04           H
ATOM   1245  CD1 LEU A  96       2.297  11.765  -3.486  1.00 88.04           C
ATOM   1246 1HD1 LEU A  96       1.858  10.882  -3.951  1.00 88.04           H
ATOM   1247 2HD1 LEU A  96       1.775  11.983  -2.554  1.00 88.04           H
ATOM   1248 3HD1 LEU A  96       2.204  12.615  -4.161  1.00 88.04           H
ATOM   1249  CD2 LEU A  96       4.479  12.748  -2.644  1.00 88.04           C
ATOM   1250 1HD2 LEU A  96       4.053  13.009  -1.676  1.00 88.04           H
ATOM   1251 2HD2 LEU A  96       5.543  12.542  -2.529  1.00 88.04           H
ATOM   1252 3HD2 LEU A  96       4.342  13.578  -3.337  1.00 88.04           H
ATOM   1253  HN  LEU A  96       5.158   8.936  -3.903  1.00 88.04           H
ATOM   1254  N   PHE A  97       5.259   7.665  -0.975  1.00 90.01           N
ATOM   1255  CA  PHE A  97       5.390   6.708   0.111  1.00 90.01           C
ATOM   1256  C   PHE A  97       6.847   6.581   0.558  1.00 90.01           C
ATOM   1257  O   PHE A  97       7.138   6.601   1.753  1.00 90.01           O
ATOM   1258  HA  PHE A  97       4.787   7.077   0.941  1.00 90.01           H
ATOM   1259  CB  PHE A  97       4.913   5.356  -0.425  1.00 90.01           C
ATOM   1260 1HB  PHE A  97       3.825   5.361  -0.477  1.00 90.01           H
ATOM   1261 2HB  PHE A  97       5.281   5.231  -1.444  1.00 90.01           H
ATOM   1262  CG  PHE A  97       5.365   4.160   0.415  1.00 90.01           C
ATOM   1263  CD1 PHE A  97       6.264   3.274  -0.091  1.00 90.01           C
ATOM   1264  HD1 PHE A  97       6.663   3.417  -1.095  1.00 90.01           H
ATOM   1265  CD2 PHE A  97       4.867   3.982   1.668  1.00 90.01           C
ATOM   1266  HD2 PHE A  97       4.146   4.692   2.073  1.00 90.01           H
ATOM   1267  CE1 PHE A  97       6.683   2.164   0.688  1.00 90.01           C
ATOM   1268  HE1 PHE A  97       7.404   1.454   0.283  1.00 90.01           H
ATOM   1269  CE2 PHE A  97       5.285   2.872   2.448  1.00 90.01           C
ATOM   1270  HE2 PHE A  97       4.886   2.729   3.452  1.00 90.01           H
ATOM   1271  CZ  PHE A  97       6.185   1.986   1.941  1.00 90.01           C
ATOM   1272  HZ  PHE A  97       6.506   1.134   2.540  1.00 90.01           H
ATOM   1273  HN  PHE A  97       4.938   7.281  -1.841  1.00 90.01           H
ATOM   1274  N   LEU A  98       7.726   6.454  -0.426  1.00 93.26           N
ATOM   1275  CA  LEU A  98       9.118   6.144  -0.150  1.00 93.26           C
ATOM   1276  C   LEU A  98       9.720   7.250   0.718  1.00 93.26           C
ATOM   1277  O   LEU A  98      10.585   6.988   1.553  1.00 93.26           O
ATOM   1278  HA  LEU A  98       9.140   5.212   0.414  1.00 93.26           H
ATOM   1279  CB  LEU A  98       9.881   5.901  -1.454  1.00 93.26           C
ATOM   1280 1HB  LEU A  98       9.699   6.744  -2.121  1.00 93.26           H
ATOM   1281 2HB  LEU A  98      10.948   5.896  -1.232  1.00 93.26           H
ATOM   1282  CG  LEU A  98       9.538   4.612  -2.202  1.00 93.26           C
ATOM   1283  HG  LEU A  98       8.454   4.500  -2.209  1.00 93.26           H
ATOM   1284  CD1 LEU A  98       9.994   4.686  -3.661  1.00 93.26           C
ATOM   1285 1HD1 LEU A  98       9.496   5.520  -4.155  1.00 93.26           H
ATOM   1286 2HD1 LEU A  98      11.073   4.834  -3.697  1.00 93.26           H
ATOM   1287 3HD1 LEU A  98       9.738   3.757  -4.170  1.00 93.26           H
ATOM   1288  CD2 LEU A  98      10.114   3.390  -1.483  1.00 93.26           C
ATOM   1289 1HD2 LEU A  98      11.198   3.482  -1.424  1.00 93.26           H
ATOM   1290 2HD2 LEU A  98       9.699   3.332  -0.477  1.00 93.26           H
ATOM   1291 3HD2 LEU A  98       9.855   2.488  -2.036  1.00 93.26           H
ATOM   1292  HN  LEU A  98       7.500   6.558  -1.394  1.00 93.26           H
ATOM   1293  N   VAL A  99       9.239   8.464   0.492  1.00 90.07           N
ATOM   1294  CA  VAL A  99       9.759   9.620   1.202  1.00 90.07           C
ATOM   1295  C   VAL A  99       9.498   9.452   2.701  1.00 90.07           C
ATOM   1296  O   VAL A  99      10.152  10.090   3.524  1.00 90.07           O
ATOM   1297  HA  VAL A  99      10.836   9.651   1.036  1.00 90.07           H
ATOM   1298  CB  VAL A  99       9.153  10.902   0.630  1.00 90.07           C
ATOM   1299  HB  VAL A  99       8.068  10.797   0.647  1.00 90.07           H
ATOM   1300  CG1 VAL A  99       9.522  12.114   1.489  1.00 90.07           C
ATOM   1301 1HG1 VAL A  99       9.144  11.970   2.501  1.00 90.07           H
ATOM   1302 2HG1 VAL A  99      10.606  12.222   1.518  1.00 90.07           H
ATOM   1303 3HG1 VAL A  99       9.078  13.012   1.059  1.00 90.07           H
ATOM   1304  CG2 VAL A  99       9.582  11.110  -0.824  1.00 90.07           C
ATOM   1305 1HG2 VAL A  99      10.668  11.184  -0.875  1.00 90.07           H
ATOM   1306 2HG2 VAL A  99       9.246  10.266  -1.426  1.00 90.07           H
ATOM   1307 3HG2 VAL A  99       9.137  12.029  -1.206  1.00 90.07           H
ATOM   1308  HN  VAL A  99       8.509   8.663  -0.162  1.00 90.07           H
ATOM   1309  N   THR A 100       8.540   8.589   3.009  1.00 90.13           N
ATOM   1310  CA  THR A 100       8.150   8.367   4.390  1.00 90.13           C
ATOM   1311  C   THR A 100       9.097   7.369   5.058  1.00 90.13           C
ATOM   1312  O   THR A 100       9.227   7.353   6.281  1.00 90.13           O
ATOM   1313  HA  THR A 100       8.245   9.309   4.930  1.00 90.13           H
ATOM   1314  CB  THR A 100       6.687   7.917   4.402  1.00 90.13           C
ATOM   1315  HB  THR A 100       6.263   7.997   5.403  1.00 90.13           H
ATOM   1316  OG1 THR A 100       6.724   6.603   3.852  1.00 90.13           O
ATOM   1317  HG1 THR A 100       6.655   6.647   2.856  1.00 90.13           H
ATOM   1318  CG2 THR A 100       5.824   8.709   3.418  1.00 90.13           C
ATOM   1319 1HG2 THR A 100       6.208   8.574   2.407  1.00 90.13           H
ATOM   1320 2HG2 THR A 100       5.852   9.766   3.679  1.00 90.13           H
ATOM   1321 3HG2 THR A 100       4.796   8.350   3.466  1.00 90.13           H
ATOM   1322  HN  THR A 100       8.036   8.049   2.335  1.00 90.13           H
ATOM   1323  N   LEU A 101       9.735   6.559   4.226  1.00 92.70           N
ATOM   1324  CA  LEU A 101      10.474   5.409   4.719  1.00 92.70           C
ATOM   1325  C   LEU A 101      11.632   5.889   5.595  1.00 92.70           C
ATOM   1326  O   LEU A 101      11.912   5.301   6.638  1.00 92.70           O
ATOM   1327  HA  LEU A 101       9.793   4.824   5.337  1.00 92.70           H
ATOM   1328  CB  LEU A 101      10.911   4.515   3.557  1.00 92.70           C
ATOM   1329 1HB  LEU A 101      11.374   5.142   2.796  1.00 92.70           H
ATOM   1330 2HB  LEU A 101      11.681   3.833   3.919  1.00 92.70           H
ATOM   1331  CG  LEU A 101       9.807   3.688   2.894  1.00 92.70           C
ATOM   1332  HG  LEU A 101       9.088   4.374   2.448  1.00 92.70           H
ATOM   1333  CD1 LEU A 101      10.372   2.827   1.763  1.00 92.70           C
ATOM   1334 1HD1 LEU A 101      10.827   3.469   1.009  1.00 92.70           H
ATOM   1335 2HD1 LEU A 101      11.124   2.147   2.164  1.00 92.70           H
ATOM   1336 3HD1 LEU A 101       9.566   2.249   1.309  1.00 92.70           H
ATOM   1337  CD2 LEU A 101       9.052   2.852   3.929  1.00 92.70           C
ATOM   1338 1HD2 LEU A 101       9.747   2.174   4.425  1.00 92.70           H
ATOM   1339 2HD2 LEU A 101       8.599   3.512   4.669  1.00 92.70           H
ATOM   1340 3HD2 LEU A 101       8.273   2.274   3.432  1.00 92.70           H
ATOM   1341  HN  LEU A 101       9.753   6.679   3.233  1.00 92.70           H
ATOM   1342  N   PRO A 102      12.325   6.963   5.190  1.00 94.81           N
ATOM   1343  CA  PRO A 102      13.466   7.460   5.961  1.00 94.81           C
ATOM   1344  C   PRO A 102      13.114   7.703   7.420  1.00 94.81           C
ATOM   1345  O   PRO A 102      13.878   7.343   8.315  1.00 94.81           O
ATOM   1346  HA  PRO A 102      14.260   6.712   5.980  1.00 94.81           H
ATOM   1347  CB  PRO A 102      13.850   8.757   5.246  1.00 94.81           C
ATOM   1348 1HB  PRO A 102      13.347   9.620   5.683  1.00 94.81           H
ATOM   1349 2HB  PRO A 102      14.921   8.948   5.309  1.00 94.81           H
ATOM   1350  CG  PRO A 102      13.404   8.513   3.809  1.00 94.81           C
ATOM   1351 1HG  PRO A 102      13.282   9.446   3.260  1.00 94.81           H
ATOM   1352 2HG  PRO A 102      14.134   7.923   3.254  1.00 94.81           H
ATOM   1353  CD  PRO A 102      12.087   7.776   3.983  1.00 94.81           C
ATOM   1354 1HD  PRO A 102      11.253   8.464   4.123  1.00 94.81           H
ATOM   1355 2HD  PRO A 102      11.848   7.163   3.114  1.00 94.81           H
ATOM   1356  N   PHE A 103      11.956   8.313   7.623  1.00 93.49           N
ATOM   1357  CA  PHE A 103      11.521   8.667   8.963  1.00 93.49           C
ATOM   1358  C   PHE A 103      11.235   7.416   9.795  1.00 93.49           C
ATOM   1359  O   PHE A 103      11.573   7.361  10.977  1.00 93.49           O
ATOM   1360  HA  PHE A 103      12.330   9.233   9.426  1.00 93.49           H
ATOM   1361  CB  PHE A 103      10.229   9.474   8.815  1.00 93.49           C
ATOM   1362 1HB  PHE A 103       9.501   8.877   8.266  1.00 93.49           H
ATOM   1363 2HB  PHE A 103       9.811   9.655   9.805  1.00 93.49           H
ATOM   1364  CG  PHE A 103      10.411  10.815   8.101  1.00 93.49           C
ATOM   1365  CD1 PHE A 103      10.789  11.915   8.806  1.00 93.49           C
ATOM   1366  HD1 PHE A 103      10.963  11.841   9.880  1.00 93.49           H
ATOM   1367  CD2 PHE A 103      10.194  10.907   6.762  1.00 93.49           C
ATOM   1368  HD2 PHE A 103       9.891  10.025   6.197  1.00 93.49           H
ATOM   1369  CE1 PHE A 103      10.958  13.159   8.144  1.00 93.49           C
ATOM   1370  HE1 PHE A 103      11.261  14.041   8.709  1.00 93.49           H
ATOM   1371  CE2 PHE A 103      10.363  12.151   6.099  1.00 93.49           C
ATOM   1372  HE2 PHE A 103      10.189  12.225   5.026  1.00 93.49           H
ATOM   1373  CZ  PHE A 103      10.741  13.251   6.804  1.00 93.49           C
ATOM   1374  HZ  PHE A 103      10.871  14.207   6.296  1.00 93.49           H
ATOM   1375  HN  PHE A 103      11.321   8.564   6.892  1.00 93.49           H
ATOM   1376  N   TRP A 104      10.614   6.441   9.146  1.00 86.74           N
ATOM   1377  CA  TRP A 104      10.261   5.202   9.817  1.00 86.74           C
ATOM   1378  C   TRP A 104      11.557   4.460  10.151  1.00 86.74           C
ATOM   1379  O   TRP A 104      11.634   3.763  11.162  1.00 86.74           O
ATOM   1380  HA  TRP A 104       9.731   5.458  10.734  1.00 86.74           H
ATOM   1381  CB  TRP A 104       9.300   4.371   8.964  1.00 86.74           C
ATOM   1382 1HB  TRP A 104       9.702   4.292   7.954  1.00 86.74           H
ATOM   1383 2HB  TRP A 104       9.253   3.360   9.368  1.00 86.74           H
ATOM   1384  CG  TRP A 104       7.882   4.942   8.890  1.00 86.74           C
ATOM   1385  CD1 TRP A 104       7.181   5.270   7.797  1.00 86.74           C
ATOM   1386  HD1 TRP A 104       7.551   5.166   6.777  1.00 86.74           H
ATOM   1387  CD2 TRP A 104       7.016   5.240  10.005  1.00 86.74           C
ATOM   1388  NE1 TRP A 104       5.932   5.756   8.124  1.00 86.74           N
ATOM   1389  HE1 TRP A 104       5.230   6.064   7.482  1.00 86.74           H
ATOM   1390  CE2 TRP A 104       5.828   5.737   9.510  1.00 86.74           C
ATOM   1391  CE3 TRP A 104       7.230   5.095  11.388  1.00 86.74           C
ATOM   1392  HE3 TRP A 104       8.159   4.705  11.804  1.00 86.74           H
ATOM   1393  CZ2 TRP A 104       4.761   6.129  10.327  1.00 86.74           C
ATOM   1394  HZ2 TRP A 104       3.832   6.519   9.910  1.00 86.74           H
ATOM   1395  CZ3 TRP A 104       6.153   5.491  12.190  1.00 86.74           C
ATOM   1396  HZ3 TRP A 104       6.266   5.399  13.271  1.00 86.74           H
ATOM   1397  CH2 TRP A 104       4.951   5.993  11.707  1.00 86.74           C
ATOM   1398  HH2 TRP A 104       4.159   6.280  12.399  1.00 86.74           H
ATOM   1399  HN  TRP A 104      10.354   6.489   8.182  1.00 86.74           H
ATOM   1400  N   ALA A 105      12.543   4.635   9.283  1.00 95.33           N
ATOM   1401  CA  ALA A 105      13.832   3.994   9.476  1.00 95.33           C
ATOM   1402  C   ALA A 105      14.461   4.502  10.775  1.00 95.33           C
ATOM   1403  O   ALA A 105      14.945   3.713  11.585  1.00 95.33           O
ATOM   1404  HA  ALA A 105      13.660   2.921   9.561  1.00 95.33           H
ATOM   1405  CB  ALA A 105      14.720   4.256   8.258  1.00 95.33           C
ATOM   1406 1HB  ALA A 105      14.242   3.850   7.366  1.00 95.33           H
ATOM   1407 2HB  ALA A 105      14.863   5.330   8.136  1.00 95.33           H
ATOM   1408 3HB  ALA A 105      15.687   3.775   8.402  1.00 95.33           H
ATOM   1409  HN  ALA A 105      12.471   5.202   8.463  1.00 95.33           H
ATOM   1410  N   ILE A 106      14.433   5.817  10.934  1.00 92.03           N
ATOM   1411  CA  ILE A 106      15.009   6.441  12.113  1.00 92.03           C
ATOM   1412  C   ILE A 106      14.212   6.020  13.349  1.00 92.03           C
ATOM   1413  O   ILE A 106      14.792   5.674  14.377  1.00 92.03           O
ATOM   1414  HA  ILE A 106      16.028   6.067  12.215  1.00 92.03           H
ATOM   1415  CB  ILE A 106      15.100   7.957  11.926  1.00 92.03           C
ATOM   1416  HB  ILE A 106      14.126   8.319  11.597  1.00 92.03           H
ATOM   1417  CG1 ILE A 106      16.109   8.316  10.833  1.00 92.03           C
ATOM   1418 1HG1 ILE A 106      17.122   8.174  11.208  1.00 92.03           H
ATOM   1419 2HG1 ILE A 106      15.986   7.643   9.985  1.00 92.03           H
ATOM   1420  CG2 ILE A 106      15.418   8.654  13.251  1.00 92.03           C
ATOM   1421 1HG2 ILE A 106      14.631   8.437  13.973  1.00 92.03           H
ATOM   1422 2HG2 ILE A 106      16.372   8.291  13.633  1.00 92.03           H
ATOM   1423 3HG2 ILE A 106      15.476   9.731  13.090  1.00 92.03           H
ATOM   1424  CD1 ILE A 106      15.927   9.764  10.373  1.00 92.03           C
ATOM   1425 1HD1 ILE A 106      14.920   9.895   9.977  1.00 92.03           H
ATOM   1426 2HD1 ILE A 106      16.075  10.435  11.219  1.00 92.03           H
ATOM   1427 3HD1 ILE A 106      16.656   9.992   9.596  1.00 92.03           H
ATOM   1428  HN  ILE A 106      14.026   6.451  10.276  1.00 92.03           H
ATOM   1429  N   ALA A 107      12.896   6.063  13.208  1.00 93.43           N
ATOM   1430  CA  ALA A 107      12.013   5.780  14.327  1.00 93.43           C
ATOM   1431  C   ALA A 107      12.233   4.339  14.793  1.00 93.43           C
ATOM   1432  O   ALA A 107      12.176   4.054  15.988  1.00 93.43           O
ATOM   1433  HA  ALA A 107      12.278   6.459  15.138  1.00 93.43           H
ATOM   1434  CB  ALA A 107      10.564   6.046  13.915  1.00 93.43           C
ATOM   1435 1HB  ALA A 107      10.455   7.090  13.621  1.00 93.43           H
ATOM   1436 2HB  ALA A 107      10.302   5.403  13.075  1.00 93.43           H
ATOM   1437 3HB  ALA A 107       9.903   5.834  14.755  1.00 93.43           H
ATOM   1438  HN  ALA A 107      12.432   6.285  12.350  1.00 93.43           H
ATOM   1439  N   ALA A 108      12.478   3.469  13.824  1.00 92.93           N
ATOM   1440  CA  ALA A 108      12.658   2.057  14.114  1.00 92.93           C
ATOM   1441  C   ALA A 108      14.026   1.845  14.765  1.00 92.93           C
ATOM   1442  O   ALA A 108      14.192   0.952  15.594  1.00 92.93           O
ATOM   1443  HA  ALA A 108      11.880   1.761  14.819  1.00 92.93           H
ATOM   1444  CB  ALA A 108      12.493   1.246  12.828  1.00 92.93           C
ATOM   1445 1HB  ALA A 108      11.494   1.409  12.422  1.00 92.93           H
ATOM   1446 2HB  ALA A 108      13.238   1.565  12.099  1.00 92.93           H
ATOM   1447 3HB  ALA A 108      12.628   0.187  13.046  1.00 92.93           H
ATOM   1448  HN  ALA A 108      12.554   3.715  12.858  1.00 92.93           H
ATOM   1449  N   ALA A 109      14.972   2.682  14.365  1.00 91.73           N
ATOM   1450  CA  ALA A 109      16.348   2.521  14.804  1.00 91.73           C
ATOM   1451  C   ALA A 109      16.449   2.868  16.290  1.00 91.73           C
ATOM   1452  O   ALA A 109      17.206   2.238  17.028  1.00 91.73           O
ATOM   1453  HA  ALA A 109      16.621   1.475  14.664  1.00 91.73           H
ATOM   1454  CB  ALA A 109      17.265   3.389  13.939  1.00 91.73           C
ATOM   1455 1HB  ALA A 109      17.177   3.083  12.897  1.00 91.73           H
ATOM   1456 2HB  ALA A 109      16.973   4.435  14.037  1.00 91.73           H
ATOM   1457 3HB  ALA A 109      18.297   3.268  14.268  1.00 91.73           H
ATOM   1458  HN  ALA A 109      14.811   3.457  13.755  1.00 91.73           H
ATOM   1459  N   ASP A 110      15.675   3.867  16.686  1.00 83.10           N
ATOM   1460  CA  ASP A 110      15.802   4.429  18.020  1.00 83.10           C
ATOM   1461  C   ASP A 110      14.421   4.853  18.524  1.00 83.10           C
ATOM   1462  O   ASP A 110      13.697   4.051  19.112  1.00 83.10           O
ATOM   1463  HA  ASP A 110      16.241   3.635  18.625  1.00 83.10           H
ATOM   1464  CB  ASP A 110      16.703   5.665  18.014  1.00 83.10           C
ATOM   1465 1HB  ASP A 110      17.643   5.432  17.514  1.00 83.10           H
ATOM   1466 2HB  ASP A 110      16.228   6.463  17.444  1.00 83.10           H
ATOM   1467  CG  ASP A 110      16.983   6.147  19.439  1.00 83.10           C
ATOM   1468  OD1 ASP A 110      16.625   5.396  20.373  1.00 83.10           O
ATOM   1469  OD2 ASP A 110      17.549   7.255  19.563  1.00 83.10           O
ATOM   1470  HN  ASP A 110      14.973   4.292  16.114  1.00 83.10           H
ATOM   1471  N   GLN A 111      14.097   6.113  18.275  1.00 86.39           N
ATOM   1472  CA  GLN A 111      12.823   6.659  18.712  1.00 86.39           C
ATOM   1473  C   GLN A 111      12.347   7.740  17.739  1.00 86.39           C
ATOM   1474  O   GLN A 111      13.103   8.178  16.873  1.00 86.39           O
ATOM   1475  HA  GLN A 111      12.128   5.819  18.699  1.00 86.39           H
ATOM   1476  CB  GLN A 111      12.920   7.207  20.137  1.00 86.39           C
ATOM   1477 1HB  GLN A 111      11.960   7.628  20.435  1.00 86.39           H
ATOM   1478 2HB  GLN A 111      13.141   6.394  20.829  1.00 86.39           H
ATOM   1479  CG  GLN A 111      14.007   8.279  20.239  1.00 86.39           C
ATOM   1480 1HG  GLN A 111      14.974   7.848  19.977  1.00 86.39           H
ATOM   1481 2HG  GLN A 111      13.807   9.074  19.520  1.00 86.39           H
ATOM   1482  CD  GLN A 111      14.069   8.864  21.651  1.00 86.39           C
ATOM   1483  OE1 GLN A 111      13.144   8.752  22.438  1.00 86.39           O
ATOM   1484  NE2 GLN A 111      15.208   9.494  21.926  1.00 86.39           N
ATOM   1485 1HE2 GLN A 111      15.928   9.550  21.234  1.00 86.39           H
ATOM   1486 2HE2 GLN A 111      15.344   9.910  22.825  1.00 86.39           H
ATOM   1487  HN  GLN A 111      14.686   6.756  17.786  1.00 86.39           H
ATOM   1488  N   TRP A 112      11.097   8.141  17.916  1.00 91.43           N
ATOM   1489  CA  TRP A 112      10.538   9.221  17.120  1.00 91.43           C
ATOM   1490  C   TRP A 112      11.155  10.534  17.606  1.00 91.43           C
ATOM   1491  O   TRP A 112      10.909  10.960  18.733  1.00 91.43           O
ATOM   1492  HA  TRP A 112      10.810   9.044  16.080  1.00 91.43           H
ATOM   1493  CB  TRP A 112       9.009   9.217  17.188  1.00 91.43           C
ATOM   1494 1HB  TRP A 112       8.646   8.223  16.928  1.00 91.43           H
ATOM   1495 2HB  TRP A 112       8.701   9.410  18.216  1.00 91.43           H
ATOM   1496  CG  TRP A 112       8.343  10.244  16.270  1.00 91.43           C
ATOM   1497  CD1 TRP A 112       7.886  11.463  16.590  1.00 91.43           C
ATOM   1498  HD1 TRP A 112       7.935  11.893  17.590  1.00 91.43           H
ATOM   1499  CD2 TRP A 112       8.077  10.092  14.860  1.00 91.43           C
ATOM   1500  NE1 TRP A 112       7.346  12.104  15.493  1.00 91.43           N
ATOM   1501  HE1 TRP A 112       6.944  13.019  15.482  1.00 91.43           H
ATOM   1502  CE2 TRP A 112       7.466  11.244  14.408  1.00 91.43           C
ATOM   1503  CE3 TRP A 112       8.343   9.016  13.995  1.00 91.43           C
ATOM   1504  HE3 TRP A 112       8.824   8.096  14.327  1.00 91.43           H
ATOM   1505  CZ2 TRP A 112       7.070  11.431  13.078  1.00 91.43           C
ATOM   1506  HZ2 TRP A 112       6.589  12.351  12.746  1.00 91.43           H
ATOM   1507  CZ3 TRP A 112       7.941   9.218  12.669  1.00 91.43           C
ATOM   1508  HZ3 TRP A 112       8.123   8.414  11.956  1.00 91.43           H
ATOM   1509  CH2 TRP A 112       7.325  10.372  12.199  1.00 91.43           C
ATOM   1510  HH2 TRP A 112       7.041  10.452  11.149  1.00 91.43           H
ATOM   1511  HN  TRP A 112      10.471   7.742  18.586  1.00 91.43           H
ATOM   1512  N   LYS A 113      11.945  11.139  16.731  1.00 83.64           N
ATOM   1513  CA  LYS A 113      12.739  12.294  17.113  1.00 83.64           C
ATOM   1514  C   LYS A 113      12.099  13.560  16.539  1.00 83.64           C
ATOM   1515  O   LYS A 113      12.694  14.635  16.583  1.00 83.64           O
ATOM   1516  HA  LYS A 113      12.718  12.360  18.201  1.00 83.64           H
ATOM   1517  CB  LYS A 113      14.199  12.101  16.699  1.00 83.64           C
ATOM   1518 1HB  LYS A 113      14.261  11.970  15.619  1.00 83.64           H
ATOM   1519 2HB  LYS A 113      14.772  12.995  16.945  1.00 83.64           H
ATOM   1520  CG  LYS A 113      14.812  10.887  17.401  1.00 83.64           C
ATOM   1521 1HG  LYS A 113      14.671  10.976  18.478  1.00 83.64           H
ATOM   1522 2HG  LYS A 113      14.295   9.981  17.086  1.00 83.64           H
ATOM   1523  CD  LYS A 113      16.304  10.767  17.085  1.00 83.64           C
ATOM   1524 1HD  LYS A 113      16.444  10.654  16.010  1.00 83.64           H
ATOM   1525 2HD  LYS A 113      16.817  11.683  17.379  1.00 83.64           H
ATOM   1526  CE  LYS A 113      16.924   9.573  17.814  1.00 83.64           C
ATOM   1527 1HE  LYS A 113      16.787   9.684  18.889  1.00 83.64           H
ATOM   1528 2HE  LYS A 113      16.414   8.655  17.520  1.00 83.64           H
ATOM   1529  NZ  LYS A 113      18.367   9.466  17.500  1.00 83.64           N
ATOM   1530 1HZ  LYS A 113      18.757   8.661  17.976  1.00 83.64           H
ATOM   1531 2HZ  LYS A 113      18.488   9.359  16.499  1.00 83.64           H
ATOM   1532 3HZ  LYS A 113      18.843  10.306  17.810  1.00 83.64           H
ATOM   1533  HN  LYS A 113      12.046  10.853  15.778  1.00 83.64           H
ATOM   1534  N   PHE A 114      10.895  13.390  16.012  1.00 89.45           N
ATOM   1535  CA  PHE A 114      10.243  14.458  15.274  1.00 89.45           C
ATOM   1536  C   PHE A 114       9.014  14.973  16.026  1.00 89.45           C
ATOM   1537  O   PHE A 114       8.584  14.370  17.007  1.00 89.45           O
ATOM   1538  HA  PHE A 114      10.967  15.266  15.168  1.00 89.45           H
ATOM   1539  CB  PHE A 114       9.797  13.868  13.935  1.00 89.45           C
ATOM   1540 1HB  PHE A 114       9.008  13.139  14.115  1.00 89.45           H
ATOM   1541 2HB  PHE A 114       9.364  14.662  13.326  1.00 89.45           H
ATOM   1542  CG  PHE A 114      10.922  13.196  13.145  1.00 89.45           C
ATOM   1543  CD1 PHE A 114      11.829  13.955  12.473  1.00 89.45           C
ATOM   1544  HD1 PHE A 114      11.755  15.042  12.497  1.00 89.45           H
ATOM   1545  CD2 PHE A 114      11.015  11.839  13.115  1.00 89.45           C
ATOM   1546  HD2 PHE A 114      10.288  11.231  13.653  1.00 89.45           H
ATOM   1547  CE1 PHE A 114      12.873  13.331  11.740  1.00 89.45           C
ATOM   1548  HE1 PHE A 114      13.600  13.939  11.202  1.00 89.45           H
ATOM   1549  CE2 PHE A 114      12.059  11.216  12.382  1.00 89.45           C
ATOM   1550  HE2 PHE A 114      12.134  10.128  12.358  1.00 89.45           H
ATOM   1551  CZ  PHE A 114      12.966  11.974  11.710  1.00 89.45           C
ATOM   1552  HZ  PHE A 114      13.768  11.495  11.148  1.00 89.45           H
ATOM   1553  HN  PHE A 114      10.368  12.543  16.084  1.00 89.45           H
ATOM   1554  N   GLN A 115       8.484  16.084  15.536  1.00 82.47           N
ATOM   1555  CA  GLN A 115       7.341  16.713  16.176  1.00 82.47           C
ATOM   1556  C   GLN A 115       6.065  15.922  15.880  1.00 82.47           C
ATOM   1557  O   GLN A 115       6.044  15.087  14.977  1.00 82.47           O
ATOM   1558  HA  GLN A 115       7.555  16.684  17.244  1.00 82.47           H
ATOM   1559  CB  GLN A 115       7.197  18.170  15.733  1.00 82.47           C
ATOM   1560 1HB  GLN A 115       7.147  18.220  14.645  1.00 82.47           H
ATOM   1561 2HB  GLN A 115       6.262  18.580  16.114  1.00 82.47           H
ATOM   1562  CG  GLN A 115       8.371  19.014  16.234  1.00 82.47           C
ATOM   1563 1HG  GLN A 115       8.470  18.901  17.314  1.00 82.47           H
ATOM   1564 2HG  GLN A 115       9.299  18.652  15.790  1.00 82.47           H
ATOM   1565  CD  GLN A 115       8.174  20.490  15.885  1.00 82.47           C
ATOM   1566  OE1 GLN A 115       7.261  20.869  15.170  1.00 82.47           O
ATOM   1567  NE2 GLN A 115       9.078  21.300  16.429  1.00 82.47           N
ATOM   1568 1HE2 GLN A 115       9.803  20.924  17.006  1.00 82.47           H
ATOM   1569 2HE2 GLN A 115       9.034  22.285  16.259  1.00 82.47           H
ATOM   1570  HN  GLN A 115       8.821  16.552  14.719  1.00 82.47           H
ATOM   1571  N   THR A 116       5.033  16.213  16.657  1.00 89.20           N
ATOM   1572  CA  THR A 116       3.756  15.540  16.489  1.00 89.20           C
ATOM   1573  C   THR A 116       3.213  15.772  15.078  1.00 89.20           C
ATOM   1574  O   THR A 116       2.660  14.860  14.464  1.00 89.20           O
ATOM   1575  HA  THR A 116       3.916  14.467  16.598  1.00 89.20           H
ATOM   1576  CB  THR A 116       2.814  16.030  17.591  1.00 89.20           C
ATOM   1577  HB  THR A 116       2.482  17.049  17.394  1.00 89.20           H
ATOM   1578  OG1 THR A 116       3.560  15.847  18.791  1.00 89.20           O
ATOM   1579  HG1 THR A 116       3.146  16.374  19.534  1.00 89.20           H
ATOM   1580  CG2 THR A 116       1.596  15.121  17.767  1.00 89.20           C
ATOM   1581 1HG2 THR A 116       1.927  14.116  18.031  1.00 89.20           H
ATOM   1582 2HG2 THR A 116       1.032  15.085  16.835  1.00 89.20           H
ATOM   1583 3HG2 THR A 116       0.961  15.514  18.561  1.00 89.20           H
ATOM   1584  HN  THR A 116       5.058  16.893  17.390  1.00 89.20           H
ATOM   1585  N   PHE A 117       3.389  16.996  14.604  1.00 91.59           N
ATOM   1586  CA  PHE A 117       2.923  17.360  13.277  1.00 91.59           C
ATOM   1587  C   PHE A 117       3.459  16.389  12.222  1.00 91.59           C
ATOM   1588  O   PHE A 117       2.708  15.917  11.370  1.00 91.59           O
ATOM   1589  HA  PHE A 117       1.835  17.313  13.292  1.00 91.59           H
ATOM   1590  CB  PHE A 117       3.462  18.761  12.982  1.00 91.59           C
ATOM   1591 1HB  PHE A 117       3.061  19.456  13.720  1.00 91.59           H
ATOM   1592 2HB  PHE A 117       4.545  18.756  13.103  1.00 91.59           H
ATOM   1593  CG  PHE A 117       3.123  19.276  11.581  1.00 91.59           C
ATOM   1594  CD1 PHE A 117       4.083  19.310  10.619  1.00 91.59           C
ATOM   1595  HD1 PHE A 117       5.094  18.970  10.845  1.00 91.59           H
ATOM   1596  CD2 PHE A 117       1.862  19.700  11.299  1.00 91.59           C
ATOM   1597  HD2 PHE A 117       1.092  19.673  12.071  1.00 91.59           H
ATOM   1598  CE1 PHE A 117       3.768  19.788   9.319  1.00 91.59           C
ATOM   1599  HE1 PHE A 117       4.538  19.815   8.547  1.00 91.59           H
ATOM   1600  CE2 PHE A 117       1.547  20.178  10.000  1.00 91.59           C
ATOM   1601  HE2 PHE A 117       0.536  20.518   9.774  1.00 91.59           H
ATOM   1602  CZ  PHE A 117       2.507  20.212   9.037  1.00 91.59           C
ATOM   1603  HZ  PHE A 117       2.266  20.579   8.039  1.00 91.59           H
ATOM   1604  HN  PHE A 117       3.841  17.732  15.109  1.00 91.59           H
ATOM   1605  N   MET A 118       4.752  16.118  12.316  1.00 88.81           N
ATOM   1606  CA  MET A 118       5.410  15.262  11.343  1.00 88.81           C
ATOM   1607  C   MET A 118       4.900  13.824  11.445  1.00 88.81           C
ATOM   1608  O   MET A 118       4.849  13.107  10.446  1.00 88.81           O
ATOM   1609  HA  MET A 118       5.156  15.677  10.368  1.00 88.81           H
ATOM   1610  CB  MET A 118       6.921  15.286  11.581  1.00 88.81           C
ATOM   1611 1HB  MET A 118       7.232  16.290  11.869  1.00 88.81           H
ATOM   1612 2HB  MET A 118       7.173  14.624  12.410  1.00 88.81           H
ATOM   1613  CG  MET A 118       7.681  14.852  10.326  1.00 88.81           C
ATOM   1614 1HG  MET A 118       8.750  14.811  10.534  1.00 88.81           H
ATOM   1615 2HG  MET A 118       7.374  13.847  10.035  1.00 88.81           H
ATOM   1616  SD  MET A 118       7.363  15.996   8.993  1.00 88.81           S
ATOM   1617  CE  MET A 118       8.130  15.118   7.641  1.00 88.81           C
ATOM   1618 1HE  MET A 118       9.188  14.973   7.857  1.00 88.81           H
ATOM   1619 2HE  MET A 118       7.647  14.149   7.517  1.00 88.81           H
ATOM   1620 3HE  MET A 118       8.022  15.698   6.724  1.00 88.81           H
ATOM   1621  HN  MET A 118       5.347  16.473  13.037  1.00 88.81           H
ATOM   1622  N   CYS A 119       4.534  13.444  12.661  1.00 94.07           N
ATOM   1623  CA  CYS A 119       3.942  12.137  12.890  1.00 94.07           C
ATOM   1624  C   CYS A 119       2.639  12.053  12.093  1.00 94.07           C
ATOM   1625  O   CYS A 119       2.394  11.066  11.400  1.00 94.07           O
ATOM   1626  HA  CYS A 119       4.663  11.400  12.534  1.00 94.07           H
ATOM   1627  CB  CYS A 119       3.718  11.871  14.380  1.00 94.07           C
ATOM   1628 1HB  CYS A 119       4.676  11.824  14.898  1.00 94.07           H
ATOM   1629 2HB  CYS A 119       3.156  12.693  14.824  1.00 94.07           H
ATOM   1630  SG  CYS A 119       2.808  10.300  14.605  1.00 94.07           S
ATOM   1631  HN  CYS A 119       4.636  14.011  13.478  1.00 94.07           H
ATOM   1632  N   LYS A 120       1.838  13.101  12.217  1.00 92.34           N
ATOM   1633  CA  LYS A 120       0.560  13.151  11.528  1.00 92.34           C
ATOM   1634  C   LYS A 120       0.793  13.044  10.020  1.00 92.34           C
ATOM   1635  O   LYS A 120       0.119  12.275   9.337  1.00 92.34           O
ATOM   1636  HA  LYS A 120      -0.019  12.285  11.850  1.00 92.34           H
ATOM   1637  CB  LYS A 120      -0.224  14.398  11.943  1.00 92.34           C
ATOM   1638 1HB  LYS A 120       0.408  15.280  11.839  1.00 92.34           H
ATOM   1639 2HB  LYS A 120      -1.075  14.536  11.276  1.00 92.34           H
ATOM   1640  CG  LYS A 120      -0.714  14.283  13.388  1.00 92.34           C
ATOM   1641 1HG  LYS A 120      -1.394  13.436  13.478  1.00 92.34           H
ATOM   1642 2HG  LYS A 120       0.131  14.085  14.048  1.00 92.34           H
ATOM   1643  CD  LYS A 120      -1.424  15.564  13.830  1.00 92.34           C
ATOM   1644 1HD  LYS A 120      -0.745  16.411  13.737  1.00 92.34           H
ATOM   1645 2HD  LYS A 120      -2.271  15.760  13.172  1.00 92.34           H
ATOM   1646  CE  LYS A 120      -1.911  15.450  15.276  1.00 92.34           C
ATOM   1647 1HE  LYS A 120      -1.134  14.997  15.893  1.00 92.34           H
ATOM   1648 2HE  LYS A 120      -2.100  16.444  15.682  1.00 92.34           H
ATOM   1649  NZ  LYS A 120      -3.145  14.636  15.345  1.00 92.34           N
ATOM   1650 1HZ  LYS A 120      -3.601  14.788  16.238  1.00 92.34           H
ATOM   1651 2HZ  LYS A 120      -3.771  14.908  14.595  1.00 92.34           H
ATOM   1652 3HZ  LYS A 120      -2.909  13.655  15.248  1.00 92.34           H
ATOM   1653  HN  LYS A 120       2.050  13.903  12.774  1.00 92.34           H
ATOM   1654  N   VAL A 121       1.749  13.828   9.545  1.00 93.19           N
ATOM   1655  CA  VAL A 121       2.012  13.907   8.118  1.00 93.19           C
ATOM   1656  C   VAL A 121       2.452  12.533   7.608  1.00 93.19           C
ATOM   1657  O   VAL A 121       1.913  12.031   6.623  1.00 93.19           O
ATOM   1658  HA  VAL A 121       1.079  14.181   7.626  1.00 93.19           H
ATOM   1659  CB  VAL A 121       3.038  15.006   7.835  1.00 93.19           C
ATOM   1660  HB  VAL A 121       3.904  14.829   8.472  1.00 93.19           H
ATOM   1661  CG1 VAL A 121       3.508  14.956   6.379  1.00 93.19           C
ATOM   1662 1HG1 VAL A 121       3.968  13.989   6.179  1.00 93.19           H
ATOM   1663 2HG1 VAL A 121       2.653  15.096   5.717  1.00 93.19           H
ATOM   1664 3HG1 VAL A 121       4.236  15.748   6.205  1.00 93.19           H
ATOM   1665  CG2 VAL A 121       2.474  16.386   8.182  1.00 93.19           C
ATOM   1666 1HG2 VAL A 121       1.584  16.575   7.582  1.00 93.19           H
ATOM   1667 2HG2 VAL A 121       2.212  16.416   9.239  1.00 93.19           H
ATOM   1668 3HG2 VAL A 121       3.224  17.148   7.971  1.00 93.19           H
ATOM   1669  HN  VAL A 121       2.338  14.402  10.115  1.00 93.19           H
ATOM   1670  N   VAL A 122       3.427  11.964   8.302  1.00 92.21           N
ATOM   1671  CA  VAL A 122       4.069  10.748   7.832  1.00 92.21           C
ATOM   1672  C   VAL A 122       3.038   9.619   7.785  1.00 92.21           C
ATOM   1673  O   VAL A 122       2.962   8.884   6.801  1.00 92.21           O
ATOM   1674  HA  VAL A 122       4.430  10.936   6.821  1.00 92.21           H
ATOM   1675  CB  VAL A 122       5.275  10.419   8.713  1.00 92.21           C
ATOM   1676  HB  VAL A 122       4.949  10.446   9.753  1.00 92.21           H
ATOM   1677  CG1 VAL A 122       5.800   9.012   8.421  1.00 92.21           C
ATOM   1678 1HG1 VAL A 122       5.014   8.283   8.619  1.00 92.21           H
ATOM   1679 2HG1 VAL A 122       6.102   8.947   7.376  1.00 92.21           H
ATOM   1680 3HG1 VAL A 122       6.658   8.804   9.061  1.00 92.21           H
ATOM   1681  CG2 VAL A 122       6.381  11.463   8.541  1.00 92.21           C
ATOM   1682 1HG2 VAL A 122       6.703  11.483   7.500  1.00 92.21           H
ATOM   1683 2HG2 VAL A 122       6.000  12.445   8.822  1.00 92.21           H
ATOM   1684 3HG2 VAL A 122       7.226  11.206   9.179  1.00 92.21           H
ATOM   1685  HN  VAL A 122       3.778  12.320   9.168  1.00 92.21           H
ATOM   1686  N   ASN A 123       2.270   9.515   8.860  1.00 91.45           N
ATOM   1687  CA  ASN A 123       1.249   8.486   8.954  1.00 91.45           C
ATOM   1688  C   ASN A 123       0.216   8.695   7.846  1.00 91.45           C
ATOM   1689  O   ASN A 123      -0.215   7.737   7.205  1.00 91.45           O
ATOM   1690  HA  ASN A 123       1.785   7.542   8.852  1.00 91.45           H
ATOM   1691  CB  ASN A 123       0.521   8.553  10.298  1.00 91.45           C
ATOM   1692 1HB  ASN A 123       0.534   9.577  10.672  1.00 91.45           H
ATOM   1693 2HB  ASN A 123      -0.524   8.276  10.164  1.00 91.45           H
ATOM   1694  CG  ASN A 123       1.174   7.623  11.323  1.00 91.45           C
ATOM   1695  OD1 ASN A 123       1.964   6.753  10.995  1.00 91.45           O
ATOM   1696  ND2 ASN A 123       0.801   7.854  12.578  1.00 91.45           N
ATOM   1697 1HD2 ASN A 123       0.148   8.585  12.779  1.00 91.45           H
ATOM   1698 2HD2 ASN A 123       1.173   7.297  13.321  1.00 91.45           H
ATOM   1699  HN  ASN A 123       2.337  10.118   9.655  1.00 91.45           H
ATOM   1700  N   SER A 124      -0.152   9.953   7.653  1.00 92.14           N
ATOM   1701  CA  SER A 124      -1.184  10.292   6.688  1.00 92.14           C
ATOM   1702  C   SER A 124      -0.707   9.957   5.273  1.00 92.14           C
ATOM   1703  O   SER A 124      -1.454   9.384   4.482  1.00 92.14           O
ATOM   1704  HA  SER A 124      -2.043   9.678   6.957  1.00 92.14           H
ATOM   1705  CB  SER A 124      -1.563  11.771   6.784  1.00 92.14           C
ATOM   1706 1HB  SER A 124      -0.696  12.385   6.542  1.00 92.14           H
ATOM   1707 2HB  SER A 124      -2.330  11.997   6.043  1.00 92.14           H
ATOM   1708  OG  SER A 124      -2.041  12.116   8.081  1.00 92.14           O
ATOM   1709  HG  SER A 124      -1.381  12.709   8.542  1.00 92.14           H
ATOM   1710  HN  SER A 124       0.242  10.732   8.142  1.00 92.14           H
ATOM   1711  N   MET A 125       0.535  10.330   4.998  1.00 85.53           N
ATOM   1712  CA  MET A 125       1.111  10.100   3.684  1.00 85.53           C
ATOM   1713  C   MET A 125       1.131   8.608   3.347  1.00 85.53           C
ATOM   1714  O   MET A 125       0.735   8.210   2.252  1.00 85.53           O
ATOM   1715  HA  MET A 125       0.465  10.629   2.983  1.00 85.53           H
ATOM   1716  CB  MET A 125       2.538  10.650   3.649  1.00 85.53           C
ATOM   1717 1HB  MET A 125       3.068  10.354   4.554  1.00 85.53           H
ATOM   1718 2HB  MET A 125       3.078  10.217   2.807  1.00 85.53           H
ATOM   1719  CG  MET A 125       2.535  12.176   3.529  1.00 85.53           C
ATOM   1720 1HG  MET A 125       1.948  12.479   2.662  1.00 85.53           H
ATOM   1721 2HG  MET A 125       2.061  12.617   4.406  1.00 85.53           H
ATOM   1722  SD  MET A 125       4.207  12.779   3.373  1.00 85.53           S
ATOM   1723  CE  MET A 125       4.547  12.320   1.682  1.00 85.53           C
ATOM   1724 1HE  MET A 125       4.454  11.239   1.574  1.00 85.53           H
ATOM   1725 2HE  MET A 125       3.834  12.814   1.021  1.00 85.53           H
ATOM   1726 3HE  MET A 125       5.559  12.626   1.418  1.00 85.53           H
ATOM   1727  HN  MET A 125       1.142  10.779   5.653  1.00 85.53           H
ATOM   1728  N   TYR A 126       1.595   7.823   4.308  1.00 84.31           N
ATOM   1729  CA  TYR A 126       1.653   6.381   4.134  1.00 84.31           C
ATOM   1730  C   TYR A 126       0.275   5.815   3.784  1.00 84.31           C
ATOM   1731  O   TYR A 126       0.143   5.027   2.849  1.00 84.31           O
ATOM   1732  HA  TYR A 126       2.343   6.168   3.318  1.00 84.31           H
ATOM   1733  CB  TYR A 126       2.097   5.812   5.483  1.00 84.31           C
ATOM   1734 1HB  TYR A 126       3.156   6.029   5.626  1.00 84.31           H
ATOM   1735 2HB  TYR A 126       1.556   6.323   6.278  1.00 84.31           H
ATOM   1736  CG  TYR A 126       1.878   4.304   5.624  1.00 84.31           C
ATOM   1737  CD1 TYR A 126       0.864   3.827   6.431  1.00 84.31           C
ATOM   1738  HD1 TYR A 126       0.220   4.525   6.966  1.00 84.31           H
ATOM   1739  CD2 TYR A 126       2.693   3.421   4.946  1.00 84.31           C
ATOM   1740  HD2 TYR A 126       3.494   3.798   4.309  1.00 84.31           H
ATOM   1741  CE1 TYR A 126       0.657   2.408   6.564  1.00 84.31           C
ATOM   1742  HE1 TYR A 126      -0.139   2.018   7.197  1.00 84.31           H
ATOM   1743  CE2 TYR A 126       2.486   2.002   5.079  1.00 84.31           C
ATOM   1744  HE2 TYR A 126       3.123   1.294   4.549  1.00 84.31           H
ATOM   1745  CZ  TYR A 126       1.479   1.566   5.881  1.00 84.31           C
ATOM   1746  OH  TYR A 126       1.283   0.226   6.007  1.00 84.31           O
ATOM   1747  HH  TYR A 126       1.635  -0.248   5.200  1.00 84.31           H
ATOM   1748  HN  TYR A 126       1.927   8.156   5.191  1.00 84.31           H
ATOM   1749  N   LYS A 127      -0.717   6.239   4.554  1.00 84.70           N
ATOM   1750  CA  LYS A 127      -2.055   5.691   4.420  1.00 84.70           C
ATOM   1751  C   LYS A 127      -2.625   6.077   3.053  1.00 84.70           C
ATOM   1752  O   LYS A 127      -3.231   5.251   2.373  1.00 84.70           O
ATOM   1753  HA  LYS A 127      -1.970   4.605   4.464  1.00 84.70           H
ATOM   1754  CB  LYS A 127      -2.933   6.125   5.596  1.00 84.70           C
ATOM   1755 1HB  LYS A 127      -2.398   5.964   6.532  1.00 84.70           H
ATOM   1756 2HB  LYS A 127      -3.139   7.193   5.527  1.00 84.70           H
ATOM   1757  CG  LYS A 127      -4.249   5.346   5.614  1.00 84.70           C
ATOM   1758 1HG  LYS A 127      -5.001   5.908   6.168  1.00 84.70           H
ATOM   1759 2HG  LYS A 127      -4.622   5.231   4.597  1.00 84.70           H
ATOM   1760  CD  LYS A 127      -4.063   3.968   6.253  1.00 84.70           C
ATOM   1761 1HD  LYS A 127      -3.504   3.322   5.576  1.00 84.70           H
ATOM   1762 2HD  LYS A 127      -3.471   4.063   7.164  1.00 84.70           H
ATOM   1763  CE  LYS A 127      -5.413   3.328   6.580  1.00 84.70           C
ATOM   1764 1HE  LYS A 127      -6.221   3.956   6.204  1.00 84.70           H
ATOM   1765 2HE  LYS A 127      -5.497   2.365   6.076  1.00 84.70           H
ATOM   1766  NZ  LYS A 127      -5.559   3.143   8.042  1.00 84.70           N
ATOM   1767 1HZ  LYS A 127      -6.362   2.553   8.229  1.00 84.70           H
ATOM   1768 2HZ  LYS A 127      -4.723   2.706   8.412  1.00 84.70           H
ATOM   1769 3HZ  LYS A 127      -5.693   4.046   8.484  1.00 84.70           H
ATOM   1770  HN  LYS A 127      -0.617   6.942   5.258  1.00 84.70           H
ATOM   1771  N   MET A 128      -2.410   7.334   2.691  1.00 85.75           N
ATOM   1772  CA  MET A 128      -2.926   7.850   1.435  1.00 85.75           C
ATOM   1773  C   MET A 128      -2.345   7.081   0.246  1.00 85.75           C
ATOM   1774  O   MET A 128      -3.065   6.748  -0.694  1.00 85.75           O
ATOM   1775  HA  MET A 128      -4.005   7.703   1.479  1.00 85.75           H
ATOM   1776  CB  MET A 128      -2.571   9.332   1.307  1.00 85.75           C
ATOM   1777 1HB  MET A 128      -2.893   9.865   2.201  1.00 85.75           H
ATOM   1778 2HB  MET A 128      -1.489   9.446   1.241  1.00 85.75           H
ATOM   1779  CG  MET A 128      -3.231   9.950   0.073  1.00 85.75           C
ATOM   1780 1HG  MET A 128      -2.886   9.441  -0.827  1.00 85.75           H
ATOM   1781 2HG  MET A 128      -4.311   9.813   0.121  1.00 85.75           H
ATOM   1782  SD  MET A 128      -2.840  11.689  -0.023  1.00 85.75           S
ATOM   1783  CE  MET A 128      -3.815  12.148  -1.446  1.00 85.75           C
ATOM   1784 1HE  MET A 128      -3.487  11.572  -2.312  1.00 85.75           H
ATOM   1785 2HE  MET A 128      -4.866  11.940  -1.249  1.00 85.75           H
ATOM   1786 3HE  MET A 128      -3.686  13.211  -1.647  1.00 85.75           H
ATOM   1787  HN  MET A 128      -1.895   7.993   3.239  1.00 85.75           H
ATOM   1788  N   ASN A 129      -1.048   6.821   0.328  1.00 81.26           N
ATOM   1789  CA  ASN A 129      -0.350   6.154  -0.758  1.00 81.26           C
ATOM   1790  C   ASN A 129      -0.798   4.693  -0.826  1.00 81.26           C
ATOM   1791  O   ASN A 129      -0.950   4.136  -1.913  1.00 81.26           O
ATOM   1792  HA  ASN A 129      -0.614   6.713  -1.655  1.00 81.26           H
ATOM   1793  CB  ASN A 129       1.164   6.173  -0.533  1.00 81.26           C
ATOM   1794 1HB  ASN A 129       1.390   5.815   0.472  1.00 81.26           H
ATOM   1795 2HB  ASN A 129       1.648   5.491  -1.231  1.00 81.26           H
ATOM   1796  CG  ASN A 129       1.727   7.584  -0.716  1.00 81.26           C
ATOM   1797  OD1 ASN A 129       1.293   8.348  -1.563  1.00 81.26           O
ATOM   1798  ND2 ASN A 129       2.716   7.885   0.121  1.00 81.26           N
ATOM   1799 1HD2 ASN A 129       3.025   7.211   0.792  1.00 81.26           H
ATOM   1800 2HD2 ASN A 129       3.150   8.785   0.079  1.00 81.26           H
ATOM   1801  HN  ASN A 129      -0.479   7.057   1.115  1.00 81.26           H
ATOM   1802  N   PHE A 130      -0.998   4.113   0.348  1.00 85.41           N
ATOM   1803  CA  PHE A 130      -1.442   2.732   0.435  1.00 85.41           C
ATOM   1804  C   PHE A 130      -2.702   2.507  -0.403  1.00 85.41           C
ATOM   1805  O   PHE A 130      -2.738   1.615  -1.249  1.00 85.41           O
ATOM   1806  HA  PHE A 130      -0.635   2.108   0.049  1.00 85.41           H
ATOM   1807  CB  PHE A 130      -1.765   2.457   1.905  1.00 85.41           C
ATOM   1808 1HB  PHE A 130      -0.851   2.549   2.491  1.00 85.41           H
ATOM   1809 2HB  PHE A 130      -2.452   3.224   2.264  1.00 85.41           H
ATOM   1810  CG  PHE A 130      -2.382   1.081   2.160  1.00 85.41           C
ATOM   1811  CD1 PHE A 130      -3.723   0.961   2.349  1.00 85.41           C
ATOM   1812  HD1 PHE A 130      -4.359   1.845   2.319  1.00 85.41           H
ATOM   1813  CD2 PHE A 130      -1.588  -0.023   2.198  1.00 85.41           C
ATOM   1814  HD2 PHE A 130      -0.513   0.073   2.046  1.00 85.41           H
ATOM   1815  CE1 PHE A 130      -4.295  -0.317   2.586  1.00 85.41           C
ATOM   1816  HE1 PHE A 130      -5.370  -0.413   2.738  1.00 85.41           H
ATOM   1817  CE2 PHE A 130      -2.161  -1.301   2.434  1.00 85.41           C
ATOM   1818  HE2 PHE A 130      -1.525  -2.186   2.464  1.00 85.41           H
ATOM   1819  CZ  PHE A 130      -3.502  -1.421   2.624  1.00 85.41           C
ATOM   1820  HZ  PHE A 130      -3.941  -2.402   2.805  1.00 85.41           H
ATOM   1821  HN  PHE A 130      -0.863   4.569   1.228  1.00 85.41           H
ATOM   1822  N   TYR A 131      -3.705   3.331  -0.138  1.00 91.39           N
ATOM   1823  CA  TYR A 131      -4.977   3.209  -0.830  1.00 91.39           C
ATOM   1824  C   TYR A 131      -4.839   3.601  -2.303  1.00 91.39           C
ATOM   1825  O   TYR A 131      -5.431   2.967  -3.175  1.00 91.39           O
ATOM   1826  HA  TYR A 131      -5.296   2.168  -0.767  1.00 91.39           H
ATOM   1827  CB  TYR A 131      -5.928   4.189  -0.141  1.00 91.39           C
ATOM   1828 1HB  TYR A 131      -5.410   5.136   0.012  1.00 91.39           H
ATOM   1829 2HB  TYR A 131      -6.770   4.389  -0.804  1.00 91.39           H
ATOM   1830  CG  TYR A 131      -6.463   3.694   1.205  1.00 91.39           C
ATOM   1831  CD1 TYR A 131      -7.134   2.490   1.280  1.00 91.39           C
ATOM   1832  HD1 TYR A 131      -7.282   1.892   0.381  1.00 91.39           H
ATOM   1833  CD2 TYR A 131      -6.275   4.452   2.342  1.00 91.39           C
ATOM   1834  HD2 TYR A 131      -5.746   5.403   2.283  1.00 91.39           H
ATOM   1835  CE1 TYR A 131      -7.638   2.025   2.546  1.00 91.39           C
ATOM   1836  HE1 TYR A 131      -8.169   1.076   2.620  1.00 91.39           H
ATOM   1837  CE2 TYR A 131      -6.779   3.987   3.609  1.00 91.39           C
ATOM   1838  HE2 TYR A 131      -6.638   4.575   4.515  1.00 91.39           H
ATOM   1839  CZ  TYR A 131      -7.435   2.796   3.648  1.00 91.39           C
ATOM   1840  OH  TYR A 131      -7.911   2.356   4.844  1.00 91.39           O
ATOM   1841  HH  TYR A 131      -8.050   3.130   5.462  1.00 91.39           H
ATOM   1842  HN  TYR A 131      -3.660   4.069   0.535  1.00 91.39           H
ATOM   1843  N   SER A 132      -4.054   4.643  -2.534  1.00 91.39           N
ATOM   1844  CA  SER A 132      -3.906   5.186  -3.873  1.00 91.39           C
ATOM   1845  C   SER A 132      -3.340   4.118  -4.811  1.00 91.39           C
ATOM   1846  O   SER A 132      -3.849   3.922  -5.913  1.00 91.39           O
ATOM   1847  HA  SER A 132      -4.911   5.472  -4.181  1.00 91.39           H
ATOM   1848  CB  SER A 132      -3.003   6.421  -3.870  1.00 91.39           C
ATOM   1849 1HB  SER A 132      -2.018   6.149  -3.491  1.00 91.39           H
ATOM   1850 2HB  SER A 132      -2.865   6.773  -4.892  1.00 91.39           H
ATOM   1851  OG  SER A 132      -3.542   7.474  -3.075  1.00 91.39           O
ATOM   1852  HG  SER A 132      -3.060   7.525  -2.201  1.00 91.39           H
ATOM   1853  HN  SER A 132      -3.527   5.113  -1.826  1.00 91.39           H
ATOM   1854  N   CYS A 133      -2.294   3.455  -4.339  1.00 89.59           N
ATOM   1855  CA  CYS A 133      -1.617   2.453  -5.144  1.00 89.59           C
ATOM   1856  C   CYS A 133      -2.616   1.339  -5.465  1.00 89.59           C
ATOM   1857  O   CYS A 133      -2.748   0.932  -6.618  1.00 89.59           O
ATOM   1858  HA  CYS A 133      -1.290   2.953  -6.056  1.00 89.59           H
ATOM   1859  CB  CYS A 133      -0.367   1.915  -4.445  1.00 89.59           C
ATOM   1860 1HB  CYS A 133      -0.615   1.601  -3.431  1.00 89.59           H
ATOM   1861 2HB  CYS A 133       0.003   1.034  -4.970  1.00 89.59           H
ATOM   1862  SG  CYS A 133       0.929   3.206  -4.400  1.00 89.59           S
ATOM   1863  HG  CYS A 133       0.455   3.842  -3.333  1.00 89.59           H
ATOM   1864  HN  CYS A 133      -1.911   3.593  -3.426  1.00 89.59           H
ATOM   1865  N   VAL A 134      -3.294   0.879  -4.424  1.00 88.38           N
ATOM   1866  CA  VAL A 134      -4.182  -0.264  -4.556  1.00 88.38           C
ATOM   1867  C   VAL A 134      -5.293   0.071  -5.554  1.00 88.38           C
ATOM   1868  O   VAL A 134      -5.622  -0.740  -6.418  1.00 88.38           O
ATOM   1869  HA  VAL A 134      -3.595  -1.093  -4.950  1.00 88.38           H
ATOM   1870  CB  VAL A 134      -4.717  -0.672  -3.182  1.00 88.38           C
ATOM   1871  HB  VAL A 134      -5.129   0.217  -2.705  1.00 88.38           H
ATOM   1872  CG1 VAL A 134      -5.845  -1.698  -3.315  1.00 88.38           C
ATOM   1873 1HG1 VAL A 134      -6.661  -1.267  -3.894  1.00 88.38           H
ATOM   1874 2HG1 VAL A 134      -5.469  -2.587  -3.822  1.00 88.38           H
ATOM   1875 3HG1 VAL A 134      -6.206  -1.971  -2.324  1.00 88.38           H
ATOM   1876  CG2 VAL A 134      -3.593  -1.205  -2.292  1.00 88.38           C
ATOM   1877 1HG2 VAL A 134      -3.139  -2.077  -2.764  1.00 88.38           H
ATOM   1878 2HG2 VAL A 134      -2.838  -0.431  -2.157  1.00 88.38           H
ATOM   1879 3HG2 VAL A 134      -4.000  -1.488  -1.322  1.00 88.38           H
ATOM   1880  HN  VAL A 134      -3.244   1.271  -3.506  1.00 88.38           H
ATOM   1881  N   LEU A 135      -5.839   1.269  -5.403  1.00 92.53           N
ATOM   1882  CA  LEU A 135      -6.974   1.681  -6.211  1.00 92.53           C
ATOM   1883  C   LEU A 135      -6.520   1.871  -7.660  1.00 92.53           C
ATOM   1884  O   LEU A 135      -7.255   1.547  -8.592  1.00 92.53           O
ATOM   1885  HA  LEU A 135      -7.707   0.875  -6.181  1.00 92.53           H
ATOM   1886  CB  LEU A 135      -7.639   2.920  -5.608  1.00 92.53           C
ATOM   1887 1HB  LEU A 135      -6.873   3.680  -5.451  1.00 92.53           H
ATOM   1888 2HB  LEU A 135      -8.342   3.322  -6.338  1.00 92.53           H
ATOM   1889  CG  LEU A 135      -8.384   2.706  -4.289  1.00 92.53           C
ATOM   1890  HG  LEU A 135      -7.695   2.250  -3.578  1.00 92.53           H
ATOM   1891  CD1 LEU A 135      -8.833   4.041  -3.690  1.00 92.53           C
ATOM   1892 1HD1 LEU A 135      -7.960   4.666  -3.502  1.00 92.53           H
ATOM   1893 2HD1 LEU A 135      -9.498   4.547  -4.389  1.00 92.53           H
ATOM   1894 3HD1 LEU A 135      -9.359   3.860  -2.753  1.00 92.53           H
ATOM   1895  CD2 LEU A 135      -9.554   1.737  -4.470  1.00 92.53           C
ATOM   1896 1HD2 LEU A 135     -10.251   2.143  -5.203  1.00 92.53           H
ATOM   1897 2HD2 LEU A 135      -9.178   0.776  -4.819  1.00 92.53           H
ATOM   1898 3HD2 LEU A 135     -10.066   1.603  -3.517  1.00 92.53           H
ATOM   1899  HN  LEU A 135      -5.520   1.950  -4.743  1.00 92.53           H
ATOM   1900  N   LEU A 136      -5.312   2.394  -7.805  1.00 92.25           N
ATOM   1901  CA  LEU A 136      -4.754   2.635  -9.124  1.00 92.25           C
ATOM   1902  C   LEU A 136      -4.586   1.301  -9.854  1.00 92.25           C
ATOM   1903  O   LEU A 136      -4.936   1.182 -11.027  1.00 92.25           O
ATOM   1904  HA  LEU A 136      -5.471   3.243  -9.676  1.00 92.25           H
ATOM   1905  CB  LEU A 136      -3.460   3.445  -9.019  1.00 92.25           C
ATOM   1906 1HB  LEU A 136      -2.862   3.033  -8.207  1.00 92.25           H
ATOM   1907 2HB  LEU A 136      -2.891   3.303  -9.938  1.00 92.25           H
ATOM   1908  CG  LEU A 136      -3.627   4.947  -8.782  1.00 92.25           C
ATOM   1909  HG  LEU A 136      -4.323   5.087  -7.955  1.00 92.25           H
ATOM   1910  CD1 LEU A 136      -2.300   5.588  -8.369  1.00 92.25           C
ATOM   1911 1HD1 LEU A 136      -1.945   5.125  -7.447  1.00 92.25           H
ATOM   1912 2HD1 LEU A 136      -1.563   5.438  -9.158  1.00 92.25           H
ATOM   1913 3HD1 LEU A 136      -2.447   6.655  -8.206  1.00 92.25           H
ATOM   1914  CD2 LEU A 136      -4.236   5.632 -10.007  1.00 92.25           C
ATOM   1915 1HD2 LEU A 136      -3.584   5.484 -10.868  1.00 92.25           H
ATOM   1916 2HD2 LEU A 136      -5.216   5.200 -10.214  1.00 92.25           H
ATOM   1917 3HD2 LEU A 136      -4.344   6.699  -9.811  1.00 92.25           H
ATOM   1918  HN  LEU A 136      -4.719   2.652  -7.042  1.00 92.25           H
ATOM   1919  N   ILE A 137      -4.052   0.329  -9.128  1.00 87.58           N
ATOM   1920  CA  ILE A 137      -3.777  -0.974  -9.709  1.00 87.58           C
ATOM   1921  C   ILE A 137      -5.095  -1.633 -10.119  1.00 87.58           C
ATOM   1922  O   ILE A 137      -5.171  -2.281 -11.162  1.00 87.58           O
ATOM   1923  HA  ILE A 137      -3.178  -0.812 -10.606  1.00 87.58           H
ATOM   1924  CB  ILE A 137      -2.937  -1.821  -8.751  1.00 87.58           C
ATOM   1925  HB  ILE A 137      -3.335  -1.694  -7.744  1.00 87.58           H
ATOM   1926  CG1 ILE A 137      -1.484  -1.344  -8.726  1.00 87.58           C
ATOM   1927 1HG1 ILE A 137      -1.014  -1.550  -9.688  1.00 87.58           H
ATOM   1928 2HG1 ILE A 137      -1.455  -0.264  -8.582  1.00 87.58           H
ATOM   1929  CG2 ILE A 137      -3.047  -3.308  -9.095  1.00 87.58           C
ATOM   1930 1HG2 ILE A 137      -4.087  -3.623  -9.020  1.00 87.58           H
ATOM   1931 2HG2 ILE A 137      -2.690  -3.473 -10.112  1.00 87.58           H
ATOM   1932 3HG2 ILE A 137      -2.440  -3.888  -8.398  1.00 87.58           H
ATOM   1933  CD1 ILE A 137      -0.699  -2.035  -7.610  1.00 87.58           C
ATOM   1934 1HD1 ILE A 137      -1.158  -1.807  -6.648  1.00 87.58           H
ATOM   1935 2HD1 ILE A 137      -0.710  -3.113  -7.771  1.00 87.58           H
ATOM   1936 3HD1 ILE A 137       0.331  -1.677  -7.615  1.00 87.58           H
ATOM   1937  HN  ILE A 137      -3.808   0.421  -8.163  1.00 87.58           H
ATOM   1938  N   MET A 138      -6.101  -1.446  -9.277  1.00 88.91           N
ATOM   1939  CA  MET A 138      -7.431  -1.946  -9.578  1.00 88.91           C
ATOM   1940  C   MET A 138      -7.969  -1.333 -10.872  1.00 88.91           C
ATOM   1941  O   MET A 138      -8.546  -2.033 -11.702  1.00 88.91           O
ATOM   1942  HA  MET A 138      -7.320  -3.024  -9.697  1.00 88.91           H
ATOM   1943  CB  MET A 138      -8.376  -1.609  -8.422  1.00 88.91           C
ATOM   1944 1HB  MET A 138      -7.968  -1.997  -7.489  1.00 88.91           H
ATOM   1945 2HB  MET A 138      -8.451  -0.527  -8.312  1.00 88.91           H
ATOM   1946  CG  MET A 138      -9.767  -2.200  -8.662  1.00 88.91           C
ATOM   1947 1HG  MET A 138     -10.164  -1.844  -9.612  1.00 88.91           H
ATOM   1948 2HG  MET A 138      -9.704  -3.286  -8.730  1.00 88.91           H
ATOM   1949  SD  MET A 138     -10.864  -1.737  -7.332  1.00 88.91           S
ATOM   1950  CE  MET A 138     -11.074  -0.001  -7.693  1.00 88.91           C
ATOM   1951 1HE  MET A 138     -10.105   0.496  -7.661  1.00 88.91           H
ATOM   1952 2HE  MET A 138     -11.509   0.113  -8.686  1.00 88.91           H
ATOM   1953 3HE  MET A 138     -11.737   0.447  -6.953  1.00 88.91           H
ATOM   1954  HN  MET A 138      -6.018  -0.963  -8.406  1.00 88.91           H
ATOM   1955  N   CYS A 139      -7.759  -0.031 -11.005  1.00 91.58           N
ATOM   1956  CA  CYS A 139      -8.271   0.696 -12.154  1.00 91.58           C
ATOM   1957  C   CYS A 139      -7.544   0.195 -13.403  1.00 91.58           C
ATOM   1958  O   CYS A 139      -8.137   0.105 -14.477  1.00 91.58           O
ATOM   1959  HA  CYS A 139      -9.338   0.478 -12.212  1.00 91.58           H
ATOM   1960  CB  CYS A 139      -8.125   2.209 -11.976  1.00 91.58           C
ATOM   1961 1HB  CYS A 139      -7.119   2.447 -11.631  1.00 91.58           H
ATOM   1962 2HB  CYS A 139      -8.260   2.710 -12.935  1.00 91.58           H
ATOM   1963  SG  CYS A 139      -9.360   2.821 -10.772  1.00 91.58           S
ATOM   1964  HG  CYS A 139      -8.730   2.374  -9.689  1.00 91.58           H
ATOM   1965  HN  CYS A 139      -7.251   0.523 -10.345  1.00 91.58           H
ATOM   1966  N   ILE A 140      -6.270  -0.119 -13.221  1.00 87.04           N
ATOM   1967  CA  ILE A 140      -5.469  -0.657 -14.307  1.00 87.04           C
ATOM   1968  C   ILE A 140      -6.109  -1.951 -14.815  1.00 87.04           C
ATOM   1969  O   ILE A 140      -6.198  -2.171 -16.022  1.00 87.04           O
ATOM   1970  HA  ILE A 140      -5.481   0.074 -15.115  1.00 87.04           H
ATOM   1971  CB  ILE A 140      -4.013  -0.823 -13.868  1.00 87.04           C
ATOM   1972  HB  ILE A 140      -4.004  -1.298 -12.887  1.00 87.04           H
ATOM   1973  CG1 ILE A 140      -3.326   0.536 -13.719  1.00 87.04           C
ATOM   1974 1HG1 ILE A 140      -3.146   0.966 -14.705  1.00 87.04           H
ATOM   1975 2HG1 ILE A 140      -3.984   1.223 -13.187  1.00 87.04           H
ATOM   1976  CG2 ILE A 140      -3.254  -1.747 -14.823  1.00 87.04           C
ATOM   1977 1HG2 ILE A 140      -3.730  -2.728 -14.835  1.00 87.04           H
ATOM   1978 2HG2 ILE A 140      -3.270  -1.324 -15.828  1.00 87.04           H
ATOM   1979 3HG2 ILE A 140      -2.222  -1.848 -14.488  1.00 87.04           H
ATOM   1980  CD1 ILE A 140      -2.002   0.402 -12.965  1.00 87.04           C
ATOM   1981 1HD1 ILE A 140      -2.190  -0.006 -11.971  1.00 87.04           H
ATOM   1982 2HD1 ILE A 140      -1.338  -0.267 -13.512  1.00 87.04           H
ATOM   1983 3HD1 ILE A 140      -1.535   1.383 -12.873  1.00 87.04           H
ATOM   1984  HN  ILE A 140      -5.786  -0.012 -12.352  1.00 87.04           H
ATOM   1985  N   SER A 141      -6.539  -2.772 -13.869  1.00 86.78           N
ATOM   1986  CA  SER A 141      -7.120  -4.061 -14.203  1.00 86.78           C
ATOM   1987  C   SER A 141      -8.391  -3.863 -15.032  1.00 86.78           C
ATOM   1988  O   SER A 141      -8.598  -4.550 -16.031  1.00 86.78           O
ATOM   1989  HA  SER A 141      -6.359  -4.577 -14.788  1.00 86.78           H
ATOM   1990  CB  SER A 141      -7.429  -4.870 -12.942  1.00 86.78           C
ATOM   1991 1HB  SER A 141      -8.266  -4.414 -12.414  1.00 86.78           H
ATOM   1992 2HB  SER A 141      -7.740  -5.876 -13.224  1.00 86.78           H
ATOM   1993  OG  SER A 141      -6.305  -4.949 -12.070  1.00 86.78           O
ATOM   1994  HG  SER A 141      -6.284  -4.153 -11.466  1.00 86.78           H
ATOM   1995  HN  SER A 141      -6.496  -2.569 -12.890  1.00 86.78           H
ATOM   1996  N   VAL A 142      -9.209  -2.921 -14.586  1.00 88.22           N
ATOM   1997  CA  VAL A 142     -10.480  -2.663 -15.240  1.00 88.22           C
ATOM   1998  C   VAL A 142     -10.224  -2.119 -16.647  1.00 88.22           C
ATOM   1999  O   VAL A 142     -10.911  -2.493 -17.596  1.00 88.22           O
ATOM   2000  HA  VAL A 142     -11.007  -3.614 -15.322  1.00 88.22           H
ATOM   2001  CB  VAL A 142     -11.329  -1.723 -14.381  1.00 88.22           C
ATOM   2002  HB  VAL A 142     -10.760  -0.808 -14.223  1.00 88.22           H
ATOM   2003  CG1 VAL A 142     -12.629  -1.350 -15.097  1.00 88.22           C
ATOM   2004 1HG1 VAL A 142     -12.395  -0.849 -16.037  1.00 88.22           H
ATOM   2005 2HG1 VAL A 142     -13.204  -2.254 -15.300  1.00 88.22           H
ATOM   2006 3HG1 VAL A 142     -13.213  -0.682 -14.465  1.00 88.22           H
ATOM   2007  CG2 VAL A 142     -11.616  -2.342 -13.011  1.00 88.22           C
ATOM   2008 1HG2 VAL A 142     -12.156  -3.279 -13.142  1.00 88.22           H
ATOM   2009 2HG2 VAL A 142     -10.675  -2.533 -12.495  1.00 88.22           H
ATOM   2010 3HG2 VAL A 142     -12.221  -1.653 -12.421  1.00 88.22           H
ATOM   2011  HN  VAL A 142      -9.015  -2.341 -13.794  1.00 88.22           H
ATOM   2012  N   ASP A 143      -9.233  -1.244 -16.737  1.00 83.07           N
ATOM   2013  CA  ASP A 143      -8.898  -0.621 -18.006  1.00 83.07           C
ATOM   2014  C   ASP A 143      -8.543  -1.706 -19.024  1.00 83.07           C
ATOM   2015  O   ASP A 143      -8.976  -1.649 -20.174  1.00 83.07           O
ATOM   2016  HA  ASP A 143      -9.786  -0.056 -18.291  1.00 83.07           H
ATOM   2017  CB  ASP A 143      -7.689   0.306 -17.862  1.00 83.07           C
ATOM   2018 1HB  ASP A 143      -7.934   1.127 -17.188  1.00 83.07           H
ATOM   2019 2HB  ASP A 143      -6.860  -0.239 -17.412  1.00 83.07           H
ATOM   2020  CG  ASP A 143      -7.262   0.865 -19.221  1.00 83.07           C
ATOM   2021  OD1 ASP A 143      -8.122   1.499 -19.870  1.00 83.07           O
ATOM   2022  OD2 ASP A 143      -6.085   0.646 -19.580  1.00 83.07           O
ATOM   2023  HN  ASP A 143      -8.665  -0.961 -15.964  1.00 83.07           H
ATOM   2024  N   ARG A 144      -7.758  -2.669 -18.565  1.00 74.23           N
ATOM   2025  CA  ARG A 144      -7.290  -3.733 -19.437  1.00 74.23           C
ATOM   2026  C   ARG A 144      -8.458  -4.629 -19.854  1.00 74.23           C
ATOM   2027  O   ARG A 144      -8.525  -5.075 -20.999  1.00 74.23           O
ATOM   2028  HA  ARG A 144      -6.862  -3.220 -20.298  1.00 74.23           H
ATOM   2029  CB  ARG A 144      -6.225  -4.586 -18.744  1.00 74.23           C
ATOM   2030 1HB  ARG A 144      -6.573  -4.872 -17.752  1.00 74.23           H
ATOM   2031 2HB  ARG A 144      -6.070  -5.507 -19.306  1.00 74.23           H
ATOM   2032  CG  ARG A 144      -4.904  -3.824 -18.628  1.00 74.23           C
ATOM   2033 1HG  ARG A 144      -5.068  -2.881 -18.107  1.00 74.23           H
ATOM   2034 2HG  ARG A 144      -4.199  -4.400 -18.028  1.00 74.23           H
ATOM   2035  CD  ARG A 144      -4.304  -3.553 -20.008  1.00 74.23           C
ATOM   2036 1HD  ARG A 144      -3.931  -4.481 -20.441  1.00 74.23           H
ATOM   2037 2HD  ARG A 144      -5.074  -3.174 -20.681  1.00 74.23           H
ATOM   2038  NE  ARG A 144      -3.203  -2.569 -19.898  1.00 74.23           N
ATOM   2039  HE  ARG A 144      -2.865  -2.345 -18.984  1.00 74.23           H
ATOM   2040  CZ  ARG A 144      -2.630  -1.961 -20.946  1.00 74.23           C
ATOM   2041  NH1 ARG A 144      -3.043  -2.224 -22.193  1.00 74.23           N
ATOM   2042 1HH1 ARG A 144      -3.783  -2.878 -22.348  1.00 74.23           H
ATOM   2043 2HH1 ARG A 144      -2.610  -1.766 -22.970  1.00 74.23           H
ATOM   2044  NH2 ARG A 144      -1.639  -1.086 -20.727  1.00 74.23           N
ATOM   2045 1HH2 ARG A 144      -1.202  -0.624 -21.498  1.00 74.23           H
ATOM   2046 2HH2 ARG A 144      -1.337  -0.896 -19.793  1.00 74.23           H
ATOM   2047  HN  ARG A 144      -7.442  -2.730 -17.618  1.00 74.23           H
ATOM   2048  N   TYR A 145      -9.350  -4.866 -18.903  1.00 83.69           N
ATOM   2049  CA  TYR A 145     -10.555  -5.629 -19.181  1.00 83.69           C
ATOM   2050  C   TYR A 145     -11.349  -5.003 -20.329  1.00 83.69           C
ATOM   2051  O   TYR A 145     -11.719  -5.690 -21.279  1.00 83.69           O
ATOM   2052  HA  TYR A 145     -10.256  -6.638 -19.463  1.00 83.69           H
ATOM   2053  CB  TYR A 145     -11.396  -5.569 -17.904  1.00 83.69           C
ATOM   2054 1HB  TYR A 145     -10.928  -6.194 -17.143  1.00 83.69           H
ATOM   2055 2HB  TYR A 145     -11.389  -4.547 -17.524  1.00 83.69           H
ATOM   2056  CG  TYR A 145     -12.846  -6.018 -18.091  1.00 83.69           C
ATOM   2057  CD1 TYR A 145     -13.861  -5.082 -18.114  1.00 83.69           C
ATOM   2058  HD1 TYR A 145     -13.628  -4.024 -17.998  1.00 83.69           H
ATOM   2059  CD2 TYR A 145     -13.140  -7.358 -18.238  1.00 83.69           C
ATOM   2060  HD2 TYR A 145     -12.339  -8.097 -18.220  1.00 83.69           H
ATOM   2061  CE1 TYR A 145     -15.226  -5.505 -18.291  1.00 83.69           C
ATOM   2062  HE1 TYR A 145     -16.036  -4.777 -18.311  1.00 83.69           H
ATOM   2063  CE2 TYR A 145     -14.505  -7.781 -18.415  1.00 83.69           C
ATOM   2064  HE2 TYR A 145     -14.751  -8.836 -18.532  1.00 83.69           H
ATOM   2065  CZ  TYR A 145     -15.481  -6.833 -18.433  1.00 83.69           C
ATOM   2066  OH  TYR A 145     -16.770  -7.233 -18.600  1.00 83.69           O
ATOM   2067  HH  TYR A 145     -16.811  -8.228 -18.684  1.00 83.69           H
ATOM   2068  HN  TYR A 145      -9.260  -4.547 -17.960  1.00 83.69           H
ATOM   2069  N   ILE A 146     -11.586  -3.705 -20.204  1.00 80.90           N
ATOM   2070  CA  ILE A 146     -12.382  -2.992 -21.188  1.00 80.90           C
ATOM   2071  C   ILE A 146     -11.666  -3.027 -22.539  1.00 80.90           C
ATOM   2072  O   ILE A 146     -12.297  -3.237 -23.574  1.00 80.90           O
ATOM   2073  HA  ILE A 146     -13.331  -3.520 -21.286  1.00 80.90           H
ATOM   2074  CB  ILE A 146     -12.700  -1.578 -20.696  1.00 80.90           C
ATOM   2075  HB  ILE A 146     -11.766  -1.102 -20.398  1.00 80.90           H
ATOM   2076  CG1 ILE A 146     -13.602  -1.616 -19.461  1.00 80.90           C
ATOM   2077 1HG1 ILE A 146     -14.609  -1.916 -19.751  1.00 80.90           H
ATOM   2078 2HG1 ILE A 146     -13.235  -2.368 -18.762  1.00 80.90           H
ATOM   2079  CG2 ILE A 146     -13.301  -0.730 -21.819  1.00 80.90           C
ATOM   2080 1HG2 ILE A 146     -12.591  -0.662 -22.643  1.00 80.90           H
ATOM   2081 2HG2 ILE A 146     -14.223  -1.193 -22.170  1.00 80.90           H
ATOM   2082 3HG2 ILE A 146     -13.517   0.270 -21.442  1.00 80.90           H
ATOM   2083  CD1 ILE A 146     -13.648  -0.251 -18.773  1.00 80.90           C
ATOM   2084 1HD1 ILE A 146     -12.643   0.035 -18.463  1.00 80.90           H
ATOM   2085 2HD1 ILE A 146     -14.039   0.493 -19.468  1.00 80.90           H
ATOM   2086 3HD1 ILE A 146     -14.296  -0.306 -17.898  1.00 80.90           H
ATOM   2087  HN  ILE A 146     -11.245  -3.145 -19.449  1.00 80.90           H
ATOM   2088  N   ALA A 147     -10.359  -2.817 -22.486  1.00 79.99           N
ATOM   2089  CA  ALA A 147      -9.573  -2.679 -23.701  1.00 79.99           C
ATOM   2090  C   ALA A 147      -9.634  -3.987 -24.493  1.00 79.99           C
ATOM   2091  O   ALA A 147      -9.474  -3.985 -25.713  1.00 79.99           O
ATOM   2092  HA  ALA A 147     -10.019  -1.882 -24.296  1.00 79.99           H
ATOM   2093  CB  ALA A 147      -8.140  -2.283 -23.339  1.00 79.99           C
ATOM   2094 1HB  ALA A 147      -8.150  -1.334 -22.804  1.00 79.99           H
ATOM   2095 2HB  ALA A 147      -7.699  -3.053 -22.707  1.00 79.99           H
ATOM   2096 3HB  ALA A 147      -7.551  -2.180 -24.251  1.00 79.99           H
ATOM   2097  HN  ALA A 147      -9.839  -2.742 -21.635  1.00 79.99           H
ATOM   2098  N   ILE A 148      -9.866  -5.071 -23.768  1.00 75.88           N
ATOM   2099  CA  ILE A 148      -9.795  -6.396 -24.360  1.00 75.88           C
ATOM   2100  C   ILE A 148     -11.206  -6.869 -24.714  1.00 75.88           C
ATOM   2101  O   ILE A 148     -11.462  -7.279 -25.845  1.00 75.88           O
ATOM   2102  HA  ILE A 148      -9.218  -6.312 -25.281  1.00 75.88           H
ATOM   2103  CB  ILE A 148      -9.039  -7.355 -23.438  1.00 75.88           C
ATOM   2104  HB  ILE A 148      -9.448  -7.256 -22.433  1.00 75.88           H
ATOM   2105  CG1 ILE A 148      -7.556  -6.985 -23.359  1.00 75.88           C
ATOM   2106 1HG1 ILE A 148      -7.078  -7.179 -24.319  1.00 75.88           H
ATOM   2107 2HG1 ILE A 148      -7.454  -5.917 -23.163  1.00 75.88           H
ATOM   2108  CG2 ILE A 148      -9.245  -8.808 -23.869  1.00 75.88           C
ATOM   2109 1HG2 ILE A 148     -10.306  -9.051 -23.831  1.00 75.88           H
ATOM   2110 2HG2 ILE A 148      -8.878  -8.940 -24.887  1.00 75.88           H
ATOM   2111 3HG2 ILE A 148      -8.696  -9.468 -23.197  1.00 75.88           H
ATOM   2112  CD1 ILE A 148      -6.850  -7.781 -22.260  1.00 75.88           C
ATOM   2113 1HD1 ILE A 148      -7.315  -7.565 -21.299  1.00 75.88           H
ATOM   2114 2HD1 ILE A 148      -6.933  -8.847 -22.473  1.00 75.88           H
ATOM   2115 3HD1 ILE A 148      -5.797  -7.499 -22.226  1.00 75.88           H
ATOM   2116  HN  ILE A 148     -10.099  -5.054 -22.796  1.00 75.88           H
ATOM   2117  N   ALA A 149     -12.086  -6.796 -23.725  1.00 75.64           N
ATOM   2118  CA  ALA A 149     -13.420  -7.353 -23.868  1.00 75.64           C
ATOM   2119  C   ALA A 149     -14.240  -6.468 -24.808  1.00 75.64           C
ATOM   2120  O   ALA A 149     -15.016  -6.970 -25.620  1.00 75.64           O
ATOM   2121  HA  ALA A 149     -13.320  -8.344 -24.311  1.00 75.64           H
ATOM   2122  CB  ALA A 149     -14.065  -7.493 -22.488  1.00 75.64           C
ATOM   2123 1HB  ALA A 149     -13.459  -8.154 -21.868  1.00 75.64           H
ATOM   2124 2HB  ALA A 149     -14.130  -6.512 -22.016  1.00 75.64           H
ATOM   2125 3HB  ALA A 149     -15.066  -7.911 -22.595  1.00 75.64           H
ATOM   2126  HN  ALA A 149     -11.899  -6.366 -22.842  1.00 75.64           H
ATOM   2127  N   GLN A 150     -14.041  -5.165 -24.667  1.00 66.74           N
ATOM   2128  CA  GLN A 150     -14.816  -4.203 -25.431  1.00 66.74           C
ATOM   2129  C   GLN A 150     -13.921  -3.488 -26.446  1.00 66.74           C
ATOM   2130  O   GLN A 150     -14.104  -2.301 -26.712  1.00 66.74           O
ATOM   2131  HA  GLN A 150     -15.573  -4.788 -25.952  1.00 66.74           H
ATOM   2132  CB  GLN A 150     -15.507  -3.198 -24.507  1.00 66.74           C
ATOM   2133 1HB  GLN A 150     -14.758  -2.603 -23.986  1.00 66.74           H
ATOM   2134 2HB  GLN A 150     -16.108  -2.508 -25.099  1.00 66.74           H
ATOM   2135  CG  GLN A 150     -16.397  -3.913 -23.488  1.00 66.74           C
ATOM   2136 1HG  GLN A 150     -17.067  -4.601 -24.005  1.00 66.74           H
ATOM   2137 2HG  GLN A 150     -15.781  -4.513 -22.818  1.00 66.74           H
ATOM   2138  CD  GLN A 150     -17.216  -2.909 -22.675  1.00 66.74           C
ATOM   2139  OE1 GLN A 150     -17.090  -1.704 -22.820  1.00 66.74           O
ATOM   2140  NE2 GLN A 150     -18.059  -3.470 -21.813  1.00 66.74           N
ATOM   2141 1HE2 GLN A 150     -18.114  -4.466 -21.744  1.00 66.74           H
ATOM   2142 2HE2 GLN A 150     -18.639  -2.896 -21.235  1.00 66.74           H
ATOM   2143  HN  GLN A 150     -13.366  -4.767 -24.046  1.00 66.74           H
ATOM   2144  N   ALA A 151     -12.974  -4.241 -26.986  1.00 66.40           N
ATOM   2145  CA  ALA A 151     -11.897  -3.648 -27.760  1.00 66.40           C
ATOM   2146  C   ALA A 151     -12.491  -2.800 -28.886  1.00 66.40           C
ATOM   2147  O   ALA A 151     -11.951  -1.749 -29.229  1.00 66.40           O
ATOM   2148  HA  ALA A 151     -11.326  -3.001 -27.093  1.00 66.40           H
ATOM   2149  CB  ALA A 151     -10.976  -4.752 -28.284  1.00 66.40           C
ATOM   2150 1HB  ALA A 151     -10.558  -5.305 -27.443  1.00 66.40           H
ATOM   2151 2HB  ALA A 151     -11.547  -5.430 -28.917  1.00 66.40           H
ATOM   2152 3HB  ALA A 151     -10.168  -4.306 -28.864  1.00 66.40           H
ATOM   2153  HN  ALA A 151     -12.935  -5.236 -26.901  1.00 66.40           H
ATOM   2154  N   MET A 152     -13.595  -3.289 -29.432  1.00 55.99           N
ATOM   2155  CA  MET A 152     -14.203  -2.653 -30.589  1.00 55.99           C
ATOM   2156  C   MET A 152     -14.633  -1.221 -30.265  1.00 55.99           C
ATOM   2157  O   MET A 152     -14.304  -0.290 -30.998  1.00 55.99           O
ATOM   2158  HA  MET A 152     -13.430  -2.643 -31.357  1.00 55.99           H
ATOM   2159  CB  MET A 152     -15.421  -3.463 -31.035  1.00 55.99           C
ATOM   2160 1HB  MET A 152     -15.968  -3.817 -30.161  1.00 55.99           H
ATOM   2161 2HB  MET A 152     -16.101  -2.824 -31.599  1.00 55.99           H
ATOM   2162  CG  MET A 152     -15.001  -4.656 -31.897  1.00 55.99           C
ATOM   2163 1HG  MET A 152     -14.118  -4.398 -32.483  1.00 55.99           H
ATOM   2164 2HG  MET A 152     -14.727  -5.497 -31.261  1.00 55.99           H
ATOM   2165  SD  MET A 152     -16.337  -5.125 -32.984  1.00 55.99           S
ATOM   2166  CE  MET A 152     -16.984  -6.529 -32.091  1.00 55.99           C
ATOM   2167 1HE  MET A 152     -16.207  -7.286 -31.993  1.00 55.99           H
ATOM   2168 2HE  MET A 152     -17.309  -6.211 -31.101  1.00 55.99           H
ATOM   2169 3HE  MET A 152     -17.831  -6.946 -32.636  1.00 55.99           H
ATOM   2170  HN  MET A 152     -14.072  -4.101 -29.097  1.00 55.99           H
ATOM   2171  N   ARG A 153     -15.361  -1.090 -29.166  1.00 52.72           N
ATOM   2172  CA  ARG A 153     -15.896   0.203 -28.772  1.00 52.72           C
ATOM   2173  C   ARG A 153     -14.785   1.083 -28.194  1.00 52.72           C
ATOM   2174  O   ARG A 153     -14.902   2.307 -28.181  1.00 52.72           O
ATOM   2175  HA  ARG A 153     -16.296   0.630 -29.691  1.00 52.72           H
ATOM   2176  CB  ARG A 153     -17.006   0.046 -27.732  1.00 52.72           C
ATOM   2177 1HB  ARG A 153     -16.737  -0.737 -27.023  1.00 52.72           H
ATOM   2178 2HB  ARG A 153     -17.110   0.970 -27.163  1.00 52.72           H
ATOM   2179  CG  ARG A 153     -18.338  -0.301 -28.400  1.00 52.72           C
ATOM   2180 1HG  ARG A 153     -18.546   0.413 -29.197  1.00 52.72           H
ATOM   2181 2HG  ARG A 153     -18.272  -1.285 -28.863  1.00 52.72           H
ATOM   2182  CD  ARG A 153     -19.482  -0.285 -27.384  1.00 52.72           C
ATOM   2183 1HD  ARG A 153     -19.344  -1.085 -26.657  1.00 52.72           H
ATOM   2184 2HD  ARG A 153     -19.474   0.654 -26.830  1.00 52.72           H
ATOM   2185  NE  ARG A 153     -20.778  -0.451 -28.078  1.00 52.72           N
ATOM   2186  HE  ARG A 153     -20.772  -0.509 -29.076  1.00 52.72           H
ATOM   2187  CZ  ARG A 153     -21.961  -0.527 -27.452  1.00 52.72           C
ATOM   2188  NH1 ARG A 153     -22.030  -0.455 -26.116  1.00 52.72           N
ATOM   2189 1HH1 ARG A 153     -21.194  -0.343 -25.578  1.00 52.72           H
ATOM   2190 2HH1 ARG A 153     -22.916  -0.513 -25.657  1.00 52.72           H
ATOM   2191  NH2 ARG A 153     -23.074  -0.678 -28.183  1.00 52.72           N
ATOM   2192 1HH2 ARG A 153     -23.964  -0.737 -27.732  1.00 52.72           H
ATOM   2193 2HH2 ARG A 153     -23.014  -0.731 -29.180  1.00 52.72           H
ATOM   2194  HN  ARG A 153     -15.586  -1.845 -28.551  1.00 52.72           H
ATOM   2195  N   ALA A 154     -13.733   0.424 -27.731  1.00 58.43           N
ATOM   2196  CA  ALA A 154     -12.695   1.107 -26.978  1.00 58.43           C
ATOM   2197  C   ALA A 154     -11.951   2.072 -27.904  1.00 58.43           C
ATOM   2198  O   ALA A 154     -11.496   3.129 -27.470  1.00 58.43           O
ATOM   2199  HA  ALA A 154     -13.180   1.678 -26.187  1.00 58.43           H
ATOM   2200  CB  ALA A 154     -11.762   0.075 -26.341  1.00 58.43           C
ATOM   2201 1HB  ALA A 154     -12.334  -0.567 -25.671  1.00 58.43           H
ATOM   2202 2HB  ALA A 154     -11.305  -0.533 -27.123  1.00 58.43           H
ATOM   2203 3HB  ALA A 154     -10.983   0.588 -25.777  1.00 58.43           H
ATOM   2204  HN  ALA A 154     -13.585  -0.556 -27.862  1.00 58.43           H
ATOM   2205  N   HIS A 155     -11.850   1.673 -29.164  1.00 53.82           N
ATOM   2206  CA  HIS A 155     -10.940   2.331 -30.086  1.00 53.82           C
ATOM   2207  C   HIS A 155     -11.442   3.746 -30.381  1.00 53.82           C
ATOM   2208  O   HIS A 155     -10.648   4.676 -30.510  1.00 53.82           O
ATOM   2209  HA  HIS A 155      -9.976   2.394 -29.583  1.00 53.82           H
ATOM   2210  CB  HIS A 155     -10.751   1.493 -31.353  1.00 53.82           C
ATOM   2211 1HB  HIS A 155     -11.104   0.480 -31.162  1.00 53.82           H
ATOM   2212 2HB  HIS A 155     -11.376   1.905 -32.145  1.00 53.82           H
ATOM   2213  CG  HIS A 155      -9.323   1.429 -31.839  1.00 53.82           C
ATOM   2214  ND1 HIS A 155      -8.668   2.519 -32.386  1.00 53.82           N
ATOM   2215  HD1 HIS A 155      -9.056   3.432 -32.513  1.00 53.82           H
ATOM   2216  CD2 HIS A 155      -8.431   0.397 -31.854  1.00 53.82           C
ATOM   2217  HD2 HIS A 155      -8.621  -0.614 -31.494  1.00 53.82           H
ATOM   2218  CE1 HIS A 155      -7.439   2.147 -32.713  1.00 53.82           C
ATOM   2219  HE1 HIS A 155      -6.677   2.782 -33.166  1.00 53.82           H
ATOM   2220  NE2 HIS A 155      -7.294   0.832 -32.383  1.00 53.82           N
ATOM   2221  HN  HIS A 155     -12.375   0.917 -29.555  1.00 53.82           H
ATOM   2222  N   THR A 156     -12.758   3.864 -30.479  1.00 60.58           N
ATOM   2223  CA  THR A 156     -13.366   5.101 -30.938  1.00 60.58           C
ATOM   2224  C   THR A 156     -13.284   6.172 -29.849  1.00 60.58           C
ATOM   2225  O   THR A 156     -13.311   7.366 -30.144  1.00 60.58           O
ATOM   2226  HA  THR A 156     -12.796   5.468 -31.792  1.00 60.58           H
ATOM   2227  CB  THR A 156     -14.799   4.789 -31.377  1.00 60.58           C
ATOM   2228  HB  THR A 156     -15.425   5.679 -31.320  1.00 60.58           H
ATOM   2229  OG1 THR A 156     -15.191   3.707 -30.537  1.00 60.58           O
ATOM   2230  HG1 THR A 156     -16.178   3.560 -30.607  1.00 60.58           H
ATOM   2231  CG2 THR A 156     -14.865   4.208 -32.790  1.00 60.58           C
ATOM   2232 1HG2 THR A 156     -14.293   3.281 -32.829  1.00 60.58           H
ATOM   2233 2HG2 THR A 156     -14.445   4.923 -33.498  1.00 60.58           H
ATOM   2234 3HG2 THR A 156     -15.903   4.005 -33.052  1.00 60.58           H
ATOM   2235  HN  THR A 156     -13.404   3.135 -30.252  1.00 60.58           H
ATOM   2236  N   TRP A 157     -13.184   5.707 -28.612  1.00 55.51           N
ATOM   2237  CA  TRP A 157     -13.370   6.581 -27.467  1.00 55.51           C
ATOM   2238  C   TRP A 157     -12.001   6.816 -26.825  1.00 55.51           C
ATOM   2239  O   TRP A 157     -11.895   6.930 -25.604  1.00 55.51           O
ATOM   2240  HA  TRP A 157     -13.778   7.524 -27.830  1.00 55.51           H
ATOM   2241  CB  TRP A 157     -14.395   5.998 -26.492  1.00 55.51           C
ATOM   2242 1HB  TRP A 157     -14.131   4.961 -26.280  1.00 55.51           H
ATOM   2243 2HB  TRP A 157     -14.335   6.541 -25.549  1.00 55.51           H
ATOM   2244  CG  TRP A 157     -15.837   6.047 -27.002  1.00 55.51           C
ATOM   2245  CD1 TRP A 157     -16.347   5.458 -28.092  1.00 55.51           C
ATOM   2246  HD1 TRP A 157     -15.772   4.841 -28.782  1.00 55.51           H
ATOM   2247  CD2 TRP A 157     -16.940   6.751 -26.394  1.00 55.51           C
ATOM   2248  NE1 TRP A 157     -17.693   5.729 -28.230  1.00 55.51           N
ATOM   2249  HE1 TRP A 157     -18.291   5.402 -28.962  1.00 55.51           H
ATOM   2250  CE2 TRP A 157     -18.065   6.541 -27.165  1.00 55.51           C
ATOM   2251  CE3 TRP A 157     -16.985   7.540 -25.231  1.00 55.51           C
ATOM   2252  HE3 TRP A 157     -16.111   7.721 -24.605  1.00 55.51           H
ATOM   2253  CZ2 TRP A 157     -19.318   7.085 -26.857  1.00 55.51           C
ATOM   2254  HZ2 TRP A 157     -20.192   6.904 -27.482  1.00 55.51           H
ATOM   2255  CZ3 TRP A 157     -18.245   8.077 -24.937  1.00 55.51           C
ATOM   2256  HZ3 TRP A 157     -18.336   8.697 -24.045  1.00 55.51           H
ATOM   2257  CH2 TRP A 157     -19.387   7.875 -25.703  1.00 55.51           C
ATOM   2258  HH2 TRP A 157     -20.332   8.329 -25.406  1.00 55.51           H
ATOM   2259  HN  TRP A 157     -12.981   4.754 -28.388  1.00 55.51           H
ATOM   2260  N   ARG A 158     -10.988   6.883 -27.675  1.00 56.88           N
ATOM   2261  CA  ARG A 158      -9.616   6.947 -27.201  1.00 56.88           C
ATOM   2262  C   ARG A 158      -9.389   8.233 -26.405  1.00 56.88           C
ATOM   2263  O   ARG A 158      -8.807   8.203 -25.321  1.00 56.88           O
ATOM   2264  HA  ARG A 158      -9.498   6.068 -26.568  1.00 56.88           H
ATOM   2265  CB  ARG A 158      -8.627   6.897 -28.368  1.00 56.88           C
ATOM   2266 1HB  ARG A 158      -8.907   6.097 -29.052  1.00 56.88           H
ATOM   2267 2HB  ARG A 158      -8.675   7.829 -28.931  1.00 56.88           H
ATOM   2268  CG  ARG A 158      -7.199   6.671 -27.867  1.00 56.88           C
ATOM   2269 1HG  ARG A 158      -6.889   7.513 -27.247  1.00 56.88           H
ATOM   2270 2HG  ARG A 158      -7.167   5.783 -27.236  1.00 56.88           H
ATOM   2271  CD  ARG A 158      -6.227   6.508 -29.037  1.00 56.88           C
ATOM   2272 1HD  ARG A 158      -6.536   5.671 -29.664  1.00 56.88           H
ATOM   2273 2HD  ARG A 158      -6.246   7.399 -29.664  1.00 56.88           H
ATOM   2274  NE  ARG A 158      -4.856   6.277 -28.528  1.00 56.88           N
ATOM   2275  HE  ARG A 158      -4.713   6.305 -27.539  1.00 56.88           H
ATOM   2276  CZ  ARG A 158      -3.796   6.034 -29.310  1.00 56.88           C
ATOM   2277  NH1 ARG A 158      -3.930   5.985 -30.642  1.00 56.88           N
ATOM   2278 1HH1 ARG A 158      -4.826   6.131 -31.060  1.00 56.88           H
ATOM   2279 2HH1 ARG A 158      -3.133   5.803 -31.219  1.00 56.88           H
ATOM   2280  NH2 ARG A 158      -2.599   5.839 -28.739  1.00 56.88           N
ATOM   2281 1HH2 ARG A 158      -1.797   5.656 -29.309  1.00 56.88           H
ATOM   2282 2HH2 ARG A 158      -2.507   5.877 -27.744  1.00 56.88           H
ATOM   2283  HN  ARG A 158     -11.092   6.893 -28.670  1.00 56.88           H
ATOM   2284  N   GLU A 159      -9.861   9.334 -26.972  1.00 63.29           N
ATOM   2285  CA  GLU A 159      -9.635  10.639 -26.375  1.00 63.29           C
ATOM   2286  C   GLU A 159     -10.425  10.771 -25.072  1.00 63.29           C
ATOM   2287  O   GLU A 159      -9.884  11.201 -24.054  1.00 63.29           O
ATOM   2288  HA  GLU A 159      -8.566  10.681 -26.166  1.00 63.29           H
ATOM   2289  CB  GLU A 159      -9.998  11.759 -27.353  1.00 63.29           C
ATOM   2290 1HB  GLU A 159     -10.964  11.547 -27.811  1.00 63.29           H
ATOM   2291 2HB  GLU A 159      -9.967  12.720 -26.839  1.00 63.29           H
ATOM   2292  CG  GLU A 159      -8.980  11.845 -28.491  1.00 63.29           C
ATOM   2293 1HG  GLU A 159      -7.971  11.874 -28.079  1.00 63.29           H
ATOM   2294 2HG  GLU A 159      -9.046  10.952 -29.111  1.00 63.29           H
ATOM   2295  CD  GLU A 159      -9.221  13.089 -29.350  1.00 63.29           C
ATOM   2296  OE1 GLU A 159      -8.267  13.487 -30.052  1.00 63.29           O
ATOM   2297  OE2 GLU A 159     -10.354  13.612 -29.284  1.00 63.29           O
ATOM   2298  HN  GLU A 159     -10.388   9.343 -27.821  1.00 63.29           H
ATOM   2299  N   LYS A 160     -11.693  10.395 -25.145  1.00 68.91           N
ATOM   2300  CA  LYS A 160     -12.571  10.493 -23.991  1.00 68.91           C
ATOM   2301  C   LYS A 160     -11.983   9.678 -22.838  1.00 68.91           C
ATOM   2302  O   LYS A 160     -12.061  10.087 -21.680  1.00 68.91           O
ATOM   2303  HA  LYS A 160     -12.602  11.541 -23.693  1.00 68.91           H
ATOM   2304  CB  LYS A 160     -13.997  10.086 -24.367  1.00 68.91           C
ATOM   2305 1HB  LYS A 160     -13.985   9.113 -24.857  1.00 68.91           H
ATOM   2306 2HB  LYS A 160     -14.599   9.980 -23.464  1.00 68.91           H
ATOM   2307  CG  LYS A 160     -14.637  11.122 -25.294  1.00 68.91           C
ATOM   2308 1HG  LYS A 160     -14.443  12.125 -24.913  1.00 68.91           H
ATOM   2309 2HG  LYS A 160     -14.180  11.062 -26.282  1.00 68.91           H
ATOM   2310  CD  LYS A 160     -16.146  10.897 -25.410  1.00 68.91           C
ATOM   2311 1HD  LYS A 160     -16.341   9.876 -25.738  1.00 68.91           H
ATOM   2312 2HD  LYS A 160     -16.610  11.011 -24.430  1.00 68.91           H
ATOM   2313  CE  LYS A 160     -16.773  11.884 -26.396  1.00 68.91           C
ATOM   2314 1HE  LYS A 160     -16.613  12.905 -26.049  1.00 68.91           H
ATOM   2315 2HE  LYS A 160     -16.285  11.797 -27.367  1.00 68.91           H
ATOM   2316  NZ  LYS A 160     -18.223  11.623 -26.539  1.00 68.91           N
ATOM   2317 1HZ  LYS A 160     -18.627  12.302 -27.174  1.00 68.91           H
ATOM   2318 2HZ  LYS A 160     -18.363  10.689 -26.908  1.00 68.91           H
ATOM   2319 3HZ  LYS A 160     -18.671  11.699 -25.632  1.00 68.91           H
ATOM   2320  HN  LYS A 160     -12.121  10.029 -25.972  1.00 68.91           H
ATOM   2321  N   ARG A 161     -11.407   8.539 -23.193  1.00 66.59           N
ATOM   2322  CA  ARG A 161     -10.825   7.652 -22.200  1.00 66.59           C
ATOM   2323  C   ARG A 161      -9.705   8.367 -21.442  1.00 66.59           C
ATOM   2324  O   ARG A 161      -9.504   8.125 -20.252  1.00 66.59           O
ATOM   2325  HA  ARG A 161     -11.651   7.400 -21.534  1.00 66.59           H
ATOM   2326  CB  ARG A 161     -10.264   6.387 -22.852  1.00 66.59           C
ATOM   2327 1HB  ARG A 161      -9.830   6.635 -23.821  1.00 66.59           H
ATOM   2328 2HB  ARG A 161      -9.460   5.983 -22.238  1.00 66.59           H
ATOM   2329  CG  ARG A 161     -11.356   5.331 -23.031  1.00 66.59           C
ATOM   2330 1HG  ARG A 161     -11.889   5.190 -22.090  1.00 66.59           H
ATOM   2331 2HG  ARG A 161     -12.087   5.679 -23.762  1.00 66.59           H
ATOM   2332  CD  ARG A 161     -10.761   3.999 -23.491  1.00 66.59           C
ATOM   2333 1HD  ARG A 161      -9.831   3.803 -22.958  1.00 66.59           H
ATOM   2334 2HD  ARG A 161     -11.444   3.184 -23.250  1.00 66.59           H
ATOM   2335  NE  ARG A 161     -10.511   4.033 -24.950  1.00 66.59           N
ATOM   2336  HE  ARG A 161     -10.862   4.813 -25.467  1.00 66.59           H
ATOM   2337  CZ  ARG A 161      -9.842   3.084 -25.619  1.00 66.59           C
ATOM   2338  NH1 ARG A 161      -9.349   2.017 -24.976  1.00 66.59           N
ATOM   2339 1HH1 ARG A 161      -9.479   1.924 -23.989  1.00 66.59           H
ATOM   2340 2HH1 ARG A 161      -8.852   1.313 -25.484  1.00 66.59           H
ATOM   2341  NH2 ARG A 161      -9.674   3.219 -26.942  1.00 66.59           N
ATOM   2342 1HH2 ARG A 161      -9.178   2.520 -27.457  1.00 66.59           H
ATOM   2343 2HH2 ARG A 161     -10.045   4.018 -27.414  1.00 66.59           H
ATOM   2344  HN  ARG A 161     -11.334   8.220 -24.139  1.00 66.59           H
ATOM   2345  N   LEU A 162      -9.005   9.232 -22.161  1.00 78.31           N
ATOM   2346  CA  LEU A 162      -7.894   9.964 -21.578  1.00 78.31           C
ATOM   2347  C   LEU A 162      -8.431  10.977 -20.565  1.00 78.31           C
ATOM   2348  O   LEU A 162      -7.829  11.189 -19.514  1.00 78.31           O
ATOM   2349  HA  LEU A 162      -7.270   9.244 -21.047  1.00 78.31           H
ATOM   2350  CB  LEU A 162      -7.030  10.590 -22.674  1.00 78.31           C
ATOM   2351 1HB  LEU A 162      -6.780   9.815 -23.399  1.00 78.31           H
ATOM   2352 2HB  LEU A 162      -7.627  11.336 -23.199  1.00 78.31           H
ATOM   2353  CG  LEU A 162      -5.731  11.252 -22.209  1.00 78.31           C
ATOM   2354  HG  LEU A 162      -5.969  11.933 -21.392  1.00 78.31           H
ATOM   2355  CD1 LEU A 162      -4.752  10.212 -21.660  1.00 78.31           C
ATOM   2356 1HD1 LEU A 162      -5.205   9.698 -20.813  1.00 78.31           H
ATOM   2357 2HD1 LEU A 162      -4.515   9.488 -22.440  1.00 78.31           H
ATOM   2358 3HD1 LEU A 162      -3.838  10.710 -21.337  1.00 78.31           H
ATOM   2359  CD2 LEU A 162      -5.110  12.088 -23.330  1.00 78.31           C
ATOM   2360 1HD2 LEU A 162      -4.890  11.447 -24.183  1.00 78.31           H
ATOM   2361 2HD2 LEU A 162      -5.811  12.867 -23.632  1.00 78.31           H
ATOM   2362 3HD2 LEU A 162      -4.189  12.548 -22.972  1.00 78.31           H
ATOM   2363  HN  LEU A 162      -9.186   9.435 -23.123  1.00 78.31           H
ATOM   2364  N   LEU A 163      -9.560  11.576 -20.917  1.00 81.10           N
ATOM   2365  CA  LEU A 163     -10.200  12.542 -20.040  1.00 81.10           C
ATOM   2366  C   LEU A 163     -10.680  11.833 -18.772  1.00 81.10           C
ATOM   2367  O   LEU A 163     -10.409  12.287 -17.662  1.00 81.10           O
ATOM   2368  HA  LEU A 163      -9.446  13.278 -19.760  1.00 81.10           H
ATOM   2369  CB  LEU A 163     -11.308  13.289 -20.784  1.00 81.10           C
ATOM   2370 1HB  LEU A 163     -10.885  13.712 -21.696  1.00 81.10           H
ATOM   2371 2HB  LEU A 163     -12.065  12.566 -21.089  1.00 81.10           H
ATOM   2372  CG  LEU A 163     -11.999  14.411 -20.007  1.00 81.10           C
ATOM   2373  HG  LEU A 163     -12.335  14.009 -19.052  1.00 81.10           H
ATOM   2374  CD1 LEU A 163     -11.021  15.548 -19.700  1.00 81.10           C
ATOM   2375 1HD1 LEU A 163     -10.195  15.165 -19.101  1.00 81.10           H
ATOM   2376 2HD1 LEU A 163     -10.634  15.956 -20.634  1.00 81.10           H
ATOM   2377 3HD1 LEU A 163     -11.538  16.332 -19.148  1.00 81.10           H
ATOM   2378  CD2 LEU A 163     -13.241  14.909 -20.750  1.00 81.10           C
ATOM   2379 1HD2 LEU A 163     -12.950  15.289 -21.729  1.00 81.10           H
ATOM   2380 2HD2 LEU A 163     -13.944  14.085 -20.874  1.00 81.10           H
ATOM   2381 3HD2 LEU A 163     -13.712  15.706 -20.176  1.00 81.10           H
ATOM   2382  HN  LEU A 163     -10.034  11.411 -21.782  1.00 81.10           H
ATOM   2383  N   TYR A 164     -11.385  10.730 -18.980  1.00 75.45           N
ATOM   2384  CA  TYR A 164     -11.914   9.959 -17.868  1.00 75.45           C
ATOM   2385  C   TYR A 164     -10.788   9.476 -16.951  1.00 75.45           C
ATOM   2386  O   TYR A 164     -10.962   9.399 -15.736  1.00 75.45           O
ATOM   2387  HA  TYR A 164     -12.584  10.604 -17.300  1.00 75.45           H
ATOM   2388  CB  TYR A 164     -12.607   8.744 -18.489  1.00 75.45           C
ATOM   2389 1HB  TYR A 164     -11.978   8.348 -19.286  1.00 75.45           H
ATOM   2390 2HB  TYR A 164     -12.693   7.963 -17.734  1.00 75.45           H
ATOM   2391  CG  TYR A 164     -13.996   9.042 -19.055  1.00 75.45           C
ATOM   2392  CD1 TYR A 164     -14.977   9.566 -18.238  1.00 75.45           C
ATOM   2393  HD1 TYR A 164     -14.761   9.767 -17.188  1.00 75.45           H
ATOM   2394  CD2 TYR A 164     -14.269   8.788 -20.384  1.00 75.45           C
ATOM   2395  HD2 TYR A 164     -13.494   8.374 -21.030  1.00 75.45           H
ATOM   2396  CE1 TYR A 164     -16.285   9.847 -18.771  1.00 75.45           C
ATOM   2397  HE1 TYR A 164     -17.068  10.260 -18.136  1.00 75.45           H
ATOM   2398  CE2 TYR A 164     -15.577   9.068 -20.917  1.00 75.45           C
ATOM   2399  HE2 TYR A 164     -15.805   8.872 -21.965  1.00 75.45           H
ATOM   2400  CZ  TYR A 164     -16.520   9.584 -20.084  1.00 75.45           C
ATOM   2401  OH  TYR A 164     -17.755   9.849 -20.588  1.00 75.45           O
ATOM   2402  HH  TYR A 164     -18.341  10.232 -19.873  1.00 75.45           H
ATOM   2403  HN  TYR A 164     -11.596  10.364 -19.887  1.00 75.45           H
ATOM   2404  N   SER A 165      -9.658   9.164 -17.569  1.00 85.96           N
ATOM   2405  CA  SER A 165      -8.511   8.670 -16.826  1.00 85.96           C
ATOM   2406  C   SER A 165      -8.037   9.730 -15.830  1.00 85.96           C
ATOM   2407  O   SER A 165      -7.605   9.401 -14.727  1.00 85.96           O
ATOM   2408  HA  SER A 165      -8.867   7.784 -16.301  1.00 85.96           H
ATOM   2409  CB  SER A 165      -7.371   8.280 -17.769  1.00 85.96           C
ATOM   2410 1HB  SER A 165      -6.633   7.693 -17.222  1.00 85.96           H
ATOM   2411 2HB  SER A 165      -7.759   7.642 -18.563  1.00 85.96           H
ATOM   2412  OG  SER A 165      -6.739   9.420 -18.343  1.00 85.96           O
ATOM   2413  HG  SER A 165      -7.426  10.101 -18.597  1.00 85.96           H
ATOM   2414  HN  SER A 165      -9.520   9.244 -18.556  1.00 85.96           H
ATOM   2415  N   LYS A 166      -8.133  10.981 -16.256  1.00 83.14           N
ATOM   2416  CA  LYS A 166      -7.748  12.093 -15.403  1.00 83.14           C
ATOM   2417  C   LYS A 166      -8.721  12.190 -14.227  1.00 83.14           C
ATOM   2418  O   LYS A 166      -8.301  12.313 -13.078  1.00 83.14           O
ATOM   2419  HA  LYS A 166      -6.754  11.876 -15.012  1.00 83.14           H
ATOM   2420  CB  LYS A 166      -7.640  13.382 -16.220  1.00 83.14           C
ATOM   2421 1HB  LYS A 166      -8.546  13.519 -16.812  1.00 83.14           H
ATOM   2422 2HB  LYS A 166      -7.566  14.237 -15.549  1.00 83.14           H
ATOM   2423  CG  LYS A 166      -6.422  13.346 -17.145  1.00 83.14           C
ATOM   2424 1HG  LYS A 166      -5.517  13.197 -16.555  1.00 83.14           H
ATOM   2425 2HG  LYS A 166      -6.502  12.497 -17.825  1.00 83.14           H
ATOM   2426  CD  LYS A 166      -6.304  14.642 -17.949  1.00 83.14           C
ATOM   2427 1HD  LYS A 166      -7.193  14.772 -18.567  1.00 83.14           H
ATOM   2428 2HD  LYS A 166      -6.261  15.493 -17.270  1.00 83.14           H
ATOM   2429  CE  LYS A 166      -5.058  14.626 -18.836  1.00 83.14           C
ATOM   2430 1HE  LYS A 166      -4.176  14.415 -18.231  1.00 83.14           H
ATOM   2431 2HE  LYS A 166      -5.138  13.826 -19.572  1.00 83.14           H
ATOM   2432  NZ  LYS A 166      -4.895  15.926 -19.524  1.00 83.14           N
ATOM   2433 1HZ  LYS A 166      -4.073  15.894 -20.118  1.00 83.14           H
ATOM   2434 2HZ  LYS A 166      -5.714  16.114 -20.091  1.00 83.14           H
ATOM   2435 3HZ  LYS A 166      -4.785  16.662 -18.835  1.00 83.14           H
ATOM   2436  HN  LYS A 166      -8.467  11.239 -17.162  1.00 83.14           H
ATOM   2437  N   MET A 167     -10.003  12.131 -14.555  1.00 84.79           N
ATOM   2438  CA  MET A 167     -11.040  12.245 -13.544  1.00 84.79           C
ATOM   2439  C   MET A 167     -10.919  11.129 -12.505  1.00 84.79           C
ATOM   2440  O   MET A 167     -10.997  11.382 -11.304  1.00 84.79           O
ATOM   2441  HA  MET A 167     -10.880  13.213 -13.068  1.00 84.79           H
ATOM   2442  CB  MET A 167     -12.415  12.174 -14.212  1.00 84.79           C
ATOM   2443 1HB  MET A 167     -12.466  11.294 -14.853  1.00 84.79           H
ATOM   2444 2HB  MET A 167     -13.187  12.060 -13.451  1.00 84.79           H
ATOM   2445  CG  MET A 167     -12.688  13.432 -15.039  1.00 84.79           C
ATOM   2446 1HG  MET A 167     -12.669  14.312 -14.395  1.00 84.79           H
ATOM   2447 2HG  MET A 167     -11.904  13.565 -15.784  1.00 84.79           H
ATOM   2448  SD  MET A 167     -14.277  13.301 -15.843  1.00 84.79           S
ATOM   2449  CE  MET A 167     -14.420  14.948 -16.516  1.00 84.79           C
ATOM   2450 1HE  MET A 167     -14.393  15.675 -15.704  1.00 84.79           H
ATOM   2451 2HE  MET A 167     -13.592  15.135 -17.199  1.00 84.79           H
ATOM   2452 3HE  MET A 167     -15.364  15.039 -17.054  1.00 84.79           H
ATOM   2453  HN  MET A 167     -10.336  12.007 -15.490  1.00 84.79           H
ATOM   2454  N   VAL A 168     -10.731   9.916 -13.005  1.00 92.46           N
ATOM   2455  CA  VAL A 168     -10.649   8.753 -12.138  1.00 92.46           C
ATOM   2456  C   VAL A 168      -9.467   8.919 -11.180  1.00 92.46           C
ATOM   2457  O   VAL A 168      -9.581   8.623  -9.992  1.00 92.46           O
ATOM   2458  HA  VAL A 168     -11.569   8.711 -11.556  1.00 92.46           H
ATOM   2459  CB  VAL A 168     -10.561   7.478 -12.980  1.00 92.46           C
ATOM   2460  HB  VAL A 168      -9.749   7.604 -13.695  1.00 92.46           H
ATOM   2461  CG1 VAL A 168     -10.235   6.266 -12.105  1.00 92.46           C
ATOM   2462 1HG1 VAL A 168      -9.277   6.423 -11.609  1.00 92.46           H
ATOM   2463 2HG1 VAL A 168     -11.016   6.137 -11.356  1.00 92.46           H
ATOM   2464 3HG1 VAL A 168     -10.179   5.373 -12.729  1.00 92.46           H
ATOM   2465  CG2 VAL A 168     -11.852   7.253 -13.769  1.00 92.46           C
ATOM   2466 1HG2 VAL A 168     -12.690   7.159 -13.078  1.00 92.46           H
ATOM   2467 2HG2 VAL A 168     -12.024   8.100 -14.434  1.00 92.46           H
ATOM   2468 3HG2 VAL A 168     -11.763   6.340 -14.358  1.00 92.46           H
ATOM   2469  HN  VAL A 168     -10.635   9.723 -13.982  1.00 92.46           H
ATOM   2470  N   CYS A 169      -8.360   9.392 -11.733  1.00 93.83           N
ATOM   2471  CA  CYS A 169      -7.157   9.596 -10.943  1.00 93.83           C
ATOM   2472  C   CYS A 169      -7.480  10.588  -9.824  1.00 93.83           C
ATOM   2473  O   CYS A 169      -7.135  10.357  -8.666  1.00 93.83           O
ATOM   2474  HA  CYS A 169      -6.885   8.624 -10.532  1.00 93.83           H
ATOM   2475  CB  CYS A 169      -5.987  10.070 -11.807  1.00 93.83           C
ATOM   2476 1HB  CYS A 169      -6.305  10.896 -12.444  1.00 93.83           H
ATOM   2477 2HB  CYS A 169      -5.185  10.448 -11.173  1.00 93.83           H
ATOM   2478  SG  CYS A 169      -5.370   8.689 -12.838  1.00 93.83           S
ATOM   2479  HG  CYS A 169      -6.337   8.753 -13.749  1.00 93.83           H
ATOM   2480  HN  CYS A 169      -8.277   9.634 -12.700  1.00 93.83           H
ATOM   2481  N   PHE A 170      -8.137  11.672 -10.209  1.00 93.42           N
ATOM   2482  CA  PHE A 170      -8.483  12.715  -9.259  1.00 93.42           C
ATOM   2483  C   PHE A 170      -9.368  12.165  -8.139  1.00 93.42           C
ATOM   2484  O   PHE A 170      -9.130  12.438  -6.963  1.00 93.42           O
ATOM   2485  HA  PHE A 170      -7.551  13.087  -8.833  1.00 93.42           H
ATOM   2486  CB  PHE A 170      -9.261  13.783 -10.030  1.00 93.42           C
ATOM   2487 1HB  PHE A 170      -8.653  14.130 -10.865  1.00 93.42           H
ATOM   2488 2HB  PHE A 170     -10.157  13.330 -10.454  1.00 93.42           H
ATOM   2489  CG  PHE A 170      -9.670  14.989  -9.181  1.00 93.42           C
ATOM   2490  CD1 PHE A 170     -10.948  15.100  -8.730  1.00 93.42           C
ATOM   2491  HD1 PHE A 170     -11.681  14.331  -8.973  1.00 93.42           H
ATOM   2492  CD2 PHE A 170      -8.756  15.949  -8.878  1.00 93.42           C
ATOM   2493  HD2 PHE A 170      -7.732  15.860  -9.240  1.00 93.42           H
ATOM   2494  CE1 PHE A 170     -11.328  16.219  -7.942  1.00 93.42           C
ATOM   2495  HE1 PHE A 170     -12.353  16.309  -7.581  1.00 93.42           H
ATOM   2496  CE2 PHE A 170      -9.136  17.068  -8.091  1.00 93.42           C
ATOM   2497  HE2 PHE A 170      -8.403  17.838  -7.848  1.00 93.42           H
ATOM   2498  CZ  PHE A 170     -10.414  17.179  -7.639  1.00 93.42           C
ATOM   2499  HZ  PHE A 170     -10.705  18.038  -7.035  1.00 93.42           H
ATOM   2500  HN  PHE A 170      -8.432  11.843 -11.150  1.00 93.42           H
ATOM   2501  N   THR A 171     -10.371  11.399  -8.543  1.00 93.19           N
ATOM   2502  CA  THR A 171     -11.304  10.823  -7.589  1.00 93.19           C
ATOM   2503  C   THR A 171     -10.562   9.933  -6.589  1.00 93.19           C
ATOM   2504  O   THR A 171     -10.887   9.923  -5.403  1.00 93.19           O
ATOM   2505  HA  THR A 171     -11.759  11.633  -7.021  1.00 93.19           H
ATOM   2506  CB  THR A 171     -12.386  10.080  -8.376  1.00 93.19           C
ATOM   2507  HB  THR A 171     -11.976   9.196  -8.863  1.00 93.19           H
ATOM   2508  OG1 THR A 171     -12.921  11.071  -9.250  1.00 93.19           O
ATOM   2509  HG1 THR A 171     -12.448  11.041 -10.131  1.00 93.19           H
ATOM   2510  CG2 THR A 171     -13.573   9.676  -7.500  1.00 93.19           C
ATOM   2511 1HG2 THR A 171     -14.026  10.568  -7.067  1.00 93.19           H
ATOM   2512 2HG2 THR A 171     -13.229   9.019  -6.702  1.00 93.19           H
ATOM   2513 3HG2 THR A 171     -14.312   9.153  -8.108  1.00 93.19           H
ATOM   2514  HN  THR A 171     -10.551  11.172  -9.500  1.00 93.19           H
ATOM   2515  N   ILE A 172      -9.580   9.209  -7.105  1.00 93.82           N
ATOM   2516  CA  ILE A 172      -8.811   8.295  -6.277  1.00 93.82           C
ATOM   2517  C   ILE A 172      -8.061   9.090  -5.207  1.00 93.82           C
ATOM   2518  O   ILE A 172      -8.059   8.713  -4.036  1.00 93.82           O
ATOM   2519  HA  ILE A 172      -9.518   7.629  -5.781  1.00 93.82           H
ATOM   2520  CB  ILE A 172      -7.902   7.423  -7.146  1.00 93.82           C
ATOM   2521  HB  ILE A 172      -7.428   8.061  -7.892  1.00 93.82           H
ATOM   2522  CG1 ILE A 172      -8.712   6.368  -7.902  1.00 93.82           C
ATOM   2523 1HG1 ILE A 172      -9.085   5.620  -7.202  1.00 93.82           H
ATOM   2524 2HG1 ILE A 172      -9.582   6.835  -8.363  1.00 93.82           H
ATOM   2525  CG2 ILE A 172      -6.783   6.796  -6.311  1.00 93.82           C
ATOM   2526 1HG2 ILE A 172      -6.182   7.585  -5.858  1.00 93.82           H
ATOM   2527 2HG2 ILE A 172      -7.218   6.175  -5.528  1.00 93.82           H
ATOM   2528 3HG2 ILE A 172      -6.152   6.181  -6.952  1.00 93.82           H
ATOM   2529  CD1 ILE A 172      -7.861   5.690  -8.977  1.00 93.82           C
ATOM   2530 1HD1 ILE A 172      -7.510   6.437  -9.688  1.00 93.82           H
ATOM   2531 2HD1 ILE A 172      -7.005   5.203  -8.509  1.00 93.82           H
ATOM   2532 3HD1 ILE A 172      -8.461   4.945  -9.499  1.00 93.82           H
ATOM   2533  HN  ILE A 172      -9.308   9.239  -8.066  1.00 93.82           H
ATOM   2534  N   TRP A 173      -7.443  10.176  -5.647  1.00 92.23           N
ATOM   2535  CA  TRP A 173      -6.611  10.974  -4.762  1.00 92.23           C
ATOM   2536  C   TRP A 173      -7.506  11.553  -3.666  1.00 92.23           C
ATOM   2537  O   TRP A 173      -7.140  11.546  -2.492  1.00 92.23           O
ATOM   2538  HA  TRP A 173      -5.863  10.314  -4.323  1.00 92.23           H
ATOM   2539  CB  TRP A 173      -5.852  12.048  -5.544  1.00 92.23           C
ATOM   2540 1HB  TRP A 173      -6.533  12.512  -6.258  1.00 92.23           H
ATOM   2541 2HB  TRP A 173      -5.534  12.829  -4.853  1.00 92.23           H
ATOM   2542  CG  TRP A 173      -4.628  11.523  -6.296  1.00 92.23           C
ATOM   2543  CD1 TRP A 173      -4.456  11.416  -7.621  1.00 92.23           C
ATOM   2544  HD1 TRP A 173      -5.203  11.703  -8.361  1.00 92.23           H
ATOM   2545  CD2 TRP A 173      -3.403  11.035  -5.710  1.00 92.23           C
ATOM   2546  NE1 TRP A 173      -3.216  10.896  -7.930  1.00 92.23           N
ATOM   2547  HE1 TRP A 173      -2.858  10.724  -8.848  1.00 92.23           H
ATOM   2548  CE2 TRP A 173      -2.555  10.657  -6.731  1.00 92.23           C
ATOM   2549  CE3 TRP A 173      -3.024  10.916  -4.361  1.00 92.23           C
ATOM   2550  HE3 TRP A 173      -3.675  11.208  -3.537  1.00 92.23           H
ATOM   2551  CZ2 TRP A 173      -1.274  10.136  -6.511  1.00 92.23           C
ATOM   2552  HZ2 TRP A 173      -0.623   9.845  -7.335  1.00 92.23           H
ATOM   2553  CZ3 TRP A 173      -1.741  10.393  -4.158  1.00 92.23           C
ATOM   2554  HZ3 TRP A 173      -1.397  10.280  -3.130  1.00 92.23           H
ATOM   2555  CH2 TRP A 173      -0.875  10.009  -5.175  1.00 92.23           C
ATOM   2556  HH2 TRP A 173       0.110   9.609  -4.933  1.00 92.23           H
ATOM   2557  HN  TRP A 173      -7.503  10.512  -6.587  1.00 92.23           H
ATOM   2558  N   VAL A 174      -8.664  12.041  -4.087  1.00 95.48           N
ATOM   2559  CA  VAL A 174      -9.604  12.646  -3.159  1.00 95.48           C
ATOM   2560  C   VAL A 174     -10.048  11.599  -2.135  1.00 95.48           C
ATOM   2561  O   VAL A 174     -10.092  11.877  -0.937  1.00 95.48           O
ATOM   2562  HA  VAL A 174      -9.081  13.447  -2.637  1.00 95.48           H
ATOM   2563  CB  VAL A 174     -10.774  13.264  -3.927  1.00 95.48           C
ATOM   2564  HB  VAL A 174     -11.191  12.495  -4.577  1.00 95.48           H
ATOM   2565  CG1 VAL A 174     -11.877  13.721  -2.971  1.00 95.48           C
ATOM   2566 1HG1 VAL A 174     -12.244  12.865  -2.404  1.00 95.48           H
ATOM   2567 2HG1 VAL A 174     -11.477  14.467  -2.284  1.00 95.48           H
ATOM   2568 3HG1 VAL A 174     -12.696  14.157  -3.543  1.00 95.48           H
ATOM   2569  CG2 VAL A 174     -10.300  14.420  -4.810  1.00 95.48           C
ATOM   2570 1HG2 VAL A 174      -9.845  15.190  -4.187  1.00 95.48           H
ATOM   2571 2HG2 VAL A 174      -9.566  14.052  -5.527  1.00 95.48           H
ATOM   2572 3HG2 VAL A 174     -11.151  14.842  -5.345  1.00 95.48           H
ATOM   2573  HN  VAL A 174      -8.962  12.027  -5.042  1.00 95.48           H
ATOM   2574  N   LEU A 175     -10.365  10.417  -2.643  1.00 90.10           N
ATOM   2575  CA  LEU A 175     -10.876   9.352  -1.798  1.00 90.10           C
ATOM   2576  C   LEU A 175      -9.807   8.962  -0.774  1.00 90.10           C
ATOM   2577  O   LEU A 175     -10.100   8.823   0.412  1.00 90.10           O
ATOM   2578  HA  LEU A 175     -11.740   9.745  -1.262  1.00 90.10           H
ATOM   2579  CB  LEU A 175     -11.367   8.180  -2.650  1.00 90.10           C
ATOM   2580 1HB  LEU A 175     -12.129   8.550  -3.336  1.00 90.10           H
ATOM   2581 2HB  LEU A 175     -10.535   7.826  -3.260  1.00 90.10           H
ATOM   2582  CG  LEU A 175     -11.944   6.988  -1.884  1.00 90.10           C
ATOM   2583  HG  LEU A 175     -11.199   6.653  -1.163  1.00 90.10           H
ATOM   2584  CD1 LEU A 175     -13.188   7.397  -1.092  1.00 90.10           C
ATOM   2585 1HD1 LEU A 175     -12.924   8.177  -0.378  1.00 90.10           H
ATOM   2586 2HD1 LEU A 175     -13.948   7.773  -1.777  1.00 90.10           H
ATOM   2587 3HD1 LEU A 175     -13.578   6.531  -0.556  1.00 90.10           H
ATOM   2588  CD2 LEU A 175     -12.224   5.815  -2.825  1.00 90.10           C
ATOM   2589 1HD2 LEU A 175     -12.941   6.122  -3.586  1.00 90.10           H
ATOM   2590 2HD2 LEU A 175     -11.295   5.505  -3.305  1.00 90.10           H
ATOM   2591 3HD2 LEU A 175     -12.633   4.981  -2.254  1.00 90.10           H
ATOM   2592  HN  LEU A 175     -10.279  10.184  -3.612  1.00 90.10           H
ATOM   2593  N   ALA A 176      -8.590   8.798  -1.271  1.00 94.98           N
ATOM   2594  CA  ALA A 176      -7.492   8.355  -0.429  1.00 94.98           C
ATOM   2595  C   ALA A 176      -7.247   9.391   0.670  1.00 94.98           C
ATOM   2596  O   ALA A 176      -6.953   9.035   1.810  1.00 94.98           O
ATOM   2597  HA  ALA A 176      -7.786   7.412   0.032  1.00 94.98           H
ATOM   2598  CB  ALA A 176      -6.251   8.115  -1.292  1.00 94.98           C
ATOM   2599 1HB  ALA A 176      -6.469   7.350  -2.037  1.00 94.98           H
ATOM   2600 2HB  ALA A 176      -5.973   9.042  -1.793  1.00 94.98           H
ATOM   2601 3HB  ALA A 176      -5.428   7.783  -0.659  1.00 94.98           H
ATOM   2602  HN  ALA A 176      -8.349   8.961  -2.228  1.00 94.98           H
ATOM   2603  N   ALA A 177      -7.377  10.653   0.288  1.00 94.97           N
ATOM   2604  CA  ALA A 177      -7.150  11.744   1.220  1.00 94.97           C
ATOM   2605  C   ALA A 177      -8.155  11.645   2.370  1.00 94.97           C
ATOM   2606  O   ALA A 177      -7.785  11.777   3.535  1.00 94.97           O
ATOM   2607  HA  ALA A 177      -6.142  11.636   1.620  1.00 94.97           H
ATOM   2608  CB  ALA A 177      -7.245  13.079   0.477  1.00 94.97           C
ATOM   2609 1HB  ALA A 177      -6.491  13.111  -0.309  1.00 94.97           H
ATOM   2610 2HB  ALA A 177      -8.236  13.179   0.035  1.00 94.97           H
ATOM   2611 3HB  ALA A 177      -7.075  13.897   1.177  1.00 94.97           H
ATOM   2612  HN  ALA A 177      -7.632  10.934  -0.638  1.00 94.97           H
ATOM   2613  N   ALA A 178      -9.406  11.411   2.001  1.00 95.05           N
ATOM   2614  CA  ALA A 178     -10.476  11.347   2.982  1.00 95.05           C
ATOM   2615  C   ALA A 178     -10.222  10.174   3.931  1.00 95.05           C
ATOM   2616  O   ALA A 178     -10.525  10.255   5.120  1.00 95.05           O
ATOM   2617  HA  ALA A 178     -10.458  12.275   3.554  1.00 95.05           H
ATOM   2618  CB  ALA A 178     -11.822  11.236   2.264  1.00 95.05           C
ATOM   2619 1HB  ALA A 178     -11.966  12.107   1.626  1.00 95.05           H
ATOM   2620 2HB  ALA A 178     -11.834  10.332   1.654  1.00 95.05           H
ATOM   2621 3HB  ALA A 178     -12.624  11.187   3.001  1.00 95.05           H
ATOM   2622  HN  ALA A 178      -9.692  11.268   1.054  1.00 95.05           H
ATOM   2623  N   LEU A 179      -9.668   9.109   3.369  1.00 92.46           N
ATOM   2624  CA  LEU A 179      -9.437   7.895   4.133  1.00 92.46           C
ATOM   2625  C   LEU A 179      -8.245   8.104   5.068  1.00 92.46           C
ATOM   2626  O   LEU A 179      -7.922   7.232   5.872  1.00 92.46           O
ATOM   2627  HA  LEU A 179     -10.325   7.717   4.740  1.00 92.46           H
ATOM   2628  CB  LEU A 179      -9.282   6.695   3.196  1.00 92.46           C
ATOM   2629 1HB  LEU A 179      -8.493   6.919   2.478  1.00 92.46           H
ATOM   2630 2HB  LEU A 179      -8.944   5.842   3.785  1.00 92.46           H
ATOM   2631  CG  LEU A 179     -10.535   6.281   2.423  1.00 92.46           C
ATOM   2632  HG  LEU A 179     -10.929   7.161   1.915  1.00 92.46           H
ATOM   2633  CD1 LEU A 179     -10.197   5.250   1.343  1.00 92.46           C
ATOM   2634 1HD1 LEU A 179      -9.480   5.678   0.643  1.00 92.46           H
ATOM   2635 2HD1 LEU A 179      -9.766   4.364   1.809  1.00 92.46           H
ATOM   2636 3HD1 LEU A 179     -11.106   4.973   0.809  1.00 92.46           H
ATOM   2637  CD2 LEU A 179     -11.625   5.780   3.372  1.00 92.46           C
ATOM   2638 1HD2 LEU A 179     -11.256   4.918   3.927  1.00 92.46           H
ATOM   2639 2HD2 LEU A 179     -11.892   6.574   4.070  1.00 92.46           H
ATOM   2640 3HD2 LEU A 179     -12.505   5.492   2.796  1.00 92.46           H
ATOM   2641  HN  LEU A 179      -9.379   9.068   2.412  1.00 92.46           H
ATOM   2642  N   CYS A 180      -7.623   9.266   4.930  1.00 91.58           N
ATOM   2643  CA  CYS A 180      -6.451   9.586   5.727  1.00 91.58           C
ATOM   2644  C   CYS A 180      -6.899  10.427   6.924  1.00 91.58           C
ATOM   2645  O   CYS A 180      -6.090  10.766   7.787  1.00 91.58           O
ATOM   2646  HA  CYS A 180      -6.028   8.637   6.058  1.00 91.58           H
ATOM   2647  CB  CYS A 180      -5.380  10.298   4.898  1.00 91.58           C
ATOM   2648 1HB  CYS A 180      -5.785  11.221   4.482  1.00 91.58           H
ATOM   2649 2HB  CYS A 180      -4.541  10.578   5.535  1.00 91.58           H
ATOM   2650  SG  CYS A 180      -4.803   9.204   3.549  1.00 91.58           S
ATOM   2651  HG  CYS A 180      -5.683   9.622   2.645  1.00 91.58           H
ATOM   2652  HN  CYS A 180      -7.906   9.980   4.291  1.00 91.58           H
ATOM   2653  N   ILE A 181      -8.186  10.740   6.938  1.00 91.56           N
ATOM   2654  CA  ILE A 181      -8.733  11.614   7.963  1.00 91.56           C
ATOM   2655  C   ILE A 181      -8.429  11.027   9.343  1.00 91.56           C
ATOM   2656  O   ILE A 181      -7.964  11.735  10.234  1.00 91.56           O
ATOM   2657  HA  ILE A 181      -8.225  12.575   7.877  1.00 91.56           H
ATOM   2658  CB  ILE A 181     -10.222  11.864   7.715  1.00 91.56           C
ATOM   2659  HB  ILE A 181     -10.703  10.904   7.530  1.00 91.56           H
ATOM   2660  CG1 ILE A 181     -10.433  12.723   6.466  1.00 91.56           C
ATOM   2661 1HG1 ILE A 181     -10.029  13.722   6.636  1.00 91.56           H
ATOM   2662 2HG1 ILE A 181      -9.882  12.295   5.629  1.00 91.56           H
ATOM   2663  CG2 ILE A 181     -10.888  12.473   8.950  1.00 91.56           C
ATOM   2664 1HG2 ILE A 181     -10.785  11.790   9.793  1.00 91.56           H
ATOM   2665 2HG2 ILE A 181     -10.410  13.423   9.190  1.00 91.56           H
ATOM   2666 3HG2 ILE A 181     -11.946  12.641   8.746  1.00 91.56           H
ATOM   2667  CD1 ILE A 181     -11.918  12.820   6.112  1.00 91.56           C
ATOM   2668 1HD1 ILE A 181     -12.311  11.822   5.920  1.00 91.56           H
ATOM   2669 2HD1 ILE A 181     -12.461  13.271   6.943  1.00 91.56           H
ATOM   2670 3HD1 ILE A 181     -12.039  13.436   5.221  1.00 91.56           H
ATOM   2671  HN  ILE A 181      -8.850  10.408   6.268  1.00 91.56           H
ATOM   2672  N   PRO A 182      -8.686   9.727   9.544  1.00 92.91           N
ATOM   2673  CA  PRO A 182      -8.447   9.103  10.848  1.00 92.91           C
ATOM   2674  C   PRO A 182      -7.033   9.344  11.351  1.00 92.91           C
ATOM   2675  O   PRO A 182      -6.834   9.683  12.517  1.00 92.91           O
ATOM   2676  HA  PRO A 182      -9.097   9.549  11.601  1.00 92.91           H
ATOM   2677  CB  PRO A 182      -8.714   7.618  10.594  1.00 92.91           C
ATOM   2678 1HB  PRO A 182      -7.803   7.087  10.320  1.00 92.91           H
ATOM   2679 2HB  PRO A 182      -9.115   7.126  11.480  1.00 92.91           H
ATOM   2680  CG  PRO A 182      -9.723   7.632   9.452  1.00 92.91           C
ATOM   2681 1HG  PRO A 182      -9.750   6.678   8.924  1.00 92.91           H
ATOM   2682 2HG  PRO A 182     -10.737   7.812   9.809  1.00 92.91           H
ATOM   2683  CD  PRO A 182      -9.220   8.760   8.567  1.00 92.91           C
ATOM   2684 1HD  PRO A 182      -8.447   8.420   7.877  1.00 92.91           H
ATOM   2685 2HD  PRO A 182     -10.019   9.186   7.960  1.00 92.91           H
ATOM   2686  N   GLU A 183      -6.079   9.160  10.450  1.00 90.02           N
ATOM   2687  CA  GLU A 183      -4.676   9.282  10.810  1.00 90.02           C
ATOM   2688  C   GLU A 183      -4.367  10.710  11.264  1.00 90.02           C
ATOM   2689  O   GLU A 183      -3.604  10.914  12.206  1.00 90.02           O
ATOM   2690  HA  GLU A 183      -4.529   8.590  11.639  1.00 90.02           H
ATOM   2691  CB  GLU A 183      -3.774   8.869   9.645  1.00 90.02           C
ATOM   2692 1HB  GLU A 183      -4.203   9.219   8.706  1.00 90.02           H
ATOM   2693 2HB  GLU A 183      -2.761   9.233   9.818  1.00 90.02           H
ATOM   2694  CG  GLU A 183      -3.672   7.346   9.543  1.00 90.02           C
ATOM   2695 1HG  GLU A 183      -2.872   7.077   8.853  1.00 90.02           H
ATOM   2696 2HG  GLU A 183      -3.408   6.930  10.515  1.00 90.02           H
ATOM   2697  CD  GLU A 183      -4.992   6.739   9.064  1.00 90.02           C
ATOM   2698  OE1 GLU A 183      -5.142   5.508   9.222  1.00 90.02           O
ATOM   2699  OE2 GLU A 183      -5.822   7.520   8.550  1.00 90.02           O
ATOM   2700  HN  GLU A 183      -6.251   8.932   9.492  1.00 90.02           H
ATOM   2701  N   ILE A 184      -4.976  11.662  10.572  1.00 91.34           N
ATOM   2702  CA  ILE A 184      -4.724  13.066  10.848  1.00 91.34           C
ATOM   2703  C   ILE A 184      -5.148  13.382  12.284  1.00 91.34           C
ATOM   2704  O   ILE A 184      -4.471  14.134  12.983  1.00 91.34           O
ATOM   2705  HA  ILE A 184      -3.650  13.228  10.762  1.00 91.34           H
ATOM   2706  CB  ILE A 184      -5.401  13.948   9.798  1.00 91.34           C
ATOM   2707  HB  ILE A 184      -6.449  13.657   9.731  1.00 91.34           H
ATOM   2708  CG1 ILE A 184      -4.782  13.730   8.416  1.00 91.34           C
ATOM   2709 1HG1 ILE A 184      -3.772  14.141   8.397  1.00 91.34           H
ATOM   2710 2HG1 ILE A 184      -4.695  12.661   8.218  1.00 91.34           H
ATOM   2711  CG2 ILE A 184      -5.367  15.420  10.215  1.00 91.34           C
ATOM   2712 1HG2 ILE A 184      -5.891  15.541  11.163  1.00 91.34           H
ATOM   2713 2HG2 ILE A 184      -4.332  15.742  10.327  1.00 91.34           H
ATOM   2714 3HG2 ILE A 184      -5.855  16.025   9.450  1.00 91.34           H
ATOM   2715  CD1 ILE A 184      -5.628  14.389   7.325  1.00 91.34           C
ATOM   2716 1HD1 ILE A 184      -6.629  13.959   7.332  1.00 91.34           H
ATOM   2717 2HD1 ILE A 184      -5.692  15.461   7.514  1.00 91.34           H
ATOM   2718 3HD1 ILE A 184      -5.165  14.219   6.353  1.00 91.34           H
ATOM   2719  HN  ILE A 184      -5.630  11.487   9.836  1.00 91.34           H
ATOM   2720  N   LEU A 185      -6.267  12.793  12.680  1.00 91.52           N
ATOM   2721  CA  LEU A 185      -6.903  13.161  13.933  1.00 91.52           C
ATOM   2722  C   LEU A 185      -6.146  12.514  15.094  1.00 91.52           C
ATOM   2723  O   LEU A 185      -5.798  13.185  16.065  1.00 91.52           O
ATOM   2724  HA  LEU A 185      -6.827  14.244  14.033  1.00 91.52           H
ATOM   2725  CB  LEU A 185      -8.393  12.813  13.901  1.00 91.52           C
ATOM   2726 1HB  LEU A 185      -8.493  11.759  13.642  1.00 91.52           H
ATOM   2727 2HB  LEU A 185      -8.796  12.934  14.906  1.00 91.52           H
ATOM   2728  CG  LEU A 185      -9.252  13.631  12.934  1.00 91.52           C
ATOM   2729  HG  LEU A 185      -8.867  13.482  11.925  1.00 91.52           H
ATOM   2730  CD1 LEU A 185     -10.702  13.142  12.941  1.00 91.52           C
ATOM   2731 1HD1 LEU A 185     -10.734  12.096  12.638  1.00 91.52           H
ATOM   2732 2HD1 LEU A 185     -11.114  13.242  13.945  1.00 91.52           H
ATOM   2733 3HD1 LEU A 185     -11.290  13.741  12.246  1.00 91.52           H
ATOM   2734  CD2 LEU A 185      -9.149  15.126  13.240  1.00 91.52           C
ATOM   2735 1HD2 LEU A 185      -9.493  15.313  14.258  1.00 91.52           H
ATOM   2736 2HD2 LEU A 185      -8.112  15.447  13.143  1.00 91.52           H
ATOM   2737 3HD2 LEU A 185      -9.769  15.684  12.539  1.00 91.52           H
ATOM   2738  HN  LEU A 185      -6.736  12.078  12.162  1.00 91.52           H
ATOM   2739  N   TYR A 186      -5.912  11.217  14.957  1.00 91.91           N
ATOM   2740  CA  TYR A 186      -5.612  10.384  16.109  1.00 91.91           C
ATOM   2741  C   TYR A 186      -4.129  10.009  16.143  1.00 91.91           C
ATOM   2742  O   TYR A 186      -3.685   9.302  17.046  1.00 91.91           O
ATOM   2743  HA  TYR A 186      -5.856  10.952  17.007  1.00 91.91           H
ATOM   2744  CB  TYR A 186      -6.444   9.112  15.938  1.00 91.91           C
ATOM   2745 1HB  TYR A 186      -6.094   8.577  15.055  1.00 91.91           H
ATOM   2746 2HB  TYR A 186      -6.273   8.460  16.794  1.00 91.91           H
ATOM   2747  CG  TYR A 186      -7.947   9.365  15.800  1.00 91.91           C
ATOM   2748  CD1 TYR A 186      -8.593  10.188  16.699  1.00 91.91           C
ATOM   2749  HD1 TYR A 186      -8.033  10.659  17.507  1.00 91.91           H
ATOM   2750  CD2 TYR A 186      -8.656   8.769  14.777  1.00 91.91           C
ATOM   2751  HD2 TYR A 186      -8.145   8.118  14.067  1.00 91.91           H
ATOM   2752  CE1 TYR A 186     -10.007  10.427  16.569  1.00 91.91           C
ATOM   2753  HE1 TYR A 186     -10.530  11.075  17.273  1.00 91.91           H
ATOM   2754  CE2 TYR A 186     -10.070   9.007  14.647  1.00 91.91           C
ATOM   2755  HE2 TYR A 186     -10.642   8.543  13.844  1.00 91.91           H
ATOM   2756  CZ  TYR A 186     -10.676   9.824  15.550  1.00 91.91           C
ATOM   2757  OH  TYR A 186     -12.012  10.049  15.427  1.00 91.91           O
ATOM   2758  HH  TYR A 186     -12.379   9.521  14.662  1.00 91.91           H
ATOM   2759  HN  TYR A 186      -5.925  10.736  14.080  1.00 91.91           H
ATOM   2760  N   SER A 187      -3.405  10.498  15.148  1.00 92.68           N
ATOM   2761  CA  SER A 187      -1.957  10.378  15.146  1.00 92.68           C
ATOM   2762  C   SER A 187      -1.358  11.242  16.258  1.00 92.68           C
ATOM   2763  O   SER A 187      -1.572  12.453  16.290  1.00 92.68           O
ATOM   2764  HA  SER A 187      -1.755   9.323  15.331  1.00 92.68           H
ATOM   2765  CB  SER A 187      -1.372  10.777  13.790  1.00 92.68           C
ATOM   2766 1HB  SER A 187      -1.687  11.792  13.544  1.00 92.68           H
ATOM   2767 2HB  SER A 187      -0.284  10.789  13.853  1.00 92.68           H
ATOM   2768  OG  SER A 187      -1.778   9.890  12.751  1.00 92.68           O
ATOM   2769  HG  SER A 187      -2.288  10.392  12.053  1.00 92.68           H
ATOM   2770  HN  SER A 187      -3.790  10.969  14.354  1.00 92.68           H
ATOM   2771  N   GLN A 188      -0.621  10.586  17.141  1.00 85.66           N
ATOM   2772  CA  GLN A 188      -0.014  11.274  18.268  1.00 85.66           C
ATOM   2773  C   GLN A 188       1.375  10.701  18.555  1.00 85.66           C
ATOM   2774  O   GLN A 188       1.719   9.625  18.069  1.00 85.66           O
ATOM   2775  HA  GLN A 188       0.072  12.316  17.959  1.00 85.66           H
ATOM   2776  CB  GLN A 188      -0.908  11.191  19.507  1.00 85.66           C
ATOM   2777 1HB  GLN A 188      -1.052  10.148  19.787  1.00 85.66           H
ATOM   2778 2HB  GLN A 188      -0.417  11.682  20.348  1.00 85.66           H
ATOM   2779  CG  GLN A 188      -2.266  11.847  19.248  1.00 85.66           C
ATOM   2780 1HG  GLN A 188      -2.119  12.841  18.826  1.00 85.66           H
ATOM   2781 2HG  GLN A 188      -2.820  11.266  18.511  1.00 85.66           H
ATOM   2782  CD  GLN A 188      -3.080  11.951  20.540  1.00 85.66           C
ATOM   2783  OE1 GLN A 188      -2.592  11.712  21.632  1.00 85.66           O
ATOM   2784  NE2 GLN A 188      -4.344  12.320  20.354  1.00 85.66           N
ATOM   2785 1HE2 GLN A 188      -4.681  12.502  19.431  1.00 85.66           H
ATOM   2786 2HE2 GLN A 188      -4.957  12.416  21.139  1.00 85.66           H
ATOM   2787  HN  GLN A 188      -0.436   9.604  17.097  1.00 85.66           H
ATOM   2788  N   ILE A 189       2.136  11.446  19.344  1.00 90.50           N
ATOM   2789  CA  ILE A 189       3.349  10.909  19.937  1.00 90.50           C
ATOM   2790  C   ILE A 189       3.025  10.337  21.319  1.00 90.50           C
ATOM   2791  O   ILE A 189       2.473  11.034  22.169  1.00 90.50           O
ATOM   2792  HA  ILE A 189       3.693  10.095  19.299  1.00 90.50           H
ATOM   2793  CB  ILE A 189       4.452  11.969  19.954  1.00 90.50           C
ATOM   2794  HB  ILE A 189       4.085  12.835  20.505  1.00 90.50           H
ATOM   2795  CG1 ILE A 189       4.780  12.442  18.536  1.00 90.50           C
ATOM   2796 1HG1 ILE A 189       5.200  11.616  17.962  1.00 90.50           H
ATOM   2797 2HG1 ILE A 189       3.864  12.748  18.030  1.00 90.50           H
ATOM   2798  CG2 ILE A 189       5.693  11.458  20.689  1.00 90.50           C
ATOM   2799 1HG2 ILE A 189       5.430  11.211  21.718  1.00 90.50           H
ATOM   2800 2HG2 ILE A 189       6.071  10.568  20.187  1.00 90.50           H
ATOM   2801 3HG2 ILE A 189       6.461  12.231  20.686  1.00 90.50           H
ATOM   2802  CD1 ILE A 189       5.769  13.608  18.562  1.00 90.50           C
ATOM   2803 1HD1 ILE A 189       5.336  14.441  19.116  1.00 90.50           H
ATOM   2804 2HD1 ILE A 189       6.693  13.291  19.047  1.00 90.50           H
ATOM   2805 3HD1 ILE A 189       5.985  13.924  17.541  1.00 90.50           H
ATOM   2806  HN  ILE A 189       1.936  12.397  19.577  1.00 90.50           H
ATOM   2807  N   LYS A 190       3.383   9.074  21.500  1.00 85.62           N
ATOM   2808  CA  LYS A 190       3.200   8.422  22.785  1.00 85.62           C
ATOM   2809  C   LYS A 190       4.565   8.016  23.345  1.00 85.62           C
ATOM   2810  O   LYS A 190       5.452   7.612  22.595  1.00 85.62           O
ATOM   2811  HA  LYS A 190       2.752   9.150  23.461  1.00 85.62           H
ATOM   2812  CB  LYS A 190       2.216   7.257  22.660  1.00 85.62           C
ATOM   2813 1HB  LYS A 190       1.283   7.610  22.220  1.00 85.62           H
ATOM   2814 2HB  LYS A 190       2.622   6.504  21.984  1.00 85.62           H
ATOM   2815  CG  LYS A 190       1.936   6.626  24.025  1.00 85.62           C
ATOM   2816 1HG  LYS A 190       2.871   6.294  24.475  1.00 85.62           H
ATOM   2817 2HG  LYS A 190       1.507   7.373  24.694  1.00 85.62           H
ATOM   2818  CD  LYS A 190       0.977   5.440  23.895  1.00 85.62           C
ATOM   2819 1HD  LYS A 190      -0.003   5.793  23.575  1.00 85.62           H
ATOM   2820 2HD  LYS A 190       1.338   4.759  23.124  1.00 85.62           H
ATOM   2821  CE  LYS A 190       0.847   4.692  25.224  1.00 85.62           C
ATOM   2822 1HE  LYS A 190       1.832   4.556  25.669  1.00 85.62           H
ATOM   2823 2HE  LYS A 190       0.259   5.285  25.925  1.00 85.62           H
ATOM   2824  NZ  LYS A 190       0.204   3.376  25.016  1.00 85.62           N
ATOM   2825 1HZ  LYS A 190      -0.077   2.992  25.912  1.00 85.62           H
ATOM   2826 2HZ  LYS A 190      -0.613   3.488  24.425  1.00 85.62           H
ATOM   2827 3HZ  LYS A 190       0.860   2.745  24.570  1.00 85.62           H
ATOM   2828  HN  LYS A 190       3.790   8.501  20.789  1.00 85.62           H
ATOM   2829  N   GLU A 191       4.690   8.137  24.659  1.00 76.89           N
ATOM   2830  CA  GLU A 191       5.879   7.661  25.344  1.00 76.89           C
ATOM   2831  C   GLU A 191       5.654   6.242  25.872  1.00 76.89           C
ATOM   2832  O   GLU A 191       4.701   5.994  26.609  1.00 76.89           O
ATOM   2833  HA  GLU A 191       6.665   7.654  24.590  1.00 76.89           H
ATOM   2834  CB  GLU A 191       6.277   8.610  26.476  1.00 76.89           C
ATOM   2835 1HB  GLU A 191       6.299   9.635  26.105  1.00 76.89           H
ATOM   2836 2HB  GLU A 191       5.606   8.473  27.324  1.00 76.89           H
ATOM   2837  CG  GLU A 191       7.685   8.296  26.986  1.00 76.89           C
ATOM   2838 1HG  GLU A 191       7.714   7.281  27.382  1.00 76.89           H
ATOM   2839 2HG  GLU A 191       8.393   8.335  26.157  1.00 76.89           H
ATOM   2840  CD  GLU A 191       8.108   9.286  28.072  1.00 76.89           C
ATOM   2841  OE1 GLU A 191       9.187   9.055  28.661  1.00 76.89           O
ATOM   2842  OE2 GLU A 191       7.344  10.251  28.290  1.00 76.89           O
ATOM   2843  HN  GLU A 191       3.998   8.552  25.250  1.00 76.89           H
ATOM   2844  N   GLU A 192       6.548   5.349  25.474  1.00 77.47           N
ATOM   2845  CA  GLU A 192       6.454   3.959  25.890  1.00 77.47           C
ATOM   2846  C   GLU A 192       7.806   3.467  26.408  1.00 77.47           C
ATOM   2847  O   GLU A 192       8.777   3.402  25.656  1.00 77.47           O
ATOM   2848  HA  GLU A 192       5.721   3.948  26.697  1.00 77.47           H
ATOM   2849  CB  GLU A 192       5.952   3.078  24.744  1.00 77.47           C
ATOM   2850 1HB  GLU A 192       5.010   3.472  24.363  1.00 77.47           H
ATOM   2851 2HB  GLU A 192       6.725   2.992  23.981  1.00 77.47           H
ATOM   2852  CG  GLU A 192       5.668   1.655  25.231  1.00 77.47           C
ATOM   2853 1HG  GLU A 192       5.405   1.023  24.384  1.00 77.47           H
ATOM   2854 2HG  GLU A 192       6.569   1.233  25.676  1.00 77.47           H
ATOM   2855  CD  GLU A 192       4.533   1.643  26.257  1.00 77.47           C
ATOM   2856  OE1 GLU A 192       4.444   0.636  26.993  1.00 77.47           O
ATOM   2857  OE2 GLU A 192       3.779   2.640  26.281  1.00 77.47           O
ATOM   2858  HN  GLU A 192       7.324   5.560  24.880  1.00 77.47           H
ATOM   2859  N   SER A 193       7.827   3.134  27.690  1.00 76.83           N
ATOM   2860  CA  SER A 193       9.032   2.605  28.307  1.00 76.83           C
ATOM   2861  C   SER A 193      10.197   3.573  28.093  1.00 76.83           C
ATOM   2862  O   SER A 193      11.330   3.147  27.875  1.00 76.83           O
ATOM   2863  HA  SER A 193       8.798   2.516  29.368  1.00 76.83           H
ATOM   2864  CB  SER A 193       9.378   1.225  27.744  1.00 76.83           C
ATOM   2865 1HB  SER A 193       9.597   1.312  26.680  1.00 76.83           H
ATOM   2866 2HB  SER A 193      10.282   0.853  28.227  1.00 76.83           H
ATOM   2867  OG  SER A 193       8.320   0.290  27.935  1.00 76.83           O
ATOM   2868  HG  SER A 193       8.533  -0.568  27.468  1.00 76.83           H
ATOM   2869  HN  SER A 193       7.041   3.220  28.303  1.00 76.83           H
ATOM   2870  N   GLY A 194       9.878   4.857  28.164  1.00 84.50           N
ATOM   2871  CA  GLY A 194      10.895   5.888  28.041  1.00 84.50           C
ATOM   2872  C   GLY A 194      11.274   6.113  26.576  1.00 84.50           C
ATOM   2873  O   GLY A 194      12.212   6.852  26.279  1.00 84.50           O
ATOM   2874 1HA  GLY A 194      10.528   6.819  28.472  1.00 84.50           H
ATOM   2875 2HA  GLY A 194      11.780   5.601  28.609  1.00 84.50           H
ATOM   2876  HN  GLY A 194       8.948   5.196  28.302  1.00 84.50           H
ATOM   2877  N   ILE A 195      10.524   5.463  25.697  1.00 81.83           N
ATOM   2878  CA  ILE A 195      10.743   5.615  24.269  1.00 81.83           C
ATOM   2879  C   ILE A 195       9.548   6.343  23.650  1.00 81.83           C
ATOM   2880  O   ILE A 195       8.401   5.951  23.859  1.00 81.83           O
ATOM   2881  HA  ILE A 195      11.630   6.234  24.138  1.00 81.83           H
ATOM   2882  CB  ILE A 195      11.038   4.259  23.624  1.00 81.83           C
ATOM   2883  HB  ILE A 195      10.190   3.601  23.810  1.00 81.83           H
ATOM   2884  CG1 ILE A 195      12.266   3.605  24.262  1.00 81.83           C
ATOM   2885 1HG1 ILE A 195      13.136   4.246  24.124  1.00 81.83           H
ATOM   2886 2HG1 ILE A 195      12.112   3.503  25.336  1.00 81.83           H
ATOM   2887  CG2 ILE A 195      11.182   4.393  22.107  1.00 81.83           C
ATOM   2888 1HG2 ILE A 195      10.256   4.785  21.687  1.00 81.83           H
ATOM   2889 2HG2 ILE A 195      12.002   5.075  21.879  1.00 81.83           H
ATOM   2890 3HG2 ILE A 195      11.392   3.415  21.674  1.00 81.83           H
ATOM   2891  CD1 ILE A 195      12.536   2.230  23.647  1.00 81.83           C
ATOM   2892 1HD1 ILE A 195      11.673   1.585  23.807  1.00 81.83           H
ATOM   2893 2HD1 ILE A 195      12.713   2.340  22.577  1.00 81.83           H
ATOM   2894 3HD1 ILE A 195      13.414   1.788  24.117  1.00 81.83           H
ATOM   2895  HN  ILE A 195       9.781   4.842  25.947  1.00 81.83           H
ATOM   2896  N   ALA A 196       9.858   7.390  22.900  1.00 91.98           N
ATOM   2897  CA  ALA A 196       8.836   8.108  22.157  1.00 91.98           C
ATOM   2898  C   ALA A 196       8.480   7.319  20.896  1.00 91.98           C
ATOM   2899  O   ALA A 196       9.362   6.938  20.128  1.00 91.98           O
ATOM   2900  HA  ALA A 196       7.953   8.179  22.792  1.00 91.98           H
ATOM   2901  CB  ALA A 196       9.331   9.521  21.841  1.00 91.98           C
ATOM   2902 1HB  ALA A 196       9.542  10.048  22.772  1.00 91.98           H
ATOM   2903 2HB  ALA A 196      10.240   9.462  21.243  1.00 91.98           H
ATOM   2904 3HB  ALA A 196       8.564  10.059  21.285  1.00 91.98           H
ATOM   2905  HN  ALA A 196      10.786   7.749  22.795  1.00 91.98           H
ATOM   2906  N   ILE A 197       7.185   7.098  20.720  1.00 87.87           N
ATOM   2907  CA  ILE A 197       6.698   6.399  19.544  1.00 87.87           C
ATOM   2908  C   ILE A 197       5.614   7.240  18.867  1.00 87.87           C
ATOM   2909  O   ILE A 197       4.809   7.881  19.542  1.00 87.87           O
ATOM   2910  HA  ILE A 197       7.536   6.296  18.854  1.00 87.87           H
ATOM   2911  CB  ILE A 197       6.239   4.986  19.911  1.00 87.87           C
ATOM   2912  HB  ILE A 197       5.840   4.512  19.015  1.00 87.87           H
ATOM   2913  CG1 ILE A 197       5.109   5.027  20.942  1.00 87.87           C
ATOM   2914 1HG1 ILE A 197       5.493   5.397  21.893  1.00 87.87           H
ATOM   2915 2HG1 ILE A 197       4.340   5.727  20.616  1.00 87.87           H
ATOM   2916  CG2 ILE A 197       7.417   4.133  20.386  1.00 87.87           C
ATOM   2917 1HG2 ILE A 197       8.159   4.064  19.591  1.00 87.87           H
ATOM   2918 2HG2 ILE A 197       7.869   4.594  21.265  1.00 87.87           H
ATOM   2919 3HG2 ILE A 197       7.063   3.134  20.641  1.00 87.87           H
ATOM   2920  CD1 ILE A 197       4.495   3.640  21.138  1.00 87.87           C
ATOM   2921 1HD1 ILE A 197       4.091   3.284  20.191  1.00 87.87           H
ATOM   2922 2HD1 ILE A 197       5.262   2.949  21.488  1.00 87.87           H
ATOM   2923 3HD1 ILE A 197       3.695   3.698  21.876  1.00 87.87           H
ATOM   2924  HN  ILE A 197       6.476   7.387  21.364  1.00 87.87           H
ATOM   2925  N   CYS A 198       5.629   7.213  17.543  1.00 92.74           N
ATOM   2926  CA  CYS A 198       4.537   7.782  16.770  1.00 92.74           C
ATOM   2927  C   CYS A 198       3.510   6.680  16.506  1.00 92.74           C
ATOM   2928  O   CYS A 198       3.794   5.719  15.792  1.00 92.74           O
ATOM   2929  HA  CYS A 198       4.105   8.577  17.378  1.00 92.74           H
ATOM   2930  CB  CYS A 198       5.036   8.421  15.472  1.00 92.74           C
ATOM   2931 1HB  CYS A 198       5.615   9.316  15.697  1.00 92.74           H
ATOM   2932 2HB  CYS A 198       5.703   7.733  14.952  1.00 92.74           H
ATOM   2933  SG  CYS A 198       3.617   8.848  14.399  1.00 92.74           S
ATOM   2934  HN  CYS A 198       6.366   6.811  17.000  1.00 92.74           H
ATOM   2935  N   THR A 199       2.336   6.856  17.095  1.00 90.75           N
ATOM   2936  CA  THR A 199       1.269   5.882  16.942  1.00 90.75           C
ATOM   2937  C   THR A 199      -0.090   6.583  16.889  1.00 90.75           C
ATOM   2938  O   THR A 199      -0.193   7.768  17.203  1.00 90.75           O
ATOM   2939  HA  THR A 199       1.403   5.372  15.987  1.00 90.75           H
ATOM   2940  CB  THR A 199       1.386   4.869  18.082  1.00 90.75           C
ATOM   2941  HB  THR A 199       2.420   4.553  18.218  1.00 90.75           H
ATOM   2942  OG1 THR A 199       0.469   3.837  17.726  1.00 90.75           O
ATOM   2943  HG1 THR A 199       0.646   3.019  18.272  1.00 90.75           H
ATOM   2944  CG2 THR A 199       0.841   5.411  19.405  1.00 90.75           C
ATOM   2945 1HG2 THR A 199      -0.213   5.664  19.288  1.00 90.75           H
ATOM   2946 2HG2 THR A 199       1.399   6.303  19.690  1.00 90.75           H
ATOM   2947 3HG2 THR A 199       0.948   4.653  20.181  1.00 90.75           H
ATOM   2948  HN  THR A 199       2.110   7.644  17.667  1.00 90.75           H
ATOM   2949  N   MET A 200      -1.098   5.822  16.489  1.00 89.42           N
ATOM   2950  CA  MET A 200      -2.473   6.278  16.607  1.00 89.42           C
ATOM   2951  C   MET A 200      -3.020   6.013  18.011  1.00 89.42           C
ATOM   2952  O   MET A 200      -2.839   4.926  18.557  1.00 89.42           O
ATOM   2953  HA  MET A 200      -2.443   7.351  16.418  1.00 89.42           H
ATOM   2954  CB  MET A 200      -3.341   5.555  15.575  1.00 89.42           C
ATOM   2955 1HB  MET A 200      -3.206   4.478  15.672  1.00 89.42           H
ATOM   2956 2HB  MET A 200      -4.393   5.763  15.770  1.00 89.42           H
ATOM   2957  CG  MET A 200      -2.983   5.993  14.154  1.00 89.42           C
ATOM   2958 1HG  MET A 200      -3.006   7.081  14.083  1.00 89.42           H
ATOM   2959 2HG  MET A 200      -1.967   5.680  13.912  1.00 89.42           H
ATOM   2960  SD  MET A 200      -4.132   5.282  12.988  1.00 89.42           S
ATOM   2961  CE  MET A 200      -5.611   6.182  13.423  1.00 89.42           C
ATOM   2962 1HE  MET A 200      -5.861   5.988  14.466  1.00 89.42           H
ATOM   2963 2HE  MET A 200      -5.442   7.250  13.283  1.00 89.42           H
ATOM   2964 3HE  MET A 200      -6.434   5.858  12.786  1.00 89.42           H
ATOM   2965  HN  MET A 200      -0.988   4.911  16.092  1.00 89.42           H
ATOM   2966  N   VAL A 201      -3.679   7.026  18.555  1.00 91.77           N
ATOM   2967  CA  VAL A 201      -4.356   6.878  19.832  1.00 91.77           C
ATOM   2968  C   VAL A 201      -5.845   7.183  19.654  1.00 91.77           C
ATOM   2969  O   VAL A 201      -6.214   8.293  19.276  1.00 91.77           O
ATOM   2970  HA  VAL A 201      -4.246   5.839  20.145  1.00 91.77           H
ATOM   2971  CB  VAL A 201      -3.686   7.763  20.885  1.00 91.77           C
ATOM   2972  HB  VAL A 201      -3.814   8.802  20.579  1.00 91.77           H
ATOM   2973  CG1 VAL A 201      -4.353   7.591  22.251  1.00 91.77           C
ATOM   2974 1HG1 VAL A 201      -5.405   7.867  22.180  1.00 91.77           H
ATOM   2975 2HG1 VAL A 201      -4.271   6.550  22.566  1.00 91.77           H
ATOM   2976 3HG1 VAL A 201      -3.857   8.231  22.981  1.00 91.77           H
ATOM   2977  CG2 VAL A 201      -2.185   7.478  20.967  1.00 91.77           C
ATOM   2978 1HG2 VAL A 201      -2.028   6.434  21.237  1.00 91.77           H
ATOM   2979 2HG2 VAL A 201      -1.724   7.676  19.999  1.00 91.77           H
ATOM   2980 3HG2 VAL A 201      -1.734   8.121  21.722  1.00 91.77           H
ATOM   2981  HN  VAL A 201      -3.755   7.932  18.139  1.00 91.77           H
ATOM   2982  N   TYR A 202      -6.660   6.176  19.935  1.00 91.80           N
ATOM   2983  CA  TYR A 202      -8.095   6.302  19.749  1.00 91.80           C
ATOM   2984  C   TYR A 202      -8.773   6.799  21.028  1.00 91.80           C
ATOM   2985  O   TYR A 202      -8.377   6.424  22.130  1.00 91.80           O
ATOM   2986  HA  TYR A 202      -8.269   7.023  18.951  1.00 91.80           H
ATOM   2987  CB  TYR A 202      -8.604   4.894  19.431  1.00 91.80           C
ATOM   2988 1HB  TYR A 202      -8.323   4.225  20.244  1.00 91.80           H
ATOM   2989 2HB  TYR A 202      -9.693   4.912  19.396  1.00 91.80           H
ATOM   2990  CG  TYR A 202      -8.075   4.324  18.114  1.00 91.80           C
ATOM   2991  CD1 TYR A 202      -8.728   4.600  16.931  1.00 91.80           C
ATOM   2992  HD1 TYR A 202      -9.622   5.224  16.934  1.00 91.80           H
ATOM   2993  CD2 TYR A 202      -6.943   3.534  18.110  1.00 91.80           C
ATOM   2994  HD2 TYR A 202      -6.427   3.316  19.045  1.00 91.80           H
ATOM   2995  CE1 TYR A 202      -8.230   4.063  15.691  1.00 91.80           C
ATOM   2996  HE1 TYR A 202      -8.737   4.273  14.749  1.00 91.80           H
ATOM   2997  CE2 TYR A 202      -6.445   2.997  16.870  1.00 91.80           C
ATOM   2998  HE2 TYR A 202      -5.553   2.371  16.852  1.00 91.80           H
ATOM   2999  CZ  TYR A 202      -7.113   3.288  15.722  1.00 91.80           C
ATOM   3000  OH  TYR A 202      -6.642   2.782  14.551  1.00 91.80           O
ATOM   3001  HH  TYR A 202      -7.225   3.074  13.793  1.00 91.80           H
ATOM   3002  HN  TYR A 202      -6.355   5.290  20.283  1.00 91.80           H
ATOM   3003  N   PRO A 203      -9.801   7.650  20.905  1.00 85.85           N
ATOM   3004  CA  PRO A 203     -10.442   8.234  22.086  1.00 85.85           C
ATOM   3005  C   PRO A 203     -11.211   7.202  22.895  1.00 85.85           C
ATOM   3006  O   PRO A 203     -11.707   6.221  22.344  1.00 85.85           O
ATOM   3007  HA  PRO A 203      -9.688   8.626  22.769  1.00 85.85           H
ATOM   3008  CB  PRO A 203     -11.368   9.304  21.504  1.00 85.85           C
ATOM   3009 1HB  PRO A 203     -12.270   9.424  22.104  1.00 85.85           H
ATOM   3010 2HB  PRO A 203     -10.881  10.278  21.463  1.00 85.85           H
ATOM   3011  CG  PRO A 203     -11.686   8.789  20.129  1.00 85.85           C
ATOM   3012 1HG  PRO A 203     -12.519   8.087  20.153  1.00 85.85           H
ATOM   3013 2HG  PRO A 203     -11.973   9.601  19.460  1.00 85.85           H
ATOM   3014  CD  PRO A 203     -10.428   8.119  19.657  1.00 85.85           C
ATOM   3015 1HD  PRO A 203     -10.644   7.292  18.980  1.00 85.85           H
ATOM   3016 2HD  PRO A 203      -9.782   8.812  19.118  1.00 85.85           H
ATOM   3017  N   SER A 204     -11.289   7.454  24.194  1.00 77.03           N
ATOM   3018  CA  SER A 204     -11.608   6.401  25.142  1.00 77.03           C
ATOM   3019  C   SER A 204     -13.010   5.855  24.866  1.00 77.03           C
ATOM   3020  O   SER A 204     -13.243   4.651  24.967  1.00 77.03           O
ATOM   3021  HA  SER A 204     -10.857   5.627  24.978  1.00 77.03           H
ATOM   3022  CB  SER A 204     -11.510   6.908  26.582  1.00 77.03           C
ATOM   3023 1HB  SER A 204     -11.885   6.143  27.262  1.00 77.03           H
ATOM   3024 2HB  SER A 204     -10.464   7.077  26.837  1.00 77.03           H
ATOM   3025  OG  SER A 204     -12.245   8.114  26.774  1.00 77.03           O
ATOM   3026  HG  SER A 204     -13.219   7.908  26.874  1.00 77.03           H
ATOM   3027  HN  SER A 204     -11.139   8.356  24.598  1.00 77.03           H
ATOM   3028  N   ASP A 205     -13.909   6.766  24.523  1.00 71.92           N
ATOM   3029  CA  ASP A 205     -15.331   6.504  24.660  1.00 71.92           C
ATOM   3030  C   ASP A 205     -15.721   5.337  23.751  1.00 71.92           C
ATOM   3031  O   ASP A 205     -16.446   4.435  24.168  1.00 71.92           O
ATOM   3032  HA  ASP A 205     -15.480   6.278  25.716  1.00 71.92           H
ATOM   3033  CB  ASP A 205     -16.158   7.723  24.246  1.00 71.92           C
ATOM   3034 1HB  ASP A 205     -15.904   8.010  23.226  1.00 71.92           H
ATOM   3035 2HB  ASP A 205     -17.218   7.466  24.250  1.00 71.92           H
ATOM   3036  CG  ASP A 205     -15.910   8.901  25.190  1.00 71.92           C
ATOM   3037  OD1 ASP A 205     -15.263   8.665  26.233  1.00 71.92           O
ATOM   3038  OD2 ASP A 205     -16.374  10.010  24.848  1.00 71.92           O
ATOM   3039  HN  ASP A 205     -13.679   7.668  24.157  1.00 71.92           H
ATOM   3040  N   GLU A 206     -15.222   5.392  22.525  1.00 74.87           N
ATOM   3041  CA  GLU A 206     -15.545   4.374  21.539  1.00 74.87           C
ATOM   3042  C   GLU A 206     -14.268   3.851  20.878  1.00 74.87           C
ATOM   3043  O   GLU A 206     -14.282   3.471  19.708  1.00 74.87           O
ATOM   3044  HA  GLU A 206     -16.028   3.572  22.098  1.00 74.87           H
ATOM   3045  CB  GLU A 206     -16.522   4.915  20.493  1.00 74.87           C
ATOM   3046 1HB  GLU A 206     -16.120   5.826  20.051  1.00 74.87           H
ATOM   3047 2HB  GLU A 206     -16.741   4.140  19.759  1.00 74.87           H
ATOM   3048  CG  GLU A 206     -17.860   5.290  21.135  1.00 74.87           C
ATOM   3049 1HG  GLU A 206     -18.003   4.713  22.048  1.00 74.87           H
ATOM   3050 2HG  GLU A 206     -17.848   6.342  21.420  1.00 74.87           H
ATOM   3051  CD  GLU A 206     -19.021   5.030  20.173  1.00 74.87           C
ATOM   3052  OE1 GLU A 206     -20.016   4.429  20.634  1.00 74.87           O
ATOM   3053  OE2 GLU A 206     -18.888   5.438  18.999  1.00 74.87           O
ATOM   3054  HN  GLU A 206     -14.608   6.113  22.202  1.00 74.87           H
ATOM   3055  N   SER A 207     -13.196   3.849  21.655  1.00 87.56           N
ATOM   3056  CA  SER A 207     -11.881   3.546  21.116  1.00 87.56           C
ATOM   3057  C   SER A 207     -11.927   2.233  20.331  1.00 87.56           C
ATOM   3058  O   SER A 207     -11.399   2.149  19.223  1.00 87.56           O
ATOM   3059  HA  SER A 207     -11.641   4.379  20.455  1.00 87.56           H
ATOM   3060  CB  SER A 207     -10.835   3.462  22.229  1.00 87.56           C
ATOM   3061 1HB  SER A 207      -9.890   3.113  21.812  1.00 87.56           H
ATOM   3062 2HB  SER A 207     -10.656   4.458  22.634  1.00 87.56           H
ATOM   3063  OG  SER A 207     -11.241   2.588  23.278  1.00 87.56           O
ATOM   3064  HG  SER A 207     -10.651   2.715  24.076  1.00 87.56           H
ATOM   3065  HN  SER A 207     -13.214   4.048  22.635  1.00 87.56           H
ATOM   3066  N   THR A 208     -12.564   1.241  20.936  1.00 87.46           N
ATOM   3067  CA  THR A 208     -12.595  -0.091  20.357  1.00 87.46           C
ATOM   3068  C   THR A 208     -13.319  -0.071  19.009  1.00 87.46           C
ATOM   3069  O   THR A 208     -12.834  -0.638  18.031  1.00 87.46           O
ATOM   3070  HA  THR A 208     -11.569  -0.406  20.164  1.00 87.46           H
ATOM   3071  CB  THR A 208     -13.236  -1.035  21.376  1.00 87.46           C
ATOM   3072  HB  THR A 208     -14.299  -0.822  21.489  1.00 87.46           H
ATOM   3073  OG1 THR A 208     -12.447  -0.865  22.551  1.00 87.46           O
ATOM   3074  HG1 THR A 208     -11.493  -1.093  22.358  1.00 87.46           H
ATOM   3075  CG2 THR A 208     -13.047  -2.508  21.010  1.00 87.46           C
ATOM   3076 1HG2 THR A 208     -11.982  -2.738  20.964  1.00 87.46           H
ATOM   3077 2HG2 THR A 208     -13.503  -2.703  20.040  1.00 87.46           H
ATOM   3078 3HG2 THR A 208     -13.521  -3.134  21.767  1.00 87.46           H
ATOM   3079  HN  THR A 208     -13.051   1.336  21.804  1.00 87.46           H
ATOM   3080  N   LYS A 209     -14.467   0.589  19.000  1.00 83.01           N
ATOM   3081  CA  LYS A 209     -15.287   0.650  17.802  1.00 83.01           C
ATOM   3082  C   LYS A 209     -14.495   1.327  16.682  1.00 83.01           C
ATOM   3083  O   LYS A 209     -14.488   0.853  15.547  1.00 83.01           O
ATOM   3084  HA  LYS A 209     -15.502  -0.376  17.501  1.00 83.01           H
ATOM   3085  CB  LYS A 209     -16.627   1.324  18.103  1.00 83.01           C
ATOM   3086 1HB  LYS A 209     -16.454   2.297  18.562  1.00 83.01           H
ATOM   3087 2HB  LYS A 209     -17.165   1.503  17.172  1.00 83.01           H
ATOM   3088  CG  LYS A 209     -17.480   0.459  19.033  1.00 83.01           C
ATOM   3089 1HG  LYS A 209     -17.568  -0.546  18.621  1.00 83.01           H
ATOM   3090 2HG  LYS A 209     -16.987   0.365  20.001  1.00 83.01           H
ATOM   3091  CD  LYS A 209     -18.873   1.063  19.220  1.00 83.01           C
ATOM   3092 1HD  LYS A 209     -18.786   2.132  19.417  1.00 83.01           H
ATOM   3093 2HD  LYS A 209     -19.447   0.955  18.300  1.00 83.01           H
ATOM   3094  CE  LYS A 209     -19.614   0.384  20.373  1.00 83.01           C
ATOM   3095 1HE  LYS A 209     -19.936  -0.612  20.070  1.00 83.01           H
ATOM   3096 2HE  LYS A 209     -18.942   0.258  21.222  1.00 83.01           H
ATOM   3097  NZ  LYS A 209     -20.789   1.189  20.779  1.00 83.01           N
ATOM   3098 1HZ  LYS A 209     -21.242   0.749  21.572  1.00 83.01           H
ATOM   3099 2HZ  LYS A 209     -20.487   2.122  21.037  1.00 83.01           H
ATOM   3100 3HZ  LYS A 209     -21.442   1.247  20.005  1.00 83.01           H
ATOM   3101  HN  LYS A 209     -14.839   1.076  19.791  1.00 83.01           H
ATOM   3102  N   LEU A 210     -13.847   2.426  17.040  1.00 89.49           N
ATOM   3103  CA  LEU A 210     -13.170   3.251  16.053  1.00 89.49           C
ATOM   3104  C   LEU A 210     -12.033   2.449  15.418  1.00 89.49           C
ATOM   3105  O   LEU A 210     -11.903   2.410  14.195  1.00 89.49           O
ATOM   3106  HA  LEU A 210     -13.896   3.494  15.277  1.00 89.49           H
ATOM   3107  CB  LEU A 210     -12.717   4.571  16.678  1.00 89.49           C
ATOM   3108 1HB  LEU A 210     -13.567   5.015  17.198  1.00 89.49           H
ATOM   3109 2HB  LEU A 210     -11.961   4.353  17.433  1.00 89.49           H
ATOM   3110  CG  LEU A 210     -12.147   5.611  15.711  1.00 89.49           C
ATOM   3111  HG  LEU A 210     -11.310   5.159  15.179  1.00 89.49           H
ATOM   3112  CD1 LEU A 210     -13.186   6.012  14.662  1.00 89.49           C
ATOM   3113 1HD1 LEU A 210     -13.486   5.132  14.093  1.00 89.49           H
ATOM   3114 2HD1 LEU A 210     -14.058   6.438  15.159  1.00 89.49           H
ATOM   3115 3HD1 LEU A 210     -12.755   6.752  13.988  1.00 89.49           H
ATOM   3116  CD2 LEU A 210     -11.600   6.822  16.469  1.00 89.49           C
ATOM   3117 1HD2 LEU A 210     -12.402   7.284  17.044  1.00 89.49           H
ATOM   3118 2HD2 LEU A 210     -10.807   6.501  17.144  1.00 89.49           H
ATOM   3119 3HD2 LEU A 210     -11.201   7.546  15.757  1.00 89.49           H
ATOM   3120  HN  LEU A 210     -13.780   2.754  17.982  1.00 89.49           H
ATOM   3121  N   LYS A 211     -11.238   1.828  16.277  1.00 93.88           N
ATOM   3122  CA  LYS A 211     -10.118   1.025  15.815  1.00 93.88           C
ATOM   3123  C   LYS A 211     -10.630  -0.053  14.858  1.00 93.88           C
ATOM   3124  O   LYS A 211     -10.095  -0.220  13.763  1.00 93.88           O
ATOM   3125  HA  LYS A 211      -9.447   1.686  15.265  1.00 93.88           H
ATOM   3126  CB  LYS A 211      -9.331   0.469  17.004  1.00 93.88           C
ATOM   3127 1HB  LYS A 211      -8.941   1.292  17.604  1.00 93.88           H
ATOM   3128 2HB  LYS A 211      -9.996  -0.106  17.648  1.00 93.88           H
ATOM   3129  CG  LYS A 211      -8.177  -0.417  16.531  1.00 93.88           C
ATOM   3130 1HG  LYS A 211      -8.573  -1.340  16.108  1.00 93.88           H
ATOM   3131 2HG  LYS A 211      -7.628   0.088  15.736  1.00 93.88           H
ATOM   3132  CD  LYS A 211      -7.228  -0.744  17.686  1.00 93.88           C
ATOM   3133 1HD  LYS A 211      -6.864   0.180  18.135  1.00 93.88           H
ATOM   3134 2HD  LYS A 211      -7.768  -1.284  18.463  1.00 93.88           H
ATOM   3135  CE  LYS A 211      -6.044  -1.583  17.202  1.00 93.88           C
ATOM   3136 1HE  LYS A 211      -6.396  -2.559  16.866  1.00 93.88           H
ATOM   3137 2HE  LYS A 211      -5.575  -1.101  16.344  1.00 93.88           H
ATOM   3138  NZ  LYS A 211      -5.051  -1.753  18.286  1.00 93.88           N
ATOM   3139 1HZ  LYS A 211      -4.321  -2.386  17.979  1.00 93.88           H
ATOM   3140 2HZ  LYS A 211      -4.645  -0.854  18.516  1.00 93.88           H
ATOM   3141 3HZ  LYS A 211      -5.509  -2.137  19.106  1.00 93.88           H
ATOM   3142  HN  LYS A 211     -11.348   1.867  17.270  1.00 93.88           H
ATOM   3143  N   SER A 212     -11.659  -0.756  15.306  1.00 91.48           N
ATOM   3144  CA  SER A 212     -12.196  -1.868  14.540  1.00 91.48           C
ATOM   3145  C   SER A 212     -12.689  -1.376  13.178  1.00 91.48           C
ATOM   3146  O   SER A 212     -12.485  -2.040  12.163  1.00 91.48           O
ATOM   3147  HA  SER A 212     -11.365  -2.562  14.418  1.00 91.48           H
ATOM   3148  CB  SER A 212     -13.331  -2.561  15.296  1.00 91.48           C
ATOM   3149 1HB  SER A 212     -14.142  -1.852  15.461  1.00 91.48           H
ATOM   3150 2HB  SER A 212     -13.734  -3.369  14.685  1.00 91.48           H
ATOM   3151  OG  SER A 212     -12.897  -3.085  16.548  1.00 91.48           O
ATOM   3152  HG  SER A 212     -13.048  -2.411  17.271  1.00 91.48           H
ATOM   3153  HN  SER A 212     -12.124  -0.577  16.173  1.00 91.48           H
ATOM   3154  N   ALA A 213     -13.328  -0.215  13.199  1.00 94.41           N
ATOM   3155  CA  ALA A 213     -13.879   0.359  11.983  1.00 94.41           C
ATOM   3156  C   ALA A 213     -12.737   0.707  11.026  1.00 94.41           C
ATOM   3157  O   ALA A 213     -12.798   0.389   9.840  1.00 94.41           O
ATOM   3158  HA  ALA A 213     -14.514  -0.395  11.519  1.00 94.41           H
ATOM   3159  CB  ALA A 213     -14.736   1.576  12.336  1.00 94.41           C
ATOM   3160 1HB  ALA A 213     -15.549   1.269  12.994  1.00 94.41           H
ATOM   3161 2HB  ALA A 213     -14.120   2.320  12.842  1.00 94.41           H
ATOM   3162 3HB  ALA A 213     -15.149   2.006  11.424  1.00 94.41           H
ATOM   3163  HN  ALA A 213     -13.471   0.329  14.026  1.00 94.41           H
ATOM   3164  N   VAL A 214     -11.722   1.356  11.578  1.00 92.74           N
ATOM   3165  CA  VAL A 214     -10.601   1.813  10.775  1.00 92.74           C
ATOM   3166  C   VAL A 214      -9.928   0.608  10.114  1.00 92.74           C
ATOM   3167  O   VAL A 214      -9.601   0.647   8.929  1.00 92.74           O
ATOM   3168  HA  VAL A 214     -10.998   2.463   9.996  1.00 92.74           H
ATOM   3169  CB  VAL A 214      -9.641   2.635  11.636  1.00 92.74           C
ATOM   3170  HB  VAL A 214      -9.401   2.050  12.523  1.00 92.74           H
ATOM   3171  CG1 VAL A 214      -8.335   2.913  10.889  1.00 92.74           C
ATOM   3172 1HG1 VAL A 214      -7.854   1.969  10.635  1.00 92.74           H
ATOM   3173 2HG1 VAL A 214      -8.549   3.469   9.977  1.00 92.74           H
ATOM   3174 3HG1 VAL A 214      -7.671   3.500  11.524  1.00 92.74           H
ATOM   3175  CG2 VAL A 214     -10.297   3.938  12.097  1.00 92.74           C
ATOM   3176 1HG2 VAL A 214     -10.580   4.530  11.226  1.00 92.74           H
ATOM   3177 2HG2 VAL A 214     -11.186   3.710  12.685  1.00 92.74           H
ATOM   3178 3HG2 VAL A 214      -9.593   4.504  12.707  1.00 92.74           H
ATOM   3179  HN  VAL A 214     -11.658   1.569  12.553  1.00 92.74           H
ATOM   3180  N   LEU A 215      -9.740  -0.435  10.910  1.00 92.62           N
ATOM   3181  CA  LEU A 215      -9.034  -1.616  10.442  1.00 92.62           C
ATOM   3182  C   LEU A 215      -9.880  -2.323   9.381  1.00 92.62           C
ATOM   3183  O   LEU A 215      -9.361  -2.746   8.349  1.00 92.62           O
ATOM   3184  HA  LEU A 215      -8.107  -1.280   9.978  1.00 92.62           H
ATOM   3185  CB  LEU A 215      -8.651  -2.513  11.621  1.00 92.62           C
ATOM   3186 1HB  LEU A 215      -9.542  -2.688  12.224  1.00 92.62           H
ATOM   3187 2HB  LEU A 215      -8.336  -3.480  11.229  1.00 92.62           H
ATOM   3188  CG  LEU A 215      -7.546  -1.981  12.537  1.00 92.62           C
ATOM   3189  HG  LEU A 215      -7.896  -1.054  12.991  1.00 92.62           H
ATOM   3190  CD1 LEU A 215      -7.258  -2.962  13.675  1.00 92.62           C
ATOM   3191 1HD1 LEU A 215      -8.162  -3.109  14.266  1.00 92.62           H
ATOM   3192 2HD1 LEU A 215      -6.938  -3.917  13.259  1.00 92.62           H
ATOM   3193 3HD1 LEU A 215      -6.469  -2.560  14.310  1.00 92.62           H
ATOM   3194  CD2 LEU A 215      -6.286  -1.644  11.737  1.00 92.62           C
ATOM   3195 1HD2 LEU A 215      -5.923  -2.542  11.236  1.00 92.62           H
ATOM   3196 2HD2 LEU A 215      -6.521  -0.883  10.994  1.00 92.62           H
ATOM   3197 3HD2 LEU A 215      -5.517  -1.269  12.412  1.00 92.62           H
ATOM   3198  HN  LEU A 215     -10.060  -0.481  11.856  1.00 92.62           H
ATOM   3199  N   THR A 216     -11.168  -2.429   9.671  1.00 91.77           N
ATOM   3200  CA  THR A 216     -12.085  -3.105   8.769  1.00 91.77           C
ATOM   3201  C   THR A 216     -12.084  -2.424   7.399  1.00 91.77           C
ATOM   3202  O   THR A 216     -12.020  -3.094   6.369  1.00 91.77           O
ATOM   3203  HA  THR A 216     -11.731  -4.125   8.619  1.00 91.77           H
ATOM   3204  CB  THR A 216     -13.464  -3.135   9.431  1.00 91.77           C
ATOM   3205  HB  THR A 216     -13.849  -2.125   9.575  1.00 91.77           H
ATOM   3206  OG1 THR A 216     -13.261  -3.891  10.622  1.00 91.77           O
ATOM   3207  HG1 THR A 216     -13.228  -3.281  11.413  1.00 91.77           H
ATOM   3208  CG2 THR A 216     -14.478  -3.958   8.635  1.00 91.77           C
ATOM   3209 1HG2 THR A 216     -14.125  -4.986   8.549  1.00 91.77           H
ATOM   3210 2HG2 THR A 216     -14.593  -3.530   7.639  1.00 91.77           H
ATOM   3211 3HG2 THR A 216     -15.440  -3.947   9.149  1.00 91.77           H
ATOM   3212  HN  THR A 216     -11.586  -2.064  10.503  1.00 91.77           H
ATOM   3213  N   LEU A 217     -12.155  -1.101   7.430  1.00 88.71           N
ATOM   3214  CA  LEU A 217     -12.176  -0.323   6.204  1.00 88.71           C
ATOM   3215  C   LEU A 217     -10.887  -0.579   5.420  1.00 88.71           C
ATOM   3216  O   LEU A 217     -10.912  -0.694   4.196  1.00 88.71           O
ATOM   3217  HA  LEU A 217     -13.018  -0.676   5.607  1.00 88.71           H
ATOM   3218  CB  LEU A 217     -12.426   1.154   6.510  1.00 88.71           C
ATOM   3219 1HB  LEU A 217     -13.266   1.224   7.202  1.00 88.71           H
ATOM   3220 2HB  LEU A 217     -11.553   1.550   7.029  1.00 88.71           H
ATOM   3221  CG  LEU A 217     -12.718   2.050   5.305  1.00 88.71           C
ATOM   3222  HG  LEU A 217     -11.958   1.860   4.547  1.00 88.71           H
ATOM   3223  CD1 LEU A 217     -14.072   1.707   4.682  1.00 88.71           C
ATOM   3224 1HD1 LEU A 217     -14.068   0.668   4.353  1.00 88.71           H
ATOM   3225 2HD1 LEU A 217     -14.859   1.850   5.422  1.00 88.71           H
ATOM   3226 3HD1 LEU A 217     -14.255   2.358   3.827  1.00 88.71           H
ATOM   3227  CD2 LEU A 217     -12.619   3.529   5.684  1.00 88.71           C
ATOM   3228 1HD2 LEU A 217     -13.342   3.752   6.468  1.00 88.71           H
ATOM   3229 2HD2 LEU A 217     -11.613   3.745   6.044  1.00 88.71           H
ATOM   3230 3HD2 LEU A 217     -12.831   4.143   4.808  1.00 88.71           H
ATOM   3231  HN  LEU A 217     -12.198  -0.564   8.273  1.00 88.71           H
ATOM   3232  N   LYS A 218      -9.790  -0.661   6.159  1.00 86.45           N
ATOM   3233  CA  LYS A 218      -8.488  -0.861   5.546  1.00 86.45           C
ATOM   3234  C   LYS A 218      -8.474  -2.205   4.815  1.00 86.45           C
ATOM   3235  O   LYS A 218      -7.982  -2.299   3.691  1.00 86.45           O
ATOM   3236  HA  LYS A 218      -8.347  -0.067   4.812  1.00 86.45           H
ATOM   3237  CB  LYS A 218      -7.377  -0.716   6.588  1.00 86.45           C
ATOM   3238 1HB  LYS A 218      -7.517   0.207   7.149  1.00 86.45           H
ATOM   3239 2HB  LYS A 218      -7.436  -1.536   7.304  1.00 86.45           H
ATOM   3240  CG  LYS A 218      -5.999  -0.711   5.923  1.00 86.45           C
ATOM   3241 1HG  LYS A 218      -5.884  -1.604   5.308  1.00 86.45           H
ATOM   3242 2HG  LYS A 218      -5.916   0.147   5.257  1.00 86.45           H
ATOM   3243  CD  LYS A 218      -4.885  -0.661   6.971  1.00 86.45           C
ATOM   3244 1HD  LYS A 218      -4.959   0.266   7.541  1.00 86.45           H
ATOM   3245 2HD  LYS A 218      -5.008  -1.481   7.678  1.00 86.45           H
ATOM   3246  CE  LYS A 218      -3.507  -0.752   6.311  1.00 86.45           C
ATOM   3247 1HE  LYS A 218      -3.488  -1.586   5.610  1.00 86.45           H
ATOM   3248 2HE  LYS A 218      -3.312   0.153   5.736  1.00 86.45           H
ATOM   3249  NZ  LYS A 218      -2.454  -0.932   7.335  1.00 86.45           N
ATOM   3250 1HZ  LYS A 218      -1.581  -1.182   6.882  1.00 86.45           H
ATOM   3251 2HZ  LYS A 218      -2.331  -0.068   7.850  1.00 86.45           H
ATOM   3252 3HZ  LYS A 218      -2.726  -1.671   7.974  1.00 86.45           H
ATOM   3253  HN  LYS A 218      -9.781  -0.594   7.157  1.00 86.45           H
ATOM   3254  N   VAL A 219      -9.020  -3.211   5.482  1.00 90.95           N
ATOM   3255  CA  VAL A 219      -8.984  -4.565   4.955  1.00 90.95           C
ATOM   3256  C   VAL A 219      -9.881  -4.650   3.718  1.00 90.95           C
ATOM   3257  O   VAL A 219      -9.487  -5.214   2.699  1.00 90.95           O
ATOM   3258  HA  VAL A 219      -7.957  -4.775   4.658  1.00 90.95           H
ATOM   3259  CB  VAL A 219      -9.376  -5.562   6.047  1.00 90.95           C
ATOM   3260  HB  VAL A 219     -10.324  -5.234   6.475  1.00 90.95           H
ATOM   3261  CG1 VAL A 219      -9.582  -6.961   5.464  1.00 90.95           C
ATOM   3262 1HG1 VAL A 219     -10.376  -6.930   4.718  1.00 90.95           H
ATOM   3263 2HG1 VAL A 219      -8.657  -7.300   4.998  1.00 90.95           H
ATOM   3264 3HG1 VAL A 219      -9.860  -7.650   6.262  1.00 90.95           H
ATOM   3265  CG2 VAL A 219      -8.336  -5.583   7.169  1.00 90.95           C
ATOM   3266 1HG2 VAL A 219      -7.368  -5.874   6.762  1.00 90.95           H
ATOM   3267 2HG2 VAL A 219      -8.260  -4.590   7.613  1.00 90.95           H
ATOM   3268 3HG2 VAL A 219      -8.639  -6.299   7.932  1.00 90.95           H
ATOM   3269  HN  VAL A 219      -9.479  -3.113   6.364  1.00 90.95           H
ATOM   3270  N   ILE A 220     -11.070  -4.081   3.849  1.00 91.38           N
ATOM   3271  CA  ILE A 220     -12.070  -4.187   2.799  1.00 91.38           C
ATOM   3272  C   ILE A 220     -11.553  -3.493   1.537  1.00 91.38           C
ATOM   3273  O   ILE A 220     -11.463  -4.110   0.477  1.00 91.38           O
ATOM   3274  HA  ILE A 220     -12.203  -5.246   2.580  1.00 91.38           H
ATOM   3275  CB  ILE A 220     -13.418  -3.652   3.287  1.00 91.38           C
ATOM   3276  HB  ILE A 220     -13.252  -2.679   3.749  1.00 91.38           H
ATOM   3277  CG1 ILE A 220     -14.014  -4.566   4.359  1.00 91.38           C
ATOM   3278 1HG1 ILE A 220     -14.228  -5.545   3.930  1.00 91.38           H
ATOM   3279 2HG1 ILE A 220     -13.287  -4.720   5.157  1.00 91.38           H
ATOM   3280  CG2 ILE A 220     -14.379  -3.439   2.116  1.00 91.38           C
ATOM   3281 1HG2 ILE A 220     -13.950  -2.720   1.419  1.00 91.38           H
ATOM   3282 2HG2 ILE A 220     -14.544  -4.387   1.604  1.00 91.38           H
ATOM   3283 3HG2 ILE A 220     -15.330  -3.059   2.491  1.00 91.38           H
ATOM   3284  CD1 ILE A 220     -15.297  -3.967   4.939  1.00 91.38           C
ATOM   3285 1HD1 ILE A 220     -15.075  -2.999   5.389  1.00 91.38           H
ATOM   3286 2HD1 ILE A 220     -16.030  -3.838   4.143  1.00 91.38           H
ATOM   3287 3HD1 ILE A 220     -15.700  -4.636   5.699  1.00 91.38           H
ATOM   3288  HN  ILE A 220     -11.355  -3.557   4.651  1.00 91.38           H
ATOM   3289  N   LEU A 221     -11.227  -2.218   1.693  1.00 90.01           N
ATOM   3290  CA  LEU A 221     -10.886  -1.388   0.550  1.00 90.01           C
ATOM   3291  C   LEU A 221      -9.441  -1.670   0.135  1.00 90.01           C
ATOM   3292  O   LEU A 221      -9.071  -1.460  -1.020  1.00 90.01           O
ATOM   3293  HA  LEU A 221     -11.543  -1.675  -0.270  1.00 90.01           H
ATOM   3294  CB  LEU A 221     -11.161   0.086   0.857  1.00 90.01           C
ATOM   3295 1HB  LEU A 221     -10.584   0.367   1.738  1.00 90.01           H
ATOM   3296 2HB  LEU A 221     -10.787   0.685   0.027  1.00 90.01           H
ATOM   3297  CG  LEU A 221     -12.625   0.458   1.100  1.00 90.01           C
ATOM   3298  HG  LEU A 221     -12.971  -0.076   1.985  1.00 90.01           H
ATOM   3299  CD1 LEU A 221     -12.769   1.953   1.390  1.00 90.01           C
ATOM   3300 1HD1 LEU A 221     -12.192   2.209   2.279  1.00 90.01           H
ATOM   3301 2HD1 LEU A 221     -12.400   2.526   0.540  1.00 90.01           H
ATOM   3302 3HD1 LEU A 221     -13.820   2.191   1.559  1.00 90.01           H
ATOM   3303  CD2 LEU A 221     -13.505   0.013  -0.069  1.00 90.01           C
ATOM   3304 1HD2 LEU A 221     -13.168   0.501  -0.984  1.00 90.01           H
ATOM   3305 2HD2 LEU A 221     -13.435  -1.068  -0.186  1.00 90.01           H
ATOM   3306 3HD2 LEU A 221     -14.541   0.290   0.130  1.00 90.01           H
ATOM   3307  HN  LEU A 221     -11.195  -1.753   2.578  1.00 90.01           H
ATOM   3308  N   GLY A 222      -8.662  -2.141   1.098  1.00 88.93           N
ATOM   3309  CA  GLY A 222      -7.228  -2.270   0.906  1.00 88.93           C
ATOM   3310  C   GLY A 222      -6.887  -3.578   0.188  1.00 88.93           C
ATOM   3311  O   GLY A 222      -5.849  -3.680  -0.464  1.00 88.93           O
ATOM   3312 1HA  GLY A 222      -6.858  -1.425   0.325  1.00 88.93           H
ATOM   3313 2HA  GLY A 222      -6.724  -2.239   1.871  1.00 88.93           H
ATOM   3314  HN  GLY A 222      -8.996  -2.430   1.995  1.00 88.93           H
ATOM   3315  N   PHE A 223      -7.781  -4.545   0.332  1.00 82.06           N
ATOM   3316  CA  PHE A 223      -7.509  -5.892  -0.142  1.00 82.06           C
ATOM   3317  C   PHE A 223      -8.718  -6.466  -0.884  1.00 82.06           C
ATOM   3318  O   PHE A 223      -8.668  -6.666  -2.096  1.00 82.06           O
ATOM   3319  HA  PHE A 223      -6.662  -5.829  -0.824  1.00 82.06           H
ATOM   3320  CB  PHE A 223      -7.228  -6.751   1.092  1.00 82.06           C
ATOM   3321 1HB  PHE A 223      -6.425  -6.291   1.668  1.00 82.06           H
ATOM   3322 2HB  PHE A 223      -8.113  -6.757   1.728  1.00 82.06           H
ATOM   3323  CG  PHE A 223      -6.840  -8.196   0.769  1.00 82.06           C
ATOM   3324  CD1 PHE A 223      -7.636  -9.221   1.176  1.00 82.06           C
ATOM   3325  HD1 PHE A 223      -8.550  -9.013   1.733  1.00 82.06           H
ATOM   3326  CD2 PHE A 223      -5.700  -8.455   0.075  1.00 82.06           C
ATOM   3327  HD2 PHE A 223      -5.062  -7.634  -0.252  1.00 82.06           H
ATOM   3328  CE1 PHE A 223      -7.277 -10.561   0.876  1.00 82.06           C
ATOM   3329  HE1 PHE A 223      -7.915 -11.383   1.202  1.00 82.06           H
ATOM   3330  CE2 PHE A 223      -5.341  -9.796  -0.225  1.00 82.06           C
ATOM   3331  HE2 PHE A 223      -4.427 -10.003  -0.782  1.00 82.06           H
ATOM   3332  CZ  PHE A 223      -6.137 -10.820   0.182  1.00 82.06           C
ATOM   3333  HZ  PHE A 223      -5.861 -11.849  -0.049  1.00 82.06           H
ATOM   3334  HN  PHE A 223      -8.675  -4.421   0.762  1.00 82.06           H
ATOM   3335  N   PHE A 224      -9.775  -6.715  -0.125  1.00 85.22           N
ATOM   3336  CA  PHE A 224     -10.852  -7.568  -0.598  1.00 85.22           C
ATOM   3337  C   PHE A 224     -11.458  -7.019  -1.891  1.00 85.22           C
ATOM   3338  O   PHE A 224     -11.553  -7.733  -2.888  1.00 85.22           O
ATOM   3339  HA  PHE A 224     -10.424  -8.552  -0.788  1.00 85.22           H
ATOM   3340  CB  PHE A 224     -11.926  -7.578   0.492  1.00 85.22           C
ATOM   3341 1HB  PHE A 224     -11.966  -6.593   0.957  1.00 85.22           H
ATOM   3342 2HB  PHE A 224     -12.897  -7.751   0.028  1.00 85.22           H
ATOM   3343  CG  PHE A 224     -11.701  -8.631   1.578  1.00 85.22           C
ATOM   3344  CD1 PHE A 224     -11.960  -9.941   1.320  1.00 85.22           C
ATOM   3345  HD1 PHE A 224     -12.328 -10.240   0.339  1.00 85.22           H
ATOM   3346  CD2 PHE A 224     -11.241  -8.257   2.803  1.00 85.22           C
ATOM   3347  HD2 PHE A 224     -11.034  -7.208   3.010  1.00 85.22           H
ATOM   3348  CE1 PHE A 224     -11.751 -10.918   2.328  1.00 85.22           C
ATOM   3349  HE1 PHE A 224     -11.959 -11.968   2.121  1.00 85.22           H
ATOM   3350  CE2 PHE A 224     -11.032  -9.235   3.811  1.00 85.22           C
ATOM   3351  HE2 PHE A 224     -10.664  -8.936   4.793  1.00 85.22           H
ATOM   3352  CZ  PHE A 224     -11.292 -10.545   3.553  1.00 85.22           C
ATOM   3353  HZ  PHE A 224     -11.131 -11.295   4.327  1.00 85.22           H
ATOM   3354  HN  PHE A 224      -9.901  -6.346   0.796  1.00 85.22           H
ATOM   3355  N   LEU A 225     -11.852  -5.755  -1.832  1.00 90.17           N
ATOM   3356  CA  LEU A 225     -12.518  -5.126  -2.960  1.00 90.17           C
ATOM   3357  C   LEU A 225     -11.598  -5.173  -4.181  1.00 90.17           C
ATOM   3358  O   LEU A 225     -11.977  -5.693  -5.229  1.00 90.17           O
ATOM   3359  HA  LEU A 225     -13.412  -5.710  -3.179  1.00 90.17           H
ATOM   3360  CB  LEU A 225     -12.979  -3.715  -2.590  1.00 90.17           C
ATOM   3361 1HB  LEU A 225     -13.707  -3.791  -1.782  1.00 90.17           H
ATOM   3362 2HB  LEU A 225     -12.123  -3.166  -2.197  1.00 90.17           H
ATOM   3363  CG  LEU A 225     -13.600  -2.894  -3.722  1.00 90.17           C
ATOM   3364  HG  LEU A 225     -12.943  -2.958  -4.590  1.00 90.17           H
ATOM   3365  CD1 LEU A 225     -14.955  -3.469  -4.137  1.00 90.17           C
ATOM   3366 1HD1 LEU A 225     -14.825  -4.495  -4.481  1.00 90.17           H
ATOM   3367 2HD1 LEU A 225     -15.633  -3.455  -3.283  1.00 90.17           H
ATOM   3368 3HD1 LEU A 225     -15.374  -2.867  -4.943  1.00 90.17           H
ATOM   3369  CD2 LEU A 225     -13.698  -1.416  -3.338  1.00 90.17           C
ATOM   3370 1HD2 LEU A 225     -14.320  -1.312  -2.449  1.00 90.17           H
ATOM   3371 2HD2 LEU A 225     -12.700  -1.028  -3.131  1.00 90.17           H
ATOM   3372 3HD2 LEU A 225     -14.142  -0.856  -4.161  1.00 90.17           H
ATOM   3373  HN  LEU A 225     -11.724  -5.166  -1.034  1.00 90.17           H
ATOM   3374  N   PRO A 226     -10.377  -4.632  -4.069  1.00 90.70           N
ATOM   3375  CA  PRO A 226      -9.434  -4.660  -5.190  1.00 90.70           C
ATOM   3376  C   PRO A 226      -9.232  -6.063  -5.739  1.00 90.70           C
ATOM   3377  O   PRO A 226      -9.236  -6.265  -6.952  1.00 90.70           O
ATOM   3378  HA  PRO A 226      -9.827  -4.081  -6.025  1.00 90.70           H
ATOM   3379  CB  PRO A 226      -8.144  -4.093  -4.592  1.00 90.70           C
ATOM   3380 1HB  PRO A 226      -7.501  -4.883  -4.203  1.00 90.70           H
ATOM   3381 2HB  PRO A 226      -7.563  -3.548  -5.336  1.00 90.70           H
ATOM   3382  CG  PRO A 226      -8.643  -3.174  -3.484  1.00 90.70           C
ATOM   3383 1HG  PRO A 226      -7.866  -2.972  -2.746  1.00 90.70           H
ATOM   3384 2HG  PRO A 226      -8.957  -2.205  -3.872  1.00 90.70           H
ATOM   3385  CD  PRO A 226      -9.803  -3.956  -2.891  1.00 90.70           C
ATOM   3386 1HD  PRO A 226      -9.468  -4.674  -2.142  1.00 90.70           H
ATOM   3387 2HD  PRO A 226     -10.524  -3.302  -2.400  1.00 90.70           H
ATOM   3388  N   PHE A 227      -9.059  -7.003  -4.821  1.00 84.91           N
ATOM   3389  CA  PHE A 227      -8.711  -8.363  -5.199  1.00 84.91           C
ATOM   3390  C   PHE A 227      -9.833  -9.009  -6.014  1.00 84.91           C
ATOM   3391  O   PHE A 227      -9.579  -9.625  -7.048  1.00 84.91           O
ATOM   3392  HA  PHE A 227      -7.808  -8.308  -5.807  1.00 84.91           H
ATOM   3393  CB  PHE A 227      -8.518  -9.152  -3.903  1.00 84.91           C
ATOM   3394 1HB  PHE A 227      -7.764  -8.653  -3.295  1.00 84.91           H
ATOM   3395 2HB  PHE A 227      -9.449  -9.132  -3.336  1.00 84.91           H
ATOM   3396  CG  PHE A 227      -8.100 -10.608  -4.118  1.00 84.91           C
ATOM   3397  CD1 PHE A 227      -9.025 -11.601  -4.037  1.00 84.91           C
ATOM   3398  HD1 PHE A 227     -10.066 -11.359  -3.820  1.00 84.91           H
ATOM   3399  CD2 PHE A 227      -6.801 -10.909  -4.389  1.00 84.91           C
ATOM   3400  HD2 PHE A 227      -6.059 -10.113  -4.454  1.00 84.91           H
ATOM   3401  CE1 PHE A 227      -8.637 -12.952  -4.236  1.00 84.91           C
ATOM   3402  HE1 PHE A 227      -9.379 -13.748  -4.171  1.00 84.91           H
ATOM   3403  CE2 PHE A 227      -6.413 -12.260  -4.588  1.00 84.91           C
ATOM   3404  HE2 PHE A 227      -5.372 -12.502  -4.806  1.00 84.91           H
ATOM   3405  CZ  PHE A 227      -7.339 -13.253  -4.507  1.00 84.91           C
ATOM   3406  HZ  PHE A 227      -7.040 -14.290  -4.660  1.00 84.91           H
ATOM   3407  HN  PHE A 227      -9.153  -6.849  -3.838  1.00 84.91           H
ATOM   3408  N   VAL A 228     -11.051  -8.847  -5.518  1.00 92.67           N
ATOM   3409  CA  VAL A 228     -12.208  -9.442  -6.164  1.00 92.67           C
ATOM   3410  C   VAL A 228     -12.335  -8.889  -7.585  1.00 92.67           C
ATOM   3411  O   VAL A 228     -12.567  -9.642  -8.529  1.00 92.67           O
ATOM   3412  HA  VAL A 228     -12.037 -10.517  -6.220  1.00 92.67           H
ATOM   3413  CB  VAL A 228     -13.460  -9.206  -5.317  1.00 92.67           C
ATOM   3414  HB  VAL A 228     -13.518  -8.140  -5.095  1.00 92.67           H
ATOM   3415  CG1 VAL A 228     -14.724  -9.595  -6.086  1.00 92.67           C
ATOM   3416 1HG1 VAL A 228     -14.797  -8.995  -6.993  1.00 92.67           H
ATOM   3417 2HG1 VAL A 228     -14.677 -10.651  -6.352  1.00 92.67           H
ATOM   3418 3HG1 VAL A 228     -15.599  -9.417  -5.461  1.00 92.67           H
ATOM   3419  CG2 VAL A 228     -13.373  -9.958  -3.987  1.00 92.67           C
ATOM   3420 1HG2 VAL A 228     -13.279 -11.027  -4.181  1.00 92.67           H
ATOM   3421 2HG2 VAL A 228     -12.503  -9.612  -3.430  1.00 92.67           H
ATOM   3422 3HG2 VAL A 228     -14.276  -9.773  -3.405  1.00 92.67           H
ATOM   3423  HN  VAL A 228     -11.253  -8.321  -4.691  1.00 92.67           H
ATOM   3424  N   VAL A 229     -12.176  -7.578  -7.691  1.00 92.45           N
ATOM   3425  CA  VAL A 229     -12.330  -6.907  -8.971  1.00 92.45           C
ATOM   3426  C   VAL A 229     -11.268  -7.424  -9.944  1.00 92.45           C
ATOM   3427  O   VAL A 229     -11.576  -7.746 -11.090  1.00 92.45           O
ATOM   3428  HA  VAL A 229     -13.316  -7.162  -9.360  1.00 92.45           H
ATOM   3429  CB  VAL A 229     -12.274  -5.390  -8.777  1.00 92.45           C
ATOM   3430  HB  VAL A 229     -11.364  -5.156  -8.225  1.00 92.45           H
ATOM   3431  CG1 VAL A 229     -12.206  -4.667 -10.123  1.00 92.45           C
ATOM   3432 1HG1 VAL A 229     -11.312  -4.984 -10.661  1.00 92.45           H
ATOM   3433 2HG1 VAL A 229     -13.090  -4.912 -10.712  1.00 92.45           H
ATOM   3434 3HG1 VAL A 229     -12.168  -3.591  -9.956  1.00 92.45           H
ATOM   3435  CG2 VAL A 229     -13.465  -4.900  -7.950  1.00 92.45           C
ATOM   3436 1HG2 VAL A 229     -14.392  -5.153  -8.464  1.00 92.45           H
ATOM   3437 2HG2 VAL A 229     -13.450  -5.378  -6.971  1.00 92.45           H
ATOM   3438 3HG2 VAL A 229     -13.401  -3.819  -7.827  1.00 92.45           H
ATOM   3439  HN  VAL A 229     -11.947  -6.978  -6.925  1.00 92.45           H
ATOM   3440  N   MET A 230     -10.040  -7.488  -9.451  1.00 84.96           N
ATOM   3441  CA  MET A 230      -8.924  -7.920 -10.275  1.00 84.96           C
ATOM   3442  C   MET A 230      -9.129  -9.354 -10.767  1.00 84.96           C
ATOM   3443  O   MET A 230      -8.964  -9.637 -11.952  1.00 84.96           O
ATOM   3444  HA  MET A 230      -8.904  -7.237 -11.124  1.00 84.96           H
ATOM   3445  CB  MET A 230      -7.629  -7.839  -9.464  1.00 84.96           C
ATOM   3446 1HB  MET A 230      -7.786  -8.271  -8.476  1.00 84.96           H
ATOM   3447 2HB  MET A 230      -6.853  -8.429  -9.951  1.00 84.96           H
ATOM   3448  CG  MET A 230      -7.161  -6.389  -9.323  1.00 84.96           C
ATOM   3449 1HG  MET A 230      -7.140  -5.908 -10.301  1.00 84.96           H
ATOM   3450 2HG  MET A 230      -7.865  -5.829  -8.708  1.00 84.96           H
ATOM   3451  SD  MET A 230      -5.536  -6.341  -8.586  1.00 84.96           S
ATOM   3452  CE  MET A 230      -5.942  -6.809  -6.912  1.00 84.96           C
ATOM   3453 1HE  MET A 230      -6.640  -6.085  -6.491  1.00 84.96           H
ATOM   3454 2HE  MET A 230      -6.399  -7.798  -6.912  1.00 84.96           H
ATOM   3455 3HE  MET A 230      -5.033  -6.828  -6.310  1.00 84.96           H
ATOM   3456  HN  MET A 230      -9.803  -7.251  -8.509  1.00 84.96           H
ATOM   3457  N   ALA A 231      -9.487 -10.222  -9.831  1.00 90.99           N
ATOM   3458  CA  ALA A 231      -9.620 -11.637 -10.134  1.00 90.99           C
ATOM   3459  C   ALA A 231     -10.678 -11.823 -11.224  1.00 90.99           C
ATOM   3460  O   ALA A 231     -10.477 -12.590 -12.164  1.00 90.99           O
ATOM   3461  HA  ALA A 231      -8.659 -11.988 -10.508  1.00 90.99           H
ATOM   3462  CB  ALA A 231      -9.961 -12.403  -8.854  1.00 90.99           C
ATOM   3463 1HB  ALA A 231      -9.164 -12.261  -8.123  1.00 90.99           H
ATOM   3464 2HB  ALA A 231     -10.899 -12.029  -8.446  1.00 90.99           H
ATOM   3465 3HB  ALA A 231     -10.061 -13.464  -9.082  1.00 90.99           H
ATOM   3466  HN  ALA A 231      -9.683  -9.972  -8.883  1.00 90.99           H
ATOM   3467  N   CYS A 232     -11.781 -11.108 -11.061  1.00 90.17           N
ATOM   3468  CA  CYS A 232     -12.883 -11.207 -12.003  1.00 90.17           C
ATOM   3469  C   CYS A 232     -12.400 -10.701 -13.364  1.00 90.17           C
ATOM   3470  O   CYS A 232     -12.607 -11.356 -14.383  1.00 90.17           O
ATOM   3471  HA  CYS A 232     -13.154 -12.262 -12.057  1.00 90.17           H
ATOM   3472  CB  CYS A 232     -14.116 -10.444 -11.515  1.00 90.17           C
ATOM   3473 1HB  CYS A 232     -13.837  -9.428 -11.236  1.00 90.17           H
ATOM   3474 2HB  CYS A 232     -14.847 -10.365 -12.319  1.00 90.17           H
ATOM   3475  SG  CYS A 232     -14.857 -11.305 -10.080  1.00 90.17           S
ATOM   3476  HG  CYS A 232     -14.015 -10.816  -9.174  1.00 90.17           H
ATOM   3477  HN  CYS A 232     -11.928 -10.470 -10.305  1.00 90.17           H
ATOM   3478  N   CYS A 233     -11.765  -9.538 -13.335  1.00 88.37           N
ATOM   3479  CA  CYS A 233     -11.352  -8.880 -14.563  1.00 88.37           C
ATOM   3480  C   CYS A 233     -10.464  -9.846 -15.350  1.00 88.37           C
ATOM   3481  O   CYS A 233     -10.689 -10.074 -16.537  1.00 88.37           O
ATOM   3482  HA  CYS A 233     -12.262  -8.652 -15.117  1.00 88.37           H
ATOM   3483  CB  CYS A 233     -10.643  -7.553 -14.283  1.00 88.37           C
ATOM   3484 1HB  CYS A 233      -9.896  -7.688 -13.501  1.00 88.37           H
ATOM   3485 2HB  CYS A 233     -10.115  -7.219 -15.175  1.00 88.37           H
ATOM   3486  SG  CYS A 233     -11.863  -6.289 -13.768  1.00 88.37           S
ATOM   3487  HG  CYS A 233     -11.987  -6.718 -12.516  1.00 88.37           H
ATOM   3488  HN  CYS A 233     -11.534  -9.048 -12.494  1.00 88.37           H
ATOM   3489  N   TYR A 234      -9.474 -10.388 -14.656  1.00 75.56           N
ATOM   3490  CA  TYR A 234      -8.459 -11.198 -15.309  1.00 75.56           C
ATOM   3491  C   TYR A 234      -9.031 -12.548 -15.745  1.00 75.56           C
ATOM   3492  O   TYR A 234      -8.645 -13.083 -16.783  1.00 75.56           O
ATOM   3493  HA  TYR A 234      -8.111 -10.657 -16.189  1.00 75.56           H
ATOM   3494  CB  TYR A 234      -7.370 -11.434 -14.260  1.00 75.56           C
ATOM   3495 1HB  TYR A 234      -7.829 -11.452 -13.272  1.00 75.56           H
ATOM   3496 2HB  TYR A 234      -6.929 -12.417 -14.424  1.00 75.56           H
ATOM   3497  CG  TYR A 234      -6.257 -10.384 -14.270  1.00 75.56           C
ATOM   3498  CD1 TYR A 234      -5.445 -10.250 -15.378  1.00 75.56           C
ATOM   3499  HD1 TYR A 234      -5.596 -10.893 -16.245  1.00 75.56           H
ATOM   3500  CD2 TYR A 234      -6.066  -9.570 -13.172  1.00 75.56           C
ATOM   3501  HD2 TYR A 234      -6.708  -9.676 -12.297  1.00 75.56           H
ATOM   3502  CE1 TYR A 234      -4.398  -9.262 -15.388  1.00 75.56           C
ATOM   3503  HE1 TYR A 234      -3.749  -9.146 -16.256  1.00 75.56           H
ATOM   3504  CE2 TYR A 234      -5.019  -8.582 -13.182  1.00 75.56           C
ATOM   3505  HE2 TYR A 234      -4.858  -7.933 -12.321  1.00 75.56           H
ATOM   3506  CZ  TYR A 234      -4.237  -8.476 -14.289  1.00 75.56           C
ATOM   3507  OH  TYR A 234      -3.248  -7.543 -14.299  1.00 75.56           O
ATOM   3508  HH  TYR A 234      -2.942  -7.378 -15.236  1.00 75.56           H
ATOM   3509  HN  TYR A 234      -9.359 -10.282 -13.669  1.00 75.56           H
ATOM   3510  N   THR A 235      -9.943 -13.059 -14.931  1.00 85.58           N
ATOM   3511  CA  THR A 235     -10.622 -14.302 -15.255  1.00 85.58           C
ATOM   3512  C   THR A 235     -11.280 -14.209 -16.633  1.00 85.58           C
ATOM   3513  O   THR A 235     -11.187 -15.138 -17.433  1.00 85.58           O
ATOM   3514  HA  THR A 235      -9.877 -15.096 -15.309  1.00 85.58           H
ATOM   3515  CB  THR A 235     -11.611 -14.608 -14.128  1.00 85.58           C
ATOM   3516  HB  THR A 235     -12.394 -13.851 -14.083  1.00 85.58           H
ATOM   3517  OG1 THR A 235     -10.793 -14.716 -12.967  1.00 85.58           O
ATOM   3518  HG1 THR A 235     -10.915 -13.912 -12.385  1.00 85.58           H
ATOM   3519  CG2 THR A 235     -12.247 -15.992 -14.267  1.00 85.58           C
ATOM   3520 1HG2 THR A 235     -11.468 -16.754 -14.244  1.00 85.58           H
ATOM   3521 2HG2 THR A 235     -12.786 -16.052 -15.212  1.00 85.58           H
ATOM   3522 3HG2 THR A 235     -12.941 -16.158 -13.442  1.00 85.58           H
ATOM   3523  HN  THR A 235     -10.219 -12.639 -14.067  1.00 85.58           H
ATOM   3524  N   ILE A 236     -11.930 -13.078 -16.867  1.00 84.07           N
ATOM   3525  CA  ILE A 236     -12.608 -12.853 -18.132  1.00 84.07           C
ATOM   3526  C   ILE A 236     -11.568 -12.609 -19.227  1.00 84.07           C
ATOM   3527  O   ILE A 236     -11.720 -13.086 -20.350  1.00 84.07           O
ATOM   3528  HA  ILE A 236     -13.157 -13.763 -18.375  1.00 84.07           H
ATOM   3529  CB  ILE A 236     -13.635 -11.727 -17.997  1.00 84.07           C
ATOM   3530  HB  ILE A 236     -13.115 -10.830 -17.660  1.00 84.07           H
ATOM   3531  CG1 ILE A 236     -14.684 -12.066 -16.937  1.00 84.07           C
ATOM   3532 1HG1 ILE A 236     -15.362 -12.828 -17.322  1.00 84.07           H
ATOM   3533 2HG1 ILE A 236     -14.196 -12.488 -16.058  1.00 84.07           H
ATOM   3534  CG2 ILE A 236     -14.271 -11.400 -19.349  1.00 84.07           C
ATOM   3535 1HG2 ILE A 236     -13.497 -11.085 -20.049  1.00 84.07           H
ATOM   3536 2HG2 ILE A 236     -14.773 -12.286 -19.738  1.00 84.07           H
ATOM   3537 3HG2 ILE A 236     -14.997 -10.596 -19.224  1.00 84.07           H
ATOM   3538  CD1 ILE A 236     -15.481 -10.823 -16.536  1.00 84.07           C
ATOM   3539 1HD1 ILE A 236     -14.803 -10.073 -16.129  1.00 84.07           H
ATOM   3540 2HD1 ILE A 236     -15.987 -10.418 -17.412  1.00 84.07           H
ATOM   3541 3HD1 ILE A 236     -16.220 -11.092 -15.781  1.00 84.07           H
ATOM   3542  HN  ILE A 236     -11.998 -12.326 -16.212  1.00 84.07           H
ATOM   3543  N   ILE A 237     -10.534 -11.865 -18.861  1.00 80.74           N
ATOM   3544  CA  ILE A 237      -9.483 -11.528 -19.806  1.00 80.74           C
ATOM   3545  C   ILE A 237      -8.883 -12.816 -20.376  1.00 80.74           C
ATOM   3546  O   ILE A 237      -8.814 -12.987 -21.592  1.00 80.74           O
ATOM   3547  HA  ILE A 237      -9.943 -10.971 -20.622  1.00 80.74           H
ATOM   3548  CB  ILE A 237      -8.451 -10.606 -19.153  1.00 80.74           C
ATOM   3549  HB  ILE A 237      -8.267 -10.963 -18.140  1.00 80.74           H
ATOM   3550  CG1 ILE A 237      -8.986  -9.178 -19.039  1.00 80.74           C
ATOM   3551 1HG1 ILE A 237      -9.001  -8.712 -20.024  1.00 80.74           H
ATOM   3552 2HG1 ILE A 237     -10.016  -9.199 -18.681  1.00 80.74           H
ATOM   3553  CG2 ILE A 237      -7.117 -10.660 -19.900  1.00 80.74           C
ATOM   3554 1HG2 ILE A 237      -6.733 -11.680 -19.885  1.00 80.74           H
ATOM   3555 2HG2 ILE A 237      -7.265 -10.343 -20.933  1.00 80.74           H
ATOM   3556 3HG2 ILE A 237      -6.402  -9.996 -19.415  1.00 80.74           H
ATOM   3557  CD1 ILE A 237      -8.127  -8.344 -18.087  1.00 80.74           C
ATOM   3558 1HD1 ILE A 237      -8.134  -8.801 -17.097  1.00 80.74           H
ATOM   3559 2HD1 ILE A 237      -7.104  -8.305 -18.461  1.00 80.74           H
ATOM   3560 3HD1 ILE A 237      -8.530  -7.333 -18.024  1.00 80.74           H
ATOM   3561  HN  ILE A 237     -10.408 -11.497 -17.940  1.00 80.74           H
ATOM   3562  N   ILE A 238      -8.466 -13.688 -19.471  1.00 78.45           N
ATOM   3563  CA  ILE A 238      -7.789 -14.911 -19.866  1.00 78.45           C
ATOM   3564  C   ILE A 238      -8.708 -15.724 -20.781  1.00 78.45           C
ATOM   3565  O   ILE A 238      -8.274 -16.223 -21.818  1.00 78.45           O
ATOM   3566  HA  ILE A 238      -6.903 -14.626 -20.433  1.00 78.45           H
ATOM   3567  CB  ILE A 238      -7.310 -15.681 -18.634  1.00 78.45           C
ATOM   3568  HB  ILE A 238      -8.135 -15.738 -17.925  1.00 78.45           H
ATOM   3569  CG1 ILE A 238      -6.165 -14.943 -17.937  1.00 78.45           C
ATOM   3570 1HG1 ILE A 238      -5.253 -15.041 -18.525  1.00 78.45           H
ATOM   3571 2HG1 ILE A 238      -6.395 -13.879 -17.880  1.00 78.45           H
ATOM   3572  CG2 ILE A 238      -6.928 -17.117 -18.999  1.00 78.45           C
ATOM   3573 1HG2 ILE A 238      -7.795 -17.629 -19.416  1.00 78.45           H
ATOM   3574 2HG2 ILE A 238      -6.125 -17.103 -19.736  1.00 78.45           H
ATOM   3575 3HG2 ILE A 238      -6.591 -17.642 -18.105  1.00 78.45           H
ATOM   3576  CD1 ILE A 238      -5.933 -15.496 -16.529  1.00 78.45           C
ATOM   3577 1HD1 ILE A 238      -6.840 -15.374 -15.937  1.00 78.45           H
ATOM   3578 2HD1 ILE A 238      -5.680 -16.554 -16.592  1.00 78.45           H
ATOM   3579 3HD1 ILE A 238      -5.114 -14.954 -16.056  1.00 78.45           H
ATOM   3580  HN  ILE A 238      -8.583 -13.570 -18.484  1.00 78.45           H
ATOM   3581  N   HIS A 239      -9.960 -15.833 -20.363  1.00 76.83           N
ATOM   3582  CA  HIS A 239     -10.935 -16.608 -21.112  1.00 76.83           C
ATOM   3583  C   HIS A 239     -11.042 -16.058 -22.536  1.00 76.83           C
ATOM   3584  O   HIS A 239     -11.088 -16.823 -23.498  1.00 76.83           O
ATOM   3585  HA  HIS A 239     -10.557 -17.630 -21.154  1.00 76.83           H
ATOM   3586  CB  HIS A 239     -12.280 -16.638 -20.384  1.00 76.83           C
ATOM   3587 1HB  HIS A 239     -12.121 -16.977 -19.361  1.00 76.83           H
ATOM   3588 2HB  HIS A 239     -12.673 -15.623 -20.326  1.00 76.83           H
ATOM   3589  CG  HIS A 239     -13.312 -17.525 -21.039  1.00 76.83           C
ATOM   3590  ND1 HIS A 239     -14.317 -17.032 -21.853  1.00 76.83           N
ATOM   3591  HD1 HIS A 239     -14.461 -16.070 -22.087  1.00 76.83           H
ATOM   3592  CD2 HIS A 239     -13.484 -18.877 -20.991  1.00 76.83           C
ATOM   3593  HD2 HIS A 239     -12.863 -19.579 -20.436  1.00 76.83           H
ATOM   3594  CE1 HIS A 239     -15.055 -18.050 -22.270  1.00 76.83           C
ATOM   3595  HE1 HIS A 239     -15.923 -17.986 -22.926  1.00 76.83           H
ATOM   3596  NE2 HIS A 239     -14.537 -19.193 -21.735  1.00 76.83           N
ATOM   3597  HN  HIS A 239     -10.311 -15.405 -19.530  1.00 76.83           H
ATOM   3598  N   THR A 240     -11.079 -14.737 -22.624  1.00 78.45           N
ATOM   3599  CA  THR A 240     -11.241 -14.077 -23.909  1.00 78.45           C
ATOM   3600  C   THR A 240     -10.017 -14.323 -24.793  1.00 78.45           C
ATOM   3601  O   THR A 240     -10.149 -14.534 -25.997  1.00 78.45           O
ATOM   3602  HA  THR A 240     -12.097 -14.521 -24.417  1.00 78.45           H
ATOM   3603  CB  THR A 240     -11.514 -12.594 -23.648  1.00 78.45           C
ATOM   3604  HB  THR A 240     -10.625 -12.098 -23.259  1.00 78.45           H
ATOM   3605  OG1 THR A 240     -12.646 -12.597 -22.781  1.00 78.45           O
ATOM   3606  HG1 THR A 240     -12.355 -12.433 -21.839  1.00 78.45           H
ATOM   3607  CG2 THR A 240     -12.003 -11.860 -24.898  1.00 78.45           C
ATOM   3608 1HG2 THR A 240     -12.930 -12.316 -25.247  1.00 78.45           H
ATOM   3609 2HG2 THR A 240     -11.247 -11.930 -25.679  1.00 78.45           H
ATOM   3610 3HG2 THR A 240     -12.182 -10.812 -24.657  1.00 78.45           H
ATOM   3611  HN  THR A 240     -11.001 -14.121 -21.840  1.00 78.45           H
ATOM   3612  N   LEU A 241      -8.853 -14.288 -24.160  1.00 75.21           N
ATOM   3613  CA  LEU A 241      -7.601 -14.403 -24.888  1.00 75.21           C
ATOM   3614  C   LEU A 241      -7.480 -15.815 -25.464  1.00 75.21           C
ATOM   3615  O   LEU A 241      -7.046 -15.990 -26.602  1.00 75.21           O
ATOM   3616  HA  LEU A 241      -7.638 -13.695 -25.716  1.00 75.21           H
ATOM   3617  CB  LEU A 241      -6.424 -13.999 -23.999  1.00 75.21           C
ATOM   3618 1HB  LEU A 241      -6.543 -14.484 -23.030  1.00 75.21           H
ATOM   3619 2HB  LEU A 241      -5.508 -14.390 -24.442  1.00 75.21           H
ATOM   3620  CG  LEU A 241      -6.244 -12.497 -23.766  1.00 75.21           C
ATOM   3621  HG  LEU A 241      -7.184 -12.095 -23.389  1.00 75.21           H
ATOM   3622  CD1 LEU A 241      -5.179 -12.231 -22.701  1.00 75.21           C
ATOM   3623 1HD1 LEU A 241      -5.479 -12.696 -21.762  1.00 75.21           H
ATOM   3624 2HD1 LEU A 241      -4.227 -12.651 -23.026  1.00 75.21           H
ATOM   3625 3HD1 LEU A 241      -5.071 -11.156 -22.556  1.00 75.21           H
ATOM   3626  CD2 LEU A 241      -5.936 -11.772 -25.078  1.00 75.21           C
ATOM   3627 1HD2 LEU A 241      -5.018 -12.172 -25.508  1.00 75.21           H
ATOM   3628 2HD2 LEU A 241      -6.759 -11.922 -25.777  1.00 75.21           H
ATOM   3629 3HD2 LEU A 241      -5.813 -10.707 -24.885  1.00 75.21           H
ATOM   3630  HN  LEU A 241      -8.758 -14.182 -23.170  1.00 75.21           H
ATOM   3631  N   ILE A 242      -7.870 -16.787 -24.652  1.00 74.83           N
ATOM   3632  CA  ILE A 242      -7.810 -18.178 -25.067  1.00 74.83           C
ATOM   3633  C   ILE A 242      -8.654 -18.367 -26.329  1.00 74.83           C
ATOM   3634  O   ILE A 242      -8.240 -19.055 -27.260  1.00 74.83           O
ATOM   3635  HA  ILE A 242      -6.771 -18.402 -25.310  1.00 74.83           H
ATOM   3636  CB  ILE A 242      -8.214 -19.099 -23.913  1.00 74.83           C
ATOM   3637  HB  ILE A 242      -9.138 -18.717 -23.479  1.00 74.83           H
ATOM   3638  CG1 ILE A 242      -7.156 -19.088 -22.807  1.00 74.83           C
ATOM   3639 1HG1 ILE A 242      -6.261 -19.605 -23.150  1.00 74.83           H
ATOM   3640 2HG1 ILE A 242      -6.866 -18.060 -22.587  1.00 74.83           H
ATOM   3641  CG2 ILE A 242      -8.502 -20.515 -24.417  1.00 74.83           C
ATOM   3642 1HG2 ILE A 242      -9.316 -20.484 -25.141  1.00 74.83           H
ATOM   3643 2HG2 ILE A 242      -7.608 -20.920 -24.891  1.00 74.83           H
ATOM   3644 3HG2 ILE A 242      -8.786 -21.148 -23.576  1.00 74.83           H
ATOM   3645  CD1 ILE A 242      -7.684 -19.758 -21.537  1.00 74.83           C
ATOM   3646 1HD1 ILE A 242      -8.566 -19.223 -21.184  1.00 74.83           H
ATOM   3647 2HD1 ILE A 242      -7.950 -20.792 -21.756  1.00 74.83           H
ATOM   3648 3HD1 ILE A 242      -6.913 -19.736 -20.767  1.00 74.83           H
ATOM   3649  HN  ILE A 242      -8.222 -16.636 -23.728  1.00 74.83           H
ATOM   3650  N   GLN A 243      -9.824 -17.744 -26.318  1.00 69.96           N
ATOM   3651  CA  GLN A 243     -10.751 -17.875 -27.429  1.00 69.96           C
ATOM   3652  C   GLN A 243     -10.212 -17.143 -28.659  1.00 69.96           C
ATOM   3653  O   GLN A 243     -10.402 -17.595 -29.788  1.00 69.96           O
ATOM   3654  HA  GLN A 243     -10.812 -18.944 -27.632  1.00 69.96           H
ATOM   3655  CB  GLN A 243     -12.140 -17.357 -27.048  1.00 69.96           C
ATOM   3656 1HB  GLN A 243     -12.054 -16.362 -26.611  1.00 69.96           H
ATOM   3657 2HB  GLN A 243     -12.754 -17.261 -27.943  1.00 69.96           H
ATOM   3658  CG  GLN A 243     -12.822 -18.299 -26.054  1.00 69.96           C
ATOM   3659 1HG  GLN A 243     -12.827 -19.314 -26.453  1.00 69.96           H
ATOM   3660 2HG  GLN A 243     -12.254 -18.326 -25.124  1.00 69.96           H
ATOM   3661  CD  GLN A 243     -14.257 -17.850 -25.769  1.00 69.96           C
ATOM   3662  OE1 GLN A 243     -14.667 -16.749 -26.097  1.00 69.96           O
ATOM   3663  NE2 GLN A 243     -14.995 -18.762 -25.142  1.00 69.96           N
ATOM   3664 1HE2 GLN A 243     -14.597 -19.647 -24.901  1.00 69.96           H
ATOM   3665 2HE2 GLN A 243     -15.947 -18.562 -24.912  1.00 69.96           H
ATOM   3666  HN  GLN A 243     -10.140 -17.160 -25.570  1.00 69.96           H
ATOM   3667  N   ALA A 244      -9.550 -16.025 -28.400  1.00 70.35           N
ATOM   3668  CA  ALA A 244      -9.192 -15.103 -29.465  1.00 70.35           C
ATOM   3669  C   ALA A 244      -8.026 -15.685 -30.267  1.00 70.35           C
ATOM   3670  O   ALA A 244      -7.780 -15.274 -31.400  1.00 70.35           O
ATOM   3671  HA  ALA A 244     -10.057 -15.001 -30.121  1.00 70.35           H
ATOM   3672  CB  ALA A 244      -8.863 -13.734 -28.867  1.00 70.35           C
ATOM   3673 1HB  ALA A 244      -9.733 -13.352 -28.333  1.00 70.35           H
ATOM   3674 2HB  ALA A 244      -8.026 -13.832 -28.175  1.00 70.35           H
ATOM   3675 3HB  ALA A 244      -8.594 -13.043 -29.666  1.00 70.35           H
ATOM   3676  HN  ALA A 244      -9.260 -15.746 -27.485  1.00 70.35           H
ATOM   3677  N   LYS A 245      -7.338 -16.633 -29.647  1.00 58.76           N
ATOM   3678  CA  LYS A 245      -6.177 -17.244 -30.271  1.00 58.76           C
ATOM   3679  C   LYS A 245      -5.259 -16.148 -30.814  1.00 58.76           C
ATOM   3680  O   LYS A 245      -4.304 -16.433 -31.535  1.00 58.76           O
ATOM   3681  HA  LYS A 245      -5.640 -17.792 -29.496  1.00 58.76           H
ATOM   3682  CB  LYS A 245      -6.610 -18.263 -31.327  1.00 58.76           C
ATOM   3683 1HB  LYS A 245      -7.362 -17.819 -31.979  1.00 58.76           H
ATOM   3684 2HB  LYS A 245      -5.759 -18.525 -31.955  1.00 58.76           H
ATOM   3685  CG  LYS A 245      -7.176 -19.524 -30.672  1.00 58.76           C
ATOM   3686 1HG  LYS A 245      -6.514 -19.851 -29.870  1.00 58.76           H
ATOM   3687 2HG  LYS A 245      -8.141 -19.301 -30.218  1.00 58.76           H
ATOM   3688  CD  LYS A 245      -7.337 -20.649 -31.698  1.00 58.76           C
ATOM   3689 1HD  LYS A 245      -8.088 -20.368 -32.436  1.00 58.76           H
ATOM   3690 2HD  LYS A 245      -6.400 -20.792 -32.235  1.00 58.76           H
ATOM   3691  CE  LYS A 245      -7.747 -21.957 -31.017  1.00 58.76           C
ATOM   3692 1HE  LYS A 245      -7.055 -22.183 -30.206  1.00 58.76           H
ATOM   3693 2HE  LYS A 245      -8.736 -21.848 -30.572  1.00 58.76           H
ATOM   3694  NZ  LYS A 245      -7.756 -23.068 -31.994  1.00 58.76           N
ATOM   3695 1HZ  LYS A 245      -8.051 -23.921 -31.532  1.00 58.76           H
ATOM   3696 2HZ  LYS A 245      -8.399 -22.851 -32.747  1.00 58.76           H
ATOM   3697 3HZ  LYS A 245      -6.823 -23.194 -32.372  1.00 58.76           H
ATOM   3698  HN  LYS A 245      -7.562 -16.982 -28.737  1.00 58.76           H
ATOM   3699  N   LYS A 246      -5.580 -14.916 -30.447  1.00 51.80           N
ATOM   3700  CA  LYS A 246      -4.880 -13.766 -30.993  1.00 51.80           C
ATOM   3701  C   LYS A 246      -3.636 -13.482 -30.148  1.00 51.80           C
ATOM   3702  O   LYS A 246      -3.725 -12.846 -29.100  1.00 51.80           O
ATOM   3703  HA  LYS A 246      -4.559 -14.027 -32.002  1.00 51.80           H
ATOM   3704  CB  LYS A 246      -5.826 -12.570 -31.114  1.00 51.80           C
ATOM   3705 1HB  LYS A 246      -6.469 -12.519 -30.235  1.00 51.80           H
ATOM   3706 2HB  LYS A 246      -5.249 -11.645 -31.140  1.00 51.80           H
ATOM   3707  CG  LYS A 246      -6.685 -12.676 -32.376  1.00 51.80           C
ATOM   3708 1HG  LYS A 246      -6.048 -12.867 -33.239  1.00 51.80           H
ATOM   3709 2HG  LYS A 246      -7.365 -13.524 -32.287  1.00 51.80           H
ATOM   3710  CD  LYS A 246      -7.488 -11.393 -32.602  1.00 51.80           C
ATOM   3711 1HD  LYS A 246      -8.169 -11.234 -31.766  1.00 51.80           H
ATOM   3712 2HD  LYS A 246      -6.813 -10.538 -32.631  1.00 51.80           H
ATOM   3713  CE  LYS A 246      -8.283 -11.467 -33.907  1.00 51.80           C
ATOM   3714 1HE  LYS A 246      -7.610 -11.679 -34.738  1.00 51.80           H
ATOM   3715 2HE  LYS A 246      -8.998 -12.288 -33.859  1.00 51.80           H
ATOM   3716  NZ  LYS A 246      -8.997 -10.194 -34.152  1.00 51.80           N
ATOM   3717 1HZ  LYS A 246      -9.531 -10.266 -35.011  1.00 51.80           H
ATOM   3718 2HZ  LYS A 246      -9.624 -10.004 -33.378  1.00 51.80           H
ATOM   3719 3HZ  LYS A 246      -8.324  -9.440 -34.235  1.00 51.80           H
ATOM   3720  HN  LYS A 246      -6.302 -14.698 -29.790  1.00 51.80           H
ATOM   3721  N   SER A 247      -2.504 -13.969 -30.637  1.00 55.11           N
ATOM   3722  CA  SER A 247      -1.261 -13.861 -29.893  1.00 55.11           C
ATOM   3723  C   SER A 247      -0.922 -12.389 -29.651  1.00 55.11           C
ATOM   3724  O   SER A 247      -0.432 -12.029 -28.582  1.00 55.11           O
ATOM   3725  HA  SER A 247      -1.445 -14.372 -28.948  1.00 55.11           H
ATOM   3726  CB  SER A 247      -0.115 -14.555 -30.632  1.00 55.11           C
ATOM   3727 1HB  SER A 247      -0.255 -15.635 -30.585  1.00 55.11           H
ATOM   3728 2HB  SER A 247      -0.142 -14.277 -31.686  1.00 55.11           H
ATOM   3729  OG  SER A 247       1.156 -14.217 -30.084  1.00 55.11           O
ATOM   3730  HG  SER A 247       1.248 -14.606 -29.167  1.00 55.11           H
ATOM   3731  HN  SER A 247      -2.429 -14.429 -31.521  1.00 55.11           H
ATOM   3732  N   SER A 248      -1.196 -11.578 -30.662  1.00 54.54           N
ATOM   3733  CA  SER A 248      -0.546 -10.284 -30.781  1.00 54.54           C
ATOM   3734  C   SER A 248      -0.852  -9.429 -29.550  1.00 54.54           C
ATOM   3735  O   SER A 248      -0.041  -8.595 -29.151  1.00 54.54           O
ATOM   3736  HA  SER A 248       0.521 -10.501 -30.840  1.00 54.54           H
ATOM   3737  CB  SER A 248      -0.989  -9.559 -32.054  1.00 54.54           C
ATOM   3738 1HB  SER A 248      -0.354  -8.688 -32.215  1.00 54.54           H
ATOM   3739 2HB  SER A 248      -0.852 -10.217 -32.912  1.00 54.54           H
ATOM   3740  OG  SER A 248      -2.352  -9.147 -31.986  1.00 54.54           O
ATOM   3741  HG  SER A 248      -2.601  -8.651 -32.818  1.00 54.54           H
ATOM   3742  HN  SER A 248      -1.847 -11.792 -31.390  1.00 54.54           H
ATOM   3743  N   LYS A 249      -2.026  -9.666 -28.982  1.00 51.06           N
ATOM   3744  CA  LYS A 249      -2.509  -8.839 -27.889  1.00 51.06           C
ATOM   3745  C   LYS A 249      -1.719  -9.166 -26.620  1.00 51.06           C
ATOM   3746  O   LYS A 249      -1.822  -8.457 -25.620  1.00 51.06           O
ATOM   3747  HA  LYS A 249      -2.318  -7.800 -28.157  1.00 51.06           H
ATOM   3748  CB  LYS A 249      -4.022  -8.994 -27.728  1.00 51.06           C
ATOM   3749 1HB  LYS A 249      -4.292 -10.049 -27.787  1.00 51.06           H
ATOM   3750 2HB  LYS A 249      -4.325  -8.643 -26.741  1.00 51.06           H
ATOM   3751  CG  LYS A 249      -4.772  -8.210 -28.807  1.00 51.06           C
ATOM   3752 1HG  LYS A 249      -4.368  -7.199 -28.872  1.00 51.06           H
ATOM   3753 2HG  LYS A 249      -4.615  -8.679 -29.778  1.00 51.06           H
ATOM   3754  CD  LYS A 249      -6.269  -8.148 -28.499  1.00 51.06           C
ATOM   3755 1HD  LYS A 249      -6.689  -9.154 -28.516  1.00 51.06           H
ATOM   3756 2HD  LYS A 249      -6.422  -7.756 -27.493  1.00 51.06           H
ATOM   3757  CE  LYS A 249      -7.001  -7.266 -29.513  1.00 51.06           C
ATOM   3758 1HE  LYS A 249      -6.526  -6.287 -29.562  1.00 51.06           H
ATOM   3759 2HE  LYS A 249      -6.928  -7.707 -30.507  1.00 51.06           H
ATOM   3760  NZ  LYS A 249      -8.424  -7.115 -29.135  1.00 51.06           N
ATOM   3761 1HZ  LYS A 249      -8.905  -6.567 -29.841  1.00 51.06           H
ATOM   3762 2HZ  LYS A 249      -8.855  -8.030 -29.066  1.00 51.06           H
ATOM   3763 3HZ  LYS A 249      -8.488  -6.642 -28.240  1.00 51.06           H
ATOM   3764  HN  LYS A 249      -2.640 -10.406 -29.256  1.00 51.06           H
ATOM   3765  N   HIS A 250      -0.947 -10.239 -26.702  1.00 54.49           N
ATOM   3766  CA  HIS A 250      -0.347 -10.822 -25.514  1.00 54.49           C
ATOM   3767  C   HIS A 250       0.728  -9.880 -24.967  1.00 54.49           C
ATOM   3768  O   HIS A 250       0.883  -9.747 -23.754  1.00 54.49           O
ATOM   3769  HA  HIS A 250      -1.143 -10.917 -24.776  1.00 54.49           H
ATOM   3770  CB  HIS A 250       0.188 -12.225 -25.807  1.00 54.49           C
ATOM   3771 1HB  HIS A 250       0.820 -12.184 -26.694  1.00 54.49           H
ATOM   3772 2HB  HIS A 250       0.822 -12.542 -24.979  1.00 54.49           H
ATOM   3773  CG  HIS A 250      -0.890 -13.260 -26.022  1.00 54.49           C
ATOM   3774  ND1 HIS A 250      -1.781 -13.632 -25.030  1.00 54.49           N
ATOM   3775  HD1 HIS A 250      -1.805 -13.268 -24.099  1.00 54.49           H
ATOM   3776  CD2 HIS A 250      -1.211 -13.997 -27.124  1.00 54.49           C
ATOM   3777  HD2 HIS A 250      -0.706 -13.953 -28.089  1.00 54.49           H
ATOM   3778  CE1 HIS A 250      -2.596 -14.553 -25.524  1.00 54.49           C
ATOM   3779  HE1 HIS A 250      -3.408 -15.044 -24.988  1.00 54.49           H
ATOM   3780  NE2 HIS A 250      -2.241 -14.778 -26.822  1.00 54.49           N
ATOM   3781  HN  HIS A 250      -0.730 -10.708 -27.558  1.00 54.49           H
ATOM   3782  N   LYS A 251       1.443  -9.251 -25.889  1.00 56.47           N
ATOM   3783  CA  LYS A 251       2.647  -8.520 -25.532  1.00 56.47           C
ATOM   3784  C   LYS A 251       2.288  -7.403 -24.549  1.00 56.47           C
ATOM   3785  O   LYS A 251       2.923  -7.263 -23.505  1.00 56.47           O
ATOM   3786  HA  LYS A 251       3.317  -9.219 -25.031  1.00 56.47           H
ATOM   3787  CB  LYS A 251       3.366  -8.026 -26.789  1.00 56.47           C
ATOM   3788 1HB  LYS A 251       2.643  -7.589 -27.478  1.00 56.47           H
ATOM   3789 2HB  LYS A 251       4.069  -7.236 -26.523  1.00 56.47           H
ATOM   3790  CG  LYS A 251       4.112  -9.169 -27.480  1.00 56.47           C
ATOM   3791 1HG  LYS A 251       4.604  -9.790 -26.732  1.00 56.47           H
ATOM   3792 2HG  LYS A 251       3.401  -9.806 -28.006  1.00 56.47           H
ATOM   3793  CD  LYS A 251       5.149  -8.630 -28.466  1.00 56.47           C
ATOM   3794 1HD  LYS A 251       4.646  -8.098 -29.274  1.00 56.47           H
ATOM   3795 2HD  LYS A 251       5.794  -7.909 -27.964  1.00 56.47           H
ATOM   3796  CE  LYS A 251       5.996  -9.764 -29.045  1.00 56.47           C
ATOM   3797 1HE  LYS A 251       6.234 -10.485 -28.263  1.00 56.47           H
ATOM   3798 2HE  LYS A 251       5.429 -10.297 -29.808  1.00 56.47           H
ATOM   3799  NZ  LYS A 251       7.246  -9.231 -29.631  1.00 56.47           N
ATOM   3800 1HZ  LYS A 251       7.779  -9.990 -30.040  1.00 56.47           H
ATOM   3801 2HZ  LYS A 251       7.020  -8.552 -30.350  1.00 56.47           H
ATOM   3802 3HZ  LYS A 251       7.796  -8.784 -28.906  1.00 56.47           H
ATOM   3803  HN  LYS A 251       1.212  -9.236 -26.861  1.00 56.47           H
ATOM   3804  N   ALA A 252       1.272  -6.638 -24.919  1.00 64.77           N
ATOM   3805  CA  ALA A 252       0.892  -5.472 -24.140  1.00 64.77           C
ATOM   3806  C   ALA A 252       0.341  -5.925 -22.786  1.00 64.77           C
ATOM   3807  O   ALA A 252       0.416  -5.189 -21.804  1.00 64.77           O
ATOM   3808  HA  ALA A 252       1.789  -4.875 -23.976  1.00 64.77           H
ATOM   3809  CB  ALA A 252      -0.118  -4.636 -24.930  1.00 64.77           C
ATOM   3810 1HB  ALA A 252       0.333  -4.315 -25.869  1.00 64.77           H
ATOM   3811 2HB  ALA A 252      -1.003  -5.238 -25.138  1.00 64.77           H
ATOM   3812 3HB  ALA A 252      -0.403  -3.762 -24.345  1.00 64.77           H
ATOM   3813  HN  ALA A 252       0.714  -6.803 -25.732  1.00 64.77           H
ATOM   3814  N   LEU A 253      -0.200  -7.134 -22.779  1.00 68.93           N
ATOM   3815  CA  LEU A 253      -0.831  -7.664 -21.582  1.00 68.93           C
ATOM   3816  C   LEU A 253       0.249  -8.140 -20.609  1.00 68.93           C
ATOM   3817  O   LEU A 253       0.048  -8.122 -19.395  1.00 68.93           O
ATOM   3818  HA  LEU A 253      -1.382  -6.848 -21.114  1.00 68.93           H
ATOM   3819  CB  LEU A 253      -1.850  -8.746 -21.947  1.00 68.93           C
ATOM   3820 1HB  LEU A 253      -2.366  -8.438 -22.857  1.00 68.93           H
ATOM   3821 2HB  LEU A 253      -1.308  -9.662 -22.183  1.00 68.93           H
ATOM   3822  CG  LEU A 253      -2.900  -9.066 -20.882  1.00 68.93           C
ATOM   3823  HG  LEU A 253      -2.405  -9.087 -19.911  1.00 68.93           H
ATOM   3824  CD1 LEU A 253      -3.970  -7.975 -20.821  1.00 68.93           C
ATOM   3825 1HD1 LEU A 253      -3.503  -7.021 -20.575  1.00 68.93           H
ATOM   3826 2HD1 LEU A 253      -4.466  -7.898 -21.788  1.00 68.93           H
ATOM   3827 3HD1 LEU A 253      -4.704  -8.228 -20.055  1.00 68.93           H
ATOM   3828  CD2 LEU A 253      -3.507 -10.452 -21.109  1.00 68.93           C
ATOM   3829 1HD2 LEU A 253      -3.983 -10.484 -22.089  1.00 68.93           H
ATOM   3830 2HD2 LEU A 253      -2.720 -11.205 -21.063  1.00 68.93           H
ATOM   3831 3HD2 LEU A 253      -4.250 -10.655 -20.338  1.00 68.93           H
ATOM   3832  HN  LEU A 253      -0.211  -7.747 -23.569  1.00 68.93           H
ATOM   3833  N   LYS A 254       1.371  -8.555 -21.177  1.00 71.50           N
ATOM   3834  CA  LYS A 254       2.403  -9.220 -20.400  1.00 71.50           C
ATOM   3835  C   LYS A 254       2.804  -8.327 -19.224  1.00 71.50           C
ATOM   3836  O   LYS A 254       2.927  -8.799 -18.095  1.00 71.50           O
ATOM   3837  HA  LYS A 254       1.972 -10.140 -20.004  1.00 71.50           H
ATOM   3838  CB  LYS A 254       3.577  -9.619 -21.297  1.00 71.50           C
ATOM   3839 1HB  LYS A 254       3.204 -10.126 -22.186  1.00 71.50           H
ATOM   3840 2HB  LYS A 254       4.100  -8.725 -21.636  1.00 71.50           H
ATOM   3841  CG  LYS A 254       4.550 -10.535 -20.551  1.00 71.50           C
ATOM   3842 1HG  LYS A 254       4.967 -10.007 -19.694  1.00 71.50           H
ATOM   3843 2HG  LYS A 254       4.014 -11.401 -20.163  1.00 71.50           H
ATOM   3844  CD  LYS A 254       5.681 -10.998 -21.472  1.00 71.50           C
ATOM   3845 1HD  LYS A 254       5.262 -11.495 -22.347  1.00 71.50           H
ATOM   3846 2HD  LYS A 254       6.239 -10.134 -21.832  1.00 71.50           H
ATOM   3847  CE  LYS A 254       6.626 -11.954 -20.740  1.00 71.50           C
ATOM   3848 1HE  LYS A 254       7.048 -11.459 -19.866  1.00 71.50           H
ATOM   3849 2HE  LYS A 254       6.070 -12.819 -20.379  1.00 71.50           H
ATOM   3850  NZ  LYS A 254       7.714 -12.396 -21.641  1.00 71.50           N
ATOM   3851 1HZ  LYS A 254       8.337 -13.018 -21.137  1.00 71.50           H
ATOM   3852 2HZ  LYS A 254       7.317 -12.886 -22.435  1.00 71.50           H
ATOM   3853 3HZ  LYS A 254       8.233 -11.588 -21.966  1.00 71.50           H
ATOM   3854  HN  LYS A 254       1.581  -8.444 -22.149  1.00 71.50           H
ATOM   3855  N   VAL A 255       2.997  -7.052 -19.529  1.00 76.11           N
ATOM   3856  CA  VAL A 255       3.451  -6.103 -18.526  1.00 76.11           C
ATOM   3857  C   VAL A 255       2.441  -6.058 -17.379  1.00 76.11           C
ATOM   3858  O   VAL A 255       2.807  -6.232 -16.217  1.00 76.11           O
ATOM   3859  HA  VAL A 255       4.405  -6.464 -18.140  1.00 76.11           H
ATOM   3860  CB  VAL A 255       3.687  -4.735 -19.170  1.00 76.11           C
ATOM   3861  HB  VAL A 255       2.741  -4.397 -19.594  1.00 76.11           H
ATOM   3862  CG1 VAL A 255       4.129  -3.708 -18.126  1.00 76.11           C
ATOM   3863 1HG1 VAL A 255       3.356  -3.607 -17.365  1.00 76.11           H
ATOM   3864 2HG1 VAL A 255       5.057  -4.039 -17.660  1.00 76.11           H
ATOM   3865 3HG1 VAL A 255       4.290  -2.744 -18.611  1.00 76.11           H
ATOM   3866  CG2 VAL A 255       4.704  -4.833 -20.309  1.00 76.11           C
ATOM   3867 1HG2 VAL A 255       5.652  -5.204 -19.918  1.00 76.11           H
ATOM   3868 2HG2 VAL A 255       4.332  -5.518 -21.071  1.00 76.11           H
ATOM   3869 3HG2 VAL A 255       4.853  -3.847 -20.748  1.00 76.11           H
ATOM   3870  HN  VAL A 255       2.848  -6.666 -20.439  1.00 76.11           H
ATOM   3871  N   THR A 256       1.189  -5.823 -17.743  1.00 75.28           N
ATOM   3872  CA  THR A 256       0.152  -5.588 -16.753  1.00 75.28           C
ATOM   3873  C   THR A 256      -0.044  -6.829 -15.881  1.00 75.28           C
ATOM   3874  O   THR A 256      -0.205  -6.720 -14.666  1.00 75.28           O
ATOM   3875  HA  THR A 256       0.481  -4.783 -16.095  1.00 75.28           H
ATOM   3876  CB  THR A 256      -1.117  -5.157 -17.490  1.00 75.28           C
ATOM   3877  HB  THR A 256      -2.004  -5.587 -17.023  1.00 75.28           H
ATOM   3878  OG1 THR A 256      -0.883  -5.546 -18.841  1.00 75.28           O
ATOM   3879  HG1 THR A 256      -0.936  -6.541 -18.924  1.00 75.28           H
ATOM   3880  CG2 THR A 256      -1.266  -3.636 -17.561  1.00 75.28           C
ATOM   3881 1HG2 THR A 256      -0.411  -3.211 -18.088  1.00 75.28           H
ATOM   3882 2HG2 THR A 256      -1.309  -3.227 -16.551  1.00 75.28           H
ATOM   3883 3HG2 THR A 256      -2.183  -3.384 -18.094  1.00 75.28           H
ATOM   3884  HN  THR A 256       0.880  -5.791 -18.694  1.00 75.28           H
ATOM   3885  N   ILE A 257      -0.023  -7.982 -16.535  1.00 77.65           N
ATOM   3886  CA  ILE A 257      -0.177  -9.244 -15.832  1.00 77.65           C
ATOM   3887  C   ILE A 257       0.897  -9.353 -14.748  1.00 77.65           C
ATOM   3888  O   ILE A 257       0.592  -9.650 -13.594  1.00 77.65           O
ATOM   3889  HA  ILE A 257      -1.155  -9.232 -15.349  1.00 77.65           H
ATOM   3890  CB  ILE A 257      -0.175 -10.412 -16.820  1.00 77.65           C
ATOM   3891  HB  ILE A 257       0.662 -10.277 -17.506  1.00 77.65           H
ATOM   3892  CG1 ILE A 257      -1.452 -10.420 -17.662  1.00 77.65           C
ATOM   3893 1HG1 ILE A 257      -2.319 -10.541 -17.013  1.00 77.65           H
ATOM   3894 2HG1 ILE A 257      -1.564  -9.461 -18.168  1.00 77.65           H
ATOM   3895  CG2 ILE A 257       0.043 -11.742 -16.097  1.00 77.65           C
ATOM   3896 1HG2 ILE A 257       1.002 -11.721 -15.578  1.00 77.65           H
ATOM   3897 2HG2 ILE A 257      -0.757 -11.898 -15.374  1.00 77.65           H
ATOM   3898 3HG2 ILE A 257       0.040 -12.555 -16.823  1.00 77.65           H
ATOM   3899  CD1 ILE A 257      -1.420 -11.548 -18.696  1.00 77.65           C
ATOM   3900 1HD1 ILE A 257      -0.566 -11.410 -19.358  1.00 77.65           H
ATOM   3901 2HD1 ILE A 257      -1.333 -12.506 -18.184  1.00 77.65           H
ATOM   3902 3HD1 ILE A 257      -2.340 -11.530 -19.280  1.00 77.65           H
ATOM   3903  HN  ILE A 257       0.096  -8.061 -17.524  1.00 77.65           H
ATOM   3904  N   THR A 258       2.133  -9.109 -15.158  1.00 82.49           N
ATOM   3905  CA  THR A 258       3.268  -9.305 -14.272  1.00 82.49           C
ATOM   3906  C   THR A 258       3.152  -8.396 -13.047  1.00 82.49           C
ATOM   3907  O   THR A 258       3.304  -8.852 -11.914  1.00 82.49           O
ATOM   3908  HA  THR A 258       3.248 -10.333 -13.910  1.00 82.49           H
ATOM   3909  CB  THR A 258       4.545  -9.073 -15.081  1.00 82.49           C
ATOM   3910  HB  THR A 258       4.643  -8.025 -15.363  1.00 82.49           H
ATOM   3911  OG1 THR A 258       4.442  -9.994 -16.164  1.00 82.49           O
ATOM   3912  HG1 THR A 258       4.075  -9.532 -16.972  1.00 82.49           H
ATOM   3913  CG2 THR A 258       5.803  -9.520 -14.332  1.00 82.49           C
ATOM   3914 1HG2 THR A 258       5.734 -10.585 -14.110  1.00 82.49           H
ATOM   3915 2HG2 THR A 258       5.889  -8.959 -13.401  1.00 82.49           H
ATOM   3916 3HG2 THR A 258       6.680  -9.333 -14.951  1.00 82.49           H
ATOM   3917  HN  THR A 258       2.364  -8.783 -16.074  1.00 82.49           H
ATOM   3918  N   VAL A 259       2.883  -7.127 -13.315  1.00 82.00           N
ATOM   3919  CA  VAL A 259       2.815  -6.136 -12.254  1.00 82.00           C
ATOM   3920  C   VAL A 259       1.759  -6.562 -11.232  1.00 82.00           C
ATOM   3921  O   VAL A 259       1.986  -6.473 -10.026  1.00 82.00           O
ATOM   3922  HA  VAL A 259       3.788  -6.112 -11.763  1.00 82.00           H
ATOM   3923  CB  VAL A 259       2.549  -4.751 -12.847  1.00 82.00           C
ATOM   3924  HB  VAL A 259       1.687  -4.831 -13.510  1.00 82.00           H
ATOM   3925  CG1 VAL A 259       2.207  -3.741 -11.750  1.00 82.00           C
ATOM   3926 1HG1 VAL A 259       1.314  -4.071 -11.218  1.00 82.00           H
ATOM   3927 2HG1 VAL A 259       3.040  -3.668 -11.052  1.00 82.00           H
ATOM   3928 3HG1 VAL A 259       2.022  -2.765 -12.200  1.00 82.00           H
ATOM   3929  CG2 VAL A 259       3.740  -4.274 -13.681  1.00 82.00           C
ATOM   3930 1HG2 VAL A 259       4.626  -4.219 -13.049  1.00 82.00           H
ATOM   3931 2HG2 VAL A 259       3.917  -4.975 -14.496  1.00 82.00           H
ATOM   3932 3HG2 VAL A 259       3.524  -3.287 -14.091  1.00 82.00           H
ATOM   3933  HN  VAL A 259       2.714  -6.773 -14.235  1.00 82.00           H
ATOM   3934  N   LEU A 260       0.627  -7.014 -11.751  1.00 78.33           N
ATOM   3935  CA  LEU A 260      -0.522  -7.299 -10.908  1.00 78.33           C
ATOM   3936  C   LEU A 260      -0.254  -8.570 -10.100  1.00 78.33           C
ATOM   3937  O   LEU A 260      -0.599  -8.645  -8.922  1.00 78.33           O
ATOM   3938  HA  LEU A 260      -0.633  -6.465 -10.214  1.00 78.33           H
ATOM   3939  CB  LEU A 260      -1.800  -7.362 -11.748  1.00 78.33           C
ATOM   3940 1HB  LEU A 260      -1.586  -7.923 -12.657  1.00 78.33           H
ATOM   3941 2HB  LEU A 260      -2.548  -7.928 -11.192  1.00 78.33           H
ATOM   3942  CG  LEU A 260      -2.409  -6.015 -12.144  1.00 78.33           C
ATOM   3943  HG  LEU A 260      -1.600  -5.294 -12.256  1.00 78.33           H
ATOM   3944  CD1 LEU A 260      -3.120  -6.112 -13.495  1.00 78.33           C
ATOM   3945 1HD1 LEU A 260      -2.405  -6.411 -14.261  1.00 78.33           H
ATOM   3946 2HD1 LEU A 260      -3.918  -6.852 -13.434  1.00 78.33           H
ATOM   3947 3HD1 LEU A 260      -3.544  -5.141 -13.753  1.00 78.33           H
ATOM   3948  CD2 LEU A 260      -3.335  -5.488 -11.045  1.00 78.33           C
ATOM   3949 1HD2 LEU A 260      -4.142  -6.201 -10.877  1.00 78.33           H
ATOM   3950 2HD2 LEU A 260      -2.767  -5.358 -10.124  1.00 78.33           H
ATOM   3951 3HD2 LEU A 260      -3.754  -4.531 -11.353  1.00 78.33           H
ATOM   3952  HN  LEU A 260       0.488  -7.185 -12.726  1.00 78.33           H
ATOM   3953  N   THR A 261       0.361  -9.537 -10.765  1.00 85.22           N
ATOM   3954  CA  THR A 261       0.705 -10.790 -10.116  1.00 85.22           C
ATOM   3955  C   THR A 261       1.661 -10.541  -8.948  1.00 85.22           C
ATOM   3956  O   THR A 261       1.476 -11.088  -7.862  1.00 85.22           O
ATOM   3957  HA  THR A 261      -0.205 -11.222  -9.698  1.00 85.22           H
ATOM   3958  CB  THR A 261       1.276 -11.732 -11.178  1.00 85.22           C
ATOM   3959  HB  THR A 261       2.202 -11.335 -11.593  1.00 85.22           H
ATOM   3960  OG1 THR A 261       0.207 -11.898 -12.105  1.00 85.22           O
ATOM   3961  HG1 THR A 261       0.238 -11.176 -12.797  1.00 85.22           H
ATOM   3962  CG2 THR A 261       1.523 -13.142 -10.638  1.00 85.22           C
ATOM   3963 1HG2 THR A 261       0.583 -13.566 -10.284  1.00 85.22           H
ATOM   3964 2HG2 THR A 261       2.234 -13.096  -9.813  1.00 85.22           H
ATOM   3965 3HG2 THR A 261       1.928 -13.770 -11.432  1.00 85.22           H
ATOM   3966  HN  THR A 261       0.622  -9.475 -11.729  1.00 85.22           H
ATOM   3967  N   VAL A 262       2.662  -9.714  -9.211  1.00 88.30           N
ATOM   3968  CA  VAL A 262       3.673  -9.420  -8.209  1.00 88.30           C
ATOM   3969  C   VAL A 262       3.019  -8.700  -7.028  1.00 88.30           C
ATOM   3970  O   VAL A 262       3.332  -8.984  -5.873  1.00 88.30           O
ATOM   3971  HA  VAL A 262       4.077 -10.370  -7.860  1.00 88.30           H
ATOM   3972  CB  VAL A 262       4.816  -8.621  -8.838  1.00 88.30           C
ATOM   3973  HB  VAL A 262       4.383  -7.757  -9.343  1.00 88.30           H
ATOM   3974  CG1 VAL A 262       5.778  -8.105  -7.766  1.00 88.30           C
ATOM   3975 1HG1 VAL A 262       5.239  -7.458  -7.074  1.00 88.30           H
ATOM   3976 2HG1 VAL A 262       6.200  -8.948  -7.220  1.00 88.30           H
ATOM   3977 3HG1 VAL A 262       6.581  -7.540  -8.240  1.00 88.30           H
ATOM   3978  CG2 VAL A 262       5.557  -9.455  -9.884  1.00 88.30           C
ATOM   3979 1HG2 VAL A 262       5.972 -10.346  -9.412  1.00 88.30           H
ATOM   3980 2HG2 VAL A 262       4.863  -9.751 -10.671  1.00 88.30           H
ATOM   3981 3HG2 VAL A 262       6.365  -8.863 -10.315  1.00 88.30           H
ATOM   3982  HN  VAL A 262       2.788  -9.249 -10.087  1.00 88.30           H
ATOM   3983  N   PHE A 263       2.123  -7.781  -7.358  1.00 84.06           N
ATOM   3984  CA  PHE A 263       1.424  -7.018  -6.339  1.00 84.06           C
ATOM   3985  C   PHE A 263       0.653  -7.942  -5.394  1.00 84.06           C
ATOM   3986  O   PHE A 263       0.835  -7.885  -4.179  1.00 84.06           O
ATOM   3987  HA  PHE A 263       2.176  -6.468  -5.773  1.00 84.06           H
ATOM   3988  CB  PHE A 263       0.431  -6.107  -7.064  1.00 84.06           C
ATOM   3989 1HB  PHE A 263       0.979  -5.469  -7.757  1.00 84.06           H
ATOM   3990 2HB  PHE A 263      -0.241  -6.723  -7.662  1.00 84.06           H
ATOM   3991  CG  PHE A 263      -0.402  -5.225  -6.131  1.00 84.06           C
ATOM   3992  CD1 PHE A 263      -1.693  -5.553  -5.859  1.00 84.06           C
ATOM   3993  HD1 PHE A 263      -2.135  -6.444  -6.306  1.00 84.06           H
ATOM   3994  CD2 PHE A 263       0.150  -4.114  -5.574  1.00 84.06           C
ATOM   3995  HD2 PHE A 263       1.185  -3.851  -5.792  1.00 84.06           H
ATOM   3996  CE1 PHE A 263      -2.466  -4.735  -4.993  1.00 84.06           C
ATOM   3997  HE1 PHE A 263      -3.501  -4.997  -4.775  1.00 84.06           H
ATOM   3998  CE2 PHE A 263      -0.623  -3.296  -4.708  1.00 84.06           C
ATOM   3999  HE2 PHE A 263      -0.181  -2.405  -4.262  1.00 84.06           H
ATOM   4000  CZ  PHE A 263      -1.914  -3.624  -4.436  1.00 84.06           C
ATOM   4001  HZ  PHE A 263      -2.507  -2.996  -3.771  1.00 84.06           H
ATOM   4002  HN  PHE A 263       1.874  -7.556  -8.300  1.00 84.06           H
ATOM   4003  N   VAL A 264      -0.191  -8.772  -5.988  1.00 87.56           N
ATOM   4004  CA  VAL A 264      -1.071  -9.629  -5.211  1.00 87.56           C
ATOM   4005  C   VAL A 264      -0.230 -10.511  -4.286  1.00 87.56           C
ATOM   4006  O   VAL A 264      -0.559 -10.677  -3.112  1.00 87.56           O
ATOM   4007  HA  VAL A 264      -1.703  -8.984  -4.600  1.00 87.56           H
ATOM   4008  CB  VAL A 264      -1.976 -10.434  -6.144  1.00 87.56           C
ATOM   4009  HB  VAL A 264      -1.343 -10.931  -6.879  1.00 87.56           H
ATOM   4010  CG1 VAL A 264      -2.737 -11.515  -5.373  1.00 87.56           C
ATOM   4011 1HG1 VAL A 264      -2.026 -12.194  -4.903  1.00 87.56           H
ATOM   4012 2HG1 VAL A 264      -3.354 -11.047  -4.605  1.00 87.56           H
ATOM   4013 3HG1 VAL A 264      -3.373 -12.072  -6.060  1.00 87.56           H
ATOM   4014  CG2 VAL A 264      -2.941  -9.517  -6.898  1.00 87.56           C
ATOM   4015 1HG2 VAL A 264      -3.565  -8.980  -6.184  1.00 87.56           H
ATOM   4016 2HG2 VAL A 264      -2.373  -8.802  -7.493  1.00 87.56           H
ATOM   4017 3HG2 VAL A 264      -3.573 -10.115  -7.555  1.00 87.56           H
ATOM   4018  HN  VAL A 264      -0.280  -8.865  -6.980  1.00 87.56           H
ATOM   4019  N   LEU A 265       0.840 -11.053  -4.849  1.00 89.13           N
ATOM   4020  CA  LEU A 265       1.669 -12.000  -4.124  1.00 89.13           C
ATOM   4021  C   LEU A 265       2.325 -11.292  -2.936  1.00 89.13           C
ATOM   4022  O   LEU A 265       2.459 -11.873  -1.860  1.00 89.13           O
ATOM   4023  HA  LEU A 265       1.014 -12.782  -3.741  1.00 89.13           H
ATOM   4024  CB  LEU A 265       2.669 -12.670  -5.069  1.00 89.13           C
ATOM   4025 1HB  LEU A 265       3.178 -11.892  -5.638  1.00 89.13           H
ATOM   4026 2HB  LEU A 265       3.427 -13.172  -4.467  1.00 89.13           H
ATOM   4027  CG  LEU A 265       2.085 -13.685  -6.053  1.00 89.13           C
ATOM   4028  HG  LEU A 265       1.303 -13.190  -6.630  1.00 89.13           H
ATOM   4029  CD1 LEU A 265       3.148 -14.159  -7.047  1.00 89.13           C
ATOM   4030 1HD1 LEU A 265       3.527 -13.305  -7.609  1.00 89.13           H
ATOM   4031 2HD1 LEU A 265       3.968 -14.630  -6.505  1.00 89.13           H
ATOM   4032 3HD1 LEU A 265       2.706 -14.879  -7.735  1.00 89.13           H
ATOM   4033  CD2 LEU A 265       1.431 -14.853  -5.313  1.00 89.13           C
ATOM   4034 1HD2 LEU A 265       2.176 -15.354  -4.695  1.00 89.13           H
ATOM   4035 2HD2 LEU A 265       0.627 -14.477  -4.680  1.00 89.13           H
ATOM   4036 3HD2 LEU A 265       1.024 -15.559  -6.036  1.00 89.13           H
ATOM   4037  HN  LEU A 265       1.142 -10.854  -5.782  1.00 89.13           H
ATOM   4038  N   SER A 266       2.716 -10.048  -3.172  1.00 90.41           N
ATOM   4039  CA  SER A 266       3.449  -9.292  -2.171  1.00 90.41           C
ATOM   4040  C   SER A 266       2.490  -8.790  -1.089  1.00 90.41           C
ATOM   4041  O   SER A 266       2.866  -8.686   0.078  1.00 90.41           O
ATOM   4042  HA  SER A 266       4.169  -9.993  -1.749  1.00 90.41           H
ATOM   4043  CB  SER A 266       4.195  -8.116  -2.805  1.00 90.41           C
ATOM   4044 1HB  SER A 266       4.763  -7.591  -2.038  1.00 90.41           H
ATOM   4045 2HB  SER A 266       4.914  -8.493  -3.532  1.00 90.41           H
ATOM   4046  OG  SER A 266       3.307  -7.204  -3.446  1.00 90.41           O
ATOM   4047  HG  SER A 266       3.216  -7.438  -4.414  1.00 90.41           H
ATOM   4048  HN  SER A 266       2.541  -9.559  -4.026  1.00 90.41           H
ATOM   4049  N   GLN A 267       1.271  -8.494  -1.514  1.00 85.46           N
ATOM   4050  CA  GLN A 267       0.312  -7.840  -0.641  1.00 85.46           C
ATOM   4051  C   GLN A 267      -0.436  -8.879   0.197  1.00 85.46           C
ATOM   4052  O   GLN A 267      -0.901  -8.578   1.296  1.00 85.46           O
ATOM   4053  HA  GLN A 267       0.904  -7.197   0.010  1.00 85.46           H
ATOM   4054  CB  GLN A 267      -0.664  -6.979  -1.444  1.00 85.46           C
ATOM   4055 1HB  GLN A 267      -1.133  -7.582  -2.222  1.00 85.46           H
ATOM   4056 2HB  GLN A 267      -1.462  -6.623  -0.793  1.00 85.46           H
ATOM   4057  CG  GLN A 267       0.053  -5.786  -2.080  1.00 85.46           C
ATOM   4058 1HG  GLN A 267       0.876  -6.140  -2.701  1.00 85.46           H
ATOM   4059 2HG  GLN A 267      -0.634  -5.252  -2.736  1.00 85.46           H
ATOM   4060  CD  GLN A 267       0.588  -4.834  -1.009  1.00 85.46           C
ATOM   4061  OE1 GLN A 267       0.006  -4.658   0.049  1.00 85.46           O
ATOM   4062  NE2 GLN A 267       1.726  -4.231  -1.341  1.00 85.46           N
ATOM   4063 1HE2 GLN A 267       2.153  -4.420  -2.225  1.00 85.46           H
ATOM   4064 2HE2 GLN A 267       2.156  -3.589  -0.705  1.00 85.46           H
ATOM   4065  HN  GLN A 267       0.937  -8.692  -2.436  1.00 85.46           H
ATOM   4066  N   PHE A 268      -0.530 -10.081  -0.353  1.00 91.57           N
ATOM   4067  CA  PHE A 268      -1.392 -11.101   0.218  1.00 91.57           C
ATOM   4068  C   PHE A 268      -0.974 -11.432   1.652  1.00 91.57           C
ATOM   4069  O   PHE A 268      -1.786 -11.354   2.573  1.00 91.57           O
ATOM   4070  HA  PHE A 268      -2.407 -10.703   0.221  1.00 91.57           H
ATOM   4071  CB  PHE A 268      -1.239 -12.353  -0.647  1.00 91.57           C
ATOM   4072 1HB  PHE A 268      -1.464 -12.097  -1.682  1.00 91.57           H
ATOM   4073 2HB  PHE A 268      -0.198 -12.677  -0.618  1.00 91.57           H
ATOM   4074  CG  PHE A 268      -2.133 -13.519  -0.219  1.00 91.57           C
ATOM   4075  CD1 PHE A 268      -1.617 -14.533   0.525  1.00 91.57           C
ATOM   4076  HD1 PHE A 268      -0.567 -14.516   0.818  1.00 91.57           H
ATOM   4077  CD2 PHE A 268      -3.443 -13.541  -0.584  1.00 91.57           C
ATOM   4078  HD2 PHE A 268      -3.856 -12.728  -1.181  1.00 91.57           H
ATOM   4079  CE1 PHE A 268      -2.447 -15.615   0.922  1.00 91.57           C
ATOM   4080  HE1 PHE A 268      -2.034 -16.428   1.519  1.00 91.57           H
ATOM   4081  CE2 PHE A 268      -4.272 -14.622  -0.187  1.00 91.57           C
ATOM   4082  HE2 PHE A 268      -5.322 -14.640  -0.480  1.00 91.57           H
ATOM   4083  CZ  PHE A 268      -3.757 -15.637   0.557  1.00 91.57           C
ATOM   4084  HZ  PHE A 268      -4.394 -16.467   0.862  1.00 91.57           H
ATOM   4085  HN  PHE A 268      -0.031 -10.360  -1.173  1.00 91.57           H
ATOM   4086  N   PRO A 269       0.295 -11.806   1.867  1.00 94.74           N
ATOM   4087  CA  PRO A 269       0.752 -12.190   3.205  1.00 94.74           C
ATOM   4088  C   PRO A 269       0.435 -11.132   4.249  1.00 94.74           C
ATOM   4089  O   PRO A 269      -0.014 -11.454   5.348  1.00 94.74           O
ATOM   4090  HA  PRO A 269       0.226 -13.085   3.538  1.00 94.74           H
ATOM   4091  CB  PRO A 269       2.260 -12.382   3.031  1.00 94.74           C
ATOM   4092 1HB  PRO A 269       2.809 -11.466   3.250  1.00 94.74           H
ATOM   4093 2HB  PRO A 269       2.646 -13.152   3.700  1.00 94.74           H
ATOM   4094  CG  PRO A 269       2.398 -12.786   1.568  1.00 94.74           C
ATOM   4095 1HG  PRO A 269       3.409 -12.619   1.196  1.00 94.74           H
ATOM   4096 2HG  PRO A 269       2.188 -13.845   1.419  1.00 94.74           H
ATOM   4097  CD  PRO A 269       1.379 -11.897   0.873  1.00 94.74           C
ATOM   4098 1HD  PRO A 269       1.791 -10.916   0.639  1.00 94.74           H
ATOM   4099 2HD  PRO A 269       1.040 -12.330  -0.068  1.00 94.74           H
ATOM   4100  N   TYR A 270       0.679  -9.885   3.874  1.00 91.96           N
ATOM   4101  CA  TYR A 270       0.478  -8.775   4.790  1.00 91.96           C
ATOM   4102  C   TYR A 270      -0.994  -8.656   5.193  1.00 91.96           C
ATOM   4103  O   TYR A 270      -1.308  -8.504   6.372  1.00 91.96           O
ATOM   4104  HA  TYR A 270       1.076  -8.962   5.682  1.00 91.96           H
ATOM   4105  CB  TYR A 270       0.888  -7.516   4.024  1.00 91.96           C
ATOM   4106 1HB  TYR A 270       1.963  -7.545   3.847  1.00 91.96           H
ATOM   4107 2HB  TYR A 270       0.404  -7.523   3.048  1.00 91.96           H
ATOM   4108  CG  TYR A 270       0.538  -6.210   4.741  1.00 91.96           C
ATOM   4109  CD1 TYR A 270      -0.381  -5.343   4.186  1.00 91.96           C
ATOM   4110  HD1 TYR A 270      -0.858  -5.589   3.237  1.00 91.96           H
ATOM   4111  CD2 TYR A 270       1.142  -5.899   5.942  1.00 91.96           C
ATOM   4112  HD2 TYR A 270       1.868  -6.583   6.380  1.00 91.96           H
ATOM   4113  CE1 TYR A 270      -0.710  -4.114   4.860  1.00 91.96           C
ATOM   4114  HE1 TYR A 270      -1.435  -3.421   4.433  1.00 91.96           H
ATOM   4115  CE2 TYR A 270       0.813  -4.670   6.616  1.00 91.96           C
ATOM   4116  HE2 TYR A 270       1.283  -4.412   7.565  1.00 91.96           H
ATOM   4117  CZ  TYR A 270      -0.097  -3.838   6.042  1.00 91.96           C
ATOM   4118  OH  TYR A 270      -0.408  -2.677   6.679  1.00 91.96           O
ATOM   4119  HH  TYR A 270       0.118  -2.601   7.526  1.00 91.96           H
ATOM   4120  HN  TYR A 270       1.008  -9.628   2.965  1.00 91.96           H
ATOM   4121  N   ASN A 271      -1.856  -8.730   4.190  1.00 89.59           N
ATOM   4122  CA  ASN A 271      -3.278  -8.523   4.408  1.00 89.59           C
ATOM   4123  C   ASN A 271      -3.840  -9.694   5.218  1.00 89.59           C
ATOM   4124  O   ASN A 271      -4.846  -9.547   5.911  1.00 89.59           O
ATOM   4125  HA  ASN A 271      -3.351  -7.575   4.941  1.00 89.59           H
ATOM   4126  CB  ASN A 271      -4.036  -8.459   3.081  1.00 89.59           C
ATOM   4127 1HB  ASN A 271      -3.676  -9.243   2.414  1.00 89.59           H
ATOM   4128 2HB  ASN A 271      -5.095  -8.649   3.253  1.00 89.59           H
ATOM   4129  CG  ASN A 271      -3.858  -7.094   2.414  1.00 89.59           C
ATOM   4130  OD1 ASN A 271      -4.398  -6.088   2.845  1.00 89.59           O
ATOM   4131  ND2 ASN A 271      -3.073  -7.114   1.340  1.00 89.59           N
ATOM   4132 1HD2 ASN A 271      -2.660  -7.974   1.039  1.00 89.59           H
ATOM   4133 2HD2 ASN A 271      -2.895  -6.270   0.834  1.00 89.59           H
ATOM   4134  HN  ASN A 271      -1.598  -8.927   3.244  1.00 89.59           H
ATOM   4135  N   CYS A 272      -3.168 -10.829   5.102  1.00 94.89           N
ATOM   4136  CA  CYS A 272      -3.519 -11.992   5.899  1.00 94.89           C
ATOM   4137  C   CYS A 272      -3.360 -11.627   7.377  1.00 94.89           C
ATOM   4138  O   CYS A 272      -4.264 -11.861   8.178  1.00 94.89           O
ATOM   4139  HA  CYS A 272      -4.558 -12.227   5.668  1.00 94.89           H
ATOM   4140  CB  CYS A 272      -2.680 -13.213   5.519  1.00 94.89           C
ATOM   4141 1HB  CYS A 272      -1.623 -12.947   5.500  1.00 94.89           H
ATOM   4142 2HB  CYS A 272      -2.798 -13.994   6.271  1.00 94.89           H
ATOM   4143  SG  CYS A 272      -3.195 -13.841   3.880  1.00 94.89           S
ATOM   4144  HG  CYS A 272      -2.609 -12.879   3.172  1.00 94.89           H
ATOM   4145  HN  CYS A 272      -2.397 -10.961   4.479  1.00 94.89           H
ATOM   4146  N   ILE A 273      -2.205 -11.061   7.692  1.00 93.90           N
ATOM   4147  CA  ILE A 273      -1.905 -10.685   9.064  1.00 93.90           C
ATOM   4148  C   ILE A 273      -2.830  -9.542   9.489  1.00 93.90           C
ATOM   4149  O   ILE A 273      -3.311  -9.517  10.620  1.00 93.90           O
ATOM   4150  HA  ILE A 273      -2.115 -11.551   9.693  1.00 93.90           H
ATOM   4151  CB  ILE A 273      -0.418 -10.363   9.219  1.00 93.90           C
ATOM   4152  HB  ILE A 273      -0.166  -9.567   8.518  1.00 93.90           H
ATOM   4153  CG1 ILE A 273       0.446 -11.573   8.856  1.00 93.90           C
ATOM   4154 1HG1 ILE A 273       0.275 -11.847   7.815  1.00 93.90           H
ATOM   4155 2HG1 ILE A 273       1.500 -11.312   8.948  1.00 93.90           H
ATOM   4156  CG2 ILE A 273      -0.113  -9.842  10.624  1.00 93.90           C
ATOM   4157 1HG2 ILE A 273      -0.688  -8.935  10.808  1.00 93.90           H
ATOM   4158 2HG2 ILE A 273      -0.385 -10.600  11.360  1.00 93.90           H
ATOM   4159 3HG2 ILE A 273       0.951  -9.621  10.707  1.00 93.90           H
ATOM   4160  CD1 ILE A 273       0.128 -12.765   9.761  1.00 93.90           C
ATOM   4161 1HD1 ILE A 273       0.323 -12.495  10.799  1.00 93.90           H
ATOM   4162 2HD1 ILE A 273      -0.921 -13.038   9.648  1.00 93.90           H
ATOM   4163 3HD1 ILE A 273       0.756 -13.611   9.482  1.00 93.90           H
ATOM   4164  HN  ILE A 273      -1.482 -10.859   7.032  1.00 93.90           H
ATOM   4165  N   LEU A 274      -3.049  -8.625   8.558  1.00 90.68           N
ATOM   4166  CA  LEU A 274      -3.879  -7.464   8.833  1.00 90.68           C
ATOM   4167  C   LEU A 274      -5.289  -7.927   9.207  1.00 90.68           C
ATOM   4168  O   LEU A 274      -5.938  -7.324  10.059  1.00 90.68           O
ATOM   4169  HA  LEU A 274      -3.446  -6.949   9.691  1.00 90.68           H
ATOM   4170  CB  LEU A 274      -3.844  -6.489   7.655  1.00 90.68           C
ATOM   4171 1HB  LEU A 274      -2.802  -6.287   7.407  1.00 90.68           H
ATOM   4172 2HB  LEU A 274      -4.288  -6.980   6.789  1.00 90.68           H
ATOM   4173  CG  LEU A 274      -4.556  -5.152   7.869  1.00 90.68           C
ATOM   4174  HG  LEU A 274      -5.574  -5.357   8.200  1.00 90.68           H
ATOM   4175  CD1 LEU A 274      -3.876  -4.339   8.973  1.00 90.68           C
ATOM   4176 1HD1 LEU A 274      -3.901  -4.902   9.906  1.00 90.68           H
ATOM   4177 2HD1 LEU A 274      -2.841  -4.143   8.694  1.00 90.68           H
ATOM   4178 3HD1 LEU A 274      -4.403  -3.394   9.104  1.00 90.68           H
ATOM   4179  CD2 LEU A 274      -4.657  -4.368   6.559  1.00 90.68           C
ATOM   4180 1HD2 LEU A 274      -3.655  -4.173   6.174  1.00 90.68           H
ATOM   4181 2HD2 LEU A 274      -5.219  -4.951   5.829  1.00 90.68           H
ATOM   4182 3HD2 LEU A 274      -5.167  -3.422   6.739  1.00 90.68           H
ATOM   4183  HN  LEU A 274      -2.672  -8.665   7.633  1.00 90.68           H
ATOM   4184  N   LEU A 275      -5.720  -8.994   8.550  1.00 93.02           N
ATOM   4185  CA  LEU A 275      -7.033  -9.556   8.816  1.00 93.02           C
ATOM   4186  C   LEU A 275      -7.086 -10.056  10.261  1.00 93.02           C
ATOM   4187  O   LEU A 275      -8.044  -9.782  10.982  1.00 93.02           O
ATOM   4188  HA  LEU A 275      -7.761  -8.753   8.702  1.00 93.02           H
ATOM   4189  CB  LEU A 275      -7.376 -10.629   7.781  1.00 93.02           C
ATOM   4190 1HB  LEU A 275      -7.344 -10.174   6.791  1.00 93.02           H
ATOM   4191 2HB  LEU A 275      -6.598 -11.392   7.806  1.00 93.02           H
ATOM   4192  CG  LEU A 275      -8.732 -11.318   7.952  1.00 93.02           C
ATOM   4193  HG  LEU A 275      -8.779 -11.733   8.959  1.00 93.02           H
ATOM   4194  CD1 LEU A 275      -9.877 -10.312   7.824  1.00 93.02           C
ATOM   4195 1HD1 LEU A 275      -9.775  -9.545   8.592  1.00 93.02           H
ATOM   4196 2HD1 LEU A 275      -9.844  -9.846   6.839  1.00 93.02           H
ATOM   4197 3HD1 LEU A 275     -10.829 -10.827   7.950  1.00 93.02           H
ATOM   4198  CD2 LEU A 275      -8.881 -12.485   6.974  1.00 93.02           C
ATOM   4199 1HD2 LEU A 275      -8.804 -12.115   5.952  1.00 93.02           H
ATOM   4200 2HD2 LEU A 275      -8.093 -13.215   7.157  1.00 93.02           H
ATOM   4201 3HD2 LEU A 275      -9.854 -12.956   7.118  1.00 93.02           H
ATOM   4202  HN  LEU A 275      -5.190  -9.471   7.849  1.00 93.02           H
ATOM   4203  N   VAL A 276      -6.044 -10.781  10.641  1.00 94.91           N
ATOM   4204  CA  VAL A 276      -5.965 -11.332  11.983  1.00 94.91           C
ATOM   4205  C   VAL A 276      -6.051 -10.194  13.003  1.00 94.91           C
ATOM   4206  O   VAL A 276      -6.793 -10.286  13.979  1.00 94.91           O
ATOM   4207  HA  VAL A 276      -6.823 -11.990  12.120  1.00 94.91           H
ATOM   4208  CB  VAL A 276      -4.695 -12.172  12.130  1.00 94.91           C
ATOM   4209  HB  VAL A 276      -3.846 -11.547  11.855  1.00 94.91           H
ATOM   4210  CG1 VAL A 276      -4.498 -12.619  13.580  1.00 94.91           C
ATOM   4211 1HG1 VAL A 276      -4.414 -11.743  14.222  1.00 94.91           H
ATOM   4212 2HG1 VAL A 276      -5.352 -13.219  13.895  1.00 94.91           H
ATOM   4213 3HG1 VAL A 276      -3.588 -13.215  13.657  1.00 94.91           H
ATOM   4214  CG2 VAL A 276      -4.720 -13.374  11.184  1.00 94.91           C
ATOM   4215 1HG2 VAL A 276      -5.582 -14.001  11.416  1.00 94.91           H
ATOM   4216 2HG2 VAL A 276      -4.791 -13.025  10.154  1.00 94.91           H
ATOM   4217 3HG2 VAL A 276      -3.806 -13.954  11.310  1.00 94.91           H
ATOM   4218  HN  VAL A 276      -5.265 -10.993  10.051  1.00 94.91           H
ATOM   4219  N   GLN A 277      -5.281  -9.148  12.740  1.00 91.40           N
ATOM   4220  CA  GLN A 277      -5.239  -8.006  13.637  1.00 91.40           C
ATOM   4221  C   GLN A 277      -6.621  -7.356  13.733  1.00 91.40           C
ATOM   4222  O   GLN A 277      -7.011  -6.873  14.794  1.00 91.40           O
ATOM   4223  HA  GLN A 277      -4.952  -8.410  14.608  1.00 91.40           H
ATOM   4224  CB  GLN A 277      -4.186  -6.992  13.185  1.00 91.40           C
ATOM   4225 1HB  GLN A 277      -4.294  -6.801  12.118  1.00 91.40           H
ATOM   4226 2HB  GLN A 277      -4.346  -6.043  13.697  1.00 91.40           H
ATOM   4227  CG  GLN A 277      -2.773  -7.503  13.477  1.00 91.40           C
ATOM   4228 1HG  GLN A 277      -2.698  -7.797  14.524  1.00 91.40           H
ATOM   4229 2HG  GLN A 277      -2.574  -8.393  12.881  1.00 91.40           H
ATOM   4230  CD  GLN A 277      -1.728  -6.429  13.167  1.00 91.40           C
ATOM   4231  OE1 GLN A 277      -1.947  -5.521  12.382  1.00 91.40           O
ATOM   4232  NE2 GLN A 277      -0.582  -6.584  13.824  1.00 91.40           N
ATOM   4233 1HE2 GLN A 277      -0.467  -7.352  14.454  1.00 91.40           H
ATOM   4234 2HE2 GLN A 277       0.164  -5.933  13.689  1.00 91.40           H
ATOM   4235  HN  GLN A 277      -4.694  -9.074  11.934  1.00 91.40           H
ATOM   4236  N   THR A 278      -7.322  -7.363  12.609  1.00 92.51           N
ATOM   4237  CA  THR A 278      -8.634  -6.742  12.541  1.00 92.51           C
ATOM   4238  C   THR A 278      -9.629  -7.499  13.422  1.00 92.51           C
ATOM   4239  O   THR A 278     -10.404  -6.888  14.156  1.00 92.51           O
ATOM   4240  HA  THR A 278      -8.556  -5.731  12.942  1.00 92.51           H
ATOM   4241  CB  THR A 278      -9.051  -6.677  11.070  1.00 92.51           C
ATOM   4242  HB  THR A 278      -9.193  -7.678  10.662  1.00 92.51           H
ATOM   4243  OG1 THR A 278      -8.028  -5.900  10.453  1.00 92.51           O
ATOM   4244  HG1 THR A 278      -7.341  -6.502  10.045  1.00 92.51           H
ATOM   4245  CG2 THR A 278     -10.323  -5.855  10.858  1.00 92.51           C
ATOM   4246 1HG2 THR A 278     -10.158  -4.834  11.205  1.00 92.51           H
ATOM   4247 2HG2 THR A 278     -11.143  -6.302  11.420  1.00 92.51           H
ATOM   4248 3HG2 THR A 278     -10.575  -5.841   9.797  1.00 92.51           H
ATOM   4249  HN  THR A 278      -7.009  -7.783  11.757  1.00 92.51           H
ATOM   4250  N   ILE A 279      -9.575  -8.819  13.321  1.00 92.99           N
ATOM   4251  CA  ILE A 279     -10.465  -9.666  14.096  1.00 92.99           C
ATOM   4252  C   ILE A 279     -10.125  -9.533  15.581  1.00 92.99           C
ATOM   4253  O   ILE A 279     -11.018  -9.434  16.420  1.00 92.99           O
ATOM   4254  HA  ILE A 279     -11.481  -9.302  13.940  1.00 92.99           H
ATOM   4255  CB  ILE A 279     -10.418 -11.106  13.581  1.00 92.99           C
ATOM   4256  HB  ILE A 279      -9.378 -11.434  13.578  1.00 92.99           H
ATOM   4257  CG1 ILE A 279     -10.922 -11.190  12.139  1.00 92.99           C
ATOM   4258 1HG1 ILE A 279     -12.002 -11.048  12.119  1.00 92.99           H
ATOM   4259 2HG1 ILE A 279     -10.483 -10.385  11.549  1.00 92.99           H
ATOM   4260  CG2 ILE A 279     -11.185 -12.047  14.512  1.00 92.99           C
ATOM   4261 1HG2 ILE A 279     -10.741 -12.017  15.506  1.00 92.99           H
ATOM   4262 2HG2 ILE A 279     -12.227 -11.731  14.570  1.00 92.99           H
ATOM   4263 3HG2 ILE A 279     -11.136 -13.064  14.122  1.00 92.99           H
ATOM   4264  CD1 ILE A 279     -10.568 -12.540  11.511  1.00 92.99           C
ATOM   4265 1HD1 ILE A 279      -9.486 -12.668  11.511  1.00 92.99           H
ATOM   4266 2HD1 ILE A 279     -11.029 -13.341  12.090  1.00 92.99           H
ATOM   4267 3HD1 ILE A 279     -10.938 -12.573  10.487  1.00 92.99           H
ATOM   4268  HN  ILE A 279      -8.939  -9.309  12.724  1.00 92.99           H
ATOM   4269  N   ASP A 280      -8.829  -9.535  15.861  1.00 92.17           N
ATOM   4270  CA  ASP A 280      -8.360  -9.466  17.235  1.00 92.17           C
ATOM   4271  C   ASP A 280      -8.773  -8.125  17.843  1.00 92.17           C
ATOM   4272  O   ASP A 280      -9.090  -8.048  19.029  1.00 92.17           O
ATOM   4273  HA  ASP A 280      -8.825 -10.313  17.739  1.00 92.17           H
ATOM   4274  CB  ASP A 280      -6.835  -9.567  17.301  1.00 92.17           C
ATOM   4275 1HB  ASP A 280      -6.504 -10.471  16.790  1.00 92.17           H
ATOM   4276 2HB  ASP A 280      -6.388  -8.722  16.777  1.00 92.17           H
ATOM   4277  CG  ASP A 280      -6.350  -9.588  18.752  1.00 92.17           C
ATOM   4278  OD1 ASP A 280      -6.922 -10.382  19.530  1.00 92.17           O
ATOM   4279  OD2 ASP A 280      -5.419  -8.809  19.051  1.00 92.17           O
ATOM   4280  HN  ASP A 280      -8.108  -9.583  15.170  1.00 92.17           H
ATOM   4281  N   ALA A 281      -8.755  -7.100  17.003  1.00 91.78           N
ATOM   4282  CA  ALA A 281      -9.122  -5.765  17.444  1.00 91.78           C
ATOM   4283  C   ALA A 281     -10.565  -5.779  17.952  1.00 91.78           C
ATOM   4284  O   ALA A 281     -10.927  -4.993  18.827  1.00 91.78           O
ATOM   4285  HA  ALA A 281      -8.459  -5.492  18.265  1.00 91.78           H
ATOM   4286  CB  ALA A 281      -8.918  -4.774  16.296  1.00 91.78           C
ATOM   4287 1HB  ALA A 281      -7.872  -4.781  15.992  1.00 91.78           H
ATOM   4288 2HB  ALA A 281      -9.544  -5.062  15.452  1.00 91.78           H
ATOM   4289 3HB  ALA A 281      -9.194  -3.773  16.627  1.00 91.78           H
ATOM   4290  HN  ALA A 281      -8.497  -7.171  16.040  1.00 91.78           H
ATOM   4291  N   TYR A 282     -11.351  -6.681  17.382  1.00 79.32           N
ATOM   4292  CA  TYR A 282     -12.755  -6.783  17.741  1.00 79.32           C
ATOM   4293  C   TYR A 282     -12.966  -7.831  18.836  1.00 79.32           C
ATOM   4294  O   TYR A 282     -13.660  -7.576  19.819  1.00 79.32           O
ATOM   4295  HA  TYR A 282     -13.080  -5.811  18.112  1.00 79.32           H
ATOM   4296  CB  TYR A 282     -13.483  -7.234  16.473  1.00 79.32           C
ATOM   4297 1HB  TYR A 282     -13.239  -6.547  15.663  1.00 79.32           H
ATOM   4298 2HB  TYR A 282     -13.109  -8.216  16.182  1.00 79.32           H
ATOM   4299  CG  TYR A 282     -15.004  -7.307  16.621  1.00 79.32           C
ATOM   4300  CD1 TYR A 282     -15.623  -8.529  16.791  1.00 79.32           C
ATOM   4301  HD1 TYR A 282     -15.028  -9.442  16.821  1.00 79.32           H
ATOM   4302  CD2 TYR A 282     -15.757  -6.151  16.583  1.00 79.32           C
ATOM   4303  HD2 TYR A 282     -15.268  -5.187  16.448  1.00 79.32           H
ATOM   4304  CE1 TYR A 282     -17.054  -8.598  16.930  1.00 79.32           C
ATOM   4305  HE1 TYR A 282     -17.556  -9.556  17.065  1.00 79.32           H
ATOM   4306  CE2 TYR A 282     -17.188  -6.220  16.722  1.00 79.32           C
ATOM   4307  HE2 TYR A 282     -17.795  -5.315  16.694  1.00 79.32           H
ATOM   4308  CZ  TYR A 282     -17.767  -7.440  16.889  1.00 79.32           C
ATOM   4309  OH  TYR A 282     -19.119  -7.505  17.020  1.00 79.32           O
ATOM   4310  HH  TYR A 282     -19.509  -6.585  16.992  1.00 79.32           H
ATOM   4311  HN  TYR A 282     -11.043  -7.332  16.689  1.00 79.32           H
ATOM   4312  N   ALA A 283     -12.355  -8.988  18.629  1.00 89.83           N
ATOM   4313  CA  ALA A 283     -12.672 -10.156  19.433  1.00 89.83           C
ATOM   4314  C   ALA A 283     -11.699 -10.238  20.611  1.00 89.83           C
ATOM   4315  O   ALA A 283     -11.986 -10.889  21.614  1.00 89.83           O
ATOM   4316  HA  ALA A 283     -13.684 -10.030  19.817  1.00 89.83           H
ATOM   4317  CB  ALA A 283     -12.630 -11.408  18.555  1.00 89.83           C
ATOM   4318 1HB  ALA A 283     -13.360 -11.312  17.751  1.00 89.83           H
ATOM   4319 2HB  ALA A 283     -11.633 -11.520  18.129  1.00 89.83           H
ATOM   4320 3HB  ALA A 283     -12.867 -12.284  19.158  1.00 89.83           H
ATOM   4321  HN  ALA A 283     -11.657  -9.134  17.928  1.00 89.83           H
ATOM   4322  N   MET A 284     -10.567  -9.567  20.450  1.00 83.22           N
ATOM   4323  CA  MET A 284      -9.547  -9.562  21.484  1.00 83.22           C
ATOM   4324  C   MET A 284      -9.266 -10.980  21.985  1.00 83.22           C
ATOM   4325  O   MET A 284      -9.194 -11.214  23.190  1.00 83.22           O
ATOM   4326  HA  MET A 284      -8.653  -9.152  21.013  1.00 83.22           H
ATOM   4327  CB  MET A 284     -10.009  -8.690  22.654  1.00 83.22           C
ATOM   4328 1HB  MET A 284     -10.903  -9.122  23.103  1.00 83.22           H
ATOM   4329 2HB  MET A 284      -9.240  -8.674  23.426  1.00 83.22           H
ATOM   4330  CG  MET A 284     -10.304  -7.262  22.190  1.00 83.22           C
ATOM   4331 1HG  MET A 284      -9.411  -6.824  21.745  1.00 83.22           H
ATOM   4332 2HG  MET A 284     -11.072  -7.274  21.416  1.00 83.22           H
ATOM   4333  SD  MET A 284     -10.846  -6.271  23.572  1.00 83.22           S
ATOM   4334  CE  MET A 284     -11.223  -4.743  22.728  1.00 83.22           C
ATOM   4335 1HE  MET A 284     -10.325  -4.367  22.239  1.00 83.22           H
ATOM   4336 2HE  MET A 284     -11.997  -4.922  21.981  1.00 83.22           H
ATOM   4337 3HE  MET A 284     -11.579  -4.008  23.450  1.00 83.22           H
ATOM   4338  HN  MET A 284     -10.344  -9.035  19.633  1.00 83.22           H
ATOM   4339  N   PHE A 285      -9.116 -11.890  21.034  1.00 86.19           N
ATOM   4340  CA  PHE A 285      -9.029 -13.304  21.357  1.00 86.19           C
ATOM   4341  C   PHE A 285      -7.585 -13.710  21.659  1.00 86.19           C
ATOM   4342  O   PHE A 285      -7.337 -14.798  22.176  1.00 86.19           O
ATOM   4343  HA  PHE A 285      -9.644 -13.472  22.242  1.00 86.19           H
ATOM   4344  CB  PHE A 285      -9.518 -14.075  20.129  1.00 86.19           C
ATOM   4345 1HB  PHE A 285      -9.634 -15.126  20.395  1.00 86.19           H
ATOM   4346 2HB  PHE A 285     -10.504 -13.705  19.850  1.00 86.19           H
ATOM   4347  CG  PHE A 285      -8.588 -13.970  18.919  1.00 86.19           C
ATOM   4348  CD1 PHE A 285      -8.761 -12.971  18.013  1.00 86.19           C
ATOM   4349  HD1 PHE A 285      -9.562 -12.244  18.149  1.00 86.19           H
ATOM   4350  CD2 PHE A 285      -7.588 -14.877  18.748  1.00 86.19           C
ATOM   4351  HD2 PHE A 285      -7.450 -15.678  19.474  1.00 86.19           H
ATOM   4352  CE1 PHE A 285      -7.898 -12.874  16.889  1.00 86.19           C
ATOM   4353  HE1 PHE A 285      -8.037 -12.073  16.163  1.00 86.19           H
ATOM   4354  CE2 PHE A 285      -6.725 -14.780  17.625  1.00 86.19           C
ATOM   4355  HE2 PHE A 285      -5.924 -15.506  17.488  1.00 86.19           H
ATOM   4356  CZ  PHE A 285      -6.898 -13.780  16.719  1.00 86.19           C
ATOM   4357  HZ  PHE A 285      -6.236 -13.706  15.857  1.00 86.19           H
ATOM   4358  HN  PHE A 285      -9.054 -11.675  20.059  1.00 86.19           H
ATOM   4359  N   ILE A 286      -6.670 -12.813  21.322  1.00 86.60           N
ATOM   4360  CA  ILE A 286      -5.258 -13.059  21.561  1.00 86.60           C
ATOM   4361  C   ILE A 286      -4.901 -12.618  22.982  1.00 86.60           C
ATOM   4362  O   ILE A 286      -4.737 -11.428  23.244  1.00 86.60           O
ATOM   4363  HA  ILE A 286      -5.095 -14.134  21.482  1.00 86.60           H
ATOM   4364  CB  ILE A 286      -4.407 -12.392  20.479  1.00 86.60           C
ATOM   4365  HB  ILE A 286      -4.601 -11.320  20.505  1.00 86.60           H
ATOM   4366  CG1 ILE A 286      -4.802 -12.889  19.087  1.00 86.60           C
ATOM   4367 1HG1 ILE A 286      -4.571 -13.950  18.996  1.00 86.60           H
ATOM   4368 2HG1 ILE A 286      -5.879 -12.785  18.952  1.00 86.60           H
ATOM   4369  CG2 ILE A 286      -2.915 -12.588  20.755  1.00 86.60           C
ATOM   4370 1HG2 ILE A 286      -2.663 -12.147  21.719  1.00 86.60           H
ATOM   4371 2HG2 ILE A 286      -2.686 -13.654  20.772  1.00 86.60           H
ATOM   4372 3HG2 ILE A 286      -2.333 -12.104  19.971  1.00 86.60           H
ATOM   4373  CD1 ILE A 286      -4.068 -12.107  17.996  1.00 86.60           C
ATOM   4374 1HD1 ILE A 286      -4.320 -11.049  18.074  1.00 86.60           H
ATOM   4375 2HD1 ILE A 286      -2.992 -12.233  18.120  1.00 86.60           H
ATOM   4376 3HD1 ILE A 286      -4.367 -12.480  17.017  1.00 86.60           H
ATOM   4377  HN  ILE A 286      -6.879 -11.934  20.895  1.00 86.60           H
ATOM   4378  N   SER A 287      -4.792 -13.602  23.863  1.00 84.60           N
ATOM   4379  CA  SER A 287      -4.474 -13.330  25.254  1.00 84.60           C
ATOM   4380  C   SER A 287      -3.049 -13.791  25.566  1.00 84.60           C
ATOM   4381  O   SER A 287      -2.488 -13.428  26.598  1.00 84.60           O
ATOM   4382  HA  SER A 287      -4.559 -12.248  25.363  1.00 84.60           H
ATOM   4383  CB  SER A 287      -5.471 -14.015  26.191  1.00 84.60           C
ATOM   4384 1HB  SER A 287      -5.193 -13.815  27.226  1.00 84.60           H
ATOM   4385 2HB  SER A 287      -6.463 -13.589  26.040  1.00 84.60           H
ATOM   4386  OG  SER A 287      -5.523 -15.423  25.978  1.00 84.60           O
ATOM   4387  HG  SER A 287      -6.211 -15.834  26.576  1.00 84.60           H
ATOM   4388  HN  SER A 287      -4.916 -14.569  23.639  1.00 84.60           H
ATOM   4389  N   ASN A 288      -2.506 -14.585  24.655  1.00 85.69           N
ATOM   4390  CA  ASN A 288      -1.190 -15.167  24.859  1.00 85.69           C
ATOM   4391  C   ASN A 288      -0.124 -14.203  24.334  1.00 85.69           C
ATOM   4392  O   ASN A 288      -0.152 -13.817  23.167  1.00 85.69           O
ATOM   4393  HA  ASN A 288      -1.112 -15.329  25.934  1.00 85.69           H
ATOM   4394  CB  ASN A 288      -1.049 -16.488  24.100  1.00 85.69           C
ATOM   4395 1HB  ASN A 288      -1.894 -17.136  24.330  1.00 85.69           H
ATOM   4396 2HB  ASN A 288      -1.074 -16.299  23.027  1.00 85.69           H
ATOM   4397  CG  ASN A 288       0.257 -17.195  24.468  1.00 85.69           C
ATOM   4398  OD1 ASN A 288       1.318 -16.597  24.539  1.00 85.69           O
ATOM   4399  ND2 ASN A 288       0.121 -18.497  24.698  1.00 85.69           N
ATOM   4400 1HD2 ASN A 288      -0.779 -18.927  24.624  1.00 85.69           H
ATOM   4401 2HD2 ASN A 288       0.919 -19.047  24.946  1.00 85.69           H
ATOM   4402  HN  ASN A 288      -2.948 -14.831  23.792  1.00 85.69           H
ATOM   4403  N   CYS A 289       0.792 -13.844  25.222  1.00 90.99           N
ATOM   4404  CA  CYS A 289       1.801 -12.850  24.896  1.00 90.99           C
ATOM   4405  C   CYS A 289       2.684 -13.411  23.780  1.00 90.99           C
ATOM   4406  O   CYS A 289       3.075 -12.684  22.867  1.00 90.99           O
ATOM   4407  HA  CYS A 289       1.267 -11.962  24.557  1.00 90.99           H
ATOM   4408  CB  CYS A 289       2.619 -12.450  26.125  1.00 90.99           C
ATOM   4409 1HB  CYS A 289       1.957 -12.081  26.908  1.00 90.99           H
ATOM   4410 2HB  CYS A 289       3.134 -13.322  26.528  1.00 90.99           H
ATOM   4411  SG  CYS A 289       3.835 -11.159  25.675  1.00 90.99           S
ATOM   4412  HN  CYS A 289       0.851 -14.218  26.147  1.00 90.99           H
ATOM   4413  N   ALA A 290       2.974 -14.700  23.889  1.00 93.03           N
ATOM   4414  CA  ALA A 290       3.868 -15.348  22.945  1.00 93.03           C
ATOM   4415  C   ALA A 290       3.272 -15.258  21.539  1.00 93.03           C
ATOM   4416  O   ALA A 290       3.982 -14.969  20.577  1.00 93.03           O
ATOM   4417  HA  ALA A 290       4.817 -14.811  22.964  1.00 93.03           H
ATOM   4418  CB  ALA A 290       4.112 -16.794  23.383  1.00 93.03           C
ATOM   4419 1HB  ALA A 290       4.563 -16.802  24.376  1.00 93.03           H
ATOM   4420 2HB  ALA A 290       3.163 -17.330  23.411  1.00 93.03           H
ATOM   4421 3HB  ALA A 290       4.783 -17.280  22.675  1.00 93.03           H
ATOM   4422  HN  ALA A 290       2.610 -15.296  24.604  1.00 93.03           H
ATOM   4423  N   VAL A 291       1.973 -15.509  21.464  1.00 93.39           N
ATOM   4424  CA  VAL A 291       1.274 -15.463  20.191  1.00 93.39           C
ATOM   4425  C   VAL A 291       1.279 -14.027  19.664  1.00 93.39           C
ATOM   4426  O   VAL A 291       1.511 -13.798  18.478  1.00 93.39           O
ATOM   4427  HA  VAL A 291       1.822 -16.095  19.492  1.00 93.39           H
ATOM   4428  CB  VAL A 291      -0.135 -16.038  20.347  1.00 93.39           C
ATOM   4429  HB  VAL A 291      -0.653 -15.454  21.108  1.00 93.39           H
ATOM   4430  CG1 VAL A 291      -0.924 -15.915  19.042  1.00 93.39           C
ATOM   4431 1HG1 VAL A 291      -1.004 -14.865  18.763  1.00 93.39           H
ATOM   4432 2HG1 VAL A 291      -0.409 -16.463  18.253  1.00 93.39           H
ATOM   4433 3HG1 VAL A 291      -1.922 -16.332  19.181  1.00 93.39           H
ATOM   4434  CG2 VAL A 291      -0.085 -17.491  20.823  1.00 93.39           C
ATOM   4435 1HG2 VAL A 291       0.460 -18.093  20.096  1.00 93.39           H
ATOM   4436 2HG2 VAL A 291       0.422 -17.540  21.787  1.00 93.39           H
ATOM   4437 3HG2 VAL A 291      -1.099 -17.875  20.925  1.00 93.39           H
ATOM   4438  HN  VAL A 291       1.402 -15.741  22.252  1.00 93.39           H
ATOM   4439  N   SER A 292       1.020 -13.096  20.571  1.00 93.77           N
ATOM   4440  CA  SER A 292       0.954 -11.692  20.205  1.00 93.77           C
ATOM   4441  C   SER A 292       2.303 -11.232  19.647  1.00 93.77           C
ATOM   4442  O   SER A 292       2.353 -10.500  18.660  1.00 93.77           O
ATOM   4443  HA  SER A 292       0.182 -11.630  19.438  1.00 93.77           H
ATOM   4444  CB  SER A 292       0.553 -10.828  21.403  1.00 93.77           C
ATOM   4445 1HB  SER A 292      -0.360 -11.225  21.846  1.00 93.77           H
ATOM   4446 2HB  SER A 292       1.329 -10.885  22.166  1.00 93.77           H
ATOM   4447  OG  SER A 292       0.349  -9.467  21.035  1.00 93.77           O
ATOM   4448  HG  SER A 292      -0.497  -9.378  20.509  1.00 93.77           H
ATOM   4449  HN  SER A 292       0.858 -13.289  21.539  1.00 93.77           H
ATOM   4450  N   THR A 293       3.362 -11.681  20.303  1.00 90.45           N
ATOM   4451  CA  THR A 293       4.706 -11.291  19.911  1.00 90.45           C
ATOM   4452  C   THR A 293       5.009 -11.772  18.491  1.00 90.45           C
ATOM   4453  O   THR A 293       5.523 -11.013  17.671  1.00 90.45           O
ATOM   4454  HA  THR A 293       4.757 -10.202  19.897  1.00 90.45           H
ATOM   4455  CB  THR A 293       5.681 -11.835  20.958  1.00 90.45           C
ATOM   4456  HB  THR A 293       5.632 -12.922  21.006  1.00 90.45           H
ATOM   4457  OG1 THR A 293       5.323 -11.149  22.155  1.00 90.45           O
ATOM   4458  HG1 THR A 293       4.667 -11.693  22.678  1.00 90.45           H
ATOM   4459  CG2 THR A 293       7.124 -11.399  20.696  1.00 90.45           C
ATOM   4460 1HG2 THR A 293       7.184 -10.311  20.715  1.00 90.45           H
ATOM   4461 2HG2 THR A 293       7.442 -11.764  19.719  1.00 90.45           H
ATOM   4462 3HG2 THR A 293       7.774 -11.812  21.468  1.00 90.45           H
ATOM   4463  HN  THR A 293       3.314 -12.300  21.087  1.00 90.45           H
ATOM   4464  N   ASN A 294       4.677 -13.031  18.244  1.00 92.21           N
ATOM   4465  CA  ASN A 294       4.974 -13.645  16.961  1.00 92.21           C
ATOM   4466  C   ASN A 294       4.173 -12.938  15.865  1.00 92.21           C
ATOM   4467  O   ASN A 294       4.668 -12.747  14.755  1.00 92.21           O
ATOM   4468  HA  ASN A 294       6.050 -13.530  16.830  1.00 92.21           H
ATOM   4469  CB  ASN A 294       4.582 -15.124  16.954  1.00 92.21           C
ATOM   4470 1HB  ASN A 294       3.579 -15.240  17.366  1.00 92.21           H
ATOM   4471 2HB  ASN A 294       4.549 -15.490  15.928  1.00 92.21           H
ATOM   4472  CG  ASN A 294       5.573 -15.958  17.768  1.00 92.21           C
ATOM   4473  OD1 ASN A 294       6.698 -15.559  18.021  1.00 92.21           O
ATOM   4474  ND2 ASN A 294       5.095 -17.134  18.162  1.00 92.21           N
ATOM   4475 1HD2 ASN A 294       4.162 -17.401  17.920  1.00 92.21           H
ATOM   4476 2HD2 ASN A 294       5.668 -17.752  18.700  1.00 92.21           H
ATOM   4477  HN  ASN A 294       4.215 -13.627  18.900  1.00 92.21           H
ATOM   4478  N   ILE A 295       2.949 -12.570  16.214  1.00 92.28           N
ATOM   4479  CA  ILE A 295       2.068 -11.908  15.268  1.00 92.28           C
ATOM   4480  C   ILE A 295       2.669 -10.556  14.877  1.00 92.28           C
ATOM   4481  O   ILE A 295       2.657 -10.183  13.705  1.00 92.28           O
ATOM   4482  HA  ILE A 295       2.017 -12.533  14.377  1.00 92.28           H
ATOM   4483  CB  ILE A 295       0.650 -11.810  15.835  1.00 92.28           C
ATOM   4484  HB  ILE A 295       0.720 -11.493  16.875  1.00 92.28           H
ATOM   4485  CG1 ILE A 295      -0.041 -13.174  15.822  1.00 92.28           C
ATOM   4486 1HG1 ILE A 295      -0.229 -13.482  14.793  1.00 92.28           H
ATOM   4487 2HG1 ILE A 295       0.617 -13.923  16.264  1.00 92.28           H
ATOM   4488  CG2 ILE A 295      -0.164 -10.748  15.093  1.00 92.28           C
ATOM   4489 1HG2 ILE A 295       0.322  -9.778  15.198  1.00 92.28           H
ATOM   4490 2HG2 ILE A 295      -0.227 -11.010  14.037  1.00 92.28           H
ATOM   4491 3HG2 ILE A 295      -1.168 -10.699  15.516  1.00 92.28           H
ATOM   4492  CD1 ILE A 295      -1.361 -13.128  16.595  1.00 92.28           C
ATOM   4493 1HD1 ILE A 295      -1.166 -12.844  17.629  1.00 92.28           H
ATOM   4494 2HD1 ILE A 295      -2.025 -12.395  16.136  1.00 92.28           H
ATOM   4495 3HD1 ILE A 295      -1.831 -14.111  16.570  1.00 92.28           H
ATOM   4496  HN  ILE A 295       2.560 -12.717  17.124  1.00 92.28           H
ATOM   4497  N   ASP A 296       3.181  -9.860  15.881  1.00 93.66           N
ATOM   4498  CA  ASP A 296       3.742  -8.537  15.665  1.00 93.66           C
ATOM   4499  C   ASP A 296       4.950  -8.646  14.732  1.00 93.66           C
ATOM   4500  O   ASP A 296       5.121  -7.824  13.834  1.00 93.66           O
ATOM   4501  HA  ASP A 296       2.933  -7.950  15.232  1.00 93.66           H
ATOM   4502  CB  ASP A 296       4.216  -7.918  16.982  1.00 93.66           C
ATOM   4503 1HB  ASP A 296       4.710  -8.677  17.588  1.00 93.66           H
ATOM   4504 2HB  ASP A 296       4.954  -7.142  16.778  1.00 93.66           H
ATOM   4505  CG  ASP A 296       3.042  -7.320  17.760  1.00 93.66           C
ATOM   4506  OD1 ASP A 296       1.892  -7.616  17.369  1.00 93.66           O
ATOM   4507  OD2 ASP A 296       3.321  -6.581  18.729  1.00 93.66           O
ATOM   4508  HN  ASP A 296       3.216 -10.184  16.827  1.00 93.66           H
ATOM   4509  N   ILE A 297       5.757  -9.668  14.978  1.00 93.61           N
ATOM   4510  CA  ILE A 297       6.931  -9.909  14.157  1.00 93.61           C
ATOM   4511  C   ILE A 297       6.490 -10.233  12.728  1.00 93.61           C
ATOM   4512  O   ILE A 297       7.044  -9.698  11.768  1.00 93.61           O
ATOM   4513  HA  ILE A 297       7.512  -8.987  14.139  1.00 93.61           H
ATOM   4514  CB  ILE A 297       7.813 -10.988  14.787  1.00 93.61           C
ATOM   4515  HB  ILE A 297       7.183 -11.841  15.041  1.00 93.61           H
ATOM   4516  CG1 ILE A 297       8.443 -10.490  16.090  1.00 93.61           C
ATOM   4517 1HG1 ILE A 297       9.158  -9.697  15.871  1.00 93.61           H
ATOM   4518 2HG1 ILE A 297       7.673 -10.058  16.728  1.00 93.61           H
ATOM   4519  CG2 ILE A 297       8.866 -11.485  13.795  1.00 93.61           C
ATOM   4520 1HG2 ILE A 297       8.371 -11.906  12.920  1.00 93.61           H
ATOM   4521 2HG2 ILE A 297       9.498 -10.651  13.488  1.00 93.61           H
ATOM   4522 3HG2 ILE A 297       9.480 -12.251  14.268  1.00 93.61           H
ATOM   4523  CD1 ILE A 297       9.147 -11.629  16.830  1.00 93.61           C
ATOM   4524 1HD1 ILE A 297       8.423 -12.409  17.068  1.00 93.61           H
ATOM   4525 2HD1 ILE A 297       9.932 -12.043  16.197  1.00 93.61           H
ATOM   4526 3HD1 ILE A 297       9.586 -11.248  17.751  1.00 93.61           H
ATOM   4527  HN  ILE A 297       5.619 -10.323  15.721  1.00 93.61           H
ATOM   4528  N   CYS A 298       5.498 -11.106  12.631  1.00 95.10           N
ATOM   4529  CA  CYS A 298       4.991 -11.521  11.335  1.00 95.10           C
ATOM   4530  C   CYS A 298       4.526 -10.275  10.579  1.00 95.10           C
ATOM   4531  O   CYS A 298       4.762 -10.149   9.378  1.00 95.10           O
ATOM   4532  HA  CYS A 298       5.818 -12.004  10.815  1.00 95.10           H
ATOM   4533  CB  CYS A 298       3.872 -12.556  11.471  1.00 95.10           C
ATOM   4534 1HB  CYS A 298       3.171 -12.246  12.246  1.00 95.10           H
ATOM   4535 2HB  CYS A 298       3.309 -12.620  10.540  1.00 95.10           H
ATOM   4536  SG  CYS A 298       4.579 -14.192  11.886  1.00 95.10           S
ATOM   4537  HG  CYS A 298       4.818 -13.920  13.166  1.00 95.10           H
ATOM   4538  HN  CYS A 298       5.045 -11.526  13.417  1.00 95.10           H
ATOM   4539  N   PHE A 299       3.875  -9.385  11.313  1.00 94.16           N
ATOM   4540  CA  PHE A 299       3.369  -8.156  10.725  1.00 94.16           C
ATOM   4541  C   PHE A 299       4.506  -7.331  10.118  1.00 94.16           C
ATOM   4542  O   PHE A 299       4.410  -6.882   8.977  1.00 94.16           O
ATOM   4543  HA  PHE A 299       2.667  -8.437   9.941  1.00 94.16           H
ATOM   4544  CB  PHE A 299       2.720  -7.354  11.855  1.00 94.16           C
ATOM   4545 1HB  PHE A 299       1.918  -7.947  12.294  1.00 94.16           H
ATOM   4546 2HB  PHE A 299       3.459  -7.187  12.639  1.00 94.16           H
ATOM   4547  CG  PHE A 299       2.154  -6.003  11.413  1.00 94.16           C
ATOM   4548  CD1 PHE A 299       2.885  -4.869  11.587  1.00 94.16           C
ATOM   4549  HD1 PHE A 299       3.874  -4.923  12.041  1.00 94.16           H
ATOM   4550  CD2 PHE A 299       0.919  -5.936  10.847  1.00 94.16           C
ATOM   4551  HD2 PHE A 299       0.333  -6.844  10.708  1.00 94.16           H
ATOM   4552  CE1 PHE A 299       2.359  -3.616  11.177  1.00 94.16           C
ATOM   4553  HE1 PHE A 299       2.945  -2.707  11.316  1.00 94.16           H
ATOM   4554  CE2 PHE A 299       0.393  -4.682  10.436  1.00 94.16           C
ATOM   4555  HE2 PHE A 299      -0.596  -4.628   9.983  1.00 94.16           H
ATOM   4556  CZ  PHE A 299       1.124  -3.548  10.610  1.00 94.16           C
ATOM   4557  HZ  PHE A 299       0.721  -2.586  10.295  1.00 94.16           H
ATOM   4558  HN  PHE A 299       3.691  -9.493  12.290  1.00 94.16           H
ATOM   4559  N   GLN A 300       5.556  -7.157  10.907  1.00 90.37           N
ATOM   4560  CA  GLN A 300       6.669  -6.318  10.498  1.00 90.37           C
ATOM   4561  C   GLN A 300       7.312  -6.872   9.225  1.00 90.37           C
ATOM   4562  O   GLN A 300       7.650  -6.116   8.316  1.00 90.37           O
ATOM   4563  HA  GLN A 300       6.234  -5.338  10.296  1.00 90.37           H
ATOM   4564  CB  GLN A 300       7.699  -6.188  11.621  1.00 90.37           C
ATOM   4565 1HB  GLN A 300       7.942  -7.175  12.013  1.00 90.37           H
ATOM   4566 2HB  GLN A 300       8.623  -5.766  11.225  1.00 90.37           H
ATOM   4567  CG  GLN A 300       7.171  -5.301  12.750  1.00 90.37           C
ATOM   4568 1HG  GLN A 300       6.951  -4.306  12.363  1.00 90.37           H
ATOM   4569 2HG  GLN A 300       6.235  -5.709  13.130  1.00 90.37           H
ATOM   4570  CD  GLN A 300       8.188  -5.197  13.888  1.00 90.37           C
ATOM   4571  OE1 GLN A 300       9.310  -5.669  13.797  1.00 90.37           O
ATOM   4572  NE2 GLN A 300       7.735  -4.557  14.962  1.00 90.37           N
ATOM   4573 1HE2 GLN A 300       6.803  -4.194  14.972  1.00 90.37           H
ATOM   4574 2HE2 GLN A 300       8.327  -4.438  15.760  1.00 90.37           H
ATOM   4575  HN  GLN A 300       5.652  -7.577  11.809  1.00 90.37           H
ATOM   4576  N   VAL A 301       7.461  -8.188   9.201  1.00 95.59           N
ATOM   4577  CA  VAL A 301       8.127  -8.846   8.089  1.00 95.59           C
ATOM   4578  C   VAL A 301       7.281  -8.682   6.825  1.00 95.59           C
ATOM   4579  O   VAL A 301       7.780  -8.236   5.793  1.00 95.59           O
ATOM   4580  HA  VAL A 301       9.084  -8.347   7.937  1.00 95.59           H
ATOM   4581  CB  VAL A 301       8.405 -10.310   8.437  1.00 95.59           C
ATOM   4582  HB  VAL A 301       7.460 -10.770   8.728  1.00 95.59           H
ATOM   4583  CG1 VAL A 301       8.943 -11.069   7.223  1.00 95.59           C
ATOM   4584 1HG1 VAL A 301       8.209 -11.034   6.418  1.00 95.59           H
ATOM   4585 2HG1 VAL A 301       9.872 -10.607   6.888  1.00 95.59           H
ATOM   4586 3HG1 VAL A 301       9.132 -12.107   7.498  1.00 95.59           H
ATOM   4587  CG2 VAL A 301       9.366 -10.418   9.622  1.00 95.59           C
ATOM   4588 1HG2 VAL A 301      10.309  -9.934   9.371  1.00 95.59           H
ATOM   4589 2HG2 VAL A 301       8.926  -9.930  10.492  1.00 95.59           H
ATOM   4590 3HG2 VAL A 301       9.546 -11.469   9.849  1.00 95.59           H
ATOM   4591  HN  VAL A 301       7.137  -8.801   9.921  1.00 95.59           H
ATOM   4592  N   THR A 302       6.014  -9.052   6.947  1.00 94.77           N
ATOM   4593  CA  THR A 302       5.133  -9.095   5.792  1.00 94.77           C
ATOM   4594  C   THR A 302       4.891  -7.684   5.253  1.00 94.77           C
ATOM   4595  O   THR A 302       4.725  -7.496   4.049  1.00 94.77           O
ATOM   4596  HA  THR A 302       5.628  -9.659   5.002  1.00 94.77           H
ATOM   4597  CB  THR A 302       3.848  -9.816   6.205  1.00 94.77           C
ATOM   4598  HB  THR A 302       3.141  -9.857   5.377  1.00 94.77           H
ATOM   4599  OG1 THR A 302       3.405  -9.103   7.357  1.00 94.77           O
ATOM   4600  HG1 THR A 302       2.486  -9.404   7.613  1.00 94.77           H
ATOM   4601  CG2 THR A 302       4.111 -11.232   6.722  1.00 94.77           C
ATOM   4602 1HG2 THR A 302       4.764 -11.186   7.593  1.00 94.77           H
ATOM   4603 2HG2 THR A 302       4.589 -11.821   5.939  1.00 94.77           H
ATOM   4604 3HG2 THR A 302       3.166 -11.698   7.001  1.00 94.77           H
ATOM   4605  HN  THR A 302       5.590  -9.319   7.812  1.00 94.77           H
ATOM   4606  N   GLN A 303       4.879  -6.728   6.170  1.00 91.82           N
ATOM   4607  CA  GLN A 303       4.723  -5.333   5.795  1.00 91.82           C
ATOM   4608  C   GLN A 303       5.900  -4.881   4.929  1.00 91.82           C
ATOM   4609  O   GLN A 303       5.713  -4.169   3.944  1.00 91.82           O
ATOM   4610  HA  GLN A 303       3.800  -5.290   5.217  1.00 91.82           H
ATOM   4611  CB  GLN A 303       4.581  -4.445   7.033  1.00 91.82           C
ATOM   4612 1HB  GLN A 303       3.742  -4.789   7.638  1.00 91.82           H
ATOM   4613 2HB  GLN A 303       5.476  -4.531   7.651  1.00 91.82           H
ATOM   4614  CG  GLN A 303       4.366  -2.983   6.638  1.00 91.82           C
ATOM   4615 1HG  GLN A 303       5.254  -2.605   6.132  1.00 91.82           H
ATOM   4616 2HG  GLN A 303       3.541  -2.912   5.929  1.00 91.82           H
ATOM   4617  CD  GLN A 303       4.066  -2.121   7.866  1.00 91.82           C
ATOM   4618  OE1 GLN A 303       4.867  -1.993   8.777  1.00 91.82           O
ATOM   4619  NE2 GLN A 303       2.871  -1.539   7.839  1.00 91.82           N
ATOM   4620 1HE2 GLN A 303       2.261  -1.685   7.061  1.00 91.82           H
ATOM   4621 2HE2 GLN A 303       2.582  -0.955   8.598  1.00 91.82           H
ATOM   4622  HN  GLN A 303       4.973  -6.894   7.152  1.00 91.82           H
ATOM   4623  N   THR A 304       7.087  -5.315   5.327  1.00 93.40           N
ATOM   4624  CA  THR A 304       8.299  -4.930   4.624  1.00 93.40           C
ATOM   4625  C   THR A 304       8.284  -5.478   3.195  1.00 93.40           C
ATOM   4626  O   THR A 304       8.642  -4.773   2.252  1.00 93.40           O
ATOM   4627  HA  THR A 304       8.322  -3.843   4.549  1.00 93.40           H
ATOM   4628  CB  THR A 304       9.496  -5.410   5.446  1.00 93.40           C
ATOM   4629  HB  THR A 304       9.543  -6.499   5.465  1.00 93.40           H
ATOM   4630  OG1 THR A 304       9.323  -4.780   6.712  1.00 93.40           O
ATOM   4631  HG1 THR A 304       8.928  -5.426   7.365  1.00 93.40           H
ATOM   4632  CG2 THR A 304      10.824  -4.851   4.930  1.00 93.40           C
ATOM   4633 1HG2 THR A 304      10.801  -3.763   4.975  1.00 93.40           H
ATOM   4634 2HG2 THR A 304      10.976  -5.170   3.899  1.00 93.40           H
ATOM   4635 3HG2 THR A 304      11.640  -5.224   5.549  1.00 93.40           H
ATOM   4636  HN  THR A 304       7.228  -5.918   6.112  1.00 93.40           H
ATOM   4637  N   ILE A 305       7.867  -6.730   3.080  1.00 93.14           N
ATOM   4638  CA  ILE A 305       7.770  -7.370   1.779  1.00 93.14           C
ATOM   4639  C   ILE A 305       6.841  -6.553   0.880  1.00 93.14           C
ATOM   4640  O   ILE A 305       7.106  -6.393  -0.310  1.00 93.14           O
ATOM   4641  HA  ILE A 305       8.768  -7.367   1.339  1.00 93.14           H
ATOM   4642  CB  ILE A 305       7.348  -8.833   1.932  1.00 93.14           C
ATOM   4643  HB  ILE A 305       6.456  -8.867   2.557  1.00 93.14           H
ATOM   4644  CG1 ILE A 305       8.431  -9.645   2.646  1.00 93.14           C
ATOM   4645 1HG1 ILE A 305       9.274  -9.804   1.973  1.00 93.14           H
ATOM   4646 2HG1 ILE A 305       8.807  -9.084   3.501  1.00 93.14           H
ATOM   4647  CG2 ILE A 305       6.975  -9.440   0.578  1.00 93.14           C
ATOM   4648 1HG2 ILE A 305       6.146  -8.881   0.145  1.00 93.14           H
ATOM   4649 2HG2 ILE A 305       7.834  -9.393  -0.090  1.00 93.14           H
ATOM   4650 3HG2 ILE A 305       6.678 -10.480   0.716  1.00 93.14           H
ATOM   4651  CD1 ILE A 305       7.884 -10.995   3.115  1.00 93.14           C
ATOM   4652 1HD1 ILE A 305       7.058 -10.832   3.806  1.00 93.14           H
ATOM   4653 2HD1 ILE A 305       7.532 -11.563   2.254  1.00 93.14           H
ATOM   4654 3HD1 ILE A 305       8.675 -11.551   3.619  1.00 93.14           H
ATOM   4655  HN  ILE A 305       7.597  -7.303   3.854  1.00 93.14           H
ATOM   4656  N   ALA A 306       5.771  -6.056   1.485  1.00 92.97           N
ATOM   4657  CA  ALA A 306       4.777  -5.298   0.744  1.00 92.97           C
ATOM   4658  C   ALA A 306       5.417  -4.017   0.205  1.00 92.97           C
ATOM   4659  O   ALA A 306       5.081  -3.564  -0.888  1.00 92.97           O
ATOM   4660  HA  ALA A 306       4.450  -5.912  -0.096  1.00 92.97           H
ATOM   4661  CB  ALA A 306       3.574  -5.015   1.646  1.00 92.97           C
ATOM   4662 1HB  ALA A 306       3.139  -5.958   1.978  1.00 92.97           H
ATOM   4663 2HB  ALA A 306       3.898  -4.439   2.513  1.00 92.97           H
ATOM   4664 3HB  ALA A 306       2.829  -4.447   1.090  1.00 92.97           H
ATOM   4665  HN  ALA A 306       5.580  -6.165   2.460  1.00 92.97           H
ATOM   4666  N   PHE A 307       6.327  -3.469   0.998  1.00 91.21           N
ATOM   4667  CA  PHE A 307       6.963  -2.211   0.648  1.00 91.21           C
ATOM   4668  C   PHE A 307       7.908  -2.387  -0.543  1.00 91.21           C
ATOM   4669  O   PHE A 307       8.105  -1.459  -1.326  1.00 91.21           O
ATOM   4670  HA  PHE A 307       6.172  -1.511   0.381  1.00 91.21           H
ATOM   4671  CB  PHE A 307       7.776  -1.767   1.866  1.00 91.21           C
ATOM   4672 1HB  PHE A 307       8.426  -2.585   2.174  1.00 91.21           H
ATOM   4673 2HB  PHE A 307       8.422  -0.938   1.576  1.00 91.21           H
ATOM   4674  CG  PHE A 307       6.922  -1.336   3.060  1.00 91.21           C
ATOM   4675  CD1 PHE A 307       5.570  -1.253   2.934  1.00 91.21           C
ATOM   4676  HD1 PHE A 307       5.095  -1.493   1.983  1.00 91.21           H
ATOM   4677  CD2 PHE A 307       7.514  -1.036   4.247  1.00 91.21           C
ATOM   4678  HD2 PHE A 307       8.597  -1.103   4.347  1.00 91.21           H
ATOM   4679  CE1 PHE A 307       4.777  -0.853   4.043  1.00 91.21           C
ATOM   4680  HE1 PHE A 307       3.694  -0.786   3.942  1.00 91.21           H
ATOM   4681  CE2 PHE A 307       6.722  -0.637   5.355  1.00 91.21           C
ATOM   4682  HE2 PHE A 307       7.196  -0.396   6.306  1.00 91.21           H
ATOM   4683  CZ  PHE A 307       5.370  -0.553   5.230  1.00 91.21           C
ATOM   4684  HZ  PHE A 307       4.761  -0.247   6.080  1.00 91.21           H
ATOM   4685  HN  PHE A 307       6.629  -3.870   1.863  1.00 91.21           H
ATOM   4686  N   PHE A 308       8.466  -3.584  -0.643  1.00 88.17           N
ATOM   4687  CA  PHE A 308       9.384  -3.894  -1.726  1.00 88.17           C
ATOM   4688  C   PHE A 308       8.692  -3.764  -3.085  1.00 88.17           C
ATOM   4689  O   PHE A 308       9.352  -3.581  -4.107  1.00 88.17           O
ATOM   4690  HA  PHE A 308      10.205  -3.180  -1.669  1.00 88.17           H
ATOM   4691  CB  PHE A 308       9.831  -5.344  -1.532  1.00 88.17           C
ATOM   4692 1HB  PHE A 308       9.043  -5.891  -1.014  1.00 88.17           H
ATOM   4693 2HB  PHE A 308       9.953  -5.810  -2.510  1.00 88.17           H
ATOM   4694  CG  PHE A 308      11.136  -5.493  -0.747  1.00 88.17           C
ATOM   4695  CD1 PHE A 308      12.330  -5.310  -1.372  1.00 88.17           C
ATOM   4696  HD1 PHE A 308      12.358  -5.058  -2.432  1.00 88.17           H
ATOM   4697  CD2 PHE A 308      11.102  -5.808   0.575  1.00 88.17           C
ATOM   4698  HD2 PHE A 308      10.145  -5.955   1.076  1.00 88.17           H
ATOM   4699  CE1 PHE A 308      13.541  -5.448  -0.644  1.00 88.17           C
ATOM   4700  HE1 PHE A 308      14.498  -5.302  -1.144  1.00 88.17           H
ATOM   4701  CE2 PHE A 308      12.313  -5.946   1.304  1.00 88.17           C
ATOM   4702  HE2 PHE A 308      12.286  -6.199   2.364  1.00 88.17           H
ATOM   4703  CZ  PHE A 308      13.507  -5.763   0.679  1.00 88.17           C
ATOM   4704  HZ  PHE A 308      14.437  -5.869   1.238  1.00 88.17           H
ATOM   4705  HN  PHE A 308       8.301  -4.334  -0.002  1.00 88.17           H
ATOM   4706  N   HIS A 309       7.371  -3.863  -3.053  1.00 80.21           N
ATOM   4707  CA  HIS A 309       6.585  -3.779  -4.272  1.00 80.21           C
ATOM   4708  C   HIS A 309       6.833  -2.431  -4.951  1.00 80.21           C
ATOM   4709  O   HIS A 309       6.906  -2.353  -6.176  1.00 80.21           O
ATOM   4710  HA  HIS A 309       6.936  -4.576  -4.926  1.00 80.21           H
ATOM   4711  CB  HIS A 309       5.104  -4.033  -3.981  1.00 80.21           C
ATOM   4712 1HB  HIS A 309       4.996  -5.021  -3.534  1.00 80.21           H
ATOM   4713 2HB  HIS A 309       4.760  -3.309  -3.242  1.00 80.21           H
ATOM   4714  CG  HIS A 309       4.216  -3.948  -5.199  1.00 80.21           C
ATOM   4715  ND1 HIS A 309       4.342  -4.804  -6.280  1.00 80.21           N
ATOM   4716  HD1 HIS A 309       5.010  -5.543  -6.366  1.00 80.21           H
ATOM   4717  CD2 HIS A 309       3.188  -3.102  -5.496  1.00 80.21           C
ATOM   4718  HD2 HIS A 309       2.820  -2.298  -4.858  1.00 80.21           H
ATOM   4719  CE1 HIS A 309       3.426  -4.477  -7.181  1.00 80.21           C
ATOM   4720  HE1 HIS A 309       3.271  -4.966  -8.142  1.00 80.21           H
ATOM   4721  NE2 HIS A 309       2.713  -3.422  -6.693  1.00 80.21           N
ATOM   4722  HN  HIS A 309       6.841  -3.998  -2.216  1.00 80.21           H
ATOM   4723  N   SER A 310       6.955  -1.402  -4.125  1.00 85.99           N
ATOM   4724  CA  SER A 310       7.038  -0.042  -4.631  1.00 85.99           C
ATOM   4725  C   SER A 310       8.360   0.161  -5.374  1.00 85.99           C
ATOM   4726  O   SER A 310       8.473   1.052  -6.214  1.00 85.99           O
ATOM   4727  HA  SER A 310       6.195   0.063  -5.314  1.00 85.99           H
ATOM   4728  CB  SER A 310       6.905   0.976  -3.497  1.00 85.99           C
ATOM   4729 1HB  SER A 310       7.661   0.775  -2.738  1.00 85.99           H
ATOM   4730 2HB  SER A 310       7.099   1.977  -3.883  1.00 85.99           H
ATOM   4731  OG  SER A 310       5.612   0.943  -2.898  1.00 85.99           O
ATOM   4732  HG  SER A 310       4.941   1.364  -3.509  1.00 85.99           H
ATOM   4733  HN  SER A 310       6.998  -1.486  -3.130  1.00 85.99           H
ATOM   4734  N   CYS A 311       9.326  -0.681  -5.038  1.00 88.55           N
ATOM   4735  CA  CYS A 311      10.636  -0.605  -5.661  1.00 88.55           C
ATOM   4736  C   CYS A 311      10.677  -1.605  -6.818  1.00 88.55           C
ATOM   4737  O   CYS A 311      11.560  -1.536  -7.672  1.00 88.55           O
ATOM   4738  HA  CYS A 311      10.749   0.416  -6.027  1.00 88.55           H
ATOM   4739  CB  CYS A 311      11.759  -0.854  -4.652  1.00 88.55           C
ATOM   4740 1HB  CYS A 311      12.713  -0.536  -5.071  1.00 88.55           H
ATOM   4741 2HB  CYS A 311      11.591  -0.258  -3.754  1.00 88.55           H
ATOM   4742  SG  CYS A 311      11.827  -2.630  -4.218  1.00 88.55           S
ATOM   4743  HG  CYS A 311      12.857  -2.530  -3.383  1.00 88.55           H
ATOM   4744  HN  CYS A 311       9.225  -1.405  -4.354  1.00 88.55           H
ATOM   4745  N   LEU A 312       9.711  -2.511  -6.809  1.00 86.18           N
ATOM   4746  CA  LEU A 312       9.711  -3.615  -7.754  1.00 86.18           C
ATOM   4747  C   LEU A 312       9.128  -3.140  -9.087  1.00 86.18           C
ATOM   4748  O   LEU A 312       9.575  -3.567 -10.151  1.00 86.18           O
ATOM   4749  HA  LEU A 312      10.749  -3.906  -7.916  1.00 86.18           H
ATOM   4750  CB  LEU A 312       8.988  -4.827  -7.163  1.00 86.18           C
ATOM   4751 1HB  LEU A 312       8.084  -4.477  -6.664  1.00 86.18           H
ATOM   4752 2HB  LEU A 312       8.671  -5.471  -7.983  1.00 86.18           H
ATOM   4753  CG  LEU A 312       9.791  -5.669  -6.171  1.00 86.18           C
ATOM   4754  HG  LEU A 312      10.129  -5.018  -5.364  1.00 86.18           H
ATOM   4755  CD1 LEU A 312       8.917  -6.755  -5.539  1.00 86.18           C
ATOM   4756 1HD1 LEU A 312       8.086  -6.289  -5.010  1.00 86.18           H
ATOM   4757 2HD1 LEU A 312       8.530  -7.409  -6.320  1.00 86.18           H
ATOM   4758 3HD1 LEU A 312       9.513  -7.339  -4.838  1.00 86.18           H
ATOM   4759  CD2 LEU A 312      11.041  -6.253  -6.833  1.00 86.18           C
ATOM   4760 1HD2 LEU A 312      10.747  -6.886  -7.670  1.00 86.18           H
ATOM   4761 2HD2 LEU A 312      11.673  -5.442  -7.194  1.00 86.18           H
ATOM   4762 3HD2 LEU A 312      11.594  -6.848  -6.105  1.00 86.18           H
ATOM   4763  HN  LEU A 312       8.939  -2.500  -6.173  1.00 86.18           H
ATOM   4764  N   ASN A 313       8.140  -2.264  -8.985  1.00 81.52           N
ATOM   4765  CA  ASN A 313       7.386  -1.847 -10.155  1.00 81.52           C
ATOM   4766  C   ASN A 313       8.356  -1.368 -11.237  1.00 81.52           C
ATOM   4767  O   ASN A 313       8.334  -1.867 -12.361  1.00 81.52           O
ATOM   4768  HA  ASN A 313       6.822  -2.728 -10.461  1.00 81.52           H
ATOM   4769  CB  ASN A 313       6.443  -0.690  -9.819  1.00 81.52           C
ATOM   4770 1HB  ASN A 313       6.937   0.000  -9.136  1.00 81.52           H
ATOM   4771 2HB  ASN A 313       6.211  -0.131 -10.725  1.00 81.52           H
ATOM   4772  CG  ASN A 313       5.149  -1.204  -9.185  1.00 81.52           C
ATOM   4773  OD1 ASN A 313       4.719  -2.324  -9.410  1.00 81.52           O
ATOM   4774  ND2 ASN A 313       4.553  -0.326  -8.383  1.00 81.52           N
ATOM   4775 1HD2 ASN A 313       4.958   0.577  -8.242  1.00 81.52           H
ATOM   4776 2HD2 ASN A 313       3.700  -0.569  -7.922  1.00 81.52           H
ATOM   4777  HN  ASN A 313       7.853  -1.842  -8.125  1.00 81.52           H
ATOM   4778  N   PRO A 314       9.220  -0.395 -10.920  1.00 83.42           N
ATOM   4779  CA  PRO A 314      10.140   0.153 -11.921  1.00 83.42           C
ATOM   4780  C   PRO A 314      10.949  -0.931 -12.615  1.00 83.42           C
ATOM   4781  O   PRO A 314      11.141  -0.886 -13.829  1.00 83.42           O
ATOM   4782  HA  PRO A 314       9.579   0.643 -12.717  1.00 83.42           H
ATOM   4783  CB  PRO A 314      11.031   1.099 -11.115  1.00 83.42           C
ATOM   4784 1HB  PRO A 314      11.930   0.597 -10.756  1.00 83.42           H
ATOM   4785 2HB  PRO A 314      11.360   1.949 -11.714  1.00 83.42           H
ATOM   4786  CG  PRO A 314      10.133   1.536  -9.963  1.00 83.42           C
ATOM   4787 1HG  PRO A 314      10.711   1.920  -9.123  1.00 83.42           H
ATOM   4788 2HG  PRO A 314       9.454   2.335 -10.260  1.00 83.42           H
ATOM   4789  CD  PRO A 314       9.390   0.258  -9.609  1.00 83.42           C
ATOM   4790 1HD  PRO A 314       9.963  -0.366  -8.923  1.00 83.42           H
ATOM   4791 2HD  PRO A 314       8.436   0.465  -9.126  1.00 83.42           H
ATOM   4792  N   VAL A 315      11.408  -1.884 -11.817  1.00 84.29           N
ATOM   4793  CA  VAL A 315      12.263  -2.941 -12.329  1.00 84.29           C
ATOM   4794  C   VAL A 315      11.479  -3.782 -13.338  1.00 84.29           C
ATOM   4795  O   VAL A 315      12.014  -4.174 -14.374  1.00 84.29           O
ATOM   4796  HA  VAL A 315      13.100  -2.468 -12.842  1.00 84.29           H
ATOM   4797  CB  VAL A 315      12.824  -3.768 -11.170  1.00 84.29           C
ATOM   4798  HB  VAL A 315      11.983  -4.200 -10.628  1.00 84.29           H
ATOM   4799  CG1 VAL A 315      13.691  -4.918 -11.687  1.00 84.29           C
ATOM   4800 1HG1 VAL A 315      13.090  -5.569 -12.322  1.00 84.29           H
ATOM   4801 2HG1 VAL A 315      14.523  -4.515 -12.263  1.00 84.29           H
ATOM   4802 3HG1 VAL A 315      14.077  -5.489 -10.842  1.00 84.29           H
ATOM   4803  CG2 VAL A 315      13.607  -2.886 -10.196  1.00 84.29           C
ATOM   4804 1HG2 VAL A 315      14.437  -2.412 -10.721  1.00 84.29           H
ATOM   4805 2HG2 VAL A 315      12.948  -2.118  -9.791  1.00 84.29           H
ATOM   4806 3HG2 VAL A 315      13.995  -3.498  -9.382  1.00 84.29           H
ATOM   4807  HN  VAL A 315      11.204  -1.942 -10.840  1.00 84.29           H
ATOM   4808  N   LEU A 316      10.222  -4.034 -13.001  1.00 83.05           N
ATOM   4809  CA  LEU A 316       9.374  -4.863 -13.841  1.00 83.05           C
ATOM   4810  C   LEU A 316       9.267  -4.232 -15.230  1.00 83.05           C
ATOM   4811  O   LEU A 316       9.313  -4.933 -16.240  1.00 83.05           O
ATOM   4812  HA  LEU A 316       9.860  -5.834 -13.939  1.00 83.05           H
ATOM   4813  CB  LEU A 316       8.021  -5.100 -13.167  1.00 83.05           C
ATOM   4814 1HB  LEU A 316       7.581  -4.132 -12.929  1.00 83.05           H
ATOM   4815 2HB  LEU A 316       7.360  -5.584 -13.886  1.00 83.05           H
ATOM   4816  CG  LEU A 316       8.047  -5.944 -11.891  1.00 83.05           C
ATOM   4817  HG  LEU A 316       8.708  -5.459 -11.173  1.00 83.05           H
ATOM   4818  CD1 LEU A 316       6.658  -6.013 -11.251  1.00 83.05           C
ATOM   4819 1HD1 LEU A 316       6.325  -5.006 -10.998  1.00 83.05           H
ATOM   4820 2HD1 LEU A 316       5.956  -6.462 -11.954  1.00 83.05           H
ATOM   4821 3HD1 LEU A 316       6.705  -6.618 -10.346  1.00 83.05           H
ATOM   4822  CD2 LEU A 316       8.620  -7.336 -12.165  1.00 83.05           C
ATOM   4823 1HD2 LEU A 316       8.004  -7.843 -12.908  1.00 83.05           H
ATOM   4824 2HD2 LEU A 316       9.639  -7.241 -12.542  1.00 83.05           H
ATOM   4825 3HD2 LEU A 316       8.627  -7.915 -11.242  1.00 83.05           H
ATOM   4826  HN  LEU A 316       9.785  -3.683 -12.174  1.00 83.05           H
ATOM   4827  N   TYR A 317       9.125  -2.915 -15.238  1.00 75.03           N
ATOM   4828  CA  TYR A 317       8.975  -2.185 -16.485  1.00 75.03           C
ATOM   4829  C   TYR A 317      10.232  -2.308 -17.348  1.00 75.03           C
ATOM   4830  O   TYR A 317      10.144  -2.388 -18.572  1.00 75.03           O
ATOM   4831  HA  TYR A 317       8.129  -2.613 -17.025  1.00 75.03           H
ATOM   4832  CB  TYR A 317       8.780  -0.718 -16.095  1.00 75.03           C
ATOM   4833 1HB  TYR A 317       9.654  -0.382 -15.537  1.00 75.03           H
ATOM   4834 2HB  TYR A 317       8.730  -0.116 -17.002  1.00 75.03           H
ATOM   4835  CG  TYR A 317       7.526  -0.459 -15.257  1.00 75.03           C
ATOM   4836  CD1 TYR A 317       6.422  -1.275 -15.396  1.00 75.03           C
ATOM   4837  HD1 TYR A 317       6.443  -2.105 -16.102  1.00 75.03           H
ATOM   4838  CD2 TYR A 317       7.500   0.592 -14.363  1.00 75.03           C
ATOM   4839  HD2 TYR A 317       8.372   1.237 -14.254  1.00 75.03           H
ATOM   4840  CE1 TYR A 317       5.243  -1.030 -14.607  1.00 75.03           C
ATOM   4841  HE1 TYR A 317       4.364  -1.667 -14.706  1.00 75.03           H
ATOM   4842  CE2 TYR A 317       6.321   0.837 -13.574  1.00 75.03           C
ATOM   4843  HE2 TYR A 317       6.286   1.663 -12.864  1.00 75.03           H
ATOM   4844  CZ  TYR A 317       5.250   0.013 -13.735  1.00 75.03           C
ATOM   4845  OH  TYR A 317       4.136   0.244 -12.990  1.00 75.03           O
ATOM   4846  HH  TYR A 317       4.275   1.045 -12.406  1.00 75.03           H
ATOM   4847  HN  TYR A 317       9.113  -2.349 -14.413  1.00 75.03           H
ATOM   4848  N   VAL A 318      11.374  -2.321 -16.675  1.00 76.30           N
ATOM   4849  CA  VAL A 318      12.650  -2.378 -17.368  1.00 76.30           C
ATOM   4850  C   VAL A 318      12.763  -3.711 -18.111  1.00 76.30           C
ATOM   4851  O   VAL A 318      13.105  -3.740 -19.292  1.00 76.30           O
ATOM   4852  HA  VAL A 318      12.665  -1.568 -18.097  1.00 76.30           H
ATOM   4853  CB  VAL A 318      13.793  -2.147 -16.378  1.00 76.30           C
ATOM   4854  HB  VAL A 318      13.675  -2.855 -15.558  1.00 76.30           H
ATOM   4855  CG1 VAL A 318      15.149  -2.411 -17.035  1.00 76.30           C
ATOM   4856 1HG1 VAL A 318      15.190  -3.443 -17.382  1.00 76.30           H
ATOM   4857 2HG1 VAL A 318      15.279  -1.738 -17.883  1.00 76.30           H
ATOM   4858 3HG1 VAL A 318      15.944  -2.239 -16.310  1.00 76.30           H
ATOM   4859  CG2 VAL A 318      13.733  -0.735 -15.791  1.00 76.30           C
ATOM   4860 1HG2 VAL A 318      13.814  -0.004 -16.596  1.00 76.30           H
ATOM   4861 2HG2 VAL A 318      12.786  -0.598 -15.270  1.00 76.30           H
ATOM   4862 3HG2 VAL A 318      14.557  -0.597 -15.091  1.00 76.30           H
ATOM   4863  HN  VAL A 318      11.435  -2.292 -15.678  1.00 76.30           H
ATOM   4864  N   PHE A 319      12.467  -4.781 -17.388  1.00 74.43           N
ATOM   4865  CA  PHE A 319      12.714  -6.120 -17.897  1.00 74.43           C
ATOM   4866  C   PHE A 319      11.591  -6.565 -18.836  1.00 74.43           C
ATOM   4867  O   PHE A 319      11.841  -7.244 -19.831  1.00 74.43           O
ATOM   4868  HA  PHE A 319      13.655  -6.088 -18.448  1.00 74.43           H
ATOM   4869  CB  PHE A 319      12.755  -7.058 -16.689  1.00 74.43           C
ATOM   4870 1HB  PHE A 319      11.954  -6.784 -16.003  1.00 74.43           H
ATOM   4871 2HB  PHE A 319      12.554  -8.075 -17.025  1.00 74.43           H
ATOM   4872  CG  PHE A 319      14.085  -7.040 -15.932  1.00 74.43           C
ATOM   4873  CD1 PHE A 319      15.202  -7.559 -16.509  1.00 74.43           C
ATOM   4874  HD1 PHE A 319      15.151  -7.987 -17.510  1.00 74.43           H
ATOM   4875  CD2 PHE A 319      14.149  -6.506 -14.683  1.00 74.43           C
ATOM   4876  HD2 PHE A 319      13.253  -6.090 -14.222  1.00 74.43           H
ATOM   4877  CE1 PHE A 319      16.436  -7.542 -15.806  1.00 74.43           C
ATOM   4878  HE1 PHE A 319      17.332  -7.958 -16.268  1.00 74.43           H
ATOM   4879  CE2 PHE A 319      15.383  -6.489 -13.981  1.00 74.43           C
ATOM   4880  HE2 PHE A 319      15.435  -6.061 -12.980  1.00 74.43           H
ATOM   4881  CZ  PHE A 319      16.501  -7.008 -14.557  1.00 74.43           C
ATOM   4882  HZ  PHE A 319      17.448  -6.995 -14.018  1.00 74.43           H
ATOM   4883  HN  PHE A 319      12.068  -4.745 -16.472  1.00 74.43           H
ATOM   4884  N   VAL A 320      10.378  -6.164 -18.487  1.00 77.42           N
ATOM   4885  CA  VAL A 320       9.195  -6.704 -19.136  1.00 77.42           C
ATOM   4886  C   VAL A 320       8.722  -5.730 -20.216  1.00 77.42           C
ATOM   4887  O   VAL A 320       8.083  -6.136 -21.186  1.00 77.42           O
ATOM   4888  HA  VAL A 320       9.481  -7.643 -19.611  1.00 77.42           H
ATOM   4889  CB  VAL A 320       8.119  -7.009 -18.092  1.00 77.42           C
ATOM   4890  HB  VAL A 320       7.753  -6.060 -17.701  1.00 77.42           H
ATOM   4891  CG1 VAL A 320       6.935  -7.744 -18.724  1.00 77.42           C
ATOM   4892 1HG1 VAL A 320       6.498  -7.123 -19.506  1.00 77.42           H
ATOM   4893 2HG1 VAL A 320       7.279  -8.684 -19.156  1.00 77.42           H
ATOM   4894 3HG1 VAL A 320       6.184  -7.948 -17.961  1.00 77.42           H
ATOM   4895  CG2 VAL A 320       8.699  -7.808 -16.923  1.00 77.42           C
ATOM   4896 1HG2 VAL A 320       9.104  -8.750 -17.293  1.00 77.42           H
ATOM   4897 2HG2 VAL A 320       9.493  -7.232 -16.448  1.00 77.42           H
ATOM   4898 3HG2 VAL A 320       7.913  -8.011 -16.196  1.00 77.42           H
ATOM   4899  HN  VAL A 320      10.196  -5.484 -17.776  1.00 77.42           H
ATOM   4900  N   GLY A 321       9.053  -4.464 -20.013  1.00 78.60           N
ATOM   4901  CA  GLY A 321       8.516  -3.406 -20.852  1.00 78.60           C
ATOM   4902  C   GLY A 321       9.462  -3.094 -22.013  1.00 78.60           C
ATOM   4903  O   GLY A 321      10.373  -2.280 -21.875  1.00 78.60           O
ATOM   4904 1HA  GLY A 321       7.543  -3.703 -21.241  1.00 78.60           H
ATOM   4905 2HA  GLY A 321       8.360  -2.507 -20.255  1.00 78.60           H
ATOM   4906  HN  GLY A 321       9.674  -4.157 -19.291  1.00 78.60           H
ATOM   4907  N   GLU A 322       9.213  -3.760 -23.132  1.00 69.06           N
ATOM   4908  CA  GLU A 322       9.937  -3.462 -24.356  1.00 69.06           C
ATOM   4909  C   GLU A 322       9.817  -1.976 -24.696  1.00 69.06           C
ATOM   4910  O   GLU A 322      10.804  -1.335 -25.053  1.00 69.06           O
ATOM   4911  HA  GLU A 322      10.977  -3.711 -24.145  1.00 69.06           H
ATOM   4912  CB  GLU A 322       9.439  -4.332 -25.512  1.00 69.06           C
ATOM   4913 1HB  GLU A 322       8.349  -4.324 -25.535  1.00 69.06           H
ATOM   4914 2HB  GLU A 322       9.891  -3.996 -26.446  1.00 69.06           H
ATOM   4915  CG  GLU A 322       9.865  -5.789 -25.326  1.00 69.06           C
ATOM   4916 1HG  GLU A 322      10.949  -5.844 -25.226  1.00 69.06           H
ATOM   4917 2HG  GLU A 322       9.439  -6.181 -24.403  1.00 69.06           H
ATOM   4918  CD  GLU A 322       9.413  -6.648 -26.509  1.00 69.06           C
ATOM   4919  OE1 GLU A 322       9.699  -7.864 -26.469  1.00 69.06           O
ATOM   4920  OE2 GLU A 322       8.791  -6.069 -27.426  1.00 69.06           O
ATOM   4921  HN  GLU A 322       8.533  -4.488 -23.210  1.00 69.06           H
ATOM   4922  N   ARG A 323       8.598  -1.470 -24.574  1.00 65.68           N
ATOM   4923  CA  ARG A 323       8.326  -0.082 -24.908  1.00 65.68           C
ATOM   4924  C   ARG A 323       9.088   0.850 -23.964  1.00 65.68           C
ATOM   4925  O   ARG A 323       9.751   1.785 -24.411  1.00 65.68           O
ATOM   4926  HA  ARG A 323       8.673   0.030 -25.935  1.00 65.68           H
ATOM   4927  CB  ARG A 323       6.830   0.223 -24.817  1.00 65.68           C
ATOM   4928 1HB  ARG A 323       6.276  -0.458 -25.463  1.00 65.68           H
ATOM   4929 2HB  ARG A 323       6.481   0.051 -23.799  1.00 65.68           H
ATOM   4930  CG  ARG A 323       6.540   1.670 -25.223  1.00 65.68           C
ATOM   4931 1HG  ARG A 323       7.059   2.351 -24.550  1.00 65.68           H
ATOM   4932 2HG  ARG A 323       6.928   1.854 -26.225  1.00 65.68           H
ATOM   4933  CD  ARG A 323       5.038   1.958 -25.191  1.00 65.68           C
ATOM   4934 1HD  ARG A 323       4.531   1.375 -25.960  1.00 65.68           H
ATOM   4935 2HD  ARG A 323       4.621   1.651 -24.232  1.00 65.68           H
ATOM   4936  NE  ARG A 323       4.794   3.401 -25.410  1.00 65.68           N
ATOM   4937  HE  ARG A 323       5.495   3.927 -25.892  1.00 65.68           H
ATOM   4938  CZ  ARG A 323       3.694   4.048 -25.001  1.00 65.68           C
ATOM   4939  NH1 ARG A 323       2.723   3.393 -24.349  1.00 65.68           N
ATOM   4940 1HH1 ARG A 323       2.817   2.415 -24.164  1.00 65.68           H
ATOM   4941 2HH1 ARG A 323       1.906   3.883 -24.047  1.00 65.68           H
ATOM   4942  NH2 ARG A 323       3.580   5.359 -25.254  1.00 65.68           N
ATOM   4943 1HH2 ARG A 323       2.765   5.856 -24.955  1.00 65.68           H
ATOM   4944 2HH2 ARG A 323       4.309   5.840 -25.741  1.00 65.68           H
ATOM   4945  HN  ARG A 323       7.806  -1.990 -24.253  1.00 65.68           H
ATOM   4946  N   PHE A 324       8.969   0.563 -22.676  1.00 79.00           N
ATOM   4947  CA  PHE A 324       9.593   1.396 -21.662  1.00 79.00           C
ATOM   4948  C   PHE A 324      11.118   1.360 -21.786  1.00 79.00           C
ATOM   4949  O   PHE A 324      11.779   2.390 -21.663  1.00 79.00           O
ATOM   4950  HA  PHE A 324       9.242   2.415 -21.820  1.00 79.00           H
ATOM   4951  CB  PHE A 324       9.190   0.823 -20.302  1.00 79.00           C
ATOM   4952 1HB  PHE A 324       8.103   0.766 -20.251  1.00 79.00           H
ATOM   4953 2HB  PHE A 324       9.567  -0.197 -20.222  1.00 79.00           H
ATOM   4954  CG  PHE A 324       9.700   1.634 -19.109  1.00 79.00           C
ATOM   4955  CD1 PHE A 324      10.844   1.264 -18.474  1.00 79.00           C
ATOM   4956  HD1 PHE A 324      11.397   0.389 -18.815  1.00 79.00           H
ATOM   4957  CD2 PHE A 324       9.009   2.726 -18.684  1.00 79.00           C
ATOM   4958  HD2 PHE A 324       8.092   3.023 -19.194  1.00 79.00           H
ATOM   4959  CE1 PHE A 324      11.317   2.017 -17.367  1.00 79.00           C
ATOM   4960  HE1 PHE A 324      12.233   1.720 -16.858  1.00 79.00           H
ATOM   4961  CE2 PHE A 324       9.482   3.479 -17.578  1.00 79.00           C
ATOM   4962  HE2 PHE A 324       8.928   4.354 -17.237  1.00 79.00           H
ATOM   4963  CZ  PHE A 324      10.626   3.109 -16.942  1.00 79.00           C
ATOM   4964  HZ  PHE A 324      10.989   3.687 -16.092  1.00 79.00           H
ATOM   4965  HN  PHE A 324       8.457  -0.221 -22.323  1.00 79.00           H
ATOM   4966  N   ARG A 325      11.632   0.163 -22.028  1.00 76.10           N
ATOM   4967  CA  ARG A 325      13.067  -0.024 -22.151  1.00 76.10           C
ATOM   4968  C   ARG A 325      13.621   0.843 -23.283  1.00 76.10           C
ATOM   4969  O   ARG A 325      14.684   1.446 -23.144  1.00 76.10           O
ATOM   4970  HA  ARG A 325      13.472   0.284 -21.186  1.00 76.10           H
ATOM   4971  CB  ARG A 325      13.410  -1.490 -22.426  1.00 76.10           C
ATOM   4972 1HB  ARG A 325      12.731  -2.137 -21.871  1.00 76.10           H
ATOM   4973 2HB  ARG A 325      13.265  -1.708 -23.484  1.00 76.10           H
ATOM   4974  CG  ARG A 325      14.855  -1.799 -22.029  1.00 76.10           C
ATOM   4975 1HG  ARG A 325      15.523  -1.057 -22.468  1.00 76.10           H
ATOM   4976 2HG  ARG A 325      14.963  -1.724 -20.947  1.00 76.10           H
ATOM   4977  CD  ARG A 325      15.264  -3.198 -22.493  1.00 76.10           C
ATOM   4978 1HD  ARG A 325      15.582  -3.167 -23.535  1.00 76.10           H
ATOM   4979 2HD  ARG A 325      16.116  -3.549 -21.910  1.00 76.10           H
ATOM   4980  NE  ARG A 325      14.128  -4.134 -22.340  1.00 76.10           N
ATOM   4981  HE  ARG A 325      13.330  -3.823 -21.823  1.00 76.10           H
ATOM   4982  CZ  ARG A 325      14.100  -5.372 -22.852  1.00 76.10           C
ATOM   4983  NH1 ARG A 325      15.140  -5.841 -23.554  1.00 76.10           N
ATOM   4984 1HH1 ARG A 325      15.945  -5.266 -23.699  1.00 76.10           H
ATOM   4985 2HH1 ARG A 325      15.112  -6.767 -23.932  1.00 76.10           H
ATOM   4986  NH2 ARG A 325      13.016  -6.134 -22.651  1.00 76.10           N
ATOM   4987 1HH2 ARG A 325      12.979  -7.060 -23.026  1.00 76.10           H
ATOM   4988 2HH2 ARG A 325      12.244  -5.776 -22.126  1.00 76.10           H
ATOM   4989  HN  ARG A 325      11.086  -0.668 -22.139  1.00 76.10           H
ATOM   4990  N   ARG A 326      12.875   0.879 -24.377  1.00 69.06           N
ATOM   4991  CA  ARG A 326      13.291   1.641 -25.542  1.00 69.06           C
ATOM   4992  C   ARG A 326      13.226   3.141 -25.246  1.00 69.06           C
ATOM   4993  O   ARG A 326      14.132   3.889 -25.611  1.00 69.06           O
ATOM   4994  HA  ARG A 326      14.316   1.323 -25.731  1.00 69.06           H
ATOM   4995  CB  ARG A 326      12.406   1.327 -26.750  1.00 69.06           C
ATOM   4996 1HB  ARG A 326      12.220   0.255 -26.800  1.00 69.06           H
ATOM   4997 2HB  ARG A 326      11.438   1.814 -26.633  1.00 69.06           H
ATOM   4998  CG  ARG A 326      13.065   1.797 -28.049  1.00 69.06           C
ATOM   4999 1HG  ARG A 326      13.197   2.879 -28.023  1.00 69.06           H
ATOM   5000 2HG  ARG A 326      14.058   1.357 -28.137  1.00 69.06           H
ATOM   5001  CD  ARG A 326      12.220   1.409 -29.264  1.00 69.06           C
ATOM   5002 1HD  ARG A 326      11.862   2.306 -29.770  1.00 69.06           H
ATOM   5003 2HD  ARG A 326      12.829   0.860 -29.981  1.00 69.06           H
ATOM   5004  NE  ARG A 326      11.071   0.579 -28.837  1.00 69.06           N
ATOM   5005  HE  ARG A 326      11.108   0.158 -27.931  1.00 69.06           H
ATOM   5006  CZ  ARG A 326       9.985   0.355 -29.589  1.00 69.06           C
ATOM   5007  NH1 ARG A 326       9.882   0.894 -30.812  1.00 69.06           N
ATOM   5008 1HH1 ARG A 326      10.619   1.467 -31.169  1.00 69.06           H
ATOM   5009 2HH1 ARG A 326       9.068   0.722 -31.367  1.00 69.06           H
ATOM   5010  NH2 ARG A 326       9.004  -0.415 -29.101  1.00 69.06           N
ATOM   5011 1HH2 ARG A 326       8.187  -0.592 -29.649  1.00 69.06           H
ATOM   5012 2HH2 ARG A 326       9.089  -0.813 -28.187  1.00 69.06           H
ATOM   5013  HN  ARG A 326      12.002   0.401 -24.475  1.00 69.06           H
ATOM   5014  N   ASP A 327      12.146   3.536 -24.589  1.00 79.30           N
ATOM   5015  CA  ASP A 327      11.917   4.941 -24.302  1.00 79.30           C
ATOM   5016  C   ASP A 327      12.919   5.411 -23.246  1.00 79.30           C
ATOM   5017  O   ASP A 327      13.340   6.567 -23.255  1.00 79.30           O
ATOM   5018  HA  ASP A 327      12.045   5.454 -25.255  1.00 79.30           H
ATOM   5019  CB  ASP A 327      10.508   5.168 -23.750  1.00 79.30           C
ATOM   5020 1HB  ASP A 327      10.311   4.462 -22.943  1.00 79.30           H
ATOM   5021 2HB  ASP A 327      10.437   6.169 -23.322  1.00 79.30           H
ATOM   5022  CG  ASP A 327       9.456   5.002 -24.848  1.00 79.30           C
ATOM   5023  OD1 ASP A 327       9.868   4.967 -26.028  1.00 79.30           O
ATOM   5024  OD2 ASP A 327       8.263   4.915 -24.484  1.00 79.30           O
ATOM   5025  HN  ASP A 327      11.436   2.915 -24.256  1.00 79.30           H
ATOM   5026  N   LEU A 328      13.272   4.491 -22.360  1.00 81.07           N
ATOM   5027  CA  LEU A 328      14.256   4.781 -21.331  1.00 81.07           C
ATOM   5028  C   LEU A 328      15.584   5.157 -21.992  1.00 81.07           C
ATOM   5029  O   LEU A 328      16.138   6.220 -21.718  1.00 81.07           O
ATOM   5030  HA  LEU A 328      13.895   5.642 -20.767  1.00 81.07           H
ATOM   5031  CB  LEU A 328      14.366   3.612 -20.350  1.00 81.07           C
ATOM   5032 1HB  LEU A 328      13.419   3.519 -19.819  1.00 81.07           H
ATOM   5033 2HB  LEU A 328      14.502   2.695 -20.923  1.00 81.07           H
ATOM   5034  CG  LEU A 328      15.492   3.706 -19.318  1.00 81.07           C
ATOM   5035  HG  LEU A 328      16.438   3.794 -19.852  1.00 81.07           H
ATOM   5036  CD1 LEU A 328      15.342   4.962 -18.456  1.00 81.07           C
ATOM   5037 1HD1 LEU A 328      15.376   5.846 -19.093  1.00 81.07           H
ATOM   5038 2HD1 LEU A 328      14.387   4.930 -17.931  1.00 81.07           H
ATOM   5039 3HD1 LEU A 328      16.154   5.004 -17.731  1.00 81.07           H
ATOM   5040  CD2 LEU A 328      15.566   2.435 -18.470  1.00 81.07           C
ATOM   5041 1HD2 LEU A 328      14.622   2.292 -17.946  1.00 81.07           H
ATOM   5042 2HD2 LEU A 328      15.756   1.578 -19.117  1.00 81.07           H
ATOM   5043 3HD2 LEU A 328      16.375   2.529 -17.745  1.00 81.07           H
ATOM   5044  HN  LEU A 328      12.899   3.563 -22.339  1.00 81.07           H
ATOM   5045  N   VAL A 329      16.055   4.264 -22.849  1.00 81.57           N
ATOM   5046  CA  VAL A 329      17.348   4.447 -23.486  1.00 81.57           C
ATOM   5047  C   VAL A 329      17.334   5.745 -24.296  1.00 81.57           C
ATOM   5048  O   VAL A 329      18.337   6.454 -24.356  1.00 81.57           O
ATOM   5049  HA  VAL A 329      18.094   4.535 -22.696  1.00 81.57           H
ATOM   5050  CB  VAL A 329      17.694   3.219 -24.330  1.00 81.57           C
ATOM   5051  HB  VAL A 329      16.872   3.047 -25.025  1.00 81.57           H
ATOM   5052  CG1 VAL A 329      18.962   3.460 -25.153  1.00 81.57           C
ATOM   5053 1HG1 VAL A 329      18.808   4.309 -25.818  1.00 81.57           H
ATOM   5054 2HG1 VAL A 329      19.796   3.669 -24.483  1.00 81.57           H
ATOM   5055 3HG1 VAL A 329      19.185   2.571 -25.744  1.00 81.57           H
ATOM   5056  CG2 VAL A 329      17.838   1.973 -23.454  1.00 81.57           C
ATOM   5057 1HG2 VAL A 329      18.633   2.131 -22.725  1.00 81.57           H
ATOM   5058 2HG2 VAL A 329      16.899   1.786 -22.933  1.00 81.57           H
ATOM   5059 3HG2 VAL A 329      18.084   1.115 -24.080  1.00 81.57           H
ATOM   5060  HN  VAL A 329      15.571   3.429 -23.109  1.00 81.57           H
ATOM   5061  N   LYS A 330      16.185   6.016 -24.898  1.00 75.28           N
ATOM   5062  CA  LYS A 330      16.022   7.225 -25.688  1.00 75.28           C
ATOM   5063  C   LYS A 330      16.200   8.447 -24.785  1.00 75.28           C
[truncated: 117,478 more chars]
