# Supplementary material for: Noncanonical roles of chemokine regions in CCR9 activation revealed by structural modeling and mutational mapping
Source: Nat Commun. 2025 Aug 18;16:7695. doi: 10.1038/s41467-025-62321-9 (PMC12361432; doi:10.1038/s41467-025-62321-9)
Supplement: Supplementary file 7 — Supplementary Data 5 [file 41467_2025_62321_MOESM7_ESM.zip › CCR9_CCL25x1P6_11_rnk2.pdb]

ATOM      1  N   GLU A  20      -5.592  -5.697  57.895  1.00 49.69           N
ATOM      2  CA  GLU A  20      -5.471  -6.754  56.905  1.00 49.69           C
ATOM      3  C   GLU A  20      -5.878  -8.098  57.511  1.00 49.69           C
ATOM      4  O   GLU A  20      -5.057  -8.784  58.117  1.00 49.69           O
ATOM      5  HA  GLU A  20      -6.162  -6.483  56.106  1.00 49.69           H
ATOM      6  CB  GLU A  20      -4.051  -6.815  56.339  1.00 49.69           C
ATOM      7 1HB  GLU A  20      -3.330  -6.624  57.135  1.00 49.69           H
ATOM      8 2HB  GLU A  20      -3.896  -7.770  55.838  1.00 49.69           H
ATOM      9  CG  GLU A  20      -3.835  -5.732  55.280  1.00 49.69           C
ATOM     10 1HG  GLU A  20      -4.726  -5.643  54.659  1.00 49.69           H
ATOM     11 2HG  GLU A  20      -3.687  -4.768  55.766  1.00 49.69           H
ATOM     12  CD  GLU A  20      -2.625  -6.058  54.402  1.00 49.69           C
ATOM     13  OE1 GLU A  20      -2.596  -5.543  53.263  1.00 49.69           O
ATOM     14  OE2 GLU A  20      -1.757  -6.814  54.889  1.00 49.69           O
ATOM     15  HN  GLU A  20      -5.924  -5.993  58.790  1.00 49.69           H
ATOM     16  N   SER A  21      -7.147  -8.434  57.326  1.00 57.73           N
ATOM     17  CA  SER A  21      -7.646  -9.732  57.747  1.00 57.73           C
ATOM     18  C   SER A  21      -6.845 -10.846  57.069  1.00 57.73           C
ATOM     19  O   SER A  21      -6.396 -10.689  55.935  1.00 57.73           O
ATOM     20  HA  SER A  21      -7.501  -9.760  58.827  1.00 57.73           H
ATOM     21  CB  SER A  21      -9.135  -9.879  57.429  1.00 57.73           C
ATOM     22 1HB  SER A  21      -9.485 -10.852  57.774  1.00 57.73           H
ATOM     23 2HB  SER A  21      -9.699  -9.125  57.977  1.00 57.73           H
ATOM     24  OG  SER A  21      -9.398  -9.749  56.035  1.00 57.73           O
ATOM     25  HG  SER A  21      -9.758 -10.608  55.672  1.00 57.73           H
ATOM     26  HN  SER A  21      -7.826  -7.838  56.899  1.00 57.73           H
ATOM     27  N   THR A  22      -6.691 -11.945  57.792  1.00 58.58           N
ATOM     28  CA  THR A  22      -5.970 -13.092  57.267  1.00 58.58           C
ATOM     29  C   THR A  22      -6.551 -13.514  55.916  1.00 58.58           C
ATOM     30  O   THR A  22      -5.824 -13.986  55.044  1.00 58.58           O
ATOM     31  HA  THR A  22      -4.936 -12.797  57.092  1.00 58.58           H
ATOM     32  CB  THR A  22      -6.014 -14.201  58.320  1.00 58.58           C
ATOM     33  HB  THR A  22      -5.870 -15.179  57.861  1.00 58.58           H
ATOM     34  OG1 THR A  22      -7.264 -14.008  58.976  1.00 58.58           O
ATOM     35  HG1 THR A  22      -8.002 -14.401  58.428  1.00 58.58           H
ATOM     36  CG2 THR A  22      -4.977 -13.999  59.426  1.00 58.58           C
ATOM     37 1HG2 THR A  22      -5.163 -13.050  59.930  1.00 58.58           H
ATOM     38 2HG2 THR A  22      -3.978 -13.989  58.991  1.00 58.58           H
ATOM     39 3HG2 THR A  22      -5.051 -14.813  60.147  1.00 58.58           H
ATOM     40  HN  THR A  22      -7.049 -12.059  58.719  1.00 58.58           H
ATOM     41  N   SER A  23      -7.856 -13.328  55.785  1.00 62.10           N
ATOM     42  CA  SER A  23      -8.536 -13.643  54.540  1.00 62.10           C
ATOM     43  C   SER A  23      -8.008 -12.750  53.415  1.00 62.10           C
ATOM     44  O   SER A  23      -7.853 -13.201  52.281  1.00 62.10           O
ATOM     45  HA  SER A  23      -8.303 -14.688  54.340  1.00 62.10           H
ATOM     46  CB  SER A  23     -10.050 -13.477  54.682  1.00 62.10           C
ATOM     47 1HB  SER A  23     -10.538 -13.799  53.761  1.00 62.10           H
ATOM     48 2HB  SER A  23     -10.413 -14.126  55.478  1.00 62.10           H
ATOM     49  OG  SER A  23     -10.416 -12.129  54.965  1.00 62.10           O
ATOM     50  HG  SER A  23     -11.411 -12.034  54.948  1.00 62.10           H
ATOM     51  HN  SER A  23      -8.446 -12.970  56.509  1.00 62.10           H
ATOM     52  N   SER A  24      -7.745 -11.500  53.768  1.00 66.85           N
ATOM     53  CA  SER A  24      -7.257 -10.535  52.798  1.00 66.85           C
ATOM     54  C   SER A  24      -5.886 -10.966  52.275  1.00 66.85           C
ATOM     55  O   SER A  24      -5.579 -10.778  51.099  1.00 66.85           O
ATOM     56  HA  SER A  24      -7.992 -10.539  51.993  1.00 66.85           H
ATOM     57  CB  SER A  24      -7.177  -9.134  53.408  1.00 66.85           C
ATOM     58 1HB  SER A  24      -8.184  -8.766  53.605  1.00 66.85           H
ATOM     59 2HB  SER A  24      -6.662  -9.185  54.367  1.00 66.85           H
ATOM     60  OG  SER A  24      -6.497  -8.218  52.553  1.00 66.85           O
ATOM     61  HG  SER A  24      -6.387  -7.338  53.014  1.00 66.85           H
ATOM     62  HN  SER A  24      -7.860 -11.146  54.696  1.00 66.85           H
ATOM     63  N   MET A  25      -5.097 -11.536  53.175  1.00 63.51           N
ATOM     64  CA  MET A  25      -3.780 -12.030  52.810  1.00 63.51           C
ATOM     65  C   MET A  25      -3.887 -13.274  51.925  1.00 63.51           C
ATOM     66  O   MET A  25      -3.158 -13.406  50.944  1.00 63.51           O
ATOM     67  HA  MET A  25      -3.307 -11.220  52.254  1.00 63.51           H
ATOM     68  CB  MET A  25      -2.993 -12.370  54.077  1.00 63.51           C
ATOM     69 1HB  MET A  25      -3.675 -12.728  54.848  1.00 63.51           H
ATOM     70 2HB  MET A  25      -2.294 -13.180  53.868  1.00 63.51           H
ATOM     71  CG  MET A  25      -2.229 -11.149  54.592  1.00 63.51           C
ATOM     72 1HG  MET A  25      -2.877 -10.273  54.581  1.00 63.51           H
ATOM     73 2HG  MET A  25      -1.926 -11.309  55.626  1.00 63.51           H
ATOM     74  SD  MET A  25      -0.791 -10.855  53.575  1.00 63.51           S
ATOM     75  CE  MET A  25       0.496 -11.039  54.798  1.00 63.51           C
ATOM     76 1HE  MET A  25       0.355 -10.302  55.588  1.00 63.51           H
ATOM     77 2HE  MET A  25       0.452 -12.041  55.224  1.00 63.51           H
ATOM     78 3HE  MET A  25       1.468 -10.886  54.328  1.00 63.51           H
ATOM     79  HN  MET A  25      -5.344 -11.661  54.135  1.00 63.51           H
ATOM     80  N   GLU A  26      -4.802 -14.153  52.304  1.00 57.58           N
ATOM     81  CA  GLU A  26      -5.002 -15.390  51.568  1.00 57.58           C
ATOM     82  C   GLU A  26      -5.477 -15.090  50.145  1.00 57.58           C
ATOM     83  O   GLU A  26      -5.022 -15.717  49.190  1.00 57.58           O
ATOM     84  HA  GLU A  26      -4.024 -15.871  51.538  1.00 57.58           H
ATOM     85  CB  GLU A  26      -5.989 -16.307  52.293  1.00 57.58           C
ATOM     86 1HB  GLU A  26      -6.780 -15.709  52.747  1.00 57.58           H
ATOM     87 2HB  GLU A  26      -6.363 -17.063  51.603  1.00 57.58           H
ATOM     88  CG  GLU A  26      -5.300 -17.064  53.431  1.00 57.58           C
ATOM     89 1HG  GLU A  26      -4.441 -17.610  53.041  1.00 57.58           H
ATOM     90 2HG  GLU A  26      -4.921 -16.355  54.167  1.00 57.58           H
ATOM     91  CD  GLU A  26      -6.268 -18.039  54.105  1.00 57.58           C
ATOM     92  OE1 GLU A  26      -5.764 -19.011  54.709  1.00 57.58           O
ATOM     93  OE2 GLU A  26      -7.488 -17.790  54.001  1.00 57.58           O
ATOM     94  HN  GLU A  26      -5.400 -14.032  53.097  1.00 57.58           H
ATOM     95  N   ASP A  27      -6.385 -14.130  50.048  1.00 64.98           N
ATOM     96  CA  ASP A  27      -6.961 -13.771  48.764  1.00 64.98           C
ATOM     97  C   ASP A  27      -5.847 -13.310  47.821  1.00 64.98           C
ATOM     98  O   ASP A  27      -5.867 -13.622  46.632  1.00 64.98           O
ATOM     99  HA  ASP A  27      -7.459 -14.674  48.411  1.00 64.98           H
ATOM    100  CB  ASP A  27      -7.962 -12.623  48.910  1.00 64.98           C
ATOM    101 1HB  ASP A  27      -7.543 -11.851  49.555  1.00 64.98           H
ATOM    102 2HB  ASP A  27      -8.139 -12.164  47.937  1.00 64.98           H
ATOM    103  CG  ASP A  27      -9.285 -13.121  49.494  1.00 64.98           C
ATOM    104  OD1 ASP A  27      -9.519 -14.346  49.407  1.00 64.98           O
ATOM    105  OD2 ASP A  27     -10.034 -12.265  50.014  1.00 64.98           O
ATOM    106  HN  ASP A  27      -6.726 -13.603  50.827  1.00 64.98           H
ATOM    107  N   TYR A  28      -4.902 -12.575  48.389  1.00 63.83           N
ATOM    108  CA  TYR A  28      -3.800 -12.039  47.607  1.00 63.83           C
ATOM    109  C   TYR A  28      -2.830 -13.148  47.196  1.00 63.83           C
ATOM    110  O   TYR A  28      -2.296 -13.132  46.088  1.00 63.83           O
ATOM    111  HA  TYR A  28      -4.216 -11.579  46.711  1.00 63.83           H
ATOM    112  CB  TYR A  28      -3.072 -11.055  48.525  1.00 63.83           C
ATOM    113 1HB  TYR A  28      -3.773 -10.285  48.844  1.00 63.83           H
ATOM    114 2HB  TYR A  28      -2.747 -11.583  49.422  1.00 63.83           H
ATOM    115  CG  TYR A  28      -1.858 -10.384  47.878  1.00 63.83           C
ATOM    116  CD1 TYR A  28      -0.596 -10.908  48.069  1.00 63.83           C
ATOM    117  HD1 TYR A  28      -0.464 -11.802  48.679  1.00 63.83           H
ATOM    118  CD2 TYR A  28      -2.026  -9.253  47.105  1.00 63.83           C
ATOM    119  HD2 TYR A  28      -3.023  -8.838  46.955  1.00 63.83           H
ATOM    120  CE1 TYR A  28       0.546 -10.276  47.460  1.00 63.83           C
ATOM    121  HE1 TYR A  28       1.548 -10.680  47.602  1.00 63.83           H
ATOM    122  CE2 TYR A  28      -0.884  -8.621  46.497  1.00 63.83           C
ATOM    123  HE2 TYR A  28      -1.003  -7.727  45.884  1.00 63.83           H
ATOM    124  CZ  TYR A  28       0.345  -9.164  46.704  1.00 63.83           C
ATOM    125  OH  TYR A  28       1.424  -8.567  46.130  1.00 63.83           O
ATOM    126  HH  TYR A  28       1.152  -7.700  45.711  1.00 63.83           H
ATOM    127  HN  TYR A  28      -4.881 -12.344  49.361  1.00 63.83           H
ATOM    128  N   VAL A  29      -2.631 -14.086  48.110  1.00 64.44           N
ATOM    129  CA  VAL A  29      -1.676 -15.158  47.887  1.00 64.44           C
ATOM    130  C   VAL A  29      -2.241 -16.132  46.851  1.00 64.44           C
ATOM    131  O   VAL A  29      -1.505 -16.645  46.010  1.00 64.44           O
ATOM    132  HA  VAL A  29      -0.766 -14.711  47.488  1.00 64.44           H
ATOM    133  CB  VAL A  29      -1.329 -15.834  49.215  1.00 64.44           C
ATOM    134  HB  VAL A  29      -2.263 -16.118  49.701  1.00 64.44           H
ATOM    135  CG1 VAL A  29      -0.513 -17.108  48.985  1.00 64.44           C
ATOM    136 1HG1 VAL A  29      -1.091 -17.805  48.379  1.00 64.44           H
ATOM    137 2HG1 VAL A  29       0.413 -16.857  48.468  1.00 64.44           H
ATOM    138 3HG1 VAL A  29      -0.280 -17.568  49.946  1.00 64.44           H
ATOM    139  CG2 VAL A  29      -0.590 -14.869  50.145  1.00 64.44           C
ATOM    140 1HG2 VAL A  29       0.334 -14.541  49.668  1.00 64.44           H
ATOM    141 2HG2 VAL A  29      -1.222 -14.004  50.347  1.00 64.44           H
ATOM    142 3HG2 VAL A  29      -0.355 -15.375  51.081  1.00 64.44           H
ATOM    143  HN  VAL A  29      -3.109 -14.121  48.988  1.00 64.44           H
ATOM    144  N   ASN A  30      -3.544 -16.357  46.946  1.00 59.28           N
ATOM    145  CA  ASN A  30      -4.193 -17.355  46.113  1.00 59.28           C
ATOM    146  C   ASN A  30      -4.549 -16.732  44.762  1.00 59.28           C
ATOM    147  O   ASN A  30      -4.989 -17.429  43.849  1.00 59.28           O
ATOM    148  HA  ASN A  30      -3.470 -18.166  46.021  1.00 59.28           H
ATOM    149  CB  ASN A  30      -5.487 -17.854  46.759  1.00 59.28           C
ATOM    150 1HB  ASN A  30      -6.108 -17.004  47.042  1.00 59.28           H
ATOM    151 2HB  ASN A  30      -6.057 -18.438  46.036  1.00 59.28           H
ATOM    152  CG  ASN A  30      -5.190 -18.708  47.993  1.00 59.28           C
ATOM    153  OD1 ASN A  30      -4.138 -19.312  48.123  1.00 59.28           O
ATOM    154  ND2 ASN A  30      -6.173 -18.724  48.889  1.00 59.28           N
ATOM    155 1HD2 ASN A  30      -7.011 -18.206  48.721  1.00 59.28           H
ATOM    156 2HD2 ASN A  30      -6.073 -19.255  49.731  1.00 59.28           H
ATOM    157  HN  ASN A  30      -4.150 -15.873  47.576  1.00 59.28           H
ATOM    158  N   PHE A  31      -4.345 -15.425  44.677  1.00 66.10           N
ATOM    159  CA  PHE A  31      -4.605 -14.706  43.441  1.00 66.10           C
ATOM    160  C   PHE A  31      -3.684 -15.191  42.320  1.00 66.10           C
ATOM    161  O   PHE A  31      -2.465 -15.218  42.482  1.00 66.10           O
ATOM    162  HA  PHE A  31      -5.642 -14.900  43.166  1.00 66.10           H
ATOM    163  CB  PHE A  31      -4.321 -13.228  43.715  1.00 66.10           C
ATOM    164 1HB  PHE A  31      -4.868 -12.923  44.608  1.00 66.10           H
ATOM    165 2HB  PHE A  31      -3.260 -13.107  43.934  1.00 66.10           H
ATOM    166  CG  PHE A  31      -4.699 -12.297  42.561  1.00 66.10           C
ATOM    167  CD1 PHE A  31      -3.739 -11.847  41.709  1.00 66.10           C
ATOM    168  HD1 PHE A  31      -2.702 -12.150  41.847  1.00 66.10           H
ATOM    169  CD2 PHE A  31      -5.994 -11.919  42.388  1.00 66.10           C
ATOM    170  HD2 PHE A  31      -6.763 -12.280  43.071  1.00 66.10           H
ATOM    171  CE1 PHE A  31      -4.090 -10.984  40.638  1.00 66.10           C
ATOM    172  HE1 PHE A  31      -3.321 -10.623  39.954  1.00 66.10           H
ATOM    173  CE2 PHE A  31      -6.344 -11.055  41.317  1.00 66.10           C
ATOM    174  HE2 PHE A  31      -7.382 -10.753  41.178  1.00 66.10           H
ATOM    175  CZ  PHE A  31      -5.385 -10.606  40.464  1.00 66.10           C
ATOM    176  HZ  PHE A  31      -5.654  -9.943  39.642  1.00 66.10           H
ATOM    177  HN  PHE A  31      -4.010 -14.861  45.431  1.00 66.10           H
ATOM    178  N   ASN A  32      -4.301 -15.561  41.208  1.00 59.50           N
ATOM    179  CA  ASN A  32      -3.551 -16.035  40.058  1.00 59.50           C
ATOM    180  C   ASN A  32      -3.013 -14.835  39.275  1.00 59.50           C
ATOM    181  O   ASN A  32      -3.726 -14.250  38.462  1.00 59.50           O
ATOM    182  HA  ASN A  32      -2.754 -16.655  40.470  1.00 59.50           H
ATOM    183  CB  ASN A  32      -4.440 -16.852  39.118  1.00 59.50           C
ATOM    184 1HB  ASN A  32      -5.005 -17.586  39.693  1.00 59.50           H
ATOM    185 2HB  ASN A  32      -5.166 -16.196  38.637  1.00 59.50           H
ATOM    186  CG  ASN A  32      -3.604 -17.564  38.053  1.00 59.50           C
ATOM    187  OD1 ASN A  32      -2.392 -17.443  37.994  1.00 59.50           O
ATOM    188  ND2 ASN A  32      -4.318 -18.312  37.216  1.00 59.50           N
ATOM    189 1HD2 ASN A  32      -5.311 -18.369  37.319  1.00 59.50           H
ATOM    190 2HD2 ASN A  32      -3.862 -18.818  36.484  1.00 59.50           H
ATOM    191  HN  ASN A  32      -5.293 -15.541  41.086  1.00 59.50           H
ATOM    192  N   PHE A  33      -1.759 -14.505  39.549  1.00 62.10           N
ATOM    193  CA  PHE A  33      -1.089 -13.442  38.819  1.00 62.10           C
ATOM    194  C   PHE A  33      -0.597 -13.939  37.458  1.00 62.10           C
ATOM    195  O   PHE A  33       0.595 -13.866  37.161  1.00 62.10           O
ATOM    196  HA  PHE A  33      -1.816 -12.643  38.671  1.00 62.10           H
ATOM    197  CB  PHE A  33       0.116 -13.013  39.658  1.00 62.10           C
ATOM    198 1HB  PHE A  33       0.708 -13.895  39.902  1.00 62.10           H
ATOM    199 2HB  PHE A  33       0.749 -12.359  39.059  1.00 62.10           H
ATOM    200  CG  PHE A  33      -0.255 -12.291  40.955  1.00 62.10           C
ATOM    201  CD1 PHE A  33      -0.526 -10.958  40.938  1.00 62.10           C
ATOM    202  HD1 PHE A  33      -0.478 -10.405  40.000  1.00 62.10           H
ATOM    203  CD2 PHE A  33      -0.314 -12.982  42.125  1.00 62.10           C
ATOM    204  HD2 PHE A  33      -0.098 -14.050  42.139  1.00 62.10           H
ATOM    205  CE1 PHE A  33      -0.870 -10.288  42.142  1.00 62.10           C
ATOM    206  HE1 PHE A  33      -1.086  -9.220  42.128  1.00 62.10           H
ATOM    207  CE2 PHE A  33      -0.659 -12.312  43.329  1.00 62.10           C
ATOM    208  HE2 PHE A  33      -0.706 -12.865  44.267  1.00 62.10           H
ATOM    209  CZ  PHE A  33      -0.929 -10.979  43.312  1.00 62.10           C
ATOM    210  HZ  PHE A  33      -1.193 -10.465  44.236  1.00 62.10           H
ATOM    211  HN  PHE A  33      -1.205 -14.948  40.254  1.00 62.10           H
ATOM    212  N   THR A  34      -1.538 -14.433  36.668  1.00 61.93           N
ATOM    213  CA  THR A  34      -1.295 -14.635  35.250  1.00 61.93           C
ATOM    214  C   THR A  34      -0.811 -13.337  34.601  1.00 61.93           C
ATOM    215  O   THR A  34      -1.446 -12.294  34.742  1.00 61.93           O
ATOM    216  HA  THR A  34      -0.494 -15.366  35.139  1.00 61.93           H
ATOM    217  CB  THR A  34      -2.578 -15.186  34.623  1.00 61.93           C
ATOM    218  HB  THR A  34      -3.344 -14.413  34.564  1.00 61.93           H
ATOM    219  OG1 THR A  34      -2.903 -16.313  35.432  1.00 61.93           O
ATOM    220  HG1 THR A  34      -2.109 -16.916  35.514  1.00 61.93           H
ATOM    221  CG2 THR A  34      -2.343 -15.780  33.233  1.00 61.93           C
ATOM    222 1HG2 THR A  34      -1.626 -16.598  33.304  1.00 61.93           H
ATOM    223 2HG2 THR A  34      -1.950 -15.009  32.570  1.00 61.93           H
ATOM    224 3HG2 THR A  34      -3.285 -16.156  32.835  1.00 61.93           H
ATOM    225  HN  THR A  34      -2.452 -14.692  36.981  1.00 61.93           H
ATOM    226  N   ASP A  35       0.310 -13.444  33.903  1.00 67.54           N
ATOM    227  CA  ASP A  35       0.956 -12.271  33.340  1.00 67.54           C
ATOM    228  C   ASP A  35       0.303 -11.928  31.999  1.00 67.54           C
ATOM    229  O   ASP A  35       0.773 -12.360  30.947  1.00 67.54           O
ATOM    230  HA  ASP A  35       0.820 -11.485  34.082  1.00 67.54           H
ATOM    231  CB  ASP A  35       2.444 -12.527  33.089  1.00 67.54           C
ATOM    232 1HB  ASP A  35       2.823 -13.237  33.825  1.00 67.54           H
ATOM    233 2HB  ASP A  35       2.578 -12.983  32.108  1.00 67.54           H
ATOM    234  CG  ASP A  35       3.245 -11.227  33.167  1.00 67.54           C
ATOM    235  OD1 ASP A  35       2.606 -10.180  33.410  1.00 67.54           O
ATOM    236  OD2 ASP A  35       4.479 -11.308  32.982  1.00 67.54           O
ATOM    237  HN  ASP A  35       0.775 -14.311  33.720  1.00 67.54           H
ATOM    238  N   PHE A  36      -0.770 -11.156  32.080  1.00 81.89           N
ATOM    239  CA  PHE A  36      -1.459 -10.704  30.883  1.00 81.89           C
ATOM    240  C   PHE A  36      -0.781  -9.465  30.295  1.00 81.89           C
ATOM    241  O   PHE A  36      -1.120  -9.030  29.195  1.00 81.89           O
ATOM    242  HA  PHE A  36      -1.416 -11.518  30.159  1.00 81.89           H
ATOM    243  CB  PHE A  36      -2.886 -10.342  31.298  1.00 81.89           C
ATOM    244 1HB  PHE A  36      -2.845  -9.658  32.146  1.00 81.89           H
ATOM    245 2HB  PHE A  36      -3.367  -9.806  30.480  1.00 81.89           H
ATOM    246  CG  PHE A  36      -3.750 -11.547  31.675  1.00 81.89           C
ATOM    247  CD1 PHE A  36      -3.726 -12.668  30.906  1.00 81.89           C
ATOM    248  HD1 PHE A  36      -3.092 -12.708  30.020  1.00 81.89           H
ATOM    249  CD2 PHE A  36      -4.541 -11.498  32.780  1.00 81.89           C
ATOM    250  HD2 PHE A  36      -4.560 -10.599  33.397  1.00 81.89           H
ATOM    251  CE1 PHE A  36      -4.527 -13.787  31.256  1.00 81.89           C
ATOM    252  HE1 PHE A  36      -4.508 -14.686  30.639  1.00 81.89           H
ATOM    253  CE2 PHE A  36      -5.342 -12.617  33.131  1.00 81.89           C
ATOM    254  HE2 PHE A  36      -5.976 -12.577  34.016  1.00 81.89           H
ATOM    255  CZ  PHE A  36      -5.318 -13.738  32.361  1.00 81.89           C
ATOM    256  HZ  PHE A  36      -5.933 -14.597  32.630  1.00 81.89           H
ATOM    257  HN  PHE A  36      -1.168 -10.840  32.941  1.00 81.89           H
ATOM    258  N   TYR A  37       0.164  -8.930  31.054  1.00 86.74           N
ATOM    259  CA  TYR A  37       0.948  -7.800  30.587  1.00 86.74           C
ATOM    260  C   TYR A  37       2.141  -8.267  29.752  1.00 86.74           C
ATOM    261  O   TYR A  37       3.109  -8.803  30.290  1.00 86.74           O
ATOM    262  HA  TYR A  37       0.303  -7.175  29.969  1.00 86.74           H
ATOM    263  CB  TYR A  37       1.465  -7.097  31.845  1.00 86.74           C
ATOM    264 1HB  TYR A  37       0.629  -6.927  32.523  1.00 86.74           H
ATOM    265 2HB  TYR A  37       2.162  -7.760  32.358  1.00 86.74           H
ATOM    266  CG  TYR A  37       2.161  -5.763  31.571  1.00 86.74           C
ATOM    267  CD1 TYR A  37       3.535  -5.712  31.453  1.00 86.74           C
ATOM    268  HD1 TYR A  37       4.124  -6.623  31.556  1.00 86.74           H
ATOM    269  CD2 TYR A  37       1.414  -4.609  31.441  1.00 86.74           C
ATOM    270  HD2 TYR A  37       0.328  -4.650  31.533  1.00 86.74           H
ATOM    271  CE1 TYR A  37       4.189  -4.455  31.195  1.00 86.74           C
ATOM    272  HE1 TYR A  37       5.274  -4.401  31.100  1.00 86.74           H
ATOM    273  CE2 TYR A  37       2.068  -3.353  31.183  1.00 86.74           C
ATOM    274  HE2 TYR A  37       1.490  -2.435  31.078  1.00 86.74           H
ATOM    275  CZ  TYR A  37       3.424  -3.338  31.073  1.00 86.74           C
ATOM    276  OH  TYR A  37       4.042  -2.151  30.829  1.00 86.74           O
ATOM    277  HH  TYR A  37       5.014  -2.302  30.651  1.00 86.74           H
ATOM    278  HN  TYR A  37       0.397  -9.257  31.970  1.00 86.74           H
ATOM    279  N   CYS A  38       2.033  -8.047  28.449  1.00 90.37           N
ATOM    280  CA  CYS A  38       3.033  -8.547  27.521  1.00 90.37           C
ATOM    281  C   CYS A  38       4.055  -7.436  27.272  1.00 90.37           C
ATOM    282  O   CYS A  38       3.720  -6.392  26.715  1.00 90.37           O
ATOM    283  HA  CYS A  38       3.504  -9.406  28.000  1.00 90.37           H
ATOM    284  CB  CYS A  38       2.399  -9.041  26.219  1.00 90.37           C
ATOM    285 1HB  CYS A  38       1.602  -9.751  26.440  1.00 90.37           H
ATOM    286 2HB  CYS A  38       1.944  -8.206  25.687  1.00 90.37           H
ATOM    287  SG  CYS A  38       3.669  -9.835  25.167  1.00 90.37           S
ATOM    288  HN  CYS A  38       1.282  -7.540  28.028  1.00 90.37           H
ATOM    289  N   GLU A  39       5.282  -7.699  27.698  1.00 82.61           N
ATOM    290  CA  GLU A  39       6.396  -6.833  27.350  1.00 82.61           C
ATOM    291  C   GLU A  39       6.983  -7.241  25.997  1.00 82.61           C
ATOM    292  O   GLU A  39       7.389  -8.388  25.813  1.00 82.61           O
ATOM    293  HA  GLU A  39       5.974  -5.830  27.283  1.00 82.61           H
ATOM    294  CB  GLU A  39       7.469  -6.854  28.441  1.00 82.61           C
ATOM    295 1HB  GLU A  39       7.806  -7.877  28.604  1.00 82.61           H
ATOM    296 2HB  GLU A  39       8.276  -6.171  28.176  1.00 82.61           H
ATOM    297  CG  GLU A  39       6.905  -6.357  29.773  1.00 82.61           C
ATOM    298 1HG  GLU A  39       6.428  -5.388  29.632  1.00 82.61           H
ATOM    299 2HG  GLU A  39       6.134  -7.044  30.124  1.00 82.61           H
ATOM    300  CD  GLU A  39       8.009  -6.240  30.826  1.00 82.61           C
ATOM    301  OE1 GLU A  39       7.706  -5.689  31.907  1.00 82.61           O
ATOM    302  OE2 GLU A  39       9.130  -6.703  30.527  1.00 82.61           O
ATOM    303  HN  GLU A  39       5.520  -8.484  28.269  1.00 82.61           H
ATOM    304  N   LYS A  40       7.008  -6.281  25.085  1.00 88.98           N
ATOM    305  CA  LYS A  40       7.362  -6.568  23.705  1.00 88.98           C
ATOM    306  C   LYS A  40       8.744  -5.983  23.406  1.00 88.98           C
ATOM    307  O   LYS A  40       9.013  -5.560  22.283  1.00 88.98           O
ATOM    308  HA  LYS A  40       7.416  -7.651  23.600  1.00 88.98           H
ATOM    309  CB  LYS A  40       6.268  -6.074  22.757  1.00 88.98           C
ATOM    310 1HB  LYS A  40       6.083  -5.014  22.929  1.00 88.98           H
ATOM    311 2HB  LYS A  40       6.603  -6.175  21.725  1.00 88.98           H
ATOM    312  CG  LYS A  40       4.972  -6.863  22.957  1.00 88.98           C
ATOM    313 1HG  LYS A  40       5.179  -7.931  22.896  1.00 88.98           H
ATOM    314 2HG  LYS A  40       4.577  -6.672  23.955  1.00 88.98           H
ATOM    315  CD  LYS A  40       3.928  -6.479  21.907  1.00 88.98           C
ATOM    316 1HD  LYS A  40       3.693  -5.418  21.993  1.00 88.98           H
ATOM    317 2HD  LYS A  40       4.337  -6.635  20.909  1.00 88.98           H
ATOM    318  CE  LYS A  40       2.651  -7.305  22.075  1.00 88.98           C
ATOM    319 1HE  LYS A  40       2.883  -8.366  21.983  1.00 88.98           H
ATOM    320 2HE  LYS A  40       2.242  -7.153  23.074  1.00 88.98           H
ATOM    321  NZ  LYS A  40       1.647  -6.920  21.058  1.00 88.98           N
ATOM    322 1HZ  LYS A  40       0.943  -7.646  20.987  1.00 88.98           H
ATOM    323 2HZ  LYS A  40       1.208  -6.048  21.330  1.00 88.98           H
ATOM    324 3HZ  LYS A  40       2.104  -6.803  20.160  1.00 88.98           H
ATOM    325  HN  LYS A  40       6.792  -5.323  25.275  1.00 88.98           H
ATOM    326  N   ASN A  41       9.585  -5.979  24.430  1.00 82.81           N
ATOM    327  CA  ASN A  41      10.932  -5.454  24.291  1.00 82.81           C
ATOM    328  C   ASN A  41      11.645  -6.185  23.152  1.00 82.81           C
ATOM    329  O   ASN A  41      12.366  -5.569  22.369  1.00 82.81           O
ATOM    330  HA  ASN A  41      10.805  -4.390  24.089  1.00 82.81           H
ATOM    331  CB  ASN A  41      11.742  -5.669  25.571  1.00 82.81           C
ATOM    332 1HB  ASN A  41      11.608  -6.692  25.923  1.00 82.81           H
ATOM    333 2HB  ASN A  41      12.804  -5.541  25.360  1.00 82.81           H
ATOM    334  CG  ASN A  41      11.312  -4.688  26.664  1.00 82.81           C
ATOM    335  OD1 ASN A  41      10.864  -3.583  26.401  1.00 82.81           O
ATOM    336  ND2 ASN A  41      11.472  -5.150  27.900  1.00 82.81           N
ATOM    337 1HD2 ASN A  41      11.845  -6.067  28.047  1.00 82.81           H
ATOM    338 2HD2 ASN A  41      11.219  -4.582  28.683  1.00 82.81           H
ATOM    339  HN  ASN A  41       9.358  -6.326  25.341  1.00 82.81           H
ATOM    340  N   ASN A  42      11.419  -7.490  23.096  1.00 84.27           N
ATOM    341  CA  ASN A  42      12.088  -8.324  22.112  1.00 84.27           C
ATOM    342  C   ASN A  42      11.678  -7.877  20.708  1.00 84.27           C
ATOM    343  O   ASN A  42      12.493  -7.888  19.786  1.00 84.27           O
ATOM    344  HA  ASN A  42      13.153  -8.188  22.299  1.00 84.27           H
ATOM    345  CB  ASN A  42      11.693  -9.793  22.275  1.00 84.27           C
ATOM    346 1HB  ASN A  42      10.607  -9.887  22.244  1.00 84.27           H
ATOM    347 2HB  ASN A  42      12.087 -10.374  21.442  1.00 84.27           H
ATOM    348  CG  ASN A  42      12.221 -10.360  23.595  1.00 84.27           C
ATOM    349  OD1 ASN A  42      13.011  -9.745  24.292  1.00 84.27           O
ATOM    350  ND2 ASN A  42      11.743 -11.563  23.896  1.00 84.27           N
ATOM    351 1HD2 ASN A  42      11.097 -12.014  23.280  1.00 84.27           H
ATOM    352 2HD2 ASN A  42      12.029 -12.018  24.740  1.00 84.27           H
ATOM    353  HN  ASN A  42      10.793  -7.975  23.706  1.00 84.27           H
ATOM    354  N   VAL A  43      10.415  -7.495  20.588  1.00 91.52           N
ATOM    355  CA  VAL A  43       9.871  -7.102  19.299  1.00 91.52           C
ATOM    356  C   VAL A  43      10.534  -5.800  18.846  1.00 91.52           C
ATOM    357  O   VAL A  43      10.901  -5.659  17.681  1.00 91.52           O
ATOM    358  HA  VAL A  43      10.116  -7.888  18.585  1.00 91.52           H
ATOM    359  CB  VAL A  43       8.346  -6.999  19.384  1.00 91.52           C
ATOM    360  HB  VAL A  43       8.103  -6.177  20.059  1.00 91.52           H
ATOM    361  CG1 VAL A  43       7.742  -6.678  18.016  1.00 91.52           C
ATOM    362 1HG1 VAL A  43       8.137  -5.727  17.658  1.00 91.52           H
ATOM    363 2HG1 VAL A  43       7.999  -7.468  17.311  1.00 91.52           H
ATOM    364 3HG1 VAL A  43       6.657  -6.610  18.105  1.00 91.52           H
ATOM    365  CG2 VAL A  43       7.742  -8.278  19.965  1.00 91.52           C
ATOM    366 1HG2 VAL A  43       7.999  -9.124  19.327  1.00 91.52           H
ATOM    367 2HG2 VAL A  43       8.137  -8.445  20.967  1.00 91.52           H
ATOM    368 3HG2 VAL A  43       6.657  -8.178  20.014  1.00 91.52           H
ATOM    369  HN  VAL A  43       9.769  -7.452  21.350  1.00 91.52           H
ATOM    370  N   ARG A  44      10.668  -4.881  19.792  1.00 86.42           N
ATOM    371  CA  ARG A  44      11.260  -3.587  19.499  1.00 86.42           C
ATOM    372  C   ARG A  44      12.733  -3.751  19.119  1.00 86.42           C
ATOM    373  O   ARG A  44      13.240  -3.032  18.260  1.00 86.42           O
ATOM    374  HA  ARG A  44      10.680  -3.198  18.662  1.00 86.42           H
ATOM    375  CB  ARG A  44      11.153  -2.648  20.702  1.00 86.42           C
ATOM    376 1HB  ARG A  44      11.588  -3.124  21.580  1.00 86.42           H
ATOM    377 2HB  ARG A  44      11.729  -1.742  20.513  1.00 86.42           H
ATOM    378  CG  ARG A  44       9.694  -2.282  20.984  1.00 86.42           C
ATOM    379 1HG  ARG A  44       9.203  -1.991  20.055  1.00 86.42           H
ATOM    380 2HG  ARG A  44       9.164  -3.155  21.365  1.00 86.42           H
ATOM    381  CD  ARG A  44       9.601  -1.139  21.996  1.00 86.42           C
ATOM    382 1HD  ARG A  44      10.267  -0.327  21.704  1.00 86.42           H
ATOM    383 2HD  ARG A  44       8.589  -0.733  22.007  1.00 86.42           H
ATOM    384  NE  ARG A  44       9.964  -1.628  23.346  1.00 86.42           N
ATOM    385  HE  ARG A  44      10.933  -1.649  23.592  1.00 86.42           H
ATOM    386  CZ  ARG A  44       9.075  -2.044  24.258  1.00 86.42           C
ATOM    387  NH1 ARG A  44       7.763  -2.037  23.982  1.00 86.42           N
ATOM    388 1HH1 ARG A  44       7.442  -1.720  23.090  1.00 86.42           H
ATOM    389 2HH1 ARG A  44       7.107  -2.349  24.669  1.00 86.42           H
ATOM    390  NH2 ARG A  44       9.517  -2.466  25.450  1.00 86.42           N
ATOM    391 1HH2 ARG A  44       8.867  -2.780  26.142  1.00 86.42           H
ATOM    392 2HH2 ARG A  44      10.497  -2.468  25.648  1.00 86.42           H
ATOM    393  HN  ARG A  44      10.380  -5.010  20.741  1.00 86.42           H
ATOM    394  N   GLN A  45      13.378  -4.703  19.777  1.00 83.20           N
ATOM    395  CA  GLN A  45      14.793  -4.944  19.548  1.00 83.20           C
ATOM    396  C   GLN A  45      15.013  -5.510  18.143  1.00 83.20           C
ATOM    397  O   GLN A  45      15.952  -5.117  17.452  1.00 83.20           O
ATOM    398  HA  GLN A  45      15.271  -3.969  19.633  1.00 83.20           H
ATOM    399  CB  GLN A  45      15.369  -5.880  20.612  1.00 83.20           C
ATOM    400 1HB  GLN A  45      14.704  -5.908  21.475  1.00 83.20           H
ATOM    401 2HB  GLN A  45      15.423  -6.895  20.218  1.00 83.20           H
ATOM    402  CG  GLN A  45      16.762  -5.421  21.049  1.00 83.20           C
ATOM    403 1HG  GLN A  45      17.448  -5.473  20.203  1.00 83.20           H
ATOM    404 2HG  GLN A  45      16.723  -4.379  21.365  1.00 83.20           H
ATOM    405  CD  GLN A  45      17.290  -6.288  22.194  1.00 83.20           C
ATOM    406  OE1 GLN A  45      16.743  -7.328  22.524  1.00 83.20           O
ATOM    407  NE2 GLN A  45      18.381  -5.802  22.781  1.00 83.20           N
ATOM    408 1HE2 GLN A  45      18.779  -4.943  22.462  1.00 83.20           H
ATOM    409 2HE2 GLN A  45      18.802  -6.297  23.541  1.00 83.20           H
ATOM    410  HN  GLN A  45      12.952  -5.301  20.456  1.00 83.20           H
ATOM    411  N   PHE A  46      14.132  -6.423  17.762  1.00 92.82           N
ATOM    412  CA  PHE A  46      14.180  -6.998  16.429  1.00 92.82           C
ATOM    413  C   PHE A  46      14.025  -5.915  15.359  1.00 92.82           C
ATOM    414  O   PHE A  46      14.803  -5.862  14.408  1.00 92.82           O
ATOM    415  HA  PHE A  46      15.151  -7.480  16.318  1.00 92.82           H
ATOM    416  CB  PHE A  46      13.007  -7.975  16.321  1.00 92.82           C
ATOM    417 1HB  PHE A  46      13.184  -8.814  16.994  1.00 92.82           H
ATOM    418 2HB  PHE A  46      12.100  -7.478  16.664  1.00 92.82           H
ATOM    419  CG  PHE A  46      12.773  -8.514  14.908  1.00 92.82           C
ATOM    420  CD1 PHE A  46      11.795  -7.978  14.130  1.00 92.82           C
ATOM    421  HD1 PHE A  46      11.177  -7.166  14.513  1.00 92.82           H
ATOM    422  CD2 PHE A  46      13.544  -9.527  14.431  1.00 92.82           C
ATOM    423  HD2 PHE A  46      14.328  -9.956  15.054  1.00 92.82           H
ATOM    424  CE1 PHE A  46      11.578  -8.478  12.819  1.00 92.82           C
ATOM    425  HE1 PHE A  46      10.793  -8.049  12.195  1.00 92.82           H
ATOM    426  CE2 PHE A  46      13.327 -10.027  13.119  1.00 92.82           C
ATOM    427  HE2 PHE A  46      13.944 -10.840  12.737  1.00 92.82           H
ATOM    428  CZ  PHE A  46      12.348  -9.492  12.341  1.00 92.82           C
ATOM    429  HZ  PHE A  46      12.182  -9.875  11.334  1.00 92.82           H
ATOM    430  HN  PHE A  46      13.398  -6.769  18.346  1.00 92.82           H
ATOM    431  N   ALA A  47      13.016  -5.079  15.551  1.00 93.29           N
ATOM    432  CA  ALA A  47      12.691  -4.060  14.567  1.00 93.29           C
ATOM    433  C   ALA A  47      13.882  -3.113  14.407  1.00 93.29           C
ATOM    434  O   ALA A  47      14.190  -2.679  13.298  1.00 93.29           O
ATOM    435  HA  ALA A  47      12.507  -4.563  13.617  1.00 93.29           H
ATOM    436  CB  ALA A  47      11.416  -3.328  14.991  1.00 93.29           C
ATOM    437 1HB  ALA A  47      10.594  -4.040  15.062  1.00 93.29           H
ATOM    438 2HB  ALA A  47      11.574  -2.858  15.962  1.00 93.29           H
ATOM    439 3HB  ALA A  47      11.173  -2.564  14.253  1.00 93.29           H
ATOM    440  HN  ALA A  47      12.427  -5.089  16.359  1.00 93.29           H
ATOM    441  N   SER A  48      14.519  -2.820  15.531  1.00 91.49           N
ATOM    442  CA  SER A  48      15.562  -1.809  15.558  1.00 91.49           C
ATOM    443  C   SER A  48      16.757  -2.267  14.720  1.00 91.49           C
ATOM    444  O   SER A  48      17.518  -1.443  14.214  1.00 91.49           O
ATOM    445  HA  SER A  48      15.110  -0.917  15.124  1.00 91.49           H
ATOM    446  CB  SER A  48      16.003  -1.511  16.992  1.00 91.49           C
ATOM    447 1HB  SER A  48      16.619  -0.612  17.003  1.00 91.49           H
ATOM    448 2HB  SER A  48      15.126  -1.303  17.605  1.00 91.49           H
ATOM    449  OG  SER A  48      16.734  -2.593  17.562  1.00 91.49           O
ATOM    450  HG  SER A  48      17.032  -2.355  18.487  1.00 91.49           H
ATOM    451  HN  SER A  48      14.334  -3.260  16.410  1.00 91.49           H
ATOM    452  N   HIS A  49      16.886  -3.580  14.598  1.00 86.88           N
ATOM    453  CA  HIS A  49      18.029  -4.160  13.915  1.00 86.88           C
ATOM    454  C   HIS A  49      17.657  -4.468  12.463  1.00 86.88           C
ATOM    455  O   HIS A  49      18.448  -4.228  11.551  1.00 86.88           O
ATOM    456  HA  HIS A  49      18.816  -3.407  13.927  1.00 86.88           H
ATOM    457  CB  HIS A  49      18.546  -5.388  14.667  1.00 86.88           C
ATOM    458 1HB  HIS A  49      17.710  -6.059  14.866  1.00 86.88           H
ATOM    459 2HB  HIS A  49      19.242  -5.928  14.025  1.00 86.88           H
ATOM    460  CG  HIS A  49      19.234  -5.064  15.972  1.00 86.88           C
ATOM    461  ND1 HIS A  49      18.540  -4.804  17.140  1.00 86.88           N
ATOM    462  HD1 HIS A  49      17.545  -4.803  17.242  1.00 86.88           H
ATOM    463  CD2 HIS A  49      20.559  -4.962  16.280  1.00 86.88           C
ATOM    464  HD2 HIS A  49      21.387  -5.107  15.586  1.00 86.88           H
ATOM    465  CE1 HIS A  49      19.418  -4.557  18.102  1.00 86.88           C
ATOM    466  HE1 HIS A  49      19.182  -4.317  19.139  1.00 86.88           H
ATOM    467  NE2 HIS A  49      20.669  -4.655  17.566  1.00 86.88           N
ATOM    468  HN  HIS A  49      16.227  -4.242  14.956  1.00 86.88           H
ATOM    469  N   PHE A  50      16.454  -4.995  12.292  1.00 82.10           N
ATOM    470  CA  PHE A  50      16.089  -5.641  11.043  1.00 82.10           C
ATOM    471  C   PHE A  50      15.529  -4.626  10.044  1.00 82.10           C
ATOM    472  O   PHE A  50      15.856  -4.669   8.859  1.00 82.10           O
ATOM    473  HA  PHE A  50      16.995  -6.088  10.634  1.00 82.10           H
ATOM    474  CB  PHE A  50      15.005  -6.669  11.370  1.00 82.10           C
ATOM    475 1HB  PHE A  50      15.376  -7.340  12.145  1.00 82.10           H
ATOM    476 2HB  PHE A  50      14.140  -6.150  11.785  1.00 82.10           H
ATOM    477  CG  PHE A  50      14.553  -7.501  10.168  1.00 82.10           C
ATOM    478  CD1 PHE A  50      13.346  -7.261   9.590  1.00 82.10           C
ATOM    479  HD1 PHE A  50      12.700  -6.476   9.982  1.00 82.10           H
ATOM    480  CD2 PHE A  50      15.359  -8.481   9.679  1.00 82.10           C
ATOM    481  HD2 PHE A  50      16.326  -8.674  10.143  1.00 82.10           H
ATOM    482  CE1 PHE A  50      12.927  -8.034   8.474  1.00 82.10           C
ATOM    483  HE1 PHE A  50      11.959  -7.841   8.011  1.00 82.10           H
ATOM    484  CE2 PHE A  50      14.940  -9.254   8.563  1.00 82.10           C
ATOM    485  HE2 PHE A  50      15.586 -10.039   8.171  1.00 82.10           H
ATOM    486  CZ  PHE A  50      13.733  -9.014   7.985  1.00 82.10           C
ATOM    487  HZ  PHE A  50      13.411  -9.607   7.129  1.00 82.10           H
ATOM    488  HN  PHE A  50      15.736  -4.986  12.988  1.00 82.10           H
ATOM    489  N   LEU A  51      14.694  -3.736  10.560  1.00 93.90           N
ATOM    490  CA  LEU A  51      13.836  -2.931   9.706  1.00 93.90           C
ATOM    491  C   LEU A  51      14.676  -1.851   9.021  1.00 93.90           C
ATOM    492  O   LEU A  51      14.587  -1.667   7.808  1.00 93.90           O
ATOM    493  HA  LEU A  51      13.429  -3.590   8.939  1.00 93.90           H
ATOM    494  CB  LEU A  51      12.654  -2.378  10.503  1.00 93.90           C
ATOM    495 1HB  LEU A  51      13.043  -1.760  11.312  1.00 93.90           H
ATOM    496 2HB  LEU A  51      12.077  -1.722   9.851  1.00 93.90           H
ATOM    497  CG  LEU A  51      11.704  -3.417  11.103  1.00 93.90           C
ATOM    498  HG  LEU A  51      12.258  -3.999  11.840  1.00 93.90           H
ATOM    499  CD1 LEU A  51      10.546  -2.740  11.839  1.00 93.90           C
ATOM    500 1HD1 LEU A  51      10.939  -2.120  12.644  1.00 93.90           H
ATOM    501 2HD1 LEU A  51       9.986  -2.118  11.141  1.00 93.90           H
ATOM    502 3HD1 LEU A  51       9.886  -3.502  12.256  1.00 93.90           H
ATOM    503  CD2 LEU A  51      11.212  -4.393  10.033  1.00 93.90           C
ATOM    504 1HD2 LEU A  51      10.682  -3.843   9.256  1.00 93.90           H
ATOM    505 2HD2 LEU A  51      12.065  -4.911   9.594  1.00 93.90           H
ATOM    506 3HD2 LEU A  51      10.539  -5.121  10.487  1.00 93.90           H
ATOM    507  HN  LEU A  51      14.598  -3.561  11.540  1.00 93.90           H
ATOM    508  N   PRO A  52      15.502  -1.120   9.781  1.00 95.65           N
ATOM    509  CA  PRO A  52      16.153   0.081   9.250  1.00 95.65           C
ATOM    510  C   PRO A  52      16.894  -0.192   7.951  1.00 95.65           C
ATOM    511  O   PRO A  52      16.701   0.514   6.962  1.00 95.65           O
ATOM    512  HA  PRO A  52      15.404   0.832   8.998  1.00 95.65           H
ATOM    513  CB  PRO A  52      17.106   0.502  10.370  1.00 95.65           C
ATOM    514 1HB  PRO A  52      18.097   0.067  10.238  1.00 95.65           H
ATOM    515 2HB  PRO A  52      17.235   1.584  10.401  1.00 95.65           H
ATOM    516  CG  PRO A  52      16.424  -0.020  11.629  1.00 95.65           C
ATOM    517 1HG  PRO A  52      17.124  -0.115  12.459  1.00 95.65           H
ATOM    518 2HG  PRO A  52      15.635   0.651  11.969  1.00 95.65           H
ATOM    519  CD  PRO A  52      15.877  -1.367  11.185  1.00 95.65           C
ATOM    520 1HD  PRO A  52      16.626  -2.154  11.267  1.00 95.65           H
ATOM    521 2HD  PRO A  52      15.025  -1.677  11.790  1.00 95.65           H
ATOM    522  N   PRO A  53      17.756  -1.217   7.922  1.00 95.80           N
ATOM    523  CA  PRO A  53      18.522  -1.525   6.712  1.00 95.80           C
ATOM    524  C   PRO A  53      17.631  -1.680   5.489  1.00 95.80           C
ATOM    525  O   PRO A  53      17.953  -1.176   4.415  1.00 95.80           O
ATOM    526  HA  PRO A  53      19.193  -0.700   6.473  1.00 95.80           H
ATOM    527  CB  PRO A  53      19.239  -2.831   7.059  1.00 95.80           C
ATOM    528 1HB  PRO A  53      18.659  -3.702   6.755  1.00 95.80           H
ATOM    529 2HB  PRO A  53      20.206  -2.903   6.560  1.00 95.80           H
ATOM    530  CG  PRO A  53      19.393  -2.757   8.574  1.00 95.80           C
ATOM    531 1HG  PRO A  53      19.559  -3.741   9.012  1.00 95.80           H
ATOM    532 2HG  PRO A  53      20.245  -2.143   8.865  1.00 95.80           H
ATOM    533  CD  PRO A  53      18.072  -2.150   9.019  1.00 95.80           C
ATOM    534 1HD  PRO A  53      17.297  -2.907   9.137  1.00 95.80           H
ATOM    535 2HD  PRO A  53      18.164  -1.641   9.979  1.00 95.80           H
ATOM    536  N   LEU A  54      16.523  -2.379   5.689  1.00 94.20           N
ATOM    537  CA  LEU A  54      15.647  -2.724   4.582  1.00 94.20           C
ATOM    538  C   LEU A  54      14.971  -1.456   4.058  1.00 94.20           C
ATOM    539  O   LEU A  54      14.856  -1.265   2.848  1.00 94.20           O
ATOM    540  HA  LEU A  54      16.270  -3.137   3.788  1.00 94.20           H
ATOM    541  CB  LEU A  54      14.663  -3.819   4.999  1.00 94.20           C
ATOM    542 1HB  LEU A  54      14.104  -3.466   5.866  1.00 94.20           H
ATOM    543 2HB  LEU A  54      13.944  -3.960   4.192  1.00 94.20           H
ATOM    544  CG  LEU A  54      15.276  -5.178   5.343  1.00 94.20           C
ATOM    545  HG  LEU A  54      15.988  -5.035   6.156  1.00 94.20           H
ATOM    546  CD1 LEU A  54      14.208  -6.151   5.843  1.00 94.20           C
ATOM    547 1HD1 LEU A  54      13.736  -5.745   6.738  1.00 94.20           H
ATOM    548 2HD1 LEU A  54      13.455  -6.294   5.068  1.00 94.20           H
ATOM    549 3HD1 LEU A  54      14.671  -7.109   6.080  1.00 94.20           H
ATOM    550  CD2 LEU A  54      16.056  -5.743   4.154  1.00 94.20           C
ATOM    551 1HD2 LEU A  54      15.384  -5.868   3.305  1.00 94.20           H
ATOM    552 2HD2 LEU A  54      16.858  -5.056   3.885  1.00 94.20           H
ATOM    553 3HD2 LEU A  54      16.482  -6.709   4.425  1.00 94.20           H
ATOM    554  HN  LEU A  54      16.222  -2.707   6.584  1.00 94.20           H
ATOM    555  N   TYR A  55      14.541  -0.623   4.994  1.00 94.49           N
ATOM    556  CA  TYR A  55      13.834   0.597   4.642  1.00 94.49           C
ATOM    557  C   TYR A  55      14.734   1.542   3.844  1.00 94.49           C
ATOM    558  O   TYR A  55      14.278   2.198   2.909  1.00 94.49           O
ATOM    559  HA  TYR A  55      12.974   0.323   4.031  1.00 94.49           H
ATOM    560  CB  TYR A  55      13.462   1.265   5.967  1.00 94.49           C
ATOM    561 1HB  TYR A  55      14.330   1.251   6.626  1.00 94.49           H
ATOM    562 2HB  TYR A  55      13.221   2.312   5.780  1.00 94.49           H
ATOM    563  CG  TYR A  55      12.283   0.607   6.687  1.00 94.49           C
ATOM    564  CD1 TYR A  55      11.696  -0.523   6.157  1.00 94.49           C
ATOM    565  HD1 TYR A  55      12.071  -0.947   5.225  1.00 94.49           H
ATOM    566  CD2 TYR A  55      11.808   1.143   7.867  1.00 94.49           C
ATOM    567  HD2 TYR A  55      12.272   2.036   8.285  1.00 94.49           H
ATOM    568  CE1 TYR A  55      10.586  -1.143   6.834  1.00 94.49           C
ATOM    569  HE1 TYR A  55      10.113  -2.036   6.427  1.00 94.49           H
ATOM    570  CE2 TYR A  55      10.699   0.524   8.544  1.00 94.49           C
ATOM    571  HE2 TYR A  55      10.314   0.937   9.476  1.00 94.49           H
ATOM    572  CZ  TYR A  55      10.143  -0.589   7.994  1.00 94.49           C
ATOM    573  OH  TYR A  55       9.095  -1.175   8.634  1.00 94.49           O
ATOM    574  HH  TYR A  55       8.775  -1.965   8.113  1.00 94.49           H
ATOM    575  HN  TYR A  55      14.668  -0.770   5.975  1.00 94.49           H
ATOM    576  N   TRP A  56      15.998   1.580   4.241  1.00 92.66           N
ATOM    577  CA  TRP A  56      16.976   2.402   3.547  1.00 92.66           C
ATOM    578  C   TRP A  56      17.163   1.829   2.141  1.00 92.66           C
ATOM    579  O   TRP A  56      17.243   2.577   1.168  1.00 92.66           O
ATOM    580  HA  TRP A  56      16.577   3.414   3.487  1.00 92.66           H
ATOM    581  CB  TRP A  56      18.283   2.483   4.338  1.00 92.66           C
ATOM    582 1HB  TRP A  56      18.483   1.512   4.791  1.00 92.66           H
ATOM    583 2HB  TRP A  56      19.101   2.687   3.648  1.00 92.66           H
ATOM    584  CG  TRP A  56      18.281   3.550   5.435  1.00 92.66           C
ATOM    585  CD1 TRP A  56      18.389   3.373   6.759  1.00 92.66           C
ATOM    586  HD1 TRP A  56      18.496   2.401   7.241  1.00 92.66           H
ATOM    587  CD2 TRP A  56      18.162   4.976   5.246  1.00 92.66           C
ATOM    588  NE1 TRP A  56      18.347   4.575   7.435  1.00 92.66           N
ATOM    589  HE1 TRP A  56      18.408   4.700   8.425  1.00 92.66           H
ATOM    590  CE2 TRP A  56      18.205   5.581   6.486  1.00 92.66           C
ATOM    591  CE3 TRP A  56      18.022   5.730   4.068  1.00 92.66           C
ATOM    592  HE3 TRP A  56      17.986   5.276   3.077  1.00 92.66           H
ATOM    593  CZ2 TRP A  56      18.114   6.967   6.666  1.00 92.66           C
ATOM    594  HZ2 TRP A  56      18.151   7.420   7.657  1.00 92.66           H
ATOM    595  CZ3 TRP A  56      17.933   7.113   4.265  1.00 92.66           C
ATOM    596  HZ3 TRP A  56      17.823   7.744   3.383  1.00 92.66           H
ATOM    597  CH2 TRP A  56      17.974   7.737   5.506  1.00 92.66           C
ATOM    598  HH2 TRP A  56      17.898   8.823   5.576  1.00 92.66           H
ATOM    599  HN  TRP A  56      16.356   1.064   5.019  1.00 92.66           H
ATOM    600  N   LEU A  57      17.226   0.507   2.079  1.00 93.03           N
ATOM    601  CA  LEU A  57      17.410  -0.175   0.809  1.00 93.03           C
ATOM    602  C   LEU A  57      16.233   0.148  -0.114  1.00 93.03           C
ATOM    603  O   LEU A  57      16.430   0.564  -1.255  1.00 93.03           O
ATOM    604  HA  LEU A  57      18.321   0.218   0.356  1.00 93.03           H
ATOM    605  CB  LEU A  57      17.624  -1.673   1.031  1.00 93.03           C
ATOM    606 1HB  LEU A  57      18.496  -1.804   1.671  1.00 93.03           H
ATOM    607 2HB  LEU A  57      16.766  -2.066   1.576  1.00 93.03           H
ATOM    608  CG  LEU A  57      17.821  -2.517  -0.231  1.00 93.03           C
ATOM    609  HG  LEU A  57      16.994  -2.313  -0.910  1.00 93.03           H
ATOM    610  CD1 LEU A  57      19.109  -2.125  -0.957  1.00 93.03           C
ATOM    611 1HD1 LEU A  57      19.060  -1.074  -1.243  1.00 93.03           H
ATOM    612 2HD1 LEU A  57      19.961  -2.281  -0.295  1.00 93.03           H
ATOM    613 3HD1 LEU A  57      19.225  -2.740  -1.849  1.00 93.03           H
ATOM    614  CD2 LEU A  57      17.779  -4.011   0.097  1.00 93.03           C
ATOM    615 1HD2 LEU A  57      18.573  -4.250   0.805  1.00 93.03           H
ATOM    616 2HD2 LEU A  57      16.814  -4.259   0.537  1.00 93.03           H
ATOM    617 3HD2 LEU A  57      17.922  -4.587  -0.817  1.00 93.03           H
ATOM    618  HN  LEU A  57      17.154  -0.095   2.874  1.00 93.03           H
ATOM    619  N   VAL A  58      15.035  -0.054   0.415  1.00 95.03           N
ATOM    620  CA  VAL A  58      13.828   0.144  -0.369  1.00 95.03           C
ATOM    621  C   VAL A  58      13.775   1.593  -0.857  1.00 95.03           C
ATOM    622  O   VAL A  58      13.436   1.851  -2.012  1.00 95.03           O
ATOM    623  HA  VAL A  58      13.885  -0.516  -1.234  1.00 95.03           H
ATOM    624  CB  VAL A  58      12.600  -0.256   0.451  1.00 95.03           C
ATOM    625  HB  VAL A  58      12.628   0.299   1.389  1.00 95.03           H
ATOM    626  CG1 VAL A  58      11.308   0.119  -0.278  1.00 95.03           C
ATOM    627 1HG1 VAL A  58      11.283   1.196  -0.442  1.00 95.03           H
ATOM    628 2HG1 VAL A  58      11.270  -0.396  -1.237  1.00 95.03           H
ATOM    629 3HG1 VAL A  58      10.451  -0.176   0.327  1.00 95.03           H
ATOM    630  CG2 VAL A  58      12.627  -1.748   0.787  1.00 95.03           C
ATOM    631 1HG2 VAL A  58      12.635  -2.328  -0.136  1.00 95.03           H
ATOM    632 2HG2 VAL A  58      13.523  -1.974   1.366  1.00 95.03           H
ATOM    633 3HG2 VAL A  58      11.743  -2.006   1.370  1.00 95.03           H
ATOM    634  HN  VAL A  58      14.883  -0.348   1.358  1.00 95.03           H
ATOM    635  N   PHE A  59      14.114   2.501   0.045  1.00 95.92           N
ATOM    636  CA  PHE A  59      14.070   3.920  -0.266  1.00 95.92           C
ATOM    637  C   PHE A  59      14.974   4.248  -1.457  1.00 95.92           C
ATOM    638  O   PHE A  59      14.531   4.863  -2.425  1.00 95.92           O
ATOM    639  HA  PHE A  59      13.038   4.163  -0.518  1.00 95.92           H
ATOM    640  CB  PHE A  59      14.581   4.665   0.968  1.00 95.92           C
ATOM    641 1HB  PHE A  59      13.884   4.506   1.790  1.00 95.92           H
ATOM    642 2HB  PHE A  59      15.535   4.234   1.271  1.00 95.92           H
ATOM    643  CG  PHE A  59      14.763   6.169   0.755  1.00 95.92           C
ATOM    644  CD1 PHE A  59      16.012   6.707   0.730  1.00 95.92           C
ATOM    645  HD1 PHE A  59      16.884   6.066   0.861  1.00 95.92           H
ATOM    646  CD2 PHE A  59      13.675   6.969   0.592  1.00 95.92           C
ATOM    647  HD2 PHE A  59      12.674   6.539   0.613  1.00 95.92           H
ATOM    648  CE1 PHE A  59      16.180   8.103   0.532  1.00 95.92           C
ATOM    649  HE1 PHE A  59      17.182   8.533   0.512  1.00 95.92           H
ATOM    650  CE2 PHE A  59      13.844   8.365   0.395  1.00 95.92           C
ATOM    651  HE2 PHE A  59      12.972   9.007   0.264  1.00 95.92           H
ATOM    652  CZ  PHE A  59      15.093   8.903   0.369  1.00 95.92           C
ATOM    653  HZ  PHE A  59      15.222   9.974   0.218  1.00 95.92           H
ATOM    654  HN  PHE A  59      14.415   2.282   0.974  1.00 95.92           H
ATOM    655  N   ILE A  60      16.224   3.823  -1.345  1.00 93.57           N
ATOM    656  CA  ILE A  60      17.233   4.202  -2.318  1.00 93.57           C
ATOM    657  C   ILE A  60      16.820   3.692  -3.700  1.00 93.57           C
ATOM    658  O   ILE A  60      16.763   4.461  -4.658  1.00 93.57           O
ATOM    659  HA  ILE A  60      17.266   5.291  -2.348  1.00 93.57           H
ATOM    660  CB  ILE A  60      18.615   3.719  -1.873  1.00 93.57           C
ATOM    661  HB  ILE A  60      18.538   2.667  -1.601  1.00 93.57           H
ATOM    662  CG1 ILE A  60      19.085   4.474  -0.628  1.00 93.57           C
ATOM    663 1HG1 ILE A  60      19.349   5.497  -0.896  1.00 93.57           H
ATOM    664 2HG1 ILE A  60      18.270   4.535   0.094  1.00 93.57           H
ATOM    665  CG2 ILE A  60      19.626   3.818  -3.018  1.00 93.57           C
ATOM    666 1HG2 ILE A  60      19.292   3.200  -3.851  1.00 93.57           H
ATOM    667 2HG2 ILE A  60      19.706   4.855  -3.343  1.00 93.57           H
ATOM    668 3HG2 ILE A  60      20.599   3.469  -2.674  1.00 93.57           H
ATOM    669  CD1 ILE A  60      20.289   3.781   0.012  1.00 93.57           C
ATOM    670 1HD1 ILE A  60      20.014   2.767   0.301  1.00 93.57           H
ATOM    671 2HD1 ILE A  60      21.110   3.745  -0.704  1.00 93.57           H
ATOM    672 3HD1 ILE A  60      20.603   4.339   0.895  1.00 93.57           H
ATOM    673  HN  ILE A  60      16.549   3.231  -0.607  1.00 93.57           H
ATOM    674  N   VAL A  61      16.542   2.398  -3.759  1.00 93.81           N
ATOM    675  CA  VAL A  61      16.268   1.749  -5.030  1.00 93.81           C
ATOM    676  C   VAL A  61      14.966   2.304  -5.612  1.00 93.81           C
ATOM    677  O   VAL A  61      14.883   2.575  -6.809  1.00 93.81           O
ATOM    678  HA  VAL A  61      17.087   1.993  -5.707  1.00 93.81           H
ATOM    679  CB  VAL A  61      16.241   0.230  -4.847  1.00 93.81           C
ATOM    680  HB  VAL A  61      15.478  -0.005  -4.104  1.00 93.81           H
ATOM    681  CG1 VAL A  61      15.859  -0.473  -6.151  1.00 93.81           C
ATOM    682 1HG1 VAL A  61      14.870  -0.141  -6.466  1.00 93.81           H
ATOM    683 2HG1 VAL A  61      16.588  -0.227  -6.923  1.00 93.81           H
ATOM    684 3HG1 VAL A  61      15.848  -1.551  -5.993  1.00 93.81           H
ATOM    685  CG2 VAL A  61      17.583  -0.282  -4.320  1.00 93.81           C
ATOM    686 1HG2 VAL A  61      18.372  -0.030  -5.029  1.00 93.81           H
ATOM    687 2HG2 VAL A  61      17.797   0.182  -3.358  1.00 93.81           H
ATOM    688 3HG2 VAL A  61      17.537  -1.365  -4.199  1.00 93.81           H
ATOM    689  HN  VAL A  61      16.502   1.798  -2.961  1.00 93.81           H
ATOM    690  N   GLY A  62      13.982   2.456  -4.737  1.00 95.25           N
ATOM    691  CA  GLY A  62      12.653   2.852  -5.168  1.00 95.25           C
ATOM    692  C   GLY A  62      12.647   4.297  -5.672  1.00 95.25           C
ATOM    693  O   GLY A  62      12.028   4.601  -6.690  1.00 95.25           O
ATOM    694 1HA  GLY A  62      12.310   2.186  -5.960  1.00 95.25           H
ATOM    695 2HA  GLY A  62      11.952   2.749  -4.340  1.00 95.25           H
ATOM    696  HN  GLY A  62      14.083   2.314  -3.752  1.00 95.25           H
ATOM    697  N   ALA A  63      13.344   5.150  -4.935  1.00 95.20           N
ATOM    698  CA  ALA A  63      13.380   6.565  -5.261  1.00 95.20           C
ATOM    699  C   ALA A  63      14.003   6.749  -6.646  1.00 95.20           C
ATOM    700  O   ALA A  63      13.485   7.503  -7.468  1.00 95.20           O
ATOM    701  HA  ALA A  63      12.352   6.927  -5.283  1.00 95.20           H
ATOM    702  CB  ALA A  63      14.145   7.320  -4.172  1.00 95.20           C
ATOM    703 1HB  ALA A  63      13.646   7.181  -3.214  1.00 95.20           H
ATOM    704 2HB  ALA A  63      15.163   6.936  -4.110  1.00 95.20           H
ATOM    705 3HB  ALA A  63      14.172   8.382  -4.417  1.00 95.20           H
ATOM    706  HN  ALA A  63      13.876   4.888  -4.129  1.00 95.20           H
ATOM    707  N   LEU A  64      15.106   6.047  -6.861  1.00 89.25           N
ATOM    708  CA  LEU A  64      15.809   6.129  -8.131  1.00 89.25           C
ATOM    709  C   LEU A  64      14.903   5.602  -9.245  1.00 89.25           C
ATOM    710  O   LEU A  64      14.773   6.231 -10.294  1.00 89.25           O
ATOM    711  HA  LEU A  64      16.016   7.182  -8.322  1.00 89.25           H
ATOM    712  CB  LEU A  64      17.158   5.411  -8.043  1.00 89.25           C
ATOM    713 1HB  LEU A  64      16.989   4.411  -7.645  1.00 89.25           H
ATOM    714 2HB  LEU A  64      17.548   5.291  -9.054  1.00 89.25           H
ATOM    715  CG  LEU A  64      18.228   6.096  -7.191  1.00 89.25           C
ATOM    716  HG  LEU A  64      17.807   6.290  -6.204  1.00 89.25           H
ATOM    717  CD1 LEU A  64      19.439   5.183  -6.994  1.00 89.25           C
ATOM    718 1HD1 LEU A  64      19.126   4.267  -6.493  1.00 89.25           H
ATOM    719 2HD1 LEU A  64      19.870   4.937  -7.965  1.00 89.25           H
ATOM    720 3HD1 LEU A  64      20.185   5.694  -6.385  1.00 89.25           H
ATOM    721  CD2 LEU A  64      18.621   7.449  -7.787  1.00 89.25           C
ATOM    722 1HD2 LEU A  64      19.016   7.302  -8.793  1.00 89.25           H
ATOM    723 2HD2 LEU A  64      17.744   8.095  -7.833  1.00 89.25           H
ATOM    724 3HD2 LEU A  64      19.383   7.915  -7.162  1.00 89.25           H
ATOM    725  HN  LEU A  64      15.519   5.433  -6.189  1.00 89.25           H
ATOM    726  N   GLY A  65      14.300   4.452  -8.980  1.00 92.64           N
ATOM    727  CA  GLY A  65      13.531   3.758  -9.999  1.00 92.64           C
ATOM    728  C   GLY A  65      12.321   4.588 -10.432  1.00 92.64           C
ATOM    729  O   GLY A  65      12.121   4.826 -11.623  1.00 92.64           O
ATOM    730 1HA  GLY A  65      14.165   3.554 -10.862  1.00 92.64           H
ATOM    731 2HA  GLY A  65      13.197   2.795  -9.614  1.00 92.64           H
ATOM    732  HN  GLY A  65      14.331   3.997  -8.090  1.00 92.64           H
ATOM    733  N   ASN A  66      11.544   5.005  -9.443  1.00 90.33           N
ATOM    734  CA  ASN A  66      10.285   5.678  -9.713  1.00 90.33           C
ATOM    735  C   ASN A  66      10.567   7.056 -10.313  1.00 90.33           C
ATOM    736  O   ASN A  66       9.822   7.528 -11.171  1.00 90.33           O
ATOM    737  HA  ASN A  66       9.753   5.023 -10.403  1.00 90.33           H
ATOM    738  CB  ASN A  66       9.481   5.878  -8.427  1.00 90.33           C
ATOM    739 1HB  ASN A  66      10.141   6.224  -7.631  1.00 90.33           H
ATOM    740 2HB  ASN A  66       8.732   6.655  -8.579  1.00 90.33           H
ATOM    741  CG  ASN A  66       8.797   4.578  -8.000  1.00 90.33           C
ATOM    742  OD1 ASN A  66       7.906   4.069  -8.660  1.00 90.33           O
ATOM    743  ND2 ASN A  66       9.262   4.070  -6.862  1.00 90.33           N
ATOM    744 1HD2 ASN A  66       9.996   4.538  -6.368  1.00 90.33           H
ATOM    745 2HD2 ASN A  66       8.878   3.221  -6.499  1.00 90.33           H
ATOM    746  HN  ASN A  66      11.763   4.890  -8.474  1.00 90.33           H
ATOM    747  N   SER A  67      11.645   7.664  -9.839  1.00 91.00           N
ATOM    748  CA  SER A  67      12.078   8.945 -10.373  1.00 91.00           C
ATOM    749  C   SER A  67      12.375   8.815 -11.868  1.00 91.00           C
ATOM    750  O   SER A  67      12.054   9.710 -12.648  1.00 91.00           O
ATOM    751  HA  SER A  67      11.242   9.624 -10.206  1.00 91.00           H
ATOM    752  CB  SER A  67      13.311   9.462  -9.630  1.00 91.00           C
ATOM    753 1HB  SER A  67      14.119   8.736  -9.719  1.00 91.00           H
ATOM    754 2HB  SER A  67      13.657  10.384 -10.098  1.00 91.00           H
ATOM    755  OG  SER A  67      13.042   9.704  -8.251  1.00 91.00           O
ATOM    756  HG  SER A  67      13.557   9.061  -7.684  1.00 91.00           H
ATOM    757  HN  SER A  67      12.216   7.297  -9.105  1.00 91.00           H
ATOM    758  N   LEU A  68      12.984   7.693 -12.223  1.00 85.25           N
ATOM    759  CA  LEU A  68      13.340   7.441 -13.609  1.00 85.25           C
ATOM    760  C   LEU A  68      12.064   7.272 -14.436  1.00 85.25           C
ATOM    761  O   LEU A  68      11.980   7.763 -15.561  1.00 85.25           O
ATOM    762  HA  LEU A  68      13.875   8.318 -13.973  1.00 85.25           H
ATOM    763  CB  LEU A  68      14.299   6.253 -13.708  1.00 85.25           C
ATOM    764 1HB  LEU A  68      15.094   6.391 -12.975  1.00 85.25           H
ATOM    765 2HB  LEU A  68      13.758   5.350 -13.424  1.00 85.25           H
ATOM    766  CG  LEU A  68      14.940   6.021 -15.077  1.00 85.25           C
ATOM    767  HG  LEU A  68      14.152   6.035 -15.830  1.00 85.25           H
ATOM    768  CD1 LEU A  68      15.917   7.146 -15.424  1.00 85.25           C
ATOM    769 1HD1 LEU A  68      15.383   8.097 -15.444  1.00 85.25           H
ATOM    770 2HD1 LEU A  68      16.705   7.188 -14.671  1.00 85.25           H
ATOM    771 3HD1 LEU A  68      16.358   6.956 -16.402  1.00 85.25           H
ATOM    772  CD2 LEU A  68      15.604   4.644 -15.145  1.00 85.25           C
ATOM    773 1HD2 LEU A  68      16.379   4.576 -14.381  1.00 85.25           H
ATOM    774 2HD2 LEU A  68      14.856   3.870 -14.974  1.00 85.25           H
ATOM    775 3HD2 LEU A  68      16.052   4.505 -16.129  1.00 85.25           H
ATOM    776  HN  LEU A  68      13.232   6.965 -11.583  1.00 85.25           H
ATOM    777  N   VAL A  69      11.103   6.576 -13.847  1.00 88.09           N
ATOM    778  CA  VAL A  69       9.842   6.322 -14.523  1.00 88.09           C
ATOM    779  C   VAL A  69       9.190   7.656 -14.894  1.00 88.09           C
ATOM    780  O   VAL A  69       8.787   7.856 -16.039  1.00 88.09           O
ATOM    781  HA  VAL A  69      10.063   5.774 -15.438  1.00 88.09           H
ATOM    782  CB  VAL A  69       8.947   5.443 -13.647  1.00 88.09           C
ATOM    783  HB  VAL A  69       8.880   5.907 -12.663  1.00 88.09           H
ATOM    784  CG1 VAL A  69       7.532   5.356 -14.223  1.00 88.09           C
ATOM    785 1HG1 VAL A  69       7.098   6.354 -14.273  1.00 88.09           H
ATOM    786 2HG1 VAL A  69       7.573   4.926 -15.224  1.00 88.09           H
ATOM    787 3HG1 VAL A  69       6.917   4.724 -13.581  1.00 88.09           H
ATOM    788  CG2 VAL A  69       9.553   4.049 -13.470  1.00 88.09           C
ATOM    789 1HG2 VAL A  69       9.664   3.574 -14.444  1.00 88.09           H
ATOM    790 2HG2 VAL A  69      10.531   4.136 -12.995  1.00 88.09           H
ATOM    791 3HG2 VAL A  69       8.897   3.445 -12.843  1.00 88.09           H
ATOM    792  HN  VAL A  69      11.175   6.190 -12.928  1.00 88.09           H
ATOM    793  N   ILE A  70       9.106   8.533 -13.905  1.00 88.89           N
ATOM    794  CA  ILE A  70       8.442   9.811 -14.092  1.00 88.89           C
ATOM    795  C   ILE A  70       9.150  10.592 -15.201  1.00 88.89           C
ATOM    796  O   ILE A  70       8.500  11.205 -16.046  1.00 88.89           O
ATOM    797  HA  ILE A  70       7.421   9.605 -14.413  1.00 88.89           H
ATOM    798  CB  ILE A  70       8.354  10.569 -12.766  1.00 88.89           C
ATOM    799  HB  ILE A  70       9.351  10.607 -12.327  1.00 88.89           H
ATOM    800  CG1 ILE A  70       7.451   9.834 -11.773  1.00 88.89           C
ATOM    801 1HG1 ILE A  70       6.409   9.952 -12.068  1.00 88.89           H
ATOM    802 2HG1 ILE A  70       7.671   8.767 -11.797  1.00 88.89           H
ATOM    803  CG2 ILE A  70       7.904  12.014 -12.989  1.00 88.89           C
ATOM    804 1HG2 ILE A  70       8.620  12.522 -13.635  1.00 88.89           H
ATOM    805 2HG2 ILE A  70       6.921  12.020 -13.460  1.00 88.89           H
ATOM    806 3HG2 ILE A  70       7.850  12.530 -12.030  1.00 88.89           H
ATOM    807  CD1 ILE A  70       7.648  10.369 -10.353  1.00 88.89           C
ATOM    808 1HD1 ILE A  70       8.687  10.227 -10.052  1.00 88.89           H
ATOM    809 2HD1 ILE A  70       7.404  11.431 -10.327  1.00 88.89           H
ATOM    810 3HD1 ILE A  70       6.995   9.829  -9.667  1.00 88.89           H
ATOM    811  HN  ILE A  70       9.482   8.382 -12.990  1.00 88.89           H
ATOM    812  N   LEU A  71      10.474  10.544 -15.161  1.00 84.33           N
ATOM    813  CA  LEU A  71      11.278  11.300 -16.106  1.00 84.33           C
ATOM    814  C   LEU A  71      10.976  10.818 -17.527  1.00 84.33           C
ATOM    815  O   LEU A  71      10.826  11.626 -18.441  1.00 84.33           O
ATOM    816  HA  LEU A  71      10.981  12.345 -16.026  1.00 84.33           H
ATOM    817  CB  LEU A  71      12.760  11.221 -15.732  1.00 84.33           C
ATOM    818 1HB  LEU A  71      12.850  11.361 -14.655  1.00 84.33           H
ATOM    819 2HB  LEU A  71      13.116  10.215 -15.953  1.00 84.33           H
ATOM    820  CG  LEU A  71      13.682  12.224 -16.428  1.00 84.33           C
ATOM    821  HG  LEU A  71      13.153  12.634 -17.288  1.00 84.33           H
ATOM    822  CD1 LEU A  71      14.016  13.395 -15.502  1.00 84.33           C
ATOM    823 1HD1 LEU A  71      13.097  13.906 -15.216  1.00 84.33           H
ATOM    824 2HD1 LEU A  71      14.517  13.021 -14.610  1.00 84.33           H
ATOM    825 3HD1 LEU A  71      14.673  14.093 -16.022  1.00 84.33           H
ATOM    826  CD2 LEU A  71      14.940  11.535 -16.959  1.00 84.33           C
ATOM    827 1HD2 LEU A  71      15.482  11.079 -16.130  1.00 84.33           H
ATOM    828 2HD2 LEU A  71      14.658  10.764 -17.676  1.00 84.33           H
ATOM    829 3HD2 LEU A  71      15.578  12.270 -17.449  1.00 84.33           H
ATOM    830  HN  LEU A  71      10.994  10.003 -14.501  1.00 84.33           H
ATOM    831  N   VAL A  72      10.896   9.503 -17.666  1.00 83.76           N
ATOM    832  CA  VAL A  72      10.708   8.899 -18.975  1.00 83.76           C
ATOM    833  C   VAL A  72       9.377   9.373 -19.563  1.00 83.76           C
ATOM    834  O   VAL A  72       9.312   9.754 -20.731  1.00 83.76           O
ATOM    835  HA  VAL A  72      11.518   9.245 -19.616  1.00 83.76           H
ATOM    836  CB  VAL A  72      10.806   7.376 -18.868  1.00 83.76           C
ATOM    837  HB  VAL A  72      10.126   7.051 -18.079  1.00 83.76           H
ATOM    838  CG1 VAL A  72      10.368   6.706 -20.171  1.00 83.76           C
ATOM    839 1HG1 VAL A  72       9.334   6.975 -20.389  1.00 83.76           H
ATOM    840 2HG1 VAL A  72      11.010   7.041 -20.986  1.00 83.76           H
ATOM    841 3HG1 VAL A  72      10.447   5.624 -20.067  1.00 83.76           H
ATOM    842  CG2 VAL A  72      12.220   6.944 -18.476  1.00 83.76           C
ATOM    843 1HG2 VAL A  72      12.927   7.287 -19.232  1.00 83.76           H
ATOM    844 2HG2 VAL A  72      12.480   7.380 -17.512  1.00 83.76           H
ATOM    845 3HG2 VAL A  72      12.262   5.857 -18.407  1.00 83.76           H
ATOM    846  HN  VAL A  72      10.957   8.855 -16.907  1.00 83.76           H
ATOM    847  N   TYR A  73       8.350   9.333 -18.728  1.00 80.20           N
ATOM    848  CA  TYR A  73       7.016   9.711 -19.164  1.00 80.20           C
ATOM    849  C   TYR A  73       6.943  11.208 -19.471  1.00 80.20           C
ATOM    850  O   TYR A  73       6.204  11.628 -20.360  1.00 80.20           O
ATOM    851  HA  TYR A  73       6.787   9.150 -20.070  1.00 80.20           H
ATOM    852  CB  TYR A  73       6.084   9.397 -17.992  1.00 80.20           C
ATOM    853 1HB  TYR A  73       6.641   9.501 -17.060  1.00 80.20           H
ATOM    854 2HB  TYR A  73       5.284  10.136 -17.969  1.00 80.20           H
ATOM    855  CG  TYR A  73       5.466   7.998 -18.046  1.00 80.20           C
ATOM    856  CD1 TYR A  73       4.561   7.682 -19.038  1.00 80.20           C
ATOM    857  HD1 TYR A  73       4.286   8.429 -19.784  1.00 80.20           H
ATOM    858  CD2 TYR A  73       5.814   7.053 -17.102  1.00 80.20           C
ATOM    859  HD2 TYR A  73       6.529   7.303 -16.318  1.00 80.20           H
ATOM    860  CE1 TYR A  73       3.979   6.366 -19.089  1.00 80.20           C
ATOM    861  HE1 TYR A  73       3.263   6.103 -19.868  1.00 80.20           H
ATOM    862  CE2 TYR A  73       5.232   5.737 -17.153  1.00 80.20           C
ATOM    863  HE2 TYR A  73       5.498   4.981 -16.414  1.00 80.20           H
ATOM    864  CZ  TYR A  73       4.343   5.458 -18.144  1.00 80.20           C
ATOM    865  OH  TYR A  73       3.794   4.215 -18.192  1.00 80.20           O
ATOM    866  HH  TYR A  73       3.242   4.117 -19.021  1.00 80.20           H
ATOM    867  HN  TYR A  73       8.417   9.050 -17.771  1.00 80.20           H
ATOM    868  N   TRP A  74       7.720  11.973 -18.718  1.00 70.46           N
ATOM    869  CA  TRP A  74       7.678  13.421 -18.828  1.00 70.46           C
ATOM    870  C   TRP A  74       8.226  13.806 -20.203  1.00 70.46           C
ATOM    871  O   TRP A  74       7.588  14.553 -20.943  1.00 70.46           O
ATOM    872  HA  TRP A  74       6.637  13.732 -18.742  1.00 70.46           H
ATOM    873  CB  TRP A  74       8.437  14.081 -17.675  1.00 70.46           C
ATOM    874 1HB  TRP A  74       8.063  13.682 -16.732  1.00 70.46           H
ATOM    875 2HB  TRP A  74       9.490  13.806 -17.743  1.00 70.46           H
ATOM    876  CG  TRP A  74       8.323  15.606 -17.648  1.00 70.46           C
ATOM    877  CD1 TRP A  74       9.148  16.505 -18.202  1.00 70.46           C
ATOM    878  HD1 TRP A  74      10.045  16.249 -18.767  1.00 70.46           H
ATOM    879  CD2 TRP A  74       7.286  16.380 -17.008  1.00 70.46           C
ATOM    880  NE1 TRP A  74       8.721  17.796 -17.967  1.00 70.46           N
ATOM    881  HE1 TRP A  74       9.169  18.634 -18.278  1.00 70.46           H
ATOM    882  CE2 TRP A  74       7.553  17.718 -17.218  1.00 70.46           C
ATOM    883  CE3 TRP A  74       6.160  15.963 -16.277  1.00 70.46           C
ATOM    884  HE3 TRP A  74       5.928  14.913 -16.097  1.00 70.46           H
ATOM    885  CZ2 TRP A  74       6.740  18.747 -16.729  1.00 70.46           C
ATOM    886  HZ2 TRP A  74       6.972  19.797 -16.908  1.00 70.46           H
ATOM    887  CZ3 TRP A  74       5.358  17.004 -15.794  1.00 70.46           C
ATOM    888  HZ3 TRP A  74       4.471  16.736 -15.220  1.00 70.46           H
ATOM    889  CH2 TRP A  74       5.612  18.355 -15.997  1.00 70.46           C
ATOM    890  HH2 TRP A  74       4.937  19.107 -15.588  1.00 70.46           H
ATOM    891  HN  TRP A  74       8.368  11.619 -18.043  1.00 70.46           H
ATOM    892  N   TYR A  75       9.405  13.280 -20.504  1.00 69.30           N
ATOM    893  CA  TYR A  75      10.190  13.789 -21.615  1.00 69.30           C
ATOM    894  C   TYR A  75       9.870  13.032 -22.905  1.00 69.30           C
ATOM    895  O   TYR A  75       9.927  13.601 -23.994  1.00 69.30           O
ATOM    896  HA  TYR A  75       9.941  14.842 -21.749  1.00 69.30           H
ATOM    897  CB  TYR A  75      11.654  13.544 -21.244  1.00 69.30           C
ATOM    898 1HB  TYR A  75      11.729  12.598 -20.708  1.00 69.30           H
ATOM    899 2HB  TYR A  75      12.237  13.438 -22.159  1.00 69.30           H
ATOM    900  CG  TYR A  75      12.272  14.651 -20.388  1.00 69.30           C
ATOM    901  CD1 TYR A  75      12.714  15.817 -20.980  1.00 69.30           C
ATOM    902  HD1 TYR A  75      12.622  15.949 -22.058  1.00 69.30           H
ATOM    903  CD2 TYR A  75      12.389  14.483 -19.023  1.00 69.30           C
ATOM    904  HD2 TYR A  75      12.040  13.562 -18.555  1.00 69.30           H
ATOM    905  CE1 TYR A  75      13.296  16.858 -20.173  1.00 69.30           C
ATOM    906  HE1 TYR A  75      13.648  17.784 -20.628  1.00 69.30           H
ATOM    907  CE2 TYR A  75      12.971  15.524 -18.216  1.00 69.30           C
ATOM    908  HE2 TYR A  75      13.069  15.405 -17.137  1.00 69.30           H
ATOM    909  CZ  TYR A  75      13.395  16.660 -18.831  1.00 69.30           C
ATOM    910  OH  TYR A  75      13.945  17.644 -18.070  1.00 69.30           O
ATOM    911  HH  TYR A  75      13.934  17.377 -17.106  1.00 69.30           H
ATOM    912  HN  TYR A  75       9.822  12.522 -20.004  1.00 69.30           H
ATOM    913  N   CYS A  76       9.539  11.759 -22.740  1.00 67.81           N
ATOM    914  CA  CYS A  76       9.598  10.821 -23.848  1.00 67.81           C
ATOM    915  C   CYS A  76       8.185  10.293 -24.106  1.00 67.81           C
ATOM    916  O   CYS A  76       7.592  10.580 -25.145  1.00 67.81           O
ATOM    917  HA  CYS A  76       9.967  11.377 -24.710  1.00 67.81           H
ATOM    918  CB  CYS A  76      10.589   9.687 -23.578  1.00 67.81           C
ATOM    919 1HB  CYS A  76      11.508  10.091 -23.152  1.00 67.81           H
ATOM    920 2HB  CYS A  76      10.174   8.997 -22.843  1.00 67.81           H
ATOM    921  SG  CYS A  76      10.960   8.796 -25.132  1.00 67.81           S
ATOM    922  HG  CYS A  76       9.788   8.172 -25.217  1.00 67.81           H
ATOM    923  HN  CYS A  76       9.236  11.368 -21.871  1.00 67.81           H
ATOM    924  N   THR A  77       7.686   9.532 -23.143  1.00 60.84           N
ATOM    925  CA  THR A  77       6.516   8.703 -23.374  1.00 60.84           C
ATOM    926  C   THR A  77       5.299   9.575 -23.689  1.00 60.84           C
ATOM    927  O   THR A  77       4.513   9.253 -24.579  1.00 60.84           O
ATOM    928  HA  THR A  77       6.701   8.084 -24.252  1.00 60.84           H
ATOM    929  CB  THR A  77       6.321   7.808 -22.149  1.00 60.84           C
ATOM    930  HB  THR A  77       5.994   8.391 -21.288  1.00 60.84           H
ATOM    931  OG1 THR A  77       7.573   7.144 -22.002  1.00 60.84           O
ATOM    932  HG1 THR A  77       7.662   6.424 -22.691  1.00 60.84           H
ATOM    933  CG2 THR A  77       5.326   6.674 -22.404  1.00 60.84           C
ATOM    934 1HG2 THR A  77       5.687   6.051 -23.222  1.00 60.84           H
ATOM    935 2HG2 THR A  77       4.356   7.095 -22.670  1.00 60.84           H
ATOM    936 3HG2 THR A  77       5.225   6.069 -21.503  1.00 60.84           H
ATOM    937  HN  THR A  77       8.068   9.477 -22.220  1.00 60.84           H
ATOM    938  N   ARG A  78       5.180  10.663 -22.941  1.00 54.68           N
ATOM    939  CA  ARG A  78       3.914  11.369 -22.843  1.00 54.68           C
ATOM    940  C   ARG A  78       2.771  10.380 -22.606  1.00 54.68           C
ATOM    941  O   ARG A  78       2.806   9.256 -23.103  1.00 54.68           O
ATOM    942  HA  ARG A  78       4.035  12.041 -21.993  1.00 54.68           H
ATOM    943  CB  ARG A  78       3.631  12.170 -24.116  1.00 54.68           C
ATOM    944 1HB  ARG A  78       3.634  11.503 -24.978  1.00 54.68           H
ATOM    945 2HB  ARG A  78       2.636  12.611 -24.058  1.00 54.68           H
ATOM    946  CG  ARG A  78       4.673  13.273 -24.313  1.00 54.68           C
ATOM    947 1HG  ARG A  78       4.774  13.851 -23.394  1.00 54.68           H
ATOM    948 2HG  ARG A  78       5.646  12.827 -24.518  1.00 54.68           H
ATOM    949  CD  ARG A  78       4.279  14.200 -25.464  1.00 54.68           C
ATOM    950 1HD  ARG A  78       4.217  13.634 -26.394  1.00 54.68           H
ATOM    951 2HD  ARG A  78       3.290  14.621 -25.281  1.00 54.68           H
ATOM    952  NE  ARG A  78       5.273  15.288 -25.601  1.00 54.68           N
ATOM    953  HE  ARG A  78       6.125  15.213 -25.083  1.00 54.68           H
ATOM    954  CZ  ARG A  78       5.103  16.368 -26.376  1.00 54.68           C
ATOM    955  NH1 ARG A  78       3.981  16.521 -27.093  1.00 54.68           N
ATOM    956 1HH1 ARG A  78       3.262  15.827 -27.051  1.00 54.68           H
ATOM    957 2HH1 ARG A  78       3.862  17.330 -27.668  1.00 54.68           H
ATOM    958  NH2 ARG A  78       6.072  17.292 -26.424  1.00 54.68           N
ATOM    959 1HH2 ARG A  78       5.961  18.104 -26.998  1.00 54.68           H
ATOM    960 2HH2 ARG A  78       6.906  17.170 -25.887  1.00 54.68           H
ATOM    961  HN  ARG A  78       5.928  11.060 -22.410  1.00 54.68           H
ATOM    962  N   VAL A  79       1.785  10.836 -21.847  1.00 70.80           N
ATOM    963  CA  VAL A  79       0.646   9.996 -21.517  1.00 70.80           C
ATOM    964  C   VAL A  79      -0.270   9.884 -22.737  1.00 70.80           C
ATOM    965  O   VAL A  79      -1.065  10.784 -23.004  1.00 70.80           O
ATOM    966  HA  VAL A  79       1.028   9.005 -21.273  1.00 70.80           H
ATOM    967  CB  VAL A  79      -0.068  10.546 -20.280  1.00 70.80           C
ATOM    968  HB  VAL A  79      -0.470  11.527 -20.534  1.00 70.80           H
ATOM    969  CG1 VAL A  79      -1.239   9.648 -19.879  1.00 70.80           C
ATOM    970 1HG1 VAL A  79      -1.954   9.594 -20.701  1.00 70.80           H
ATOM    971 2HG1 VAL A  79      -0.869   8.648 -19.653  1.00 70.80           H
ATOM    972 3HG1 VAL A  79      -1.729  10.062 -18.998  1.00 70.80           H
ATOM    973  CG2 VAL A  79       0.910  10.725 -19.117  1.00 70.80           C
ATOM    974 1HG2 VAL A  79       1.354   9.762 -18.864  1.00 70.80           H
ATOM    975 2HG2 VAL A  79       1.695  11.423 -19.406  1.00 70.80           H
ATOM    976 3HG2 VAL A  79       0.376  11.117 -18.251  1.00 70.80           H
ATOM    977  HN  VAL A  79       1.756  11.758 -21.462  1.00 70.80           H
ATOM    978  N   LYS A  80      -0.129   8.773 -23.443  1.00 64.43           N
ATOM    979  CA  LYS A  80      -0.868   8.572 -24.678  1.00 64.43           C
ATOM    980  C   LYS A  80      -2.098   7.707 -24.397  1.00 64.43           C
ATOM    981  O   LYS A  80      -3.106   7.808 -25.095  1.00 64.43           O
ATOM    982  HA  LYS A  80      -1.205   9.551 -25.020  1.00 64.43           H
ATOM    983  CB  LYS A  80       0.048   8.004 -25.764  1.00 64.43           C
ATOM    984 1HB  LYS A  80       0.556   7.115 -25.389  1.00 64.43           H
ATOM    985 2HB  LYS A  80      -0.548   7.691 -26.621  1.00 64.43           H
ATOM    986  CG  LYS A  80       1.083   9.040 -26.206  1.00 64.43           C
ATOM    987 1HG  LYS A  80       0.575   9.939 -26.556  1.00 64.43           H
ATOM    988 2HG  LYS A  80       1.698   9.332 -25.355  1.00 64.43           H
ATOM    989  CD  LYS A  80       1.974   8.485 -27.319  1.00 64.43           C
ATOM    990 1HD  LYS A  80       2.457   7.569 -26.980  1.00 64.43           H
ATOM    991 2HD  LYS A  80       1.363   8.222 -28.183  1.00 64.43           H
ATOM    992  CE  LYS A  80       3.036   9.507 -27.732  1.00 64.43           C
ATOM    993 1HE  LYS A  80       2.555  10.419 -28.083  1.00 64.43           H
ATOM    994 2HE  LYS A  80       3.643   9.778 -26.868  1.00 64.43           H
ATOM    995  NZ  LYS A  80       3.901   8.953 -28.798  1.00 64.43           N
ATOM    996 1HZ  LYS A  80       4.598   9.642 -29.059  1.00 64.43           H
ATOM    997 2HZ  LYS A  80       4.363   8.117 -28.458  1.00 64.43           H
ATOM    998 3HZ  LYS A  80       3.334   8.722 -29.606  1.00 64.43           H
ATOM    999  HN  LYS A  80       0.475   8.019 -23.185  1.00 64.43           H
ATOM   1000  N   THR A  81      -1.976   6.875 -23.373  1.00 75.87           N
ATOM   1001  CA  THR A  81      -3.011   5.901 -23.071  1.00 75.87           C
ATOM   1002  C   THR A  81      -3.485   6.058 -21.625  1.00 75.87           C
ATOM   1003  O   THR A  81      -2.809   6.682 -20.810  1.00 75.87           O
ATOM   1004  HA  THR A  81      -3.869   6.102 -23.713  1.00 75.87           H
ATOM   1005  CB  THR A  81      -2.456   4.510 -23.382  1.00 75.87           C
ATOM   1006  HB  THR A  81      -3.258   3.775 -23.440  1.00 75.87           H
ATOM   1007  OG1 THR A  81      -1.489   4.286 -22.359  1.00 75.87           O
ATOM   1008  HG1 THR A  81      -1.216   3.324 -22.351  1.00 75.87           H
ATOM   1009  CG2 THR A  81      -1.642   4.480 -24.677  1.00 75.87           C
ATOM   1010 1HG2 THR A  81      -0.799   5.166 -24.593  1.00 75.87           H
ATOM   1011 2HG2 THR A  81      -2.275   4.782 -25.511  1.00 75.87           H
ATOM   1012 3HG2 THR A  81      -1.271   3.469 -24.850  1.00 75.87           H
ATOM   1013  HN  THR A  81      -1.189   6.860 -22.756  1.00 75.87           H
ATOM   1014  N   MET A  82      -4.646   5.479 -21.351  1.00 76.21           N
ATOM   1015  CA  MET A  82      -5.204   5.520 -20.010  1.00 76.21           C
ATOM   1016  C   MET A  82      -4.297   4.793 -19.016  1.00 76.21           C
ATOM   1017  O   MET A  82      -4.160   5.218 -17.869  1.00 76.21           O
ATOM   1018  HA  MET A  82      -5.266   6.577 -19.751  1.00 76.21           H
ATOM   1019  CB  MET A  82      -6.587   4.866 -20.013  1.00 76.21           C
ATOM   1020 1HB  MET A  82      -7.152   5.205 -20.881  1.00 76.21           H
ATOM   1021 2HB  MET A  82      -6.481   3.785 -20.104  1.00 76.21           H
ATOM   1022  CG  MET A  82      -7.355   5.203 -18.733  1.00 76.21           C
ATOM   1023 1HG  MET A  82      -6.901   4.696 -17.882  1.00 76.21           H
ATOM   1024 2HG  MET A  82      -7.296   6.273 -18.535  1.00 76.21           H
ATOM   1025  SD  MET A  82      -9.062   4.708 -18.898  1.00 76.21           S
ATOM   1026  CE  MET A  82      -9.712   5.317 -17.351  1.00 76.21           C
ATOM   1027 1HE  MET A  82      -9.190   4.837 -16.524  1.00 76.21           H
ATOM   1028 2HE  MET A  82      -9.568   6.396 -17.296  1.00 76.21           H
ATOM   1029 3HE  MET A  82     -10.777   5.090 -17.290  1.00 76.21           H
ATOM   1030  HN  MET A  82      -5.199   4.990 -22.025  1.00 76.21           H
ATOM   1031  N   THR A  83      -3.700   3.710 -19.491  1.00 78.12           N
ATOM   1032  CA  THR A  83      -2.792   2.933 -18.664  1.00 78.12           C
ATOM   1033  C   THR A  83      -1.559   3.762 -18.301  1.00 78.12           C
ATOM   1034  O   THR A  83      -1.070   3.694 -17.175  1.00 78.12           O
ATOM   1035  HA  THR A  83      -3.300   2.689 -17.731  1.00 78.12           H
ATOM   1036  CB  THR A  83      -2.457   1.642 -19.415  1.00 78.12           C
ATOM   1037  HB  THR A  83      -1.934   1.859 -20.347  1.00 78.12           H
ATOM   1038  OG1 THR A  83      -3.713   0.985 -19.553  1.00 78.12           O
ATOM   1039  HG1 THR A  83      -4.160   0.909 -18.661  1.00 78.12           H
ATOM   1040  CG2 THR A  83      -1.621   0.676 -18.574  1.00 78.12           C
ATOM   1041 1HG2 THR A  83      -2.173   0.407 -17.674  1.00 78.12           H
ATOM   1042 2HG2 THR A  83      -0.682   1.155 -18.295  1.00 78.12           H
ATOM   1043 3HG2 THR A  83      -1.411  -0.223 -19.154  1.00 78.12           H
ATOM   1044  HN  THR A  83      -3.828   3.363 -20.420  1.00 78.12           H
ATOM   1045  N   ASP A  84      -1.091   4.527 -19.277  1.00 80.06           N
ATOM   1046  CA  ASP A  84       0.065   5.382 -19.069  1.00 80.06           C
ATOM   1047  C   ASP A  84      -0.229   6.364 -17.934  1.00 80.06           C
ATOM   1048  O   ASP A  84       0.650   6.672 -17.131  1.00 80.06           O
ATOM   1049  HA  ASP A  84       0.885   4.703 -18.831  1.00 80.06           H
ATOM   1050  CB  ASP A  84       0.383   6.194 -20.326  1.00 80.06           C
ATOM   1051 1HB  ASP A  84      -0.467   6.828 -20.578  1.00 80.06           H
ATOM   1052 2HB  ASP A  84       1.227   6.855 -20.133  1.00 80.06           H
ATOM   1053  CG  ASP A  84       0.708   5.275 -21.506  1.00 80.06           C
ATOM   1054  OD1 ASP A  84       1.264   4.187 -21.241  1.00 80.06           O
ATOM   1055  OD2 ASP A  84       0.393   5.681 -22.645  1.00 80.06           O
ATOM   1056  HN  ASP A  84      -1.487   4.568 -20.195  1.00 80.06           H
ATOM   1057  N   MET A  85      -1.470   6.828 -17.903  1.00 84.98           N
ATOM   1058  CA  MET A  85      -1.887   7.781 -16.889  1.00 84.98           C
ATOM   1059  C   MET A  85      -1.805   7.166 -15.490  1.00 84.98           C
ATOM   1060  O   MET A  85      -1.278   7.784 -14.567  1.00 84.98           O
ATOM   1061  HA  MET A  85      -1.191   8.616 -16.967  1.00 84.98           H
ATOM   1062  CB  MET A  85      -3.324   8.227 -17.167  1.00 84.98           C
ATOM   1063 1HB  MET A  85      -3.418   8.534 -18.209  1.00 84.98           H
ATOM   1064 2HB  MET A  85      -4.004   7.387 -17.020  1.00 84.98           H
ATOM   1065  CG  MET A  85      -3.727   9.383 -16.251  1.00 84.98           C
ATOM   1066 1HG  MET A  85      -4.797   9.572 -16.338  1.00 84.98           H
ATOM   1067 2HG  MET A  85      -3.534   9.119 -15.211  1.00 84.98           H
ATOM   1068  SD  MET A  85      -2.813  10.854 -16.685  1.00 84.98           S
ATOM   1069  CE  MET A  85      -3.286  11.923 -15.336  1.00 84.98           C
ATOM   1070 1HE  MET A  85      -4.367  12.056 -15.340  1.00 84.98           H
ATOM   1071 2HE  MET A  85      -2.979  11.473 -14.392  1.00 84.98           H
ATOM   1072 3HE  MET A  85      -2.799  12.891 -15.453  1.00 84.98           H
ATOM   1073  HN  MET A  85      -2.183   6.563 -18.553  1.00 84.98           H
ATOM   1074  N   PHE A  86      -2.335   5.957 -15.379  1.00 88.67           N
ATOM   1075  CA  PHE A  86      -2.381   5.276 -14.096  1.00 88.67           C
ATOM   1076  C   PHE A  86      -0.976   4.891 -13.629  1.00 88.67           C
ATOM   1077  O   PHE A  86      -0.665   4.985 -12.443  1.00 88.67           O
ATOM   1078  HA  PHE A  86      -2.824   5.966 -13.379  1.00 88.67           H
ATOM   1079  CB  PHE A  86      -3.206   4.003 -14.295  1.00 88.67           C
ATOM   1080 1HB  PHE A  86      -2.788   3.438 -15.128  1.00 88.67           H
ATOM   1081 2HB  PHE A  86      -3.111   3.378 -13.407  1.00 88.67           H
ATOM   1082  CG  PHE A  86      -4.690   4.258 -14.564  1.00 88.67           C
ATOM   1083  CD1 PHE A  86      -5.352   5.219 -13.865  1.00 88.67           C
ATOM   1084  HD1 PHE A  86      -4.826   5.806 -13.113  1.00 88.67           H
ATOM   1085  CD2 PHE A  86      -5.348   3.525 -15.503  1.00 88.67           C
ATOM   1086  HD2 PHE A  86      -4.817   2.756 -16.063  1.00 88.67           H
ATOM   1087  CE1 PHE A  86      -6.730   5.456 -14.115  1.00 88.67           C
ATOM   1088  HE1 PHE A  86      -7.261   6.226 -13.555  1.00 88.67           H
ATOM   1089  CE2 PHE A  86      -6.725   3.763 -15.752  1.00 88.67           C
ATOM   1090  HE2 PHE A  86      -7.252   3.175 -16.504  1.00 88.67           H
ATOM   1091  CZ  PHE A  86      -7.387   4.723 -15.053  1.00 88.67           C
ATOM   1092  HZ  PHE A  86      -8.445   4.906 -15.245  1.00 88.67           H
ATOM   1093  HN  PHE A  86      -2.727   5.445 -16.143  1.00 88.67           H
ATOM   1094  N   LEU A  87      -0.165   4.465 -14.586  1.00 84.30           N
ATOM   1095  CA  LEU A  87       1.186   4.024 -14.281  1.00 84.30           C
ATOM   1096  C   LEU A  87       2.004   5.213 -13.774  1.00 84.30           C
ATOM   1097  O   LEU A  87       2.860   5.057 -12.905  1.00 84.30           O
ATOM   1098  HA  LEU A  87       1.116   3.287 -13.481  1.00 84.30           H
ATOM   1099  CB  LEU A  87       1.806   3.322 -15.491  1.00 84.30           C
ATOM   1100 1HB  LEU A  87       1.702   3.974 -16.357  1.00 84.30           H
ATOM   1101 2HB  LEU A  87       2.874   3.203 -15.308  1.00 84.30           H
ATOM   1102  CG  LEU A  87       1.222   1.953 -15.844  1.00 84.30           C
ATOM   1103  HG  LEU A  87       0.153   2.073 -16.022  1.00 84.30           H
ATOM   1104  CD1 LEU A  87       1.837   1.411 -17.136  1.00 84.30           C
ATOM   1105 1HD1 LEU A  87       1.630   2.101 -17.954  1.00 84.30           H
ATOM   1106 2HD1 LEU A  87       2.915   1.309 -17.011  1.00 84.30           H
ATOM   1107 3HD1 LEU A  87       1.404   0.437 -17.364  1.00 84.30           H
ATOM   1108  CD2 LEU A  87       1.379   0.972 -14.680  1.00 84.30           C
ATOM   1109 1HD2 LEU A  87       2.437   0.851 -14.447  1.00 84.30           H
ATOM   1110 2HD2 LEU A  87       0.856   1.360 -13.805  1.00 84.30           H
ATOM   1111 3HD2 LEU A  87       0.955   0.007 -14.958  1.00 84.30           H
ATOM   1112  HN  LEU A  87      -0.416   4.418 -15.553  1.00 84.30           H
ATOM   1113  N   LEU A  88       1.711   6.376 -14.339  1.00 88.51           N
ATOM   1114  CA  LEU A  88       2.391   7.595 -13.937  1.00 88.51           C
ATOM   1115  C   LEU A  88       2.014   7.932 -12.493  1.00 88.51           C
ATOM   1116  O   LEU A  88       2.885   8.199 -11.666  1.00 88.51           O
ATOM   1117  HA  LEU A  88       3.463   7.400 -13.977  1.00 88.51           H
ATOM   1118  CB  LEU A  88       2.099   8.723 -14.928  1.00 88.51           C
ATOM   1119 1HB  LEU A  88       2.480   8.428 -15.906  1.00 88.51           H
ATOM   1120 2HB  LEU A  88       1.018   8.825 -15.024  1.00 88.51           H
ATOM   1121  CG  LEU A  88       2.683  10.093 -14.577  1.00 88.51           C
ATOM   1122  HG  LEU A  88       2.318  10.377 -13.590  1.00 88.51           H
ATOM   1123  CD1 LEU A  88       4.210  10.034 -14.495  1.00 88.51           C
ATOM   1124 1HD1 LEU A  88       4.505   9.320 -13.725  1.00 88.51           H
ATOM   1125 2HD1 LEU A  88       4.613   9.718 -15.457  1.00 88.51           H
ATOM   1126 3HD1 LEU A  88       4.599  11.020 -14.243  1.00 88.51           H
ATOM   1127  CD2 LEU A  88       2.203  11.162 -15.560  1.00 88.51           C
ATOM   1128 1HD2 LEU A  88       2.519  10.896 -16.569  1.00 88.51           H
ATOM   1129 2HD2 LEU A  88       1.115  11.226 -15.525  1.00 88.51           H
ATOM   1130 3HD2 LEU A  88       2.633  12.126 -15.287  1.00 88.51           H
ATOM   1131  HN  LEU A  88       1.025   6.491 -15.057  1.00 88.51           H
ATOM   1132  N   ASN A  89       0.715   7.910 -12.234  1.00 90.35           N
ATOM   1133  CA  ASN A  89       0.207   8.272 -10.922  1.00 90.35           C
ATOM   1134  C   ASN A  89       0.688   7.247  -9.892  1.00 90.35           C
ATOM   1135  O   ASN A  89       0.909   7.586  -8.731  1.00 90.35           O
ATOM   1136  HA  ASN A  89       0.598   9.271 -10.729  1.00 90.35           H
ATOM   1137  CB  ASN A  89      -1.323   8.276 -10.905  1.00 90.35           C
ATOM   1138 1HB  ASN A  89      -1.699   7.430 -11.480  1.00 90.35           H
ATOM   1139 2HB  ASN A  89      -1.679   8.151  -9.883  1.00 90.35           H
ATOM   1140  CG  ASN A  89      -1.874   9.580 -11.487  1.00 90.35           C
ATOM   1141  OD1 ASN A  89      -2.101  10.554 -10.789  1.00 90.35           O
ATOM   1142  ND2 ASN A  89      -2.076   9.543 -12.801  1.00 90.35           N
ATOM   1143 1HD2 ASN A  89      -1.869   8.711 -13.315  1.00 90.35           H
ATOM   1144 2HD2 ASN A  89      -2.435  10.347 -13.274  1.00 90.35           H
ATOM   1145  HN  ASN A  89       0.016   7.650 -12.900  1.00 90.35           H
ATOM   1146  N   LEU A  90       0.836   6.015 -10.356  1.00 88.92           N
ATOM   1147  CA  LEU A  90       1.316   4.945  -9.498  1.00 88.92           C
ATOM   1148  C   LEU A  90       2.742   5.263  -9.042  1.00 88.92           C
ATOM   1149  O   LEU A  90       3.072   5.103  -7.869  1.00 88.92           O
ATOM   1150  HA  LEU A  90       0.671   4.917  -8.620  1.00 88.92           H
ATOM   1151  CB  LEU A  90       1.182   3.593 -10.202  1.00 88.92           C
ATOM   1152 1HB  LEU A  90       0.150   3.478 -10.530  1.00 88.92           H
ATOM   1153 2HB  LEU A  90       1.802   3.610 -11.098  1.00 88.92           H
ATOM   1154  CG  LEU A  90       1.565   2.365  -9.373  1.00 88.92           C
ATOM   1155  HG  LEU A  90       2.574   2.514  -8.987  1.00 88.92           H
ATOM   1156  CD1 LEU A  90       0.638   2.208  -8.166  1.00 88.92           C
ATOM   1157 1HD1 LEU A  90       0.711   3.092  -7.534  1.00 88.92           H
ATOM   1158 2HD1 LEU A  90      -0.390   2.091  -8.510  1.00 88.92           H
ATOM   1159 3HD1 LEU A  90       0.932   1.327  -7.595  1.00 88.92           H
ATOM   1160  CD2 LEU A  90       1.595   1.106 -10.241  1.00 88.92           C
ATOM   1161 1HD2 LEU A  90       0.609   0.941 -10.676  1.00 88.92           H
ATOM   1162 2HD2 LEU A  90       2.327   1.231 -11.039  1.00 88.92           H
ATOM   1163 3HD2 LEU A  90       1.870   0.248  -9.627  1.00 88.92           H
ATOM   1164  HN  LEU A  90       0.635   5.744 -11.297  1.00 88.92           H
ATOM   1165  N   ALA A  91       3.548   5.708  -9.995  1.00 92.34           N
ATOM   1166  CA  ALA A  91       4.940   6.014  -9.715  1.00 92.34           C
ATOM   1167  C   ALA A  91       5.014   7.190  -8.739  1.00 92.34           C
ATOM   1168  O   ALA A  91       5.874   7.219  -7.860  1.00 92.34           O
ATOM   1169  HA  ALA A  91       5.385   5.136  -9.247  1.00 92.34           H
ATOM   1170  CB  ALA A  91       5.675   6.298 -11.027  1.00 92.34           C
ATOM   1171 1HB  ALA A  91       5.618   5.422 -11.672  1.00 92.34           H
ATOM   1172 2HB  ALA A  91       5.210   7.148 -11.526  1.00 92.34           H
ATOM   1173 3HB  ALA A  91       6.719   6.527 -10.816  1.00 92.34           H
ATOM   1174  HN  ALA A  91       3.264   5.860 -10.942  1.00 92.34           H
ATOM   1175  N   ILE A  92       4.100   8.131  -8.927  1.00 91.59           N
ATOM   1176  CA  ILE A  92       4.043   9.300  -8.065  1.00 91.59           C
ATOM   1177  C   ILE A  92       3.700   8.862  -6.640  1.00 91.59           C
ATOM   1178  O   ILE A  92       4.328   9.309  -5.682  1.00 91.59           O
ATOM   1179  HA  ILE A  92       5.035   9.750  -8.059  1.00 91.59           H
ATOM   1180  CB  ILE A  92       3.078  10.340  -8.638  1.00 91.59           C
ATOM   1181  HB  ILE A  92       2.139   9.840  -8.878  1.00 91.59           H
ATOM   1182  CG1 ILE A  92       3.620  10.932  -9.940  1.00 91.59           C
ATOM   1183 1HG1 ILE A  92       4.460  11.592  -9.722  1.00 91.59           H
ATOM   1184 2HG1 ILE A  92       3.998  10.133 -10.578  1.00 91.59           H
ATOM   1185  CG2 ILE A  92       2.761  11.422  -7.604  1.00 91.59           C
ATOM   1186 1HG2 ILE A  92       2.302  10.965  -6.728  1.00 91.59           H
ATOM   1187 2HG2 ILE A  92       3.683  11.925  -7.310  1.00 91.59           H
ATOM   1188 3HG2 ILE A  92       2.073  12.149  -8.037  1.00 91.59           H
ATOM   1189  CD1 ILE A  92       2.532  11.712 -10.683  1.00 91.59           C
ATOM   1190 1HD1 ILE A  92       1.704  11.044 -10.920  1.00 91.59           H
ATOM   1191 2HD1 ILE A  92       2.173  12.525 -10.052  1.00 91.59           H
ATOM   1192 3HD1 ILE A  92       2.944  12.122 -11.604  1.00 91.59           H
ATOM   1193  HN  ILE A  92       3.410   8.104  -9.649  1.00 91.59           H
ATOM   1194  N   ALA A  93       2.704   7.993  -6.546  1.00 93.30           N
ATOM   1195  CA  ALA A  93       2.218   7.549  -5.250  1.00 93.30           C
ATOM   1196  C   ALA A  93       3.352   6.848  -4.498  1.00 93.30           C
ATOM   1197  O   ALA A  93       3.575   7.114  -3.318  1.00 93.30           O
ATOM   1198  HA  ALA A  93       1.913   8.432  -4.690  1.00 93.30           H
ATOM   1199  CB  ALA A  93       1.000   6.643  -5.444  1.00 93.30           C
ATOM   1200 1HB  ALA A  93       0.214   7.197  -5.957  1.00 93.30           H
ATOM   1201 2HB  ALA A  93       1.283   5.777  -6.042  1.00 93.30           H
ATOM   1202 3HB  ALA A  93       0.636   6.311  -4.472  1.00 93.30           H
ATOM   1203  HN  ALA A  93       2.233   7.594  -7.333  1.00 93.30           H
ATOM   1204  N   ASP A  94       4.037   5.967  -5.212  1.00 90.89           N
ATOM   1205  CA  ASP A  94       5.109   5.191  -4.614  1.00 90.89           C
ATOM   1206  C   ASP A  94       6.193   6.139  -4.097  1.00 90.89           C
ATOM   1207  O   ASP A  94       6.718   5.950  -3.001  1.00 90.89           O
ATOM   1208  HA  ASP A  94       4.638   4.621  -3.813  1.00 90.89           H
ATOM   1209  CB  ASP A  94       5.750   4.254  -5.640  1.00 90.89           C
ATOM   1210 1HB  ASP A  94       5.865   4.775  -6.591  1.00 90.89           H
ATOM   1211 2HB  ASP A  94       6.750   3.975  -5.308  1.00 90.89           H
ATOM   1212  CG  ASP A  94       4.902   2.997  -5.839  1.00 90.89           C
ATOM   1213  OD1 ASP A  94       4.216   2.615  -4.867  1.00 90.89           O
ATOM   1214  OD2 ASP A  94       4.960   2.445  -6.960  1.00 90.89           O
ATOM   1215  HN  ASP A  94       3.870   5.781  -6.181  1.00 90.89           H
ATOM   1216  N   LEU A  95       6.497   7.139  -4.912  1.00 91.09           N
ATOM   1217  CA  LEU A  95       7.566   8.069  -4.590  1.00 91.09           C
ATOM   1218  C   LEU A  95       7.224   8.803  -3.292  1.00 91.09           C
ATOM   1219  O   LEU A  95       8.087   8.994  -2.437  1.00 91.09           O
ATOM   1220  HA  LEU A  95       8.470   7.482  -4.427  1.00 91.09           H
ATOM   1221  CB  LEU A  95       7.839   9.002  -5.771  1.00 91.09           C
ATOM   1222 1HB  LEU A  95       7.961   8.395  -6.668  1.00 91.09           H
ATOM   1223 2HB  LEU A  95       6.958   9.625  -5.927  1.00 91.09           H
ATOM   1224  CG  LEU A  95       9.059   9.915  -5.637  1.00 91.09           C
ATOM   1225  HG  LEU A  95       8.987  10.443  -4.686  1.00 91.09           H
ATOM   1226  CD1 LEU A  95      10.353   9.100  -5.604  1.00 91.09           C
ATOM   1227 1HD1 LEU A  95      10.332   8.418  -4.754  1.00 91.09           H
ATOM   1228 2HD1 LEU A  95      10.445   8.528  -6.527  1.00 91.09           H
ATOM   1229 3HD1 LEU A  95      11.204   9.774  -5.508  1.00 91.09           H
ATOM   1230  CD2 LEU A  95       9.075  10.974  -6.741  1.00 91.09           C
ATOM   1231 1HD2 LEU A  95       9.111  10.484  -7.714  1.00 91.09           H
ATOM   1232 2HD2 LEU A  95       8.174  11.583  -6.674  1.00 91.09           H
ATOM   1233 3HD2 LEU A  95       9.953  11.610  -6.622  1.00 91.09           H
ATOM   1234  HN  LEU A  95       6.027   7.319  -5.776  1.00 91.09           H
ATOM   1235  N   LEU A  96       5.963   9.195  -3.186  1.00 88.37           N
ATOM   1236  CA  LEU A  96       5.507   9.945  -2.028  1.00 88.37           C
ATOM   1237  C   LEU A  96       5.683   9.091  -0.771  1.00 88.37           C
ATOM   1238  O   LEU A  96       6.081   9.597   0.277  1.00 88.37           O
ATOM   1239  HA  LEU A  96       6.143  10.826  -1.939  1.00 88.37           H
ATOM   1240  CB  LEU A  96       4.075  10.440  -2.240  1.00 88.37           C
ATOM   1241 1HB  LEU A  96       3.466   9.599  -2.572  1.00 88.37           H
ATOM   1242 2HB  LEU A  96       3.676  10.761  -1.277  1.00 88.37           H
ATOM   1243  CG  LEU A  96       3.902  11.585  -3.239  1.00 88.37           C
ATOM   1244  HG  LEU A  96       4.339  11.278  -4.190  1.00 88.37           H
ATOM   1245  CD1 LEU A  96       2.420  11.870  -3.495  1.00 88.37           C
ATOM   1246 1HD1 LEU A  96       1.943  10.978  -3.900  1.00 88.37           H
ATOM   1247 2HD1 LEU A  96       1.937  12.148  -2.558  1.00 88.37           H
ATOM   1248 3HD1 LEU A  96       2.326  12.689  -4.209  1.00 88.37           H
ATOM   1249  CD2 LEU A  96       4.655  12.834  -2.778  1.00 88.37           C
ATOM   1250 1HD2 LEU A  96       4.269  13.154  -1.810  1.00 88.37           H
ATOM   1251 2HD2 LEU A  96       5.717  12.606  -2.689  1.00 88.37           H
ATOM   1252 3HD2 LEU A  96       4.515  13.633  -3.506  1.00 88.37           H
ATOM   1253  HN  LEU A  96       5.260   9.009  -3.872  1.00 88.37           H
ATOM   1254  N   PHE A  97       5.378   7.810  -0.917  1.00 90.66           N
ATOM   1255  CA  PHE A  97       5.511   6.878   0.190  1.00 90.66           C
ATOM   1256  C   PHE A  97       6.974   6.739   0.617  1.00 90.66           C
ATOM   1257  O   PHE A  97       7.283   6.785   1.806  1.00 90.66           O
ATOM   1258  HA  PHE A  97       4.928   7.277   1.020  1.00 90.66           H
ATOM   1259  CB  PHE A  97       5.006   5.521  -0.305  1.00 90.66           C
ATOM   1260 1HB  PHE A  97       3.917   5.541  -0.339  1.00 90.66           H
ATOM   1261 2HB  PHE A  97       5.354   5.366  -1.326  1.00 90.66           H
ATOM   1262  CG  PHE A  97       5.454   4.339   0.556  1.00 90.66           C
ATOM   1263  CD1 PHE A  97       6.336   3.431   0.059  1.00 90.66           C
ATOM   1264  HD1 PHE A  97       6.724   3.546  -0.953  1.00 90.66           H
ATOM   1265  CD2 PHE A  97       4.969   4.195   1.819  1.00 90.66           C
ATOM   1266  HD2 PHE A  97       4.262   4.923   2.218  1.00 90.66           H
ATOM   1267  CE1 PHE A  97       6.751   2.333   0.859  1.00 90.66           C
ATOM   1268  HE1 PHE A  97       7.458   1.606   0.460  1.00 90.66           H
ATOM   1269  CE2 PHE A  97       5.385   3.098   2.619  1.00 90.66           C
ATOM   1270  HE2 PHE A  97       4.997   2.983   3.631  1.00 90.66           H
ATOM   1271  CZ  PHE A  97       6.267   2.190   2.122  1.00 90.66           C
ATOM   1272  HZ  PHE A  97       6.586   1.348   2.736  1.00 90.66           H
ATOM   1273  HN  PHE A  97       5.047   7.408  -1.771  1.00 90.66           H
ATOM   1274  N   LEU A  98       7.834   6.573  -0.377  1.00 93.37           N
ATOM   1275  CA  LEU A  98       9.223   6.237  -0.115  1.00 93.37           C
ATOM   1276  C   LEU A  98       9.857   7.337   0.739  1.00 93.37           C
ATOM   1277  O   LEU A  98      10.731   7.064   1.560  1.00 93.37           O
ATOM   1278  HA  LEU A  98       9.234   5.308   0.455  1.00 93.37           H
ATOM   1279  CB  LEU A  98       9.966   5.971  -1.426  1.00 93.37           C
ATOM   1280 1HB  LEU A  98       9.774   6.803  -2.105  1.00 93.37           H
ATOM   1281 2HB  LEU A  98      11.037   5.969  -1.220  1.00 93.37           H
ATOM   1282  CG  LEU A  98       9.611   4.669  -2.147  1.00 93.37           C
ATOM   1283  HG  LEU A  98       8.526   4.563  -2.145  1.00 93.37           H
ATOM   1284  CD1 LEU A  98      10.059   4.712  -3.609  1.00 93.37           C
ATOM   1285 1HD1 LEU A  98       9.563   5.539  -4.117  1.00 93.37           H
ATOM   1286 2HD1 LEU A  98      11.139   4.853  -3.654  1.00 93.37           H
ATOM   1287 3HD1 LEU A  98       9.794   3.774  -4.097  1.00 93.37           H
ATOM   1288  CD2 LEU A  98      10.184   3.459  -1.406  1.00 93.37           C
ATOM   1289 1HD2 LEU A  98      11.270   3.545  -1.355  1.00 93.37           H
ATOM   1290 2HD2 LEU A  98       9.775   3.423  -0.397  1.00 93.37           H
ATOM   1291 3HD2 LEU A  98       9.917   2.547  -1.940  1.00 93.37           H
ATOM   1292  HN  LEU A  98       7.596   6.663  -1.344  1.00 93.37           H
ATOM   1293  N   VAL A  99       9.392   8.557   0.516  1.00 90.29           N
ATOM   1294  CA  VAL A  99       9.928   9.705   1.227  1.00 90.29           C
ATOM   1295  C   VAL A  99       9.667   9.538   2.726  1.00 90.29           C
ATOM   1296  O   VAL A  99      10.325  10.172   3.549  1.00 90.29           O
ATOM   1297  HA  VAL A  99      11.005   9.722   1.059  1.00 90.29           H
ATOM   1298  CB  VAL A  99       9.338  10.997   0.658  1.00 90.29           C
ATOM   1299  HB  VAL A  99       8.252  10.909   0.686  1.00 90.29           H
ATOM   1300  CG1 VAL A  99       9.734  12.203   1.512  1.00 90.29           C
ATOM   1301 1HG1 VAL A  99       9.363  12.067   2.528  1.00 90.29           H
ATOM   1302 2HG1 VAL A  99      10.820  12.294   1.531  1.00 90.29           H
ATOM   1303 3HG1 VAL A  99       9.302  13.108   1.085  1.00 90.29           H
ATOM   1304  CG2 VAL A  99       9.757  11.195  -0.800  1.00 90.29           C
ATOM   1305 1HG2 VAL A  99      10.844  11.251  -0.861  1.00 90.29           H
ATOM   1306 2HG2 VAL A  99       9.402  10.356  -1.397  1.00 90.29           H
ATOM   1307 3HG2 VAL A  99       9.324  12.120  -1.179  1.00 90.29           H
ATOM   1308  HN  VAL A  99       8.663   8.767  -0.136  1.00 90.29           H
ATOM   1309  N   THR A 100       8.706   8.680   3.034  1.00 90.42           N
ATOM   1310  CA  THR A 100       8.308   8.467   4.415  1.00 90.42           C
ATOM   1311  C   THR A 100       9.213   7.427   5.077  1.00 90.42           C
ATOM   1312  O   THR A 100       9.315   7.377   6.302  1.00 90.42           O
ATOM   1313  HA  THR A 100       8.443   9.402   4.960  1.00 90.42           H
ATOM   1314  CB  THR A 100       6.828   8.079   4.427  1.00 90.42           C
ATOM   1315  HB  THR A 100       6.406   8.180   5.427  1.00 90.42           H
ATOM   1316  OG1 THR A 100       6.810   6.763   3.881  1.00 90.42           O
ATOM   1317  HG1 THR A 100       6.741   6.807   2.884  1.00 90.42           H
ATOM   1318  CG2 THR A 100       5.999   8.903   3.439  1.00 90.42           C
ATOM   1319 1HG2 THR A 100       6.378   8.750   2.429  1.00 90.42           H
ATOM   1320 2HG2 THR A 100       6.071   9.960   3.698  1.00 90.42           H
ATOM   1321 3HG2 THR A 100       4.957   8.588   3.488  1.00 90.42           H
ATOM   1322  HN  THR A 100       8.203   8.137   2.361  1.00 90.42           H
ATOM   1323  N   LEU A 101       9.849   6.622   4.238  1.00 92.72           N
ATOM   1324  CA  LEU A 101      10.575   5.460   4.720  1.00 92.72           C
ATOM   1325  C   LEU A 101      11.728   5.920   5.615  1.00 92.72           C
ATOM   1326  O   LEU A 101      11.992   5.315   6.653  1.00 92.72           O
ATOM   1327  HA  LEU A 101       9.884   4.870   5.323  1.00 92.72           H
ATOM   1328  CB  LEU A 101      11.018   4.581   3.549  1.00 92.72           C
ATOM   1329 1HB  LEU A 101      11.462   5.222   2.787  1.00 92.72           H
ATOM   1330 2HB  LEU A 101      11.804   3.912   3.900  1.00 92.72           H
ATOM   1331  CG  LEU A 101       9.924   3.737   2.892  1.00 92.72           C
ATOM   1332  HG  LEU A 101       9.189   4.413   2.454  1.00 92.72           H
ATOM   1333  CD1 LEU A 101      10.494   2.889   1.754  1.00 92.72           C
ATOM   1334 1HD1 LEU A 101      10.933   3.542   0.999  1.00 92.72           H
ATOM   1335 2HD1 LEU A 101      11.261   2.222   2.147  1.00 92.72           H
ATOM   1336 3HD1 LEU A 101       9.695   2.300   1.304  1.00 92.72           H
ATOM   1337  CD2 LEU A 101       9.191   2.885   3.930  1.00 92.72           C
ATOM   1338 1HD2 LEU A 101       9.901   2.218   4.419  1.00 92.72           H
ATOM   1339 2HD2 LEU A 101       8.732   3.535   4.675  1.00 92.72           H
ATOM   1340 3HD2 LEU A 101       8.419   2.295   3.437  1.00 92.72           H
ATOM   1341  HN  LEU A 101       9.872   6.754   3.247  1.00 92.72           H
ATOM   1342  N   PRO A 102      12.432   6.994   5.231  1.00 94.84           N
ATOM   1343  CA  PRO A 102      13.563   7.478   6.027  1.00 94.84           C
ATOM   1344  C   PRO A 102      13.187   7.709   7.482  1.00 94.84           C
ATOM   1345  O   PRO A 102      13.940   7.349   8.386  1.00 94.84           O
ATOM   1346  HA  PRO A 102      14.352   6.727   6.052  1.00 94.84           H
ATOM   1347  CB  PRO A 102      13.964   8.780   5.331  1.00 94.84           C
ATOM   1348 1HB  PRO A 102      13.458   9.641   5.767  1.00 94.84           H
ATOM   1349 2HB  PRO A 102      15.035   8.965   5.414  1.00 94.84           H
ATOM   1350  CG  PRO A 102      13.542   8.552   3.885  1.00 94.84           C
ATOM   1351 1HG  PRO A 102      13.434   9.491   3.342  1.00 94.84           H
ATOM   1352 2HG  PRO A 102      14.278   7.964   3.336  1.00 94.84           H
ATOM   1353  CD  PRO A 102      12.218   7.819   4.029  1.00 94.84           C
ATOM   1354 1HD  PRO A 102      11.386   8.510   4.161  1.00 94.84           H
ATOM   1355 2HD  PRO A 102      11.992   7.216   3.150  1.00 94.84           H
ATOM   1356  N   PHE A 103      12.021   8.309   7.671  1.00 93.54           N
ATOM   1357  CA  PHE A 103      11.562   8.648   9.007  1.00 93.54           C
ATOM   1358  C   PHE A 103      11.277   7.387   9.826  1.00 93.54           C
ATOM   1359  O   PHE A 103      11.609   7.322  11.008  1.00 93.54           O
ATOM   1360  HA  PHE A 103      12.357   9.218   9.487  1.00 93.54           H
ATOM   1361  CB  PHE A 103      10.264   9.441   8.846  1.00 93.54           C
ATOM   1362 1HB  PHE A 103       9.554   8.844   8.273  1.00 93.54           H
ATOM   1363 2HB  PHE A 103       9.824   9.602   9.830  1.00 93.54           H
ATOM   1364  CG  PHE A 103      10.443  10.795   8.156  1.00 93.54           C
ATOM   1365  CD1 PHE A 103      10.737  11.900   8.892  1.00 93.54           C
ATOM   1366  HD1 PHE A 103      10.845  11.821   9.974  1.00 93.54           H
ATOM   1367  CD2 PHE A 103      10.309  10.893   6.806  1.00 93.54           C
ATOM   1368  HD2 PHE A 103      10.073  10.008   6.216  1.00 93.54           H
ATOM   1369  CE1 PHE A 103      10.904  13.156   8.252  1.00 93.54           C
ATOM   1370  HE1 PHE A 103      11.139  14.042   8.842  1.00 93.54           H
ATOM   1371  CE2 PHE A 103      10.476  12.150   6.166  1.00 93.54           C
ATOM   1372  HE2 PHE A 103      10.368  12.229   5.084  1.00 93.54           H
ATOM   1373  CZ  PHE A 103      10.769  13.255   6.902  1.00 93.54           C
ATOM   1374  HZ  PHE A 103      10.898  14.219   6.411  1.00 93.54           H
ATOM   1375  HN  PHE A 103      11.396   8.561   6.932  1.00 93.54           H
ATOM   1376  N   TRP A 104      10.665   6.416   9.164  1.00 86.71           N
ATOM   1377  CA  TRP A 104      10.316   5.167   9.819  1.00 86.71           C
ATOM   1378  C   TRP A 104      11.615   4.447  10.185  1.00 86.71           C
ATOM   1379  O   TRP A 104      11.686   3.770  11.210  1.00 86.71           O
ATOM   1380  HA  TRP A 104       9.757   5.410  10.723  1.00 86.71           H
ATOM   1381  CB  TRP A 104       9.392   4.324   8.938  1.00 86.71           C
ATOM   1382 1HB  TRP A 104       9.821   4.260   7.938  1.00 86.71           H
ATOM   1383 2HB  TRP A 104       9.355   3.310   9.334  1.00 86.71           H
ATOM   1384  CG  TRP A 104       7.966   4.868   8.833  1.00 86.71           C
ATOM   1385  CD1 TRP A 104       7.277   5.168   7.723  1.00 86.71           C
ATOM   1386  HD1 TRP A 104       7.667   5.058   6.711  1.00 86.71           H
ATOM   1387  CD2 TRP A 104       7.076   5.164   9.929  1.00 86.71           C
ATOM   1388  NE1 TRP A 104       6.014   5.635   8.023  1.00 86.71           N
ATOM   1389  HE1 TRP A 104       5.317   5.923   7.365  1.00 86.71           H
ATOM   1390  CE2 TRP A 104       5.887   5.633   9.407  1.00 86.71           C
ATOM   1391  CE3 TRP A 104       7.268   5.041  11.316  1.00 86.71           C
ATOM   1392  HE3 TRP A 104       8.197   4.673  11.753  1.00 86.71           H
ATOM   1393  CZ2 TRP A 104       4.799   6.015  10.201  1.00 86.71           C
ATOM   1394  HZ2 TRP A 104       3.871   6.382   9.764  1.00 86.71           H
ATOM   1395  CZ3 TRP A 104       6.172   5.427  12.096  1.00 86.71           C
ATOM   1396  HZ3 TRP A 104       6.268   5.351  13.179  1.00 86.71           H
ATOM   1397  CH2 TRP A 104       4.968   5.901  11.586  1.00 86.71           C
ATOM   1398  HH2 TRP A 104       4.160   6.182  12.261  1.00 86.71           H
ATOM   1399  HN  TRP A 104      10.408   6.473   8.199  1.00 86.71           H
ATOM   1400  N   ALA A 105      12.610   4.617   9.327  1.00 95.23           N
ATOM   1401  CA  ALA A 105      13.896   3.972   9.535  1.00 95.23           C
ATOM   1402  C   ALA A 105      14.510   4.480  10.841  1.00 95.23           C
ATOM   1403  O   ALA A 105      14.994   3.691  11.652  1.00 95.23           O
ATOM   1404  HA  ALA A 105      13.720   2.900   9.619  1.00 95.23           H
ATOM   1405  CB  ALA A 105      14.798   4.231   8.327  1.00 95.23           C
ATOM   1406 1HB  ALA A 105      14.330   3.826   7.430  1.00 95.23           H
ATOM   1407 2HB  ALA A 105      14.945   5.305   8.207  1.00 95.23           H
ATOM   1408 3HB  ALA A 105      15.763   3.748   8.484  1.00 95.23           H
ATOM   1409  HN  ALA A 105      12.549   5.181   8.504  1.00 95.23           H
ATOM   1410  N   ILE A 106      14.471   5.794  11.005  1.00 92.00           N
ATOM   1411  CA  ILE A 106      15.032   6.417  12.192  1.00 92.00           C
ATOM   1412  C   ILE A 106      14.222   5.990  13.418  1.00 92.00           C
ATOM   1413  O   ILE A 106      14.791   5.645  14.453  1.00 92.00           O
ATOM   1414  HA  ILE A 106      16.051   6.047  12.305  1.00 92.00           H
ATOM   1415  CB  ILE A 106      15.119   7.934  12.011  1.00 92.00           C
ATOM   1416  HB  ILE A 106      14.150   8.292  11.663  1.00 92.00           H
ATOM   1417  CG1 ILE A 106      16.147   8.300  10.939  1.00 92.00           C
ATOM   1418 1HG1 ILE A 106      17.154   8.160  11.333  1.00 92.00           H
ATOM   1419 2HG1 ILE A 106      16.043   7.630  10.086  1.00 92.00           H
ATOM   1420  CG2 ILE A 106      15.406   8.630  13.343  1.00 92.00           C
ATOM   1421 1HG2 ILE A 106      14.606   8.408  14.049  1.00 92.00           H
ATOM   1422 2HG2 ILE A 106      16.354   8.271  13.743  1.00 92.00           H
ATOM   1423 3HG2 ILE A 106      15.462   9.707  13.185  1.00 92.00           H
ATOM   1424  CD1 ILE A 106      15.969   9.749  10.481  1.00 92.00           C
ATOM   1425 1HD1 ILE A 106      14.970   9.879  10.065  1.00 92.00           H
ATOM   1426 2HD1 ILE A 106      16.098  10.418  11.332  1.00 92.00           H
ATOM   1427 3HD1 ILE A 106      16.713   9.983   9.719  1.00 92.00           H
ATOM   1428  HN  ILE A 106      14.067   6.428  10.346  1.00 92.00           H
ATOM   1429  N   ALA A 107      12.907   6.026  13.261  1.00 93.37           N
ATOM   1430  CA  ALA A 107      12.013   5.745  14.371  1.00 93.37           C
ATOM   1431  C   ALA A 107      12.218   4.301  14.832  1.00 93.37           C
ATOM   1432  O   ALA A 107      12.116   4.005  16.022  1.00 93.37           O
ATOM   1433  HA  ALA A 107      12.275   6.419  15.187  1.00 93.37           H
ATOM   1434  CB  ALA A 107      10.569   6.023  13.947  1.00 93.37           C
ATOM   1435 1HB  ALA A 107      10.471   7.069  13.657  1.00 93.37           H
ATOM   1436 2HB  ALA A 107      10.310   5.386  13.102  1.00 93.37           H
ATOM   1437 3HB  ALA A 107       9.899   5.812  14.780  1.00 93.37           H
ATOM   1438  HN  ALA A 107      12.453   6.242  12.397  1.00 93.37           H
ATOM   1439  N   ALA A 108      12.502   3.440  13.866  1.00 92.73           N
ATOM   1440  CA  ALA A 108      12.682   2.026  14.153  1.00 92.73           C
ATOM   1441  C   ALA A 108      14.040   1.815  14.824  1.00 92.73           C
ATOM   1442  O   ALA A 108      14.194   0.919  15.653  1.00 92.73           O
ATOM   1443  HA  ALA A 108      11.894   1.725  14.843  1.00 92.73           H
ATOM   1444  CB  ALA A 108      12.539   1.221  12.859  1.00 92.73           C
ATOM   1445 1HB  ALA A 108      11.547   1.383  12.438  1.00 92.73           H
ATOM   1446 2HB  ALA A 108      13.295   1.546  12.144  1.00 92.73           H
ATOM   1447 3HB  ALA A 108      12.674   0.161  13.075  1.00 92.73           H
ATOM   1448  HN  ALA A 108      12.610   3.693  12.905  1.00 92.73           H
ATOM   1449  N   ALA A 109      14.990   2.655  14.443  1.00 91.46           N
ATOM   1450  CA  ALA A 109      16.360   2.494  14.900  1.00 91.46           C
ATOM   1451  C   ALA A 109      16.438   2.833  16.390  1.00 91.46           C
ATOM   1452  O   ALA A 109      17.168   2.185  17.140  1.00 91.46           O
ATOM   1453  HA  ALA A 109      16.637   1.450  14.759  1.00 91.46           H
ATOM   1454  CB  ALA A 109      17.287   3.369  14.054  1.00 91.46           C
ATOM   1455 1HB  ALA A 109      17.216   3.069  13.009  1.00 91.46           H
ATOM   1456 2HB  ALA A 109      16.992   4.414  14.153  1.00 91.46           H
ATOM   1457 3HB  ALA A 109      18.315   3.248  14.398  1.00 91.46           H
ATOM   1458  HN  ALA A 109      14.837   3.433  13.833  1.00 91.46           H
ATOM   1459  N   ASP A 110      15.677   3.846  16.775  1.00 82.80           N
ATOM   1460  CA  ASP A 110      15.785   4.397  18.115  1.00 82.80           C
ATOM   1461  C   ASP A 110      14.397   4.813  18.605  1.00 82.80           C
ATOM   1462  O   ASP A 110      13.675   4.008  19.191  1.00 82.80           O
ATOM   1463  HA  ASP A 110      16.218   3.599  18.719  1.00 82.80           H
ATOM   1464  CB  ASP A 110      16.683   5.636  18.131  1.00 82.80           C
ATOM   1465 1HB  ASP A 110      17.628   5.411  17.636  1.00 82.80           H
ATOM   1466 2HB  ASP A 110      16.210   6.439  17.565  1.00 82.80           H
ATOM   1467  CG  ASP A 110      16.949   6.102  19.564  1.00 82.80           C
ATOM   1468  OD1 ASP A 110      16.602   5.332  20.485  1.00 82.80           O
ATOM   1469  OD2 ASP A 110      17.494   7.218  19.705  1.00 82.80           O
ATOM   1470  HN  ASP A 110      14.997   4.289  16.190  1.00 82.80           H
ATOM   1471  N   GLN A 111      14.065   6.069  18.346  1.00 86.29           N
ATOM   1472  CA  GLN A 111      12.779   6.604  18.761  1.00 86.29           C
ATOM   1473  C   GLN A 111      12.318   7.692  17.789  1.00 86.29           C
ATOM   1474  O   GLN A 111      13.079   8.115  16.919  1.00 86.29           O
ATOM   1475  HA  GLN A 111      12.090   5.761  18.726  1.00 86.29           H
ATOM   1476  CB  GLN A 111      12.844   7.140  20.193  1.00 86.29           C
ATOM   1477 1HB  GLN A 111      11.872   7.541  20.479  1.00 86.29           H
ATOM   1478 2HB  GLN A 111      13.067   6.324  20.880  1.00 86.29           H
ATOM   1479  CG  GLN A 111      13.910   8.230  20.322  1.00 86.29           C
ATOM   1480 1HG  GLN A 111      14.885   7.823  20.057  1.00 86.29           H
ATOM   1481 2HG  GLN A 111      13.698   9.036  19.619  1.00 86.29           H
ATOM   1482  CD  GLN A 111      13.953   8.787  21.747  1.00 86.29           C
ATOM   1483  OE1 GLN A 111      13.064   8.570  22.553  1.00 86.29           O
ATOM   1484  NE2 GLN A 111      15.035   9.514  22.010  1.00 86.29           N
ATOM   1485 1HE2 GLN A 111      15.728   9.654  21.303  1.00 86.29           H
ATOM   1486 2HE2 GLN A 111      15.155   9.922  22.915  1.00 86.29           H
ATOM   1487  HN  GLN A 111      14.656   6.716  17.864  1.00 86.29           H
ATOM   1488  N   TRP A 112      11.076   8.115  17.969  1.00 91.36           N
ATOM   1489  CA  TRP A 112      10.525   9.187  17.159  1.00 91.36           C
ATOM   1490  C   TRP A 112      11.154  10.502  17.624  1.00 91.36           C
ATOM   1491  O   TRP A 112      10.916  10.945  18.747  1.00 91.36           O
ATOM   1492  HA  TRP A 112      10.794   8.993  16.120  1.00 91.36           H
ATOM   1493  CB  TRP A 112       8.996   9.198  17.228  1.00 91.36           C
ATOM   1494 1HB  TRP A 112       8.625   8.200  16.994  1.00 91.36           H
ATOM   1495 2HB  TRP A 112       8.691   9.420  18.251  1.00 91.36           H
ATOM   1496  CG  TRP A 112       8.337  10.206  16.285  1.00 91.36           C
ATOM   1497  CD1 TRP A 112       7.885  11.434  16.574  1.00 91.36           C
ATOM   1498  HD1 TRP A 112       7.934  11.888  17.564  1.00 91.36           H
ATOM   1499  CD2 TRP A 112       8.073  10.022  14.878  1.00 91.36           C
ATOM   1500  NE1 TRP A 112       7.351  12.052  15.462  1.00 91.36           N
ATOM   1501  HE1 TRP A 112       6.953  12.968  15.428  1.00 91.36           H
ATOM   1502  CE2 TRP A 112       7.469  11.165  14.397  1.00 91.36           C
ATOM   1503  CE3 TRP A 112       8.336   8.924  14.039  1.00 91.36           C
ATOM   1504  HE3 TRP A 112       8.812   8.010  14.394  1.00 91.36           H
ATOM   1505  CZ2 TRP A 112       7.077  11.323  13.063  1.00 91.36           C
ATOM   1506  HZ2 TRP A 112       6.601  12.237  12.708  1.00 91.36           H
ATOM   1507  CZ3 TRP A 112       7.938   9.097  12.708  1.00 91.36           C
ATOM   1508  HZ3 TRP A 112       8.119   8.276  12.015  1.00 91.36           H
ATOM   1509  CH2 TRP A 112       7.329  10.242  12.209  1.00 91.36           C
ATOM   1510  HH2 TRP A 112       7.048  10.299  11.157  1.00 91.36           H
ATOM   1511  HN  TRP A 112      10.450   7.738  18.652  1.00 91.36           H
ATOM   1512  N   LYS A 113      11.943  11.090  16.738  1.00 83.62           N
ATOM   1513  CA  LYS A 113      12.748  12.244  17.101  1.00 83.62           C
ATOM   1514  C   LYS A 113      12.118  13.507  16.511  1.00 83.62           C
ATOM   1515  O   LYS A 113      12.703  14.586  16.577  1.00 83.62           O
ATOM   1516  HA  LYS A 113      12.731  12.325  18.188  1.00 83.62           H
ATOM   1517  CB  LYS A 113      14.206  12.033  16.687  1.00 83.62           C
ATOM   1518 1HB  LYS A 113      14.265  11.898  15.607  1.00 83.62           H
ATOM   1519 2HB  LYS A 113      14.789  12.921  16.929  1.00 83.62           H
ATOM   1520  CG  LYS A 113      14.805  10.814  17.392  1.00 83.62           C
ATOM   1521 1HG  LYS A 113      14.653  10.901  18.467  1.00 83.62           H
ATOM   1522 2HG  LYS A 113      14.288   9.911  17.068  1.00 83.62           H
ATOM   1523  CD  LYS A 113      16.300  10.688  17.091  1.00 83.62           C
ATOM   1524 1HD  LYS A 113      16.451  10.578  16.017  1.00 83.62           H
ATOM   1525 2HD  LYS A 113      16.814  11.600  17.394  1.00 83.62           H
ATOM   1526  CE  LYS A 113      16.906   9.488  17.822  1.00 83.62           C
ATOM   1527 1HE  LYS A 113      16.750   9.591  18.896  1.00 83.62           H
ATOM   1528 2HE  LYS A 113      16.400   8.573  17.513  1.00 83.62           H
ATOM   1529  NZ  LYS A 113      18.354   9.382  17.533  1.00 83.62           N
ATOM   1530 1HZ  LYS A 113      18.741   8.587  18.029  1.00 83.62           H
ATOM   1531 2HZ  LYS A 113      18.491   9.257  16.536  1.00 83.62           H
ATOM   1532 3HZ  LYS A 113      18.822  10.230  17.835  1.00 83.62           H
ATOM   1533  HN  LYS A 113      12.038  10.791  15.788  1.00 83.62           H
ATOM   1534  N   PHE A 114      10.932  13.329  15.946  1.00 89.66           N
ATOM   1535  CA  PHE A 114      10.302  14.390  15.179  1.00 89.66           C
ATOM   1536  C   PHE A 114       9.074  14.939  15.908  1.00 89.66           C
ATOM   1537  O   PHE A 114       8.641  14.377  16.913  1.00 89.66           O
ATOM   1538  HA  PHE A 114      11.038  15.186  15.062  1.00 89.66           H
ATOM   1539  CB  PHE A 114       9.860  13.778  13.849  1.00 89.66           C
ATOM   1540 1HB  PHE A 114       9.068  13.054  14.039  1.00 89.66           H
ATOM   1541 2HB  PHE A 114       9.432  14.562  13.224  1.00 89.66           H
ATOM   1542  CG  PHE A 114      10.986  13.089  13.076  1.00 89.66           C
ATOM   1543  CD1 PHE A 114      11.904  13.834  12.403  1.00 89.66           C
ATOM   1544  HD1 PHE A 114      11.837  14.922  12.415  1.00 89.66           H
ATOM   1545  CD2 PHE A 114      11.070  11.732  13.061  1.00 89.66           C
ATOM   1546  HD2 PHE A 114      10.334  11.135  13.600  1.00 89.66           H
ATOM   1547  CE1 PHE A 114      12.950  13.195  11.686  1.00 89.66           C
ATOM   1548  HE1 PHE A 114      13.685  13.792  11.147  1.00 89.66           H
ATOM   1549  CE2 PHE A 114      12.115  11.093  12.343  1.00 89.66           C
ATOM   1550  HE2 PHE A 114      12.182  10.005  12.332  1.00 89.66           H
ATOM   1551  CZ  PHE A 114      13.033  11.838  11.671  1.00 89.66           C
ATOM   1552  HZ  PHE A 114      13.836  11.347  11.121  1.00 89.66           H
ATOM   1553  HN  PHE A 114      10.405  12.482  16.007  1.00 89.66           H
ATOM   1554  N   GLN A 115       8.547  16.031  15.373  1.00 82.55           N
ATOM   1555  CA  GLN A 115       7.405  16.687  15.986  1.00 82.55           C
ATOM   1556  C   GLN A 115       6.124  15.902  15.699  1.00 82.55           C
ATOM   1557  O   GLN A 115       6.100  15.048  14.813  1.00 82.55           O
ATOM   1558  HA  GLN A 115       7.608  16.684  17.057  1.00 82.55           H
ATOM   1559  CB  GLN A 115       7.280  18.134  15.503  1.00 82.55           C
ATOM   1560 1HB  GLN A 115       7.230  18.155  14.415  1.00 82.55           H
ATOM   1561 2HB  GLN A 115       6.350  18.566  15.874  1.00 82.55           H
ATOM   1562  CG  GLN A 115       8.465  18.975  15.981  1.00 82.55           C
ATOM   1563 1HG  GLN A 115       8.563  18.891  17.063  1.00 82.55           H
ATOM   1564 2HG  GLN A 115       9.388  18.590  15.546  1.00 82.55           H
ATOM   1565  CD  GLN A 115       8.287  20.444  15.592  1.00 82.55           C
ATOM   1566  OE1 GLN A 115       7.355  20.822  14.901  1.00 82.55           O
ATOM   1567  NE2 GLN A 115       9.230  21.249  16.074  1.00 82.55           N
ATOM   1568 1HE2 GLN A 115       9.968  20.875  16.635  1.00 82.55           H
ATOM   1569 2HE2 GLN A 115       9.201  22.229  15.874  1.00 82.55           H
ATOM   1570  HN  GLN A 115       8.886  16.465  14.539  1.00 82.55           H
ATOM   1571  N   THR A 116       5.089  16.217  16.465  1.00 89.28           N
ATOM   1572  CA  THR A 116       3.810  15.546  16.309  1.00 89.28           C
ATOM   1573  C   THR A 116       3.276  15.740  14.888  1.00 89.28           C
ATOM   1574  O   THR A 116       2.716  14.816  14.300  1.00 89.28           O
ATOM   1575  HA  THR A 116       3.964  14.476  16.450  1.00 89.28           H
ATOM   1576  CB  THR A 116       2.865  16.073  17.390  1.00 89.28           C
ATOM   1577  HB  THR A 116       2.527  17.082  17.153  1.00 89.28           H
ATOM   1578  OG1 THR A 116       3.610  15.941  18.597  1.00 89.28           O
ATOM   1579  HG1 THR A 116       3.190  16.490  19.320  1.00 89.28           H
ATOM   1580  CG2 THR A 116       1.651  15.166  17.600  1.00 89.28           C
ATOM   1581 1HG2 THR A 116       1.987  14.174  17.902  1.00 89.28           H
ATOM   1582 2HG2 THR A 116       1.088  15.091  16.669  1.00 89.28           H
ATOM   1583 3HG2 THR A 116       1.013  15.586  18.377  1.00 89.28           H
ATOM   1584  HN  THR A 116       5.116  16.916  17.180  1.00 89.28           H
ATOM   1585  N   PHE A 117       3.469  16.947  14.377  1.00 91.63           N
ATOM   1586  CA  PHE A 117       2.999  17.278  13.043  1.00 91.63           C
ATOM   1587  C   PHE A 117       3.522  16.276  12.012  1.00 91.63           C
ATOM   1588  O   PHE A 117       2.766  15.792  11.172  1.00 91.63           O
ATOM   1589  HA  PHE A 117       1.910  17.238  13.064  1.00 91.63           H
ATOM   1590  CB  PHE A 117       3.544  18.668  12.708  1.00 91.63           C
ATOM   1591 1HB  PHE A 117       3.147  19.385  13.427  1.00 91.63           H
ATOM   1592 2HB  PHE A 117       4.627  18.661  12.830  1.00 91.63           H
ATOM   1593  CG  PHE A 117       3.208  19.145  11.294  1.00 91.63           C
ATOM   1594  CD1 PHE A 117       4.167  19.145  10.330  1.00 91.63           C
ATOM   1595  HD1 PHE A 117       5.175  18.804  10.565  1.00 91.63           H
ATOM   1596  CD2 PHE A 117       1.949  19.570  11.001  1.00 91.63           C
ATOM   1597  HD2 PHE A 117       1.181  19.571  11.774  1.00 91.63           H
ATOM   1598  CE1 PHE A 117       3.854  19.587   9.018  1.00 91.63           C
ATOM   1599  HE1 PHE A 117       4.623  19.587   8.245  1.00 91.63           H
ATOM   1600  CE2 PHE A 117       1.637  20.013   9.689  1.00 91.63           C
ATOM   1601  HE2 PHE A 117       0.629  20.354   9.454  1.00 91.63           H
ATOM   1602  CZ  PHE A 117       2.596  20.012   8.725  1.00 91.63           C
ATOM   1603  HZ  PHE A 117       2.356  20.352   7.717  1.00 91.63           H
ATOM   1604  HN  PHE A 117       3.936  17.689  14.857  1.00 91.63           H
ATOM   1605  N   MET A 118       4.814  15.996  12.109  1.00 89.27           N
ATOM   1606  CA  MET A 118       5.458  15.097  11.167  1.00 89.27           C
ATOM   1607  C   MET A 118       4.915  13.674  11.308  1.00 89.27           C
ATOM   1608  O   MET A 118       4.833  12.937  10.326  1.00 89.27           O
ATOM   1609  HA  MET A 118       5.218  15.488  10.178  1.00 89.27           H
ATOM   1610  CB  MET A 118       6.968  15.095  11.413  1.00 89.27           C
ATOM   1611 1HB  MET A 118       7.322  16.119  11.534  1.00 89.27           H
ATOM   1612 2HB  MET A 118       7.187  14.570  12.343  1.00 89.27           H
ATOM   1613  CG  MET A 118       7.711  14.426  10.255  1.00 89.27           C
ATOM   1614 1HG  MET A 118       8.781  14.408  10.461  1.00 89.27           H
ATOM   1615 2HG  MET A 118       7.389  13.390  10.155  1.00 89.27           H
ATOM   1616  SD  MET A 118       7.398  15.311   8.737  1.00 89.27           S
ATOM   1617  CE  MET A 118       8.480  16.712   8.966  1.00 89.27           C
ATOM   1618 1HE  MET A 118       8.186  17.255   9.863  1.00 89.27           H
ATOM   1619 2HE  MET A 118       9.508  16.364   9.072  1.00 89.27           H
ATOM   1620 3HE  MET A 118       8.408  17.372   8.101  1.00 89.27           H
ATOM   1621  HN  MET A 118       5.415  16.370  12.815  1.00 89.27           H
ATOM   1622  N   CYS A 119       4.558  13.330  12.536  1.00 94.30           N
ATOM   1623  CA  CYS A 119       3.961  12.033  12.807  1.00 94.30           C
ATOM   1624  C   CYS A 119       2.660  11.927  12.009  1.00 94.30           C
ATOM   1625  O   CYS A 119       2.417  10.923  11.342  1.00 94.30           O
ATOM   1626  HA  CYS A 119       4.680  11.283  12.477  1.00 94.30           H
ATOM   1627  CB  CYS A 119       3.732  11.817  14.304  1.00 94.30           C
ATOM   1628 1HB  CYS A 119       4.689  11.788  14.827  1.00 94.30           H
ATOM   1629 2HB  CYS A 119       3.168  12.652  14.718  1.00 94.30           H
ATOM   1630  SG  CYS A 119       2.824  10.252  14.579  1.00 94.30           S
ATOM   1631  HN  CYS A 119       4.671  13.918  13.337  1.00 94.30           H
ATOM   1632  N   LYS A 120       1.858  12.977  12.105  1.00 92.47           N
ATOM   1633  CA  LYS A 120       0.573  13.002  11.426  1.00 92.47           C
ATOM   1634  C   LYS A 120       0.796  12.860   9.919  1.00 92.47           C
ATOM   1635  O   LYS A 120       0.121  12.070   9.260  1.00 92.47           O
ATOM   1636  HA  LYS A 120       0.003  12.141  11.774  1.00 92.47           H
ATOM   1637  CB  LYS A 120      -0.215  14.254  11.816  1.00 92.47           C
ATOM   1638 1HB  LYS A 120       0.388  15.142  11.623  1.00 92.47           H
ATOM   1639 2HB  LYS A 120      -1.107  14.335  11.195  1.00 92.47           H
ATOM   1640  CG  LYS A 120      -0.615  14.213  13.292  1.00 92.47           C
ATOM   1641 1HG  LYS A 120      -1.067  13.248  13.522  1.00 92.47           H
ATOM   1642 2HG  LYS A 120       0.273  14.307  13.916  1.00 92.47           H
ATOM   1643  CD  LYS A 120      -1.600  15.335  13.624  1.00 92.47           C
ATOM   1644 1HD  LYS A 120      -1.125  16.302  13.457  1.00 92.47           H
ATOM   1645 2HD  LYS A 120      -2.458  15.282  12.954  1.00 92.47           H
ATOM   1646  CE  LYS A 120      -2.073  15.237  15.076  1.00 92.47           C
ATOM   1647 1HE  LYS A 120      -2.077  14.195  15.394  1.00 92.47           H
ATOM   1648 2HE  LYS A 120      -1.379  15.767  15.727  1.00 92.47           H
ATOM   1649  NZ  LYS A 120      -3.431  15.810  15.218  1.00 92.47           N
ATOM   1650 1HZ  LYS A 120      -3.737  15.718  16.180  1.00 92.47           H
ATOM   1651 2HZ  LYS A 120      -3.413  16.791  14.962  1.00 92.47           H
ATOM   1652 3HZ  LYS A 120      -4.073  15.313  14.610  1.00 92.47           H
ATOM   1653  HN  LYS A 120       2.072  13.798  12.634  1.00 92.47           H
ATOM   1654  N   VAL A 121       1.745  13.636   9.417  1.00 93.48           N
ATOM   1655  CA  VAL A 121       2.004  13.673   7.988  1.00 93.48           C
ATOM   1656  C   VAL A 121       2.434  12.282   7.517  1.00 93.48           C
ATOM   1657  O   VAL A 121       1.893  11.757   6.545  1.00 93.48           O
ATOM   1658  HA  VAL A 121       1.071  13.938   7.491  1.00 93.48           H
ATOM   1659  CB  VAL A 121       3.036  14.757   7.670  1.00 93.48           C
ATOM   1660  HB  VAL A 121       3.904  14.590   8.308  1.00 93.48           H
ATOM   1661  CG1 VAL A 121       3.497  14.666   6.214  1.00 93.48           C
ATOM   1662 1HG1 VAL A 121       3.950  13.690   6.037  1.00 93.48           H
ATOM   1663 2HG1 VAL A 121       2.640  14.795   5.553  1.00 93.48           H
ATOM   1664 3HG1 VAL A 121       4.230  15.448   6.016  1.00 93.48           H
ATOM   1665  CG2 VAL A 121       2.483  16.149   7.984  1.00 93.48           C
ATOM   1666 1HG2 VAL A 121       1.591  16.329   7.385  1.00 93.48           H
ATOM   1667 2HG2 VAL A 121       2.227  16.208   9.042  1.00 93.48           H
ATOM   1668 3HG2 VAL A 121       3.236  16.901   7.750  1.00 93.48           H
ATOM   1669  HN  VAL A 121       2.329  14.232   9.968  1.00 93.48           H
ATOM   1670  N   VAL A 122       3.404  11.725   8.227  1.00 92.49           N
ATOM   1671  CA  VAL A 122       4.049  10.501   7.783  1.00 92.49           C
ATOM   1672  C   VAL A 122       3.019   9.370   7.752  1.00 92.49           C
ATOM   1673  O   VAL A 122       2.952   8.613   6.785  1.00 92.49           O
ATOM   1674  HA  VAL A 122       4.415  10.670   6.771  1.00 92.49           H
ATOM   1675  CB  VAL A 122       5.252  10.190   8.676  1.00 92.49           C
ATOM   1676  HB  VAL A 122       4.920  10.235   9.713  1.00 92.49           H
ATOM   1677  CG1 VAL A 122       5.779   8.778   8.413  1.00 92.49           C
ATOM   1678 1HG1 VAL A 122       4.993   8.052   8.620  1.00 92.49           H
ATOM   1679 2HG1 VAL A 122       6.086   8.693   7.371  1.00 92.49           H
ATOM   1680 3HG1 VAL A 122       6.634   8.582   9.061  1.00 92.49           H
ATOM   1681  CG2 VAL A 122       6.357  11.231   8.490  1.00 92.49           C
ATOM   1682 1HG2 VAL A 122       6.684  11.232   7.450  1.00 92.49           H
ATOM   1683 2HG2 VAL A 122       5.974  12.218   8.751  1.00 92.49           H
ATOM   1684 3HG2 VAL A 122       7.200  10.986   9.136  1.00 92.49           H
ATOM   1685  HN  VAL A 122       3.749  12.096   9.089  1.00 92.49           H
ATOM   1686  N   ASN A 123       2.242   9.291   8.822  1.00 91.67           N
ATOM   1687  CA  ASN A 123       1.219   8.265   8.929  1.00 91.67           C
ATOM   1688  C   ASN A 123       0.199   8.447   7.803  1.00 91.67           C
ATOM   1689  O   ASN A 123      -0.218   7.476   7.175  1.00 91.67           O
ATOM   1690  HA  ASN A 123       1.754   7.318   8.857  1.00 91.67           H
ATOM   1691  CB  ASN A 123       0.474   8.366  10.262  1.00 91.67           C
ATOM   1692 1HB  ASN A 123       0.431   9.407  10.580  1.00 91.67           H
ATOM   1693 2HB  ASN A 123      -0.554   8.028  10.135  1.00 91.67           H
ATOM   1694  CG  ASN A 123       1.163   7.526  11.340  1.00 91.67           C
ATOM   1695  OD1 ASN A 123       1.966   6.650  11.062  1.00 91.67           O
ATOM   1696  ND2 ASN A 123       0.805   7.840  12.581  1.00 91.67           N
ATOM   1697 1HD2 ASN A 123       0.140   8.570  12.741  1.00 91.67           H
ATOM   1698 2HD2 ASN A 123       1.201   7.346  13.356  1.00 91.67           H
ATOM   1699  HN  ASN A 123       2.302   9.911   9.604  1.00 91.67           H
ATOM   1700  N   SER A 124      -0.173   9.700   7.583  1.00 92.35           N
ATOM   1701  CA  SER A 124      -1.185  10.016   6.589  1.00 92.35           C
ATOM   1702  C   SER A 124      -0.675   9.660   5.191  1.00 92.35           C
ATOM   1703  O   SER A 124      -1.408   9.087   4.386  1.00 92.35           O
ATOM   1704  HA  SER A 124      -2.047   9.402   6.849  1.00 92.35           H
ATOM   1705  CB  SER A 124      -1.575  11.494   6.651  1.00 92.35           C
ATOM   1706 1HB  SER A 124      -0.706  12.109   6.413  1.00 92.35           H
ATOM   1707 2HB  SER A 124      -2.329  11.703   5.892  1.00 92.35           H
ATOM   1708  OG  SER A 124      -2.078  11.861   7.933  1.00 92.35           O
ATOM   1709  HG  SER A 124      -1.419  12.448   8.404  1.00 92.35           H
ATOM   1710  HN  SER A 124       0.203  10.489   8.069  1.00 92.35           H
ATOM   1711  N   MET A 125       0.578  10.014   4.946  1.00 85.92           N
ATOM   1712  CA  MET A 125       1.175   9.796   3.639  1.00 85.92           C
ATOM   1713  C   MET A 125       1.201   8.306   3.289  1.00 85.92           C
ATOM   1714  O   MET A 125       0.881   7.923   2.165  1.00 85.92           O
ATOM   1715  HA  MET A 125       0.539  10.330   2.933  1.00 85.92           H
ATOM   1716  CB  MET A 125       2.602  10.347   3.631  1.00 85.92           C
ATOM   1717 1HB  MET A 125       3.128  10.020   4.528  1.00 85.92           H
ATOM   1718 2HB  MET A 125       3.147   9.944   2.777  1.00 85.92           H
ATOM   1719  CG  MET A 125       2.599  11.876   3.564  1.00 85.92           C
ATOM   1720 1HG  MET A 125       1.990  12.282   4.372  1.00 85.92           H
ATOM   1721 2HG  MET A 125       3.610  12.257   3.706  1.00 85.92           H
ATOM   1722  SD  MET A 125       1.959  12.417   1.988  1.00 85.92           S
ATOM   1723  CE  MET A 125       3.353  12.036   0.940  1.00 85.92           C
ATOM   1724 1HE  MET A 125       4.226  12.594   1.280  1.00 85.92           H
ATOM   1725 2HE  MET A 125       3.564  10.968   0.990  1.00 85.92           H
ATOM   1726 3HE  MET A 125       3.122  12.313  -0.088  1.00 85.92           H
ATOM   1727  HN  MET A 125       1.181  10.441   5.620  1.00 85.92           H
ATOM   1728  N   TYR A 126       1.585   7.507   4.274  1.00 84.90           N
ATOM   1729  CA  TYR A 126       1.642   6.067   4.089  1.00 84.90           C
ATOM   1730  C   TYR A 126       0.272   5.509   3.699  1.00 84.90           C
ATOM   1731  O   TYR A 126       0.162   4.722   2.760  1.00 84.90           O
ATOM   1732  HA  TYR A 126       2.352   5.858   3.289  1.00 84.90           H
ATOM   1733  CB  TYR A 126       2.050   5.484   5.444  1.00 84.90           C
ATOM   1734 1HB  TYR A 126       3.107   5.688   5.612  1.00 84.90           H
ATOM   1735 2HB  TYR A 126       1.497   5.997   6.230  1.00 84.90           H
ATOM   1736  CG  TYR A 126       1.809   3.978   5.571  1.00 84.90           C
ATOM   1737  CD1 TYR A 126       0.811   3.507   6.399  1.00 84.90           C
ATOM   1738  HD1 TYR A 126       0.194   4.207   6.962  1.00 84.90           H
ATOM   1739  CD2 TYR A 126       2.591   3.092   4.858  1.00 84.90           C
ATOM   1740  HD2 TYR A 126       3.379   3.464   4.204  1.00 84.90           H
ATOM   1741  CE1 TYR A 126       0.584   2.090   6.519  1.00 84.90           C
ATOM   1742  HE1 TYR A 126      -0.201   1.704   7.169  1.00 84.90           H
ATOM   1743  CE2 TYR A 126       2.364   1.675   4.978  1.00 84.90           C
ATOM   1744  HE2 TYR A 126       2.974   0.964   4.421  1.00 84.90           H
ATOM   1745  CZ  TYR A 126       1.372   1.244   5.802  1.00 84.90           C
ATOM   1746  OH  TYR A 126       1.158  -0.095   5.915  1.00 84.90           O
ATOM   1747  HH  TYR A 126       1.600  -0.577   5.158  1.00 84.90           H
ATOM   1748  HN  TYR A 126       1.853   7.827   5.182  1.00 84.90           H
ATOM   1749  N   LYS A 127      -0.739   5.939   4.440  1.00 85.27           N
ATOM   1750  CA  LYS A 127      -2.068   5.370   4.294  1.00 85.27           C
ATOM   1751  C   LYS A 127      -2.654   5.794   2.945  1.00 85.27           C
ATOM   1752  O   LYS A 127      -3.363   5.021   2.303  1.00 85.27           O
ATOM   1753  HA  LYS A 127      -1.962   4.286   4.299  1.00 85.27           H
ATOM   1754  CB  LYS A 127      -2.946   5.745   5.490  1.00 85.27           C
ATOM   1755 1HB  LYS A 127      -2.378   5.628   6.413  1.00 85.27           H
ATOM   1756 2HB  LYS A 127      -3.230   6.795   5.423  1.00 85.27           H
ATOM   1757  CG  LYS A 127      -4.201   4.873   5.544  1.00 85.27           C
ATOM   1758 1HG  LYS A 127      -4.882   5.159   4.742  1.00 85.27           H
ATOM   1759 2HG  LYS A 127      -3.932   3.830   5.376  1.00 85.27           H
ATOM   1760  CD  LYS A 127      -4.908   5.011   6.894  1.00 85.27           C
ATOM   1761 1HD  LYS A 127      -4.263   4.633   7.687  1.00 85.27           H
ATOM   1762 2HD  LYS A 127      -5.090   6.065   7.106  1.00 85.27           H
ATOM   1763  CE  LYS A 127      -6.234   4.247   6.900  1.00 85.27           C
ATOM   1764 1HE  LYS A 127      -6.830   4.535   6.034  1.00 85.27           H
ATOM   1765 2HE  LYS A 127      -6.044   3.177   6.815  1.00 85.27           H
ATOM   1766  NZ  LYS A 127      -6.987   4.526   8.143  1.00 85.27           N
ATOM   1767 1HZ  LYS A 127      -7.914   4.122   8.074  1.00 85.27           H
ATOM   1768 2HZ  LYS A 127      -6.499   4.120   8.932  1.00 85.27           H
ATOM   1769 3HZ  LYS A 127      -7.065   5.529   8.273  1.00 85.27           H
ATOM   1770  HN  LYS A 127      -0.661   6.660   5.128  1.00 85.27           H
ATOM   1771  N   MET A 128      -2.337   7.020   2.557  1.00 86.33           N
ATOM   1772  CA  MET A 128      -2.786   7.539   1.276  1.00 86.33           C
ATOM   1773  C   MET A 128      -2.167   6.754   0.118  1.00 86.33           C
ATOM   1774  O   MET A 128      -2.842   6.459  -0.867  1.00 86.33           O
ATOM   1775  HA  MET A 128      -3.869   7.413   1.272  1.00 86.33           H
ATOM   1776  CB  MET A 128      -2.398   9.014   1.159  1.00 86.33           C
ATOM   1777 1HB  MET A 128      -2.664   9.539   2.077  1.00 86.33           H
ATOM   1778 2HB  MET A 128      -1.317   9.102   1.045  1.00 86.33           H
ATOM   1779  CG  MET A 128      -3.097   9.672  -0.032  1.00 86.33           C
ATOM   1780 1HG  MET A 128      -2.704   9.267  -0.965  1.00 86.33           H
ATOM   1781 2HG  MET A 128      -4.163   9.445  -0.010  1.00 86.33           H
ATOM   1782  SD  MET A 128      -2.850  11.439   0.015  1.00 86.33           S
ATOM   1783  CE  MET A 128      -1.103  11.518  -0.343  1.00 86.33           C
ATOM   1784 1HE  MET A 128      -0.551  10.973   0.423  1.00 86.33           H
ATOM   1785 2HE  MET A 128      -0.911  11.070  -1.317  1.00 86.33           H
ATOM   1786 3HE  MET A 128      -0.780  12.559  -0.352  1.00 86.33           H
ATOM   1787  HN  MET A 128      -1.783   7.652   3.099  1.00 86.33           H
ATOM   1788  N   ASN A 129      -0.890   6.438   0.275  1.00 82.17           N
ATOM   1789  CA  ASN A 129      -0.188   5.643  -0.718  1.00 82.17           C
ATOM   1790  C   ASN A 129      -0.839   4.262  -0.812  1.00 82.17           C
ATOM   1791  O   ASN A 129      -1.094   3.765  -1.907  1.00 82.17           O
ATOM   1792  HA  ASN A 129      -0.271   6.207  -1.647  1.00 82.17           H
ATOM   1793  CB  ASN A 129       1.279   5.449  -0.331  1.00 82.17           C
ATOM   1794 1HB  ASN A 129       1.812   6.396  -0.424  1.00 82.17           H
ATOM   1795 2HB  ASN A 129       1.347   5.146   0.713  1.00 82.17           H
ATOM   1796  CG  ASN A 129       1.945   4.394  -1.218  1.00 82.17           C
ATOM   1797  OD1 ASN A 129       2.035   3.227  -0.876  1.00 82.17           O
ATOM   1798  ND2 ASN A 129       2.404   4.869  -2.372  1.00 82.17           N
ATOM   1799 1HD2 ASN A 129       2.298   5.839  -2.592  1.00 82.17           H
ATOM   1800 2HD2 ASN A 129       2.856   4.256  -3.020  1.00 82.17           H
ATOM   1801  HN  ASN A 129      -0.338   6.716   1.061  1.00 82.17           H
ATOM   1802  N   PHE A 130      -1.090   3.681   0.353  1.00 87.59           N
ATOM   1803  CA  PHE A 130      -1.614   2.327   0.416  1.00 87.59           C
ATOM   1804  C   PHE A 130      -2.872   2.186  -0.443  1.00 87.59           C
ATOM   1805  O   PHE A 130      -2.950   1.302  -1.295  1.00 87.59           O
ATOM   1806  HA  PHE A 130      -0.839   1.662   0.035  1.00 87.59           H
ATOM   1807  CB  PHE A 130      -1.976   2.056   1.877  1.00 87.59           C
ATOM   1808 1HB  PHE A 130      -1.072   2.120   2.483  1.00 87.59           H
ATOM   1809 2HB  PHE A 130      -2.649   2.839   2.226  1.00 87.59           H
ATOM   1810  CG  PHE A 130      -2.635   0.695   2.113  1.00 87.59           C
ATOM   1811  CD1 PHE A 130      -3.981   0.612   2.283  1.00 87.59           C
ATOM   1812  HD1 PHE A 130      -4.591   1.515   2.251  1.00 87.59           H
ATOM   1813  CD2 PHE A 130      -1.874  -0.432   2.152  1.00 87.59           C
ATOM   1814  HD2 PHE A 130      -0.794  -0.365   2.016  1.00 87.59           H
ATOM   1815  CE1 PHE A 130      -4.593  -0.651   2.501  1.00 87.59           C
ATOM   1816  HE1 PHE A 130      -5.672  -0.718   2.638  1.00 87.59           H
ATOM   1817  CE2 PHE A 130      -2.485  -1.694   2.371  1.00 87.59           C
ATOM   1818  HE2 PHE A 130      -1.875  -2.597   2.403  1.00 87.59           H
ATOM   1819  CZ  PHE A 130      -3.832  -1.777   2.541  1.00 87.59           C
ATOM   1820  HZ  PHE A 130      -4.301  -2.747   2.709  1.00 87.59           H
ATOM   1821  HN  PHE A 130      -0.940   4.118   1.239  1.00 87.59           H
ATOM   1822  N   TYR A 131      -3.825   3.070  -0.190  1.00 91.98           N
ATOM   1823  CA  TYR A 131      -5.106   3.007  -0.874  1.00 91.98           C
ATOM   1824  C   TYR A 131      -4.960   3.395  -2.347  1.00 91.98           C
ATOM   1825  O   TYR A 131      -5.550   2.761  -3.221  1.00 91.98           O
ATOM   1826  HA  TYR A 131      -5.471   1.983  -0.810  1.00 91.98           H
ATOM   1827  CB  TYR A 131      -6.007   4.029  -0.178  1.00 91.98           C
ATOM   1828 1HB  TYR A 131      -5.442   4.947  -0.018  1.00 91.98           H
ATOM   1829 2HB  TYR A 131      -6.838   4.276  -0.839  1.00 91.98           H
ATOM   1830  CG  TYR A 131      -6.566   3.552   1.164  1.00 91.98           C
ATOM   1831  CD1 TYR A 131      -7.297   2.383   1.231  1.00 91.98           C
ATOM   1832  HD1 TYR A 131      -7.476   1.800   0.327  1.00 91.98           H
ATOM   1833  CD2 TYR A 131      -6.340   4.291   2.308  1.00 91.98           C
ATOM   1834  HD2 TYR A 131      -5.763   5.214   2.255  1.00 91.98           H
ATOM   1835  CE1 TYR A 131      -7.824   1.934   2.494  1.00 91.98           C
ATOM   1836  HE1 TYR A 131      -8.403   1.013   2.560  1.00 91.98           H
ATOM   1837  CE2 TYR A 131      -6.867   3.842   3.571  1.00 91.98           C
ATOM   1838  HE2 TYR A 131      -6.696   4.415   4.481  1.00 91.98           H
ATOM   1839  CZ  TYR A 131      -7.583   2.686   3.601  1.00 91.98           C
ATOM   1840  OH  TYR A 131      -8.080   2.262   4.794  1.00 91.98           O
ATOM   1841  HH  TYR A 131      -9.041   2.006   4.692  1.00 91.98           H
ATOM   1842  HN  TYR A 131      -3.734   3.818   0.467  1.00 91.98           H
ATOM   1843  N   SER A 132      -4.170   4.433  -2.578  1.00 91.82           N
ATOM   1844  CA  SER A 132      -4.045   4.997  -3.911  1.00 91.82           C
ATOM   1845  C   SER A 132      -3.447   3.960  -4.864  1.00 91.82           C
ATOM   1846  O   SER A 132      -3.914   3.807  -5.992  1.00 91.82           O
ATOM   1847  HA  SER A 132      -5.061   5.253  -4.212  1.00 91.82           H
ATOM   1848  CB  SER A 132      -3.184   6.262  -3.895  1.00 91.82           C
ATOM   1849 1HB  SER A 132      -3.119   6.669  -4.905  1.00 91.82           H
ATOM   1850 2HB  SER A 132      -3.664   7.020  -3.277  1.00 91.82           H
ATOM   1851  OG  SER A 132      -1.872   6.008  -3.402  1.00 91.82           O
ATOM   1852  HG  SER A 132      -1.372   6.869  -3.301  1.00 91.82           H
ATOM   1853  HN  SER A 132      -3.623   4.887  -1.874  1.00 91.82           H
ATOM   1854  N   CYS A 133      -2.424   3.274  -4.375  1.00 89.97           N
ATOM   1855  CA  CYS A 133      -1.737   2.280  -5.181  1.00 89.97           C
ATOM   1856  C   CYS A 133      -2.736   1.180  -5.543  1.00 89.97           C
ATOM   1857  O   CYS A 133      -2.853   0.800  -6.707  1.00 89.97           O
ATOM   1858  HA  CYS A 133      -1.384   2.792  -6.077  1.00 89.97           H
ATOM   1859  CB  CYS A 133      -0.507   1.721  -4.462  1.00 89.97           C
ATOM   1860 1HB  CYS A 133      -0.762   1.466  -3.434  1.00 89.97           H
ATOM   1861 2HB  CYS A 133      -0.180   0.801  -4.947  1.00 89.97           H
ATOM   1862  SG  CYS A 133       0.845   2.954  -4.483  1.00 89.97           S
ATOM   1863  HG  CYS A 133       0.310   3.763  -3.573  1.00 89.97           H
ATOM   1864  HN  CYS A 133      -2.066   3.389  -3.449  1.00 89.97           H
ATOM   1865  N   VAL A 134      -3.432   0.698  -4.523  1.00 88.54           N
ATOM   1866  CA  VAL A 134      -4.331  -0.430  -4.697  1.00 88.54           C
ATOM   1867  C   VAL A 134      -5.421  -0.056  -5.703  1.00 88.54           C
ATOM   1868  O   VAL A 134      -5.750  -0.844  -6.589  1.00 88.54           O
ATOM   1869  HA  VAL A 134      -3.748  -1.257  -5.102  1.00 88.54           H
ATOM   1870  CB  VAL A 134      -4.893  -0.865  -3.342  1.00 88.54           C
ATOM   1871  HB  VAL A 134      -5.305   0.017  -2.851  1.00 88.54           H
ATOM   1872  CG1 VAL A 134      -6.026  -1.878  -3.517  1.00 88.54           C
ATOM   1873 1HG1 VAL A 134      -6.829  -1.427  -4.100  1.00 88.54           H
ATOM   1874 2HG1 VAL A 134      -5.649  -2.758  -4.039  1.00 88.54           H
ATOM   1875 3HG1 VAL A 134      -6.407  -2.170  -2.539  1.00 88.54           H
ATOM   1876  CG2 VAL A 134      -3.788  -1.428  -2.446  1.00 88.54           C
ATOM   1877 1HG2 VAL A 134      -3.333  -2.293  -2.930  1.00 88.54           H
ATOM   1878 2HG2 VAL A 134      -3.029  -0.664  -2.280  1.00 88.54           H
ATOM   1879 3HG2 VAL A 134      -4.214  -1.730  -1.489  1.00 88.54           H
ATOM   1880  HN  VAL A 134      -3.388   1.064  -3.593  1.00 88.54           H
ATOM   1881  N   LEU A 135      -5.952   1.146  -5.534  1.00 92.63           N
ATOM   1882  CA  LEU A 135      -7.064   1.595  -6.354  1.00 92.63           C
ATOM   1883  C   LEU A 135      -6.586   1.784  -7.795  1.00 92.63           C
ATOM   1884  O   LEU A 135      -7.326   1.513  -8.739  1.00 92.63           O
ATOM   1885  HA  LEU A 135      -7.819   0.809  -6.341  1.00 92.63           H
ATOM   1886  CB  LEU A 135      -7.704   2.847  -5.749  1.00 92.63           C
ATOM   1887 1HB  LEU A 135      -6.920   3.583  -5.574  1.00 92.63           H
ATOM   1888 2HB  LEU A 135      -8.384   3.275  -6.486  1.00 92.63           H
ATOM   1889  CG  LEU A 135      -8.475   2.642  -4.443  1.00 92.63           C
ATOM   1890  HG  LEU A 135      -7.811   2.156  -3.728  1.00 92.63           H
ATOM   1891  CD1 LEU A 135      -8.889   3.984  -3.835  1.00 92.63           C
ATOM   1892 1HD1 LEU A 135      -8.000   4.578  -3.627  1.00 92.63           H
ATOM   1893 2HD1 LEU A 135      -9.528   4.519  -4.538  1.00 92.63           H
ATOM   1894 3HD1 LEU A 135      -9.435   3.809  -2.908  1.00 92.63           H
ATOM   1895  CD2 LEU A 135      -9.672   1.714  -4.653  1.00 92.63           C
ATOM   1896 1HD2 LEU A 135     -10.345   2.150  -5.391  1.00 92.63           H
ATOM   1897 2HD2 LEU A 135      -9.322   0.744  -5.008  1.00 92.63           H
ATOM   1898 3HD2 LEU A 135     -10.202   1.585  -3.709  1.00 92.63           H
ATOM   1899  HN  LEU A 135      -5.636   1.806  -4.852  1.00 92.63           H
ATOM   1900  N   LEU A 136      -5.351   2.247  -7.919  1.00 92.12           N
ATOM   1901  CA  LEU A 136      -4.770   2.489  -9.228  1.00 92.12           C
ATOM   1902  C   LEU A 136      -4.623   1.158  -9.969  1.00 92.12           C
ATOM   1903  O   LEU A 136      -4.965   1.058 -11.146  1.00 92.12           O
ATOM   1904  HA  LEU A 136      -5.466   3.118  -9.784  1.00 92.12           H
ATOM   1905  CB  LEU A 136      -3.460   3.268  -9.098  1.00 92.12           C
ATOM   1906 1HB  LEU A 136      -2.876   2.827  -8.291  1.00 92.12           H
ATOM   1907 2HB  LEU A 136      -2.887   3.134 -10.016  1.00 92.12           H
ATOM   1908  CG  LEU A 136      -3.596   4.769  -8.830  1.00 92.12           C
ATOM   1909  HG  LEU A 136      -4.298   4.906  -8.008  1.00 92.12           H
ATOM   1910  CD1 LEU A 136      -2.260   5.370  -8.389  1.00 92.12           C
ATOM   1911 1HD1 LEU A 136      -1.925   4.881  -7.475  1.00 92.12           H
ATOM   1912 2HD1 LEU A 136      -1.518   5.221  -9.174  1.00 92.12           H
ATOM   1913 3HD1 LEU A 136      -2.385   6.437  -8.206  1.00 92.12           H
ATOM   1914  CD2 LEU A 136      -4.178   5.492 -10.046  1.00 92.12           C
ATOM   1915 1HD2 LEU A 136      -3.520   5.349 -10.903  1.00 92.12           H
ATOM   1916 2HD2 LEU A 136      -5.164   5.087 -10.273  1.00 92.12           H
ATOM   1917 3HD2 LEU A 136      -4.264   6.557  -9.829  1.00 92.12           H
ATOM   1918  HN  LEU A 136      -4.752   2.456  -7.146  1.00 92.12           H
ATOM   1919  N   ILE A 137      -4.112   0.170  -9.249  1.00 87.46           N
ATOM   1920  CA  ILE A 137      -3.868  -1.136  -9.837  1.00 87.46           C
ATOM   1921  C   ILE A 137      -5.201  -1.759 -10.256  1.00 87.46           C
ATOM   1922  O   ILE A 137      -5.287  -2.408 -11.298  1.00 87.46           O
ATOM   1923  HA  ILE A 137      -3.263  -0.984 -10.731  1.00 87.46           H
ATOM   1924  CB  ILE A 137      -3.054  -2.011  -8.882  1.00 87.46           C
ATOM   1925  HB  ILE A 137      -3.479  -1.912  -7.883  1.00 87.46           H
ATOM   1926  CG1 ILE A 137      -1.602  -1.534  -8.805  1.00 87.46           C
ATOM   1927 1HG1 ILE A 137      -1.111  -1.698  -9.763  1.00 87.46           H
ATOM   1928 2HG1 ILE A 137      -1.578  -0.461  -8.613  1.00 87.46           H
ATOM   1929  CG2 ILE A 137      -3.153  -3.487  -9.271  1.00 87.46           C
ATOM   1930 1HG2 ILE A 137      -4.195  -3.804  -9.233  1.00 87.46           H
ATOM   1931 2HG2 ILE A 137      -2.768  -3.623 -10.282  1.00 87.46           H
ATOM   1932 3HG2 ILE A 137      -2.565  -4.086  -8.575  1.00 87.46           H
ATOM   1933  CD1 ILE A 137      -0.841  -2.272  -7.702  1.00 87.46           C
ATOM   1934 1HD1 ILE A 137      -1.321  -2.085  -6.741  1.00 87.46           H
ATOM   1935 2HD1 ILE A 137      -0.847  -3.342  -7.909  1.00 87.46           H
ATOM   1936 3HD1 ILE A 137       0.188  -1.914  -7.668  1.00 87.46           H
ATOM   1937  HN  ILE A 137      -3.868   0.250  -8.283  1.00 87.46           H
ATOM   1938  N   MET A 138      -6.208  -1.540  -9.423  1.00 89.12           N
ATOM   1939  CA  MET A 138      -7.550  -2.006  -9.732  1.00 89.12           C
ATOM   1940  C   MET A 138      -8.068  -1.370 -11.023  1.00 89.12           C
ATOM   1941  O   MET A 138      -8.656  -2.051 -11.862  1.00 89.12           O
ATOM   1942  HA  MET A 138      -7.463  -3.085  -9.859  1.00 89.12           H
ATOM   1943  CB  MET A 138      -8.490  -1.656  -8.577  1.00 89.12           C
ATOM   1944 1HB  MET A 138      -8.092  -2.058  -7.645  1.00 89.12           H
ATOM   1945 2HB  MET A 138      -8.542  -0.573  -8.461  1.00 89.12           H
ATOM   1946  CG  MET A 138      -9.892  -2.216  -8.823  1.00 89.12           C
ATOM   1947 1HG  MET A 138     -10.283  -1.839  -9.768  1.00 89.12           H
ATOM   1948 2HG  MET A 138      -9.850  -3.302  -8.905  1.00 89.12           H
ATOM   1949  SD  MET A 138     -10.979  -1.749  -7.486  1.00 89.12           S
ATOM   1950  CE  MET A 138     -11.127   0.001  -7.803  1.00 89.12           C
ATOM   1951 1HE  MET A 138     -10.141   0.464  -7.755  1.00 89.12           H
ATOM   1952 2HE  MET A 138     -11.552   0.156  -8.795  1.00 89.12           H
ATOM   1953 3HE  MET A 138     -11.777   0.453  -7.054  1.00 89.12           H
ATOM   1954  HN  MET A 138      -6.119  -1.055  -8.553  1.00 89.12           H
ATOM   1955  N   CYS A 139      -7.830  -0.072 -11.142  1.00 91.58           N
ATOM   1956  CA  CYS A 139      -8.323   0.677 -12.286  1.00 91.58           C
ATOM   1957  C   CYS A 139      -7.595   0.179 -13.536  1.00 91.58           C
ATOM   1958  O   CYS A 139      -8.184   0.105 -14.614  1.00 91.58           O
ATOM   1959  HA  CYS A 139      -9.392   0.476 -12.354  1.00 91.58           H
ATOM   1960  CB  CYS A 139      -8.154   2.185 -12.090  1.00 91.58           C
ATOM   1961 1HB  CYS A 139      -7.151   2.402 -11.723  1.00 91.58           H
ATOM   1962 2HB  CYS A 139      -8.262   2.698 -13.045  1.00 91.58           H
ATOM   1963  SG  CYS A 139      -9.402   2.805 -10.904  1.00 91.58           S
ATOM   1964  HG  CYS A 139      -8.798   2.343  -9.813  1.00 91.58           H
ATOM   1965  HN  CYS A 139      -7.313   0.465 -10.477  1.00 91.58           H
ATOM   1966  N   ILE A 140      -6.326  -0.151 -13.351  1.00 86.72           N
ATOM   1967  CA  ILE A 140      -5.527  -0.694 -14.437  1.00 86.72           C
ATOM   1968  C   ILE A 140      -6.191  -1.967 -14.966  1.00 86.72           C
ATOM   1969  O   ILE A 140      -6.285  -2.166 -16.176  1.00 86.72           O
ATOM   1970  HA  ILE A 140      -5.516   0.047 -15.236  1.00 86.72           H
ATOM   1971  CB  ILE A 140      -4.079  -0.897 -13.988  1.00 86.72           C
ATOM   1972  HB  ILE A 140      -4.089  -1.368 -13.005  1.00 86.72           H
ATOM   1973  CG1 ILE A 140      -3.358   0.444 -13.838  1.00 86.72           C
ATOM   1974 1HG1 ILE A 140      -3.159   0.866 -14.824  1.00 86.72           H
ATOM   1975 2HG1 ILE A 140      -4.001   1.150 -13.313  1.00 86.72           H
ATOM   1976  CG2 ILE A 140      -3.339  -1.843 -14.935  1.00 86.72           C
ATOM   1977 1HG2 ILE A 140      -3.840  -2.811 -14.947  1.00 86.72           H
ATOM   1978 2HG2 ILE A 140      -3.337  -1.423 -15.941  1.00 86.72           H
ATOM   1979 3HG2 ILE A 140      -2.312  -1.970 -14.592  1.00 86.72           H
ATOM   1980  CD1 ILE A 140      -2.043   0.278 -13.074  1.00 86.72           C
ATOM   1981 1HD1 ILE A 140      -2.248  -0.121 -12.080  1.00 86.72           H
ATOM   1982 2HD1 ILE A 140      -1.393  -0.410 -13.614  1.00 86.72           H
ATOM   1983 3HD1 ILE A 140      -1.551   1.246 -12.982  1.00 86.72           H
ATOM   1984  HN  ILE A 140      -5.844  -0.053 -12.480  1.00 86.72           H
ATOM   1985  N   SER A 141      -6.636  -2.796 -14.033  1.00 86.84           N
ATOM   1986  CA  SER A 141      -7.220  -4.078 -14.387  1.00 86.84           C
ATOM   1987  C   SER A 141      -8.508  -3.863 -15.186  1.00 86.84           C
ATOM   1988  O   SER A 141      -8.746  -4.546 -16.181  1.00 86.84           O
ATOM   1989  HA  SER A 141      -6.470  -4.578 -14.999  1.00 86.84           H
ATOM   1990  CB  SER A 141      -7.503  -4.918 -13.140  1.00 86.84           C
ATOM   1991 1HB  SER A 141      -8.258  -4.420 -12.531  1.00 86.84           H
ATOM   1992 2HB  SER A 141      -7.918  -5.881 -13.438  1.00 86.84           H
ATOM   1993  OG  SER A 141      -6.329  -5.129 -12.361  1.00 86.84           O
ATOM   1994  HG  SER A 141      -6.209  -4.377 -11.713  1.00 86.84           H
ATOM   1995  HN  SER A 141      -6.601  -2.604 -13.052  1.00 86.84           H
ATOM   1996  N   VAL A 142      -9.303  -2.912 -14.720  1.00 88.41           N
ATOM   1997  CA  VAL A 142     -10.564  -2.603 -15.374  1.00 88.41           C
ATOM   1998  C   VAL A 142     -10.287  -2.071 -16.781  1.00 88.41           C
ATOM   1999  O   VAL A 142     -10.980  -2.429 -17.732  1.00 88.41           O
ATOM   2000  HA  VAL A 142     -11.128  -3.533 -15.456  1.00 88.41           H
ATOM   2001  CB  VAL A 142     -11.375  -1.631 -14.515  1.00 88.41           C
ATOM   2002  HB  VAL A 142     -10.769  -0.739 -14.356  1.00 88.41           H
ATOM   2003  CG1 VAL A 142     -12.657  -1.205 -15.232  1.00 88.41           C
ATOM   2004 1HG1 VAL A 142     -12.403  -0.713 -16.171  1.00 88.41           H
ATOM   2005 2HG1 VAL A 142     -13.269  -2.084 -15.436  1.00 88.41           H
ATOM   2006 3HG1 VAL A 142     -13.215  -0.514 -14.600  1.00 88.41           H
ATOM   2007  CG2 VAL A 142     -11.687  -2.237 -13.146  1.00 88.41           C
ATOM   2008 1HG2 VAL A 142     -12.265  -3.152 -13.277  1.00 88.41           H
ATOM   2009 2HG2 VAL A 142     -10.756  -2.467 -12.629  1.00 88.41           H
ATOM   2010 3HG2 VAL A 142     -12.264  -1.525 -12.556  1.00 88.41           H
ATOM   2011  HN  VAL A 142      -9.100  -2.357 -13.913  1.00 88.41           H
ATOM   2012  N   ASP A 143      -9.271  -1.224 -16.869  1.00 83.06           N
ATOM   2013  CA  ASP A 143      -8.923  -0.602 -18.136  1.00 83.06           C
ATOM   2014  C   ASP A 143      -8.560  -1.689 -19.149  1.00 83.06           C
ATOM   2015  O   ASP A 143      -8.961  -1.619 -20.310  1.00 83.06           O
ATOM   2016  HA  ASP A 143      -9.807  -0.037 -18.430  1.00 83.06           H
ATOM   2017  CB  ASP A 143      -7.715   0.323 -17.981  1.00 83.06           C
ATOM   2018 1HB  ASP A 143      -7.953   1.125 -17.281  1.00 83.06           H
ATOM   2019 2HB  ASP A 143      -6.879  -0.232 -17.556  1.00 83.06           H
ATOM   2020  CG  ASP A 143      -7.306   0.921 -19.329  1.00 83.06           C
ATOM   2021  OD1 ASP A 143      -8.140   1.654 -19.901  1.00 83.06           O
ATOM   2022  OD2 ASP A 143      -6.167   0.630 -19.756  1.00 83.06           O
ATOM   2023  HN  ASP A 143      -8.693  -0.962 -16.097  1.00 83.06           H
ATOM   2024  N   ARG A 144      -7.804  -2.668 -18.674  1.00 74.17           N
ATOM   2025  CA  ARG A 144      -7.358  -3.753 -19.532  1.00 74.17           C
ATOM   2026  C   ARG A 144      -8.554  -4.579 -20.009  1.00 74.17           C
ATOM   2027  O   ARG A 144      -8.622  -4.963 -21.175  1.00 74.17           O
ATOM   2028  HA  ARG A 144      -6.862  -3.261 -20.368  1.00 74.17           H
ATOM   2029  CB  ARG A 144      -6.376  -4.668 -18.797  1.00 74.17           C
ATOM   2030 1HB  ARG A 144      -6.793  -4.955 -17.832  1.00 74.17           H
ATOM   2031 2HB  ARG A 144      -6.232  -5.585 -19.367  1.00 74.17           H
ATOM   2032  CG  ARG A 144      -5.029  -3.972 -18.590  1.00 74.17           C
ATOM   2033 1HG  ARG A 144      -5.181  -3.022 -18.078  1.00 74.17           H
ATOM   2034 2HG  ARG A 144      -4.395  -4.583 -17.946  1.00 74.17           H
ATOM   2035  CD  ARG A 144      -4.325  -3.731 -19.927  1.00 74.17           C
ATOM   2036 1HD  ARG A 144      -3.355  -4.226 -19.931  1.00 74.17           H
ATOM   2037 2HD  ARG A 144      -4.909  -4.165 -20.738  1.00 74.17           H
ATOM   2038  NE  ARG A 144      -4.151  -2.278 -20.152  1.00 74.17           N
ATOM   2039  HE  ARG A 144      -4.463  -1.652 -19.437  1.00 74.17           H
ATOM   2040  CZ  ARG A 144      -3.602  -1.749 -21.254  1.00 74.17           C
ATOM   2041  NH1 ARG A 144      -3.166  -2.541 -22.243  1.00 74.17           N
ATOM   2042 1HH1 ARG A 144      -3.250  -3.534 -22.163  1.00 74.17           H
ATOM   2043 2HH1 ARG A 144      -2.757  -2.138 -23.062  1.00 74.17           H
ATOM   2044  NH2 ARG A 144      -3.494  -0.417 -21.351  1.00 74.17           N
ATOM   2045 1HH2 ARG A 144      -3.087  -0.007 -22.166  1.00 74.17           H
ATOM   2046 2HH2 ARG A 144      -3.822   0.166 -20.607  1.00 74.17           H
ATOM   2047  HN  ARG A 144      -7.498  -2.727 -17.724  1.00 74.17           H
ATOM   2048  N   TYR A 145      -9.468  -4.827 -19.082  1.00 84.18           N
ATOM   2049  CA  TYR A 145     -10.685  -5.551 -19.407  1.00 84.18           C
ATOM   2050  C   TYR A 145     -11.424  -4.888 -20.571  1.00 84.18           C
ATOM   2051  O   TYR A 145     -11.771  -5.549 -21.548  1.00 84.18           O
ATOM   2052  HA  TYR A 145     -10.407  -6.565 -19.694  1.00 84.18           H
ATOM   2053  CB  TYR A 145     -11.563  -5.483 -18.156  1.00 84.18           C
ATOM   2054 1HB  TYR A 145     -11.153  -6.153 -17.400  1.00 84.18           H
ATOM   2055 2HB  TYR A 145     -11.517  -4.474 -17.746  1.00 84.18           H
ATOM   2056  CG  TYR A 145     -13.028  -5.851 -18.402  1.00 84.18           C
ATOM   2057  CD1 TYR A 145     -13.993  -4.865 -18.427  1.00 84.18           C
ATOM   2058  HD1 TYR A 145     -13.711  -3.824 -18.271  1.00 84.18           H
ATOM   2059  CD2 TYR A 145     -13.384  -7.170 -18.600  1.00 84.18           C
ATOM   2060  HD2 TYR A 145     -12.622  -7.949 -18.580  1.00 84.18           H
ATOM   2061  CE1 TYR A 145     -15.371  -5.212 -18.659  1.00 84.18           C
ATOM   2062  HE1 TYR A 145     -16.143  -4.443 -18.681  1.00 84.18           H
ATOM   2063  CE2 TYR A 145     -14.762  -7.517 -18.832  1.00 84.18           C
ATOM   2064  HE2 TYR A 145     -15.057  -8.554 -18.989  1.00 84.18           H
ATOM   2065  CZ  TYR A 145     -15.687  -6.520 -18.850  1.00 84.18           C
ATOM   2066  OH  TYR A 145     -16.989  -6.848 -19.069  1.00 84.18           O
ATOM   2067  HH  TYR A 145     -17.076  -7.835 -19.200  1.00 84.18           H
ATOM   2068  HN  TYR A 145      -9.388  -4.543 -18.127  1.00 84.18           H
ATOM   2069  N   ILE A 146     -11.644  -3.589 -20.427  1.00 81.40           N
ATOM   2070  CA  ILE A 146     -12.406  -2.845 -21.415  1.00 81.40           C
ATOM   2071  C   ILE A 146     -11.674  -2.892 -22.758  1.00 81.40           C
ATOM   2072  O   ILE A 146     -12.300  -3.056 -23.805  1.00 81.40           O
ATOM   2073  HA  ILE A 146     -13.369  -3.343 -21.529  1.00 81.40           H
ATOM   2074  CB  ILE A 146     -12.686  -1.425 -20.918  1.00 81.40           C
ATOM   2075  HB  ILE A 146     -11.741  -0.978 -20.610  1.00 81.40           H
ATOM   2076  CG1 ILE A 146     -13.599  -1.445 -19.690  1.00 81.40           C
ATOM   2077 1HG1 ILE A 146     -14.610  -1.723 -19.988  1.00 81.40           H
ATOM   2078 2HG1 ILE A 146     -13.253  -2.204 -18.988  1.00 81.40           H
ATOM   2079  CG2 ILE A 146     -13.254  -0.553 -22.040  1.00 81.40           C
ATOM   2080 1HG2 ILE A 146     -12.536  -0.501 -22.858  1.00 81.40           H
ATOM   2081 2HG2 ILE A 146     -14.186  -0.988 -22.401  1.00 81.40           H
ATOM   2082 3HG2 ILE A 146     -13.445   0.450 -21.659  1.00 81.40           H
ATOM   2083  CD1 ILE A 146     -13.621  -0.079 -19.001  1.00 81.40           C
ATOM   2084 1HD1 ILE A 146     -12.612   0.184 -18.683  1.00 81.40           H
ATOM   2085 2HD1 ILE A 146     -13.990   0.673 -19.699  1.00 81.40           H
ATOM   2086 3HD1 ILE A 146     -14.277  -0.121 -18.132  1.00 81.40           H
ATOM   2087  HN  ILE A 146     -11.312  -3.048 -19.654  1.00 81.40           H
ATOM   2088  N   ALA A 147     -10.359  -2.746 -22.685  1.00 80.53           N
ATOM   2089  CA  ALA A 147      -9.553  -2.618 -23.887  1.00 80.53           C
ATOM   2090  C   ALA A 147      -9.653  -3.908 -24.703  1.00 80.53           C
ATOM   2091  O   ALA A 147      -9.457  -3.895 -25.918  1.00 80.53           O
ATOM   2092  HA  ALA A 147      -9.959  -1.794 -24.473  1.00 80.53           H
ATOM   2093  CB  ALA A 147      -8.111  -2.283 -23.500  1.00 80.53           C
ATOM   2094 1HB  ALA A 147      -8.091  -1.343 -22.948  1.00 80.53           H
ATOM   2095 2HB  ALA A 147      -7.707  -3.080 -22.876  1.00 80.53           H
ATOM   2096 3HB  ALA A 147      -7.506  -2.187 -24.402  1.00 80.53           H
ATOM   2097  HN  ALA A 147      -9.847  -2.716 -21.827  1.00 80.53           H
ATOM   2098  N   ILE A 148      -9.957  -4.991 -24.004  1.00 76.41           N
ATOM   2099  CA  ILE A 148      -9.851  -6.316 -24.592  1.00 76.41           C
ATOM   2100  C   ILE A 148     -11.253  -6.848 -24.895  1.00 76.41           C
ATOM   2101  O   ILE A 148     -11.521  -7.305 -26.005  1.00 76.41           O
ATOM   2102  HA  ILE A 148      -9.310  -6.213 -25.532  1.00 76.41           H
ATOM   2103  CB  ILE A 148      -9.025  -7.237 -23.692  1.00 76.41           C
ATOM   2104  HB  ILE A 148      -9.395  -7.139 -22.671  1.00 76.41           H
ATOM   2105  CG1 ILE A 148      -7.554  -6.817 -23.681  1.00 76.41           C
ATOM   2106 1HG1 ILE A 148      -7.094  -7.064 -24.637  1.00 76.41           H
ATOM   2107 2HG1 ILE A 148      -7.481  -5.735 -23.562  1.00 76.41           H
ATOM   2108  CG2 ILE A 148      -9.200  -8.701 -24.098  1.00 76.41           C
ATOM   2109 1HG2 ILE A 148     -10.250  -8.979 -24.012  1.00 76.41           H
ATOM   2110 2HG2 ILE A 148      -8.872  -8.834 -25.129  1.00 76.41           H
ATOM   2111 3HG2 ILE A 148      -8.602  -9.334 -23.442  1.00 76.41           H
ATOM   2112  CD1 ILE A 148      -6.794  -7.511 -22.549  1.00 76.41           C
ATOM   2113 1HD1 ILE A 148      -7.242  -7.242 -21.592  1.00 76.41           H
ATOM   2114 2HD1 ILE A 148      -6.848  -8.591 -22.684  1.00 76.41           H
ATOM   2115 3HD1 ILE A 148      -5.751  -7.195 -22.564  1.00 76.41           H
ATOM   2116  HN  ILE A 148     -10.271  -4.974 -23.055  1.00 76.41           H
ATOM   2117  N   ALA A 149     -12.111  -6.771 -23.888  1.00 76.63           N
ATOM   2118  CA  ALA A 149     -13.445  -7.337 -23.997  1.00 76.63           C
ATOM   2119  C   ALA A 149     -14.298  -6.451 -24.907  1.00 76.63           C
ATOM   2120  O   ALA A 149     -15.116  -6.951 -25.677  1.00 76.63           O
ATOM   2121  HA  ALA A 149     -13.351  -8.324 -24.450  1.00 76.63           H
ATOM   2122  CB  ALA A 149     -14.050  -7.492 -22.600  1.00 76.63           C
ATOM   2123 1HB  ALA A 149     -13.422  -8.153 -22.004  1.00 76.63           H
ATOM   2124 2HB  ALA A 149     -14.108  -6.515 -22.120  1.00 76.63           H
ATOM   2125 3HB  ALA A 149     -15.050  -7.916 -22.682  1.00 76.63           H
ATOM   2126  HN  ALA A 149     -11.908  -6.334 -23.013  1.00 76.63           H
ATOM   2127  N   GLN A 150     -14.077  -5.150 -24.788  1.00 67.99           N
ATOM   2128  CA  GLN A 150     -14.882  -4.184 -25.516  1.00 67.99           C
ATOM   2129  C   GLN A 150     -14.016  -3.418 -26.518  1.00 67.99           C
ATOM   2130  O   GLN A 150     -14.196  -2.216 -26.707  1.00 67.99           O
ATOM   2131  HA  GLN A 150     -15.630  -4.773 -26.048  1.00 67.99           H
ATOM   2132  CB  GLN A 150     -15.589  -3.225 -24.556  1.00 67.99           C
ATOM   2133 1HB  GLN A 150     -14.850  -2.619 -24.032  1.00 67.99           H
ATOM   2134 2HB  GLN A 150     -16.221  -2.539 -25.121  1.00 67.99           H
ATOM   2135  CG  GLN A 150     -16.440  -3.992 -23.542  1.00 67.99           C
ATOM   2136 1HG  GLN A 150     -17.109  -4.675 -24.065  1.00 67.99           H
ATOM   2137 2HG  GLN A 150     -15.795  -4.601 -22.908  1.00 67.99           H
ATOM   2138  CD  GLN A 150     -17.258  -3.033 -22.675  1.00 67.99           C
ATOM   2139  OE1 GLN A 150     -17.187  -1.822 -22.808  1.00 67.99           O
ATOM   2140  NE2 GLN A 150     -18.035  -3.639 -21.783  1.00 67.99           N
ATOM   2141 1HE2 GLN A 150     -18.046  -4.638 -21.726  1.00 67.99           H
ATOM   2142 2HE2 GLN A 150     -18.609  -3.097 -21.169  1.00 67.99           H
ATOM   2143  HN  GLN A 150     -13.364  -4.754 -24.209  1.00 67.99           H
ATOM   2144  N   ALA A 151     -13.096  -4.146 -27.134  1.00 67.67           N
ATOM   2145  CA  ALA A 151     -12.041  -3.517 -27.910  1.00 67.67           C
ATOM   2146  C   ALA A 151     -12.666  -2.599 -28.963  1.00 67.67           C
ATOM   2147  O   ALA A 151     -12.169  -1.501 -29.207  1.00 67.67           O
ATOM   2148  HA  ALA A 151     -11.440  -2.916 -27.227  1.00 67.67           H
ATOM   2149  CB  ALA A 151     -11.152  -4.596 -28.531  1.00 67.67           C
ATOM   2150 1HB  ALA A 151     -10.709  -5.202 -27.741  1.00 67.67           H
ATOM   2151 2HB  ALA A 151     -11.752  -5.231 -29.183  1.00 67.67           H
ATOM   2152 3HB  ALA A 151     -10.360  -4.124 -29.113  1.00 67.67           H
ATOM   2153  HN  ALA A 151     -13.064  -5.145 -27.109  1.00 67.67           H
ATOM   2154  N   MET A 152     -13.746  -3.083 -29.557  1.00 57.33           N
ATOM   2155  CA  MET A 152     -14.383  -2.368 -30.650  1.00 57.33           C
ATOM   2156  C   MET A 152     -14.867  -0.990 -30.195  1.00 57.33           C
ATOM   2157  O   MET A 152     -14.625   0.011 -30.867  1.00 57.33           O
ATOM   2158  HA  MET A 152     -13.614  -2.256 -31.415  1.00 57.33           H
ATOM   2159  CB  MET A 152     -15.571  -3.181 -31.169  1.00 57.33           C
ATOM   2160 1HB  MET A 152     -16.200  -3.486 -30.333  1.00 57.33           H
ATOM   2161 2HB  MET A 152     -16.185  -2.558 -31.820  1.00 57.33           H
ATOM   2162  CG  MET A 152     -15.096  -4.416 -31.936  1.00 57.33           C
ATOM   2163 1HG  MET A 152     -14.257  -4.154 -32.581  1.00 57.33           H
ATOM   2164 2HG  MET A 152     -14.736  -5.172 -31.238  1.00 57.33           H
ATOM   2165  SD  MET A 152     -16.433  -5.079 -32.915  1.00 57.33           S
ATOM   2166  CE  MET A 152     -15.717  -6.639 -33.403  1.00 57.33           C
ATOM   2167 1HE  MET A 152     -14.802  -6.459 -33.968  1.00 57.33           H
ATOM   2168 2HE  MET A 152     -15.485  -7.227 -32.514  1.00 57.33           H
ATOM   2169 3HE  MET A 152     -16.426  -7.186 -34.025  1.00 57.33           H
ATOM   2170  HN  MET A 152     -14.185  -3.946 -29.305  1.00 57.33           H
ATOM   2171  N   ARG A 153     -15.544  -0.982 -29.055  1.00 54.12           N
ATOM   2172  CA  ARG A 153     -16.138   0.242 -28.546  1.00 54.12           C
ATOM   2173  C   ARG A 153     -15.059   1.150 -27.953  1.00 54.12           C
ATOM   2174  O   ARG A 153     -15.223   2.368 -27.909  1.00 54.12           O
ATOM   2175  HA  ARG A 153     -16.608   0.706 -29.414  1.00 54.12           H
ATOM   2176  CB  ARG A 153     -17.187  -0.060 -27.474  1.00 54.12           C
ATOM   2177 1HB  ARG A 153     -16.787  -0.782 -26.762  1.00 54.12           H
ATOM   2178 2HB  ARG A 153     -17.413   0.848 -26.915  1.00 54.12           H
ATOM   2179  CG  ARG A 153     -18.469  -0.611 -28.101  1.00 54.12           C
ATOM   2180 1HG  ARG A 153     -18.814   0.063 -28.885  1.00 54.12           H
ATOM   2181 2HG  ARG A 153     -18.264  -1.571 -28.573  1.00 54.12           H
ATOM   2182  CD  ARG A 153     -19.566  -0.779 -27.048  1.00 54.12           C
ATOM   2183 1HD  ARG A 153     -19.262  -1.520 -26.309  1.00 54.12           H
ATOM   2184 2HD  ARG A 153     -19.716   0.160 -26.514  1.00 54.12           H
ATOM   2185  NE  ARG A 153     -20.829  -1.199 -27.695  1.00 54.12           N
ATOM   2186  HE  ARG A 153     -20.841  -1.282 -28.691  1.00 54.12           H
ATOM   2187  CZ  ARG A 153     -21.959  -1.476 -27.029  1.00 54.12           C
ATOM   2188  NH1 ARG A 153     -22.001  -1.383 -25.693  1.00 54.12           N
ATOM   2189 1HH1 ARG A 153     -21.186  -1.104 -25.185  1.00 54.12           H
ATOM   2190 2HH1 ARG A 153     -22.848  -1.591 -25.203  1.00 54.12           H
ATOM   2191  NH2 ARG A 153     -23.045  -1.849 -27.719  1.00 54.12           N
ATOM   2192 1HH2 ARG A 153     -23.896  -2.059 -27.237  1.00 54.12           H
ATOM   2193 2HH2 ARG A 153     -23.005  -1.916 -28.716  1.00 54.12           H
ATOM   2194  HN  ARG A 153     -15.687  -1.791 -28.485  1.00 54.12           H
ATOM   2195  N   ALA A 154     -13.979   0.521 -27.511  1.00 59.76           N
ATOM   2196  CA  ALA A 154     -12.945   1.233 -26.780  1.00 59.76           C
ATOM   2197  C   ALA A 154     -12.170   2.131 -27.747  1.00 59.76           C
ATOM   2198  O   ALA A 154     -11.599   3.141 -27.339  1.00 59.76           O
ATOM   2199  HA  ALA A 154     -13.436   1.857 -26.033  1.00 59.76           H
ATOM   2200  CB  ALA A 154     -12.041   0.228 -26.065  1.00 59.76           C
ATOM   2201 1HB  ALA A 154     -12.635  -0.364 -25.369  1.00 59.76           H
ATOM   2202 2HB  ALA A 154     -11.578  -0.431 -26.800  1.00 59.76           H
ATOM   2203 3HB  ALA A 154     -11.265   0.763 -25.517  1.00 59.76           H
ATOM   2204  HN  ALA A 154     -13.806  -0.455 -27.645  1.00 59.76           H
ATOM   2205  N   HIS A 155     -12.174   1.729 -29.009  1.00 54.99           N
ATOM   2206  CA  HIS A 155     -11.314   2.358 -29.998  1.00 54.99           C
ATOM   2207  C   HIS A 155     -11.844   3.756 -30.324  1.00 54.99           C
ATOM   2208  O   HIS A 155     -11.068   4.698 -30.477  1.00 54.99           O
ATOM   2209  HA  HIS A 155     -10.329   2.450 -29.541  1.00 54.99           H
ATOM   2210  CB  HIS A 155     -11.174   1.473 -31.238  1.00 54.99           C
ATOM   2211 1HB  HIS A 155     -11.150   0.429 -30.926  1.00 54.99           H
ATOM   2212 2HB  HIS A 155     -12.058   1.599 -31.863  1.00 54.99           H
ATOM   2213  CG  HIS A 155      -9.944   1.764 -32.064  1.00 54.99           C
ATOM   2214  ND1 HIS A 155      -9.804   2.916 -32.819  1.00 54.99           N
ATOM   2215  HD1 HIS A 155     -10.478   3.651 -32.896  1.00 54.99           H
ATOM   2216  CD2 HIS A 155      -8.800   1.044 -32.245  1.00 54.99           C
ATOM   2217  HD2 HIS A 155      -8.578   0.078 -31.792  1.00 54.99           H
ATOM   2218  CE1 HIS A 155      -8.626   2.878 -33.424  1.00 54.99           C
ATOM   2219  HE1 HIS A 155      -8.223   3.641 -34.090  1.00 54.99           H
ATOM   2220  NE2 HIS A 155      -8.005   1.717 -33.067  1.00 54.99           N
ATOM   2221  HN  HIS A 155     -12.750   0.990 -29.359  1.00 54.99           H
ATOM   2222  N   THR A 156     -13.163   3.847 -30.420  1.00 61.15           N
ATOM   2223  CA  THR A 156     -13.799   5.079 -30.852  1.00 61.15           C
ATOM   2224  C   THR A 156     -13.711   6.139 -29.752  1.00 61.15           C
ATOM   2225  O   THR A 156     -13.746   7.336 -30.034  1.00 61.15           O
ATOM   2226  HA  THR A 156     -13.251   5.465 -31.712  1.00 61.15           H
ATOM   2227  CB  THR A 156     -15.234   4.751 -31.267  1.00 61.15           C
ATOM   2228  HB  THR A 156     -15.841   5.655 -31.317  1.00 61.15           H
ATOM   2229  OG1 THR A 156     -15.657   3.778 -30.315  1.00 61.15           O
ATOM   2230  HG1 THR A 156     -16.642   3.627 -30.395  1.00 61.15           H
ATOM   2231  CG2 THR A 156     -15.303   4.015 -32.606  1.00 61.15           C
ATOM   2232 1HG2 THR A 156     -14.751   3.078 -32.535  1.00 61.15           H
ATOM   2233 2HG2 THR A 156     -14.863   4.637 -33.386  1.00 61.15           H
ATOM   2234 3HG2 THR A 156     -16.344   3.806 -32.853  1.00 61.15           H
ATOM   2235  HN  THR A 156     -13.792   3.098 -30.208  1.00 61.15           H
ATOM   2236  N   TRP A 157     -13.599   5.661 -28.521  1.00 55.93           N
ATOM   2237  CA  TRP A 157     -13.723   6.532 -27.365  1.00 55.93           C
ATOM   2238  C   TRP A 157     -12.318   6.799 -26.822  1.00 55.93           C
ATOM   2239  O   TRP A 157     -12.156   7.141 -25.651  1.00 55.93           O
ATOM   2240  HA  TRP A 157     -14.177   7.465 -27.699  1.00 55.93           H
ATOM   2241  CB  TRP A 157     -14.663   5.928 -26.321  1.00 55.93           C
ATOM   2242 1HB  TRP A 157     -14.408   4.877 -26.182  1.00 55.93           H
ATOM   2243 2HB  TRP A 157     -14.497   6.425 -25.366  1.00 55.93           H
ATOM   2244  CG  TRP A 157     -16.146   6.033 -26.683  1.00 55.93           C
ATOM   2245  CD1 TRP A 157     -16.794   5.432 -27.691  1.00 55.93           C
ATOM   2246  HD1 TRP A 157     -16.323   4.763 -28.410  1.00 55.93           H
ATOM   2247  CD2 TRP A 157     -17.145   6.814 -25.995  1.00 55.93           C
ATOM   2248  NE1 TRP A 157     -18.132   5.768 -27.703  1.00 55.93           N
ATOM   2249  HE1 TRP A 157     -18.818   5.446 -28.356  1.00 55.93           H
ATOM   2250  CE2 TRP A 157     -18.353   6.635 -26.639  1.00 55.93           C
ATOM   2251  CE3 TRP A 157     -17.033   7.645 -24.867  1.00 55.93           C
ATOM   2252  HE3 TRP A 157     -16.091   7.803 -24.341  1.00 55.93           H
ATOM   2253  CZ2 TRP A 157     -19.540   7.253 -26.228  1.00 55.93           C
ATOM   2254  HZ2 TRP A 157     -20.482   7.095 -26.754  1.00 55.93           H
ATOM   2255  CZ3 TRP A 157     -18.228   8.256 -24.469  1.00 55.93           C
ATOM   2256  HZ3 TRP A 157     -18.197   8.911 -23.598  1.00 55.93           H
ATOM   2257  CH2 TRP A 157     -19.452   8.086 -25.106  1.00 55.93           C
ATOM   2258  HH2 TRP A 157     -20.339   8.598 -24.733  1.00 55.93           H
ATOM   2259  HN  TRP A 157     -13.427   4.699 -28.309  1.00 55.93           H
ATOM   2260  N   ARG A 158     -11.337   6.632 -27.697  1.00 56.89           N
ATOM   2261  CA  ARG A 158      -9.948   6.629 -27.273  1.00 56.89           C
ATOM   2262  C   ARG A 158      -9.606   7.942 -26.566  1.00 56.89           C
ATOM   2263  O   ARG A 158      -8.961   7.938 -25.519  1.00 56.89           O
ATOM   2264  HA  ARG A 158      -9.866   5.783 -26.590  1.00 56.89           H
ATOM   2265  CB  ARG A 158      -9.008   6.440 -28.466  1.00 56.89           C
ATOM   2266 1HB  ARG A 158      -9.339   5.590 -29.063  1.00 56.89           H
ATOM   2267 2HB  ARG A 158      -9.052   7.318 -29.110  1.00 56.89           H
ATOM   2268  CG  ARG A 158      -7.569   6.214 -28.000  1.00 56.89           C
ATOM   2269 1HG  ARG A 158      -7.207   7.101 -27.479  1.00 56.89           H
ATOM   2270 2HG  ARG A 158      -7.539   5.391 -27.285  1.00 56.89           H
ATOM   2271  CD  ARG A 158      -6.652   5.901 -29.184  1.00 56.89           C
ATOM   2272 1HD  ARG A 158      -6.987   4.993 -29.685  1.00 56.89           H
ATOM   2273 2HD  ARG A 158      -6.702   6.707 -29.916  1.00 56.89           H
ATOM   2274  NE  ARG A 158      -5.258   5.733 -28.714  1.00 56.89           N
ATOM   2275  HE  ARG A 158      -5.064   5.912 -27.750  1.00 56.89           H
ATOM   2276  CZ  ARG A 158      -4.241   5.355 -29.500  1.00 56.89           C
ATOM   2277  NH1 ARG A 158      -4.444   5.102 -30.800  1.00 56.89           N
ATOM   2278 1HH1 ARG A 158      -5.360   5.194 -31.191  1.00 56.89           H
ATOM   2279 2HH1 ARG A 158      -3.679   4.820 -31.380  1.00 56.89           H
ATOM   2280  NH2 ARG A 158      -3.018   5.235 -28.966  1.00 56.89           N
ATOM   2281 1HH2 ARG A 158      -2.248   4.954 -29.539  1.00 56.89           H
ATOM   2282 2HH2 ARG A 158      -2.875   5.426 -27.995  1.00 56.89           H
ATOM   2283  HN  ARG A 158     -11.480   6.501 -28.678  1.00 56.89           H
ATOM   2284  N   GLU A 159     -10.053   9.035 -27.168  1.00 62.69           N
ATOM   2285  CA  GLU A 159      -9.730  10.356 -26.656  1.00 62.69           C
ATOM   2286  C   GLU A 159     -10.452  10.604 -25.331  1.00 62.69           C
ATOM   2287  O   GLU A 159      -9.848  11.078 -24.370  1.00 62.69           O
ATOM   2288  HA  GLU A 159      -8.652  10.348 -26.495  1.00 62.69           H
ATOM   2289  CB  GLU A 159     -10.075  11.439 -27.680  1.00 62.69           C
ATOM   2290 1HB  GLU A 159     -11.080  11.271 -28.068  1.00 62.69           H
ATOM   2291 2HB  GLU A 159      -9.946  12.424 -27.230  1.00 62.69           H
ATOM   2292  CG  GLU A 159      -9.125  11.385 -28.878  1.00 62.69           C
ATOM   2293 1HG  GLU A 159      -8.093  11.358 -28.528  1.00 62.69           H
ATOM   2294 2HG  GLU A 159      -9.295  10.466 -29.440  1.00 62.69           H
ATOM   2295  CD  GLU A 159      -9.327  12.593 -29.794  1.00 62.69           C
ATOM   2296  OE1 GLU A 159      -8.414  12.848 -30.608  1.00 62.69           O
ATOM   2297  OE2 GLU A 159     -10.392  13.235 -29.660  1.00 62.69           O
ATOM   2298  HN  GLU A 159     -10.625   9.027 -27.988  1.00 62.69           H
ATOM   2299  N   LYS A 160     -11.735  10.272 -25.322  1.00 68.58           N
ATOM   2300  CA  LYS A 160     -12.554  10.483 -24.140  1.00 68.58           C
ATOM   2301  C   LYS A 160     -11.979   9.677 -22.975  1.00 68.58           C
ATOM   2302  O   LYS A 160     -12.050  10.105 -21.824  1.00 68.58           O
ATOM   2303  HA  LYS A 160     -12.497  11.542 -23.889  1.00 68.58           H
ATOM   2304  CB  LYS A 160     -14.021  10.168 -24.442  1.00 68.58           C
ATOM   2305 1HB  LYS A 160     -14.099   9.177 -24.890  1.00 68.58           H
ATOM   2306 2HB  LYS A 160     -14.589  10.143 -23.512  1.00 68.58           H
ATOM   2307  CG  LYS A 160     -14.623  11.210 -25.387  1.00 68.58           C
ATOM   2308 1HG  LYS A 160     -14.400  12.211 -25.019  1.00 68.58           H
ATOM   2309 2HG  LYS A 160     -14.162  11.122 -26.371  1.00 68.58           H
ATOM   2310  CD  LYS A 160     -16.137  11.030 -25.508  1.00 68.58           C
ATOM   2311 1HD  LYS A 160     -16.360  10.026 -25.869  1.00 68.58           H
ATOM   2312 2HD  LYS A 160     -16.598  11.125 -24.524  1.00 68.58           H
ATOM   2313  CE  LYS A 160     -16.738  12.066 -26.460  1.00 68.58           C
ATOM   2314 1HE  LYS A 160     -16.548  13.070 -26.082  1.00 68.58           H
ATOM   2315 2HE  LYS A 160     -16.254  11.996 -27.435  1.00 68.58           H
ATOM   2316  NZ  LYS A 160     -18.195  11.852 -26.607  1.00 68.58           N
ATOM   2317 1HZ  LYS A 160     -18.578  12.553 -27.231  1.00 68.58           H
ATOM   2318 2HZ  LYS A 160     -18.364  10.929 -26.992  1.00 68.58           H
ATOM   2319 3HZ  LYS A 160     -18.640  11.926 -25.699  1.00 68.58           H
ATOM   2320  HN  LYS A 160     -12.213   9.866 -26.100  1.00 68.58           H
ATOM   2321  N   ARG A 161     -11.421   8.523 -23.313  1.00 66.41           N
ATOM   2322  CA  ARG A 161     -10.867   7.636 -22.305  1.00 66.41           C
ATOM   2323  C   ARG A 161      -9.744   8.337 -21.539  1.00 66.41           C
ATOM   2324  O   ARG A 161      -9.559   8.100 -20.346  1.00 66.41           O
ATOM   2325  HA  ARG A 161     -11.705   7.404 -21.647  1.00 66.41           H
ATOM   2326  CB  ARG A 161     -10.321   6.355 -22.939  1.00 66.41           C
ATOM   2327 1HB  ARG A 161      -9.741   6.604 -23.828  1.00 66.41           H
ATOM   2328 2HB  ARG A 161      -9.642   5.862 -22.244  1.00 66.41           H
ATOM   2329  CG  ARG A 161     -11.456   5.401 -23.314  1.00 66.41           C
ATOM   2330 1HG  ARG A 161     -12.068   5.194 -22.436  1.00 66.41           H
ATOM   2331 2HG  ARG A 161     -12.106   5.875 -24.050  1.00 66.41           H
ATOM   2332  CD  ARG A 161     -10.907   4.090 -23.881  1.00 66.41           C
ATOM   2333 1HD  ARG A 161     -11.673   3.592 -24.475  1.00 66.41           H
ATOM   2334 2HD  ARG A 161     -10.069   4.296 -24.548  1.00 66.41           H
ATOM   2335  NE  ARG A 161     -10.469   3.206 -22.778  1.00 66.41           N
ATOM   2336  HE  ARG A 161     -10.645   3.505 -21.840  1.00 66.41           H
ATOM   2337  CZ  ARG A 161      -9.852   2.030 -22.957  1.00 66.41           C
ATOM   2338  NH1 ARG A 161      -9.591   1.580 -24.192  1.00 66.41           N
ATOM   2339 1HH1 ARG A 161      -9.858   2.123 -24.988  1.00 66.41           H
ATOM   2340 2HH1 ARG A 161      -9.131   0.702 -24.317  1.00 66.41           H
ATOM   2341  NH2 ARG A 161      -9.500   1.311 -21.883  1.00 66.41           N
ATOM   2342 1HH2 ARG A 161      -9.038   0.432 -21.999  1.00 66.41           H
ATOM   2343 2HH2 ARG A 161      -9.698   1.654 -20.964  1.00 66.41           H
ATOM   2344  HN  ARG A 161     -11.345   8.194 -24.254  1.00 66.41           H
ATOM   2345  N   LEU A 162      -9.023   9.187 -22.256  1.00 77.87           N
ATOM   2346  CA  LEU A 162      -7.898   9.895 -21.669  1.00 77.87           C
ATOM   2347  C   LEU A 162      -8.418  10.925 -20.665  1.00 77.87           C
ATOM   2348  O   LEU A 162      -7.822  11.122 -19.607  1.00 77.87           O
ATOM   2349  HA  LEU A 162      -7.295   9.163 -21.132  1.00 77.87           H
ATOM   2350  CB  LEU A 162      -7.013  10.495 -22.764  1.00 77.87           C
ATOM   2351 1HB  LEU A 162      -6.785   9.713 -23.488  1.00 77.87           H
ATOM   2352 2HB  LEU A 162      -7.586  11.259 -23.289  1.00 77.87           H
ATOM   2353  CG  LEU A 162      -5.697  11.118 -22.295  1.00 77.87           C
ATOM   2354  HG  LEU A 162      -5.918  11.820 -21.491  1.00 77.87           H
ATOM   2355  CD1 LEU A 162      -4.760  10.053 -21.720  1.00 77.87           C
ATOM   2356 1HD1 LEU A 162      -5.240   9.568 -20.870  1.00 77.87           H
ATOM   2357 2HD1 LEU A 162      -4.542   9.310 -22.487  1.00 77.87           H
ATOM   2358 3HD1 LEU A 162      -3.832  10.523 -21.395  1.00 77.87           H
ATOM   2359  CD2 LEU A 162      -5.035  11.915 -23.421  1.00 77.87           C
ATOM   2360 1HD2 LEU A 162      -4.829  11.253 -24.262  1.00 77.87           H
ATOM   2361 2HD2 LEU A 162      -5.705  12.713 -23.743  1.00 77.87           H
ATOM   2362 3HD2 LEU A 162      -4.102  12.347 -23.061  1.00 77.87           H
ATOM   2363  HN  LEU A 162      -9.196   9.393 -23.219  1.00 77.87           H
ATOM   2364  N   LEU A 163      -9.524  11.557 -21.032  1.00 80.66           N
ATOM   2365  CA  LEU A 163     -10.144  12.544 -20.165  1.00 80.66           C
ATOM   2366  C   LEU A 163     -10.635  11.860 -18.888  1.00 80.66           C
ATOM   2367  O   LEU A 163     -10.363  12.329 -17.784  1.00 80.66           O
ATOM   2368  HA  LEU A 163      -9.377  13.270 -19.895  1.00 80.66           H
ATOM   2369  CB  LEU A 163     -11.240  13.303 -20.916  1.00 80.66           C
ATOM   2370 1HB  LEU A 163     -10.815  13.696 -21.840  1.00 80.66           H
ATOM   2371 2HB  LEU A 163     -12.017  12.593 -21.200  1.00 80.66           H
ATOM   2372  CG  LEU A 163     -11.897  14.458 -20.158  1.00 80.66           C
ATOM   2373  HG  LEU A 163     -12.242  14.082 -19.195  1.00 80.66           H
ATOM   2374  CD1 LEU A 163     -10.887  15.571 -19.872  1.00 80.66           C
ATOM   2375 1HD1 LEU A 163     -10.071  15.175 -19.268  1.00 80.66           H
ATOM   2376 2HD1 LEU A 163     -10.490  15.952 -20.814  1.00 80.66           H
ATOM   2377 3HD1 LEU A 163     -11.380  16.380 -19.332  1.00 80.66           H
ATOM   2378  CD2 LEU A 163     -13.126  14.977 -20.906  1.00 80.66           C
ATOM   2379 1HD2 LEU A 163     -12.828  15.332 -21.893  1.00 80.66           H
ATOM   2380 2HD2 LEU A 163     -13.853  14.172 -21.014  1.00 80.66           H
ATOM   2381 3HD2 LEU A 163     -13.574  15.798 -20.345  1.00 80.66           H
ATOM   2382  HN  LEU A 163      -9.993  11.403 -21.901  1.00 80.66           H
ATOM   2383  N   TYR A 164     -11.350  10.761 -19.081  1.00 75.08           N
ATOM   2384  CA  TYR A 164     -11.885  10.010 -17.959  1.00 75.08           C
ATOM   2385  C   TYR A 164     -10.762   9.511 -17.047  1.00 75.08           C
ATOM   2386  O   TYR A 164     -10.932   9.434 -15.832  1.00 75.08           O
ATOM   2387  HA  TYR A 164     -12.537  10.673 -17.390  1.00 75.08           H
ATOM   2388  CB  TYR A 164     -12.608   8.805 -18.564  1.00 75.08           C
ATOM   2389 1HB  TYR A 164     -11.957   8.336 -19.302  1.00 75.08           H
ATOM   2390 2HB  TYR A 164     -12.784   8.068 -17.780  1.00 75.08           H
ATOM   2391  CG  TYR A 164     -13.943   9.149 -19.228  1.00 75.08           C
ATOM   2392  CD1 TYR A 164     -14.898   9.860 -18.531  1.00 75.08           C
ATOM   2393  HD1 TYR A 164     -14.701  10.177 -17.506  1.00 75.08           H
ATOM   2394  CD2 TYR A 164     -14.192   8.748 -20.525  1.00 75.08           C
ATOM   2395  HD2 TYR A 164     -13.437   8.186 -21.076  1.00 75.08           H
ATOM   2396  CE1 TYR A 164     -16.154  10.184 -19.156  1.00 75.08           C
ATOM   2397  HE1 TYR A 164     -16.916  10.746 -18.616  1.00 75.08           H
ATOM   2398  CE2 TYR A 164     -15.448   9.072 -21.150  1.00 75.08           C
ATOM   2399  HE2 TYR A 164     -15.657   8.762 -22.174  1.00 75.08           H
ATOM   2400  CZ  TYR A 164     -16.367   9.774 -20.435  1.00 75.08           C
ATOM   2401  OH  TYR A 164     -17.553  10.081 -21.025  1.00 75.08           O
ATOM   2402  HH  TYR A 164     -18.130  10.592 -20.389  1.00 75.08           H
ATOM   2403  HN  TYR A 164     -11.565  10.384 -19.982  1.00 75.08           H
ATOM   2404  N   SER A 165      -9.639   9.184 -17.670  1.00 85.79           N
ATOM   2405  CA  SER A 165      -8.496   8.672 -16.934  1.00 85.79           C
ATOM   2406  C   SER A 165      -8.009   9.719 -15.931  1.00 85.79           C
ATOM   2407  O   SER A 165      -7.574   9.377 -14.832  1.00 85.79           O
ATOM   2408  HA  SER A 165      -8.861   7.786 -16.414  1.00 85.79           H
ATOM   2409  CB  SER A 165      -7.362   8.276 -17.881  1.00 85.79           C
ATOM   2410 1HB  SER A 165      -6.633   7.672 -17.342  1.00 85.79           H
ATOM   2411 2HB  SER A 165      -7.760   7.655 -18.683  1.00 85.79           H
ATOM   2412  OG  SER A 165      -6.713   9.414 -18.441  1.00 85.79           O
ATOM   2413  HG  SER A 165      -7.392  10.095 -18.715  1.00 85.79           H
ATOM   2414  HN  SER A 165      -9.504   9.264 -18.658  1.00 85.79           H
ATOM   2415  N   LYS A 166      -8.097  10.975 -16.345  1.00 82.90           N
ATOM   2416  CA  LYS A 166      -7.695  12.076 -15.486  1.00 82.90           C
ATOM   2417  C   LYS A 166      -8.660  12.172 -14.302  1.00 82.90           C
ATOM   2418  O   LYS A 166      -8.231  12.285 -13.155  1.00 82.90           O
ATOM   2419  HA  LYS A 166      -6.701  11.846 -15.103  1.00 82.90           H
ATOM   2420  CB  LYS A 166      -7.582  13.371 -16.293  1.00 82.90           C
ATOM   2421 1HB  LYS A 166      -8.498  13.533 -16.860  1.00 82.90           H
ATOM   2422 2HB  LYS A 166      -7.473  14.218 -15.615  1.00 82.90           H
ATOM   2423  CG  LYS A 166      -6.387  13.319 -17.248  1.00 82.90           C
ATOM   2424 1HG  LYS A 166      -5.475  13.126 -16.684  1.00 82.90           H
ATOM   2425 2HG  LYS A 166      -6.512  12.492 -17.947  1.00 82.90           H
ATOM   2426  CD  LYS A 166      -6.247  14.631 -18.022  1.00 82.90           C
ATOM   2427 1HD  LYS A 166      -7.145  14.806 -18.614  1.00 82.90           H
ATOM   2428 2HD  LYS A 166      -6.159  15.463 -17.323  1.00 82.90           H
ATOM   2429  CE  LYS A 166      -5.023  14.598 -18.940  1.00 82.90           C
ATOM   2430 1HE  LYS A 166      -4.134  14.348 -18.361  1.00 82.90           H
ATOM   2431 2HE  LYS A 166      -5.145  13.817 -19.690  1.00 82.90           H
ATOM   2432  NZ  LYS A 166      -4.838  15.907 -19.604  1.00 82.90           N
ATOM   2433 1HZ  LYS A 166      -4.034  15.863 -20.220  1.00 82.90           H
ATOM   2434 2HZ  LYS A 166      -5.666  16.133 -20.144  1.00 82.90           H
ATOM   2435 3HZ  LYS A 166      -4.687  16.624 -18.902  1.00 82.90           H
ATOM   2436  HN  LYS A 166      -8.434  11.244 -17.247  1.00 82.90           H
ATOM   2437  N   MET A 167      -9.945  12.123 -14.622  1.00 84.62           N
ATOM   2438  CA  MET A 167     -10.974  12.251 -13.604  1.00 84.62           C
ATOM   2439  C   MET A 167     -10.867  11.127 -12.571  1.00 84.62           C
ATOM   2440  O   MET A 167     -10.956  11.373 -11.370  1.00 84.62           O
ATOM   2441  HA  MET A 167     -10.794  13.213 -13.124  1.00 84.62           H
ATOM   2442  CB  MET A 167     -12.353  12.208 -14.265  1.00 84.62           C
ATOM   2443 1HB  MET A 167     -12.443  11.306 -14.869  1.00 84.62           H
ATOM   2444 2HB  MET A 167     -13.126  12.157 -13.498  1.00 84.62           H
ATOM   2445  CG  MET A 167     -12.579  13.441 -15.143  1.00 84.62           C
ATOM   2446 1HG  MET A 167     -12.501  14.346 -14.540  1.00 84.62           H
ATOM   2447 2HG  MET A 167     -11.805  13.500 -15.908  1.00 84.62           H
ATOM   2448  SD  MET A 167     -14.189  13.357 -15.910  1.00 84.62           S
ATOM   2449  CE  MET A 167     -15.225  13.686 -14.494  1.00 84.62           C
ATOM   2450 1HE  MET A 167     -15.056  12.923 -13.735  1.00 84.62           H
ATOM   2451 2HE  MET A 167     -14.980  14.666 -14.085  1.00 84.62           H
ATOM   2452 3HE  MET A 167     -16.271  13.671 -14.799  1.00 84.62           H
ATOM   2453  HN  MET A 167     -10.285  11.998 -15.554  1.00 84.62           H
ATOM   2454  N   VAL A 168     -10.679   9.917 -13.078  1.00 92.42           N
ATOM   2455  CA  VAL A 168     -10.611   8.748 -12.218  1.00 92.42           C
ATOM   2456  C   VAL A 168      -9.432   8.897 -11.254  1.00 92.42           C
ATOM   2457  O   VAL A 168      -9.553   8.594 -10.068  1.00 92.42           O
ATOM   2458  HA  VAL A 168     -11.534   8.711 -11.640  1.00 92.42           H
ATOM   2459  CB  VAL A 168     -10.532   7.478 -13.067  1.00 92.42           C
ATOM   2460  HB  VAL A 168      -9.716   7.601 -13.780  1.00 92.42           H
ATOM   2461  CG1 VAL A 168     -10.217   6.258 -12.199  1.00 92.42           C
ATOM   2462 1HG1 VAL A 168      -9.259   6.404 -11.700  1.00 92.42           H
ATOM   2463 2HG1 VAL A 168     -11.000   6.131 -11.453  1.00 92.42           H
ATOM   2464 3HG1 VAL A 168     -10.166   5.368 -12.828  1.00 92.42           H
ATOM   2465  CG2 VAL A 168     -11.822   7.268 -13.861  1.00 92.42           C
ATOM   2466 1HG2 VAL A 168     -12.662   7.176 -13.172  1.00 92.42           H
ATOM   2467 2HG2 VAL A 168     -11.986   8.120 -14.521  1.00 92.42           H
ATOM   2468 3HG2 VAL A 168     -11.739   6.358 -14.455  1.00 92.42           H
ATOM   2469  HN  VAL A 168     -10.573   9.730 -14.055  1.00 92.42           H
ATOM   2470  N   CYS A 169      -8.318   9.365 -11.799  1.00 93.82           N
ATOM   2471  CA  CYS A 169      -7.116   9.550 -11.004  1.00 93.82           C
ATOM   2472  C   CYS A 169      -7.433  10.536  -9.878  1.00 93.82           C
ATOM   2473  O   CYS A 169      -7.098  10.290  -8.720  1.00 93.82           O
ATOM   2474  HA  CYS A 169      -6.854   8.573 -10.600  1.00 93.82           H
ATOM   2475  CB  CYS A 169      -5.939  10.021 -11.861  1.00 93.82           C
ATOM   2476 1HB  CYS A 169      -6.248  10.854 -12.492  1.00 93.82           H
ATOM   2477 2HB  CYS A 169      -5.136  10.387 -11.220  1.00 93.82           H
ATOM   2478  SG  CYS A 169      -5.330   8.642 -12.898  1.00 93.82           S
ATOM   2479  HG  CYS A 169      -6.296   8.716 -13.809  1.00 93.82           H
ATOM   2480  HN  CYS A 169      -8.230   9.614 -12.764  1.00 93.82           H
ATOM   2481  N   PHE A 170      -8.074  11.632 -10.257  1.00 93.48           N
ATOM   2482  CA  PHE A 170      -8.412  12.671  -9.299  1.00 93.48           C
ATOM   2483  C   PHE A 170      -9.313  12.122  -8.190  1.00 93.48           C
ATOM   2484  O   PHE A 170      -9.089  12.394  -7.012  1.00 93.48           O
ATOM   2485  HA  PHE A 170      -7.478  13.025  -8.863  1.00 93.48           H
ATOM   2486  CB  PHE A 170      -9.170  13.757 -10.065  1.00 93.48           C
ATOM   2487 1HB  PHE A 170      -8.548  14.107 -10.889  1.00 93.48           H
ATOM   2488 2HB  PHE A 170     -10.066  13.319 -10.505  1.00 93.48           H
ATOM   2489  CG  PHE A 170      -9.576  14.956  -9.206  1.00 93.48           C
ATOM   2490  CD1 PHE A 170     -10.859  15.077  -8.770  1.00 93.48           C
ATOM   2491  HD1 PHE A 170     -11.598  14.319  -9.033  1.00 93.48           H
ATOM   2492  CD2 PHE A 170      -8.655  15.901  -8.878  1.00 93.48           C
ATOM   2493  HD2 PHE A 170      -7.627  15.804  -9.227  1.00 93.48           H
ATOM   2494  CE1 PHE A 170     -11.236  16.190  -7.973  1.00 93.48           C
ATOM   2495  HE1 PHE A 170     -12.264  16.287  -7.623  1.00 93.48           H
ATOM   2496  CE2 PHE A 170      -9.032  17.014  -8.080  1.00 93.48           C
ATOM   2497  HE2 PHE A 170      -8.293  17.771  -7.818  1.00 93.48           H
ATOM   2498  CZ  PHE A 170     -10.315  17.135  -7.645  1.00 93.48           C
ATOM   2499  HZ  PHE A 170     -10.604  17.989  -7.032  1.00 93.48           H
ATOM   2500  HN  PHE A 170      -8.361  11.815 -11.197  1.00 93.48           H
ATOM   2501  N   THR A 171     -10.312  11.359  -8.607  1.00 93.23           N
ATOM   2502  CA  THR A 171     -11.257  10.783  -7.666  1.00 93.23           C
ATOM   2503  C   THR A 171     -10.531   9.881  -6.666  1.00 93.23           C
ATOM   2504  O   THR A 171     -10.867   9.862  -5.483  1.00 93.23           O
ATOM   2505  HA  THR A 171     -11.711  11.593  -7.095  1.00 93.23           H
ATOM   2506  CB  THR A 171     -12.338  10.054  -8.467  1.00 93.23           C
ATOM   2507  HB  THR A 171     -11.931   9.170  -8.956  1.00 93.23           H
ATOM   2508  OG1 THR A 171     -12.858  11.055  -9.338  1.00 93.23           O
ATOM   2509  HG1 THR A 171     -12.365  11.041 -10.208  1.00 93.23           H
ATOM   2510  CG2 THR A 171     -13.536   9.653  -7.604  1.00 93.23           C
ATOM   2511 1HG2 THR A 171     -13.985  10.545  -7.168  1.00 93.23           H
ATOM   2512 2HG2 THR A 171     -13.203   8.988  -6.807  1.00 93.23           H
ATOM   2513 3HG2 THR A 171     -14.273   9.140  -8.221  1.00 93.23           H
ATOM   2514  HN  THR A 171     -10.481  11.134  -9.567  1.00 93.23           H
ATOM   2515  N   ILE A 172      -9.548   9.155  -7.178  1.00 93.97           N
ATOM   2516  CA  ILE A 172      -8.791   8.230  -6.351  1.00 93.97           C
ATOM   2517  C   ILE A 172      -8.045   9.013  -5.269  1.00 93.97           C
ATOM   2518  O   ILE A 172      -8.059   8.631  -4.100  1.00 93.97           O
ATOM   2519  HA  ILE A 172      -9.506   7.566  -5.866  1.00 93.97           H
ATOM   2520  CB  ILE A 172      -7.880   7.359  -7.218  1.00 93.97           C
ATOM   2521  HB  ILE A 172      -7.388   8.000  -7.950  1.00 93.97           H
ATOM   2522  CG1 ILE A 172      -8.692   6.323  -7.999  1.00 93.97           C
ATOM   2523 1HG1 ILE A 172      -9.076   5.566  -7.315  1.00 93.97           H
ATOM   2524 2HG1 ILE A 172      -9.555   6.804  -8.459  1.00 93.97           H
ATOM   2525  CG2 ILE A 172      -6.780   6.708  -6.377  1.00 93.97           C
ATOM   2526 1HG2 ILE A 172      -6.177   7.484  -5.905  1.00 93.97           H
ATOM   2527 2HG2 ILE A 172      -7.233   6.083  -5.607  1.00 93.97           H
ATOM   2528 3HG2 ILE A 172      -6.147   6.095  -7.017  1.00 93.97           H
ATOM   2529  CD1 ILE A 172      -7.837   5.657  -9.079  1.00 93.97           C
ATOM   2530 1HD1 ILE A 172      -7.475   6.414  -9.774  1.00 93.97           H
ATOM   2531 2HD1 ILE A 172      -6.989   5.156  -8.613  1.00 93.97           H
ATOM   2532 3HD1 ILE A 172      -8.439   4.925  -9.618  1.00 93.97           H
ATOM   2533  HN  ILE A 172      -9.267   9.191  -8.137  1.00 93.97           H
ATOM   2534  N   TRP A 173      -7.411  10.095  -5.698  1.00 92.36           N
ATOM   2535  CA  TRP A 173      -6.587  10.885  -4.799  1.00 92.36           C
ATOM   2536  C   TRP A 173      -7.491  11.450  -3.702  1.00 92.36           C
ATOM   2537  O   TRP A 173      -7.138  11.419  -2.524  1.00 92.36           O
ATOM   2538  HA  TRP A 173      -5.841  10.221  -4.362  1.00 92.36           H
ATOM   2539  CB  TRP A 173      -5.825  11.969  -5.563  1.00 92.36           C
ATOM   2540 1HB  TRP A 173      -6.498  12.431  -6.286  1.00 92.36           H
ATOM   2541 2HB  TRP A 173      -5.525  12.750  -4.864  1.00 92.36           H
ATOM   2542  CG  TRP A 173      -4.584  11.458  -6.298  1.00 92.36           C
ATOM   2543  CD1 TRP A 173      -4.391  11.359  -7.620  1.00 92.36           C
ATOM   2544  HD1 TRP A 173      -5.127  11.644  -8.371  1.00 92.36           H
ATOM   2545  CD2 TRP A 173      -3.365  10.977  -5.694  1.00 92.36           C
ATOM   2546  NE1 TRP A 173      -3.141  10.851  -7.911  1.00 92.36           N
ATOM   2547  HE1 TRP A 173      -2.767  10.686  -8.824  1.00 92.36           H
ATOM   2548  CE2 TRP A 173      -2.498  10.611  -6.703  1.00 92.36           C
ATOM   2549  CE3 TRP A 173      -3.007  10.854  -4.340  1.00 92.36           C
ATOM   2550  HE3 TRP A 173      -3.674  11.136  -3.525  1.00 92.36           H
ATOM   2551  CZ2 TRP A 173      -1.217  10.099  -6.464  1.00 92.36           C
ATOM   2552  HZ2 TRP A 173      -0.550   9.817  -7.279  1.00 92.36           H
ATOM   2553  CZ3 TRP A 173      -1.724  10.341  -4.118  1.00 92.36           C
ATOM   2554  HZ3 TRP A 173      -1.396  10.225  -3.085  1.00 92.36           H
ATOM   2555  CH2 TRP A 173      -0.838   9.968  -5.123  1.00 92.36           C
ATOM   2556  HH2 TRP A 173       0.146   9.576  -4.867  1.00 92.36           H
ATOM   2557  HN  TRP A 173      -7.454  10.433  -6.638  1.00 92.36           H
ATOM   2558  N   VAL A 174      -8.640  11.954  -4.128  1.00 95.55           N
ATOM   2559  CA  VAL A 174      -9.582  12.557  -3.201  1.00 95.55           C
ATOM   2560  C   VAL A 174     -10.038  11.506  -2.186  1.00 95.55           C
ATOM   2561  O   VAL A 174     -10.095  11.778  -0.988  1.00 95.55           O
ATOM   2562  HA  VAL A 174      -9.059  13.353  -2.670  1.00 95.55           H
ATOM   2563  CB  VAL A 174     -10.745  13.187  -3.971  1.00 95.55           C
ATOM   2564  HB  VAL A 174     -11.165  12.424  -4.627  1.00 95.55           H
ATOM   2565  CG1 VAL A 174     -11.849  13.647  -3.018  1.00 95.55           C
ATOM   2566 1HG1 VAL A 174     -12.225  12.791  -2.457  1.00 95.55           H
ATOM   2567 2HG1 VAL A 174     -11.447  14.387  -2.326  1.00 95.55           H
ATOM   2568 3HG1 VAL A 174     -12.663  14.091  -3.592  1.00 95.55           H
ATOM   2569  CG2 VAL A 174     -10.259  14.344  -4.847  1.00 95.55           C
ATOM   2570 1HG2 VAL A 174      -9.802  15.108  -4.218  1.00 95.55           H
ATOM   2571 2HG2 VAL A 174      -9.524  13.975  -5.563  1.00 95.55           H
ATOM   2572 3HG2 VAL A 174     -11.105  14.773  -5.383  1.00 95.55           H
ATOM   2573  HN  VAL A 174      -8.930  11.954  -5.085  1.00 95.55           H
ATOM   2574  N   LEU A 175     -10.350  10.327  -2.704  1.00 90.17           N
ATOM   2575  CA  LEU A 175     -10.874   9.259  -1.870  1.00 90.17           C
ATOM   2576  C   LEU A 175      -9.815   8.852  -0.844  1.00 90.17           C
ATOM   2577  O   LEU A 175     -10.117   8.700   0.339  1.00 90.17           O
ATOM   2578  HA  LEU A 175     -11.738   9.656  -1.336  1.00 90.17           H
ATOM   2579  CB  LEU A 175     -11.370   8.099  -2.735  1.00 90.17           C
ATOM   2580 1HB  LEU A 175     -12.118   8.482  -3.429  1.00 90.17           H
ATOM   2581 2HB  LEU A 175     -10.536   7.735  -3.334  1.00 90.17           H
ATOM   2582  CG  LEU A 175     -11.976   6.912  -1.982  1.00 90.17           C
ATOM   2583  HG  LEU A 175     -11.248   6.567  -1.247  1.00 90.17           H
ATOM   2584  CD1 LEU A 175     -13.230   7.333  -1.213  1.00 90.17           C
ATOM   2585 1HD1 LEU A 175     -12.971   8.109  -0.492  1.00 90.17           H
ATOM   2586 2HD1 LEU A 175     -13.972   7.719  -1.912  1.00 90.17           H
ATOM   2587 3HD1 LEU A 175     -13.640   6.470  -0.687  1.00 90.17           H
ATOM   2588  CD2 LEU A 175     -12.250   5.743  -2.930  1.00 90.17           C
ATOM   2589 1HD2 LEU A 175     -12.949   6.059  -3.704  1.00 90.17           H
ATOM   2590 2HD2 LEU A 175     -11.316   5.424  -3.393  1.00 90.17           H
ATOM   2591 3HD2 LEU A 175     -12.680   4.913  -2.369  1.00 90.17           H
ATOM   2592  HN  LEU A 175     -10.250  10.097  -3.672  1.00 90.17           H
ATOM   2593  N   ALA A 176      -8.595   8.688  -1.334  1.00 95.13           N
ATOM   2594  CA  ALA A 176      -7.505   8.227  -0.490  1.00 95.13           C
ATOM   2595  C   ALA A 176      -7.264   9.246   0.626  1.00 95.13           C
ATOM   2596  O   ALA A 176      -7.010   8.872   1.769  1.00 95.13           O
ATOM   2597  HA  ALA A 176      -7.808   7.279  -0.045  1.00 95.13           H
ATOM   2598  CB  ALA A 176      -6.259   7.995  -1.347  1.00 95.13           C
ATOM   2599 1HB  ALA A 176      -6.474   7.241  -2.104  1.00 95.13           H
ATOM   2600 2HB  ALA A 176      -5.973   8.927  -1.832  1.00 95.13           H
ATOM   2601 3HB  ALA A 176      -5.442   7.649  -0.713  1.00 95.13           H
ATOM   2602  HN  ALA A 176      -8.346   8.863  -2.286  1.00 95.13           H
ATOM   2603  N   ALA A 177      -7.352  10.515   0.254  1.00 95.10           N
ATOM   2604  CA  ALA A 177      -7.112  11.591   1.200  1.00 95.10           C
ATOM   2605  C   ALA A 177      -8.137  11.505   2.334  1.00 95.10           C
ATOM   2606  O   ALA A 177      -7.781  11.614   3.506  1.00 95.10           O
ATOM   2607  HA  ALA A 177      -6.113  11.453   1.614  1.00 95.10           H
ATOM   2608  CB  ALA A 177      -7.162  12.934   0.470  1.00 95.10           C
ATOM   2609 1HB  ALA A 177      -6.396  12.955  -0.305  1.00 95.10           H
ATOM   2610 2HB  ALA A 177      -8.144  13.064   0.014  1.00 95.10           H
ATOM   2611 3HB  ALA A 177      -6.982  13.741   1.181  1.00 95.10           H
ATOM   2612  HN  ALA A 177      -7.581  10.811  -0.673  1.00 95.10           H
ATOM   2613  N   ALA A 178      -9.388  11.310   1.944  1.00 95.24           N
ATOM   2614  CA  ALA A 178     -10.474  11.267   2.908  1.00 95.24           C
ATOM   2615  C   ALA A 178     -10.249  10.100   3.872  1.00 95.24           C
ATOM   2616  O   ALA A 178     -10.555  10.203   5.059  1.00 95.24           O
ATOM   2617  HA  ALA A 178     -10.456  12.201   3.470  1.00 95.24           H
ATOM   2618  CB  ALA A 178     -11.809  11.163   2.168  1.00 95.24           C
ATOM   2619 1HB  ALA A 178     -11.934  12.030   1.519  1.00 95.24           H
ATOM   2620 2HB  ALA A 178     -11.822  10.254   1.567  1.00 95.24           H
ATOM   2621 3HB  ALA A 178     -12.624  11.131   2.892  1.00 95.24           H
ATOM   2622  HN  ALA A 178      -9.663  11.182   0.991  1.00 95.24           H
ATOM   2623  N   LEU A 179      -9.716   9.017   3.326  1.00 92.64           N
ATOM   2624  CA  LEU A 179      -9.519   7.806   4.104  1.00 92.64           C
ATOM   2625  C   LEU A 179      -8.330   7.999   5.047  1.00 92.64           C
ATOM   2626  O   LEU A 179      -8.044   7.135   5.876  1.00 92.64           O
ATOM   2627  HA  LEU A 179     -10.416   7.655   4.705  1.00 92.64           H
ATOM   2628  CB  LEU A 179      -9.382   6.593   3.182  1.00 92.64           C
ATOM   2629 1HB  LEU A 179      -8.600   6.802   2.452  1.00 92.64           H
ATOM   2630 2HB  LEU A 179      -9.045   5.745   3.777  1.00 92.64           H
ATOM   2631  CG  LEU A 179     -10.647   6.179   2.426  1.00 92.64           C
ATOM   2632  HG  LEU A 179     -11.053   7.061   1.930  1.00 92.64           H
ATOM   2633  CD1 LEU A 179     -10.324   5.156   1.336  1.00 92.64           C
ATOM   2634 1HD1 LEU A 179      -9.620   5.591   0.626  1.00 92.64           H
ATOM   2635 2HD1 LEU A 179      -9.881   4.269   1.789  1.00 92.64           H
ATOM   2636 3HD1 LEU A 179     -11.240   4.879   0.815  1.00 92.64           H
ATOM   2637  CD2 LEU A 179     -11.720   5.669   3.391  1.00 92.64           C
ATOM   2638 1HD2 LEU A 179     -11.338   4.805   3.934  1.00 92.64           H
ATOM   2639 2HD2 LEU A 179     -11.977   6.458   4.098  1.00 92.64           H
ATOM   2640 3HD2 LEU A 179     -12.607   5.382   2.828  1.00 92.64           H
ATOM   2641  HN  LEU A 179      -9.421   8.959   2.372  1.00 92.64           H
ATOM   2642  N   CYS A 180      -7.669   9.136   4.890  1.00 91.82           N
ATOM   2643  CA  CYS A 180      -6.490   9.433   5.686  1.00 91.82           C
ATOM   2644  C   CYS A 180      -6.915  10.315   6.862  1.00 91.82           C
ATOM   2645  O   CYS A 180      -6.097  10.656   7.714  1.00 91.82           O
ATOM   2646  HA  CYS A 180      -6.102   8.477   6.040  1.00 91.82           H
ATOM   2647  CB  CYS A 180      -5.392  10.090   4.848  1.00 91.82           C
ATOM   2648 1HB  CYS A 180      -5.769  11.005   4.392  1.00 91.82           H
ATOM   2649 2HB  CYS A 180      -4.556  10.373   5.488  1.00 91.82           H
ATOM   2650  SG  CYS A 180      -4.820   8.934   3.550  1.00 91.82           S
ATOM   2651  HG  CYS A 180      -5.996   8.817   2.940  1.00 91.82           H
ATOM   2652  HN  CYS A 180      -7.925   9.846   4.234  1.00 91.82           H
ATOM   2653  N   ILE A 181      -8.195  10.658   6.871  1.00 91.78           N
ATOM   2654  CA  ILE A 181      -8.722  11.558   7.883  1.00 91.78           C
ATOM   2655  C   ILE A 181      -8.414  10.993   9.271  1.00 91.78           C
ATOM   2656  O   ILE A 181      -7.929  11.711  10.144  1.00 91.78           O
ATOM   2657  HA  ILE A 181      -8.203  12.510   7.775  1.00 91.78           H
ATOM   2658  CB  ILE A 181     -10.209  11.822   7.643  1.00 91.78           C
ATOM   2659  HB  ILE A 181     -10.704  10.866   7.473  1.00 91.78           H
ATOM   2660  CG1 ILE A 181     -10.420  12.669   6.386  1.00 91.78           C
ATOM   2661 1HG1 ILE A 181     -10.010  13.666   6.542  1.00 91.78           H
ATOM   2662 2HG1 ILE A 181      -9.876  12.227   5.551  1.00 91.78           H
ATOM   2663  CG2 ILE A 181     -10.860  12.455   8.875  1.00 91.78           C
ATOM   2664 1HG2 ILE A 181     -10.758  11.781   9.726  1.00 91.78           H
ATOM   2665 2HG2 ILE A 181     -10.368  13.401   9.100  1.00 91.78           H
ATOM   2666 3HG2 ILE A 181     -11.917  12.632   8.677  1.00 91.78           H
ATOM   2667  CD1 ILE A 181     -11.906  12.771   6.036  1.00 91.78           C
ATOM   2668 1HD1 ILE A 181     -12.307  11.774   5.857  1.00 91.78           H
ATOM   2669 2HD1 ILE A 181     -12.443  13.235   6.864  1.00 91.78           H
ATOM   2670 3HD1 ILE A 181     -12.027  13.378   5.139  1.00 91.78           H
ATOM   2671  HN  ILE A 181      -8.866  10.333   6.204  1.00 91.78           H
ATOM   2672  N   PRO A 182      -8.689   9.701   9.500  1.00 93.15           N
ATOM   2673  CA  PRO A 182      -8.462   9.104  10.818  1.00 93.15           C
ATOM   2674  C   PRO A 182      -7.046   9.336  11.320  1.00 93.15           C
ATOM   2675  O   PRO A 182      -6.844   9.666  12.488  1.00 93.15           O
ATOM   2676  HA  PRO A 182      -9.107   9.574  11.559  1.00 93.15           H
ATOM   2677  CB  PRO A 182      -8.749   7.617  10.596  1.00 93.15           C
ATOM   2678 1HB  PRO A 182      -7.844   7.068  10.337  1.00 93.15           H
ATOM   2679 2HB  PRO A 182      -9.159   7.150  11.492  1.00 93.15           H
ATOM   2680  CG  PRO A 182      -9.755   7.619   9.451  1.00 93.15           C
ATOM   2681 1HG  PRO A 182      -9.793   6.655   8.945  1.00 93.15           H
ATOM   2682 2HG  PRO A 182     -10.767   7.822   9.802  1.00 93.15           H
ATOM   2683  CD  PRO A 182      -9.233   8.721   8.543  1.00 93.15           C
ATOM   2684 1HD  PRO A 182      -8.464   8.355   7.864  1.00 93.15           H
ATOM   2685 2HD  PRO A 182     -10.025   9.144   7.925  1.00 93.15           H
ATOM   2686  N   GLU A 183      -6.094   9.155  10.416  1.00 90.25           N
ATOM   2687  CA  GLU A 183      -4.691   9.287  10.769  1.00 90.25           C
ATOM   2688  C   GLU A 183      -4.390  10.717  11.222  1.00 90.25           C
ATOM   2689  O   GLU A 183      -3.642  10.926  12.176  1.00 90.25           O
ATOM   2690  HA  GLU A 183      -4.535   8.596  11.598  1.00 90.25           H
ATOM   2691  CB  GLU A 183      -3.791   8.881   9.601  1.00 90.25           C
ATOM   2692 1HB  GLU A 183      -4.246   9.193   8.661  1.00 90.25           H
ATOM   2693 2HB  GLU A 183      -2.790   9.286   9.750  1.00 90.25           H
ATOM   2694  CG  GLU A 183      -3.634   7.360   9.532  1.00 90.25           C
ATOM   2695 1HG  GLU A 183      -2.926   7.099   8.746  1.00 90.25           H
ATOM   2696 2HG  GLU A 183      -3.220   6.991  10.470  1.00 90.25           H
ATOM   2697  CD  GLU A 183      -4.979   6.683   9.260  1.00 90.25           C
ATOM   2698  OE1 GLU A 183      -5.112   5.505   9.658  1.00 90.25           O
ATOM   2699  OE2 GLU A 183      -5.843   7.357   8.660  1.00 90.25           O
ATOM   2700  HN  GLU A 183      -6.269   8.923   9.459  1.00 90.25           H
ATOM   2701  N   ILE A 184      -4.988  11.666  10.516  1.00 91.54           N
ATOM   2702  CA  ILE A 184      -4.730  13.071  10.780  1.00 91.54           C
ATOM   2703  C   ILE A 184      -5.164  13.404  12.209  1.00 91.54           C
ATOM   2704  O   ILE A 184      -4.504  14.184  12.896  1.00 91.54           O
ATOM   2705  HA  ILE A 184      -3.655  13.226  10.701  1.00 91.54           H
ATOM   2706  CB  ILE A 184      -5.395  13.947   9.716  1.00 91.54           C
ATOM   2707  HB  ILE A 184      -6.448  13.672   9.656  1.00 91.54           H
ATOM   2708  CG1 ILE A 184      -4.782  13.694   8.337  1.00 91.54           C
ATOM   2709 1HG1 ILE A 184      -3.765  14.085   8.310  1.00 91.54           H
ATOM   2710 2HG1 ILE A 184      -4.716  12.621   8.156  1.00 91.54           H
ATOM   2711  CG2 ILE A 184      -5.335  15.425  10.108  1.00 91.54           C
ATOM   2712 1HG2 ILE A 184      -5.855  15.571  11.055  1.00 91.54           H
ATOM   2713 2HG2 ILE A 184      -4.294  15.731  10.213  1.00 91.54           H
ATOM   2714 3HG2 ILE A 184      -5.814  16.025   9.334  1.00 91.54           H
ATOM   2715  CD1 ILE A 184      -5.617  14.353   7.237  1.00 91.54           C
ATOM   2716 1HD1 ILE A 184      -6.626  13.942   7.252  1.00 91.54           H
ATOM   2717 2HD1 ILE A 184      -5.660  15.428   7.409  1.00 91.54           H
ATOM   2718 3HD1 ILE A 184      -5.159  14.157   6.268  1.00 91.54           H
ATOM   2719  HN  ILE A 184      -5.637  11.487   9.776  1.00 91.54           H
ATOM   2720  N   LEU A 185      -6.269  12.797  12.616  1.00 91.74           N
ATOM   2721  CA  LEU A 185      -6.917  13.176  13.860  1.00 91.74           C
ATOM   2722  C   LEU A 185      -6.165  12.548  15.034  1.00 91.74           C
ATOM   2723  O   LEU A 185      -5.825  13.234  15.997  1.00 91.74           O
ATOM   2724  HA  LEU A 185      -6.849  14.261  13.946  1.00 91.74           H
ATOM   2725  CB  LEU A 185      -8.404  12.819  13.820  1.00 91.74           C
ATOM   2726 1HB  LEU A 185      -8.497  11.762  13.569  1.00 91.74           H
ATOM   2727 2HB  LEU A 185      -8.815  12.946  14.821  1.00 91.74           H
ATOM   2728  CG  LEU A 185      -9.262  13.623  12.841  1.00 91.74           C
ATOM   2729  HG  LEU A 185      -8.865  13.474  11.837  1.00 91.74           H
ATOM   2730  CD1 LEU A 185     -10.707  13.120  12.836  1.00 91.74           C
ATOM   2731 1HD1 LEU A 185     -10.726  12.072  12.538  1.00 91.74           H
ATOM   2732 2HD1 LEU A 185     -11.130  13.221  13.836  1.00 91.74           H
ATOM   2733 3HD1 LEU A 185     -11.294  13.709  12.132  1.00 91.74           H
ATOM   2734  CD2 LEU A 185      -9.177  15.121  13.142  1.00 91.74           C
ATOM   2735 1HD2 LEU A 185      -9.533  15.309  14.154  1.00 91.74           H
ATOM   2736 2HD2 LEU A 185      -8.142  15.452  13.053  1.00 91.74           H
ATOM   2737 3HD2 LEU A 185      -9.796  15.670  12.431  1.00 91.74           H
ATOM   2738  HN  LEU A 185      -6.720  12.061  12.112  1.00 91.74           H
ATOM   2739  N   TYR A 186      -5.926  11.250  14.916  1.00 92.13           N
ATOM   2740  CA  TYR A 186      -5.630  10.434  16.081  1.00 92.13           C
ATOM   2741  C   TYR A 186      -4.150  10.048  16.119  1.00 92.13           C
ATOM   2742  O   TYR A 186      -3.708   9.360  17.037  1.00 92.13           O
ATOM   2743  HA  TYR A 186      -5.869  11.018  16.970  1.00 92.13           H
ATOM   2744  CB  TYR A 186      -6.472   9.165  15.932  1.00 92.13           C
ATOM   2745 1HB  TYR A 186      -6.140   8.623  15.047  1.00 92.13           H
ATOM   2746 2HB  TYR A 186      -6.289   8.517  16.789  1.00 92.13           H
ATOM   2747  CG  TYR A 186      -7.975   9.425  15.819  1.00 92.13           C
ATOM   2748  CD1 TYR A 186      -8.611  10.215  16.755  1.00 92.13           C
ATOM   2749  HD1 TYR A 186      -8.042  10.654  17.574  1.00 92.13           H
ATOM   2750  CD2 TYR A 186      -8.695   8.869  14.781  1.00 92.13           C
ATOM   2751  HD2 TYR A 186      -8.193   8.245  14.042  1.00 92.13           H
ATOM   2752  CE1 TYR A 186     -10.026  10.460  16.648  1.00 92.13           C
ATOM   2753  HE1 TYR A 186     -10.541  11.082  17.381  1.00 92.13           H
ATOM   2754  CE2 TYR A 186     -10.110   9.114  14.675  1.00 92.13           C
ATOM   2755  HE2 TYR A 186     -10.691   8.681  13.860  1.00 92.13           H
ATOM   2756  CZ  TYR A 186     -10.706   9.897  15.613  1.00 92.13           C
ATOM   2757  OH  TYR A 186     -12.042  10.129  15.513  1.00 92.13           O
ATOM   2758  HH  TYR A 186     -12.420   9.619  14.740  1.00 92.13           H
ATOM   2759  HN  TYR A 186      -5.932  10.757  14.045  1.00 92.13           H
ATOM   2760  N   SER A 187      -3.425  10.510  15.110  1.00 92.85           N
ATOM   2761  CA  SER A 187      -1.976  10.401  15.119  1.00 92.85           C
ATOM   2762  C   SER A 187      -1.383  11.386  16.129  1.00 92.85           C
ATOM   2763  O   SER A 187      -1.611  12.591  16.034  1.00 92.85           O
ATOM   2764  HA  SER A 187      -1.765   9.374  15.417  1.00 92.85           H
ATOM   2765  CB  SER A 187      -1.396  10.656  13.726  1.00 92.85           C
ATOM   2766 1HB  SER A 187      -1.676  11.656  13.395  1.00 92.85           H
ATOM   2767 2HB  SER A 187      -0.308  10.630  13.776  1.00 92.85           H
ATOM   2768  OG  SER A 187      -1.851   9.698  12.775  1.00 92.85           O
ATOM   2769  HG  SER A 187      -2.412  10.146  12.079  1.00 92.85           H
ATOM   2770  HN  SER A 187      -3.811  10.950  14.300  1.00 92.85           H
ATOM   2771  N   GLN A 188      -0.635  10.836  17.074  1.00 85.76           N
ATOM   2772  CA  GLN A 188       0.082  11.658  18.034  1.00 85.76           C
ATOM   2773  C   GLN A 188       1.328  10.924  18.534  1.00 85.76           C
ATOM   2774  O   GLN A 188       1.495   9.732  18.282  1.00 85.76           O
ATOM   2775  HA  GLN A 188       0.375  12.553  17.486  1.00 85.76           H
ATOM   2776  CB  GLN A 188      -0.824  12.057  19.199  1.00 85.76           C
ATOM   2777 1HB  GLN A 188      -0.259  12.654  19.916  1.00 85.76           H
ATOM   2778 2HB  GLN A 188      -1.638  12.684  18.834  1.00 85.76           H
ATOM   2779  CG  GLN A 188      -1.398  10.822  19.896  1.00 85.76           C
ATOM   2780 1HG  GLN A 188      -1.911  10.194  19.167  1.00 85.76           H
ATOM   2781 2HG  GLN A 188      -0.587  10.226  20.315  1.00 85.76           H
ATOM   2782  CD  GLN A 188      -2.372  11.222  21.007  1.00 85.76           C
ATOM   2783  OE1 GLN A 188      -2.503  12.380  21.365  1.00 85.76           O
ATOM   2784  NE2 GLN A 188      -3.045  10.200  21.530  1.00 85.76           N
ATOM   2785 1HE2 GLN A 188      -2.889   9.273  21.190  1.00 85.76           H
ATOM   2786 2HE2 GLN A 188      -3.705  10.360  22.263  1.00 85.76           H
ATOM   2787  HN  GLN A 188      -0.515   9.850  17.190  1.00 85.76           H
ATOM   2788  N   ILE A 189       2.172  11.668  19.235  1.00 90.57           N
ATOM   2789  CA  ILE A 189       3.341  11.079  19.867  1.00 90.57           C
ATOM   2790  C   ILE A 189       2.953  10.541  21.246  1.00 90.57           C
ATOM   2791  O   ILE A 189       2.315  11.240  22.032  1.00 90.57           O
ATOM   2792  HA  ILE A 189       3.661  10.242  19.247  1.00 90.57           H
ATOM   2793  CB  ILE A 189       4.494  12.084  19.901  1.00 90.57           C
ATOM   2794  HB  ILE A 189       4.158  12.972  20.437  1.00 90.57           H
ATOM   2795  CG1 ILE A 189       4.877  12.527  18.488  1.00 90.57           C
ATOM   2796 1HG1 ILE A 189       5.290  11.682  17.937  1.00 90.57           H
ATOM   2797 2HG1 ILE A 189       3.986  12.853  17.951  1.00 90.57           H
ATOM   2798  CG2 ILE A 189       5.691  11.519  20.669  1.00 90.57           C
ATOM   2799 1HG2 ILE A 189       5.392  11.295  21.693  1.00 90.57           H
ATOM   2800 2HG2 ILE A 189       6.036  10.606  20.183  1.00 90.57           H
ATOM   2801 3HG2 ILE A 189       6.496  12.253  20.678  1.00 90.57           H
ATOM   2802  CD1 ILE A 189       5.900  13.665  18.528  1.00 90.57           C
ATOM   2803 1HD1 ILE A 189       5.475  14.517  19.059  1.00 90.57           H
ATOM   2804 2HD1 ILE A 189       6.799  13.327  19.045  1.00 90.57           H
ATOM   2805 3HD1 ILE A 189       6.155  13.960  17.511  1.00 90.57           H
ATOM   2806  HN  ILE A 189       2.068  12.653  19.373  1.00 90.57           H
ATOM   2807  N   LYS A 190       3.354   9.304  21.497  1.00 85.53           N
ATOM   2808  CA  LYS A 190       3.148   8.701  22.803  1.00 85.53           C
ATOM   2809  C   LYS A 190       4.498   8.264  23.377  1.00 85.53           C
ATOM   2810  O   LYS A 190       5.360   7.780  22.645  1.00 85.53           O
ATOM   2811  HA  LYS A 190       2.729   9.468  23.455  1.00 85.53           H
ATOM   2812  CB  LYS A 190       2.122   7.570  22.716  1.00 85.53           C
ATOM   2813 1HB  LYS A 190       1.190   7.951  22.299  1.00 85.53           H
ATOM   2814 2HB  LYS A 190       2.483   6.798  22.035  1.00 85.53           H
ATOM   2815  CG  LYS A 190       1.859   6.960  24.094  1.00 85.53           C
ATOM   2816 1HG  LYS A 190       2.800   6.634  24.537  1.00 85.53           H
ATOM   2817 2HG  LYS A 190       1.441   7.718  24.757  1.00 85.53           H
ATOM   2818  CD  LYS A 190       0.897   5.774  23.994  1.00 85.53           C
ATOM   2819 1HD  LYS A 190      -0.093   6.128  23.708  1.00 85.53           H
ATOM   2820 2HD  LYS A 190       1.232   5.095  23.211  1.00 85.53           H
ATOM   2821  CE  LYS A 190       0.812   5.025  25.325  1.00 85.53           C
ATOM   2822 1HE  LYS A 190       1.795   4.990  25.794  1.00 85.53           H
ATOM   2823 2HE  LYS A 190       0.152   5.559  26.009  1.00 85.53           H
ATOM   2824  NZ  LYS A 190       0.308   3.649  25.114  1.00 85.53           N
ATOM   2825 1HZ  LYS A 190       0.264   3.165  26.004  1.00 85.53           H
ATOM   2826 2HZ  LYS A 190      -0.619   3.688  24.705  1.00 85.53           H
ATOM   2827 3HZ  LYS A 190       0.933   3.153  24.489  1.00 85.53           H
ATOM   2828  HN  LYS A 190       3.812   8.718  20.829  1.00 85.53           H
ATOM   2829  N   GLU A 191       4.639   8.451  24.681  1.00 76.63           N
ATOM   2830  CA  GLU A 191       5.783   7.911  25.395  1.00 76.63           C
ATOM   2831  C   GLU A 191       5.458   6.520  25.944  1.00 76.63           C
ATOM   2832  O   GLU A 191       4.462   6.342  26.643  1.00 76.63           O
ATOM   2833  HA  GLU A 191       6.579   7.839  24.654  1.00 76.63           H
ATOM   2834  CB  GLU A 191       6.225   8.853  26.516  1.00 76.63           C
ATOM   2835 1HB  GLU A 191       5.352   9.207  27.064  1.00 76.63           H
ATOM   2836 2HB  GLU A 191       6.958   8.353  27.149  1.00 76.63           H
ATOM   2837  CG  GLU A 191       6.920  10.092  25.948  1.00 76.63           C
ATOM   2838 1HG  GLU A 191       7.691   9.789  25.240  1.00 76.63           H
ATOM   2839 2HG  GLU A 191       6.200  10.697  25.397  1.00 76.63           H
ATOM   2840  CD  GLU A 191       7.548  10.929  27.065  1.00 76.63           C
ATOM   2841  OE1 GLU A 191       8.273  11.886  26.718  1.00 76.63           O
ATOM   2842  OE2 GLU A 191       7.288  10.593  28.241  1.00 76.63           O
ATOM   2843  HN  GLU A 191       3.990   8.959  25.247  1.00 76.63           H
ATOM   2844  N   GLU A 192       6.318   5.570  25.607  1.00 76.39           N
ATOM   2845  CA  GLU A 192       6.176   4.217  26.117  1.00 76.39           C
ATOM   2846  C   GLU A 192       7.512   3.714  26.667  1.00 76.39           C
ATOM   2847  O   GLU A 192       8.484   3.587  25.925  1.00 76.39           O
ATOM   2848  HA  GLU A 192       5.446   4.287  26.924  1.00 76.39           H
ATOM   2849  CB  GLU A 192       5.639   3.277  25.036  1.00 76.39           C
ATOM   2850 1HB  GLU A 192       4.723   3.689  24.612  1.00 76.39           H
ATOM   2851 2HB  GLU A 192       6.413   3.093  24.291  1.00 76.39           H
ATOM   2852  CG  GLU A 192       5.276   1.913  25.626  1.00 76.39           C
ATOM   2853 1HG  GLU A 192       5.071   1.207  24.821  1.00 76.39           H
ATOM   2854 2HG  GLU A 192       6.122   1.519  26.188  1.00 76.39           H
ATOM   2855  CD  GLU A 192       4.054   2.019  26.541  1.00 76.39           C
ATOM   2856  OE1 GLU A 192       3.855   1.074  27.335  1.00 76.39           O
ATOM   2857  OE2 GLU A 192       3.347   3.043  26.427  1.00 76.39           O
ATOM   2858  HN  GLU A 192       7.098   5.712  24.998  1.00 76.39           H
ATOM   2859  N   SER A 193       7.517   3.440  27.963  1.00 75.51           N
ATOM   2860  CA  SER A 193       8.705   2.913  28.613  1.00 75.51           C
ATOM   2861  C   SER A 193       9.892   3.846  28.370  1.00 75.51           C
ATOM   2862  O   SER A 193      11.022   3.389  28.202  1.00 75.51           O
ATOM   2863  HA  SER A 193       8.460   2.873  29.674  1.00 75.51           H
ATOM   2864  CB  SER A 193       9.026   1.503  28.111  1.00 75.51           C
ATOM   2865 1HB  SER A 193       9.251   1.540  27.045  1.00 75.51           H
ATOM   2866 2HB  SER A 193       9.921   1.135  28.613  1.00 75.51           H
ATOM   2867  OG  SER A 193       7.950   0.597  28.337  1.00 75.51           O
ATOM   2868  HG  SER A 193       8.129  -0.269  27.872  1.00 75.51           H
ATOM   2869  HN  SER A 193       6.729   3.573  28.566  1.00 75.51           H
ATOM   2870  N   GLY A 194       9.595   5.138  28.358  1.00 83.61           N
ATOM   2871  CA  GLY A 194      10.636   6.143  28.223  1.00 83.61           C
ATOM   2872  C   GLY A 194      11.067   6.292  26.762  1.00 83.61           C
ATOM   2873  O   GLY A 194      12.033   6.994  26.465  1.00 83.61           O
ATOM   2874 1HA  GLY A 194      10.273   7.100  28.598  1.00 83.61           H
ATOM   2875 2HA  GLY A 194      11.495   5.867  28.833  1.00 83.61           H
ATOM   2876  HN  GLY A 194       8.667   5.499  28.439  1.00 83.61           H
ATOM   2877  N   ILE A 195      10.330   5.621  25.889  1.00 81.12           N
ATOM   2878  CA  ILE A 195      10.585   5.720  24.462  1.00 81.12           C
ATOM   2879  C   ILE A 195       9.432   6.470  23.793  1.00 81.12           C
ATOM   2880  O   ILE A 195       8.269   6.109  23.966  1.00 81.12           O
ATOM   2881  HA  ILE A 195      11.497   6.303  24.333  1.00 81.12           H
ATOM   2882  CB  ILE A 195      10.845   4.335  23.867  1.00 81.12           C
ATOM   2883  HB  ILE A 195       9.970   3.713  24.054  1.00 81.12           H
ATOM   2884  CG1 ILE A 195      12.034   3.658  24.553  1.00 81.12           C
ATOM   2885 1HG1 ILE A 195      12.935   4.250  24.394  1.00 81.12           H
ATOM   2886 2HG1 ILE A 195      11.864   3.619  25.629  1.00 81.12           H
ATOM   2887  CG2 ILE A 195      11.028   4.415  22.350  1.00 81.12           C
ATOM   2888 1HG2 ILE A 195      10.126   4.826  21.897  1.00 81.12           H
ATOM   2889 2HG2 ILE A 195      11.876   5.059  22.120  1.00 81.12           H
ATOM   2890 3HG2 ILE A 195      11.211   3.416  21.953  1.00 81.12           H
ATOM   2891  CD1 ILE A 195      12.246   2.242  24.012  1.00 81.12           C
ATOM   2892 1HD1 ILE A 195      11.351   1.646  24.195  1.00 81.12           H
ATOM   2893 2HD1 ILE A 195      12.439   2.288  22.941  1.00 81.12           H
ATOM   2894 3HD1 ILE A 195      13.096   1.784  24.516  1.00 81.12           H
ATOM   2895  HN  ILE A 195       9.572   5.020  26.143  1.00 81.12           H
ATOM   2896  N   ALA A 196       9.794   7.500  23.043  1.00 91.59           N
ATOM   2897  CA  ALA A 196       8.817   8.232  22.255  1.00 91.59           C
ATOM   2898  C   ALA A 196       8.471   7.425  21.002  1.00 91.59           C
ATOM   2899  O   ALA A 196       9.361   6.998  20.269  1.00 91.59           O
ATOM   2900  HA  ALA A 196       7.919   8.347  22.862  1.00 91.59           H
ATOM   2901  CB  ALA A 196       9.367   9.620  21.921  1.00 91.59           C
ATOM   2902 1HB  ALA A 196       9.569  10.163  22.844  1.00 91.59           H
ATOM   2903 2HB  ALA A 196      10.290   9.518  21.350  1.00 91.59           H
ATOM   2904 3HB  ALA A 196       8.634  10.169  21.329  1.00 91.59           H
ATOM   2905  HN  ALA A 196      10.733   7.835  22.969  1.00 91.59           H
ATOM   2906  N   ILE A 197       7.175   7.240  20.795  1.00 87.70           N
ATOM   2907  CA  ILE A 197       6.699   6.527  19.622  1.00 87.70           C
ATOM   2908  C   ILE A 197       5.638   7.371  18.914  1.00 87.70           C
ATOM   2909  O   ILE A 197       4.850   8.058  19.563  1.00 87.70           O
ATOM   2910  HA  ILE A 197       7.547   6.402  18.949  1.00 87.70           H
ATOM   2911  CB  ILE A 197       6.215   5.127  20.006  1.00 87.70           C
ATOM   2912  HB  ILE A 197       5.824   4.644  19.111  1.00 87.70           H
ATOM   2913  CG1 ILE A 197       5.069   5.201  21.017  1.00 87.70           C
ATOM   2914 1HG1 ILE A 197       5.443   5.577  21.970  1.00 87.70           H
ATOM   2915 2HG1 ILE A 197       4.317   5.908  20.669  1.00 87.70           H
ATOM   2916  CG2 ILE A 197       7.374   4.267  20.515  1.00 87.70           C
ATOM   2917 1HG2 ILE A 197       8.128   4.174  19.733  1.00 87.70           H
ATOM   2918 2HG2 ILE A 197       7.817   4.737  21.393  1.00 87.70           H
ATOM   2919 3HG2 ILE A 197       7.002   3.278  20.781  1.00 87.70           H
ATOM   2920  CD1 ILE A 197       4.429   3.826  21.222  1.00 87.70           C
ATOM   2921 1HD1 ILE A 197       4.035   3.464  20.273  1.00 87.70           H
ATOM   2922 2HD1 ILE A 197       5.179   3.128  21.594  1.00 87.70           H
ATOM   2923 3HD1 ILE A 197       3.618   3.907  21.945  1.00 87.70           H
ATOM   2924  HN  ILE A 197       6.458   7.568  21.411  1.00 87.70           H
ATOM   2925  N   CYS A 198       5.651   7.292  17.591  1.00 92.82           N
ATOM   2926  CA  CYS A 198       4.567   7.847  16.797  1.00 92.82           C
ATOM   2927  C   CYS A 198       3.538   6.742  16.551  1.00 92.82           C
ATOM   2928  O   CYS A 198       3.825   5.763  15.865  1.00 92.82           O
ATOM   2929  HA  CYS A 198       4.133   8.657  17.383  1.00 92.82           H
ATOM   2930  CB  CYS A 198       5.078   8.453  15.489  1.00 92.82           C
ATOM   2931 1HB  CYS A 198       5.645   9.361  15.696  1.00 92.82           H
ATOM   2932 2HB  CYS A 198       5.758   7.758  14.997  1.00 92.82           H
ATOM   2933  SG  CYS A 198       3.669   8.834  14.384  1.00 92.82           S
ATOM   2934  HN  CYS A 198       6.382   6.860  17.064  1.00 92.82           H
ATOM   2935  N   THR A 199       2.359   6.937  17.125  1.00 90.91           N
ATOM   2936  CA  THR A 199       1.289   5.964  16.986  1.00 90.91           C
ATOM   2937  C   THR A 199      -0.065   6.670  16.895  1.00 90.91           C
ATOM   2938  O   THR A 199      -0.170   7.860  17.190  1.00 90.91           O
ATOM   2939  HA  THR A 199       1.433   5.426  16.049  1.00 90.91           H
ATOM   2940  CB  THR A 199       1.386   4.984  18.157  1.00 90.91           C
ATOM   2941  HB  THR A 199       2.415   4.658  18.308  1.00 90.91           H
ATOM   2942  OG1 THR A 199       0.457   3.955  17.827  1.00 90.91           O
ATOM   2943  HG1 THR A 199       0.635   3.142  18.381  1.00 90.91           H
ATOM   2944  CG2 THR A 199       0.842   5.573  19.460  1.00 90.91           C
ATOM   2945 1HG2 THR A 199      -0.208   5.837  19.329  1.00 90.91           H
ATOM   2946 2HG2 THR A 199       1.411   6.465  19.721  1.00 90.91           H
ATOM   2947 3HG2 THR A 199       0.934   4.837  20.259  1.00 90.91           H
ATOM   2948  HN  THR A 199       2.132   7.740  17.676  1.00 90.91           H
ATOM   2949  N   MET A 200      -1.068   5.907  16.486  1.00 89.66           N
ATOM   2950  CA  MET A 200      -2.446   6.345  16.625  1.00 89.66           C
ATOM   2951  C   MET A 200      -2.975   6.053  18.031  1.00 89.66           C
ATOM   2952  O   MET A 200      -2.813   4.945  18.542  1.00 89.66           O
ATOM   2953  HA  MET A 200      -2.432   7.421  16.451  1.00 89.66           H
ATOM   2954  CB  MET A 200      -3.317   5.626  15.593  1.00 89.66           C
ATOM   2955 1HB  MET A 200      -3.174   4.548  15.678  1.00 89.66           H
ATOM   2956 2HB  MET A 200      -4.369   5.825  15.798  1.00 89.66           H
ATOM   2957  CG  MET A 200      -2.973   6.081  14.173  1.00 89.66           C
ATOM   2958 1HG  MET A 200      -2.999   7.169  14.115  1.00 89.66           H
ATOM   2959 2HG  MET A 200      -1.959   5.772  13.919  1.00 89.66           H
ATOM   2960  SD  MET A 200      -4.133   5.381  13.010  1.00 89.66           S
ATOM   2961  CE  MET A 200      -5.606   6.283  13.460  1.00 89.66           C
ATOM   2962 1HE  MET A 200      -5.850   6.083  14.503  1.00 89.66           H
ATOM   2963 2HE  MET A 200      -5.433   7.351  13.325  1.00 89.66           H
ATOM   2964 3HE  MET A 200      -6.434   5.966  12.826  1.00 89.66           H
ATOM   2965  HN  MET A 200      -0.951   5.007  16.066  1.00 89.66           H
ATOM   2966  N   VAL A 201      -3.596   7.066  18.617  1.00 91.96           N
ATOM   2967  CA  VAL A 201      -4.271   6.893  19.892  1.00 91.96           C
ATOM   2968  C   VAL A 201      -5.752   7.243  19.732  1.00 91.96           C
ATOM   2969  O   VAL A 201      -6.092   8.373  19.388  1.00 91.96           O
ATOM   2970  HA  VAL A 201      -4.187   5.842  20.169  1.00 91.96           H
ATOM   2971  CB  VAL A 201      -3.574   7.724  20.971  1.00 91.96           C
ATOM   2972  HB  VAL A 201      -3.677   8.776  20.703  1.00 91.96           H
ATOM   2973  CG1 VAL A 201      -4.236   7.520  22.335  1.00 91.96           C
ATOM   2974 1HG1 VAL A 201      -5.281   7.824  22.280  1.00 91.96           H
ATOM   2975 2HG1 VAL A 201      -4.178   6.467  22.613  1.00 91.96           H
ATOM   2976 3HG1 VAL A 201      -3.721   8.122  23.083  1.00 91.96           H
ATOM   2977  CG2 VAL A 201      -2.080   7.400  21.033  1.00 91.96           C
ATOM   2978 1HG2 VAL A 201      -1.946   6.344  21.265  1.00 91.96           H
ATOM   2979 2HG2 VAL A 201      -1.620   7.621  20.069  1.00 91.96           H
ATOM   2980 3HG2 VAL A 201      -1.608   8.005  21.807  1.00 91.96           H
ATOM   2981  HN  VAL A 201      -3.642   7.989  18.237  1.00 91.96           H
ATOM   2982  N   TYR A 202      -6.592   6.251  19.989  1.00 92.03           N
ATOM   2983  CA  TYR A 202      -8.027   6.432  19.850  1.00 92.03           C
ATOM   2984  C   TYR A 202      -8.648   6.919  21.161  1.00 92.03           C
ATOM   2985  O   TYR A 202      -8.224   6.512  22.241  1.00 92.03           O
ATOM   2986  HA  TYR A 202      -8.199   7.179  19.075  1.00 92.03           H
ATOM   2987  CB  TYR A 202      -8.595   5.052  19.513  1.00 92.03           C
ATOM   2988 1HB  TYR A 202      -8.339   4.359  20.314  1.00 92.03           H
ATOM   2989 2HB  TYR A 202      -9.683   5.115  19.482  1.00 92.03           H
ATOM   2990  CG  TYR A 202      -8.095   4.481  18.184  1.00 92.03           C
ATOM   2991  CD1 TYR A 202      -8.729   4.818  17.006  1.00 92.03           C
ATOM   2992  HD1 TYR A 202      -9.586   5.491  17.021  1.00 92.03           H
ATOM   2993  CD2 TYR A 202      -7.010   3.628  18.165  1.00 92.03           C
ATOM   2994  HD2 TYR A 202      -6.510   3.362  19.095  1.00 92.03           H
ATOM   2995  CE1 TYR A 202      -8.259   4.280  15.756  1.00 92.03           C
ATOM   2996  HE1 TYR A 202      -8.750   4.539  14.818  1.00 92.03           H
ATOM   2997  CE2 TYR A 202      -6.540   3.090  16.914  1.00 92.03           C
ATOM   2998  HE2 TYR A 202      -5.684   2.416  16.885  1.00 92.03           H
ATOM   2999  CZ  TYR A 202      -7.187   3.443  15.772  1.00 92.03           C
ATOM   3000  OH  TYR A 202      -6.742   2.936  14.591  1.00 92.03           O
ATOM   3001  HH  TYR A 202      -7.280   3.309  13.834  1.00 92.03           H
ATOM   3002  HN  TYR A 202      -6.308   5.340  20.286  1.00 92.03           H
ATOM   3003  N   PRO A 203      -9.658   7.796  21.090  1.00 86.23           N
ATOM   3004  CA  PRO A 203     -10.263   8.350  22.305  1.00 86.23           C
ATOM   3005  C   PRO A 203     -11.040   7.306  23.090  1.00 86.23           C
ATOM   3006  O   PRO A 203     -11.561   6.352  22.514  1.00 86.23           O
ATOM   3007  HA  PRO A 203      -9.487   8.698  22.986  1.00 86.23           H
ATOM   3008  CB  PRO A 203     -11.175   9.461  21.781  1.00 86.23           C
ATOM   3009 1HB  PRO A 203     -12.062   9.579  22.404  1.00 86.23           H
ATOM   3010 2HB  PRO A 203     -10.666  10.425  21.768  1.00 86.23           H
ATOM   3011  CG  PRO A 203     -11.531   9.006  20.395  1.00 86.23           C
ATOM   3012 1HG  PRO A 203     -12.380   8.323  20.410  1.00 86.23           H
ATOM   3013 2HG  PRO A 203     -11.812   9.849  19.763  1.00 86.23           H
ATOM   3014  CD  PRO A 203     -10.299   8.326  19.873  1.00 86.23           C
ATOM   3015 1HD  PRO A 203     -10.547   7.530  19.171  1.00 86.23           H
ATOM   3016 2HD  PRO A 203      -9.647   9.024  19.348  1.00 86.23           H
ATOM   3017  N   SER A 204     -11.096   7.516  24.397  1.00 77.43           N
ATOM   3018  CA  SER A 204     -11.604   6.495  25.298  1.00 77.43           C
ATOM   3019  C   SER A 204     -13.008   6.068  24.867  1.00 77.43           C
ATOM   3020  O   SER A 204     -13.354   4.890  24.945  1.00 77.43           O
ATOM   3021  HA  SER A 204     -10.907   5.662  25.211  1.00 77.43           H
ATOM   3022  CB  SER A 204     -11.622   6.996  26.743  1.00 77.43           C
ATOM   3023 1HB  SER A 204     -12.137   6.269  27.372  1.00 77.43           H
ATOM   3024 2HB  SER A 204     -10.600   7.070  27.114  1.00 77.43           H
ATOM   3025  OG  SER A 204     -12.262   8.263  26.862  1.00 77.43           O
ATOM   3026  HG  SER A 204     -13.248   8.140  26.971  1.00 77.43           H
ATOM   3027  HN  SER A 204     -10.804   8.363  24.840  1.00 77.43           H
ATOM   3028  N   ASP A 205     -13.780   7.048  24.421  1.00 72.73           N
ATOM   3029  CA  ASP A 205     -15.161   6.801  24.042  1.00 72.73           C
ATOM   3030  C   ASP A 205     -15.191   6.021  22.726  1.00 72.73           C
ATOM   3031  O   ASP A 205     -14.761   6.527  21.690  1.00 72.73           O
ATOM   3032  HA  ASP A 205     -15.589   6.237  24.870  1.00 72.73           H
ATOM   3033  CB  ASP A 205     -15.918   8.114  23.831  1.00 72.73           C
ATOM   3034 1HB  ASP A 205     -15.378   8.739  23.120  1.00 72.73           H
ATOM   3035 2HB  ASP A 205     -16.896   7.908  23.397  1.00 72.73           H
ATOM   3036  CG  ASP A 205     -16.088   8.866  25.152  1.00 72.73           C
ATOM   3037  OD1 ASP A 205     -15.980   8.198  26.204  1.00 72.73           O
ATOM   3038  OD2 ASP A 205     -16.323  10.092  25.081  1.00 72.73           O
ATOM   3039  HN  ASP A 205     -13.477   7.996  24.318  1.00 72.73           H
ATOM   3040  N   GLU A 206     -15.704   4.802  22.809  1.00 75.63           N
ATOM   3041  CA  GLU A 206     -15.866   3.976  21.624  1.00 75.63           C
ATOM   3042  C   GLU A 206     -14.513   3.748  20.948  1.00 75.63           C
ATOM   3043  O   GLU A 206     -14.452   3.481  19.748  1.00 75.63           O
ATOM   3044  HA  GLU A 206     -16.264   3.028  21.985  1.00 75.63           H
ATOM   3045  CB  GLU A 206     -16.867   4.602  20.651  1.00 75.63           C
ATOM   3046 1HB  GLU A 206     -16.469   5.543  20.270  1.00 75.63           H
ATOM   3047 2HB  GLU A 206     -17.112   3.888  19.866  1.00 75.63           H
ATOM   3048  CG  GLU A 206     -18.183   4.934  21.357  1.00 75.63           C
ATOM   3049 1HG  GLU A 206     -18.366   4.211  22.152  1.00 75.63           H
ATOM   3050 2HG  GLU A 206     -18.110   5.914  21.829  1.00 75.63           H
ATOM   3051  CD  GLU A 206     -19.352   4.923  20.370  1.00 75.63           C
ATOM   3052  OE1 GLU A 206     -20.328   4.195  20.655  1.00 75.63           O
ATOM   3053  OE2 GLU A 206     -19.244   5.643  19.354  1.00 75.63           O
ATOM   3054  HN  GLU A 206     -16.006   4.380  23.663  1.00 75.63           H
ATOM   3055  N   SER A 207     -13.461   3.861  21.746  1.00 87.92           N
ATOM   3056  CA  SER A 207     -12.113   3.663  21.241  1.00 87.92           C
ATOM   3057  C   SER A 207     -12.038   2.355  20.450  1.00 87.92           C
ATOM   3058  O   SER A 207     -11.443   2.309  19.375  1.00 87.92           O
ATOM   3059  HA  SER A 207     -11.921   4.515  20.589  1.00 87.92           H
ATOM   3060  CB  SER A 207     -11.094   3.653  22.381  1.00 87.92           C
ATOM   3061 1HB  SER A 207     -10.109   3.407  21.984  1.00 87.92           H
ATOM   3062 2HB  SER A 207     -11.023   4.651  22.813  1.00 87.92           H
ATOM   3063  OG  SER A 207     -11.441   2.719  23.400  1.00 87.92           O
ATOM   3064  HG  SER A 207     -10.869   2.865  24.207  1.00 87.92           H
ATOM   3065  HN  SER A 207     -13.519   4.083  22.719  1.00 87.92           H
ATOM   3066  N   THR A 208     -12.650   1.324  21.014  1.00 87.71           N
ATOM   3067  CA  THR A 208     -12.591   0.000  20.417  1.00 87.71           C
ATOM   3068  C   THR A 208     -13.293  -0.003  19.057  1.00 87.71           C
ATOM   3069  O   THR A 208     -12.775  -0.558  18.089  1.00 87.71           O
ATOM   3070  HA  THR A 208     -11.545  -0.249  20.238  1.00 87.71           H
ATOM   3071  CB  THR A 208     -13.190  -0.995  21.413  1.00 87.71           C
ATOM   3072  HB  THR A 208     -14.267  -0.851  21.506  1.00 87.71           H
ATOM   3073  OG1 THR A 208     -12.436  -0.790  22.604  1.00 87.71           O
ATOM   3074  HG1 THR A 208     -11.466  -0.956  22.428  1.00 87.71           H
ATOM   3075  CG2 THR A 208     -12.900  -2.449  21.034  1.00 87.71           C
ATOM   3076 1HG2 THR A 208     -11.823  -2.609  21.006  1.00 87.71           H
ATOM   3077 2HG2 THR A 208     -13.324  -2.659  20.052  1.00 87.71           H
ATOM   3078 3HG2 THR A 208     -13.348  -3.113  21.773  1.00 87.71           H
ATOM   3079  HN  THR A 208     -13.178   1.382  21.861  1.00 87.71           H
ATOM   3080  N   LYS A 209     -14.460   0.622  19.028  1.00 83.27           N
ATOM   3081  CA  LYS A 209     -15.263   0.653  17.817  1.00 83.27           C
ATOM   3082  C   LYS A 209     -14.475   1.351  16.707  1.00 83.27           C
ATOM   3083  O   LYS A 209     -14.457   0.888  15.567  1.00 83.27           O
ATOM   3084  HA  LYS A 209     -15.441  -0.379  17.517  1.00 83.27           H
ATOM   3085  CB  LYS A 209     -16.627   1.287  18.095  1.00 83.27           C
ATOM   3086 1HB  LYS A 209     -16.492   2.264  18.557  1.00 83.27           H
ATOM   3087 2HB  LYS A 209     -17.155   1.450  17.155  1.00 83.27           H
ATOM   3088  CG  LYS A 209     -17.469   0.396  19.010  1.00 83.27           C
ATOM   3089 1HG  LYS A 209     -17.511  -0.614  18.602  1.00 83.27           H
ATOM   3090 2HG  LYS A 209     -16.996   0.324  19.989  1.00 83.27           H
ATOM   3091  CD  LYS A 209     -18.887   0.950  19.162  1.00 83.27           C
ATOM   3092 1HD  LYS A 209     -18.843   2.019  19.372  1.00 83.27           H
ATOM   3093 2HD  LYS A 209     -19.430   0.831  18.224  1.00 83.27           H
ATOM   3094  CE  LYS A 209     -19.638   0.234  20.286  1.00 83.27           C
ATOM   3095 1HE  LYS A 209     -19.885  -0.782  19.978  1.00 83.27           H
ATOM   3096 2HE  LYS A 209     -18.999   0.153  21.165  1.00 83.27           H
ATOM   3097  NZ  LYS A 209     -20.876   0.968  20.632  1.00 83.27           N
ATOM   3098 1HZ  LYS A 209     -21.338   0.506  21.408  1.00 83.27           H
ATOM   3099 2HZ  LYS A 209     -20.642   1.919  20.896  1.00 83.27           H
ATOM   3100 3HZ  LYS A 209     -21.496   0.983  19.830  1.00 83.27           H
ATOM   3101  HN  LYS A 209     -14.858   1.101  19.811  1.00 83.27           H
ATOM   3102  N   LEU A 210     -13.843   2.455  17.077  1.00 89.74           N
ATOM   3103  CA  LEU A 210     -13.167   3.294  16.102  1.00 89.74           C
ATOM   3104  C   LEU A 210     -12.024   2.504  15.462  1.00 89.74           C
ATOM   3105  O   LEU A 210     -11.899   2.468  14.239  1.00 89.74           O
ATOM   3106  HA  LEU A 210     -13.892   3.542  15.327  1.00 89.74           H
ATOM   3107  CB  LEU A 210     -12.722   4.610  16.744  1.00 89.74           C
ATOM   3108 1HB  LEU A 210     -13.571   5.036  17.278  1.00 89.74           H
ATOM   3109 2HB  LEU A 210     -11.957   4.387  17.488  1.00 89.74           H
ATOM   3110  CG  LEU A 210     -12.171   5.670  15.788  1.00 89.74           C
ATOM   3111  HG  LEU A 210     -11.352   5.226  15.222  1.00 89.74           H
ATOM   3112  CD1 LEU A 210     -13.235   6.104  14.778  1.00 89.74           C
ATOM   3113 1HD1 LEU A 210     -13.556   5.240  14.195  1.00 89.74           H
ATOM   3114 2HD1 LEU A 210     -14.090   6.522  15.309  1.00 89.74           H
ATOM   3115 3HD1 LEU A 210     -12.817   6.857  14.111  1.00 89.74           H
ATOM   3116  CD2 LEU A 210     -11.595   6.858  16.561  1.00 89.74           C
ATOM   3117 1HD2 LEU A 210     -12.378   7.310  17.169  1.00 89.74           H
ATOM   3118 2HD2 LEU A 210     -10.786   6.515  17.206  1.00 89.74           H
ATOM   3119 3HD2 LEU A 210     -11.210   7.597  15.857  1.00 89.74           H
ATOM   3120  HN  LEU A 210     -13.788   2.778  18.022  1.00 89.74           H
ATOM   3121  N   LYS A 211     -11.218   1.892  16.317  1.00 94.06           N
ATOM   3122  CA  LYS A 211     -10.089   1.106  15.850  1.00 94.06           C
ATOM   3123  C   LYS A 211     -10.588   0.022  14.893  1.00 94.06           C
ATOM   3124  O   LYS A 211     -10.056  -0.136  13.796  1.00 94.06           O
ATOM   3125  HA  LYS A 211      -9.430   1.776  15.299  1.00 94.06           H
ATOM   3126  CB  LYS A 211      -9.290   0.560  17.035  1.00 94.06           C
ATOM   3127 1HB  LYS A 211      -8.926   1.386  17.646  1.00 94.06           H
ATOM   3128 2HB  LYS A 211      -9.940  -0.042  17.670  1.00 94.06           H
ATOM   3129  CG  LYS A 211      -8.109  -0.287  16.557  1.00 94.06           C
ATOM   3130 1HG  LYS A 211      -8.477  -1.202  16.093  1.00 94.06           H
ATOM   3131 2HG  LYS A 211      -7.553   0.256  15.792  1.00 94.06           H
ATOM   3132  CD  LYS A 211      -7.178  -0.637  17.719  1.00 94.06           C
ATOM   3133 1HD  LYS A 211      -6.845   0.277  18.211  1.00 94.06           H
ATOM   3134 2HD  LYS A 211      -7.723  -1.219  18.463  1.00 94.06           H
ATOM   3135  CE  LYS A 211      -5.965  -1.431  17.231  1.00 94.06           C
ATOM   3136 1HE  LYS A 211      -6.288  -2.394  16.836  1.00 94.06           H
ATOM   3137 2HE  LYS A 211      -5.480  -0.898  16.413  1.00 94.06           H
ATOM   3138  NZ  LYS A 211      -5.002  -1.639  18.335  1.00 94.06           N
ATOM   3139 1HZ  LYS A 211      -4.392  -2.417  18.110  1.00 94.06           H
ATOM   3140 2HZ  LYS A 211      -4.448  -0.800  18.463  1.00 94.06           H
ATOM   3141 3HZ  LYS A 211      -5.508  -1.844  19.190  1.00 94.06           H
ATOM   3142  HN  LYS A 211     -11.327   1.926  17.311  1.00 94.06           H
ATOM   3143  N   SER A 212     -11.606  -0.698  15.344  1.00 91.63           N
ATOM   3144  CA  SER A 212     -12.128  -1.817  14.579  1.00 91.63           C
ATOM   3145  C   SER A 212     -12.619  -1.332  13.213  1.00 91.63           C
ATOM   3146  O   SER A 212     -12.403  -1.996  12.200  1.00 91.63           O
ATOM   3147  HA  SER A 212     -11.290  -2.503  14.462  1.00 91.63           H
ATOM   3148  CB  SER A 212     -13.261  -2.518  15.332  1.00 91.63           C
ATOM   3149 1HB  SER A 212     -14.067  -1.808  15.517  1.00 91.63           H
ATOM   3150 2HB  SER A 212     -13.673  -3.312  14.709  1.00 91.63           H
ATOM   3151  OG  SER A 212     -12.818  -3.067  16.570  1.00 91.63           O
ATOM   3152  HG  SER A 212     -12.908  -2.387  17.297  1.00 91.63           H
ATOM   3153  HN  SER A 212     -12.070  -0.527  16.213  1.00 91.63           H
ATOM   3154  N   ALA A 213     -13.271  -0.179  13.229  1.00 94.64           N
ATOM   3155  CA  ALA A 213     -13.822   0.386  12.009  1.00 94.64           C
ATOM   3156  C   ALA A 213     -12.680   0.742  11.056  1.00 94.64           C
ATOM   3157  O   ALA A 213     -12.741   0.437   9.866  1.00 94.64           O
ATOM   3158  HA  ALA A 213     -14.448  -0.375  11.543  1.00 94.64           H
ATOM   3159  CB  ALA A 213     -14.693   1.596  12.354  1.00 94.64           C
ATOM   3160 1HB  ALA A 213     -15.506   1.284  13.009  1.00 94.64           H
ATOM   3161 2HB  ALA A 213     -14.086   2.347  12.861  1.00 94.64           H
ATOM   3162 3HB  ALA A 213     -15.106   2.020  11.439  1.00 94.64           H
ATOM   3163  HN  ALA A 213     -13.425   0.365  14.054  1.00 94.64           H
ATOM   3164  N   VAL A 214     -11.664   1.384  11.614  1.00 93.07           N
ATOM   3165  CA  VAL A 214     -10.541   1.846  10.817  1.00 93.07           C
ATOM   3166  C   VAL A 214      -9.866   0.646  10.149  1.00 93.07           C
ATOM   3167  O   VAL A 214      -9.537   0.694   8.965  1.00 93.07           O
ATOM   3168  HA  VAL A 214     -10.936   2.502  10.041  1.00 93.07           H
ATOM   3169  CB  VAL A 214      -9.583   2.663  11.686  1.00 93.07           C
ATOM   3170  HB  VAL A 214      -9.360   2.080  12.579  1.00 93.07           H
ATOM   3171  CG1 VAL A 214      -8.265   2.923  10.953  1.00 93.07           C
ATOM   3172 1HG1 VAL A 214      -7.791   1.972  10.710  1.00 93.07           H
ATOM   3173 2HG1 VAL A 214      -8.462   3.477  10.035  1.00 93.07           H
ATOM   3174 3HG1 VAL A 214      -7.603   3.506  11.594  1.00 93.07           H
ATOM   3175  CG2 VAL A 214     -10.231   3.976  12.131  1.00 93.07           C
ATOM   3176 1HG2 VAL A 214     -10.497   4.566  11.254  1.00 93.07           H
ATOM   3177 2HG2 VAL A 214     -11.129   3.760  12.709  1.00 93.07           H
ATOM   3178 3HG2 VAL A 214      -9.529   4.537  12.747  1.00 93.07           H
ATOM   3179  HN  VAL A 214     -11.600   1.587  12.591  1.00 93.07           H
ATOM   3180  N   LEU A 215      -9.681  -0.402  10.938  1.00 92.74           N
ATOM   3181  CA  LEU A 215      -8.977  -1.581  10.463  1.00 92.74           C
ATOM   3182  C   LEU A 215      -9.825  -2.283   9.401  1.00 92.74           C
ATOM   3183  O   LEU A 215      -9.303  -2.734   8.382  1.00 92.74           O
ATOM   3184  HA  LEU A 215      -8.051  -1.243   9.997  1.00 92.74           H
ATOM   3185  CB  LEU A 215      -8.590  -2.484  11.637  1.00 92.74           C
ATOM   3186 1HB  LEU A 215      -9.479  -2.660  12.242  1.00 92.74           H
ATOM   3187 2HB  LEU A 215      -8.278  -3.449  11.239  1.00 92.74           H
ATOM   3188  CG  LEU A 215      -7.482  -1.958  12.550  1.00 92.74           C
ATOM   3189  HG  LEU A 215      -7.819  -1.020  12.992  1.00 92.74           H
ATOM   3190  CD1 LEU A 215      -7.213  -2.928  13.702  1.00 92.74           C
ATOM   3191 1HD1 LEU A 215      -8.122  -3.053  14.291  1.00 92.74           H
ATOM   3192 2HD1 LEU A 215      -6.906  -3.894  13.300  1.00 92.74           H
ATOM   3193 3HD1 LEU A 215      -6.421  -2.530  14.336  1.00 92.74           H
ATOM   3194  CD2 LEU A 215      -6.213  -1.650  11.752  1.00 92.74           C
ATOM   3195 1HD2 LEU A 215      -5.862  -2.560  11.265  1.00 92.74           H
ATOM   3196 2HD2 LEU A 215      -6.432  -0.895  10.998  1.00 92.74           H
ATOM   3197 3HD2 LEU A 215      -5.441  -1.278  12.426  1.00 92.74           H
ATOM   3198  HN  LEU A 215     -10.002  -0.454  11.884  1.00 92.74           H
ATOM   3199  N   THR A 216     -11.120  -2.354   9.675  1.00 91.94           N
ATOM   3200  CA  THR A 216     -12.038  -3.037   8.780  1.00 91.94           C
ATOM   3201  C   THR A 216     -12.037  -2.369   7.404  1.00 91.94           C
ATOM   3202  O   THR A 216     -11.983  -3.048   6.380  1.00 91.94           O
ATOM   3203  HA  THR A 216     -11.685  -4.059   8.640  1.00 91.94           H
ATOM   3204  CB  THR A 216     -13.417  -3.059   9.443  1.00 91.94           C
ATOM   3205  HB  THR A 216     -13.797  -2.047   9.583  1.00 91.94           H
ATOM   3206  OG1 THR A 216     -13.216  -3.811  10.637  1.00 91.94           O
ATOM   3207  HG1 THR A 216     -13.189  -3.198  11.427  1.00 91.94           H
ATOM   3208  CG2 THR A 216     -14.435  -3.882   8.651  1.00 91.94           C
ATOM   3209 1HG2 THR A 216     -14.085  -4.911   8.570  1.00 91.94           H
ATOM   3210 2HG2 THR A 216     -14.549  -3.457   7.654  1.00 91.94           H
ATOM   3211 3HG2 THR A 216     -15.395  -3.864   9.166  1.00 91.94           H
ATOM   3212  HN  THR A 216     -11.541  -1.957  10.490  1.00 91.94           H
ATOM   3213  N   LEU A 217     -12.096  -1.045   7.424  1.00 89.01           N
ATOM   3214  CA  LEU A 217     -12.062  -0.276   6.192  1.00 89.01           C
ATOM   3215  C   LEU A 217     -10.786  -0.616   5.418  1.00 89.01           C
ATOM   3216  O   LEU A 217     -10.821  -0.784   4.200  1.00 89.01           O
ATOM   3217  HA  LEU A 217     -12.920  -0.580   5.593  1.00 89.01           H
ATOM   3218  CB  LEU A 217     -12.222   1.217   6.487  1.00 89.01           C
ATOM   3219 1HB  LEU A 217     -11.682   1.445   7.407  1.00 89.01           H
ATOM   3220 2HB  LEU A 217     -11.740   1.779   5.688  1.00 89.01           H
ATOM   3221  CG  LEU A 217     -13.659   1.721   6.634  1.00 89.01           C
ATOM   3222  HG  LEU A 217     -14.206   1.016   7.258  1.00 89.01           H
ATOM   3223  CD1 LEU A 217     -13.695   3.076   7.344  1.00 89.01           C
ATOM   3224 1HD1 LEU A 217     -13.256   2.977   8.337  1.00 89.01           H
ATOM   3225 2HD1 LEU A 217     -13.125   3.804   6.766  1.00 89.01           H
ATOM   3226 3HD1 LEU A 217     -14.728   3.411   7.435  1.00 89.01           H
ATOM   3227  CD2 LEU A 217     -14.365   1.766   5.277  1.00 89.01           C
ATOM   3228 1HD2 LEU A 217     -13.825   2.437   4.609  1.00 89.01           H
ATOM   3229 2HD2 LEU A 217     -14.388   0.766   4.846  1.00 89.01           H
ATOM   3230 3HD2 LEU A 217     -15.384   2.129   5.410  1.00 89.01           H
ATOM   3231  HN  LEU A 217     -12.166  -0.501   8.260  1.00 89.01           H
ATOM   3232  N   LYS A 218      -9.691  -0.708   6.158  1.00 86.65           N
ATOM   3233  CA  LYS A 218      -8.394  -0.947   5.548  1.00 86.65           C
ATOM   3234  C   LYS A 218      -8.416  -2.296   4.824  1.00 86.65           C
ATOM   3235  O   LYS A 218      -7.935  -2.408   3.698  1.00 86.65           O
ATOM   3236  HA  LYS A 218      -8.230  -0.162   4.809  1.00 86.65           H
ATOM   3237  CB  LYS A 218      -7.281  -0.827   6.590  1.00 86.65           C
ATOM   3238 1HB  LYS A 218      -7.425   0.078   7.180  1.00 86.65           H
ATOM   3239 2HB  LYS A 218      -7.333  -1.668   7.282  1.00 86.65           H
ATOM   3240  CG  LYS A 218      -5.905  -0.794   5.922  1.00 86.65           C
ATOM   3241 1HG  LYS A 218      -5.768  -1.691   5.319  1.00 86.65           H
ATOM   3242 2HG  LYS A 218      -5.846   0.058   5.245  1.00 86.65           H
ATOM   3243  CD  LYS A 218      -4.790  -0.700   6.966  1.00 86.65           C
ATOM   3244 1HD  LYS A 218      -4.906   0.216   7.546  1.00 86.65           H
ATOM   3245 2HD  LYS A 218      -4.871  -1.532   7.666  1.00 86.65           H
ATOM   3246  CE  LYS A 218      -3.413  -0.718   6.301  1.00 86.65           C
ATOM   3247 1HE  LYS A 218      -3.324  -1.594   5.658  1.00 86.65           H
ATOM   3248 2HE  LYS A 218      -3.299   0.158   5.663  1.00 86.65           H
ATOM   3249  NZ  LYS A 218      -2.343  -0.737   7.324  1.00 86.65           N
ATOM   3250 1HZ  LYS A 218      -1.485  -1.083   6.910  1.00 86.65           H
ATOM   3251 2HZ  LYS A 218      -2.194   0.203   7.674  1.00 86.65           H
ATOM   3252 3HZ  LYS A 218      -2.618  -1.343   8.089  1.00 86.65           H
ATOM   3253  HN  LYS A 218      -9.679  -0.622   7.154  1.00 86.65           H
ATOM   3254  N   VAL A 219      -8.980  -3.285   5.502  1.00 91.17           N
ATOM   3255  CA  VAL A 219      -8.958  -4.647   4.995  1.00 91.17           C
ATOM   3256  C   VAL A 219      -9.875  -4.746   3.774  1.00 91.17           C
ATOM   3257  O   VAL A 219      -9.500  -5.328   2.758  1.00 91.17           O
ATOM   3258  HA  VAL A 219      -7.936  -4.866   4.685  1.00 91.17           H
ATOM   3259  CB  VAL A 219      -9.336  -5.626   6.108  1.00 91.17           C
ATOM   3260  HB  VAL A 219     -10.288  -5.303   6.530  1.00 91.17           H
ATOM   3261  CG1 VAL A 219      -9.523  -7.040   5.555  1.00 91.17           C
ATOM   3262 1HG1 VAL A 219     -10.317  -7.036   4.808  1.00 91.17           H
ATOM   3263 2HG1 VAL A 219      -8.593  -7.375   5.095  1.00 91.17           H
ATOM   3264 3HG1 VAL A 219      -9.791  -7.715   6.367  1.00 91.17           H
ATOM   3265  CG2 VAL A 219      -8.295  -5.609   7.230  1.00 91.17           C
ATOM   3266 1HG2 VAL A 219      -7.323  -5.895   6.828  1.00 91.17           H
ATOM   3267 2HG2 VAL A 219      -8.233  -4.606   7.653  1.00 91.17           H
ATOM   3268 3HG2 VAL A 219      -8.589  -6.313   8.008  1.00 91.17           H
ATOM   3269  HN  VAL A 219      -9.444  -3.168   6.380  1.00 91.17           H
ATOM   3270  N   ILE A 220     -11.059  -4.170   3.915  1.00 91.46           N
ATOM   3271  CA  ILE A 220     -12.078  -4.291   2.886  1.00 91.46           C
ATOM   3272  C   ILE A 220     -11.595  -3.595   1.612  1.00 91.46           C
ATOM   3273  O   ILE A 220     -11.519  -4.215   0.552  1.00 91.46           O
ATOM   3274  HA  ILE A 220     -12.202  -5.353   2.673  1.00 91.46           H
ATOM   3275  CB  ILE A 220     -13.423  -3.772   3.399  1.00 91.46           C
ATOM   3276  HB  ILE A 220     -13.260  -2.796   3.856  1.00 91.46           H
ATOM   3277  CG1 ILE A 220     -13.987  -4.691   4.484  1.00 91.46           C
ATOM   3278 1HG1 ILE A 220     -14.161  -5.684   4.070  1.00 91.46           H
ATOM   3279 2HG1 ILE A 220     -13.258  -4.803   5.286  1.00 91.46           H
ATOM   3280  CG2 ILE A 220     -14.409  -3.572   2.247  1.00 91.46           C
ATOM   3281 1HG2 ILE A 220     -14.001  -2.849   1.541  1.00 91.46           H
ATOM   3282 2HG2 ILE A 220     -14.572  -4.523   1.739  1.00 91.46           H
ATOM   3283 3HG2 ILE A 220     -15.356  -3.203   2.639  1.00 91.46           H
ATOM   3284  CD1 ILE A 220     -15.294  -4.132   5.050  1.00 91.46           C
ATOM   3285 1HD1 ILE A 220     -15.111  -3.149   5.485  1.00 91.46           H
ATOM   3286 2HD1 ILE A 220     -16.029  -4.044   4.250  1.00 91.46           H
ATOM   3287 3HD1 ILE A 220     -15.674  -4.805   5.819  1.00 91.46           H
ATOM   3288  HN  ILE A 220     -11.327  -3.629   4.713  1.00 91.46           H
ATOM   3289  N   LEU A 221     -11.282  -2.316   1.757  1.00 90.27           N
ATOM   3290  CA  LEU A 221     -10.979  -1.484   0.605  1.00 90.27           C
ATOM   3291  C   LEU A 221      -9.543  -1.752   0.152  1.00 90.27           C
ATOM   3292  O   LEU A 221      -9.199  -1.516  -1.005  1.00 90.27           O
ATOM   3293  HA  LEU A 221     -11.655  -1.779  -0.197  1.00 90.27           H
ATOM   3294  CB  LEU A 221     -11.262  -0.013   0.917  1.00 90.27           C
ATOM   3295 1HB  LEU A 221     -10.647   0.282   1.768  1.00 90.27           H
ATOM   3296 2HB  LEU A 221     -10.938   0.587   0.067  1.00 90.27           H
ATOM   3297  CG  LEU A 221     -12.718   0.339   1.229  1.00 90.27           C
ATOM   3298  HG  LEU A 221     -13.036  -0.254   2.087  1.00 90.27           H
ATOM   3299  CD1 LEU A 221     -12.854   1.811   1.623  1.00 90.27           C
ATOM   3300 1HD1 LEU A 221     -12.249   2.008   2.508  1.00 90.27           H
ATOM   3301 2HD1 LEU A 221     -12.510   2.440   0.801  1.00 90.27           H
ATOM   3302 3HD1 LEU A 221     -13.898   2.035   1.839  1.00 90.27           H
ATOM   3303  CD2 LEU A 221     -13.633  -0.029   0.060  1.00 90.27           C
ATOM   3304 1HD2 LEU A 221     -13.324   0.519  -0.830  1.00 90.27           H
ATOM   3305 2HD2 LEU A 221     -13.566  -1.100  -0.131  1.00 90.27           H
ATOM   3306 3HD2 LEU A 221     -14.662   0.232   0.309  1.00 90.27           H
ATOM   3307  HN  LEU A 221     -11.234  -1.849   2.640  1.00 90.27           H
ATOM   3308  N   GLY A 222      -8.742  -2.241   1.088  1.00 89.01           N
ATOM   3309  CA  GLY A 222      -7.314  -2.374   0.856  1.00 89.01           C
ATOM   3310  C   GLY A 222      -6.996  -3.682   0.129  1.00 89.01           C
ATOM   3311  O   GLY A 222      -5.979  -3.784  -0.555  1.00 89.01           O
ATOM   3312 1HA  GLY A 222      -6.957  -1.529   0.266  1.00 89.01           H
ATOM   3313 2HA  GLY A 222      -6.783  -2.344   1.807  1.00 89.01           H
ATOM   3314  HN  GLY A 222      -9.054  -2.542   1.989  1.00 89.01           H
ATOM   3315  N   PHE A 223      -7.885  -4.649   0.301  1.00 81.69           N
ATOM   3316  CA  PHE A 223      -7.631  -5.994  -0.186  1.00 81.69           C
ATOM   3317  C   PHE A 223      -8.853  -6.551  -0.920  1.00 81.69           C
ATOM   3318  O   PHE A 223      -8.819  -6.739  -2.135  1.00 81.69           O
ATOM   3319  HA  PHE A 223      -6.790  -5.935  -0.876  1.00 81.69           H
ATOM   3320  CB  PHE A 223      -7.345  -6.866   1.039  1.00 81.69           C
ATOM   3321 1HB  PHE A 223      -6.561  -6.396   1.632  1.00 81.69           H
ATOM   3322 2HB  PHE A 223      -8.238  -6.903   1.662  1.00 81.69           H
ATOM   3323  CG  PHE A 223      -6.920  -8.296   0.698  1.00 81.69           C
ATOM   3324  CD1 PHE A 223      -7.710  -9.344   1.055  1.00 81.69           C
ATOM   3325  HD1 PHE A 223      -8.646  -9.165   1.584  1.00 81.69           H
ATOM   3326  CD2 PHE A 223      -5.751  -8.519   0.039  1.00 81.69           C
ATOM   3327  HD2 PHE A 223      -5.118  -7.679  -0.247  1.00 81.69           H
ATOM   3328  CE1 PHE A 223      -7.315 -10.671   0.739  1.00 81.69           C
ATOM   3329  HE1 PHE A 223      -7.948 -11.511   1.026  1.00 81.69           H
ATOM   3330  CE2 PHE A 223      -5.356  -9.846  -0.277  1.00 81.69           C
ATOM   3331  HE2 PHE A 223      -4.420 -10.024  -0.806  1.00 81.69           H
ATOM   3332  CZ  PHE A 223      -6.146 -10.894   0.080  1.00 81.69           C
ATOM   3333  HZ  PHE A 223      -5.843 -11.912  -0.163  1.00 81.69           H
ATOM   3334  HN  PHE A 223      -8.763  -4.525   0.763  1.00 81.69           H
ATOM   3335  N   PHE A 224      -9.903  -6.799  -0.151  1.00 84.96           N
ATOM   3336  CA  PHE A 224     -10.993  -7.637  -0.621  1.00 84.96           C
ATOM   3337  C   PHE A 224     -11.619  -7.061  -1.893  1.00 84.96           C
ATOM   3338  O   PHE A 224     -11.734  -7.755  -2.901  1.00 84.96           O
ATOM   3339  HA  PHE A 224     -10.576  -8.620  -0.836  1.00 84.96           H
ATOM   3340  CB  PHE A 224     -12.049  -7.660   0.487  1.00 84.96           C
ATOM   3341 1HB  PHE A 224     -12.124  -6.665   0.925  1.00 84.96           H
ATOM   3342 2HB  PHE A 224     -13.019  -7.888   0.046  1.00 84.96           H
ATOM   3343  CG  PHE A 224     -11.761  -8.670   1.599  1.00 84.96           C
ATOM   3344  CD1 PHE A 224     -11.954  -9.998   1.378  1.00 84.96           C
ATOM   3345  HD1 PHE A 224     -12.313 -10.343   0.408  1.00 84.96           H
ATOM   3346  CD2 PHE A 224     -11.313  -8.241   2.809  1.00 84.96           C
ATOM   3347  HD2 PHE A 224     -11.159  -7.176   2.987  1.00 84.96           H
ATOM   3348  CE1 PHE A 224     -11.687 -10.936   2.411  1.00 84.96           C
ATOM   3349  HE1 PHE A 224     -11.841 -12.001   2.233  1.00 84.96           H
ATOM   3350  CE2 PHE A 224     -11.046  -9.178   3.842  1.00 84.96           C
ATOM   3351  HE2 PHE A 224     -10.687  -8.834   4.811  1.00 84.96           H
ATOM   3352  CZ  PHE A 224     -11.239 -10.506   3.620  1.00 84.96           C
ATOM   3353  HZ  PHE A 224     -11.034 -11.226   4.413  1.00 84.96           H
ATOM   3354  HN  PHE A 224     -10.016  -6.438   0.775  1.00 84.96           H
ATOM   3355  N   LEU A 225     -12.006  -5.797  -1.803  1.00 90.06           N
ATOM   3356  CA  LEU A 225     -12.698  -5.147  -2.904  1.00 90.06           C
ATOM   3357  C   LEU A 225     -11.810  -5.180  -4.149  1.00 90.06           C
ATOM   3358  O   LEU A 225     -12.220  -5.682  -5.195  1.00 90.06           O
ATOM   3359  HA  LEU A 225     -13.601  -5.722  -3.108  1.00 90.06           H
ATOM   3360  CB  LEU A 225     -13.140  -3.738  -2.501  1.00 90.06           C
ATOM   3361 1HB  LEU A 225     -13.852  -3.823  -1.680  1.00 90.06           H
ATOM   3362 2HB  LEU A 225     -12.272  -3.203  -2.117  1.00 90.06           H
ATOM   3363  CG  LEU A 225     -13.777  -2.894  -3.606  1.00 90.06           C
ATOM   3364  HG  LEU A 225     -13.140  -2.950  -4.489  1.00 90.06           H
ATOM   3365  CD1 LEU A 225     -15.147  -3.451  -4.001  1.00 90.06           C
ATOM   3366 1HD1 LEU A 225     -15.033  -4.472  -4.363  1.00 90.06           H
ATOM   3367 2HD1 LEU A 225     -15.805  -3.445  -3.133  1.00 90.06           H
ATOM   3368 3HD1 LEU A 225     -15.577  -2.832  -4.788  1.00 90.06           H
ATOM   3369  CD2 LEU A 225     -13.854  -1.422  -3.197  1.00 90.06           C
ATOM   3370 1HD2 LEU A 225     -14.456  -1.327  -2.293  1.00 90.06           H
ATOM   3371 2HD2 LEU A 225     -12.849  -1.046  -3.005  1.00 90.06           H
ATOM   3372 3HD2 LEU A 225     -14.311  -0.844  -4.000  1.00 90.06           H
ATOM   3373  HN  LEU A 225     -11.855  -5.221  -1.000  1.00 90.06           H
ATOM   3374  N   PRO A 226     -10.583  -4.649  -4.062  1.00 90.71           N
ATOM   3375  CA  PRO A 226      -9.673  -4.659  -5.209  1.00 90.71           C
ATOM   3376  C   PRO A 226      -9.496  -6.052  -5.793  1.00 90.71           C
ATOM   3377  O   PRO A 226      -9.537  -6.229  -7.009  1.00 90.71           O
ATOM   3378  HA  PRO A 226     -10.086  -4.061  -6.021  1.00 90.71           H
ATOM   3379  CB  PRO A 226      -8.363  -4.113  -4.638  1.00 90.71           C
ATOM   3380 1HB  PRO A 226      -7.714  -4.915  -4.284  1.00 90.71           H
ATOM   3381 2HB  PRO A 226      -7.799  -3.556  -5.387  1.00 90.71           H
ATOM   3382  CG  PRO A 226      -8.823  -3.215  -3.496  1.00 90.71           C
ATOM   3383 1HG  PRO A 226      -8.024  -3.032  -2.777  1.00 90.71           H
ATOM   3384 2HG  PRO A 226      -9.142  -2.236  -3.855  1.00 90.71           H
ATOM   3385  CD  PRO A 226      -9.971  -4.002  -2.887  1.00 90.71           C
ATOM   3386 1HD  PRO A 226      -9.619  -4.737  -2.163  1.00 90.71           H
ATOM   3387 2HD  PRO A 226     -10.673  -3.354  -2.362  1.00 90.71           H
ATOM   3388  N   PHE A 227      -9.303  -7.012  -4.901  1.00 84.55           N
ATOM   3389  CA  PHE A 227      -8.973  -8.365  -5.317  1.00 84.55           C
ATOM   3390  C   PHE A 227     -10.114  -8.982  -6.128  1.00 84.55           C
ATOM   3391  O   PHE A 227      -9.881  -9.592  -7.171  1.00 84.55           O
ATOM   3392  HA  PHE A 227      -8.080  -8.304  -5.939  1.00 84.55           H
ATOM   3393  CB  PHE A 227      -8.766  -9.187  -4.044  1.00 84.55           C
ATOM   3394 1HB  PHE A 227      -8.005  -8.703  -3.431  1.00 84.55           H
ATOM   3395 2HB  PHE A 227      -9.690  -9.183  -3.466  1.00 84.55           H
ATOM   3396  CG  PHE A 227      -8.348 -10.636  -4.300  1.00 84.55           C
ATOM   3397  CD1 PHE A 227      -9.271 -11.633  -4.227  1.00 84.55           C
ATOM   3398  HD1 PHE A 227     -10.308 -11.399  -3.987  1.00 84.55           H
ATOM   3399  CD2 PHE A 227      -7.054 -10.928  -4.599  1.00 84.55           C
ATOM   3400  HD2 PHE A 227      -6.315 -10.130  -4.657  1.00 84.55           H
ATOM   3401  CE1 PHE A 227      -8.883 -12.978  -4.465  1.00 84.55           C
ATOM   3402  HE1 PHE A 227      -9.623 -13.777  -4.407  1.00 84.55           H
ATOM   3403  CE2 PHE A 227      -6.667 -12.274  -4.837  1.00 84.55           C
ATOM   3404  HE2 PHE A 227      -5.629 -12.508  -5.077  1.00 84.55           H
ATOM   3405  CZ  PHE A 227      -7.589 -13.270  -4.765  1.00 84.55           C
ATOM   3406  HZ  PHE A 227      -7.292 -14.303  -4.947  1.00 84.55           H
ATOM   3407  HN  PHE A 227      -9.368  -6.879  -3.912  1.00 84.55           H
ATOM   3408  N   VAL A 228     -11.324  -8.803  -5.619  1.00 92.64           N
ATOM   3409  CA  VAL A 228     -12.499  -9.365  -6.264  1.00 92.64           C
ATOM   3410  C   VAL A 228     -12.625  -8.788  -7.676  1.00 92.64           C
ATOM   3411  O   VAL A 228     -12.875  -9.522  -8.630  1.00 92.64           O
ATOM   3412  HA  VAL A 228     -12.350 -10.442  -6.338  1.00 92.64           H
ATOM   3413  CB  VAL A 228     -13.739  -9.115  -5.403  1.00 92.64           C
ATOM   3414  HB  VAL A 228     -13.773  -8.052  -5.165  1.00 92.64           H
ATOM   3415  CG1 VAL A 228     -15.017  -9.465  -6.168  1.00 92.64           C
ATOM   3416 1HG1 VAL A 228     -15.084  -8.850  -7.065  1.00 92.64           H
ATOM   3417 2HG1 VAL A 228     -14.994 -10.518  -6.450  1.00 92.64           H
ATOM   3418 3HG1 VAL A 228     -15.883  -9.278  -5.533  1.00 92.64           H
ATOM   3419  CG2 VAL A 228     -13.657  -9.889  -4.087  1.00 92.64           C
ATOM   3420 1HG2 VAL A 228     -13.587 -10.957  -4.297  1.00 92.64           H
ATOM   3421 2HG2 VAL A 228     -12.776  -9.570  -3.531  1.00 92.64           H
ATOM   3422 3HG2 VAL A 228     -14.551  -9.694  -3.494  1.00 92.64           H
ATOM   3423  HN  VAL A 228     -11.508  -8.286  -4.783  1.00 92.64           H
ATOM   3424  N   VAL A 229     -12.445  -7.478  -7.763  1.00 92.63           N
ATOM   3425  CA  VAL A 229     -12.607  -6.783  -9.029  1.00 92.63           C
ATOM   3426  C   VAL A 229     -11.559  -7.290 -10.022  1.00 92.63           C
ATOM   3427  O   VAL A 229     -11.878  -7.576 -11.175  1.00 92.63           O
ATOM   3428  HA  VAL A 229     -13.599  -7.025  -9.412  1.00 92.63           H
ATOM   3429  CB  VAL A 229     -12.540  -5.271  -8.809  1.00 92.63           C
ATOM   3430  HB  VAL A 229     -11.619  -5.051  -8.268  1.00 92.63           H
ATOM   3431  CG1 VAL A 229     -12.491  -4.524 -10.143  1.00 92.63           C
ATOM   3432 1HG1 VAL A 229     -11.608  -4.835 -10.701  1.00 92.63           H
ATOM   3433 2HG1 VAL A 229     -13.386  -4.753 -10.721  1.00 92.63           H
ATOM   3434 3HG1 VAL A 229     -12.444  -3.451  -9.957  1.00 92.63           H
ATOM   3435  CG2 VAL A 229     -13.714  -4.789  -7.953  1.00 92.63           C
ATOM   3436 1HG2 VAL A 229     -14.651  -5.027  -8.455  1.00 92.63           H
ATOM   3437 2HG2 VAL A 229     -13.684  -5.285  -6.983  1.00 92.63           H
ATOM   3438 3HG2 VAL A 229     -13.641  -3.710  -7.812  1.00 92.63           H
ATOM   3439  HN  VAL A 229     -12.194  -6.895  -6.991  1.00 92.63           H
ATOM   3440  N   MET A 230     -10.330  -7.385  -9.538  1.00 85.00           N
ATOM   3441  CA  MET A 230      -9.224  -7.805 -10.381  1.00 85.00           C
ATOM   3442  C   MET A 230      -9.436  -9.231 -10.895  1.00 85.00           C
ATOM   3443  O   MET A 230      -9.262  -9.499 -12.082  1.00 85.00           O
ATOM   3444  HA  MET A 230      -9.213  -7.108 -11.219  1.00 85.00           H
ATOM   3445  CB  MET A 230      -7.919  -7.739  -9.584  1.00 85.00           C
ATOM   3446 1HB  MET A 230      -8.054  -8.226  -8.619  1.00 85.00           H
ATOM   3447 2HB  MET A 230      -7.138  -8.286 -10.112  1.00 85.00           H
ATOM   3448  CG  MET A 230      -7.480  -6.288  -9.372  1.00 85.00           C
ATOM   3449 1HG  MET A 230      -7.458  -5.763 -10.327  1.00 85.00           H
ATOM   3450 2HG  MET A 230      -8.201  -5.770  -8.740  1.00 85.00           H
ATOM   3451  SD  MET A 230      -5.864  -6.245  -8.615  1.00 85.00           S
ATOM   3452  CE  MET A 230      -6.260  -6.899  -7.002  1.00 85.00           C
ATOM   3453 1HE  MET A 230      -6.993  -6.254  -6.518  1.00 85.00           H
ATOM   3454 2HE  MET A 230      -6.672  -7.903  -7.109  1.00 85.00           H
ATOM   3455 3HE  MET A 230      -5.356  -6.940  -6.395  1.00 85.00           H
ATOM   3456  HN  MET A 230     -10.084  -7.182  -8.590  1.00 85.00           H
ATOM   3457  N   ALA A 231      -9.810 -10.108  -9.974  1.00 91.06           N
ATOM   3458  CA  ALA A 231      -9.976 -11.513 -10.303  1.00 91.06           C
ATOM   3459  C   ALA A 231     -11.039 -11.655 -11.394  1.00 91.06           C
ATOM   3460  O   ALA A 231     -10.855 -12.406 -12.351  1.00 91.06           O
ATOM   3461  HA  ALA A 231      -9.023 -11.879 -10.686  1.00 91.06           H
ATOM   3462  CB  ALA A 231     -10.331 -12.295  -9.037  1.00 91.06           C
ATOM   3463 1HB  ALA A 231      -9.531 -12.185  -8.305  1.00 91.06           H
ATOM   3464 2HB  ALA A 231     -11.261 -11.908  -8.619  1.00 91.06           H
ATOM   3465 3HB  ALA A 231     -10.456 -13.350  -9.284  1.00 91.06           H
ATOM   3466  HN  ALA A 231      -9.997  -9.872  -9.020  1.00 91.06           H
ATOM   3467  N   CYS A 232     -12.128 -10.922 -11.213  1.00 90.19           N
ATOM   3468  CA  CYS A 232     -13.236 -10.985 -12.151  1.00 90.19           C
ATOM   3469  C   CYS A 232     -12.746 -10.478 -13.509  1.00 90.19           C
ATOM   3470  O   CYS A 232     -12.991 -11.108 -14.536  1.00 90.19           O
ATOM   3471  HA  CYS A 232     -13.534 -12.032 -12.213  1.00 90.19           H
ATOM   3472  CB  CYS A 232     -14.446 -10.195 -11.650  1.00 90.19           C
ATOM   3473 1HB  CYS A 232     -14.138  -9.193 -11.351  1.00 90.19           H
ATOM   3474 2HB  CYS A 232     -15.173 -10.078 -12.454  1.00 90.19           H
ATOM   3475  SG  CYS A 232     -15.216 -11.061 -10.233  1.00 90.19           S
ATOM   3476  HG  CYS A 232     -14.360 -10.616  -9.317  1.00 90.19           H
ATOM   3477  HN  CYS A 232     -12.259 -10.296 -10.445  1.00 90.19           H
ATOM   3478  N   CYS A 233     -12.062  -9.344 -13.469  1.00 88.61           N
ATOM   3479  CA  CYS A 233     -11.646  -8.677 -14.692  1.00 88.61           C
ATOM   3480  C   CYS A 233     -10.805  -9.658 -15.511  1.00 88.61           C
ATOM   3481  O   CYS A 233     -11.067  -9.868 -16.694  1.00 88.61           O
ATOM   3482  HA  CYS A 233     -12.557  -8.408 -15.226  1.00 88.61           H
ATOM   3483  CB  CYS A 233     -10.889  -7.381 -14.400  1.00 88.61           C
ATOM   3484 1HB  CYS A 233     -10.135  -7.555 -13.632  1.00 88.61           H
ATOM   3485 2HB  CYS A 233     -10.362  -7.048 -15.294  1.00 88.61           H
ATOM   3486  SG  CYS A 233     -12.057  -6.085 -13.845  1.00 88.61           S
ATOM   3487  HG  CYS A 233     -12.186  -6.537 -12.601  1.00 88.61           H
ATOM   3488  HN  CYS A 233     -11.792  -8.882 -12.624  1.00 88.61           H
ATOM   3489  N   TYR A 234      -9.811 -10.232 -14.849  1.00 75.70           N
ATOM   3490  CA  TYR A 234      -8.826 -11.048 -15.538  1.00 75.70           C
ATOM   3491  C   TYR A 234      -9.417 -12.401 -15.937  1.00 75.70           C
ATOM   3492  O   TYR A 234      -9.015 -12.987 -16.941  1.00 75.70           O
ATOM   3493  HA  TYR A 234      -8.518 -10.515 -16.438  1.00 75.70           H
ATOM   3494  CB  TYR A 234      -7.692 -11.275 -14.537  1.00 75.70           C
ATOM   3495 1HB  TYR A 234      -8.112 -11.322 -13.532  1.00 75.70           H
ATOM   3496 2HB  TYR A 234      -7.233 -12.244 -14.736  1.00 75.70           H
ATOM   3497  CG  TYR A 234      -6.606 -10.197 -14.570  1.00 75.70           C
ATOM   3498  CD1 TYR A 234      -5.517 -10.340 -15.405  1.00 75.70           C
ATOM   3499  HD1 TYR A 234      -5.430 -11.221 -16.041  1.00 75.70           H
ATOM   3500  CD2 TYR A 234      -6.717  -9.081 -13.765  1.00 75.70           C
ATOM   3501  HD2 TYR A 234      -7.578  -8.968 -13.106  1.00 75.70           H
ATOM   3502  CE1 TYR A 234      -4.496  -9.325 -15.437  1.00 75.70           C
ATOM   3503  HE1 TYR A 234      -3.630  -9.426 -16.092  1.00 75.70           H
ATOM   3504  CE2 TYR A 234      -5.696  -8.067 -13.797  1.00 75.70           C
ATOM   3505  HE2 TYR A 234      -5.771  -7.181 -13.166  1.00 75.70           H
ATOM   3506  CZ  TYR A 234      -4.636  -8.239 -14.631  1.00 75.70           C
ATOM   3507  OH  TYR A 234      -3.671  -7.280 -14.661  1.00 75.70           O
ATOM   3508  HH  TYR A 234      -3.891  -6.553 -14.011  1.00 75.70           H
ATOM   3509  HN  TYR A 234      -9.673 -10.146 -13.862  1.00 75.70           H
ATOM   3510  N   THR A 235     -10.362 -12.859 -15.129  1.00 85.69           N
ATOM   3511  CA  THR A 235     -11.095 -14.073 -15.446  1.00 85.69           C
ATOM   3512  C   THR A 235     -11.760 -13.951 -16.818  1.00 85.69           C
ATOM   3513  O   THR A 235     -11.684 -14.869 -17.633  1.00 85.69           O
ATOM   3514  HA  THR A 235     -10.384 -14.897 -15.508  1.00 85.69           H
ATOM   3515  CB  THR A 235     -12.086 -14.338 -14.311  1.00 85.69           C
ATOM   3516  HB  THR A 235     -12.823 -13.538 -14.244  1.00 85.69           H
ATOM   3517  OG1 THR A 235     -11.260 -14.511 -13.162  1.00 85.69           O
ATOM   3518  HG1 THR A 235     -11.290 -13.690 -12.593  1.00 85.69           H
ATOM   3519  CG2 THR A 235     -12.803 -15.681 -14.461  1.00 85.69           C
ATOM   3520 1HG2 THR A 235     -12.069 -16.487 -14.460  1.00 85.69           H
ATOM   3521 2HG2 THR A 235     -13.356 -15.695 -15.400  1.00 85.69           H
ATOM   3522 3HG2 THR A 235     -13.494 -15.819 -13.629  1.00 85.69           H
ATOM   3523  HN  THR A 235     -10.629 -12.416 -14.272  1.00 85.69           H
ATOM   3524  N   ILE A 236     -12.399 -12.810 -17.031  1.00 84.53           N
ATOM   3525  CA  ILE A 236     -13.096 -12.565 -18.282  1.00 84.53           C
ATOM   3526  C   ILE A 236     -12.072 -12.360 -19.400  1.00 84.53           C
ATOM   3527  O   ILE A 236     -12.275 -12.817 -20.524  1.00 84.53           O
ATOM   3528  HA  ILE A 236     -13.682 -13.455 -18.509  1.00 84.53           H
ATOM   3529  CB  ILE A 236     -14.080 -11.403 -18.128  1.00 84.53           C
ATOM   3530  HB  ILE A 236     -13.525 -10.529 -17.787  1.00 84.53           H
ATOM   3531  CG1 ILE A 236     -15.134 -11.714 -17.063  1.00 84.53           C
ATOM   3532 1HG1 ILE A 236     -15.849 -12.437 -17.455  1.00 84.53           H
ATOM   3533 2HG1 ILE A 236     -14.657 -12.174 -16.198  1.00 84.53           H
ATOM   3534  CG2 ILE A 236     -14.713 -11.039 -19.473  1.00 84.53           C
ATOM   3535 1HG2 ILE A 236     -13.933 -10.745 -20.174  1.00 84.53           H
ATOM   3536 2HG2 ILE A 236     -15.250 -11.902 -19.867  1.00 84.53           H
ATOM   3537 3HG2 ILE A 236     -15.408 -10.211 -19.334  1.00 84.53           H
ATOM   3538  CD1 ILE A 236     -15.869 -10.444 -16.632  1.00 84.53           C
ATOM   3539 1HD1 ILE A 236     -15.154  -9.732 -16.219  1.00 84.53           H
ATOM   3540 2HD1 ILE A 236     -16.365 -10.000 -17.496  1.00 84.53           H
ATOM   3541 3HD1 ILE A 236     -16.612 -10.693 -15.875  1.00 84.53           H
ATOM   3542  HN  ILE A 236     -12.443 -12.062 -16.369  1.00 84.53           H
ATOM   3543  N   ILE A 237     -10.995 -11.672 -19.054  1.00 81.35           N
ATOM   3544  CA  ILE A 237      -9.941 -11.395 -20.016  1.00 81.35           C
ATOM   3545  C   ILE A 237      -9.430 -12.715 -20.599  1.00 81.35           C
ATOM   3546  O   ILE A 237      -9.393 -12.886 -21.816  1.00 81.35           O
ATOM   3547  HA  ILE A 237     -10.381 -10.809 -20.823  1.00 81.35           H
ATOM   3548  CB  ILE A 237      -8.845 -10.539 -19.379  1.00 81.35           C
ATOM   3549  HB  ILE A 237      -8.661 -10.913 -18.372  1.00 81.35           H
ATOM   3550  CG1 ILE A 237      -9.295  -9.083 -19.245  1.00 81.35           C
ATOM   3551 1HG1 ILE A 237      -9.298  -8.608 -20.226  1.00 81.35           H
ATOM   3552 2HG1 ILE A 237     -10.319  -9.048 -18.872  1.00 81.35           H
ATOM   3553  CG2 ILE A 237      -7.532 -10.664 -20.155  1.00 81.35           C
ATOM   3554 1HG2 ILE A 237      -7.207 -11.704 -20.154  1.00 81.35           H
ATOM   3555 2HG2 ILE A 237      -7.683 -10.331 -21.182  1.00 81.35           H
ATOM   3556 3HG2 ILE A 237      -6.770 -10.045 -19.681  1.00 81.35           H
ATOM   3557  CD1 ILE A 237      -8.374  -8.309 -18.300  1.00 81.35           C
ATOM   3558 1HD1 ILE A 237      -8.393  -8.772 -17.314  1.00 81.35           H
ATOM   3559 2HD1 ILE A 237      -7.357  -8.325 -18.690  1.00 81.35           H
ATOM   3560 3HD1 ILE A 237      -8.717  -7.277 -18.223  1.00 81.35           H
ATOM   3561  HN  ILE A 237     -10.835 -11.306 -18.137  1.00 81.35           H
ATOM   3562  N   ILE A 238      -9.050 -13.613 -19.702  1.00 78.63           N
ATOM   3563  CA  ILE A 238      -8.447 -14.870 -20.112  1.00 78.63           C
ATOM   3564  C   ILE A 238      -9.418 -15.624 -21.022  1.00 78.63           C
ATOM   3565  O   ILE A 238      -9.020 -16.150 -22.060  1.00 78.63           O
ATOM   3566  HA  ILE A 238      -7.551 -14.631 -20.685  1.00 78.63           H
ATOM   3567  CB  ILE A 238      -8.000 -15.673 -18.889  1.00 78.63           C
ATOM   3568  HB  ILE A 238      -8.818 -15.681 -18.168  1.00 78.63           H
ATOM   3569  CG1 ILE A 238      -6.802 -15.011 -18.205  1.00 78.63           C
ATOM   3570 1HG1 ILE A 238      -5.904 -15.171 -18.803  1.00 78.63           H
ATOM   3571 2HG1 ILE A 238      -6.960 -13.934 -18.150  1.00 78.63           H
ATOM   3572  CG2 ILE A 238      -7.714 -17.129 -19.263  1.00 78.63           C
ATOM   3573 1HG2 ILE A 238      -8.618 -17.584 -19.669  1.00 78.63           H
ATOM   3574 2HG2 ILE A 238      -6.923 -17.163 -20.012  1.00 78.63           H
ATOM   3575 3HG2 ILE A 238      -7.399 -17.677 -18.376  1.00 78.63           H
ATOM   3576  CD1 ILE A 238      -6.592 -15.575 -16.799  1.00 78.63           C
ATOM   3577 1HD1 ILE A 238      -7.483 -15.392 -16.197  1.00 78.63           H
ATOM   3578 2HD1 ILE A 238      -6.410 -16.648 -16.861  1.00 78.63           H
ATOM   3579 3HD1 ILE A 238      -5.734 -15.088 -16.336  1.00 78.63           H
ATOM   3580  HN  ILE A 238      -9.147 -13.493 -18.714  1.00 78.63           H
ATOM   3581  N   HIS A 239     -10.674 -15.652 -20.599  1.00 77.03           N
ATOM   3582  CA  HIS A 239     -11.699 -16.359 -21.348  1.00 77.03           C
ATOM   3583  C   HIS A 239     -11.774 -15.800 -22.770  1.00 77.03           C
ATOM   3584  O   HIS A 239     -11.876 -16.557 -23.734  1.00 77.03           O
ATOM   3585  HA  HIS A 239     -11.390 -17.403 -21.393  1.00 77.03           H
ATOM   3586  CB  HIS A 239     -13.042 -16.301 -20.617  1.00 77.03           C
ATOM   3587 1HB  HIS A 239     -12.903 -16.653 -19.595  1.00 77.03           H
ATOM   3588 2HB  HIS A 239     -13.366 -15.262 -20.554  1.00 77.03           H
ATOM   3589  CG  HIS A 239     -14.133 -17.115 -21.271  1.00 77.03           C
ATOM   3590  ND1 HIS A 239     -15.075 -16.561 -22.120  1.00 77.03           N
ATOM   3591  HD1 HIS A 239     -15.131 -15.598 -22.382  1.00 77.03           H
ATOM   3592  CD2 HIS A 239     -14.421 -18.446 -21.192  1.00 77.03           C
ATOM   3593  HD2 HIS A 239     -13.873 -19.183 -20.604  1.00 77.03           H
ATOM   3594  CE1 HIS A 239     -15.888 -17.524 -22.528  1.00 77.03           C
ATOM   3595  HE1 HIS A 239     -16.734 -17.405 -23.205  1.00 77.03           H
ATOM   3596  NE2 HIS A 239     -15.482 -18.692 -21.951  1.00 77.03           N
ATOM   3597  HN  HIS A 239     -10.993 -15.204 -19.764  1.00 77.03           H
ATOM   3598  N   THR A 240     -11.720 -14.479 -22.856  1.00 78.68           N
ATOM   3599  CA  THR A 240     -11.830 -13.807 -24.140  1.00 78.68           C
ATOM   3600  C   THR A 240     -10.623 -14.138 -25.020  1.00 78.68           C
ATOM   3601  O   THR A 240     -10.762 -14.312 -26.230  1.00 78.68           O
ATOM   3602  HA  THR A 240     -12.714 -14.188 -24.652  1.00 78.68           H
ATOM   3603  CB  THR A 240     -11.998 -12.309 -23.877  1.00 78.68           C
ATOM   3604  HB  THR A 240     -11.079 -11.878 -23.480  1.00 78.68           H
ATOM   3605  OG1 THR A 240     -13.134 -12.232 -23.020  1.00 78.68           O
ATOM   3606  HG1 THR A 240     -12.839 -12.151 -22.068  1.00 78.68           H
ATOM   3607  CG2 THR A 240     -12.423 -11.539 -25.129  1.00 78.68           C
ATOM   3608 1HG2 THR A 240     -13.377 -11.926 -25.487  1.00 78.68           H
ATOM   3609 2HG2 THR A 240     -11.667 -11.661 -25.904  1.00 78.68           H
ATOM   3610 3HG2 THR A 240     -12.528 -10.481 -24.886  1.00 78.68           H
ATOM   3611  HN  THR A 240     -11.603 -13.871 -22.070  1.00 78.68           H
ATOM   3612  N   LEU A 241      -9.466 -14.214 -24.379  1.00 75.56           N
ATOM   3613  CA  LEU A 241      -8.223 -14.427 -25.100  1.00 75.56           C
ATOM   3614  C   LEU A 241      -8.218 -15.837 -25.694  1.00 75.56           C
ATOM   3615  O   LEU A 241      -7.798 -16.033 -26.833  1.00 75.56           O
ATOM   3616  HA  LEU A 241      -8.193 -13.707 -25.918  1.00 75.56           H
ATOM   3617  CB  LEU A 241      -7.023 -14.135 -24.197  1.00 75.56           C
ATOM   3618 1HB  LEU A 241      -7.192 -14.619 -23.235  1.00 75.56           H
ATOM   3619 2HB  LEU A 241      -6.141 -14.601 -24.637  1.00 75.56           H
ATOM   3620  CG  LEU A 241      -6.715 -12.658 -23.947  1.00 75.56           C
ATOM   3621  HG  LEU A 241      -7.619 -12.179 -23.570  1.00 75.56           H
ATOM   3622  CD1 LEU A 241      -5.637 -12.497 -22.873  1.00 75.56           C
ATOM   3623 1HD1 LEU A 241      -5.983 -12.945 -21.941  1.00 75.56           H
ATOM   3624 2HD1 LEU A 241      -4.723 -12.995 -23.198  1.00 75.56           H
ATOM   3625 3HD1 LEU A 241      -5.437 -11.437 -22.715  1.00 75.56           H
ATOM   3626  CD2 LEU A 241      -6.337 -11.948 -25.249  1.00 75.56           C
ATOM   3627 1HD2 LEU A 241      -5.454 -12.422 -25.678  1.00 75.56           H
ATOM   3628 2HD2 LEU A 241      -7.165 -12.018 -25.954  1.00 75.56           H
ATOM   3629 3HD2 LEU A 241      -6.123 -10.900 -25.042  1.00 75.56           H
ATOM   3630  HN  LEU A 241      -9.371 -14.133 -23.386  1.00 75.56           H
ATOM   3631  N   ILE A 242      -8.690 -16.782 -24.895  1.00 74.91           N
ATOM   3632  CA  ILE A 242      -8.740 -18.169 -25.325  1.00 74.91           C
ATOM   3633  C   ILE A 242      -9.597 -18.277 -26.588  1.00 74.91           C
ATOM   3634  O   ILE A 242      -9.225 -18.964 -27.538  1.00 74.91           O
ATOM   3635  HA  ILE A 242      -7.722 -18.471 -25.573  1.00 74.91           H
ATOM   3636  CB  ILE A 242      -9.213 -19.068 -24.182  1.00 74.91           C
ATOM   3637  HB  ILE A 242     -10.108 -18.624 -23.746  1.00 74.91           H
ATOM   3638  CG1 ILE A 242      -8.162 -19.146 -23.073  1.00 74.91           C
ATOM   3639 1HG1 ILE A 242      -7.314 -19.741 -23.412  1.00 74.91           H
ATOM   3640 2HG1 ILE A 242      -7.783 -18.147 -22.856  1.00 74.91           H
ATOM   3641  CG2 ILE A 242      -9.603 -20.454 -24.699  1.00 74.91           C
ATOM   3642 1HG2 ILE A 242     -10.411 -20.357 -25.425  1.00 74.91           H
ATOM   3643 2HG2 ILE A 242      -8.741 -20.920 -25.176  1.00 74.91           H
ATOM   3644 3HG2 ILE A 242      -9.936 -21.073 -23.866  1.00 74.91           H
ATOM   3645  CD1 ILE A 242      -8.749 -19.763 -21.802  1.00 74.91           C
ATOM   3646 1HD1 ILE A 242      -9.581 -19.152 -21.452  1.00 74.91           H
ATOM   3647 2HD1 ILE A 242      -9.104 -20.770 -22.018  1.00 74.91           H
ATOM   3648 3HD1 ILE A 242      -7.980 -19.806 -21.031  1.00 74.91           H
ATOM   3649  HN  ILE A 242      -9.035 -16.614 -23.972  1.00 74.91           H
ATOM   3650  N   GLN A 243     -10.729 -17.589 -26.557  1.00 70.16           N
ATOM   3651  CA  GLN A 243     -11.663 -17.634 -27.668  1.00 70.16           C
ATOM   3652  C   GLN A 243     -11.053 -16.968 -28.903  1.00 70.16           C
ATOM   3653  O   GLN A 243     -11.304 -17.392 -30.030  1.00 70.16           O
ATOM   3654  HA  GLN A 243     -11.830 -18.694 -27.864  1.00 70.16           H
ATOM   3655  CB  GLN A 243     -12.994 -16.979 -27.293  1.00 70.16           C
ATOM   3656 1HB  GLN A 243     -12.809 -16.004 -26.841  1.00 70.16           H
ATOM   3657 2HB  GLN A 243     -13.585 -16.806 -28.192  1.00 70.16           H
ATOM   3658  CG  GLN A 243     -13.782 -17.857 -26.319  1.00 70.16           C
ATOM   3659 1HG  GLN A 243     -13.868 -18.867 -26.722  1.00 70.16           H
ATOM   3660 2HG  GLN A 243     -13.243 -17.935 -25.375  1.00 70.16           H
ATOM   3661  CD  GLN A 243     -15.178 -17.282 -26.069  1.00 70.16           C
ATOM   3662  OE1 GLN A 243     -15.487 -16.158 -26.426  1.00 70.16           O
ATOM   3663  NE2 GLN A 243     -16.001 -18.115 -25.437  1.00 70.16           N
ATOM   3664 1HE2 GLN A 243     -15.684 -19.025 -25.171  1.00 70.16           H
ATOM   3665 2HE2 GLN A 243     -16.936 -17.830 -25.227  1.00 70.16           H
ATOM   3666  HN  GLN A 243     -11.010 -17.009 -25.792  1.00 70.16           H
ATOM   3667  N   ALA A 244     -10.263 -15.935 -28.648  1.00 70.44           N
ATOM   3668  CA  ALA A 244      -9.777 -15.083 -29.720  1.00 70.44           C
ATOM   3669  C   ALA A 244      -8.682 -15.819 -30.495  1.00 70.44           C
ATOM   3670  O   ALA A 244      -8.346 -15.438 -31.615  1.00 70.44           O
ATOM   3671  HA  ALA A 244     -10.613 -14.883 -30.390  1.00 70.44           H
ATOM   3672  CB  ALA A 244      -9.286 -13.757 -29.136  1.00 70.44           C
ATOM   3673 1HB  ALA A 244     -10.108 -13.260 -28.621  1.00 70.44           H
ATOM   3674 2HB  ALA A 244      -8.478 -13.948 -28.429  1.00 70.44           H
ATOM   3675 3HB  ALA A 244      -8.921 -13.118 -29.940  1.00 70.44           H
ATOM   3676  HN  ALA A 244      -9.955 -15.678 -27.732  1.00 70.44           H
ATOM   3677  N   LYS A 245      -8.156 -16.861 -29.867  1.00 58.77           N
ATOM   3678  CA  LYS A 245      -7.082 -17.633 -30.469  1.00 58.77           C
ATOM   3679  C   LYS A 245      -5.999 -16.681 -30.980  1.00 58.77           C
ATOM   3680  O   LYS A 245      -5.080 -17.100 -31.682  1.00 58.77           O
ATOM   3681  HA  LYS A 245      -6.651 -18.258 -29.687  1.00 58.77           H
ATOM   3682  CB  LYS A 245      -7.634 -18.571 -31.544  1.00 58.77           C
ATOM   3683 1HB  LYS A 245      -8.277 -18.012 -32.225  1.00 58.77           H
ATOM   3684 2HB  LYS A 245      -6.813 -18.971 -32.139  1.00 58.77           H
ATOM   3685  CG  LYS A 245      -8.425 -19.720 -30.916  1.00 58.77           C
ATOM   3686 1HG  LYS A 245      -7.858 -20.147 -30.089  1.00 58.77           H
ATOM   3687 2HG  LYS A 245      -9.358 -19.340 -30.501  1.00 58.77           H
ATOM   3688  CD  LYS A 245      -8.725 -20.808 -31.950  1.00 58.77           C
ATOM   3689 1HD  LYS A 245      -9.392 -20.413 -32.716  1.00 58.77           H
ATOM   3690 2HD  LYS A 245      -7.803 -21.103 -32.451  1.00 58.77           H
ATOM   3691  CE  LYS A 245      -9.366 -22.030 -31.289  1.00 58.77           C
ATOM   3692 1HE  LYS A 245      -8.760 -22.354 -30.444  1.00 58.77           H
ATOM   3693 2HE  LYS A 245     -10.347 -21.764 -30.894  1.00 58.77           H
ATOM   3694  NZ  LYS A 245      -9.501 -23.135 -32.264  1.00 58.77           N
ATOM   3695 1HZ  LYS A 245      -9.951 -23.927 -31.817  1.00 58.77           H
ATOM   3696 2HZ  LYS A 245     -10.062 -22.826 -33.050  1.00 58.77           H
ATOM   3697 3HZ  LYS A 245      -8.582 -23.410 -32.592  1.00 58.77           H
ATOM   3698  HN  LYS A 245      -8.450 -17.178 -28.966  1.00 58.77           H
ATOM   3699  N   LYS A 246      -6.144 -15.417 -30.609  1.00 51.75           N
ATOM   3700  CA  LYS A 246      -5.252 -14.384 -31.107  1.00 51.75           C
ATOM   3701  C   LYS A 246      -4.079 -14.218 -30.140  1.00 51.75           C
ATOM   3702  O   LYS A 246      -4.229 -13.624 -29.073  1.00 51.75           O
ATOM   3703  HA  LYS A 246      -4.863 -14.723 -32.067  1.00 51.75           H
ATOM   3704  CB  LYS A 246      -6.025 -13.088 -31.365  1.00 51.75           C
ATOM   3705 1HB  LYS A 246      -6.723 -12.907 -30.547  1.00 51.75           H
ATOM   3706 2HB  LYS A 246      -5.333 -12.246 -31.385  1.00 51.75           H
ATOM   3707  CG  LYS A 246      -6.789 -13.160 -32.688  1.00 51.75           C
ATOM   3708 1HG  LYS A 246      -6.132 -13.538 -33.472  1.00 51.75           H
ATOM   3709 2HG  LYS A 246      -7.616 -13.865 -32.598  1.00 51.75           H
ATOM   3710  CD  LYS A 246      -7.328 -11.784 -33.086  1.00 51.75           C
ATOM   3711 1HD  LYS A 246      -8.038 -11.437 -32.335  1.00 51.75           H
ATOM   3712 2HD  LYS A 246      -6.511 -11.063 -33.109  1.00 51.75           H
ATOM   3713  CE  LYS A 246      -8.009 -11.836 -34.455  1.00 51.75           C
ATOM   3714 1HE  LYS A 246      -7.342 -12.300 -35.182  1.00 51.75           H
ATOM   3715 2HE  LYS A 246      -8.902 -12.458 -34.400  1.00 51.75           H
ATOM   3716  NZ  LYS A 246      -8.372 -10.474 -34.905  1.00 51.75           N
ATOM   3717 1HZ  LYS A 246      -8.843 -10.529 -35.802  1.00 51.75           H
ATOM   3718 2HZ  LYS A 246      -8.990 -10.047 -34.224  1.00 51.75           H
ATOM   3719 3HZ  LYS A 246      -7.532  -9.913 -34.998  1.00 51.75           H
ATOM   3720  HN  LYS A 246      -6.853 -15.097 -29.980  1.00 51.75           H
ATOM   3721  N   SER A 247      -2.937 -14.753 -30.547  1.00 55.65           N
ATOM   3722  CA  SER A 247      -1.749 -14.706 -29.712  1.00 55.65           C
ATOM   3723  C   SER A 247      -1.380 -13.253 -29.408  1.00 55.65           C
ATOM   3724  O   SER A 247      -0.984 -12.930 -28.289  1.00 55.65           O
ATOM   3725  HA  SER A 247      -2.019 -15.232 -28.796  1.00 55.65           H
ATOM   3726  CB  SER A 247      -0.576 -15.423 -30.383  1.00 55.65           C
ATOM   3727 1HB  SER A 247      -0.777 -16.494 -30.418  1.00 55.65           H
ATOM   3728 2HB  SER A 247      -0.485 -15.082 -31.414  1.00 55.65           H
ATOM   3729  OG  SER A 247       0.652 -15.193 -29.698  1.00 55.65           O
ATOM   3730  HG  SER A 247       0.627 -15.626 -28.797  1.00 55.65           H
ATOM   3731  HN  SER A 247      -2.817 -15.211 -31.427  1.00 55.65           H
ATOM   3732  N   SER A 248      -1.523 -12.415 -30.424  1.00 55.52           N
ATOM   3733  CA  SER A 248      -0.944 -11.083 -30.383  1.00 55.52           C
ATOM   3734  C   SER A 248      -1.440 -10.334 -29.145  1.00 55.52           C
ATOM   3735  O   SER A 248      -0.756  -9.448 -28.635  1.00 55.52           O
ATOM   3736  HA  SER A 248       0.134 -11.239 -30.330  1.00 55.52           H
ATOM   3737  CB  SER A 248      -1.282 -10.296 -31.651  1.00 55.52           C
ATOM   3738 1HB  SER A 248      -0.753  -9.343 -31.638  1.00 55.52           H
ATOM   3739 2HB  SER A 248      -0.928 -10.844 -32.524  1.00 55.52           H
ATOM   3740  OG  SER A 248      -2.682 -10.059 -31.775  1.00 55.52           O
ATOM   3741  HG  SER A 248      -2.868  -9.533 -32.604  1.00 55.52           H
ATOM   3742  HN  SER A 248      -2.023 -12.632 -31.262  1.00 55.52           H
ATOM   3743  N   LYS A 249      -2.627 -10.717 -28.697  1.00 50.93           N
ATOM   3744  CA  LYS A 249      -3.275 -10.017 -27.601  1.00 50.93           C
ATOM   3745  C   LYS A 249      -2.508 -10.287 -26.305  1.00 50.93           C
ATOM   3746  O   LYS A 249      -2.595  -9.510 -25.355  1.00 50.93           O
ATOM   3747  HA  LYS A 249      -3.222  -8.950 -27.818  1.00 50.93           H
ATOM   3748  CB  LYS A 249      -4.757 -10.391 -27.528  1.00 50.93           C
ATOM   3749 1HB  LYS A 249      -4.868 -11.472 -27.614  1.00 50.93           H
ATOM   3750 2HB  LYS A 249      -5.160 -10.106 -26.556  1.00 50.93           H
ATOM   3751  CG  LYS A 249      -5.551  -9.701 -28.639  1.00 50.93           C
ATOM   3752 1HG  LYS A 249      -5.299  -8.641 -28.667  1.00 50.93           H
ATOM   3753 2HG  LYS A 249      -5.272 -10.121 -29.605  1.00 50.93           H
ATOM   3754  CD  LYS A 249      -7.057  -9.867 -28.420  1.00 50.93           C
ATOM   3755 1HD  LYS A 249      -7.327 -10.919 -28.514  1.00 50.93           H
ATOM   3756 2HD  LYS A 249      -7.317  -9.561 -27.407  1.00 50.93           H
ATOM   3757  CE  LYS A 249      -7.852  -9.038 -29.430  1.00 50.93           C
ATOM   3758 1HE  LYS A 249      -7.495  -8.008 -29.425  1.00 50.93           H
ATOM   3759 2HE  LYS A 249      -7.692  -9.427 -30.436  1.00 50.93           H
ATOM   3760  NZ  LYS A 249      -9.296  -9.070 -29.104  1.00 50.93           N
ATOM   3761 1HZ  LYS A 249      -9.810  -8.537 -29.796  1.00 50.93           H
ATOM   3762 2HZ  LYS A 249      -9.621 -10.030 -29.107  1.00 50.93           H
ATOM   3763 3HZ  LYS A 249      -9.444  -8.665 -28.187  1.00 50.93           H
ATOM   3764  HN  LYS A 249      -3.142 -11.489 -29.069  1.00 50.93           H
ATOM   3765  N   HIS A 250      -1.774 -11.390 -26.308  1.00 53.67           N
ATOM   3766  CA  HIS A 250      -1.109 -11.849 -25.100  1.00 53.67           C
ATOM   3767  C   HIS A 250       0.027 -10.889 -24.744  1.00 53.67           C
ATOM   3768  O   HIS A 250       0.242 -10.583 -23.572  1.00 53.67           O
ATOM   3769  HA  HIS A 250      -1.854 -11.828 -24.305  1.00 53.67           H
ATOM   3770  CB  HIS A 250      -0.635 -13.296 -25.258  1.00 53.67           C
ATOM   3771 1HB  HIS A 250      -0.116 -13.395 -26.211  1.00 53.67           H
ATOM   3772 2HB  HIS A 250       0.091 -13.516 -24.475  1.00 53.67           H
ATOM   3773  CG  HIS A 250      -1.746 -14.316 -25.196  1.00 53.67           C
ATOM   3774  ND1 HIS A 250      -2.599 -14.560 -26.259  1.00 53.67           N
ATOM   3775  HD1 HIS A 250      -2.572 -14.104 -27.148  1.00 53.67           H
ATOM   3776  CD2 HIS A 250      -2.134 -15.152 -24.191  1.00 53.67           C
ATOM   3777  HD2 HIS A 250      -1.673 -15.220 -23.205  1.00 53.67           H
ATOM   3778  CE1 HIS A 250      -3.458 -15.502 -25.897  1.00 53.67           C
ATOM   3779  HE1 HIS A 250      -4.256 -15.913 -26.516  1.00 53.67           H
ATOM   3780  NE2 HIS A 250      -3.169 -15.867 -24.615  1.00 53.67           N
ATOM   3781  HN  HIS A 250      -1.632 -11.965 -27.113  1.00 53.67           H
ATOM   3782  N   LYS A 251       0.725 -10.439 -25.777  1.00 55.78           N
ATOM   3783  CA  LYS A 251       1.902  -9.610 -25.580  1.00 55.78           C
ATOM   3784  C   LYS A 251       1.504  -8.335 -24.834  1.00 55.78           C
ATOM   3785  O   LYS A 251       2.241  -7.861 -23.971  1.00 55.78           O
ATOM   3786  HA  LYS A 251       2.597 -10.172 -24.957  1.00 55.78           H
ATOM   3787  CB  LYS A 251       2.602  -9.348 -26.916  1.00 55.78           C
ATOM   3788 1HB  LYS A 251       1.861  -9.112 -27.679  1.00 55.78           H
ATOM   3789 2HB  LYS A 251       3.253  -8.479 -26.825  1.00 55.78           H
ATOM   3790  CG  LYS A 251       3.423 -10.563 -27.352  1.00 55.78           C
ATOM   3791 1HG  LYS A 251       4.129 -10.831 -26.566  1.00 55.78           H
ATOM   3792 2HG  LYS A 251       2.764 -11.420 -27.494  1.00 55.78           H
ATOM   3793  CD  LYS A 251       4.181 -10.276 -28.650  1.00 55.78           C
ATOM   3794 1HD  LYS A 251       3.471 -10.109 -29.460  1.00 55.78           H
ATOM   3795 2HD  LYS A 251       4.761  -9.359 -28.541  1.00 55.78           H
ATOM   3796  CE  LYS A 251       5.112 -11.435 -29.009  1.00 55.78           C
ATOM   3797 1HE  LYS A 251       5.966 -11.447 -28.332  1.00 55.78           H
ATOM   3798 2HE  LYS A 251       4.589 -12.383 -28.879  1.00 55.78           H
ATOM   3799  NZ  LYS A 251       5.581 -11.309 -30.407  1.00 55.78           N
ATOM   3800 1HZ  LYS A 251       6.207 -12.076 -30.624  1.00 55.78           H
ATOM   3801 2HZ  LYS A 251       4.784 -11.335 -31.034  1.00 55.78           H
ATOM   3802 3HZ  LYS A 251       6.072 -10.429 -30.521  1.00 55.78           H
ATOM   3803  HN  LYS A 251       0.498 -10.632 -26.731  1.00 55.78           H
ATOM   3804  N   ALA A 252       0.339  -7.816 -25.194  1.00 63.18           N
ATOM   3805  CA  ALA A 252      -0.096  -6.528 -24.682  1.00 63.18           C
ATOM   3806  C   ALA A 252      -0.407  -6.656 -23.189  1.00 63.18           C
ATOM   3807  O   ALA A 252      -0.395  -5.664 -22.462  1.00 63.18           O
ATOM   3808  HA  ALA A 252       0.725  -5.823 -24.814  1.00 63.18           H
ATOM   3809  CB  ALA A 252      -1.301  -6.039 -25.488  1.00 63.18           C
ATOM   3810 1HB  ALA A 252      -1.019  -5.936 -26.536  1.00 63.18           H
ATOM   3811 2HB  ALA A 252      -2.114  -6.759 -25.400  1.00 63.18           H
ATOM   3812 3HB  ALA A 252      -1.627  -5.072 -25.104  1.00 63.18           H
ATOM   3813  HN  ALA A 252      -0.300  -8.259 -25.822  1.00 63.18           H
ATOM   3814  N   LEU A 253      -0.678  -7.886 -22.777  1.00 67.96           N
ATOM   3815  CA  LEU A 253      -1.134  -8.137 -21.421  1.00 67.96           C
ATOM   3816  C   LEU A 253       0.075  -8.399 -20.521  1.00 67.96           C
ATOM   3817  O   LEU A 253      -0.024  -8.305 -19.299  1.00 67.96           O
ATOM   3818  HA  LEU A 253      -1.635  -7.234 -21.072  1.00 67.96           H
ATOM   3819  CB  LEU A 253      -2.169  -9.264 -21.404  1.00 67.96           C
ATOM   3820 1HB  LEU A 253      -1.831 -10.052 -22.076  1.00 67.96           H
ATOM   3821 2HB  LEU A 253      -2.196  -9.690 -20.401  1.00 67.96           H
ATOM   3822  CG  LEU A 253      -3.594  -8.872 -21.799  1.00 67.96           C
ATOM   3823  HG  LEU A 253      -3.564  -8.437 -22.798  1.00 67.96           H
ATOM   3824  CD1 LEU A 253      -4.502 -10.101 -21.869  1.00 67.96           C
ATOM   3825 1HD1 LEU A 253      -4.113 -10.799 -22.611  1.00 67.96           H
ATOM   3826 2HD1 LEU A 253      -4.531 -10.587 -20.894  1.00 67.96           H
ATOM   3827 3HD1 LEU A 253      -5.509  -9.794 -22.153  1.00 67.96           H
ATOM   3828  CD2 LEU A 253      -4.150  -7.802 -20.857  1.00 67.96           C
ATOM   3829 1HD2 LEU A 253      -4.164  -8.187 -19.838  1.00 67.96           H
ATOM   3830 2HD2 LEU A 253      -3.518  -6.915 -20.902  1.00 67.96           H
ATOM   3831 3HD2 LEU A 253      -5.164  -7.542 -21.161  1.00 67.96           H
ATOM   3832  HN  LEU A 253      -0.591  -8.700 -23.352  1.00 67.96           H
ATOM   3833  N   LYS A 254       1.189  -8.723 -21.161  1.00 70.76           N
ATOM   3834  CA  LYS A 254       2.317  -9.305 -20.453  1.00 70.76           C
ATOM   3835  C   LYS A 254       2.679  -8.416 -19.261  1.00 70.76           C
ATOM   3836  O   LYS A 254       2.863  -8.908 -18.149  1.00 70.76           O
ATOM   3837  HA  LYS A 254       1.999 -10.277 -20.075  1.00 70.76           H
ATOM   3838  CB  LYS A 254       3.483  -9.552 -21.413  1.00 70.76           C
ATOM   3839 1HB  LYS A 254       3.126 -10.083 -22.295  1.00 70.76           H
ATOM   3840 2HB  LYS A 254       3.884  -8.598 -21.756  1.00 70.76           H
ATOM   3841  CG  LYS A 254       4.589 -10.363 -20.735  1.00 70.76           C
ATOM   3842 1HG  LYS A 254       4.975  -9.812 -19.877  1.00 70.76           H
ATOM   3843 2HG  LYS A 254       4.177 -11.298 -20.353  1.00 70.76           H
ATOM   3844  CD  LYS A 254       5.727 -10.661 -21.712  1.00 70.76           C
ATOM   3845 1HD  LYS A 254       5.338 -11.201 -22.576  1.00 70.76           H
ATOM   3846 2HD  LYS A 254       6.147  -9.726 -22.083  1.00 70.76           H
ATOM   3847  CE  LYS A 254       6.825 -11.489 -21.039  1.00 70.76           C
ATOM   3848 1HE  LYS A 254       7.213 -10.952 -20.173  1.00 70.76           H
ATOM   3849 2HE  LYS A 254       6.408 -12.427 -20.672  1.00 70.76           H
ATOM   3850  NZ  LYS A 254       7.922 -11.766 -21.992  1.00 70.76           N
ATOM   3851 1HZ  LYS A 254       8.635 -12.323 -21.534  1.00 70.76           H
ATOM   3852 2HZ  LYS A 254       7.557 -12.275 -22.790  1.00 70.76           H
ATOM   3853 3HZ  LYS A 254       8.327 -10.891 -22.306  1.00 70.76           H
ATOM   3854  HN  LYS A 254       1.328  -8.594 -22.143  1.00 70.76           H
ATOM   3855  N   VAL A 255       2.770  -7.123 -19.535  1.00 74.83           N
ATOM   3856  CA  VAL A 255       3.212  -6.174 -18.527  1.00 74.83           C
ATOM   3857  C   VAL A 255       2.216  -6.169 -17.365  1.00 74.83           C
ATOM   3858  O   VAL A 255       2.603  -6.343 -16.211  1.00 74.83           O
ATOM   3859  HA  VAL A 255       4.180  -6.514 -18.158  1.00 74.83           H
ATOM   3860  CB  VAL A 255       3.403  -4.793 -19.156  1.00 74.83           C
ATOM   3861  HB  VAL A 255       2.447  -4.480 -19.575  1.00 74.83           H
ATOM   3862  CG1 VAL A 255       3.814  -3.762 -18.103  1.00 74.83           C
ATOM   3863 1HG1 VAL A 255       3.039  -3.694 -17.339  1.00 74.83           H
ATOM   3864 2HG1 VAL A 255       4.753  -4.069 -17.641  1.00 74.83           H
ATOM   3865 3HG1 VAL A 255       3.943  -2.790 -18.577  1.00 74.83           H
ATOM   3866  CG2 VAL A 255       4.421  -4.846 -20.297  1.00 74.83           C
ATOM   3867 1HG2 VAL A 255       5.381  -5.190 -19.912  1.00 74.83           H
ATOM   3868 2HG2 VAL A 255       4.070  -5.535 -21.066  1.00 74.83           H
ATOM   3869 3HG2 VAL A 255       4.538  -3.851 -20.727  1.00 74.83           H
ATOM   3870  HN  VAL A 255       2.549  -6.722 -20.424  1.00 74.83           H
ATOM   3871  N   THR A 256       0.953  -5.969 -17.712  1.00 74.30           N
ATOM   3872  CA  THR A 256      -0.067  -5.720 -16.708  1.00 74.30           C
ATOM   3873  C   THR A 256      -0.265  -6.958 -15.831  1.00 74.30           C
ATOM   3874  O   THR A 256      -0.532  -6.840 -14.636  1.00 74.30           O
ATOM   3875  HA  THR A 256       0.279  -4.918 -16.056  1.00 74.30           H
ATOM   3876  CB  THR A 256      -1.342  -5.277 -17.429  1.00 74.30           C
ATOM   3877  HB  THR A 256      -2.195  -5.280 -16.750  1.00 74.30           H
ATOM   3878  OG1 THR A 256      -1.437  -6.163 -18.541  1.00 74.30           O
ATOM   3879  HG1 THR A 256      -1.668  -7.083 -18.226  1.00 74.30           H
ATOM   3880  CG2 THR A 256      -1.203  -3.893 -18.066  1.00 74.30           C
ATOM   3881 1HG2 THR A 256      -0.393  -3.908 -18.795  1.00 74.30           H
ATOM   3882 2HG2 THR A 256      -0.982  -3.157 -17.293  1.00 74.30           H
ATOM   3883 3HG2 THR A 256      -2.135  -3.627 -18.565  1.00 74.30           H
ATOM   3884  HN  THR A 256       0.625  -5.974 -18.656  1.00 74.30           H
ATOM   3885  N   ILE A 257      -0.127  -8.117 -16.458  1.00 77.25           N
ATOM   3886  CA  ILE A 257      -0.246  -9.375 -15.741  1.00 77.25           C
ATOM   3887  C   ILE A 257       0.847  -9.454 -14.673  1.00 77.25           C
ATOM   3888  O   ILE A 257       0.569  -9.771 -13.517  1.00 77.25           O
ATOM   3889  HA  ILE A 257      -1.216  -9.377 -15.243  1.00 77.25           H
ATOM   3890  CB  ILE A 257      -0.236 -10.552 -16.718  1.00 77.25           C
ATOM   3891  HB  ILE A 257       0.597 -10.417 -17.407  1.00 77.25           H
ATOM   3892  CG1 ILE A 257      -1.516 -10.578 -17.557  1.00 77.25           C
ATOM   3893 1HG1 ILE A 257      -2.374 -10.763 -16.911  1.00 77.25           H
ATOM   3894 2HG1 ILE A 257      -1.670  -9.604 -18.022  1.00 77.25           H
ATOM   3895  CG2 ILE A 257      -0.006 -11.874 -15.983  1.00 77.25           C
ATOM   3896 1HG2 ILE A 257       0.954 -11.840 -15.467  1.00 77.25           H
ATOM   3897 2HG2 ILE A 257      -0.803 -12.029 -15.256  1.00 77.25           H
ATOM   3898 3HG2 ILE A 257      -0.004 -12.693 -16.701  1.00 77.25           H
ATOM   3899  CD1 ILE A 257      -1.441 -11.659 -18.637  1.00 77.25           C
ATOM   3900 1HD1 ILE A 257      -0.596 -11.457 -19.295  1.00 77.25           H
ATOM   3901 2HD1 ILE A 257      -1.311 -12.634 -18.167  1.00 77.25           H
ATOM   3902 3HD1 ILE A 257      -2.363 -11.656 -19.218  1.00 77.25           H
ATOM   3903  HN  ILE A 257       0.063  -8.204 -17.436  1.00 77.25           H
ATOM   3904  N   THR A 258       2.067  -9.160 -15.097  1.00 81.69           N
ATOM   3905  CA  THR A 258       3.218  -9.298 -14.221  1.00 81.69           C
ATOM   3906  C   THR A 258       3.072  -8.388 -13.000  1.00 81.69           C
ATOM   3907  O   THR A 258       3.272  -8.825 -11.868  1.00 81.69           O
ATOM   3908  HA  THR A 258       3.249 -10.324 -13.854  1.00 81.69           H
ATOM   3909  CB  THR A 258       4.476  -9.013 -15.044  1.00 81.69           C
ATOM   3910  HB  THR A 258       4.521  -7.963 -15.335  1.00 81.69           H
ATOM   3911  OG1 THR A 258       4.407  -9.946 -16.119  1.00 81.69           O
ATOM   3912  HG1 THR A 258       3.991  -9.516 -16.920  1.00 81.69           H
ATOM   3913  CG2 THR A 258       5.759  -9.392 -14.303  1.00 81.69           C
ATOM   3914 1HG2 THR A 258       5.744 -10.457 -14.072  1.00 81.69           H
ATOM   3915 2HG2 THR A 258       5.827  -8.820 -13.378  1.00 81.69           H
ATOM   3916 3HG2 THR A 258       6.621  -9.169 -14.932  1.00 81.69           H
ATOM   3917  HN  THR A 258       2.275  -8.832 -16.019  1.00 81.69           H
ATOM   3918  N   VAL A 259       2.723  -7.139 -13.271  1.00 81.00           N
ATOM   3919  CA  VAL A 259       2.593  -6.152 -12.213  1.00 81.00           C
ATOM   3920  C   VAL A 259       1.549  -6.629 -11.202  1.00 81.00           C
ATOM   3921  O   VAL A 259       1.759  -6.531  -9.994  1.00 81.00           O
ATOM   3922  HA  VAL A 259       3.558  -6.077 -11.712  1.00 81.00           H
ATOM   3923  CB  VAL A 259       2.263  -4.783 -12.812  1.00 81.00           C
ATOM   3924  HB  VAL A 259       1.403  -4.904 -13.472  1.00 81.00           H
ATOM   3925  CG1 VAL A 259       1.879  -3.784 -11.719  1.00 81.00           C
ATOM   3926 1HG1 VAL A 259       1.004  -4.151 -11.182  1.00 81.00           H
ATOM   3927 2HG1 VAL A 259       2.710  -3.670 -11.023  1.00 81.00           H
ATOM   3928 3HG1 VAL A 259       1.649  -2.820 -12.172  1.00 81.00           H
ATOM   3929  CG2 VAL A 259       3.428  -4.256 -13.652  1.00 81.00           C
ATOM   3930 1HG2 VAL A 259       4.313  -4.158 -13.023  1.00 81.00           H
ATOM   3931 2HG2 VAL A 259       3.635  -4.953 -14.464  1.00 81.00           H
ATOM   3932 3HG2 VAL A 259       3.167  -3.282 -14.065  1.00 81.00           H
ATOM   3933  HN  VAL A 259       2.531  -6.799 -14.192  1.00 81.00           H
ATOM   3934  N   LEU A 260       0.446  -7.136 -11.732  1.00 77.96           N
ATOM   3935  CA  LEU A 260      -0.658  -7.570 -10.893  1.00 77.96           C
ATOM   3936  C   LEU A 260      -0.189  -8.716  -9.994  1.00 77.96           C
ATOM   3937  O   LEU A 260      -0.411  -8.691  -8.784  1.00 77.96           O
ATOM   3938  HA  LEU A 260      -0.938  -6.727 -10.260  1.00 77.96           H
ATOM   3939  CB  LEU A 260      -1.877  -7.919 -11.748  1.00 77.96           C
ATOM   3940 1HB  LEU A 260      -2.039  -7.110 -12.462  1.00 77.96           H
ATOM   3941 2HB  LEU A 260      -1.647  -8.813 -12.327  1.00 77.96           H
ATOM   3942  CG  LEU A 260      -3.183  -8.159 -10.988  1.00 77.96           C
ATOM   3943  HG  LEU A 260      -2.940  -8.596 -10.020  1.00 77.96           H
ATOM   3944  CD1 LEU A 260      -3.912  -6.841 -10.719  1.00 77.96           C
ATOM   3945 1HD1 LEU A 260      -3.274  -6.189 -10.121  1.00 77.96           H
ATOM   3946 2HD1 LEU A 260      -4.143  -6.353 -11.666  1.00 77.96           H
ATOM   3947 3HD1 LEU A 260      -4.836  -7.041 -10.177  1.00 77.96           H
ATOM   3948  CD2 LEU A 260      -4.071  -9.163 -11.727  1.00 77.96           C
ATOM   3949 1HD2 LEU A 260      -4.309  -8.777 -12.718  1.00 77.96           H
ATOM   3950 2HD2 LEU A 260      -3.543 -10.112 -11.824  1.00 77.96           H
ATOM   3951 3HD2 LEU A 260      -4.992  -9.316 -11.165  1.00 77.96           H
ATOM   3952  HN  LEU A 260       0.300  -7.252 -12.715  1.00 77.96           H
ATOM   3953  N   THR A 261       0.450  -9.693 -10.620  1.00 84.96           N
ATOM   3954  CA  THR A 261       0.843 -10.902  -9.916  1.00 84.96           C
ATOM   3955  C   THR A 261       1.797 -10.564  -8.768  1.00 84.96           C
ATOM   3956  O   THR A 261       1.639 -11.066  -7.656  1.00 84.96           O
ATOM   3957  HA  THR A 261      -0.048 -11.345  -9.471  1.00 84.96           H
ATOM   3958  CB  THR A 261       1.441 -11.871 -10.937  1.00 84.96           C
ATOM   3959  HB  THR A 261       2.356 -11.466 -11.369  1.00 84.96           H
ATOM   3960  OG1 THR A 261       0.378 -12.104 -11.858  1.00 84.96           O
ATOM   3961  HG1 THR A 261       0.398 -11.417 -12.584  1.00 84.96           H
ATOM   3962  CG2 THR A 261       1.725 -13.250 -10.339  1.00 84.96           C
ATOM   3963 1HG2 THR A 261       0.796 -13.684  -9.968  1.00 84.96           H
ATOM   3964 2HG2 THR A 261       2.433 -13.151  -9.517  1.00 84.96           H
ATOM   3965 3HG2 THR A 261       2.148 -13.899 -11.107  1.00 84.96           H
ATOM   3966  HN  THR A 261       0.698  -9.668 -11.588  1.00 84.96           H
ATOM   3967  N   VAL A 262       2.767  -9.715  -9.078  1.00 87.81           N
ATOM   3968  CA  VAL A 262       3.775  -9.343  -8.100  1.00 87.81           C
ATOM   3969  C   VAL A 262       3.103  -8.626  -6.928  1.00 87.81           C
ATOM   3970  O   VAL A 262       3.440  -8.870  -5.770  1.00 87.81           O
ATOM   3971  HA  VAL A 262       4.233 -10.262  -7.734  1.00 87.81           H
ATOM   3972  CB  VAL A 262       4.866  -8.503  -8.768  1.00 87.81           C
ATOM   3973  HB  VAL A 262       4.384  -7.664  -9.269  1.00 87.81           H
ATOM   3974  CG1 VAL A 262       5.835  -7.937  -7.728  1.00 87.81           C
ATOM   3975 1HG1 VAL A 262       5.288  -7.306  -7.028  1.00 87.81           H
ATOM   3976 2HG1 VAL A 262       6.307  -8.756  -7.187  1.00 87.81           H
ATOM   3977 3HG1 VAL A 262       6.600  -7.344  -8.230  1.00 87.81           H
ATOM   3978  CG2 VAL A 262       5.613  -9.317  -9.827  1.00 87.81           C
ATOM   3979 1HG2 VAL A 262       6.077 -10.184  -9.359  1.00 87.81           H
ATOM   3980 2HG2 VAL A 262       4.910  -9.649 -10.592  1.00 87.81           H
ATOM   3981 3HG2 VAL A 262       6.382  -8.696 -10.286  1.00 87.81           H
ATOM   3982  HN  VAL A 262       2.869  -9.286  -9.975  1.00 87.81           H
ATOM   3983  N   PHE A 263       2.164  -7.756  -7.268  1.00 83.74           N
ATOM   3984  CA  PHE A 263       1.448  -6.995  -6.258  1.00 83.74           C
ATOM   3985  C   PHE A 263       0.707  -7.924  -5.294  1.00 83.74           C
ATOM   3986  O   PHE A 263       0.890  -7.838  -4.081  1.00 83.74           O
ATOM   3987  HA  PHE A 263       2.187  -6.415  -5.705  1.00 83.74           H
ATOM   3988  CB  PHE A 263       0.427  -6.125  -6.994  1.00 83.74           C
ATOM   3989 1HB  PHE A 263       0.952  -5.497  -7.715  1.00 83.74           H
ATOM   3990 2HB  PHE A 263      -0.243  -6.770  -7.562  1.00 83.74           H
ATOM   3991  CG  PHE A 263      -0.408  -5.231  -6.074  1.00 83.74           C
ATOM   3992  CD1 PHE A 263      -1.688  -5.574  -5.772  1.00 83.74           C
ATOM   3993  HD1 PHE A 263      -2.120  -6.486  -6.185  1.00 83.74           H
ATOM   3994  CD2 PHE A 263       0.131  -4.094  -5.559  1.00 83.74           C
ATOM   3995  HD2 PHE A 263       1.158  -3.819  -5.801  1.00 83.74           H
ATOM   3996  CE1 PHE A 263      -2.463  -4.745  -4.918  1.00 83.74           C
ATOM   3997  HE1 PHE A 263      -3.489  -5.020  -4.676  1.00 83.74           H
ATOM   3998  CE2 PHE A 263      -0.643  -3.265  -4.705  1.00 83.74           C
ATOM   3999  HE2 PHE A 263      -0.211  -2.353  -4.292  1.00 83.74           H
ATOM   4000  CZ  PHE A 263      -1.924  -3.608  -4.403  1.00 83.74           C
ATOM   4001  HZ  PHE A 263      -2.519  -2.971  -3.747  1.00 83.74           H
ATOM   4002  HN  PHE A 263       1.891  -7.568  -8.211  1.00 83.74           H
ATOM   4003  N   VAL A 264      -0.113  -8.790  -5.870  1.00 87.35           N
ATOM   4004  CA  VAL A 264      -0.973  -9.650  -5.075  1.00 87.35           C
ATOM   4005  C   VAL A 264      -0.111 -10.508  -4.147  1.00 87.35           C
ATOM   4006  O   VAL A 264      -0.432 -10.670  -2.970  1.00 87.35           O
ATOM   4007  HA  VAL A 264      -1.610  -9.006  -4.467  1.00 87.35           H
ATOM   4008  CB  VAL A 264      -1.875 -10.479  -5.990  1.00 87.35           C
ATOM   4009  HB  VAL A 264      -1.240 -10.987  -6.716  1.00 87.35           H
ATOM   4010  CG1 VAL A 264      -2.628 -11.549  -5.196  1.00 87.35           C
ATOM   4011 1HG1 VAL A 264      -1.912 -12.215  -4.714  1.00 87.35           H
ATOM   4012 2HG1 VAL A 264      -3.246 -11.070  -4.437  1.00 87.35           H
ATOM   4013 3HG1 VAL A 264      -3.261 -12.124  -5.871  1.00 87.35           H
ATOM   4014  CG2 VAL A 264      -2.847  -9.584  -6.761  1.00 87.35           C
ATOM   4015 1HG2 VAL A 264      -3.473  -9.036  -6.057  1.00 87.35           H
ATOM   4016 2HG2 VAL A 264      -2.284  -8.877  -7.371  1.00 87.35           H
ATOM   4017 3HG2 VAL A 264      -3.476 -10.199  -7.404  1.00 87.35           H
ATOM   4018  HN  VAL A 264      -0.195  -8.910  -6.860  1.00 87.35           H
ATOM   4019  N   LEU A 265       0.965 -11.035  -4.711  1.00 88.89           N
ATOM   4020  CA  LEU A 265       1.816 -11.960  -3.981  1.00 88.89           C
ATOM   4021  C   LEU A 265       2.460 -11.230  -2.801  1.00 88.89           C
ATOM   4022  O   LEU A 265       2.619 -11.803  -1.724  1.00 88.89           O
ATOM   4023  HA  LEU A 265       1.178 -12.752  -3.591  1.00 88.89           H
ATOM   4024  CB  LEU A 265       2.826 -12.616  -4.924  1.00 88.89           C
ATOM   4025 1HB  LEU A 265       3.303 -11.834  -5.515  1.00 88.89           H
ATOM   4026 2HB  LEU A 265       3.607 -13.081  -4.322  1.00 88.89           H
ATOM   4027  CG  LEU A 265       2.265 -13.669  -5.882  1.00 88.89           C
ATOM   4028  HG  LEU A 265       1.463 -13.211  -6.461  1.00 88.89           H
ATOM   4029  CD1 LEU A 265       3.332 -14.132  -6.875  1.00 88.89           C
ATOM   4030 1HD1 LEU A 265       3.680 -13.279  -7.458  1.00 88.89           H
ATOM   4031 2HD1 LEU A 265       4.171 -14.566  -6.331  1.00 88.89           H
ATOM   4032 3HD1 LEU A 265       2.906 -14.880  -7.544  1.00 88.89           H
ATOM   4033  CD2 LEU A 265       1.653 -14.840  -5.111  1.00 88.89           C
ATOM   4034 1HD2 LEU A 265       2.418 -15.306  -4.490  1.00 88.89           H
ATOM   4035 2HD2 LEU A 265       0.844 -14.476  -4.478  1.00 88.89           H
ATOM   4036 3HD2 LEU A 265       1.261 -15.574  -5.815  1.00 88.89           H
ATOM   4037  HN  LEU A 265       1.258 -10.840  -5.647  1.00 88.89           H
ATOM   4038  N   SER A 266       2.815  -9.977  -3.043  1.00 90.32           N
ATOM   4039  CA  SER A 266       3.528  -9.195  -2.048  1.00 90.32           C
ATOM   4040  C   SER A 266       2.556  -8.704  -0.973  1.00 90.32           C
ATOM   4041  O   SER A 266       2.926  -8.582   0.194  1.00 90.32           O
ATOM   4042  HA  SER A 266       4.262  -9.876  -1.617  1.00 90.32           H
ATOM   4043  CB  SER A 266       4.250  -8.010  -2.692  1.00 90.32           C
ATOM   4044 1HB  SER A 266       4.787  -7.452  -1.925  1.00 90.32           H
ATOM   4045 2HB  SER A 266       4.995  -8.378  -3.397  1.00 90.32           H
ATOM   4046  OG  SER A 266       3.348  -7.138  -3.368  1.00 90.32           O
ATOM   4047  HG  SER A 266       3.289  -7.388  -4.334  1.00 90.32           H
ATOM   4048  HN  SER A 266       2.623  -9.497  -3.899  1.00 90.32           H
ATOM   4049  N   GLN A 267       1.333  -8.435  -1.405  1.00 85.44           N
ATOM   4050  CA  GLN A 267       0.360  -7.786  -0.542  1.00 85.44           C
ATOM   4051  C   GLN A 267      -0.381  -8.827   0.300  1.00 85.44           C
ATOM   4052  O   GLN A 267      -0.834  -8.529   1.403  1.00 85.44           O
ATOM   4053  HA  GLN A 267       0.941  -7.131   0.107  1.00 85.44           H
ATOM   4054  CB  GLN A 267      -0.620  -6.942  -1.359  1.00 85.44           C
ATOM   4055 1HB  GLN A 267      -1.083  -7.560  -2.129  1.00 85.44           H
ATOM   4056 2HB  GLN A 267      -1.422  -6.583  -0.714  1.00 85.44           H
ATOM   4057  CG  GLN A 267       0.090  -5.754  -2.011  1.00 85.44           C
ATOM   4058 1HG  GLN A 267       0.900  -6.113  -2.645  1.00 85.44           H
ATOM   4059 2HG  GLN A 267      -0.607  -5.218  -2.656  1.00 85.44           H
ATOM   4060  CD  GLN A 267       0.647  -4.801  -0.951  1.00 85.44           C
ATOM   4061  OE1 GLN A 267       0.074  -4.604   0.107  1.00 85.44           O
ATOM   4062  NE2 GLN A 267       1.794  -4.222  -1.295  1.00 85.44           N
ATOM   4063 1HE2 GLN A 267       2.213  -4.427  -2.179  1.00 85.44           H
ATOM   4064 2HE2 GLN A 267       2.239  -3.582  -0.668  1.00 85.44           H
ATOM   4065  HN  GLN A 267       1.004  -8.654  -2.324  1.00 85.44           H
ATOM   4066  N   PHE A 268      -0.481 -10.026  -0.254  1.00 91.45           N
ATOM   4067  CA  PHE A 268      -1.351 -11.042   0.314  1.00 91.45           C
ATOM   4068  C   PHE A 268      -0.948 -11.365   1.755  1.00 91.45           C
ATOM   4069  O   PHE A 268      -1.768 -11.274   2.667  1.00 91.45           O
ATOM   4070  HA  PHE A 268      -2.365 -10.643   0.303  1.00 91.45           H
ATOM   4071  CB  PHE A 268      -1.188 -12.300  -0.542  1.00 91.45           C
ATOM   4072 1HB  PHE A 268      -1.420 -12.054  -1.578  1.00 91.45           H
ATOM   4073 2HB  PHE A 268      -0.145 -12.614  -0.514  1.00 91.45           H
ATOM   4074  CG  PHE A 268      -2.070 -13.470  -0.102  1.00 91.45           C
ATOM   4075  CD1 PHE A 268      -1.541 -14.478   0.643  1.00 91.45           C
ATOM   4076  HD1 PHE A 268      -0.489 -14.451   0.926  1.00 91.45           H
ATOM   4077  CD2 PHE A 268      -3.383 -13.503  -0.456  1.00 91.45           C
ATOM   4078  HD2 PHE A 268      -3.807 -12.696  -1.053  1.00 91.45           H
ATOM   4079  CE1 PHE A 268      -2.359 -15.564   1.051  1.00 91.45           C
ATOM   4080  HE1 PHE A 268      -1.935 -16.372   1.648  1.00 91.45           H
ATOM   4081  CE2 PHE A 268      -4.201 -14.590  -0.048  1.00 91.45           C
ATOM   4082  HE2 PHE A 268      -5.253 -14.616  -0.332  1.00 91.45           H
ATOM   4083  CZ  PHE A 268      -3.672 -15.597   0.697  1.00 91.45           C
ATOM   4084  HZ  PHE A 268      -4.300 -16.431   1.010  1.00 91.45           H
ATOM   4085  HN  PHE A 268       0.018 -10.307  -1.074  1.00 91.45           H
ATOM   4086  N   PRO A 269       0.316 -11.747   1.984  1.00 94.78           N
ATOM   4087  CA  PRO A 269       0.758 -12.124   3.329  1.00 94.78           C
ATOM   4088  C   PRO A 269       0.439 -11.055   4.361  1.00 94.78           C
ATOM   4089  O   PRO A 269      -0.016 -11.365   5.461  1.00 94.78           O
ATOM   4090  HA  PRO A 269       0.222 -13.012   3.664  1.00 94.78           H
ATOM   4091  CB  PRO A 269       2.266 -12.329   3.171  1.00 94.78           C
ATOM   4092 1HB  PRO A 269       2.820 -11.416   3.387  1.00 94.78           H
ATOM   4093 2HB  PRO A 269       2.640 -13.096   3.849  1.00 94.78           H
ATOM   4094  CG  PRO A 269       2.414 -12.746   1.712  1.00 94.78           C
ATOM   4095 1HG  PRO A 269       3.430 -12.590   1.348  1.00 94.78           H
ATOM   4096 2HG  PRO A 269       2.197 -13.805   1.570  1.00 94.78           H
ATOM   4097  CD  PRO A 269       1.409 -11.855   1.001  1.00 94.78           C
ATOM   4098 1HD  PRO A 269       1.830 -10.879   0.763  1.00 94.78           H
ATOM   4099 2HD  PRO A 269       1.075 -12.293   0.060  1.00 94.78           H
ATOM   4100  N   TYR A 270       0.689  -9.812   3.976  1.00 92.19           N
ATOM   4101  CA  TYR A 270       0.499  -8.694   4.885  1.00 92.19           C
ATOM   4102  C   TYR A 270      -0.973  -8.547   5.273  1.00 92.19           C
ATOM   4103  O   TYR A 270      -1.293  -8.343   6.443  1.00 92.19           O
ATOM   4104  HA  TYR A 270       1.087  -8.887   5.782  1.00 92.19           H
ATOM   4105  CB  TYR A 270       0.939  -7.447   4.116  1.00 92.19           C
ATOM   4106 1HB  TYR A 270       2.008  -7.513   3.917  1.00 92.19           H
ATOM   4107 2HB  TYR A 270       0.435  -7.432   3.149  1.00 92.19           H
ATOM   4108  CG  TYR A 270       0.650  -6.133   4.845  1.00 92.19           C
ATOM   4109  CD1 TYR A 270      -0.154  -5.179   4.255  1.00 92.19           C
ATOM   4110  HD1 TYR A 270      -0.583  -5.361   3.270  1.00 92.19           H
ATOM   4111  CD2 TYR A 270       1.195  -5.902   6.092  1.00 92.19           C
ATOM   4112  HD2 TYR A 270       1.830  -6.656   6.557  1.00 92.19           H
ATOM   4113  CE1 TYR A 270      -0.425  -3.942   4.941  1.00 92.19           C
ATOM   4114  HE1 TYR A 270      -1.058  -3.180   4.487  1.00 92.19           H
ATOM   4115  CE2 TYR A 270       0.923  -4.665   6.778  1.00 92.19           C
ATOM   4116  HE2 TYR A 270       1.347  -4.470   7.763  1.00 92.19           H
ATOM   4117  CZ  TYR A 270       0.127  -3.747   6.169  1.00 92.19           C
ATOM   4118  OH  TYR A 270      -0.130  -2.579   6.817  1.00 92.19           O
ATOM   4119  HH  TYR A 270       0.238  -2.616   7.746  1.00 92.19           H
ATOM   4120  HN  TYR A 270       1.015  -9.565   3.063  1.00 92.19           H
ATOM   4121  N   ASN A 271      -1.831  -8.657   4.269  1.00 89.78           N
ATOM   4122  CA  ASN A 271      -3.255  -8.453   4.475  1.00 89.78           C
ATOM   4123  C   ASN A 271      -3.817  -9.612   5.301  1.00 89.78           C
ATOM   4124  O   ASN A 271      -4.824  -9.456   5.991  1.00 89.78           O
ATOM   4125  HA  ASN A 271      -3.335  -7.496   4.991  1.00 89.78           H
ATOM   4126  CB  ASN A 271      -4.004  -8.414   3.142  1.00 89.78           C
ATOM   4127 1HB  ASN A 271      -3.634  -9.205   2.489  1.00 89.78           H
ATOM   4128 2HB  ASN A 271      -5.063  -8.610   3.311  1.00 89.78           H
ATOM   4129  CG  ASN A 271      -3.834  -7.057   2.456  1.00 89.78           C
ATOM   4130  OD1 ASN A 271      -4.363  -6.045   2.885  1.00 89.78           O
ATOM   4131  ND2 ASN A 271      -3.068  -7.093   1.369  1.00 89.78           N
ATOM   4132 1HD2 ASN A 271      -2.663  -7.958   1.071  1.00 89.78           H
ATOM   4133 2HD2 ASN A 271      -2.896  -6.256   0.851  1.00 89.78           H
ATOM   4134  HN  ASN A 271      -1.568  -8.880   3.330  1.00 89.78           H
ATOM   4135  N   CYS A 272      -3.143 -10.748   5.203  1.00 94.87           N
ATOM   4136  CA  CYS A 272      -3.494 -11.899   6.017  1.00 94.87           C
ATOM   4137  C   CYS A 272      -3.341 -11.512   7.489  1.00 94.87           C
ATOM   4138  O   CYS A 272      -4.233 -11.765   8.297  1.00 94.87           O
ATOM   4139  HA  CYS A 272      -4.532 -12.141   5.786  1.00 94.87           H
ATOM   4140  CB  CYS A 272      -2.651 -13.124   5.658  1.00 94.87           C
ATOM   4141 1HB  CYS A 272      -1.594 -12.857   5.646  1.00 94.87           H
ATOM   4142 2HB  CYS A 272      -2.775 -13.897   6.417  1.00 94.87           H
ATOM   4143  SG  CYS A 272      -3.151 -13.771   4.021  1.00 94.87           S
ATOM   4144  HG  CYS A 272      -2.555 -12.820   3.308  1.00 94.87           H
ATOM   4145  HN  CYS A 272      -2.371 -10.889   4.583  1.00 94.87           H
ATOM   4146  N   ILE A 273      -2.203 -10.904   7.792  1.00 93.87           N
ATOM   4147  CA  ILE A 273      -1.906 -10.513   9.160  1.00 93.87           C
ATOM   4148  C   ILE A 273      -2.842  -9.377   9.576  1.00 93.87           C
ATOM   4149  O   ILE A 273      -3.317  -9.343  10.710  1.00 93.87           O
ATOM   4150  HA  ILE A 273      -2.104 -11.375   9.797  1.00 93.87           H
ATOM   4151  CB  ILE A 273      -0.421 -10.172   9.308  1.00 93.87           C
ATOM   4152  HB  ILE A 273      -0.181  -9.377   8.603  1.00 93.87           H
ATOM   4153  CG1 ILE A 273       0.455 -11.374   8.950  1.00 93.87           C
ATOM   4154 1HG1 ILE A 273       0.280 -11.661   7.914  1.00 93.87           H
ATOM   4155 2HG1 ILE A 273       1.507 -11.098   9.031  1.00 93.87           H
ATOM   4156  CG2 ILE A 273      -0.119  -9.639  10.710  1.00 93.87           C
ATOM   4157 1HG2 ILE A 273      -0.704  -8.737  10.890  1.00 93.87           H
ATOM   4158 2HG2 ILE A 273      -0.380 -10.395  11.450  1.00 93.87           H
ATOM   4159 3HG2 ILE A 273       0.943  -9.405  10.788  1.00 93.87           H
ATOM   4160  CD1 ILE A 273       0.162 -12.560   9.871  1.00 93.87           C
ATOM   4161 1HD1 ILE A 273       0.362 -12.277  10.904  1.00 93.87           H
ATOM   4162 2HD1 ILE A 273      -0.885 -12.849   9.769  1.00 93.87           H
ATOM   4163 3HD1 ILE A 273       0.799 -13.401   9.595  1.00 93.87           H
ATOM   4164  HN  ILE A 273      -1.494 -10.680   7.124  1.00 93.87           H
ATOM   4165  N   LEU A 274      -3.079  -8.474   8.635  1.00 90.70           N
ATOM   4166  CA  LEU A 274      -3.976  -7.357   8.880  1.00 90.70           C
ATOM   4167  C   LEU A 274      -5.343  -7.892   9.310  1.00 90.70           C
ATOM   4168  O   LEU A 274      -5.980  -7.332  10.202  1.00 90.70           O
ATOM   4169  HA  LEU A 274      -3.558  -6.776   9.701  1.00 90.70           H
ATOM   4170  CB  LEU A 274      -4.032  -6.438   7.658  1.00 90.70           C
ATOM   4171 1HB  LEU A 274      -3.959  -7.053   6.761  1.00 90.70           H
ATOM   4172 2HB  LEU A 274      -5.010  -5.957   7.635  1.00 90.70           H
ATOM   4173  CG  LEU A 274      -2.958  -5.351   7.586  1.00 90.70           C
ATOM   4174  HG  LEU A 274      -1.981  -5.833   7.630  1.00 90.70           H
ATOM   4175  CD1 LEU A 274      -3.029  -4.596   6.257  1.00 90.70           C
ATOM   4176 1HD1 LEU A 274      -2.876  -5.295   5.434  1.00 90.70           H
ATOM   4177 2HD1 LEU A 274      -4.008  -4.127   6.157  1.00 90.70           H
ATOM   4178 3HD1 LEU A 274      -2.255  -3.830   6.232  1.00 90.70           H
ATOM   4179  CD2 LEU A 274      -3.051  -4.407   8.786  1.00 90.70           C
ATOM   4180 1HD2 LEU A 274      -4.031  -3.930   8.798  1.00 90.70           H
ATOM   4181 2HD2 LEU A 274      -2.913  -4.975   9.706  1.00 90.70           H
ATOM   4182 3HD2 LEU A 274      -2.276  -3.645   8.710  1.00 90.70           H
ATOM   4183  HN  LEU A 274      -2.671  -8.496   7.723  1.00 90.70           H
ATOM   4184  N   LEU A 275      -5.755  -8.968   8.657  1.00 92.94           N
ATOM   4185  CA  LEU A 275      -7.050  -9.564   8.937  1.00 92.94           C
ATOM   4186  C   LEU A 275      -7.078 -10.052  10.387  1.00 92.94           C
ATOM   4187  O   LEU A 275      -8.038  -9.798  11.113  1.00 92.94           O
ATOM   4188  HA  LEU A 275      -7.801  -8.783   8.821  1.00 92.94           H
ATOM   4189  CB  LEU A 275      -7.370 -10.656   7.915  1.00 92.94           C
ATOM   4190 1HB  LEU A 275      -7.341 -10.214   6.919  1.00 92.94           H
ATOM   4191 2HB  LEU A 275      -6.580 -11.406   7.954  1.00 92.94           H
ATOM   4192  CG  LEU A 275      -8.715 -11.364   8.088  1.00 92.94           C
ATOM   4193  HG  LEU A 275      -8.757 -11.776   9.097  1.00 92.94           H
ATOM   4194  CD1 LEU A 275      -9.876 -10.377   7.955  1.00 92.94           C
ATOM   4195 1HD1 LEU A 275      -9.786  -9.605   8.719  1.00 92.94           H
ATOM   4196 2HD1 LEU A 275      -9.849  -9.916   6.967  1.00 92.94           H
ATOM   4197 3HD1 LEU A 275     -10.820 -10.906   8.082  1.00 92.94           H
ATOM   4198  CD2 LEU A 275      -8.846 -12.538   7.116  1.00 92.94           C
ATOM   4199 1HD2 LEU A 275      -8.774 -12.172   6.092  1.00 92.94           H
ATOM   4200 2HD2 LEU A 275      -8.047 -13.256   7.302  1.00 92.94           H
ATOM   4201 3HD2 LEU A 275      -9.811 -13.024   7.260  1.00 92.94           H
ATOM   4202  HN  LEU A 275      -5.222  -9.430   7.948  1.00 92.94           H
ATOM   4203  N   VAL A 276      -6.014 -10.745  10.766  1.00 94.83           N
ATOM   4204  CA  VAL A 276      -5.909 -11.280  12.113  1.00 94.83           C
ATOM   4205  C   VAL A 276      -5.998 -10.133  13.121  1.00 94.83           C
ATOM   4206  O   VAL A 276      -6.729 -10.222  14.106  1.00 94.83           O
ATOM   4207  HA  VAL A 276      -6.756 -11.949  12.268  1.00 94.83           H
ATOM   4208  CB  VAL A 276      -4.625 -12.100  12.252  1.00 94.83           C
ATOM   4209  HB  VAL A 276      -3.788 -11.464  11.965  1.00 94.83           H
ATOM   4210  CG1 VAL A 276      -4.408 -12.537  13.702  1.00 94.83           C
ATOM   4211 1HG1 VAL A 276      -4.331 -11.656  14.339  1.00 94.83           H
ATOM   4212 2HG1 VAL A 276      -5.250 -13.148  14.027  1.00 94.83           H
ATOM   4213 3HG1 VAL A 276      -3.489 -13.118  13.772  1.00 94.83           H
ATOM   4214  CG2 VAL A 276      -4.642 -13.308  11.312  1.00 94.83           C
ATOM   4215 1HG2 VAL A 276      -5.492 -13.946  11.555  1.00 94.83           H
ATOM   4216 2HG2 VAL A 276      -4.727 -12.965  10.281  1.00 94.83           H
ATOM   4217 3HG2 VAL A 276      -3.718 -13.873  11.431  1.00 94.83           H
ATOM   4218  HN  VAL A 276      -5.234 -10.942  10.171  1.00 94.83           H
ATOM   4219  N   GLN A 277      -5.243  -9.081  12.839  1.00 91.39           N
ATOM   4220  CA  GLN A 277      -5.200  -7.931  13.727  1.00 91.39           C
ATOM   4221  C   GLN A 277      -6.584  -7.288  13.830  1.00 91.39           C
ATOM   4222  O   GLN A 277      -6.968  -6.798  14.891  1.00 91.39           O
ATOM   4223  HA  GLN A 277      -4.903  -8.327  14.699  1.00 91.39           H
ATOM   4224  CB  GLN A 277      -4.156  -6.915  13.259  1.00 91.39           C
ATOM   4225 1HB  GLN A 277      -4.272  -6.736  12.190  1.00 91.39           H
ATOM   4226 2HB  GLN A 277      -4.321  -5.962  13.761  1.00 91.39           H
ATOM   4227  CG  GLN A 277      -2.739  -7.412  13.548  1.00 91.39           C
ATOM   4228 1HG  GLN A 277      -2.649  -7.675  14.602  1.00 91.39           H
ATOM   4229 2HG  GLN A 277      -2.544  -8.319  12.976  1.00 91.39           H
ATOM   4230  CD  GLN A 277      -1.700  -6.346  13.193  1.00 91.39           C
ATOM   4231  OE1 GLN A 277      -1.928  -5.470  12.376  1.00 91.39           O
ATOM   4232  NE2 GLN A 277      -0.552  -6.469  13.852  1.00 91.39           N
ATOM   4233 1HE2 GLN A 277      -0.430  -7.212  14.511  1.00 91.39           H
ATOM   4234 2HE2 GLN A 277       0.190  -5.819  13.689  1.00 91.39           H
ATOM   4235  HN  GLN A 277      -4.669  -9.006  12.024  1.00 91.39           H
ATOM   4236  N   THR A 278      -7.296  -7.310  12.713  1.00 92.49           N
ATOM   4237  CA  THR A 278      -8.611  -6.696  12.651  1.00 92.49           C
ATOM   4238  C   THR A 278      -9.593  -7.446  13.553  1.00 92.49           C
ATOM   4239  O   THR A 278     -10.362  -6.828  14.289  1.00 92.49           O
ATOM   4240  HA  THR A 278      -8.534  -5.679  13.037  1.00 92.49           H
ATOM   4241  CB  THR A 278      -9.045  -6.653  11.184  1.00 92.49           C
ATOM   4242  HB  THR A 278      -9.174  -7.660  10.787  1.00 92.49           H
ATOM   4243  OG1 THR A 278      -8.043  -5.864  10.549  1.00 92.49           O
ATOM   4244  HG1 THR A 278      -7.135  -6.209  10.787  1.00 92.49           H
ATOM   4245  CG2 THR A 278     -10.334  -5.855  10.978  1.00 92.49           C
ATOM   4246 1HG2 THR A 278     -10.183  -4.828  11.313  1.00 92.49           H
ATOM   4247 2HG2 THR A 278     -11.140  -6.310  11.553  1.00 92.49           H
ATOM   4248 3HG2 THR A 278     -10.597  -5.856   9.920  1.00 92.49           H
ATOM   4249  HN  THR A 278      -6.989  -7.737  11.862  1.00 92.49           H
ATOM   4250  N   ILE A 279      -9.536  -8.767  13.467  1.00 92.94           N
ATOM   4251  CA  ILE A 279     -10.414  -9.607  14.263  1.00 92.94           C
ATOM   4252  C   ILE A 279     -10.062  -9.448  15.743  1.00 92.94           C
ATOM   4253  O   ILE A 279     -10.948  -9.321  16.586  1.00 92.94           O
ATOM   4254  HA  ILE A 279     -11.433  -9.252  14.111  1.00 92.94           H
ATOM   4255  CB  ILE A 279     -10.361 -11.055  13.771  1.00 92.94           C
ATOM   4256  HB  ILE A 279      -9.318 -11.374  13.758  1.00 92.94           H
ATOM   4257  CG1 ILE A 279     -10.885 -11.166  12.338  1.00 92.94           C
ATOM   4258 1HG1 ILE A 279     -11.968 -11.048  12.333  1.00 92.94           H
ATOM   4259 2HG1 ILE A 279     -10.473 -10.358  11.732  1.00 92.94           H
ATOM   4260  CG2 ILE A 279     -11.106 -11.988  14.728  1.00 92.94           C
ATOM   4261 1HG2 ILE A 279     -10.647 -11.937  15.715  1.00 92.94           H
ATOM   4262 2HG2 ILE A 279     -12.150 -11.679  14.796  1.00 92.94           H
ATOM   4263 3HG2 ILE A 279     -11.053 -13.010  14.354  1.00 92.94           H
ATOM   4264  CD1 ILE A 279     -10.511 -12.515  11.720  1.00 92.94           C
ATOM   4265 1HD1 ILE A 279      -9.426 -12.619  11.704  1.00 92.94           H
ATOM   4266 2HD1 ILE A 279     -10.944 -13.320  12.314  1.00 92.94           H
ATOM   4267 3HD1 ILE A 279     -10.895 -12.568  10.701  1.00 92.94           H
ATOM   4268  HN  ILE A 279      -8.905  -9.261  12.869  1.00 92.94           H
ATOM   4269  N   ASP A 280      -8.765  -9.461  16.015  1.00 92.13           N
ATOM   4270  CA  ASP A 280      -8.286  -9.383  17.385  1.00 92.13           C
ATOM   4271  C   ASP A 280      -8.675  -8.029  17.980  1.00 92.13           C
ATOM   4272  O   ASP A 280      -8.976  -7.933  19.169  1.00 92.13           O
ATOM   4273  HA  ASP A 280      -8.760 -10.218  17.902  1.00 92.13           H
ATOM   4274  CB  ASP A 280      -6.762  -9.506  17.443  1.00 92.13           C
ATOM   4275 1HB  ASP A 280      -6.447 -10.414  16.931  1.00 92.13           H
ATOM   4276 2HB  ASP A 280      -6.306  -8.668  16.916  1.00 92.13           H
ATOM   4277  CG  ASP A 280      -6.270  -9.533  18.892  1.00 92.13           C
ATOM   4278  OD1 ASP A 280      -6.847 -10.319  19.673  1.00 92.13           O
ATOM   4279  OD2 ASP A 280      -5.327  -8.766  19.185  1.00 92.13           O
ATOM   4280  HN  ASP A 280      -8.048  -9.523  15.320  1.00 92.13           H
ATOM   4281  N   ALA A 281      -8.656  -7.016  17.127  1.00 91.90           N
ATOM   4282  CA  ALA A 281      -9.004  -5.671  17.554  1.00 91.90           C
ATOM   4283  C   ALA A 281     -10.434  -5.666  18.097  1.00 91.90           C
ATOM   4284  O   ALA A 281     -10.766  -4.869  18.973  1.00 91.90           O
ATOM   4285  HA  ALA A 281      -8.319  -5.390  18.354  1.00 91.90           H
ATOM   4286  CB  ALA A 281      -8.821  -4.701  16.385  1.00 91.90           C
ATOM   4287 1HB  ALA A 281      -7.782  -4.720  16.055  1.00 91.90           H
ATOM   4288 2HB  ALA A 281      -9.469  -4.999  15.561  1.00 91.90           H
ATOM   4289 3HB  ALA A 281      -9.082  -3.692  16.706  1.00 91.90           H
ATOM   4290  HN  ALA A 281      -8.410  -7.102  16.161  1.00 91.90           H
ATOM   4291  N   TYR A 282     -11.242  -6.566  17.555  1.00 79.70           N
ATOM   4292  CA  TYR A 282     -12.636  -6.656  17.953  1.00 79.70           C
ATOM   4293  C   TYR A 282     -12.825  -7.696  19.059  1.00 79.70           C
ATOM   4294  O   TYR A 282     -13.472  -7.424  20.069  1.00 79.70           O
ATOM   4295  HA  TYR A 282     -12.943  -5.679  18.327  1.00 79.70           H
ATOM   4296  CB  TYR A 282     -13.402  -7.108  16.708  1.00 79.70           C
ATOM   4297 1HB  TYR A 282     -13.167  -6.434  15.884  1.00 79.70           H
ATOM   4298 2HB  TYR A 282     -13.053  -8.099  16.419  1.00 79.70           H
ATOM   4299  CG  TYR A 282     -14.920  -7.152  16.893  1.00 79.70           C
ATOM   4300  CD1 TYR A 282     -15.554  -8.359  17.111  1.00 79.70           C
ATOM   4301  HD1 TYR A 282     -14.972  -9.280  17.151  1.00 79.70           H
ATOM   4302  CD2 TYR A 282     -15.656  -5.986  16.843  1.00 79.70           C
ATOM   4303  HD2 TYR A 282     -15.156  -5.033  16.671  1.00 79.70           H
ATOM   4304  CE1 TYR A 282     -16.982  -8.401  17.285  1.00 79.70           C
ATOM   4305  HE1 TYR A 282     -17.495  -9.347  17.458  1.00 79.70           H
ATOM   4306  CE2 TYR A 282     -17.085  -6.028  17.018  1.00 79.70           C
ATOM   4307  HE2 TYR A 282     -17.678  -5.114  16.980  1.00 79.70           H
ATOM   4308  CZ  TYR A 282     -17.677  -7.233  17.230  1.00 79.70           C
ATOM   4309  OH  TYR A 282     -19.027  -7.273  17.395  1.00 79.70           O
ATOM   4310  HH  TYR A 282     -19.403  -6.347  17.359  1.00 79.70           H
ATOM   4311  HN  TYR A 282     -10.958  -7.223  16.857  1.00 79.70           H
ATOM   4312  N   ALA A 283     -12.247  -8.867  18.831  1.00 89.75           N
ATOM   4313  CA  ALA A 283     -12.562 -10.028  19.645  1.00 89.75           C
ATOM   4314  C   ALA A 283     -11.582 -10.103  20.818  1.00 89.75           C
ATOM   4315  O   ALA A 283     -11.871 -10.736  21.833  1.00 89.75           O
ATOM   4316  HA  ALA A 283     -13.571  -9.897  20.034  1.00 89.75           H
ATOM   4317  CB  ALA A 283     -12.528 -11.286  18.775  1.00 89.75           C
ATOM   4318 1HB  ALA A 283     -13.262 -11.194  17.975  1.00 89.75           H
ATOM   4319 2HB  ALA A 283     -11.533 -11.403  18.345  1.00 89.75           H
ATOM   4320 3HB  ALA A 283     -12.764 -12.157  19.387  1.00 89.75           H
ATOM   4321  HN  ALA A 283     -11.576  -9.027  18.106  1.00 89.75           H
ATOM   4322  N   MET A 284     -10.444  -9.449  20.640  1.00 83.31           N
ATOM   4323  CA  MET A 284      -9.414  -9.446  21.665  1.00 83.31           C
ATOM   4324  C   MET A 284      -9.141 -10.864  22.171  1.00 83.31           C
ATOM   4325  O   MET A 284      -9.036 -11.088  23.376  1.00 83.31           O
ATOM   4326  HA  MET A 284      -8.522  -9.047  21.184  1.00 83.31           H
ATOM   4327  CB  MET A 284      -9.858  -8.564  22.834  1.00 83.31           C
ATOM   4328 1HB  MET A 284     -10.751  -8.986  23.294  1.00 83.31           H
ATOM   4329 2HB  MET A 284      -9.082  -8.549  23.599  1.00 83.31           H
ATOM   4330  CG  MET A 284     -10.146  -7.137  22.364  1.00 83.31           C
ATOM   4331 1HG  MET A 284      -9.242  -6.693  21.947  1.00 83.31           H
ATOM   4332 2HG  MET A 284     -10.891  -7.150  21.568  1.00 83.31           H
ATOM   4333  SD  MET A 284     -10.734  -6.151  23.731  1.00 83.31           S
ATOM   4334  CE  MET A 284     -11.044  -4.607  22.890  1.00 83.31           C
ATOM   4335 1HE  MET A 284     -10.117  -4.243  22.448  1.00 83.31           H
ATOM   4336 2HE  MET A 284     -11.784  -4.763  22.106  1.00 83.31           H
ATOM   4337 3HE  MET A 284     -11.419  -3.874  23.604  1.00 83.31           H
ATOM   4338  HN  MET A 284     -10.221  -8.928  19.816  1.00 83.31           H
ATOM   4339  N   PHE A 285      -9.033 -11.785  21.225  1.00 86.13           N
ATOM   4340  CA  PHE A 285      -8.966 -13.198  21.559  1.00 86.13           C
ATOM   4341  C   PHE A 285      -7.531 -13.618  21.881  1.00 86.13           C
ATOM   4342  O   PHE A 285      -7.304 -14.693  22.434  1.00 86.13           O
ATOM   4343  HA  PHE A 285      -9.593 -13.352  22.438  1.00 86.13           H
ATOM   4344  CB  PHE A 285      -9.449 -13.972  20.331  1.00 86.13           C
ATOM   4345 1HB  PHE A 285      -9.599 -15.015  20.607  1.00 86.13           H
ATOM   4346 2HB  PHE A 285     -10.420 -13.580  20.026  1.00 86.13           H
ATOM   4347  CG  PHE A 285      -8.492 -13.907  19.139  1.00 86.13           C
ATOM   4348  CD1 PHE A 285      -8.624 -12.919  18.214  1.00 86.13           C
ATOM   4349  HD1 PHE A 285      -9.412 -12.173  18.321  1.00 86.13           H
ATOM   4350  CD2 PHE A 285      -7.509 -14.837  19.005  1.00 86.13           C
ATOM   4351  HD2 PHE A 285      -7.403 -15.629  19.746  1.00 86.13           H
ATOM   4352  CE1 PHE A 285      -7.736 -12.858  17.107  1.00 86.13           C
ATOM   4353  HE1 PHE A 285      -7.842 -12.067  16.366  1.00 86.13           H
ATOM   4354  CE2 PHE A 285      -6.621 -14.777  17.898  1.00 86.13           C
ATOM   4355  HE2 PHE A 285      -5.833 -15.522  17.791  1.00 86.13           H
ATOM   4356  CZ  PHE A 285      -6.753 -13.789  16.973  1.00 86.13           C
ATOM   4357  HZ  PHE A 285      -6.071 -13.742  16.124  1.00 86.13           H
ATOM   4358  HN  PHE A 285      -8.991 -11.580  20.247  1.00 86.13           H
ATOM   4359  N   ILE A 286      -6.599 -12.748  21.520  1.00 86.63           N
ATOM   4360  CA  ILE A 286      -5.192 -13.012  21.770  1.00 86.63           C
ATOM   4361  C   ILE A 286      -4.840 -12.570  23.192  1.00 86.63           C
ATOM   4362  O   ILE A 286      -4.682 -11.378  23.454  1.00 86.63           O
ATOM   4363  HA  ILE A 286      -5.043 -14.089  21.697  1.00 86.63           H
ATOM   4364  CB  ILE A 286      -4.324 -12.361  20.691  1.00 86.63           C
ATOM   4365  HB  ILE A 286      -4.505 -11.287  20.710  1.00 86.63           H
ATOM   4366  CG1 ILE A 286      -4.715 -12.861  19.299  1.00 86.63           C
ATOM   4367 1HG1 ILE A 286      -4.502 -13.927  19.219  1.00 86.63           H
ATOM   4368 2HG1 ILE A 286      -5.788 -12.738  19.152  1.00 86.63           H
ATOM   4369  CG2 ILE A 286      -2.837 -12.574  20.981  1.00 86.63           C
ATOM   4370 1HG2 ILE A 286      -2.587 -12.131  21.944  1.00 86.63           H
ATOM   4371 2HG2 ILE A 286      -2.621 -13.643  21.006  1.00 86.63           H
ATOM   4372 3HG2 ILE A 286      -2.243 -12.102  20.198  1.00 86.63           H
ATOM   4373  CD1 ILE A 286      -3.955 -12.101  18.210  1.00 86.63           C
ATOM   4374 1HD1 ILE A 286      -4.188 -11.038  18.278  1.00 86.63           H
ATOM   4375 2HD1 ILE A 286      -2.883 -12.246  18.346  1.00 86.63           H
ATOM   4376 3HD1 ILE A 286      -4.251 -12.476  17.231  1.00 86.63           H
ATOM   4377  HN  ILE A 286      -6.791 -11.879  21.065  1.00 86.63           H
ATOM   4378  N   SER A 287      -4.726 -13.553  24.073  1.00 84.85           N
ATOM   4379  CA  SER A 287      -4.406 -13.279  25.463  1.00 84.85           C
ATOM   4380  C   SER A 287      -2.980 -13.740  25.772  1.00 84.85           C
ATOM   4381  O   SER A 287      -2.413 -13.370  26.799  1.00 84.85           O
ATOM   4382  HA  SER A 287      -4.490 -12.198  25.571  1.00 84.85           H
ATOM   4383  CB  SER A 287      -5.400 -13.964  26.403  1.00 84.85           C
ATOM   4384 1HB  SER A 287      -5.113 -13.772  27.437  1.00 84.85           H
ATOM   4385 2HB  SER A 287      -6.390 -13.531  26.261  1.00 84.85           H
ATOM   4386  OG  SER A 287      -5.462 -15.371  26.181  1.00 84.85           O
ATOM   4387  HG  SER A 287      -6.149 -15.781  26.781  1.00 84.85           H
ATOM   4388  HN  SER A 287      -4.848 -14.520  23.850  1.00 84.85           H
ATOM   4389  N   ASN A 288      -2.441 -14.541  24.865  1.00 85.87           N
ATOM   4390  CA  ASN A 288      -1.122 -15.117  25.064  1.00 85.87           C
ATOM   4391  C   ASN A 288      -0.063 -14.154  24.524  1.00 85.87           C
ATOM   4392  O   ASN A 288      -0.095 -13.783  23.352  1.00 85.87           O
ATOM   4393  HA  ASN A 288      -1.036 -15.272  26.139  1.00 85.87           H
ATOM   4394  CB  ASN A 288      -0.981 -16.443  24.313  1.00 85.87           C
ATOM   4395 1HB  ASN A 288      -1.822 -17.093  24.554  1.00 85.87           H
ATOM   4396 2HB  ASN A 288      -1.016 -16.262  23.239  1.00 85.87           H
ATOM   4397  CG  ASN A 288       0.331 -17.142  24.676  1.00 85.87           C
ATOM   4398  OD1 ASN A 288       1.373 -16.525  24.822  1.00 85.87           O
ATOM   4399  ND2 ASN A 288       0.221 -18.460  24.813  1.00 85.87           N
ATOM   4400 1HD2 ASN A 288      -0.664 -18.905  24.679  1.00 85.87           H
ATOM   4401 2HD2 ASN A 288       1.025 -19.007  25.049  1.00 85.87           H
ATOM   4402  HN  ASN A 288      -2.889 -14.797  24.008  1.00 85.87           H
ATOM   4403  N   CYS A 289       0.851 -13.776  25.406  1.00 90.97           N
ATOM   4404  CA  CYS A 289       1.859 -12.787  25.063  1.00 90.97           C
ATOM   4405  C   CYS A 289       2.737 -13.363  23.949  1.00 90.97           C
ATOM   4406  O   CYS A 289       3.121 -12.648  23.025  1.00 90.97           O
ATOM   4407  HA  CYS A 289       1.325 -11.903  24.716  1.00 90.97           H
ATOM   4408  CB  CYS A 289       2.684 -12.373  26.283  1.00 90.97           C
ATOM   4409 1HB  CYS A 289       2.027 -11.990  27.063  1.00 90.97           H
ATOM   4410 2HB  CYS A 289       3.198 -13.240  26.696  1.00 90.97           H
ATOM   4411  SG  CYS A 289       3.902 -11.092  25.809  1.00 90.97           S
ATOM   4412  HN  CYS A 289       0.910 -14.133  26.339  1.00 90.97           H
ATOM   4413  N   ALA A 290       3.028 -14.649  24.075  1.00 93.06           N
ATOM   4414  CA  ALA A 290       3.914 -15.311  23.132  1.00 93.06           C
ATOM   4415  C   ALA A 290       3.309 -15.231  21.728  1.00 93.06           C
ATOM   4416  O   ALA A 290       4.015 -14.955  20.760  1.00 93.06           O
ATOM   4417  HA  ALA A 290       4.865 -14.779  23.139  1.00 93.06           H
ATOM   4418  CB  ALA A 290       4.153 -16.754  23.582  1.00 93.06           C
ATOM   4419 1HB  ALA A 290       4.610 -16.755  24.571  1.00 93.06           H
ATOM   4420 2HB  ALA A 290       3.201 -17.285  23.621  1.00 93.06           H
ATOM   4421 3HB  ALA A 290       4.817 -17.250  22.874  1.00 93.06           H
ATOM   4422  HN  ALA A 290       2.671 -15.235  24.802  1.00 93.06           H
ATOM   4423  N   VAL A 291       2.009 -15.478  21.664  1.00 93.32           N
ATOM   4424  CA  VAL A 291       1.302 -15.441  20.395  1.00 93.32           C
ATOM   4425  C   VAL A 291       1.313 -14.010  19.851  1.00 93.32           C
ATOM   4426  O   VAL A 291       1.549 -13.796  18.664  1.00 93.32           O
ATOM   4427  HA  VAL A 291       1.841 -16.084  19.699  1.00 93.32           H
ATOM   4428  CB  VAL A 291      -0.110 -16.005  20.565  1.00 93.32           C
ATOM   4429  HB  VAL A 291      -0.620 -15.408  21.322  1.00 93.32           H
ATOM   4430  CG1 VAL A 291      -0.906 -15.893  19.264  1.00 93.32           C
ATOM   4431 1HG1 VAL A 291      -0.981 -14.845  18.972  1.00 93.32           H
ATOM   4432 2HG1 VAL A 291      -0.398 -16.453  18.478  1.00 93.32           H
ATOM   4433 3HG1 VAL A 291      -1.905 -16.301  19.413  1.00 93.32           H
ATOM   4434  CG2 VAL A 291      -0.066 -17.452  21.059  1.00 93.32           C
ATOM   4435 1HG2 VAL A 291       0.471 -18.067  20.336  1.00 93.32           H
ATOM   4436 2HG2 VAL A 291       0.445 -17.493  22.021  1.00 93.32           H
ATOM   4437 3HG2 VAL A 291      -1.083 -17.829  21.171  1.00 93.32           H
ATOM   4438  HN  VAL A 291       1.442 -15.699  22.457  1.00 93.32           H
ATOM   4439  N   SER A 292       1.055 -13.069  20.747  1.00 93.71           N
ATOM   4440  CA  SER A 292       0.991 -11.669  20.365  1.00 93.71           C
ATOM   4441  C   SER A 292       2.339 -11.219  19.798  1.00 93.71           C
ATOM   4442  O   SER A 292       2.390 -10.502  18.801  1.00 93.71           O
ATOM   4443  HA  SER A 292       0.217 -11.614  19.599  1.00 93.71           H
ATOM   4444  CB  SER A 292       0.595 -10.790  21.553  1.00 93.71           C
ATOM   4445 1HB  SER A 292      -0.326 -11.171  21.994  1.00 93.71           H
ATOM   4446 2HB  SER A 292       1.366 -10.851  22.321  1.00 93.71           H
ATOM   4447  OG  SER A 292       0.411  -9.429  21.173  1.00 93.71           O
ATOM   4448  HG  SER A 292      -0.438  -9.331  20.654  1.00 93.71           H
ATOM   4449  HN  SER A 292       0.891 -13.250  21.717  1.00 93.71           H
ATOM   4450  N   THR A 293       3.400 -11.660  20.460  1.00 90.44           N
ATOM   4451  CA  THR A 293       4.743 -11.277  20.061  1.00 90.44           C
ATOM   4452  C   THR A 293       5.038 -11.767  18.641  1.00 90.44           C
ATOM   4453  O   THR A 293       5.555 -11.015  17.817  1.00 90.44           O
ATOM   4454  HA  THR A 293       4.799 -10.189  20.042  1.00 90.44           H
ATOM   4455  CB  THR A 293       5.720 -11.821  21.106  1.00 90.44           C
ATOM   4456  HB  THR A 293       5.672 -12.908  21.155  1.00 90.44           H
ATOM   4457  OG1 THR A 293       5.364 -11.134  22.303  1.00 90.44           O
ATOM   4458  HG1 THR A 293       4.704 -11.675  22.824  1.00 90.44           H
ATOM   4459  CG2 THR A 293       7.162 -11.385  20.841  1.00 90.44           C
ATOM   4460 1HG2 THR A 293       7.223 -10.297  20.859  1.00 90.44           H
ATOM   4461 2HG2 THR A 293       7.479 -11.751  19.864  1.00 90.44           H
ATOM   4462 3HG2 THR A 293       7.814 -11.798  21.612  1.00 90.44           H
ATOM   4463  HN  THR A 293       3.351 -12.267  21.253  1.00 90.44           H
ATOM   4464  N   ASN A 294       4.696 -13.024  18.400  1.00 92.19           N
ATOM   4465  CA  ASN A 294       4.986 -13.646  17.119  1.00 92.19           C
ATOM   4466  C   ASN A 294       4.189 -12.938  16.021  1.00 92.19           C
ATOM   4467  O   ASN A 294       4.692 -12.736  14.917  1.00 92.19           O
ATOM   4468  HA  ASN A 294       6.063 -13.539  16.987  1.00 92.19           H
ATOM   4469  CB  ASN A 294       4.583 -15.122  17.120  1.00 92.19           C
ATOM   4470 1HB  ASN A 294       3.581 -15.229  17.533  1.00 92.19           H
ATOM   4471 2HB  ASN A 294       4.547 -15.493  16.096  1.00 92.19           H
ATOM   4472  CG  ASN A 294       5.570 -15.959  17.937  1.00 92.19           C
ATOM   4473  OD1 ASN A 294       6.696 -15.565  18.191  1.00 92.19           O
ATOM   4474  ND2 ASN A 294       5.085 -17.133  18.332  1.00 92.19           N
ATOM   4475 1HD2 ASN A 294       4.151 -17.395  18.089  1.00 92.19           H
ATOM   4476 2HD2 ASN A 294       5.654 -17.752  18.872  1.00 92.19           H
ATOM   4477  HN  ASN A 294       4.230 -13.613  19.060  1.00 92.19           H
ATOM   4478  N   ILE A 295       2.959 -12.582  16.363  1.00 92.25           N
ATOM   4479  CA  ILE A 295       2.080 -11.923  15.413  1.00 92.25           C
ATOM   4480  C   ILE A 295       2.683 -10.573  15.019  1.00 92.25           C
ATOM   4481  O   ILE A 295       2.675 -10.204  13.845  1.00 92.25           O
ATOM   4482  HA  ILE A 295       2.029 -12.551  14.524  1.00 92.25           H
ATOM   4483  CB  ILE A 295       0.661 -11.821  15.977  1.00 92.25           C
ATOM   4484  HB  ILE A 295       0.729 -11.494  17.015  1.00 92.25           H
ATOM   4485  CG1 ILE A 295      -0.027 -13.187  15.978  1.00 92.25           C
ATOM   4486 1HG1 ILE A 295      -0.211 -13.507  14.952  1.00 92.25           H
ATOM   4487 2HG1 ILE A 295       0.631 -13.930  16.430  1.00 92.25           H
ATOM   4488  CG2 ILE A 295      -0.154 -10.769  15.224  1.00 92.25           C
ATOM   4489 1HG2 ILE A 295       0.330  -9.797  15.319  1.00 92.25           H
ATOM   4490 2HG2 ILE A 295      -0.216 -11.042  14.170  1.00 92.25           H
ATOM   4491 3HG2 ILE A 295      -1.158 -10.717  15.645  1.00 92.25           H
ATOM   4492  CD1 ILE A 295      -1.349 -13.134  16.746  1.00 92.25           C
ATOM   4493 1HD1 ILE A 295      -1.159 -12.839  17.778  1.00 92.25           H
ATOM   4494 2HD1 ILE A 295      -2.013 -12.409  16.277  1.00 92.25           H
ATOM   4495 3HD1 ILE A 295      -1.818 -14.119  16.731  1.00 92.25           H
ATOM   4496  HN  ILE A 295       2.564 -12.737  17.268  1.00 92.25           H
ATOM   4497  N   ASP A 296       3.192  -9.872  16.022  1.00 93.59           N
ATOM   4498  CA  ASP A 296       3.759  -8.553  15.801  1.00 93.59           C
ATOM   4499  C   ASP A 296       4.968  -8.671  14.871  1.00 93.59           C
ATOM   4500  O   ASP A 296       5.135  -7.864  13.958  1.00 93.59           O
ATOM   4501  HA  ASP A 296       2.953  -7.964  15.364  1.00 93.59           H
ATOM   4502  CB  ASP A 296       4.233  -7.930  17.116  1.00 93.59           C
ATOM   4503 1HB  ASP A 296       4.724  -8.688  17.725  1.00 93.59           H
ATOM   4504 2HB  ASP A 296       4.973  -7.157  16.910  1.00 93.59           H
ATOM   4505  CG  ASP A 296       3.059  -7.327  17.891  1.00 93.59           C
ATOM   4506  OD1 ASP A 296       1.911  -7.684  17.551  1.00 93.59           O
ATOM   4507  OD2 ASP A 296       3.338  -6.522  18.806  1.00 93.59           O
ATOM   4508  HN  ASP A 296       3.220 -10.192  16.969  1.00 93.59           H
ATOM   4509  N   ILE A 297       5.781  -9.684  15.135  1.00 93.57           N
ATOM   4510  CA  ILE A 297       6.959  -9.930  14.321  1.00 93.57           C
ATOM   4511  C   ILE A 297       6.526 -10.249  12.889  1.00 93.57           C
ATOM   4512  O   ILE A 297       7.102  -9.732  11.933  1.00 93.57           O
ATOM   4513  HA  ILE A 297       7.545  -9.011  14.308  1.00 93.57           H
ATOM   4514  CB  ILE A 297       7.832 -11.014  14.956  1.00 93.57           C
ATOM   4515  HB  ILE A 297       7.194 -11.860  15.212  1.00 93.57           H
ATOM   4516  CG1 ILE A 297       8.465 -10.516  16.257  1.00 93.57           C
ATOM   4517 1HG1 ILE A 297       9.198  -9.740  16.035  1.00 93.57           H
ATOM   4518 2HG1 ILE A 297       7.701 -10.061  16.887  1.00 93.57           H
ATOM   4519  CG2 ILE A 297       8.881 -11.523  13.966  1.00 93.57           C
ATOM   4520 1HG2 ILE A 297       8.383 -11.943  13.092  1.00 93.57           H
ATOM   4521 2HG2 ILE A 297       9.521 -10.695  13.657  1.00 93.57           H
ATOM   4522 3HG2 ILE A 297       9.488 -12.292  14.443  1.00 93.57           H
ATOM   4523  CD1 ILE A 297       9.141 -11.662  17.012  1.00 93.57           C
ATOM   4524 1HD1 ILE A 297       8.400 -12.424  17.254  1.00 93.57           H
ATOM   4525 2HD1 ILE A 297       9.921 -12.098  16.388  1.00 93.57           H
ATOM   4526 3HD1 ILE A 297       9.583 -11.280  17.932  1.00 93.57           H
ATOM   4527  HN  ILE A 297       5.645 -10.328  15.888  1.00 93.57           H
ATOM   4528  N   CYS A 298       5.516 -11.100  12.786  1.00 95.10           N
ATOM   4529  CA  CYS A 298       5.002 -11.498  11.486  1.00 95.10           C
ATOM   4530  C   CYS A 298       4.568 -10.238  10.735  1.00 95.10           C
ATOM   4531  O   CYS A 298       4.793 -10.120   9.532  1.00 95.10           O
ATOM   4532  HA  CYS A 298       5.820 -11.996  10.966  1.00 95.10           H
ATOM   4533  CB  CYS A 298       3.860 -12.509  11.614  1.00 95.10           C
ATOM   4534 1HB  CYS A 298       3.163 -12.186  12.387  1.00 95.10           H
ATOM   4535 2HB  CYS A 298       3.301 -12.558  10.680  1.00 95.10           H
ATOM   4536  SG  CYS A 298       4.530 -14.161  12.028  1.00 95.10           S
ATOM   4537  HG  CYS A 298       4.765 -13.898  13.311  1.00 95.10           H
ATOM   4538  HN  CYS A 298       5.051 -11.514  13.569  1.00 95.10           H
ATOM   4539  N   PHE A 299       3.952  -9.329  11.476  1.00 94.20           N
ATOM   4540  CA  PHE A 299       3.489  -8.079  10.896  1.00 94.20           C
ATOM   4541  C   PHE A 299       4.655  -7.282  10.309  1.00 94.20           C
ATOM   4542  O   PHE A 299       4.579  -6.806   9.178  1.00 94.20           O
ATOM   4543  HA  PHE A 299       2.787  -8.332  10.102  1.00 94.20           H
ATOM   4544  CB  PHE A 299       2.852  -7.270  12.028  1.00 94.20           C
ATOM   4545 1HB  PHE A 299       2.027  -7.843  12.451  1.00 94.20           H
ATOM   4546 2HB  PHE A 299       3.586  -7.136  12.822  1.00 94.20           H
ATOM   4547  CG  PHE A 299       2.333  -5.897  11.595  1.00 94.20           C
ATOM   4548  CD1 PHE A 299       3.097  -4.789  11.790  1.00 94.20           C
ATOM   4549  HD1 PHE A 299       4.079  -4.879  12.254  1.00 94.20           H
ATOM   4550  CD2 PHE A 299       1.108  -5.785  11.016  1.00 94.20           C
ATOM   4551  HD2 PHE A 299       0.495  -6.673  10.861  1.00 94.20           H
ATOM   4552  CE1 PHE A 299       2.616  -3.515  11.389  1.00 94.20           C
ATOM   4553  HE1 PHE A 299       3.228  -2.627  11.545  1.00 94.20           H
ATOM   4554  CE2 PHE A 299       0.626  -4.511  10.615  1.00 94.20           C
ATOM   4555  HE2 PHE A 299      -0.356  -4.421  10.151  1.00 94.20           H
ATOM   4556  CZ  PHE A 299       1.390  -3.403  10.810  1.00 94.20           C
ATOM   4557  HZ  PHE A 299       1.020  -2.425  10.501  1.00 94.20           H
ATOM   4558  HN  PHE A 299       3.769  -9.434  12.454  1.00 94.20           H
ATOM   4559  N   GLN A 300       5.708  -7.161  11.104  1.00 90.28           N
ATOM   4560  CA  GLN A 300       6.858  -6.367  10.708  1.00 90.28           C
ATOM   4561  C   GLN A 300       7.450  -6.903   9.403  1.00 90.28           C
ATOM   4562  O   GLN A 300       7.799  -6.131   8.512  1.00 90.28           O
ATOM   4563  HA  GLN A 300       6.474  -5.359  10.553  1.00 90.28           H
ATOM   4564  CB  GLN A 300       7.913  -6.338  11.816  1.00 90.28           C
ATOM   4565 1HB  GLN A 300       8.197  -7.356  12.080  1.00 90.28           H
ATOM   4566 2HB  GLN A 300       8.812  -5.840  11.454  1.00 90.28           H
ATOM   4567  CG  GLN A 300       7.385  -5.612  13.056  1.00 90.28           C
ATOM   4568 1HG  GLN A 300       6.503  -6.127  13.435  1.00 90.28           H
ATOM   4569 2HG  GLN A 300       8.136  -5.642  13.846  1.00 90.28           H
ATOM   4570  CD  GLN A 300       7.034  -4.158  12.732  1.00 90.28           C
ATOM   4571  OE1 GLN A 300       7.400  -3.619  11.700  1.00 90.28           O
ATOM   4572  NE2 GLN A 300       6.308  -3.556  13.669  1.00 90.28           N
ATOM   4573 1HE2 GLN A 300       6.041  -4.056  14.493  1.00 90.28           H
ATOM   4574 2HE2 GLN A 300       6.028  -2.603  13.549  1.00 90.28           H
ATOM   4575  HN  GLN A 300       5.783  -7.594  12.003  1.00 90.28           H
ATOM   4576  N   VAL A 301       7.543  -8.223   9.331  1.00 95.64           N
ATOM   4577  CA  VAL A 301       8.183  -8.868   8.197  1.00 95.64           C
ATOM   4578  C   VAL A 301       7.321  -8.668   6.949  1.00 95.64           C
ATOM   4579  O   VAL A 301       7.811  -8.208   5.919  1.00 95.64           O
ATOM   4580  HA  VAL A 301       9.145  -8.379   8.041  1.00 95.64           H
ATOM   4581  CB  VAL A 301       8.446 -10.342   8.513  1.00 95.64           C
ATOM   4582  HB  VAL A 301       7.499 -10.797   8.800  1.00 95.64           H
ATOM   4583  CG1 VAL A 301       8.969 -11.081   7.280  1.00 95.64           C
ATOM   4584 1HG1 VAL A 301       8.231 -11.022   6.480  1.00 95.64           H
ATOM   4585 2HG1 VAL A 301       9.901 -10.623   6.949  1.00 95.64           H
ATOM   4586 3HG1 VAL A 301       9.148 -12.127   7.532  1.00 95.64           H
ATOM   4587  CG2 VAL A 301       9.413 -10.486   9.690  1.00 95.64           C
ATOM   4588 1HG2 VAL A 301      10.360 -10.007   9.443  1.00 95.64           H
ATOM   4589 2HG2 VAL A 301       8.985 -10.011  10.572  1.00 95.64           H
ATOM   4590 3HG2 VAL A 301       9.582 -11.543   9.893  1.00 95.64           H
ATOM   4591  HN  VAL A 301       7.191  -8.847  10.029  1.00 95.64           H
ATOM   4592  N   THR A 302       6.052  -9.025   7.082  1.00 94.72           N
ATOM   4593  CA  THR A 302       5.159  -9.053   5.936  1.00 94.72           C
ATOM   4594  C   THR A 302       4.937  -7.639   5.397  1.00 94.72           C
ATOM   4595  O   THR A 302       4.766  -7.449   4.194  1.00 94.72           O
ATOM   4596  HA  THR A 302       5.637  -9.627   5.142  1.00 94.72           H
ATOM   4597  CB  THR A 302       3.865  -9.751   6.363  1.00 94.72           C
ATOM   4598  HB  THR A 302       3.149  -9.778   5.542  1.00 94.72           H
ATOM   4599  OG1 THR A 302       3.448  -9.030   7.519  1.00 94.72           O
ATOM   4600  HG1 THR A 302       2.508  -9.278   7.755  1.00 94.72           H
ATOM   4601  CG2 THR A 302       4.108 -11.171   6.876  1.00 94.72           C
ATOM   4602 1HG2 THR A 302       4.771 -11.137   7.741  1.00 94.72           H
ATOM   4603 2HG2 THR A 302       4.567 -11.769   6.089  1.00 94.72           H
ATOM   4604 3HG2 THR A 302       3.158 -11.620   7.165  1.00 94.72           H
ATOM   4605  HN  THR A 302       5.634  -9.291   7.951  1.00 94.72           H
ATOM   4606  N   GLN A 303       4.949  -6.682   6.314  1.00 91.89           N
ATOM   4607  CA  GLN A 303       4.814  -5.285   5.939  1.00 91.89           C
ATOM   4608  C   GLN A 303       5.998  -4.851   5.073  1.00 91.89           C
ATOM   4609  O   GLN A 303       5.822  -4.131   4.091  1.00 91.89           O
ATOM   4610  HA  GLN A 303       3.892  -5.228   5.361  1.00 91.89           H
ATOM   4611  CB  GLN A 303       4.685  -4.395   7.177  1.00 91.89           C
ATOM   4612 1HB  GLN A 303       3.846  -4.731   7.786  1.00 91.89           H
ATOM   4613 2HB  GLN A 303       5.581  -4.488   7.791  1.00 91.89           H
ATOM   4614  CG  GLN A 303       4.481  -2.931   6.782  1.00 91.89           C
ATOM   4615 1HG  GLN A 303       5.367  -2.564   6.263  1.00 91.89           H
ATOM   4616 2HG  GLN A 303       3.647  -2.852   6.084  1.00 91.89           H
ATOM   4617  CD  GLN A 303       4.207  -2.064   8.012  1.00 91.89           C
ATOM   4618  OE1 GLN A 303       5.040  -1.905   8.889  1.00 91.89           O
ATOM   4619  NE2 GLN A 303       2.996  -1.513   8.027  1.00 91.89           N
ATOM   4620 1HE2 GLN A 303       2.360  -1.684   7.274  1.00 91.89           H
ATOM   4621 2HE2 GLN A 303       2.723  -0.928   8.790  1.00 91.89           H
ATOM   4622  HN  GLN A 303       5.048  -6.849   7.295  1.00 91.89           H
ATOM   4623  N   THR A 304       7.177  -5.308   5.467  1.00 93.33           N
ATOM   4624  CA  THR A 304       8.395  -4.940   4.765  1.00 93.33           C
ATOM   4625  C   THR A 304       8.365  -5.470   3.330  1.00 93.33           C
ATOM   4626  O   THR A 304       8.724  -4.758   2.394  1.00 93.33           O
ATOM   4627  HA  THR A 304       8.441  -3.852   4.703  1.00 93.33           H
ATOM   4628  CB  THR A 304       9.584  -5.455   5.579  1.00 93.33           C
ATOM   4629  HB  THR A 304       9.598  -6.545   5.599  1.00 93.33           H
ATOM   4630  OG1 THR A 304       9.441  -4.818   6.845  1.00 93.33           O
ATOM   4631  HG1 THR A 304       9.031  -5.450   7.502  1.00 93.33           H
ATOM   4632  CG2 THR A 304      10.924  -4.938   5.050  1.00 93.33           C
ATOM   4633 1HG2 THR A 304      10.935  -3.849   5.093  1.00 93.33           H
ATOM   4634 2HG2 THR A 304      11.057  -5.263   4.018  1.00 93.33           H
ATOM   4635 3HG2 THR A 304      11.733  -5.334   5.663  1.00 93.33           H
ATOM   4636  HN  THR A 304       7.308  -5.917   6.249  1.00 93.33           H
ATOM   4637  N   ILE A 305       7.933  -6.716   3.203  1.00 93.06           N
ATOM   4638  CA  ILE A 305       7.829  -7.343   1.896  1.00 93.06           C
ATOM   4639  C   ILE A 305       6.912  -6.503   1.005  1.00 93.06           C
ATOM   4640  O   ILE A 305       7.179  -6.338  -0.185  1.00 93.06           O
ATOM   4641  HA  ILE A 305       8.827  -7.349   1.457  1.00 93.06           H
ATOM   4642  CB  ILE A 305       7.385  -8.800   2.034  1.00 93.06           C
ATOM   4643  HB  ILE A 305       6.492  -8.828   2.658  1.00 93.06           H
ATOM   4644  CG1 ILE A 305       8.456  -9.635   2.741  1.00 93.06           C
ATOM   4645 1HG1 ILE A 305       9.296  -9.800   2.068  1.00 93.06           H
ATOM   4646 2HG1 ILE A 305       8.839  -9.086   3.602  1.00 93.06           H
ATOM   4647  CG2 ILE A 305       7.006  -9.389   0.674  1.00 93.06           C
ATOM   4648 1HG2 ILE A 305       6.186  -8.813   0.245  1.00 93.06           H
ATOM   4649 2HG2 ILE A 305       7.867  -9.347   0.007  1.00 93.06           H
ATOM   4650 3HG2 ILE A 305       6.694 -10.426   0.801  1.00 93.06           H
ATOM   4651  CD1 ILE A 305       7.889 -10.980   3.199  1.00 93.06           C
ATOM   4652 1HD1 ILE A 305       7.064 -10.810   3.891  1.00 93.06           H
ATOM   4653 2HD1 ILE A 305       7.528 -11.535   2.333  1.00 93.06           H
ATOM   4654 3HD1 ILE A 305       8.670 -11.553   3.698  1.00 93.06           H
ATOM   4655  HN  ILE A 305       7.658  -7.294   3.972  1.00 93.06           H
ATOM   4656  N   ALA A 306       5.851  -5.994   1.614  1.00 92.99           N
ATOM   4657  CA  ALA A 306       4.865  -5.222   0.878  1.00 92.99           C
ATOM   4658  C   ALA A 306       5.518  -3.947   0.341  1.00 92.99           C
ATOM   4659  O   ALA A 306       5.188  -3.489  -0.752  1.00 92.99           O
ATOM   4660  HA  ALA A 306       4.527  -5.828   0.038  1.00 92.99           H
ATOM   4661  CB  ALA A 306       3.668  -4.926   1.785  1.00 92.99           C
ATOM   4662 1HB  ALA A 306       3.222  -5.864   2.115  1.00 92.99           H
ATOM   4663 2HB  ALA A 306       4.002  -4.356   2.652  1.00 92.99           H
ATOM   4664 3HB  ALA A 306       2.928  -4.346   1.232  1.00 92.99           H
ATOM   4665  HN  ALA A 306       5.661  -6.102   2.590  1.00 92.99           H
ATOM   4666  N   PHE A 307       6.434  -3.410   1.134  1.00 91.29           N
ATOM   4667  CA  PHE A 307       7.082  -2.157   0.787  1.00 91.29           C
ATOM   4668  C   PHE A 307       8.017  -2.336  -0.410  1.00 91.29           C
ATOM   4669  O   PHE A 307       8.216  -1.408  -1.192  1.00 91.29           O
ATOM   4670  HA  PHE A 307       6.297  -1.447   0.530  1.00 91.29           H
ATOM   4671  CB  PHE A 307       7.907  -1.728   2.003  1.00 91.29           C
ATOM   4672 1HB  PHE A 307       8.538  -2.561   2.313  1.00 91.29           H
ATOM   4673 2HB  PHE A 307       8.572  -0.916   1.710  1.00 91.29           H
ATOM   4674  CG  PHE A 307       7.065  -1.273   3.197  1.00 91.29           C
ATOM   4675  CD1 PHE A 307       5.716  -1.155   3.072  1.00 91.29           C
ATOM   4676  HD1 PHE A 307       5.234  -1.384   2.121  1.00 91.29           H
ATOM   4677  CD2 PHE A 307       7.665  -0.987   4.383  1.00 91.29           C
ATOM   4678  HD2 PHE A 307       8.746  -1.082   4.483  1.00 91.29           H
ATOM   4679  CE1 PHE A 307       4.934  -0.732   4.179  1.00 91.29           C
ATOM   4680  HE1 PHE A 307       3.853  -0.637   4.079  1.00 91.29           H
ATOM   4681  CE2 PHE A 307       6.884  -0.565   5.491  1.00 91.29           C
ATOM   4682  HE2 PHE A 307       7.365  -0.336   6.442  1.00 91.29           H
ATOM   4683  CZ  PHE A 307       5.535  -0.446   5.366  1.00 91.29           C
ATOM   4684  HZ  PHE A 307       4.935  -0.122   6.216  1.00 91.29           H
ATOM   4685  HN  PHE A 307       6.733  -3.816   1.998  1.00 91.29           H
ATOM   4686  N   PHE A 308       8.567  -3.537  -0.517  1.00 88.29           N
ATOM   4687  CA  PHE A 308       9.478  -3.850  -1.605  1.00 88.29           C
ATOM   4688  C   PHE A 308       8.783  -3.705  -2.960  1.00 88.29           C
ATOM   4689  O   PHE A 308       9.440  -3.501  -3.980  1.00 88.29           O
ATOM   4690  HA  PHE A 308      10.306  -3.144  -1.546  1.00 88.29           H
ATOM   4691  CB  PHE A 308       9.912  -5.305  -1.420  1.00 88.29           C
ATOM   4692 1HB  PHE A 308       9.107  -5.855  -0.934  1.00 88.29           H
ATOM   4693 2HB  PHE A 308      10.059  -5.757  -2.401  1.00 88.29           H
ATOM   4694  CG  PHE A 308      11.193  -5.473  -0.600  1.00 88.29           C
ATOM   4695  CD1 PHE A 308      12.405  -5.289  -1.188  1.00 88.29           C
ATOM   4696  HD1 PHE A 308      12.465  -5.021  -2.243  1.00 88.29           H
ATOM   4697  CD2 PHE A 308      11.119  -5.808   0.716  1.00 88.29           C
ATOM   4698  HD2 PHE A 308      10.147  -5.956   1.187  1.00 88.29           H
ATOM   4699  CE1 PHE A 308      13.594  -5.445  -0.427  1.00 88.29           C
ATOM   4700  HE1 PHE A 308      14.566  -5.297  -0.898  1.00 88.29           H
ATOM   4701  CE2 PHE A 308      12.308  -5.964   1.476  1.00 88.29           C
ATOM   4702  HE2 PHE A 308      12.249  -6.232   2.531  1.00 88.29           H
ATOM   4703  CZ  PHE A 308      13.520  -5.779   0.889  1.00 88.29           C
ATOM   4704  HZ  PHE A 308      14.433  -5.899   1.473  1.00 88.29           H
ATOM   4705  HN  PHE A 308       8.399  -4.288   0.123  1.00 88.29           H
ATOM   4706  N   HIS A 309       7.463  -3.817  -2.928  1.00 79.98           N
ATOM   4707  CA  HIS A 309       6.674  -3.729  -4.145  1.00 79.98           C
ATOM   4708  C   HIS A 309       6.909  -2.372  -4.812  1.00 79.98           C
ATOM   4709  O   HIS A 309       6.981  -2.283  -6.036  1.00 79.98           O
ATOM   4710  HA  HIS A 309       7.033  -4.517  -4.807  1.00 79.98           H
ATOM   4711  CB  HIS A 309       5.197  -4.000  -3.855  1.00 79.98           C
ATOM   4712 1HB  HIS A 309       5.101  -4.985  -3.399  1.00 79.98           H
ATOM   4713 2HB  HIS A 309       4.841  -3.274  -3.124  1.00 79.98           H
ATOM   4714  CG  HIS A 309       4.310  -3.938  -5.076  1.00 79.98           C
ATOM   4715  ND1 HIS A 309       4.380  -4.865  -6.101  1.00 79.98           N
ATOM   4716  HD1 HIS A 309       5.003  -5.647  -6.142  1.00 79.98           H
ATOM   4717  CD2 HIS A 309       3.334  -3.051  -5.425  1.00 79.98           C
ATOM   4718  HD2 HIS A 309       3.017  -2.189  -4.838  1.00 79.98           H
ATOM   4719  CE1 HIS A 309       3.482  -4.541  -7.020  1.00 79.98           C
ATOM   4720  HE1 HIS A 309       3.294  -5.078  -7.950  1.00 79.98           H
ATOM   4721  NE2 HIS A 309       2.835  -3.416  -6.599  1.00 79.98           N
ATOM   4722  HN  HIS A 309       6.935  -3.965  -2.091  1.00 79.98           H
ATOM   4723  N   SER A 310       7.023  -1.350  -3.976  1.00 85.61           N
ATOM   4724  CA  SER A 310       7.092   0.015  -4.469  1.00 85.61           C
ATOM   4725  C   SER A 310       8.405   0.234  -5.223  1.00 85.61           C
ATOM   4726  O   SER A 310       8.505   1.132  -6.057  1.00 85.61           O
ATOM   4727  HA  SER A 310       6.242   0.122  -5.143  1.00 85.61           H
ATOM   4728  CB  SER A 310       6.963   1.021  -3.324  1.00 85.61           C
ATOM   4729 1HB  SER A 310       7.737   0.827  -2.582  1.00 85.61           H
ATOM   4730 2HB  SER A 310       7.133   2.028  -3.705  1.00 85.61           H
ATOM   4731  OG  SER A 310       5.682   0.961  -2.702  1.00 85.61           O
ATOM   4732  HG  SER A 310       4.994   1.382  -3.292  1.00 85.61           H
ATOM   4733  HN  SER A 310       7.067  -1.443  -2.982  1.00 85.61           H
ATOM   4734  N   CYS A 311       9.381  -0.604  -4.902  1.00 87.78           N
ATOM   4735  CA  CYS A 311      10.688  -0.505  -5.529  1.00 87.78           C
ATOM   4736  C   CYS A 311      10.731  -1.483  -6.705  1.00 87.78           C
ATOM   4737  O   CYS A 311      11.587  -1.369  -7.581  1.00 87.78           O
ATOM   4738  HA  CYS A 311      10.792   0.522  -5.876  1.00 87.78           H
ATOM   4739  CB  CYS A 311      11.816  -0.765  -4.529  1.00 87.78           C
ATOM   4740 1HB  CYS A 311      12.764  -0.419  -4.940  1.00 87.78           H
ATOM   4741 2HB  CYS A 311      11.640  -0.199  -3.614  1.00 87.78           H
ATOM   4742  SG  CYS A 311      11.916  -2.552  -4.148  1.00 87.78           S
ATOM   4743  HG  CYS A 311      12.973  -2.465  -3.346  1.00 87.78           H
ATOM   4744  HN  CYS A 311       9.289  -1.337  -4.228  1.00 87.78           H
ATOM   4745  N   LEU A 312       9.797  -2.423  -6.687  1.00 85.28           N
ATOM   4746  CA  LEU A 312       9.816  -3.516  -7.644  1.00 85.28           C
ATOM   4747  C   LEU A 312       9.182  -3.050  -8.956  1.00 85.28           C
ATOM   4748  O   LEU A 312       9.610  -3.457 -10.035  1.00 85.28           O
ATOM   4749  HA  LEU A 312      10.860  -3.765  -7.834  1.00 85.28           H
ATOM   4750  CB  LEU A 312       9.154  -4.761  -7.049  1.00 85.28           C
ATOM   4751 1HB  LEU A 312       8.236  -4.455  -6.548  1.00 85.28           H
ATOM   4752 2HB  LEU A 312       8.866  -5.421  -7.867  1.00 85.28           H
ATOM   4753  CG  LEU A 312      10.001  -5.561  -6.057  1.00 85.28           C
ATOM   4754  HG  LEU A 312      10.295  -4.897  -5.245  1.00 85.28           H
ATOM   4755  CD1 LEU A 312       9.189  -6.700  -5.437  1.00 85.28           C
ATOM   4756 1HD1 LEU A 312       8.329  -6.288  -4.909  1.00 85.28           H
ATOM   4757 2HD1 LEU A 312       8.844  -7.371  -6.224  1.00 85.28           H
ATOM   4758 3HD1 LEU A 312       9.815  -7.253  -4.737  1.00 85.28           H
ATOM   4759  CD2 LEU A 312      11.286  -6.066  -6.716  1.00 85.28           C
ATOM   4760 1HD2 LEU A 312      11.033  -6.709  -7.559  1.00 85.28           H
ATOM   4761 2HD2 LEU A 312      11.871  -5.217  -7.070  1.00 85.28           H
ATOM   4762 3HD2 LEU A 312      11.869  -6.632  -5.990  1.00 85.28           H
ATOM   4763  HN  LEU A 312       9.039  -2.445  -6.035  1.00 85.28           H
ATOM   4764  N   ASN A 313       8.171  -2.204  -8.820  1.00 80.24           N
ATOM   4765  CA  ASN A 313       7.366  -1.811  -9.964  1.00 80.24           C
ATOM   4766  C   ASN A 313       8.283  -1.301 -11.077  1.00 80.24           C
ATOM   4767  O   ASN A 313       8.237  -1.801 -12.200  1.00 80.24           O
ATOM   4768  HA  ASN A 313       6.819  -2.709 -10.251  1.00 80.24           H
ATOM   4769  CB  ASN A 313       6.399  -0.683  -9.595  1.00 80.24           C
ATOM   4770 1HB  ASN A 313       6.897   0.026  -8.935  1.00 80.24           H
ATOM   4771 2HB  ASN A 313       6.113  -0.136 -10.493  1.00 80.24           H
ATOM   4772  CG  ASN A 313       5.149  -1.236  -8.908  1.00 80.24           C
ATOM   4773  OD1 ASN A 313       4.745  -2.369  -9.115  1.00 80.24           O
ATOM   4774  ND2 ASN A 313       4.560  -0.376  -8.081  1.00 80.24           N
ATOM   4775 1HD2 ASN A 313       4.944   0.539  -7.957  1.00 80.24           H
ATOM   4776 2HD2 ASN A 313       3.735  -0.645  -7.585  1.00 80.24           H
ATOM   4777  HN  ASN A 313       7.902  -1.790  -7.951  1.00 80.24           H
ATOM   4778  N   PRO A 314       9.128  -0.302 -10.789  1.00 80.83           N
ATOM   4779  CA  PRO A 314       9.985   0.283 -11.823  1.00 80.83           C
ATOM   4780  C   PRO A 314      10.799  -0.767 -12.560  1.00 80.83           C
ATOM   4781  O   PRO A 314      10.947  -0.700 -13.780  1.00 80.83           O
ATOM   4782  HA  PRO A 314       9.374   0.760 -12.589  1.00 80.83           H
ATOM   4783  CB  PRO A 314      10.879   1.252 -11.046  1.00 80.83           C
ATOM   4784 1HB  PRO A 314      11.808   0.777 -10.732  1.00 80.83           H
ATOM   4785 2HB  PRO A 314      11.153   2.117 -11.651  1.00 80.83           H
ATOM   4786  CG  PRO A 314      10.017   1.649  -9.854  1.00 80.83           C
ATOM   4787 1HG  PRO A 314      10.617   2.046  -9.035  1.00 80.83           H
ATOM   4788 2HG  PRO A 314       9.300   2.428 -10.114  1.00 80.83           H
ATOM   4789  CD  PRO A 314       9.333   0.345  -9.480  1.00 80.83           C
ATOM   4790 1HD  PRO A 314       9.954  -0.265  -8.825  1.00 80.83           H
ATOM   4791 2HD  PRO A 314       8.394   0.516  -8.954  1.00 80.83           H
ATOM   4792  N   VAL A 315      11.310  -1.720 -11.794  1.00 81.73           N
ATOM   4793  CA  VAL A 315      12.169  -2.750 -12.353  1.00 81.73           C
ATOM   4794  C   VAL A 315      11.367  -3.592 -13.347  1.00 81.73           C
ATOM   4795  O   VAL A 315      11.870  -3.945 -14.413  1.00 81.73           O
ATOM   4796  HA  VAL A 315      12.977  -2.250 -12.887  1.00 81.73           H
ATOM   4797  CB  VAL A 315      12.788  -3.582 -11.228  1.00 81.73           C
ATOM   4798  HB  VAL A 315      11.976  -4.041 -10.665  1.00 81.73           H
ATOM   4799  CG1 VAL A 315      13.662  -4.703 -11.793  1.00 81.73           C
ATOM   4800 1HG1 VAL A 315      13.054  -5.358 -12.418  1.00 81.73           H
ATOM   4801 2HG1 VAL A 315      14.465  -4.272 -12.392  1.00 81.73           H
ATOM   4802 3HG1 VAL A 315      14.090  -5.279 -10.972  1.00 81.73           H
ATOM   4803  CG2 VAL A 315      13.585  -2.697 -10.267  1.00 81.73           C
ATOM   4804 1HG2 VAL A 315      14.385  -2.196 -10.812  1.00 81.73           H
ATOM   4805 2HG2 VAL A 315      12.924  -1.951  -9.826  1.00 81.73           H
ATOM   4806 3HG2 VAL A 315      14.015  -3.314  -9.477  1.00 81.73           H
ATOM   4807  HN  VAL A 315      11.146  -1.794 -10.810  1.00 81.73           H
ATOM   4808  N   LEU A 316      10.135  -3.889 -12.964  1.00 80.60           N
ATOM   4809  CA  LEU A 316       9.276  -4.725 -13.785  1.00 80.60           C
ATOM   4810  C   LEU A 316       9.103  -4.075 -15.160  1.00 80.60           C
ATOM   4811  O   LEU A 316       9.144  -4.757 -16.182  1.00 80.60           O
ATOM   4812  HA  LEU A 316       9.781  -5.682 -13.917  1.00 80.60           H
ATOM   4813  CB  LEU A 316       7.955  -5.005 -13.067  1.00 80.60           C
ATOM   4814 1HB  LEU A 316       7.496  -4.051 -12.806  1.00 80.60           H
ATOM   4815 2HB  LEU A 316       7.282  -5.501 -13.767  1.00 80.60           H
ATOM   4816  CG  LEU A 316       8.048  -5.858 -11.800  1.00 80.60           C
ATOM   4817  HG  LEU A 316       8.731  -5.367 -11.107  1.00 80.60           H
ATOM   4818  CD1 LEU A 316       6.689  -5.955 -11.103  1.00 80.60           C
ATOM   4819 1HD1 LEU A 316       6.350  -4.956 -10.828  1.00 80.60           H
ATOM   4820 2HD1 LEU A 316       5.965  -6.410 -11.779  1.00 80.60           H
ATOM   4821 3HD1 LEU A 316       6.784  -6.566 -10.206  1.00 80.60           H
ATOM   4822  CD2 LEU A 316       8.632  -7.238 -12.110  1.00 80.60           C
ATOM   4823 1HD2 LEU A 316       7.994  -7.750 -12.830  1.00 80.60           H
ATOM   4824 2HD2 LEU A 316       9.632  -7.123 -12.528  1.00 80.60           H
ATOM   4825 3HD2 LEU A 316       8.687  -7.823 -11.192  1.00 80.60           H
ATOM   4826  HN  LEU A 316       9.722  -3.570 -12.110  1.00 80.60           H
ATOM   4827  N   TYR A 317       8.913  -2.764 -15.139  1.00 69.87           N
ATOM   4828  CA  TYR A 317       8.676  -2.023 -16.366  1.00 69.87           C
ATOM   4829  C   TYR A 317       9.891  -2.095 -17.294  1.00 69.87           C
ATOM   4830  O   TYR A 317       9.742  -2.184 -18.512  1.00 69.87           O
ATOM   4831  HA  TYR A 317       7.818  -2.469 -16.868  1.00 69.87           H
ATOM   4832  CB  TYR A 317       8.457  -0.568 -15.945  1.00 69.87           C
ATOM   4833 1HB  TYR A 317       9.362  -0.200 -15.462  1.00 69.87           H
ATOM   4834 2HB  TYR A 317       8.303   0.039 -16.837  1.00 69.87           H
ATOM   4835  CG  TYR A 317       7.272  -0.367 -14.998  1.00 69.87           C
ATOM   4836  CD1 TYR A 317       6.225  -1.265 -15.003  1.00 69.87           C
ATOM   4837  HD1 TYR A 317       6.241  -2.118 -15.681  1.00 69.87           H
ATOM   4838  CD2 TYR A 317       7.252   0.713 -14.139  1.00 69.87           C
ATOM   4839  HD2 TYR A 317       8.079   1.423 -14.135  1.00 69.87           H
ATOM   4840  CE1 TYR A 317       5.110  -1.075 -14.111  1.00 69.87           C
ATOM   4841  HE1 TYR A 317       4.276  -1.777 -14.105  1.00 69.87           H
ATOM   4842  CE2 TYR A 317       6.137   0.903 -13.248  1.00 69.87           C
ATOM   4843  HE2 TYR A 317       6.108   1.752 -12.564  1.00 69.87           H
ATOM   4844  CZ  TYR A 317       5.121  -0.000 -13.278  1.00 69.87           C
ATOM   4845  OH  TYR A 317       4.068   0.179 -12.436  1.00 69.87           O
ATOM   4846  HH  TYR A 317       3.498  -0.643 -12.421  1.00 69.87           H
ATOM   4847  HN  TYR A 317       8.920  -2.211 -14.306  1.00 69.87           H
ATOM   4848  N   VAL A 318      11.066  -2.054 -16.682  1.00 71.19           N
ATOM   4849  CA  VAL A 318      12.304  -2.043 -17.442  1.00 71.19           C
ATOM   4850  C   VAL A 318      12.447  -3.367 -18.196  1.00 71.19           C
ATOM   4851  O   VAL A 318      12.736  -3.375 -19.392  1.00 71.19           O
ATOM   4852  HA  VAL A 318      12.239  -1.232 -18.166  1.00 71.19           H
ATOM   4853  CB  VAL A 318      13.485  -1.755 -16.512  1.00 71.19           C
ATOM   4854  HB  VAL A 318      13.444  -2.467 -15.688  1.00 71.19           H
ATOM   4855  CG1 VAL A 318      14.816  -1.955 -17.239  1.00 71.19           C
ATOM   4856 1HG1 VAL A 318      14.889  -2.985 -17.588  1.00 71.19           H
ATOM   4857 2HG1 VAL A 318      14.870  -1.278 -18.092  1.00 71.19           H
ATOM   4858 3HG1 VAL A 318      15.639  -1.743 -16.556  1.00 71.19           H
ATOM   4859  CG2 VAL A 318      13.388  -0.347 -15.922  1.00 71.19           C
ATOM   4860 1HG2 VAL A 318      13.392   0.386 -16.729  1.00 71.19           H
ATOM   4861 2HG2 VAL A 318      12.464  -0.255 -15.352  1.00 71.19           H
ATOM   4862 3HG2 VAL A 318      14.239  -0.169 -15.266  1.00 71.19           H
ATOM   4863  HN  VAL A 318      11.178  -2.029 -15.689  1.00 71.19           H
ATOM   4864  N   PHE A 319      12.237  -4.453 -17.467  1.00 70.26           N
ATOM   4865  CA  PHE A 319      12.532  -5.775 -17.992  1.00 70.26           C
ATOM   4866  C   PHE A 319      11.390  -6.283 -18.873  1.00 70.26           C
ATOM   4867  O   PHE A 319      11.625  -6.974 -19.863  1.00 70.26           O
ATOM   4868  HA  PHE A 319      13.440  -5.691 -18.589  1.00 70.26           H
ATOM   4869  CB  PHE A 319      12.687  -6.709 -16.790  1.00 70.26           C
ATOM   4870 1HB  PHE A 319      11.905  -6.484 -16.065  1.00 70.26           H
ATOM   4871 2HB  PHE A 319      12.531  -7.736 -17.118  1.00 70.26           H
ATOM   4872  CG  PHE A 319      14.048  -6.612 -16.097  1.00 70.26           C
ATOM   4873  CD1 PHE A 319      15.161  -7.086 -16.716  1.00 70.26           C
ATOM   4874  HD1 PHE A 319      15.085  -7.535 -17.707  1.00 70.26           H
ATOM   4875  CD2 PHE A 319      14.143  -6.051 -14.861  1.00 70.26           C
ATOM   4876  HD2 PHE A 319      13.250  -5.671 -14.365  1.00 70.26           H
ATOM   4877  CE1 PHE A 319      16.424  -6.996 -16.074  1.00 70.26           C
ATOM   4878  HE1 PHE A 319      17.317  -7.376 -16.570  1.00 70.26           H
ATOM   4879  CE2 PHE A 319      15.406  -5.961 -14.218  1.00 70.26           C
ATOM   4880  HE2 PHE A 319      15.483  -5.512 -13.228  1.00 70.26           H
ATOM   4881  CZ  PHE A 319      16.520  -6.435 -14.838  1.00 70.26           C
ATOM   4882  HZ  PHE A 319      17.489  -6.366 -14.345  1.00 70.26           H
ATOM   4883  HN  PHE A 319      11.873  -4.439 -16.536  1.00 70.26           H
ATOM   4884  N   VAL A 320      10.177  -5.920 -18.483  1.00 74.55           N
ATOM   4885  CA  VAL A 320       8.991  -6.506 -19.084  1.00 74.55           C
ATOM   4886  C   VAL A 320       8.457  -5.567 -20.167  1.00 74.55           C
ATOM   4887  O   VAL A 320       7.842  -6.015 -21.134  1.00 74.55           O
ATOM   4888  HA  VAL A 320       9.287  -7.446 -19.549  1.00 74.55           H
ATOM   4889  CB  VAL A 320       7.956  -6.819 -18.001  1.00 74.55           C
ATOM   4890  HB  VAL A 320       7.586  -5.872 -17.608  1.00 74.55           H
ATOM   4891  CG1 VAL A 320       6.765  -7.582 -18.585  1.00 74.55           C
ATOM   4892 1HG1 VAL A 320       6.290  -6.978 -19.359  1.00 74.55           H
ATOM   4893 2HG1 VAL A 320       7.112  -8.520 -19.019  1.00 74.55           H
ATOM   4894 3HG1 VAL A 320       6.045  -7.792 -17.795  1.00 74.55           H
ATOM   4895  CG2 VAL A 320       8.590  -7.593 -16.844  1.00 74.55           C
ATOM   4896 1HG2 VAL A 320       9.000  -8.532 -17.217  1.00 74.55           H
ATOM   4897 2HG2 VAL A 320       9.388  -6.998 -16.402  1.00 74.55           H
ATOM   4898 3HG2 VAL A 320       7.832  -7.803 -16.089  1.00 74.55           H
ATOM   4899  HN  VAL A 320       9.999  -5.241 -17.771  1.00 74.55           H
ATOM   4900  N   GLY A 321       8.711  -4.281 -19.970  1.00 76.23           N
ATOM   4901  CA  GLY A 321       8.128  -3.263 -20.826  1.00 76.23           C
ATOM   4902  C   GLY A 321       9.054  -2.936 -21.999  1.00 76.23           C
ATOM   4903  O   GLY A 321       9.986  -2.146 -21.858  1.00 76.23           O
ATOM   4904 1HA  GLY A 321       7.165  -3.607 -21.203  1.00 76.23           H
ATOM   4905 2HA  GLY A 321       7.938  -2.360 -20.245  1.00 76.23           H
ATOM   4906  HN  GLY A 321       9.303  -3.934 -19.242  1.00 76.23           H
ATOM   4907  N   GLU A 322       8.765  -3.561 -23.131  1.00 66.96           N
ATOM   4908  CA  GLU A 322       9.487  -3.261 -24.356  1.00 66.96           C
ATOM   4909  C   GLU A 322       9.374  -1.771 -24.687  1.00 66.96           C
ATOM   4910  O   GLU A 322      10.370  -1.129 -25.018  1.00 66.96           O
ATOM   4911  HA  GLU A 322      10.526  -3.517 -24.151  1.00 66.96           H
ATOM   4912  CB  GLU A 322       8.978  -4.120 -25.516  1.00 66.96           C
ATOM   4913 1HB  GLU A 322       7.889  -4.088 -25.547  1.00 66.96           H
ATOM   4914 2HB  GLU A 322       9.446  -3.796 -26.446  1.00 66.96           H
ATOM   4915  CG  GLU A 322       9.371  -5.586 -25.325  1.00 66.96           C
ATOM   4916 1HG  GLU A 322      10.443  -5.659 -25.141  1.00 66.96           H
ATOM   4917 2HG  GLU A 322       8.868  -5.990 -24.446  1.00 66.96           H
ATOM   4918  CD  GLU A 322       9.002  -6.417 -26.556  1.00 66.96           C
ATOM   4919  OE1 GLU A 322       9.409  -7.599 -26.586  1.00 66.96           O
ATOM   4920  OE2 GLU A 322       8.320  -5.853 -27.438  1.00 66.96           O
ATOM   4921  HN  GLU A 322       8.055  -4.259 -23.219  1.00 66.96           H
ATOM   4922  N   ARG A 323       8.154  -1.266 -24.587  1.00 63.99           N
ATOM   4923  CA  ARG A 323       7.888   0.121 -24.931  1.00 63.99           C
ATOM   4924  C   ARG A 323       8.673   1.056 -24.010  1.00 63.99           C
ATOM   4925  O   ARG A 323       9.337   1.980 -24.477  1.00 63.99           O
ATOM   4926  HA  ARG A 323       8.218   0.220 -25.965  1.00 63.99           H
ATOM   4927  CB  ARG A 323       6.395   0.439 -24.818  1.00 63.99           C
ATOM   4928 1HB  ARG A 323       5.828  -0.221 -25.474  1.00 63.99           H
ATOM   4929 2HB  ARG A 323       6.055   0.246 -23.801  1.00 63.99           H
ATOM   4930  CG  ARG A 323       6.117   1.897 -25.187  1.00 63.99           C
ATOM   4931 1HG  ARG A 323       6.655   2.558 -24.508  1.00 63.99           H
ATOM   4932 2HG  ARG A 323       6.490   2.100 -26.191  1.00 63.99           H
ATOM   4933  CD  ARG A 323       4.619   2.202 -25.124  1.00 63.99           C
ATOM   4934 1HD  ARG A 323       4.095   1.659 -25.911  1.00 63.99           H
ATOM   4935 2HD  ARG A 323       4.209   1.860 -24.174  1.00 63.99           H
ATOM   4936  NE  ARG A 323       4.391   3.657 -25.277  1.00 63.99           N
ATOM   4937  HE  ARG A 323       5.100   4.197 -25.731  1.00 63.99           H
ATOM   4938  CZ  ARG A 323       3.295   4.295 -24.846  1.00 63.99           C
ATOM   4939  NH1 ARG A 323       2.314   3.622 -24.231  1.00 63.99           N
ATOM   4940 1HH1 ARG A 323       2.396   2.635 -24.091  1.00 63.99           H
ATOM   4941 2HH1 ARG A 323       1.499   4.106 -23.911  1.00 63.99           H
ATOM   4942  NH2 ARG A 323       3.195   5.618 -25.039  1.00 63.99           N
ATOM   4943 1HH2 ARG A 323       2.384   6.109 -24.722  1.00 63.99           H
ATOM   4944 2HH2 ARG A 323       3.932   6.113 -25.499  1.00 63.99           H
ATOM   4945  HN  ARG A 323       7.357  -1.785 -24.278  1.00 63.99           H
ATOM   4946  N   PHE A 324       8.571   0.784 -22.717  1.00 75.96           N
ATOM   4947  CA  PHE A 324       9.233   1.613 -21.724  1.00 75.96           C
ATOM   4948  C   PHE A 324      10.754   1.545 -21.878  1.00 75.96           C
ATOM   4949  O   PHE A 324      11.445   2.547 -21.700  1.00 75.96           O
ATOM   4950  HA  PHE A 324       8.899   2.638 -21.883  1.00 75.96           H
ATOM   4951  CB  PHE A 324       8.847   1.060 -20.350  1.00 75.96           C
ATOM   4952 1HB  PHE A 324       7.760   1.012 -20.282  1.00 75.96           H
ATOM   4953 2HB  PHE A 324       9.218   0.039 -20.264  1.00 75.96           H
ATOM   4954  CG  PHE A 324       9.380   1.883 -19.176  1.00 75.96           C
ATOM   4955  CD1 PHE A 324      10.543   1.524 -18.567  1.00 75.96           C
ATOM   4956  HD1 PHE A 324      11.094   0.651 -18.916  1.00 75.96           H
ATOM   4957  CD2 PHE A 324       8.693   2.972 -18.740  1.00 75.96           C
ATOM   4958  HD2 PHE A 324       7.761   3.260 -19.228  1.00 75.96           H
ATOM   4959  CE1 PHE A 324      11.038   2.287 -17.477  1.00 75.96           C
ATOM   4960  HE1 PHE A 324      11.969   2.000 -16.989  1.00 75.96           H
ATOM   4961  CE2 PHE A 324       9.188   3.735 -17.650  1.00 75.96           C
ATOM   4962  HE2 PHE A 324       8.637   4.609 -17.301  1.00 75.96           H
ATOM   4963  CZ  PHE A 324      10.350   3.377 -17.042  1.00 75.96           C
ATOM   4964  HZ  PHE A 324      10.731   3.963 -16.205  1.00 75.96           H
ATOM   4965  HN  PHE A 324       8.050   0.016 -22.346  1.00 75.96           H
ATOM   4966  N   ARG A 325      11.231   0.354 -22.208  1.00 73.87           N
ATOM   4967  CA  ARG A 325      12.660   0.134 -22.353  1.00 73.87           C
ATOM   4968  C   ARG A 325      13.223   1.019 -23.466  1.00 73.87           C
ATOM   4969  O   ARG A 325      14.293   1.607 -23.314  1.00 73.87           O
ATOM   4970  HA  ARG A 325      13.082   0.403 -21.385  1.00 73.87           H
ATOM   4971  CB  ARG A 325      12.961  -1.332 -22.674  1.00 73.87           C
ATOM   4972 1HB  ARG A 325      12.229  -1.973 -22.183  1.00 73.87           H
ATOM   4973 2HB  ARG A 325      12.864  -1.500 -23.746  1.00 73.87           H
ATOM   4974  CG  ARG A 325      14.370  -1.714 -22.218  1.00 73.87           C
ATOM   4975 1HG  ARG A 325      15.099  -1.047 -22.678  1.00 73.87           H
ATOM   4976 2HG  ARG A 325      14.455  -1.584 -21.139  1.00 73.87           H
ATOM   4977  CD  ARG A 325      14.692  -3.163 -22.588  1.00 73.87           C
ATOM   4978 1HD  ARG A 325      14.735  -3.269 -23.672  1.00 73.87           H
ATOM   4979 2HD  ARG A 325      15.674  -3.437 -22.202  1.00 73.87           H
ATOM   4980  NE  ARG A 325      13.662  -4.069 -22.033  1.00 73.87           N
ATOM   4981  HE  ARG A 325      13.098  -3.731 -21.279  1.00 73.87           H
ATOM   4982  CZ  ARG A 325      13.436  -5.313 -22.478  1.00 73.87           C
ATOM   4983  NH1 ARG A 325      14.161  -5.817 -23.485  1.00 73.87           N
ATOM   4984 1HH1 ARG A 325      14.877  -5.263 -23.912  1.00 73.87           H
ATOM   4985 2HH1 ARG A 325      13.987  -6.746 -23.811  1.00 73.87           H
ATOM   4986  NH2 ARG A 325      12.475  -6.045 -21.899  1.00 73.87           N
ATOM   4987 1HH2 ARG A 325      12.294  -6.975 -22.219  1.00 73.87           H
ATOM   4988 2HH2 ARG A 325      11.938  -5.661 -21.147  1.00 73.87           H
ATOM   4989  HN  ARG A 325      10.660  -0.450 -22.375  1.00 73.87           H
ATOM   4990  N   ARG A 326      12.478   1.087 -24.559  1.00 67.84           N
ATOM   4991  CA  ARG A 326      12.859   1.938 -25.673  1.00 67.84           C
ATOM   4992  C   ARG A 326      12.858   3.407 -25.244  1.00 67.84           C
ATOM   4993  O   ARG A 326      13.822   4.130 -25.489  1.00 67.84           O
ATOM   4994  HA  ARG A 326      13.862   1.609 -25.944  1.00 67.84           H
ATOM   4995  CB  ARG A 326      11.904   1.759 -26.855  1.00 67.84           C
ATOM   4996 1HB  ARG A 326      10.944   1.388 -26.498  1.00 67.84           H
ATOM   4997 2HB  ARG A 326      11.719   2.724 -27.327  1.00 67.84           H
ATOM   4998  CG  ARG A 326      12.483   0.785 -27.884  1.00 67.84           C
ATOM   4999 1HG  ARG A 326      13.458   1.139 -28.217  1.00 67.84           H
ATOM   5000 2HG  ARG A 326      12.638  -0.189 -27.421  1.00 67.84           H
ATOM   5001  CD  ARG A 326      11.548   0.640 -29.087  1.00 67.84           C
ATOM   5002 1HD  ARG A 326      10.530   0.452 -28.747  1.00 67.84           H
ATOM   5003 2HD  ARG A 326      11.527   1.570 -29.656  1.00 67.84           H
ATOM   5004  NE  ARG A 326      12.006  -0.470 -29.952  1.00 67.84           N
ATOM   5005  HE  ARG A 326      12.717  -1.078 -29.598  1.00 67.84           H
ATOM   5006  CZ  ARG A 326      11.526  -0.712 -31.180  1.00 67.84           C
ATOM   5007  NH1 ARG A 326      10.573   0.070 -31.704  1.00 67.84           N
ATOM   5008 1HH1 ARG A 326      10.214   0.841 -31.179  1.00 67.84           H
ATOM   5009 2HH1 ARG A 326      10.221  -0.118 -32.621  1.00 67.84           H
ATOM   5010  NH2 ARG A 326      12.015  -1.748 -31.875  1.00 67.84           N
ATOM   5011 1HH2 ARG A 326      11.668  -1.942 -32.793  1.00 67.84           H
ATOM   5012 2HH2 ARG A 326      12.726  -2.327 -31.477  1.00 67.84           H
ATOM   5013  HN  ARG A 326      11.629   0.574 -24.690  1.00 67.84           H
ATOM   5014  N   ASP A 327      11.765   3.804 -24.609  1.00 77.88           N
ATOM   5015  CA  ASP A 327      11.554   5.205 -24.286  1.00 77.88           C
ATOM   5016  C   ASP A 327      12.594   5.648 -23.255  1.00 77.88           C
ATOM   5017  O   ASP A 327      13.011   6.805 -23.247  1.00 77.88           O
ATOM   5018  HA  ASP A 327      11.654   5.735 -25.233  1.00 77.88           H
ATOM   5019  CB  ASP A 327      10.166   5.428 -23.684  1.00 77.88           C
ATOM   5020 1HB  ASP A 327       9.991   4.706 -22.886  1.00 77.88           H
ATOM   5021 2HB  ASP A 327      10.117   6.419 -23.232  1.00 77.88           H
ATOM   5022  CG  ASP A 327       9.077   5.293 -24.750  1.00 77.88           C
ATOM   5023  OD1 ASP A 327       9.439   5.372 -25.944  1.00 77.88           O
ATOM   5024  OD2 ASP A 327       7.907   5.115 -24.347  1.00 77.88           O
ATOM   5025  HN  ASP A 327      11.032   3.188 -24.318  1.00 77.88           H
ATOM   5026  N   LEU A 328      12.983   4.704 -22.411  1.00 79.42           N
ATOM   5027  CA  LEU A 328      14.023   4.960 -21.429  1.00 79.42           C
ATOM   5028  C   LEU A 328      15.322   5.324 -22.151  1.00 79.42           C
ATOM   5029  O   LEU A 328      15.904   6.377 -21.896  1.00 79.42           O
ATOM   5030  HA  LEU A 328      13.706   5.818 -20.835  1.00 79.42           H
ATOM   5031  CB  LEU A 328      14.162   3.773 -20.473  1.00 79.42           C
ATOM   5032 1HB  LEU A 328      13.236   3.679 -19.906  1.00 79.42           H
ATOM   5033 2HB  LEU A 328      14.265   2.865 -21.066  1.00 79.42           H
ATOM   5034  CG  LEU A 328      15.328   3.840 -19.486  1.00 79.42           C
ATOM   5035  HG  LEU A 328      16.253   3.933 -20.055  1.00 79.42           H
ATOM   5036  CD1 LEU A 328      15.221   5.079 -18.593  1.00 79.42           C
ATOM   5037 1HD1 LEU A 328      15.235   5.975 -19.213  1.00 79.42           H
ATOM   5038 2HD1 LEU A 328      14.288   5.041 -18.030  1.00 79.42           H
ATOM   5039 3HD1 LEU A 328      16.062   5.102 -17.901  1.00 79.42           H
ATOM   5040  CD2 LEU A 328      15.429   2.551 -18.668  1.00 79.42           C
ATOM   5041 1HD2 LEU A 328      14.505   2.403 -18.108  1.00 79.42           H
ATOM   5042 2HD2 LEU A 328      15.587   1.707 -19.338  1.00 79.42           H
ATOM   5043 3HD2 LEU A 328      16.266   2.626 -17.974  1.00 79.42           H
ATOM   5044  HN  LEU A 328      12.602   3.779 -22.391  1.00 79.42           H
ATOM   5045  N   VAL A 329      15.739   4.431 -23.037  1.00 80.50           N
ATOM   5046  CA  VAL A 329      17.012   4.591 -23.718  1.00 80.50           C
ATOM   5047  C   VAL A 329      16.987   5.881 -24.541  1.00 80.50           C
ATOM   5048  O   VAL A 329      17.998   6.572 -24.651  1.00 80.50           O
ATOM   5049  HA  VAL A 329      17.785   4.678 -22.955  1.00 80.50           H
ATOM   5050  CB  VAL A 329      17.315   3.350 -24.560  1.00 80.50           C
ATOM   5051  HB  VAL A 329      16.469   3.183 -25.227  1.00 80.50           H
ATOM   5052  CG1 VAL A 329      18.559   3.564 -25.425  1.00 80.50           C
ATOM   5053 1HG1 VAL A 329      18.396   4.409 -26.094  1.00 80.50           H
ATOM   5054 2HG1 VAL A 329      19.416   3.769 -24.783  1.00 80.50           H
ATOM   5055 3HG1 VAL A 329      18.751   2.667 -26.013  1.00 80.50           H
ATOM   5056  CG2 VAL A 329      17.468   2.111 -23.676  1.00 80.50           C
ATOM   5057 1HG2 VAL A 329      18.287   2.266 -22.974  1.00 80.50           H
ATOM   5058 2HG2 VAL A 329      16.543   1.942 -23.124  1.00 80.50           H
ATOM   5059 3HG2 VAL A 329      17.683   1.244 -24.300  1.00 80.50           H
ATOM   5060  HN  VAL A 329      15.224   3.613 -23.291  1.00 80.50           H
ATOM   5061  N   LYS A 330      15.819   6.166 -25.099  1.00 74.35           N
ATOM   5062  CA  LYS A 330      15.642   7.373 -25.889  1.00 74.35           C
ATOM   5063  C   LYS A 330      15.877   8.597 -25.001  1.00 74.35           C
[truncated: 117,478 more chars]
