# Supplementary material for: Noncanonical roles of chemokine regions in CCR9 activation revealed by structural modeling and mutational mapping
Source: Nat Commun. 2025 Aug 18;16:7695. doi: 10.1038/s41467-025-62321-9 (PMC12361432; doi:10.1038/s41467-025-62321-9)
Supplement: Supplementary file 7 — Supplementary Data 5 [file 41467_2025_62321_MOESM7_ESM.zip › CCR9_CCL25x1P6_11_rnk3.pdb]

ATOM      1  N   GLU A  20     -10.144  -9.187  58.403  1.00 47.21           N
ATOM      2  CA  GLU A  20     -10.034  -8.680  57.046  1.00 47.21           C
ATOM      3  C   GLU A  20      -8.602  -8.841  56.533  1.00 47.21           C
ATOM      4  O   GLU A  20      -8.383  -9.005  55.334  1.00 47.21           O
ATOM      5  HA  GLU A  20     -10.711  -9.295  56.452  1.00 47.21           H
ATOM      6  CB  GLU A  20     -10.484  -7.220  56.967  1.00 47.21           C
ATOM      7 1HB  GLU A  20     -10.242  -6.710  57.900  1.00 47.21           H
ATOM      8 2HB  GLU A  20     -10.042  -6.746  56.091  1.00 47.21           H
ATOM      9  CG  GLU A  20     -12.001  -7.122  56.792  1.00 47.21           C
ATOM     10 1HG  GLU A  20     -12.345  -7.910  56.122  1.00 47.21           H
ATOM     11 2HG  GLU A  20     -12.492  -7.281  57.752  1.00 47.21           H
ATOM     12  CD  GLU A  20     -12.401  -5.756  56.229  1.00 47.21           C
ATOM     13  OE1 GLU A  20     -13.469  -5.700  55.583  1.00 47.21           O
ATOM     14  OE2 GLU A  20     -11.629  -4.800  56.459  1.00 47.21           O
ATOM     15  HN  GLU A  20      -9.292  -9.535  58.794  1.00 47.21           H
ATOM     16  N   SER A  21      -7.664  -8.788  57.467  1.00 57.66           N
ATOM     17  CA  SER A  21      -6.254  -8.784  57.113  1.00 57.66           C
ATOM     18  C   SER A  21      -5.853 -10.148  56.549  1.00 57.66           C
ATOM     19  O   SER A  21      -5.146 -10.225  55.545  1.00 57.66           O
ATOM     20  HA  SER A  21      -6.150  -8.010  56.353  1.00 57.66           H
ATOM     21  CB  SER A  21      -5.384  -8.432  58.321  1.00 57.66           C
ATOM     22 1HB  SER A  21      -4.428  -8.038  57.976  1.00 57.66           H
ATOM     23 2HB  SER A  21      -5.865  -7.641  58.896  1.00 57.66           H
ATOM     24  OG  SER A  21      -5.157  -9.559  59.162  1.00 57.66           O
ATOM     25  HG  SER A  21      -4.592  -9.295  59.943  1.00 57.66           H
ATOM     26  HN  SER A  21      -7.853  -8.748  58.448  1.00 57.66           H
ATOM     27  N   THR A  22      -6.320 -11.191  57.219  1.00 58.47           N
ATOM     28  CA  THR A  22      -5.912 -12.543  56.879  1.00 58.47           C
ATOM     29  C   THR A  22      -6.547 -12.976  55.557  1.00 58.47           C
ATOM     30  O   THR A  22      -5.859 -13.474  54.667  1.00 58.47           O
ATOM     31  HA  THR A  22      -4.832 -12.549  56.732  1.00 58.47           H
ATOM     32  CB  THR A  22      -6.272 -13.455  58.054  1.00 58.47           C
ATOM     33  HB  THR A  22      -6.225 -14.504  57.761  1.00 58.47           H
ATOM     34  OG1 THR A  22      -7.552 -12.991  58.474  1.00 58.47           O
ATOM     35  HG1 THR A  22      -7.993 -13.679  59.050  1.00 58.47           H
ATOM     36  CG2 THR A  22      -5.375 -13.225  59.271  1.00 58.47           C
ATOM     37 1HG2 THR A  22      -5.474 -12.192  59.605  1.00 58.47           H
ATOM     38 2HG2 THR A  22      -4.337 -13.421  59.000  1.00 58.47           H
ATOM     39 3HG2 THR A  22      -5.673 -13.897  60.076  1.00 58.47           H
ATOM     40  HN  THR A  22      -6.966 -11.123  57.980  1.00 58.47           H
ATOM     41  N   SER A  23      -7.853 -12.771  55.469  1.00 62.27           N
ATOM     42  CA  SER A  23      -8.593 -13.158  54.280  1.00 62.27           C
ATOM     43  C   SER A  23      -8.089 -12.369  53.070  1.00 62.27           C
ATOM     44  O   SER A  23      -7.958 -12.918  51.977  1.00 62.27           O
ATOM     45  HA  SER A  23      -8.397 -14.222  54.151  1.00 62.27           H
ATOM     46  CB  SER A  23     -10.095 -12.936  54.470  1.00 62.27           C
ATOM     47 1HB  SER A  23     -10.636 -13.385  53.637  1.00 62.27           H
ATOM     48 2HB  SER A  23     -10.425 -13.445  55.375  1.00 62.27           H
ATOM     49  OG  SER A  23     -10.423 -11.552  54.557  1.00 62.27           O
ATOM     50  HG  SER A  23     -11.410 -11.441  54.675  1.00 62.27           H
ATOM     51  HN  SER A  23      -8.403 -12.350  56.191  1.00 62.27           H
ATOM     52  N   SER A  24      -7.819 -11.093  53.306  1.00 65.72           N
ATOM     53  CA  SER A  24      -7.356 -10.217  52.243  1.00 65.72           C
ATOM     54  C   SER A  24      -5.951 -10.630  51.800  1.00 65.72           C
ATOM     55  O   SER A  24      -5.558 -10.383  50.661  1.00 65.72           O
ATOM     56  HA  SER A  24      -8.069 -10.350  51.429  1.00 65.72           H
ATOM     57  CB  SER A  24      -7.363  -8.755  52.693  1.00 65.72           C
ATOM     58 1HB  SER A  24      -7.242  -8.108  51.824  1.00 65.72           H
ATOM     59 2HB  SER A  24      -8.330  -8.516  53.136  1.00 65.72           H
ATOM     60  OG  SER A  24      -6.329  -8.481  53.635  1.00 65.72           O
ATOM     61  HG  SER A  24      -6.536  -8.921  54.508  1.00 65.72           H
ATOM     62  HN  SER A  24      -7.912 -10.658  54.202  1.00 65.72           H
ATOM     63  N   MET A  25      -5.232 -11.251  52.724  1.00 63.47           N
ATOM     64  CA  MET A  25      -3.895 -11.736  52.430  1.00 63.47           C
ATOM     65  C   MET A  25      -3.947 -13.011  51.587  1.00 63.47           C
ATOM     66  O   MET A  25      -3.182 -13.162  50.635  1.00 63.47           O
ATOM     67  HA  MET A  25      -3.411 -10.939  51.866  1.00 63.47           H
ATOM     68  CB  MET A  25      -3.155 -12.019  53.739  1.00 63.47           C
ATOM     69 1HB  MET A  25      -3.340 -11.212  54.447  1.00 63.47           H
ATOM     70 2HB  MET A  25      -3.543 -12.933  54.190  1.00 63.47           H
ATOM     71  CG  MET A  25      -1.651 -12.161  53.499  1.00 63.47           C
ATOM     72 1HG  MET A  25      -1.193 -12.709  54.323  1.00 63.47           H
ATOM     73 2HG  MET A  25      -1.471 -12.740  52.593  1.00 63.47           H
ATOM     74  SD  MET A  25      -0.902 -10.548  53.350  1.00 63.47           S
ATOM     75  CE  MET A  25       0.745 -10.915  53.932  1.00 63.47           C
ATOM     76 1HE  MET A  25       0.694 -11.287  54.956  1.00 63.47           H
ATOM     77 2HE  MET A  25       1.196 -11.674  53.292  1.00 63.47           H
ATOM     78 3HE  MET A  25       1.351 -10.010  53.904  1.00 63.47           H
ATOM     79  HN  MET A  25      -5.549 -11.423  53.656  1.00 63.47           H
ATOM     80  N   GLU A  26      -4.857 -13.897  51.966  1.00 57.75           N
ATOM     81  CA  GLU A  26      -5.051 -15.134  51.229  1.00 57.75           C
ATOM     82  C   GLU A  26      -5.545 -14.835  49.812  1.00 57.75           C
ATOM     83  O   GLU A  26      -5.081 -15.441  48.848  1.00 57.75           O
ATOM     84  HA  GLU A  26      -4.067 -15.602  51.186  1.00 57.75           H
ATOM     85  CB  GLU A  26      -6.018 -16.064  51.963  1.00 57.75           C
ATOM     86 1HB  GLU A  26      -6.858 -15.488  52.351  1.00 57.75           H
ATOM     87 2HB  GLU A  26      -6.321 -16.875  51.301  1.00 57.75           H
ATOM     88  CG  GLU A  26      -5.340 -16.721  53.167  1.00 57.75           C
ATOM     89 1HG  GLU A  26      -4.431 -17.228  52.845  1.00 57.75           H
ATOM     90 2HG  GLU A  26      -5.041 -15.955  53.883  1.00 57.75           H
ATOM     91  CD  GLU A  26      -6.277 -17.722  53.845  1.00 57.75           C
ATOM     92  OE1 GLU A  26      -5.745 -18.624  54.528  1.00 57.75           O
ATOM     93  OE2 GLU A  26      -7.504 -17.563  53.665  1.00 57.75           O
ATOM     94  HN  GLU A  26      -5.454 -13.780  52.759  1.00 57.75           H
ATOM     95  N   ASP A  27      -6.482 -13.901  49.731  1.00 64.91           N
ATOM     96  CA  ASP A  27      -7.062 -13.532  48.451  1.00 64.91           C
ATOM     97  C   ASP A  27      -5.949 -13.085  47.501  1.00 64.91           C
ATOM     98  O   ASP A  27      -5.974 -13.408  46.315  1.00 64.91           O
ATOM     99  HA  ASP A  27      -7.575 -14.428  48.100  1.00 64.91           H
ATOM    100  CB  ASP A  27      -8.046 -12.371  48.607  1.00 64.91           C
ATOM    101 1HB  ASP A  27      -7.598 -11.590  49.222  1.00 64.91           H
ATOM    102 2HB  ASP A  27      -8.250 -11.930  47.631  1.00 64.91           H
ATOM    103  CG  ASP A  27      -9.354 -12.842  49.244  1.00 64.91           C
ATOM    104  OD1 ASP A  27      -9.622 -14.060  49.156  1.00 64.91           O
ATOM    105  OD2 ASP A  27     -10.058 -11.974  49.804  1.00 64.91           O
ATOM    106  HN  ASP A  27      -6.843 -13.401  50.518  1.00 64.91           H
ATOM    107  N   TYR A  28      -4.999 -12.349  48.059  1.00 63.75           N
ATOM    108  CA  TYR A  28      -3.902 -11.818  47.267  1.00 63.75           C
ATOM    109  C   TYR A  28      -2.932 -12.929  46.861  1.00 63.75           C
ATOM    110  O   TYR A  28      -2.398 -12.917  45.753  1.00 63.75           O
ATOM    111  HA  TYR A  28      -4.323 -11.367  46.369  1.00 63.75           H
ATOM    112  CB  TYR A  28      -3.171 -10.825  48.172  1.00 63.75           C
ATOM    113 1HB  TYR A  28      -3.865 -10.037  48.465  1.00 63.75           H
ATOM    114 2HB  TYR A  28      -2.867 -11.337  49.086  1.00 63.75           H
ATOM    115  CG  TYR A  28      -1.939 -10.186  47.528  1.00 63.75           C
ATOM    116  CD1 TYR A  28      -0.685 -10.711  47.767  1.00 63.75           C
ATOM    117  HD1 TYR A  28      -0.573 -11.581  48.415  1.00 63.75           H
ATOM    118  CD2 TYR A  28      -2.082  -9.085  46.708  1.00 63.75           C
ATOM    119  HD2 TYR A  28      -3.072  -8.671  46.519  1.00 63.75           H
ATOM    120  CE1 TYR A  28       0.474 -10.110  47.161  1.00 63.75           C
ATOM    121  HE1 TYR A  28       1.470 -10.515  47.342  1.00 63.75           H
ATOM    122  CE2 TYR A  28      -0.922  -8.484  46.102  1.00 63.75           C
ATOM    123  HE2 TYR A  28      -1.020  -7.615  45.452  1.00 63.75           H
ATOM    124  CZ  TYR A  28       0.299  -9.026  46.358  1.00 63.75           C
ATOM    125  OH  TYR A  28       1.394  -8.459  45.786  1.00 63.75           O
ATOM    126  HH  TYR A  28       1.169  -7.544  45.450  1.00 63.75           H
ATOM    127  HN  TYR A  28      -4.971 -12.115  49.030  1.00 63.75           H
ATOM    128  N   VAL A  29      -2.733 -13.863  47.779  1.00 64.09           N
ATOM    129  CA  VAL A  29      -1.776 -14.934  47.563  1.00 64.09           C
ATOM    130  C   VAL A  29      -2.346 -15.924  46.545  1.00 64.09           C
ATOM    131  O   VAL A  29      -1.614 -16.450  45.708  1.00 64.09           O
ATOM    132  HA  VAL A  29      -0.871 -14.488  47.149  1.00 64.09           H
ATOM    133  CB  VAL A  29      -1.414 -15.590  48.897  1.00 64.09           C
ATOM    134  HB  VAL A  29      -2.342 -15.855  49.403  1.00 64.09           H
ATOM    135  CG1 VAL A  29      -0.614 -16.876  48.677  1.00 64.09           C
ATOM    136 1HG1 VAL A  29      -1.209 -17.578  48.092  1.00 64.09           H
ATOM    137 2HG1 VAL A  29       0.306 -16.644  48.140  1.00 64.09           H
ATOM    138 3HG1 VAL A  29      -0.370 -17.322  49.641  1.00 64.09           H
ATOM    139  CG2 VAL A  29      -0.649 -14.617  49.797  1.00 64.09           C
ATOM    140 1HG2 VAL A  29       0.269 -14.307  49.299  1.00 64.09           H
ATOM    141 2HG2 VAL A  29      -1.269 -13.742  49.994  1.00 64.09           H
ATOM    142 3HG2 VAL A  29      -0.404 -15.108  50.738  1.00 64.09           H
ATOM    143  HN  VAL A  29      -3.212 -13.895  48.657  1.00 64.09           H
ATOM    144  N   ASN A  30      -3.647 -16.150  46.652  1.00 60.22           N
ATOM    145  CA  ASN A  30      -4.300 -17.162  45.840  1.00 60.22           C
ATOM    146  C   ASN A  30      -4.678 -16.559  44.486  1.00 60.22           C
ATOM    147  O   ASN A  30      -5.123 -17.272  43.587  1.00 60.22           O
ATOM    148  HA  ASN A  30      -3.573 -17.969  45.749  1.00 60.22           H
ATOM    149  CB  ASN A  30      -5.583 -17.662  46.509  1.00 60.22           C
ATOM    150 1HB  ASN A  30      -6.212 -16.813  46.777  1.00 60.22           H
ATOM    151 2HB  ASN A  30      -6.151 -18.270  45.806  1.00 60.22           H
ATOM    152  CG  ASN A  30      -5.264 -18.483  47.760  1.00 60.22           C
ATOM    153  OD1 ASN A  30      -4.201 -19.066  47.898  1.00 60.22           O
ATOM    154  ND2 ASN A  30      -6.242 -18.497  48.662  1.00 60.22           N
ATOM    155 1HD2 ASN A  30      -7.090 -17.997  48.487  1.00 60.22           H
ATOM    156 2HD2 ASN A  30      -6.129 -19.006  49.515  1.00 60.22           H
ATOM    157  HN  ASN A  30      -4.251 -15.655  47.277  1.00 60.22           H
ATOM    158  N   PHE A  31      -4.486 -15.252  44.382  1.00 66.37           N
ATOM    159  CA  PHE A  31      -4.776 -14.550  43.143  1.00 66.37           C
ATOM    160  C   PHE A  31      -3.885 -15.052  42.006  1.00 66.37           C
ATOM    161  O   PHE A  31      -2.662 -15.075  42.135  1.00 66.37           O
ATOM    162  HA  PHE A  31      -5.820 -14.744  42.898  1.00 66.37           H
ATOM    163  CB  PHE A  31      -4.481 -13.069  43.390  1.00 66.37           C
ATOM    164 1HB  PHE A  31      -4.996 -12.752  44.297  1.00 66.37           H
ATOM    165 2HB  PHE A  31      -3.413 -12.946  43.570  1.00 66.37           H
ATOM    166  CG  PHE A  31      -4.898 -12.151  42.239  1.00 66.37           C
ATOM    167  CD1 PHE A  31      -3.972 -11.729  41.337  1.00 66.37           C
ATOM    168  HD1 PHE A  31      -2.933 -12.044  41.434  1.00 66.37           H
ATOM    169  CD2 PHE A  31      -6.194 -11.758  42.117  1.00 66.37           C
ATOM    170  HD2 PHE A  31      -6.936 -12.097  42.840  1.00 66.37           H
ATOM    171  CE1 PHE A  31      -4.358 -10.877  40.268  1.00 66.37           C
ATOM    172  HE1 PHE A  31      -3.616 -10.538  39.545  1.00 66.37           H
ATOM    173  CE2 PHE A  31      -6.581 -10.907  41.049  1.00 66.37           C
ATOM    174  HE2 PHE A  31      -7.619 -10.592  40.951  1.00 66.37           H
ATOM    175  CZ  PHE A  31      -5.654 -10.484  40.147  1.00 66.37           C
ATOM    176  HZ  PHE A  31      -5.951  -9.831  39.326  1.00 66.37           H
ATOM    177  HN  PHE A  31      -4.140 -14.677  45.123  1.00 66.37           H
ATOM    178  N   ASN A  32      -4.532 -15.443  40.918  1.00 59.72           N
ATOM    179  CA  ASN A  32      -3.814 -15.948  39.761  1.00 59.72           C
ATOM    180  C   ASN A  32      -3.268 -14.770  38.951  1.00 59.72           C
ATOM    181  O   ASN A  32      -3.990 -14.175  38.152  1.00 59.72           O
ATOM    182  HA  ASN A  32      -3.021 -16.577  40.167  1.00 59.72           H
ATOM    183  CB  ASN A  32      -4.737 -16.761  38.850  1.00 59.72           C
ATOM    184 1HB  ASN A  32      -5.309 -17.471  39.447  1.00 59.72           H
ATOM    185 2HB  ASN A  32      -5.455 -16.097  38.369  1.00 59.72           H
ATOM    186  CG  ASN A  32      -3.935 -17.511  37.785  1.00 59.72           C
ATOM    187  OD1 ASN A  32      -2.718 -17.444  37.725  1.00 59.72           O
ATOM    188  ND2 ASN A  32      -4.682 -18.228  36.951  1.00 59.72           N
ATOM    189 1HD2 ASN A  32      -5.677 -18.240  37.055  1.00 59.72           H
ATOM    190 2HD2 ASN A  32      -4.250 -18.755  36.219  1.00 59.72           H
ATOM    191  HN  ASN A  32      -5.527 -15.419  40.821  1.00 59.72           H
ATOM    192  N   PHE A  33      -2.000 -14.469  39.185  1.00 61.94           N
ATOM    193  CA  PHE A  33      -1.315 -13.453  38.403  1.00 61.94           C
ATOM    194  C   PHE A  33      -0.847 -14.018  37.061  1.00 61.94           C
ATOM    195  O   PHE A  33       0.348 -14.025  36.769  1.00 61.94           O
ATOM    196  HA  PHE A  33      -2.026 -12.646  38.228  1.00 61.94           H
ATOM    197  CB  PHE A  33      -0.093 -13.014  39.212  1.00 61.94           C
ATOM    198 1HB  PHE A  33       0.496 -13.895  39.470  1.00 61.94           H
ATOM    199 2HB  PHE A  33       0.537 -12.382  38.586  1.00 61.94           H
ATOM    200  CG  PHE A  33      -0.436 -12.255  40.496  1.00 61.94           C
ATOM    201  CD1 PHE A  33      -0.693 -10.921  40.448  1.00 61.94           C
ATOM    202  HD1 PHE A  33      -0.654 -10.392  39.496  1.00 61.94           H
ATOM    203  CD2 PHE A  33      -0.484 -12.915  41.684  1.00 61.94           C
ATOM    204  HD2 PHE A  33      -0.278 -13.985  41.722  1.00 61.94           H
ATOM    205  CE1 PHE A  33      -1.011 -10.216  41.639  1.00 61.94           C
ATOM    206  HE1 PHE A  33      -1.217  -9.146  41.602  1.00 61.94           H
ATOM    207  CE2 PHE A  33      -0.803 -12.211  42.875  1.00 61.94           C
ATOM    208  HE2 PHE A  33      -0.842 -12.740  43.827  1.00 61.94           H
ATOM    209  CZ  PHE A  33      -1.060 -10.876  42.828  1.00 61.94           C
ATOM    210  HZ  PHE A  33      -1.304 -10.336  43.742  1.00 61.94           H
ATOM    211  HN  PHE A  33      -1.443 -14.904  39.892  1.00 61.94           H
ATOM    212  N   THR A  34      -1.813 -14.477  36.279  1.00 61.51           N
ATOM    213  CA  THR A  34      -1.589 -14.689  34.859  1.00 61.51           C
ATOM    214  C   THR A  34      -1.082 -13.404  34.202  1.00 61.51           C
ATOM    215  O   THR A  34      -1.663 -12.336  34.388  1.00 61.51           O
ATOM    216  HA  THR A  34      -0.807 -15.439  34.742  1.00 61.51           H
ATOM    217  CB  THR A  34      -2.892 -15.210  34.248  1.00 61.51           C
ATOM    218  HB  THR A  34      -2.898 -15.071  33.167  1.00 61.51           H
ATOM    219  OG1 THR A  34      -3.912 -14.519  34.963  1.00 61.51           O
ATOM    220  HG1 THR A  34      -3.852 -13.537  34.781  1.00 61.51           H
ATOM    221  CG2 THR A  34      -3.142 -16.684  34.573  1.00 61.51           C
ATOM    222 1HG2 THR A  34      -3.204 -16.812  35.654  1.00 61.51           H
ATOM    223 2HG2 THR A  34      -2.323 -17.287  34.182  1.00 61.51           H
ATOM    224 3HG2 THR A  34      -4.079 -17.003  34.116  1.00 61.51           H
ATOM    225  HN  THR A  34      -2.732 -14.703  36.600  1.00 61.51           H
ATOM    226  N   ASP A  35      -0.003 -13.550  33.447  1.00 67.55           N
ATOM    227  CA  ASP A  35       0.662 -12.398  32.861  1.00 67.55           C
ATOM    228  C   ASP A  35      -0.038 -12.020  31.554  1.00 67.55           C
ATOM    229  O   ASP A  35       0.355 -12.474  30.481  1.00 67.55           O
ATOM    230  HA  ASP A  35       0.591 -11.613  33.614  1.00 67.55           H
ATOM    231  CB  ASP A  35       2.125 -12.710  32.540  1.00 67.55           C
ATOM    232 1HB  ASP A  35       2.558 -13.307  33.343  1.00 67.55           H
ATOM    233 2HB  ASP A  35       2.182 -13.310  31.632  1.00 67.55           H
ATOM    234  CG  ASP A  35       2.933 -11.424  32.360  1.00 67.55           C
ATOM    235  OD1 ASP A  35       2.338 -10.345  32.569  1.00 67.55           O
ATOM    236  OD2 ASP A  35       4.129 -11.549  32.017  1.00 67.55           O
ATOM    237  HN  ASP A  35       0.416 -14.432  33.234  1.00 67.55           H
ATOM    238  N   PHE A  36      -1.065 -11.193  31.688  1.00 81.98           N
ATOM    239  CA  PHE A  36      -1.761 -10.671  30.524  1.00 81.98           C
ATOM    240  C   PHE A  36      -1.054  -9.432  29.971  1.00 81.98           C
ATOM    241  O   PHE A  36      -1.403  -8.939  28.900  1.00 81.98           O
ATOM    242  HA  PHE A  36      -1.760 -11.455  29.768  1.00 81.98           H
ATOM    243  CB  PHE A  36      -3.167 -10.278  30.984  1.00 81.98           C
ATOM    244 1HB  PHE A  36      -3.086  -9.639  31.862  1.00 81.98           H
ATOM    245 2HB  PHE A  36      -3.642  -9.686  30.201  1.00 81.98           H
ATOM    246  CG  PHE A  36      -4.067 -11.469  31.318  1.00 81.98           C
ATOM    247  CD1 PHE A  36      -4.067 -12.568  30.517  1.00 81.98           C
ATOM    248  HD1 PHE A  36      -3.426 -12.601  29.637  1.00 81.98           H
ATOM    249  CD2 PHE A  36      -4.868 -11.429  32.417  1.00 81.98           C
ATOM    250  HD2 PHE A  36      -4.868 -10.548  33.059  1.00 81.98           H
ATOM    251  CE1 PHE A  36      -4.903 -13.673  30.828  1.00 81.98           C
ATOM    252  HE1 PHE A  36      -4.903 -14.554  30.186  1.00 81.98           H
ATOM    253  CE2 PHE A  36      -5.703 -12.534  32.728  1.00 81.98           C
ATOM    254  HE2 PHE A  36      -6.345 -12.501  33.609  1.00 81.98           H
ATOM    255  CZ  PHE A  36      -5.703 -13.633  31.927  1.00 81.98           C
ATOM    256  HZ  PHE A  36      -6.345 -14.481  32.166  1.00 81.98           H
ATOM    257  HN  PHE A  36      -1.420 -10.880  32.568  1.00 81.98           H
ATOM    258  N   TYR A  37      -0.072  -8.964  30.728  1.00 86.84           N
ATOM    259  CA  TYR A  37       0.737  -7.838  30.292  1.00 86.84           C
ATOM    260  C   TYR A  37       1.942  -8.312  29.477  1.00 86.84           C
ATOM    261  O   TYR A  37       2.897  -8.854  30.032  1.00 86.84           O
ATOM    262  HA  TYR A  37       0.114  -7.198  29.667  1.00 86.84           H
ATOM    263  CB  TYR A  37       1.235  -7.157  31.568  1.00 86.84           C
ATOM    264 1HB  TYR A  37       0.385  -6.971  32.224  1.00 86.84           H
ATOM    265 2HB  TYR A  37       1.901  -7.840  32.096  1.00 86.84           H
ATOM    266  CG  TYR A  37       1.971  -5.838  31.324  1.00 86.84           C
ATOM    267  CD1 TYR A  37       3.348  -5.821  31.244  1.00 86.84           C
ATOM    268  HD1 TYR A  37       3.912  -6.747  31.355  1.00 86.84           H
ATOM    269  CD2 TYR A  37       1.256  -4.666  31.183  1.00 86.84           C
ATOM    270  HD2 TYR A  37       0.168  -4.680  31.246  1.00 86.84           H
ATOM    271  CE1 TYR A  37       4.040  -4.579  31.013  1.00 86.84           C
ATOM    272  HE1 TYR A  37       5.128  -4.551  30.948  1.00 86.84           H
ATOM    273  CE2 TYR A  37       1.948  -3.424  30.953  1.00 86.84           C
ATOM    274  HE2 TYR A  37       1.396  -2.491  30.840  1.00 86.84           H
ATOM    275  CZ  TYR A  37       3.306  -3.442  30.879  1.00 86.84           C
ATOM    276  OH  TYR A  37       3.960  -2.269  30.662  1.00 86.84           O
ATOM    277  HH  TYR A  37       3.310  -1.563  30.379  1.00 86.84           H
ATOM    278  HN  TYR A  37       0.174  -9.339  31.621  1.00 86.84           H
ATOM    279  N   CYS A  38       1.859  -8.090  28.173  1.00 90.51           N
ATOM    280  CA  CYS A  38       2.868  -8.601  27.261  1.00 90.51           C
ATOM    281  C   CYS A  38       3.916  -7.507  27.044  1.00 90.51           C
ATOM    282  O   CYS A  38       3.617  -6.461  26.471  1.00 90.51           O
ATOM    283  HA  CYS A  38       3.312  -9.472  27.742  1.00 90.51           H
ATOM    284  CB  CYS A  38       2.253  -9.071  25.942  1.00 90.51           C
ATOM    285 1HB  CYS A  38       1.436  -9.765  26.140  1.00 90.51           H
ATOM    286 2HB  CYS A  38       1.828  -8.223  25.406  1.00 90.51           H
ATOM    287  SG  CYS A  38       3.528  -9.885  24.912  1.00 90.51           S
ATOM    288  HN  CYS A  38       1.120  -7.574  27.740  1.00 90.51           H
ATOM    289  N   GLU A  39       5.123  -7.787  27.513  1.00 82.61           N
ATOM    290  CA  GLU A  39       6.263  -6.943  27.198  1.00 82.61           C
ATOM    291  C   GLU A  39       6.876  -7.357  25.858  1.00 82.61           C
ATOM    292  O   GLU A  39       7.207  -8.524  25.657  1.00 82.61           O
ATOM    293  HA  GLU A  39       5.863  -5.932  27.125  1.00 82.61           H
ATOM    294  CB  GLU A  39       7.306  -6.990  28.316  1.00 82.61           C
ATOM    295 1HB  GLU A  39       7.639  -8.018  28.465  1.00 82.61           H
ATOM    296 2HB  GLU A  39       8.121  -6.303  28.088  1.00 82.61           H
ATOM    297  CG  GLU A  39       6.708  -6.524  29.645  1.00 82.61           C
ATOM    298 1HG  GLU A  39       6.217  -5.560  29.508  1.00 82.61           H
ATOM    299 2HG  GLU A  39       5.943  -7.228  29.970  1.00 82.61           H
ATOM    300  CD  GLU A  39       7.789  -6.403  30.720  1.00 82.61           C
ATOM    301  OE1 GLU A  39       7.467  -5.836  31.787  1.00 82.61           O
ATOM    302  OE2 GLU A  39       8.913  -6.880  30.452  1.00 82.61           O
ATOM    303  HN  GLU A  39       5.328  -8.573  28.097  1.00 82.61           H
ATOM    304  N   LYS A  40       7.008  -6.376  24.977  1.00 89.01           N
ATOM    305  CA  LYS A  40       7.388  -6.653  23.602  1.00 89.01           C
ATOM    306  C   LYS A  40       8.766  -6.049  23.326  1.00 89.01           C
ATOM    307  O   LYS A  40       9.030  -5.571  22.224  1.00 89.01           O
ATOM    308  HA  LYS A  40       7.457  -7.735  23.493  1.00 89.01           H
ATOM    309  CB  LYS A  40       6.301  -6.170  22.639  1.00 89.01           C
ATOM    310 1HB  LYS A  40       6.087  -5.118  22.824  1.00 89.01           H
ATOM    311 2HB  LYS A  40       6.661  -6.245  21.612  1.00 89.01           H
ATOM    312  CG  LYS A  40       5.022  -6.994  22.798  1.00 89.01           C
ATOM    313 1HG  LYS A  40       5.247  -8.052  22.663  1.00 89.01           H
ATOM    314 2HG  LYS A  40       4.634  -6.877  23.810  1.00 89.01           H
ATOM    315  CD  LYS A  40       3.960  -6.559  21.786  1.00 89.01           C
ATOM    316 1HD  LYS A  40       3.689  -5.518  21.962  1.00 89.01           H
ATOM    317 2HD  LYS A  40       4.370  -6.615  20.777  1.00 89.01           H
ATOM    318  CE  LYS A  40       2.714  -7.441  21.886  1.00 89.01           C
ATOM    319 1HE  LYS A  40       2.979  -8.480  21.690  1.00 89.01           H
ATOM    320 2HE  LYS A  40       2.312  -7.400  22.898  1.00 89.01           H
ATOM    321  NZ  LYS A  40       1.685  -6.995  20.920  1.00 89.01           N
ATOM    322 1HZ  LYS A  40       0.978  -7.716  20.822  1.00 89.01           H
ATOM    323 2HZ  LYS A  40       1.253  -6.142  21.256  1.00 89.01           H
ATOM    324 3HZ  LYS A  40       2.119  -6.823  20.020  1.00 89.01           H
ATOM    325  HN  LYS A  40       6.861  -5.410  25.188  1.00 89.01           H
ATOM    326  N   ASN A  41       9.610  -6.089  24.348  1.00 82.88           N
ATOM    327  CA  ASN A  41      10.945  -5.528  24.238  1.00 82.88           C
ATOM    328  C   ASN A  41      11.710  -6.254  23.129  1.00 82.88           C
ATOM    329  O   ASN A  41      12.453  -5.631  22.373  1.00 82.88           O
ATOM    330  HA  ASN A  41      10.794  -4.471  24.017  1.00 82.88           H
ATOM    331  CB  ASN A  41      11.725  -5.702  25.543  1.00 82.88           C
ATOM    332 1HB  ASN A  41      11.631  -6.731  25.892  1.00 82.88           H
ATOM    333 2HB  ASN A  41      12.785  -5.523  25.364  1.00 82.88           H
ATOM    334  CG  ASN A  41      11.214  -4.743  26.619  1.00 82.88           C
ATOM    335  OD1 ASN A  41      10.800  -3.628  26.348  1.00 82.88           O
ATOM    336  ND2 ASN A  41      11.266  -5.237  27.853  1.00 82.88           N
ATOM    337 1HD2 ASN A  41      11.617  -6.161  28.007  1.00 82.88           H
ATOM    338 2HD2 ASN A  41      10.954  -4.685  28.626  1.00 82.88           H
ATOM    339  HN  ASN A  41       9.394  -6.496  25.235  1.00 82.88           H
ATOM    340  N   ASN A  42      11.501  -7.561  23.068  1.00 84.47           N
ATOM    341  CA  ASN A  42      12.186  -8.383  22.086  1.00 84.47           C
ATOM    342  C   ASN A  42      11.753  -7.960  20.681  1.00 84.47           C
ATOM    343  O   ASN A  42      12.562  -7.947  19.755  1.00 84.47           O
ATOM    344  HA  ASN A  42      13.248  -8.216  22.263  1.00 84.47           H
ATOM    345  CB  ASN A  42      11.834  -9.862  22.263  1.00 84.47           C
ATOM    346 1HB  ASN A  42      12.336 -10.453  21.498  1.00 84.47           H
ATOM    347 2HB  ASN A  42      12.200 -10.213  23.228  1.00 84.47           H
ATOM    348  CG  ASN A  42      10.322 -10.080  22.175  1.00 84.47           C
ATOM    349  OD1 ASN A  42       9.529  -9.157  22.269  1.00 84.47           O
ATOM    350  ND2 ASN A  42       9.969 -11.349  21.990  1.00 84.47           N
ATOM    351 1HD2 ASN A  42      10.670 -12.058  21.921  1.00 84.47           H
ATOM    352 2HD2 ASN A  42       9.002 -11.593  21.919  1.00 84.47           H
ATOM    353  HN  ASN A  42      10.878  -8.056  23.674  1.00 84.47           H
ATOM    354  N   VAL A  43      10.476  -7.623  20.566  1.00 91.71           N
ATOM    355  CA  VAL A  43       9.919  -7.226  19.284  1.00 91.71           C
ATOM    356  C   VAL A  43      10.575  -5.920  18.831  1.00 91.71           C
ATOM    357  O   VAL A  43      10.932  -5.774  17.663  1.00 91.71           O
ATOM    358  HA  VAL A  43      10.160  -8.008  18.565  1.00 91.71           H
ATOM    359  CB  VAL A  43       8.396  -7.127  19.384  1.00 91.71           C
ATOM    360  HB  VAL A  43       8.157  -6.312  20.067  1.00 91.71           H
ATOM    361  CG1 VAL A  43       7.778  -6.797  18.024  1.00 91.71           C
ATOM    362 1HG1 VAL A  43       8.168  -5.843  17.670  1.00 91.71           H
ATOM    363 2HG1 VAL A  43       8.031  -7.581  17.310  1.00 91.71           H
ATOM    364 3HG1 VAL A  43       6.694  -6.733  18.123  1.00 91.71           H
ATOM    365  CG2 VAL A  43       7.799  -8.413  19.960  1.00 91.71           C
ATOM    366 1HG2 VAL A  43       8.053  -9.253  19.313  1.00 91.71           H
ATOM    367 2HG2 VAL A  43       8.204  -8.587  20.957  1.00 91.71           H
ATOM    368 3HG2 VAL A  43       6.715  -8.316  20.020  1.00 91.71           H
ATOM    369  HN  VAL A  43       9.828  -7.619  21.328  1.00 91.71           H
ATOM    370  N   ARG A  44      10.713  -5.004  19.778  1.00 86.67           N
ATOM    371  CA  ARG A  44      11.285  -3.702  19.482  1.00 86.67           C
ATOM    372  C   ARG A  44      12.753  -3.847  19.077  1.00 86.67           C
ATOM    373  O   ARG A  44      13.233  -3.130  18.200  1.00 86.67           O
ATOM    374  HA  ARG A  44      10.687  -3.316  18.657  1.00 86.67           H
ATOM    375  CB  ARG A  44      11.187  -2.770  20.691  1.00 86.67           C
ATOM    376 1HB  ARG A  44      11.600  -3.264  21.571  1.00 86.67           H
ATOM    377 2HB  ARG A  44      11.788  -1.877  20.517  1.00 86.67           H
ATOM    378  CG  ARG A  44       9.735  -2.369  20.959  1.00 86.67           C
ATOM    379 1HG  ARG A  44       9.264  -2.053  20.028  1.00 86.67           H
ATOM    380 2HG  ARG A  44       9.177  -3.233  21.321  1.00 86.67           H
ATOM    381  CD  ARG A  44       9.658  -1.238  21.985  1.00 86.67           C
ATOM    382 1HD  ARG A  44      10.362  -0.448  21.722  1.00 86.67           H
ATOM    383 2HD  ARG A  44       8.663  -0.794  21.976  1.00 86.67           H
ATOM    384  NE  ARG A  44       9.965  -1.759  23.336  1.00 86.67           N
ATOM    385  HE  ARG A  44      10.926  -1.823  23.607  1.00 86.67           H
ATOM    386  CZ  ARG A  44       9.037  -2.149  24.220  1.00 86.67           C
ATOM    387  NH1 ARG A  44       7.734  -2.085  23.911  1.00 86.67           N
ATOM    388 1HH1 ARG A  44       7.449  -1.744  23.016  1.00 86.67           H
ATOM    389 2HH1 ARG A  44       7.048  -2.379  24.576  1.00 86.67           H
ATOM    390  NH2 ARG A  44       9.430  -2.605  25.417  1.00 86.67           N
ATOM    391 1HH2 ARG A  44       8.750  -2.901  26.088  1.00 86.67           H
ATOM    392 2HH2 ARG A  44      10.404  -2.650  25.639  1.00 86.67           H
ATOM    393  HN  ARG A  44      10.442  -5.140  20.731  1.00 86.67           H
ATOM    394  N   GLN A  45      13.426  -4.780  19.734  1.00 83.32           N
ATOM    395  CA  GLN A  45      14.827  -5.037  19.445  1.00 83.32           C
ATOM    396  C   GLN A  45      14.987  -5.553  18.014  1.00 83.32           C
ATOM    397  O   GLN A  45      15.879  -5.116  17.289  1.00 83.32           O
ATOM    398  HA  GLN A  45      15.325  -4.073  19.549  1.00 83.32           H
ATOM    399  CB  GLN A  45      15.424  -6.021  20.453  1.00 83.32           C
ATOM    400 1HB  GLN A  45      14.722  -6.837  20.629  1.00 83.32           H
ATOM    401 2HB  GLN A  45      16.330  -6.464  20.041  1.00 83.32           H
ATOM    402  CG  GLN A  45      15.746  -5.324  21.776  1.00 83.32           C
ATOM    403 1HG  GLN A  45      16.438  -4.501  21.598  1.00 83.32           H
ATOM    404 2HG  GLN A  45      14.837  -4.891  22.194  1.00 83.32           H
ATOM    405  CD  GLN A  45      16.357  -6.304  22.778  1.00 83.32           C
ATOM    406  OE1 GLN A  45      16.415  -7.503  22.557  1.00 83.32           O
ATOM    407  NE2 GLN A  45      16.809  -5.731  23.890  1.00 83.32           N
ATOM    408 1HE2 GLN A  45      16.730  -4.741  24.009  1.00 83.32           H
ATOM    409 2HE2 GLN A  45      17.227  -6.289  24.607  1.00 83.32           H
ATOM    410  HN  GLN A  45      13.031  -5.354  20.452  1.00 83.32           H
ATOM    411  N   PHE A  46      14.109  -6.476  17.650  1.00 93.05           N
ATOM    412  CA  PHE A  46      14.131  -7.044  16.312  1.00 93.05           C
ATOM    413  C   PHE A  46      13.975  -5.953  15.251  1.00 93.05           C
ATOM    414  O   PHE A  46      14.735  -5.907  14.286  1.00 93.05           O
ATOM    415  HA  PHE A  46      15.095  -7.536  16.185  1.00 93.05           H
ATOM    416  CB  PHE A  46      12.946  -8.006  16.215  1.00 93.05           C
ATOM    417 1HB  PHE A  46      13.112  -8.842  16.896  1.00 93.05           H
ATOM    418 2HB  PHE A  46      12.046  -7.494  16.555  1.00 93.05           H
ATOM    419  CG  PHE A  46      12.702  -8.554  14.808  1.00 93.05           C
ATOM    420  CD1 PHE A  46      11.737  -8.006  14.022  1.00 93.05           C
ATOM    421  HD1 PHE A  46      11.136  -7.177  14.395  1.00 93.05           H
ATOM    422  CD2 PHE A  46      13.452  -9.589  14.342  1.00 93.05           C
ATOM    423  HD2 PHE A  46      14.225 -10.029  14.972  1.00 93.05           H
ATOM    424  CE1 PHE A  46      11.511  -8.515  12.716  1.00 93.05           C
ATOM    425  HE1 PHE A  46      10.737  -8.076  12.086  1.00 93.05           H
ATOM    426  CE2 PHE A  46      13.226 -10.098  13.036  1.00 93.05           C
ATOM    427  HE2 PHE A  46      13.826 -10.928  12.663  1.00 93.05           H
ATOM    428  CZ  PHE A  46      12.260  -9.550  12.250  1.00 93.05           C
ATOM    429  HZ  PHE A  46      12.087  -9.941  11.247  1.00 93.05           H
ATOM    430  HN  PHE A  46      13.394  -6.835  18.249  1.00 93.05           H
ATOM    431  N   ALA A  47      12.983  -5.100  15.466  1.00 93.57           N
ATOM    432  CA  ALA A  47      12.670  -4.058  14.504  1.00 93.57           C
ATOM    433  C   ALA A  47      13.884  -3.140  14.340  1.00 93.57           C
ATOM    434  O   ALA A  47      14.196  -2.710  13.231  1.00 93.57           O
ATOM    435  HA  ALA A  47      12.459  -4.540  13.549  1.00 93.57           H
ATOM    436  CB  ALA A  47      11.423  -3.299  14.960  1.00 93.57           C
ATOM    437 1HB  ALA A  47      10.583  -3.990  15.032  1.00 93.57           H
ATOM    438 2HB  ALA A  47      11.608  -2.849  15.936  1.00 93.57           H
ATOM    439 3HB  ALA A  47      11.189  -2.517  14.238  1.00 93.57           H
ATOM    440  HN  ALA A  47      12.400  -5.114  16.278  1.00 93.57           H
ATOM    441  N   SER A  48      14.535  -2.868  15.461  1.00 91.74           N
ATOM    442  CA  SER A  48      15.587  -1.866  15.491  1.00 91.74           C
ATOM    443  C   SER A  48      16.770  -2.325  14.636  1.00 91.74           C
ATOM    444  O   SER A  48      17.537  -1.501  14.138  1.00 91.74           O
ATOM    445  HA  SER A  48      15.139  -0.965  15.073  1.00 91.74           H
ATOM    446  CB  SER A  48      16.044  -1.590  16.925  1.00 91.74           C
ATOM    447 1HB  SER A  48      16.668  -0.696  16.940  1.00 91.74           H
ATOM    448 2HB  SER A  48      15.175  -1.383  17.549  1.00 91.74           H
ATOM    449  OG  SER A  48      16.772  -2.686  17.473  1.00 91.74           O
ATOM    450  HG  SER A  48      17.095  -2.456  18.392  1.00 91.74           H
ATOM    451  HN  SER A  48      14.354  -3.317  16.336  1.00 91.74           H
ATOM    452  N   HIS A  49      16.881  -3.637  14.491  1.00 87.22           N
ATOM    453  CA  HIS A  49      18.016  -4.220  13.795  1.00 87.22           C
ATOM    454  C   HIS A  49      17.626  -4.532  12.349  1.00 87.22           C
ATOM    455  O   HIS A  49      18.405  -4.295  11.427  1.00 87.22           O
ATOM    456  HA  HIS A  49      18.804  -3.466  13.795  1.00 87.22           H
ATOM    457  CB  HIS A  49      18.543  -5.445  14.545  1.00 87.22           C
ATOM    458 1HB  HIS A  49      17.712  -6.122  14.743  1.00 87.22           H
ATOM    459 2HB  HIS A  49      19.243  -5.978  13.903  1.00 87.22           H
ATOM    460  CG  HIS A  49      19.228  -5.118  15.851  1.00 87.22           C
ATOM    461  ND1 HIS A  49      18.538  -4.955  17.039  1.00 87.22           N
ATOM    462  HD1 HIS A  49      17.548  -5.033  17.157  1.00 87.22           H
ATOM    463  CD2 HIS A  49      20.547  -4.927  16.142  1.00 87.22           C
ATOM    464  HD2 HIS A  49      21.371  -4.983  15.430  1.00 87.22           H
ATOM    465  CE1 HIS A  49      19.412  -4.677  17.995  1.00 87.22           C
ATOM    466  HE1 HIS A  49      19.178  -4.495  19.044  1.00 87.22           H
ATOM    467  NE2 HIS A  49      20.657  -4.660  17.437  1.00 87.22           N
ATOM    468  HN  HIS A  49      16.215  -4.296  14.839  1.00 87.22           H
ATOM    469  N   PHE A  50      16.421  -5.060  12.196  1.00 83.04           N
ATOM    470  CA  PHE A  50      16.034  -5.693  10.947  1.00 83.04           C
ATOM    471  C   PHE A  50      15.488  -4.663   9.955  1.00 83.04           C
ATOM    472  O   PHE A  50      15.814  -4.704   8.770  1.00 83.04           O
ATOM    473  HA  PHE A  50      16.928  -6.158  10.530  1.00 83.04           H
ATOM    474  CB  PHE A  50      14.930  -6.699  11.278  1.00 83.04           C
ATOM    475 1HB  PHE A  50      15.300  -7.395  12.031  1.00 83.04           H
ATOM    476 2HB  PHE A  50      14.089  -6.167  11.721  1.00 83.04           H
ATOM    477  CG  PHE A  50      14.432  -7.496  10.070  1.00 83.04           C
ATOM    478  CD1 PHE A  50      13.220  -7.213   9.522  1.00 83.04           C
ATOM    479  HD1 PHE A  50      12.604  -6.418   9.943  1.00 83.04           H
ATOM    480  CD2 PHE A  50      15.201  -8.488   9.546  1.00 83.04           C
ATOM    481  HD2 PHE A  50      16.172  -8.715   9.985  1.00 83.04           H
ATOM    482  CE1 PHE A  50      12.757  -7.953   8.402  1.00 83.04           C
ATOM    483  HE1 PHE A  50      11.786  -7.726   7.962  1.00 83.04           H
ATOM    484  CE2 PHE A  50      14.738  -9.228   8.425  1.00 83.04           C
ATOM    485  HE2 PHE A  50      15.354 -10.022   8.005  1.00 83.04           H
ATOM    486  CZ  PHE A  50      13.526  -8.944   7.877  1.00 83.04           C
ATOM    487  HZ  PHE A  50      13.171  -9.512   7.017  1.00 83.04           H
ATOM    488  HN  PHE A  50      15.716  -5.060  12.905  1.00 83.04           H
ATOM    489  N   LEU A  51      14.667  -3.764  10.478  1.00 94.28           N
ATOM    490  CA  LEU A  51      13.821  -2.941   9.630  1.00 94.28           C
ATOM    491  C   LEU A  51      14.673  -1.860   8.962  1.00 94.28           C
ATOM    492  O   LEU A  51      14.593  -1.662   7.751  1.00 94.28           O
ATOM    493  HA  LEU A  51      13.411  -3.587   8.853  1.00 94.28           H
ATOM    494  CB  LEU A  51      12.640  -2.387  10.429  1.00 94.28           C
ATOM    495 1HB  LEU A  51      13.032  -1.778  11.243  1.00 94.28           H
ATOM    496 2HB  LEU A  51      12.069  -1.723   9.780  1.00 94.28           H
ATOM    497  CG  LEU A  51      11.684  -3.425  11.019  1.00 94.28           C
ATOM    498  HG  LEU A  51      12.230  -4.011  11.758  1.00 94.28           H
ATOM    499  CD1 LEU A  51      10.522  -2.747  11.749  1.00 94.28           C
ATOM    500 1HD1 LEU A  51      10.912  -2.130  12.559  1.00 94.28           H
ATOM    501 2HD1 LEU A  51       9.969  -2.121  11.049  1.00 94.28           H
ATOM    502 3HD1 LEU A  51       9.857  -3.508  12.159  1.00 94.28           H
ATOM    503  CD2 LEU A  51      11.196  -4.396   9.943  1.00 94.28           C
ATOM    504 1HD2 LEU A  51      10.672  -3.842   9.164  1.00 94.28           H
ATOM    505 2HD2 LEU A  51      12.050  -4.915   9.508  1.00 94.28           H
ATOM    506 3HD2 LEU A  51      10.518  -5.123  10.390  1.00 94.28           H
ATOM    507  HN  LEU A  51      14.576  -3.594  11.459  1.00 94.28           H
ATOM    508  N   PRO A  52      15.502  -1.145   9.735  1.00 95.96           N
ATOM    509  CA  PRO A  52      16.161   0.059   9.223  1.00 95.96           C
ATOM    510  C   PRO A  52      16.904  -0.199   7.923  1.00 95.96           C
ATOM    511  O   PRO A  52      16.707   0.513   6.939  1.00 95.96           O
ATOM    512  HA  PRO A  52      15.417   0.818   8.980  1.00 95.96           H
ATOM    513  CB  PRO A  52      17.113   0.459  10.352  1.00 95.96           C
ATOM    514 1HB  PRO A  52      18.102   0.020  10.217  1.00 95.96           H
ATOM    515 2HB  PRO A  52      17.248   1.540  10.399  1.00 95.96           H
ATOM    516  CG  PRO A  52      16.425  -0.077  11.601  1.00 95.96           C
ATOM    517 1HG  PRO A  52      17.122  -0.188  12.431  1.00 95.96           H
ATOM    518 2HG  PRO A  52      15.638   0.593  11.949  1.00 95.96           H
ATOM    519  CD  PRO A  52      15.871  -1.414  11.137  1.00 95.96           C
ATOM    520 1HD  PRO A  52      16.615  -2.207  11.209  1.00 95.96           H
ATOM    521 2HD  PRO A  52      15.016  -1.728  11.735  1.00 95.96           H
ATOM    522  N   PRO A  53      17.773  -1.218   7.886  1.00 96.08           N
ATOM    523  CA  PRO A  53      18.542  -1.511   6.674  1.00 96.08           C
ATOM    524  C   PRO A  53      17.655  -1.660   5.449  1.00 96.08           C
ATOM    525  O   PRO A  53      17.977  -1.149   4.378  1.00 96.08           O
ATOM    526  HA  PRO A  53      19.208  -0.680   6.444  1.00 96.08           H
ATOM    527  CB  PRO A  53      19.268  -2.815   7.012  1.00 96.08           C
ATOM    528 1HB  PRO A  53      18.693  -3.687   6.699  1.00 96.08           H
ATOM    529 2HB  PRO A  53      20.235  -2.876   6.514  1.00 96.08           H
ATOM    530  CG  PRO A  53      19.418  -2.753   8.527  1.00 96.08           C
ATOM    531 1HG  PRO A  53      19.590  -3.740   8.958  1.00 96.08           H
ATOM    532 2HG  PRO A  53      20.266  -2.137   8.825  1.00 96.08           H
ATOM    533  CD  PRO A  53      18.093  -2.158   8.976  1.00 96.08           C
ATOM    534 1HD  PRO A  53      17.323  -2.922   9.085  1.00 96.08           H
ATOM    535 2HD  PRO A  53      18.180  -1.657   9.940  1.00 96.08           H
ATOM    536  N   LEU A  54      16.549  -2.365   5.642  1.00 94.56           N
ATOM    537  CA  LEU A  54      15.675  -2.704   4.532  1.00 94.56           C
ATOM    538  C   LEU A  54      14.996  -1.433   4.016  1.00 94.56           C
ATOM    539  O   LEU A  54      14.881  -1.233   2.808  1.00 94.56           O
ATOM    540  HA  LEU A  54      16.300  -3.108   3.735  1.00 94.56           H
ATOM    541  CB  LEU A  54      14.693  -3.804   4.939  1.00 94.56           C
ATOM    542 1HB  LEU A  54      14.128  -3.457   5.804  1.00 94.56           H
ATOM    543 2HB  LEU A  54      13.979  -3.946   4.128  1.00 94.56           H
ATOM    544  CG  LEU A  54      15.311  -5.162   5.280  1.00 94.56           C
ATOM    545  HG  LEU A  54      16.003  -5.023   6.111  1.00 94.56           H
ATOM    546  CD1 LEU A  54      14.240  -6.150   5.745  1.00 94.56           C
ATOM    547 1HD1 LEU A  54      13.745  -5.759   6.633  1.00 94.56           H
ATOM    548 2HD1 LEU A  54      13.506  -6.290   4.951  1.00 94.56           H
ATOM    549 3HD1 LEU A  54      14.706  -7.107   5.981  1.00 94.56           H
ATOM    550  CD2 LEU A  54      16.122  -5.706   4.103  1.00 94.56           C
ATOM    551 1HD2 LEU A  54      15.470  -5.826   3.237  1.00 94.56           H
ATOM    552 2HD2 LEU A  54      16.923  -5.009   3.860  1.00 94.56           H
ATOM    553 3HD2 LEU A  54      16.550  -6.672   4.372  1.00 94.56           H
ATOM    554  HN  LEU A  54      16.248  -2.701   6.534  1.00 94.56           H
ATOM    555  N   TYR A  55      14.563  -0.608   4.958  1.00 94.88           N
ATOM    556  CA  TYR A  55      13.849   0.610   4.616  1.00 94.88           C
ATOM    557  C   TYR A  55      14.745   1.569   3.831  1.00 94.88           C
ATOM    558  O   TYR A  55      14.286   2.235   2.904  1.00 94.88           O
ATOM    559  HA  TYR A  55      12.994   0.336   3.998  1.00 94.88           H
ATOM    560  CB  TYR A  55      13.465   1.262   5.946  1.00 94.88           C
ATOM    561 1HB  TYR A  55      14.326   1.235   6.614  1.00 94.88           H
ATOM    562 2HB  TYR A  55      13.232   2.312   5.770  1.00 94.88           H
ATOM    563  CG  TYR A  55      12.276   0.599   6.644  1.00 94.88           C
ATOM    564  CD1 TYR A  55      11.705  -0.536   6.106  1.00 94.88           C
ATOM    565  HD1 TYR A  55      12.102  -0.961   5.184  1.00 94.88           H
ATOM    566  CD2 TYR A  55      11.774   1.137   7.811  1.00 94.88           C
ATOM    567  HD2 TYR A  55      12.224   2.034   8.236  1.00 94.88           H
ATOM    568  CE1 TYR A  55      10.585  -1.160   6.763  1.00 94.88           C
ATOM    569  HE1 TYR A  55      10.125  -2.057   6.348  1.00 94.88           H
ATOM    570  CE2 TYR A  55      10.654   0.514   8.468  1.00 94.88           C
ATOM    571  HE2 TYR A  55      10.247   0.928   9.391  1.00 94.88           H
ATOM    572  CZ  TYR A  55      10.115  -0.604   7.911  1.00 94.88           C
ATOM    573  OH  TYR A  55       9.058  -1.193   8.532  1.00 94.88           O
ATOM    574  HH  TYR A  55       8.732  -1.968   7.990  1.00 94.88           H
ATOM    575  HN  TYR A  55      14.694  -0.760   5.938  1.00 94.88           H
ATOM    576  N   TRP A  56      16.008   1.610   4.231  1.00 93.21           N
ATOM    577  CA  TRP A  56      16.984   2.440   3.546  1.00 93.21           C
ATOM    578  C   TRP A  56      17.169   1.884   2.133  1.00 93.21           C
ATOM    579  O   TRP A  56      17.237   2.642   1.167  1.00 93.21           O
ATOM    580  HA  TRP A  56      16.584   3.453   3.498  1.00 93.21           H
ATOM    581  CB  TRP A  56      18.292   2.513   4.336  1.00 93.21           C
ATOM    582 1HB  TRP A  56      18.502   1.533   4.764  1.00 93.21           H
ATOM    583 2HB  TRP A  56      19.107   2.742   3.649  1.00 93.21           H
ATOM    584  CG  TRP A  56      18.284   3.553   5.458  1.00 93.21           C
ATOM    585  CD1 TRP A  56      18.403   3.344   6.777  1.00 93.21           C
ATOM    586  HD1 TRP A  56      18.526   2.362   7.234  1.00 93.21           H
ATOM    587  CD2 TRP A  56      18.143   4.981   5.307  1.00 93.21           C
ATOM    588  NE1 TRP A  56      18.350   4.529   7.483  1.00 93.21           N
ATOM    589  HE1 TRP A  56      18.416   4.629   8.476  1.00 93.21           H
ATOM    590  CE2 TRP A  56      18.187   5.556   6.561  1.00 93.21           C
ATOM    591  CE3 TRP A  56      17.985   5.762   4.148  1.00 93.21           C
ATOM    592  HE3 TRP A  56      17.948   5.332   3.147  1.00 93.21           H
ATOM    593  CZ2 TRP A  56      18.079   6.935   6.776  1.00 93.21           C
ATOM    594  HZ2 TRP A  56      18.116   7.364   7.777  1.00 93.21           H
ATOM    595  CZ3 TRP A  56      17.878   7.138   4.381  1.00 93.21           C
ATOM    596  HZ3 TRP A  56      17.754   7.790   3.516  1.00 93.21           H
ATOM    597  CH2 TRP A  56      17.920   7.732   5.637  1.00 93.21           C
ATOM    598  HH2 TRP A  56      17.830   8.814   5.734  1.00 93.21           H
ATOM    599  HN  TRP A  56      16.366   1.089   5.006  1.00 93.21           H
ATOM    600  N   LEU A  57      17.246   0.563   2.056  1.00 93.37           N
ATOM    601  CA  LEU A  57      17.442  -0.103   0.780  1.00 93.37           C
ATOM    602  C   LEU A  57      16.261   0.211  -0.141  1.00 93.37           C
ATOM    603  O   LEU A  57      16.453   0.633  -1.280  1.00 93.37           O
ATOM    604  HA  LEU A  57      18.347   0.308   0.333  1.00 93.37           H
ATOM    605  CB  LEU A  57      17.679  -1.600   0.987  1.00 93.37           C
ATOM    606 1HB  LEU A  57      18.556  -1.724   1.622  1.00 93.37           H
ATOM    607 2HB  LEU A  57      16.829  -2.010   1.534  1.00 93.37           H
ATOM    608  CG  LEU A  57      17.880  -2.429  -0.282  1.00 93.37           C
ATOM    609  HG  LEU A  57      17.044  -2.235  -0.954  1.00 93.37           H
ATOM    610  CD1 LEU A  57      19.156  -2.008  -1.016  1.00 93.37           C
ATOM    611 1HD1 LEU A  57      19.085  -0.956  -1.293  1.00 93.37           H
ATOM    612 2HD1 LEU A  57      20.016  -2.155  -0.362  1.00 93.37           H
ATOM    613 3HD1 LEU A  57      19.275  -2.614  -1.914  1.00 93.37           H
ATOM    614  CD2 LEU A  57      17.868  -3.926   0.033  1.00 93.37           C
ATOM    615 1HD2 LEU A  57      18.672  -4.157   0.732  1.00 93.37           H
ATOM    616 2HD2 LEU A  57      16.911  -4.196   0.478  1.00 93.37           H
ATOM    617 3HD2 LEU A  57      18.014  -4.493  -0.887  1.00 93.37           H
ATOM    618  HN  LEU A  57      17.176  -0.048   2.845  1.00 93.37           H
ATOM    619  N   VAL A  58      15.066  -0.007   0.387  1.00 95.38           N
ATOM    620  CA  VAL A  58      13.856   0.184  -0.395  1.00 95.38           C
ATOM    621  C   VAL A  58      13.786   1.636  -0.873  1.00 95.38           C
ATOM    622  O   VAL A  58      13.447   1.898  -2.025  1.00 95.38           O
ATOM    623  HA  VAL A  58      13.921  -0.469  -1.265  1.00 95.38           H
ATOM    624  CB  VAL A  58      12.633  -0.236   0.423  1.00 95.38           C
ATOM    625  HB  VAL A  58      12.656   0.310   1.366  1.00 95.38           H
ATOM    626  CG1 VAL A  58      11.336   0.132  -0.302  1.00 95.38           C
ATOM    627 1HG1 VAL A  58      11.300   1.211  -0.456  1.00 95.38           H
ATOM    628 2HG1 VAL A  58      11.303  -0.374  -1.267  1.00 95.38           H
ATOM    629 3HG1 VAL A  58      10.483  -0.178   0.301  1.00 95.38           H
ATOM    630  CG2 VAL A  58      12.675  -1.731   0.744  1.00 95.38           C
ATOM    631 1HG2 VAL A  58      12.688  -2.302  -0.184  1.00 95.38           H
ATOM    632 2HG2 VAL A  58      13.574  -1.954   1.320  1.00 95.38           H
ATOM    633 3HG2 VAL A  58      11.795  -2.003   1.326  1.00 95.38           H
ATOM    634  HN  VAL A  58      14.917  -0.307   1.329  1.00 95.38           H
ATOM    635  N   PHE A  59      14.112   2.541   0.038  1.00 96.24           N
ATOM    636  CA  PHE A  59      14.059   3.961  -0.266  1.00 96.24           C
ATOM    637  C   PHE A  59      14.962   4.301  -1.454  1.00 96.24           C
ATOM    638  O   PHE A  59      14.516   4.920  -2.419  1.00 96.24           O
ATOM    639  HA  PHE A  59      13.026   4.200  -0.517  1.00 96.24           H
ATOM    640  CB  PHE A  59      14.566   4.703   0.973  1.00 96.24           C
ATOM    641 1HB  PHE A  59      13.862   4.547   1.790  1.00 96.24           H
ATOM    642 2HB  PHE A  59      15.515   4.266   1.283  1.00 96.24           H
ATOM    643  CG  PHE A  59      14.756   6.206   0.763  1.00 96.24           C
ATOM    644  CD1 PHE A  59      16.008   6.737   0.747  1.00 96.24           C
ATOM    645  HD1 PHE A  59      16.876   6.092   0.883  1.00 96.24           H
ATOM    646  CD2 PHE A  59      13.674   7.012   0.594  1.00 96.24           C
ATOM    647  HD2 PHE A  59      12.670   6.586   0.607  1.00 96.24           H
ATOM    648  CE1 PHE A  59      16.185   8.133   0.552  1.00 96.24           C
ATOM    649  HE1 PHE A  59      17.188   8.558   0.539  1.00 96.24           H
ATOM    650  CE2 PHE A  59      13.851   8.407   0.399  1.00 96.24           C
ATOM    651  HE2 PHE A  59      12.983   9.053   0.263  1.00 96.24           H
ATOM    652  CZ  PHE A  59      15.103   8.938   0.383  1.00 96.24           C
ATOM    653  HZ  PHE A  59      15.238  10.009   0.233  1.00 96.24           H
ATOM    654  HN  PHE A  59      14.408   2.319   0.967  1.00 96.24           H
ATOM    655  N   ILE A  60      16.214   3.882  -1.344  1.00 93.97           N
ATOM    656  CA  ILE A  60      17.223   4.277  -2.312  1.00 93.97           C
ATOM    657  C   ILE A  60      16.820   3.770  -3.698  1.00 93.97           C
ATOM    658  O   ILE A  60      16.767   4.541  -4.654  1.00 93.97           O
ATOM    659  HA  ILE A  60      17.244   5.367  -2.336  1.00 93.97           H
ATOM    660  CB  ILE A  60      18.608   3.808  -1.863  1.00 93.97           C
ATOM    661  HB  ILE A  60      18.540   2.755  -1.589  1.00 93.97           H
ATOM    662  CG1 ILE A  60      19.070   4.569  -0.619  1.00 93.97           C
ATOM    663 1HG1 ILE A  60      19.321   5.595  -0.889  1.00 93.97           H
ATOM    664 2HG1 ILE A  60      18.255   4.620   0.103  1.00 93.97           H
ATOM    665  CG2 ILE A  60      19.619   3.912  -3.007  1.00 93.97           C
ATOM    666 1HG2 ILE A  60      19.292   3.289  -3.840  1.00 93.97           H
ATOM    667 2HG2 ILE A  60      19.691   4.949  -3.335  1.00 93.97           H
ATOM    668 3HG2 ILE A  60      20.595   3.572  -2.661  1.00 93.97           H
ATOM    669  CD1 ILE A  60      20.284   3.892   0.019  1.00 93.97           C
ATOM    670 1HD1 ILE A  60      20.022   2.875   0.310  1.00 93.97           H
ATOM    671 2HD1 ILE A  60      21.104   3.865  -0.698  1.00 93.97           H
ATOM    672 3HD1 ILE A  60      20.591   4.454   0.901  1.00 93.97           H
ATOM    673  HN  ILE A  60      16.542   3.285  -0.611  1.00 93.97           H
ATOM    674  N   VAL A  61      16.547   2.475  -3.762  1.00 94.33           N
ATOM    675  CA  VAL A  61      16.285   1.828  -5.036  1.00 94.33           C
ATOM    676  C   VAL A  61      14.976   2.366  -5.617  1.00 94.33           C
ATOM    677  O   VAL A  61      14.890   2.643  -6.813  1.00 94.33           O
ATOM    678  HA  VAL A  61      17.101   2.087  -5.711  1.00 94.33           H
ATOM    679  CB  VAL A  61      16.280   0.308  -4.860  1.00 94.33           C
ATOM    680  HB  VAL A  61      15.521   0.059  -4.119  1.00 94.33           H
ATOM    681  CG1 VAL A  61      15.908  -0.394  -6.168  1.00 94.33           C
ATOM    682 1HG1 VAL A  61      14.914  -0.075  -6.482  1.00 94.33           H
ATOM    683 2HG1 VAL A  61      16.633  -0.134  -6.939  1.00 94.33           H
ATOM    684 3HG1 VAL A  61      15.912  -1.473  -6.015  1.00 94.33           H
ATOM    685  CG2 VAL A  61      17.629  -0.188  -4.336  1.00 94.33           C
ATOM    686 1HG2 VAL A  61      18.414   0.080  -5.044  1.00 94.33           H
ATOM    687 2HG2 VAL A  61      17.837   0.275  -3.372  1.00 94.33           H
ATOM    688 3HG2 VAL A  61      17.598  -1.271  -4.220  1.00 94.33           H
ATOM    689  HN  VAL A  61      16.504   1.872  -2.965  1.00 94.33           H
ATOM    690  N   GLY A  62      13.989   2.500  -4.744  1.00 95.79           N
ATOM    691  CA  GLY A  62      12.652   2.872  -5.176  1.00 95.79           C
ATOM    692  C   GLY A  62      12.617   4.323  -5.661  1.00 95.79           C
ATOM    693  O   GLY A  62      11.990   4.627  -6.674  1.00 95.79           O
ATOM    694 1HA  GLY A  62      12.327   2.209  -5.978  1.00 95.79           H
ATOM    695 2HA  GLY A  62      11.950   2.743  -4.352  1.00 95.79           H
ATOM    696  HN  GLY A  62      14.090   2.359  -3.759  1.00 95.79           H
ATOM    697  N   ALA A  63      13.297   5.179  -4.913  1.00 95.62           N
ATOM    698  CA  ALA A  63      13.301   6.600  -5.219  1.00 95.62           C
ATOM    699  C   ALA A  63      13.920   6.818  -6.601  1.00 95.62           C
ATOM    700  O   ALA A  63      13.382   7.568  -7.415  1.00 95.62           O
ATOM    701  HA  ALA A  63      12.265   6.939  -5.236  1.00 95.62           H
ATOM    702  CB  ALA A  63      14.049   7.357  -4.120  1.00 95.62           C
ATOM    703 1HB  ALA A  63      13.553   7.192  -3.163  1.00 95.62           H
ATOM    704 2HB  ALA A  63      15.076   6.995  -4.063  1.00 95.62           H
ATOM    705 3HB  ALA A  63      14.052   8.422  -4.349  1.00 95.62           H
ATOM    706  HN  ALA A  63      13.838   4.918  -4.114  1.00 95.62           H
ATOM    707  N   LEU A  64      15.041   6.150  -6.825  1.00 89.85           N
ATOM    708  CA  LEU A  64      15.738   6.260  -8.095  1.00 89.85           C
ATOM    709  C   LEU A  64      14.842   5.720  -9.212  1.00 89.85           C
ATOM    710  O   LEU A  64      14.685   6.360 -10.251  1.00 89.85           O
ATOM    711  HA  LEU A  64      15.918   7.319  -8.278  1.00 89.85           H
ATOM    712  CB  LEU A  64      17.104   5.576  -8.018  1.00 89.85           C
ATOM    713 1HB  LEU A  64      16.961   4.562  -7.643  1.00 89.85           H
ATOM    714 2HB  LEU A  64      17.502   5.488  -9.029  1.00 89.85           H
ATOM    715  CG  LEU A  64      18.153   6.268  -7.146  1.00 89.85           C
ATOM    716  HG  LEU A  64      17.727   6.418  -6.154  1.00 89.85           H
ATOM    717  CD1 LEU A  64      19.393   5.389  -6.976  1.00 89.85           C
ATOM    718 1HD1 LEU A  64      19.110   4.449  -6.503  1.00 89.85           H
ATOM    719 2HD1 LEU A  64      19.831   5.185  -7.954  1.00 89.85           H
ATOM    720 3HD1 LEU A  64      20.123   5.905  -6.352  1.00 89.85           H
ATOM    721  CD2 LEU A  64      18.502   7.651  -7.701  1.00 89.85           C
ATOM    722 1HD2 LEU A  64      18.901   7.546  -8.710  1.00 89.85           H
ATOM    723 2HD2 LEU A  64      17.605   8.269  -7.727  1.00 89.85           H
ATOM    724 3HD2 LEU A  64      19.250   8.121  -7.062  1.00 89.85           H
ATOM    725  HN  LEU A  64      15.473   5.542  -6.158  1.00 89.85           H
ATOM    726  N   GLY A  65      14.278   4.548  -8.960  1.00 93.42           N
ATOM    727  CA  GLY A  65      13.531   3.841  -9.986  1.00 93.42           C
ATOM    728  C   GLY A  65      12.305   4.644 -10.424  1.00 93.42           C
ATOM    729  O   GLY A  65      12.109   4.886 -11.614  1.00 93.42           O
ATOM    730 1HA  GLY A  65      14.175   3.656 -10.846  1.00 93.42           H
ATOM    731 2HA  GLY A  65      13.217   2.868  -9.608  1.00 93.42           H
ATOM    732  HN  GLY A  65      14.324   4.084  -8.075  1.00 93.42           H
ATOM    733  N   ASN A  66      11.510   5.034  -9.438  1.00 91.12           N
ATOM    734  CA  ASN A  66      10.240   5.685  -9.713  1.00 91.12           C
ATOM    735  C   ASN A  66      10.500   7.071 -10.306  1.00 91.12           C
ATOM    736  O   ASN A  66       9.728   7.551 -11.134  1.00 91.12           O
ATOM    737  HA  ASN A  66       9.725   5.024 -10.410  1.00 91.12           H
ATOM    738  CB  ASN A  66       9.424   5.863  -8.432  1.00 91.12           C
ATOM    739 1HB  ASN A  66      10.071   6.219  -7.630  1.00 91.12           H
ATOM    740 2HB  ASN A  66       8.660   6.626  -8.586  1.00 91.12           H
ATOM    741  CG  ASN A  66       8.762   4.548  -8.015  1.00 91.12           C
ATOM    742  OD1 ASN A  66       7.876   4.033  -8.675  1.00 91.12           O
ATOM    743  ND2 ASN A  66       9.242   4.036  -6.885  1.00 91.12           N
ATOM    744 1HD2 ASN A  66       9.971   4.510  -6.391  1.00 91.12           H
ATOM    745 2HD2 ASN A  66       8.873   3.177  -6.529  1.00 91.12           H
ATOM    746  HN  ASN A  66      11.721   4.913  -8.468  1.00 91.12           H
ATOM    747  N   SER A  67      11.591   7.676  -9.858  1.00 91.52           N
ATOM    748  CA  SER A  67      11.997   8.970 -10.380  1.00 91.52           C
ATOM    749  C   SER A  67      12.287   8.862 -11.878  1.00 91.52           C
ATOM    750  O   SER A  67      11.943   9.759 -12.646  1.00 91.52           O
ATOM    751  HA  SER A  67      11.149   9.632 -10.201  1.00 91.52           H
ATOM    752  CB  SER A  67      13.224   9.502  -9.638  1.00 91.52           C
ATOM    753 1HB  SER A  67      14.042   8.787  -9.730  1.00 91.52           H
ATOM    754 2HB  SER A  67      13.558  10.429 -10.107  1.00 91.52           H
ATOM    755  OG  SER A  67      12.954   9.739  -8.259  1.00 91.52           O
ATOM    756  HG  SER A  67      13.487   9.111  -7.693  1.00 91.52           H
ATOM    757  HN  SER A  67      12.191   7.297  -9.154  1.00 91.52           H
ATOM    758  N   LEU A  68      12.917   7.757 -12.249  1.00 86.05           N
ATOM    759  CA  LEU A  68      13.226   7.505 -13.646  1.00 86.05           C
ATOM    760  C   LEU A  68      11.923   7.335 -14.429  1.00 86.05           C
ATOM    761  O   LEU A  68      11.793   7.845 -15.541  1.00 86.05           O
ATOM    762  HA  LEU A  68      13.748   8.382 -14.028  1.00 86.05           H
ATOM    763  CB  LEU A  68      14.182   6.317 -13.776  1.00 86.05           C
ATOM    764 1HB  LEU A  68      13.820   5.513 -13.135  1.00 86.05           H
ATOM    765 2HB  LEU A  68      14.136   5.951 -14.802  1.00 86.05           H
ATOM    766  CG  LEU A  68      15.646   6.592 -13.427  1.00 86.05           C
ATOM    767  HG  LEU A  68      15.678   7.085 -12.456  1.00 86.05           H
ATOM    768  CD1 LEU A  68      16.433   5.286 -13.299  1.00 86.05           C
ATOM    769 1HD1 LEU A  68      15.995   4.674 -12.511  1.00 86.05           H
ATOM    770 2HD1 LEU A  68      16.395   4.744 -14.243  1.00 86.05           H
ATOM    771 3HD1 LEU A  68      17.470   5.511 -13.050  1.00 86.05           H
ATOM    772  CD2 LEU A  68      16.281   7.547 -14.440  1.00 86.05           C
ATOM    773 1HD2 LEU A  68      16.236   7.104 -15.435  1.00 86.05           H
ATOM    774 2HD2 LEU A  68      15.737   8.492 -14.438  1.00 86.05           H
ATOM    775 3HD2 LEU A  68      17.321   7.725 -14.168  1.00 86.05           H
ATOM    776  HN  LEU A  68      13.214   7.043 -11.614  1.00 86.05           H
ATOM    777  N   VAL A  69      10.992   6.618 -13.819  1.00 89.25           N
ATOM    778  CA  VAL A  69       9.719   6.340 -14.463  1.00 89.25           C
ATOM    779  C   VAL A  69       9.037   7.660 -14.826  1.00 89.25           C
ATOM    780  O   VAL A  69       8.611   7.850 -15.964  1.00 89.25           O
ATOM    781  HA  VAL A  69       9.928   5.789 -15.380  1.00 89.25           H
ATOM    782  CB  VAL A  69       8.859   5.451 -13.561  1.00 89.25           C
ATOM    783  HB  VAL A  69       8.802   5.924 -12.581  1.00 89.25           H
ATOM    784  CG1 VAL A  69       7.436   5.330 -14.108  1.00 89.25           C
ATOM    785 1HG1 VAL A  69       6.981   6.319 -14.160  1.00 89.25           H
ATOM    786 2HG1 VAL A  69       7.466   4.891 -15.106  1.00 89.25           H
ATOM    787 3HG1 VAL A  69       6.846   4.693 -13.449  1.00 89.25           H
ATOM    788  CG2 VAL A  69       9.497   4.072 -13.381  1.00 89.25           C
ATOM    789 1HG2 VAL A  69       9.599   3.590 -14.353  1.00 89.25           H
ATOM    790 2HG2 VAL A  69      10.481   4.184 -12.926  1.00 89.25           H
ATOM    791 3HG2 VAL A  69       8.866   3.461 -12.737  1.00 89.25           H
ATOM    792  HN  VAL A  69      11.095   6.230 -12.903  1.00 89.25           H
ATOM    793  N   ILE A  70       8.956   8.539 -13.838  1.00 89.66           N
ATOM    794  CA  ILE A  70       8.266   9.805 -14.017  1.00 89.66           C
ATOM    795  C   ILE A  70       8.949  10.599 -15.133  1.00 89.66           C
ATOM    796  O   ILE A  70       8.279  11.209 -15.965  1.00 89.66           O
ATOM    797  HA  ILE A  70       7.246   9.581 -14.328  1.00 89.66           H
ATOM    798  CB  ILE A  70       8.179  10.561 -12.689  1.00 89.66           C
ATOM    799  HB  ILE A  70       9.180  10.612 -12.260  1.00 89.66           H
ATOM    800  CG1 ILE A  70       7.295   9.813 -11.690  1.00 89.66           C
ATOM    801 1HG1 ILE A  70       6.248   9.921 -11.973  1.00 89.66           H
ATOM    802 2HG1 ILE A  70       7.526   8.748 -11.721  1.00 89.66           H
ATOM    803  CG2 ILE A  70       7.707  12.000 -12.907  1.00 89.66           C
ATOM    804 1HG2 ILE A  70       8.410  12.518 -13.559  1.00 89.66           H
ATOM    805 2HG2 ILE A  70       6.720  11.992 -13.370  1.00 89.66           H
ATOM    806 3HG2 ILE A  70       7.654  12.514 -11.948  1.00 89.66           H
ATOM    807  CD1 ILE A  70       7.503  10.344 -10.270  1.00 89.66           C
ATOM    808 1HD1 ILE A  70       8.546  10.212  -9.981  1.00 89.66           H
ATOM    809 2HD1 ILE A  70       7.249  11.403 -10.237  1.00 89.66           H
ATOM    810 3HD1 ILE A  70       6.863   9.795  -9.579  1.00 89.66           H
ATOM    811  HN  ILE A  70       9.349   8.397 -12.929  1.00 89.66           H
ATOM    812  N   LEU A  71      10.273  10.565 -15.115  1.00 84.86           N
ATOM    813  CA  LEU A  71      11.055  11.366 -16.041  1.00 84.86           C
ATOM    814  C   LEU A  71      10.830  10.856 -17.466  1.00 84.86           C
ATOM    815  O   LEU A  71      10.736  11.646 -18.404  1.00 84.86           O
ATOM    816  HA  LEU A  71      10.686  12.390 -15.979  1.00 84.86           H
ATOM    817  CB  LEU A  71      12.526  11.388 -15.621  1.00 84.86           C
ATOM    818 1HB  LEU A  71      12.578  11.658 -14.566  1.00 84.86           H
ATOM    819 2HB  LEU A  71      12.924  10.378 -15.711  1.00 84.86           H
ATOM    820  CG  LEU A  71      13.434  12.336 -16.407  1.00 84.86           C
ATOM    821  HG  LEU A  71      12.803  13.013 -16.984  1.00 84.86           H
ATOM    822  CD1 LEU A  71      14.276  13.197 -15.463  1.00 84.86           C
ATOM    823 1HD1 LEU A  71      13.618  13.790 -14.828  1.00 84.86           H
ATOM    824 2HD1 LEU A  71      14.898  12.553 -14.841  1.00 84.86           H
ATOM    825 3HD1 LEU A  71      14.912  13.862 -16.048  1.00 84.86           H
ATOM    826  CD2 LEU A  71      14.300  11.565 -17.405  1.00 84.86           C
ATOM    827 1HD2 LEU A  71      14.923  10.849 -16.868  1.00 84.86           H
ATOM    828 2HD2 LEU A  71      13.658  11.033 -18.107  1.00 84.86           H
ATOM    829 3HD2 LEU A  71      14.935  12.262 -17.950  1.00 84.86           H
ATOM    830  HN  LEU A  71      10.810  10.005 -14.484  1.00 84.86           H
ATOM    831  N   VAL A  72      10.749   9.539 -17.582  1.00 84.83           N
ATOM    832  CA  VAL A  72      10.554   8.913 -18.879  1.00 84.83           C
ATOM    833  C   VAL A  72       9.226   9.386 -19.474  1.00 84.83           C
ATOM    834  O   VAL A  72       9.163   9.756 -20.646  1.00 84.83           O
ATOM    835  HA  VAL A  72      11.366   9.241 -19.528  1.00 84.83           H
ATOM    836  CB  VAL A  72      10.640   7.391 -18.744  1.00 84.83           C
ATOM    837  HB  VAL A  72       9.967   7.087 -17.943  1.00 84.83           H
ATOM    838  CG1 VAL A  72      10.182   6.700 -20.030  1.00 84.83           C
ATOM    839 1HG1 VAL A  72       9.149   6.974 -20.242  1.00 84.83           H
ATOM    840 2HG1 VAL A  72      10.818   7.014 -20.858  1.00 84.83           H
ATOM    841 3HG1 VAL A  72      10.254   5.620 -19.907  1.00 84.83           H
ATOM    842  CG2 VAL A  72      12.055   6.954 -18.361  1.00 84.83           C
ATOM    843 1HG2 VAL A  72      12.756   7.277 -19.130  1.00 84.83           H
ATOM    844 2HG2 VAL A  72      12.329   7.406 -17.407  1.00 84.83           H
ATOM    845 3HG2 VAL A  72      12.089   5.869 -18.271  1.00 84.83           H
ATOM    846  HN  VAL A  72      10.815   8.904 -16.813  1.00 84.83           H
ATOM    847  N   TYR A  73       8.197   9.359 -18.640  1.00 81.48           N
ATOM    848  CA  TYR A  73       6.867   9.742 -19.080  1.00 81.48           C
ATOM    849  C   TYR A  73       6.807  11.235 -19.409  1.00 81.48           C
ATOM    850  O   TYR A  73       6.082  11.647 -20.313  1.00 81.48           O
ATOM    851  HA  TYR A  73       6.631   9.170 -19.977  1.00 81.48           H
ATOM    852  CB  TYR A  73       5.934   9.454 -17.902  1.00 81.48           C
ATOM    853 1HB  TYR A  73       6.493   9.565 -16.973  1.00 81.48           H
ATOM    854 2HB  TYR A  73       5.141  10.202 -17.888  1.00 81.48           H
ATOM    855  CG  TYR A  73       5.300   8.062 -17.936  1.00 81.48           C
ATOM    856  CD1 TYR A  73       4.410   7.733 -18.938  1.00 81.48           C
ATOM    857  HD1 TYR A  73       4.159   8.465 -19.705  1.00 81.48           H
ATOM    858  CD2 TYR A  73       5.619   7.135 -16.964  1.00 81.48           C
ATOM    859  HD2 TYR A  73       6.322   7.395 -16.173  1.00 81.48           H
ATOM    860  CE1 TYR A  73       3.814   6.423 -18.970  1.00 81.48           C
ATOM    861  HE1 TYR A  73       3.110   6.150 -19.756  1.00 81.48           H
ATOM    862  CE2 TYR A  73       5.023   5.825 -16.996  1.00 81.48           C
ATOM    863  HE2 TYR A  73       5.265   5.083 -16.235  1.00 81.48           H
ATOM    864  CZ  TYR A  73       4.150   5.533 -17.998  1.00 81.48           C
ATOM    865  OH  TYR A  73       3.587   4.295 -18.028  1.00 81.48           O
ATOM    866  HH  TYR A  73       3.086   4.168 -18.884  1.00 81.48           H
ATOM    867  HN  TYR A  73       8.262   9.081 -17.681  1.00 81.48           H
ATOM    868  N   TRP A  74       7.580  12.006 -18.657  1.00 71.31           N
ATOM    869  CA  TRP A  74       7.551  13.452 -18.790  1.00 71.31           C
ATOM    870  C   TRP A  74       8.100  13.811 -20.172  1.00 71.31           C
ATOM    871  O   TRP A  74       7.461  14.542 -20.928  1.00 71.31           O
ATOM    872  HA  TRP A  74       6.512  13.774 -18.707  1.00 71.31           H
ATOM    873  CB  TRP A  74       8.318  14.123 -17.649  1.00 71.31           C
ATOM    874 1HB  TRP A  74       7.912  13.776 -16.699  1.00 71.31           H
ATOM    875 2HB  TRP A  74       9.359  13.803 -17.687  1.00 71.31           H
ATOM    876  CG  TRP A  74       8.268  15.652 -17.680  1.00 71.31           C
ATOM    877  CD1 TRP A  74       9.190  16.498 -18.159  1.00 71.31           C
ATOM    878  HD1 TRP A  74      10.134  16.187 -18.606  1.00 71.31           H
ATOM    879  CD2 TRP A  74       7.197  16.488 -17.191  1.00 71.31           C
ATOM    880  NE1 TRP A  74       8.794  17.812 -18.015  1.00 71.31           N
ATOM    881  HE1 TRP A  74       9.312  18.621 -18.295  1.00 71.31           H
ATOM    882  CE2 TRP A  74       7.544  17.806 -17.407  1.00 71.31           C
ATOM    883  CE3 TRP A  74       5.976  16.141 -16.586  1.00 71.31           C
ATOM    884  HE3 TRP A  74       5.680  15.108 -16.404  1.00 71.31           H
ATOM    885  CZ2 TRP A  74       6.725  18.883 -17.048  1.00 71.31           C
ATOM    886  HZ2 TRP A  74       7.021  19.916 -17.230  1.00 71.31           H
ATOM    887  CZ3 TRP A  74       5.169  17.229 -16.233  1.00 71.31           C
ATOM    888  HZ3 TRP A  74       4.210  17.016 -15.760  1.00 71.31           H
ATOM    889  CH2 TRP A  74       5.503  18.561 -16.444  1.00 71.31           C
ATOM    890  HH2 TRP A  74       4.818  19.353 -16.140  1.00 71.31           H
ATOM    891  HN  TRP A  74       8.216  11.657 -17.968  1.00 71.31           H
ATOM    892  N   TYR A  75       9.279  13.280 -20.461  1.00 69.99           N
ATOM    893  CA  TYR A  75      10.067  13.770 -21.579  1.00 69.99           C
ATOM    894  C   TYR A  75       9.770  12.971 -22.850  1.00 69.99           C
ATOM    895  O   TYR A  75       9.841  13.506 -23.955  1.00 69.99           O
ATOM    896  HA  TYR A  75       9.802  14.814 -21.745  1.00 69.99           H
ATOM    897  CB  TYR A  75      11.531  13.558 -21.189  1.00 69.99           C
ATOM    898 1HB  TYR A  75      11.622  12.610 -20.658  1.00 69.99           H
ATOM    899 2HB  TYR A  75      12.130  13.474 -22.096  1.00 69.99           H
ATOM    900  CG  TYR A  75      12.109  14.673 -20.314  1.00 69.99           C
ATOM    901  CD1 TYR A  75      12.566  15.838 -20.895  1.00 69.99           C
ATOM    902  HD1 TYR A  75      12.516  15.965 -21.977  1.00 69.99           H
ATOM    903  CD2 TYR A  75      12.173  14.513 -18.945  1.00 69.99           C
ATOM    904  HD2 TYR A  75      11.812  13.592 -18.487  1.00 69.99           H
ATOM    905  CE1 TYR A  75      13.110  16.888 -20.072  1.00 69.99           C
ATOM    906  HE1 TYR A  75      13.475  17.813 -20.518  1.00 69.99           H
ATOM    907  CE2 TYR A  75      12.717  15.562 -18.122  1.00 69.99           C
ATOM    908  HE2 TYR A  75      12.773  15.449 -17.040  1.00 69.99           H
ATOM    909  CZ  TYR A  75      13.159  16.698 -18.727  1.00 69.99           C
ATOM    910  OH  TYR A  75      13.672  17.689 -17.949  1.00 69.99           O
ATOM    911  HH  TYR A  75      13.629  17.424 -16.986  1.00 69.99           H
ATOM    912  HN  TYR A  75       9.696  12.530 -19.946  1.00 69.99           H
ATOM    913  N   CYS A  76       9.444  11.702 -22.651  1.00 68.46           N
ATOM    914  CA  CYS A  76       9.494  10.737 -23.736  1.00 68.46           C
ATOM    915  C   CYS A  76       8.070  10.246 -24.007  1.00 68.46           C
ATOM    916  O   CYS A  76       7.481  10.576 -25.036  1.00 68.46           O
ATOM    917  HA  CYS A  76       9.894  11.262 -24.603  1.00 68.46           H
ATOM    918  CB  CYS A  76      10.446   9.582 -23.422  1.00 68.46           C
ATOM    919 1HB  CYS A  76      11.387   9.971 -23.032  1.00 68.46           H
ATOM    920 2HB  CYS A  76      10.018   8.947 -22.646  1.00 68.46           H
ATOM    921  SG  CYS A  76      10.756   8.598 -24.933  1.00 68.46           S
ATOM    922  HG  CYS A  76       9.554   8.030 -24.979  1.00 68.46           H
ATOM    923  HN  CYS A  76       9.150  11.332 -21.769  1.00 68.46           H
ATOM    924  N   THR A  77       7.559   9.465 -23.067  1.00 61.37           N
ATOM    925  CA  THR A  77       6.346   8.701 -23.308  1.00 61.37           C
ATOM    926  C   THR A  77       5.161   9.640 -23.538  1.00 61.37           C
ATOM    927  O   THR A  77       4.348   9.413 -24.433  1.00 61.37           O
ATOM    928  HA  THR A  77       6.479   8.123 -24.222  1.00 61.37           H
ATOM    929  CB  THR A  77       6.146   7.748 -22.127  1.00 61.37           C
ATOM    930  HB  THR A  77       5.871   8.297 -21.226  1.00 61.37           H
ATOM    931  OG1 THR A  77       7.370   7.022 -22.055  1.00 61.37           O
ATOM    932  HG1 THR A  77       7.449   6.406 -22.839  1.00 61.37           H
ATOM    933  CG2 THR A  77       5.093   6.676 -22.412  1.00 61.37           C
ATOM    934 1HG2 THR A  77       5.401   6.083 -23.273  1.00 61.37           H
ATOM    935 2HG2 THR A  77       4.136   7.153 -22.624  1.00 61.37           H
ATOM    936 3HG2 THR A  77       4.990   6.027 -21.542  1.00 61.37           H
ATOM    937  HN  THR A  77       7.957   9.350 -22.158  1.00 61.37           H
ATOM    938  N   ARG A  78       5.099  10.677 -22.715  1.00 55.88           N
ATOM    939  CA  ARG A  78       3.869  11.433 -22.555  1.00 55.88           C
ATOM    940  C   ARG A  78       2.684  10.485 -22.363  1.00 55.88           C
ATOM    941  O   ARG A  78       2.674   9.380 -22.904  1.00 55.88           O
ATOM    942  HA  ARG A  78       4.031  12.044 -21.666  1.00 55.88           H
ATOM    943  CB  ARG A  78       3.609  12.325 -23.770  1.00 55.88           C
ATOM    944 1HB  ARG A  78       3.529  11.710 -24.667  1.00 55.88           H
ATOM    945 2HB  ARG A  78       2.655  12.840 -23.651  1.00 55.88           H
ATOM    946  CG  ARG A  78       4.730  13.351 -23.948  1.00 55.88           C
ATOM    947 1HG  ARG A  78       4.909  13.866 -23.004  1.00 55.88           H
ATOM    948 2HG  ARG A  78       5.656  12.841 -24.214  1.00 55.88           H
ATOM    949  CD  ARG A  78       4.373  14.370 -25.032  1.00 55.88           C
ATOM    950 1HD  ARG A  78       4.202  13.860 -25.980  1.00 55.88           H
ATOM    951 2HD  ARG A  78       3.446  14.880 -24.772  1.00 55.88           H
ATOM    952  NE  ARG A  78       5.468  15.356 -25.179  1.00 55.88           N
ATOM    953  HE  ARG A  78       6.335  15.165 -24.720  1.00 55.88           H
ATOM    954  CZ  ARG A  78       5.369  16.488 -25.890  1.00 55.88           C
ATOM    955  NH1 ARG A  78       4.230  16.794 -26.526  1.00 55.88           N
ATOM    956 1HH1 ARG A  78       3.445  16.176 -26.472  1.00 55.88           H
ATOM    957 2HH1 ARG A  78       4.164  17.641 -27.054  1.00 55.88           H
ATOM    958  NH2 ARG A  78       6.426  17.309 -25.954  1.00 55.88           N
ATOM    959 1HH2 ARG A  78       6.368  18.158 -26.480  1.00 55.88           H
ATOM    960 2HH2 ARG A  78       7.272  17.073 -25.477  1.00 55.88           H
ATOM    961  HN  ARG A  78       5.869  11.000 -22.164  1.00 55.88           H
ATOM    962  N   VAL A  79       1.713  10.951 -21.592  1.00 71.80           N
ATOM    963  CA  VAL A  79       0.552  10.137 -21.276  1.00 71.80           C
ATOM    964  C   VAL A  79      -0.390  10.110 -22.481  1.00 71.80           C
ATOM    965  O   VAL A  79      -1.110  11.074 -22.733  1.00 71.80           O
ATOM    966  HA  VAL A  79       0.903   9.124 -21.082  1.00 71.80           H
ATOM    967  CB  VAL A  79      -0.121  10.656 -20.003  1.00 71.80           C
ATOM    968  HB  VAL A  79      -0.514  11.651 -20.214  1.00 71.80           H
ATOM    969  CG1 VAL A  79      -1.296   9.763 -19.601  1.00 71.80           C
ATOM    970 1HG1 VAL A  79      -2.033   9.747 -20.404  1.00 71.80           H
ATOM    971 2HG1 VAL A  79      -0.936   8.750 -19.418  1.00 71.80           H
ATOM    972 3HG1 VAL A  79      -1.756  10.155 -18.694  1.00 71.80           H
ATOM    973  CG2 VAL A  79       0.889  10.782 -18.861  1.00 71.80           C
ATOM    974 1HG2 VAL A  79       1.324   9.805 -18.652  1.00 71.80           H
ATOM    975 2HG2 VAL A  79       1.678  11.477 -19.148  1.00 71.80           H
ATOM    976 3HG2 VAL A  79       0.384  11.153 -17.969  1.00 71.80           H
ATOM    977  HN  VAL A  79       1.711  11.866 -21.186  1.00 71.80           H
ATOM    978  N   LYS A  80      -0.354   8.994 -23.195  1.00 65.35           N
ATOM    979  CA  LYS A  80      -1.119   8.866 -24.424  1.00 65.35           C
ATOM    980  C   LYS A  80      -2.308   7.934 -24.185  1.00 65.35           C
ATOM    981  O   LYS A  80      -3.311   8.007 -24.894  1.00 65.35           O
ATOM    982  HA  LYS A  80      -1.500   9.855 -24.675  1.00 65.35           H
ATOM    983  CB  LYS A  80      -0.213   8.424 -25.575  1.00 65.35           C
ATOM    984 1HB  LYS A  80       0.344   7.533 -25.283  1.00 65.35           H
ATOM    985 2HB  LYS A  80      -0.821   8.151 -26.437  1.00 65.35           H
ATOM    986  CG  LYS A  80       0.763   9.537 -25.963  1.00 65.35           C
ATOM    987 1HG  LYS A  80       0.207  10.435 -26.231  1.00 65.35           H
ATOM    988 2HG  LYS A  80       1.388   9.792 -25.107  1.00 65.35           H
ATOM    989  CD  LYS A  80       1.645   9.107 -27.137  1.00 65.35           C
ATOM    990 1HD  LYS A  80       2.179   8.193 -26.879  1.00 65.35           H
ATOM    991 2HD  LYS A  80       1.021   8.879 -28.001  1.00 65.35           H
ATOM    992  CE  LYS A  80       2.648  10.205 -27.500  1.00 65.35           C
ATOM    993 1HE  LYS A  80       2.115  11.115 -27.775  1.00 65.35           H
ATOM    994 2HE  LYS A  80       3.262  10.445 -26.632  1.00 65.35           H
ATOM    995  NZ  LYS A  80       3.510   9.769 -28.620  1.00 65.35           N
ATOM    996 1HZ  LYS A  80       4.160  10.512 -28.856  1.00 65.35           H
ATOM    997 2HZ  LYS A  80       4.028   8.941 -28.347  1.00 65.35           H
ATOM    998 3HZ  LYS A  80       2.934   9.556 -29.427  1.00 65.35           H
ATOM    999  HN  LYS A  80       0.184   8.188 -22.946  1.00 65.35           H
ATOM   1000  N   THR A  81      -2.158   7.080 -23.183  1.00 76.50           N
ATOM   1001  CA  THR A  81      -3.156   6.058 -22.915  1.00 76.50           C
ATOM   1002  C   THR A  81      -3.640   6.153 -21.466  1.00 76.50           C
ATOM   1003  O   THR A  81      -2.994   6.787 -20.633  1.00 76.50           O
ATOM   1004  HA  THR A  81      -4.020   6.246 -23.553  1.00 76.50           H
ATOM   1005  CB  THR A  81      -2.548   4.699 -23.264  1.00 76.50           C
ATOM   1006  HB  THR A  81      -3.323   3.939 -23.361  1.00 76.50           H
ATOM   1007  OG1 THR A  81      -1.589   4.473 -22.235  1.00 76.50           O
ATOM   1008  HG1 THR A  81      -1.372   3.498 -22.178  1.00 76.50           H
ATOM   1009  CG2 THR A  81      -1.714   4.743 -24.547  1.00 76.50           C
ATOM   1010 1HG2 THR A  81      -0.898   5.455 -24.425  1.00 76.50           H
ATOM   1011 2HG2 THR A  81      -2.346   5.052 -25.380  1.00 76.50           H
ATOM   1012 3HG2 THR A  81      -1.306   3.753 -24.749  1.00 76.50           H
ATOM   1013  HN  THR A  81      -1.374   7.078 -22.563  1.00 76.50           H
ATOM   1014  N   MET A  82      -4.771   5.513 -21.211  1.00 76.67           N
ATOM   1015  CA  MET A  82      -5.333   5.491 -19.871  1.00 76.67           C
ATOM   1016  C   MET A  82      -4.401   4.766 -18.898  1.00 76.67           C
ATOM   1017  O   MET A  82      -4.261   5.173 -17.746  1.00 76.67           O
ATOM   1018  HA  MET A  82      -5.432   6.536 -19.577  1.00 76.67           H
ATOM   1019  CB  MET A  82      -6.691   4.789 -19.897  1.00 76.67           C
ATOM   1020 1HB  MET A  82      -7.266   5.132 -20.758  1.00 76.67           H
ATOM   1021 2HB  MET A  82      -6.547   3.715 -20.018  1.00 76.67           H
ATOM   1022  CG  MET A  82      -7.475   5.062 -18.612  1.00 76.67           C
ATOM   1023 1HG  MET A  82      -6.986   4.576 -17.768  1.00 76.67           H
ATOM   1024 2HG  MET A  82      -7.485   6.131 -18.403  1.00 76.67           H
ATOM   1025  SD  MET A  82      -9.147   4.458 -18.777  1.00 76.67           S
ATOM   1026  CE  MET A  82      -9.838   5.034 -17.235  1.00 76.67           C
ATOM   1027 1HE  MET A  82      -9.288   4.593 -16.403  1.00 76.67           H
ATOM   1028 2HE  MET A  82      -9.762   6.120 -17.186  1.00 76.67           H
ATOM   1029 3HE  MET A  82     -10.886   4.739 -17.174  1.00 76.67           H
ATOM   1030  HN  MET A  82      -5.301   5.017 -21.899  1.00 76.67           H
ATOM   1031  N   THR A  83      -3.788   3.702 -19.397  1.00 78.90           N
ATOM   1032  CA  THR A  83      -2.853   2.932 -18.595  1.00 78.90           C
ATOM   1033  C   THR A  83      -1.641   3.788 -18.220  1.00 78.90           C
ATOM   1034  O   THR A  83      -1.151   3.717 -17.095  1.00 78.90           O
ATOM   1035  HA  THR A  83      -3.347   2.653 -17.665  1.00 78.90           H
ATOM   1036  CB  THR A  83      -2.487   1.670 -19.378  1.00 78.90           C
ATOM   1037  HB  THR A  83      -1.906   1.918 -20.266  1.00 78.90           H
ATOM   1038  OG1 THR A  83      -3.739   1.035 -19.620  1.00 78.90           O
ATOM   1039  HG1 THR A  83      -4.301   1.062 -18.793  1.00 78.90           H
ATOM   1040  CG2 THR A  83      -1.714   0.658 -18.529  1.00 78.90           C
ATOM   1041 1HG2 THR A  83      -2.324   0.359 -17.677  1.00 78.90           H
ATOM   1042 2HG2 THR A  83      -0.790   1.112 -18.174  1.00 78.90           H
ATOM   1043 3HG2 THR A  83      -1.479  -0.219 -19.133  1.00 78.90           H
ATOM   1044  HN  THR A  83      -3.922   3.366 -20.330  1.00 78.90           H
ATOM   1045  N   ASP A  84      -1.193   4.577 -19.186  1.00 80.95           N
ATOM   1046  CA  ASP A  84      -0.043   5.439 -18.974  1.00 80.95           C
ATOM   1047  C   ASP A  84      -0.337   6.400 -17.819  1.00 80.95           C
ATOM   1048  O   ASP A  84       0.547   6.703 -17.020  1.00 80.95           O
ATOM   1049  HA  ASP A  84       0.784   4.764 -18.754  1.00 80.95           H
ATOM   1050  CB  ASP A  84       0.256   6.275 -20.220  1.00 80.95           C
ATOM   1051 1HB  ASP A  84      -0.614   6.882 -20.472  1.00 80.95           H
ATOM   1052 2HB  ASP A  84       1.075   6.964 -20.013  1.00 80.95           H
ATOM   1053  CG  ASP A  84       0.621   5.381 -21.406  1.00 80.95           C
ATOM   1054  OD1 ASP A  84       1.262   4.338 -21.153  1.00 80.95           O
ATOM   1055  OD2 ASP A  84       0.252   5.760 -22.538  1.00 80.95           O
ATOM   1056  HN  ASP A  84      -1.601   4.633 -20.097  1.00 80.95           H
ATOM   1057  N   MET A  85      -1.581   6.851 -17.769  1.00 85.68           N
ATOM   1058  CA  MET A  85      -2.001   7.775 -16.729  1.00 85.68           C
ATOM   1059  C   MET A  85      -1.898   7.128 -15.347  1.00 85.68           C
ATOM   1060  O   MET A  85      -1.352   7.721 -14.418  1.00 85.68           O
ATOM   1061  HA  MET A  85      -1.316   8.620 -16.794  1.00 85.68           H
ATOM   1062  CB  MET A  85      -3.446   8.209 -16.984  1.00 85.68           C
ATOM   1063 1HB  MET A  85      -3.531   8.631 -17.985  1.00 85.68           H
ATOM   1064 2HB  MET A  85      -4.102   7.339 -16.948  1.00 85.68           H
ATOM   1065  CG  MET A  85      -3.899   9.240 -15.949  1.00 85.68           C
ATOM   1066 1HG  MET A  85      -4.942   9.506 -16.122  1.00 85.68           H
ATOM   1067 2HG  MET A  85      -3.841   8.813 -14.948  1.00 85.68           H
ATOM   1068  SD  MET A  85      -2.874  10.698 -16.050  1.00 85.68           S
ATOM   1069  CE  MET A  85      -3.528  11.434 -17.539  1.00 85.68           C
ATOM   1070 1HE  MET A  85      -3.400  10.744 -18.372  1.00 85.68           H
ATOM   1071 2HE  MET A  85      -4.588  11.647 -17.403  1.00 85.68           H
ATOM   1072 3HE  MET A  85      -2.995  12.362 -17.750  1.00 85.68           H
ATOM   1073  HN  MET A  85      -2.295   6.596 -18.421  1.00 85.68           H
ATOM   1074  N   PHE A  86      -2.433   5.919 -15.253  1.00 89.23           N
ATOM   1075  CA  PHE A  86      -2.470   5.213 -13.984  1.00 89.23           C
ATOM   1076  C   PHE A  86      -1.061   4.829 -13.528  1.00 89.23           C
ATOM   1077  O   PHE A  86      -0.748   4.898 -12.341  1.00 89.23           O
ATOM   1078  HA  PHE A  86      -2.916   5.887 -13.252  1.00 89.23           H
ATOM   1079  CB  PHE A  86      -3.287   3.938 -14.205  1.00 89.23           C
ATOM   1080 1HB  PHE A  86      -2.862   3.387 -15.044  1.00 89.23           H
ATOM   1081 2HB  PHE A  86      -3.192   3.302 -13.325  1.00 89.23           H
ATOM   1082  CG  PHE A  86      -4.771   4.189 -14.478  1.00 89.23           C
ATOM   1083  CD1 PHE A  86      -5.439   5.147 -13.779  1.00 89.23           C
ATOM   1084  HD1 PHE A  86      -4.916   5.735 -13.025  1.00 89.23           H
ATOM   1085  CD2 PHE A  86      -5.423   3.455 -15.419  1.00 89.23           C
ATOM   1086  HD2 PHE A  86      -4.888   2.688 -15.978  1.00 89.23           H
ATOM   1087  CE1 PHE A  86      -6.816   5.380 -14.033  1.00 89.23           C
ATOM   1088  HE1 PHE A  86      -7.351   6.147 -13.473  1.00 89.23           H
ATOM   1089  CE2 PHE A  86      -6.801   3.688 -15.672  1.00 89.23           C
ATOM   1090  HE2 PHE A  86      -7.323   3.100 -16.426  1.00 89.23           H
ATOM   1091  CZ  PHE A  86      -7.468   4.645 -14.974  1.00 89.23           C
ATOM   1092  HZ  PHE A  86      -8.526   4.824 -15.169  1.00 89.23           H
ATOM   1093  HN  PHE A  86      -2.835   5.424 -16.024  1.00 89.23           H
ATOM   1094  N   LEU A  87      -0.248   4.433 -14.497  1.00 85.51           N
ATOM   1095  CA  LEU A  87       1.104   3.990 -14.204  1.00 85.51           C
ATOM   1096  C   LEU A  87       1.928   5.176 -13.699  1.00 85.51           C
ATOM   1097  O   LEU A  87       2.793   5.015 -12.840  1.00 85.51           O
ATOM   1098  HA  LEU A  87       1.040   3.250 -13.406  1.00 85.51           H
ATOM   1099  CB  LEU A  87       1.714   3.291 -15.420  1.00 85.51           C
ATOM   1100 1HB  LEU A  87       1.588   3.939 -16.288  1.00 85.51           H
ATOM   1101 2HB  LEU A  87       2.787   3.186 -15.254  1.00 85.51           H
ATOM   1102  CG  LEU A  87       1.141   1.914 -15.760  1.00 85.51           C
ATOM   1103  HG  LEU A  87       0.066   2.018 -15.907  1.00 85.51           H
ATOM   1104  CD1 LEU A  87       1.727   1.385 -17.071  1.00 85.51           C
ATOM   1105 1HD1 LEU A  87       1.485   2.073 -17.881  1.00 85.51           H
ATOM   1106 2HD1 LEU A  87       2.809   1.299 -16.977  1.00 85.51           H
ATOM   1107 3HD1 LEU A  87       1.303   0.404 -17.289  1.00 85.51           H
ATOM   1108  CD2 LEU A  87       1.347   0.934 -14.604  1.00 85.51           C
ATOM   1109 1HD2 LEU A  87       2.413   0.828 -14.402  1.00 85.51           H
ATOM   1110 2HD2 LEU A  87       0.844   1.311 -13.713  1.00 85.51           H
ATOM   1111 3HD2 LEU A  87       0.931  -0.037 -14.872  1.00 85.51           H
ATOM   1112  HN  LEU A  87      -0.499   4.413 -15.464  1.00 85.51           H
ATOM   1113  N   LEU A  88       1.629   6.342 -14.254  1.00 89.46           N
ATOM   1114  CA  LEU A  88       2.309   7.560 -13.848  1.00 89.46           C
ATOM   1115  C   LEU A  88       1.939   7.887 -12.400  1.00 89.46           C
ATOM   1116  O   LEU A  88       2.815   8.143 -11.574  1.00 89.46           O
ATOM   1117  HA  LEU A  88       3.381   7.367 -13.895  1.00 89.46           H
ATOM   1118  CB  LEU A  88       2.009   8.694 -14.830  1.00 89.46           C
ATOM   1119 1HB  LEU A  88       2.397   8.411 -15.809  1.00 89.46           H
ATOM   1120 2HB  LEU A  88       0.928   8.785 -14.930  1.00 89.46           H
ATOM   1121  CG  LEU A  88       2.578  10.066 -14.464  1.00 89.46           C
ATOM   1122  HG  LEU A  88       2.203  10.339 -13.477  1.00 89.46           H
ATOM   1123  CD1 LEU A  88       4.104  10.021 -14.372  1.00 89.46           C
ATOM   1124 1HD1 LEU A  88       4.401   9.304 -13.606  1.00 89.46           H
ATOM   1125 2HD1 LEU A  88       4.517   9.717 -15.333  1.00 89.46           H
ATOM   1126 3HD1 LEU A  88       4.482  11.009 -14.110  1.00 89.46           H
ATOM   1127  CD2 LEU A  88       2.094  11.139 -15.443  1.00 89.46           C
ATOM   1128 1HD2 LEU A  88       2.419  10.883 -16.451  1.00 89.46           H
ATOM   1129 2HD2 LEU A  88       1.006  11.192 -15.415  1.00 89.46           H
ATOM   1130 3HD2 LEU A  88       2.513  12.104 -15.159  1.00 89.46           H
ATOM   1131  HN  LEU A  88       0.939   6.461 -14.967  1.00 89.46           H
ATOM   1132  N   ASN A  89       0.641   7.868 -12.136  1.00 91.05           N
ATOM   1133  CA  ASN A  89       0.140   8.229 -10.820  1.00 91.05           C
ATOM   1134  C   ASN A  89       0.620   7.199  -9.796  1.00 91.05           C
ATOM   1135  O   ASN A  89       0.839   7.531  -8.632  1.00 91.05           O
ATOM   1136  HA  ASN A  89       0.536   9.226 -10.626  1.00 91.05           H
ATOM   1137  CB  ASN A  89      -1.390   8.240 -10.798  1.00 91.05           C
ATOM   1138 1HB  ASN A  89      -1.772   7.398 -11.376  1.00 91.05           H
ATOM   1139 2HB  ASN A  89      -1.743   8.109  -9.775  1.00 91.05           H
ATOM   1140  CG  ASN A  89      -1.938   9.549 -11.369  1.00 91.05           C
ATOM   1141  OD1 ASN A  89      -2.165  10.518 -10.663  1.00 91.05           O
ATOM   1142  ND2 ASN A  89      -2.136   9.524 -12.684  1.00 91.05           N
ATOM   1143 1HD2 ASN A  89      -1.928   8.697 -13.206  1.00 91.05           H
ATOM   1144 2HD2 ASN A  89      -2.492  10.334 -13.152  1.00 91.05           H
ATOM   1145  HN  ASN A  89      -0.061   7.613 -12.800  1.00 91.05           H
ATOM   1146  N   LEU A  90       0.770   5.969 -10.266  1.00 89.83           N
ATOM   1147  CA  LEU A  90       1.257   4.897  -9.416  1.00 89.83           C
ATOM   1148  C   LEU A  90       2.684   5.216  -8.966  1.00 89.83           C
ATOM   1149  O   LEU A  90       3.020   5.055  -7.794  1.00 89.83           O
ATOM   1150  HA  LEU A  90       0.617   4.863  -8.534  1.00 89.83           H
ATOM   1151  CB  LEU A  90       1.122   3.547 -10.125  1.00 89.83           C
ATOM   1152 1HB  LEU A  90       0.087   3.429 -10.445  1.00 89.83           H
ATOM   1153 2HB  LEU A  90       1.734   3.571 -11.026  1.00 89.83           H
ATOM   1154  CG  LEU A  90       1.518   2.317  -9.305  1.00 89.83           C
ATOM   1155  HG  LEU A  90       2.524   2.475  -8.916  1.00 89.83           H
ATOM   1156  CD1 LEU A  90       0.590   2.138  -8.102  1.00 89.83           C
ATOM   1157 1HD1 LEU A  90       0.652   3.019  -7.462  1.00 89.83           H
ATOM   1158 2HD1 LEU A  90      -0.435   2.013  -8.449  1.00 89.83           H
ATOM   1159 3HD1 LEU A  90       0.894   1.257  -7.537  1.00 89.83           H
ATOM   1160  CD2 LEU A  90       1.564   1.065 -10.184  1.00 89.83           C
ATOM   1161 1HD2 LEU A  90       0.581   0.892 -10.622  1.00 89.83           H
ATOM   1162 2HD2 LEU A  90       2.297   1.206 -10.979  1.00 89.83           H
ATOM   1163 3HD2 LEU A  90       1.848   0.206  -9.577  1.00 89.83           H
ATOM   1164  HN  LEU A  90       0.565   5.702 -11.208  1.00 89.83           H
ATOM   1165  N   ALA A  91       3.485   5.663  -9.922  1.00 93.12           N
ATOM   1166  CA  ALA A  91       4.877   5.975  -9.647  1.00 93.12           C
ATOM   1167  C   ALA A  91       4.949   7.153  -8.673  1.00 93.12           C
ATOM   1168  O   ALA A  91       5.813   7.189  -7.799  1.00 93.12           O
ATOM   1169  HA  ALA A  91       5.327   5.099  -9.178  1.00 93.12           H
ATOM   1170  CB  ALA A  91       5.607   6.260 -10.961  1.00 93.12           C
ATOM   1171 1HB  ALA A  91       5.552   5.382 -11.605  1.00 93.12           H
ATOM   1172 2HB  ALA A  91       5.137   7.107 -11.461  1.00 93.12           H
ATOM   1173 3HB  ALA A  91       6.651   6.494 -10.754  1.00 93.12           H
ATOM   1174  HN  ALA A  91       3.198   5.812 -10.868  1.00 93.12           H
ATOM   1175  N   ILE A  92       4.028   8.088  -8.857  1.00 92.24           N
ATOM   1176  CA  ILE A  92       3.965   9.256  -7.996  1.00 92.24           C
ATOM   1177  C   ILE A  92       3.628   8.816  -6.570  1.00 92.24           C
ATOM   1178  O   ILE A  92       4.253   9.270  -5.612  1.00 92.24           O
ATOM   1179  HA  ILE A  92       4.955   9.712  -7.991  1.00 92.24           H
ATOM   1180  CB  ILE A  92       2.993  10.291  -8.566  1.00 92.24           C
ATOM   1181  HB  ILE A  92       2.056   9.786  -8.800  1.00 92.24           H
ATOM   1182  CG1 ILE A  92       3.526  10.883  -9.872  1.00 92.24           C
ATOM   1183 1HG1 ILE A  92       4.368  11.541  -9.660  1.00 92.24           H
ATOM   1184 2HG1 ILE A  92       3.900  10.083 -10.512  1.00 92.24           H
ATOM   1185  CG2 ILE A  92       2.677  11.374  -7.533  1.00 92.24           C
ATOM   1186 1HG2 ILE A  92       2.224  10.916  -6.653  1.00 92.24           H
ATOM   1187 2HG2 ILE A  92       3.598  11.881  -7.245  1.00 92.24           H
ATOM   1188 3HG2 ILE A  92       1.984  12.096  -7.964  1.00 92.24           H
ATOM   1189  CD1 ILE A  92       2.434  11.663 -10.607  1.00 92.24           C
ATOM   1190 1HD1 ILE A  92       1.604  10.995 -10.838  1.00 92.24           H
ATOM   1191 2HD1 ILE A  92       2.080  12.476  -9.973  1.00 92.24           H
ATOM   1192 3HD1 ILE A  92       2.840  12.073 -11.531  1.00 92.24           H
ATOM   1193  HN  ILE A  92       3.335   8.056  -9.577  1.00 92.24           H
ATOM   1194  N   ALA A  93       2.642   7.937  -6.474  1.00 93.80           N
ATOM   1195  CA  ALA A  93       2.163   7.489  -5.177  1.00 93.80           C
ATOM   1196  C   ALA A  93       3.301   6.787  -4.433  1.00 93.80           C
ATOM   1197  O   ALA A  93       3.524   7.042  -3.251  1.00 93.80           O
ATOM   1198  HA  ALA A  93       1.860   8.370  -4.612  1.00 93.80           H
ATOM   1199  CB  ALA A  93       0.945   6.582  -5.368  1.00 93.80           C
ATOM   1200 1HB  ALA A  93       0.155   7.137  -5.875  1.00 93.80           H
ATOM   1201 2HB  ALA A  93       1.226   5.718  -5.970  1.00 93.80           H
ATOM   1202 3HB  ALA A  93       0.586   6.246  -4.395  1.00 93.80           H
ATOM   1203  HN  ALA A  93       2.173   7.535  -7.260  1.00 93.80           H
ATOM   1204  N   ASP A  94       3.990   5.917  -5.156  1.00 91.63           N
ATOM   1205  CA  ASP A  94       5.071   5.145  -4.568  1.00 91.63           C
ATOM   1206  C   ASP A  94       6.155   6.098  -4.060  1.00 91.63           C
ATOM   1207  O   ASP A  94       6.698   5.904  -2.973  1.00 91.63           O
ATOM   1208  HA  ASP A  94       4.610   4.572  -3.763  1.00 91.63           H
ATOM   1209  CB  ASP A  94       5.708   4.213  -5.601  1.00 91.63           C
ATOM   1210 1HB  ASP A  94       5.792   4.727  -6.558  1.00 91.63           H
ATOM   1211 2HB  ASP A  94       6.720   3.955  -5.288  1.00 91.63           H
ATOM   1212  CG  ASP A  94       4.880   2.937  -5.772  1.00 91.63           C
ATOM   1213  OD1 ASP A  94       4.262   2.523  -4.767  1.00 91.63           O
ATOM   1214  OD2 ASP A  94       4.885   2.405  -6.903  1.00 91.63           O
ATOM   1215  HN  ASP A  94       3.820   5.736  -6.125  1.00 91.63           H
ATOM   1216  N   LEU A  95       6.437   7.107  -4.871  1.00 91.62           N
ATOM   1217  CA  LEU A  95       7.499   8.048  -4.553  1.00 91.62           C
ATOM   1218  C   LEU A  95       7.159   8.773  -3.250  1.00 91.62           C
ATOM   1219  O   LEU A  95       8.023   8.958  -2.394  1.00 91.62           O
ATOM   1220  HA  LEU A  95       8.411   7.471  -4.400  1.00 91.62           H
ATOM   1221  CB  LEU A  95       7.751   8.989  -5.733  1.00 91.62           C
ATOM   1222 1HB  LEU A  95       7.879   8.386  -6.632  1.00 91.62           H
ATOM   1223 2HB  LEU A  95       6.861   9.599  -5.882  1.00 91.62           H
ATOM   1224  CG  LEU A  95       8.958   9.920  -5.602  1.00 91.62           C
ATOM   1225  HG  LEU A  95       8.868  10.466  -4.663  1.00 91.62           H
ATOM   1226  CD1 LEU A  95      10.262   9.122  -5.538  1.00 91.62           C
ATOM   1227 1HD1 LEU A  95      10.239   8.456  -4.675  1.00 91.62           H
ATOM   1228 2HD1 LEU A  95      10.373   8.532  -6.448  1.00 91.62           H
ATOM   1229 3HD1 LEU A  95      11.104   9.808  -5.444  1.00 91.62           H
ATOM   1230  CD2 LEU A  95       8.976  10.957  -6.727  1.00 91.62           C
ATOM   1231 1HD2 LEU A  95       9.030  10.448  -7.689  1.00 91.62           H
ATOM   1232 2HD2 LEU A  95       8.066  11.555  -6.683  1.00 91.62           H
ATOM   1233 3HD2 LEU A  95       9.844  11.606  -6.610  1.00 91.62           H
ATOM   1234  HN  LEU A  95       5.956   7.287  -5.729  1.00 91.62           H
ATOM   1235  N   LEU A  96       5.898   9.165  -3.139  1.00 88.93           N
ATOM   1236  CA  LEU A  96       5.440   9.890  -1.967  1.00 88.93           C
ATOM   1237  C   LEU A  96       5.656   9.026  -0.722  1.00 88.93           C
ATOM   1238  O   LEU A  96       6.086   9.525   0.317  1.00 88.93           O
ATOM   1239  HA  LEU A  96       6.053  10.786  -1.876  1.00 88.93           H
ATOM   1240  CB  LEU A  96       3.992  10.349  -2.152  1.00 88.93           C
ATOM   1241 1HB  LEU A  96       3.404   9.499  -2.501  1.00 88.93           H
ATOM   1242 2HB  LEU A  96       3.594  10.633  -1.178  1.00 88.93           H
ATOM   1243  CG  LEU A  96       3.777  11.514  -3.120  1.00 88.93           C
ATOM   1244  HG  LEU A  96       4.218  11.246  -4.080  1.00 88.93           H
ATOM   1245  CD1 LEU A  96       2.286  11.758  -3.361  1.00 88.93           C
ATOM   1246 1HD1 LEU A  96       1.834  10.862  -3.786  1.00 88.93           H
ATOM   1247 2HD1 LEU A  96       1.799  11.996  -2.414  1.00 88.93           H
ATOM   1248 3HD1 LEU A  96       2.161  12.592  -4.052  1.00 88.93           H
ATOM   1249  CD2 LEU A  96       4.493  12.774  -2.630  1.00 88.93           C
ATOM   1250 1HD2 LEU A  96       4.103  13.055  -1.652  1.00 88.93           H
ATOM   1251 2HD2 LEU A  96       5.562  12.577  -2.552  1.00 88.93           H
ATOM   1252 3HD2 LEU A  96       4.323  13.586  -3.336  1.00 88.93           H
ATOM   1253  HN  LEU A  96       5.197   8.995  -3.832  1.00 88.93           H
ATOM   1254  N   PHE A  97       5.348   7.746  -0.868  1.00 91.33           N
ATOM   1255  CA  PHE A  97       5.497   6.810   0.233  1.00 91.33           C
ATOM   1256  C   PHE A  97       6.965   6.674   0.643  1.00 91.33           C
ATOM   1257  O   PHE A  97       7.287   6.703   1.830  1.00 91.33           O
ATOM   1258  HA  PHE A  97       4.923   7.204   1.072  1.00 91.33           H
ATOM   1259  CB  PHE A  97       4.989   5.454  -0.260  1.00 91.33           C
ATOM   1260 1HB  PHE A  97       3.900   5.475  -0.294  1.00 91.33           H
ATOM   1261 2HB  PHE A  97       5.336   5.297  -1.282  1.00 91.33           H
ATOM   1262  CG  PHE A  97       5.436   4.271   0.601  1.00 91.33           C
ATOM   1263  CD1 PHE A  97       6.306   3.354   0.099  1.00 91.33           C
ATOM   1264  HD1 PHE A  97       6.685   3.462  -0.917  1.00 91.33           H
ATOM   1265  CD2 PHE A  97       4.963   4.136   1.869  1.00 91.33           C
ATOM   1266  HD2 PHE A  97       4.265   4.871   2.272  1.00 91.33           H
ATOM   1267  CE1 PHE A  97       6.720   2.256   0.899  1.00 91.33           C
ATOM   1268  HE1 PHE A  97       7.417   1.521   0.497  1.00 91.33           H
ATOM   1269  CE2 PHE A  97       5.377   3.039   2.669  1.00 91.33           C
ATOM   1270  HE2 PHE A  97       4.998   2.931   3.685  1.00 91.33           H
ATOM   1271  CZ  PHE A  97       6.247   2.122   2.167  1.00 91.33           C
ATOM   1272  HZ  PHE A  97       6.565   1.279   2.781  1.00 91.33           H
ATOM   1273  HN  PHE A  97       5.004   7.347  -1.718  1.00 91.33           H
ATOM   1274  N   LEU A  98       7.815   6.527  -0.362  1.00 93.88           N
ATOM   1275  CA  LEU A  98       9.209   6.194  -0.121  1.00 93.88           C
ATOM   1276  C   LEU A  98       9.851   7.292   0.730  1.00 93.88           C
ATOM   1277  O   LEU A  98      10.739   7.018   1.535  1.00 93.88           O
ATOM   1278  HA  LEU A  98       9.229   5.263   0.445  1.00 93.88           H
ATOM   1279  CB  LEU A  98       9.935   5.938  -1.443  1.00 93.88           C
ATOM   1280 1HB  LEU A  98       9.732   6.772  -2.114  1.00 93.88           H
ATOM   1281 2HB  LEU A  98      11.008   5.937  -1.251  1.00 93.88           H
ATOM   1282  CG  LEU A  98       9.574   4.638  -2.165  1.00 93.88           C
ATOM   1283  HG  LEU A  98       8.489   4.531  -2.154  1.00 93.88           H
ATOM   1284  CD1 LEU A  98      10.007   4.687  -3.632  1.00 93.88           C
ATOM   1285 1HD1 LEU A  98       9.506   5.516  -4.132  1.00 93.88           H
ATOM   1286 2HD1 LEU A  98      11.087   4.829  -3.687  1.00 93.88           H
ATOM   1287 3HD1 LEU A  98       9.738   3.751  -4.122  1.00 93.88           H
ATOM   1288  CD2 LEU A  98      10.155   3.425  -1.436  1.00 93.88           C
ATOM   1289 1HD2 LEU A  98      11.241   3.512  -1.395  1.00 93.88           H
ATOM   1290 2HD2 LEU A  98       9.755   3.385  -0.423  1.00 93.88           H
ATOM   1291 3HD2 LEU A  98       9.883   2.515  -1.971  1.00 93.88           H
ATOM   1292  HN  LEU A  98       7.566   6.631  -1.325  1.00 93.88           H
ATOM   1293  N   VAL A  99       9.376   8.511   0.522  1.00 90.80           N
ATOM   1294  CA  VAL A  99       9.920   9.657   1.230  1.00 90.80           C
ATOM   1295  C   VAL A  99       9.679   9.486   2.731  1.00 90.80           C
ATOM   1296  O   VAL A  99      10.344  10.123   3.547  1.00 90.80           O
ATOM   1297  HA  VAL A  99      10.995   9.677   1.047  1.00 90.80           H
ATOM   1298  CB  VAL A  99       9.321  10.950   0.673  1.00 90.80           C
ATOM   1299  HB  VAL A  99       8.235  10.861   0.714  1.00 90.80           H
ATOM   1300  CG1 VAL A  99       9.726  12.154   1.525  1.00 90.80           C
ATOM   1301 1HG1 VAL A  99       9.368  12.015   2.545  1.00 90.80           H
ATOM   1302 2HG1 VAL A  99      10.812  12.247   1.530  1.00 90.80           H
ATOM   1303 3HG1 VAL A  99       9.287  13.060   1.106  1.00 90.80           H
ATOM   1304  CG2 VAL A  99       9.721  11.154  -0.790  1.00 90.80           C
ATOM   1305 1HG2 VAL A  99      10.807  11.211  -0.865  1.00 90.80           H
ATOM   1306 2HG2 VAL A  99       9.359  10.315  -1.386  1.00 90.80           H
ATOM   1307 3HG2 VAL A  99       9.282  12.079  -1.161  1.00 90.80           H
ATOM   1308  HN  VAL A  99       8.634   8.722  -0.115  1.00 90.80           H
ATOM   1309  N   THR A 100       8.727   8.621   3.050  1.00 91.03           N
ATOM   1310  CA  THR A 100       8.349   8.402   4.436  1.00 91.03           C
ATOM   1311  C   THR A 100       9.285   7.382   5.089  1.00 91.03           C
ATOM   1312  O   THR A 100       9.413   7.346   6.312  1.00 91.03           O
ATOM   1313  HA  THR A 100       8.471   9.340   4.978  1.00 91.03           H
ATOM   1314  CB  THR A 100       6.878   7.983   4.464  1.00 91.03           C
ATOM   1315  HB  THR A 100       6.465   8.079   5.469  1.00 91.03           H
ATOM   1316  OG1 THR A 100       6.883   6.664   3.925  1.00 91.03           O
ATOM   1317  HG1 THR A 100       6.781   6.701   2.930  1.00 91.03           H
ATOM   1318  CG2 THR A 100       6.022   8.785   3.482  1.00 91.03           C
ATOM   1319 1HG2 THR A 100       6.394   8.635   2.469  1.00 91.03           H
ATOM   1320 2HG2 THR A 100       6.074   9.844   3.735  1.00 91.03           H
ATOM   1321 3HG2 THR A 100       4.987   8.447   3.543  1.00 91.03           H
ATOM   1322  HN  THR A 100       8.219   8.078   2.383  1.00 91.03           H
ATOM   1323  N   LEU A 101       9.914   6.578   4.244  1.00 93.26           N
ATOM   1324  CA  LEU A 101      10.648   5.419   4.721  1.00 93.26           C
ATOM   1325  C   LEU A 101      11.810   5.884   5.602  1.00 93.26           C
ATOM   1326  O   LEU A 101      12.098   5.272   6.630  1.00 93.26           O
ATOM   1327  HA  LEU A 101       9.966   4.829   5.333  1.00 93.26           H
ATOM   1328  CB  LEU A 101      11.081   4.539   3.547  1.00 93.26           C
ATOM   1329 1HB  LEU A 101      11.546   5.175   2.794  1.00 93.26           H
ATOM   1330 2HB  LEU A 101      11.848   3.849   3.899  1.00 93.26           H
ATOM   1331  CG  LEU A 101       9.974   3.725   2.874  1.00 93.26           C
ATOM   1332  HG  LEU A 101       9.256   4.421   2.438  1.00 93.26           H
ATOM   1333  CD1 LEU A 101      10.534   2.877   1.731  1.00 93.26           C
ATOM   1334 1HD1 LEU A 101      10.991   3.528   0.986  1.00 93.26           H
ATOM   1335 2HD1 LEU A 101      11.284   2.190   2.122  1.00 93.26           H
ATOM   1336 3HD1 LEU A 101       9.725   2.309   1.270  1.00 93.26           H
ATOM   1337  CD2 LEU A 101       9.216   2.878   3.899  1.00 93.26           C
ATOM   1338 1HD2 LEU A 101       9.909   2.191   4.385  1.00 93.26           H
ATOM   1339 2HD2 LEU A 101       8.766   3.530   4.648  1.00 93.26           H
ATOM   1340 3HD2 LEU A 101       8.435   2.310   3.394  1.00 93.26           H
ATOM   1341  HN  LEU A 101       9.926   6.708   3.253  1.00 93.26           H
ATOM   1342  N   PRO A 102      12.495   6.970   5.219  1.00 95.20           N
ATOM   1343  CA  PRO A 102      13.621   7.469   6.011  1.00 95.20           C
ATOM   1344  C   PRO A 102      13.250   7.690   7.468  1.00 95.20           C
ATOM   1345  O   PRO A 102      14.009   7.331   8.367  1.00 95.20           O
ATOM   1346  HA  PRO A 102      14.423   6.731   6.030  1.00 95.20           H
ATOM   1347  CB  PRO A 102      13.999   8.780   5.317  1.00 95.20           C
ATOM   1348 1HB  PRO A 102      13.482   9.631   5.759  1.00 95.20           H
ATOM   1349 2HB  PRO A 102      15.067   8.982   5.395  1.00 95.20           H
ATOM   1350  CG  PRO A 102      13.574   8.549   3.872  1.00 95.20           C
ATOM   1351 1HG  PRO A 102      13.448   9.488   3.332  1.00 95.20           H
ATOM   1352 2HG  PRO A 102      14.316   7.975   3.318  1.00 95.20           H
ATOM   1353  CD  PRO A 102      12.262   7.795   4.020  1.00 95.20           C
ATOM   1354 1HD  PRO A 102      11.419   8.473   4.158  1.00 95.20           H
ATOM   1355 2HD  PRO A 102      12.041   7.191   3.140  1.00 95.20           H
ATOM   1356  N   PHE A 103      12.079   8.280   7.664  1.00 93.96           N
ATOM   1357  CA  PHE A 103      11.621   8.605   9.004  1.00 93.96           C
ATOM   1358  C   PHE A 103      11.340   7.335   9.811  1.00 93.96           C
ATOM   1359  O   PHE A 103      11.680   7.257  10.990  1.00 93.96           O
ATOM   1360  HA  PHE A 103      12.415   9.173   9.489  1.00 93.96           H
ATOM   1361  CB  PHE A 103      10.320   9.396   8.852  1.00 93.96           C
ATOM   1362 1HB  PHE A 103       9.608   8.799   8.281  1.00 93.96           H
ATOM   1363 2HB  PHE A 103       9.885   9.553   9.839  1.00 93.96           H
ATOM   1364  CG  PHE A 103      10.493  10.752   8.165  1.00 93.96           C
ATOM   1365  CD1 PHE A 103      10.772  11.858   8.906  1.00 93.96           C
ATOM   1366  HD1 PHE A 103      10.872  11.779   9.988  1.00 93.96           H
ATOM   1367  CD2 PHE A 103      10.369  10.852   6.815  1.00 93.96           C
ATOM   1368  HD2 PHE A 103      10.146   9.965   6.221  1.00 93.96           H
ATOM   1369  CE1 PHE A 103      10.933  13.117   8.269  1.00 93.96           C
ATOM   1370  HE1 PHE A 103      11.156  14.004   8.862  1.00 93.96           H
ATOM   1371  CE2 PHE A 103      10.530  12.110   6.178  1.00 93.96           C
ATOM   1372  HE2 PHE A 103      10.430  12.190   5.095  1.00 93.96           H
ATOM   1373  CZ  PHE A 103      10.808  13.217   6.918  1.00 93.96           C
ATOM   1374  HZ  PHE A 103      10.932  14.183   6.429  1.00 93.96           H
ATOM   1375  HN  PHE A 103      11.451   8.534   6.929  1.00 93.96           H
ATOM   1376  N   TRP A 104      10.722   6.372   9.143  1.00 87.24           N
ATOM   1377  CA  TRP A 104      10.367   5.121   9.790  1.00 87.24           C
ATOM   1378  C   TRP A 104      11.663   4.392  10.152  1.00 87.24           C
ATOM   1379  O   TRP A 104      11.728   3.705  11.170  1.00 87.24           O
ATOM   1380  HA  TRP A 104       9.808   5.361  10.695  1.00 87.24           H
ATOM   1381  CB  TRP A 104       9.441   4.288   8.902  1.00 87.24           C
ATOM   1382 1HB  TRP A 104       9.873   4.223   7.904  1.00 87.24           H
ATOM   1383 2HB  TRP A 104       9.394   3.272   9.295  1.00 87.24           H
ATOM   1384  CG  TRP A 104       8.019   4.842   8.792  1.00 87.24           C
ATOM   1385  CD1 TRP A 104       7.342   5.164   7.681  1.00 87.24           C
ATOM   1386  HD1 TRP A 104       7.740   5.065   6.671  1.00 87.24           H
ATOM   1387  CD2 TRP A 104       7.121   5.129   9.885  1.00 87.24           C
ATOM   1388  NE1 TRP A 104       6.079   5.635   7.977  1.00 87.24           N
ATOM   1389  HE1 TRP A 104       5.391   5.937   7.317  1.00 87.24           H
ATOM   1390  CE2 TRP A 104       5.941   5.613   9.360  1.00 87.24           C
ATOM   1391  CE3 TRP A 104       7.301   4.984  11.272  1.00 87.24           C
ATOM   1392  HE3 TRP A 104       8.223   4.604  11.712  1.00 87.24           H
ATOM   1393  CZ2 TRP A 104       4.848   5.992  10.149  1.00 87.24           C
ATOM   1394  HZ2 TRP A 104       3.926   6.372   9.710  1.00 87.24           H
ATOM   1395  CZ3 TRP A 104       6.200   5.367  12.048  1.00 87.24           C
ATOM   1396  HZ3 TRP A 104       6.286   5.275  13.130  1.00 87.24           H
ATOM   1397  CH2 TRP A 104       5.004   5.856  11.534  1.00 87.24           C
ATOM   1398  HH2 TRP A 104       4.192   6.133  12.206  1.00 87.24           H
ATOM   1399  HN  TRP A 104      10.464   6.437   8.178  1.00 87.24           H
ATOM   1400  N   ALA A 105      12.661   4.568   9.299  1.00 95.58           N
ATOM   1401  CA  ALA A 105      13.947   3.925   9.510  1.00 95.58           C
ATOM   1402  C   ALA A 105      14.556   4.430  10.820  1.00 95.58           C
ATOM   1403  O   ALA A 105      15.030   3.639  11.633  1.00 95.58           O
ATOM   1404  HA  ALA A 105      13.773   2.852   9.590  1.00 95.58           H
ATOM   1405  CB  ALA A 105      14.853   4.189   8.306  1.00 95.58           C
ATOM   1406 1HB  ALA A 105      14.389   3.785   7.406  1.00 95.58           H
ATOM   1407 2HB  ALA A 105      14.999   5.263   8.189  1.00 95.58           H
ATOM   1408 3HB  ALA A 105      15.818   3.707   8.465  1.00 95.58           H
ATOM   1409  HN  ALA A 105      12.602   5.135   8.478  1.00 95.58           H
ATOM   1410  N   ILE A 106      14.523   5.745  10.982  1.00 92.41           N
ATOM   1411  CA  ILE A 106      15.088   6.366  12.168  1.00 92.41           C
ATOM   1412  C   ILE A 106      14.276   5.945  13.395  1.00 92.41           C
ATOM   1413  O   ILE A 106      14.844   5.597  14.429  1.00 92.41           O
ATOM   1414  HA  ILE A 106      16.105   5.991  12.281  1.00 92.41           H
ATOM   1415  CB  ILE A 106      15.183   7.882  11.985  1.00 92.41           C
ATOM   1416  HB  ILE A 106      14.217   8.245  11.634  1.00 92.41           H
ATOM   1417  CG1 ILE A 106      16.216   8.241  10.914  1.00 92.41           C
ATOM   1418 1HG1 ILE A 106      17.221   8.102  11.313  1.00 92.41           H
ATOM   1419 2HG1 ILE A 106      16.113   7.567  10.064  1.00 92.41           H
ATOM   1420  CG2 ILE A 106      15.471   8.579  13.316  1.00 92.41           C
ATOM   1421 1HG2 ILE A 106      14.668   8.362  14.021  1.00 92.41           H
ATOM   1422 2HG2 ILE A 106      16.416   8.215  13.719  1.00 92.41           H
ATOM   1423 3HG2 ILE A 106      15.534   9.655  13.157  1.00 92.41           H
ATOM   1424  CD1 ILE A 106      16.042   9.688  10.448  1.00 92.41           C
ATOM   1425 1HD1 ILE A 106      15.044   9.817  10.028  1.00 92.41           H
ATOM   1426 2HD1 ILE A 106      16.169  10.361  11.296  1.00 92.41           H
ATOM   1427 3HD1 ILE A 106      16.789   9.917   9.688  1.00 92.41           H
ATOM   1428  HN  ILE A 106      14.121   6.380  10.323  1.00 92.41           H
ATOM   1429  N   ALA A 107      12.961   5.990  13.239  1.00 93.73           N
ATOM   1430  CA  ALA A 107      12.066   5.713  14.350  1.00 93.73           C
ATOM   1431  C   ALA A 107      12.275   4.271  14.819  1.00 93.73           C
ATOM   1432  O   ALA A 107      12.194   3.985  16.012  1.00 93.73           O
ATOM   1433  HA  ALA A 107      12.325   6.391  15.163  1.00 93.73           H
ATOM   1434  CB  ALA A 107      10.623   5.984  13.922  1.00 93.73           C
ATOM   1435 1HB  ALA A 107      10.521   7.028  13.627  1.00 93.73           H
ATOM   1436 2HB  ALA A 107      10.366   5.341  13.080  1.00 93.73           H
ATOM   1437 3HB  ALA A 107       9.952   5.775  14.755  1.00 93.73           H
ATOM   1438  HN  ALA A 107      12.508   6.211  12.376  1.00 93.73           H
ATOM   1439  N   ALA A 108      12.538   3.401  13.855  1.00 93.07           N
ATOM   1440  CA  ALA A 108      12.713   1.989  14.148  1.00 93.07           C
ATOM   1441  C   ALA A 108      14.076   1.774  14.808  1.00 93.07           C
ATOM   1442  O   ALA A 108      14.232   0.884  15.643  1.00 93.07           O
ATOM   1443  HA  ALA A 108      11.930   1.696  14.848  1.00 93.07           H
ATOM   1444  CB  ALA A 108      12.553   1.176  12.862  1.00 93.07           C
ATOM   1445 1HB  ALA A 108      11.558   1.342  12.449  1.00 93.07           H
ATOM   1446 2HB  ALA A 108      13.304   1.492  12.137  1.00 93.07           H
ATOM   1447 3HB  ALA A 108      12.684   0.117  13.082  1.00 93.07           H
ATOM   1448  HN  ALA A 108      12.633   3.647  12.890  1.00 93.07           H
ATOM   1449  N   ALA A 109      15.028   2.604  14.409  1.00 91.94           N
ATOM   1450  CA  ALA A 109      16.400   2.443  14.861  1.00 91.94           C
ATOM   1451  C   ALA A 109      16.485   2.786  16.350  1.00 91.94           C
ATOM   1452  O   ALA A 109      17.230   2.151  17.095  1.00 91.94           O
ATOM   1453  HA  ALA A 109      16.674   1.397  14.722  1.00 91.94           H
ATOM   1454  CB  ALA A 109      17.325   3.313  14.008  1.00 91.94           C
ATOM   1455 1HB  ALA A 109      17.249   3.010  12.964  1.00 91.94           H
ATOM   1456 2HB  ALA A 109      17.031   4.359  14.105  1.00 91.94           H
ATOM   1457 3HB  ALA A 109      18.353   3.192  14.348  1.00 91.94           H
ATOM   1458  HN  ALA A 109      14.876   3.374  13.789  1.00 91.94           H
ATOM   1459  N   ASP A 110      15.712   3.789  16.738  1.00 83.24           N
ATOM   1460  CA  ASP A 110      15.824   4.347  18.076  1.00 83.24           C
ATOM   1461  C   ASP A 110      14.441   4.786  18.558  1.00 83.24           C
ATOM   1462  O   ASP A 110      13.708   3.998  19.155  1.00 83.24           O
ATOM   1463  HA  ASP A 110      16.244   3.546  18.685  1.00 83.24           H
ATOM   1464  CB  ASP A 110      16.740   5.572  18.086  1.00 83.24           C
ATOM   1465 1HB  ASP A 110      17.693   5.323  17.620  1.00 83.24           H
ATOM   1466 2HB  ASP A 110      16.293   6.369  17.491  1.00 83.24           H
ATOM   1467  CG  ASP A 110      16.978   6.066  19.514  1.00 83.24           C
ATOM   1468  OD1 ASP A 110      16.598   5.321  20.443  1.00 83.24           O
ATOM   1469  OD2 ASP A 110      17.535   7.178  19.645  1.00 83.24           O
ATOM   1470  HN  ASP A 110      15.019   4.219  16.158  1.00 83.24           H
ATOM   1471  N   GLN A 111      14.124   6.043  18.282  1.00 86.74           N
ATOM   1472  CA  GLN A 111      12.848   6.601  18.696  1.00 86.74           C
ATOM   1473  C   GLN A 111      12.401   7.687  17.715  1.00 86.74           C
ATOM   1474  O   GLN A 111      13.167   8.095  16.844  1.00 86.74           O
ATOM   1475  HA  GLN A 111      12.146   5.768  18.671  1.00 86.74           H
ATOM   1476  CB  GLN A 111      12.926   7.149  20.122  1.00 86.74           C
ATOM   1477 1HB  GLN A 111      11.961   7.569  20.407  1.00 86.74           H
ATOM   1478 2HB  GLN A 111      13.138   6.337  20.817  1.00 86.74           H
ATOM   1479  CG  GLN A 111      14.009   8.223  20.239  1.00 86.74           C
ATOM   1480 1HG  GLN A 111      14.980   7.794  19.992  1.00 86.74           H
ATOM   1481 2HG  GLN A 111      13.819   9.017  19.515  1.00 86.74           H
ATOM   1482  CD  GLN A 111      14.049   8.812  21.650  1.00 86.74           C
ATOM   1483  OE1 GLN A 111      13.108   8.708  22.420  1.00 86.74           O
ATOM   1484  NE2 GLN A 111      15.187   9.433  21.946  1.00 86.74           N
ATOM   1485 1HE2 GLN A 111      15.920   9.482  21.268  1.00 86.74           H
ATOM   1486 2HE2 GLN A 111      15.309   9.851  22.846  1.00 86.74           H
ATOM   1487  HN  GLN A 111      14.721   6.674  17.787  1.00 86.74           H
ATOM   1488  N   TRP A 112      11.162   8.124  17.889  1.00 91.91           N
ATOM   1489  CA  TRP A 112      10.628   9.203  17.076  1.00 91.91           C
ATOM   1490  C   TRP A 112      11.268  10.511  17.547  1.00 91.91           C
ATOM   1491  O   TRP A 112      11.036  10.949  18.673  1.00 91.91           O
ATOM   1492  HA  TRP A 112      10.901   9.006  16.040  1.00 91.91           H
ATOM   1493  CB  TRP A 112       9.099   9.230  17.136  1.00 91.91           C
ATOM   1494 1HB  TRP A 112       8.719   8.237  16.894  1.00 91.91           H
ATOM   1495 2HB  TRP A 112       8.790   9.449  18.158  1.00 91.91           H
ATOM   1496  CG  TRP A 112       8.457  10.250  16.194  1.00 91.91           C
ATOM   1497  CD1 TRP A 112       8.026  11.485  16.486  1.00 91.91           C
ATOM   1498  HD1 TRP A 112       8.081  11.936  17.477  1.00 91.91           H
ATOM   1499  CD2 TRP A 112       8.190  10.072  14.787  1.00 91.91           C
ATOM   1500  NE1 TRP A 112       7.502  12.113  15.375  1.00 91.91           N
ATOM   1501  HE1 TRP A 112       7.119  13.036  15.342  1.00 91.91           H
ATOM   1502  CE2 TRP A 112       7.605  11.227  14.309  1.00 91.91           C
ATOM   1503  CE3 TRP A 112       8.435   8.972  13.947  1.00 91.91           C
ATOM   1504  HE3 TRP A 112       8.895   8.050  14.300  1.00 91.91           H
ATOM   1505  CZ2 TRP A 112       7.216  11.393  12.975  1.00 91.91           C
ATOM   1506  HZ2 TRP A 112       6.755  12.316  12.621  1.00 91.91           H
ATOM   1507  CZ3 TRP A 112       8.040   9.154  12.616  1.00 91.91           C
ATOM   1508  HZ3 TRP A 112       8.207   8.331  11.921  1.00 91.91           H
ATOM   1509  CH2 TRP A 112       7.450  10.310  12.119  1.00 91.91           C
ATOM   1510  HH2 TRP A 112       7.170  10.373  11.067  1.00 91.91           H
ATOM   1511  HN  TRP A 112      10.529   7.754  18.569  1.00 91.91           H
ATOM   1512  N   LYS A 113      12.060  11.097  16.662  1.00 84.34           N
ATOM   1513  CA  LYS A 113      12.874  12.243  17.029  1.00 84.34           C
ATOM   1514  C   LYS A 113      12.266  13.510  16.423  1.00 84.34           C
ATOM   1515  O   LYS A 113      12.889  14.571  16.440  1.00 84.34           O
ATOM   1516  HA  LYS A 113      12.843  12.331  18.115  1.00 84.34           H
ATOM   1517  CB  LYS A 113      14.334  12.012  16.636  1.00 84.34           C
ATOM   1518 1HB  LYS A 113      14.407  11.881  15.556  1.00 84.34           H
ATOM   1519 2HB  LYS A 113      14.927  12.891  16.890  1.00 84.34           H
ATOM   1520  CG  LYS A 113      14.905  10.782  17.344  1.00 84.34           C
ATOM   1521 1HG  LYS A 113      14.741  10.868  18.419  1.00 84.34           H
ATOM   1522 2HG  LYS A 113      14.377   9.889  17.012  1.00 84.34           H
ATOM   1523  CD  LYS A 113      16.401  10.632  17.062  1.00 84.34           C
ATOM   1524 1HD  LYS A 113      16.563  10.528  15.989  1.00 84.34           H
ATOM   1525 2HD  LYS A 113      16.927  11.533  17.378  1.00 84.34           H
ATOM   1526  CE  LYS A 113      16.977   9.416  17.791  1.00 84.34           C
ATOM   1527 1HE  LYS A 113      16.798   9.509  18.862  1.00 84.34           H
ATOM   1528 2HE  LYS A 113      16.468   8.511  17.460  1.00 84.34           H
ATOM   1529  NZ  LYS A 113      18.430   9.298  17.533  1.00 84.34           N
ATOM   1530 1HZ  LYS A 113      18.797   8.494  18.031  1.00 84.34           H
ATOM   1531 2HZ  LYS A 113      18.588   9.180  16.538  1.00 84.34           H
ATOM   1532 3HZ  LYS A 113      18.899  10.138  17.853  1.00 84.34           H
ATOM   1533  HN  LYS A 113      12.151  10.802  15.711  1.00 84.34           H
ATOM   1534  N   PHE A 114      11.058  13.357  15.901  1.00 90.24           N
ATOM   1535  CA  PHE A 114      10.433  14.423  15.136  1.00 90.24           C
ATOM   1536  C   PHE A 114       9.202  14.969  15.861  1.00 90.24           C
ATOM   1537  O   PHE A 114       8.768  14.407  16.865  1.00 90.24           O
ATOM   1538  HA  PHE A 114      11.171  15.218  15.026  1.00 90.24           H
ATOM   1539  CB  PHE A 114       9.997  13.817  13.800  1.00 90.24           C
ATOM   1540 1HB  PHE A 114       9.193  13.103  13.982  1.00 90.24           H
ATOM   1541 2HB  PHE A 114       9.585  14.607  13.172  1.00 90.24           H
ATOM   1542  CG  PHE A 114      11.122  13.114  13.038  1.00 90.24           C
ATOM   1543  CD1 PHE A 114      12.053  13.848  12.371  1.00 90.24           C
ATOM   1544  HD1 PHE A 114      11.998  14.936  12.380  1.00 90.24           H
ATOM   1545  CD2 PHE A 114      11.191  11.756  13.027  1.00 90.24           C
ATOM   1546  HD2 PHE A 114      10.444  11.168  13.562  1.00 90.24           H
ATOM   1547  CE1 PHE A 114      13.097  13.196  11.664  1.00 90.24           C
ATOM   1548  HE1 PHE A 114      13.844  13.783  11.130  1.00 90.24           H
ATOM   1549  CE2 PHE A 114      12.235  11.104  12.320  1.00 90.24           C
ATOM   1550  HE2 PHE A 114      12.290  10.015  12.311  1.00 90.24           H
ATOM   1551  CZ  PHE A 114      13.166  11.837  11.653  1.00 90.24           C
ATOM   1552  HZ  PHE A 114      13.968  11.337  11.110  1.00 90.24           H
ATOM   1553  HN  PHE A 114      10.510  12.526  15.994  1.00 90.24           H
ATOM   1554  N   GLN A 115       8.675  16.060  15.325  1.00 82.89           N
ATOM   1555  CA  GLN A 115       7.535  16.720  15.938  1.00 82.89           C
ATOM   1556  C   GLN A 115       6.251  15.937  15.652  1.00 82.89           C
ATOM   1557  O   GLN A 115       6.227  15.079  14.771  1.00 82.89           O
ATOM   1558  HA  GLN A 115       7.739  16.716  17.009  1.00 82.89           H
ATOM   1559  CB  GLN A 115       7.414  18.167  15.457  1.00 82.89           C
ATOM   1560 1HB  GLN A 115       7.370  18.189  14.368  1.00 82.89           H
ATOM   1561 2HB  GLN A 115       6.482  18.599  15.822  1.00 82.89           H
ATOM   1562  CG  GLN A 115       8.597  19.007  15.942  1.00 82.89           C
ATOM   1563 1HG  GLN A 115       8.700  18.906  17.022  1.00 82.89           H
ATOM   1564 2HG  GLN A 115       9.519  18.634  15.497  1.00 82.89           H
ATOM   1565  CD  GLN A 115       8.408  20.481  15.578  1.00 82.89           C
ATOM   1566  OE1 GLN A 115       7.486  20.861  14.876  1.00 82.89           O
ATOM   1567  NE2 GLN A 115       9.332  21.288  16.093  1.00 82.89           N
ATOM   1568 1HE2 GLN A 115      10.063  20.912  16.662  1.00 82.89           H
ATOM   1569 2HE2 GLN A 115       9.294  22.270  15.912  1.00 82.89           H
ATOM   1570  HN  GLN A 115       9.013  16.492  14.489  1.00 82.89           H
ATOM   1571  N   THR A 116       5.216  16.262  16.412  1.00 89.63           N
ATOM   1572  CA  THR A 116       3.932  15.601  16.250  1.00 89.63           C
ATOM   1573  C   THR A 116       3.409  15.792  14.825  1.00 89.63           C
ATOM   1574  O   THR A 116       2.827  14.877  14.246  1.00 89.63           O
ATOM   1575  HA  THR A 116       4.076  14.530  16.397  1.00 89.63           H
ATOM   1576  CB  THR A 116       2.984  16.140  17.323  1.00 89.63           C
ATOM   1577  HB  THR A 116       2.679  17.161  17.095  1.00 89.63           H
ATOM   1578  OG1 THR A 116       3.705  15.971  18.541  1.00 89.63           O
ATOM   1579  HG1 THR A 116       3.293  16.527  19.262  1.00 89.63           H
ATOM   1580  CG2 THR A 116       1.742  15.264  17.501  1.00 89.63           C
ATOM   1581 1HG2 THR A 116       2.045  14.259  17.795  1.00 89.63           H
ATOM   1582 2HG2 THR A 116       1.193  15.217  16.560  1.00 89.63           H
ATOM   1583 3HG2 THR A 116       1.103  15.692  18.273  1.00 89.63           H
ATOM   1584  HN  THR A 116       5.244  16.962  17.126  1.00 89.63           H
ATOM   1585  N   PHE A 117       3.636  16.988  14.301  1.00 92.11           N
ATOM   1586  CA  PHE A 117       3.181  17.316  12.961  1.00 92.11           C
ATOM   1587  C   PHE A 117       3.692  16.295  11.943  1.00 92.11           C
ATOM   1588  O   PHE A 117       2.927  15.801  11.116  1.00 92.11           O
ATOM   1589  HA  PHE A 117       2.091  17.298  12.976  1.00 92.11           H
ATOM   1590  CB  PHE A 117       3.756  18.692  12.618  1.00 92.11           C
ATOM   1591 1HB  PHE A 117       3.378  19.421  13.334  1.00 92.11           H
ATOM   1592 2HB  PHE A 117       4.839  18.661  12.736  1.00 92.11           H
ATOM   1593  CG  PHE A 117       3.425  19.169  11.203  1.00 92.11           C
ATOM   1594  CD1 PHE A 117       4.383  19.152  10.238  1.00 92.11           C
ATOM   1595  HD1 PHE A 117       5.387  18.799  10.473  1.00 92.11           H
ATOM   1596  CD2 PHE A 117       2.173  19.611  10.909  1.00 92.11           C
ATOM   1597  HD2 PHE A 117       1.405  19.625  11.683  1.00 92.11           H
ATOM   1598  CE1 PHE A 117       4.076  19.596   8.924  1.00 92.11           C
ATOM   1599  HE1 PHE A 117       4.844  19.582   8.151  1.00 92.11           H
ATOM   1600  CE2 PHE A 117       1.865  20.054   9.596  1.00 92.11           C
ATOM   1601  HE2 PHE A 117       0.861  20.408   9.361  1.00 92.11           H
ATOM   1602  CZ  PHE A 117       2.823  20.037   8.631  1.00 92.11           C
ATOM   1603  HZ  PHE A 117       2.588  20.377   7.623  1.00 92.11           H
ATOM   1604  HN  PHE A 117       4.120  17.724  14.776  1.00 92.11           H
ATOM   1605  N   MET A 118       4.982  16.008  12.037  1.00 89.68           N
ATOM   1606  CA  MET A 118       5.610  15.074  11.117  1.00 89.68           C
ATOM   1607  C   MET A 118       5.025  13.670  11.277  1.00 89.68           C
ATOM   1608  O   MET A 118       4.928  12.919  10.307  1.00 89.68           O
ATOM   1609  HA  MET A 118       5.391  15.454  10.119  1.00 89.68           H
ATOM   1610  CB  MET A 118       7.116  15.034  11.380  1.00 89.68           C
ATOM   1611 1HB  MET A 118       7.300  14.886  12.444  1.00 89.68           H
ATOM   1612 2HB  MET A 118       7.557  14.184  10.859  1.00 89.68           H
ATOM   1613  CG  MET A 118       7.789  16.327  10.915  1.00 89.68           C
ATOM   1614 1HG  MET A 118       7.454  17.163  11.530  1.00 89.68           H
ATOM   1615 2HG  MET A 118       8.869  16.252  11.042  1.00 89.68           H
ATOM   1616  SD  MET A 118       7.397  16.638   9.201  1.00 89.68           S
ATOM   1617  CE  MET A 118       8.147  15.204   8.448  1.00 89.68           C
ATOM   1618 1HE  MET A 118       9.216  15.197   8.664  1.00 89.68           H
ATOM   1619 2HE  MET A 118       7.689  14.300   8.850  1.00 89.68           H
ATOM   1620 3HE  MET A 118       7.995  15.239   7.369  1.00 89.68           H
ATOM   1621  HN  MET A 118       5.594  16.400  12.724  1.00 89.68           H
ATOM   1622  N   CYS A 119       4.652  13.356  12.509  1.00 94.65           N
ATOM   1623  CA  CYS A 119       4.028  12.076  12.799  1.00 94.65           C
ATOM   1624  C   CYS A 119       2.723  11.987  12.005  1.00 94.65           C
ATOM   1625  O   CYS A 119       2.453  10.977  11.358  1.00 94.65           O
ATOM   1626  HA  CYS A 119       4.729  11.306  12.478  1.00 94.65           H
ATOM   1627  CB  CYS A 119       3.796  11.886  14.299  1.00 94.65           C
ATOM   1628 1HB  CYS A 119       4.751  11.877  14.825  1.00 94.65           H
ATOM   1629 2HB  CYS A 119       3.223  12.724  14.696  1.00 94.65           H
ATOM   1630  SG  CYS A 119       2.902  10.318  14.601  1.00 94.65           S
ATOM   1631  HN  CYS A 119       4.770  13.957  13.300  1.00 94.65           H
ATOM   1632  N   LYS A 120       1.948  13.059  12.080  1.00 92.82           N
ATOM   1633  CA  LYS A 120       0.666  13.106  11.396  1.00 92.82           C
ATOM   1634  C   LYS A 120       0.889  12.933   9.893  1.00 92.82           C
ATOM   1635  O   LYS A 120       0.202  12.143   9.247  1.00 92.82           O
ATOM   1636  HA  LYS A 120       0.073  12.265  11.756  1.00 92.82           H
ATOM   1637  CB  LYS A 120      -0.091  14.384  11.763  1.00 92.82           C
ATOM   1638 1HB  LYS A 120       0.554  15.249  11.611  1.00 92.82           H
ATOM   1639 2HB  LYS A 120      -0.948  14.505  11.101  1.00 92.82           H
ATOM   1640  CG  LYS A 120      -0.564  14.343  13.218  1.00 92.82           C
ATOM   1641 1HG  LYS A 120      -1.261  13.516  13.354  1.00 92.82           H
ATOM   1642 2HG  LYS A 120       0.286  14.154  13.875  1.00 92.82           H
ATOM   1643  CD  LYS A 120      -1.239  15.658  13.612  1.00 92.82           C
ATOM   1644 1HD  LYS A 120      -0.540  16.484  13.480  1.00 92.82           H
ATOM   1645 2HD  LYS A 120      -2.085  15.848  12.952  1.00 92.82           H
ATOM   1646  CE  LYS A 120      -1.717  15.614  15.065  1.00 92.82           C
ATOM   1647 1HE  LYS A 120      -0.917  15.246  15.706  1.00 92.82           H
ATOM   1648 2HE  LYS A 120      -1.960  16.621  15.404  1.00 92.82           H
ATOM   1649  NZ  LYS A 120      -2.906  14.742  15.193  1.00 92.82           N
ATOM   1650 1HZ  LYS A 120      -3.350  14.906  16.089  1.00 92.82           H
ATOM   1651 2HZ  LYS A 120      -3.560  14.950  14.447  1.00 92.82           H
ATOM   1652 3HZ  LYS A 120      -2.620  13.771  15.130  1.00 92.82           H
ATOM   1653  HN  LYS A 120       2.182  13.884  12.595  1.00 92.82           H
ATOM   1654  N   VAL A 121       1.851  13.685   9.379  1.00 93.94           N
ATOM   1655  CA  VAL A 121       2.097  13.710   7.947  1.00 93.94           C
ATOM   1656  C   VAL A 121       2.517  12.315   7.481  1.00 93.94           C
ATOM   1657  O   VAL A 121       1.971  11.789   6.513  1.00 93.94           O
ATOM   1658  HA  VAL A 121       1.160  13.977   7.457  1.00 93.94           H
ATOM   1659  CB  VAL A 121       3.130  14.789   7.613  1.00 93.94           C
ATOM   1660  HB  VAL A 121       3.998  14.632   8.253  1.00 93.94           H
ATOM   1661  CG1 VAL A 121       3.592  14.673   6.159  1.00 93.94           C
ATOM   1662 1HG1 VAL A 121       4.044  13.694   5.998  1.00 93.94           H
ATOM   1663 2HG1 VAL A 121       2.736  14.791   5.495  1.00 93.94           H
ATOM   1664 3HG1 VAL A 121       4.326  15.451   5.948  1.00 93.94           H
ATOM   1665  CG2 VAL A 121       2.577  16.186   7.903  1.00 93.94           C
ATOM   1666 1HG2 VAL A 121       1.686  16.357   7.300  1.00 93.94           H
ATOM   1667 2HG2 VAL A 121       2.321  16.263   8.960  1.00 93.94           H
ATOM   1668 3HG2 VAL A 121       3.332  16.933   7.657  1.00 93.94           H
ATOM   1669  HN  VAL A 121       2.456  14.267   9.922  1.00 93.94           H
ATOM   1670  N   VAL A 122       3.485  11.755   8.192  1.00 92.88           N
ATOM   1671  CA  VAL A 122       4.123  10.526   7.750  1.00 92.88           C
ATOM   1672  C   VAL A 122       3.090   9.398   7.735  1.00 92.88           C
ATOM   1673  O   VAL A 122       3.015   8.633   6.775  1.00 92.88           O
ATOM   1674  HA  VAL A 122       4.481  10.688   6.734  1.00 92.88           H
ATOM   1675  CB  VAL A 122       5.332  10.217   8.635  1.00 92.88           C
ATOM   1676  HB  VAL A 122       5.010  10.274   9.675  1.00 92.88           H
ATOM   1677  CG1 VAL A 122       5.850   8.800   8.380  1.00 92.88           C
ATOM   1678 1HG1 VAL A 122       5.062   8.080   8.601  1.00 92.88           H
ATOM   1679 2HG1 VAL A 122       6.148   8.705   7.336  1.00 92.88           H
ATOM   1680 3HG1 VAL A 122       6.710   8.607   9.022  1.00 92.88           H
ATOM   1681  CG2 VAL A 122       6.441  11.252   8.429  1.00 92.88           C
ATOM   1682 1HG2 VAL A 122       6.759  11.241   7.387  1.00 92.88           H
ATOM   1683 2HG2 VAL A 122       6.065  12.243   8.684  1.00 92.88           H
ATOM   1684 3HG2 VAL A 122       7.288  11.008   9.070  1.00 92.88           H
ATOM   1685  HN  VAL A 122       3.833  12.126   9.052  1.00 92.88           H
ATOM   1686  N   ASN A 123       2.318   9.330   8.810  1.00 92.09           N
ATOM   1687  CA  ASN A 123       1.286   8.315   8.928  1.00 92.09           C
ATOM   1688  C   ASN A 123       0.261   8.503   7.807  1.00 92.09           C
ATOM   1689  O   ASN A 123      -0.195   7.530   7.208  1.00 92.09           O
ATOM   1690  HA  ASN A 123       1.811   7.362   8.856  1.00 92.09           H
ATOM   1691  CB  ASN A 123       0.550   8.429  10.264  1.00 92.09           C
ATOM   1692 1HB  ASN A 123       0.499   9.475  10.567  1.00 92.09           H
ATOM   1693 2HB  ASN A 123      -0.476   8.079  10.150  1.00 92.09           H
ATOM   1694  CG  ASN A 123       1.255   7.613  11.350  1.00 92.09           C
ATOM   1695  OD1 ASN A 123       2.084   6.758  11.080  1.00 92.09           O
ATOM   1696  ND2 ASN A 123       0.882   7.923  12.588  1.00 92.09           N
ATOM   1697 1HD2 ASN A 123       0.197   8.635  12.740  1.00 92.09           H
ATOM   1698 2HD2 ASN A 123       1.287   7.444  13.367  1.00 92.09           H
ATOM   1699  HN  ASN A 123       2.390   9.952   9.590  1.00 92.09           H
ATOM   1700  N   SER A 124      -0.070   9.761   7.557  1.00 92.66           N
ATOM   1701  CA  SER A 124      -1.085  10.086   6.568  1.00 92.66           C
ATOM   1702  C   SER A 124      -0.596   9.699   5.171  1.00 92.66           C
ATOM   1703  O   SER A 124      -1.345   9.119   4.386  1.00 92.66           O
ATOM   1704  HA  SER A 124      -1.957   9.494   6.846  1.00 92.66           H
ATOM   1705  CB  SER A 124      -1.442  11.573   6.614  1.00 92.66           C
ATOM   1706 1HB  SER A 124      -0.563  12.164   6.357  1.00 92.66           H
ATOM   1707 2HB  SER A 124      -2.201  11.786   5.861  1.00 92.66           H
ATOM   1708  OG  SER A 124      -1.922  11.967   7.896  1.00 92.66           O
ATOM   1709  HG  SER A 124      -1.252  12.559   8.345  1.00 92.66           H
ATOM   1710  HN  SER A 124       0.340  10.549   8.015  1.00 92.66           H
ATOM   1711  N   MET A 125       0.657  10.037   4.903  1.00 86.48           N
ATOM   1712  CA  MET A 125       1.235   9.788   3.593  1.00 86.48           C
ATOM   1713  C   MET A 125       1.244   8.292   3.272  1.00 86.48           C
ATOM   1714  O   MET A 125       0.915   7.891   2.157  1.00 86.48           O
ATOM   1715  HA  MET A 125       0.594  10.314   2.885  1.00 86.48           H
ATOM   1716  CB  MET A 125       2.666  10.327   3.556  1.00 86.48           C
ATOM   1717 1HB  MET A 125       3.194  10.029   4.461  1.00 86.48           H
ATOM   1718 2HB  MET A 125       3.202   9.888   2.715  1.00 86.48           H
ATOM   1719  CG  MET A 125       2.675  11.852   3.432  1.00 86.48           C
ATOM   1720 1HG  MET A 125       2.129  12.156   2.539  1.00 86.48           H
ATOM   1721 2HG  MET A 125       2.163  12.297   4.285  1.00 86.48           H
ATOM   1722  SD  MET A 125       4.355  12.449   3.352  1.00 86.48           S
ATOM   1723  CE  MET A 125       4.765  11.996   1.674  1.00 86.48           C
ATOM   1724 1HE  MET A 125       4.672  10.917   1.556  1.00 86.48           H
ATOM   1725 2HE  MET A 125       4.083  12.497   0.986  1.00 86.48           H
ATOM   1726 3HE  MET A 125       5.789  12.299   1.456  1.00 86.48           H
ATOM   1727  HN  MET A 125       1.272  10.471   5.561  1.00 86.48           H
ATOM   1728  N   TYR A 126       1.625   7.508   4.270  1.00 85.75           N
ATOM   1729  CA  TYR A 126       1.662   6.064   4.115  1.00 85.75           C
ATOM   1730  C   TYR A 126       0.281   5.516   3.748  1.00 85.75           C
ATOM   1731  O   TYR A 126       0.153   4.713   2.825  1.00 85.75           O
ATOM   1732  HA  TYR A 126       2.362   5.830   3.313  1.00 85.75           H
ATOM   1733  CB  TYR A 126       2.074   5.504   5.478  1.00 85.75           C
ATOM   1734 1HB  TYR A 126       3.134   5.703   5.636  1.00 85.75           H
ATOM   1735 2HB  TYR A 126       1.530   6.036   6.258  1.00 85.75           H
ATOM   1736  CG  TYR A 126       1.823   4.002   5.635  1.00 85.75           C
ATOM   1737  CD1 TYR A 126       0.828   3.554   6.479  1.00 85.75           C
ATOM   1738  HD1 TYR A 126       0.220   4.269   7.033  1.00 85.75           H
ATOM   1739  CD2 TYR A 126       2.593   3.097   4.933  1.00 85.75           C
ATOM   1740  HD2 TYR A 126       3.379   3.452   4.266  1.00 85.75           H
ATOM   1741  CE1 TYR A 126       0.592   2.141   6.627  1.00 85.75           C
ATOM   1742  HE1 TYR A 126      -0.191   1.773   7.290  1.00 85.75           H
ATOM   1743  CE2 TYR A 126       2.357   1.684   5.081  1.00 85.75           C
ATOM   1744  HE2 TYR A 126       2.958   0.959   4.532  1.00 85.75           H
ATOM   1745  CZ  TYR A 126       1.368   1.276   5.921  1.00 85.75           C
ATOM   1746  OH  TYR A 126       1.145  -0.058   6.060  1.00 85.75           O
ATOM   1747  HH  TYR A 126       1.616  -0.561   5.335  1.00 85.75           H
ATOM   1748  HN  TYR A 126       1.903   7.844   5.170  1.00 85.75           H
ATOM   1749  N   LYS A 127      -0.717   5.972   4.490  1.00 85.76           N
ATOM   1750  CA  LYS A 127      -2.060   5.433   4.351  1.00 85.76           C
ATOM   1751  C   LYS A 127      -2.631   5.844   2.992  1.00 85.76           C
ATOM   1752  O   LYS A 127      -3.347   5.071   2.357  1.00 85.76           O
ATOM   1753  HA  LYS A 127      -1.980   4.347   4.378  1.00 85.76           H
ATOM   1754  CB  LYS A 127      -2.931   5.853   5.536  1.00 85.76           C
ATOM   1755 1HB  LYS A 127      -2.366   5.749   6.463  1.00 85.76           H
ATOM   1756 2HB  LYS A 127      -3.197   6.906   5.442  1.00 85.76           H
ATOM   1757  CG  LYS A 127      -4.203   5.006   5.610  1.00 85.76           C
ATOM   1758 1HG  LYS A 127      -4.794   5.152   4.706  1.00 85.76           H
ATOM   1759 2HG  LYS A 127      -3.938   3.949   5.649  1.00 85.76           H
ATOM   1760  CD  LYS A 127      -5.037   5.374   6.838  1.00 85.76           C
ATOM   1761 1HD  LYS A 127      -4.438   5.252   7.740  1.00 85.76           H
ATOM   1762 2HD  LYS A 127      -5.324   6.425   6.785  1.00 85.76           H
ATOM   1763  CE  LYS A 127      -6.291   4.502   6.930  1.00 85.76           C
ATOM   1764 1HE  LYS A 127      -6.881   4.605   6.020  1.00 85.76           H
ATOM   1765 2HE  LYS A 127      -6.006   3.453   7.008  1.00 85.76           H
ATOM   1766  NZ  LYS A 127      -7.106   4.889   8.103  1.00 85.76           N
ATOM   1767 1HZ  LYS A 127      -8.030   4.479   8.023  1.00 85.76           H
ATOM   1768 2HZ  LYS A 127      -6.660   4.555   8.950  1.00 85.76           H
ATOM   1769 3HZ  LYS A 127      -7.187   5.899   8.140  1.00 85.76           H
ATOM   1770  HN  LYS A 127      -0.621   6.694   5.175  1.00 85.76           H
ATOM   1771  N   MET A 128      -2.292   7.058   2.586  1.00 86.71           N
ATOM   1772  CA  MET A 128      -2.735   7.568   1.299  1.00 86.71           C
ATOM   1773  C   MET A 128      -2.135   6.754   0.151  1.00 86.71           C
ATOM   1774  O   MET A 128      -2.817   6.462  -0.830  1.00 86.71           O
ATOM   1775  HA  MET A 128      -3.820   7.463   1.300  1.00 86.71           H
ATOM   1776  CB  MET A 128      -2.318   9.033   1.159  1.00 86.71           C
ATOM   1777 1HB  MET A 128      -2.601   9.583   2.057  1.00 86.71           H
ATOM   1778 2HB  MET A 128      -1.233   9.099   1.073  1.00 86.71           H
ATOM   1779  CG  MET A 128      -2.972   9.675  -0.066  1.00 86.71           C
ATOM   1780 1HG  MET A 128      -2.601   9.202  -0.976  1.00 86.71           H
ATOM   1781 2HG  MET A 128      -4.050   9.514  -0.040  1.00 86.71           H
ATOM   1782  SD  MET A 128      -2.618  11.424  -0.102  1.00 86.71           S
ATOM   1783  CE  MET A 128      -0.871  11.380  -0.465  1.00 86.71           C
ATOM   1784 1HE  MET A 128      -0.349  10.838   0.324  1.00 86.71           H
ATOM   1785 2HE  MET A 128      -0.711  10.876  -1.418  1.00 86.71           H
ATOM   1786 3HE  MET A 128      -0.486  12.398  -0.523  1.00 86.71           H
ATOM   1787  HN  MET A 128      -1.727   7.689   3.118  1.00 86.71           H
ATOM   1788  N   ASN A 129      -0.866   6.410   0.312  1.00 83.08           N
ATOM   1789  CA  ASN A 129      -0.184   5.583  -0.669  1.00 83.08           C
ATOM   1790  C   ASN A 129      -0.873   4.219  -0.748  1.00 83.08           C
ATOM   1791  O   ASN A 129      -1.150   3.722  -1.838  1.00 83.08           O
ATOM   1792  HA  ASN A 129      -0.249   6.137  -1.605  1.00 83.08           H
ATOM   1793  CB  ASN A 129       1.277   5.353  -0.276  1.00 83.08           C
ATOM   1794 1HB  ASN A 129       1.833   6.286  -0.368  1.00 83.08           H
ATOM   1795 2HB  ASN A 129       1.332   5.051   0.770  1.00 83.08           H
ATOM   1796  CG  ASN A 129       1.919   4.280  -1.158  1.00 83.08           C
ATOM   1797  OD1 ASN A 129       1.982   3.112  -0.812  1.00 83.08           O
ATOM   1798  ND2 ASN A 129       2.391   4.740  -2.313  1.00 83.08           N
ATOM   1799 1HD2 ASN A 129       2.307   5.712  -2.536  1.00 83.08           H
ATOM   1800 2HD2 ASN A 129       2.830   4.115  -2.958  1.00 83.08           H
ATOM   1801  HN  ASN A 129      -0.307   6.686   1.094  1.00 83.08           H
ATOM   1802  N   PHE A 130      -1.130   3.654   0.423  1.00 88.45           N
ATOM   1803  CA  PHE A 130      -1.681   2.311   0.500  1.00 88.45           C
ATOM   1804  C   PHE A 130      -2.943   2.187  -0.356  1.00 88.45           C
ATOM   1805  O   PHE A 130      -3.044   1.292  -1.193  1.00 88.45           O
ATOM   1806  HA  PHE A 130      -0.921   1.627   0.124  1.00 88.45           H
ATOM   1807  CB  PHE A 130      -2.046   2.062   1.965  1.00 88.45           C
ATOM   1808 1HB  PHE A 130      -1.139   2.105   2.567  1.00 88.45           H
ATOM   1809 2HB  PHE A 130      -2.696   2.866   2.309  1.00 88.45           H
ATOM   1810  CG  PHE A 130      -2.742   0.722   2.213  1.00 88.45           C
ATOM   1811  CD1 PHE A 130      -4.090   0.677   2.384  1.00 88.45           C
ATOM   1812  HD1 PHE A 130      -4.675   1.596   2.345  1.00 88.45           H
ATOM   1813  CD2 PHE A 130      -2.012  -0.425   2.262  1.00 88.45           C
ATOM   1814  HD2 PHE A 130      -0.931  -0.389   2.125  1.00 88.45           H
ATOM   1815  CE1 PHE A 130      -4.736  -0.566   2.615  1.00 88.45           C
ATOM   1816  HE1 PHE A 130      -5.817  -0.602   2.752  1.00 88.45           H
ATOM   1817  CE2 PHE A 130      -2.658  -1.668   2.493  1.00 88.45           C
ATOM   1818  HE2 PHE A 130      -2.073  -2.587   2.532  1.00 88.45           H
ATOM   1819  CZ  PHE A 130      -4.006  -1.713   2.664  1.00 88.45           C
ATOM   1820  HZ  PHE A 130      -4.502  -2.667   2.841  1.00 88.45           H
ATOM   1821  HN  PHE A 130      -0.968   4.095   1.305  1.00 88.45           H
ATOM   1822  N   TYR A 131      -3.875   3.098  -0.116  1.00 92.34           N
ATOM   1823  CA  TYR A 131      -5.155   3.058  -0.801  1.00 92.34           C
ATOM   1824  C   TYR A 131      -4.999   3.427  -2.278  1.00 92.34           C
ATOM   1825  O   TYR A 131      -5.592   2.790  -3.147  1.00 92.34           O
ATOM   1826  HA  TYR A 131      -5.544   2.042  -0.728  1.00 92.34           H
ATOM   1827  CB  TYR A 131      -6.034   4.106  -0.115  1.00 92.34           C
ATOM   1828 1HB  TYR A 131      -5.451   5.015   0.030  1.00 92.34           H
ATOM   1829 2HB  TYR A 131      -6.862   4.361  -0.777  1.00 92.34           H
ATOM   1830  CG  TYR A 131      -6.599   3.658   1.234  1.00 92.34           C
ATOM   1831  CD1 TYR A 131      -7.320   2.485   1.326  1.00 92.34           C
ATOM   1832  HD1 TYR A 131      -7.487   1.878   0.436  1.00 92.34           H
ATOM   1833  CD2 TYR A 131      -6.387   4.428   2.360  1.00 92.34           C
ATOM   1834  HD2 TYR A 131      -5.817   5.354   2.288  1.00 92.34           H
ATOM   1835  CE1 TYR A 131      -7.851   2.064   2.596  1.00 92.34           C
ATOM   1836  HE1 TYR A 131      -8.422   1.139   2.682  1.00 92.34           H
ATOM   1837  CE2 TYR A 131      -6.918   4.006   3.630  1.00 92.34           C
ATOM   1838  HE2 TYR A 131      -6.758   4.604   4.527  1.00 92.34           H
ATOM   1839  CZ  TYR A 131      -7.624   2.845   3.686  1.00 92.34           C
ATOM   1840  OH  TYR A 131      -8.126   2.447   4.885  1.00 92.34           O
ATOM   1841  HH  TYR A 131      -8.382   3.245   5.430  1.00 92.34           H
ATOM   1842  HN  TYR A 131      -3.766   3.852   0.532  1.00 92.34           H
ATOM   1843  N   SER A 132      -4.199   4.456  -2.516  1.00 92.22           N
ATOM   1844  CA  SER A 132      -4.065   5.006  -3.854  1.00 92.22           C
ATOM   1845  C   SER A 132      -3.472   3.955  -4.795  1.00 92.22           C
ATOM   1846  O   SER A 132      -3.937   3.794  -5.922  1.00 92.22           O
ATOM   1847  HA  SER A 132      -5.078   5.266  -4.161  1.00 92.22           H
ATOM   1848  CB  SER A 132      -3.195   6.264  -3.848  1.00 92.22           C
ATOM   1849 1HB  SER A 132      -3.094   6.640  -4.866  1.00 92.22           H
ATOM   1850 2HB  SER A 132      -3.689   7.044  -3.268  1.00 92.22           H
ATOM   1851  OG  SER A 132      -1.902   6.017  -3.303  1.00 92.22           O
ATOM   1852  HG  SER A 132      -1.802   6.491  -2.428  1.00 92.22           H
ATOM   1853  HN  SER A 132      -3.649   4.910  -1.815  1.00 92.22           H
ATOM   1854  N   CYS A 133      -2.454   3.268  -4.297  1.00 90.62           N
ATOM   1855  CA  CYS A 133      -1.779   2.252  -5.087  1.00 90.62           C
ATOM   1856  C   CYS A 133      -2.792   1.158  -5.428  1.00 90.62           C
ATOM   1857  O   CYS A 133      -2.924   0.768  -6.587  1.00 90.62           O
ATOM   1858  HA  CYS A 133      -1.423   2.745  -5.991  1.00 90.62           H
ATOM   1859  CB  CYS A 133      -0.556   1.691  -4.360  1.00 90.62           C
ATOM   1860 1HB  CYS A 133      -0.805   1.479  -3.320  1.00 90.62           H
ATOM   1861 2HB  CYS A 133      -0.254   0.747  -4.814  1.00 90.62           H
ATOM   1862  SG  CYS A 133       0.824   2.891  -4.438  1.00 90.62           S
ATOM   1863  HG  CYS A 133       0.280   3.782  -3.614  1.00 90.62           H
ATOM   1864  HN  CYS A 133      -2.091   3.396  -3.374  1.00 90.62           H
ATOM   1865  N   VAL A 134      -3.482   0.692  -4.397  1.00 89.16           N
ATOM   1866  CA  VAL A 134      -4.407  -0.417  -4.555  1.00 89.16           C
ATOM   1867  C   VAL A 134      -5.476  -0.042  -5.583  1.00 89.16           C
ATOM   1868  O   VAL A 134      -5.789  -0.831  -6.474  1.00 89.16           O
ATOM   1869  HA  VAL A 134      -3.839  -1.268  -4.933  1.00 89.16           H
ATOM   1870  CB  VAL A 134      -4.995  -0.806  -3.197  1.00 89.16           C
ATOM   1871  HB  VAL A 134      -5.322   0.107  -2.699  1.00 89.16           H
ATOM   1872  CG1 VAL A 134      -6.216  -1.712  -3.367  1.00 89.16           C
ATOM   1873 1HG1 VAL A 134      -6.980  -1.189  -3.941  1.00 89.16           H
ATOM   1874 2HG1 VAL A 134      -5.923  -2.621  -3.894  1.00 89.16           H
ATOM   1875 3HG1 VAL A 134      -6.614  -1.974  -2.386  1.00 89.16           H
ATOM   1876  CG2 VAL A 134      -3.938  -1.470  -2.312  1.00 89.16           C
ATOM   1877 1HG2 VAL A 134      -3.567  -2.370  -2.802  1.00 89.16           H
ATOM   1878 2HG2 VAL A 134      -3.112  -0.777  -2.150  1.00 89.16           H
ATOM   1879 3HG2 VAL A 134      -4.382  -1.736  -1.353  1.00 89.16           H
ATOM   1880  HN  VAL A 134      -3.417   1.059  -3.469  1.00 89.16           H
ATOM   1881  N   LEU A 135      -6.007   1.161  -5.426  1.00 92.97           N
ATOM   1882  CA  LEU A 135      -7.114   1.605  -6.255  1.00 92.97           C
ATOM   1883  C   LEU A 135      -6.627   1.785  -7.695  1.00 92.97           C
ATOM   1884  O   LEU A 135      -7.353   1.485  -8.641  1.00 92.97           O
ATOM   1885  HA  LEU A 135      -7.868   0.819  -6.242  1.00 92.97           H
ATOM   1886  CB  LEU A 135      -7.758   2.860  -5.663  1.00 92.97           C
ATOM   1887 1HB  LEU A 135      -6.976   3.601  -5.495  1.00 92.97           H
ATOM   1888 2HB  LEU A 135      -8.440   3.279  -6.403  1.00 92.97           H
ATOM   1889  CG  LEU A 135      -8.527   2.666  -4.354  1.00 92.97           C
ATOM   1890  HG  LEU A 135      -7.860   2.194  -3.633  1.00 92.97           H
ATOM   1891  CD1 LEU A 135      -8.953   4.011  -3.764  1.00 92.97           C
ATOM   1892 1HD1 LEU A 135      -8.069   4.616  -3.563  1.00 92.97           H
ATOM   1893 2HD1 LEU A 135      -9.596   4.532  -4.473  1.00 92.97           H
ATOM   1894 3HD1 LEU A 135      -9.498   3.844  -2.834  1.00 92.97           H
ATOM   1895  CD2 LEU A 135      -9.716   1.724  -4.553  1.00 92.97           C
ATOM   1896 1HD2 LEU A 135     -10.393   2.145  -5.296  1.00 92.97           H
ATOM   1897 2HD2 LEU A 135      -9.358   0.753  -4.895  1.00 92.97           H
ATOM   1898 3HD2 LEU A 135     -10.246   1.603  -3.607  1.00 92.97           H
ATOM   1899  HN  LEU A 135      -5.693   1.826  -4.748  1.00 92.97           H
ATOM   1900  N   LEU A 136      -5.402   2.274  -7.814  1.00 92.60           N
ATOM   1901  CA  LEU A 136      -4.814   2.509  -9.122  1.00 92.60           C
ATOM   1902  C   LEU A 136      -4.648   1.174  -9.850  1.00 92.60           C
ATOM   1903  O   LEU A 136      -4.982   1.059 -11.029  1.00 92.60           O
ATOM   1904  HA  LEU A 136      -5.513   3.126  -9.688  1.00 92.60           H
ATOM   1905  CB  LEU A 136      -3.513   3.304  -8.991  1.00 92.60           C
ATOM   1906 1HB  LEU A 136      -2.935   2.882  -8.168  1.00 92.60           H
ATOM   1907 2HB  LEU A 136      -2.928   3.158  -9.899  1.00 92.60           H
ATOM   1908  CG  LEU A 136      -3.667   4.807  -8.751  1.00 92.60           C
ATOM   1909  HG  LEU A 136      -4.380   4.953  -7.940  1.00 92.60           H
ATOM   1910  CD1 LEU A 136      -2.342   5.429  -8.306  1.00 92.60           C
ATOM   1911 1HD1 LEU A 136      -2.013   4.959  -7.379  1.00 92.60           H
ATOM   1912 2HD1 LEU A 136      -1.589   5.273  -9.079  1.00 92.60           H
ATOM   1913 3HD1 LEU A 136      -2.479   6.498  -8.143  1.00 92.60           H
ATOM   1914  CD2 LEU A 136      -4.240   5.503  -9.987  1.00 92.60           C
ATOM   1915 1HD2 LEU A 136      -3.571   5.350 -10.834  1.00 92.60           H
ATOM   1916 2HD2 LEU A 136      -5.220   5.084 -10.218  1.00 92.60           H
ATOM   1917 3HD2 LEU A 136      -4.339   6.570  -9.790  1.00 92.60           H
ATOM   1918  HN  LEU A 136      -4.814   2.507  -7.039  1.00 92.60           H
ATOM   1919  N   ILE A 137      -4.133   0.197  -9.118  1.00 87.98           N
ATOM   1920  CA  ILE A 137      -3.856  -1.107  -9.697  1.00 87.98           C
ATOM   1921  C   ILE A 137      -5.173  -1.760 -10.123  1.00 87.98           C
ATOM   1922  O   ILE A 137      -5.240  -2.405 -11.168  1.00 87.98           O
ATOM   1923  HA  ILE A 137      -3.247  -0.947 -10.586  1.00 87.98           H
ATOM   1924  CB  ILE A 137      -3.032  -1.958  -8.730  1.00 87.98           C
ATOM   1925  HB  ILE A 137      -3.432  -1.819  -7.726  1.00 87.98           H
ATOM   1926  CG1 ILE A 137      -1.573  -1.499  -8.702  1.00 87.98           C
ATOM   1927 1HG1 ILE A 137      -1.115  -1.672  -9.676  1.00 87.98           H
ATOM   1928 2HG1 ILE A 137      -1.529  -0.426  -8.515  1.00 87.98           H
ATOM   1929  CG2 ILE A 137      -3.158  -3.446  -9.065  1.00 87.98           C
ATOM   1930 1HG2 ILE A 137      -4.203  -3.747  -8.992  1.00 87.98           H
ATOM   1931 2HG2 ILE A 137      -2.799  -3.622 -10.079  1.00 87.98           H
ATOM   1932 3HG2 ILE A 137      -2.562  -4.028  -8.362  1.00 87.98           H
ATOM   1933  CD1 ILE A 137      -0.784  -2.243  -7.623  1.00 87.98           C
ATOM   1934 1HD1 ILE A 137      -1.230  -2.049  -6.647  1.00 87.98           H
ATOM   1935 2HD1 ILE A 137      -0.810  -3.314  -7.827  1.00 87.98           H
ATOM   1936 3HD1 ILE A 137       0.250  -1.898  -7.625  1.00 87.98           H
ATOM   1937  HN  ILE A 137      -3.906   0.286  -8.148  1.00 87.98           H
ATOM   1938  N   MET A 138      -6.187  -1.570  -9.292  1.00 89.24           N
ATOM   1939  CA  MET A 138      -7.518  -2.057  -9.612  1.00 89.24           C
ATOM   1940  C   MET A 138      -8.029  -1.437 -10.915  1.00 89.24           C
ATOM   1941  O   MET A 138      -8.586  -2.134 -11.761  1.00 89.24           O
ATOM   1942  HA  MET A 138      -7.416  -3.135  -9.731  1.00 89.24           H
ATOM   1943  CB  MET A 138      -8.477  -1.711  -8.471  1.00 89.24           C
ATOM   1944 1HB  MET A 138      -8.083  -2.098  -7.531  1.00 89.24           H
ATOM   1945 2HB  MET A 138      -8.546  -0.628  -8.366  1.00 89.24           H
ATOM   1946  CG  MET A 138      -9.868  -2.294  -8.728  1.00 89.24           C
ATOM   1947 1HG  MET A 138     -10.251  -1.935  -9.683  1.00 89.24           H
ATOM   1948 2HG  MET A 138      -9.808  -3.380  -8.796  1.00 89.24           H
ATOM   1949  SD  MET A 138     -10.978  -1.827  -7.411  1.00 89.24           S
ATOM   1950  CE  MET A 138     -11.150  -0.083  -7.754  1.00 89.24           C
ATOM   1951 1HE  MET A 138     -10.172   0.396  -7.700  1.00 89.24           H
ATOM   1952 2HE  MET A 138     -11.565   0.051  -8.753  1.00 89.24           H
ATOM   1953 3HE  MET A 138     -11.816   0.368  -7.019  1.00 89.24           H
ATOM   1954  HN  MET A 138      -6.110  -1.095  -8.415  1.00 89.24           H
ATOM   1955  N   CYS A 139      -7.822  -0.134 -11.034  1.00 91.79           N
ATOM   1956  CA  CYS A 139      -8.305   0.598 -12.192  1.00 91.79           C
ATOM   1957  C   CYS A 139      -7.553   0.095 -13.426  1.00 91.79           C
ATOM   1958  O   CYS A 139      -8.120   0.017 -14.515  1.00 91.79           O
ATOM   1959  HA  CYS A 139      -9.371   0.384 -12.275  1.00 91.79           H
ATOM   1960  CB  CYS A 139      -8.156   2.109 -12.010  1.00 91.79           C
ATOM   1961 1HB  CYS A 139      -7.153   2.343 -11.653  1.00 91.79           H
ATOM   1962 2HB  CYS A 139      -8.279   2.614 -12.968  1.00 91.79           H
ATOM   1963  SG  CYS A 139      -9.401   2.722 -10.817  1.00 91.79           S
ATOM   1964  HG  CYS A 139      -8.783   2.275  -9.728  1.00 91.79           H
ATOM   1965  HN  CYS A 139      -7.336   0.419 -10.358  1.00 91.79           H
ATOM   1966  N   ILE A 140      -6.287  -0.234 -13.214  1.00 87.20           N
ATOM   1967  CA  ILE A 140      -5.461  -0.759 -14.288  1.00 87.20           C
ATOM   1968  C   ILE A 140      -6.088  -2.048 -14.824  1.00 87.20           C
ATOM   1969  O   ILE A 140      -6.179  -2.241 -16.035  1.00 87.20           O
ATOM   1970  HA  ILE A 140      -5.455  -0.019 -15.088  1.00 87.20           H
ATOM   1971  CB  ILE A 140      -4.015  -0.929 -13.817  1.00 87.20           C
ATOM   1972  HB  ILE A 140      -4.028  -1.407 -12.837  1.00 87.20           H
ATOM   1973  CG1 ILE A 140      -3.330   0.429 -13.648  1.00 87.20           C
ATOM   1974 1HG1 ILE A 140      -3.128   0.863 -14.628  1.00 87.20           H
ATOM   1975 2HG1 ILE A 140      -3.999   1.115 -13.128  1.00 87.20           H
ATOM   1976  CG2 ILE A 140      -3.236  -1.850 -14.758  1.00 87.20           C
ATOM   1977 1HG2 ILE A 140      -3.712  -2.830 -14.784  1.00 87.20           H
ATOM   1978 2HG2 ILE A 140      -3.229  -1.423 -15.761  1.00 87.20           H
ATOM   1979 3HG2 ILE A 140      -2.212  -1.953 -14.400  1.00 87.20           H
ATOM   1980  CD1 ILE A 140      -2.022   0.290 -12.866  1.00 87.20           C
ATOM   1981 1HD1 ILE A 140      -2.232  -0.121 -11.879  1.00 87.20           H
ATOM   1982 2HD1 ILE A 140      -1.348  -0.377 -13.402  1.00 87.20           H
ATOM   1983 3HD1 ILE A 140      -1.557   1.270 -12.761  1.00 87.20           H
ATOM   1984  HN  ILE A 140      -5.826  -0.146 -12.331  1.00 87.20           H
ATOM   1985  N   SER A 141      -6.504  -2.897 -13.895  1.00 86.85           N
ATOM   1986  CA  SER A 141      -7.051  -4.193 -14.258  1.00 86.85           C
ATOM   1987  C   SER A 141      -8.329  -4.010 -15.079  1.00 86.85           C
ATOM   1988  O   SER A 141      -8.549  -4.721 -16.059  1.00 86.85           O
ATOM   1989  HA  SER A 141      -6.278  -4.676 -14.855  1.00 86.85           H
ATOM   1990  CB  SER A 141      -7.336  -5.038 -13.014  1.00 86.85           C
ATOM   1991 1HB  SER A 141      -7.475  -6.078 -13.307  1.00 86.85           H
ATOM   1992 2HB  SER A 141      -6.473  -5.006 -12.349  1.00 86.85           H
ATOM   1993  OG  SER A 141      -8.491  -4.584 -12.314  1.00 86.85           O
ATOM   1994  HG  SER A 141      -8.284  -3.736 -11.825  1.00 86.85           H
ATOM   1995  HN  SER A 141      -6.472  -2.711 -12.913  1.00 86.85           H
ATOM   1996  N   VAL A 142      -9.139  -3.053 -14.650  1.00 88.43           N
ATOM   1997  CA  VAL A 142     -10.393  -2.774 -15.328  1.00 88.43           C
ATOM   1998  C   VAL A 142     -10.100  -2.231 -16.729  1.00 88.43           C
ATOM   1999  O   VAL A 142     -10.767  -2.601 -17.694  1.00 88.43           O
ATOM   2000  HA  VAL A 142     -10.933  -3.716 -15.423  1.00 88.43           H
ATOM   2001  CB  VAL A 142     -11.244  -1.822 -14.485  1.00 88.43           C
ATOM   2002  HB  VAL A 142     -10.663  -0.916 -14.313  1.00 88.43           H
ATOM   2003  CG1 VAL A 142     -12.522  -1.427 -15.226  1.00 88.43           C
ATOM   2004 1HG1 VAL A 142     -12.261  -0.928 -16.160  1.00 88.43           H
ATOM   2005 2HG1 VAL A 142     -13.108  -2.320 -15.443  1.00 88.43           H
ATOM   2006 3HG1 VAL A 142     -13.108  -0.750 -14.604  1.00 88.43           H
ATOM   2007  CG2 VAL A 142     -11.568  -2.439 -13.123  1.00 88.43           C
ATOM   2008 1HG2 VAL A 142     -12.121  -3.367 -13.266  1.00 88.43           H
ATOM   2009 2HG2 VAL A 142     -10.641  -2.646 -12.588  1.00 88.43           H
ATOM   2010 3HG2 VAL A 142     -12.174  -1.741 -12.543  1.00 88.43           H
ATOM   2011  HN  VAL A 142      -8.951  -2.476 -13.855  1.00 88.43           H
ATOM   2012  N   ASP A 143      -9.101  -1.363 -16.796  1.00 83.26           N
ATOM   2013  CA  ASP A 143      -8.734  -0.740 -18.056  1.00 83.26           C
ATOM   2014  C   ASP A 143      -8.314  -1.823 -19.052  1.00 83.26           C
ATOM   2015  O   ASP A 143      -8.675  -1.764 -20.227  1.00 83.26           O
ATOM   2016  HA  ASP A 143      -9.624  -0.200 -18.378  1.00 83.26           H
ATOM   2017  CB  ASP A 143      -7.555   0.218 -17.874  1.00 83.26           C
ATOM   2018 1HB  ASP A 143      -7.815   0.986 -17.145  1.00 83.26           H
ATOM   2019 2HB  ASP A 143      -6.699  -0.326 -17.473  1.00 83.26           H
ATOM   2020  CG  ASP A 143      -7.172   0.875 -19.202  1.00 83.26           C
ATOM   2021  OD1 ASP A 143      -8.014   1.640 -19.719  1.00 83.26           O
ATOM   2022  OD2 ASP A 143      -6.046   0.597 -19.668  1.00 83.26           O
ATOM   2023  HN  ASP A 143      -8.548  -1.086 -16.010  1.00 83.26           H
ATOM   2024  N   ARG A 144      -7.559  -2.787 -18.546  1.00 74.27           N
ATOM   2025  CA  ARG A 144      -7.074  -3.873 -19.381  1.00 74.27           C
ATOM   2026  C   ARG A 144      -8.246  -4.703 -19.907  1.00 74.27           C
ATOM   2027  O   ARG A 144      -8.280  -5.062 -21.083  1.00 74.27           O
ATOM   2028  HA  ARG A 144      -6.544  -3.382 -20.197  1.00 74.27           H
ATOM   2029  CB  ARG A 144      -6.122  -4.783 -18.602  1.00 74.27           C
ATOM   2030 1HB  ARG A 144      -6.583  -5.074 -17.658  1.00 74.27           H
ATOM   2031 2HB  ARG A 144      -5.945  -5.698 -19.166  1.00 74.27           H
ATOM   2032  CG  ARG A 144      -4.791  -4.080 -18.330  1.00 74.27           C
ATOM   2033 1HG  ARG A 144      -4.969  -3.157 -17.777  1.00 74.27           H
ATOM   2034 2HG  ARG A 144      -4.163  -4.712 -17.701  1.00 74.27           H
ATOM   2035  CD  ARG A 144      -4.060  -3.765 -19.636  1.00 74.27           C
ATOM   2036 1HD  ARG A 144      -2.987  -3.909 -19.507  1.00 74.27           H
ATOM   2037 2HD  ARG A 144      -4.382  -4.452 -20.418  1.00 74.27           H
ATOM   2038  NE  ARG A 144      -4.335  -2.369 -20.047  1.00 74.27           N
ATOM   2039  HE  ARG A 144      -4.924  -1.815 -19.458  1.00 74.27           H
ATOM   2040  CZ  ARG A 144      -3.844  -1.802 -21.157  1.00 74.27           C
ATOM   2041  NH1 ARG A 144      -3.049  -2.498 -21.982  1.00 74.27           N
ATOM   2042 1HH1 ARG A 144      -2.818  -3.447 -21.771  1.00 74.27           H
ATOM   2043 2HH1 ARG A 144      -2.687  -2.067 -22.808  1.00 74.27           H
ATOM   2044  NH2 ARG A 144      -4.160  -0.529 -21.430  1.00 74.27           N
ATOM   2045 1HH2 ARG A 144      -3.802  -0.091 -22.255  1.00 74.27           H
ATOM   2046 2HH2 ARG A 144      -4.754  -0.017 -20.810  1.00 74.27           H
ATOM   2047  HN  ARG A 144      -7.279  -2.833 -17.588  1.00 74.27           H
ATOM   2048  N   TYR A 145      -9.180  -4.984 -19.009  1.00 83.62           N
ATOM   2049  CA  TYR A 145     -10.370  -5.732 -19.377  1.00 83.62           C
ATOM   2050  C   TYR A 145     -11.100  -5.063 -20.543  1.00 83.62           C
ATOM   2051  O   TYR A 145     -11.410  -5.712 -21.541  1.00 83.62           O
ATOM   2052  HA  TYR A 145     -10.059  -6.732 -19.679  1.00 83.62           H
ATOM   2053  CB  TYR A 145     -11.277  -5.714 -18.145  1.00 83.62           C
ATOM   2054 1HB  TYR A 145     -10.875  -6.400 -17.400  1.00 83.62           H
ATOM   2055 2HB  TYR A 145     -11.255  -4.717 -17.705  1.00 83.62           H
ATOM   2056  CG  TYR A 145     -12.730  -6.094 -18.437  1.00 83.62           C
ATOM   2057  CD1 TYR A 145     -13.712  -5.124 -18.430  1.00 83.62           C
ATOM   2058  HD1 TYR A 145     -13.452  -4.087 -18.217  1.00 83.62           H
ATOM   2059  CD2 TYR A 145     -13.059  -7.407 -18.706  1.00 83.62           C
ATOM   2060  HD2 TYR A 145     -12.283  -8.173 -18.711  1.00 83.62           H
ATOM   2061  CE1 TYR A 145     -15.079  -5.483 -18.704  1.00 83.62           C
ATOM   2062  HE1 TYR A 145     -15.865  -4.727 -18.702  1.00 83.62           H
ATOM   2063  CE2 TYR A 145     -14.426  -7.765 -18.980  1.00 83.62           C
ATOM   2064  HE2 TYR A 145     -14.700  -8.799 -19.194  1.00 83.62           H
ATOM   2065  CZ  TYR A 145     -15.369  -6.785 -18.966  1.00 83.62           C
ATOM   2066  OH  TYR A 145     -16.661  -7.124 -19.225  1.00 83.62           O
ATOM   2067  HH  TYR A 145     -16.730  -8.107 -19.393  1.00 83.62           H
ATOM   2068  HN  TYR A 145      -9.133  -4.711 -18.049  1.00 83.62           H
ATOM   2069  N   ILE A 146     -11.353  -3.773 -20.379  1.00 81.09           N
ATOM   2070  CA  ILE A 146     -12.099  -3.023 -21.376  1.00 81.09           C
ATOM   2071  C   ILE A 146     -11.337  -3.049 -22.702  1.00 81.09           C
ATOM   2072  O   ILE A 146     -11.939  -3.195 -23.765  1.00 81.09           O
ATOM   2073  HA  ILE A 146     -13.055  -3.529 -21.516  1.00 81.09           H
ATOM   2074  CB  ILE A 146     -12.403  -1.612 -20.868  1.00 81.09           C
ATOM   2075  HB  ILE A 146     -11.472  -1.167 -20.519  1.00 81.09           H
ATOM   2076  CG1 ILE A 146     -13.360  -1.653 -19.675  1.00 81.09           C
ATOM   2077 1HG1 ILE A 146     -14.354  -1.947 -20.012  1.00 81.09           H
ATOM   2078 2HG1 ILE A 146     -13.028  -2.409 -18.964  1.00 81.09           H
ATOM   2079  CG2 ILE A 146     -12.932  -0.726 -21.998  1.00 81.09           C
ATOM   2080 1HG2 ILE A 146     -12.184  -0.660 -22.788  1.00 81.09           H
ATOM   2081 2HG2 ILE A 146     -13.848  -1.158 -22.400  1.00 81.09           H
ATOM   2082 3HG2 ILE A 146     -13.140   0.271 -21.610  1.00 81.09           H
ATOM   2083  CD1 ILE A 146     -13.433  -0.290 -18.984  1.00 81.09           C
ATOM   2084 1HD1 ILE A 146     -12.441  -0.010 -18.628  1.00 81.09           H
ATOM   2085 2HD1 ILE A 146     -13.789   0.458 -19.692  1.00 81.09           H
ATOM   2086 3HD1 ILE A 146     -14.120  -0.347 -18.140  1.00 81.09           H
ATOM   2087  HN  ILE A 146     -11.058  -3.242 -19.584  1.00 81.09           H
ATOM   2088  N   ALA A 147     -10.024  -2.906 -22.597  1.00 80.00           N
ATOM   2089  CA  ALA A 147      -9.187  -2.785 -23.779  1.00 80.00           C
ATOM   2090  C   ALA A 147      -9.257  -4.085 -24.583  1.00 80.00           C
ATOM   2091  O   ALA A 147      -9.021  -4.086 -25.790  1.00 80.00           O
ATOM   2092  HA  ALA A 147      -9.585  -1.971 -24.385  1.00 80.00           H
ATOM   2093  CB  ALA A 147      -7.758  -2.435 -23.359  1.00 80.00           C
ATOM   2094 1HB  ALA A 147      -7.760  -1.489 -22.817  1.00 80.00           H
ATOM   2095 2HB  ALA A 147      -7.366  -3.222 -22.715  1.00 80.00           H
ATOM   2096 3HB  ALA A 147      -7.131  -2.345 -24.246  1.00 80.00           H
ATOM   2097  HN  ALA A 147      -9.533  -2.872 -21.726  1.00 80.00           H
ATOM   2098  N   ILE A 148      -9.582  -5.161 -23.881  1.00 75.81           N
ATOM   2099  CA  ILE A 148      -9.568  -6.481 -24.486  1.00 75.81           C
ATOM   2100  C   ILE A 148     -10.982  -6.844 -24.944  1.00 75.81           C
ATOM   2101  O   ILE A 148     -11.187  -7.231 -26.093  1.00 75.81           O
ATOM   2102  HA  ILE A 148      -8.923  -6.432 -25.364  1.00 75.81           H
ATOM   2103  CB  ILE A 148      -8.951  -7.503 -23.529  1.00 75.81           C
ATOM   2104  HB  ILE A 148      -9.458  -7.420 -22.567  1.00 75.81           H
ATOM   2105  CG1 ILE A 148      -7.470  -7.202 -23.286  1.00 75.81           C
ATOM   2106 1HG1 ILE A 148      -6.890  -7.481 -24.166  1.00 75.81           H
ATOM   2107 2HG1 ILE A 148      -7.332  -6.131 -23.140  1.00 75.81           H
ATOM   2108  CG2 ILE A 148      -9.171  -8.930 -24.033  1.00 75.81           C
ATOM   2109 1HG2 ILE A 148     -10.240  -9.127 -24.112  1.00 75.81           H
ATOM   2110 2HG2 ILE A 148      -8.707  -9.045 -25.013  1.00 75.81           H
ATOM   2111 3HG2 ILE A 148      -8.722  -9.636 -23.334  1.00 75.81           H
ATOM   2112  CD1 ILE A 148      -6.950  -7.961 -22.063  1.00 75.81           C
ATOM   2113 1HD1 ILE A 148      -7.517  -7.661 -21.182  1.00 75.81           H
ATOM   2114 2HD1 ILE A 148      -7.068  -9.033 -22.224  1.00 75.81           H
ATOM   2115 3HD1 ILE A 148      -5.896  -7.729 -21.914  1.00 75.81           H
ATOM   2116  HN  ILE A 148      -9.851  -5.140 -22.918  1.00 75.81           H
ATOM   2117  N   ALA A 149     -11.922  -6.705 -24.020  1.00 75.18           N
ATOM   2118  CA  ALA A 149     -13.278  -7.172 -24.256  1.00 75.18           C
ATOM   2119  C   ALA A 149     -13.970  -6.234 -25.247  1.00 75.18           C
ATOM   2120  O   ALA A 149     -14.761  -6.678 -26.078  1.00 75.18           O
ATOM   2121  HA  ALA A 149     -13.214  -8.168 -24.695  1.00 75.18           H
ATOM   2122  CB  ALA A 149     -14.025  -7.266 -22.924  1.00 75.18           C
ATOM   2123 1HB  ALA A 149     -13.509  -7.967 -22.267  1.00 75.18           H
ATOM   2124 2HB  ALA A 149     -14.056  -6.283 -22.454  1.00 75.18           H
ATOM   2125 3HB  ALA A 149     -15.041  -7.617 -23.102  1.00 75.18           H
ATOM   2126  HN  ALA A 149     -11.770  -6.284 -23.126  1.00 75.18           H
ATOM   2127  N   GLN A 150     -13.647  -4.955 -25.127  1.00 66.57           N
ATOM   2128  CA  GLN A 150     -14.331  -3.934 -25.903  1.00 66.57           C
ATOM   2129  C   GLN A 150     -13.333  -3.184 -26.788  1.00 66.57           C
ATOM   2130  O   GLN A 150     -13.397  -1.961 -26.904  1.00 66.57           O
ATOM   2131  HA  GLN A 150     -15.045  -4.473 -26.526  1.00 66.57           H
ATOM   2132  CB  GLN A 150     -15.090  -2.968 -24.992  1.00 66.57           C
ATOM   2133 1HB  GLN A 150     -14.385  -2.431 -24.358  1.00 66.57           H
ATOM   2134 2HB  GLN A 150     -15.607  -2.222 -25.596  1.00 66.57           H
ATOM   2135  CG  GLN A 150     -16.101  -3.716 -24.120  1.00 66.57           C
ATOM   2136 1HG  GLN A 150     -16.720  -4.358 -24.746  1.00 66.57           H
ATOM   2137 2HG  GLN A 150     -15.573  -4.365 -23.421  1.00 66.57           H
ATOM   2138  CD  GLN A 150     -16.988  -2.738 -23.347  1.00 66.57           C
ATOM   2139  OE1 GLN A 150     -16.859  -1.529 -23.449  1.00 66.57           O
ATOM   2140  NE2 GLN A 150     -17.893  -3.327 -22.571  1.00 66.57           N
ATOM   2141 1HE2 GLN A 150     -17.946  -4.325 -22.533  1.00 66.57           H
ATOM   2142 2HE2 GLN A 150     -18.521  -2.771 -22.025  1.00 66.57           H
ATOM   2143  HN  GLN A 150     -12.935  -4.613 -24.513  1.00 66.57           H
ATOM   2144  N   ALA A 151     -12.433  -3.948 -27.390  1.00 67.00           N
ATOM   2145  CA  ALA A 151     -11.270  -3.366 -28.038  1.00 67.00           C
ATOM   2146  C   ALA A 151     -11.727  -2.299 -29.034  1.00 67.00           C
ATOM   2147  O   ALA A 151     -11.139  -1.221 -29.107  1.00 67.00           O
ATOM   2148  HA  ALA A 151     -10.662  -2.895 -27.266  1.00 67.00           H
ATOM   2149  CB  ALA A 151     -10.450  -4.473 -28.704  1.00 67.00           C
ATOM   2150 1HB  ALA A 151     -10.125  -5.189 -27.950  1.00 67.00           H
ATOM   2151 2HB  ALA A 151     -11.063  -4.981 -29.448  1.00 67.00           H
ATOM   2152 3HB  ALA A 151      -9.577  -4.036 -29.190  1.00 67.00           H
ATOM   2153  HN  ALA A 151     -12.490  -4.945 -27.439  1.00 67.00           H
ATOM   2154  N   MET A 152     -12.772  -2.635 -29.775  1.00 56.49           N
ATOM   2155  CA  MET A 152     -13.259  -1.757 -30.826  1.00 56.49           C
ATOM   2156  C   MET A 152     -13.729  -0.421 -30.248  1.00 56.49           C
ATOM   2157  O   MET A 152     -13.303   0.640 -30.702  1.00 56.49           O
ATOM   2158  HA  MET A 152     -12.409  -1.595 -31.489  1.00 56.49           H
ATOM   2159  CB  MET A 152     -14.418  -2.433 -31.560  1.00 56.49           C
ATOM   2160 1HB  MET A 152     -15.094  -2.891 -30.837  1.00 56.49           H
ATOM   2161 2HB  MET A 152     -14.994  -1.684 -32.104  1.00 56.49           H
ATOM   2162  CG  MET A 152     -13.906  -3.496 -32.533  1.00 56.49           C
ATOM   2163 1HG  MET A 152     -13.023  -3.128 -33.055  1.00 56.49           H
ATOM   2164 2HG  MET A 152     -13.602  -4.388 -31.983  1.00 56.49           H
ATOM   2165  SD  MET A 152     -15.181  -3.912 -33.710  1.00 56.49           S
ATOM   2166  CE  MET A 152     -14.336  -5.172 -34.651  1.00 56.49           C
ATOM   2167 1HE  MET A 152     -13.438  -4.749 -35.101  1.00 56.49           H
ATOM   2168 2HE  MET A 152     -14.058  -5.994 -33.990  1.00 56.49           H
ATOM   2169 3HE  MET A 152     -14.996  -5.544 -35.435  1.00 56.49           H
ATOM   2170  HN  MET A 152     -13.282  -3.489 -29.669  1.00 56.49           H
ATOM   2171  N   ARG A 153     -14.602  -0.516 -29.256  1.00 54.81           N
ATOM   2172  CA  ARG A 153     -15.193   0.672 -28.663  1.00 54.81           C
ATOM   2173  C   ARG A 153     -14.124   1.491 -27.937  1.00 54.81           C
ATOM   2174  O   ARG A 153     -14.225   2.714 -27.853  1.00 54.81           O
ATOM   2175  HA  ARG A 153     -15.608   1.226 -29.504  1.00 54.81           H
ATOM   2176  CB  ARG A 153     -16.300   0.301 -27.674  1.00 54.81           C
ATOM   2177 1HB  ARG A 153     -15.945  -0.481 -27.002  1.00 54.81           H
ATOM   2178 2HB  ARG A 153     -16.545   1.165 -27.056  1.00 54.81           H
ATOM   2179  CG  ARG A 153     -17.553  -0.180 -28.408  1.00 54.81           C
ATOM   2180 1HG  ARG A 153     -17.848   0.559 -29.153  1.00 54.81           H
ATOM   2181 2HG  ARG A 153     -17.333  -1.103 -28.944  1.00 54.81           H
ATOM   2182  CD  ARG A 153     -18.706  -0.414 -27.430  1.00 54.81           C
ATOM   2183 1HD  ARG A 153     -18.441  -1.202 -26.725  1.00 54.81           H
ATOM   2184 2HD  ARG A 153     -18.887   0.489 -26.846  1.00 54.81           H
ATOM   2185  NE  ARG A 153     -19.930  -0.789 -28.171  1.00 54.81           N
ATOM   2186  HE  ARG A 153     -19.887  -0.805 -29.170  1.00 54.81           H
ATOM   2187  CZ  ARG A 153     -21.093  -1.109 -27.588  1.00 54.81           C
ATOM   2188  NH1 ARG A 153     -21.208  -1.105 -26.252  1.00 54.81           N
ATOM   2189 1HH1 ARG A 153     -20.423  -0.861 -25.684  1.00 54.81           H
ATOM   2190 2HH1 ARG A 153     -22.080  -1.345 -25.825  1.00 54.81           H
ATOM   2191  NH2 ARG A 153     -22.140  -1.434 -28.359  1.00 54.81           N
ATOM   2192 1HH2 ARG A 153     -23.015  -1.676 -27.939  1.00 54.81           H
ATOM   2193 2HH2 ARG A 153     -22.046  -1.435 -29.355  1.00 54.81           H
ATOM   2194  HN  ARG A 153     -14.905  -1.382 -28.859  1.00 54.81           H
ATOM   2195  N   ALA A 154     -13.123   0.784 -27.433  1.00 60.96           N
ATOM   2196  CA  ALA A 154     -12.085   1.418 -26.638  1.00 60.96           C
ATOM   2197  C   ALA A 154     -11.230   2.309 -27.542  1.00 60.96           C
ATOM   2198  O   ALA A 154     -10.653   3.294 -27.083  1.00 60.96           O
ATOM   2199  HA  ALA A 154     -12.574   2.040 -25.888  1.00 60.96           H
ATOM   2200  CB  ALA A 154     -11.258   0.345 -25.928  1.00 60.96           C
ATOM   2201 1HB  ALA A 154     -11.907  -0.241 -25.276  1.00 60.96           H
ATOM   2202 2HB  ALA A 154     -10.800  -0.310 -26.668  1.00 60.96           H
ATOM   2203 3HB  ALA A 154     -10.479   0.821 -25.332  1.00 60.96           H
ATOM   2204  HN  ALA A 154     -13.016  -0.202 -27.558  1.00 60.96           H
ATOM   2205  N   HIS A 155     -11.175   1.931 -28.811  1.00 56.62           N
ATOM   2206  CA  HIS A 155     -10.271   2.578 -29.746  1.00 56.62           C
ATOM   2207  C   HIS A 155     -10.855   3.926 -30.176  1.00 56.62           C
ATOM   2208  O   HIS A 155     -10.130   4.914 -30.286  1.00 56.62           O
ATOM   2209  HA  HIS A 155      -9.338   2.751 -29.211  1.00 56.62           H
ATOM   2210  CB  HIS A 155      -9.966   1.660 -30.931  1.00 56.62           C
ATOM   2211 1HB  HIS A 155     -10.018   0.623 -30.597  1.00 56.62           H
ATOM   2212 2HB  HIS A 155     -10.740   1.790 -31.687  1.00 56.62           H
ATOM   2213  CG  HIS A 155      -8.617   1.902 -31.565  1.00 56.62           C
ATOM   2214  ND1 HIS A 155      -8.118   3.171 -31.803  1.00 56.62           N
ATOM   2215  HD1 HIS A 155      -8.581   4.031 -31.589  1.00 56.62           H
ATOM   2216  CD2 HIS A 155      -7.669   1.027 -32.007  1.00 56.62           C
ATOM   2217  HD2 HIS A 155      -7.740  -0.060 -31.971  1.00 56.62           H
ATOM   2218  CE1 HIS A 155      -6.924   3.052 -32.364  1.00 56.62           C
ATOM   2219  HE1 HIS A 155      -6.276   3.873 -32.671  1.00 56.62           H
ATOM   2220  NE2 HIS A 155      -6.648   1.722 -32.490  1.00 56.62           N
ATOM   2221  HN  HIS A 155     -11.734   1.199 -29.201  1.00 56.62           H
ATOM   2222  N   THR A 156     -12.160   3.923 -30.407  1.00 63.40           N
ATOM   2223  CA  THR A 156     -12.829   5.100 -30.934  1.00 63.40           C
ATOM   2224  C   THR A 156     -12.860   6.211 -29.882  1.00 63.40           C
ATOM   2225  O   THR A 156     -12.788   7.392 -30.220  1.00 63.40           O
ATOM   2226  HA  THR A 156     -12.251   5.475 -31.778  1.00 63.40           H
ATOM   2227  CB  THR A 156     -14.219   4.678 -31.413  1.00 63.40           C
ATOM   2228  HB  THR A 156     -14.870   5.545 -31.532  1.00 63.40           H
ATOM   2229  OG1 THR A 156     -14.643   3.719 -30.448  1.00 63.40           O
ATOM   2230  HG1 THR A 156     -15.618   3.528 -30.562  1.00 63.40           H
ATOM   2231  CG2 THR A 156     -14.173   3.891 -32.725  1.00 63.40           C
ATOM   2232 1HG2 THR A 156     -13.578   2.989 -32.586  1.00 63.40           H
ATOM   2233 2HG2 THR A 156     -13.722   4.508 -33.502  1.00 63.40           H
ATOM   2234 3HG2 THR A 156     -15.186   3.617 -33.020  1.00 63.40           H
ATOM   2235  HN  THR A 156     -12.755   3.137 -30.241  1.00 63.40           H
ATOM   2236  N   TRP A 157     -12.967   5.794 -28.629  1.00 57.49           N
ATOM   2237  CA  TRP A 157     -13.194   6.733 -27.545  1.00 57.49           C
ATOM   2238  C   TRP A 157     -11.867   6.938 -26.812  1.00 57.49           C
ATOM   2239  O   TRP A 157     -11.849   7.151 -25.600  1.00 57.49           O
ATOM   2240  HA  TRP A 157     -13.527   7.674 -27.983  1.00 57.49           H
ATOM   2241  CB  TRP A 157     -14.316   6.248 -26.625  1.00 57.49           C
ATOM   2242 1HB  TRP A 157     -14.143   5.201 -26.378  1.00 57.49           H
ATOM   2243 2HB  TRP A 157     -14.273   6.807 -25.690  1.00 57.49           H
ATOM   2244  CG  TRP A 157     -15.717   6.391 -27.223  1.00 57.49           C
ATOM   2245  CD1 TRP A 157     -16.144   5.991 -28.429  1.00 57.49           C
ATOM   2246  HD1 TRP A 157     -15.517   5.490 -29.166  1.00 57.49           H
ATOM   2247  CD2 TRP A 157     -16.865   6.995 -26.590  1.00 57.49           C
ATOM   2248  NE1 TRP A 157     -17.478   6.291 -28.618  1.00 57.49           N
ATOM   2249  HE1 TRP A 157     -18.019   6.093 -29.435  1.00 57.49           H
ATOM   2250  CE2 TRP A 157     -17.930   6.922 -27.465  1.00 57.49           C
ATOM   2251  CE3 TRP A 157     -16.999   7.585 -25.321  1.00 57.49           C
ATOM   2252  HE3 TRP A 157     -16.174   7.655 -24.612  1.00 57.49           H
ATOM   2253  CZ2 TRP A 157     -19.204   7.418 -27.165  1.00 57.49           C
ATOM   2254  HZ2 TRP A 157     -20.029   7.348 -27.874  1.00 57.49           H
ATOM   2255  CZ3 TRP A 157     -18.278   8.076 -25.036  1.00 57.49           C
ATOM   2256  HZ3 TRP A 157     -18.437   8.543 -24.064  1.00 57.49           H
ATOM   2257  CH2 TRP A 157     -19.361   8.010 -25.906  1.00 57.49           C
ATOM   2258  HH2 TRP A 157     -20.327   8.417 -25.609  1.00 57.49           H
ATOM   2259  HN  TRP A 157     -12.902   4.835 -28.352  1.00 57.49           H
ATOM   2260  N   ARG A 158     -10.788   6.867 -27.577  1.00 58.91           N
ATOM   2261  CA  ARG A 158      -9.456   6.884 -26.996  1.00 58.91           C
ATOM   2262  C   ARG A 158      -9.238   8.176 -26.206  1.00 58.91           C
ATOM   2263  O   ARG A 158      -8.689   8.150 -25.106  1.00 58.91           O
ATOM   2264  HA  ARG A 158      -9.427   6.014 -26.340  1.00 58.91           H
ATOM   2265  CB  ARG A 158      -8.381   6.769 -28.079  1.00 58.91           C
ATOM   2266 1HB  ARG A 158      -8.658   5.990 -28.789  1.00 58.91           H
ATOM   2267 2HB  ARG A 158      -8.321   7.703 -28.638  1.00 58.91           H
ATOM   2268  CG  ARG A 158      -7.017   6.447 -27.466  1.00 58.91           C
ATOM   2269 1HG  ARG A 158      -6.692   7.276 -26.838  1.00 58.91           H
ATOM   2270 2HG  ARG A 158      -7.102   5.572 -26.820  1.00 58.91           H
ATOM   2271  CD  ARG A 158      -5.974   6.185 -28.554  1.00 58.91           C
ATOM   2272 1HD  ARG A 158      -6.322   5.394 -29.219  1.00 58.91           H
ATOM   2273 2HD  ARG A 158      -5.841   7.079 -29.164  1.00 58.91           H
ATOM   2274  NE  ARG A 158      -4.686   5.797 -27.938  1.00 58.91           N
ATOM   2275  HE  ARG A 158      -4.582   5.922 -26.952  1.00 58.91           H
ATOM   2276  CZ  ARG A 158      -3.650   5.288 -28.620  1.00 58.91           C
ATOM   2277  NH1 ARG A 158      -3.735   5.099 -29.944  1.00 58.91           N
ATOM   2278 1HH1 ARG A 158      -4.575   5.338 -30.431  1.00 58.91           H
ATOM   2279 2HH1 ARG A 158      -2.957   4.719 -30.445  1.00 58.91           H
ATOM   2280  NH2 ARG A 158      -2.529   4.971 -27.958  1.00 58.91           N
ATOM   2281 1HH2 ARG A 158      -1.748   4.591 -28.451  1.00 58.91           H
ATOM   2282 2HH2 ARG A 158      -2.475   5.116 -26.970  1.00 58.91           H
ATOM   2283  HN  ARG A 158     -10.813   6.798 -28.574  1.00 58.91           H
ATOM   2284  N   GLU A 159      -9.680   9.276 -26.799  1.00 64.86           N
ATOM   2285  CA  GLU A 159      -9.489  10.582 -26.191  1.00 64.86           C
ATOM   2286  C   GLU A 159     -10.348  10.712 -24.931  1.00 64.86           C
ATOM   2287  O   GLU A 159      -9.866  11.153 -23.889  1.00 64.86           O
ATOM   2288  HA  GLU A 159      -8.433  10.626 -25.924  1.00 64.86           H
ATOM   2289  CB  GLU A 159      -9.802  11.701 -27.186  1.00 64.86           C
ATOM   2290 1HB  GLU A 159     -10.758  11.503 -27.672  1.00 64.86           H
ATOM   2291 2HB  GLU A 159      -9.769  12.664 -26.677  1.00 64.86           H
ATOM   2292  CG  GLU A 159      -8.748  11.761 -28.293  1.00 64.86           C
ATOM   2293 1HG  GLU A 159      -7.751  11.755 -27.852  1.00 64.86           H
ATOM   2294 2HG  GLU A 159      -8.824  10.873 -28.921  1.00 64.86           H
ATOM   2295  CD  GLU A 159      -8.925  13.016 -29.151  1.00 64.86           C
ATOM   2296  OE1 GLU A 159      -7.956  13.357 -29.863  1.00 64.86           O
ATOM   2297  OE2 GLU A 159     -10.025  13.605 -29.075  1.00 64.86           O
ATOM   2298  HN  GLU A 159     -10.160   9.284 -27.676  1.00 64.86           H
ATOM   2299  N   LYS A 160     -11.606  10.319 -25.068  1.00 69.97           N
ATOM   2300  CA  LYS A 160     -12.539  10.396 -23.957  1.00 69.97           C
ATOM   2301  C   LYS A 160     -12.001   9.569 -22.787  1.00 69.97           C
ATOM   2302  O   LYS A 160     -12.103   9.982 -21.633  1.00 69.97           O
ATOM   2303  HA  LYS A 160     -12.593  11.439 -23.647  1.00 69.97           H
ATOM   2304  CB  LYS A 160     -13.943   9.984 -24.407  1.00 69.97           C
ATOM   2305 1HB  LYS A 160     -13.896   9.028 -24.929  1.00 69.97           H
ATOM   2306 2HB  LYS A 160     -14.580   9.840 -23.535  1.00 69.97           H
ATOM   2307  CG  LYS A 160     -14.557  11.043 -25.325  1.00 69.97           C
ATOM   2308 1HG  LYS A 160     -14.438  12.030 -24.878  1.00 69.97           H
ATOM   2309 2HG  LYS A 160     -14.024  11.058 -26.276  1.00 69.97           H
ATOM   2310  CD  LYS A 160     -16.041  10.762 -25.569  1.00 69.97           C
ATOM   2311 1HD  LYS A 160     -16.160   9.771 -26.006  1.00 69.97           H
ATOM   2312 2HD  LYS A 160     -16.575  10.759 -24.619  1.00 69.97           H
ATOM   2313  CE  LYS A 160     -16.651  11.812 -26.500  1.00 69.97           C
ATOM   2314 1HE  LYS A 160     -16.543  12.804 -26.060  1.00 69.97           H
ATOM   2315 2HE  LYS A 160     -16.113  11.823 -27.448  1.00 69.97           H
ATOM   2316  NZ  LYS A 160     -18.083  11.523 -26.739  1.00 69.97           N
ATOM   2317 1HZ  LYS A 160     -18.480  12.246 -27.329  1.00 69.97           H
ATOM   2318 2HZ  LYS A 160     -18.174  10.624 -27.198  1.00 69.97           H
ATOM   2319 3HZ  LYS A 160     -18.576  11.502 -25.853  1.00 69.97           H
ATOM   2320  HN  LYS A 160     -11.989   9.955 -25.918  1.00 69.97           H
ATOM   2321  N   ARG A 161     -11.441   8.418 -23.126  1.00 67.58           N
ATOM   2322  CA  ARG A 161     -10.895   7.526 -22.118  1.00 67.58           C
ATOM   2323  C   ARG A 161      -9.774   8.223 -21.343  1.00 67.58           C
ATOM   2324  O   ARG A 161      -9.618   8.008 -20.142  1.00 67.58           O
ATOM   2325  HA  ARG A 161     -11.737   7.294 -21.465  1.00 67.58           H
ATOM   2326  CB  ARG A 161     -10.347   6.246 -22.752  1.00 67.58           C
ATOM   2327 1HB  ARG A 161      -9.723   6.499 -23.610  1.00 67.58           H
ATOM   2328 2HB  ARG A 161      -9.710   5.725 -22.038  1.00 67.58           H
ATOM   2329  CG  ARG A 161     -11.484   5.324 -23.197  1.00 67.58           C
ATOM   2330 1HG  ARG A 161     -12.124   5.093 -22.345  1.00 67.58           H
ATOM   2331 2HG  ARG A 161     -12.105   5.835 -23.933  1.00 67.58           H
ATOM   2332  CD  ARG A 161     -10.937   4.027 -23.796  1.00 67.58           C
ATOM   2333 1HD  ARG A 161     -11.738   3.479 -24.292  1.00 67.58           H
ATOM   2334 2HD  ARG A 161     -10.189   4.255 -24.556  1.00 67.58           H
ATOM   2335  NE  ARG A 161     -10.336   3.192 -22.732  1.00 67.58           N
ATOM   2336  HE  ARG A 161     -10.548   3.420 -21.782  1.00 67.58           H
ATOM   2337  CZ  ARG A 161      -9.526   2.150 -22.963  1.00 67.58           C
ATOM   2338  NH1 ARG A 161      -9.208   1.800 -24.217  1.00 67.58           N
ATOM   2339 1HH1 ARG A 161      -9.576   2.318 -24.989  1.00 67.58           H
ATOM   2340 2HH1 ARG A 161      -8.603   1.021 -24.380  1.00 67.58           H
ATOM   2341  NH2 ARG A 161      -9.038   1.463 -21.921  1.00 67.58           N
ATOM   2342 1HH2 ARG A 161      -8.432   0.682 -22.076  1.00 67.58           H
ATOM   2343 2HH2 ARG A 161      -9.280   1.731 -20.988  1.00 67.58           H
ATOM   2344  HN  ARG A 161     -11.356   8.092 -24.068  1.00 67.58           H
ATOM   2345  N   LEU A 162      -9.023   9.043 -22.062  1.00 79.13           N
ATOM   2346  CA  LEU A 162      -7.913   9.762 -21.461  1.00 79.13           C
ATOM   2347  C   LEU A 162      -8.456  10.796 -20.472  1.00 79.13           C
ATOM   2348  O   LEU A 162      -7.887  10.993 -19.400  1.00 79.13           O
ATOM   2349  HA  LEU A 162      -7.315   9.037 -20.908  1.00 79.13           H
ATOM   2350  CB  LEU A 162      -7.012  10.360 -22.544  1.00 79.13           C
ATOM   2351 1HB  LEU A 162      -6.713   9.561 -23.222  1.00 79.13           H
ATOM   2352 2HB  LEU A 162      -7.600  11.069 -23.126  1.00 79.13           H
ATOM   2353  CG  LEU A 162      -5.751  11.071 -22.049  1.00 79.13           C
ATOM   2354  HG  LEU A 162      -6.046  11.816 -21.310  1.00 79.13           H
ATOM   2355  CD1 LEU A 162      -4.807  10.091 -21.351  1.00 79.13           C
ATOM   2356 1HD1 LEU A 162      -5.314   9.645 -20.496  1.00 79.13           H
ATOM   2357 2HD1 LEU A 162      -4.515   9.307 -22.050  1.00 79.13           H
ATOM   2358 3HD1 LEU A 162      -3.918  10.622 -21.010  1.00 79.13           H
ATOM   2359  CD2 LEU A 162      -5.059  11.818 -23.192  1.00 79.13           C
ATOM   2360 1HD2 LEU A 162      -4.778  11.110 -23.971  1.00 79.13           H
ATOM   2361 2HD2 LEU A 162      -5.740  12.562 -23.605  1.00 79.13           H
ATOM   2362 3HD2 LEU A 162      -4.166  12.314 -22.813  1.00 79.13           H
ATOM   2363  HN  LEU A 162      -9.162   9.220 -23.037  1.00 79.13           H
ATOM   2364  N   LEU A 163      -9.550  11.429 -20.869  1.00 81.63           N
ATOM   2365  CA  LEU A 163     -10.186  12.426 -20.025  1.00 81.63           C
ATOM   2366  C   LEU A 163     -10.689  11.758 -18.744  1.00 81.63           C
ATOM   2367  O   LEU A 163     -10.413  12.231 -17.643  1.00 81.63           O
ATOM   2368  HA  LEU A 163      -9.425  13.159 -19.756  1.00 81.63           H
ATOM   2369  CB  LEU A 163     -11.276  13.169 -20.800  1.00 81.63           C
ATOM   2370 1HB  LEU A 163     -10.837  13.565 -21.716  1.00 81.63           H
ATOM   2371 2HB  LEU A 163     -12.037  12.448 -21.098  1.00 81.63           H
ATOM   2372  CG  LEU A 163     -11.962  14.317 -20.058  1.00 81.63           C
ATOM   2373  HG  LEU A 163     -12.345  13.933 -19.113  1.00 81.63           H
ATOM   2374  CD1 LEU A 163     -10.965  15.428 -19.725  1.00 81.63           C
ATOM   2375 1HD1 LEU A 163     -10.173  15.028 -19.092  1.00 81.63           H
ATOM   2376 2HD1 LEU A 163     -10.532  15.817 -20.646  1.00 81.63           H
ATOM   2377 3HD1 LEU A 163     -11.479  16.232 -19.198  1.00 81.63           H
ATOM   2378  CD2 LEU A 163     -13.162  14.843 -20.850  1.00 81.63           C
ATOM   2379 1HD2 LEU A 163     -12.825  15.205 -21.821  1.00 81.63           H
ATOM   2380 2HD2 LEU A 163     -13.883  14.038 -20.993  1.00 81.63           H
ATOM   2381 3HD2 LEU A 163     -13.631  15.658 -20.301  1.00 81.63           H
ATOM   2382  HN  LEU A 163     -10.000  11.271 -21.748  1.00 81.63           H
ATOM   2383  N   TYR A 164     -11.419  10.668 -18.931  1.00 75.71           N
ATOM   2384  CA  TYR A 164     -11.963   9.929 -17.804  1.00 75.71           C
ATOM   2385  C   TYR A 164     -10.847   9.432 -16.884  1.00 75.71           C
ATOM   2386  O   TYR A 164     -11.018   9.378 -15.667  1.00 75.71           O
ATOM   2387  HA  TYR A 164     -12.613  10.602 -17.244  1.00 75.71           H
ATOM   2388  CB  TYR A 164     -12.691   8.724 -18.402  1.00 75.71           C
ATOM   2389 1HB  TYR A 164     -12.034   8.237 -19.123  1.00 75.71           H
ATOM   2390 2HB  TYR A 164     -12.885   8.000 -17.610  1.00 75.71           H
ATOM   2391  CG  TYR A 164     -14.012   9.072 -19.090  1.00 75.71           C
ATOM   2392  CD1 TYR A 164     -14.945   9.852 -18.438  1.00 75.71           C
ATOM   2393  HD1 TYR A 164     -14.741  10.220 -17.432  1.00 75.71           H
ATOM   2394  CD2 TYR A 164     -14.270   8.607 -20.364  1.00 75.71           C
ATOM   2395  HD2 TYR A 164     -13.533   7.991 -20.879  1.00 75.71           H
ATOM   2396  CE1 TYR A 164     -16.188  10.180 -19.086  1.00 75.71           C
ATOM   2397  HE1 TYR A 164     -16.934  10.795 -18.582  1.00 75.71           H
ATOM   2398  CE2 TYR A 164     -15.514   8.935 -21.011  1.00 75.71           C
ATOM   2399  HE2 TYR A 164     -15.731   8.574 -22.017  1.00 75.71           H
ATOM   2400  CZ  TYR A 164     -16.411   9.706 -20.340  1.00 75.71           C
ATOM   2401  OH  TYR A 164     -17.586  10.016 -20.952  1.00 75.71           O
ATOM   2402  HH  TYR A 164     -18.144  10.588 -20.351  1.00 75.71           H
ATOM   2403  HN  TYR A 164     -11.639  10.290 -19.830  1.00 75.71           H
ATOM   2404  N   SER A 165      -9.728   9.080 -17.501  1.00 86.31           N
ATOM   2405  CA  SER A 165      -8.589   8.573 -16.754  1.00 86.31           C
ATOM   2406  C   SER A 165      -8.078   9.644 -15.788  1.00 86.31           C
ATOM   2407  O   SER A 165      -7.626   9.329 -14.688  1.00 86.31           O
ATOM   2408  HA  SER A 165      -8.965   7.711 -16.204  1.00 86.31           H
ATOM   2409  CB  SER A 165      -7.467   8.128 -17.694  1.00 86.31           C
ATOM   2410 1HB  SER A 165      -6.739   7.540 -17.137  1.00 86.31           H
ATOM   2411 2HB  SER A 165      -7.878   7.478 -18.466  1.00 86.31           H
ATOM   2412  OG  SER A 165      -6.813   9.236 -18.306  1.00 86.31           O
ATOM   2413  HG  SER A 165      -7.477   9.956 -18.510  1.00 86.31           H
ATOM   2414  HN  SER A 165      -9.593   9.137 -18.490  1.00 86.31           H
ATOM   2415  N   LYS A 166      -8.168  10.889 -16.233  1.00 83.66           N
ATOM   2416  CA  LYS A 166      -7.763  12.011 -15.404  1.00 83.66           C
ATOM   2417  C   LYS A 166      -8.716  12.130 -14.213  1.00 83.66           C
ATOM   2418  O   LYS A 166      -8.276  12.261 -13.072  1.00 83.66           O
ATOM   2419  HA  LYS A 166      -6.764  11.795 -15.026  1.00 83.66           H
ATOM   2420  CB  LYS A 166      -7.664  13.288 -16.242  1.00 83.66           C
ATOM   2421 1HB  LYS A 166      -8.585  13.429 -16.808  1.00 83.66           H
ATOM   2422 2HB  LYS A 166      -7.560  14.151 -15.585  1.00 83.66           H
ATOM   2423  CG  LYS A 166      -6.474  13.224 -17.201  1.00 83.66           C
ATOM   2424 1HG  LYS A 166      -5.553  13.084 -16.635  1.00 83.66           H
ATOM   2425 2HG  LYS A 166      -6.578  12.360 -17.858  1.00 83.66           H
ATOM   2426  CD  LYS A 166      -6.376  14.500 -18.039  1.00 83.66           C
ATOM   2427 1HD  LYS A 166      -7.291  14.632 -18.615  1.00 83.66           H
ATOM   2428 2HD  LYS A 166      -6.285  15.365 -17.382  1.00 83.66           H
ATOM   2429  CE  LYS A 166      -5.175  14.443 -18.985  1.00 83.66           C
ATOM   2430 1HE  LYS A 166      -4.265  14.249 -18.417  1.00 83.66           H
ATOM   2431 2HE  LYS A 166      -5.295  13.617 -19.686  1.00 83.66           H
ATOM   2432  NZ  LYS A 166      -5.040  15.716 -19.728  1.00 83.66           N
ATOM   2433 1HZ  LYS A 166      -4.247  15.657 -20.358  1.00 83.66           H
ATOM   2434 2HZ  LYS A 166      -5.884  15.886 -20.264  1.00 83.66           H
ATOM   2435 3HZ  LYS A 166      -4.896  16.476 -19.073  1.00 83.66           H
ATOM   2436  HN  LYS A 166      -8.508  11.135 -17.141  1.00 83.66           H
ATOM   2437  N   MET A 167     -10.004  12.078 -14.520  1.00 85.02           N
ATOM   2438  CA  MET A 167     -11.024  12.222 -13.494  1.00 85.02           C
ATOM   2439  C   MET A 167     -10.912  11.110 -12.450  1.00 85.02           C
ATOM   2440  O   MET A 167     -10.989  11.370 -11.250  1.00 85.02           O
ATOM   2441  HA  MET A 167     -10.836  13.189 -13.027  1.00 85.02           H
ATOM   2442  CB  MET A 167     -12.409  12.177 -14.142  1.00 85.02           C
ATOM   2443 1HB  MET A 167     -12.503  11.274 -14.745  1.00 85.02           H
ATOM   2444 2HB  MET A 167     -13.175  12.125 -13.368  1.00 85.02           H
ATOM   2445  CG  MET A 167     -12.645  13.409 -15.018  1.00 85.02           C
ATOM   2446 1HG  MET A 167     -12.608  14.312 -14.408  1.00 85.02           H
ATOM   2447 2HG  MET A 167     -11.853  13.495 -15.761  1.00 85.02           H
ATOM   2448  SD  MET A 167     -14.231  13.287 -15.829  1.00 85.02           S
ATOM   2449  CE  MET A 167     -14.296  14.884 -16.624  1.00 85.02           C
ATOM   2450 1HE  MET A 167     -14.245  15.668 -15.868  1.00 85.02           H
ATOM   2451 2HE  MET A 167     -13.455  14.984 -17.309  1.00 85.02           H
ATOM   2452 3HE  MET A 167     -15.230  14.975 -17.179  1.00 85.02           H
ATOM   2453  HN  MET A 167     -10.354  11.942 -15.447  1.00 85.02           H
ATOM   2454  N   VAL A 168     -10.731   9.894 -12.944  1.00 92.83           N
ATOM   2455  CA  VAL A 168     -10.659   8.735 -12.071  1.00 92.83           C
ATOM   2456  C   VAL A 168      -9.471   8.892 -11.119  1.00 92.83           C
ATOM   2457  O   VAL A 168      -9.584   8.607  -9.928  1.00 92.83           O
ATOM   2458  HA  VAL A 168     -11.577   8.706 -11.484  1.00 92.83           H
ATOM   2459  CB  VAL A 168     -10.590   7.454 -12.906  1.00 92.83           C
ATOM   2460  HB  VAL A 168      -9.784   7.570 -13.631  1.00 92.83           H
ATOM   2461  CG1 VAL A 168     -10.264   6.244 -12.028  1.00 92.83           C
ATOM   2462 1HG1 VAL A 168      -9.300   6.397 -11.543  1.00 92.83           H
ATOM   2463 2HG1 VAL A 168     -11.038   6.126 -11.270  1.00 92.83           H
ATOM   2464 3HG1 VAL A 168     -10.221   5.348 -12.647  1.00 92.83           H
ATOM   2465  CG2 VAL A 168     -11.891   7.235 -13.681  1.00 92.83           C
ATOM   2466 1HG2 VAL A 168     -12.722   7.151 -12.980  1.00 92.83           H
ATOM   2467 2HG2 VAL A 168     -12.063   8.079 -14.349  1.00 92.83           H
ATOM   2468 3HG2 VAL A 168     -11.815   6.318 -14.266  1.00 92.83           H
ATOM   2469  HN  VAL A 168     -10.636   9.695 -13.919  1.00 92.83           H
ATOM   2470  N   CYS A 169      -8.360   9.345 -11.680  1.00 94.18           N
ATOM   2471  CA  CYS A 169      -7.151   9.536 -10.898  1.00 94.18           C
ATOM   2472  C   CYS A 169      -7.451  10.546  -9.788  1.00 94.18           C
ATOM   2473  O   CYS A 169      -7.107  10.321  -8.629  1.00 94.18           O
ATOM   2474  HA  CYS A 169      -6.893   8.564 -10.477  1.00 94.18           H
ATOM   2475  CB  CYS A 169      -5.976   9.982 -11.771  1.00 94.18           C
ATOM   2476 1HB  CYS A 169      -6.287  10.796 -12.426  1.00 94.18           H
ATOM   2477 2HB  CYS A 169      -5.172  10.367 -11.145  1.00 94.18           H
ATOM   2478  SG  CYS A 169      -5.370   8.573 -12.770  1.00 94.18           S
ATOM   2479  HG  CYS A 169      -6.349   8.608 -13.669  1.00 94.18           H
ATOM   2480  HN  CYS A 169      -8.278   9.579 -12.649  1.00 94.18           H
ATOM   2481  N   PHE A 170      -8.091  11.637 -10.182  1.00 93.76           N
ATOM   2482  CA  PHE A 170      -8.413  12.697  -9.241  1.00 93.76           C
ATOM   2483  C   PHE A 170      -9.305  12.176  -8.112  1.00 93.76           C
ATOM   2484  O   PHE A 170      -9.062  12.465  -6.942  1.00 93.76           O
ATOM   2485  HA  PHE A 170      -7.472  13.054  -8.823  1.00 93.76           H
ATOM   2486  CB  PHE A 170      -9.173  13.771 -10.021  1.00 93.76           C
ATOM   2487 1HB  PHE A 170      -8.558  14.102 -10.858  1.00 93.76           H
ATOM   2488 2HB  PHE A 170     -10.075  13.329 -10.444  1.00 93.76           H
ATOM   2489  CG  PHE A 170      -9.565  14.989  -9.182  1.00 93.76           C
ATOM   2490  CD1 PHE A 170     -10.843  15.126  -8.738  1.00 93.76           C
ATOM   2491  HD1 PHE A 170     -11.588  14.368  -8.979  1.00 93.76           H
ATOM   2492  CD2 PHE A 170      -8.635  15.935  -8.880  1.00 93.76           C
ATOM   2493  HD2 PHE A 170      -7.611  15.825  -9.236  1.00 93.76           H
ATOM   2494  CE1 PHE A 170     -11.206  16.256  -7.958  1.00 93.76           C
ATOM   2495  HE1 PHE A 170     -12.231  16.366  -7.603  1.00 93.76           H
ATOM   2496  CE2 PHE A 170      -8.998  17.065  -8.101  1.00 93.76           C
ATOM   2497  HE2 PHE A 170      -8.253  17.823  -7.859  1.00 93.76           H
ATOM   2498  CZ  PHE A 170     -10.277  17.202  -7.657  1.00 93.76           C
ATOM   2499  HZ  PHE A 170     -10.556  18.069  -7.058  1.00 93.76           H
ATOM   2500  HN  PHE A 170      -8.388  11.802 -11.123  1.00 93.76           H
ATOM   2501  N   THR A 171     -10.318  11.417  -8.504  1.00 93.48           N
ATOM   2502  CA  THR A 171     -11.254  10.863  -7.541  1.00 93.48           C
ATOM   2503  C   THR A 171     -10.521   9.969  -6.539  1.00 93.48           C
ATOM   2504  O   THR A 171     -10.838   9.973  -5.350  1.00 93.48           O
ATOM   2505  HA  THR A 171     -11.691  11.686  -6.975  1.00 93.48           H
ATOM   2506  CB  THR A 171     -12.354  10.134  -8.315  1.00 93.48           C
ATOM   2507  HB  THR A 171     -11.961   9.240  -8.799  1.00 93.48           H
ATOM   2508  OG1 THR A 171     -12.878  11.128  -9.192  1.00 93.48           O
ATOM   2509  HG1 THR A 171     -12.409  11.088 -10.074  1.00 93.48           H
ATOM   2510  CG2 THR A 171     -13.542   9.755  -7.428  1.00 93.48           C
ATOM   2511 1HG2 THR A 171     -13.976  10.657  -6.998  1.00 93.48           H
ATOM   2512 2HG2 THR A 171     -13.202   9.097  -6.628  1.00 93.48           H
ATOM   2513 3HG2 THR A 171     -14.293   9.241  -8.028  1.00 93.48           H
ATOM   2514  HN  THR A 171     -10.503  11.180  -9.458  1.00 93.48           H
ATOM   2515  N   ILE A 172      -9.556   9.222  -7.055  1.00 94.29           N
ATOM   2516  CA  ILE A 172      -8.798   8.301  -6.227  1.00 94.29           C
ATOM   2517  C   ILE A 172      -8.026   9.090  -5.168  1.00 94.29           C
ATOM   2518  O   ILE A 172      -8.023   8.722  -3.994  1.00 94.29           O
ATOM   2519  HA  ILE A 172      -9.513   7.652  -5.721  1.00 94.29           H
ATOM   2520  CB  ILE A 172      -7.910   7.406  -7.095  1.00 94.29           C
ATOM   2521  HB  ILE A 172      -7.433   8.029  -7.851  1.00 94.29           H
ATOM   2522  CG1 ILE A 172      -8.744   6.357  -7.833  1.00 94.29           C
ATOM   2523 1HG1 ILE A 172      -9.125   5.624  -7.122  1.00 94.29           H
ATOM   2524 2HG1 ILE A 172      -9.609   6.834  -8.295  1.00 94.29           H
ATOM   2525  CG2 ILE A 172      -6.794   6.770  -6.264  1.00 94.29           C
ATOM   2526 1HG2 ILE A 172      -6.177   7.554  -5.824  1.00 94.29           H
ATOM   2527 2HG2 ILE A 172      -7.231   6.164  -5.471  1.00 94.29           H
ATOM   2528 3HG2 ILE A 172      -6.178   6.140  -6.905  1.00 94.29           H
ATOM   2529  CD1 ILE A 172      -7.912   5.651  -8.905  1.00 94.29           C
ATOM   2530 1HD1 ILE A 172      -7.552   6.384  -9.628  1.00 94.29           H
ATOM   2531 2HD1 ILE A 172      -7.061   5.155  -8.437  1.00 94.29           H
ATOM   2532 3HD1 ILE A 172      -8.529   4.910  -9.415  1.00 94.29           H
ATOM   2533  HN  ILE A 172      -9.291   9.241  -8.019  1.00 94.29           H
ATOM   2534  N   TRP A 173      -7.391  10.162  -5.620  1.00 92.79           N
ATOM   2535  CA  TRP A 173      -6.549  10.958  -4.744  1.00 92.79           C
ATOM   2536  C   TRP A 173      -7.436  11.551  -3.647  1.00 92.79           C
ATOM   2537  O   TRP A 173      -7.075  11.527  -2.471  1.00 92.79           O
ATOM   2538  HA  TRP A 173      -5.805  10.295  -4.303  1.00 92.79           H
ATOM   2539  CB  TRP A 173      -5.785  12.022  -5.535  1.00 92.79           C
ATOM   2540 1HB  TRP A 173      -6.465  12.486  -6.250  1.00 92.79           H
ATOM   2541 2HB  TRP A 173      -5.460  12.805  -4.851  1.00 92.79           H
ATOM   2542  CG  TRP A 173      -4.567  11.482  -6.287  1.00 92.79           C
ATOM   2543  CD1 TRP A 173      -4.394  11.381  -7.612  1.00 92.79           C
ATOM   2544  HD1 TRP A 173      -5.134  11.685  -8.352  1.00 92.79           H
ATOM   2545  CD2 TRP A 173      -3.352  10.971  -5.700  1.00 92.79           C
ATOM   2546  NE1 TRP A 173      -3.161  10.844  -7.921  1.00 92.79           N
ATOM   2547  HE1 TRP A 173      -2.803  10.672  -8.839  1.00 92.79           H
ATOM   2548  CE2 TRP A 173      -2.507  10.587  -6.722  1.00 92.79           C
ATOM   2549  CE3 TRP A 173      -2.979  10.837  -4.351  1.00 92.79           C
ATOM   2550  HE3 TRP A 173      -3.628  11.133  -3.527  1.00 92.79           H
ATOM   2551  CZ2 TRP A 173      -1.235  10.044  -6.501  1.00 92.79           C
ATOM   2552  HZ2 TRP A 173      -0.587   9.748  -7.326  1.00 92.79           H
ATOM   2553  CZ3 TRP A 173      -1.705  10.293  -4.148  1.00 92.79           C
ATOM   2554  HZ3 TRP A 173      -1.366  10.167  -3.120  1.00 92.79           H
ATOM   2555  CH2 TRP A 173      -0.842   9.901  -5.165  1.00 92.79           C
ATOM   2556  HH2 TRP A 173       0.136   9.485  -4.924  1.00 92.79           H
ATOM   2557  HN  TRP A 173      -7.445  10.487  -6.564  1.00 92.79           H
ATOM   2558  N   VAL A 174      -8.580  12.070  -4.070  1.00 95.77           N
ATOM   2559  CA  VAL A 174      -9.503  12.703  -3.144  1.00 95.77           C
ATOM   2560  C   VAL A 174      -9.966  11.675  -2.110  1.00 95.77           C
ATOM   2561  O   VAL A 174     -10.007  11.966  -0.916  1.00 95.77           O
ATOM   2562  HA  VAL A 174      -8.961  13.497  -2.631  1.00 95.77           H
ATOM   2563  CB  VAL A 174     -10.661  13.340  -3.914  1.00 95.77           C
ATOM   2564  HB  VAL A 174     -11.093  12.578  -4.562  1.00 95.77           H
ATOM   2565  CG1 VAL A 174     -11.756  13.819  -2.959  1.00 95.77           C
ATOM   2566 1HG1 VAL A 174     -12.139  12.972  -2.390  1.00 95.77           H
ATOM   2567 2HG1 VAL A 174     -11.343  14.559  -2.274  1.00 95.77           H
ATOM   2568 3HG1 VAL A 174     -12.568  14.268  -3.532  1.00 95.77           H
ATOM   2569  CG2 VAL A 174     -10.167  14.486  -4.800  1.00 95.77           C
ATOM   2570 1HG2 VAL A 174      -9.698  15.249  -4.179  1.00 95.77           H
ATOM   2571 2HG2 VAL A 174      -9.440  14.103  -5.516  1.00 95.77           H
ATOM   2572 3HG2 VAL A 174     -11.010  14.921  -5.335  1.00 95.77           H
ATOM   2573  HN  VAL A 174      -8.877  12.062  -5.025  1.00 95.77           H
ATOM   2574  N   LEU A 175     -10.303  10.494  -2.606  1.00 90.32           N
ATOM   2575  CA  LEU A 175     -10.832   9.446  -1.751  1.00 90.32           C
ATOM   2576  C   LEU A 175      -9.766   9.039  -0.731  1.00 90.32           C
ATOM   2577  O   LEU A 175     -10.054   8.916   0.458  1.00 90.32           O
ATOM   2578  HA  LEU A 175     -11.683   9.862  -1.212  1.00 90.32           H
ATOM   2579  CB  LEU A 175     -11.355   8.280  -2.592  1.00 90.32           C
ATOM   2580 1HB  LEU A 175     -12.119   8.661  -3.270  1.00 90.32           H
ATOM   2581 2HB  LEU A 175     -10.537   7.908  -3.210  1.00 90.32           H
ATOM   2582  CG  LEU A 175     -11.946   7.103  -1.814  1.00 90.32           C
ATOM   2583  HG  LEU A 175     -11.194   6.748  -1.109  1.00 90.32           H
ATOM   2584  CD1 LEU A 175     -13.162   7.542  -0.995  1.00 90.32           C
ATOM   2585 1HD1 LEU A 175     -12.863   8.314  -0.287  1.00 90.32           H
ATOM   2586 2HD1 LEU A 175     -13.926   7.937  -1.663  1.00 90.32           H
ATOM   2587 3HD1 LEU A 175     -13.562   6.686  -0.451  1.00 90.32           H
ATOM   2588  CD2 LEU A 175     -12.275   5.937  -2.748  1.00 90.32           C
ATOM   2589 1HD2 LEU A 175     -13.001   6.262  -3.494  1.00 90.32           H
ATOM   2590 2HD2 LEU A 175     -11.365   5.604  -3.248  1.00 90.32           H
ATOM   2591 3HD2 LEU A 175     -12.693   5.114  -2.169  1.00 90.32           H
ATOM   2592  HN  LEU A 175     -10.220  10.249  -3.572  1.00 90.32           H
ATOM   2593  N   ALA A 176      -8.557   8.840  -1.235  1.00 95.36           N
ATOM   2594  CA  ALA A 176      -7.465   8.373  -0.398  1.00 95.36           C
ATOM   2595  C   ALA A 176      -7.192   9.403   0.700  1.00 95.36           C
ATOM   2596  O   ALA A 176      -6.912   9.040   1.841  1.00 95.36           O
ATOM   2597  HA  ALA A 176      -7.779   7.437   0.064  1.00 95.36           H
ATOM   2598  CB  ALA A 176      -6.234   8.105  -1.266  1.00 95.36           C
ATOM   2599 1HB  ALA A 176      -6.472   7.345  -2.011  1.00 95.36           H
ATOM   2600 2HB  ALA A 176      -5.937   9.026  -1.769  1.00 95.36           H
ATOM   2601 3HB  ALA A 176      -5.415   7.754  -0.638  1.00 95.36           H
ATOM   2602  HN  ALA A 176      -8.318   8.994  -2.194  1.00 95.36           H
ATOM   2603  N   ALA A 177      -7.282  10.668   0.315  1.00 95.35           N
ATOM   2604  CA  ALA A 177      -7.013  11.753   1.243  1.00 95.35           C
ATOM   2605  C   ALA A 177      -8.024  11.700   2.390  1.00 95.35           C
ATOM   2606  O   ALA A 177      -7.652  11.811   3.557  1.00 95.35           O
ATOM   2607  HA  ALA A 177      -6.011  11.604   1.646  1.00 95.35           H
ATOM   2608  CB  ALA A 177      -7.050  13.087   0.494  1.00 95.35           C
ATOM   2609 1HB  ALA A 177      -6.293  13.084  -0.290  1.00 95.35           H
ATOM   2610 2HB  ALA A 177      -8.034  13.226   0.048  1.00 95.35           H
ATOM   2611 3HB  ALA A 177      -6.848  13.900   1.191  1.00 95.35           H
ATOM   2612  HN  ALA A 177      -7.533  10.955  -0.609  1.00 95.35           H
ATOM   2613  N   ALA A 178      -9.285  11.531   2.017  1.00 95.44           N
ATOM   2614  CA  ALA A 178     -10.359  11.517   2.996  1.00 95.44           C
ATOM   2615  C   ALA A 178     -10.150  10.346   3.958  1.00 95.44           C
ATOM   2616  O   ALA A 178     -10.438  10.457   5.149  1.00 95.44           O
ATOM   2617  HA  ALA A 178     -10.309  12.450   3.557  1.00 95.44           H
ATOM   2618  CB  ALA A 178     -11.706  11.446   2.275  1.00 95.44           C
ATOM   2619 1HB  ALA A 178     -11.817  12.315   1.626  1.00 95.44           H
ATOM   2620 2HB  ALA A 178     -11.749  10.537   1.674  1.00 95.44           H
ATOM   2621 3HB  ALA A 178     -12.511  11.435   3.009  1.00 95.44           H
ATOM   2622  HN  ALA A 178      -9.576  11.406   1.069  1.00 95.44           H
ATOM   2623  N   LEU A 179      -9.651   9.249   3.406  1.00 92.81           N
ATOM   2624  CA  LEU A 179      -9.465   8.037   4.186  1.00 92.81           C
ATOM   2625  C   LEU A 179      -8.272   8.219   5.126  1.00 92.81           C
ATOM   2626  O   LEU A 179      -8.014   7.371   5.979  1.00 92.81           O
ATOM   2627  HA  LEU A 179     -10.361   7.896   4.789  1.00 92.81           H
ATOM   2628  CB  LEU A 179      -9.343   6.822   3.265  1.00 92.81           C
ATOM   2629 1HB  LEU A 179      -8.548   7.015   2.544  1.00 92.81           H
ATOM   2630 2HB  LEU A 179      -9.028   5.967   3.864  1.00 92.81           H
ATOM   2631  CG  LEU A 179     -10.607   6.433   2.496  1.00 92.81           C
ATOM   2632  HG  LEU A 179     -10.976   7.317   1.976  1.00 92.81           H
ATOM   2633  CD1 LEU A 179     -10.298   5.379   1.430  1.00 92.81           C
ATOM   2634 1HD1 LEU A 179      -9.569   5.778   0.725  1.00 92.81           H
ATOM   2635 2HD1 LEU A 179      -9.892   4.488   1.908  1.00 92.81           H
ATOM   2636 3HD1 LEU A 179     -11.214   5.121   0.899  1.00 92.81           H
ATOM   2637  CD2 LEU A 179     -11.711   5.976   3.451  1.00 92.81           C
ATOM   2638 1HD2 LEU A 179     -11.367   5.111   4.017  1.00 92.81           H
ATOM   2639 2HD2 LEU A 179     -11.955   6.787   4.138  1.00 92.81           H
ATOM   2640 3HD2 LEU A 179     -12.598   5.706   2.878  1.00 92.81           H
ATOM   2641  HN  LEU A 179      -9.376   9.182   2.447  1.00 92.81           H
ATOM   2642  N   CYS A 180      -7.575   9.330   4.938  1.00 92.02           N
ATOM   2643  CA  CYS A 180      -6.391   9.614   5.732  1.00 92.02           C
ATOM   2644  C   CYS A 180      -6.802  10.507   6.905  1.00 92.02           C
ATOM   2645  O   CYS A 180      -5.977  10.844   7.752  1.00 92.02           O
ATOM   2646  HA  CYS A 180      -6.016   8.655   6.089  1.00 92.02           H
ATOM   2647  CB  CYS A 180      -5.285  10.253   4.890  1.00 92.02           C
ATOM   2648 1HB  CYS A 180      -5.653  11.168   4.426  1.00 92.02           H
ATOM   2649 2HB  CYS A 180      -4.447  10.533   5.527  1.00 92.02           H
ATOM   2650  SG  CYS A 180      -4.725   9.081   3.601  1.00 92.02           S
ATOM   2651  HG  CYS A 180      -5.912   8.935   3.019  1.00 92.02           H
ATOM   2652  HN  CYS A 180      -7.807  10.028   4.261  1.00 92.02           H
ATOM   2653  N   ILE A 181      -8.078  10.864   6.917  1.00 92.01           N
ATOM   2654  CA  ILE A 181      -8.592  11.772   7.928  1.00 92.01           C
ATOM   2655  C   ILE A 181      -8.289  11.207   9.317  1.00 92.01           C
ATOM   2656  O   ILE A 181      -7.802  11.923  10.190  1.00 92.01           O
ATOM   2657  HA  ILE A 181      -8.062  12.718   7.817  1.00 92.01           H
ATOM   2658  CB  ILE A 181     -10.077  12.055   7.690  1.00 92.01           C
ATOM   2659  HB  ILE A 181     -10.582  11.104   7.519  1.00 92.01           H
ATOM   2660  CG1 ILE A 181     -10.279  12.905   6.434  1.00 92.01           C
ATOM   2661 1HG1 ILE A 181      -9.857  13.898   6.591  1.00 92.01           H
ATOM   2662 2HG1 ILE A 181      -9.740  12.459   5.598  1.00 92.01           H
ATOM   2663  CG2 ILE A 181     -10.718  12.693   8.923  1.00 92.01           C
ATOM   2664 1HG2 ILE A 181     -10.623  12.017   9.773  1.00 92.01           H
ATOM   2665 2HG2 ILE A 181     -10.215  13.633   9.149  1.00 92.01           H
ATOM   2666 3HG2 ILE A 181     -11.774  12.883   8.727  1.00 92.01           H
ATOM   2667  CD1 ILE A 181     -11.764  13.025   6.085  1.00 92.01           C
ATOM   2668 1HD1 ILE A 181     -12.176  12.032   5.905  1.00 92.01           H
ATOM   2669 2HD1 ILE A 181     -12.295  13.494   6.914  1.00 92.01           H
ATOM   2670 3HD1 ILE A 181     -11.879  13.634   5.189  1.00 92.01           H
ATOM   2671  HN  ILE A 181      -8.755  10.544   6.253  1.00 92.01           H
ATOM   2672  N   PRO A 182      -8.570   9.917   9.546  1.00 93.44           N
ATOM   2673  CA  PRO A 182      -8.339   9.317  10.862  1.00 93.44           C
ATOM   2674  C   PRO A 182      -6.920   9.541  11.357  1.00 93.44           C
ATOM   2675  O   PRO A 182      -6.710   9.878  12.522  1.00 93.44           O
ATOM   2676  HA  PRO A 182      -8.979   9.790  11.607  1.00 93.44           H
ATOM   2677  CB  PRO A 182      -8.636   7.832  10.641  1.00 93.44           C
ATOM   2678 1HB  PRO A 182      -7.735   7.278  10.376  1.00 93.44           H
ATOM   2679 2HB  PRO A 182      -9.043   7.366  11.538  1.00 93.44           H
ATOM   2680  CG  PRO A 182      -9.647   7.840   9.501  1.00 93.44           C
ATOM   2681 1HG  PRO A 182      -9.693   6.877   8.994  1.00 93.44           H
ATOM   2682 2HG  PRO A 182     -10.656   8.048   9.856  1.00 93.44           H
ATOM   2683  CD  PRO A 182      -9.124   8.940   8.591  1.00 93.44           C
ATOM   2684 1HD  PRO A 182      -8.360   8.571   7.907  1.00 93.44           H
ATOM   2685 2HD  PRO A 182      -9.916   9.368   7.977  1.00 93.44           H
ATOM   2686  N   GLU A 183      -5.973   9.345  10.451  1.00 90.60           N
ATOM   2687  CA  GLU A 183      -4.567   9.464  10.800  1.00 90.60           C
ATOM   2688  C   GLU A 183      -4.246  10.897  11.228  1.00 90.60           C
ATOM   2689  O   GLU A 183      -3.481  11.111  12.167  1.00 90.60           O
ATOM   2690  HA  GLU A 183      -4.418   8.784  11.639  1.00 90.60           H
ATOM   2691  CB  GLU A 183      -3.675   9.026   9.636  1.00 90.60           C
ATOM   2692 1HB  GLU A 183      -4.124   9.336   8.693  1.00 90.60           H
ATOM   2693 2HB  GLU A 183      -2.667   9.414   9.781  1.00 90.60           H
ATOM   2694  CG  GLU A 183      -3.548   7.502   9.586  1.00 90.60           C
ATOM   2695 1HG  GLU A 183      -2.828   7.219   8.818  1.00 90.60           H
ATOM   2696 2HG  GLU A 183      -3.162   7.134  10.536  1.00 90.60           H
ATOM   2697  CD  GLU A 183      -4.900   6.849   9.291  1.00 90.60           C
ATOM   2698  OE1 GLU A 183      -5.046   5.661   9.651  1.00 90.60           O
ATOM   2699  OE2 GLU A 183      -5.756   7.552   8.712  1.00 90.60           O
ATOM   2700  HN  GLU A 183      -6.153   9.109   9.496  1.00 90.60           H
ATOM   2701  N   ILE A 184      -4.847  11.841  10.519  1.00 91.90           N
ATOM   2702  CA  ILE A 184      -4.584  13.248  10.771  1.00 91.90           C
ATOM   2703  C   ILE A 184      -5.003  13.592  12.202  1.00 91.90           C
ATOM   2704  O   ILE A 184      -4.324  14.359  12.884  1.00 91.90           O
ATOM   2705  HA  ILE A 184      -3.509  13.401  10.680  1.00 91.90           H
ATOM   2706  CB  ILE A 184      -5.257  14.118   9.708  1.00 91.90           C
ATOM   2707  HB  ILE A 184      -6.310  13.842   9.656  1.00 91.90           H
ATOM   2708  CG1 ILE A 184      -4.654  13.858   8.325  1.00 91.90           C
ATOM   2709 1HG1 ILE A 184      -3.638  14.252   8.288  1.00 91.90           H
ATOM   2710 2HG1 ILE A 184      -4.586  12.784   8.150  1.00 91.90           H
ATOM   2711  CG2 ILE A 184      -5.196  15.598  10.091  1.00 91.90           C
ATOM   2712 1HG2 ILE A 184      -5.709  15.749  11.041  1.00 91.90           H
ATOM   2713 2HG2 ILE A 184      -4.155  15.906  10.187  1.00 91.90           H
ATOM   2714 3HG2 ILE A 184      -5.681  16.193   9.317  1.00 91.90           H
ATOM   2715  CD1 ILE A 184      -5.499  14.507   7.228  1.00 91.90           C
ATOM   2716 1HD1 ILE A 184      -6.507  14.093   7.253  1.00 91.90           H
ATOM   2717 2HD1 ILE A 184      -5.544  15.584   7.393  1.00 91.90           H
ATOM   2718 3HD1 ILE A 184      -5.048  14.307   6.256  1.00 91.90           H
ATOM   2719  HN  ILE A 184      -5.502  11.659   9.786  1.00 91.90           H
ATOM   2720  N   LEU A 185      -6.119  13.009  12.615  1.00 91.90           N
ATOM   2721  CA  LEU A 185      -6.750  13.400  13.864  1.00 91.90           C
ATOM   2722  C   LEU A 185      -6.003  12.754  15.032  1.00 91.90           C
ATOM   2723  O   LEU A 185      -5.645  13.430  15.995  1.00 91.90           O
ATOM   2724  HA  LEU A 185      -6.658  14.482  13.951  1.00 91.90           H
ATOM   2725  CB  LEU A 185      -8.244  13.073  13.834  1.00 91.90           C
ATOM   2726 1HB  LEU A 185      -8.361  12.016  13.594  1.00 91.90           H
ATOM   2727 2HB  LEU A 185      -8.648  13.219  14.836  1.00 91.90           H
ATOM   2728  CG  LEU A 185      -9.089  13.887  12.851  1.00 91.90           C
ATOM   2729  HG  LEU A 185      -8.714  13.703  11.844  1.00 91.90           H
ATOM   2730  CD1 LEU A 185     -10.550  13.434  12.878  1.00 91.90           C
ATOM   2731 1HD1 LEU A 185     -10.610  12.381  12.602  1.00 91.90           H
ATOM   2732 2HD1 LEU A 185     -10.954  13.569  13.882  1.00 91.90           H
ATOM   2733 3HD1 LEU A 185     -11.128  14.028  12.171  1.00 91.90           H
ATOM   2734  CD2 LEU A 185      -8.949  15.387  13.118  1.00 91.90           C
ATOM   2735 1HD2 LEU A 185      -9.282  15.608  14.132  1.00 91.90           H
ATOM   2736 2HD2 LEU A 185      -7.905  15.679  13.007  1.00 91.90           H
ATOM   2737 3HD2 LEU A 185      -9.560  15.941  12.406  1.00 91.90           H
ATOM   2738  HN  LEU A 185      -6.589  12.283  12.113  1.00 91.90           H
ATOM   2739  N   TYR A 186      -5.789  11.452  14.909  1.00 92.24           N
ATOM   2740  CA  TYR A 186      -5.511  10.626  16.071  1.00 92.24           C
ATOM   2741  C   TYR A 186      -4.042  10.199  16.103  1.00 92.24           C
ATOM   2742  O   TYR A 186      -3.616   9.494  17.016  1.00 92.24           O
ATOM   2743  HA  TYR A 186      -5.730  11.214  16.962  1.00 92.24           H
ATOM   2744  CB  TYR A 186      -6.388   9.381  15.923  1.00 92.24           C
ATOM   2745 1HB  TYR A 186      -6.064   8.823  15.044  1.00 92.24           H
ATOM   2746 2HB  TYR A 186      -6.232   8.734  16.786  1.00 92.24           H
ATOM   2747  CG  TYR A 186      -7.882   9.684  15.795  1.00 92.24           C
ATOM   2748  CD1 TYR A 186      -8.494  10.531  16.697  1.00 92.24           C
ATOM   2749  HD1 TYR A 186      -7.913  10.984  17.500  1.00 92.24           H
ATOM   2750  CD2 TYR A 186      -8.618   9.110  14.778  1.00 92.24           C
ATOM   2751  HD2 TYR A 186      -8.135   8.441  14.066  1.00 92.24           H
ATOM   2752  CE1 TYR A 186      -9.900  10.816  16.577  1.00 92.24           C
ATOM   2753  HE1 TYR A 186     -10.396  11.483  17.282  1.00 92.24           H
ATOM   2754  CE2 TYR A 186     -10.024   9.396  14.658  1.00 92.24           C
ATOM   2755  HE2 TYR A 186     -10.617   8.949  13.860  1.00 92.24           H
ATOM   2756  CZ  TYR A 186     -10.596  10.234  15.563  1.00 92.24           C
ATOM   2757  OH  TYR A 186     -11.924  10.504  15.450  1.00 92.24           O
ATOM   2758  HH  TYR A 186     -12.318   9.974  14.698  1.00 92.24           H
ATOM   2759  HN  TYR A 186      -5.803  10.963  14.036  1.00 92.24           H
ATOM   2760  N   SER A 187      -3.308  10.646  15.094  1.00 93.14           N
ATOM   2761  CA  SER A 187      -1.860  10.521  15.109  1.00 93.14           C
ATOM   2762  C   SER A 187      -1.262  11.486  16.135  1.00 93.14           C
ATOM   2763  O   SER A 187      -1.490  12.693  16.062  1.00 93.14           O
ATOM   2764  HA  SER A 187      -1.663   9.488  15.396  1.00 93.14           H
ATOM   2765  CB  SER A 187      -1.270  10.786  13.723  1.00 93.14           C
ATOM   2766 1HB  SER A 187      -1.553  11.786  13.394  1.00 93.14           H
ATOM   2767 2HB  SER A 187      -0.182  10.767  13.783  1.00 93.14           H
ATOM   2768  OG  SER A 187      -1.709   9.829  12.763  1.00 93.14           O
ATOM   2769  HG  SER A 187      -2.262  10.277  12.061  1.00 93.14           H
ATOM   2770  HN  SER A 187      -3.685  11.085  14.279  1.00 93.14           H
ATOM   2771  N   GLN A 188      -0.510  10.919  17.066  1.00 85.97           N
ATOM   2772  CA  GLN A 188       0.212  11.723  18.037  1.00 85.97           C
ATOM   2773  C   GLN A 188       1.482  10.998  18.488  1.00 85.97           C
ATOM   2774  O   GLN A 188       1.664   9.817  18.194  1.00 85.97           O
ATOM   2775  HA  GLN A 188       0.477  12.641  17.513  1.00 85.97           H
ATOM   2776  CB  GLN A 188      -0.677  12.067  19.234  1.00 85.97           C
ATOM   2777 1HB  GLN A 188      -0.153  12.758  19.894  1.00 85.97           H
ATOM   2778 2HB  GLN A 188      -1.577  12.576  18.888  1.00 85.97           H
ATOM   2779  CG  GLN A 188      -1.065  10.806  20.009  1.00 85.97           C
ATOM   2780 1HG  GLN A 188      -1.524  10.085  19.333  1.00 85.97           H
ATOM   2781 2HG  GLN A 188      -0.169  10.335  20.416  1.00 85.97           H
ATOM   2782  CD  GLN A 188      -2.034  11.137  21.146  1.00 85.97           C
ATOM   2783  OE1 GLN A 188      -2.679  12.173  21.164  1.00 85.97           O
ATOM   2784  NE2 GLN A 188      -2.101  10.203  22.090  1.00 85.97           N
ATOM   2785 1HE2 GLN A 188      -1.544   9.375  22.014  1.00 85.97           H
ATOM   2786 2HE2 GLN A 188      -2.707  10.328  22.875  1.00 85.97           H
ATOM   2787  HN  GLN A 188      -0.390   9.931  17.163  1.00 85.97           H
ATOM   2788  N   ILE A 189       2.326  11.734  19.194  1.00 90.72           N
ATOM   2789  CA  ILE A 189       3.493  11.139  19.824  1.00 90.72           C
ATOM   2790  C   ILE A 189       3.099  10.582  21.194  1.00 90.72           C
ATOM   2791  O   ILE A 189       2.525  11.294  22.016  1.00 90.72           O
ATOM   2792  HA  ILE A 189       3.817  10.310  19.194  1.00 90.72           H
ATOM   2793  CB  ILE A 189       4.645  12.144  19.877  1.00 90.72           C
ATOM   2794  HB  ILE A 189       4.307  13.023  20.426  1.00 90.72           H
ATOM   2795  CG1 ILE A 189       5.031  12.610  18.471  1.00 90.72           C
ATOM   2796 1HG1 ILE A 189       5.442  11.773  17.907  1.00 90.72           H
ATOM   2797 2HG1 ILE A 189       4.141  12.947  17.939  1.00 90.72           H
ATOM   2798  CG2 ILE A 189       5.841  11.568  20.638  1.00 90.72           C
ATOM   2799 1HG2 ILE A 189       5.540  11.327  21.658  1.00 90.72           H
ATOM   2800 2HG2 ILE A 189       6.188  10.664  20.139  1.00 90.72           H
ATOM   2801 3HG2 ILE A 189       6.645  12.303  20.661  1.00 90.72           H
ATOM   2802  CD1 ILE A 189       6.056  13.744  18.532  1.00 90.72           C
ATOM   2803 1HD1 ILE A 189       5.632  14.588  19.076  1.00 90.72           H
ATOM   2804 2HD1 ILE A 189       6.953  13.396  19.044  1.00 90.72           H
ATOM   2805 3HD1 ILE A 189       6.313  14.056  17.520  1.00 90.72           H
ATOM   2806  HN  ILE A 189       2.224  12.718  19.339  1.00 90.72           H
ATOM   2807  N   LYS A 190       3.424   9.313  21.396  1.00 85.58           N
ATOM   2808  CA  LYS A 190       3.199   8.681  22.685  1.00 85.58           C
ATOM   2809  C   LYS A 190       4.545   8.276  23.291  1.00 85.58           C
ATOM   2810  O   LYS A 190       5.443   7.834  22.576  1.00 85.58           O
ATOM   2811  HA  LYS A 190       2.736   9.422  23.337  1.00 85.58           H
ATOM   2812  CB  LYS A 190       2.213   7.519  22.547  1.00 85.58           C
ATOM   2813 1HB  LYS A 190       1.292   7.872  22.082  1.00 85.58           H
ATOM   2814 2HB  LYS A 190       2.631   6.758  21.889  1.00 85.58           H
ATOM   2815  CG  LYS A 190       1.897   6.903  23.912  1.00 85.58           C
ATOM   2816 1HG  LYS A 190       2.820   6.573  24.388  1.00 85.58           H
ATOM   2817 2HG  LYS A 190       1.455   7.658  24.562  1.00 85.58           H
ATOM   2818  CD  LYS A 190       0.938   5.720  23.770  1.00 85.58           C
ATOM   2819 1HD  LYS A 190      -0.026   6.070  23.400  1.00 85.58           H
ATOM   2820 2HD  LYS A 190       1.327   5.018  23.032  1.00 85.58           H
ATOM   2821  CE  LYS A 190       0.747   5.006  25.110  1.00 85.58           C
ATOM   2822 1HE  LYS A 190       1.713   4.866  25.595  1.00 85.58           H
ATOM   2823 2HE  LYS A 190       0.142   5.622  25.774  1.00 85.58           H
ATOM   2824  NZ  LYS A 190       0.093   3.693  24.909  1.00 85.58           N
ATOM   2825 1HZ  LYS A 190      -0.240   3.342  25.800  1.00 85.58           H
ATOM   2826 2HZ  LYS A 190      -0.690   3.800  24.274  1.00 85.58           H
ATOM   2827 3HZ  LYS A 190       0.760   3.039  24.516  1.00 85.58           H
ATOM   2828  HN  LYS A 190       3.832   8.722  20.701  1.00 85.58           H
ATOM   2829  N   GLU A 191       4.641   8.441  24.602  1.00 76.49           N
ATOM   2830  CA  GLU A 191       5.811   7.979  25.330  1.00 76.49           C
ATOM   2831  C   GLU A 191       5.568   6.576  25.890  1.00 76.49           C
ATOM   2832  O   GLU A 191       4.603   6.353  26.619  1.00 76.49           O
ATOM   2833  HA  GLU A 191       6.616   7.951  24.597  1.00 76.49           H
ATOM   2834  CB  GLU A 191       6.183   8.958  26.446  1.00 76.49           C
ATOM   2835 1HB  GLU A 191       6.212   9.973  26.050  1.00 76.49           H
ATOM   2836 2HB  GLU A 191       5.493   8.841  27.282  1.00 76.49           H
ATOM   2837  CG  GLU A 191       7.579   8.658  26.995  1.00 76.49           C
ATOM   2838 1HG  GLU A 191       7.597   7.658  27.428  1.00 76.49           H
ATOM   2839 2HG  GLU A 191       8.303   8.665  26.180  1.00 76.49           H
ATOM   2840  CD  GLU A 191       7.985   9.686  28.053  1.00 76.49           C
ATOM   2841  OE1 GLU A 191       9.037   9.460  28.689  1.00 76.49           O
ATOM   2842  OE2 GLU A 191       7.233  10.673  28.203  1.00 76.49           O
ATOM   2843  HN  GLU A 191       3.940   8.880  25.163  1.00 76.49           H
ATOM   2844  N   GLU A 192       6.460   5.666  25.527  1.00 76.56           N
ATOM   2845  CA  GLU A 192       6.360   4.293  25.992  1.00 76.56           C
ATOM   2846  C   GLU A 192       7.693   3.838  26.589  1.00 76.56           C
ATOM   2847  O   GLU A 192       8.690   3.723  25.878  1.00 76.56           O
ATOM   2848  HA  GLU A 192       5.593   4.305  26.766  1.00 76.56           H
ATOM   2849  CB  GLU A 192       5.919   3.362  24.861  1.00 76.56           C
ATOM   2850 1HB  GLU A 192       4.980   3.717  24.438  1.00 76.56           H
ATOM   2851 2HB  GLU A 192       6.718   3.275  24.125  1.00 76.56           H
ATOM   2852  CG  GLU A 192       5.660   1.948  25.385  1.00 76.56           C
ATOM   2853 1HG  GLU A 192       5.481   1.273  24.548  1.00 76.56           H
ATOM   2854 2HG  GLU A 192       6.545   1.582  25.906  1.00 76.56           H
ATOM   2855  CD  GLU A 192       4.458   1.926  26.332  1.00 76.56           C
ATOM   2856  OE1 GLU A 192       4.367   0.952  27.110  1.00 76.56           O
ATOM   2857  OE2 GLU A 192       3.658   2.883  26.256  1.00 76.56           O
ATOM   2858  HN  GLU A 192       7.238   5.854  24.927  1.00 76.56           H
ATOM   2859  N   SER A 193       7.668   3.590  27.891  1.00 75.13           N
ATOM   2860  CA  SER A 193       8.845   3.088  28.580  1.00 75.13           C
ATOM   2861  C   SER A 193      10.029   4.028  28.345  1.00 75.13           C
ATOM   2862  O   SER A 193      11.163   3.576  28.195  1.00 75.13           O
ATOM   2863  HA  SER A 193       8.575   3.070  29.636  1.00 75.13           H
ATOM   2864  CB  SER A 193       9.191   1.671  28.119  1.00 75.13           C
ATOM   2865 1HB  SER A 193       9.474   1.692  27.067  1.00 75.13           H
ATOM   2866 2HB  SER A 193      10.056   1.310  28.675  1.00 75.13           H
ATOM   2867  OG  SER A 193       8.102   0.770  28.299  1.00 75.13           O
ATOM   2868  HG  SER A 193       8.321  -0.117  27.892  1.00 75.13           H
ATOM   2869  HN  SER A 193       6.864   3.726  28.470  1.00 75.13           H
ATOM   2870  N   GLY A 194       9.725   5.317  28.320  1.00 83.34           N
ATOM   2871  CA  GLY A 194      10.759   6.327  28.172  1.00 83.34           C
ATOM   2872  C   GLY A 194      11.171   6.479  26.706  1.00 83.34           C
ATOM   2873  O   GLY A 194      12.113   7.206  26.395  1.00 83.34           O
ATOM   2874 1HA  GLY A 194      10.396   7.282  28.552  1.00 83.34           H
ATOM   2875 2HA  GLY A 194      11.627   6.054  28.771  1.00 83.34           H
ATOM   2876  HN  GLY A 194       8.794   5.674  28.398  1.00 83.34           H
ATOM   2877  N   ILE A 195      10.445   5.781  25.845  1.00 81.34           N
ATOM   2878  CA  ILE A 195      10.692   5.868  24.416  1.00 81.34           C
ATOM   2879  C   ILE A 195       9.521   6.587  23.743  1.00 81.34           C
ATOM   2880  O   ILE A 195       8.365   6.213  23.937  1.00 81.34           O
ATOM   2881  HA  ILE A 195      11.592   6.468  24.275  1.00 81.34           H
ATOM   2882  CB  ILE A 195      10.978   4.481  23.836  1.00 81.34           C
ATOM   2883  HB  ILE A 195      10.112   3.846  24.027  1.00 81.34           H
ATOM   2884  CG1 ILE A 195      12.176   3.833  24.531  1.00 81.34           C
ATOM   2885 1HG1 ILE A 195      13.064   4.447  24.382  1.00 81.34           H
ATOM   2886 2HG1 ILE A 195      11.997   3.787  25.606  1.00 81.34           H
ATOM   2887  CG2 ILE A 195      11.162   4.548  22.319  1.00 81.34           C
ATOM   2888 1HG2 ILE A 195      10.254   4.939  21.859  1.00 81.34           H
ATOM   2889 2HG2 ILE A 195      12.000   5.205  22.083  1.00 81.34           H
ATOM   2890 3HG2 ILE A 195      11.364   3.549  21.933  1.00 81.34           H
ATOM   2891  CD1 ILE A 195      12.428   2.424  23.990  1.00 81.34           C
ATOM   2892 1HD1 ILE A 195      11.547   1.806  24.163  1.00 81.34           H
ATOM   2893 2HD1 ILE A 195      12.630   2.477  22.920  1.00 81.34           H
ATOM   2894 3HD1 ILE A 195      13.285   1.986  24.501  1.00 81.34           H
ATOM   2895  HN  ILE A 195       9.702   5.167  26.109  1.00 81.34           H
ATOM   2896  N   ALA A 196       9.860   7.605  22.967  1.00 91.78           N
ATOM   2897  CA  ALA A 196       8.864   8.308  22.177  1.00 91.78           C
ATOM   2898  C   ALA A 196       8.531   7.484  20.932  1.00 91.78           C
ATOM   2899  O   ALA A 196       9.427   7.076  20.195  1.00 91.78           O
ATOM   2900  HA  ALA A 196       7.966   8.408  22.787  1.00 91.78           H
ATOM   2901  CB  ALA A 196       9.381   9.706  21.829  1.00 91.78           C
ATOM   2902 1HB  ALA A 196       9.574  10.261  22.747  1.00 91.78           H
ATOM   2903 2HB  ALA A 196      10.304   9.620  21.256  1.00 91.78           H
ATOM   2904 3HB  ALA A 196       8.633  10.233  21.237  1.00 91.78           H
ATOM   2905  HN  ALA A 196      10.794   7.950  22.873  1.00 91.78           H
ATOM   2906  N   ILE A 197       7.239   7.262  20.736  1.00 87.83           N
ATOM   2907  CA  ILE A 197       6.773   6.547  19.560  1.00 87.83           C
ATOM   2908  C   ILE A 197       5.693   7.375  18.860  1.00 87.83           C
ATOM   2909  O   ILE A 197       4.889   8.035  19.516  1.00 87.83           O
ATOM   2910  HA  ILE A 197       7.621   6.442  18.884  1.00 87.83           H
ATOM   2911  CB  ILE A 197       6.317   5.136  19.937  1.00 87.83           C
ATOM   2912  HB  ILE A 197       5.939   4.648  19.039  1.00 87.83           H
ATOM   2913  CG1 ILE A 197       5.167   5.182  20.945  1.00 87.83           C
ATOM   2914 1HG1 ILE A 197       5.531   5.557  21.901  1.00 87.83           H
ATOM   2915 2HG1 ILE A 197       4.403   5.879  20.599  1.00 87.83           H
ATOM   2916  CG2 ILE A 197       7.492   4.298  20.446  1.00 87.83           C
ATOM   2917 1HG2 ILE A 197       8.250   4.224  19.666  1.00 87.83           H
ATOM   2918 2HG2 ILE A 197       7.922   4.773  21.327  1.00 87.83           H
ATOM   2919 3HG2 ILE A 197       7.140   3.300  20.707  1.00 87.83           H
ATOM   2920  CD1 ILE A 197       4.550   3.795  21.137  1.00 87.83           C
ATOM   2921 1HD1 ILE A 197       4.164   3.434  20.183  1.00 87.83           H
ATOM   2922 2HD1 ILE A 197       5.310   3.107  21.505  1.00 87.83           H
ATOM   2923 3HD1 ILE A 197       3.735   3.857  21.858  1.00 87.83           H
ATOM   2924  HN  ILE A 197       6.519   7.561  21.362  1.00 87.83           H
ATOM   2925  N   CYS A 198       5.712   7.314  17.536  1.00 93.15           N
ATOM   2926  CA  CYS A 198       4.628   7.873  16.746  1.00 93.15           C
ATOM   2927  C   CYS A 198       3.592   6.773  16.505  1.00 93.15           C
ATOM   2928  O   CYS A 198       3.876   5.786  15.829  1.00 93.15           O
ATOM   2929  HA  CYS A 198       4.200   8.686  17.333  1.00 93.15           H
ATOM   2930  CB  CYS A 198       5.136   8.476  15.435  1.00 93.15           C
ATOM   2931 1HB  CYS A 198       5.722   9.371  15.640  1.00 93.15           H
ATOM   2932 2HB  CYS A 198       5.798   7.770  14.933  1.00 93.15           H
ATOM   2933  SG  CYS A 198       3.724   8.889  14.347  1.00 93.15           S
ATOM   2934  HN  CYS A 198       6.448   6.893  17.006  1.00 93.15           H
ATOM   2935  N   THR A 199       2.412   6.981  17.072  1.00 91.16           N
ATOM   2936  CA  THR A 199       1.334   6.018  16.929  1.00 91.16           C
ATOM   2937  C   THR A 199      -0.017   6.735  16.870  1.00 91.16           C
ATOM   2938  O   THR A 199      -0.109   7.920  17.186  1.00 91.16           O
ATOM   2939  HA  THR A 199       1.461   5.498  15.980  1.00 91.16           H
ATOM   2940  CB  THR A 199       1.439   5.015  18.080  1.00 91.16           C
ATOM   2941  HB  THR A 199       2.470   4.686  18.216  1.00 91.16           H
ATOM   2942  OG1 THR A 199       0.507   3.993  17.737  1.00 91.16           O
ATOM   2943  HG1 THR A 199       0.689   3.170  18.274  1.00 91.16           H
ATOM   2944  CG2 THR A 199       0.905   5.579  19.399  1.00 91.16           C
ATOM   2945 1HG2 THR A 199      -0.145   5.845  19.281  1.00 91.16           H
ATOM   2946 2HG2 THR A 199       1.477   6.466  19.673  1.00 91.16           H
ATOM   2947 3HG2 THR A 199       1.004   4.827  20.181  1.00 91.16           H
ATOM   2948  HN  THR A 199       2.189   7.787  17.619  1.00 91.16           H
ATOM   2949  N   MET A 200      -1.031   5.986  16.464  1.00 89.87           N
ATOM   2950  CA  MET A 200      -2.403   6.444  16.603  1.00 89.87           C
ATOM   2951  C   MET A 200      -2.941   6.147  18.004  1.00 89.87           C
ATOM   2952  O   MET A 200      -2.733   5.057  18.534  1.00 89.87           O
ATOM   2953  HA  MET A 200      -2.370   7.522  16.440  1.00 89.87           H
ATOM   2954  CB  MET A 200      -3.282   5.750  15.560  1.00 89.87           C
ATOM   2955 1HB  MET A 200      -3.184   4.669  15.659  1.00 89.87           H
ATOM   2956 2HB  MET A 200      -4.329   5.993  15.742  1.00 89.87           H
ATOM   2957  CG  MET A 200      -2.892   6.176  14.143  1.00 89.87           C
ATOM   2958 1HG  MET A 200      -2.891   7.264  14.069  1.00 89.87           H
ATOM   2959 2HG  MET A 200      -1.880   5.840  13.919  1.00 89.87           H
ATOM   2960  SD  MET A 200      -4.038   5.486  12.962  1.00 89.87           S
ATOM   2961  CE  MET A 200      -5.507   6.410  13.379  1.00 89.87           C
ATOM   2962 1HE  MET A 200      -5.774   6.219  14.419  1.00 89.87           H
ATOM   2963 2HE  MET A 200      -5.318   7.475  13.243  1.00 89.87           H
ATOM   2964 3HE  MET A 200      -6.327   6.101  12.731  1.00 89.87           H
ATOM   2965  HN  MET A 200      -0.928   5.083  16.047  1.00 89.87           H
ATOM   2966  N   VAL A 201      -3.622   7.137  18.564  1.00 92.12           N
ATOM   2967  CA  VAL A 201      -4.313   6.948  19.828  1.00 92.12           C
ATOM   2968  C   VAL A 201      -5.775   7.372  19.673  1.00 92.12           C
ATOM   2969  O   VAL A 201      -6.059   8.512  19.307  1.00 92.12           O
ATOM   2970  HA  VAL A 201      -4.279   5.885  20.066  1.00 92.12           H
ATOM   2971  CB  VAL A 201      -3.585   7.706  20.940  1.00 92.12           C
ATOM   2972  HB  VAL A 201      -3.637   8.770  20.710  1.00 92.12           H
ATOM   2973  CG1 VAL A 201      -4.266   7.483  22.292  1.00 92.12           C
ATOM   2974 1HG1 VAL A 201      -5.295   7.838  22.243  1.00 92.12           H
ATOM   2975 2HG1 VAL A 201      -4.260   6.420  22.531  1.00 92.12           H
ATOM   2976 3HG1 VAL A 201      -3.728   8.033  23.064  1.00 92.12           H
ATOM   2977  CG2 VAL A 201      -2.108   7.309  20.998  1.00 92.12           C
ATOM   2978 1HG2 VAL A 201      -2.027   6.240  21.193  1.00 92.12           H
ATOM   2979 2HG2 VAL A 201      -1.632   7.542  20.046  1.00 92.12           H
ATOM   2980 3HG2 VAL A 201      -1.615   7.862  21.797  1.00 92.12           H
ATOM   2981  HN  VAL A 201      -3.706   8.052  18.169  1.00 92.12           H
ATOM   2982  N   TYR A 202      -6.664   6.433  19.961  1.00 92.20           N
ATOM   2983  CA  TYR A 202      -8.080   6.642  19.715  1.00 92.20           C
ATOM   2984  C   TYR A 202      -8.786   7.153  20.973  1.00 92.20           C
ATOM   2985  O   TYR A 202      -8.471   6.726  22.082  1.00 92.20           O
ATOM   2986  HA  TYR A 202      -8.178   7.387  18.925  1.00 92.20           H
ATOM   2987  CB  TYR A 202      -8.652   5.272  19.345  1.00 92.20           C
ATOM   2988 1HB  TYR A 202      -8.449   4.574  20.158  1.00 92.20           H
ATOM   2989 2HB  TYR A 202      -9.735   5.353  19.258  1.00 92.20           H
ATOM   2990  CG  TYR A 202      -8.091   4.694  18.044  1.00 92.20           C
ATOM   2991  CD1 TYR A 202      -8.669   5.027  16.836  1.00 92.20           C
ATOM   2992  HD1 TYR A 202      -9.525   5.701  16.809  1.00 92.20           H
ATOM   2993  CD2 TYR A 202      -7.007   3.840  18.079  1.00 92.20           C
ATOM   2994  HD2 TYR A 202      -6.551   3.578  19.033  1.00 92.20           H
ATOM   2995  CE1 TYR A 202      -8.141   4.483  15.612  1.00 92.20           C
ATOM   2996  HE1 TYR A 202      -8.588   4.738  14.651  1.00 92.20           H
ATOM   2997  CE2 TYR A 202      -6.480   3.297  16.854  1.00 92.20           C
ATOM   2998  HE2 TYR A 202      -5.624   2.621  16.868  1.00 92.20           H
ATOM   2999  CZ  TYR A 202      -7.073   3.645  15.681  1.00 92.20           C
ATOM   3000  OH  TYR A 202      -6.574   3.131  14.525  1.00 92.20           O
ATOM   3001  HH  TYR A 202      -7.111   3.457  13.746  1.00 92.20           H
ATOM   3002  HN  TYR A 202      -6.430   5.543  20.354  1.00 92.20           H
ATOM   3003  N   PRO A 203      -9.748   8.074  20.824  1.00 86.54           N
ATOM   3004  CA  PRO A 203     -10.477   8.597  21.982  1.00 86.54           C
ATOM   3005  C   PRO A 203     -11.070   7.491  22.839  1.00 86.54           C
ATOM   3006  O   PRO A 203     -11.507   6.465  22.319  1.00 86.54           O
ATOM   3007  HA  PRO A 203      -9.795   9.134  22.642  1.00 86.54           H
ATOM   3008  CB  PRO A 203     -11.563   9.477  21.360  1.00 86.54           C
ATOM   3009 1HB  PRO A 203     -12.486   8.921  21.197  1.00 86.54           H
ATOM   3010 2HB  PRO A 203     -11.810  10.323  22.002  1.00 86.54           H
ATOM   3011  CG  PRO A 203     -10.939   9.931  20.046  1.00 86.54           C
ATOM   3012 1HG  PRO A 203     -11.693  10.266  19.334  1.00 86.54           H
ATOM   3013 2HG  PRO A 203     -10.259  10.771  20.189  1.00 86.54           H
ATOM   3014  CD  PRO A 203     -10.213   8.685  19.566  1.00 86.54           C
ATOM   3015 1HD  PRO A 203     -10.877   8.016  19.017  1.00 86.54           H
ATOM   3016 2HD  PRO A 203      -9.388   8.929  18.897  1.00 86.54           H
ATOM   3017  N   SER A 204     -11.069   7.730  24.142  1.00 77.66           N
ATOM   3018  CA  SER A 204     -11.323   6.666  25.099  1.00 77.66           C
ATOM   3019  C   SER A 204     -12.727   6.097  24.889  1.00 77.66           C
ATOM   3020  O   SER A 204     -12.928   4.885  24.962  1.00 77.66           O
ATOM   3021  HA  SER A 204     -10.568   5.907  24.893  1.00 77.66           H
ATOM   3022  CB  SER A 204     -11.162   7.167  26.535  1.00 77.66           C
ATOM   3023 1HB  SER A 204     -11.461   6.381  27.229  1.00 77.66           H
ATOM   3024 2HB  SER A 204     -10.111   7.380  26.730  1.00 77.66           H
ATOM   3025  OG  SER A 204     -11.937   8.337  26.782  1.00 77.66           O
ATOM   3026  HG  SER A 204     -12.889   8.086  26.958  1.00 77.66           H
ATOM   3027  HN  SER A 204     -10.900   8.629  24.545  1.00 77.66           H
ATOM   3028  N   ASP A 205     -13.664   6.998  24.631  1.00 72.31           N
ATOM   3029  CA  ASP A 205     -15.071   6.692  24.827  1.00 72.31           C
ATOM   3030  C   ASP A 205     -15.503   5.628  23.817  1.00 72.31           C
ATOM   3031  O   ASP A 205     -16.246   4.709  24.158  1.00 72.31           O
ATOM   3032  HA  ASP A 205     -15.147   6.345  25.858  1.00 72.31           H
ATOM   3033  CB  ASP A 205     -15.940   7.933  24.608  1.00 72.31           C
ATOM   3034 1HB  ASP A 205     -15.747   8.346  23.618  1.00 72.31           H
ATOM   3035 2HB  ASP A 205     -16.993   7.653  24.637  1.00 72.31           H
ATOM   3036  CG  ASP A 205     -15.659   8.994  25.673  1.00 72.31           C
ATOM   3037  OD1 ASP A 205     -14.903   8.668  26.614  1.00 72.31           O
ATOM   3038  OD2 ASP A 205     -16.206  10.108  25.523  1.00 72.31           O
ATOM   3039  HN  ASP A 205     -13.475   7.921  24.295  1.00 72.31           H
ATOM   3040  N   GLU A 206     -15.018   5.787  22.594  1.00 75.28           N
ATOM   3041  CA  GLU A 206     -15.392   4.885  21.518  1.00 75.28           C
ATOM   3042  C   GLU A 206     -14.142   4.298  20.859  1.00 75.28           C
ATOM   3043  O   GLU A 206     -14.166   3.939  19.683  1.00 75.28           O
ATOM   3044  HA  GLU A 206     -15.967   4.090  21.993  1.00 75.28           H
ATOM   3045  CB  GLU A 206     -16.272   5.595  20.488  1.00 75.28           C
ATOM   3046 1HB  GLU A 206     -15.770   6.495  20.134  1.00 75.28           H
ATOM   3047 2HB  GLU A 206     -16.532   4.903  19.687  1.00 75.28           H
ATOM   3048  CG  GLU A 206     -17.594   6.045  21.114  1.00 75.28           C
ATOM   3049 1HG  GLU A 206     -17.827   5.415  21.973  1.00 75.28           H
ATOM   3050 2HG  GLU A 206     -17.496   7.065  21.484  1.00 75.28           H
ATOM   3051  CD  GLU A 206     -18.735   5.972  20.097  1.00 75.28           C
ATOM   3052  OE1 GLU A 206     -19.776   5.380  20.454  1.00 75.28           O
ATOM   3053  OE2 GLU A 206     -18.540   6.511  18.986  1.00 75.28           O
ATOM   3054  HN  GLU A 206     -14.383   6.514  22.335  1.00 75.28           H
ATOM   3055  N   SER A 207     -13.079   4.219  21.646  1.00 88.02           N
ATOM   3056  CA  SER A 207     -11.777   3.859  21.111  1.00 88.02           C
ATOM   3057  C   SER A 207     -11.880   2.557  20.315  1.00 88.02           C
ATOM   3058  O   SER A 207     -11.369   2.465  19.200  1.00 88.02           O
ATOM   3059  HA  SER A 207     -11.494   4.685  20.459  1.00 88.02           H
ATOM   3060  CB  SER A 207     -10.742   3.716  22.229  1.00 88.02           C
ATOM   3061 1HB  SER A 207      -9.809   3.335  21.814  1.00 88.02           H
ATOM   3062 2HB  SER A 207     -10.525   4.698  22.651  1.00 88.02           H
ATOM   3063  OG  SER A 207     -11.191   2.845  23.264  1.00 88.02           O
ATOM   3064  HG  SER A 207     -11.533   3.379  24.037  1.00 88.02           H
ATOM   3065  HN  SER A 207     -13.097   4.396  22.630  1.00 88.02           H
ATOM   3066  N   THR A 208     -12.545   1.582  20.918  1.00 87.85           N
ATOM   3067  CA  THR A 208     -12.618   0.253  20.335  1.00 87.85           C
ATOM   3068  C   THR A 208     -13.352   0.299  18.994  1.00 87.85           C
ATOM   3069  O   THR A 208     -12.890  -0.276  18.009  1.00 87.85           O
ATOM   3070  HA  THR A 208     -11.604  -0.090  20.133  1.00 87.85           H
ATOM   3071  CB  THR A 208     -13.278  -0.675  21.357  1.00 87.85           C
ATOM   3072  HB  THR A 208     -14.333  -0.433  21.479  1.00 87.85           H
ATOM   3073  OG1 THR A 208     -12.475  -0.532  22.525  1.00 87.85           O
ATOM   3074  HG1 THR A 208     -11.529  -0.785  22.323  1.00 87.85           H
ATOM   3075  CG2 THR A 208     -13.133  -2.152  20.984  1.00 87.85           C
ATOM   3076 1HG2 THR A 208     -12.076  -2.411  20.929  1.00 87.85           H
ATOM   3077 2HG2 THR A 208     -13.603  -2.330  20.017  1.00 87.85           H
ATOM   3078 3HG2 THR A 208     -13.619  -2.767  21.742  1.00 87.85           H
ATOM   3079  HN  THR A 208     -13.027   1.690  21.788  1.00 87.85           H
ATOM   3080  N   LYS A 209     -14.483   0.989  18.997  1.00 83.49           N
ATOM   3081  CA  LYS A 209     -15.310   1.078  17.805  1.00 83.49           C
ATOM   3082  C   LYS A 209     -14.502   1.723  16.677  1.00 83.49           C
ATOM   3083  O   LYS A 209     -14.518   1.243  15.545  1.00 83.49           O
ATOM   3084  HA  LYS A 209     -15.565   0.060  17.508  1.00 83.49           H
ATOM   3085  CB  LYS A 209     -16.621   1.802  18.115  1.00 83.49           C
ATOM   3086 1HB  LYS A 209     -16.409   2.761  18.588  1.00 83.49           H
ATOM   3087 2HB  LYS A 209     -17.151   2.016  17.187  1.00 83.49           H
ATOM   3088  CG  LYS A 209     -17.509   0.960  19.033  1.00 83.49           C
ATOM   3089 1HG  LYS A 209     -17.661  -0.026  18.594  1.00 83.49           H
ATOM   3090 2HG  LYS A 209     -17.009   0.809  19.990  1.00 83.49           H
ATOM   3091  CD  LYS A 209     -18.862   1.637  19.260  1.00 83.49           C
ATOM   3092 1HD  LYS A 209     -18.709   2.680  19.538  1.00 83.49           H
ATOM   3093 2HD  LYS A 209     -19.433   1.636  18.332  1.00 83.49           H
ATOM   3094  CE  LYS A 209     -19.656   0.923  20.355  1.00 83.49           C
ATOM   3095 1HE  LYS A 209     -20.010  -0.040  19.987  1.00 83.49           H
ATOM   3096 2HE  LYS A 209     -19.009   0.719  21.208  1.00 83.49           H
ATOM   3097  NZ  LYS A 209     -20.807   1.749  20.784  1.00 83.49           N
ATOM   3098 1HZ  LYS A 209     -21.332   1.254  21.496  1.00 83.49           H
ATOM   3099 2HZ  LYS A 209     -20.469   2.627  21.163  1.00 83.49           H
ATOM   3100 3HZ  LYS A 209     -21.406   1.933  19.988  1.00 83.49           H
ATOM   3101  HN  LYS A 209     -14.836   1.480  19.793  1.00 83.49           H
ATOM   3102  N   LEU A 210     -13.816   2.801  17.026  1.00 89.98           N
ATOM   3103  CA  LEU A 210     -13.128   3.605  16.030  1.00 89.98           C
ATOM   3104  C   LEU A 210     -12.022   2.770  15.381  1.00 89.98           C
ATOM   3105  O   LEU A 210     -11.917   2.716  14.157  1.00 89.98           O
ATOM   3106  HA  LEU A 210     -13.856   3.869  15.263  1.00 89.98           H
ATOM   3107  CB  LEU A 210     -12.628   4.912  16.649  1.00 89.98           C
ATOM   3108 1HB  LEU A 210     -13.459   5.382  17.176  1.00 89.98           H
ATOM   3109 2HB  LEU A 210     -11.872   4.672  17.395  1.00 89.98           H
ATOM   3110  CG  LEU A 210     -12.037   5.933  15.674  1.00 89.98           C
ATOM   3111  HG  LEU A 210     -11.218   5.455  15.135  1.00 89.98           H
ATOM   3112  CD1 LEU A 210     -13.073   6.362  14.633  1.00 89.98           C
ATOM   3113 1HD1 LEU A 210     -13.404   5.490  14.069  1.00 89.98           H
ATOM   3114 2HD1 LEU A 210     -13.928   6.814  15.136  1.00 89.98           H
ATOM   3115 3HD1 LEU A 210     -12.626   7.087  13.953  1.00 89.98           H
ATOM   3116  CD2 LEU A 210     -11.448   7.129  16.423  1.00 89.98           C
ATOM   3117 1HD2 LEU A 210     -12.231   7.615  17.005  1.00 89.98           H
ATOM   3118 2HD2 LEU A 210     -10.658   6.786  17.092  1.00 89.98           H
ATOM   3119 3HD2 LEU A 210     -11.034   7.839  15.707  1.00 89.98           H
ATOM   3120  HN  LEU A 210     -13.725   3.126  17.967  1.00 89.98           H
ATOM   3121  N   LYS A 211     -11.226   2.139  16.231  1.00 94.16           N
ATOM   3122  CA  LYS A 211     -10.130   1.311  15.756  1.00 94.16           C
ATOM   3123  C   LYS A 211     -10.679   0.233  14.820  1.00 94.16           C
ATOM   3124  O   LYS A 211     -10.171   0.047  13.716  1.00 94.16           O
ATOM   3125  HA  LYS A 211      -9.459   1.954  15.186  1.00 94.16           H
ATOM   3126  CB  LYS A 211      -9.329   0.754  16.935  1.00 94.16           C
ATOM   3127 1HB  LYS A 211      -8.923   1.575  17.525  1.00 94.16           H
ATOM   3128 2HB  LYS A 211      -9.989   0.186  17.591  1.00 94.16           H
ATOM   3129  CG  LYS A 211      -8.190  -0.144  16.448  1.00 94.16           C
ATOM   3130 1HG  LYS A 211      -8.600  -1.061  16.025  1.00 94.16           H
ATOM   3131 2HG  LYS A 211      -7.642   0.358  15.650  1.00 94.16           H
ATOM   3132  CD  LYS A 211      -7.234  -0.486  17.593  1.00 94.16           C
ATOM   3133 1HD  LYS A 211      -6.852   0.432  18.039  1.00 94.16           H
ATOM   3134 2HD  LYS A 211      -7.775  -1.019  18.375  1.00 94.16           H
ATOM   3135  CE  LYS A 211      -6.068  -1.343  17.096  1.00 94.16           C
ATOM   3136 1HE  LYS A 211      -6.435  -2.319  16.779  1.00 94.16           H
ATOM   3137 2HE  LYS A 211      -5.612  -0.876  16.223  1.00 94.16           H
ATOM   3138  NZ  LYS A 211      -5.056  -1.509  18.163  1.00 94.16           N
ATOM   3139 1HZ  LYS A 211      -4.296  -2.086  17.820  1.00 94.16           H
ATOM   3140 2HZ  LYS A 211      -4.696  -0.601  18.432  1.00 94.16           H
ATOM   3141 3HZ  LYS A 211      -5.483  -1.956  18.967  1.00 94.16           H
ATOM   3142  HN  LYS A 211     -11.319   2.186  17.226  1.00 94.16           H
ATOM   3143  N   SER A 212     -11.710  -0.450  15.297  1.00 91.79           N
ATOM   3144  CA  SER A 212     -12.279  -1.562  14.555  1.00 91.79           C
ATOM   3145  C   SER A 212     -12.774  -1.080  13.189  1.00 91.79           C
ATOM   3146  O   SER A 212     -12.576  -1.755  12.180  1.00 91.79           O
ATOM   3147  HA  SER A 212     -11.465  -2.276  14.436  1.00 91.79           H
ATOM   3148  CB  SER A 212     -13.422  -2.216  15.333  1.00 91.79           C
ATOM   3149 1HB  SER A 212     -14.196  -1.475  15.532  1.00 91.79           H
ATOM   3150 2HB  SER A 212     -13.877  -2.996  14.722  1.00 91.79           H
ATOM   3151  OG  SER A 212     -12.976  -2.778  16.564  1.00 91.79           O
ATOM   3152  HG  SER A 212     -13.006  -2.087  17.286  1.00 91.79           H
ATOM   3153  HN  SER A 212     -12.154  -0.254  16.172  1.00 91.79           H
ATOM   3154  N   ALA A 213     -13.408   0.083  13.202  1.00 94.78           N
ATOM   3155  CA  ALA A 213     -13.962   0.647  11.982  1.00 94.78           C
ATOM   3156  C   ALA A 213     -12.823   0.974  11.014  1.00 94.78           C
ATOM   3157  O   ALA A 213     -12.903   0.661   9.827  1.00 94.78           O
ATOM   3158  HA  ALA A 213     -14.606  -0.107  11.530  1.00 94.78           H
ATOM   3159  CB  ALA A 213     -14.806   1.876  12.325  1.00 94.78           C
ATOM   3160 1HB  ALA A 213     -15.618   1.584  12.991  1.00 94.78           H
ATOM   3161 2HB  ALA A 213     -14.181   2.620  12.818  1.00 94.78           H
ATOM   3162 3HB  ALA A 213     -15.221   2.298  11.410  1.00 94.78           H
ATOM   3163  HN  ALA A 213     -13.546   0.636  14.023  1.00 94.78           H
ATOM   3164  N   VAL A 214     -11.788   1.599  11.557  1.00 93.28           N
ATOM   3165  CA  VAL A 214     -10.667   2.037  10.743  1.00 93.28           C
ATOM   3166  C   VAL A 214     -10.012   0.820  10.087  1.00 93.28           C
ATOM   3167  O   VAL A 214      -9.693   0.847   8.900  1.00 93.28           O
ATOM   3168  HA  VAL A 214     -11.062   2.687   9.962  1.00 93.28           H
ATOM   3169  CB  VAL A 214      -9.693   2.856  11.592  1.00 93.28           C
ATOM   3170  HB  VAL A 214      -9.476   2.286  12.496  1.00 93.28           H
ATOM   3171  CG1 VAL A 214      -8.374   3.079  10.850  1.00 93.28           C
ATOM   3172 1HG1 VAL A 214      -7.916   2.116  10.623  1.00 93.28           H
ATOM   3173 2HG1 VAL A 214      -8.566   3.618   9.922  1.00 93.28           H
ATOM   3174 3HG1 VAL A 214      -7.699   3.664  11.476  1.00 93.28           H
ATOM   3175  CG2 VAL A 214     -10.317   4.187  12.014  1.00 93.28           C
ATOM   3176 1HG2 VAL A 214     -10.577   4.764  11.126  1.00 93.28           H
ATOM   3177 2HG2 VAL A 214     -11.217   3.997  12.600  1.00 93.28           H
ATOM   3178 3HG2 VAL A 214      -9.603   4.749  12.616  1.00 93.28           H
ATOM   3179  HN  VAL A 214     -11.709   1.806  12.532  1.00 93.28           H
ATOM   3180  N   LEU A 215      -9.832  -0.219  10.890  1.00 93.00           N
ATOM   3181  CA  LEU A 215      -9.146  -1.413  10.425  1.00 93.00           C
ATOM   3182  C   LEU A 215     -10.017  -2.125   9.388  1.00 93.00           C
ATOM   3183  O   LEU A 215      -9.521  -2.566   8.352  1.00 93.00           O
ATOM   3184  HA  LEU A 215      -8.224  -1.092   9.940  1.00 93.00           H
ATOM   3185  CB  LEU A 215      -8.751  -2.298  11.608  1.00 93.00           C
ATOM   3186 1HB  LEU A 215      -9.633  -2.459  12.228  1.00 93.00           H
ATOM   3187 2HB  LEU A 215      -8.451  -3.273  11.223  1.00 93.00           H
ATOM   3188  CG  LEU A 215      -7.627  -1.765  12.499  1.00 93.00           C
ATOM   3189  HG  LEU A 215      -7.959  -0.827  12.943  1.00 93.00           H
ATOM   3190  CD1 LEU A 215      -7.333  -2.731  13.649  1.00 93.00           C
ATOM   3191 1HD1 LEU A 215      -8.230  -2.857  14.255  1.00 93.00           H
ATOM   3192 2HD1 LEU A 215      -7.030  -3.696  13.244  1.00 93.00           H
ATOM   3193 3HD1 LEU A 215      -6.531  -2.327  14.266  1.00 93.00           H
ATOM   3194  CD2 LEU A 215      -6.375  -1.456  11.676  1.00 93.00           C
ATOM   3195 1HD2 LEU A 215      -6.029  -2.366  11.185  1.00 93.00           H
ATOM   3196 2HD2 LEU A 215      -6.611  -0.704  10.923  1.00 93.00           H
ATOM   3197 3HD2 LEU A 215      -5.591  -1.079  12.334  1.00 93.00           H
ATOM   3198  HN  LEU A 215     -10.143  -0.253  11.839  1.00 93.00           H
ATOM   3199  N   THR A 216     -11.301  -2.216   9.703  1.00 92.23           N
ATOM   3200  CA  THR A 216     -12.240  -2.896   8.827  1.00 92.23           C
ATOM   3201  C   THR A 216     -12.251  -2.241   7.445  1.00 92.23           C
ATOM   3202  O   THR A 216     -12.230  -2.930   6.427  1.00 92.23           O
ATOM   3203  HA  THR A 216     -11.901  -3.923   8.691  1.00 92.23           H
ATOM   3204  CB  THR A 216     -13.609  -2.897   9.511  1.00 92.23           C
ATOM   3205  HB  THR A 216     -13.972  -1.879   9.655  1.00 92.23           H
ATOM   3206  OG1 THR A 216     -13.402  -3.651  10.702  1.00 92.23           O
ATOM   3207  HG1 THR A 216     -13.303  -3.035  11.484  1.00 92.23           H
ATOM   3208  CG2 THR A 216     -14.651  -3.705   8.735  1.00 92.23           C
ATOM   3209 1HG2 THR A 216     -14.318  -4.739   8.649  1.00 92.23           H
ATOM   3210 2HG2 THR A 216     -14.773  -3.279   7.739  1.00 92.23           H
ATOM   3211 3HG2 THR A 216     -15.603  -3.672   9.263  1.00 92.23           H
ATOM   3212  HN  THR A 216     -11.701  -1.835  10.537  1.00 92.23           H
ATOM   3213  N   LEU A 217     -12.285  -0.916   7.454  1.00 89.26           N
ATOM   3214  CA  LEU A 217     -12.313  -0.160   6.213  1.00 89.26           C
ATOM   3215  C   LEU A 217     -11.042  -0.454   5.413  1.00 89.26           C
ATOM   3216  O   LEU A 217     -11.090  -0.585   4.191  1.00 89.26           O
ATOM   3217  HA  LEU A 217     -13.171  -0.508   5.638  1.00 89.26           H
ATOM   3218  CB  LEU A 217     -12.531   1.327   6.497  1.00 89.26           C
ATOM   3219 1HB  LEU A 217     -13.388   1.428   7.164  1.00 89.26           H
ATOM   3220 2HB  LEU A 217     -11.662   1.705   7.035  1.00 89.26           H
ATOM   3221  CG  LEU A 217     -12.765   2.216   5.274  1.00 89.26           C
ATOM   3222  HG  LEU A 217     -11.954   2.043   4.566  1.00 89.26           H
ATOM   3223  CD1 LEU A 217     -14.070   1.844   4.567  1.00 89.26           C
ATOM   3224 1HD1 LEU A 217     -14.023   0.806   4.240  1.00 89.26           H
ATOM   3225 2HD1 LEU A 217     -14.905   1.971   5.256  1.00 89.26           H
ATOM   3226 3HD1 LEU A 217     -14.211   2.492   3.701  1.00 89.26           H
ATOM   3227  CD2 LEU A 217     -12.722   3.697   5.656  1.00 89.26           C
ATOM   3228 1HD2 LEU A 217     -13.498   3.905   6.393  1.00 89.26           H
ATOM   3229 2HD2 LEU A 217     -11.746   3.935   6.080  1.00 89.26           H
ATOM   3230 3HD2 LEU A 217     -12.891   4.307   4.768  1.00 89.26           H
ATOM   3231  HN  LEU A 217     -12.293  -0.362   8.286  1.00 89.26           H
ATOM   3232  N   LYS A 218      -9.936  -0.549   6.135  1.00 87.05           N
ATOM   3233  CA  LYS A 218      -8.648  -0.782   5.504  1.00 87.05           C
ATOM   3234  C   LYS A 218      -8.666  -2.142   4.804  1.00 87.05           C
ATOM   3235  O   LYS A 218      -8.194  -2.270   3.675  1.00 87.05           O
ATOM   3236  HA  LYS A 218      -8.509  -0.007   4.750  1.00 87.05           H
ATOM   3237  CB  LYS A 218      -7.516  -0.630   6.523  1.00 87.05           C
ATOM   3238 1HB  LYS A 218      -7.640   0.303   7.073  1.00 87.05           H
ATOM   3239 2HB  LYS A 218      -7.567  -1.439   7.251  1.00 87.05           H
ATOM   3240  CG  LYS A 218      -6.151  -0.643   5.832  1.00 87.05           C
ATOM   3241 1HG  LYS A 218      -6.045  -1.556   5.246  1.00 87.05           H
ATOM   3242 2HG  LYS A 218      -6.084   0.193   5.136  1.00 87.05           H
ATOM   3243  CD  LYS A 218      -5.018  -0.554   6.856  1.00 87.05           C
ATOM   3244 1HD  LYS A 218      -5.091   0.385   7.404  1.00 87.05           H
ATOM   3245 2HD  LYS A 218      -5.118  -1.358   7.585  1.00 87.05           H
ATOM   3246  CE  LYS A 218      -3.652  -0.646   6.172  1.00 87.05           C
ATOM   3247 1HE  LYS A 218      -3.624  -1.518   5.519  1.00 87.05           H
ATOM   3248 2HE  LYS A 218      -3.495   0.230   5.541  1.00 87.05           H
ATOM   3249  NZ  LYS A 218      -2.573  -0.738   7.180  1.00 87.05           N
ATOM   3250 1HZ  LYS A 218      -1.701  -0.978   6.720  1.00 87.05           H
ATOM   3251 2HZ  LYS A 218      -2.472   0.155   7.650  1.00 87.05           H
ATOM   3252 3HZ  LYS A 218      -2.805  -1.454   7.859  1.00 87.05           H
ATOM   3253  HN  LYS A 218      -9.909  -0.470   7.132  1.00 87.05           H
ATOM   3254  N   VAL A 219      -9.217  -3.124   5.503  1.00 91.29           N
ATOM   3255  CA  VAL A 219      -9.209  -4.490   5.008  1.00 91.29           C
ATOM   3256  C   VAL A 219     -10.120  -4.589   3.783  1.00 91.29           C
ATOM   3257  O   VAL A 219      -9.753  -5.200   2.780  1.00 91.29           O
ATOM   3258  HA  VAL A 219      -8.188  -4.725   4.707  1.00 91.29           H
ATOM   3259  CB  VAL A 219      -9.607  -5.454   6.128  1.00 91.29           C
ATOM   3260  HB  VAL A 219     -10.541  -5.098   6.561  1.00 91.29           H
ATOM   3261  CG1 VAL A 219      -9.850  -6.861   5.579  1.00 91.29           C
ATOM   3262 1HG1 VAL A 219     -10.653  -6.830   4.843  1.00 91.29           H
ATOM   3263 2HG1 VAL A 219      -8.939  -7.230   5.107  1.00 91.29           H
ATOM   3264 3HG1 VAL A 219     -10.131  -7.526   6.395  1.00 91.29           H
ATOM   3265  CG2 VAL A 219      -8.552  -5.473   7.236  1.00 91.29           C
ATOM   3266 1HG2 VAL A 219      -7.596  -5.793   6.822  1.00 91.29           H
ATOM   3267 2HG2 VAL A 219      -8.449  -4.472   7.656  1.00 91.29           H
ATOM   3268 3HG2 VAL A 219      -8.859  -6.166   8.019  1.00 91.29           H
ATOM   3269  HN  VAL A 219      -9.661  -2.998   6.390  1.00 91.29           H
ATOM   3270  N   ILE A 220     -11.290  -3.979   3.904  1.00 91.78           N
ATOM   3271  CA  ILE A 220     -12.295  -4.074   2.858  1.00 91.78           C
ATOM   3272  C   ILE A 220     -11.755  -3.434   1.578  1.00 91.78           C
ATOM   3273  O   ILE A 220     -11.711  -4.075   0.530  1.00 91.78           O
ATOM   3274  HA  ILE A 220     -12.469  -5.133   2.668  1.00 91.78           H
ATOM   3275  CB  ILE A 220     -13.620  -3.475   3.334  1.00 91.78           C
ATOM   3276  HB  ILE A 220     -13.414  -2.503   3.781  1.00 91.78           H
ATOM   3277  CG1 ILE A 220     -14.257  -4.346   4.418  1.00 91.78           C
ATOM   3278 1HG1 ILE A 220     -14.527  -5.315   3.999  1.00 91.78           H
ATOM   3279 2HG1 ILE A 220     -13.534  -4.531   5.212  1.00 91.78           H
ATOM   3280  CG2 ILE A 220     -14.569  -3.240   2.157  1.00 91.78           C
ATOM   3281 1HG2 ILE A 220     -14.107  -2.550   1.450  1.00 91.78           H
ATOM   3282 2HG2 ILE A 220     -14.772  -4.188   1.658  1.00 91.78           H
ATOM   3283 3HG2 ILE A 220     -15.503  -2.814   2.522  1.00 91.78           H
ATOM   3284  CD1 ILE A 220     -15.502  -3.672   5.001  1.00 91.78           C
ATOM   3285 1HD1 ILE A 220     -15.224  -2.714   5.440  1.00 91.78           H
ATOM   3286 2HD1 ILE A 220     -16.232  -3.511   4.208  1.00 91.78           H
ATOM   3287 3HD1 ILE A 220     -15.935  -4.313   5.769  1.00 91.78           H
ATOM   3288  HN  ILE A 220     -11.554  -3.429   4.696  1.00 91.78           H
ATOM   3289  N   LEU A 221     -11.356  -2.176   1.705  1.00 90.53           N
ATOM   3290  CA  LEU A 221     -10.977  -1.390   0.544  1.00 90.53           C
ATOM   3291  C   LEU A 221      -9.555  -1.765   0.121  1.00 90.53           C
ATOM   3292  O   LEU A 221      -9.183  -1.593  -1.038  1.00 90.53           O
ATOM   3293  HA  LEU A 221     -11.659  -1.654  -0.266  1.00 90.53           H
ATOM   3294  CB  LEU A 221     -11.163   0.103   0.823  1.00 90.53           C
ATOM   3295 1HB  LEU A 221     -10.577   0.362   1.705  1.00 90.53           H
ATOM   3296 2HB  LEU A 221     -10.745   0.663  -0.013  1.00 90.53           H
ATOM   3297  CG  LEU A 221     -12.603   0.570   1.046  1.00 90.53           C
ATOM   3298  HG  LEU A 221     -12.989   0.073   1.935  1.00 90.53           H
ATOM   3299  CD1 LEU A 221     -12.656   2.076   1.310  1.00 90.53           C
ATOM   3300 1HD1 LEU A 221     -12.071   2.310   2.199  1.00 90.53           H
ATOM   3301 2HD1 LEU A 221     -12.244   2.610   0.453  1.00 90.53           H
ATOM   3302 3HD1 LEU A 221     -13.691   2.381   1.464  1.00 90.53           H
ATOM   3303  CD2 LEU A 221     -13.499   0.161  -0.125  1.00 90.53           C
ATOM   3304 1HD2 LEU A 221     -13.123   0.611  -1.044  1.00 90.53           H
ATOM   3305 2HD2 LEU A 221     -13.495  -0.925  -0.224  1.00 90.53           H
ATOM   3306 3HD2 LEU A 221     -14.516   0.505   0.058  1.00 90.53           H
ATOM   3307  HN  LEU A 221     -11.291  -1.696   2.580  1.00 90.53           H
ATOM   3308  N   GLY A 222      -8.800  -2.270   1.086  1.00 89.26           N
ATOM   3309  CA  GLY A 222      -7.376  -2.481   0.887  1.00 89.26           C
ATOM   3310  C   GLY A 222      -7.108  -3.844   0.245  1.00 89.26           C
ATOM   3311  O   GLY A 222      -6.078  -4.038  -0.398  1.00 89.26           O
ATOM   3312 1HA  GLY A 222      -6.972  -1.691   0.254  1.00 89.26           H
ATOM   3313 2HA  GLY A 222      -6.859  -2.418   1.845  1.00 89.26           H
ATOM   3314  HN  GLY A 222      -9.145  -2.533   1.987  1.00 89.26           H
ATOM   3315  N   PHE A 223      -8.052  -4.751   0.443  1.00 81.99           N
ATOM   3316  CA  PHE A 223      -7.856  -6.135   0.045  1.00 81.99           C
ATOM   3317  C   PHE A 223      -9.053  -6.651  -0.755  1.00 81.99           C
ATOM   3318  O   PHE A 223      -8.949  -6.878  -1.959  1.00 81.99           O
ATOM   3319  HA  PHE A 223      -6.963  -6.168  -0.580  1.00 81.99           H
ATOM   3320  CB  PHE A 223      -7.723  -6.956   1.329  1.00 81.99           C
ATOM   3321 1HB  PHE A 223      -6.946  -6.514   1.952  1.00 81.99           H
ATOM   3322 2HB  PHE A 223      -8.656  -6.888   1.889  1.00 81.99           H
ATOM   3323  CG  PHE A 223      -7.392  -8.431   1.094  1.00 81.99           C
ATOM   3324  CD1 PHE A 223      -8.221  -9.398   1.570  1.00 81.99           C
ATOM   3325  HD1 PHE A 223      -9.121  -9.123   2.118  1.00 81.99           H
ATOM   3326  CD2 PHE A 223      -6.268  -8.774   0.409  1.00 81.99           C
ATOM   3327  HD2 PHE A 223      -5.604  -7.999   0.028  1.00 81.99           H
ATOM   3328  CE1 PHE A 223      -7.913 -10.767   1.351  1.00 81.99           C
ATOM   3329  HE1 PHE A 223      -8.577 -11.543   1.733  1.00 81.99           H
ATOM   3330  CE2 PHE A 223      -5.960 -10.143   0.191  1.00 81.99           C
ATOM   3331  HE2 PHE A 223      -5.060 -10.418  -0.358  1.00 81.99           H
ATOM   3332  CZ  PHE A 223      -6.789 -11.111   0.666  1.00 81.99           C
ATOM   3333  HZ  PHE A 223      -6.553 -12.161   0.499  1.00 81.99           H
ATOM   3334  HN  PHE A 223      -8.937  -4.555   0.866  1.00 81.99           H
ATOM   3335  N   PHE A 224     -10.164  -6.821  -0.053  1.00 85.38           N
ATOM   3336  CA  PHE A 224     -11.270  -7.602  -0.580  1.00 85.38           C
ATOM   3337  C   PHE A 224     -11.817  -6.979  -1.866  1.00 85.38           C
ATOM   3338  O   PHE A 224     -11.943  -7.658  -2.884  1.00 85.38           O
ATOM   3339  HA  PHE A 224     -10.889  -8.600  -0.796  1.00 85.38           H
ATOM   3340  CB  PHE A 224     -12.370  -7.594   0.483  1.00 85.38           C
ATOM   3341 1HB  PHE A 224     -12.461  -6.587   0.891  1.00 85.38           H
ATOM   3342 2HB  PHE A 224     -13.322  -7.833   0.009  1.00 85.38           H
ATOM   3343  CG  PHE A 224     -12.131  -8.574   1.634  1.00 85.38           C
ATOM   3344  CD1 PHE A 224     -12.270  -9.911   1.428  1.00 85.38           C
ATOM   3345  HD1 PHE A 224     -12.553 -10.284   0.444  1.00 85.38           H
ATOM   3346  CD2 PHE A 224     -11.778  -8.108   2.862  1.00 85.38           C
ATOM   3347  HD2 PHE A 224     -11.666  -7.037   3.027  1.00 85.38           H
ATOM   3348  CE1 PHE A 224     -12.048 -10.821   2.495  1.00 85.38           C
ATOM   3349  HE1 PHE A 224     -12.160 -11.892   2.331  1.00 85.38           H
ATOM   3350  CE2 PHE A 224     -11.555  -9.018   3.929  1.00 85.38           C
ATOM   3351  HE2 PHE A 224     -11.273  -8.645   4.913  1.00 85.38           H
ATOM   3352  CZ  PHE A 224     -11.695 -10.355   3.723  1.00 85.38           C
ATOM   3353  HZ  PHE A 224     -11.524 -11.053   4.543  1.00 85.38           H
ATOM   3354  HN  PHE A 224     -10.314  -6.438   0.858  1.00 85.38           H
ATOM   3355  N   LEU A 225     -12.126  -5.694  -1.779  1.00 90.45           N
ATOM   3356  CA  LEU A 225     -12.752  -4.997  -2.890  1.00 90.45           C
ATOM   3357  C   LEU A 225     -11.867  -5.129  -4.132  1.00 90.45           C
ATOM   3358  O   LEU A 225     -12.336  -5.544  -5.190  1.00 90.45           O
ATOM   3359  HA  LEU A 225     -13.703  -5.489  -3.090  1.00 90.45           H
ATOM   3360  CB  LEU A 225     -13.062  -3.548  -2.507  1.00 90.45           C
ATOM   3361 1HB  LEU A 225     -13.766  -3.556  -1.676  1.00 90.45           H
ATOM   3362 2HB  LEU A 225     -12.145  -3.085  -2.144  1.00 90.45           H
ATOM   3363  CG  LEU A 225     -13.639  -2.670  -3.620  1.00 90.45           C
ATOM   3364  HG  LEU A 225     -13.008  -2.778  -4.502  1.00 90.45           H
ATOM   3365  CD1 LEU A 225     -15.045  -3.131  -4.009  1.00 90.45           C
ATOM   3366 1HD1 LEU A 225     -15.004  -4.161  -4.363  1.00 90.45           H
ATOM   3367 2HD1 LEU A 225     -15.700  -3.070  -3.140  1.00 90.45           H
ATOM   3368 3HD1 LEU A 225     -15.431  -2.489  -4.801  1.00 90.45           H
ATOM   3369  CD2 LEU A 225     -13.609  -1.193  -3.222  1.00 90.45           C
ATOM   3370 1HD2 LEU A 225     -14.202  -1.047  -2.319  1.00 90.45           H
ATOM   3371 2HD2 LEU A 225     -12.580  -0.887  -3.034  1.00 90.45           H
ATOM   3372 3HD2 LEU A 225     -14.024  -0.591  -4.030  1.00 90.45           H
ATOM   3373  HN  LEU A 225     -11.957  -5.132  -0.969  1.00 90.45           H
ATOM   3374  N   PRO A 226     -10.578  -4.780  -4.026  1.00 91.11           N
ATOM   3375  CA  PRO A 226      -9.699  -4.776  -5.198  1.00 91.11           C
ATOM   3376  C   PRO A 226      -9.421  -6.178  -5.715  1.00 91.11           C
ATOM   3377  O   PRO A 226      -9.371  -6.399  -6.924  1.00 91.11           O
ATOM   3378  HA  PRO A 226     -10.180  -4.257  -6.027  1.00 91.11           H
ATOM   3379  CB  PRO A 226      -8.425  -4.094  -4.693  1.00 91.11           C
ATOM   3380 1HB  PRO A 226      -7.537  -4.489  -5.186  1.00 91.11           H
ATOM   3381 2HB  PRO A 226      -8.443  -3.021  -4.882  1.00 91.11           H
ATOM   3382  CG  PRO A 226      -8.420  -4.395  -3.221  1.00 91.11           C
ATOM   3383 1HG  PRO A 226      -7.973  -5.369  -3.020  1.00 91.11           H
ATOM   3384 2HG  PRO A 226      -7.837  -3.658  -2.670  1.00 91.11           H
ATOM   3385  CD  PRO A 226      -9.862  -4.366  -2.806  1.00 91.11           C
ATOM   3386 1HD  PRO A 226     -10.054  -5.047  -1.976  1.00 91.11           H
ATOM   3387 2HD  PRO A 226     -10.165  -3.371  -2.480  1.00 91.11           H
ATOM   3388  N   PHE A 227      -9.246  -7.097  -4.776  1.00 84.83           N
ATOM   3389  CA  PHE A 227      -8.898  -8.464  -5.123  1.00 84.83           C
ATOM   3390  C   PHE A 227     -10.002  -9.117  -5.957  1.00 84.83           C
ATOM   3391  O   PHE A 227      -9.722  -9.777  -6.956  1.00 84.83           O
ATOM   3392  HA  PHE A 227      -7.978  -8.425  -5.707  1.00 84.83           H
ATOM   3393  CB  PHE A 227      -8.745  -9.233  -3.810  1.00 84.83           C
ATOM   3394 1HB  PHE A 227      -8.014  -8.721  -3.183  1.00 84.83           H
ATOM   3395 2HB  PHE A 227      -9.694  -9.212  -3.275  1.00 84.83           H
ATOM   3396  CG  PHE A 227      -8.310 -10.689  -3.988  1.00 84.83           C
ATOM   3397  CD1 PHE A 227      -9.234 -11.686  -3.936  1.00 84.83           C
ATOM   3398  HD1 PHE A 227     -10.284 -11.448  -3.767  1.00 84.83           H
ATOM   3399  CD2 PHE A 227      -7.000 -10.987  -4.199  1.00 84.83           C
ATOM   3400  HD2 PHE A 227      -6.259 -10.188  -4.241  1.00 84.83           H
ATOM   3401  CE1 PHE A 227      -8.831 -13.037  -4.102  1.00 84.83           C
ATOM   3402  HE1 PHE A 227      -9.571 -13.836  -4.060  1.00 84.83           H
ATOM   3403  CE2 PHE A 227      -6.597 -12.338  -4.365  1.00 84.83           C
ATOM   3404  HE2 PHE A 227      -5.546 -12.577  -4.534  1.00 84.83           H
ATOM   3405  CZ  PHE A 227      -7.520 -13.335  -4.313  1.00 84.83           C
ATOM   3406  HZ  PHE A 227      -7.211 -14.372  -4.441  1.00 84.83           H
ATOM   3407  HN  PHE A 227      -9.339  -6.920  -3.796  1.00 84.83           H
ATOM   3408  N   VAL A 228     -11.234  -8.909  -5.516  1.00 92.80           N
ATOM   3409  CA  VAL A 228     -12.379  -9.494  -6.191  1.00 92.80           C
ATOM   3410  C   VAL A 228     -12.466  -8.939  -7.614  1.00 92.80           C
ATOM   3411  O   VAL A 228     -12.664  -9.691  -8.567  1.00 92.80           O
ATOM   3412  HA  VAL A 228     -12.215 -10.571  -6.245  1.00 92.80           H
ATOM   3413  CB  VAL A 228     -13.650  -9.248  -5.375  1.00 92.80           C
ATOM   3414  HB  VAL A 228     -13.702  -8.183  -5.149  1.00 92.80           H
ATOM   3415  CG1 VAL A 228     -14.898  -9.620  -6.179  1.00 92.80           C
ATOM   3416 1HG1 VAL A 228     -14.941  -9.014  -7.084  1.00 92.80           H
ATOM   3417 2HG1 VAL A 228     -14.855 -10.675  -6.449  1.00 92.80           H
ATOM   3418 3HG1 VAL A 228     -15.787  -9.435  -5.575  1.00 92.80           H
ATOM   3419  CG2 VAL A 228     -13.605 -10.009  -4.049  1.00 92.80           C
ATOM   3420 1HG2 VAL A 228     -13.518 -11.078  -4.245  1.00 92.80           H
ATOM   3421 2HG2 VAL A 228     -12.746  -9.675  -3.467  1.00 92.80           H
ATOM   3422 3HG2 VAL A 228     -14.520  -9.817  -3.489  1.00 92.80           H
ATOM   3423  HN  VAL A 228     -11.455  -8.353  -4.714  1.00 92.80           H
ATOM   3424  N   VAL A 229     -12.313  -7.626  -7.713  1.00 92.62           N
ATOM   3425  CA  VAL A 229     -12.446  -6.952  -8.993  1.00 92.62           C
ATOM   3426  C   VAL A 229     -11.369  -7.467  -9.950  1.00 92.62           C
ATOM   3427  O   VAL A 229     -11.657  -7.775 -11.106  1.00 92.62           O
ATOM   3428  HA  VAL A 229     -13.426  -7.204  -9.398  1.00 92.62           H
ATOM   3429  CB  VAL A 229     -12.392  -5.436  -8.794  1.00 92.62           C
ATOM   3430  HB  VAL A 229     -11.485  -5.203  -8.236  1.00 92.62           H
ATOM   3431  CG1 VAL A 229     -12.317  -4.708 -10.138  1.00 92.62           C
ATOM   3432 1HG1 VAL A 229     -11.420  -5.023 -10.671  1.00 92.62           H
ATOM   3433 2HG1 VAL A 229     -13.197  -4.952 -10.733  1.00 92.62           H
ATOM   3434 3HG1 VAL A 229     -12.280  -3.632  -9.967  1.00 92.62           H
ATOM   3435  CG2 VAL A 229     -13.588  -4.948  -7.973  1.00 92.62           C
ATOM   3436 1HG2 VAL A 229     -14.512  -5.200  -8.492  1.00 92.62           H
ATOM   3437 2HG2 VAL A 229     -13.578  -5.430  -6.995  1.00 92.62           H
ATOM   3438 3HG2 VAL A 229     -13.525  -3.867  -7.846  1.00 92.62           H
ATOM   3439  HN  VAL A 229     -12.103  -7.028  -6.940  1.00 92.62           H
ATOM   3440  N   MET A 230     -10.152  -7.545  -9.434  1.00 85.18           N
ATOM   3441  CA  MET A 230      -9.026  -7.991 -10.236  1.00 85.18           C
ATOM   3442  C   MET A 230      -9.235  -9.425 -10.726  1.00 85.18           C
ATOM   3443  O   MET A 230      -9.031  -9.719 -11.903  1.00 85.18           O
ATOM   3444  HA  MET A 230      -8.985  -7.312 -11.088  1.00 85.18           H
ATOM   3445  CB  MET A 230      -7.744  -7.918  -9.404  1.00 85.18           C
ATOM   3446 1HB  MET A 230      -7.925  -8.340  -8.415  1.00 85.18           H
ATOM   3447 2HB  MET A 230      -6.967  -8.523  -9.871  1.00 85.18           H
ATOM   3448  CG  MET A 230      -7.260  -6.473  -9.268  1.00 85.18           C
ATOM   3449 1HG  MET A 230      -7.216  -6.002 -10.250  1.00 85.18           H
ATOM   3450 2HG  MET A 230      -7.968  -5.899  -8.670  1.00 85.18           H
ATOM   3451  SD  MET A 230      -5.648  -6.439  -8.502  1.00 85.18           S
ATOM   3452  CE  MET A 230      -6.091  -6.871  -6.827  1.00 85.18           C
ATOM   3453 1HE  MET A 230      -6.785  -6.129  -6.432  1.00 85.18           H
ATOM   3454 2HE  MET A 230      -6.565  -7.852  -6.819  1.00 85.18           H
ATOM   3455 3HE  MET A 230      -5.194  -6.894  -6.209  1.00 85.18           H
ATOM   3456  HN  MET A 230      -9.930  -7.310  -8.488  1.00 85.18           H
ATOM   3457  N   ALA A 231      -9.641 -10.280  -9.799  1.00 91.09           N
ATOM   3458  CA  ALA A 231      -9.794 -11.694 -10.099  1.00 91.09           C
ATOM   3459  C   ALA A 231     -10.824 -11.864 -11.218  1.00 91.09           C
ATOM   3460  O   ALA A 231     -10.620 -12.652 -12.140  1.00 91.09           O
ATOM   3461  HA  ALA A 231      -8.830 -12.066 -10.444  1.00 91.09           H
ATOM   3462  CB  ALA A 231     -10.187 -12.447  -8.827  1.00 91.09           C
ATOM   3463 1HB  ALA A 231      -9.409 -12.318  -8.074  1.00 91.09           H
ATOM   3464 2HB  ALA A 231     -11.129 -12.052  -8.447  1.00 91.09           H
ATOM   3465 3HB  ALA A 231     -10.302 -13.507  -9.053  1.00 91.09           H
ATOM   3466  HN  ALA A 231      -9.862 -10.022  -8.858  1.00 91.09           H
ATOM   3467  N   CYS A 232     -11.908 -11.111 -11.101  1.00 90.02           N
ATOM   3468  CA  CYS A 232     -12.979 -11.184 -12.080  1.00 90.02           C
ATOM   3469  C   CYS A 232     -12.435 -10.700 -13.425  1.00 90.02           C
ATOM   3470  O   CYS A 232     -12.622 -11.358 -14.448  1.00 90.02           O
ATOM   3471  HA  CYS A 232     -13.279 -12.230 -12.138  1.00 90.02           H
ATOM   3472  CB  CYS A 232     -14.205 -10.382 -11.638  1.00 90.02           C
ATOM   3473 1HB  CYS A 232     -13.906  -9.373 -11.354  1.00 90.02           H
ATOM   3474 2HB  CYS A 232     -14.905 -10.286 -12.468  1.00 90.02           H
ATOM   3475  SG  CYS A 232     -15.020 -11.212 -10.226  1.00 90.02           S
ATOM   3476  HG  CYS A 232     -14.192 -10.748  -9.294  1.00 90.02           H
ATOM   3477  HN  CYS A 232     -12.059 -10.461 -10.356  1.00 90.02           H
ATOM   3478  N   CYS A 233     -11.773  -9.553 -13.381  1.00 88.25           N
ATOM   3479  CA  CYS A 233     -11.291  -8.920 -14.597  1.00 88.25           C
ATOM   3480  C   CYS A 233     -10.376  -9.907 -15.323  1.00 88.25           C
ATOM   3481  O   CYS A 233     -10.514 -10.118 -16.527  1.00 88.25           O
ATOM   3482  HA  CYS A 233     -12.170  -8.691 -15.200  1.00 88.25           H
ATOM   3483  CB  CYS A 233     -10.583  -7.595 -14.303  1.00 88.25           C
ATOM   3484 1HB  CYS A 233      -9.867  -7.729 -13.493  1.00 88.25           H
ATOM   3485 2HB  CYS A 233     -10.018  -7.274 -15.178  1.00 88.25           H
ATOM   3486  SG  CYS A 233     -11.811  -6.317 -13.848  1.00 88.25           S
ATOM   3487  HG  CYS A 233     -11.976  -6.723 -12.593  1.00 88.25           H
ATOM   3488  HN  CYS A 233     -11.564  -9.059 -12.537  1.00 88.25           H
ATOM   3489  N   TYR A 234      -9.461 -10.487 -14.561  1.00 75.33           N
ATOM   3490  CA  TYR A 234      -8.448 -11.357 -15.136  1.00 75.33           C
ATOM   3491  C   TYR A 234      -9.075 -12.641 -15.683  1.00 75.33           C
ATOM   3492  O   TYR A 234      -8.676 -13.130 -16.738  1.00 75.33           O
ATOM   3493  HA  TYR A 234      -7.968 -10.819 -15.954  1.00 75.33           H
ATOM   3494  CB  TYR A 234      -7.499 -11.714 -13.991  1.00 75.33           C
ATOM   3495 1HB  TYR A 234      -8.018 -11.568 -13.043  1.00 75.33           H
ATOM   3496 2HB  TYR A 234      -7.248 -12.773 -14.057  1.00 75.33           H
ATOM   3497  CG  TYR A 234      -6.205 -10.898 -13.978  1.00 75.33           C
ATOM   3498  CD1 TYR A 234      -5.139 -11.283 -14.765  1.00 75.33           C
ATOM   3499  HD1 TYR A 234      -5.219 -12.169 -15.396  1.00 75.33           H
ATOM   3500  CD2 TYR A 234      -6.103  -9.777 -13.179  1.00 75.33           C
ATOM   3501  HD2 TYR A 234      -6.946  -9.473 -12.557  1.00 75.33           H
ATOM   3502  CE1 TYR A 234      -3.920 -10.516 -14.753  1.00 75.33           C
ATOM   3503  HE1 TYR A 234      -3.071 -10.809 -15.369  1.00 75.33           H
ATOM   3504  CE2 TYR A 234      -4.885  -9.010 -13.167  1.00 75.33           C
ATOM   3505  HE2 TYR A 234      -4.792  -8.122 -12.541  1.00 75.33           H
ATOM   3506  CZ  TYR A 234      -3.854  -9.417 -13.954  1.00 75.33           C
ATOM   3507  OH  TYR A 234      -2.703  -8.692 -13.943  1.00 75.33           O
ATOM   3508  HH  TYR A 234      -2.535  -8.304 -14.849  1.00 75.33           H
ATOM   3509  HN  TYR A 234      -9.404 -10.371 -13.569  1.00 75.33           H
ATOM   3510  N   THR A 235     -10.047 -13.150 -14.939  1.00 85.34           N
ATOM   3511  CA  THR A 235     -10.730 -14.370 -15.335  1.00 85.34           C
ATOM   3512  C   THR A 235     -11.294 -14.231 -16.750  1.00 85.34           C
ATOM   3513  O   THR A 235     -11.172 -15.145 -17.564  1.00 85.34           O
ATOM   3514  HA  THR A 235     -10.001 -15.180 -15.359  1.00 85.34           H
ATOM   3515  CB  THR A 235     -11.798 -14.676 -14.282  1.00 85.34           C
ATOM   3516  HB  THR A 235     -12.570 -13.907 -14.276  1.00 85.34           H
ATOM   3517  OG1 THR A 235     -11.061 -14.817 -13.071  1.00 85.34           O
ATOM   3518  HG1 THR A 235     -11.142 -13.985 -12.522  1.00 85.34           H
ATOM   3519  CG2 THR A 235     -12.445 -16.047 -14.487  1.00 85.34           C
ATOM   3520 1HG2 THR A 235     -11.682 -16.822 -14.425  1.00 85.34           H
ATOM   3521 2HG2 THR A 235     -12.921 -16.082 -15.467  1.00 85.34           H
ATOM   3522 3HG2 THR A 235     -13.195 -16.214 -13.713  1.00 85.34           H
ATOM   3523  HN  THR A 235     -10.367 -12.745 -14.083  1.00 85.34           H
ATOM   3524  N   ILE A 236     -11.901 -13.079 -17.000  1.00 83.57           N
ATOM   3525  CA  ILE A 236     -12.508 -12.819 -18.294  1.00 83.57           C
ATOM   3526  C   ILE A 236     -11.407 -12.606 -19.335  1.00 83.57           C
ATOM   3527  O   ILE A 236     -11.522 -13.070 -20.469  1.00 83.57           O
ATOM   3528  HA  ILE A 236     -13.079 -13.705 -18.572  1.00 83.57           H
ATOM   3529  CB  ILE A 236     -13.497 -11.656 -18.198  1.00 83.57           C
ATOM   3530  HB  ILE A 236     -12.957 -10.777 -17.844  1.00 83.57           H
ATOM   3531  CG1 ILE A 236     -14.595 -11.953 -17.175  1.00 83.57           C
ATOM   3532 1HG1 ILE A 236     -15.283 -12.695 -17.581  1.00 83.57           H
ATOM   3533 2HG1 ILE A 236     -14.154 -12.385 -16.277  1.00 83.57           H
ATOM   3534  CG2 ILE A 236     -14.072 -11.310 -19.573  1.00 83.57           C
ATOM   3535 1HG2 ILE A 236     -13.262 -11.025 -20.244  1.00 83.57           H
ATOM   3536 2HG2 ILE A 236     -14.592 -12.178 -19.978  1.00 83.57           H
ATOM   3537 3HG2 ILE A 236     -14.772 -10.480 -19.475  1.00 83.57           H
ATOM   3538  CD1 ILE A 236     -15.365 -10.682 -16.811  1.00 83.57           C
ATOM   3539 1HD1 ILE A 236     -14.678  -9.951 -16.384  1.00 83.57           H
ATOM   3540 2HD1 ILE A 236     -15.825 -10.266 -17.708  1.00 83.57           H
ATOM   3541 3HD1 ILE A 236     -16.139 -10.921 -16.083  1.00 83.57           H
ATOM   3542  HN  ILE A 236     -11.980 -12.334 -16.338  1.00 83.57           H
ATOM   3543  N   ILE A 237     -10.366 -11.904 -18.914  1.00 80.46           N
ATOM   3544  CA  ILE A 237      -9.255 -11.605 -19.802  1.00 80.46           C
ATOM   3545  C   ILE A 237      -8.676 -12.913 -20.344  1.00 80.46           C
ATOM   3546  O   ILE A 237      -8.543 -13.082 -21.556  1.00 80.46           O
ATOM   3547  HA  ILE A 237      -9.652 -11.030 -20.639  1.00 80.46           H
ATOM   3548  CB  ILE A 237      -8.225 -10.723 -19.094  1.00 80.46           C
ATOM   3549  HB  ILE A 237      -8.107 -11.088 -18.073  1.00 80.46           H
ATOM   3550  CG1 ILE A 237      -8.712  -9.276 -19.002  1.00 80.46           C
ATOM   3551 1HG1 ILE A 237      -8.667  -8.810 -19.987  1.00 80.46           H
ATOM   3552 2HG1 ILE A 237      -9.757  -9.259 -18.690  1.00 80.46           H
ATOM   3553  CG2 ILE A 237      -6.857 -10.826 -19.772  1.00 80.46           C
ATOM   3554 1HG2 ILE A 237      -6.513 -11.859 -19.741  1.00 80.46           H
ATOM   3555 2HG2 ILE A 237      -6.941 -10.502 -20.809  1.00 80.46           H
ATOM   3556 3HG2 ILE A 237      -6.144 -10.189 -19.248  1.00 80.46           H
ATOM   3557  CD1 ILE A 237      -7.865  -8.474 -18.013  1.00 80.46           C
ATOM   3558 1HD1 ILE A 237      -7.933  -8.928 -17.024  1.00 80.46           H
ATOM   3559 2HD1 ILE A 237      -6.826  -8.472 -18.342  1.00 80.46           H
ATOM   3560 3HD1 ILE A 237      -8.233  -7.449 -17.967  1.00 80.46           H
ATOM   3561  HN  ILE A 237     -10.274 -11.542 -17.986  1.00 80.46           H
ATOM   3562  N   ILE A 238      -8.347 -13.805 -19.422  1.00 78.21           N
ATOM   3563  CA  ILE A 238      -7.699 -15.054 -19.785  1.00 78.21           C
ATOM   3564  C   ILE A 238      -8.594 -15.823 -20.760  1.00 78.21           C
ATOM   3565  O   ILE A 238      -8.116 -16.347 -21.765  1.00 78.21           O
ATOM   3566  HA  ILE A 238      -6.769 -14.803 -20.295  1.00 78.21           H
ATOM   3567  CB  ILE A 238      -7.328 -15.850 -18.532  1.00 78.21           C
ATOM   3568  HB  ILE A 238      -8.198 -15.878 -17.876  1.00 78.21           H
ATOM   3569  CG1 ILE A 238      -6.201 -15.161 -17.759  1.00 78.21           C
ATOM   3570 1HG1 ILE A 238      -5.260 -15.282 -18.297  1.00 78.21           H
ATOM   3571 2HG1 ILE A 238      -6.398 -14.091 -17.698  1.00 78.21           H
ATOM   3572  CG2 ILE A 238      -6.980 -17.297 -18.885  1.00 78.21           C
ATOM   3573 1HG2 ILE A 238      -7.839 -17.772 -19.359  1.00 78.21           H
ATOM   3574 2HG2 ILE A 238      -6.133 -17.311 -19.571  1.00 78.21           H
ATOM   3575 3HG2 ILE A 238      -6.720 -17.840 -17.977  1.00 78.21           H
ATOM   3576  CD1 ILE A 238      -6.067 -15.743 -16.351  1.00 78.21           C
ATOM   3577 1HD1 ILE A 238      -7.002 -15.599 -15.808  1.00 78.21           H
ATOM   3578 2HD1 ILE A 238      -5.846 -16.808 -16.417  1.00 78.21           H
ATOM   3579 3HD1 ILE A 238      -5.259 -15.236 -15.823  1.00 78.21           H
ATOM   3580  HN  ILE A 238      -8.516 -13.686 -18.443  1.00 78.21           H
ATOM   3581  N   HIS A 239      -9.876 -15.866 -20.428  1.00 76.53           N
ATOM   3582  CA  HIS A 239     -10.834 -16.598 -21.238  1.00 76.53           C
ATOM   3583  C   HIS A 239     -10.818 -16.055 -22.668  1.00 76.53           C
ATOM   3584  O   HIS A 239     -10.819 -16.824 -23.628  1.00 76.53           O
ATOM   3585  HA  HIS A 239     -10.505 -17.637 -21.250  1.00 76.53           H
ATOM   3586  CB  HIS A 239     -12.226 -16.557 -20.603  1.00 76.53           C
ATOM   3587 1HB  HIS A 239     -12.147 -16.863 -19.560  1.00 76.53           H
ATOM   3588 2HB  HIS A 239     -12.585 -15.528 -20.607  1.00 76.53           H
ATOM   3589  CG  HIS A 239     -13.242 -17.433 -21.295  1.00 76.53           C
ATOM   3590  ND1 HIS A 239     -13.228 -18.814 -21.205  1.00 76.53           N
ATOM   3591  HD1 HIS A 239     -12.566 -19.359 -20.690  1.00 76.53           H
ATOM   3592  CD2 HIS A 239     -14.304 -17.111 -22.089  1.00 76.53           C
ATOM   3593  HD2 HIS A 239     -14.608 -16.102 -22.368  1.00 76.53           H
ATOM   3594  CE1 HIS A 239     -14.239 -19.291 -21.916  1.00 76.53           C
ATOM   3595  HE1 HIS A 239     -14.494 -20.343 -22.041  1.00 76.53           H
ATOM   3596  NE2 HIS A 239     -14.905 -18.233 -22.463  1.00 76.53           N
ATOM   3597  HN  HIS A 239     -10.261 -15.413 -19.624  1.00 76.53           H
ATOM   3598  N   THR A 240     -10.805 -14.733 -22.765  1.00 78.19           N
ATOM   3599  CA  THR A 240     -10.852 -14.077 -24.061  1.00 78.19           C
ATOM   3600  C   THR A 240      -9.577 -14.373 -24.854  1.00 78.19           C
ATOM   3601  O   THR A 240      -9.629 -14.577 -26.066  1.00 78.19           O
ATOM   3602  HA  THR A 240     -11.684 -14.494 -24.627  1.00 78.19           H
ATOM   3603  CB  THR A 240     -11.089 -12.584 -23.827  1.00 78.19           C
ATOM   3604  HB  THR A 240     -10.201 -12.109 -23.411  1.00 78.19           H
ATOM   3605  OG1 THR A 240     -12.252 -12.543 -23.003  1.00 78.19           O
ATOM   3606  HG1 THR A 240     -11.989 -12.421 -22.046  1.00 78.19           H
ATOM   3607  CG2 THR A 240     -11.510 -11.851 -25.102  1.00 78.19           C
ATOM   3608 1HG2 THR A 240     -12.436 -12.283 -25.481  1.00 78.19           H
ATOM   3609 2HG2 THR A 240     -10.728 -11.953 -25.854  1.00 78.19           H
ATOM   3610 3HG2 THR A 240     -11.666 -10.796 -24.880  1.00 78.19           H
ATOM   3611  HN  THR A 240     -10.764 -14.115 -21.980  1.00 78.19           H
ATOM   3612  N   LEU A 241      -8.462 -14.386 -24.138  1.00 74.85           N
ATOM   3613  CA  LEU A 241      -7.167 -14.560 -24.773  1.00 74.85           C
ATOM   3614  C   LEU A 241      -7.080 -15.967 -25.366  1.00 74.85           C
ATOM   3615  O   LEU A 241      -6.586 -16.147 -26.478  1.00 74.85           O
ATOM   3616  HA  LEU A 241      -7.102 -13.838 -25.586  1.00 74.85           H
ATOM   3617  CB  LEU A 241      -6.040 -14.237 -23.789  1.00 74.85           C
ATOM   3618 1HB  LEU A 241      -6.253 -14.740 -22.846  1.00 74.85           H
ATOM   3619 2HB  LEU A 241      -5.114 -14.661 -24.176  1.00 74.85           H
ATOM   3620  CG  LEU A 241      -5.807 -12.752 -23.501  1.00 74.85           C
ATOM   3621  HG  LEU A 241      -6.741 -12.323 -23.139  1.00 74.85           H
ATOM   3622  CD1 LEU A 241      -4.765 -12.565 -22.396  1.00 74.85           C
ATOM   3623 1HD1 LEU A 241      -5.113 -13.048 -21.483  1.00 74.85           H
ATOM   3624 2HD1 LEU A 241      -3.821 -13.014 -22.707  1.00 74.85           H
ATOM   3625 3HD1 LEU A 241      -4.618 -11.501 -22.212  1.00 74.85           H
ATOM   3626  CD2 LEU A 241      -5.429 -11.999 -24.778  1.00 74.85           C
ATOM   3627 1HD2 LEU A 241      -4.515 -12.423 -25.193  1.00 74.85           H
ATOM   3628 2HD2 LEU A 241      -6.236 -12.091 -25.506  1.00 74.85           H
ATOM   3629 3HD2 LEU A 241      -5.269 -10.946 -24.545  1.00 74.85           H
ATOM   3630  HN  LEU A 241      -8.435 -14.280 -23.144  1.00 74.85           H
ATOM   3631  N   ILE A 242      -7.568 -16.930 -24.598  1.00 74.44           N
ATOM   3632  CA  ILE A 242      -7.540 -18.318 -25.028  1.00 74.44           C
ATOM   3633  C   ILE A 242      -8.291 -18.451 -26.355  1.00 74.44           C
ATOM   3634  O   ILE A 242      -7.857 -19.176 -27.248  1.00 74.44           O
ATOM   3635  HA  ILE A 242      -6.497 -18.588 -25.194  1.00 74.44           H
ATOM   3636  CB  ILE A 242      -8.075 -19.232 -23.924  1.00 74.44           C
ATOM   3637  HB  ILE A 242      -9.012 -18.813 -23.558  1.00 74.44           H
ATOM   3638  CG1 ILE A 242      -7.109 -19.284 -22.739  1.00 74.44           C
ATOM   3639 1HG1 ILE A 242      -6.215 -19.841 -23.018  1.00 74.44           H
ATOM   3640 2HG1 ILE A 242      -6.788 -18.274 -22.482  1.00 74.44           H
ATOM   3641  CG2 ILE A 242      -8.387 -20.627 -24.471  1.00 74.44           C
ATOM   3642 1HG2 ILE A 242      -9.139 -20.550 -25.256  1.00 74.44           H
ATOM   3643 2HG2 ILE A 242      -7.478 -21.068 -24.881  1.00 74.44           H
ATOM   3644 3HG2 ILE A 242      -8.765 -21.256 -23.665  1.00 74.44           H
ATOM   3645  CD1 ILE A 242      -7.767 -19.940 -21.524  1.00 74.44           C
ATOM   3646 1HD1 ILE A 242      -8.646 -19.367 -21.233  1.00 74.44           H
ATOM   3647 2HD1 ILE A 242      -8.064 -20.958 -21.777  1.00 74.44           H
ATOM   3648 3HD1 ILE A 242      -7.058 -19.964 -20.696  1.00 74.44           H
ATOM   3649  HN  ILE A 242      -7.976 -16.775 -23.698  1.00 74.44           H
ATOM   3650  N   GLN A 243      -9.406 -17.739 -26.441  1.00 69.60           N
ATOM   3651  CA  GLN A 243     -10.244 -17.802 -27.626  1.00 69.60           C
ATOM   3652  C   GLN A 243      -9.546 -17.123 -28.806  1.00 69.60           C
ATOM   3653  O   GLN A 243      -9.708 -17.541 -29.952  1.00 69.60           O
ATOM   3654  HA  GLN A 243     -10.373 -18.864 -27.834  1.00 69.60           H
ATOM   3655  CB  GLN A 243     -11.614 -17.173 -27.363  1.00 69.60           C
ATOM   3656 1HB  GLN A 243     -11.485 -16.179 -26.934  1.00 69.60           H
ATOM   3657 2HB  GLN A 243     -12.147 -17.047 -28.305  1.00 69.60           H
ATOM   3658  CG  GLN A 243     -12.442 -18.041 -26.414  1.00 69.60           C
ATOM   3659 1HG  GLN A 243     -12.510 -19.055 -26.808  1.00 69.60           H
ATOM   3660 2HG  GLN A 243     -11.943 -18.107 -25.447  1.00 69.60           H
ATOM   3661  CD  GLN A 243     -13.848 -17.464 -26.230  1.00 69.60           C
ATOM   3662  OE1 GLN A 243     -14.166 -16.379 -26.687  1.00 69.60           O
ATOM   3663  NE2 GLN A 243     -14.668 -18.249 -25.537  1.00 69.60           N
ATOM   3664 1HE2 GLN A 243     -14.343 -19.128 -25.189  1.00 69.60           H
ATOM   3665 2HE2 GLN A 243     -15.609 -17.959 -25.363  1.00 69.60           H
ATOM   3666  HN  GLN A 243      -9.737 -17.130 -25.721  1.00 69.60           H
ATOM   3667  N   ALA A 244      -8.785 -16.087 -28.486  1.00 70.06           N
ATOM   3668  CA  ALA A 244      -8.261 -15.198 -29.509  1.00 70.06           C
ATOM   3669  C   ALA A 244      -7.113 -15.894 -30.244  1.00 70.06           C
ATOM   3670  O   ALA A 244      -6.785 -15.533 -31.373  1.00 70.06           O
ATOM   3671  HA  ALA A 244      -9.065 -14.997 -30.217  1.00 70.06           H
ATOM   3672  CB  ALA A 244      -7.827 -13.879 -28.867  1.00 70.06           C
ATOM   3673 1HB  ALA A 244      -8.684 -13.411 -28.383  1.00 70.06           H
ATOM   3674 2HB  ALA A 244      -7.053 -14.074 -28.124  1.00 70.06           H
ATOM   3675 3HB  ALA A 244      -7.434 -13.213 -29.635  1.00 70.06           H
ATOM   3676  HN  ALA A 244      -8.526 -15.852 -27.549  1.00 70.06           H
ATOM   3677  N   LYS A 245      -6.535 -16.880 -29.574  1.00 58.14           N
ATOM   3678  CA  LYS A 245      -5.455 -17.653 -30.162  1.00 58.14           C
ATOM   3679  C   LYS A 245      -4.398 -16.699 -30.722  1.00 58.14           C
ATOM   3680  O   LYS A 245      -3.337 -17.134 -31.168  1.00 58.14           O
ATOM   3681  HA  LYS A 245      -5.001 -18.241 -29.365  1.00 58.14           H
ATOM   3682  CB  LYS A 245      -6.002 -18.638 -31.197  1.00 58.14           C
ATOM   3683 1HB  LYS A 245      -6.715 -18.131 -31.847  1.00 58.14           H
ATOM   3684 2HB  LYS A 245      -5.190 -18.994 -31.831  1.00 58.14           H
ATOM   3685  CG  LYS A 245      -6.682 -19.827 -30.515  1.00 58.14           C
ATOM   3686 1HG  LYS A 245      -6.054 -20.194 -29.703  1.00 58.14           H
ATOM   3687 2HG  LYS A 245      -7.623 -19.506 -30.069  1.00 58.14           H
ATOM   3688  CD  LYS A 245      -6.944 -20.956 -31.514  1.00 58.14           C
ATOM   3689 1HD  LYS A 245      -7.675 -20.630 -32.254  1.00 58.14           H
ATOM   3690 2HD  LYS A 245      -6.026 -21.188 -32.054  1.00 58.14           H
ATOM   3691  CE  LYS A 245      -7.454 -22.211 -30.802  1.00 58.14           C
ATOM   3692 1HE  LYS A 245      -6.788 -22.466 -29.979  1.00 58.14           H
ATOM   3693 2HE  LYS A 245      -8.436 -22.016 -30.369  1.00 58.14           H
ATOM   3694  NZ  LYS A 245      -7.540 -23.345 -31.749  1.00 58.14           N
ATOM   3695 1HZ  LYS A 245      -7.900 -24.161 -31.267  1.00 58.14           H
ATOM   3696 2HZ  LYS A 245      -8.161 -23.102 -32.513  1.00 58.14           H
ATOM   3697 3HZ  LYS A 245      -6.617 -23.549 -32.117  1.00 58.14           H
ATOM   3698  HN  LYS A 245      -6.794 -17.153 -28.647  1.00 58.14           H
ATOM   3699  N   LYS A 246      -4.723 -15.415 -30.680  1.00 51.59           N
ATOM   3700  CA  LYS A 246      -3.926 -14.417 -31.373  1.00 51.59           C
ATOM   3701  C   LYS A 246      -2.809 -13.931 -30.449  1.00 51.59           C
ATOM   3702  O   LYS A 246      -3.075 -13.331 -29.409  1.00 51.59           O
ATOM   3703  HA  LYS A 246      -3.473 -14.904 -32.237  1.00 51.59           H
ATOM   3704  CB  LYS A 246      -4.818 -13.293 -31.903  1.00 51.59           C
ATOM   3705 1HB  LYS A 246      -5.566 -13.033 -31.155  1.00 51.59           H
ATOM   3706 2HB  LYS A 246      -4.219 -12.400 -32.078  1.00 51.59           H
ATOM   3707  CG  LYS A 246      -5.512 -13.710 -33.202  1.00 51.59           C
ATOM   3708 1HG  LYS A 246      -4.783 -14.147 -33.884  1.00 51.59           H
ATOM   3709 2HG  LYS A 246      -6.253 -14.480 -32.991  1.00 51.59           H
ATOM   3710  CD  LYS A 246      -6.189 -12.512 -33.870  1.00 51.59           C
ATOM   3711 1HD  LYS A 246      -6.978 -12.127 -33.223  1.00 51.59           H
ATOM   3712 2HD  LYS A 246      -5.466 -11.707 -34.003  1.00 51.59           H
ATOM   3713  CE  LYS A 246      -6.781 -12.902 -35.226  1.00 51.59           C
ATOM   3714 1HE  LYS A 246      -6.017 -13.384 -35.837  1.00 51.59           H
ATOM   3715 2HE  LYS A 246      -7.581 -13.629 -35.085  1.00 51.59           H
ATOM   3716  NZ  LYS A 246      -7.305 -11.708 -35.927  1.00 51.59           N
ATOM   3717 1HZ  LYS A 246      -7.710 -11.987 -36.814  1.00 51.59           H
ATOM   3718 2HZ  LYS A 246      -8.015 -11.266 -35.355  1.00 51.59           H
ATOM   3719 3HZ  LYS A 246      -6.548 -11.054 -36.092  1.00 51.59           H
ATOM   3720  HN  LYS A 246      -5.514 -15.055 -30.185  1.00 51.59           H
ATOM   3721  N   SER A 247      -1.580 -14.209 -30.861  1.00 53.80           N
ATOM   3722  CA  SER A 247      -0.432 -13.978 -30.001  1.00 53.80           C
ATOM   3723  C   SER A 247      -0.284 -12.482 -29.717  1.00 53.80           C
ATOM   3724  O   SER A 247       0.045 -12.088 -28.599  1.00 53.80           O
ATOM   3725  HA  SER A 247      -0.645 -14.523 -29.082  1.00 53.80           H
ATOM   3726  CB  SER A 247       0.849 -14.527 -30.633  1.00 53.80           C
ATOM   3727 1HB  SER A 247       0.900 -15.603 -30.471  1.00 53.80           H
ATOM   3728 2HB  SER A 247       0.818 -14.368 -31.711  1.00 53.80           H
ATOM   3729  OG  SER A 247       2.016 -13.910 -30.096  1.00 53.80           O
ATOM   3730  HG  SER A 247       2.140 -14.185 -29.143  1.00 53.80           H
ATOM   3731  HN  SER A 247      -1.365 -14.585 -31.762  1.00 53.80           H
ATOM   3732  N   SER A 248      -0.535 -11.688 -30.748  1.00 53.76           N
ATOM   3733  CA  SER A 248       0.043 -10.357 -30.826  1.00 53.76           C
ATOM   3734  C   SER A 248      -0.406  -9.521 -29.625  1.00 53.76           C
ATOM   3735  O   SER A 248       0.325  -8.644 -29.168  1.00 53.76           O
ATOM   3736  HA  SER A 248       1.122 -10.509 -30.805  1.00 53.76           H
ATOM   3737  CB  SER A 248      -0.348  -9.663 -32.132  1.00 53.76           C
ATOM   3738 1HB  SER A 248       0.267  -8.774 -32.268  1.00 53.76           H
ATOM   3739 2HB  SER A 248      -0.140 -10.326 -32.972  1.00 53.76           H
ATOM   3740  OG  SER A 248      -1.725  -9.293 -32.149  1.00 53.76           O
ATOM   3741  HG  SER A 248      -1.940  -8.815 -33.000  1.00 53.76           H
ATOM   3742  HN  SER A 248      -1.119 -11.941 -31.519  1.00 53.76           H
ATOM   3743  N   LYS A 249      -1.605  -9.823 -29.149  1.00 50.99           N
ATOM   3744  CA  LYS A 249      -2.215  -9.027 -28.098  1.00 50.99           C
ATOM   3745  C   LYS A 249      -1.485  -9.288 -26.778  1.00 50.99           C
ATOM   3746  O   LYS A 249      -1.664  -8.551 -25.810  1.00 50.99           O
ATOM   3747  HA  LYS A 249      -2.082  -7.978 -28.364  1.00 50.99           H
ATOM   3748  CB  LYS A 249      -3.720  -9.290 -28.031  1.00 50.99           C
ATOM   3749 1HB  LYS A 249      -3.908 -10.363 -28.069  1.00 50.99           H
ATOM   3750 2HB  LYS A 249      -4.114  -8.932 -27.080  1.00 50.99           H
ATOM   3751  CG  LYS A 249      -4.450  -8.598 -29.184  1.00 50.99           C
ATOM   3752 1HG  LYS A 249      -4.139  -7.555 -29.241  1.00 50.99           H
ATOM   3753 2HG  LYS A 249      -4.171  -9.066 -30.128  1.00 50.99           H
ATOM   3754  CD  LYS A 249      -5.966  -8.675 -28.998  1.00 50.99           C
ATOM   3755 1HD  LYS A 249      -6.285  -9.718 -29.009  1.00 50.99           H
ATOM   3756 2HD  LYS A 249      -6.238  -8.269 -28.024  1.00 50.99           H
ATOM   3757  CE  LYS A 249      -6.694  -7.902 -30.100  1.00 50.99           C
ATOM   3758 1HE  LYS A 249      -6.337  -6.873 -30.126  1.00 50.99           H
ATOM   3759 2HE  LYS A 249      -6.468  -8.343 -31.071  1.00 50.99           H
ATOM   3760  NZ  LYS A 249      -8.155  -7.921 -29.868  1.00 50.99           N
ATOM   3761 1HZ  LYS A 249      -8.621  -7.402 -30.604  1.00 50.99           H
ATOM   3762 2HZ  LYS A 249      -8.486  -8.879 -29.869  1.00 50.99           H
ATOM   3763 3HZ  LYS A 249      -8.361  -7.493 -28.971  1.00 50.99           H
ATOM   3764  HN  LYS A 249      -2.156 -10.593 -29.469  1.00 50.99           H
ATOM   3765  N   HIS A 250      -0.679 -10.339 -26.783  1.00 54.51           N
ATOM   3766  CA  HIS A 250      -0.121 -10.860 -25.546  1.00 54.51           C
ATOM   3767  C   HIS A 250       0.928  -9.886 -25.007  1.00 54.51           C
ATOM   3768  O   HIS A 250       1.053  -9.711 -23.796  1.00 54.51           O
ATOM   3769  HA  HIS A 250      -0.944 -10.925 -24.835  1.00 54.51           H
ATOM   3770  CB  HIS A 250       0.430 -12.272 -25.751  1.00 54.51           C
ATOM   3771 1HB  HIS A 250       1.110 -12.266 -26.604  1.00 54.51           H
ATOM   3772 2HB  HIS A 250       1.019 -12.552 -24.877  1.00 54.51           H
ATOM   3773  CG  HIS A 250      -0.633 -13.320 -25.981  1.00 54.51           C
ATOM   3774  ND1 HIS A 250      -1.316 -13.934 -24.946  1.00 54.51           N
ATOM   3775  HD1 HIS A 250      -1.184 -13.756 -23.971  1.00 54.51           H
ATOM   3776  CD2 HIS A 250      -1.123 -13.854 -27.136  1.00 54.51           C
ATOM   3777  HD2 HIS A 250      -0.803 -13.592 -28.145  1.00 54.51           H
ATOM   3778  CE1 HIS A 250      -2.176 -14.797 -25.467  1.00 54.51           C
ATOM   3779  HE1 HIS A 250      -2.860 -15.436 -24.908  1.00 54.51           H
ATOM   3780  NE2 HIS A 250      -2.054 -14.746 -26.824  1.00 54.51           N
ATOM   3781  HN  HIS A 250      -0.407 -10.832 -27.609  1.00 54.51           H
ATOM   3782  N   LYS A 251       1.655  -9.277 -25.932  1.00 56.16           N
ATOM   3783  CA  LYS A 251       2.839  -8.515 -25.572  1.00 56.16           C
ATOM   3784  C   LYS A 251       2.441  -7.379 -24.628  1.00 56.16           C
ATOM   3785  O   LYS A 251       3.082  -7.168 -23.600  1.00 56.16           O
ATOM   3786  HA  LYS A 251       3.511  -9.188 -25.038  1.00 56.16           H
ATOM   3787  CB  LYS A 251       3.575  -8.043 -26.828  1.00 56.16           C
ATOM   3788 1HB  LYS A 251       2.858  -7.640 -27.544  1.00 56.16           H
ATOM   3789 2HB  LYS A 251       4.257  -7.232 -26.571  1.00 56.16           H
ATOM   3790  CG  LYS A 251       4.356  -9.191 -27.470  1.00 56.16           C
ATOM   3791 1HG  LYS A 251       4.846  -9.780 -26.694  1.00 56.16           H
ATOM   3792 2HG  LYS A 251       3.668  -9.858 -27.990  1.00 56.16           H
ATOM   3793  CD  LYS A 251       5.402  -8.660 -28.452  1.00 56.16           C
ATOM   3794 1HD  LYS A 251       4.904  -8.179 -29.294  1.00 56.16           H
ATOM   3795 2HD  LYS A 251       6.011  -7.898 -27.965  1.00 56.16           H
ATOM   3796  CE  LYS A 251       6.299  -9.790 -28.961  1.00 56.16           C
ATOM   3797 1HE  LYS A 251       6.502 -10.493 -28.154  1.00 56.16           H
ATOM   3798 2HE  LYS A 251       5.785 -10.345 -29.746  1.00 56.16           H
ATOM   3799  NZ  LYS A 251       7.572  -9.245 -29.484  1.00 56.16           N
ATOM   3800 1HZ  LYS A 251       8.143 -10.003 -29.842  1.00 56.16           H
ATOM   3801 2HZ  LYS A 251       7.378  -8.587 -30.230  1.00 56.16           H
ATOM   3802 3HZ  LYS A 251       8.069  -8.772 -28.737  1.00 56.16           H
ATOM   3803  HN  LYS A 251       1.448  -9.299 -26.910  1.00 56.16           H
ATOM   3804  N   ALA A 252       1.385  -6.676 -25.012  1.00 64.52           N
ATOM   3805  CA  ALA A 252       0.969  -5.490 -24.282  1.00 64.52           C
ATOM   3806  C   ALA A 252       0.446  -5.902 -22.904  1.00 64.52           C
ATOM   3807  O   ALA A 252       0.479  -5.111 -21.963  1.00 64.52           O
ATOM   3808  HA  ALA A 252       1.846  -4.856 -24.154  1.00 64.52           H
ATOM   3809  CB  ALA A 252      -0.076  -4.728 -25.099  1.00 64.52           C
ATOM   3810 1HB  ALA A 252       0.355  -4.433 -26.056  1.00 64.52           H
ATOM   3811 2HB  ALA A 252      -0.940  -5.369 -25.272  1.00 64.52           H
ATOM   3812 3HB  ALA A 252      -0.387  -3.838 -24.551  1.00 64.52           H
ATOM   3813  HN  ALA A 252       0.818  -6.906 -25.803  1.00 64.52           H
ATOM   3814  N   LEU A 253      -0.025  -7.138 -22.830  1.00 68.82           N
ATOM   3815  CA  LEU A 253      -0.618  -7.640 -21.603  1.00 68.82           C
ATOM   3816  C   LEU A 253       0.495  -8.047 -20.634  1.00 68.82           C
ATOM   3817  O   LEU A 253       0.321  -7.976 -19.419  1.00 68.82           O
ATOM   3818  HA  LEU A 253      -1.184  -6.824 -21.155  1.00 68.82           H
ATOM   3819  CB  LEU A 253      -1.609  -8.765 -21.908  1.00 68.82           C
ATOM   3820 1HB  LEU A 253      -1.226  -9.343 -22.749  1.00 68.82           H
ATOM   3821 2HB  LEU A 253      -1.643  -9.436 -21.049  1.00 68.82           H
ATOM   3822  CG  LEU A 253      -3.039  -8.328 -22.234  1.00 68.82           C
ATOM   3823  HG  LEU A 253      -2.991  -7.394 -22.794  1.00 68.82           H
ATOM   3824  CD1 LEU A 253      -3.735  -9.356 -23.129  1.00 68.82           C
ATOM   3825 1HD1 LEU A 253      -3.180  -9.461 -24.061  1.00 68.82           H
ATOM   3826 2HD1 LEU A 253      -3.772 -10.318 -22.617  1.00 68.82           H
ATOM   3827 3HD1 LEU A 253      -4.749  -9.021 -23.346  1.00 68.82           H
ATOM   3828  CD2 LEU A 253      -3.833  -8.050 -20.956  1.00 68.82           C
ATOM   3829 1HD2 LEU A 253      -3.874  -8.954 -20.350  1.00 68.82           H
ATOM   3830 2HD2 LEU A 253      -3.345  -7.255 -20.392  1.00 68.82           H
ATOM   3831 3HD2 LEU A 253      -4.845  -7.741 -21.218  1.00 68.82           H
ATOM   3832  HN  LEU A 253      -0.007  -7.789 -23.589  1.00 68.82           H
ATOM   3833  N   LYS A 254       1.613  -8.465 -21.209  1.00 71.74           N
ATOM   3834  CA  LYS A 254       2.659  -9.109 -20.433  1.00 71.74           C
ATOM   3835  C   LYS A 254       3.025  -8.219 -19.243  1.00 71.74           C
ATOM   3836  O   LYS A 254       3.102  -8.692 -18.110  1.00 71.74           O
ATOM   3837  HA  LYS A 254       2.253 -10.046 -20.051  1.00 71.74           H
ATOM   3838  CB  LYS A 254       3.849  -9.462 -21.326  1.00 71.74           C
ATOM   3839 1HB  LYS A 254       3.497  -9.969 -22.224  1.00 71.74           H
ATOM   3840 2HB  LYS A 254       4.348  -8.549 -21.651  1.00 71.74           H
ATOM   3841  CG  LYS A 254       4.845 -10.357 -20.585  1.00 71.74           C
ATOM   3842 1HG  LYS A 254       5.257  -9.819 -19.732  1.00 71.74           H
ATOM   3843 2HG  LYS A 254       4.328 -11.232 -20.191  1.00 71.74           H
ATOM   3844  CD  LYS A 254       5.978 -10.801 -21.512  1.00 71.74           C
ATOM   3845 1HD  LYS A 254       5.563 -11.308 -22.383  1.00 71.74           H
ATOM   3846 2HD  LYS A 254       6.517  -9.927 -21.878  1.00 71.74           H
ATOM   3847  CE  LYS A 254       6.946 -11.737 -20.784  1.00 71.74           C
ATOM   3848 1HE  LYS A 254       7.374 -11.227 -19.921  1.00 71.74           H
ATOM   3849 2HE  LYS A 254       6.407 -12.606 -20.407  1.00 71.74           H
ATOM   3850  NZ  LYS A 254       8.028 -12.173 -21.695  1.00 71.74           N
ATOM   3851 1HZ  LYS A 254       8.665 -12.783 -21.195  1.00 71.74           H
ATOM   3852 2HZ  LYS A 254       7.627 -12.674 -22.481  1.00 71.74           H
ATOM   3853 3HZ  LYS A 254       8.533 -11.362 -22.034  1.00 71.74           H
ATOM   3854  HN  LYS A 254       1.809  -8.370 -22.185  1.00 71.74           H
ATOM   3855  N   VAL A 255       3.242  -6.946 -19.541  1.00 76.30           N
ATOM   3856  CA  VAL A 255       3.664  -6.000 -18.523  1.00 76.30           C
ATOM   3857  C   VAL A 255       2.629  -5.974 -17.397  1.00 76.30           C
ATOM   3858  O   VAL A 255       2.972  -6.148 -16.228  1.00 76.30           O
ATOM   3859  HA  VAL A 255       4.613  -6.354 -18.118  1.00 76.30           H
ATOM   3860  CB  VAL A 255       3.899  -4.625 -19.151  1.00 76.30           C
ATOM   3861  HB  VAL A 255       2.961  -4.295 -19.596  1.00 76.30           H
ATOM   3862  CG1 VAL A 255       4.302  -3.599 -18.089  1.00 76.30           C
ATOM   3863 1HG1 VAL A 255       3.508  -3.514 -17.347  1.00 76.30           H
ATOM   3864 2HG1 VAL A 255       5.222  -3.923 -17.602  1.00 76.30           H
ATOM   3865 3HG1 VAL A 255       4.463  -2.631 -18.563  1.00 76.30           H
ATOM   3866  CG2 VAL A 255       4.946  -4.702 -20.264  1.00 76.30           C
ATOM   3867 1HG2 VAL A 255       5.888  -5.064 -19.852  1.00 76.30           H
ATOM   3868 2HG2 VAL A 255       4.602  -5.387 -21.039  1.00 76.30           H
ATOM   3869 3HG2 VAL A 255       5.094  -3.711 -20.693  1.00 76.30           H
ATOM   3870  HN  VAL A 255       3.135  -6.561 -20.458  1.00 76.30           H
ATOM   3871  N   THR A 256       1.382  -5.756 -17.787  1.00 75.12           N
ATOM   3872  CA  THR A 256       0.325  -5.519 -16.819  1.00 75.12           C
ATOM   3873  C   THR A 256       0.134  -6.746 -15.926  1.00 75.12           C
ATOM   3874  O   THR A 256      -0.054  -6.616 -14.718  1.00 75.12           O
ATOM   3875  HA  THR A 256       0.630  -4.697 -16.172  1.00 75.12           H
ATOM   3876  CB  THR A 256      -0.939  -5.123 -17.586  1.00 75.12           C
ATOM   3877  HB  THR A 256      -1.451  -6.004 -17.973  1.00 75.12           H
ATOM   3878  OG1 THR A 256      -0.475  -4.201 -18.568  1.00 75.12           O
ATOM   3879  HG1 THR A 256       0.015  -3.449 -18.127  1.00 75.12           H
ATOM   3880  CG2 THR A 256      -1.909  -4.303 -16.733  1.00 75.12           C
ATOM   3881 1HG2 THR A 256      -1.417  -3.389 -16.402  1.00 75.12           H
ATOM   3882 2HG2 THR A 256      -2.213  -4.888 -15.865  1.00 75.12           H
ATOM   3883 3HG2 THR A 256      -2.788  -4.049 -17.326  1.00 75.12           H
ATOM   3884  HN  THR A 256       1.090  -5.740 -18.744  1.00 75.12           H
ATOM   3885  N   ILE A 257       0.189  -7.911 -16.556  1.00 77.73           N
ATOM   3886  CA  ILE A 257       0.020  -9.161 -15.834  1.00 77.73           C
ATOM   3887  C   ILE A 257       1.088  -9.263 -14.743  1.00 77.73           C
ATOM   3888  O   ILE A 257       0.775  -9.544 -13.587  1.00 77.73           O
ATOM   3889  HA  ILE A 257      -0.959  -9.132 -15.357  1.00 77.73           H
ATOM   3890  CB  ILE A 257       0.016 -10.344 -16.804  1.00 77.73           C
ATOM   3891  HB  ILE A 257       0.880 -10.249 -17.462  1.00 77.73           H
ATOM   3892  CG1 ILE A 257      -1.230 -10.322 -17.691  1.00 77.73           C
ATOM   3893 1HG1 ILE A 257      -2.118 -10.493 -17.081  1.00 77.73           H
ATOM   3894 2HG1 ILE A 257      -1.341  -9.337 -18.144  1.00 77.73           H
ATOM   3895  CG2 ILE A 257       0.163 -11.669 -16.054  1.00 77.73           C
ATOM   3896 1HG2 ILE A 257       1.103 -11.672 -15.503  1.00 77.73           H
ATOM   3897 2HG2 ILE A 257      -0.667 -11.786 -15.357  1.00 77.73           H
ATOM   3898 3HG2 ILE A 257       0.157 -12.493 -16.767  1.00 77.73           H
ATOM   3899  CD1 ILE A 257      -1.143 -11.386 -18.786  1.00 77.73           C
ATOM   3900 1HD1 ILE A 257      -0.269 -11.197 -19.408  1.00 77.73           H
ATOM   3901 2HD1 ILE A 257      -1.057 -12.372 -18.328  1.00 77.73           H
ATOM   3902 3HD1 ILE A 257      -2.042 -11.349 -19.401  1.00 77.73           H
ATOM   3903  HN  ILE A 257       0.346  -8.008 -17.539  1.00 77.73           H
ATOM   3904  N   THR A 258       2.327  -9.030 -15.149  1.00 82.62           N
ATOM   3905  CA  THR A 258       3.456  -9.213 -14.252  1.00 82.62           C
ATOM   3906  C   THR A 258       3.314  -8.308 -13.026  1.00 82.62           C
ATOM   3907  O   THR A 258       3.467  -8.763 -11.894  1.00 82.62           O
ATOM   3908  HA  THR A 258       3.446 -10.242 -13.893  1.00 82.62           H
ATOM   3909  CB  THR A 258       4.738  -8.961 -15.048  1.00 82.62           C
ATOM   3910  HB  THR A 258       4.819  -7.912 -15.333  1.00 82.62           H
ATOM   3911  OG1 THR A 258       4.665  -9.888 -16.127  1.00 82.62           O
ATOM   3912  HG1 THR A 258       4.237  -9.456 -16.921  1.00 82.62           H
ATOM   3913  CG2 THR A 258       5.994  -9.379 -14.281  1.00 82.62           C
ATOM   3914 1HG2 THR A 258       5.944 -10.444 -14.055  1.00 82.62           H
ATOM   3915 2HG2 THR A 258       6.059  -8.812 -13.353  1.00 82.62           H
ATOM   3916 3HG2 THR A 258       6.876  -9.179 -14.891  1.00 82.62           H
ATOM   3917  HN  THR A 258       2.566  -8.723 -16.071  1.00 82.62           H
ATOM   3918  N   VAL A 259       3.023  -7.043 -13.294  1.00 82.43           N
ATOM   3919  CA  VAL A 259       2.931  -6.056 -12.232  1.00 82.43           C
ATOM   3920  C   VAL A 259       1.855  -6.485 -11.233  1.00 82.43           C
ATOM   3921  O   VAL A 259       2.062  -6.412 -10.023  1.00 82.43           O
ATOM   3922  HA  VAL A 259       3.894  -6.031 -11.722  1.00 82.43           H
ATOM   3923  CB  VAL A 259       2.675  -4.670 -12.828  1.00 82.43           C
ATOM   3924  HB  VAL A 259       1.827  -4.749 -13.507  1.00 82.43           H
ATOM   3925  CG1 VAL A 259       2.310  -3.663 -11.735  1.00 82.43           C
ATOM   3926 1HG1 VAL A 259       1.408  -3.995 -11.222  1.00 82.43           H
ATOM   3927 2HG1 VAL A 259       3.130  -3.590 -11.020  1.00 82.43           H
ATOM   3928 3HG1 VAL A 259       2.133  -2.686 -12.186  1.00 82.43           H
ATOM   3929  CG2 VAL A 259       3.882  -4.189 -13.636  1.00 82.43           C
ATOM   3930 1HG2 VAL A 259       4.756  -4.134 -12.987  1.00 82.43           H
ATOM   3931 2HG2 VAL A 259       4.077  -4.888 -14.449  1.00 82.43           H
ATOM   3932 3HG2 VAL A 259       3.673  -3.201 -14.048  1.00 82.43           H
ATOM   3933  HN  VAL A 259       2.852  -6.692 -14.214  1.00 82.43           H
ATOM   3934  N   LEU A 260       0.729  -6.924 -11.777  1.00 78.59           N
ATOM   3935  CA  LEU A 260      -0.424  -7.246 -10.954  1.00 78.59           C
ATOM   3936  C   LEU A 260      -0.118  -8.491 -10.119  1.00 78.59           C
ATOM   3937  O   LEU A 260      -0.456  -8.549  -8.938  1.00 78.59           O
ATOM   3938  HA  LEU A 260      -0.586  -6.407 -10.277  1.00 78.59           H
ATOM   3939  CB  LEU A 260      -1.679  -7.378 -11.819  1.00 78.59           C
ATOM   3940 1HB  LEU A 260      -1.404  -7.870 -12.751  1.00 78.59           H
ATOM   3941 2HB  LEU A 260      -2.381  -8.036 -11.306  1.00 78.59           H
ATOM   3942  CG  LEU A 260      -2.401  -6.072 -12.157  1.00 78.59           C
ATOM   3943  HG  LEU A 260      -1.661  -5.273 -12.196  1.00 78.59           H
ATOM   3944  CD1 LEU A 260      -3.056  -6.150 -13.538  1.00 78.59           C
ATOM   3945 1HD1 LEU A 260      -2.291  -6.332 -14.293  1.00 78.59           H
ATOM   3946 2HD1 LEU A 260      -3.781  -6.964 -13.551  1.00 78.59           H
ATOM   3947 3HD1 LEU A 260      -3.562  -5.209 -13.753  1.00 78.59           H
ATOM   3948  CD2 LEU A 260      -3.408  -5.704 -11.065  1.00 78.59           C
ATOM   3949 1HD2 LEU A 260      -4.148  -6.498 -10.970  1.00 78.59           H
ATOM   3950 2HD2 LEU A 260      -2.886  -5.579 -10.117  1.00 78.59           H
ATOM   3951 3HD2 LEU A 260      -3.907  -4.772 -11.331  1.00 78.59           H
ATOM   3952  HN  LEU A 260       0.599  -7.061 -12.759  1.00 78.59           H
ATOM   3953  N   THR A 261       0.518  -9.457 -10.766  1.00 85.47           N
ATOM   3954  CA  THR A 261       0.855 -10.705 -10.104  1.00 85.47           C
ATOM   3955  C   THR A 261       1.805 -10.448  -8.933  1.00 85.47           C
ATOM   3956  O   THR A 261       1.605 -10.973  -7.839  1.00 85.47           O
ATOM   3957  HA  THR A 261      -0.058 -11.130  -9.687  1.00 85.47           H
ATOM   3958  CB  THR A 261       1.429 -11.658 -11.154  1.00 85.47           C
ATOM   3959  HB  THR A 261       2.361 -11.270 -11.563  1.00 85.47           H
ATOM   3960  OG1 THR A 261       0.367 -11.822 -12.091  1.00 85.47           O
ATOM   3961  HG1 THR A 261       0.415 -11.109 -12.790  1.00 85.47           H
ATOM   3962  CG2 THR A 261       1.661 -13.066 -10.603  1.00 85.47           C
ATOM   3963 1HG2 THR A 261       0.715 -13.481 -10.256  1.00 85.47           H
ATOM   3964 2HG2 THR A 261       2.364 -13.020  -9.772  1.00 85.47           H
ATOM   3965 3HG2 THR A 261       2.069 -13.701 -11.390  1.00 85.47           H
ATOM   3966  HN  THR A 261       0.801  -9.396 -11.723  1.00 85.47           H
ATOM   3967  N   VAL A 262       2.820  -9.640  -9.202  1.00 88.68           N
ATOM   3968  CA  VAL A 262       3.829  -9.344  -8.199  1.00 88.68           C
ATOM   3969  C   VAL A 262       3.172  -8.629  -7.017  1.00 88.68           C
ATOM   3970  O   VAL A 262       3.490  -8.910  -5.862  1.00 88.68           O
ATOM   3971  HA  VAL A 262       4.236 -10.294  -7.852  1.00 88.68           H
ATOM   3972  CB  VAL A 262       4.970  -8.540  -8.825  1.00 88.68           C
ATOM   3973  HB  VAL A 262       4.535  -7.674  -9.325  1.00 88.68           H
ATOM   3974  CG1 VAL A 262       5.933  -8.028  -7.752  1.00 88.68           C
ATOM   3975 1HG1 VAL A 262       5.394  -7.386  -7.056  1.00 88.68           H
ATOM   3976 2HG1 VAL A 262       6.357  -8.875  -7.211  1.00 88.68           H
ATOM   3977 3HG1 VAL A 262       6.734  -7.460  -8.224  1.00 88.68           H
ATOM   3978  CG2 VAL A 262       5.711  -9.367  -9.878  1.00 88.68           C
ATOM   3979 1HG2 VAL A 262       6.127 -10.260  -9.411  1.00 88.68           H
ATOM   3980 2HG2 VAL A 262       5.016  -9.660 -10.665  1.00 88.68           H
ATOM   3981 3HG2 VAL A 262       6.517  -8.772 -10.306  1.00 88.68           H
ATOM   3982  HN  VAL A 262       2.959  -9.192 -10.086  1.00 88.68           H
ATOM   3983  N   PHE A 263       2.267  -7.719  -7.346  1.00 85.36           N
ATOM   3984  CA  PHE A 263       1.567  -6.956  -6.326  1.00 85.36           C
ATOM   3985  C   PHE A 263       0.789  -7.881  -5.388  1.00 85.36           C
ATOM   3986  O   PHE A 263       0.959  -7.822  -4.171  1.00 85.36           O
ATOM   3987  HA  PHE A 263       2.320  -6.412  -5.755  1.00 85.36           H
ATOM   3988  CB  PHE A 263       0.582  -6.038  -7.051  1.00 85.36           C
ATOM   3989 1HB  PHE A 263       1.129  -5.434  -7.775  1.00 85.36           H
ATOM   3990 2HB  PHE A 263      -0.122  -6.651  -7.615  1.00 85.36           H
ATOM   3991  CG  PHE A 263      -0.203  -5.109  -6.122  1.00 85.36           C
ATOM   3992  CD1 PHE A 263      -1.489  -5.404  -5.794  1.00 85.36           C
ATOM   3993  HD1 PHE A 263      -1.962  -6.302  -6.193  1.00 85.36           H
ATOM   3994  CD2 PHE A 263       0.386  -3.989  -5.625  1.00 85.36           C
ATOM   3995  HD2 PHE A 263       1.417  -3.753  -5.888  1.00 85.36           H
ATOM   3996  CE1 PHE A 263      -2.218  -4.542  -4.932  1.00 85.36           C
ATOM   3997  HE1 PHE A 263      -3.249  -4.779  -4.669  1.00 85.36           H
ATOM   3998  CE2 PHE A 263      -0.342  -3.127  -4.762  1.00 85.36           C
ATOM   3999  HE2 PHE A 263       0.130  -2.229  -4.364  1.00 85.36           H
ATOM   4000  CZ  PHE A 263      -1.628  -3.422  -4.434  1.00 85.36           C
ATOM   4001  HZ  PHE A 263      -2.187  -2.761  -3.772  1.00 85.36           H
ATOM   4002  HN  PHE A 263       2.011  -7.499  -8.287  1.00 85.36           H
ATOM   4003  N   VAL A 264      -0.048  -8.714  -5.989  1.00 88.01           N
ATOM   4004  CA  VAL A 264      -0.931  -9.573  -5.220  1.00 88.01           C
ATOM   4005  C   VAL A 264      -0.095 -10.461  -4.296  1.00 88.01           C
ATOM   4006  O   VAL A 264      -0.429 -10.633  -3.125  1.00 88.01           O
ATOM   4007  HA  VAL A 264      -1.565  -8.930  -4.609  1.00 88.01           H
ATOM   4008  CB  VAL A 264      -1.834 -10.372  -6.161  1.00 88.01           C
ATOM   4009  HB  VAL A 264      -1.198 -10.872  -6.892  1.00 88.01           H
ATOM   4010  CG1 VAL A 264      -2.606 -11.449  -5.396  1.00 88.01           C
ATOM   4011 1HG1 VAL A 264      -1.902 -12.134  -4.922  1.00 88.01           H
ATOM   4012 2HG1 VAL A 264      -3.226 -10.979  -4.633  1.00 88.01           H
ATOM   4013 3HG1 VAL A 264      -3.240 -12.003  -6.089  1.00 88.01           H
ATOM   4014  CG2 VAL A 264      -2.789  -9.449  -6.921  1.00 88.01           C
ATOM   4015 1HG2 VAL A 264      -3.415  -8.910  -6.211  1.00 88.01           H
ATOM   4016 2HG2 VAL A 264      -2.212  -8.737  -7.511  1.00 88.01           H
ATOM   4017 3HG2 VAL A 264      -3.419 -10.043  -7.583  1.00 88.01           H
ATOM   4018  HN  VAL A 264      -0.128  -8.806  -6.982  1.00 88.01           H
ATOM   4019  N   LEU A 265       0.977 -11.000  -4.858  1.00 89.44           N
ATOM   4020  CA  LEU A 265       1.802 -11.952  -4.134  1.00 89.44           C
ATOM   4021  C   LEU A 265       2.452 -11.251  -2.939  1.00 89.44           C
ATOM   4022  O   LEU A 265       2.583 -11.838  -1.866  1.00 89.44           O
ATOM   4023  HA  LEU A 265       1.144 -12.736  -3.758  1.00 89.44           H
ATOM   4024  CB  LEU A 265       2.806 -12.617  -5.077  1.00 89.44           C
ATOM   4025 1HB  LEU A 265       3.318 -11.836  -5.640  1.00 89.44           H
ATOM   4026 2HB  LEU A 265       3.561 -13.123  -4.475  1.00 89.44           H
ATOM   4027  CG  LEU A 265       2.226 -13.626  -6.071  1.00 89.44           C
ATOM   4028  HG  LEU A 265       1.448 -13.127  -6.649  1.00 89.44           H
ATOM   4029  CD1 LEU A 265       3.294 -14.096  -7.061  1.00 89.44           C
ATOM   4030 1HD1 LEU A 265       3.677 -13.239  -7.616  1.00 89.44           H
ATOM   4031 2HD1 LEU A 265       4.110 -14.571  -6.517  1.00 89.44           H
ATOM   4032 3HD1 LEU A 265       2.855 -14.812  -7.756  1.00 89.44           H
ATOM   4033  CD2 LEU A 265       1.566 -14.797  -5.341  1.00 89.44           C
ATOM   4034 1HD2 LEU A 265       2.307 -15.303  -4.722  1.00 89.44           H
ATOM   4035 2HD2 LEU A 265       0.759 -14.424  -4.710  1.00 89.44           H
ATOM   4036 3HD2 LEU A 265       1.163 -15.499  -6.071  1.00 89.44           H
ATOM   4037  HN  LEU A 265       1.282 -10.798  -5.788  1.00 89.44           H
ATOM   4038  N   SER A 266       2.842 -10.005  -3.165  1.00 90.92           N
ATOM   4039  CA  SER A 266       3.565  -9.252  -2.154  1.00 90.92           C
ATOM   4040  C   SER A 266       2.595  -8.751  -1.082  1.00 90.92           C
ATOM   4041  O   SER A 266       2.954  -8.658   0.090  1.00 90.92           O
ATOM   4042  HA  SER A 266       4.278  -9.956  -1.725  1.00 90.92           H
ATOM   4043  CB  SER A 266       4.321  -8.077  -2.778  1.00 90.92           C
ATOM   4044 1HB  SER A 266       4.856  -7.536  -1.998  1.00 90.92           H
ATOM   4045 2HB  SER A 266       5.069  -8.456  -3.474  1.00 90.92           H
ATOM   4046  OG  SER A 266       3.447  -7.183  -3.461  1.00 90.92           O
ATOM   4047  HG  SER A 266       3.405  -7.420  -4.431  1.00 90.92           H
ATOM   4048  HN  SER A 266       2.673  -9.512  -4.018  1.00 90.92           H
ATOM   4049  N   GLN A 267       1.385  -8.440  -1.524  1.00 86.23           N
ATOM   4050  CA  GLN A 267       0.417  -7.789  -0.658  1.00 86.23           C
ATOM   4051  C   GLN A 267      -0.338  -8.829   0.172  1.00 86.23           C
ATOM   4052  O   GLN A 267      -0.795  -8.535   1.276  1.00 86.23           O
ATOM   4053  HA  GLN A 267       1.002  -7.146  -0.001  1.00 86.23           H
ATOM   4054  CB  GLN A 267      -0.552  -6.927  -1.469  1.00 86.23           C
ATOM   4055 1HB  GLN A 267      -1.020  -7.532  -2.246  1.00 86.23           H
ATOM   4056 2HB  GLN A 267      -1.351  -6.564  -0.823  1.00 86.23           H
ATOM   4057  CG  GLN A 267       0.173  -5.740  -2.108  1.00 86.23           C
ATOM   4058 1HG  GLN A 267       0.988  -6.102  -2.735  1.00 86.23           H
ATOM   4059 2HG  GLN A 267      -0.513  -5.197  -2.758  1.00 86.23           H
ATOM   4060  CD  GLN A 267       0.725  -4.795  -1.039  1.00 86.23           C
ATOM   4061  OE1 GLN A 267       0.137  -4.592   0.011  1.00 86.23           O
ATOM   4062  NE2 GLN A 267       1.886  -4.232  -1.362  1.00 86.23           N
ATOM   4063 1HE2 GLN A 267       2.316  -4.441  -2.240  1.00 86.23           H
ATOM   4064 2HE2 GLN A 267       2.328  -3.598  -0.728  1.00 86.23           H
ATOM   4065  HN  GLN A 267       1.063  -8.626  -2.452  1.00 86.23           H
ATOM   4066  N   PHE A 268      -0.446 -10.023  -0.391  1.00 91.96           N
ATOM   4067  CA  PHE A 268      -1.328 -11.036   0.164  1.00 91.96           C
ATOM   4068  C   PHE A 268      -0.937 -11.372   1.605  1.00 91.96           C
ATOM   4069  O   PHE A 268      -1.765 -11.292   2.511  1.00 91.96           O
ATOM   4070  HA  PHE A 268      -2.339 -10.628   0.150  1.00 91.96           H
ATOM   4071  CB  PHE A 268      -1.171 -12.289  -0.700  1.00 91.96           C
ATOM   4072 1HB  PHE A 268      -1.393 -12.033  -1.736  1.00 91.96           H
ATOM   4073 2HB  PHE A 268      -0.131 -12.612  -0.668  1.00 91.96           H
ATOM   4074  CG  PHE A 268      -2.066 -13.455  -0.274  1.00 91.96           C
ATOM   4075  CD1 PHE A 268      -1.548 -14.477   0.458  1.00 91.96           C
ATOM   4076  HD1 PHE A 268      -0.495 -14.465   0.742  1.00 91.96           H
ATOM   4077  CD2 PHE A 268      -3.379 -13.469  -0.628  1.00 91.96           C
ATOM   4078  HD2 PHE A 268      -3.794 -12.650  -1.216  1.00 91.96           H
ATOM   4079  CE1 PHE A 268      -2.378 -15.559   0.854  1.00 91.96           C
ATOM   4080  HE1 PHE A 268      -1.963 -16.378   1.441  1.00 91.96           H
ATOM   4081  CE2 PHE A 268      -4.209 -14.551  -0.233  1.00 91.96           C
ATOM   4082  HE2 PHE A 268      -5.261 -14.563  -0.517  1.00 91.96           H
ATOM   4083  CZ  PHE A 268      -3.691 -15.573   0.500  1.00 91.96           C
ATOM   4084  HZ  PHE A 268      -4.328 -16.404   0.803  1.00 91.96           H
ATOM   4085  HN  PHE A 268       0.055 -10.303  -1.211  1.00 91.96           H
ATOM   4086  N   PRO A 269       0.325 -11.754   1.841  1.00 95.07           N
ATOM   4087  CA  PRO A 269       0.756 -12.145   3.186  1.00 95.07           C
ATOM   4088  C   PRO A 269       0.426 -11.088   4.227  1.00 95.07           C
ATOM   4089  O   PRO A 269      -0.049 -11.410   5.315  1.00 95.07           O
ATOM   4090  HA  PRO A 269       0.219 -13.038   3.507  1.00 95.07           H
ATOM   4091  CB  PRO A 269       2.266 -12.345   3.039  1.00 95.07           C
ATOM   4092 1HB  PRO A 269       2.816 -11.433   3.271  1.00 95.07           H
ATOM   4093 2HB  PRO A 269       2.635 -13.119   3.712  1.00 95.07           H
ATOM   4094  CG  PRO A 269       2.428 -12.745   1.578  1.00 95.07           C
ATOM   4095 1HG  PRO A 269       3.447 -12.583   1.225  1.00 95.07           H
ATOM   4096 2HG  PRO A 269       2.214 -13.803   1.421  1.00 95.07           H
ATOM   4097  CD  PRO A 269       1.427 -11.849   0.867  1.00 95.07           C
ATOM   4098 1HD  PRO A 269       1.849 -10.869   0.643  1.00 95.07           H
ATOM   4099 2HD  PRO A 269       1.103 -12.277  -0.081  1.00 95.07           H
ATOM   4100  N   TYR A 270       0.689  -9.841   3.863  1.00 92.71           N
ATOM   4101  CA  TYR A 270       0.478  -8.733   4.779  1.00 92.71           C
ATOM   4102  C   TYR A 270      -1.002  -8.595   5.141  1.00 92.71           C
ATOM   4103  O   TYR A 270      -1.347  -8.434   6.311  1.00 92.71           O
ATOM   4104  HA  TYR A 270       1.049  -8.933   5.686  1.00 92.71           H
ATOM   4105  CB  TYR A 270       0.927  -7.477   4.031  1.00 92.71           C
ATOM   4106 1HB  TYR A 270       2.004  -7.528   3.869  1.00 92.71           H
ATOM   4107 2HB  TYR A 270       0.457  -7.464   3.048  1.00 92.71           H
ATOM   4108  CG  TYR A 270       0.597  -6.170   4.756  1.00 92.71           C
ATOM   4109  CD1 TYR A 270      -0.308  -5.286   4.205  1.00 92.71           C
ATOM   4110  HD1 TYR A 270      -0.788  -5.518   3.254  1.00 92.71           H
ATOM   4111  CD2 TYR A 270       1.205  -5.876   5.959  1.00 92.71           C
ATOM   4112  HD2 TYR A 270       1.920  -6.575   6.394  1.00 92.71           H
ATOM   4113  CE1 TYR A 270      -0.619  -4.056   4.887  1.00 92.71           C
ATOM   4114  HE1 TYR A 270      -1.332  -3.349   4.463  1.00 92.71           H
ATOM   4115  CE2 TYR A 270       0.894  -4.646   6.641  1.00 92.71           C
ATOM   4116  HE2 TYR A 270       1.366  -4.402   7.592  1.00 92.71           H
ATOM   4117  CZ  TYR A 270      -0.003  -3.797   6.071  1.00 92.71           C
ATOM   4118  OH  TYR A 270      -0.296  -2.636   6.715  1.00 92.71           O
ATOM   4119  HH  TYR A 270       0.130  -2.629   7.620  1.00 92.71           H
ATOM   4120  HN  TYR A 270       1.039  -9.584   2.962  1.00 92.71           H
ATOM   4121  N   ASN A 271      -1.838  -8.663   4.115  1.00 90.38           N
ATOM   4122  CA  ASN A 271      -3.265  -8.455   4.297  1.00 90.38           C
ATOM   4123  C   ASN A 271      -3.841  -9.602   5.129  1.00 90.38           C
ATOM   4124  O   ASN A 271      -4.845  -9.430   5.819  1.00 90.38           O
ATOM   4125  HA  ASN A 271      -3.352  -7.491   4.799  1.00 90.38           H
ATOM   4126  CB  ASN A 271      -3.994  -8.433   2.953  1.00 90.38           C
ATOM   4127 1HB  ASN A 271      -3.619  -9.236   2.318  1.00 90.38           H
ATOM   4128 2HB  ASN A 271      -5.057  -8.620   3.108  1.00 90.38           H
ATOM   4129  CG  ASN A 271      -3.805  -7.088   2.248  1.00 90.38           C
ATOM   4130  OD1 ASN A 271      -4.252  -6.049   2.707  1.00 90.38           O
ATOM   4131  ND2 ASN A 271      -3.121  -7.164   1.111  1.00 90.38           N
ATOM   4132 1HD2 ASN A 271      -2.782  -8.049   0.790  1.00 90.38           H
ATOM   4133 2HD2 ASN A 271      -2.945  -6.338   0.576  1.00 90.38           H
ATOM   4134  HN  ASN A 271      -1.556  -8.856   3.175  1.00 90.38           H
ATOM   4135  N   CYS A 272      -3.181 -10.747   5.037  1.00 95.15           N
ATOM   4136  CA  CYS A 272      -3.559 -11.896   5.842  1.00 95.15           C
ATOM   4137  C   CYS A 272      -3.406 -11.520   7.317  1.00 95.15           C
ATOM   4138  O   CYS A 272      -4.317 -11.739   8.115  1.00 95.15           O
ATOM   4139  HA  CYS A 272      -4.600 -12.116   5.605  1.00 95.15           H
ATOM   4140  CB  CYS A 272      -2.738 -13.135   5.481  1.00 95.15           C
ATOM   4141 1HB  CYS A 272      -1.677 -12.888   5.471  1.00 95.15           H
ATOM   4142 2HB  CYS A 272      -2.879 -13.908   6.236  1.00 95.15           H
ATOM   4143  SG  CYS A 272      -3.247 -13.766   3.840  1.00 95.15           S
ATOM   4144  HG  CYS A 272      -2.629 -12.825   3.131  1.00 95.15           H
ATOM   4145  HN  CYS A 272      -2.402 -10.896   4.427  1.00 95.15           H
ATOM   4146  N   ILE A 273      -2.248 -10.962   7.635  1.00 94.23           N
ATOM   4147  CA  ILE A 273      -1.953 -10.578   9.005  1.00 94.23           C
ATOM   4148  C   ILE A 273      -2.874  -9.428   9.418  1.00 94.23           C
ATOM   4149  O   ILE A 273      -3.363  -9.393  10.546  1.00 94.23           O
ATOM   4150  HA  ILE A 273      -2.170 -11.438   9.639  1.00 94.23           H
ATOM   4151  CB  ILE A 273      -0.464 -10.262   9.165  1.00 94.23           C
ATOM   4152  HB  ILE A 273      -0.204  -9.477   8.455  1.00 94.23           H
ATOM   4153  CG1 ILE A 273       0.395 -11.482   8.826  1.00 94.23           C
ATOM   4154 1HG1 ILE A 273       0.225 -11.774   7.789  1.00 94.23           H
ATOM   4155 2HG1 ILE A 273       1.450 -11.224   8.916  1.00 94.23           H
ATOM   4156  CG2 ILE A 273      -0.166  -9.722  10.565  1.00 94.23           C
ATOM   4157 1HG2 ILE A 273      -0.737  -8.808  10.731  1.00 94.23           H
ATOM   4158 2HG2 ILE A 273      -0.446 -10.466  11.309  1.00 94.23           H
ATOM   4159 3HG2 ILE A 273       0.899  -9.505  10.651  1.00 94.23           H
ATOM   4160  CD1 ILE A 273       0.070 -12.656   9.752  1.00 94.23           C
ATOM   4161 1HD1 ILE A 273       0.264 -12.368  10.785  1.00 94.23           H
ATOM   4162 2HD1 ILE A 273      -0.980 -12.926   9.641  1.00 94.23           H
ATOM   4163 3HD1 ILE A 273       0.695 -13.509   9.489  1.00 94.23           H
ATOM   4164  HN  ILE A 273      -1.519 -10.771   6.977  1.00 94.23           H
ATOM   4165  N   LEU A 274      -3.082  -8.514   8.481  1.00 91.13           N
ATOM   4166  CA  LEU A 274      -3.906  -7.347   8.744  1.00 91.13           C
ATOM   4167  C   LEU A 274      -5.320  -7.799   9.116  1.00 91.13           C
ATOM   4168  O   LEU A 274      -5.964  -7.195   9.973  1.00 91.13           O
ATOM   4169  HA  LEU A 274      -3.474  -6.828   9.599  1.00 91.13           H
ATOM   4170  CB  LEU A 274      -3.862  -6.381   7.558  1.00 91.13           C
ATOM   4171 1HB  LEU A 274      -2.818  -6.194   7.306  1.00 91.13           H
ATOM   4172 2HB  LEU A 274      -4.315  -6.873   6.697  1.00 91.13           H
ATOM   4173  CG  LEU A 274      -4.558  -5.034   7.764  1.00 91.13           C
ATOM   4174  HG  LEU A 274      -5.568  -5.223   8.128  1.00 91.13           H
ATOM   4175  CD1 LEU A 274      -3.841  -4.204   8.831  1.00 91.13           C
ATOM   4176 1HD1 LEU A 274      -3.843  -4.747   9.776  1.00 91.13           H
ATOM   4177 2HD1 LEU A 274      -2.812  -4.023   8.519  1.00 91.13           H
ATOM   4178 3HD1 LEU A 274      -4.356  -3.252   8.957  1.00 91.13           H
ATOM   4179  CD2 LEU A 274      -4.689  -4.277   6.441  1.00 91.13           C
ATOM   4180 1HD2 LEU A 274      -3.697  -4.098   6.025  1.00 91.13           H
ATOM   4181 2HD2 LEU A 274      -5.276  -4.870   5.740  1.00 91.13           H
ATOM   4182 3HD2 LEU A 274      -5.186  -3.323   6.616  1.00 91.13           H
ATOM   4183  HN  LEU A 274      -2.700  -8.562   7.558  1.00 91.13           H
ATOM   4184  N   LEU A 275      -5.761  -8.859   8.455  1.00 93.30           N
ATOM   4185  CA  LEU A 275      -7.079  -9.410   8.718  1.00 93.30           C
ATOM   4186  C   LEU A 275      -7.142  -9.903  10.165  1.00 93.30           C
ATOM   4187  O   LEU A 275      -8.096  -9.609  10.883  1.00 93.30           O
ATOM   4188  HA  LEU A 275      -7.801  -8.603   8.596  1.00 93.30           H
ATOM   4189  CB  LEU A 275      -7.426 -10.486   7.687  1.00 93.30           C
ATOM   4190 1HB  LEU A 275      -7.402 -10.033   6.696  1.00 93.30           H
ATOM   4191 2HB  LEU A 275      -6.646 -11.247   7.708  1.00 93.30           H
ATOM   4192  CG  LEU A 275      -8.779 -11.177   7.867  1.00 93.30           C
ATOM   4193  HG  LEU A 275      -8.813 -11.604   8.870  1.00 93.30           H
ATOM   4194  CD1 LEU A 275      -9.927 -10.171   7.764  1.00 93.30           C
ATOM   4195 1HD1 LEU A 275      -9.816  -9.413   8.539  1.00 93.30           H
ATOM   4196 2HD1 LEU A 275      -9.906  -9.695   6.784  1.00 93.30           H
ATOM   4197 3HD1 LEU A 275     -10.877 -10.689   7.897  1.00 93.30           H
ATOM   4198  CD2 LEU A 275      -8.940 -12.334   6.879  1.00 93.30           C
ATOM   4199 1HD2 LEU A 275      -8.876 -11.952   5.860  1.00 93.30           H
ATOM   4200 2HD2 LEU A 275      -8.149 -13.065   7.043  1.00 93.30           H
ATOM   4201 3HD2 LEU A 275      -9.910 -12.808   7.029  1.00 93.30           H
ATOM   4202  HN  LEU A 275      -5.235  -9.338   7.752  1.00 93.30           H
ATOM   4203  N   VAL A 276      -6.113 -10.644  10.550  1.00 95.14           N
ATOM   4204  CA  VAL A 276      -6.050 -11.198  11.891  1.00 95.14           C
ATOM   4205  C   VAL A 276      -6.125 -10.060  12.912  1.00 95.14           C
ATOM   4206  O   VAL A 276      -6.872 -10.143  13.885  1.00 95.14           O
ATOM   4207  HA  VAL A 276      -6.918 -11.843  12.022  1.00 95.14           H
ATOM   4208  CB  VAL A 276      -4.793 -12.057  12.044  1.00 95.14           C
ATOM   4209  HB  VAL A 276      -3.934 -11.445  11.769  1.00 95.14           H
ATOM   4210  CG1 VAL A 276      -4.607 -12.503  13.496  1.00 95.14           C
ATOM   4211 1HG1 VAL A 276      -4.511 -11.626  14.136  1.00 95.14           H
ATOM   4212 2HG1 VAL A 276      -5.471 -13.089  13.809  1.00 95.14           H
ATOM   4213 3HG1 VAL A 276      -3.707 -13.112  13.576  1.00 95.14           H
ATOM   4214  CG2 VAL A 276      -4.834 -13.261  11.101  1.00 95.14           C
ATOM   4215 1HG2 VAL A 276      -5.706 -13.873  11.332  1.00 95.14           H
ATOM   4216 2HG2 VAL A 276      -4.897 -12.913  10.070  1.00 95.14           H
ATOM   4217 3HG2 VAL A 276      -3.929 -13.854  11.230  1.00 95.14           H
ATOM   4218  HN  VAL A 276      -5.334 -10.866   9.963  1.00 95.14           H
ATOM   4219  N   GLN A 277      -5.339  -9.025  12.655  1.00 91.57           N
ATOM   4220  CA  GLN A 277      -5.283  -7.886  13.556  1.00 91.57           C
ATOM   4221  C   GLN A 277      -6.656  -7.218  13.653  1.00 91.57           C
ATOM   4222  O   GLN A 277      -7.041  -6.733  14.715  1.00 91.57           O
ATOM   4223  HA  GLN A 277      -5.002  -8.297  14.525  1.00 91.57           H
ATOM   4224  CB  GLN A 277      -4.217  -6.884  13.108  1.00 91.57           C
ATOM   4225 1HB  GLN A 277      -4.316  -6.696  12.039  1.00 91.57           H
ATOM   4226 2HB  GLN A 277      -4.371  -5.932  13.615  1.00 91.57           H
ATOM   4227  CG  GLN A 277      -2.811  -7.408  13.410  1.00 91.57           C
ATOM   4228 1HG  GLN A 277      -2.744  -7.694  14.460  1.00 91.57           H
ATOM   4229 2HG  GLN A 277      -2.619  -8.306  12.822  1.00 91.57           H
ATOM   4230  CD  GLN A 277      -1.752  -6.350  13.096  1.00 91.57           C
ATOM   4231  OE1 GLN A 277      -1.951  -5.456  12.289  1.00 91.57           O
ATOM   4232  NE2 GLN A 277      -0.619  -6.499  13.777  1.00 91.57           N
ATOM   4233 1HE2 GLN A 277      -0.521  -7.254  14.425  1.00 91.57           H
ATOM   4234 2HE2 GLN A 277       0.134  -5.856  13.640  1.00 91.57           H
ATOM   4235  HN  GLN A 277      -4.749  -8.957  11.850  1.00 91.57           H
ATOM   4236  N   THR A 278      -7.358  -7.215  12.529  1.00 92.68           N
ATOM   4237  CA  THR A 278      -8.659  -6.572  12.461  1.00 92.68           C
ATOM   4238  C   THR A 278      -9.670  -7.321  13.331  1.00 92.68           C
ATOM   4239  O   THR A 278     -10.442  -6.704  14.063  1.00 92.68           O
ATOM   4240  HA  THR A 278      -8.567  -5.566  12.871  1.00 92.68           H
ATOM   4241  CB  THR A 278      -9.069  -6.488  10.989  1.00 92.68           C
ATOM   4242  HB  THR A 278      -9.219  -7.483  10.569  1.00 92.68           H
ATOM   4243  OG1 THR A 278      -8.035  -5.715  10.385  1.00 92.68           O
ATOM   4244  HG1 THR A 278      -7.340  -6.318   9.995  1.00 92.68           H
ATOM   4245  CG2 THR A 278     -10.332  -5.650  10.779  1.00 92.68           C
ATOM   4246 1HG2 THR A 278     -10.158  -4.636  11.138  1.00 92.68           H
ATOM   4247 2HG2 THR A 278     -11.159  -6.095  11.333  1.00 92.68           H
ATOM   4248 3HG2 THR A 278     -10.578  -5.623   9.718  1.00 92.68           H
ATOM   4249  HN  THR A 278      -7.051  -7.640  11.677  1.00 92.68           H
ATOM   4250  N   ILE A 279      -9.633  -8.641  13.222  1.00 93.12           N
ATOM   4251  CA  ILE A 279     -10.537  -9.481  13.989  1.00 93.12           C
ATOM   4252  C   ILE A 279     -10.205  -9.354  15.477  1.00 93.12           C
ATOM   4253  O   ILE A 279     -11.104  -9.248  16.310  1.00 93.12           O
ATOM   4254  HA  ILE A 279     -11.548  -9.106  13.827  1.00 93.12           H
ATOM   4255  CB  ILE A 279     -10.500 -10.921  13.472  1.00 93.12           C
ATOM   4256  HB  ILE A 279      -9.463 -11.257  13.473  1.00 93.12           H
ATOM   4257  CG1 ILE A 279     -10.998 -10.997  12.027  1.00 93.12           C
ATOM   4258 1HG1 ILE A 279     -12.077 -10.844  12.002  1.00 93.12           H
ATOM   4259 2HG1 ILE A 279     -10.549 -10.196  11.441  1.00 93.12           H
ATOM   4260  CG2 ILE A 279     -11.280 -11.856  14.397  1.00 93.12           C
ATOM   4261 1HG2 ILE A 279     -10.840 -11.832  15.394  1.00 93.12           H
ATOM   4262 2HG2 ILE A 279     -12.319 -11.531  14.451  1.00 93.12           H
ATOM   4263 3HG2 ILE A 279     -11.238 -12.873  14.006  1.00 93.12           H
ATOM   4264  CD1 ILE A 279     -10.655 -12.350  11.400  1.00 93.12           C
ATOM   4265 1HD1 ILE A 279      -9.574 -12.488  11.404  1.00 93.12           H
ATOM   4266 2HD1 ILE A 279     -11.126 -13.147  11.974  1.00 93.12           H
ATOM   4267 3HD1 ILE A 279     -11.020 -12.377  10.373  1.00 93.12           H
ATOM   4268  HN  ILE A 279      -9.002  -9.135  12.624  1.00 93.12           H
ATOM   4269  N   ASP A 280      -8.912  -9.368  15.766  1.00 92.32           N
ATOM   4270  CA  ASP A 280      -8.452  -9.311  17.143  1.00 92.32           C
ATOM   4271  C   ASP A 280      -8.854  -7.967  17.755  1.00 92.32           C
ATOM   4272  O   ASP A 280      -9.184  -7.894  18.937  1.00 92.32           O
ATOM   4273  HA  ASP A 280      -8.930 -10.155  17.640  1.00 92.32           H
ATOM   4274  CB  ASP A 280      -6.929  -9.429  17.220  1.00 92.32           C
ATOM   4275 1HB  ASP A 280      -6.604 -10.331  16.701  1.00 92.32           H
ATOM   4276 2HB  ASP A 280      -6.469  -8.584  16.708  1.00 92.32           H
ATOM   4277  CG  ASP A 280      -6.455  -9.471  18.674  1.00 92.32           C
ATOM   4278  OD1 ASP A 280      -7.037 -10.271  19.437  1.00 92.32           O
ATOM   4279  OD2 ASP A 280      -5.521  -8.702  18.989  1.00 92.32           O
ATOM   4280  HN  ASP A 280      -8.187  -9.418  15.079  1.00 92.32           H
ATOM   4281  N   ALA A 281      -8.813  -6.938  16.921  1.00 91.74           N
ATOM   4282  CA  ALA A 281      -9.166  -5.601  17.366  1.00 91.74           C
ATOM   4283  C   ALA A 281     -10.613  -5.599  17.863  1.00 91.74           C
ATOM   4284  O   ALA A 281     -10.970  -4.815  18.742  1.00 91.74           O
ATOM   4285  HA  ALA A 281      -8.506  -5.341  18.194  1.00 91.74           H
ATOM   4286  CB  ALA A 281      -8.940  -4.607  16.225  1.00 91.74           C
ATOM   4287 1HB  ALA A 281      -7.891  -4.626  15.929  1.00 91.74           H
ATOM   4288 2HB  ALA A 281      -9.563  -4.882  15.374  1.00 91.74           H
ATOM   4289 3HB  ALA A 281      -9.205  -3.603  16.559  1.00 91.74           H
ATOM   4290  HN  ALA A 281      -8.545  -7.007  15.960  1.00 91.74           H
ATOM   4291  N   TYR A 282     -11.406  -6.484  17.280  1.00 79.19           N
ATOM   4292  CA  TYR A 282     -12.817  -6.564  17.620  1.00 79.19           C
ATOM   4293  C   TYR A 282     -13.060  -7.611  18.709  1.00 79.19           C
ATOM   4294  O   TYR A 282     -13.762  -7.346  19.684  1.00 79.19           O
ATOM   4295  HA  TYR A 282     -13.129  -5.587  17.989  1.00 79.19           H
ATOM   4296  CB  TYR A 282     -13.535  -6.999  16.341  1.00 79.19           C
ATOM   4297 1HB  TYR A 282     -13.238  -6.339  15.527  1.00 79.19           H
ATOM   4298 2HB  TYR A 282     -13.204  -8.003  16.075  1.00 79.19           H
ATOM   4299  CG  TYR A 282     -15.061  -6.993  16.452  1.00 79.19           C
ATOM   4300  CD1 TYR A 282     -15.744  -8.177  16.644  1.00 79.19           C
ATOM   4301  HD1 TYR A 282     -15.195  -9.117  16.718  1.00 79.19           H
ATOM   4302  CD2 TYR A 282     -15.755  -5.804  16.359  1.00 79.19           C
ATOM   4303  HD2 TYR A 282     -15.216  -4.869  16.207  1.00 79.19           H
ATOM   4304  CE1 TYR A 282     -17.180  -8.172  16.749  1.00 79.19           C
ATOM   4305  HE1 TYR A 282     -17.731  -9.100  16.901  1.00 79.19           H
ATOM   4306  CE2 TYR A 282     -17.191  -5.799  16.463  1.00 79.19           C
ATOM   4307  HE2 TYR A 282     -17.752  -4.866  16.392  1.00 79.19           H
ATOM   4308  CZ  TYR A 282     -17.833  -6.983  16.653  1.00 79.19           C
ATOM   4309  OH  TYR A 282     -19.189  -6.977  16.751  1.00 79.19           O
ATOM   4310  HH  TYR A 282     -19.534  -6.042  16.675  1.00 79.19           H
ATOM   4311  HN  TYR A 282     -11.101  -7.138  16.588  1.00 79.19           H
ATOM   4312  N   ALA A 283     -12.466  -8.778  18.507  1.00 90.01           N
ATOM   4313  CA  ALA A 283     -12.805  -9.939  19.311  1.00 90.01           C
ATOM   4314  C   ALA A 283     -11.835 -10.038  20.490  1.00 90.01           C
ATOM   4315  O   ALA A 283     -12.134 -10.687  21.492  1.00 90.01           O
ATOM   4316  HA  ALA A 283     -13.815  -9.795  19.693  1.00 90.01           H
ATOM   4317  CB  ALA A 283     -12.784 -11.192  18.433  1.00 90.01           C
ATOM   4318 1HB  ALA A 283     -13.511 -11.084  17.628  1.00 90.01           H
ATOM   4319 2HB  ALA A 283     -11.789 -11.322  18.008  1.00 90.01           H
ATOM   4320 3HB  ALA A 283     -13.038 -12.063  19.037  1.00 90.01           H
ATOM   4321  HN  ALA A 283     -11.767  -8.936  17.810  1.00 90.01           H
ATOM   4322  N   MET A 284     -10.693  -9.385  20.332  1.00 83.35           N
ATOM   4323  CA  MET A 284      -9.674  -9.397  21.368  1.00 83.35           C
ATOM   4324  C   MET A 284      -9.418 -10.820  21.869  1.00 83.35           C
ATOM   4325  O   MET A 284      -9.359 -11.057  23.074  1.00 83.35           O
ATOM   4326  HA  MET A 284      -8.774  -9.002  20.899  1.00 83.35           H
ATOM   4327  CB  MET A 284     -10.125  -8.518  22.537  1.00 83.35           C
ATOM   4328 1HB  MET A 284     -11.039  -8.923  22.970  1.00 83.35           H
ATOM   4329 2HB  MET A 284      -9.367  -8.534  23.321  1.00 83.35           H
ATOM   4330  CG  MET A 284     -10.364  -7.078  22.080  1.00 83.35           C
ATOM   4331 1HG  MET A 284      -9.451  -6.668  21.650  1.00 83.35           H
ATOM   4332 2HG  MET A 284     -11.122  -7.058  21.296  1.00 83.35           H
ATOM   4333  SD  MET A 284     -10.890  -6.078  23.462  1.00 83.35           S
ATOM   4334  CE  MET A 284     -11.066  -4.497  22.651  1.00 83.35           C
ATOM   4335 1HE  MET A 284     -10.107  -4.198  22.227  1.00 83.35           H
ATOM   4336 2HE  MET A 284     -11.806  -4.577  21.855  1.00 83.35           H
ATOM   4337 3HE  MET A 284     -11.391  -3.751  23.376  1.00 83.35           H
ATOM   4338  HN  MET A 284     -10.459  -8.856  19.516  1.00 83.35           H
ATOM   4339  N   PHE A 285      -9.272 -11.730  20.917  1.00 86.71           N
ATOM   4340  CA  PHE A 285      -9.196 -13.145  21.240  1.00 86.71           C
ATOM   4341  C   PHE A 285      -7.757 -13.561  21.549  1.00 86.71           C
ATOM   4342  O   PHE A 285      -7.521 -14.643  22.083  1.00 86.71           O
ATOM   4343  HA  PHE A 285      -9.817 -13.309  22.120  1.00 86.71           H
ATOM   4344  CB  PHE A 285      -9.682 -13.911  20.008  1.00 86.71           C
ATOM   4345 1HB  PHE A 285      -9.822 -14.959  20.276  1.00 86.71           H
ATOM   4346 2HB  PHE A 285     -10.658 -13.525  19.714  1.00 86.71           H
ATOM   4347  CG  PHE A 285      -8.735 -13.828  18.809  1.00 86.71           C
ATOM   4348  CD1 PHE A 285      -8.879 -12.831  17.896  1.00 86.71           C
ATOM   4349  HD1 PHE A 285      -9.670 -12.090  18.019  1.00 86.71           H
ATOM   4350  CD2 PHE A 285      -7.749 -14.752  18.657  1.00 86.71           C
ATOM   4351  HD2 PHE A 285      -7.633 -15.552  19.388  1.00 86.71           H
ATOM   4352  CE1 PHE A 285      -8.000 -12.753  16.784  1.00 86.71           C
ATOM   4353  HE1 PHE A 285      -8.116 -11.954  16.052  1.00 86.71           H
ATOM   4354  CE2 PHE A 285      -6.869 -14.675  17.544  1.00 86.71           C
ATOM   4355  HE2 PHE A 285      -6.079 -15.415  17.422  1.00 86.71           H
ATOM   4356  CZ  PHE A 285      -7.014 -13.677  16.632  1.00 86.71           C
ATOM   4357  HZ  PHE A 285      -6.339 -13.618  15.778  1.00 86.71           H
ATOM   4358  HN  PHE A 285      -9.205 -11.515  19.943  1.00 86.71           H
ATOM   4359  N   ILE A 286      -6.832 -12.679  21.200  1.00 86.84           N
ATOM   4360  CA  ILE A 286      -5.422 -12.937  21.442  1.00 86.84           C
ATOM   4361  C   ILE A 286      -5.059 -12.478  22.855  1.00 86.84           C
ATOM   4362  O   ILE A 286      -4.872 -11.286  23.096  1.00 86.84           O
ATOM   4363  HA  ILE A 286      -5.272 -14.015  21.379  1.00 86.84           H
ATOM   4364  CB  ILE A 286      -4.565 -12.296  20.348  1.00 86.84           C
ATOM   4365  HB  ILE A 286      -4.742 -11.221  20.361  1.00 86.84           H
ATOM   4366  CG1 ILE A 286      -4.974 -12.804  18.963  1.00 86.84           C
ATOM   4367 1HG1 ILE A 286      -4.769 -13.872  18.889  1.00 86.84           H
ATOM   4368 2HG1 ILE A 286      -6.048 -12.676  18.828  1.00 86.84           H
ATOM   4369  CG2 ILE A 286      -3.076 -12.513  20.621  1.00 86.84           C
ATOM   4370 1HG2 ILE A 286      -2.813 -12.064  21.579  1.00 86.84           H
ATOM   4371 2HG2 ILE A 286      -2.864 -13.582  20.650  1.00 86.84           H
ATOM   4372 3HG2 ILE A 286      -2.490 -12.048  19.828  1.00 86.84           H
ATOM   4373  CD1 ILE A 286      -4.222 -12.056  17.861  1.00 86.84           C
ATOM   4374 1HD1 ILE A 286      -4.449 -10.992  17.924  1.00 86.84           H
ATOM   4375 2HD1 ILE A 286      -3.150 -12.207  17.986  1.00 86.84           H
ATOM   4376 3HD1 ILE A 286      -4.531 -12.436  16.888  1.00 86.84           H
ATOM   4377  HN  ILE A 286      -7.032 -11.803  20.761  1.00 86.84           H
ATOM   4378  N   SER A 287      -4.970 -13.448  23.753  1.00 85.00           N
ATOM   4379  CA  SER A 287      -4.647 -13.157  25.140  1.00 85.00           C
ATOM   4380  C   SER A 287      -3.228 -13.634  25.457  1.00 85.00           C
ATOM   4381  O   SER A 287      -2.657 -13.257  26.480  1.00 85.00           O
ATOM   4382  HA  SER A 287      -4.715 -12.073  25.231  1.00 85.00           H
ATOM   4383  CB  SER A 287      -5.652 -13.812  26.089  1.00 85.00           C
ATOM   4384 1HB  SER A 287      -5.372 -13.594  27.120  1.00 85.00           H
ATOM   4385 2HB  SER A 287      -6.639 -13.379  25.927  1.00 85.00           H
ATOM   4386  OG  SER A 287      -5.718 -15.224  25.904  1.00 85.00           O
ATOM   4387  HG  SER A 287      -6.404 -15.617  26.516  1.00 85.00           H
ATOM   4388  HN  SER A 287      -5.114 -14.416  23.547  1.00 85.00           H
ATOM   4389  N   ASN A 288      -2.699 -14.455  24.562  1.00 85.97           N
ATOM   4390  CA  ASN A 288      -1.393 -15.054  24.776  1.00 85.97           C
ATOM   4391  C   ASN A 288      -0.311 -14.110  24.248  1.00 85.97           C
ATOM   4392  O   ASN A 288      -0.322 -13.742  23.074  1.00 85.97           O
ATOM   4393  HA  ASN A 288      -1.322 -15.210  25.852  1.00 85.97           H
ATOM   4394  CB  ASN A 288      -1.267 -16.383  24.027  1.00 85.97           C
ATOM   4395 1HB  ASN A 288      -2.121 -17.019  24.262  1.00 85.97           H
ATOM   4396 2HB  ASN A 288      -1.291 -16.202  22.952  1.00 85.97           H
ATOM   4397  CG  ASN A 288       0.030 -17.102  24.401  1.00 85.97           C
ATOM   4398  OD1 ASN A 288       1.087 -16.505  24.529  1.00 85.97           O
ATOM   4399  ND2 ASN A 288      -0.108 -18.414  24.568  1.00 85.97           N
ATOM   4400 1HD2 ASN A 288      -1.004 -18.842  24.448  1.00 85.97           H
ATOM   4401 2HD2 ASN A 288       0.684 -18.973  24.814  1.00 85.97           H
ATOM   4402  HN  ASN A 288      -3.147 -14.712  23.706  1.00 85.97           H
ATOM   4403  N   CYS A 289       0.598 -13.745  25.140  1.00 91.19           N
ATOM   4404  CA  CYS A 289       1.626 -12.774  24.807  1.00 91.19           C
ATOM   4405  C   CYS A 289       2.499 -13.360  23.696  1.00 91.19           C
ATOM   4406  O   CYS A 289       2.882 -12.654  22.765  1.00 91.19           O
ATOM   4407  HA  CYS A 289       1.110 -11.878  24.462  1.00 91.19           H
ATOM   4408  CB  CYS A 289       2.451 -12.380  26.034  1.00 91.19           C
ATOM   4409 1HB  CYS A 289       1.797 -11.987  26.812  1.00 91.19           H
ATOM   4410 2HB  CYS A 289       2.944 -13.260  26.448  1.00 91.19           H
ATOM   4411  SG  CYS A 289       3.699 -11.124  25.572  1.00 91.19           S
ATOM   4412  HN  CYS A 289       0.639 -14.101  26.074  1.00 91.19           H
ATOM   4413  N   ALA A 290       2.789 -14.646  23.831  1.00 93.27           N
ATOM   4414  CA  ALA A 290       3.683 -15.313  22.900  1.00 93.27           C
ATOM   4415  C   ALA A 290       3.098 -15.230  21.489  1.00 93.27           C
ATOM   4416  O   ALA A 290       3.822 -14.978  20.527  1.00 93.27           O
ATOM   4417  HA  ALA A 290       4.637 -14.786  22.921  1.00 93.27           H
ATOM   4418  CB  ALA A 290       3.907 -16.757  23.354  1.00 93.27           C
ATOM   4419 1HB  ALA A 290       4.351 -16.760  24.350  1.00 93.27           H
ATOM   4420 2HB  ALA A 290       2.953 -17.282  23.380  1.00 93.27           H
ATOM   4421 3HB  ALA A 290       4.578 -17.257  22.656  1.00 93.27           H
ATOM   4422  HN  ALA A 290       2.424 -15.228  24.558  1.00 93.27           H
ATOM   4423  N   VAL A 291       1.793 -15.447  21.410  1.00 93.58           N
ATOM   4424  CA  VAL A 291       1.103 -15.398  20.132  1.00 93.58           C
ATOM   4425  C   VAL A 291       1.137 -13.966  19.594  1.00 93.58           C
ATOM   4426  O   VAL A 291       1.385 -13.750  18.409  1.00 93.58           O
ATOM   4427  HA  VAL A 291       1.642 -16.045  19.441  1.00 93.58           H
ATOM   4428  CB  VAL A 291      -0.318 -15.945  20.284  1.00 93.58           C
ATOM   4429  HB  VAL A 291      -0.831 -15.342  21.033  1.00 93.58           H
ATOM   4430  CG1 VAL A 291      -1.095 -15.825  18.972  1.00 93.58           C
ATOM   4431 1HG1 VAL A 291      -1.154 -14.777  18.679  1.00 93.58           H
ATOM   4432 2HG1 VAL A 291      -0.583 -16.391  18.193  1.00 93.58           H
ATOM   4433 3HG1 VAL A 291      -2.101 -16.221  19.107  1.00 93.58           H
ATOM   4434  CG2 VAL A 291      -0.298 -17.393  20.779  1.00 93.58           C
ATOM   4435 1HG2 VAL A 291       0.241 -18.014  20.063  1.00 93.58           H
ATOM   4436 2HG2 VAL A 291       0.200 -17.439  21.747  1.00 93.58           H
ATOM   4437 3HG2 VAL A 291      -1.320 -17.757  20.878  1.00 93.58           H
ATOM   4438  HN  VAL A 291       1.212 -15.654  22.197  1.00 93.58           H
ATOM   4439  N   SER A 292       0.886 -13.024  20.492  1.00 93.90           N
ATOM   4440  CA  SER A 292       0.841 -11.622  20.113  1.00 93.90           C
ATOM   4441  C   SER A 292       2.202 -11.184  19.567  1.00 93.90           C
ATOM   4442  O   SER A 292       2.274 -10.467  18.570  1.00 93.90           O
ATOM   4443  HA  SER A 292       0.079 -11.557  19.336  1.00 93.90           H
ATOM   4444  CB  SER A 292       0.437 -10.744  21.298  1.00 93.90           C
ATOM   4445 1HB  SER A 292      -0.487 -11.125  21.734  1.00 93.90           H
ATOM   4446 2HB  SER A 292       1.202 -10.803  22.072  1.00 93.90           H
ATOM   4447  OG  SER A 292       0.253  -9.383  20.916  1.00 93.90           O
ATOM   4448  HG  SER A 292      -0.592  -9.286  20.391  1.00 93.90           H
ATOM   4449  HN  SER A 292       0.714 -13.206  21.460  1.00 93.90           H
ATOM   4450  N   THR A 293       3.248 -11.633  20.246  1.00 90.60           N
ATOM   4451  CA  THR A 293       4.601 -11.271  19.860  1.00 90.60           C
ATOM   4452  C   THR A 293       4.903 -11.766  18.444  1.00 90.60           C
ATOM   4453  O   THR A 293       5.432 -11.020  17.622  1.00 90.60           O
ATOM   4454  HA  THR A 293       4.674 -10.184  19.842  1.00 90.60           H
ATOM   4455  CB  THR A 293       5.559 -11.829  20.916  1.00 90.60           C
ATOM   4456  HB  THR A 293       5.444 -12.909  21.013  1.00 90.60           H
ATOM   4457  OG1 THR A 293       5.265 -11.072  22.086  1.00 90.60           O
ATOM   4458  HG1 THR A 293       4.525 -11.507  22.599  1.00 90.60           H
ATOM   4459  CG2 THR A 293       7.021 -11.497  20.614  1.00 90.60           C
ATOM   4460 1HG2 THR A 293       7.149 -10.415  20.583  1.00 90.60           H
ATOM   4461 2HG2 THR A 293       7.299 -11.923  19.650  1.00 90.60           H
ATOM   4462 3HG2 THR A 293       7.657 -11.916  21.393  1.00 90.60           H
ATOM   4463  HN  THR A 293       3.182 -12.233  21.043  1.00 90.60           H
ATOM   4464  N   ASN A 294       4.553 -13.021  18.203  1.00 92.38           N
ATOM   4465  CA  ASN A 294       4.845 -13.646  16.924  1.00 92.38           C
ATOM   4466  C   ASN A 294       4.063 -12.930  15.821  1.00 92.38           C
ATOM   4467  O   ASN A 294       4.567 -12.751  14.714  1.00 92.38           O
ATOM   4468  HA  ASN A 294       5.923 -13.552  16.798  1.00 92.38           H
ATOM   4469  CB  ASN A 294       4.425 -15.117  16.922  1.00 92.38           C
ATOM   4470 1HB  ASN A 294       3.419 -15.213  17.331  1.00 92.38           H
ATOM   4471 2HB  ASN A 294       4.390 -15.488  15.898  1.00 92.38           H
ATOM   4472  CG  ASN A 294       5.398 -15.966  17.744  1.00 92.38           C
ATOM   4473  OD1 ASN A 294       6.525 -15.581  18.011  1.00 92.38           O
ATOM   4474  ND2 ASN A 294       4.902 -17.139  18.127  1.00 92.38           N
ATOM   4475 1HD2 ASN A 294       3.969 -17.394  17.874  1.00 92.38           H
ATOM   4476 2HD2 ASN A 294       5.462 -17.765  18.670  1.00 92.38           H
ATOM   4477  HN  ASN A 294       4.080 -13.606  18.861  1.00 92.38           H
ATOM   4478  N   ILE A 295       2.843 -12.540  16.162  1.00 92.50           N
ATOM   4479  CA  ILE A 295       1.980 -11.863  15.209  1.00 92.50           C
ATOM   4480  C   ILE A 295       2.606 -10.520  14.826  1.00 92.50           C
ATOM   4481  O   ILE A 295       2.601 -10.140  13.657  1.00 92.50           O
ATOM   4482  HA  ILE A 295       1.926 -12.486  14.317  1.00 92.50           H
ATOM   4483  CB  ILE A 295       0.559 -11.743  15.764  1.00 92.50           C
ATOM   4484  HB  ILE A 295       0.624 -11.421  16.804  1.00 92.50           H
ATOM   4485  CG1 ILE A 295      -0.149 -13.099  15.755  1.00 92.50           C
ATOM   4486 1HG1 ILE A 295      -0.338 -13.408  14.727  1.00 92.50           H
ATOM   4487 2HG1 ILE A 295       0.499 -13.855  16.200  1.00 92.50           H
ATOM   4488  CG2 ILE A 295      -0.236 -10.676  15.010  1.00 92.50           C
ATOM   4489 1HG2 ILE A 295       0.261  -9.712  15.112  1.00 92.50           H
ATOM   4490 2HG2 ILE A 295      -0.294 -10.945  13.955  1.00 92.50           H
ATOM   4491 3HG2 ILE A 295      -1.242 -10.612  15.424  1.00 92.50           H
ATOM   4492  CD1 ILE A 295      -1.469 -13.034  16.525  1.00 92.50           C
ATOM   4493 1HD1 ILE A 295      -1.273 -12.749  17.559  1.00 92.50           H
ATOM   4494 2HD1 ILE A 295      -2.123 -12.295  16.063  1.00 92.50           H
ATOM   4495 3HD1 ILE A 295      -1.952 -14.011  16.503  1.00 92.50           H
ATOM   4496  HN  ILE A 295       2.444 -12.680  17.068  1.00 92.50           H
ATOM   4497  N   ASP A 296       3.129  -9.838  15.835  1.00 93.82           N
ATOM   4498  CA  ASP A 296       3.711  -8.523  15.627  1.00 93.82           C
ATOM   4499  C   ASP A 296       4.924  -8.648  14.701  1.00 93.82           C
ATOM   4500  O   ASP A 296       5.111  -7.827  13.805  1.00 93.82           O
ATOM   4501  HA  ASP A 296       2.914  -7.923  15.190  1.00 93.82           H
ATOM   4502  CB  ASP A 296       4.186  -7.915  16.948  1.00 93.82           C
ATOM   4503 1HB  ASP A 296       4.669  -8.683  17.553  1.00 93.82           H
ATOM   4504 2HB  ASP A 296       4.933  -7.147  16.752  1.00 93.82           H
ATOM   4505  CG  ASP A 296       3.015  -7.309  17.724  1.00 93.82           C
ATOM   4506  OD1 ASP A 296       1.864  -7.640  17.365  1.00 93.82           O
ATOM   4507  OD2 ASP A 296       3.297  -6.529  18.659  1.00 93.82           O
ATOM   4508  HN  ASP A 296       3.160 -10.169  16.778  1.00 93.82           H
ATOM   4509  N   ILE A 297       5.715  -9.680  14.951  1.00 93.74           N
ATOM   4510  CA  ILE A 297       6.891  -9.937  14.136  1.00 93.74           C
ATOM   4511  C   ILE A 297       6.454 -10.252  12.704  1.00 93.74           C
ATOM   4512  O   ILE A 297       7.020  -9.725  11.748  1.00 93.74           O
ATOM   4513  HA  ILE A 297       7.485  -9.023  14.123  1.00 93.74           H
ATOM   4514  CB  ILE A 297       7.754 -11.029  14.771  1.00 93.74           C
ATOM   4515  HB  ILE A 297       7.110 -11.872  15.021  1.00 93.74           H
ATOM   4516  CG1 ILE A 297       8.386 -10.540  16.076  1.00 93.74           C
ATOM   4517 1HG1 ILE A 297       9.109  -9.753  15.862  1.00 93.74           H
ATOM   4518 2HG1 ILE A 297       7.618 -10.102  16.714  1.00 93.74           H
ATOM   4519  CG2 ILE A 297       8.805 -11.540  13.783  1.00 93.74           C
ATOM   4520 1HG2 ILE A 297       8.307 -11.954  12.905  1.00 93.74           H
ATOM   4521 2HG2 ILE A 297       9.450 -10.716  13.479  1.00 93.74           H
ATOM   4522 3HG2 ILE A 297       9.405 -12.315  14.259  1.00 93.74           H
ATOM   4523  CD1 ILE A 297       9.077 -11.687  16.815  1.00 93.74           C
ATOM   4524 1HD1 ILE A 297       8.346 -12.461  17.049  1.00 93.74           H
ATOM   4525 2HD1 ILE A 297       9.860 -12.107  16.183  1.00 93.74           H
ATOM   4526 3HD1 ILE A 297       9.517 -11.312  17.739  1.00 93.74           H
ATOM   4527  HN  ILE A 297       5.565 -10.334  15.693  1.00 93.74           H
ATOM   4528  N   CYS A 298       5.451 -11.112  12.601  1.00 95.31           N
ATOM   4529  CA  CYS A 298       4.939 -11.512  11.302  1.00 95.31           C
ATOM   4530  C   CYS A 298       4.501 -10.254  10.550  1.00 95.31           C
ATOM   4531  O   CYS A 298       4.749 -10.124   9.352  1.00 95.31           O
ATOM   4532  HA  CYS A 298       5.758 -12.008  10.782  1.00 95.31           H
ATOM   4533  CB  CYS A 298       3.800 -12.526  11.430  1.00 95.31           C
ATOM   4534 1HB  CYS A 298       3.097 -12.200  12.198  1.00 95.31           H
ATOM   4535 2HB  CYS A 298       3.245 -12.583  10.494  1.00 95.31           H
ATOM   4536  SG  CYS A 298       4.473 -14.173  11.858  1.00 95.31           S
ATOM   4537  HG  CYS A 298       4.696 -13.903  13.141  1.00 95.31           H
ATOM   4538  HN  CYS A 298       4.991 -11.531  13.384  1.00 95.31           H
ATOM   4539  N   PHE A 299       3.856  -9.359  11.284  1.00 94.48           N
ATOM   4540  CA  PHE A 299       3.378  -8.116  10.701  1.00 94.48           C
ATOM   4541  C   PHE A 299       4.534  -7.312  10.102  1.00 94.48           C
ATOM   4542  O   PHE A 299       4.451  -6.852   8.965  1.00 94.48           O
ATOM   4543  HA  PHE A 299       2.674  -8.380   9.911  1.00 94.48           H
ATOM   4544  CB  PHE A 299       2.741  -7.307  11.832  1.00 94.48           C
ATOM   4545 1HB  PHE A 299       1.932  -7.891  12.271  1.00 94.48           H
ATOM   4546 2HB  PHE A 299       3.482  -7.151  12.615  1.00 94.48           H
ATOM   4547  CG  PHE A 299       2.191  -5.949  11.392  1.00 94.48           C
ATOM   4548  CD1 PHE A 299       2.943  -4.827  11.549  1.00 94.48           C
ATOM   4549  HD1 PHE A 299       3.938  -4.896  11.989  1.00 94.48           H
ATOM   4550  CD2 PHE A 299       0.949  -5.864  10.843  1.00 94.48           C
ATOM   4551  HD2 PHE A 299       0.346  -6.763  10.717  1.00 94.48           H
ATOM   4552  CE1 PHE A 299       2.433  -3.567  11.141  1.00 94.48           C
ATOM   4553  HE1 PHE A 299       3.036  -2.667  11.267  1.00 94.48           H
ATOM   4554  CE2 PHE A 299       0.439  -4.603  10.435  1.00 94.48           C
ATOM   4555  HE2 PHE A 299      -0.557  -4.535   9.995  1.00 94.48           H
ATOM   4556  CZ  PHE A 299       1.191  -3.481  10.592  1.00 94.48           C
ATOM   4557  HZ  PHE A 299       0.799  -2.514  10.279  1.00 94.48           H
ATOM   4558  HN  PHE A 299       3.660  -9.471  12.258  1.00 94.48           H
ATOM   4559  N   GLN A 300       5.585  -7.167  10.896  1.00 90.64           N
ATOM   4560  CA  GLN A 300       6.719  -6.352  10.494  1.00 90.64           C
ATOM   4561  C   GLN A 300       7.353  -6.916   9.220  1.00 90.64           C
ATOM   4562  O   GLN A 300       7.708  -6.164   8.314  1.00 90.64           O
ATOM   4563  HA  GLN A 300       6.309  -5.362  10.296  1.00 90.64           H
ATOM   4564  CB  GLN A 300       7.750  -6.253  11.620  1.00 90.64           C
ATOM   4565 1HB  GLN A 300       7.963  -7.247  12.012  1.00 90.64           H
ATOM   4566 2HB  GLN A 300       8.686  -5.857  11.228  1.00 90.64           H
ATOM   4567  CG  GLN A 300       7.243  -5.352  12.749  1.00 90.64           C
ATOM   4568 1HG  GLN A 300       7.032  -4.357  12.358  1.00 90.64           H
ATOM   4569 2HG  GLN A 300       6.305  -5.746  13.140  1.00 90.64           H
ATOM   4570  CD  GLN A 300       8.271  -5.256  13.877  1.00 90.64           C
ATOM   4571  OE1 GLN A 300       9.378  -5.762  13.788  1.00 90.64           O
ATOM   4572  NE2 GLN A 300       7.846  -4.579  14.940  1.00 90.64           N
ATOM   4573 1HE2 GLN A 300       6.926  -4.188  14.949  1.00 90.64           H
ATOM   4574 2HE2 GLN A 300       8.447  -4.461  15.731  1.00 90.64           H
ATOM   4575  HN  GLN A 300       5.669  -7.593  11.796  1.00 90.64           H
ATOM   4576  N   VAL A 301       7.474  -8.235   9.191  1.00 95.86           N
ATOM   4577  CA  VAL A 301       8.128  -8.903   8.079  1.00 95.86           C
ATOM   4578  C   VAL A 301       7.289  -8.715   6.813  1.00 95.86           C
ATOM   4579  O   VAL A 301       7.798  -8.270   5.786  1.00 95.86           O
ATOM   4580  HA  VAL A 301       9.096  -8.425   7.931  1.00 95.86           H
ATOM   4581  CB  VAL A 301       8.372 -10.374   8.422  1.00 95.86           C
ATOM   4582  HB  VAL A 301       7.418 -10.814   8.710  1.00 95.86           H
ATOM   4583  CG1 VAL A 301       8.894 -11.141   7.205  1.00 95.86           C
ATOM   4584 1HG1 VAL A 301       8.162 -11.087   6.400  1.00 95.86           H
ATOM   4585 2HG1 VAL A 301       9.833 -10.698   6.872  1.00 95.86           H
ATOM   4586 3HG1 VAL A 301       9.060 -12.183   7.476  1.00 95.86           H
ATOM   4587  CG2 VAL A 301       9.330 -10.508   9.607  1.00 95.86           C
ATOM   4588 1HG2 VAL A 301      10.284 -10.044   9.358  1.00 95.86           H
ATOM   4589 2HG2 VAL A 301       8.902 -10.013  10.478  1.00 95.86           H
ATOM   4590 3HG2 VAL A 301       9.486 -11.564   9.830  1.00 95.86           H
ATOM   4591  HN  VAL A 301       7.136  -8.843   9.909  1.00 95.86           H
ATOM   4592  N   THR A 302       6.016  -9.065   6.928  1.00 95.11           N
ATOM   4593  CA  THR A 302       5.138  -9.088   5.770  1.00 95.11           C
ATOM   4594  C   THR A 302       4.925  -7.671   5.235  1.00 95.11           C
ATOM   4595  O   THR A 302       4.775  -7.474   4.030  1.00 95.11           O
ATOM   4596  HA  THR A 302       5.627  -9.658   4.980  1.00 95.11           H
ATOM   4597  CB  THR A 302       3.839  -9.787   6.176  1.00 95.11           C
ATOM   4598  HB  THR A 302       3.136  -9.815   5.343  1.00 95.11           H
ATOM   4599  OG1 THR A 302       3.401  -9.067   7.325  1.00 95.11           O
ATOM   4600  HG1 THR A 302       2.481  -9.361   7.583  1.00 95.11           H
ATOM   4601  CG2 THR A 302       4.074 -11.207   6.693  1.00 95.11           C
ATOM   4602 1HG2 THR A 302       4.724 -11.172   7.568  1.00 95.11           H
ATOM   4603 2HG2 THR A 302       4.547 -11.804   5.913  1.00 95.11           H
ATOM   4604 3HG2 THR A 302       3.120 -11.657   6.966  1.00 95.11           H
ATOM   4605  HN  THR A 302       5.584  -9.329   7.791  1.00 95.11           H
ATOM   4606  N   GLN A 303       4.917  -6.719   6.157  1.00 92.31           N
ATOM   4607  CA  GLN A 303       4.791  -5.320   5.787  1.00 92.31           C
ATOM   4608  C   GLN A 303       5.987  -4.886   4.937  1.00 92.31           C
ATOM   4609  O   GLN A 303       5.825  -4.161   3.957  1.00 92.31           O
ATOM   4610  HA  GLN A 303       3.876  -5.257   5.199  1.00 92.31           H
ATOM   4611  CB  GLN A 303       4.651  -4.435   7.028  1.00 92.31           C
ATOM   4612 1HB  GLN A 303       3.794  -4.762   7.617  1.00 92.31           H
ATOM   4613 2HB  GLN A 303       5.533  -4.546   7.659  1.00 92.31           H
ATOM   4614  CG  GLN A 303       4.478  -2.966   6.637  1.00 92.31           C
ATOM   4615 1HG  GLN A 303       5.387  -2.605   6.156  1.00 92.31           H
ATOM   4616 2HG  GLN A 303       3.672  -2.872   5.909  1.00 92.31           H
ATOM   4617  CD  GLN A 303       4.167  -2.106   7.863  1.00 92.31           C
ATOM   4618  OE1 GLN A 303       4.991  -1.910   8.742  1.00 92.31           O
ATOM   4619  NE2 GLN A 303       2.935  -1.604   7.874  1.00 92.31           N
ATOM   4620 1HE2 GLN A 303       2.308  -1.803   7.121  1.00 92.31           H
ATOM   4621 2HE2 GLN A 303       2.637  -1.027   8.634  1.00 92.31           H
ATOM   4622  HN  GLN A 303       4.995  -6.891   7.139  1.00 92.31           H
ATOM   4623  N   THR A 304       7.160  -5.348   5.343  1.00 93.83           N
ATOM   4624  CA  THR A 304       8.387  -4.988   4.653  1.00 93.83           C
ATOM   4625  C   THR A 304       8.366  -5.518   3.218  1.00 93.83           C
ATOM   4626  O   THR A 304       8.730  -4.806   2.283  1.00 93.83           O
ATOM   4627  HA  THR A 304       8.439  -3.901   4.591  1.00 93.83           H
ATOM   4628  CB  THR A 304       9.565  -5.510   5.477  1.00 93.83           C
ATOM   4629  HB  THR A 304       9.581  -6.600   5.485  1.00 93.83           H
ATOM   4630  OG1 THR A 304       9.402  -4.888   6.748  1.00 93.83           O
ATOM   4631  HG1 THR A 304       9.004  -5.535   7.398  1.00 93.83           H
ATOM   4632  CG2 THR A 304      10.911  -4.984   4.974  1.00 93.83           C
ATOM   4633 1HG2 THR A 304      10.919  -3.896   5.029  1.00 93.83           H
ATOM   4634 2HG2 THR A 304      11.059  -5.297   3.940  1.00 93.83           H
ATOM   4635 3HG2 THR A 304      11.712  -5.386   5.593  1.00 93.83           H
ATOM   4636  HN  THR A 304       7.280  -5.957   6.128  1.00 93.83           H
ATOM   4637  N   ILE A 305       7.937  -6.765   3.088  1.00 93.54           N
ATOM   4638  CA  ILE A 305       7.836  -7.389   1.780  1.00 93.54           C
ATOM   4639  C   ILE A 305       6.922  -6.547   0.887  1.00 93.54           C
ATOM   4640  O   ILE A 305       7.191  -6.383  -0.302  1.00 93.54           O
ATOM   4641  HA  ILE A 305       8.834  -7.396   1.343  1.00 93.54           H
ATOM   4642  CB  ILE A 305       7.390  -8.847   1.914  1.00 93.54           C
ATOM   4643  HB  ILE A 305       6.492  -8.873   2.531  1.00 93.54           H
ATOM   4644  CG1 ILE A 305       8.454  -9.682   2.629  1.00 93.54           C
ATOM   4645 1HG1 ILE A 305       9.298  -9.852   1.960  1.00 93.54           H
ATOM   4646 2HG1 ILE A 305       8.835  -9.132   3.490  1.00 93.54           H
ATOM   4647  CG2 ILE A 305       7.019  -9.435   0.551  1.00 93.54           C
ATOM   4648 1HG2 ILE A 305       6.203  -8.859   0.117  1.00 93.54           H
ATOM   4649 2HG2 ILE A 305       7.885  -9.394  -0.109  1.00 93.54           H
ATOM   4650 3HG2 ILE A 305       6.706 -10.472   0.676  1.00 93.54           H
ATOM   4651  CD1 ILE A 305       7.881 -11.024   3.087  1.00 93.54           C
ATOM   4652 1HD1 ILE A 305       7.053 -10.850   3.775  1.00 93.54           H
ATOM   4653 2HD1 ILE A 305       7.523 -11.581   2.221  1.00 93.54           H
ATOM   4654 3HD1 ILE A 305       8.659 -11.598   3.592  1.00 93.54           H
ATOM   4655  HN  ILE A 305       7.662  -7.344   3.855  1.00 93.54           H
ATOM   4656  N   ALA A 306       5.862  -6.035   1.494  1.00 93.57           N
ATOM   4657  CA  ALA A 306       4.884  -5.251   0.759  1.00 93.57           C
ATOM   4658  C   ALA A 306       5.549  -3.975   0.238  1.00 93.57           C
ATOM   4659  O   ALA A 306       5.246  -3.519  -0.864  1.00 93.57           O
ATOM   4660  HA  ALA A 306       4.548  -5.848  -0.088  1.00 93.57           H
ATOM   4661  CB  ALA A 306       3.684  -4.955   1.661  1.00 93.57           C
ATOM   4662 1HB  ALA A 306       3.230  -5.894   1.981  1.00 93.57           H
ATOM   4663 2HB  ALA A 306       4.016  -4.396   2.536  1.00 93.57           H
ATOM   4664 3HB  ALA A 306       2.951  -4.367   1.110  1.00 93.57           H
ATOM   4665  HN  ALA A 306       5.666  -6.149   2.468  1.00 93.57           H
ATOM   4666  N   PHE A 307       6.443  -3.435   1.054  1.00 91.94           N
ATOM   4667  CA  PHE A 307       7.100  -2.183   0.720  1.00 91.94           C
ATOM   4668  C   PHE A 307       8.054  -2.362  -0.462  1.00 91.94           C
ATOM   4669  O   PHE A 307       8.253  -1.439  -1.250  1.00 91.94           O
ATOM   4670  HA  PHE A 307       6.320  -1.470   0.451  1.00 91.94           H
ATOM   4671  CB  PHE A 307       7.905  -1.759   1.951  1.00 91.94           C
ATOM   4672 1HB  PHE A 307       8.530  -2.593   2.269  1.00 91.94           H
ATOM   4673 2HB  PHE A 307       8.576  -0.947   1.671  1.00 91.94           H
ATOM   4674  CG  PHE A 307       7.044  -1.306   3.132  1.00 91.94           C
ATOM   4675  CD1 PHE A 307       5.698  -1.182   2.984  1.00 91.94           C
ATOM   4676  HD1 PHE A 307       5.232  -1.406   2.024  1.00 91.94           H
ATOM   4677  CD2 PHE A 307       7.625  -1.027   4.329  1.00 91.94           C
ATOM   4678  HD2 PHE A 307       8.704  -1.126   4.448  1.00 91.94           H
ATOM   4679  CE1 PHE A 307       4.899  -0.762   4.080  1.00 91.94           C
ATOM   4680  HE1 PHE A 307       3.820  -0.662   3.961  1.00 91.94           H
ATOM   4681  CE2 PHE A 307       6.826  -0.607   5.425  1.00 91.94           C
ATOM   4682  HE2 PHE A 307       7.292  -0.383   6.385  1.00 91.94           H
ATOM   4683  CZ  PHE A 307       5.480  -0.483   5.277  1.00 91.94           C
ATOM   4684  HZ  PHE A 307       4.867  -0.160   6.119  1.00 91.94           H
ATOM   4685  HN  PHE A 307       6.718  -3.838   1.926  1.00 91.94           H
ATOM   4686  N   PHE A 308       8.620  -3.557  -0.549  1.00 88.98           N
ATOM   4687  CA  PHE A 308       9.549  -3.869  -1.622  1.00 88.98           C
ATOM   4688  C   PHE A 308       8.873  -3.737  -2.988  1.00 88.98           C
ATOM   4689  O   PHE A 308       9.543  -3.533  -3.999  1.00 88.98           O
ATOM   4690  HA  PHE A 308      10.371  -3.157  -1.555  1.00 88.98           H
ATOM   4691  CB  PHE A 308       9.990  -5.321  -1.423  1.00 88.98           C
ATOM   4692 1HB  PHE A 308       9.190  -5.869  -0.925  1.00 88.98           H
ATOM   4693 2HB  PHE A 308      10.134  -5.783  -2.399  1.00 88.98           H
ATOM   4694  CG  PHE A 308      11.276  -5.474  -0.608  1.00 88.98           C
ATOM   4695  CD1 PHE A 308      12.483  -5.243  -1.192  1.00 88.98           C
ATOM   4696  HD1 PHE A 308      12.533  -4.950  -2.241  1.00 88.98           H
ATOM   4697  CD2 PHE A 308      11.213  -5.840   0.700  1.00 88.98           C
ATOM   4698  HD2 PHE A 308      10.247  -6.025   1.168  1.00 88.98           H
ATOM   4699  CE1 PHE A 308      13.676  -5.385  -0.436  1.00 88.98           C
ATOM   4700  HE1 PHE A 308      14.643  -5.201  -0.904  1.00 88.98           H
ATOM   4701  CE2 PHE A 308      12.407  -5.982   1.456  1.00 88.98           C
ATOM   4702  HE2 PHE A 308      12.356  -6.276   2.505  1.00 88.98           H
ATOM   4703  CZ  PHE A 308      13.613  -5.752   0.872  1.00 88.98           C
ATOM   4704  HZ  PHE A 308      14.529  -5.861   1.452  1.00 88.98           H
ATOM   4705  HN  PHE A 308       8.454  -4.303   0.097  1.00 88.98           H
ATOM   4706  N   HIS A 309       7.553  -3.860  -2.974  1.00 80.98           N
ATOM   4707  CA  HIS A 309       6.781  -3.778  -4.202  1.00 80.98           C
ATOM   4708  C   HIS A 309       7.016  -2.421  -4.867  1.00 80.98           C
ATOM   4709  O   HIS A 309       7.107  -2.332  -6.090  1.00 80.98           O
ATOM   4710  HA  HIS A 309       7.154  -4.565  -4.858  1.00 80.98           H
ATOM   4711  CB  HIS A 309       5.301  -4.058  -3.933  1.00 80.98           C
ATOM   4712 1HB  HIS A 309       5.202  -5.059  -3.513  1.00 80.98           H
ATOM   4713 2HB  HIS A 309       4.941  -3.359  -3.178  1.00 80.98           H
ATOM   4714  CG  HIS A 309       4.424  -3.952  -5.157  1.00 80.98           C
ATOM   4715  ND1 HIS A 309       4.524  -4.822  -6.229  1.00 80.98           N
ATOM   4716  HD1 HIS A 309       5.165  -5.586  -6.304  1.00 80.98           H
ATOM   4717  CD2 HIS A 309       3.429  -3.072  -5.467  1.00 80.98           C
ATOM   4718  HD2 HIS A 309       3.088  -2.249  -4.839  1.00 80.98           H
ATOM   4719  CE1 HIS A 309       3.626  -4.471  -7.138  1.00 80.98           C
ATOM   4720  HE1 HIS A 309       3.458  -4.962  -8.096  1.00 80.98           H
ATOM   4721  NE2 HIS A 309       2.949  -3.385  -6.664  1.00 80.98           N
ATOM   4722  HN  HIS A 309       7.015  -4.011  -2.145  1.00 80.98           H
ATOM   4723  N   SER A 310       7.108  -1.396  -4.032  1.00 86.63           N
ATOM   4724  CA  SER A 310       7.168  -0.031  -4.526  1.00 86.63           C
ATOM   4725  C   SER A 310       8.489   0.202  -5.261  1.00 86.63           C
ATOM   4726  O   SER A 310       8.588   1.100  -6.096  1.00 86.63           O
ATOM   4727  HA  SER A 310       6.326   0.065  -5.211  1.00 86.63           H
ATOM   4728  CB  SER A 310       7.012   0.975  -3.384  1.00 86.63           C
ATOM   4729 1HB  SER A 310       7.781   0.793  -2.633  1.00 86.63           H
ATOM   4730 2HB  SER A 310       7.170   1.984  -3.765  1.00 86.63           H
ATOM   4731  OG  SER A 310       5.726   0.895  -2.774  1.00 86.63           O
ATOM   4732  HG  SER A 310       5.041   1.323  -3.363  1.00 86.63           H
ATOM   4733  HN  SER A 310       7.142  -1.488  -3.036  1.00 86.63           H
ATOM   4734  N   CYS A 311       9.470  -0.622  -4.925  1.00 88.99           N
ATOM   4735  CA  CYS A 311      10.782  -0.515  -5.540  1.00 88.99           C
ATOM   4736  C   CYS A 311      10.844  -1.493  -6.715  1.00 88.99           C
ATOM   4737  O   CYS A 311      11.709  -1.375  -7.581  1.00 88.99           O
ATOM   4738  HA  CYS A 311      10.881   0.514  -5.888  1.00 88.99           H
ATOM   4739  CB  CYS A 311      11.903  -0.764  -4.529  1.00 88.99           C
ATOM   4740 1HB  CYS A 311      12.850  -0.399  -4.927  1.00 88.99           H
ATOM   4741 2HB  CYS A 311      11.707  -0.210  -3.612  1.00 88.99           H
ATOM   4742  SG  CYS A 311      12.028  -2.553  -4.163  1.00 88.99           S
ATOM   4743  HG  CYS A 311      13.067  -2.453  -3.338  1.00 88.99           H
ATOM   4744  HN  CYS A 311       9.380  -1.352  -4.247  1.00 88.99           H
ATOM   4745  N   LEU A 312       9.915  -2.438  -6.706  1.00 86.41           N
ATOM   4746  CA  LEU A 312       9.951  -3.532  -7.662  1.00 86.41           C
ATOM   4747  C   LEU A 312       9.340  -3.067  -8.985  1.00 86.41           C
ATOM   4748  O   LEU A 312       9.785  -3.476 -10.056  1.00 86.41           O
ATOM   4749  HA  LEU A 312      10.998  -3.781  -7.834  1.00 86.41           H
ATOM   4750  CB  LEU A 312       9.279  -4.776  -7.078  1.00 86.41           C
ATOM   4751 1HB  LEU A 312       8.344  -4.472  -6.606  1.00 86.41           H
ATOM   4752 2HB  LEU A 312       9.019  -5.444  -7.899  1.00 86.41           H
ATOM   4753  CG  LEU A 312      10.100  -5.564  -6.055  1.00 86.41           C
ATOM   4754  HG  LEU A 312      10.362  -4.893  -5.237  1.00 86.41           H
ATOM   4755  CD1 LEU A 312       9.278  -6.708  -5.457  1.00 86.41           C
ATOM   4756 1HD1 LEU A 312       8.398  -6.301  -4.959  1.00 86.41           H
ATOM   4757 2HD1 LEU A 312       8.966  -7.385  -6.251  1.00 86.41           H
ATOM   4758 3HD1 LEU A 312       9.886  -7.252  -4.734  1.00 86.41           H
ATOM   4759  CD2 LEU A 312      11.410  -6.060  -6.670  1.00 86.41           C
ATOM   4760 1HD2 LEU A 312      11.191  -6.709  -7.518  1.00 86.41           H
ATOM   4761 2HD2 LEU A 312      11.999  -5.207  -7.008  1.00 86.41           H
ATOM   4762 3HD2 LEU A 312      11.974  -6.617  -5.922  1.00 86.41           H
ATOM   4763  HN  LEU A 312       9.149  -2.463  -6.063  1.00 86.41           H
ATOM   4764  N   ASN A 313       8.329  -2.218  -8.868  1.00 81.81           N
ATOM   4765  CA  ASN A 313       7.547  -1.821 -10.027  1.00 81.81           C
ATOM   4766  C   ASN A 313       8.488  -1.323 -11.125  1.00 81.81           C
ATOM   4767  O   ASN A 313       8.465  -1.833 -12.245  1.00 81.81           O
ATOM   4768  HA  ASN A 313       6.998  -2.716 -10.322  1.00 81.81           H
ATOM   4769  CB  ASN A 313       6.584  -0.685  -9.678  1.00 81.81           C
ATOM   4770 1HB  ASN A 313       7.069   0.010  -8.992  1.00 81.81           H
ATOM   4771 2HB  ASN A 313       6.337  -0.123 -10.579  1.00 81.81           H
ATOM   4772  CG  ASN A 313       5.303  -1.227  -9.042  1.00 81.81           C
ATOM   4773  OD1 ASN A 313       4.867  -2.335  -9.309  1.00 81.81           O
ATOM   4774  ND2 ASN A 313       4.725  -0.387  -8.187  1.00 81.81           N
ATOM   4775 1HD2 ASN A 313       5.135   0.508  -8.012  1.00 81.81           H
ATOM   4776 2HD2 ASN A 313       3.882  -0.651  -7.719  1.00 81.81           H
ATOM   4777  HN  ASN A 313       8.043  -1.805  -8.003  1.00 81.81           H
ATOM   4778  N   PRO A 314       9.329  -0.323 -10.828  1.00 83.20           N
ATOM   4779  CA  PRO A 314      10.210   0.250 -11.848  1.00 83.20           C
ATOM   4780  C   PRO A 314      11.038  -0.810 -12.557  1.00 83.20           C
ATOM   4781  O   PRO A 314      11.217  -0.752 -13.773  1.00 83.20           O
ATOM   4782  HA  PRO A 314       9.618   0.721 -12.633  1.00 83.20           H
ATOM   4783  CB  PRO A 314      11.089   1.225 -11.062  1.00 83.20           C
ATOM   4784 1HB  PRO A 314      12.009   0.751 -10.722  1.00 83.20           H
ATOM   4785 2HB  PRO A 314      11.379   2.083 -11.669  1.00 83.20           H
ATOM   4786  CG  PRO A 314      10.201   1.636  -9.893  1.00 83.20           C
ATOM   4787 1HG  PRO A 314      10.784   2.040  -9.065  1.00 83.20           H
ATOM   4788 2HG  PRO A 314       9.492   2.413 -10.177  1.00 83.20           H
ATOM   4789  CD  PRO A 314       9.506   0.336  -9.522  1.00 83.20           C
ATOM   4790 1HD  PRO A 314      10.111  -0.268  -8.847  1.00 83.20           H
ATOM   4791 2HD  PRO A 314       8.555   0.515  -9.019  1.00 83.20           H
ATOM   4792  N   VAL A 315      11.526  -1.758 -11.770  1.00 84.42           N
ATOM   4793  CA  VAL A 315      12.393  -2.796 -12.300  1.00 84.42           C
ATOM   4794  C   VAL A 315      11.610  -3.648 -13.300  1.00 84.42           C
ATOM   4795  O   VAL A 315      12.136  -4.024 -14.347  1.00 84.42           O
ATOM   4796  HA  VAL A 315      13.213  -2.305 -12.824  1.00 84.42           H
ATOM   4797  CB  VAL A 315      12.988  -3.616 -11.153  1.00 84.42           C
ATOM   4798  HB  VAL A 315      12.164  -4.080 -10.610  1.00 84.42           H
ATOM   4799  CG1 VAL A 315      13.887  -4.733 -11.686  1.00 84.42           C
ATOM   4800 1HG1 VAL A 315      13.303  -5.397 -12.324  1.00 84.42           H
ATOM   4801 2HG1 VAL A 315      14.702  -4.298 -12.264  1.00 84.42           H
ATOM   4802 3HG1 VAL A 315      14.297  -5.300 -10.850  1.00 84.42           H
ATOM   4803  CG2 VAL A 315      13.749  -2.719 -10.175  1.00 84.42           C
ATOM   4804 1HG2 VAL A 315      14.560  -2.214 -10.700  1.00 84.42           H
ATOM   4805 2HG2 VAL A 315      13.069  -1.977  -9.758  1.00 84.42           H
ATOM   4806 3HG2 VAL A 315      14.161  -3.327  -9.370  1.00 84.42           H
ATOM   4807  HN  VAL A 315      11.337  -1.823 -10.790  1.00 84.42           H
ATOM   4808  N   LEU A 316      10.365  -3.929 -12.943  1.00 83.13           N
ATOM   4809  CA  LEU A 316       9.518  -4.766 -13.776  1.00 83.13           C
ATOM   4810  C   LEU A 316       9.380  -4.127 -15.160  1.00 83.13           C
ATOM   4811  O   LEU A 316       9.426  -4.821 -16.174  1.00 83.13           O
ATOM   4812  HA  LEU A 316      10.018  -5.728 -13.888  1.00 83.13           H
ATOM   4813  CB  LEU A 316       8.179  -5.029 -13.084  1.00 83.13           C
ATOM   4814 1HB  LEU A 316       7.723  -4.069 -12.842  1.00 83.13           H
ATOM   4815 2HB  LEU A 316       7.518  -5.526 -13.794  1.00 83.13           H
ATOM   4816  CG  LEU A 316       8.238  -5.871 -11.808  1.00 83.13           C
ATOM   4817  HG  LEU A 316       8.901  -5.373 -11.101  1.00 83.13           H
ATOM   4818  CD1 LEU A 316       6.860  -5.963 -11.148  1.00 83.13           C
ATOM   4819 1HD1 LEU A 316       6.513  -4.962 -10.891  1.00 83.13           H
ATOM   4820 2HD1 LEU A 316       6.156  -6.425 -11.840  1.00 83.13           H
ATOM   4821 3HD1 LEU A 316       6.931  -6.567 -10.243  1.00 83.13           H
ATOM   4822  CD2 LEU A 316       8.832  -7.253 -12.089  1.00 83.13           C
ATOM   4823 1HD2 LEU A 316       8.214  -7.771 -12.822  1.00 83.13           H
ATOM   4824 2HD2 LEU A 316       9.843  -7.140 -12.481  1.00 83.13           H
ATOM   4825 3HD2 LEU A 316       8.862  -7.830 -11.165  1.00 83.13           H
ATOM   4826  HN  LEU A 316       9.935  -3.595 -12.104  1.00 83.13           H
ATOM   4827  N   TYR A 317       9.214  -2.813 -15.156  1.00 74.72           N
ATOM   4828  CA  TYR A 317       9.028  -2.079 -16.396  1.00 74.72           C
ATOM   4829  C   TYR A 317      10.263  -2.191 -17.291  1.00 74.72           C
ATOM   4830  O   TYR A 317      10.144  -2.282 -18.512  1.00 74.72           O
ATOM   4831  HA  TYR A 317       8.171  -2.508 -16.916  1.00 74.72           H
ATOM   4832  CB  TYR A 317       8.835  -0.615 -15.994  1.00 74.72           C
ATOM   4833 1HB  TYR A 317       9.728  -0.271 -15.474  1.00 74.72           H
ATOM   4834 2HB  TYR A 317       8.739  -0.011 -16.896  1.00 74.72           H
ATOM   4835  CG  TYR A 317       7.616  -0.370 -15.102  1.00 74.72           C
ATOM   4836  CD1 TYR A 317       6.539  -1.231 -15.153  1.00 74.72           C
ATOM   4837  HD1 TYR A 317       6.556  -2.086 -15.829  1.00 74.72           H
ATOM   4838  CD2 TYR A 317       7.595   0.712 -14.246  1.00 74.72           C
ATOM   4839  HD2 TYR A 317       8.445   1.393 -14.205  1.00 74.72           H
ATOM   4840  CE1 TYR A 317       5.392  -1.000 -14.313  1.00 74.72           C
ATOM   4841  HE1 TYR A 317       4.535  -1.673 -14.344  1.00 74.72           H
ATOM   4842  CE2 TYR A 317       6.448   0.943 -13.406  1.00 74.72           C
ATOM   4843  HE2 TYR A 317       6.418   1.794 -12.725  1.00 74.72           H
ATOM   4844  CZ  TYR A 317       5.404   0.075 -13.481  1.00 74.72           C
ATOM   4845  OH  TYR A 317       4.321   0.293 -12.687  1.00 74.72           O
ATOM   4846  HH  TYR A 317       4.442   1.138 -12.167  1.00 74.72           H
ATOM   4847  HN  TYR A 317       9.206  -2.253 -14.328  1.00 74.72           H
ATOM   4848  N   VAL A 318      11.422  -2.181 -16.649  1.00 75.53           N
ATOM   4849  CA  VAL A 318      12.680  -2.211 -17.375  1.00 75.53           C
ATOM   4850  C   VAL A 318      12.806  -3.546 -18.114  1.00 75.53           C
ATOM   4851  O   VAL A 318      13.115  -3.574 -19.304  1.00 75.53           O
ATOM   4852  HA  VAL A 318      12.656  -1.406 -18.109  1.00 75.53           H
ATOM   4853  CB  VAL A 318      13.844  -1.946 -16.418  1.00 75.53           C
ATOM   4854  HB  VAL A 318      13.765  -2.652 -15.591  1.00 75.53           H
ATOM   4855  CG1 VAL A 318      15.188  -2.183 -17.110  1.00 75.53           C
ATOM   4856 1HG1 VAL A 318      15.244  -3.217 -17.451  1.00 75.53           H
ATOM   4857 2HG1 VAL A 318      15.279  -1.513 -17.965  1.00 75.53           H
ATOM   4858 3HG1 VAL A 318      15.998  -1.987 -16.407  1.00 75.53           H
ATOM   4859  CG2 VAL A 318      13.767  -0.532 -15.839  1.00 75.53           C
ATOM   4860 1HG2 VAL A 318      13.809   0.195 -16.650  1.00 75.53           H
ATOM   4861 2HG2 VAL A 318      12.831  -0.414 -15.293  1.00 75.53           H
ATOM   4862 3HG2 VAL A 318      14.605  -0.370 -15.162  1.00 75.53           H
ATOM   4863  HN  VAL A 318      11.510  -2.153 -15.653  1.00 75.53           H
ATOM   4864  N   PHE A 319      12.559  -4.619 -17.377  1.00 74.39           N
ATOM   4865  CA  PHE A 319      12.834  -5.953 -17.882  1.00 74.39           C
ATOM   4866  C   PHE A 319      11.710  -6.432 -18.803  1.00 74.39           C
ATOM   4867  O   PHE A 319      11.961  -7.130 -19.785  1.00 74.39           O
ATOM   4868  HA  PHE A 319      13.765  -5.900 -18.446  1.00 74.39           H
ATOM   4869  CB  PHE A 319      12.915  -6.883 -16.670  1.00 74.39           C
ATOM   4870 1HB  PHE A 319      12.115  -6.628 -15.975  1.00 74.39           H
ATOM   4871 2HB  PHE A 319      12.737  -7.907 -16.998  1.00 74.39           H
ATOM   4872  CG  PHE A 319      14.252  -6.825 -15.930  1.00 74.39           C
ATOM   4873  CD1 PHE A 319      15.370  -7.348 -16.503  1.00 74.39           C
ATOM   4874  HD1 PHE A 319      15.312  -7.808 -17.489  1.00 74.39           H
ATOM   4875  CD2 PHE A 319      14.324  -6.251 -14.699  1.00 74.39           C
ATOM   4876  HD2 PHE A 319      13.429  -5.833 -14.240  1.00 74.39           H
ATOM   4877  CE1 PHE A 319      16.611  -7.294 -15.816  1.00 74.39           C
ATOM   4878  HE1 PHE A 319      17.507  -7.713 -16.275  1.00 74.39           H
ATOM   4879  CE2 PHE A 319      15.566  -6.198 -14.012  1.00 74.39           C
ATOM   4880  HE2 PHE A 319      15.623  -5.738 -13.025  1.00 74.39           H
ATOM   4881  CZ  PHE A 319      16.683  -6.720 -14.585  1.00 74.39           C
ATOM   4882  HZ  PHE A 319      17.636  -6.679 -14.057  1.00 74.39           H
ATOM   4883  HN  PHE A 319      12.180  -4.587 -16.452  1.00 74.39           H
ATOM   4884  N   VAL A 320      10.494  -6.038 -18.454  1.00 77.21           N
ATOM   4885  CA  VAL A 320       9.314  -6.599 -19.091  1.00 77.21           C
ATOM   4886  C   VAL A 320       8.832  -5.647 -20.189  1.00 77.21           C
ATOM   4887  O   VAL A 320       8.226  -6.080 -21.168  1.00 77.21           O
ATOM   4888  HA  VAL A 320       9.605  -7.544 -19.550  1.00 77.21           H
ATOM   4889  CB  VAL A 320       8.241  -6.892 -18.041  1.00 77.21           C
ATOM   4890  HB  VAL A 320       7.869  -5.938 -17.666  1.00 77.21           H
ATOM   4891  CG1 VAL A 320       7.062  -7.647 -18.657  1.00 77.21           C
ATOM   4892 1HG1 VAL A 320       6.619  -7.044 -19.450  1.00 77.21           H
ATOM   4893 2HG1 VAL A 320       7.413  -8.592 -19.072  1.00 77.21           H
ATOM   4894 3HG1 VAL A 320       6.314  -7.843 -17.888  1.00 77.21           H
ATOM   4895  CG2 VAL A 320       8.829  -7.664 -16.858  1.00 77.21           C
ATOM   4896 1HG2 VAL A 320       9.241  -8.610 -17.210  1.00 77.21           H
ATOM   4897 2HG2 VAL A 320       9.620  -7.073 -16.395  1.00 77.21           H
ATOM   4898 3HG2 VAL A 320       8.045  -7.859 -16.126  1.00 77.21           H
ATOM   4899  HN  VAL A 320      10.308  -5.351 -17.752  1.00 77.21           H
ATOM   4900  N   GLY A 321       9.119  -4.369 -19.988  1.00 78.18           N
ATOM   4901  CA  GLY A 321       8.538  -3.332 -20.823  1.00 78.18           C
ATOM   4902  C   GLY A 321       9.442  -3.021 -22.018  1.00 78.18           C
ATOM   4903  O   GLY A 321      10.355  -2.204 -21.914  1.00 78.18           O
ATOM   4904 1HA  GLY A 321       7.558  -3.651 -21.177  1.00 78.18           H
ATOM   4905 2HA  GLY A 321       8.386  -2.428 -20.234  1.00 78.18           H
ATOM   4906  HN  GLY A 321       9.733  -4.040 -19.271  1.00 78.18           H
ATOM   4907  N   GLU A 322       9.156  -3.690 -23.126  1.00 68.62           N
ATOM   4908  CA  GLU A 322       9.828  -3.387 -24.378  1.00 68.62           C
ATOM   4909  C   GLU A 322       9.661  -1.907 -24.725  1.00 68.62           C
ATOM   4910  O   GLU A 322      10.606  -1.261 -25.177  1.00 68.62           O
ATOM   4911  HA  GLU A 322      10.880  -3.610 -24.202  1.00 68.62           H
ATOM   4912  CB  GLU A 322       9.308  -4.278 -25.508  1.00 68.62           C
ATOM   4913 1HB  GLU A 322       8.219  -4.299 -25.487  1.00 68.62           H
ATOM   4914 2HB  GLU A 322       9.714  -3.936 -26.461  1.00 68.62           H
ATOM   4915  CG  GLU A 322       9.782  -5.722 -25.331  1.00 68.62           C
ATOM   4916 1HG  GLU A 322      10.866  -5.742 -25.223  1.00 68.62           H
ATOM   4917 2HG  GLU A 322       9.362  -6.136 -24.414  1.00 68.62           H
ATOM   4918  CD  GLU A 322       9.367  -6.585 -26.524  1.00 68.62           C
ATOM   4919  OE1 GLU A 322       9.696  -7.790 -26.494  1.00 68.62           O
ATOM   4920  OE2 GLU A 322       8.729  -6.020 -27.438  1.00 68.62           O
ATOM   4921  HN  GLU A 322       8.479  -4.425 -23.176  1.00 68.62           H
ATOM   4922  N   ARG A 323       8.453  -1.411 -24.500  1.00 65.30           N
ATOM   4923  CA  ARG A 323       8.143  -0.026 -24.811  1.00 65.30           C
ATOM   4924  C   ARG A 323       8.916   0.912 -23.882  1.00 65.30           C
ATOM   4925  O   ARG A 323       9.505   1.892 -24.334  1.00 65.30           O
ATOM   4926  HA  ARG A 323       8.454   0.104 -25.847  1.00 65.30           H
ATOM   4927  CB  ARG A 323       6.644   0.248 -24.669  1.00 65.30           C
ATOM   4928 1HB  ARG A 323       6.084  -0.441 -25.301  1.00 65.30           H
ATOM   4929 2HB  ARG A 323       6.332   0.062 -23.641  1.00 65.30           H
ATOM   4930  CG  ARG A 323       6.311   1.690 -25.057  1.00 65.30           C
ATOM   4931 1HG  ARG A 323       6.843   2.379 -24.401  1.00 65.30           H
ATOM   4932 2HG  ARG A 323       6.656   1.886 -26.072  1.00 65.30           H
ATOM   4933  CD  ARG A 323       4.806   1.949 -24.964  1.00 65.30           C
ATOM   4934 1HD  ARG A 323       4.278   1.345 -25.702  1.00 65.30           H
ATOM   4935 2HD  ARG A 323       4.437   1.648 -23.983  1.00 65.30           H
ATOM   4936  NE  ARG A 323       4.525   3.384 -25.191  1.00 65.30           N
ATOM   4937  HE  ARG A 323       5.186   3.913 -25.724  1.00 65.30           H
ATOM   4938  CZ  ARG A 323       3.439   4.019 -24.728  1.00 65.30           C
ATOM   4939  NH1 ARG A 323       2.520   3.360 -24.009  1.00 65.30           N
ATOM   4940 1HH1 ARG A 323       2.642   2.387 -23.814  1.00 65.30           H
ATOM   4941 2HH1 ARG A 323       1.713   3.842 -23.668  1.00 65.30           H
ATOM   4942  NH2 ARG A 323       3.286   5.323 -24.996  1.00 65.30           N
ATOM   4943 1HH2 ARG A 323       2.482   5.812 -24.658  1.00 65.30           H
ATOM   4944 2HH2 ARG A 323       3.977   5.808 -25.533  1.00 65.30           H
ATOM   4945  HN  ARG A 323       7.696  -1.938 -24.115  1.00 65.30           H
ATOM   4946  N   PHE A 324       8.887   0.579 -22.600  1.00 78.35           N
ATOM   4947  CA  PHE A 324       9.501   1.427 -21.592  1.00 78.35           C
ATOM   4948  C   PHE A 324      11.021   1.469 -21.761  1.00 78.35           C
ATOM   4949  O   PHE A 324      11.638   2.522 -21.608  1.00 78.35           O
ATOM   4950  HA  PHE A 324       9.095   2.430 -21.723  1.00 78.35           H
ATOM   4951  CB  PHE A 324       9.168   0.816 -20.230  1.00 78.35           C
ATOM   4952 1HB  PHE A 324       8.093   0.646 -20.172  1.00 78.35           H
ATOM   4953 2HB  PHE A 324       9.650  -0.159 -20.153  1.00 78.35           H
ATOM   4954  CG  PHE A 324       9.598   1.677 -19.040  1.00 78.35           C
ATOM   4955  CD1 PHE A 324      10.786   1.438 -18.422  1.00 78.35           C
ATOM   4956  HD1 PHE A 324      11.432   0.634 -18.775  1.00 78.35           H
ATOM   4957  CD2 PHE A 324       8.792   2.680 -18.600  1.00 78.35           C
ATOM   4958  HD2 PHE A 324       7.840   2.871 -19.095  1.00 78.35           H
ATOM   4959  CE1 PHE A 324      11.185   2.236 -17.318  1.00 78.35           C
ATOM   4960  HE1 PHE A 324      12.137   2.045 -16.823  1.00 78.35           H
ATOM   4961  CE2 PHE A 324       9.191   3.479 -17.495  1.00 78.35           C
ATOM   4962  HE2 PHE A 324       8.546   4.283 -17.143  1.00 78.35           H
ATOM   4963  CZ  PHE A 324      10.379   3.240 -16.878  1.00 78.35           C
ATOM   4964  HZ  PHE A 324      10.686   3.853 -16.030  1.00 78.35           H
ATOM   4965  HN  PHE A 324       8.457  -0.252 -22.247  1.00 78.35           H
ATOM   4966  N   ARG A 325      11.581   0.310 -22.076  1.00 75.79           N
ATOM   4967  CA  ARG A 325      13.015   0.205 -22.289  1.00 75.79           C
ATOM   4968  C   ARG A 325      13.459   1.166 -23.393  1.00 75.79           C
ATOM   4969  O   ARG A 325      14.441   1.889 -23.233  1.00 75.79           O
ATOM   4970  HA  ARG A 325      13.459   0.476 -21.331  1.00 75.79           H
ATOM   4971  CB  ARG A 325      13.411  -1.222 -22.673  1.00 75.79           C
ATOM   4972 1HB  ARG A 325      12.736  -1.596 -23.442  1.00 75.79           H
ATOM   4973 2HB  ARG A 325      14.413  -1.221 -23.102  1.00 75.79           H
ATOM   4974  CG  ARG A 325      13.372  -2.149 -21.456  1.00 75.79           C
ATOM   4975 1HG  ARG A 325      13.754  -1.623 -20.582  1.00 75.79           H
ATOM   4976 2HG  ARG A 325      12.340  -2.424 -21.238  1.00 75.79           H
ATOM   4977  CD  ARG A 325      14.201  -3.411 -21.702  1.00 75.79           C
ATOM   4978 1HD  ARG A 325      15.248  -3.146 -21.846  1.00 75.79           H
ATOM   4979 2HD  ARG A 325      14.154  -4.062 -20.829  1.00 75.79           H
ATOM   4980  NE  ARG A 325      13.693  -4.126 -22.894  1.00 75.79           N
ATOM   4981  HE  ARG A 325      13.764  -3.670 -23.780  1.00 75.79           H
ATOM   4982  CZ  ARG A 325      13.144  -5.348 -22.859  1.00 75.79           C
ATOM   4983  NH1 ARG A 325      13.024  -6.007 -21.698  1.00 75.79           N
ATOM   4984 1HH1 ARG A 325      13.345  -5.587 -20.849  1.00 75.79           H
ATOM   4985 2HH1 ARG A 325      12.613  -6.919 -21.681  1.00 75.79           H
ATOM   4986  NH2 ARG A 325      12.717  -5.902 -24.002  1.00 75.79           N
ATOM   4987 1HH2 ARG A 325      12.305  -6.813 -23.993  1.00 75.79           H
ATOM   4988 2HH2 ARG A 325      12.810  -5.403 -24.864  1.00 75.79           H
ATOM   4989  HN  ARG A 325      11.074  -0.545 -22.186  1.00 75.79           H
ATOM   4990  N   ARG A 326      12.715   1.143 -24.489  1.00 68.68           N
ATOM   4991  CA  ARG A 326      13.042   1.975 -25.634  1.00 68.68           C
ATOM   4992  C   ARG A 326      12.907   3.455 -25.269  1.00 68.68           C
ATOM   4993  O   ARG A 326      13.759   4.267 -25.629  1.00 68.68           O
ATOM   4994  HA  ARG A 326      14.075   1.723 -25.876  1.00 68.68           H
ATOM   4995  CB  ARG A 326      12.128   1.664 -26.820  1.00 68.68           C
ATOM   4996 1HB  ARG A 326      11.109   1.506 -26.467  1.00 68.68           H
ATOM   4997 2HB  ARG A 326      12.101   2.518 -27.497  1.00 68.68           H
ATOM   4998  CG  ARG A 326      12.611   0.423 -27.574  1.00 68.68           C
ATOM   4999 1HG  ARG A 326      13.647   0.562 -27.884  1.00 68.68           H
ATOM   5000 2HG  ARG A 326      12.590  -0.441 -26.910  1.00 68.68           H
ATOM   5001  CD  ARG A 326      11.738   0.152 -28.801  1.00 68.68           C
ATOM   5002 1HD  ARG A 326      11.517   1.088 -29.314  1.00 68.68           H
ATOM   5003 2HD  ARG A 326      12.275  -0.480 -29.507  1.00 68.68           H
ATOM   5004  NE  ARG A 326      10.479  -0.508 -28.389  1.00 68.68           N
ATOM   5005  HE  ARG A 326      10.412  -0.848 -27.451  1.00 68.68           H
ATOM   5006  CZ  ARG A 326       9.421  -0.678 -29.195  1.00 68.68           C
ATOM   5007  NH1 ARG A 326       9.454  -0.241 -30.462  1.00 68.68           N
ATOM   5008 1HH1 ARG A 326      10.272   0.216 -30.812  1.00 68.68           H
ATOM   5009 2HH1 ARG A 326       8.661  -0.371 -31.056  1.00 68.68           H
ATOM   5010  NH2 ARG A 326       8.331  -1.290 -28.715  1.00 68.68           N
ATOM   5011 1HH2 ARG A 326       7.533  -1.425 -29.304  1.00 68.68           H
ATOM   5012 2HH2 ARG A 326       8.314  -1.613 -27.769  1.00 68.68           H
ATOM   5013  HN  ARG A 326      11.903   0.570 -24.601  1.00 68.68           H
ATOM   5014  N   ASP A 327      11.831   3.761 -24.560  1.00 78.91           N
ATOM   5015  CA  ASP A 327      11.531   5.140 -24.212  1.00 78.91           C
ATOM   5016  C   ASP A 327      12.555   5.637 -23.189  1.00 78.91           C
ATOM   5017  O   ASP A 327      12.927   6.810 -23.197  1.00 78.91           O
ATOM   5018  HA  ASP A 327      11.580   5.690 -25.152  1.00 78.91           H
ATOM   5019  CB  ASP A 327      10.141   5.260 -23.585  1.00 78.91           C
ATOM   5020 1HB  ASP A 327      10.028   4.516 -22.797  1.00 78.91           H
ATOM   5021 2HB  ASP A 327      10.032   6.239 -23.117  1.00 78.91           H
ATOM   5022  CG  ASP A 327       9.047   5.067 -24.637  1.00 78.91           C
ATOM   5023  OD1 ASP A 327       9.402   5.085 -25.835  1.00 78.91           O
ATOM   5024  OD2 ASP A 327       7.880   4.905 -24.219  1.00 78.91           O
ATOM   5025  HN  ASP A 327      11.171   3.088 -24.225  1.00 78.91           H
ATOM   5026  N   LEU A 328      12.983   4.721 -22.333  1.00 80.65           N
ATOM   5027  CA  LEU A 328      13.991   5.039 -21.337  1.00 80.65           C
ATOM   5028  C   LEU A 328      15.292   5.430 -22.042  1.00 80.65           C
ATOM   5029  O   LEU A 328      15.847   6.497 -21.782  1.00 80.65           O
ATOM   5030  HA  LEU A 328      13.632   5.900 -20.773  1.00 80.65           H
ATOM   5031  CB  LEU A 328      14.151   3.884 -20.348  1.00 80.65           C
ATOM   5032 1HB  LEU A 328      13.207   3.751 -19.819  1.00 80.65           H
ATOM   5033 2HB  LEU A 328      14.331   2.969 -20.913  1.00 80.65           H
ATOM   5034  CG  LEU A 328      15.266   4.037 -19.311  1.00 80.65           C
ATOM   5035  HG  LEU A 328      16.202   4.219 -19.841  1.00 80.65           H
ATOM   5036  CD1 LEU A 328      15.014   5.247 -18.410  1.00 80.65           C
ATOM   5037 1HD1 LEU A 328      14.975   6.151 -19.018  1.00 80.65           H
ATOM   5038 2HD1 LEU A 328      14.067   5.120 -17.887  1.00 80.65           H
ATOM   5039 3HD1 LEU A 328      15.822   5.333 -17.683  1.00 80.65           H
ATOM   5040  CD2 LEU A 328      15.446   2.749 -18.505  1.00 80.65           C
ATOM   5041 1HD2 LEU A 328      14.518   2.512 -17.986  1.00 80.65           H
ATOM   5042 2HD2 LEU A 328      15.705   1.932 -19.179  1.00 80.65           H
ATOM   5043 3HD2 LEU A 328      16.245   2.886 -17.776  1.00 80.65           H
ATOM   5044  HN  LEU A 328      12.653   3.777 -22.314  1.00 80.65           H
ATOM   5045  N   VAL A 329      15.741   4.545 -22.919  1.00 81.25           N
ATOM   5046  CA  VAL A 329      17.013   4.740 -23.595  1.00 81.25           C
ATOM   5047  C   VAL A 329      16.956   6.029 -24.416  1.00 81.25           C
ATOM   5048  O   VAL A 329      17.947   6.751 -24.514  1.00 81.25           O
ATOM   5049  HA  VAL A 329      17.780   4.846 -22.828  1.00 81.25           H
ATOM   5050  CB  VAL A 329      17.352   3.509 -24.437  1.00 81.25           C
ATOM   5051  HB  VAL A 329      16.509   3.314 -25.101  1.00 81.25           H
ATOM   5052  CG1 VAL A 329      18.585   3.762 -25.307  1.00 81.25           C
ATOM   5053 1HG1 VAL A 329      18.393   4.601 -25.975  1.00 81.25           H
ATOM   5054 2HG1 VAL A 329      19.438   3.994 -24.668  1.00 81.25           H
ATOM   5055 3HG1 VAL A 329      18.804   2.871 -25.895  1.00 81.25           H
ATOM   5056  CG2 VAL A 329      17.548   2.276 -23.553  1.00 81.25           C
ATOM   5057 1HG2 VAL A 329      18.365   2.457 -22.854  1.00 81.25           H
ATOM   5058 2HG2 VAL A 329      16.631   2.078 -22.997  1.00 81.25           H
ATOM   5059 3HG2 VAL A 329      17.788   1.415 -24.177  1.00 81.25           H
ATOM   5060  HN  VAL A 329      15.254   3.709 -23.170  1.00 81.25           H
ATOM   5061  N   LYS A 330      15.787   6.279 -24.987  1.00 74.96           N
ATOM   5062  CA  LYS A 330      15.579   7.484 -25.772  1.00 74.96           C
ATOM   5063  C   LYS A 330      15.767   8.710 -24.876  1.00 74.96           C
[truncated: 117,478 more chars]
