# Supplementary material for: Noncanonical roles of chemokine regions in CCR9 activation revealed by structural modeling and mutational mapping
Source: Nat Commun. 2025 Aug 18;16:7695. doi: 10.1038/s41467-025-62321-9 (PMC12361432; doi:10.1038/s41467-025-62321-9)
Supplement: Supplementary file 7 — Supplementary Data 5 [file 41467_2025_62321_MOESM7_ESM.zip › CCR9_CCL25x1P6_11_rnk4.pdb]

ATOM      1  N   GLU A  20      -3.751  -4.441  58.509  1.00 49.56           N
ATOM      2  CA  GLU A  20      -4.002  -5.423  57.468  1.00 49.56           C
ATOM      3  C   GLU A  20      -4.591  -6.699  58.073  1.00 49.56           C
ATOM      4  O   GLU A  20      -3.865  -7.511  58.645  1.00 49.56           O
ATOM      5  HA  GLU A  20      -4.731  -4.959  56.802  1.00 49.56           H
ATOM      6  CB  GLU A  20      -2.726  -5.726  56.682  1.00 49.56           C
ATOM      7 1HB  GLU A  20      -1.871  -5.736  57.358  1.00 49.56           H
ATOM      8 2HB  GLU A  20      -2.848  -6.658  56.129  1.00 49.56           H
ATOM      9  CG  GLU A  20      -2.452  -4.639  55.640  1.00 49.56           C
ATOM     10 1HG  GLU A  20      -3.388  -4.335  55.172  1.00 49.56           H
ATOM     11 2HG  GLU A  20      -2.039  -3.757  56.130  1.00 49.56           H
ATOM     12  CD  GLU A  20      -1.478  -5.138  54.570  1.00 49.56           C
ATOM     13  OE1 GLU A  20      -1.495  -4.548  53.469  1.00 49.56           O
ATOM     14  OE2 GLU A  20      -0.740  -6.098  54.878  1.00 49.56           O
ATOM     15  HN  GLU A  20      -4.009  -4.728  59.432  1.00 49.56           H
ATOM     16  N   SER A  21      -5.900  -6.837  57.926  1.00 57.85           N
ATOM     17  CA  SER A  21      -6.571  -8.067  58.310  1.00 57.85           C
ATOM     18  C   SER A  21      -5.935  -9.257  57.591  1.00 57.85           C
ATOM     19  O   SER A  21      -5.604  -9.169  56.409  1.00 57.85           O
ATOM     20  HA  SER A  21      -6.428  -8.149  59.388  1.00 57.85           H
ATOM     21  CB  SER A  21      -8.068  -7.997  58.000  1.00 57.85           C
ATOM     22 1HB  SER A  21      -8.554  -8.907  58.353  1.00 57.85           H
ATOM     23 2HB  SER A  21      -8.514  -7.166  58.547  1.00 57.85           H
ATOM     24  OG  SER A  21      -8.318  -7.837  56.607  1.00 57.85           O
ATOM     25  HG  SER A  21      -8.740  -8.664  56.237  1.00 57.85           H
ATOM     26  HN  SER A  21      -6.498  -6.128  57.552  1.00 57.85           H
ATOM     27  N   THR A  22      -5.782 -10.344  58.333  1.00 59.26           N
ATOM     28  CA  THR A  22      -5.140 -11.532  57.798  1.00 59.26           C
ATOM     29  C   THR A  22      -5.795 -11.942  56.477  1.00 59.26           C
ATOM     30  O   THR A  22      -5.124 -12.448  55.578  1.00 59.26           O
ATOM     31  HA  THR A  22      -4.100 -11.292  57.578  1.00 59.26           H
ATOM     32  CB  THR A  22      -5.198 -12.624  58.868  1.00 59.26           C
ATOM     33  HB  THR A  22      -5.021 -13.607  58.432  1.00 59.26           H
ATOM     34  OG1 THR A  22      -6.471 -12.443  59.481  1.00 59.26           O
ATOM     35  HG1 THR A  22      -6.718 -13.258  60.004  1.00 59.26           H
ATOM     36  CG2 THR A  22      -4.201 -12.383  60.004  1.00 59.26           C
ATOM     37 1HG2 THR A  22      -4.420 -11.430  60.484  1.00 59.26           H
ATOM     38 2HG2 THR A  22      -3.188 -12.362  59.600  1.00 59.26           H
ATOM     39 3HG2 THR A  22      -4.283 -13.187  60.736  1.00 59.26           H
ATOM     40  HN  THR A  22      -6.087 -10.420  59.283  1.00 59.26           H
ATOM     41  N   SER A  23      -7.096 -11.708  56.400  1.00 62.38           N
ATOM     42  CA  SER A  23      -7.845 -12.026  55.196  1.00 62.38           C
ATOM     43  C   SER A  23      -7.287 -11.236  54.010  1.00 62.38           C
ATOM     44  O   SER A  23      -7.155 -11.772  52.910  1.00 62.38           O
ATOM     45  HA  SER A  23      -7.704 -13.096  55.043  1.00 62.38           H
ATOM     46  CB  SER A  23      -9.334 -11.728  55.378  1.00 62.38           C
ATOM     47 1HB  SER A  23      -9.880 -12.058  54.494  1.00 62.38           H
ATOM     48 2HB  SER A  23      -9.718 -12.302  56.222  1.00 62.38           H
ATOM     49  OG  SER A  23      -9.579 -10.342  55.597  1.00 62.38           O
ATOM     50  HG  SER A  23     -10.563 -10.172  55.649  1.00 62.38           H
ATOM     51  HN  SER A  23      -7.637 -11.310  57.141  1.00 62.38           H
ATOM     52  N   SER A  24      -6.974  -9.976  54.273  1.00 66.87           N
ATOM     53  CA  SER A  24      -6.510  -9.085  53.224  1.00 66.87           C
ATOM     54  C   SER A  24      -5.165  -9.572  52.680  1.00 66.87           C
ATOM     55  O   SER A  24      -4.862  -9.384  51.503  1.00 66.87           O
ATOM     56  HA  SER A  24      -7.275  -9.130  52.448  1.00 66.87           H
ATOM     57  CB  SER A  24      -6.387  -7.648  53.735  1.00 66.87           C
ATOM     58 1HB  SER A  24      -6.423  -6.959  52.892  1.00 66.87           H
ATOM     59 2HB  SER A  24      -7.240  -7.416  54.372  1.00 66.87           H
ATOM     60  OG  SER A  24      -5.181  -7.443  54.465  1.00 66.87           O
ATOM     61  HG  SER A  24      -5.190  -7.989  55.302  1.00 66.87           H
ATOM     62  HN  SER A  24      -7.034  -9.563  55.182  1.00 66.87           H
ATOM     63  N   MET A  25      -4.395 -10.189  53.564  1.00 63.88           N
ATOM     64  CA  MET A  25      -3.071 -10.666  53.200  1.00 63.88           C
ATOM     65  C   MET A  25      -3.157 -11.984  52.427  1.00 63.88           C
ATOM     66  O   MET A  25      -2.396 -12.207  51.487  1.00 63.88           O
ATOM     67  HA  MET A  25      -2.645  -9.890  52.563  1.00 63.88           H
ATOM     68  CB  MET A  25      -2.235 -10.869  54.465  1.00 63.88           C
ATOM     69 1HB  MET A  25      -2.506 -10.119  55.208  1.00 63.88           H
ATOM     70 2HB  MET A  25      -2.457 -11.843  54.899  1.00 63.88           H
ATOM     71  CG  MET A  25      -0.740 -10.770  54.155  1.00 63.88           C
ATOM     72 1HG  MET A  25      -0.418 -11.648  53.594  1.00 63.88           H
ATOM     73 2HG  MET A  25      -0.547  -9.901  53.527  1.00 63.88           H
ATOM     74  SD  MET A  25       0.190 -10.644  55.673  1.00 63.88           S
ATOM     75  CE  MET A  25       1.817 -10.320  55.014  1.00 63.88           C
ATOM     76 1HE  MET A  25       2.122 -11.150  54.375  1.00 63.88           H
ATOM     77 2HE  MET A  25       1.796  -9.401  54.429  1.00 63.88           H
ATOM     78 3HE  MET A  25       2.527 -10.213  55.834  1.00 63.88           H
ATOM     79  HN  MET A  25      -4.661 -10.364  54.512  1.00 63.88           H
ATOM     80  N   GLU A  26      -4.090 -12.822  52.853  1.00 58.15           N
ATOM     81  CA  GLU A  26      -4.335 -14.080  52.167  1.00 58.15           C
ATOM     82  C   GLU A  26      -4.837 -13.820  50.745  1.00 58.15           C
ATOM     83  O   GLU A  26      -4.415 -14.487  49.802  1.00 58.15           O
ATOM     84  HA  GLU A  26      -3.369 -14.583  52.132  1.00 58.15           H
ATOM     85  CB  GLU A  26      -5.325 -14.947  52.948  1.00 58.15           C
ATOM     86 1HB  GLU A  26      -6.141 -14.328  53.320  1.00 58.15           H
ATOM     87 2HB  GLU A  26      -5.662 -15.774  52.323  1.00 58.15           H
ATOM     88  CG  GLU A  26      -4.656 -15.576  54.172  1.00 58.15           C
ATOM     89 1HG  GLU A  26      -3.797 -16.169  53.856  1.00 58.15           H
ATOM     90 2HG  GLU A  26      -4.277 -14.792  54.827  1.00 58.15           H
ATOM     91  CD  GLU A  26      -5.639 -16.460  54.941  1.00 58.15           C
ATOM     92  OE1 GLU A  26      -5.151 -17.310  55.717  1.00 58.15           O
ATOM     93  OE2 GLU A  26      -6.857 -16.266  54.735  1.00 58.15           O
ATOM     94  HN  GLU A  26      -4.672 -12.655  53.648  1.00 58.15           H
ATOM     95  N   ASP A  27      -5.732 -12.849  50.636  1.00 65.24           N
ATOM     96  CA  ASP A  27      -6.328 -12.522  49.352  1.00 65.24           C
ATOM     97  C   ASP A  27      -5.224 -12.147  48.362  1.00 65.24           C
ATOM     98  O   ASP A  27      -5.287 -12.511  47.189  1.00 65.24           O
ATOM     99  HA  ASP A  27      -6.871 -13.418  49.052  1.00 65.24           H
ATOM    100  CB  ASP A  27      -7.279 -11.329  49.474  1.00 65.24           C
ATOM    101 1HB  ASP A  27      -6.815 -10.551  50.081  1.00 65.24           H
ATOM    102 2HB  ASP A  27      -7.458 -10.900  48.488  1.00 65.24           H
ATOM    103  CG  ASP A  27      -8.609 -11.749  50.103  1.00 65.24           C
ATOM    104  OD1 ASP A  27      -8.906 -12.962  50.044  1.00 65.24           O
ATOM    105  OD2 ASP A  27      -9.298 -10.848  50.628  1.00 65.24           O
ATOM    106  HN  ASP A  27      -6.049 -12.291  51.403  1.00 65.24           H
ATOM    107  N   TYR A  28      -4.237 -11.424  48.871  1.00 63.64           N
ATOM    108  CA  TYR A  28      -3.145 -10.954  48.035  1.00 63.64           C
ATOM    109  C   TYR A  28      -2.204 -12.102  47.666  1.00 63.64           C
ATOM    110  O   TYR A  28      -1.657 -12.132  46.565  1.00 63.64           O
ATOM    111  HA  TYR A  28      -3.575 -10.539  47.123  1.00 63.64           H
ATOM    112  CB  TYR A  28      -2.379  -9.932  48.877  1.00 63.64           C
ATOM    113 1HB  TYR A  28      -3.065  -9.143  49.186  1.00 63.64           H
ATOM    114 2HB  TYR A  28      -2.024 -10.419  49.786  1.00 63.64           H
ATOM    115  CG  TYR A  28      -1.188  -9.299  48.156  1.00 63.64           C
ATOM    116  CD1 TYR A  28       0.092  -9.750  48.409  1.00 63.64           C
ATOM    117  HD1 TYR A  28       0.253 -10.557  49.124  1.00 63.64           H
ATOM    118  CD2 TYR A  28      -1.393  -8.277  47.251  1.00 63.64           C
ATOM    119  HD2 TYR A  28      -2.403  -7.921  47.051  1.00 63.64           H
ATOM    120  CE1 TYR A  28       1.213  -9.154  47.730  1.00 63.64           C
ATOM    121  HE1 TYR A  28       2.228  -9.500  47.921  1.00 63.64           H
ATOM    122  CE2 TYR A  28      -0.272  -7.681  46.572  1.00 63.64           C
ATOM    123  HE2 TYR A  28      -0.419  -6.874  45.855  1.00 63.64           H
ATOM    124  CZ  TYR A  28       0.976  -8.149  46.845  1.00 63.64           C
ATOM    125  OH  TYR A  28       2.035  -7.586  46.203  1.00 63.64           O
ATOM    126  HH  TYR A  28       1.744  -6.757  45.727  1.00 63.64           H
ATOM    127  HN  TYR A  28      -4.176 -11.160  49.833  1.00 63.64           H
ATOM    128  N   VAL A  29      -2.044 -13.020  48.608  1.00 64.17           N
ATOM    129  CA  VAL A  29      -1.131 -14.135  48.420  1.00 64.17           C
ATOM    130  C   VAL A  29      -1.747 -15.131  47.436  1.00 64.17           C
ATOM    131  O   VAL A  29      -1.042 -15.708  46.609  1.00 64.17           O
ATOM    132  HA  VAL A  29      -0.212 -13.738  47.989  1.00 64.17           H
ATOM    133  CB  VAL A  29      -0.787 -14.764  49.772  1.00 64.17           C
ATOM    134  HB  VAL A  29      -1.722 -14.981  50.288  1.00 64.17           H
ATOM    135  CG1 VAL A  29      -0.035 -16.083  49.587  1.00 64.17           C
ATOM    136 1HG1 VAL A  29      -0.657 -16.780  49.025  1.00 64.17           H
ATOM    137 2HG1 VAL A  29       0.891 -15.900  49.041  1.00 64.17           H
ATOM    138 3HG1 VAL A  29       0.197 -16.509  50.563  1.00 64.17           H
ATOM    139  CG2 VAL A  29       0.014 -13.793  50.640  1.00 64.17           C
ATOM    140 1HG2 VAL A  29       0.942 -13.530  50.131  1.00 64.17           H
ATOM    141 2HG2 VAL A  29      -0.573 -12.891  50.814  1.00 64.17           H
ATOM    142 3HG2 VAL A  29       0.245 -14.265  51.595  1.00 64.17           H
ATOM    143  HN  VAL A  29      -2.523 -13.010  49.486  1.00 64.17           H
ATOM    144  N   ASN A  30      -3.055 -15.304  47.558  1.00 60.18           N
ATOM    145  CA  ASN A  30      -3.751 -16.320  46.788  1.00 60.18           C
ATOM    146  C   ASN A  30      -4.113 -15.754  45.413  1.00 60.18           C
ATOM    147  O   ASN A  30      -4.601 -16.479  44.548  1.00 60.18           O
ATOM    148  HA  ASN A  30      -3.055 -17.157  46.723  1.00 60.18           H
ATOM    149  CB  ASN A  30      -5.047 -16.745  47.481  1.00 60.18           C
ATOM    150 1HB  ASN A  30      -5.628 -15.862  47.746  1.00 60.18           H
ATOM    151 2HB  ASN A  30      -5.656 -17.332  46.793  1.00 60.18           H
ATOM    152  CG  ASN A  30      -4.753 -17.566  48.738  1.00 60.18           C
ATOM    153  OD1 ASN A  30      -3.718 -18.198  48.870  1.00 60.18           O
ATOM    154  ND2 ASN A  30      -5.719 -17.521  49.651  1.00 60.18           N
ATOM    155 1HD2 ASN A  30      -6.544 -16.982  49.481  1.00 60.18           H
ATOM    156 2HD2 ASN A  30      -5.620 -18.025  50.509  1.00 60.18           H
ATOM    157  HN  ASN A  30      -3.635 -14.764  48.168  1.00 60.18           H
ATOM    158  N   PHE A  31      -3.861 -14.463  45.256  1.00 66.75           N
ATOM    159  CA  PHE A  31      -4.142 -13.793  43.997  1.00 66.75           C
ATOM    160  C   PHE A  31      -3.265 -14.349  42.873  1.00 66.75           C
ATOM    161  O   PHE A  31      -2.046 -14.428  43.013  1.00 66.75           O
ATOM    162  HA  PHE A  31      -5.191 -13.975  43.761  1.00 66.75           H
ATOM    163  CB  PHE A  31      -3.818 -12.312  44.196  1.00 66.75           C
ATOM    164 1HB  PHE A  31      -4.305 -11.962  45.106  1.00 66.75           H
ATOM    165 2HB  PHE A  31      -2.744 -12.203  44.348  1.00 66.75           H
ATOM    166  CG  PHE A  31      -4.246 -11.419  43.030  1.00 66.75           C
ATOM    167  CD1 PHE A  31      -3.328 -11.007  42.115  1.00 66.75           C
ATOM    168  HD1 PHE A  31      -2.286 -11.314  42.213  1.00 66.75           H
ATOM    169  CD2 PHE A  31      -5.546 -11.036  42.908  1.00 66.75           C
ATOM    170  HD2 PHE A  31      -6.282 -11.366  43.641  1.00 66.75           H
ATOM    171  CE1 PHE A  31      -3.725 -10.179  41.033  1.00 66.75           C
ATOM    172  HE1 PHE A  31      -2.989  -9.849  40.300  1.00 66.75           H
ATOM    173  CE2 PHE A  31      -5.943 -10.208  41.825  1.00 66.75           C
ATOM    174  HE2 PHE A  31      -6.985  -9.901  41.727  1.00 66.75           H
ATOM    175  CZ  PHE A  31      -5.025  -9.796  40.911  1.00 66.75           C
ATOM    176  HZ  PHE A  31      -5.330  -9.160  40.080  1.00 66.75           H
ATOM    177  HN  PHE A  31      -3.473 -13.877  45.968  1.00 66.75           H
ATOM    178  N   ASN A  32      -3.921 -14.720  41.783  1.00 59.90           N
ATOM    179  CA  ASN A  32      -3.215 -15.257  40.632  1.00 59.90           C
ATOM    180  C   ASN A  32      -2.657 -14.103  39.797  1.00 59.90           C
ATOM    181  O   ASN A  32      -3.371 -13.518  38.984  1.00 59.90           O
ATOM    182  HA  ASN A  32      -2.430 -15.889  41.046  1.00 59.90           H
ATOM    183  CB  ASN A  32      -4.154 -16.073  39.741  1.00 59.90           C
ATOM    184 1HB  ASN A  32      -4.725 -16.772  40.353  1.00 59.90           H
ATOM    185 2HB  ASN A  32      -4.873 -15.410  39.260  1.00 59.90           H
ATOM    186  CG  ASN A  32      -3.370 -16.842  38.677  1.00 59.90           C
ATOM    187  OD1 ASN A  32      -2.154 -16.780  38.598  1.00 59.90           O
ATOM    188  ND2 ASN A  32      -4.131 -17.570  37.864  1.00 59.90           N
ATOM    189 1HD2 ASN A  32      -5.124 -17.577  37.982  1.00 59.90           H
ATOM    190 2HD2 ASN A  32      -3.710 -18.109  37.134  1.00 59.90           H
ATOM    191  HN  ASN A  32      -4.913 -14.659  41.679  1.00 59.90           H
ATOM    192  N   PHE A  33      -1.386 -13.809  40.027  1.00 62.22           N
ATOM    193  CA  PHE A  33      -0.700 -12.791  39.249  1.00 62.22           C
ATOM    194  C   PHE A  33      -0.205 -13.359  37.918  1.00 62.22           C
ATOM    195  O   PHE A  33       0.984 -13.285  37.611  1.00 62.22           O
ATOM    196  HA  PHE A  33      -1.418 -11.993  39.057  1.00 62.22           H
ATOM    197  CB  PHE A  33       0.504 -12.333  40.074  1.00 62.22           C
ATOM    198 1HB  PHE A  33       1.097 -13.205  40.348  1.00 62.22           H
ATOM    199 2HB  PHE A  33       1.138 -11.700  39.452  1.00 62.22           H
ATOM    200  CG  PHE A  33       0.133 -11.566  41.345  1.00 62.22           C
ATOM    201  CD1 PHE A  33      -0.108 -10.229  41.287  1.00 62.22           C
ATOM    202  HD1 PHE A  33      -0.037  -9.703  40.335  1.00 62.22           H
ATOM    203  CD2 PHE A  33       0.043 -12.222  42.533  1.00 62.22           C
ATOM    204  HD2 PHE A  33       0.237 -13.294  42.579  1.00 62.22           H
ATOM    205  CE1 PHE A  33      -0.453  -9.518  42.466  1.00 62.22           C
ATOM    206  HE1 PHE A  33      -0.646  -8.446  42.420  1.00 62.22           H
ATOM    207  CE2 PHE A  33      -0.302 -11.511  43.713  1.00 62.22           C
ATOM    208  HE2 PHE A  33      -0.373 -12.037  44.665  1.00 62.22           H
ATOM    209  CZ  PHE A  33      -0.543 -10.174  43.654  1.00 62.22           C
ATOM    210  HZ  PHE A  33      -0.807  -9.628  44.560  1.00 62.22           H
ATOM    211  HN  PHE A  33      -0.827 -14.252  40.728  1.00 62.22           H
ATOM    212  N   THR A  34      -1.142 -13.914  37.162  1.00 61.83           N
ATOM    213  CA  THR A  34      -0.905 -14.184  35.754  1.00 61.83           C
ATOM    214  C   THR A  34      -0.488 -12.903  35.028  1.00 61.83           C
ATOM    215  O   THR A  34      -1.155 -11.876  35.142  1.00 61.83           O
ATOM    216  HA  THR A  34      -0.073 -14.883  35.674  1.00 61.83           H
ATOM    217  CB  THR A  34      -2.168 -14.826  35.177  1.00 61.83           C
ATOM    218  HB  THR A  34      -2.259 -14.618  34.111  1.00 61.83           H
ATOM    219  OG1 THR A  34      -3.220 -14.318  35.994  1.00 61.83           O
ATOM    220  HG1 THR A  34      -3.340 -13.340  35.828  1.00 61.83           H
ATOM    221  CG2 THR A  34      -2.215 -16.338  35.407  1.00 61.83           C
ATOM    222 1HG2 THR A  34      -2.193 -16.543  36.478  1.00 61.83           H
ATOM    223 2HG2 THR A  34      -1.353 -16.804  34.930  1.00 61.83           H
ATOM    224 3HG2 THR A  34      -3.131 -16.743  34.978  1.00 61.83           H
ATOM    225  HN  THR A  34      -2.047 -14.176  37.497  1.00 61.83           H
ATOM    226  N   ASP A  35       0.612 -13.007  34.298  1.00 67.40           N
ATOM    227  CA  ASP A  35       1.199 -11.841  33.660  1.00 67.40           C
ATOM    228  C   ASP A  35       0.531 -11.617  32.302  1.00 67.40           C
ATOM    229  O   ASP A  35       0.966 -12.170  31.293  1.00 67.40           O
ATOM    230  HA  ASP A  35       1.023 -11.017  34.351  1.00 67.40           H
ATOM    231  CB  ASP A  35       2.698 -12.038  33.422  1.00 67.40           C
ATOM    232 1HB  ASP A  35       3.126 -12.615  34.242  1.00 67.40           H
ATOM    233 2HB  ASP A  35       2.852 -12.616  32.511  1.00 67.40           H
ATOM    234  CG  ASP A  35       3.417 -10.693  33.308  1.00 67.40           C
ATOM    235  OD1 ASP A  35       2.714  -9.664  33.405  1.00 67.40           O
ATOM    236  OD2 ASP A  35       4.653 -10.724  33.126  1.00 67.40           O
ATOM    237  HN  ASP A  35       1.100 -13.865  34.140  1.00 67.40           H
ATOM    238  N   PHE A  36      -0.516 -10.805  32.319  1.00 81.41           N
ATOM    239  CA  PHE A  36      -1.203 -10.443  31.092  1.00 81.41           C
ATOM    240  C   PHE A  36      -0.526  -9.250  30.416  1.00 81.41           C
ATOM    241  O   PHE A  36      -0.897  -8.867  29.307  1.00 81.41           O
ATOM    242  HA  PHE A  36      -1.158 -11.308  30.429  1.00 81.41           H
ATOM    243  CB  PHE A  36      -2.632 -10.053  31.477  1.00 81.41           C
ATOM    244 1HB  PHE A  36      -2.592  -9.308  32.271  1.00 81.41           H
ATOM    245 2HB  PHE A  36      -3.112  -9.580  30.620  1.00 81.41           H
ATOM    246  CG  PHE A  36      -3.494 -11.228  31.942  1.00 81.41           C
ATOM    247  CD1 PHE A  36      -3.506 -12.387  31.230  1.00 81.41           C
ATOM    248  HD1 PHE A  36      -2.901 -12.478  30.328  1.00 81.41           H
ATOM    249  CD2 PHE A  36      -4.249 -11.114  33.067  1.00 81.41           C
ATOM    250  HD2 PHE A  36      -4.240 -10.186  33.638  1.00 81.41           H
ATOM    251  CE1 PHE A  36      -4.306 -13.478  31.662  1.00 81.41           C
ATOM    252  HE1 PHE A  36      -4.315 -14.406  31.091  1.00 81.41           H
ATOM    253  CE2 PHE A  36      -5.049 -12.205  33.499  1.00 81.41           C
ATOM    254  HE2 PHE A  36      -5.654 -12.114  34.401  1.00 81.41           H
ATOM    255  CZ  PHE A  36      -5.061 -13.364  32.787  1.00 81.41           C
ATOM    256  HZ  PHE A  36      -5.675 -14.201  33.119  1.00 81.41           H
ATOM    257  HN  PHE A  36      -0.894 -10.399  33.151  1.00 81.41           H
ATOM    258  N   TYR A  37       0.456  -8.695  31.112  1.00 86.30           N
ATOM    259  CA  TYR A  37       1.222  -7.586  30.570  1.00 86.30           C
ATOM    260  C   TYR A  37       2.393  -8.090  29.724  1.00 86.30           C
ATOM    261  O   TYR A  37       3.344  -8.665  30.252  1.00 86.30           O
ATOM    262  HA  TYR A  37       0.558  -6.992  29.942  1.00 86.30           H
ATOM    263  CB  TYR A  37       1.773  -6.824  31.778  1.00 86.30           C
ATOM    264 1HB  TYR A  37       0.953  -6.612  32.465  1.00 86.30           H
ATOM    265 2HB  TYR A  37       2.475  -7.466  32.310  1.00 86.30           H
ATOM    266  CG  TYR A  37       2.473  -5.512  31.420  1.00 86.30           C
ATOM    267  CD1 TYR A  37       3.848  -5.469  31.317  1.00 86.30           C
ATOM    268  HD1 TYR A  37       4.436  -6.371  31.490  1.00 86.30           H
ATOM    269  CD2 TYR A  37       1.728  -4.370  31.201  1.00 86.30           C
ATOM    270  HD2 TYR A  37       0.642  -4.404  31.283  1.00 86.30           H
ATOM    271  CE1 TYR A  37       4.507  -4.234  30.980  1.00 86.30           C
ATOM    272  HE1 TYR A  37       5.593  -4.187  30.895  1.00 86.30           H
ATOM    273  CE2 TYR A  37       2.387  -3.135  30.865  1.00 86.30           C
ATOM    274  HE2 TYR A  37       1.812  -2.226  30.689  1.00 86.30           H
ATOM    275  CZ  TYR A  37       3.744  -3.128  30.770  1.00 86.30           C
ATOM    276  OH  TYR A  37       4.366  -1.961  30.452  1.00 86.30           O
ATOM    277  HH  TYR A  37       3.691  -1.280  30.169  1.00 86.30           H
ATOM    278  HN  TYR A  37       0.728  -8.990  32.027  1.00 86.30           H
ATOM    279  N   CYS A  38       2.286  -7.856  28.424  1.00 90.23           N
ATOM    280  CA  CYS A  38       3.270  -8.371  27.487  1.00 90.23           C
ATOM    281  C   CYS A  38       4.294  -7.268  27.212  1.00 90.23           C
ATOM    282  O   CYS A  38       3.962  -6.241  26.622  1.00 90.23           O
ATOM    283  HA  CYS A  38       3.743  -9.227  27.969  1.00 90.23           H
ATOM    284  CB  CYS A  38       2.615  -8.877  26.200  1.00 90.23           C
ATOM    285 1HB  CYS A  38       1.827  -9.590  26.440  1.00 90.23           H
ATOM    286 2HB  CYS A  38       2.145  -8.047  25.672  1.00 90.23           H
ATOM    287  SG  CYS A  38       3.870  -9.669  25.130  1.00 90.23           S
ATOM    288  HN  CYS A  38       1.545  -7.327  28.010  1.00 90.23           H
ATOM    289  N   GLU A  39       5.519  -7.518  27.651  1.00 82.46           N
ATOM    290  CA  GLU A  39       6.635  -6.665  27.283  1.00 82.46           C
ATOM    291  C   GLU A  39       7.198  -7.084  25.924  1.00 82.46           C
ATOM    292  O   GLU A  39       7.614  -8.228  25.747  1.00 82.46           O
ATOM    293  HA  GLU A  39       6.221  -5.659  27.217  1.00 82.46           H
ATOM    294  CB  GLU A  39       7.723  -6.689  28.358  1.00 82.46           C
ATOM    295 1HB  GLU A  39       8.042  -7.717  28.534  1.00 82.46           H
ATOM    296 2HB  GLU A  39       8.540  -6.028  28.070  1.00 82.46           H
ATOM    297  CG  GLU A  39       7.189  -6.160  29.691  1.00 82.46           C
ATOM    298 1HG  GLU A  39       6.726  -5.185  29.539  1.00 82.46           H
ATOM    299 2HG  GLU A  39       6.412  -6.826  30.066  1.00 82.46           H
ATOM    300  CD  GLU A  39       8.311  -6.043  30.724  1.00 82.46           C
ATOM    301  OE1 GLU A  39       8.032  -5.476  31.803  1.00 82.46           O
ATOM    302  OE2 GLU A  39       9.422  -6.523  30.411  1.00 82.46           O
ATOM    303  HN  GLU A  39       5.753  -8.286  28.247  1.00 82.46           H
ATOM    304  N   LYS A  40       7.193  -6.136  24.998  1.00 88.88           N
ATOM    305  CA  LYS A  40       7.537  -6.435  23.618  1.00 88.88           C
ATOM    306  C   LYS A  40       8.912  -5.845  23.301  1.00 88.88           C
ATOM    307  O   LYS A  40       9.164  -5.420  22.174  1.00 88.88           O
ATOM    308  HA  LYS A  40       7.596  -7.519  23.524  1.00 88.88           H
ATOM    309  CB  LYS A  40       6.430  -5.959  22.675  1.00 88.88           C
ATOM    310 1HB  LYS A  40       6.232  -4.901  22.846  1.00 88.88           H
ATOM    311 2HB  LYS A  40       6.762  -6.057  21.641  1.00 88.88           H
ATOM    312  CG  LYS A  40       5.147  -6.764  22.884  1.00 88.88           C
ATOM    313 1HG  LYS A  40       5.357  -7.827  22.764  1.00 88.88           H
ATOM    314 2HG  LYS A  40       4.787  -6.624  23.904  1.00 88.88           H
ATOM    315  CD  LYS A  40       4.063  -6.337  21.892  1.00 88.88           C
ATOM    316 1HD  LYS A  40       3.816  -5.287  22.048  1.00 88.88           H
ATOM    317 2HD  LYS A  40       4.442  -6.427  20.874  1.00 88.88           H
ATOM    318  CE  LYS A  40       2.805  -7.192  22.053  1.00 88.88           C
ATOM    319 1HE  LYS A  40       3.045  -8.240  21.873  1.00 88.88           H
ATOM    320 2HE  LYS A  40       2.437  -7.120  23.076  1.00 88.88           H
ATOM    321  NZ  LYS A  40       1.754  -6.750  21.109  1.00 88.88           N
ATOM    322 1HZ  LYS A  40       1.020  -7.448  21.069  1.00 88.88           H
ATOM    323 2HZ  LYS A  40       1.365  -5.869  21.426  1.00 88.88           H
ATOM    324 3HZ  LYS A  40       2.157  -6.629  20.187  1.00 88.88           H
ATOM    325  HN  LYS A  40       6.961  -5.180  25.178  1.00 88.88           H
ATOM    326  N   ASN A  41       9.766  -5.838  24.314  1.00 82.81           N
ATOM    327  CA  ASN A  41      11.104  -5.292  24.161  1.00 82.81           C
ATOM    328  C   ASN A  41      11.832  -6.042  23.043  1.00 82.81           C
ATOM    329  O   ASN A  41      12.576  -5.441  22.270  1.00 82.81           O
ATOM    330  HA  ASN A  41      10.958  -4.237  23.929  1.00 82.81           H
ATOM    331  CB  ASN A  41      11.916  -5.456  25.447  1.00 82.81           C
ATOM    332 1HB  ASN A  41      11.362  -6.072  26.156  1.00 82.81           H
ATOM    333 2HB  ASN A  41      12.847  -5.980  25.230  1.00 82.81           H
ATOM    334  CG  ASN A  41      12.226  -4.097  26.078  1.00 82.81           C
ATOM    335  OD1 ASN A  41      12.018  -3.049  25.489  1.00 82.81           O
ATOM    336  ND2 ASN A  41      12.732  -4.173  27.305  1.00 82.81           N
ATOM    337 1HD2 ASN A  41      12.878  -5.065  27.732  1.00 82.81           H
ATOM    338 2HD2 ASN A  41      12.967  -3.337  27.801  1.00 82.81           H
ATOM    339  HN  ASN A  41       9.557  -6.196  25.224  1.00 82.81           H
ATOM    340  N   ASN A  42      11.591  -7.344  22.994  1.00 84.32           N
ATOM    341  CA  ASN A  42      12.262  -8.192  22.023  1.00 84.32           C
ATOM    342  C   ASN A  42      11.847  -7.772  20.612  1.00 84.32           C
ATOM    343  O   ASN A  42      12.656  -7.808  19.686  1.00 84.32           O
ATOM    344  HA  ASN A  42      13.327  -8.048  22.204  1.00 84.32           H
ATOM    345  CB  ASN A  42      11.874  -9.660  22.213  1.00 84.32           C
ATOM    346 1HB  ASN A  42      10.790  -9.760  22.179  1.00 84.32           H
ATOM    347 2HB  ASN A  42      12.276 -10.255  21.393  1.00 84.32           H
ATOM    348  CG  ASN A  42      12.399 -10.197  23.546  1.00 84.32           C
ATOM    349  OD1 ASN A  42      13.175  -9.560  24.240  1.00 84.32           O
ATOM    350  ND2 ASN A  42      11.935 -11.402  23.864  1.00 84.32           N
ATOM    351 1HD2 ASN A  42      11.300 -11.871  23.250  1.00 84.32           H
ATOM    352 2HD2 ASN A  42      12.220 -11.839  24.717  1.00 84.32           H
ATOM    353  HN  ASN A  42      10.953  -7.818  23.600  1.00 84.32           H
ATOM    354  N   VAL A  43      10.586  -7.384  20.491  1.00 91.58           N
ATOM    355  CA  VAL A  43      10.039  -7.007  19.199  1.00 91.58           C
ATOM    356  C   VAL A  43      10.688  -5.701  18.737  1.00 91.58           C
ATOM    357  O   VAL A  43      11.008  -5.546  17.559  1.00 91.58           O
ATOM    358  HA  VAL A  43      10.294  -7.796  18.491  1.00 91.58           H
ATOM    359  CB  VAL A  43       8.513  -6.921  19.282  1.00 91.58           C
ATOM    360  HB  VAL A  43       8.260  -6.076  19.922  1.00 91.58           H
ATOM    361  CG1 VAL A  43       7.904  -6.664  17.902  1.00 91.58           C
ATOM    362 1HG1 VAL A  43       8.286  -5.724  17.505  1.00 91.58           H
ATOM    363 2HG1 VAL A  43       8.171  -7.478  17.229  1.00 91.58           H
ATOM    364 3HG1 VAL A  43       6.819  -6.607  17.989  1.00 91.58           H
ATOM    365  CG2 VAL A  43       7.926  -8.183  19.915  1.00 91.58           C
ATOM    366 1HG2 VAL A  43       8.194  -9.051  19.312  1.00 91.58           H
ATOM    367 2HG2 VAL A  43       8.324  -8.304  20.922  1.00 91.58           H
ATOM    368 3HG2 VAL A  43       6.840  -8.095  19.961  1.00 91.58           H
ATOM    369  HN  VAL A  43       9.943  -7.325  21.256  1.00 91.58           H
ATOM    370  N   ARG A  44      10.863  -4.795  19.688  1.00 86.55           N
ATOM    371  CA  ARG A  44      11.440  -3.497  19.387  1.00 86.55           C
ATOM    372  C   ARG A  44      12.905  -3.650  18.972  1.00 86.55           C
ATOM    373  O   ARG A  44      13.381  -2.940  18.087  1.00 86.55           O
ATOM    374  HA  ARG A  44      10.839  -3.107  18.566  1.00 86.55           H
ATOM    375  CB  ARG A  44      11.356  -2.563  20.596  1.00 86.55           C
ATOM    376 1HB  ARG A  44      11.785  -3.054  21.470  1.00 86.55           H
ATOM    377 2HB  ARG A  44      11.948  -1.667  20.411  1.00 86.55           H
ATOM    378  CG  ARG A  44       9.905  -2.171  20.886  1.00 86.55           C
ATOM    379 1HG  ARG A  44       9.413  -1.877  19.959  1.00 86.55           H
ATOM    380 2HG  ARG A  44       9.363  -3.032  21.276  1.00 86.55           H
ATOM    381  CD  ARG A  44       9.839  -1.020  21.892  1.00 86.55           C
ATOM    382 1HD  ARG A  44      10.526  -0.227  21.596  1.00 86.55           H
ATOM    383 2HD  ARG A  44       8.838  -0.589  21.899  1.00 86.55           H
ATOM    384  NE  ARG A  44      10.186  -1.511  23.245  1.00 86.55           N
ATOM    385  HE  ARG A  44      11.155  -1.578  23.485  1.00 86.55           H
ATOM    386  CZ  ARG A  44       9.284  -1.870  24.168  1.00 86.55           C
ATOM    387  NH1 ARG A  44       7.973  -1.800  23.901  1.00 86.55           N
ATOM    388 1HH1 ARG A  44       7.661  -1.478  23.008  1.00 86.55           H
ATOM    389 2HH1 ARG A  44       7.306  -2.070  24.596  1.00 86.55           H
ATOM    390  NH2 ARG A  44       9.713  -2.300  25.363  1.00 86.55           N
ATOM    391 1HH2 ARG A  44       9.053  -2.572  26.063  1.00 86.55           H
ATOM    392 2HH2 ARG A  44      10.693  -2.349  25.554  1.00 86.55           H
ATOM    393  HN  ARG A  44      10.618  -4.937  20.647  1.00 86.55           H
ATOM    394  N   GLN A  45      13.579  -4.582  19.630  1.00 83.26           N
ATOM    395  CA  GLN A  45      14.974  -4.853  19.325  1.00 83.26           C
ATOM    396  C   GLN A  45      15.111  -5.392  17.900  1.00 83.26           C
ATOM    397  O   GLN A  45      15.979  -4.953  17.148  1.00 83.26           O
ATOM    398  HA  GLN A  45      15.480  -3.891  19.408  1.00 83.26           H
ATOM    399  CB  GLN A  45      15.578  -5.825  20.340  1.00 83.26           C
ATOM    400 1HB  GLN A  45      14.879  -6.641  20.528  1.00 83.26           H
ATOM    401 2HB  GLN A  45      16.484  -6.270  19.929  1.00 83.26           H
ATOM    402  CG  GLN A  45      15.905  -5.113  21.655  1.00 83.26           C
ATOM    403 1HG  GLN A  45      16.569  -4.271  21.460  1.00 83.26           H
ATOM    404 2HG  GLN A  45      14.992  -4.706  22.089  1.00 83.26           H
ATOM    405  CD  GLN A  45      16.565  -6.072  22.648  1.00 83.26           C
ATOM    406  OE1 GLN A  45      16.640  -7.271  22.436  1.00 83.26           O
ATOM    407  NE2 GLN A  45      17.037  -5.478  23.740  1.00 83.26           N
ATOM    408 1HE2 GLN A  45      16.942  -4.488  23.852  1.00 83.26           H
ATOM    409 2HE2 GLN A  45      17.487  -6.020  24.450  1.00 83.26           H
ATOM    410  HN  GLN A  45      13.188  -5.146  20.357  1.00 83.26           H
ATOM    411  N   PHE A  46      14.241  -6.336  17.572  1.00 92.89           N
ATOM    412  CA  PHE A  46      14.236  -6.920  16.242  1.00 92.89           C
ATOM    413  C   PHE A  46      14.068  -5.842  15.170  1.00 92.89           C
ATOM    414  O   PHE A  46      14.823  -5.802  14.200  1.00 92.89           O
ATOM    415  HA  PHE A  46      15.196  -7.419  16.105  1.00 92.89           H
ATOM    416  CB  PHE A  46      13.045  -7.878  16.178  1.00 92.89           C
ATOM    417 1HB  PHE A  46      13.208  -8.693  16.883  1.00 92.89           H
ATOM    418 2HB  PHE A  46      12.149  -7.349  16.504  1.00 92.89           H
ATOM    419  CG  PHE A  46      12.794  -8.467  14.789  1.00 92.89           C
ATOM    420  CD1 PHE A  46      11.883  -7.890  13.959  1.00 92.89           C
ATOM    421  HD1 PHE A  46      11.332  -7.008  14.285  1.00 92.89           H
ATOM    422  CD2 PHE A  46      13.482  -9.568  14.382  1.00 92.89           C
ATOM    423  HD2 PHE A  46      14.212 -10.030  15.047  1.00 92.89           H
ATOM    424  CE1 PHE A  46      11.651  -8.437  12.670  1.00 92.89           C
ATOM    425  HE1 PHE A  46      10.920  -7.975  12.005  1.00 92.89           H
ATOM    426  CE2 PHE A  46      13.249 -10.115  13.093  1.00 92.89           C
ATOM    427  HE2 PHE A  46      13.801 -10.997  12.768  1.00 92.89           H
ATOM    428  CZ  PHE A  46      12.338  -9.538  12.264  1.00 92.89           C
ATOM    429  HZ  PHE A  46      12.160  -9.958  11.274  1.00 92.89           H
ATOM    430  HN  PHE A  46      13.549  -6.700  18.196  1.00 92.89           H
ATOM    431  N   ALA A  47      13.072  -4.994  15.381  1.00 93.44           N
ATOM    432  CA  ALA A  47      12.746  -3.966  14.407  1.00 93.44           C
ATOM    433  C   ALA A  47      13.952  -3.043  14.223  1.00 93.44           C
ATOM    434  O   ALA A  47      14.259  -2.632  13.105  1.00 93.44           O
ATOM    435  HA  ALA A  47      12.530  -4.461  13.461  1.00 93.44           H
ATOM    436  CB  ALA A  47      11.497  -3.209  14.863  1.00 93.44           C
ATOM    437 1HB  ALA A  47      10.662  -3.904  14.950  1.00 93.44           H
ATOM    438 2HB  ALA A  47      11.686  -2.745  15.831  1.00 93.44           H
ATOM    439 3HB  ALA A  47      11.252  -2.437  14.132  1.00 93.44           H
ATOM    440  HN  ALA A  47      12.495  -5.001  16.197  1.00 93.44           H
ATOM    441  N   SER A  48      14.603  -2.743  15.337  1.00 91.71           N
ATOM    442  CA  SER A  48      15.645  -1.731  15.346  1.00 91.71           C
ATOM    443  C   SER A  48      16.845  -2.207  14.524  1.00 91.71           C
ATOM    444  O   SER A  48      17.602  -1.395  13.996  1.00 91.71           O
ATOM    445  HA  SER A  48      15.195  -0.849  14.890  1.00 91.71           H
ATOM    446  CB  SER A  48      16.079  -1.399  16.775  1.00 91.71           C
ATOM    447 1HB  SER A  48      16.718  -0.515  16.764  1.00 91.71           H
ATOM    448 2HB  SER A  48      15.202  -1.150  17.372  1.00 91.71           H
ATOM    449  OG  SER A  48      16.777  -2.480  17.386  1.00 91.71           O
ATOM    450  HG  SER A  48      16.438  -3.351  17.030  1.00 91.71           H
ATOM    451  HN  SER A  48      14.429  -3.177  16.221  1.00 91.71           H
ATOM    452  N   HIS A  49      16.980  -3.523  14.443  1.00 87.02           N
ATOM    453  CA  HIS A  49      18.145  -4.117  13.810  1.00 87.02           C
ATOM    454  C   HIS A  49      17.861  -4.347  12.324  1.00 87.02           C
ATOM    455  O   HIS A  49      18.696  -4.043  11.474  1.00 87.02           O
ATOM    456  HA  HIS A  49      18.957  -3.397  13.908  1.00 87.02           H
ATOM    457  CB  HIS A  49      18.566  -5.396  14.537  1.00 87.02           C
ATOM    458 1HB  HIS A  49      17.683  -6.012  14.707  1.00 87.02           H
ATOM    459 2HB  HIS A  49      19.233  -5.967  13.892  1.00 87.02           H
ATOM    460  CG  HIS A  49      19.254  -5.152  15.859  1.00 87.02           C
ATOM    461  ND1 HIS A  49      20.389  -4.369  15.980  1.00 87.02           N
ATOM    462  HD1 HIS A  49      20.857  -3.898  15.232  1.00 87.02           H
ATOM    463  CD2 HIS A  49      18.956  -5.595  17.114  1.00 87.02           C
ATOM    464  HD2 HIS A  49      18.118  -6.239  17.380  1.00 87.02           H
ATOM    465  CE1 HIS A  49      20.749  -4.350  17.255  1.00 87.02           C
ATOM    466  HE1 HIS A  49      21.606  -3.819  17.670  1.00 87.02           H
ATOM    467  NE2 HIS A  49      19.860  -5.110  17.956  1.00 87.02           N
ATOM    468  HN  HIS A  49      16.313  -4.177  14.799  1.00 87.02           H
ATOM    469  N   PHE A  50      16.679  -4.882  12.056  1.00 81.81           N
ATOM    470  CA  PHE A  50      16.404  -5.480  10.761  1.00 81.81           C
ATOM    471  C   PHE A  50      15.660  -4.500   9.851  1.00 81.81           C
ATOM    472  O   PHE A  50      15.857  -4.503   8.637  1.00 81.81           O
ATOM    473  HA  PHE A  50      17.364  -5.733  10.311  1.00 81.81           H
ATOM    474  CB  PHE A  50      15.515  -6.700  11.010  1.00 81.81           C
ATOM    475 1HB  PHE A  50      14.702  -6.414  11.677  1.00 81.81           H
ATOM    476 2HB  PHE A  50      15.062  -7.005  10.067  1.00 81.81           H
ATOM    477  CG  PHE A  50      16.255  -7.895  11.614  1.00 81.81           C
ATOM    478  CD1 PHE A  50      17.015  -8.697  10.821  1.00 81.81           C
ATOM    479  HD1 PHE A  50      17.098  -8.487   9.754  1.00 81.81           H
ATOM    480  CD2 PHE A  50      16.152  -8.157  12.945  1.00 81.81           C
ATOM    481  HD2 PHE A  50      15.543  -7.515  13.581  1.00 81.81           H
ATOM    482  CE1 PHE A  50      17.702  -9.806  11.381  1.00 81.81           C
ATOM    483  HE1 PHE A  50      18.311 -10.448  10.745  1.00 81.81           H
ATOM    484  CE2 PHE A  50      16.839  -9.266  13.506  1.00 81.81           C
ATOM    485  HE2 PHE A  50      16.757  -9.476  14.572  1.00 81.81           H
ATOM    486  CZ  PHE A  50      17.599 -10.067  12.712  1.00 81.81           C
ATOM    487  HZ  PHE A  50      18.126 -10.919  13.142  1.00 81.81           H
ATOM    488  HN  PHE A  50      15.918  -4.911  12.705  1.00 81.81           H
ATOM    489  N   LEU A  51      14.822  -3.684  10.473  1.00 94.02           N
ATOM    490  CA  LEU A  51      13.893  -2.854   9.727  1.00 94.02           C
ATOM    491  C   LEU A  51      14.657  -1.699   9.076  1.00 94.02           C
ATOM    492  O   LEU A  51      14.462  -1.407   7.897  1.00 94.02           O
ATOM    493  HA  LEU A  51      13.464  -3.472   8.938  1.00 94.02           H
ATOM    494  CB  LEU A  51      12.739  -2.400  10.624  1.00 94.02           C
ATOM    495 1HB  LEU A  51      13.157  -1.856  11.471  1.00 94.02           H
ATOM    496 2HB  LEU A  51      12.125  -1.696  10.063  1.00 94.02           H
ATOM    497  CG  LEU A  51      11.833  -3.509  11.162  1.00 94.02           C
ATOM    498  HG  LEU A  51      12.413  -4.117  11.856  1.00 94.02           H
ATOM    499  CD1 LEU A  51      10.658  -2.923  11.948  1.00 94.02           C
ATOM    500 1HD1 LEU A  51      11.037  -2.342  12.789  1.00 94.02           H
ATOM    501 2HD1 LEU A  51      10.070  -2.277  11.295  1.00 94.02           H
ATOM    502 3HD1 LEU A  51      10.029  -3.732  12.319  1.00 94.02           H
ATOM    503  CD2 LEU A  51      11.365  -4.431  10.034  1.00 94.02           C
ATOM    504 1HD2 LEU A  51      10.808  -3.851   9.298  1.00 94.02           H
ATOM    505 2HD2 LEU A  51      12.231  -4.889   9.557  1.00 94.02           H
ATOM    506 3HD2 LEU A  51      10.722  -5.209  10.445  1.00 94.02           H
ATOM    507  HN  LEU A  51      14.772  -3.586  11.467  1.00 94.02           H
ATOM    508  N   PRO A  52      15.536  -1.023   9.829  1.00 95.79           N
ATOM    509  CA  PRO A  52      16.171   0.200   9.332  1.00 95.79           C
ATOM    510  C   PRO A  52      16.833  -0.003   7.978  1.00 95.79           C
ATOM    511  O   PRO A  52      16.618   0.781   7.055  1.00 95.79           O
ATOM    512  HA  PRO A  52      15.420   0.973   9.169  1.00 95.79           H
ATOM    513  CB  PRO A  52      17.193   0.544  10.417  1.00 95.79           C
ATOM    514 1HB  PRO A  52      18.169   0.107  10.203  1.00 95.79           H
ATOM    515 2HB  PRO A  52      17.340   1.620  10.504  1.00 95.79           H
ATOM    516  CG  PRO A  52      16.578  -0.045  11.681  1.00 95.79           C
ATOM    517 1HG  PRO A  52      17.323  -0.197  12.462  1.00 95.79           H
ATOM    518 2HG  PRO A  52      15.819   0.613  12.106  1.00 95.79           H
ATOM    519  CD  PRO A  52      15.987  -1.357  11.192  1.00 95.79           C
ATOM    520 1HD  PRO A  52      16.728  -2.156  11.183  1.00 95.79           H
ATOM    521 2HD  PRO A  52      15.167  -1.694  11.826  1.00 95.79           H
ATOM    522  N   PRO A  53      17.650  -1.054   7.829  1.00 95.83           N
ATOM    523  CA  PRO A  53      18.402  -1.255   6.588  1.00 95.83           C
ATOM    524  C   PRO A  53      17.500  -1.612   5.418  1.00 95.83           C
ATOM    525  O   PRO A  53      17.764  -1.220   4.283  1.00 95.83           O
ATOM    526  HA  PRO A  53      18.895  -0.329   6.293  1.00 95.83           H
ATOM    527  CB  PRO A  53      19.367  -2.392   6.928  1.00 95.83           C
ATOM    528 1HB  PRO A  53      19.572  -3.018   6.060  1.00 95.83           H
ATOM    529 2HB  PRO A  53      20.327  -2.012   7.279  1.00 95.83           H
ATOM    530  CG  PRO A  53      18.650  -3.157   8.004  1.00 95.83           C
ATOM    531 1HG  PRO A  53      17.956  -3.881   7.576  1.00 95.83           H
ATOM    532 2HG  PRO A  53      19.351  -3.716   8.624  1.00 95.83           H
ATOM    533  CD  PRO A  53      17.923  -2.120   8.809  1.00 95.83           C
ATOM    534 1HD  PRO A  53      17.002  -2.518   9.237  1.00 95.83           H
ATOM    535 2HD  PRO A  53      18.530  -1.758   9.639  1.00 95.83           H
ATOM    536  N   LEU A  54      16.447  -2.355   5.729  1.00 94.15           N
ATOM    537  CA  LEU A  54      15.520  -2.805   4.705  1.00 94.15           C
ATOM    538  C   LEU A  54      14.798  -1.595   4.109  1.00 94.15           C
ATOM    539  O   LEU A  54      14.621  -1.509   2.895  1.00 94.15           O
ATOM    540  HA  LEU A  54      16.107  -3.279   3.918  1.00 94.15           H
ATOM    541  CB  LEU A  54      14.575  -3.869   5.268  1.00 94.15           C
ATOM    542 1HB  LEU A  54      14.112  -3.473   6.172  1.00 94.15           H
ATOM    543 2HB  LEU A  54      13.775  -4.034   4.547  1.00 94.15           H
ATOM    544  CG  LEU A  54      15.209  -5.220   5.603  1.00 94.15           C
ATOM    545  HG  LEU A  54      16.013  -5.052   6.319  1.00 94.15           H
ATOM    546  CD1 LEU A  54      14.195  -6.151   6.272  1.00 94.15           C
ATOM    547 1HD1 LEU A  54      13.837  -5.695   7.195  1.00 94.15           H
ATOM    548 2HD1 LEU A  54      13.354  -6.316   5.598  1.00 94.15           H
ATOM    549 3HD1 LEU A  54      14.672  -7.104   6.499  1.00 94.15           H
ATOM    550  CD2 LEU A  54      15.836  -5.854   4.359  1.00 94.15           C
ATOM    551 1HD2 LEU A  54      15.067  -6.007   3.602  1.00 94.15           H
ATOM    552 2HD2 LEU A  54      16.608  -5.194   3.965  1.00 94.15           H
ATOM    553 3HD2 LEU A  54      16.279  -6.814   4.625  1.00 94.15           H
ATOM    554  HN  LEU A  54      16.225  -2.649   6.659  1.00 94.15           H
ATOM    555  N   TYR A  55      14.402  -0.689   4.991  1.00 94.57           N
ATOM    556  CA  TYR A  55      13.667   0.492   4.572  1.00 94.57           C
ATOM    557  C   TYR A  55      14.552   1.423   3.741  1.00 94.57           C
ATOM    558  O   TYR A  55      14.091   2.021   2.771  1.00 94.57           O
ATOM    559  HA  TYR A  55      12.824   0.165   3.963  1.00 94.57           H
ATOM    560  CB  TYR A  55      13.257   1.212   5.858  1.00 94.57           C
ATOM    561 1HB  TYR A  55      14.117   1.260   6.526  1.00 94.57           H
ATOM    562 2HB  TYR A  55      12.983   2.239   5.617  1.00 94.57           H
ATOM    563  CG  TYR A  55      12.092   0.550   6.598  1.00 94.57           C
ATOM    564  CD1 TYR A  55      11.535  -0.613   6.107  1.00 94.57           C
ATOM    565  HD1 TYR A  55      11.925  -1.060   5.192  1.00 94.57           H
ATOM    566  CD2 TYR A  55      11.599   1.116   7.756  1.00 94.57           C
ATOM    567  HD2 TYR A  55      12.039   2.035   8.144  1.00 94.57           H
ATOM    568  CE1 TYR A  55      10.439  -1.236   6.803  1.00 94.57           C
ATOM    569  HE1 TYR A  55       9.990  -2.155   6.426  1.00 94.57           H
ATOM    570  CE2 TYR A  55      10.503   0.493   8.452  1.00 94.57           C
ATOM    571  HE2 TYR A  55      10.104   0.929   9.367  1.00 94.57           H
ATOM    572  CZ  TYR A  55       9.978  -0.653   7.941  1.00 94.57           C
ATOM    573  OH  TYR A  55       8.943  -1.241   8.598  1.00 94.57           O
ATOM    574  HH  TYR A  55       8.625  -2.042   8.090  1.00 94.57           H
ATOM    575  HN  TYR A  55      14.575  -0.753   5.974  1.00 94.57           H
ATOM    576  N   TRP A  56      15.808   1.516   4.153  1.00 92.62           N
ATOM    577  CA  TRP A  56      16.771   2.336   3.438  1.00 92.62           C
ATOM    578  C   TRP A  56      16.945   1.748   2.036  1.00 92.62           C
ATOM    579  O   TRP A  56      16.974   2.483   1.050  1.00 92.62           O
ATOM    580  HA  TRP A  56      16.365   3.345   3.371  1.00 92.62           H
ATOM    581  CB  TRP A  56      18.087   2.437   4.212  1.00 92.62           C
ATOM    582 1HB  TRP A  56      18.302   1.471   4.670  1.00 92.62           H
ATOM    583 2HB  TRP A  56      18.895   2.643   3.509  1.00 92.62           H
ATOM    584  CG  TRP A  56      18.089   3.513   5.299  1.00 92.62           C
ATOM    585  CD1 TRP A  56      18.214   3.347   6.623  1.00 92.62           C
ATOM    586  HD1 TRP A  56      18.335   2.381   7.112  1.00 92.62           H
ATOM    587  CD2 TRP A  56      17.955   4.936   5.101  1.00 92.62           C
ATOM    588  NE1 TRP A  56      18.170   4.555   7.290  1.00 92.62           N
ATOM    589  HE1 TRP A  56      18.241   4.688   8.278  1.00 92.62           H
ATOM    590  CE2 TRP A  56      18.008   5.551   6.335  1.00 92.62           C
ATOM    591  CE3 TRP A  56      17.795   5.678   3.918  1.00 92.62           C
ATOM    592  HE3 TRP A  56      17.751   5.216   2.932  1.00 92.62           H
ATOM    593  CZ2 TRP A  56      17.907   6.937   6.505  1.00 92.62           C
ATOM    594  HZ2 TRP A  56      17.952   7.400   7.491  1.00 92.62           H
ATOM    595  CZ3 TRP A  56      17.697   7.062   4.105  1.00 92.62           C
ATOM    596  HZ3 TRP A  56      17.571   7.686   3.219  1.00 92.62           H
ATOM    597  CH2 TRP A  56      17.747   7.697   5.340  1.00 92.62           C
ATOM    598  HH2 TRP A  56      17.663   8.782   5.402  1.00 92.62           H
ATOM    599  HN  TRP A  56      16.170   1.044   4.957  1.00 92.62           H
ATOM    600  N   LEU A  57      17.057   0.428   1.992  1.00 92.77           N
ATOM    601  CA  LEU A  57      17.223  -0.267   0.728  1.00 92.77           C
ATOM    602  C   LEU A  57      16.019   0.025  -0.171  1.00 92.77           C
ATOM    603  O   LEU A  57      16.183   0.402  -1.331  1.00 92.77           O
ATOM    604  HA  LEU A  57      18.116   0.134   0.249  1.00 92.77           H
ATOM    605  CB  LEU A  57      17.466  -1.759   0.964  1.00 92.77           C
ATOM    606 1HB  LEU A  57      18.348  -1.867   1.595  1.00 92.77           H
ATOM    607 2HB  LEU A  57      16.622  -2.160   1.525  1.00 92.77           H
ATOM    608  CG  LEU A  57      17.662  -2.614  -0.290  1.00 92.77           C
ATOM    609  HG  LEU A  57      16.838  -2.410  -0.974  1.00 92.77           H
ATOM    610  CD1 LEU A  57      18.956  -2.236  -1.014  1.00 92.77           C
ATOM    611 1HD1 LEU A  57      18.913  -1.187  -1.309  1.00 92.77           H
ATOM    612 2HD1 LEU A  57      19.804  -2.392  -0.348  1.00 92.77           H
ATOM    613 3HD1 LEU A  57      19.070  -2.858  -1.901  1.00 92.77           H
ATOM    614  CD2 LEU A  57      17.610  -4.105   0.050  1.00 92.77           C
ATOM    615 1HD2 LEU A  57      18.400  -4.343   0.762  1.00 92.77           H
ATOM    616 2HD2 LEU A  57      16.641  -4.344   0.488  1.00 92.77           H
ATOM    617 3HD2 LEU A  57      17.752  -4.689  -0.859  1.00 92.77           H
ATOM    618  HN  LEU A  57      17.036  -0.162   2.800  1.00 92.77           H
ATOM    619  N   VAL A  58      14.837  -0.162   0.397  1.00 94.76           N
ATOM    620  CA  VAL A  58      13.608   0.021  -0.355  1.00 94.76           C
ATOM    621  C   VAL A  58      13.542   1.459  -0.875  1.00 94.76           C
ATOM    622  O   VAL A  58      13.205   1.688  -2.036  1.00 94.76           O
ATOM    623  HA  VAL A  58      13.639  -0.659  -1.206  1.00 94.76           H
ATOM    624  CB  VAL A  58      12.404  -0.357   0.510  1.00 94.76           C
ATOM    625  HB  VAL A  58      12.488   0.180   1.455  1.00 94.76           H
ATOM    626  CG1 VAL A  58      11.094   0.067  -0.157  1.00 94.76           C
ATOM    627 1HG1 VAL A  58      11.094   1.147  -0.303  1.00 94.76           H
ATOM    628 2HG1 VAL A  58      11.001  -0.430  -1.123  1.00 94.76           H
ATOM    629 3HG1 VAL A  58      10.255  -0.214   0.479  1.00 94.76           H
ATOM    630  CG2 VAL A  58      12.401  -1.855   0.821  1.00 94.76           C
ATOM    631 1HG2 VAL A  58      12.353  -2.419  -0.111  1.00 94.76           H
ATOM    632 2HG2 VAL A  58      13.313  -2.117   1.357  1.00 94.76           H
ATOM    633 3HG2 VAL A  58      11.535  -2.097   1.437  1.00 94.76           H
ATOM    634  HN  VAL A  58      14.712  -0.432   1.352  1.00 94.76           H
ATOM    635  N   PHE A  59      13.869   2.390   0.009  1.00 95.75           N
ATOM    636  CA  PHE A  59      13.811   3.800  -0.333  1.00 95.75           C
ATOM    637  C   PHE A  59      14.707   4.110  -1.534  1.00 95.75           C
ATOM    638  O   PHE A  59      14.257   4.707  -2.511  1.00 95.75           O
ATOM    639  HA  PHE A  59      12.776   4.030  -0.586  1.00 95.75           H
ATOM    640  CB  PHE A  59      14.322   4.577   0.882  1.00 95.75           C
ATOM    641 1HB  PHE A  59      13.625   4.437   1.709  1.00 95.75           H
ATOM    642 2HB  PHE A  59      15.277   4.155   1.195  1.00 95.75           H
ATOM    643  CG  PHE A  59      14.500   6.076   0.633  1.00 95.75           C
ATOM    644  CD1 PHE A  59      15.748   6.615   0.588  1.00 95.75           C
ATOM    645  HD1 PHE A  59      16.621   5.978   0.730  1.00 95.75           H
ATOM    646  CD2 PHE A  59      13.410   6.870   0.456  1.00 95.75           C
ATOM    647  HD2 PHE A  59      12.409   6.439   0.491  1.00 95.75           H
ATOM    648  CE1 PHE A  59      15.913   8.006   0.357  1.00 95.75           C
ATOM    649  HE1 PHE A  59      16.913   8.437   0.321  1.00 95.75           H
ATOM    650  CE2 PHE A  59      13.575   8.261   0.224  1.00 95.75           C
ATOM    651  HE2 PHE A  59      12.702   8.898   0.082  1.00 95.75           H
ATOM    652  CZ  PHE A  59      14.823   8.800   0.180  1.00 95.75           C
ATOM    653  HZ  PHE A  59      14.950   9.868   0.002  1.00 95.75           H
ATOM    654  HN  PHE A  59      14.168   2.193   0.943  1.00 95.75           H
ATOM    655  N   ILE A  60      15.959   3.690  -1.422  1.00 93.38           N
ATOM    656  CA  ILE A  60      16.962   4.056  -2.408  1.00 93.38           C
ATOM    657  C   ILE A  60      16.545   3.515  -3.778  1.00 93.38           C
ATOM    658  O   ILE A  60      16.489   4.262  -4.753  1.00 93.38           O
ATOM    659  HA  ILE A  60      16.988   5.144  -2.460  1.00 93.38           H
ATOM    660  CB  ILE A  60      18.348   3.590  -1.960  1.00 93.38           C
ATOM    661  HB  ILE A  60      18.277   2.545  -1.659  1.00 93.38           H
ATOM    662  CG1 ILE A  60      18.824   4.381  -0.739  1.00 93.38           C
ATOM    663 1HG1 ILE A  60      19.084   5.396  -1.038  1.00 93.38           H
ATOM    664 2HG1 ILE A  60      18.013   4.460  -0.014  1.00 93.38           H
ATOM    665  CG2 ILE A  60      19.350   3.661  -3.114  1.00 93.38           C
ATOM    666 1HG2 ILE A  60      19.013   3.019  -3.928  1.00 93.38           H
ATOM    667 2HG2 ILE A  60      19.424   4.689  -3.468  1.00 93.38           H
ATOM    668 3HG2 ILE A  60      20.328   3.325  -2.767  1.00 93.38           H
ATOM    669  CD1 ILE A  60      20.034   3.709  -0.087  1.00 93.38           C
ATOM    670 1HD1 ILE A  60      19.762   2.702   0.232  1.00 93.38           H
ATOM    671 2HD1 ILE A  60      20.850   3.653  -0.807  1.00 93.38           H
ATOM    672 3HD1 ILE A  60      20.351   4.291   0.778  1.00 93.38           H
ATOM    673  HN  ILE A  60      16.290   3.112  -0.677  1.00 93.38           H
ATOM    674  N   VAL A  61      16.263   2.221  -3.807  1.00 93.45           N
ATOM    675  CA  VAL A  61      15.989   1.543  -5.062  1.00 93.45           C
ATOM    676  C   VAL A  61      14.690   2.088  -5.658  1.00 93.45           C
ATOM    677  O   VAL A  61      14.611   2.338  -6.860  1.00 93.45           O
ATOM    678  HA  VAL A  61      16.809   1.768  -5.744  1.00 93.45           H
ATOM    679  CB  VAL A  61      15.956   0.029  -4.843  1.00 93.45           C
ATOM    680  HB  VAL A  61      15.207  -0.183  -4.080  1.00 93.45           H
ATOM    681  CG1 VAL A  61      15.544  -0.702  -6.122  1.00 93.45           C
ATOM    682 1HG1 VAL A  61      14.551  -0.371  -6.426  1.00 93.45           H
ATOM    683 2HG1 VAL A  61      16.259  -0.479  -6.914  1.00 93.45           H
ATOM    684 3HG1 VAL A  61      15.529  -1.776  -5.939  1.00 93.45           H
ATOM    685  CG2 VAL A  61      17.305  -0.480  -4.331  1.00 93.45           C
ATOM    686 1HG2 VAL A  61      18.081  -0.249  -5.060  1.00 93.45           H
ATOM    687 2HG2 VAL A  61      17.541   0.005  -3.384  1.00 93.45           H
ATOM    688 3HG2 VAL A  61      17.254  -1.559  -4.183  1.00 93.45           H
ATOM    689  HN  VAL A  61      16.220   1.639  -2.994  1.00 93.45           H
ATOM    690  N   GLY A  62      13.703   2.258  -4.791  1.00 94.94           N
ATOM    691  CA  GLY A  62      12.380   2.665  -5.232  1.00 94.94           C
ATOM    692  C   GLY A  62      12.392   4.107  -5.742  1.00 94.94           C
ATOM    693  O   GLY A  62      11.777   4.413  -6.763  1.00 94.94           O
ATOM    694 1HA  GLY A  62      12.035   1.999  -6.022  1.00 94.94           H
ATOM    695 2HA  GLY A  62      11.673   2.573  -4.407  1.00 94.94           H
ATOM    696  HN  GLY A  62      13.796   2.122  -3.804  1.00 94.94           H
ATOM    697  N   ALA A  63      13.098   4.955  -5.009  1.00 95.04           N
ATOM    698  CA  ALA A  63      13.157   6.367  -5.347  1.00 95.04           C
ATOM    699  C   ALA A  63      13.798   6.531  -6.726  1.00 95.04           C
ATOM    700  O   ALA A  63      13.298   7.282  -7.562  1.00 95.04           O
ATOM    701  HA  ALA A  63      12.135   6.743  -5.384  1.00 95.04           H
ATOM    702  CB  ALA A  63      13.921   7.121  -4.256  1.00 95.04           C
ATOM    703 1HB  ALA A  63      13.408   6.998  -3.302  1.00 95.04           H
ATOM    704 2HB  ALA A  63      14.933   6.723  -4.179  1.00 95.04           H
ATOM    705 3HB  ALA A  63      13.965   8.181  -4.510  1.00 95.04           H
ATOM    706  HN  ALA A  63      13.621   4.692  -4.199  1.00 95.04           H
ATOM    707  N   LEU A  64      14.896   5.814  -6.922  1.00 88.91           N
ATOM    708  CA  LEU A  64      15.608   5.867  -8.188  1.00 88.91           C
ATOM    709  C   LEU A  64      14.696   5.351  -9.303  1.00 88.91           C
ATOM    710  O   LEU A  64      14.577   5.980 -10.353  1.00 88.91           O
ATOM    711  HA  LEU A  64      15.840   6.913  -8.389  1.00 88.91           H
ATOM    712  CB  LEU A  64      16.938   5.118  -8.086  1.00 88.91           C
ATOM    713 1HB  LEU A  64      16.747   4.134  -7.658  1.00 88.91           H
ATOM    714 2HB  LEU A  64      17.321   4.958  -9.094  1.00 88.91           H
ATOM    715  CG  LEU A  64      18.029   5.800  -7.258  1.00 88.91           C
ATOM    716  HG  LEU A  64      17.615   6.041  -6.279  1.00 88.91           H
ATOM    717  CD1 LEU A  64      19.212   4.857  -7.028  1.00 88.91           C
ATOM    718 1HD1 LEU A  64      18.872   3.970  -6.494  1.00 88.91           H
ATOM    719 2HD1 LEU A  64      19.635   4.563  -7.989  1.00 88.91           H
ATOM    720 3HD1 LEU A  64      19.974   5.367  -6.437  1.00 88.91           H
ATOM    721  CD2 LEU A  64      18.463   7.118  -7.902  1.00 88.91           C
ATOM    722 1HD2 LEU A  64      18.853   6.923  -8.901  1.00 88.91           H
ATOM    723 2HD2 LEU A  64      17.607   7.788  -7.971  1.00 88.91           H
ATOM    724 3HD2 LEU A  64      19.240   7.582  -7.294  1.00 88.91           H
ATOM    725  HN  LEU A  64      15.298   5.208  -6.236  1.00 88.91           H
ATOM    726  N   GLY A  65      14.075   4.211  -9.036  1.00 92.01           N
ATOM    727  CA  GLY A  65      13.289   3.531 -10.052  1.00 92.01           C
ATOM    728  C   GLY A  65      12.104   4.391 -10.495  1.00 92.01           C
ATOM    729  O   GLY A  65      11.908   4.618 -11.687  1.00 92.01           O
ATOM    730 1HA  GLY A  65      13.919   3.303 -10.912  1.00 92.01           H
ATOM    731 2HA  GLY A  65      12.927   2.580  -9.661  1.00 92.01           H
ATOM    732  HN  GLY A  65      14.103   3.754  -8.147  1.00 92.01           H
ATOM    733  N   ASN A  66      11.343   4.846  -9.510  1.00 89.54           N
ATOM    734  CA  ASN A  66      10.111   5.564  -9.786  1.00 89.54           C
ATOM    735  C   ASN A  66      10.446   6.929 -10.391  1.00 89.54           C
ATOM    736  O   ASN A  66       9.727   7.420 -11.260  1.00 89.54           O
ATOM    737  HA  ASN A  66       9.557   4.927 -10.476  1.00 89.54           H
ATOM    738  CB  ASN A  66       9.310   5.799  -8.504  1.00 89.54           C
ATOM    739 1HB  ASN A  66       9.980   6.122  -7.707  1.00 89.54           H
ATOM    740 2HB  ASN A  66       8.592   6.603  -8.661  1.00 89.54           H
ATOM    741  CG  ASN A  66       8.575   4.527  -8.076  1.00 89.54           C
ATOM    742  OD1 ASN A  66       7.675   4.045  -8.743  1.00 89.54           O
ATOM    743  ND2 ASN A  66       9.007   4.013  -6.928  1.00 89.54           N
ATOM    744 1HD2 ASN A  66       9.751   4.458  -6.429  1.00 89.54           H
ATOM    745 2HD2 ASN A  66       8.589   3.180  -6.564  1.00 89.54           H
ATOM    746  HN  ASN A  66      11.557   4.731  -8.539  1.00 89.54           H
ATOM    747  N   SER A  67      11.537   7.503  -9.907  1.00 90.84           N
ATOM    748  CA  SER A  67      12.015   8.769 -10.437  1.00 90.84           C
ATOM    749  C   SER A  67      12.337   8.626 -11.925  1.00 90.84           C
ATOM    750  O   SER A  67      12.070   9.533 -12.712  1.00 90.84           O
ATOM    751  HA  SER A  67      11.195   9.472 -10.289  1.00 90.84           H
ATOM    752  CB  SER A  67      13.247   9.257  -9.672  1.00 90.84           C
ATOM    753 1HB  SER A  67      14.037   8.509  -9.743  1.00 90.84           H
ATOM    754 2HB  SER A  67      13.626  10.166 -10.138  1.00 90.84           H
ATOM    755  OG  SER A  67      12.958   9.512  -8.300  1.00 90.84           O
ATOM    756  HG  SER A  67      13.454   8.867  -7.720  1.00 90.84           H
ATOM    757  HN  SER A  67      12.091   7.119  -9.168  1.00 90.84           H
ATOM    758  N   LEU A  68      12.906   7.479 -12.267  1.00 84.76           N
ATOM    759  CA  LEU A  68      13.255   7.199 -13.650  1.00 84.76           C
ATOM    760  C   LEU A  68      11.976   7.076 -14.480  1.00 84.76           C
ATOM    761  O   LEU A  68      11.911   7.569 -15.605  1.00 84.76           O
ATOM    762  HA  LEU A  68      13.826   8.050 -14.020  1.00 84.76           H
ATOM    763  CB  LEU A  68      14.164   5.972 -13.735  1.00 84.76           C
ATOM    764 1HB  LEU A  68      14.941   6.067 -12.976  1.00 84.76           H
ATOM    765 2HB  LEU A  68      13.576   5.090 -13.480  1.00 84.76           H
ATOM    766  CG  LEU A  68      14.837   5.728 -15.087  1.00 84.76           C
ATOM    767  HG  LEU A  68      14.089   5.856 -15.869  1.00 84.76           H
ATOM    768  CD1 LEU A  68      15.939   6.758 -15.344  1.00 84.76           C
ATOM    769 1HD1 LEU A  68      15.508   7.759 -15.344  1.00 84.76           H
ATOM    770 2HD1 LEU A  68      16.694   6.687 -14.561  1.00 84.76           H
ATOM    771 3HD1 LEU A  68      16.401   6.562 -16.312  1.00 84.76           H
ATOM    772  CD2 LEU A  68      15.359   4.294 -15.190  1.00 84.76           C
ATOM    773 1HD2 LEU A  68      16.087   4.114 -14.399  1.00 84.76           H
ATOM    774 2HD2 LEU A  68      14.527   3.597 -15.082  1.00 84.76           H
ATOM    775 3HD2 LEU A  68      15.832   4.148 -16.160  1.00 84.76           H
ATOM    776  HN  LEU A  68      13.127   6.750 -11.620  1.00 84.76           H
ATOM    777  N   VAL A  69      10.989   6.415 -13.892  1.00 86.78           N
ATOM    778  CA  VAL A  69       9.715   6.220 -14.564  1.00 86.78           C
ATOM    779  C   VAL A  69       9.114   7.583 -14.914  1.00 86.78           C
ATOM    780  O   VAL A  69       8.724   7.819 -16.056  1.00 86.78           O
ATOM    781  HA  VAL A  69       9.910   5.675 -15.487  1.00 86.78           H
ATOM    782  CB  VAL A  69       8.791   5.365 -13.695  1.00 86.78           C
ATOM    783  HB  VAL A  69       8.747   5.819 -12.705  1.00 86.78           H
ATOM    784  CG1 VAL A  69       7.371   5.340 -14.264  1.00 86.78           C
ATOM    785 1HG1 VAL A  69       6.976   6.356 -14.300  1.00 86.78           H
ATOM    786 2HG1 VAL A  69       7.390   4.922 -15.270  1.00 86.78           H
ATOM    787 3HG1 VAL A  69       6.735   4.725 -13.627  1.00 86.78           H
ATOM    788  CG2 VAL A  69       9.343   3.947 -13.537  1.00 86.78           C
ATOM    789 1HG2 VAL A  69       9.431   3.480 -14.518  1.00 86.78           H
ATOM    790 2HG2 VAL A  69      10.325   3.990 -13.066  1.00 86.78           H
ATOM    791 3HG2 VAL A  69       8.667   3.360 -12.915  1.00 86.78           H
ATOM    792  HN  VAL A  69      11.049   6.017 -12.977  1.00 86.78           H
ATOM    793  N   ILE A  70       9.059   8.445 -13.909  1.00 88.61           N
ATOM    794  CA  ILE A  70       8.450   9.754 -14.078  1.00 88.61           C
ATOM    795  C   ILE A  70       9.183  10.512 -15.187  1.00 88.61           C
ATOM    796  O   ILE A  70       8.552  11.146 -16.032  1.00 88.61           O
ATOM    797  HA  ILE A  70       7.418   9.596 -14.392  1.00 88.61           H
ATOM    798  CB  ILE A  70       8.409  10.502 -12.745  1.00 88.61           C
ATOM    799  HB  ILE A  70       9.409  10.483 -12.311  1.00 88.61           H
ATOM    800  CG1 ILE A  70       7.474   9.807 -11.754  1.00 88.61           C
ATOM    801 1HG1 ILE A  70       6.437   9.983 -12.042  1.00 88.61           H
ATOM    802 2HG1 ILE A  70       7.635   8.729 -11.790  1.00 88.61           H
ATOM    803  CG2 ILE A  70       8.035  11.971 -12.952  1.00 88.61           C
ATOM    804 1HG2 ILE A  70       8.774  12.447 -13.597  1.00 88.61           H
ATOM    805 2HG2 ILE A  70       7.052  12.034 -13.418  1.00 88.61           H
ATOM    806 3HG2 ILE A  70       8.013  12.480 -11.988  1.00 88.61           H
ATOM    807  CD1 ILE A  70       7.707  10.315 -10.330  1.00 88.61           C
ATOM    808 1HD1 ILE A  70       8.737  10.115 -10.037  1.00 88.61           H
ATOM    809 2HD1 ILE A  70       7.520  11.388 -10.292  1.00 88.61           H
ATOM    810 3HD1 ILE A  70       7.029   9.804  -9.646  1.00 88.61           H
ATOM    811  HN  ILE A  70       9.420   8.262 -12.994  1.00 88.61           H
ATOM    812  N   LEU A  71      10.504  10.423 -15.148  1.00 84.08           N
ATOM    813  CA  LEU A  71      11.332  11.157 -16.089  1.00 84.08           C
ATOM    814  C   LEU A  71      11.008  10.698 -17.513  1.00 84.08           C
ATOM    815  O   LEU A  71      10.852  11.521 -18.413  1.00 84.08           O
ATOM    816  HA  LEU A  71      11.073  12.212 -15.999  1.00 84.08           H
ATOM    817  CB  LEU A  71      12.811  11.022 -15.721  1.00 84.08           C
ATOM    818 1HB  LEU A  71      12.937  11.336 -14.685  1.00 84.08           H
ATOM    819 2HB  LEU A  71      13.082   9.967 -15.770  1.00 84.08           H
ATOM    820  CG  LEU A  71      13.793  11.813 -16.588  1.00 84.08           C
ATOM    821  HG  LEU A  71      13.522  11.664 -17.633  1.00 84.08           H
ATOM    822  CD1 LEU A  71      13.691  13.313 -16.303  1.00 84.08           C
ATOM    823 1HD1 LEU A  71      12.679  13.655 -16.520  1.00 84.08           H
ATOM    824 2HD1 LEU A  71      13.921  13.500 -15.254  1.00 84.08           H
ATOM    825 3HD1 LEU A  71      14.400  13.851 -16.932  1.00 84.08           H
ATOM    826  CD2 LEU A  71      15.221  11.292 -16.413  1.00 84.08           C
ATOM    827 1HD2 LEU A  71      15.518  11.391 -15.369  1.00 84.08           H
ATOM    828 2HD2 LEU A  71      15.264  10.243 -16.705  1.00 84.08           H
ATOM    829 3HD2 LEU A  71      15.899  11.872 -17.040  1.00 84.08           H
ATOM    830  HN  LEU A  71      11.008   9.862 -14.490  1.00 84.08           H
ATOM    831  N   VAL A  72      10.917   9.386 -17.671  1.00 82.74           N
ATOM    832  CA  VAL A  72      10.714   8.803 -18.986  1.00 82.74           C
ATOM    833  C   VAL A  72       9.390   9.306 -19.563  1.00 82.74           C
ATOM    834  O   VAL A  72       9.332   9.730 -20.716  1.00 82.74           O
ATOM    835  HA  VAL A  72      11.528   9.145 -19.626  1.00 82.74           H
ATOM    836  CB  VAL A  72      10.789   7.278 -18.900  1.00 82.74           C
ATOM    837  HB  VAL A  72      10.101   6.952 -18.120  1.00 82.74           H
ATOM    838  CG1 VAL A  72      10.347   6.632 -20.215  1.00 82.74           C
ATOM    839 1HG1 VAL A  72       9.319   6.920 -20.434  1.00 82.74           H
ATOM    840 2HG1 VAL A  72      10.999   6.968 -21.021  1.00 82.74           H
ATOM    841 3HG1 VAL A  72      10.410   5.547 -20.126  1.00 82.74           H
ATOM    842  CG2 VAL A  72      12.195   6.818 -18.508  1.00 82.74           C
ATOM    843 1HG2 VAL A  72      12.910   7.161 -19.255  1.00 82.74           H
ATOM    844 2HG2 VAL A  72      12.456   7.237 -17.536  1.00 82.74           H
ATOM    845 3HG2 VAL A  72      12.219   5.730 -18.454  1.00 82.74           H
ATOM    846  HN  VAL A  72      10.979   8.727 -16.922  1.00 82.74           H
ATOM    847  N   TYR A  73       8.357   9.241 -18.735  1.00 78.51           N
ATOM    848  CA  TYR A  73       7.022   9.608 -19.173  1.00 78.51           C
ATOM    849  C   TYR A  73       6.921  11.115 -19.420  1.00 78.51           C
ATOM    850  O   TYR A  73       6.212  11.553 -20.324  1.00 78.51           O
ATOM    851  HA  TYR A  73       6.816   9.080 -20.104  1.00 78.51           H
ATOM    852  CB  TYR A  73       6.082   9.228 -18.027  1.00 78.51           C
ATOM    853 1HB  TYR A  73       6.632   9.279 -17.088  1.00 78.51           H
ATOM    854 2HB  TYR A  73       5.281   9.964 -17.968  1.00 78.51           H
ATOM    855  CG  TYR A  73       5.465   7.834 -18.165  1.00 78.51           C
ATOM    856  CD1 TYR A  73       4.479   7.607 -19.103  1.00 78.51           C
ATOM    857  HD1 TYR A  73       4.139   8.419 -19.746  1.00 78.51           H
ATOM    858  CD2 TYR A  73       5.895   6.806 -17.352  1.00 78.51           C
ATOM    859  HD2 TYR A  73       6.674   6.986 -16.611  1.00 78.51           H
ATOM    860  CE1 TYR A  73       3.898   6.295 -19.233  1.00 78.51           C
ATOM    861  HE1 TYR A  73       3.118   6.102 -19.970  1.00 78.51           H
ATOM    862  CE2 TYR A  73       5.314   5.495 -17.482  1.00 78.51           C
ATOM    863  HE2 TYR A  73       5.644   4.673 -16.845  1.00 78.51           H
ATOM    864  CZ  TYR A  73       4.344   5.304 -18.416  1.00 78.51           C
ATOM    865  OH  TYR A  73       3.796   4.066 -18.539  1.00 78.51           O
ATOM    866  HH  TYR A  73       3.175   4.043 -19.323  1.00 78.51           H
ATOM    867  HN  TYR A  73       8.423   8.944 -17.782  1.00 78.51           H
ATOM    868  N   TRP A  74       7.642  11.866 -18.600  1.00 70.16           N
ATOM    869  CA  TRP A  74       7.583  13.316 -18.668  1.00 70.16           C
ATOM    870  C   TRP A  74       8.197  13.753 -19.999  1.00 70.16           C
ATOM    871  O   TRP A  74       7.606  14.547 -20.729  1.00 70.16           O
ATOM    872  HA  TRP A  74       6.534  13.609 -18.628  1.00 70.16           H
ATOM    873  CB  TRP A  74       8.269  13.950 -17.456  1.00 70.16           C
ATOM    874 1HB  TRP A  74       7.843  13.526 -16.547  1.00 70.16           H
ATOM    875 2HB  TRP A  74       9.326  13.682 -17.469  1.00 70.16           H
ATOM    876  CG  TRP A  74       8.145  15.474 -17.397  1.00 70.16           C
ATOM    877  CD1 TRP A  74       8.952  16.389 -17.951  1.00 70.16           C
ATOM    878  HD1 TRP A  74       9.838  16.151 -18.539  1.00 70.16           H
ATOM    879  CD2 TRP A  74       7.116  16.227 -16.722  1.00 70.16           C
ATOM    880  NE1 TRP A  74       8.521  17.672 -17.682  1.00 70.16           N
ATOM    881  HE1 TRP A  74       8.957  18.519 -17.986  1.00 70.16           H
ATOM    882  CE2 TRP A  74       7.369  17.571 -16.911  1.00 70.16           C
ATOM    883  CE3 TRP A  74       6.009  15.788 -15.975  1.00 70.16           C
ATOM    884  HE3 TRP A  74       5.788  14.733 -15.811  1.00 70.16           H
ATOM    885  CZ2 TRP A  74       6.559  18.584 -16.385  1.00 70.16           C
ATOM    886  HZ2 TRP A  74       6.780  19.639 -16.549  1.00 70.16           H
ATOM    887  CZ3 TRP A  74       5.209  16.813 -15.456  1.00 70.16           C
ATOM    888  HZ3 TRP A  74       4.337  16.528 -14.869  1.00 70.16           H
ATOM    889  CH2 TRP A  74       5.450  18.170 -15.638  1.00 70.16           C
ATOM    890  HH2 TRP A  74       4.778  18.909 -15.201  1.00 70.16           H
ATOM    891  HN  TRP A  74       8.256  11.500 -17.901  1.00 70.16           H
ATOM    892  N   TYR A  75       9.376  13.215 -20.275  1.00 68.12           N
ATOM    893  CA  TYR A  75      10.234  13.778 -21.304  1.00 68.12           C
ATOM    894  C   TYR A  75       9.992  13.096 -22.652  1.00 68.12           C
ATOM    895  O   TYR A  75      10.064  13.739 -23.699  1.00 68.12           O
ATOM    896  HA  TYR A  75       9.998  14.839 -21.395  1.00 68.12           H
ATOM    897  CB  TYR A  75      11.670  13.501 -20.855  1.00 68.12           C
ATOM    898 1HB  TYR A  75      11.710  13.527 -19.766  1.00 68.12           H
ATOM    899 2HB  TYR A  75      11.946  12.492 -21.161  1.00 68.12           H
ATOM    900  CG  TYR A  75      12.698  14.487 -21.413  1.00 68.12           C
ATOM    901  CD1 TYR A  75      13.374  14.192 -22.580  1.00 68.12           C
ATOM    902  HD1 TYR A  75      13.175  13.257 -23.103  1.00 68.12           H
ATOM    903  CD2 TYR A  75      12.949  15.671 -20.750  1.00 68.12           C
ATOM    904  HD2 TYR A  75      12.415  15.903 -19.829  1.00 68.12           H
ATOM    905  CE1 TYR A  75      14.341  15.120 -23.105  1.00 68.12           C
ATOM    906  HE1 TYR A  75      14.882  14.900 -24.025  1.00 68.12           H
ATOM    907  CE2 TYR A  75      13.916  16.599 -21.276  1.00 68.12           C
ATOM    908  HE2 TYR A  75      14.124  17.538 -20.762  1.00 68.12           H
ATOM    909  CZ  TYR A  75      14.565  16.278 -22.427  1.00 68.12           C
ATOM    910  OH  TYR A  75      15.479  17.155 -22.923  1.00 68.12           O
ATOM    911  HH  TYR A  75      15.891  16.784 -23.755  1.00 68.12           H
ATOM    912  HN  TYR A  75       9.746  12.411 -19.810  1.00 68.12           H
ATOM    913  N   CYS A  76       9.712  11.803 -22.584  1.00 67.35           N
ATOM    914  CA  CYS A  76       9.770  10.961 -23.766  1.00 67.35           C
ATOM    915  C   CYS A  76       8.348  10.512 -24.107  1.00 67.35           C
ATOM    916  O   CYS A  76       7.811  10.876 -25.152  1.00 67.35           O
ATOM    917  HA  CYS A  76      10.185  11.574 -24.567  1.00 67.35           H
ATOM    918  CB  CYS A  76      10.712   9.772 -23.568  1.00 67.35           C
ATOM    919 1HB  CYS A  76      11.634  10.103 -23.091  1.00 67.35           H
ATOM    920 2HB  CYS A  76      10.253   9.041 -22.902  1.00 67.35           H
ATOM    921  SG  CYS A  76      11.088   8.995 -25.182  1.00 67.35           S
ATOM    922  HG  CYS A  76       9.898   8.424 -25.342  1.00 67.35           H
ATOM    923  HN  CYS A  76       9.450  11.332 -21.742  1.00 67.35           H
ATOM    924  N   THR A  77       7.777   9.728 -23.204  1.00 60.16           N
ATOM    925  CA  THR A  77       6.551   9.009 -23.505  1.00 60.16           C
ATOM    926  C   THR A  77       5.397   9.990 -23.723  1.00 60.16           C
ATOM    927  O   THR A  77       4.588   9.811 -24.632  1.00 60.16           O
ATOM    928  HA  THR A  77       6.691   8.467 -24.440  1.00 60.16           H
ATOM    929  CB  THR A  77       6.296   8.013 -22.372  1.00 60.16           C
ATOM    930  HB  THR A  77       5.998   8.530 -21.459  1.00 60.16           H
ATOM    931  OG1 THR A  77       7.506   7.265 -22.288  1.00 60.16           O
ATOM    932  HG1 THR A  77       7.524   6.563 -23.000  1.00 60.16           H
ATOM    933  CG2 THR A  77       5.237   6.970 -22.735  1.00 60.16           C
ATOM    934 1HG2 THR A  77       5.567   6.408 -23.609  1.00 60.16           H
ATOM    935 2HG2 THR A  77       4.295   7.472 -22.960  1.00 60.16           H
ATOM    936 3HG2 THR A  77       5.095   6.289 -21.897  1.00 60.16           H
ATOM    937  HN  THR A  77       8.138   9.581 -22.283  1.00 60.16           H
ATOM    938  N   ARG A  78       5.358  11.006 -22.873  1.00 55.16           N
ATOM    939  CA  ARG A  78       4.154  11.803 -22.714  1.00 55.16           C
ATOM    940  C   ARG A  78       2.944  10.896 -22.483  1.00 55.16           C
ATOM    941  O   ARG A  78       2.879   9.792 -23.021  1.00 55.16           O
ATOM    942  HA  ARG A  78       4.347  12.429 -21.843  1.00 55.16           H
ATOM    943  CB  ARG A  78       3.901  12.673 -23.947  1.00 55.16           C
ATOM    944 1HB  ARG A  78       3.778  12.038 -24.825  1.00 55.16           H
ATOM    945 2HB  ARG A  78       2.971  13.227 -23.822  1.00 55.16           H
ATOM    946  CG  ARG A  78       5.057  13.649 -24.175  1.00 55.16           C
ATOM    947 1HG  ARG A  78       5.244  14.217 -23.263  1.00 55.16           H
ATOM    948 2HG  ARG A  78       5.969  13.094 -24.397  1.00 55.16           H
ATOM    949  CD  ARG A  78       4.745  14.609 -25.325  1.00 55.16           C
ATOM    950 1HD  ARG A  78       4.591  14.048 -26.247  1.00 55.16           H
ATOM    951 2HD  ARG A  78       3.819  15.146 -25.120  1.00 55.16           H
ATOM    952  NE  ARG A  78       5.858  15.570 -25.499  1.00 55.16           N
ATOM    953  HE  ARG A  78       6.685  15.432 -24.954  1.00 55.16           H
ATOM    954  CZ  ARG A  78       5.826  16.612 -26.340  1.00 55.16           C
ATOM    955  NH1 ARG A  78       4.744  16.844 -27.095  1.00 55.16           N
ATOM    956 1HH1 ARG A  78       3.951  16.237 -27.033  1.00 55.16           H
ATOM    957 2HH1 ARG A  78       4.728  17.624 -27.721  1.00 55.16           H
ATOM    958  NH2 ARG A  78       6.894  17.418 -26.416  1.00 55.16           N
ATOM    959 1HH2 ARG A  78       6.886  18.200 -27.039  1.00 55.16           H
ATOM    960 2HH2 ARG A  78       7.698  17.238 -25.849  1.00 55.16           H
ATOM    961  HN  ARG A  78       6.129  11.287 -22.301  1.00 55.16           H
ATOM    962  N   VAL A  79       2.015  11.395 -21.680  1.00 71.27           N
ATOM    963  CA  VAL A  79       0.817  10.637 -21.361  1.00 71.27           C
ATOM    964  C   VAL A  79      -0.138  10.673 -22.556  1.00 71.27           C
ATOM    965  O   VAL A  79      -0.813  11.675 -22.786  1.00 71.27           O
ATOM    966  HA  VAL A  79       1.118   9.605 -21.183  1.00 71.27           H
ATOM    967  CB  VAL A  79       0.185  11.175 -20.075  1.00 71.27           C
ATOM    968  HB  VAL A  79      -0.162  12.190 -20.271  1.00 71.27           H
ATOM    969  CG1 VAL A  79      -1.027  10.335 -19.667  1.00 71.27           C
ATOM    970 1HG1 VAL A  79      -1.773  10.364 -20.461  1.00 71.27           H
ATOM    971 2HG1 VAL A  79      -0.714   9.305 -19.498  1.00 71.27           H
ATOM    972 3HG1 VAL A  79      -1.457  10.740 -18.750  1.00 71.27           H
ATOM    973  CG2 VAL A  79       1.214  11.240 -18.944  1.00 71.27           C
ATOM    974 1HG2 VAL A  79       1.604  10.241 -18.750  1.00 71.27           H
ATOM    975 2HG2 VAL A  79       2.032  11.900 -19.235  1.00 71.27           H
ATOM    976 3HG2 VAL A  79       0.738  11.626 -18.043  1.00 71.27           H
ATOM    977  HN  VAL A  79       2.071  12.297 -21.253  1.00 71.27           H
ATOM    978  N   LYS A  80      -0.163   9.567 -23.285  1.00 63.97           N
ATOM    979  CA  LYS A  80      -0.950   9.492 -24.504  1.00 63.97           C
ATOM    980  C   LYS A  80      -2.149   8.569 -24.276  1.00 63.97           C
ATOM    981  O   LYS A  80      -3.170   8.693 -24.952  1.00 63.97           O
ATOM    982  HA  LYS A  80      -1.322  10.495 -24.715  1.00 63.97           H
ATOM    983  CB  LYS A  80      -0.071   9.077 -25.686  1.00 63.97           C
ATOM    984 1HB  LYS A  80       0.478   8.170 -25.434  1.00 63.97           H
ATOM    985 2HB  LYS A  80      -0.698   8.842 -26.545  1.00 63.97           H
ATOM    986  CG  LYS A  80       0.912  10.190 -26.055  1.00 63.97           C
ATOM    987 1HG  LYS A  80       0.364  11.105 -26.279  1.00 63.97           H
ATOM    988 2HG  LYS A  80       1.558  10.406 -25.204  1.00 63.97           H
ATOM    989  CD  LYS A  80       1.764   9.791 -27.261  1.00 63.97           C
ATOM    990 1HD  LYS A  80       2.297   8.865 -27.044  1.00 63.97           H
ATOM    991 2HD  LYS A  80       1.119   9.595 -28.117  1.00 63.97           H
ATOM    992  CE  LYS A  80       2.767  10.892 -27.612  1.00 63.97           C
ATOM    993 1HE  LYS A  80       2.237  11.816 -27.841  1.00 63.97           H
ATOM    994 2HE  LYS A  80       3.407  11.096 -26.754  1.00 63.97           H
ATOM    995  NZ  LYS A  80       3.595  10.488 -28.770  1.00 63.97           N
ATOM    996 1HZ  LYS A  80       4.246  11.232 -28.996  1.00 63.97           H
ATOM    997 2HZ  LYS A  80       4.111   9.646 -28.540  1.00 63.97           H
ATOM    998 3HZ  LYS A  80       2.996  10.310 -29.569  1.00 63.97           H
ATOM    999  HN  LYS A  80       0.341   8.734 -23.056  1.00 63.97           H
ATOM   1000  N   THR A  81      -1.986   7.665 -23.321  1.00 73.87           N
ATOM   1001  CA  THR A  81      -2.988   6.640 -23.083  1.00 73.87           C
ATOM   1002  C   THR A  81      -3.475   6.697 -21.633  1.00 73.87           C
ATOM   1003  O   THR A  81      -2.846   7.332 -20.788  1.00 73.87           O
ATOM   1004  HA  THR A  81      -3.849   6.846 -23.718  1.00 73.87           H
ATOM   1005  CB  THR A  81      -2.382   5.289 -23.467  1.00 73.87           C
ATOM   1006  HB  THR A  81      -3.155   4.524 -23.547  1.00 73.87           H
ATOM   1007  OG1 THR A  81      -1.389   5.057 -22.471  1.00 73.87           O
ATOM   1008  HG1 THR A  81      -1.122   4.094 -22.472  1.00 73.87           H
ATOM   1009  CG2 THR A  81      -1.589   5.353 -24.774  1.00 73.87           C
ATOM   1010 1HG2 THR A  81      -0.774   6.069 -24.670  1.00 73.87           H
ATOM   1011 2HG2 THR A  81      -2.249   5.667 -25.583  1.00 73.87           H
ATOM   1012 3HG2 THR A  81      -1.181   4.368 -25.000  1.00 73.87           H
ATOM   1013  HN  THR A  81      -1.189   7.626 -22.718  1.00 73.87           H
ATOM   1014  N   MET A  82      -4.590   6.025 -21.391  1.00 74.07           N
ATOM   1015  CA  MET A  82      -5.132   5.934 -20.045  1.00 74.07           C
ATOM   1016  C   MET A  82      -4.164   5.203 -19.113  1.00 74.07           C
ATOM   1017  O   MET A  82      -3.997   5.590 -17.957  1.00 74.07           O
ATOM   1018  HA  MET A  82      -5.261   6.964 -19.711  1.00 74.07           H
ATOM   1019  CB  MET A  82      -6.467   5.189 -20.081  1.00 74.07           C
ATOM   1020 1HB  MET A  82      -7.075   5.564 -20.904  1.00 74.07           H
ATOM   1021 2HB  MET A  82      -6.292   4.130 -20.271  1.00 74.07           H
ATOM   1022  CG  MET A  82      -7.225   5.357 -18.763  1.00 74.07           C
ATOM   1023 1HG  MET A  82      -6.671   4.883 -17.952  1.00 74.07           H
ATOM   1024 2HG  MET A  82      -7.310   6.415 -18.515  1.00 74.07           H
ATOM   1025  SD  MET A  82      -8.850   4.630 -18.895  1.00 74.07           S
ATOM   1026  CE  MET A  82      -9.562   5.180 -17.354  1.00 74.07           C
ATOM   1027 1HE  MET A  82      -8.971   4.796 -16.523  1.00 74.07           H
ATOM   1028 2HE  MET A  82      -9.565   6.270 -17.324  1.00 74.07           H
ATOM   1029 3HE  MET A  82     -10.585   4.811 -17.274  1.00 74.07           H
ATOM   1030  HN  MET A  82      -5.121   5.549 -22.092  1.00 74.07           H
ATOM   1031  N   THR A  83      -3.550   4.159 -19.650  1.00 74.22           N
ATOM   1032  CA  THR A  83      -2.570   3.397 -18.895  1.00 74.22           C
ATOM   1033  C   THR A  83      -1.409   4.296 -18.466  1.00 74.22           C
ATOM   1034  O   THR A  83      -0.948   4.222 -17.328  1.00 74.22           O
ATOM   1035  HA  THR A  83      -3.046   3.033 -17.984  1.00 74.22           H
ATOM   1036  CB  THR A  83      -2.133   2.208 -19.753  1.00 74.22           C
ATOM   1037  HB  THR A  83      -1.348   2.499 -20.450  1.00 74.22           H
ATOM   1038  OG1 THR A  83      -3.343   1.744 -20.346  1.00 74.22           O
ATOM   1039  HG1 THR A  83      -3.861   1.199 -19.687  1.00 74.22           H
ATOM   1040  CG2 THR A  83      -1.654   1.023 -18.911  1.00 74.22           C
ATOM   1041 1HG2 THR A  83      -2.462   0.689 -18.261  1.00 74.22           H
ATOM   1042 2HG2 THR A  83      -0.802   1.330 -18.303  1.00 74.22           H
ATOM   1043 3HG2 THR A  83      -1.355   0.207 -19.569  1.00 74.22           H
ATOM   1044  HN  THR A  83      -3.712   3.833 -20.581  1.00 74.22           H
ATOM   1045  N   ASP A  84      -0.970   5.126 -19.401  1.00 77.81           N
ATOM   1046  CA  ASP A  84       0.158   6.007 -19.149  1.00 77.81           C
ATOM   1047  C   ASP A  84      -0.167   6.919 -17.964  1.00 77.81           C
ATOM   1048  O   ASP A  84       0.701   7.207 -17.142  1.00 77.81           O
ATOM   1049  HA  ASP A  84       1.000   5.345 -18.947  1.00 77.81           H
ATOM   1050  CB  ASP A  84       0.446   6.894 -20.363  1.00 77.81           C
ATOM   1051 1HB  ASP A  84      -0.432   7.496 -20.594  1.00 77.81           H
ATOM   1052 2HB  ASP A  84       1.255   7.586 -20.128  1.00 77.81           H
ATOM   1053  CG  ASP A  84       0.828   6.049 -21.580  1.00 77.81           C
ATOM   1054  OD1 ASP A  84       1.444   4.984 -21.361  1.00 77.81           O
ATOM   1055  OD2 ASP A  84       0.495   6.488 -22.702  1.00 77.81           O
ATOM   1056  HN  ASP A  84      -1.370   5.202 -20.314  1.00 77.81           H
ATOM   1057  N   MET A  85      -1.420   7.348 -17.915  1.00 83.81           N
ATOM   1058  CA  MET A  85      -1.862   8.246 -16.862  1.00 83.81           C
ATOM   1059  C   MET A  85      -1.775   7.569 -15.492  1.00 83.81           C
ATOM   1060  O   MET A  85      -1.258   8.152 -14.540  1.00 83.81           O
ATOM   1061  HA  MET A  85      -1.183   9.097 -16.898  1.00 83.81           H
ATOM   1062  CB  MET A  85      -3.307   8.673 -17.129  1.00 83.81           C
ATOM   1063 1HB  MET A  85      -3.383   9.106 -18.126  1.00 83.81           H
ATOM   1064 2HB  MET A  85      -3.958   7.799 -17.110  1.00 83.81           H
ATOM   1065  CG  MET A  85      -3.779   9.690 -16.088  1.00 83.81           C
ATOM   1066 1HG  MET A  85      -4.823   9.946 -16.265  1.00 83.81           H
ATOM   1067 2HG  MET A  85      -3.722   9.255 -15.090  1.00 83.81           H
ATOM   1068  SD  MET A  85      -2.769  11.160 -16.168  1.00 83.81           S
ATOM   1069  CE  MET A  85      -3.374  11.868 -17.691  1.00 83.81           C
ATOM   1070 1HE  MET A  85      -3.204  11.168 -18.510  1.00 83.81           H
ATOM   1071 2HE  MET A  85      -4.441  12.068 -17.600  1.00 83.81           H
ATOM   1072 3HE  MET A  85      -2.845  12.799 -17.894  1.00 83.81           H
ATOM   1073  HN  MET A  85      -2.125   7.092 -18.577  1.00 83.81           H
ATOM   1074  N   PHE A  86      -2.287   6.349 -15.436  1.00 86.22           N
ATOM   1075  CA  PHE A  86      -2.314   5.604 -14.189  1.00 86.22           C
ATOM   1076  C   PHE A  86      -0.899   5.231 -13.743  1.00 86.22           C
ATOM   1077  O   PHE A  86      -0.587   5.276 -12.554  1.00 86.22           O
ATOM   1078  HA  PHE A  86      -2.772   6.248 -13.438  1.00 86.22           H
ATOM   1079  CB  PHE A  86      -3.109   4.323 -14.449  1.00 86.22           C
ATOM   1080 1HB  PHE A  86      -2.689   3.818 -15.319  1.00 86.22           H
ATOM   1081 2HB  PHE A  86      -2.984   3.651 -13.600  1.00 86.22           H
ATOM   1082  CG  PHE A  86      -4.603   4.554 -14.683  1.00 86.22           C
ATOM   1083  CD1 PHE A  86      -5.274   5.473 -13.938  1.00 86.22           C
ATOM   1084  HD1 PHE A  86      -4.747   6.045 -13.174  1.00 86.22           H
ATOM   1085  CD2 PHE A  86      -5.261   3.841 -15.636  1.00 86.22           C
ATOM   1086  HD2 PHE A  86      -4.723   3.105 -16.234  1.00 86.22           H
ATOM   1087  CE1 PHE A  86      -6.661   5.688 -14.155  1.00 86.22           C
ATOM   1088  HE1 PHE A  86      -7.198   6.424 -13.557  1.00 86.22           H
ATOM   1089  CE2 PHE A  86      -6.648   4.056 -15.853  1.00 86.22           C
ATOM   1090  HE2 PHE A  86      -7.175   3.484 -16.617  1.00 86.22           H
ATOM   1091  CZ  PHE A  86      -7.318   4.975 -15.108  1.00 86.22           C
ATOM   1092  HZ  PHE A  86      -8.383   5.139 -15.275  1.00 86.22           H
ATOM   1093  HN  PHE A  86      -2.679   5.870 -16.223  1.00 86.22           H
ATOM   1094  N   LEU A  87      -0.081   4.870 -14.720  1.00 80.22           N
ATOM   1095  CA  LEU A  87       1.279   4.443 -14.439  1.00 80.22           C
ATOM   1096  C   LEU A  87       2.075   5.624 -13.879  1.00 80.22           C
ATOM   1097  O   LEU A  87       2.918   5.449 -13.001  1.00 80.22           O
ATOM   1098  HA  LEU A  87       1.226   3.669 -13.673  1.00 80.22           H
ATOM   1099  CB  LEU A  87       1.910   3.809 -15.680  1.00 80.22           C
ATOM   1100 1HB  LEU A  87       1.786   4.496 -16.517  1.00 80.22           H
ATOM   1101 2HB  LEU A  87       2.981   3.707 -15.507  1.00 80.22           H
ATOM   1102  CG  LEU A  87       1.355   2.444 -16.092  1.00 80.22           C
ATOM   1103  HG  LEU A  87       0.285   2.549 -16.270  1.00 80.22           H
ATOM   1104  CD1 LEU A  87       1.987   1.967 -17.401  1.00 80.22           C
ATOM   1105 1HD1 LEU A  87       1.770   2.685 -18.192  1.00 80.22           H
ATOM   1106 2HD1 LEU A  87       3.067   1.882 -17.274  1.00 80.22           H
ATOM   1107 3HD1 LEU A  87       1.576   0.994 -17.670  1.00 80.22           H
ATOM   1108  CD2 LEU A  87       1.527   1.421 -14.967  1.00 80.22           C
ATOM   1109 1HD2 LEU A  87       2.586   1.312 -14.733  1.00 80.22           H
ATOM   1110 2HD2 LEU A  87       0.992   1.762 -14.080  1.00 80.22           H
ATOM   1111 3HD2 LEU A  87       1.124   0.459 -15.286  1.00 80.22           H
ATOM   1112  HN  LEU A  87      -0.333   4.867 -15.688  1.00 80.22           H
ATOM   1113  N   LEU A  88       1.779   6.801 -14.411  1.00 87.23           N
ATOM   1114  CA  LEU A  88       2.439   8.013 -13.960  1.00 87.23           C
ATOM   1115  C   LEU A  88       2.042   8.296 -12.510  1.00 87.23           C
ATOM   1116  O   LEU A  88       2.900   8.534 -11.662  1.00 87.23           O
ATOM   1117  HA  LEU A  88       3.513   7.833 -13.994  1.00 87.23           H
ATOM   1118  CB  LEU A  88       2.144   9.172 -14.915  1.00 87.23           C
ATOM   1119 1HB  LEU A  88       2.513   8.904 -15.905  1.00 87.23           H
ATOM   1120 2HB  LEU A  88       1.062   9.282 -14.997  1.00 87.23           H
ATOM   1121  CG  LEU A  88       2.738  10.528 -14.529  1.00 87.23           C
ATOM   1122  HG  LEU A  88       2.401  10.775 -13.523  1.00 87.23           H
ATOM   1123  CD1 LEU A  88       4.267  10.465 -14.491  1.00 87.23           C
ATOM   1124 1HD1 LEU A  88       4.581   9.723 -13.756  1.00 87.23           H
ATOM   1125 2HD1 LEU A  88       4.644  10.185 -15.474  1.00 87.23           H
ATOM   1126 3HD1 LEU A  88       4.663  11.442 -14.214  1.00 87.23           H
ATOM   1127  CD2 LEU A  88       2.233  11.632 -15.459  1.00 87.23           C
ATOM   1128 1HD2 LEU A  88       2.521  11.404 -16.485  1.00 87.23           H
ATOM   1129 2HD2 LEU A  88       1.147  11.695 -15.392  1.00 87.23           H
ATOM   1130 3HD2 LEU A  88       2.671  12.585 -15.163  1.00 87.23           H
ATOM   1131  HN  LEU A  88       1.102   6.932 -15.136  1.00 87.23           H
ATOM   1132  N   ASN A  89       0.739   8.260 -12.269  1.00 89.40           N
ATOM   1133  CA  ASN A  89       0.213   8.574 -10.951  1.00 89.40           C
ATOM   1134  C   ASN A  89       0.680   7.512  -9.954  1.00 89.40           C
ATOM   1135  O   ASN A  89       0.904   7.811  -8.782  1.00 89.40           O
ATOM   1136  HA  ASN A  89       0.601   9.565 -10.716  1.00 89.40           H
ATOM   1137  CB  ASN A  89      -1.317   8.578 -10.956  1.00 89.40           C
ATOM   1138 1HB  ASN A  89      -1.685   7.760 -11.575  1.00 89.40           H
ATOM   1139 2HB  ASN A  89      -1.688   8.404  -9.946  1.00 89.40           H
ATOM   1140  CG  ASN A  89      -1.860   9.908 -11.483  1.00 89.40           C
ATOM   1141  OD1 ASN A  89      -2.070  10.858 -10.746  1.00 89.40           O
ATOM   1142  ND2 ASN A  89      -2.076   9.922 -12.795  1.00 89.40           N
ATOM   1143 1HD2 ASN A  89      -1.883   9.108 -13.342  1.00 89.40           H
ATOM   1144 2HD2 ASN A  89      -2.431  10.747 -13.234  1.00 89.40           H
ATOM   1145  HN  ASN A  89       0.050   8.023 -12.953  1.00 89.40           H
ATOM   1146  N   LEU A  90       0.813   6.292 -10.456  1.00 85.59           N
ATOM   1147  CA  LEU A  90       1.277   5.190  -9.631  1.00 85.59           C
ATOM   1148  C   LEU A  90       2.706   5.475  -9.164  1.00 85.59           C
ATOM   1149  O   LEU A  90       3.032   5.280  -7.994  1.00 85.59           O
ATOM   1150  HA  LEU A  90       0.631   5.143  -8.754  1.00 85.59           H
ATOM   1151  CB  LEU A  90       1.126   3.863 -10.376  1.00 85.59           C
ATOM   1152 1HB  LEU A  90       0.084   3.752 -10.674  1.00 85.59           H
ATOM   1153 2HB  LEU A  90       1.716   3.914 -11.292  1.00 85.59           H
ATOM   1154  CG  LEU A  90       1.543   2.609  -9.604  1.00 85.59           C
ATOM   1155  HG  LEU A  90       2.568   2.744  -9.261  1.00 85.59           H
ATOM   1156  CD1 LEU A  90       0.672   2.417  -8.360  1.00 85.59           C
ATOM   1157 1HD1 LEU A  90       0.778   3.282  -7.706  1.00 85.59           H
ATOM   1158 2HD1 LEU A  90      -0.371   2.313  -8.659  1.00 85.59           H
ATOM   1159 3HD1 LEU A  90       0.989   1.519  -7.830  1.00 85.59           H
ATOM   1160  CD2 LEU A  90       1.528   1.376 -10.510  1.00 85.59           C
ATOM   1161 1HD2 LEU A  90       0.522   1.227 -10.904  1.00 85.59           H
ATOM   1162 2HD2 LEU A  90       2.223   1.525 -11.337  1.00 85.59           H
ATOM   1163 3HD2 LEU A  90       1.827   0.500  -9.936  1.00 85.59           H
ATOM   1164  HN  LEU A  90       0.610   6.053 -11.405  1.00 85.59           H
ATOM   1165  N   ALA A  91       3.522   5.931 -10.104  1.00 90.36           N
ATOM   1166  CA  ALA A  91       4.918   6.208  -9.813  1.00 90.36           C
ATOM   1167  C   ALA A  91       5.006   7.349  -8.797  1.00 90.36           C
ATOM   1168  O   ALA A  91       5.859   7.330  -7.911  1.00 90.36           O
ATOM   1169  HA  ALA A  91       5.351   5.309  -9.375  1.00 90.36           H
ATOM   1170  CB  ALA A  91       5.657   6.528 -11.114  1.00 90.36           C
ATOM   1171 1HB  ALA A  91       5.589   5.675 -11.789  1.00 90.36           H
ATOM   1172 2HB  ALA A  91       5.204   7.401 -11.584  1.00 90.36           H
ATOM   1173 3HB  ALA A  91       6.704   6.736 -10.895  1.00 90.36           H
ATOM   1174  HN  ALA A  91       3.243   6.110 -11.047  1.00 90.36           H
ATOM   1175  N   ILE A  92       4.113   8.314  -8.960  1.00 90.89           N
ATOM   1176  CA  ILE A  92       4.062   9.447  -8.052  1.00 90.89           C
ATOM   1177  C   ILE A  92       3.684   8.958  -6.653  1.00 90.89           C
ATOM   1178  O   ILE A  92       4.293   9.363  -5.664  1.00 90.89           O
ATOM   1179  HA  ILE A  92       5.064   9.876  -8.009  1.00 90.89           H
ATOM   1180  CB  ILE A  92       3.129  10.530  -8.598  1.00 90.89           C
ATOM   1181  HB  ILE A  92       2.184  10.061  -8.869  1.00 90.89           H
ATOM   1182  CG1 ILE A  92       3.703  11.158  -9.870  1.00 90.89           C
ATOM   1183 1HG1 ILE A  92       4.555  11.788  -9.616  1.00 90.89           H
ATOM   1184 2HG1 ILE A  92       4.073  10.374 -10.532  1.00 90.89           H
ATOM   1185  CG2 ILE A  92       2.822  11.580  -7.529  1.00 90.89           C
ATOM   1186 1HG2 ILE A  92       2.340  11.101  -6.677  1.00 90.89           H
ATOM   1187 2HG2 ILE A  92       3.751  12.050  -7.204  1.00 90.89           H
ATOM   1188 3HG2 ILE A  92       2.157  12.337  -7.944  1.00 90.89           H
ATOM   1189  CD1 ILE A  92       2.644  11.989 -10.597  1.00 90.89           C
ATOM   1190 1HD1 ILE A  92       1.805  11.350 -10.871  1.00 90.89           H
ATOM   1191 2HD1 ILE A  92       2.295  12.786  -9.941  1.00 90.89           H
ATOM   1192 3HD1 ILE A  92       3.079  12.424 -11.497  1.00 90.89           H
ATOM   1193  HN  ILE A  92       3.434   8.330  -9.694  1.00 90.89           H
ATOM   1194  N   ALA A  93       2.680   8.094  -6.614  1.00 91.58           N
ATOM   1195  CA  ALA A  93       2.162   7.605  -5.348  1.00 91.58           C
ATOM   1196  C   ALA A  93       3.261   6.835  -4.614  1.00 91.58           C
ATOM   1197  O   ALA A  93       3.472   7.035  -3.419  1.00 91.58           O
ATOM   1198  HA  ALA A  93       1.875   8.471  -4.750  1.00 91.58           H
ATOM   1199  CB  ALA A  93       0.920   6.748  -5.601  1.00 91.58           C
ATOM   1200 1HB  ALA A  93       0.158   7.350  -6.098  1.00 91.58           H
ATOM   1201 2HB  ALA A  93       1.185   5.902  -6.235  1.00 91.58           H
ATOM   1202 3HB  ALA A  93       0.531   6.382  -4.651  1.00 91.58           H
ATOM   1203  HN  ALA A  93       2.225   7.729  -7.426  1.00 91.58           H
ATOM   1204  N   ASP A  94       3.933   5.971  -5.360  1.00 88.59           N
ATOM   1205  CA  ASP A  94       4.989   5.152  -4.790  1.00 88.59           C
ATOM   1206  C   ASP A  94       6.082   6.060  -4.221  1.00 88.59           C
ATOM   1207  O   ASP A  94       6.605   5.803  -3.138  1.00 88.59           O
ATOM   1208  HA  ASP A  94       4.503   4.553  -4.021  1.00 88.59           H
ATOM   1209  CB  ASP A  94       5.627   4.256  -5.853  1.00 88.59           C
ATOM   1210 1HB  ASP A  94       5.742   4.813  -6.783  1.00 88.59           H
ATOM   1211 2HB  ASP A  94       6.626   3.960  -5.534  1.00 88.59           H
ATOM   1212  CG  ASP A  94       4.775   3.009  -6.102  1.00 88.59           C
ATOM   1213  OD1 ASP A  94       4.131   2.559  -5.130  1.00 88.59           O
ATOM   1214  OD2 ASP A  94       4.787   2.535  -7.258  1.00 88.59           O
ATOM   1215  HN  ASP A  94       3.767   5.827  -6.336  1.00 88.59           H
ATOM   1216  N   LEU A  95       6.393   7.103  -4.976  1.00 90.31           N
ATOM   1217  CA  LEU A  95       7.472   8.002  -4.603  1.00 90.31           C
ATOM   1218  C   LEU A  95       7.113   8.704  -3.291  1.00 90.31           C
ATOM   1219  O   LEU A  95       7.959   8.848  -2.409  1.00 90.31           O
ATOM   1220  HA  LEU A  95       8.361   7.394  -4.437  1.00 90.31           H
ATOM   1221  CB  LEU A  95       7.787   8.965  -5.749  1.00 90.31           C
ATOM   1222 1HB  LEU A  95       7.880   8.387  -6.668  1.00 90.31           H
ATOM   1223 2HB  LEU A  95       6.938   9.636  -5.878  1.00 90.31           H
ATOM   1224  CG  LEU A  95       9.050   9.813  -5.584  1.00 90.31           C
ATOM   1225  HG  LEU A  95       9.022  10.280  -4.599  1.00 90.31           H
ATOM   1226  CD1 LEU A  95      10.306   8.941  -5.634  1.00 90.31           C
ATOM   1227 1HD1 LEU A  95      10.271   8.206  -4.830  1.00 90.31           H
ATOM   1228 2HD1 LEU A  95      10.354   8.427  -6.594  1.00 90.31           H
ATOM   1229 3HD1 LEU A  95      11.189   9.569  -5.514  1.00 90.31           H
ATOM   1230  CD2 LEU A  95       9.093  10.940  -6.617  1.00 90.31           C
ATOM   1231 1HD2 LEU A  95       9.087  10.513  -7.620  1.00 90.31           H
ATOM   1232 2HD2 LEU A  95       8.222  11.583  -6.491  1.00 90.31           H
ATOM   1233 3HD2 LEU A  95      10.001  11.527  -6.478  1.00 90.31           H
ATOM   1234  HN  LEU A  95       5.924   7.336  -5.828  1.00 90.31           H
ATOM   1235  N   LEU A  96       5.859   9.120  -3.203  1.00 87.52           N
ATOM   1236  CA  LEU A  96       5.387   9.831  -2.027  1.00 87.52           C
ATOM   1237  C   LEU A  96       5.510   8.921  -0.803  1.00 87.52           C
ATOM   1238  O   LEU A  96       5.891   9.373   0.275  1.00 87.52           O
ATOM   1239  HA  LEU A  96       6.038  10.693  -1.883  1.00 87.52           H
ATOM   1240  CB  LEU A  96       3.972  10.365  -2.256  1.00 87.52           C
ATOM   1241 1HB  LEU A  96       3.359   9.557  -2.655  1.00 87.52           H
ATOM   1242 2HB  LEU A  96       3.547  10.639  -1.290  1.00 87.52           H
ATOM   1243  CG  LEU A  96       3.853  11.569  -3.193  1.00 87.52           C
ATOM   1244  HG  LEU A  96       4.340  11.317  -4.135  1.00 87.52           H
ATOM   1245  CD1 LEU A  96       2.387  11.875  -3.509  1.00 87.52           C
ATOM   1246 1HD1 LEU A  96       1.931  11.011  -3.991  1.00 87.52           H
ATOM   1247 2HD1 LEU A  96       1.855  12.099  -2.584  1.00 87.52           H
ATOM   1248 3HD1 LEU A  96       2.332  12.735  -4.177  1.00 87.52           H
ATOM   1249  CD2 LEU A  96       4.582  12.785  -2.618  1.00 87.52           C
ATOM   1250 1HD2 LEU A  96       4.146  13.048  -1.655  1.00 87.52           H
ATOM   1251 2HD2 LEU A  96       5.637  12.548  -2.487  1.00 87.52           H
ATOM   1252 3HD2 LEU A  96       4.481  13.626  -3.304  1.00 87.52           H
ATOM   1253  HN  LEU A  96       5.172   8.980  -3.916  1.00 87.52           H
ATOM   1254  N   PHE A  97       5.180   7.654  -1.012  1.00 89.08           N
ATOM   1255  CA  PHE A  97       5.277   6.671   0.053  1.00 89.08           C
ATOM   1256  C   PHE A  97       6.726   6.510   0.520  1.00 89.08           C
ATOM   1257  O   PHE A  97       6.999   6.511   1.719  1.00 89.08           O
ATOM   1258  HA  PHE A  97       4.668   7.030   0.882  1.00 89.08           H
ATOM   1259  CB  PHE A  97       4.789   5.340  -0.522  1.00 89.08           C
ATOM   1260 1HB  PHE A  97       3.703   5.371  -0.612  1.00 89.08           H
ATOM   1261 2HB  PHE A  97       5.189   5.221  -1.528  1.00 89.08           H
ATOM   1262  CG  PHE A  97       5.180   4.119   0.314  1.00 89.08           C
ATOM   1263  CD1 PHE A  97       6.109   3.244  -0.155  1.00 89.08           C
ATOM   1264  HD1 PHE A  97       6.575   3.411  -1.126  1.00 89.08           H
ATOM   1265  CD2 PHE A  97       4.600   3.910   1.526  1.00 89.08           C
ATOM   1266  HD2 PHE A  97       3.855   4.612   1.902  1.00 89.08           H
ATOM   1267  CE1 PHE A  97       6.473   2.111   0.621  1.00 89.08           C
ATOM   1268  HE1 PHE A  97       7.217   1.410   0.245  1.00 89.08           H
ATOM   1269  CE2 PHE A  97       4.963   2.778   2.302  1.00 89.08           C
ATOM   1270  HE2 PHE A  97       4.498   2.610   3.273  1.00 89.08           H
ATOM   1271  CZ  PHE A  97       5.892   1.902   1.833  1.00 89.08           C
ATOM   1272  HZ  PHE A  97       6.172   1.033   2.429  1.00 89.08           H
ATOM   1273  HN  PHE A  97       4.851   7.299  -1.887  1.00 89.08           H
ATOM   1274  N   LEU A  98       7.616   6.376  -0.453  1.00 92.63           N
ATOM   1275  CA  LEU A  98       8.997   6.033  -0.161  1.00 92.63           C
ATOM   1276  C   LEU A  98       9.619   7.131   0.705  1.00 92.63           C
ATOM   1277  O   LEU A  98      10.465   6.853   1.553  1.00 92.63           O
ATOM   1278  HA  LEU A  98       8.989   5.105   0.412  1.00 92.63           H
ATOM   1279  CB  LEU A  98       9.767   5.760  -1.455  1.00 92.63           C
ATOM   1280 1HB  LEU A  98       9.616   6.603  -2.128  1.00 92.63           H
ATOM   1281 2HB  LEU A  98      10.831   5.725  -1.221  1.00 92.63           H
ATOM   1282  CG  LEU A  98       9.394   4.476  -2.199  1.00 92.63           C
ATOM   1283  HG  LEU A  98       8.307   4.397  -2.220  1.00 92.63           H
ATOM   1284  CD1 LEU A  98       9.873   4.525  -3.651  1.00 92.63           C
ATOM   1285 1HD1 LEU A  98       9.408   5.370  -4.158  1.00 92.63           H
ATOM   1286 2HD1 LEU A  98      10.957   4.640  -3.672  1.00 92.63           H
ATOM   1287 3HD1 LEU A  98       9.595   3.600  -4.156  1.00 92.63           H
ATOM   1288  CD2 LEU A  98       9.922   3.243  -1.462  1.00 92.63           C
ATOM   1289 1HD2 LEU A  98      11.008   3.301  -1.388  1.00 92.63           H
ATOM   1290 2HD2 LEU A  98       9.490   3.205  -0.462  1.00 92.63           H
ATOM   1291 3HD2 LEU A  98       9.643   2.344  -2.013  1.00 92.63           H
ATOM   1292  HN  LEU A  98       7.406   6.497  -1.423  1.00 92.63           H
ATOM   1293  N   VAL A  99       9.175   8.355   0.460  1.00 89.72           N
ATOM   1294  CA  VAL A  99       9.713   9.502   1.172  1.00 89.72           C
ATOM   1295  C   VAL A  99       9.437   9.343   2.668  1.00 89.72           C
ATOM   1296  O   VAL A  99      10.088   9.980   3.494  1.00 89.72           O
ATOM   1297  HA  VAL A  99      10.791   9.512   1.013  1.00 89.72           H
ATOM   1298  CB  VAL A  99       9.136  10.795   0.592  1.00 89.72           C
ATOM   1299  HB  VAL A  99       8.050  10.700   0.575  1.00 89.72           H
ATOM   1300  CG1 VAL A  99       9.489  11.996   1.472  1.00 89.72           C
ATOM   1301 1HG1 VAL A  99       9.078  11.847   2.471  1.00 89.72           H
ATOM   1302 2HG1 VAL A  99      10.572  12.094   1.536  1.00 89.72           H
ATOM   1303 3HG1 VAL A  99       9.067  12.902   1.037  1.00 89.72           H
ATOM   1304  CG2 VAL A  99       9.612  11.011  -0.846  1.00 89.72           C
ATOM   1305 1HG2 VAL A  99      10.700  11.075  -0.863  1.00 89.72           H
ATOM   1306 2HG2 VAL A  99       9.287  10.174  -1.466  1.00 89.72           H
ATOM   1307 3HG2 VAL A  99       9.187  11.937  -1.234  1.00 89.72           H
ATOM   1308  HN  VAL A  99       8.463   8.568  -0.209  1.00 89.72           H
ATOM   1309  N   THR A 100       8.470   8.489   2.972  1.00 89.64           N
ATOM   1310  CA  THR A 100       8.077   8.264   4.353  1.00 89.64           C
ATOM   1311  C   THR A 100       9.023   7.264   5.020  1.00 89.64           C
ATOM   1312  O   THR A 100       9.149   7.246   6.244  1.00 89.64           O
ATOM   1313  HA  THR A 100       8.172   9.205   4.895  1.00 89.64           H
ATOM   1314  CB  THR A 100       6.614   7.816   4.360  1.00 89.64           C
ATOM   1315  HB  THR A 100       6.189   7.890   5.362  1.00 89.64           H
ATOM   1316  OG1 THR A 100       6.650   6.504   3.804  1.00 89.64           O
ATOM   1317  HG1 THR A 100       6.532   6.551   2.812  1.00 89.64           H
ATOM   1318  CG2 THR A 100       5.752   8.613   3.380  1.00 89.64           C
ATOM   1319 1HG2 THR A 100       6.137   8.484   2.369  1.00 89.64           H
ATOM   1320 2HG2 THR A 100       5.780   9.670   3.648  1.00 89.64           H
ATOM   1321 3HG2 THR A 100       4.723   8.254   3.426  1.00 89.64           H
ATOM   1322  HN  THR A 100       7.960   7.958   2.296  1.00 89.64           H
ATOM   1323  N   LEU A 101       9.662   6.456   4.187  1.00 92.47           N
ATOM   1324  CA  LEU A 101      10.406   5.310   4.680  1.00 92.47           C
ATOM   1325  C   LEU A 101      11.573   5.796   5.542  1.00 92.47           C
ATOM   1326  O   LEU A 101      11.864   5.214   6.585  1.00 92.47           O
ATOM   1327  HA  LEU A 101       9.732   4.729   5.309  1.00 92.47           H
ATOM   1328  CB  LEU A 101      10.832   4.408   3.520  1.00 92.47           C
ATOM   1329 1HB  LEU A 101      11.322   5.026   2.767  1.00 92.47           H
ATOM   1330 2HB  LEU A 101      11.579   3.704   3.888  1.00 92.47           H
ATOM   1331  CG  LEU A 101       9.714   3.615   2.841  1.00 92.47           C
ATOM   1332  HG  LEU A 101       9.023   4.323   2.383  1.00 92.47           H
ATOM   1333  CD1 LEU A 101      10.269   2.736   1.719  1.00 92.47           C
ATOM   1334 1HD1 LEU A 101      10.755   3.363   0.972  1.00 92.47           H
ATOM   1335 2HD1 LEU A 101      10.994   2.034   2.132  1.00 92.47           H
ATOM   1336 3HD1 LEU A 101       9.453   2.183   1.253  1.00 92.47           H
ATOM   1337  CD2 LEU A 101       8.918   2.804   3.865  1.00 92.47           C
ATOM   1338 1HD2 LEU A 101       9.584   2.105   4.372  1.00 92.47           H
ATOM   1339 2HD2 LEU A 101       8.473   3.478   4.597  1.00 92.47           H
ATOM   1340 3HD2 LEU A 101       8.129   2.250   3.355  1.00 92.47           H
ATOM   1341  HN  LEU A 101       9.678   6.575   3.195  1.00 92.47           H
ATOM   1342  N   PRO A 102      12.260   6.868   5.123  1.00 94.70           N
ATOM   1343  CA  PRO A 102      13.400   7.380   5.888  1.00 94.70           C
ATOM   1344  C   PRO A 102      13.048   7.638   7.344  1.00 94.70           C
ATOM   1345  O   PRO A 102      13.814   7.293   8.243  1.00 94.70           O
ATOM   1346  HA  PRO A 102      14.197   6.637   5.916  1.00 94.70           H
ATOM   1347  CB  PRO A 102      13.777   8.670   5.158  1.00 94.70           C
ATOM   1348 1HB  PRO A 102      13.270   9.536   5.584  1.00 94.70           H
ATOM   1349 2HB  PRO A 102      14.847   8.867   5.217  1.00 94.70           H
ATOM   1350  CG  PRO A 102      13.332   8.407   3.724  1.00 94.70           C
ATOM   1351 1HG  PRO A 102      13.204   9.333   3.163  1.00 94.70           H
ATOM   1352 2HG  PRO A 102      14.063   7.814   3.175  1.00 94.70           H
ATOM   1353  CD  PRO A 102      12.018   7.666   3.907  1.00 94.70           C
ATOM   1354 1HD  PRO A 102      11.181   8.351   4.039  1.00 94.70           H
ATOM   1355 2HD  PRO A 102      11.781   7.041   3.046  1.00 94.70           H
ATOM   1356  N   PHE A 103      11.886   8.245   7.540  1.00 93.40           N
ATOM   1357  CA  PHE A 103      11.444   8.600   8.878  1.00 93.40           C
ATOM   1358  C   PHE A 103      11.178   7.349   9.717  1.00 93.40           C
ATOM   1359  O   PHE A 103      11.522   7.304  10.897  1.00 93.40           O
ATOM   1360  HA  PHE A 103      12.242   9.182   9.339  1.00 93.40           H
ATOM   1361  CB  PHE A 103      10.139   9.384   8.724  1.00 93.40           C
ATOM   1362 1HB  PHE A 103       9.426   8.777   8.165  1.00 93.40           H
ATOM   1363 2HB  PHE A 103       9.709   9.551   9.712  1.00 93.40           H
ATOM   1364  CG  PHE A 103      10.302  10.732   8.020  1.00 93.40           C
ATOM   1365  CD1 PHE A 103      10.611  11.843   8.741  1.00 93.40           C
ATOM   1366  HD1 PHE A 103      10.742  11.773   9.821  1.00 93.40           H
ATOM   1367  CD2 PHE A 103      10.138  10.820   6.673  1.00 93.40           C
ATOM   1368  HD2 PHE A 103       9.890   9.930   6.095  1.00 93.40           H
ATOM   1369  CE1 PHE A 103      10.762  13.095   8.088  1.00 93.40           C
ATOM   1370  HE1 PHE A 103      11.010  13.985   8.666  1.00 93.40           H
ATOM   1371  CE2 PHE A 103      10.289  12.072   6.019  1.00 93.40           C
ATOM   1372  HE2 PHE A 103      10.157  12.142   4.939  1.00 93.40           H
ATOM   1373  CZ  PHE A 103      10.598  13.182   6.740  1.00 93.40           C
ATOM   1374  HZ  PHE A 103      10.714  14.143   6.239  1.00 93.40           H
ATOM   1375  HN  PHE A 103      11.254   8.494   6.806  1.00 93.40           H
ATOM   1376  N   TRP A 104      10.567   6.364   9.076  1.00 86.87           N
ATOM   1377  CA  TRP A 104      10.230   5.124   9.755  1.00 86.87           C
ATOM   1378  C   TRP A 104      11.535   4.402  10.097  1.00 86.87           C
ATOM   1379  O   TRP A 104      11.623   3.724  11.119  1.00 86.87           O
ATOM   1380  HA  TRP A 104       9.694   5.380  10.669  1.00 86.87           H
ATOM   1381  CB  TRP A 104       9.282   4.275   8.906  1.00 86.87           C
ATOM   1382 1HB  TRP A 104       9.689   4.191   7.898  1.00 86.87           H
ATOM   1383 2HB  TRP A 104       9.245   3.267   9.320  1.00 86.87           H
ATOM   1384  CG  TRP A 104       7.858   4.828   8.821  1.00 86.87           C
ATOM   1385  CD1 TRP A 104       7.161   5.148   7.722  1.00 86.87           C
ATOM   1386  HD1 TRP A 104       7.541   5.049   6.705  1.00 86.87           H
ATOM   1387  CD2 TRP A 104       6.979   5.115   9.929  1.00 86.87           C
ATOM   1388  NE1 TRP A 104       5.904   5.618   8.039  1.00 86.87           N
ATOM   1389  HE1 TRP A 104       5.203   5.919   7.391  1.00 86.87           H
ATOM   1390  CE2 TRP A 104       5.789   5.598   9.424  1.00 86.87           C
ATOM   1391  CE3 TRP A 104       7.183   4.972  11.313  1.00 86.87           C
ATOM   1392  HE3 TRP A 104       8.113   4.593  11.736  1.00 86.87           H
ATOM   1393  CZ2 TRP A 104       4.711   5.977  10.232  1.00 86.87           C
ATOM   1394  HZ2 TRP A 104       3.781   6.355   9.809  1.00 86.87           H
ATOM   1395  CZ3 TRP A 104       6.096   5.354  12.107  1.00 86.87           C
ATOM   1396  HZ3 TRP A 104       6.201   5.263  13.188  1.00 86.87           H
ATOM   1397  CH2 TRP A 104       4.891   5.842  11.614  1.00 86.87           C
ATOM   1398  HH2 TRP A 104       4.091   6.119  12.300  1.00 86.87           H
ATOM   1399  HN  TRP A 104      10.305   6.402   8.111  1.00 86.87           H
ATOM   1400  N   ALA A 105      12.515   4.573   9.222  1.00 95.37           N
ATOM   1401  CA  ALA A 105      13.808   3.939   9.415  1.00 95.37           C
ATOM   1402  C   ALA A 105      14.440   4.461  10.707  1.00 95.37           C
ATOM   1403  O   ALA A 105      14.939   3.682  11.518  1.00 95.37           O
ATOM   1404  HA  ALA A 105      13.642   2.866   9.510  1.00 95.37           H
ATOM   1405  CB  ALA A 105      14.690   4.195   8.191  1.00 95.37           C
ATOM   1406 1HB  ALA A 105      14.210   3.779   7.305  1.00 95.37           H
ATOM   1407 2HB  ALA A 105      14.827   5.268   8.059  1.00 95.37           H
ATOM   1408 3HB  ALA A 105      15.660   3.719   8.336  1.00 95.37           H
ATOM   1409  HN  ALA A 105      12.437   5.131   8.396  1.00 95.37           H
ATOM   1410  N   ILE A 106      14.398   5.777  10.859  1.00 92.14           N
ATOM   1411  CA  ILE A 106      14.975   6.414  12.031  1.00 92.14           C
ATOM   1412  C   ILE A 106      14.185   5.998  13.273  1.00 92.14           C
ATOM   1413  O   ILE A 106      14.770   5.664  14.302  1.00 92.14           O
ATOM   1414  HA  ILE A 106      15.997   6.047  12.132  1.00 92.14           H
ATOM   1415  CB  ILE A 106      15.056   7.929  11.832  1.00 92.14           C
ATOM   1416  HB  ILE A 106      14.077   8.284  11.509  1.00 92.14           H
ATOM   1417  CG1 ILE A 106      16.053   8.284  10.727  1.00 92.14           C
ATOM   1418 1HG1 ILE A 106      17.071   8.156  11.095  1.00 92.14           H
ATOM   1419 2HG1 ILE A 106      15.929   7.601   9.887  1.00 92.14           H
ATOM   1420  CG2 ILE A 106      15.382   8.638  13.148  1.00 92.14           C
ATOM   1421 1HG2 ILE A 106      14.603   8.423  13.879  1.00 92.14           H
ATOM   1422 2HG2 ILE A 106      16.341   8.283  13.524  1.00 92.14           H
ATOM   1423 3HG2 ILE A 106      15.433   9.713  12.978  1.00 92.14           H
ATOM   1424  CD1 ILE A 106      15.855   9.726  10.253  1.00 92.14           C
ATOM   1425 1HD1 ILE A 106      14.844   9.844   9.863  1.00 92.14           H
ATOM   1426 2HD1 ILE A 106      16.003  10.407  11.091  1.00 92.14           H
ATOM   1427 3HD1 ILE A 106      16.576   9.952   9.468  1.00 92.14           H
ATOM   1428  HN  ILE A 106      13.980   6.403  10.200  1.00 92.14           H
ATOM   1429  N   ALA A 107      12.868   6.032  13.136  1.00 93.70           N
ATOM   1430  CA  ALA A 107      11.991   5.753  14.261  1.00 93.70           C
ATOM   1431  C   ALA A 107      12.213   4.314  14.730  1.00 93.70           C
ATOM   1432  O   ALA A 107      12.135   4.027  15.924  1.00 93.70           O
ATOM   1433  HA  ALA A 107      12.259   6.435  15.068  1.00 93.70           H
ATOM   1434  CB  ALA A 107      10.540   6.017  13.855  1.00 93.70           C
ATOM   1435 1HB  ALA A 107      10.429   7.060  13.558  1.00 93.70           H
ATOM   1436 2HB  ALA A 107      10.273   5.371  13.018  1.00 93.70           H
ATOM   1437 3HB  ALA A 107       9.882   5.807  14.699  1.00 93.70           H
ATOM   1438  HN  ALA A 107      12.400   6.245  12.278  1.00 93.70           H
ATOM   1439  N   ALA A 108      12.485   3.446  13.766  1.00 93.13           N
ATOM   1440  CA  ALA A 108      12.675   2.036  14.060  1.00 93.13           C
ATOM   1441  C   ALA A 108      14.046   1.836  14.710  1.00 93.13           C
ATOM   1442  O   ALA A 108      14.218   0.947  15.542  1.00 93.13           O
ATOM   1443  HA  ALA A 108      11.901   1.737  14.766  1.00 93.13           H
ATOM   1444  CB  ALA A 108      12.515   1.220  12.776  1.00 93.13           C
ATOM   1445 1HB  ALA A 108      11.515   1.375  12.370  1.00 93.13           H
ATOM   1446 2HB  ALA A 108      13.257   1.542  12.045  1.00 93.13           H
ATOM   1447 3HB  ALA A 108      12.658   0.163  12.997  1.00 93.13           H
ATOM   1448  HN  ALA A 108      12.575   3.693  12.801  1.00 93.13           H
ATOM   1449  N   ALA A 109      14.986   2.678  14.306  1.00 91.80           N
ATOM   1450  CA  ALA A 109      16.363   2.527  14.742  1.00 91.80           C
ATOM   1451  C   ALA A 109      16.463   2.865  16.231  1.00 91.80           C
ATOM   1452  O   ALA A 109      17.227   2.238  16.964  1.00 91.80           O
ATOM   1453  HA  ALA A 109      16.646   1.484  14.595  1.00 91.80           H
ATOM   1454  CB  ALA A 109      17.271   3.409  13.882  1.00 91.80           C
ATOM   1455 1HB  ALA A 109      17.185   3.109  12.838  1.00 91.80           H
ATOM   1456 2HB  ALA A 109      16.969   4.451  13.987  1.00 91.80           H
ATOM   1457 3HB  ALA A 109      18.304   3.295  14.209  1.00 91.80           H
ATOM   1458  HN  ALA A 109      14.819   3.450  13.693  1.00 91.80           H
ATOM   1459  N   ASP A 110      15.679   3.854  16.634  1.00 83.13           N
ATOM   1460  CA  ASP A 110      15.804   4.411  17.970  1.00 83.13           C
ATOM   1461  C   ASP A 110      14.424   4.842  18.469  1.00 83.13           C
ATOM   1462  O   ASP A 110      13.698   4.047  19.065  1.00 83.13           O
ATOM   1463  HA  ASP A 110      16.235   3.612  18.574  1.00 83.13           H
ATOM   1464  CB  ASP A 110      16.714   5.641  17.972  1.00 83.13           C
ATOM   1465 1HB  ASP A 110      17.658   5.400  17.483  1.00 83.13           H
ATOM   1466 2HB  ASP A 110      16.251   6.441  17.394  1.00 83.13           H
ATOM   1467  CG  ASP A 110      16.980   6.124  19.399  1.00 83.13           C
ATOM   1468  OD1 ASP A 110      16.623   5.369  20.330  1.00 83.13           O
ATOM   1469  OD2 ASP A 110      17.535   7.237  19.527  1.00 83.13           O
ATOM   1470  HN  ASP A 110      14.971   4.273  16.066  1.00 83.13           H
ATOM   1471  N   GLN A 111      14.102   6.101  18.208  1.00 86.50           N
ATOM   1472  CA  GLN A 111      12.831   6.654  18.642  1.00 86.50           C
ATOM   1473  C   GLN A 111      12.362   7.735  17.666  1.00 86.50           C
ATOM   1474  O   GLN A 111      13.115   8.154  16.789  1.00 86.50           O
ATOM   1475  HA  GLN A 111      12.132   5.817  18.631  1.00 86.50           H
ATOM   1476  CB  GLN A 111      12.930   7.206  20.065  1.00 86.50           C
ATOM   1477 1HB  GLN A 111      11.975   7.645  20.356  1.00 86.50           H
ATOM   1478 2HB  GLN A 111      13.131   6.392  20.762  1.00 86.50           H
ATOM   1479  CG  GLN A 111      14.035   8.259  20.170  1.00 86.50           C
ATOM   1480 1HG  GLN A 111      14.996   7.808  19.924  1.00 86.50           H
ATOM   1481 2HG  GLN A 111      13.858   9.050  19.440  1.00 86.50           H
ATOM   1482  CD  GLN A 111      14.090   8.858  21.576  1.00 86.50           C
ATOM   1483  OE1 GLN A 111      13.131   8.830  22.329  1.00 86.50           O
ATOM   1484  NE2 GLN A 111      15.265   9.399  21.888  1.00 86.50           N
ATOM   1485 1HE2 GLN A 111      16.012   9.388  21.224  1.00 86.50           H
ATOM   1486 2HE2 GLN A 111      15.400   9.817  22.786  1.00 86.50           H
ATOM   1487  HN  GLN A 111      14.692   6.737  17.711  1.00 86.50           H
ATOM   1488  N   TRP A 112      11.119   8.157  17.852  1.00 91.61           N
ATOM   1489  CA  TRP A 112      10.564   9.228  17.043  1.00 91.61           C
ATOM   1490  C   TRP A 112      11.199  10.543  17.500  1.00 91.61           C
ATOM   1491  O   TRP A 112      10.951  11.002  18.614  1.00 91.61           O
ATOM   1492  HA  TRP A 112      10.824   9.030  16.003  1.00 91.61           H
ATOM   1493  CB  TRP A 112       9.036   9.242  17.126  1.00 91.61           C
ATOM   1494 1HB  TRP A 112       8.661   8.244  16.899  1.00 91.61           H
ATOM   1495 2HB  TRP A 112       8.740   9.469  18.150  1.00 91.61           H
ATOM   1496  CG  TRP A 112       8.371  10.247  16.183  1.00 91.61           C
ATOM   1497  CD1 TRP A 112       7.925  11.478  16.471  1.00 91.61           C
ATOM   1498  HD1 TRP A 112       7.984  11.936  17.458  1.00 91.61           H
ATOM   1499  CD2 TRP A 112       8.093  10.056  14.780  1.00 91.61           C
ATOM   1500  NE1 TRP A 112       7.382  12.091  15.360  1.00 91.61           N
ATOM   1501  HE1 TRP A 112       6.986  13.009  15.325  1.00 91.61           H
ATOM   1502  CE2 TRP A 112       7.487  11.199  14.300  1.00 91.61           C
ATOM   1503  CE3 TRP A 112       8.344   8.954  13.945  1.00 91.61           C
ATOM   1504  HE3 TRP A 112       8.821   8.040  14.300  1.00 91.61           H
ATOM   1505  CZ2 TRP A 112       7.083  11.351  12.968  1.00 91.61           C
ATOM   1506  HZ2 TRP A 112       6.606  12.264  12.613  1.00 91.61           H
ATOM   1507  CZ3 TRP A 112       7.934   9.121  12.617  1.00 91.61           C
ATOM   1508  HZ3 TRP A 112       8.105   8.295  11.926  1.00 91.61           H
ATOM   1509  CH2 TRP A 112       7.323  10.265  12.117  1.00 91.61           C
ATOM   1510  HH2 TRP A 112       7.032  10.317  11.068  1.00 91.61           H
ATOM   1511  HN  TRP A 112      10.498   7.779  18.538  1.00 91.61           H
ATOM   1512  N   LYS A 113      12.006  11.112  16.617  1.00 83.91           N
ATOM   1513  CA  LYS A 113      12.809  12.269  16.973  1.00 83.91           C
ATOM   1514  C   LYS A 113      12.171  13.529  16.384  1.00 83.91           C
ATOM   1515  O   LYS A 113      12.772  14.602  16.405  1.00 83.91           O
ATOM   1516  HA  LYS A 113      12.798  12.352  18.060  1.00 83.91           H
ATOM   1517  CB  LYS A 113      14.265  12.062  16.550  1.00 83.91           C
ATOM   1518 1HB  LYS A 113      14.318  11.925  15.470  1.00 83.91           H
ATOM   1519 2HB  LYS A 113      14.847  12.952  16.787  1.00 83.91           H
ATOM   1520  CG  LYS A 113      14.872  10.846  17.253  1.00 83.91           C
ATOM   1521 1HG  LYS A 113      14.732  10.937  18.330  1.00 83.91           H
ATOM   1522 2HG  LYS A 113      14.351   9.942  16.939  1.00 83.91           H
ATOM   1523  CD  LYS A 113      16.364  10.718  16.937  1.00 83.91           C
ATOM   1524 1HD  LYS A 113      16.502  10.602  15.862  1.00 83.91           H
ATOM   1525 2HD  LYS A 113      16.881  11.633  17.228  1.00 83.91           H
ATOM   1526  CE  LYS A 113      16.979   9.524  17.668  1.00 83.91           C
ATOM   1527 1HE  LYS A 113      16.853   9.644  18.744  1.00 83.91           H
ATOM   1528 2HE  LYS A 113      16.457   8.609  17.387  1.00 83.91           H
ATOM   1529  NZ  LYS A 113      18.417   9.401  17.342  1.00 83.91           N
ATOM   1530 1HZ  LYS A 113      18.808   8.604  17.832  1.00 83.91           H
ATOM   1531 2HZ  LYS A 113      18.527   9.270  16.343  1.00 83.91           H
ATOM   1532 3HZ  LYS A 113      18.902  10.244  17.628  1.00 83.91           H
ATOM   1533  HN  LYS A 113      12.115  10.796  15.674  1.00 83.91           H
ATOM   1534  N   PHE A 114      10.962  13.356  15.872  1.00 89.65           N
ATOM   1535  CA  PHE A 114      10.305  14.419  15.130  1.00 89.65           C
ATOM   1536  C   PHE A 114       9.093  14.954  15.895  1.00 89.65           C
ATOM   1537  O   PHE A 114       8.679  14.371  16.896  1.00 89.65           O
ATOM   1538  HA  PHE A 114      11.032  15.220  15.000  1.00 89.65           H
ATOM   1539  CB  PHE A 114       9.831  13.814  13.806  1.00 89.65           C
ATOM   1540 1HB  PHE A 114       9.047  13.086  14.012  1.00 89.65           H
ATOM   1541 2HB  PHE A 114       9.384  14.601  13.198  1.00 89.65           H
ATOM   1542  CG  PHE A 114      10.941  13.135  13.000  1.00 89.65           C
ATOM   1543  CD1 PHE A 114      11.828  13.888  12.297  1.00 89.65           C
ATOM   1544  HD1 PHE A 114      11.750  14.975  12.308  1.00 89.65           H
ATOM   1545  CD2 PHE A 114      11.039  11.779  12.987  1.00 89.65           C
ATOM   1546  HD2 PHE A 114      10.327  11.176  13.551  1.00 89.65           H
ATOM   1547  CE1 PHE A 114      12.858  13.258  11.549  1.00 89.65           C
ATOM   1548  HE1 PHE A 114      13.569  13.861  10.985  1.00 89.65           H
ATOM   1549  CE2 PHE A 114      12.068  11.149  12.239  1.00 89.65           C
ATOM   1550  HE2 PHE A 114      12.147  10.062  12.229  1.00 89.65           H
ATOM   1551  CZ  PHE A 114      12.956  11.902  11.536  1.00 89.65           C
ATOM   1552  HZ  PHE A 114      13.746  11.418  10.962  1.00 89.65           H
ATOM   1553  HN  PHE A 114      10.433  12.512  15.957  1.00 89.65           H
ATOM   1554  N   GLN A 115       8.557  16.058  15.395  1.00 82.53           N
ATOM   1555  CA  GLN A 115       7.428  16.702  16.044  1.00 82.53           C
ATOM   1556  C   GLN A 115       6.139  15.928  15.759  1.00 82.53           C
ATOM   1557  O   GLN A 115       6.101  15.089  14.861  1.00 82.53           O
ATOM   1558  HA  GLN A 115       7.651  16.671  17.110  1.00 82.53           H
ATOM   1559  CB  GLN A 115       7.301  18.161  15.600  1.00 82.53           C
ATOM   1560 1HB  GLN A 115       7.234  18.211  14.514  1.00 82.53           H
ATOM   1561 2HB  GLN A 115       6.378  18.586  15.995  1.00 82.53           H
ATOM   1562  CG  GLN A 115       8.495  18.987  16.082  1.00 82.53           C
ATOM   1563 1HG  GLN A 115       8.611  18.872  17.160  1.00 82.53           H
ATOM   1564 2HG  GLN A 115       9.410  18.613  15.622  1.00 82.53           H
ATOM   1565  CD  GLN A 115       8.313  20.467  15.738  1.00 82.53           C
ATOM   1566  OE1 GLN A 115       7.382  20.862  15.056  1.00 82.53           O
ATOM   1567  NE2 GLN A 115       9.252  21.260  16.246  1.00 82.53           N
ATOM   1568 1HE2 GLN A 115       9.990  20.871  16.798  1.00 82.53           H
ATOM   1569 2HE2 GLN A 115       9.220  22.245  16.077  1.00 82.53           H
ATOM   1570  HN  GLN A 115       8.881  16.510  14.564  1.00 82.53           H
ATOM   1571  N   THR A 116       5.116  16.238  16.541  1.00 89.29           N
ATOM   1572  CA  THR A 116       3.833  15.572  16.393  1.00 89.29           C
ATOM   1573  C   THR A 116       3.280  15.787  14.983  1.00 89.29           C
ATOM   1574  O   THR A 116       2.717  14.870  14.387  1.00 89.29           O
ATOM   1575  HA  THR A 116       3.986  14.500  16.517  1.00 89.29           H
ATOM   1576  CB  THR A 116       2.904  16.086  17.495  1.00 89.29           C
ATOM   1577  HB  THR A 116       2.564  17.099  17.277  1.00 89.29           H
ATOM   1578  OG1 THR A 116       3.666  15.938  18.690  1.00 89.29           O
ATOM   1579  HG1 THR A 116       3.261  16.482  19.424  1.00 89.29           H
ATOM   1580  CG2 THR A 116       1.692  15.177  17.711  1.00 89.29           C
ATOM   1581 1HG2 THR A 116       2.032  14.181  17.996  1.00 89.29           H
ATOM   1582 2HG2 THR A 116       1.116  15.114  16.788  1.00 89.29           H
ATOM   1583 3HG2 THR A 116       1.066  15.588  18.503  1.00 89.29           H
ATOM   1584  HN  THR A 116       5.153  16.929  17.263  1.00 89.29           H
ATOM   1585  N   PHE A 117       3.459  17.004  14.490  1.00 91.76           N
ATOM   1586  CA  PHE A 117       2.978  17.353  13.165  1.00 91.76           C
ATOM   1587  C   PHE A 117       3.502  16.371  12.115  1.00 91.76           C
ATOM   1588  O   PHE A 117       2.741  15.887  11.278  1.00 91.76           O
ATOM   1589  HA  PHE A 117       1.889  17.305  13.193  1.00 91.76           H
ATOM   1590  CB  PHE A 117       3.512  18.751  12.849  1.00 91.76           C
ATOM   1591 1HB  PHE A 117       3.121  19.453  13.585  1.00 91.76           H
ATOM   1592 2HB  PHE A 117       4.596  18.748  12.956  1.00 91.76           H
ATOM   1593  CG  PHE A 117       3.153  19.253  11.448  1.00 91.76           C
ATOM   1594  CD1 PHE A 117       4.100  19.277  10.472  1.00 91.76           C
ATOM   1595  HD1 PHE A 117       5.114  18.939  10.687  1.00 91.76           H
ATOM   1596  CD2 PHE A 117       1.889  19.674  11.179  1.00 91.76           C
ATOM   1597  HD2 PHE A 117       1.130  19.655  11.962  1.00 91.76           H
ATOM   1598  CE1 PHE A 117       3.768  19.742   9.172  1.00 91.76           C
ATOM   1599  HE1 PHE A 117       4.526  19.761   8.390  1.00 91.76           H
ATOM   1600  CE2 PHE A 117       1.556  20.139   9.880  1.00 91.76           C
ATOM   1601  HE2 PHE A 117       0.542  20.477   9.664  1.00 91.76           H
ATOM   1602  CZ  PHE A 117       2.503  20.163   8.903  1.00 91.76           C
ATOM   1603  HZ  PHE A 117       2.247  20.520   7.906  1.00 91.76           H
ATOM   1604  HN  PHE A 117       3.923  17.742  14.980  1.00 91.76           H
ATOM   1605  N   MET A 118       4.797  16.105  12.194  1.00 88.86           N
ATOM   1606  CA  MET A 118       5.441  15.227  11.231  1.00 88.86           C
ATOM   1607  C   MET A 118       4.913  13.797  11.355  1.00 88.86           C
ATOM   1608  O   MET A 118       4.843  13.070  10.366  1.00 88.86           O
ATOM   1609  HA  MET A 118       5.189  15.631  10.251  1.00 88.86           H
ATOM   1610  CB  MET A 118       6.953  15.236  11.465  1.00 88.86           C
ATOM   1611 1HB  MET A 118       7.295  16.259  11.620  1.00 88.86           H
ATOM   1612 2HB  MET A 118       7.188  14.680  12.372  1.00 88.86           H
ATOM   1613  CG  MET A 118       7.695  14.620  10.276  1.00 88.86           C
ATOM   1614 1HG  MET A 118       8.769  14.642  10.457  1.00 88.86           H
ATOM   1615 2HG  MET A 118       7.412  13.574  10.163  1.00 88.86           H
ATOM   1616  SD  MET A 118       7.310  15.520   8.784  1.00 88.86           S
ATOM   1617  CE  MET A 118       8.228  17.021   9.081  1.00 88.86           C
ATOM   1618 1HE  MET A 118       7.863  17.496   9.992  1.00 88.86           H
ATOM   1619 2HE  MET A 118       9.286  16.783   9.194  1.00 88.86           H
ATOM   1620 3HE  MET A 118       8.097  17.701   8.239  1.00 88.86           H
ATOM   1621  HN  MET A 118       5.403  16.478  12.897  1.00 88.86           H
ATOM   1622  N   CYS A 119       4.556  13.436  12.579  1.00 94.27           N
ATOM   1623  CA  CYS A 119       3.964  12.133  12.832  1.00 94.27           C
ATOM   1624  C   CYS A 119       2.654  12.041  12.047  1.00 94.27           C
ATOM   1625  O   CYS A 119       2.401  11.046  11.369  1.00 94.27           O
ATOM   1626  HA  CYS A 119       4.679  11.390  12.480  1.00 94.27           H
ATOM   1627  CB  CYS A 119       3.752  11.889  14.328  1.00 94.27           C
ATOM   1628 1HB  CYS A 119       4.714  11.846  14.837  1.00 94.27           H
ATOM   1629 2HB  CYS A 119       3.197  12.719  14.765  1.00 94.27           H
ATOM   1630  SG  CYS A 119       2.838  10.324  14.583  1.00 94.27           S
ATOM   1631  HN  CYS A 119       4.665  14.015  13.387  1.00 94.27           H
ATOM   1632  N   LYS A 120       1.854  13.090  12.166  1.00 92.46           N
ATOM   1633  CA  LYS A 120       0.570  13.134  11.488  1.00 92.46           C
ATOM   1634  C   LYS A 120       0.791  13.014   9.979  1.00 92.46           C
ATOM   1635  O   LYS A 120       0.112  12.238   9.308  1.00 92.46           O
ATOM   1636  HA  LYS A 120      -0.006  12.271  11.822  1.00 92.46           H
ATOM   1637  CB  LYS A 120      -0.211  14.385  11.897  1.00 92.46           C
ATOM   1638 1HB  LYS A 120       0.421  15.265  11.785  1.00 92.46           H
ATOM   1639 2HB  LYS A 120      -1.064  14.519  11.233  1.00 92.46           H
ATOM   1640  CG  LYS A 120      -0.695  14.279  13.345  1.00 92.46           C
ATOM   1641 1HG  LYS A 120      -1.373  13.432  13.444  1.00 92.46           H
ATOM   1642 2HG  LYS A 120       0.153  14.088  14.003  1.00 92.46           H
ATOM   1643  CD  LYS A 120      -1.406  15.562  13.780  1.00 92.46           C
ATOM   1644 1HD  LYS A 120      -0.720  16.406  13.706  1.00 92.46           H
ATOM   1645 2HD  LYS A 120      -2.238  15.768  13.105  1.00 92.46           H
ATOM   1646  CE  LYS A 120      -1.924  15.443  15.215  1.00 92.46           C
ATOM   1647 1HE  LYS A 120      -1.173  14.958  15.839  1.00 92.46           H
ATOM   1648 2HE  LYS A 120      -2.092  16.436  15.631  1.00 92.46           H
ATOM   1649  NZ  LYS A 120      -3.182  14.665  15.248  1.00 92.46           N
ATOM   1650 1HZ  LYS A 120      -3.629  14.784  16.151  1.00 92.46           H
ATOM   1651 2HZ  LYS A 120      -3.803  14.995  14.518  1.00 92.46           H
ATOM   1652 3HZ  LYS A 120      -2.977  13.683  15.100  1.00 92.46           H
ATOM   1653  HN  LYS A 120       2.071  13.899  12.713  1.00 92.46           H
ATOM   1654  N   VAL A 121       1.744  13.793   9.489  1.00 93.29           N
ATOM   1655  CA  VAL A 121       1.996  13.857   8.059  1.00 93.29           C
ATOM   1656  C   VAL A 121       2.436  12.479   7.561  1.00 93.29           C
ATOM   1657  O   VAL A 121       1.900  11.970   6.578  1.00 93.29           O
ATOM   1658  HA  VAL A 121       1.059  14.124   7.571  1.00 93.29           H
ATOM   1659  CB  VAL A 121       3.017  14.956   7.757  1.00 93.29           C
ATOM   1660  HB  VAL A 121       3.890  14.785   8.387  1.00 93.29           H
ATOM   1661  CG1 VAL A 121       3.473  14.895   6.298  1.00 93.29           C
ATOM   1662 1HG1 VAL A 121       3.933  13.927   6.101  1.00 93.29           H
ATOM   1663 2HG1 VAL A 121       2.612  15.029   5.643  1.00 93.29           H
ATOM   1664 3HG1 VAL A 121       4.198  15.687   6.110  1.00 93.29           H
ATOM   1665  CG2 VAL A 121       2.454  16.337   8.099  1.00 93.29           C
ATOM   1666 1HG2 VAL A 121       1.558  16.521   7.506  1.00 93.29           H
ATOM   1667 2HG2 VAL A 121       2.203  16.375   9.159  1.00 93.29           H
ATOM   1668 3HG2 VAL A 121       3.200  17.099   7.875  1.00 93.29           H
ATOM   1669  HN  VAL A 121       2.336  14.373  10.049  1.00 93.29           H
ATOM   1670  N   VAL A 122       3.409  11.915   8.262  1.00 92.22           N
ATOM   1671  CA  VAL A 122       4.050  10.694   7.804  1.00 92.22           C
ATOM   1672  C   VAL A 122       3.018   9.565   7.762  1.00 92.22           C
ATOM   1673  O   VAL A 122       2.939   8.828   6.781  1.00 92.22           O
ATOM   1674  HA  VAL A 122       4.414  10.874   6.792  1.00 92.22           H
ATOM   1675  CB  VAL A 122       5.254  10.371   8.690  1.00 92.22           C
ATOM   1676  HB  VAL A 122       4.924  10.401   9.729  1.00 92.22           H
ATOM   1677  CG1 VAL A 122       5.783   8.964   8.406  1.00 92.22           C
ATOM   1678 1HG1 VAL A 122       4.997   8.234   8.604  1.00 92.22           H
ATOM   1679 2HG1 VAL A 122       6.089   8.894   7.362  1.00 92.22           H
ATOM   1680 3HG1 VAL A 122       6.638   8.760   9.050  1.00 92.22           H
ATOM   1681  CG2 VAL A 122       6.358  11.416   8.518  1.00 92.22           C
ATOM   1682 1HG2 VAL A 122       6.685  11.432   7.478  1.00 92.22           H
ATOM   1683 2HG2 VAL A 122       5.975  12.399   8.793  1.00 92.22           H
ATOM   1684 3HG2 VAL A 122       7.202  11.163   9.159  1.00 92.22           H
ATOM   1685  HN  VAL A 122       3.758  12.276   9.127  1.00 92.22           H
ATOM   1686  N   ASN A 123       2.254   9.466   8.840  1.00 91.58           N
ATOM   1687  CA  ASN A 123       1.233   8.436   8.941  1.00 91.58           C
ATOM   1688  C   ASN A 123       0.196   8.642   7.835  1.00 91.58           C
ATOM   1689  O   ASN A 123      -0.248   7.681   7.209  1.00 91.58           O
ATOM   1690  HA  ASN A 123       1.768   7.492   8.840  1.00 91.58           H
ATOM   1691  CB  ASN A 123       0.510   8.508  10.287  1.00 91.58           C
ATOM   1692 1HB  ASN A 123       0.492   9.539  10.640  1.00 91.58           H
ATOM   1693 2HB  ASN A 123      -0.527   8.195  10.164  1.00 91.58           H
ATOM   1694  CG  ASN A 123       1.196   7.619  11.326  1.00 91.58           C
ATOM   1695  OD1 ASN A 123       2.019   6.775  11.012  1.00 91.58           O
ATOM   1696  ND2 ASN A 123       0.813   7.855  12.578  1.00 91.58           N
ATOM   1697 1HD2 ASN A 123       0.132   8.563  12.767  1.00 91.58           H
ATOM   1698 2HD2 ASN A 123       1.205   7.325  13.329  1.00 91.58           H
ATOM   1699  HN  ASN A 123       2.323  10.072   9.632  1.00 91.58           H
ATOM   1700  N   SER A 124      -0.160   9.902   7.629  1.00 92.28           N
ATOM   1701  CA  SER A 124      -1.186  10.240   6.657  1.00 92.28           C
ATOM   1702  C   SER A 124      -0.704   9.898   5.246  1.00 92.28           C
ATOM   1703  O   SER A 124      -1.439   9.299   4.463  1.00 92.28           O
ATOM   1704  HA  SER A 124      -2.049   9.630   6.925  1.00 92.28           H
ATOM   1705  CB  SER A 124      -1.562  11.720   6.746  1.00 92.28           C
ATOM   1706 1HB  SER A 124      -0.692  12.330   6.504  1.00 92.28           H
ATOM   1707 2HB  SER A 124      -2.326  11.945   6.001  1.00 92.28           H
ATOM   1708  OG  SER A 124      -2.043  12.072   8.040  1.00 92.28           O
ATOM   1709  HG  SER A 124      -1.387  12.672   8.497  1.00 92.28           H
ATOM   1710  HN  SER A 124       0.238  10.682   8.111  1.00 92.28           H
ATOM   1711  N   MET A 125       0.529  10.294   4.965  1.00 85.49           N
ATOM   1712  CA  MET A 125       1.111  10.057   3.655  1.00 85.49           C
ATOM   1713  C   MET A 125       1.160   8.561   3.339  1.00 85.49           C
ATOM   1714  O   MET A 125       0.776   8.140   2.249  1.00 85.49           O
ATOM   1715  HA  MET A 125       0.455  10.564   2.947  1.00 85.49           H
ATOM   1716  CB  MET A 125       2.527  10.635   3.612  1.00 85.49           C
ATOM   1717 1HB  MET A 125       3.061  10.363   4.523  1.00 85.49           H
ATOM   1718 2HB  MET A 125       3.076  10.199   2.778  1.00 85.49           H
ATOM   1719  CG  MET A 125       2.494  12.158   3.469  1.00 85.49           C
ATOM   1720 1HG  MET A 125       1.914  12.436   2.589  1.00 85.49           H
ATOM   1721 2HG  MET A 125       1.997  12.602   4.331  1.00 85.49           H
ATOM   1722  SD  MET A 125       4.156  12.794   3.329  1.00 85.49           S
ATOM   1723  CE  MET A 125       4.553  12.261   1.673  1.00 85.49           C
ATOM   1724 1HE  MET A 125       4.489  11.174   1.615  1.00 85.49           H
ATOM   1725 2HE  MET A 125       3.849  12.704   0.969  1.00 85.49           H
ATOM   1726 3HE  MET A 125       5.566  12.578   1.422  1.00 85.49           H
ATOM   1727  HN  MET A 125       1.126  10.768   5.613  1.00 85.49           H
ATOM   1728  N   TYR A 126       1.635   7.799   4.313  1.00 84.95           N
ATOM   1729  CA  TYR A 126       1.742   6.359   4.151  1.00 84.95           C
ATOM   1730  C   TYR A 126       0.396   5.750   3.752  1.00 84.95           C
ATOM   1731  O   TYR A 126       0.320   4.970   2.804  1.00 84.95           O
ATOM   1732  HA  TYR A 126       2.469   6.161   3.364  1.00 84.95           H
ATOM   1733  CB  TYR A 126       2.150   5.810   5.520  1.00 84.95           C
ATOM   1734 1HB  TYR A 126       3.198   6.052   5.699  1.00 84.95           H
ATOM   1735 2HB  TYR A 126       1.570   6.316   6.291  1.00 84.95           H
ATOM   1736  CG  TYR A 126       1.959   4.299   5.667  1.00 84.95           C
ATOM   1737  CD1 TYR A 126       0.871   3.806   6.358  1.00 84.95           C
ATOM   1738  HD1 TYR A 126       0.149   4.492   6.800  1.00 84.95           H
ATOM   1739  CD2 TYR A 126       2.874   3.430   5.108  1.00 84.95           C
ATOM   1740  HD2 TYR A 126       3.733   3.820   4.562  1.00 84.95           H
ATOM   1741  CE1 TYR A 126       0.691   2.384   6.497  1.00 84.95           C
ATOM   1742  HE1 TYR A 126      -0.164   1.981   7.041  1.00 84.95           H
ATOM   1743  CE2 TYR A 126       2.693   2.008   5.247  1.00 84.95           C
ATOM   1744  HE2 TYR A 126       3.408   1.310   4.811  1.00 84.95           H
ATOM   1745  CZ  TYR A 126       1.611   1.555   5.934  1.00 84.95           C
ATOM   1746  OH  TYR A 126       1.441   0.212   6.065  1.00 84.95           O
ATOM   1747  HH  TYR A 126       1.789  -0.257   5.254  1.00 84.95           H
ATOM   1748  HN  TYR A 126       1.943   8.149   5.197  1.00 84.95           H
ATOM   1749  N   LYS A 127      -0.633   6.129   4.496  1.00 84.92           N
ATOM   1750  CA  LYS A 127      -1.932   5.494   4.357  1.00 84.92           C
ATOM   1751  C   LYS A 127      -2.579   5.947   3.046  1.00 84.92           C
ATOM   1752  O   LYS A 127      -3.215   5.152   2.357  1.00 84.92           O
ATOM   1753  HA  LYS A 127      -1.766   4.418   4.306  1.00 84.92           H
ATOM   1754  CB  LYS A 127      -2.794   5.761   5.592  1.00 84.92           C
ATOM   1755 1HB  LYS A 127      -2.197   5.624   6.494  1.00 84.92           H
ATOM   1756 2HB  LYS A 127      -3.131   6.797   5.588  1.00 84.92           H
ATOM   1757  CG  LYS A 127      -4.005   4.826   5.628  1.00 84.92           C
ATOM   1758 1HG  LYS A 127      -4.643   5.018   4.766  1.00 84.92           H
ATOM   1759 2HG  LYS A 127      -3.672   3.791   5.554  1.00 84.92           H
ATOM   1760  CD  LYS A 127      -4.808   5.018   6.917  1.00 84.92           C
ATOM   1761 1HD  LYS A 127      -4.177   4.801   7.778  1.00 84.92           H
ATOM   1762 2HD  LYS A 127      -5.119   6.059   7.004  1.00 84.92           H
ATOM   1763  CE  LYS A 127      -6.039   4.109   6.936  1.00 84.92           C
ATOM   1764 1HE  LYS A 127      -6.612   4.244   6.019  1.00 84.92           H
ATOM   1765 2HE  LYS A 127      -5.727   3.065   6.967  1.00 84.92           H
ATOM   1766  NZ  LYS A 127      -6.889   4.413   8.109  1.00 84.92           N
ATOM   1767 1HZ  LYS A 127      -7.789   3.958   8.001  1.00 84.92           H
ATOM   1768 2HZ  LYS A 127      -6.437   4.074   8.951  1.00 84.92           H
ATOM   1769 3HZ  LYS A 127      -7.023   5.416   8.178  1.00 84.92           H
ATOM   1770  HN  LYS A 127      -0.589   6.855   5.183  1.00 84.92           H
ATOM   1771  N   MET A 128      -2.393   7.223   2.742  1.00 85.91           N
ATOM   1772  CA  MET A 128      -2.931   7.786   1.515  1.00 85.91           C
ATOM   1773  C   MET A 128      -2.348   7.082   0.288  1.00 85.91           C
ATOM   1774  O   MET A 128      -3.076   6.755  -0.648  1.00 85.91           O
ATOM   1775  HA  MET A 128      -4.007   7.618   1.562  1.00 85.91           H
ATOM   1776  CB  MET A 128      -2.602   9.279   1.451  1.00 85.91           C
ATOM   1777 1HB  MET A 128      -2.923   9.765   2.372  1.00 85.91           H
ATOM   1778 2HB  MET A 128      -1.523   9.415   1.378  1.00 85.91           H
ATOM   1779  CG  MET A 128      -3.288   9.940   0.254  1.00 85.91           C
ATOM   1780 1HG  MET A 128      -2.906   9.515  -0.675  1.00 85.91           H
ATOM   1781 2HG  MET A 128      -4.358   9.738   0.280  1.00 85.91           H
ATOM   1782  SD  MET A 128      -2.999  11.701   0.281  1.00 85.91           S
ATOM   1783  CE  MET A 128      -1.258  11.736  -0.112  1.00 85.91           C
ATOM   1784 1HE  MET A 128      -0.703  11.185   0.646  1.00 85.91           H
ATOM   1785 2HE  MET A 128      -1.097  11.276  -1.087  1.00 85.91           H
ATOM   1786 3HE  MET A 128      -0.912  12.770  -0.136  1.00 85.91           H
ATOM   1787  HN  MET A 128      -1.887   7.867   3.316  1.00 85.91           H
ATOM   1788  N   ASN A 129      -1.041   6.869   0.332  1.00 80.91           N
ATOM   1789  CA  ASN A 129      -0.340   6.281  -0.797  1.00 80.91           C
ATOM   1790  C   ASN A 129      -0.662   4.787  -0.869  1.00 80.91           C
ATOM   1791  O   ASN A 129      -0.710   4.210  -1.954  1.00 80.91           O
ATOM   1792  HA  ASN A 129      -0.696   6.826  -1.671  1.00 80.91           H
ATOM   1793  CB  ASN A 129       1.175   6.431  -0.644  1.00 80.91           C
ATOM   1794 1HB  ASN A 129       1.486   6.045   0.327  1.00 80.91           H
ATOM   1795 2HB  ASN A 129       1.681   5.834  -1.402  1.00 80.91           H
ATOM   1796  CG  ASN A 129       1.596   7.896  -0.775  1.00 80.91           C
ATOM   1797  OD1 ASN A 129       1.089   8.644  -1.595  1.00 80.91           O
ATOM   1798  ND2 ASN A 129       2.550   8.263   0.076  1.00 80.91           N
ATOM   1799 1HD2 ASN A 129       2.924   7.599   0.724  1.00 80.91           H
ATOM   1800 2HD2 ASN A 129       2.893   9.202   0.068  1.00 80.91           H
ATOM   1801  HN  ASN A 129      -0.465   7.091   1.118  1.00 80.91           H
ATOM   1802  N   PHE A 130      -0.874   4.202   0.301  1.00 85.40           N
ATOM   1803  CA  PHE A 130      -1.262   2.804   0.381  1.00 85.40           C
ATOM   1804  C   PHE A 130      -2.511   2.533  -0.461  1.00 85.40           C
ATOM   1805  O   PHE A 130      -2.514   1.637  -1.303  1.00 85.40           O
ATOM   1806  HA  PHE A 130      -0.430   2.216  -0.007  1.00 85.40           H
ATOM   1807  CB  PHE A 130      -1.576   2.510   1.849  1.00 85.40           C
ATOM   1808 1HB  PHE A 130      -0.666   2.630   2.436  1.00 85.40           H
ATOM   1809 2HB  PHE A 130      -2.290   3.250   2.212  1.00 85.40           H
ATOM   1810  CG  PHE A 130      -2.145   1.111   2.095  1.00 85.40           C
ATOM   1811  CD1 PHE A 130      -3.482   0.943   2.279  1.00 85.40           C
ATOM   1812  HD1 PHE A 130      -4.148   1.805   2.252  1.00 85.40           H
ATOM   1813  CD2 PHE A 130      -1.313   0.035   2.129  1.00 85.40           C
ATOM   1814  HD2 PHE A 130      -0.242   0.170   1.981  1.00 85.40           H
ATOM   1815  CE1 PHE A 130      -4.009  -0.356   2.508  1.00 85.40           C
ATOM   1816  HE1 PHE A 130      -5.081  -0.490   2.656  1.00 85.40           H
ATOM   1817  CE2 PHE A 130      -1.841  -1.263   2.358  1.00 85.40           C
ATOM   1818  HE2 PHE A 130      -1.174  -2.125   2.385  1.00 85.40           H
ATOM   1819  CZ  PHE A 130      -3.177  -1.431   2.542  1.00 85.40           C
ATOM   1820  HZ  PHE A 130      -3.582  -2.428   2.717  1.00 85.40           H
ATOM   1821  HN  PHE A 130      -0.785   4.667   1.182  1.00 85.40           H
ATOM   1822  N   TYR A 131      -3.542   3.325  -0.204  1.00 91.36           N
ATOM   1823  CA  TYR A 131      -4.805   3.159  -0.903  1.00 91.36           C
ATOM   1824  C   TYR A 131      -4.675   3.563  -2.373  1.00 91.36           C
ATOM   1825  O   TYR A 131      -5.188   2.879  -3.256  1.00 91.36           O
ATOM   1826  HA  TYR A 131      -5.085   2.107  -0.846  1.00 91.36           H
ATOM   1827  CB  TYR A 131      -5.795   4.100  -0.213  1.00 91.36           C
ATOM   1828 1HB  TYR A 131      -5.315   5.066  -0.058  1.00 91.36           H
ATOM   1829 2HB  TYR A 131      -6.643   4.268  -0.877  1.00 91.36           H
ATOM   1830  CG  TYR A 131      -6.312   3.583   1.131  1.00 91.36           C
ATOM   1831  CD1 TYR A 131      -6.910   2.342   1.209  1.00 91.36           C
ATOM   1832  HD1 TYR A 131      -7.015   1.730   0.313  1.00 91.36           H
ATOM   1833  CD2 TYR A 131      -6.179   4.358   2.265  1.00 91.36           C
ATOM   1834  HD2 TYR A 131      -5.706   5.338   2.204  1.00 91.36           H
ATOM   1835  CE1 TYR A 131      -7.397   1.855   2.474  1.00 91.36           C
ATOM   1836  HE1 TYR A 131      -7.872   0.877   2.549  1.00 91.36           H
ATOM   1837  CE2 TYR A 131      -6.666   3.871   3.530  1.00 91.36           C
ATOM   1838  HE2 TYR A 131      -6.568   4.472   4.434  1.00 91.36           H
ATOM   1839  CZ  TYR A 131      -7.250   2.644   3.572  1.00 91.36           C
ATOM   1840  OH  TYR A 131      -7.710   2.184   4.767  1.00 91.36           O
ATOM   1841  HH  TYR A 131      -8.119   2.933   5.287  1.00 91.36           H
ATOM   1842  HN  TYR A 131      -3.524   4.066   0.467  1.00 91.36           H
ATOM   1843  N   SER A 132      -3.985   4.674  -2.589  1.00 90.56           N
ATOM   1844  CA  SER A 132      -3.889   5.247  -3.921  1.00 90.56           C
ATOM   1845  C   SER A 132      -3.192   4.265  -4.865  1.00 90.56           C
ATOM   1846  O   SER A 132      -3.626   4.076  -6.000  1.00 90.56           O
ATOM   1847  HA  SER A 132      -4.918   5.417  -4.237  1.00 90.56           H
ATOM   1848  CB  SER A 132      -3.139   6.581  -3.893  1.00 90.56           C
ATOM   1849 1HB  SER A 132      -3.143   7.019  -4.891  1.00 90.56           H
ATOM   1850 2HB  SER A 132      -3.661   7.277  -3.237  1.00 90.56           H
ATOM   1851  OG  SER A 132      -1.794   6.427  -3.449  1.00 90.56           O
ATOM   1852  HG  SER A 132      -1.311   7.301  -3.511  1.00 90.56           H
ATOM   1853  HN  SER A 132      -3.499   5.178  -1.876  1.00 90.56           H
ATOM   1854  N   CYS A 133      -2.123   3.667  -4.360  1.00 87.20           N
ATOM   1855  CA  CYS A 133      -1.351   2.723  -5.150  1.00 87.20           C
ATOM   1856  C   CYS A 133      -2.265   1.557  -5.533  1.00 87.20           C
ATOM   1857  O   CYS A 133      -2.349   1.187  -6.703  1.00 87.20           O
ATOM   1858  HA  CYS A 133      -1.015   3.259  -6.038  1.00 87.20           H
ATOM   1859  CB  CYS A 133      -0.103   2.248  -4.404  1.00 87.20           C
ATOM   1860 1HB  CYS A 133      -0.371   1.926  -3.398  1.00 87.20           H
ATOM   1861 2HB  CYS A 133       0.328   1.385  -4.911  1.00 87.20           H
ATOM   1862  SG  CYS A 133       1.128   3.600  -4.319  1.00 87.20           S
ATOM   1863  HG  CYS A 133       0.596   4.206  -3.261  1.00 87.20           H
ATOM   1864  HN  CYS A 133      -1.783   3.818  -3.432  1.00 87.20           H
ATOM   1865  N   VAL A 134      -2.927   1.010  -4.524  1.00 86.19           N
ATOM   1866  CA  VAL A 134      -3.717  -0.195  -4.712  1.00 86.19           C
ATOM   1867  C   VAL A 134      -4.858   0.095  -5.689  1.00 86.19           C
ATOM   1868  O   VAL A 134      -5.156  -0.720  -6.561  1.00 86.19           O
ATOM   1869  HA  VAL A 134      -3.064  -0.951  -5.149  1.00 86.19           H
ATOM   1870  CB  VAL A 134      -4.206  -0.717  -3.360  1.00 86.19           C
ATOM   1871  HB  VAL A 134      -4.701   0.106  -2.842  1.00 86.19           H
ATOM   1872  CG1 VAL A 134      -5.229  -1.840  -3.543  1.00 86.19           C
ATOM   1873 1HG1 VAL A 134      -6.085  -1.464  -4.103  1.00 86.19           H
ATOM   1874 2HG1 VAL A 134      -4.770  -2.663  -4.090  1.00 86.19           H
ATOM   1875 3HG1 VAL A 134      -5.561  -2.192  -2.566  1.00 86.19           H
ATOM   1876  CG2 VAL A 134      -3.033  -1.179  -2.493  1.00 86.19           C
ATOM   1877 1HG2 VAL A 134      -2.498  -1.980  -3.004  1.00 86.19           H
ATOM   1878 2HG2 VAL A 134      -2.357  -0.342  -2.321  1.00 86.19           H
ATOM   1879 3HG2 VAL A 134      -3.410  -1.545  -1.538  1.00 86.19           H
ATOM   1880  HN  VAL A 134      -2.931   1.376  -3.593  1.00 86.19           H
ATOM   1881  N   LEU A 135      -5.464   1.260  -5.512  1.00 91.64           N
ATOM   1882  CA  LEU A 135      -6.599   1.645  -6.333  1.00 91.64           C
ATOM   1883  C   LEU A 135      -6.129   1.871  -7.772  1.00 91.64           C
ATOM   1884  O   LEU A 135      -6.848   1.561  -8.720  1.00 91.64           O
ATOM   1885  HA  LEU A 135      -7.304   0.814  -6.327  1.00 91.64           H
ATOM   1886  CB  LEU A 135      -7.316   2.852  -5.725  1.00 91.64           C
ATOM   1887 1HB  LEU A 135      -6.577   3.629  -5.531  1.00 91.64           H
ATOM   1888 2HB  LEU A 135      -8.010   3.249  -6.466  1.00 91.64           H
ATOM   1889  CG  LEU A 135      -8.091   2.589  -4.431  1.00 91.64           C
ATOM   1890  HG  LEU A 135      -7.409   2.137  -3.711  1.00 91.64           H
ATOM   1891  CD1 LEU A 135      -8.593   3.898  -3.818  1.00 91.64           C
ATOM   1892 1HD1 LEU A 135      -7.744   4.543  -3.592  1.00 91.64           H
ATOM   1893 2HD1 LEU A 135      -9.253   4.401  -4.525  1.00 91.64           H
ATOM   1894 3HD1 LEU A 135      -9.140   3.682  -2.900  1.00 91.64           H
ATOM   1895  CD2 LEU A 135      -9.228   1.593  -4.666  1.00 91.64           C
ATOM   1896 1HD2 LEU A 135      -9.916   1.994  -5.410  1.00 91.64           H
ATOM   1897 2HD2 LEU A 135      -8.816   0.649  -5.024  1.00 91.64           H
ATOM   1898 3HD2 LEU A 135      -9.762   1.424  -3.730  1.00 91.64           H
ATOM   1899  HN  LEU A 135      -5.193   1.932  -4.823  1.00 91.64           H
ATOM   1900  N   LEU A 136      -4.924   2.409  -7.889  1.00 90.02           N
ATOM   1901  CA  LEU A 136      -4.352   2.687  -9.195  1.00 90.02           C
ATOM   1902  C   LEU A 136      -4.087   1.367  -9.922  1.00 90.02           C
ATOM   1903  O   LEU A 136      -4.383   1.237 -11.109  1.00 90.02           O
ATOM   1904  HA  LEU A 136      -5.092   3.251  -9.763  1.00 90.02           H
ATOM   1905  CB  LEU A 136      -3.113   3.574  -9.060  1.00 90.02           C
ATOM   1906 1HB  LEU A 136      -2.503   3.190  -8.242  1.00 90.02           H
ATOM   1907 2HB  LEU A 136      -2.521   3.478  -9.971  1.00 90.02           H
ATOM   1908  CG  LEU A 136      -3.376   5.060  -8.810  1.00 90.02           C
ATOM   1909  HG  LEU A 136      -4.100   5.147  -8.001  1.00 90.02           H
ATOM   1910  CD1 LEU A 136      -2.101   5.774  -8.354  1.00 90.02           C
ATOM   1911 1HD1 LEU A 136      -1.743   5.321  -7.430  1.00 90.02           H
ATOM   1912 2HD1 LEU A 136      -1.336   5.679  -9.125  1.00 90.02           H
ATOM   1913 3HD1 LEU A 136      -2.316   6.828  -8.184  1.00 90.02           H
ATOM   1914  CD2 LEU A 136      -3.994   5.723 -10.043  1.00 90.02           C
ATOM   1915 1HD2 LEU A 136      -3.312   5.626 -10.888  1.00 90.02           H
ATOM   1916 2HD2 LEU A 136      -4.939   5.236 -10.282  1.00 90.02           H
ATOM   1917 3HD2 LEU A 136      -4.170   6.779  -9.838  1.00 90.02           H
ATOM   1918  HN  LEU A 136      -4.343   2.654  -7.113  1.00 90.02           H
ATOM   1919  N   ILE A 137      -3.532   0.420  -9.180  1.00 83.47           N
ATOM   1920  CA  ILE A 137      -3.215  -0.882  -9.741  1.00 83.47           C
ATOM   1921  C   ILE A 137      -4.503  -1.549 -10.229  1.00 83.47           C
ATOM   1922  O   ILE A 137      -4.519  -2.174 -11.288  1.00 83.47           O
ATOM   1923  HA  ILE A 137      -2.565  -0.718 -10.600  1.00 83.47           H
ATOM   1924  CB  ILE A 137      -2.430  -1.723  -8.733  1.00 83.47           C
ATOM   1925  HB  ILE A 137      -2.931  -1.655  -7.768  1.00 83.47           H
ATOM   1926  CG1 ILE A 137      -1.014  -1.175  -8.547  1.00 83.47           C
ATOM   1927 1HG1 ILE A 137      -0.416  -1.393  -9.432  1.00 83.47           H
ATOM   1928 2HG1 ILE A 137      -1.050  -0.090  -8.446  1.00 83.47           H
ATOM   1929  CG2 ILE A 137      -2.425  -3.199  -9.137  1.00 83.47           C
ATOM   1930 1HG2 ILE A 137      -3.450  -3.568  -9.177  1.00 83.47           H
ATOM   1931 2HG2 ILE A 137      -1.961  -3.306 -10.118  1.00 83.47           H
ATOM   1932 3HG2 ILE A 137      -1.860  -3.774  -8.403  1.00 83.47           H
ATOM   1933  CD1 ILE A 137      -0.347  -1.786  -7.312  1.00 83.47           C
ATOM   1934 1HD1 ILE A 137      -0.934  -1.545  -6.426  1.00 83.47           H
ATOM   1935 2HD1 ILE A 137      -0.291  -2.868  -7.428  1.00 83.47           H
ATOM   1936 3HD1 ILE A 137       0.658  -1.379  -7.203  1.00 83.47           H
ATOM   1937  HN  ILE A 137      -3.300   0.532  -8.213  1.00 83.47           H
ATOM   1938  N   MET A 138      -5.550  -1.394  -9.432  1.00 87.15           N
ATOM   1939  CA  MET A 138      -6.853  -1.923  -9.798  1.00 87.15           C
ATOM   1940  C   MET A 138      -7.349  -1.302 -11.106  1.00 87.15           C
ATOM   1941  O   MET A 138      -7.857  -2.006 -11.977  1.00 87.15           O
ATOM   1942  HA  MET A 138      -6.709  -2.995  -9.929  1.00 87.15           H
ATOM   1943  CB  MET A 138      -7.856  -1.628  -8.681  1.00 87.15           C
ATOM   1944 1HB  MET A 138      -7.485  -2.033  -7.739  1.00 87.15           H
ATOM   1945 2HB  MET A 138      -7.953  -0.551  -8.549  1.00 87.15           H
ATOM   1946  CG  MET A 138      -9.224  -2.234  -8.998  1.00 87.15           C
ATOM   1947 1HG  MET A 138      -9.570  -1.884  -9.971  1.00 87.15           H
ATOM   1948 2HG  MET A 138      -9.145  -3.320  -9.060  1.00 87.15           H
ATOM   1949  SD  MET A 138     -10.401  -1.781  -7.735  1.00 87.15           S
ATOM   1950  CE  MET A 138     -10.601  -0.046  -8.106  1.00 87.15           C
ATOM   1951 1HE  MET A 138      -9.638   0.458  -8.016  1.00 87.15           H
ATOM   1952 2HE  MET A 138     -10.977   0.067  -9.122  1.00 87.15           H
ATOM   1953 3HE  MET A 138     -11.309   0.396  -7.405  1.00 87.15           H
ATOM   1954  HN  MET A 138      -5.519  -0.918  -8.553  1.00 87.15           H
ATOM   1955  N   CYS A 139      -7.185   0.009 -11.201  1.00 89.48           N
ATOM   1956  CA  CYS A 139      -7.668   0.742 -12.359  1.00 89.48           C
ATOM   1957  C   CYS A 139      -6.863   0.294 -13.581  1.00 89.48           C
ATOM   1958  O   CYS A 139      -7.404   0.187 -14.680  1.00 89.48           O
ATOM   1959  HA  CYS A 139      -8.721   0.486 -12.475  1.00 89.48           H
ATOM   1960  CB  CYS A 139      -7.587   2.255 -12.145  1.00 89.48           C
ATOM   1961 1HB  CYS A 139      -6.604   2.524 -11.760  1.00 89.48           H
ATOM   1962 2HB  CYS A 139      -7.709   2.772 -13.097  1.00 89.48           H
ATOM   1963  SG  CYS A 139      -8.886   2.791 -10.973  1.00 89.48           S
ATOM   1964  HG  CYS A 139      -8.276   2.348  -9.877  1.00 89.48           H
ATOM   1965  HN  CYS A 139      -6.732   0.568 -10.506  1.00 89.48           H
ATOM   1966  N   ILE A 140      -5.582   0.046 -13.347  1.00 82.15           N
ATOM   1967  CA  ILE A 140      -4.707  -0.428 -14.406  1.00 82.15           C
ATOM   1968  C   ILE A 140      -5.245  -1.751 -14.953  1.00 82.15           C
ATOM   1969  O   ILE A 140      -5.248  -1.971 -16.163  1.00 82.15           O
ATOM   1970  HA  ILE A 140      -4.732   0.312 -15.206  1.00 82.15           H
ATOM   1971  CB  ILE A 140      -3.262  -0.510 -13.909  1.00 82.15           C
ATOM   1972  HB  ILE A 140      -3.263  -0.994 -12.933  1.00 82.15           H
ATOM   1973  CG1 ILE A 140      -2.667   0.887 -13.720  1.00 82.15           C
ATOM   1974 1HG1 ILE A 140      -2.459   1.332 -14.693  1.00 82.15           H
ATOM   1975 2HG1 ILE A 140      -3.393   1.531 -13.223  1.00 82.15           H
ATOM   1976  CG2 ILE A 140      -2.410  -1.374 -14.841  1.00 82.15           C
ATOM   1977 1HG2 ILE A 140      -2.824  -2.382 -14.881  1.00 82.15           H
ATOM   1978 2HG2 ILE A 140      -2.412  -0.941 -15.841  1.00 82.15           H
ATOM   1979 3HG2 ILE A 140      -1.388  -1.416 -14.465  1.00 82.15           H
ATOM   1980  CD1 ILE A 140      -1.380   0.828 -12.895  1.00 82.15           C
ATOM   1981 1HD1 ILE A 140      -1.596   0.404 -11.914  1.00 82.15           H
ATOM   1982 2HD1 ILE A 140      -0.648   0.203 -13.407  1.00 82.15           H
ATOM   1983 3HD1 ILE A 140      -0.978   1.834 -12.776  1.00 82.15           H
ATOM   1984  HN  ILE A 140      -5.144   0.162 -12.456  1.00 82.15           H
ATOM   1985  N   SER A 141      -5.688  -2.598 -14.035  1.00 83.81           N
ATOM   1986  CA  SER A 141      -6.177  -3.915 -14.406  1.00 83.81           C
ATOM   1987  C   SER A 141      -7.452  -3.783 -15.242  1.00 83.81           C
ATOM   1988  O   SER A 141      -7.632  -4.501 -16.224  1.00 83.81           O
ATOM   1989  HA  SER A 141      -5.378  -4.364 -14.996  1.00 83.81           H
ATOM   1990  CB  SER A 141      -6.441  -4.774 -13.168  1.00 83.81           C
ATOM   1991 1HB  SER A 141      -7.216  -4.306 -12.561  1.00 83.81           H
ATOM   1992 2HB  SER A 141      -6.821  -5.748 -13.476  1.00 83.81           H
ATOM   1993  OG  SER A 141      -5.266  -4.951 -12.381  1.00 83.81           O
ATOM   1994  HG  SER A 141      -5.169  -4.194 -11.735  1.00 83.81           H
ATOM   1995  HN  SER A 141      -5.715  -2.397 -13.056  1.00 83.81           H
ATOM   1996  N   VAL A 142      -8.305  -2.861 -14.820  1.00 86.55           N
ATOM   1997  CA  VAL A 142      -9.548  -2.610 -15.530  1.00 86.55           C
ATOM   1998  C   VAL A 142      -9.232  -2.077 -16.929  1.00 86.55           C
ATOM   1999  O   VAL A 142      -9.856  -2.484 -17.908  1.00 86.55           O
ATOM   2000  HA  VAL A 142     -10.069  -3.562 -15.627  1.00 86.55           H
ATOM   2001  CB  VAL A 142     -10.434  -1.665 -14.717  1.00 86.55           C
ATOM   2002  HB  VAL A 142      -9.871  -0.749 -14.537  1.00 86.55           H
ATOM   2003  CG1 VAL A 142     -11.699  -1.295 -15.494  1.00 86.55           C
ATOM   2004 1HG1 VAL A 142     -11.422  -0.800 -16.424  1.00 86.55           H
ATOM   2005 2HG1 VAL A 142     -12.265  -2.199 -15.718  1.00 86.55           H
ATOM   2006 3HG1 VAL A 142     -12.311  -0.623 -14.892  1.00 86.55           H
ATOM   2007  CG2 VAL A 142     -10.784  -2.275 -13.358  1.00 86.55           C
ATOM   2008 1HG2 VAL A 142     -11.318  -3.213 -13.508  1.00 86.55           H
ATOM   2009 2HG2 VAL A 142      -9.868  -2.465 -12.798  1.00 86.55           H
ATOM   2010 3HG2 VAL A 142     -11.414  -1.583 -12.800  1.00 86.55           H
ATOM   2011  HN  VAL A 142      -8.158  -2.292 -14.011  1.00 86.55           H
ATOM   2012  N   ASP A 143      -8.264  -1.174 -16.979  1.00 80.91           N
ATOM   2013  CA  ASP A 143      -7.906  -0.528 -18.231  1.00 80.91           C
ATOM   2014  C   ASP A 143      -7.378  -1.579 -19.209  1.00 80.91           C
ATOM   2015  O   ASP A 143      -7.696  -1.541 -20.397  1.00 80.91           O
ATOM   2016  HA  ASP A 143      -8.824  -0.056 -18.581  1.00 80.91           H
ATOM   2017  CB  ASP A 143      -6.807   0.515 -18.018  1.00 80.91           C
ATOM   2018 1HB  ASP A 143      -7.123   1.232 -17.260  1.00 80.91           H
ATOM   2019 2HB  ASP A 143      -5.908   0.029 -17.641  1.00 80.91           H
ATOM   2020  CG  ASP A 143      -6.489   1.250 -19.322  1.00 80.91           C
ATOM   2021  OD1 ASP A 143      -7.417   1.903 -19.847  1.00 80.91           O
ATOM   2022  OD2 ASP A 143      -5.325   1.142 -19.765  1.00 80.91           O
ATOM   2023  HN  ASP A 143      -7.729  -0.883 -16.186  1.00 80.91           H
ATOM   2024  N   ARG A 144      -6.580  -2.491 -18.674  1.00 70.93           N
ATOM   2025  CA  ARG A 144      -6.011  -3.555 -19.484  1.00 70.93           C
ATOM   2026  C   ARG A 144      -7.120  -4.455 -20.033  1.00 70.93           C
ATOM   2027  O   ARG A 144      -7.061  -4.888 -21.182  1.00 70.93           O
ATOM   2028  HA  ARG A 144      -5.487  -3.042 -20.290  1.00 70.93           H
ATOM   2029  CB  ARG A 144      -5.032  -4.403 -18.670  1.00 70.93           C
ATOM   2030 1HB  ARG A 144      -5.459  -4.618 -17.690  1.00 70.93           H
ATOM   2031 2HB  ARG A 144      -4.876  -5.361 -19.166  1.00 70.93           H
ATOM   2032  CG  ARG A 144      -3.692  -3.684 -18.503  1.00 70.93           C
ATOM   2033 1HG  ARG A 144      -3.293  -3.418 -19.482  1.00 70.93           H
ATOM   2034 2HG  ARG A 144      -3.840  -2.754 -17.955  1.00 70.93           H
ATOM   2035  CD  ARG A 144      -2.686  -4.566 -17.759  1.00 70.93           C
ATOM   2036 1HD  ARG A 144      -3.062  -4.801 -16.764  1.00 70.93           H
ATOM   2037 2HD  ARG A 144      -2.562  -5.513 -18.285  1.00 70.93           H
ATOM   2038  NE  ARG A 144      -1.383  -3.871 -17.656  1.00 70.93           N
ATOM   2039  HE  ARG A 144      -1.345  -2.906 -17.915  1.00 70.93           H
ATOM   2040  CZ  ARG A 144      -0.252  -4.454 -17.238  1.00 70.93           C
ATOM   2041  NH1 ARG A 144      -0.245  -5.745 -16.879  1.00 70.93           N
ATOM   2042 1HH1 ARG A 144      -1.088  -6.281 -16.921  1.00 70.93           H
ATOM   2043 2HH1 ARG A 144       0.604  -6.173 -16.567  1.00 70.93           H
ATOM   2044  NH2 ARG A 144       0.872  -3.727 -17.184  1.00 70.93           N
ATOM   2045 1HH2 ARG A 144       1.725  -4.147 -16.874  1.00 70.93           H
ATOM   2046 2HH2 ARG A 144       0.859  -2.764 -17.454  1.00 70.93           H
ATOM   2047  HN  ARG A 144      -6.321  -2.511 -17.709  1.00 70.93           H
ATOM   2048  N   TYR A 145      -8.106  -4.709 -19.185  1.00 82.17           N
ATOM   2049  CA  TYR A 145      -9.270  -5.475 -19.598  1.00 82.17           C
ATOM   2050  C   TYR A 145      -9.959  -4.822 -20.797  1.00 82.17           C
ATOM   2051  O   TYR A 145     -10.241  -5.486 -21.793  1.00 82.17           O
ATOM   2052  HA  TYR A 145      -8.933  -6.472 -19.880  1.00 82.17           H
ATOM   2053  CB  TYR A 145     -10.228  -5.463 -18.405  1.00 82.17           C
ATOM   2054 1HB  TYR A 145      -9.863  -6.160 -17.651  1.00 82.17           H
ATOM   2055 2HB  TYR A 145     -10.217  -4.471 -17.953  1.00 82.17           H
ATOM   2056  CG  TYR A 145     -11.670  -5.829 -18.761  1.00 82.17           C
ATOM   2057  CD1 TYR A 145     -12.641  -4.849 -18.802  1.00 82.17           C
ATOM   2058  HD1 TYR A 145     -12.381  -3.814 -18.579  1.00 82.17           H
ATOM   2059  CD2 TYR A 145     -12.000  -7.139 -19.043  1.00 82.17           C
ATOM   2060  HD2 TYR A 145     -11.233  -7.913 -19.011  1.00 82.17           H
ATOM   2061  CE1 TYR A 145     -13.998  -5.194 -19.137  1.00 82.17           C
ATOM   2062  HE1 TYR A 145     -14.775  -4.430 -19.172  1.00 82.17           H
ATOM   2063  CE2 TYR A 145     -13.357  -7.484 -19.378  1.00 82.17           C
ATOM   2064  HE2 TYR A 145     -13.631  -8.515 -19.602  1.00 82.17           H
ATOM   2065  CZ  TYR A 145     -14.289  -6.494 -19.409  1.00 82.17           C
ATOM   2066  OH  TYR A 145     -15.571  -6.820 -19.726  1.00 82.17           O
ATOM   2067  HH  TYR A 145     -15.637  -7.798 -19.923  1.00 82.17           H
ATOM   2068  HN  TYR A 145      -8.119  -4.401 -18.233  1.00 82.17           H
ATOM   2069  N   ILE A 146     -10.211  -3.528 -20.662  1.00 79.57           N
ATOM   2070  CA  ILE A 146     -10.919  -2.792 -21.695  1.00 79.57           C
ATOM   2071  C   ILE A 146     -10.108  -2.832 -22.992  1.00 79.57           C
ATOM   2072  O   ILE A 146     -10.669  -2.988 -24.075  1.00 79.57           O
ATOM   2073  HA  ILE A 146     -11.868  -3.300 -21.866  1.00 79.57           H
ATOM   2074  CB  ILE A 146     -11.244  -1.376 -21.217  1.00 79.57           C
ATOM   2075  HB  ILE A 146     -10.324  -0.918 -20.853  1.00 79.57           H
ATOM   2076  CG1 ILE A 146     -12.228  -1.405 -20.045  1.00 79.57           C
ATOM   2077 1HG1 ILE A 146     -13.219  -1.682 -20.405  1.00 79.57           H
ATOM   2078 2HG1 ILE A 146     -11.923  -2.168 -19.329  1.00 79.57           H
ATOM   2079  CG2 ILE A 146     -11.753  -0.510 -22.371  1.00 79.57           C
ATOM   2080 1HG2 ILE A 146     -10.988  -0.450 -23.145  1.00 79.57           H
ATOM   2081 2HG2 ILE A 146     -12.657  -0.954 -22.787  1.00 79.57           H
ATOM   2082 3HG2 ILE A 146     -11.976   0.492 -22.003  1.00 79.57           H
ATOM   2083  CD1 ILE A 146     -12.294  -0.043 -19.351  1.00 79.57           C
ATOM   2084 1HD1 ILE A 146     -11.306   0.220 -18.971  1.00 79.57           H
ATOM   2085 2HD1 ILE A 146     -12.622   0.713 -20.064  1.00 79.57           H
ATOM   2086 3HD1 ILE A 146     -13.000  -0.092 -18.522  1.00 79.57           H
ATOM   2087  HN  ILE A 146      -9.941  -2.986 -19.867  1.00 79.57           H
ATOM   2088  N   ALA A 147      -8.800  -2.689 -22.838  1.00 77.79           N
ATOM   2089  CA  ALA A 147      -7.918  -2.588 -23.988  1.00 77.79           C
ATOM   2090  C   ALA A 147      -7.940  -3.909 -24.760  1.00 77.79           C
ATOM   2091  O   ALA A 147      -7.798  -3.921 -25.982  1.00 77.79           O
ATOM   2092  HA  ALA A 147      -8.300  -1.795 -24.631  1.00 77.79           H
ATOM   2093  CB  ALA A 147      -6.511  -2.209 -23.522  1.00 77.79           C
ATOM   2094 1HB  ALA A 147      -6.546  -1.249 -23.006  1.00 77.79           H
ATOM   2095 2HB  ALA A 147      -6.135  -2.973 -22.842  1.00 77.79           H
ATOM   2096 3HB  ALA A 147      -5.850  -2.133 -24.385  1.00 77.79           H
ATOM   2097  HN  ALA A 147      -8.343  -2.641 -21.950  1.00 77.79           H
ATOM   2098  N   ILE A 148      -8.118  -4.990 -24.014  1.00 74.02           N
ATOM   2099  CA  ILE A 148      -7.998  -6.321 -24.585  1.00 74.02           C
ATOM   2100  C   ILE A 148      -9.376  -6.798 -25.048  1.00 74.02           C
ATOM   2101  O   ILE A 148      -9.527  -7.270 -26.174  1.00 74.02           O
ATOM   2102  HA  ILE A 148      -7.348  -6.245 -25.457  1.00 74.02           H
ATOM   2103  CB  ILE A 148      -7.319  -7.269 -23.595  1.00 74.02           C
ATOM   2104  HB  ILE A 148      -7.822  -7.175 -22.632  1.00 74.02           H
ATOM   2105  CG1 ILE A 148      -5.855  -6.882 -23.380  1.00 74.02           C
ATOM   2106 1HG1 ILE A 148      -5.289  -7.066 -24.293  1.00 74.02           H
ATOM   2107 2HG1 ILE A 148      -5.785  -5.814 -23.171  1.00 74.02           H
ATOM   2108  CG2 ILE A 148      -7.467  -8.725 -24.041  1.00 74.02           C
ATOM   2109 1HG2 ILE A 148      -8.525  -8.981 -24.101  1.00 74.02           H
ATOM   2110 2HG2 ILE A 148      -7.006  -8.854 -25.020  1.00 74.02           H
ATOM   2111 3HG2 ILE A 148      -6.976  -9.378 -23.320  1.00 74.02           H
ATOM   2112  CD1 ILE A 148      -5.242  -7.675 -22.224  1.00 74.02           C
ATOM   2113 1HD1 ILE A 148      -5.796  -7.469 -21.308  1.00 74.02           H
ATOM   2114 2HD1 ILE A 148      -5.292  -8.740 -22.448  1.00 74.02           H
ATOM   2115 3HD1 ILE A 148      -4.201  -7.380 -22.093  1.00 74.02           H
ATOM   2116  HN  ILE A 148      -8.339  -4.966 -23.039  1.00 74.02           H
ATOM   2117  N   ALA A 149     -10.346  -6.658 -24.156  1.00 75.10           N
ATOM   2118  CA  ALA A 149     -11.661  -7.233 -24.384  1.00 75.10           C
ATOM   2119  C   ALA A 149     -12.451  -6.328 -25.331  1.00 75.10           C
ATOM   2120  O   ALA A 149     -13.209  -6.812 -26.170  1.00 75.10           O
ATOM   2121  HA  ALA A 149     -11.521  -8.205 -24.857  1.00 75.10           H
ATOM   2122  CB  ALA A 149     -12.370  -7.434 -23.043  1.00 75.10           C
ATOM   2123 1HB  ALA A 149     -11.782  -8.108 -22.419  1.00 75.10           H
ATOM   2124 2HB  ALA A 149     -12.476  -6.473 -22.540  1.00 75.10           H
ATOM   2125 3HB  ALA A 149     -13.356  -7.865 -23.215  1.00 75.10           H
ATOM   2126  HN  ALA A 149     -10.245  -6.164 -23.292  1.00 75.10           H
ATOM   2127  N   GLN A 150     -12.247  -5.029 -25.165  1.00 66.90           N
ATOM   2128  CA  GLN A 150     -13.024  -4.048 -25.904  1.00 66.90           C
ATOM   2129  C   GLN A 150     -12.107  -3.200 -26.786  1.00 66.90           C
ATOM   2130  O   GLN A 150     -12.304  -1.993 -26.913  1.00 66.90           O
ATOM   2131  HA  GLN A 150     -13.705  -4.628 -26.527  1.00 66.90           H
ATOM   2132  CB  GLN A 150     -13.840  -3.168 -24.955  1.00 66.90           C
ATOM   2133 1HB  GLN A 150     -13.168  -2.602 -24.310  1.00 66.90           H
ATOM   2134 2HB  GLN A 150     -14.414  -2.442 -25.531  1.00 66.90           H
ATOM   2135  CG  GLN A 150     -14.786  -4.013 -24.100  1.00 66.90           C
ATOM   2136 1HG  GLN A 150     -15.361  -4.682 -24.740  1.00 66.90           H
ATOM   2137 2HG  GLN A 150     -14.207  -4.640 -23.422  1.00 66.90           H
ATOM   2138  CD  GLN A 150     -15.738  -3.126 -23.295  1.00 66.90           C
ATOM   2139  OE1 GLN A 150     -15.675  -1.908 -23.334  1.00 66.90           O
ATOM   2140  NE2 GLN A 150     -16.620  -3.802 -22.564  1.00 66.90           N
ATOM   2141 1HE2 GLN A 150     -16.618  -4.801 -22.577  1.00 66.90           H
ATOM   2142 2HE2 GLN A 150     -17.285  -3.310 -22.003  1.00 66.90           H
ATOM   2143  HN  GLN A 150     -11.567  -4.645 -24.540  1.00 66.90           H
ATOM   2144  N   ALA A 151     -11.123  -3.866 -27.374  1.00 67.06           N
ATOM   2145  CA  ALA A 151     -10.053  -3.165 -28.064  1.00 67.06           C
ATOM   2146  C   ALA A 151     -10.657  -2.197 -29.083  1.00 67.06           C
ATOM   2147  O   ALA A 151     -10.199  -1.063 -29.215  1.00 67.06           O
ATOM   2148  HA  ALA A 151      -9.496  -2.595 -27.320  1.00 67.06           H
ATOM   2149  CB  ALA A 151      -9.112  -4.182 -28.712  1.00 67.06           C
ATOM   2150 1HB  ALA A 151      -8.687  -4.826 -27.942  1.00 67.06           H
ATOM   2151 2HB  ALA A 151      -9.668  -4.788 -29.427  1.00 67.06           H
ATOM   2152 3HB  ALA A 151      -8.309  -3.656 -29.230  1.00 67.06           H
ATOM   2153  HN  ALA A 151     -11.050  -4.863 -27.384  1.00 67.06           H
ATOM   2154  N   MET A 152     -11.676  -2.680 -29.778  1.00 57.17           N
ATOM   2155  CA  MET A 152     -12.303  -1.898 -30.830  1.00 57.17           C
ATOM   2156  C   MET A 152     -12.842  -0.575 -30.282  1.00 57.17           C
ATOM   2157  O   MET A 152     -12.516   0.494 -30.796  1.00 57.17           O
ATOM   2158  HA  MET A 152     -11.516  -1.703 -31.559  1.00 57.17           H
ATOM   2159  CB  MET A 152     -13.450  -2.699 -31.449  1.00 57.17           C
ATOM   2160 1HB  MET A 152     -14.031  -3.178 -30.661  1.00 57.17           H
ATOM   2161 2HB  MET A 152     -14.124  -2.026 -31.979  1.00 57.17           H
ATOM   2162  CG  MET A 152     -12.918  -3.761 -32.414  1.00 57.17           C
ATOM   2163 1HG  MET A 152     -11.890  -4.016 -32.157  1.00 57.17           H
ATOM   2164 2HG  MET A 152     -13.505  -4.674 -32.323  1.00 57.17           H
ATOM   2165  SD  MET A 152     -12.993  -3.154 -34.091  1.00 57.17           S
ATOM   2166  CE  MET A 152     -14.665  -3.615 -34.513  1.00 57.17           C
ATOM   2167 1HE  MET A 152     -14.777  -4.696 -34.427  1.00 57.17           H
ATOM   2168 2HE  MET A 152     -15.360  -3.123 -33.832  1.00 57.17           H
ATOM   2169 3HE  MET A 152     -14.880  -3.307 -35.536  1.00 57.17           H
ATOM   2170  HN  MET A 152     -12.073  -3.587 -29.633  1.00 57.17           H
ATOM   2171  N   ARG A 153     -13.659  -0.690 -29.245  1.00 54.51           N
ATOM   2172  CA  ARG A 153     -14.296   0.478 -28.660  1.00 54.51           C
ATOM   2173  C   ARG A 153     -13.246   1.390 -28.021  1.00 54.51           C
ATOM   2174  O   ARG A 153     -13.419   2.607 -27.980  1.00 54.51           O
ATOM   2175  HA  ARG A 153     -14.789   0.974 -29.496  1.00 54.51           H
ATOM   2176  CB  ARG A 153     -15.323   0.073 -27.601  1.00 54.51           C
ATOM   2177 1HB  ARG A 153     -14.948  -0.777 -27.031  1.00 54.51           H
ATOM   2178 2HB  ARG A 153     -15.466   0.892 -26.896  1.00 54.51           H
ATOM   2179  CG  ARG A 153     -16.662  -0.290 -28.247  1.00 54.51           C
ATOM   2180 1HG  ARG A 153     -17.001   0.533 -28.876  1.00 54.51           H
ATOM   2181 2HG  ARG A 153     -16.534  -1.156 -28.896  1.00 54.51           H
ATOM   2182  CD  ARG A 153     -17.719  -0.595 -27.183  1.00 54.51           C
ATOM   2183 1HD  ARG A 153     -17.456  -1.509 -26.650  1.00 54.51           H
ATOM   2184 2HD  ARG A 153     -17.747   0.207 -26.446  1.00 54.51           H
ATOM   2185  NE  ARG A 153     -19.047  -0.744 -27.818  1.00 54.51           N
ATOM   2186  HE  ARG A 153     -19.116  -0.587 -28.803  1.00 54.51           H
ATOM   2187  CZ  ARG A 153     -20.163  -1.077 -27.156  1.00 54.51           C
ATOM   2188  NH1 ARG A 153     -20.129  -1.299 -25.835  1.00 54.51           N
ATOM   2189 1HH1 ARG A 153     -19.266  -1.218 -25.336  1.00 54.51           H
ATOM   2190 2HH1 ARG A 153     -20.967  -1.547 -25.347  1.00 54.51           H
ATOM   2191  NH2 ARG A 153     -21.314  -1.184 -27.834  1.00 54.51           N
ATOM   2192 1HH2 ARG A 153     -22.156  -1.431 -27.354  1.00 54.51           H
ATOM   2193 2HH2 ARG A 153     -21.331  -1.016 -28.819  1.00 54.51           H
ATOM   2194  HN  ARG A 153     -13.888  -1.559 -28.807  1.00 54.51           H
ATOM   2195  N   ALA A 154     -12.182   0.766 -27.538  1.00 59.92           N
ATOM   2196  CA  ALA A 154     -11.169   1.487 -26.786  1.00 59.92           C
ATOM   2197  C   ALA A 154     -10.456   2.472 -27.715  1.00 59.92           C
ATOM   2198  O   ALA A 154      -9.991   3.521 -27.273  1.00 59.92           O
ATOM   2199  HA  ALA A 154     -11.674   2.045 -25.998  1.00 59.92           H
ATOM   2200  CB  ALA A 154     -10.203   0.489 -26.143  1.00 59.92           C
ATOM   2201 1HB  ALA A 154     -10.755  -0.168 -25.471  1.00 59.92           H
ATOM   2202 2HB  ALA A 154      -9.724  -0.106 -26.921  1.00 59.92           H
ATOM   2203 3HB  ALA A 154      -9.444   1.030 -25.580  1.00 59.92           H
ATOM   2204  HN  ALA A 154     -12.007  -0.212 -27.653  1.00 59.92           H
ATOM   2205  N   HIS A 155     -10.392   2.099 -28.985  1.00 55.58           N
ATOM   2206  CA  HIS A 155      -9.627   2.866 -29.953  1.00 55.58           C
ATOM   2207  C   HIS A 155     -10.385   4.147 -30.306  1.00 55.58           C
ATOM   2208  O   HIS A 155      -9.785   5.213 -30.433  1.00 55.58           O
ATOM   2209  HA  HIS A 155      -8.687   3.132 -29.469  1.00 55.58           H
ATOM   2210  CB  HIS A 155      -9.296   2.016 -31.181  1.00 55.58           C
ATOM   2211 1HB  HIS A 155      -9.151   0.982 -30.866  1.00 55.58           H
ATOM   2212 2HB  HIS A 155     -10.151   2.025 -31.858  1.00 55.58           H
ATOM   2213  CG  HIS A 155      -8.070   2.475 -31.934  1.00 55.58           C
ATOM   2214  ND1 HIS A 155      -8.048   3.629 -32.697  1.00 55.58           N
ATOM   2215  HD1 HIS A 155      -8.814   4.259 -32.827  1.00 55.58           H
ATOM   2216  CD2 HIS A 155      -6.826   1.925 -32.032  1.00 55.58           C
ATOM   2217  HD2 HIS A 155      -6.497   1.004 -31.550  1.00 55.58           H
ATOM   2218  CE1 HIS A 155      -6.840   3.757 -33.226  1.00 55.58           C
ATOM   2219  HE1 HIS A 155      -6.509   4.566 -33.878  1.00 55.58           H
ATOM   2220  NE2 HIS A 155      -6.085   2.700 -32.813  1.00 55.58           N
ATOM   2221  HN  HIS A 155     -10.850   1.290 -29.353  1.00 55.58           H
ATOM   2222  N   THR A 156     -11.694   4.001 -30.454  1.00 62.46           N
ATOM   2223  CA  THR A 156     -12.517   5.089 -30.954  1.00 62.46           C
ATOM   2224  C   THR A 156     -12.592   6.218 -29.924  1.00 62.46           C
ATOM   2225  O   THR A 156     -12.658   7.391 -30.287  1.00 62.46           O
ATOM   2226  HA  THR A 156     -12.040   5.500 -31.844  1.00 62.46           H
ATOM   2227  CB  THR A 156     -13.885   4.515 -31.327  1.00 62.46           C
ATOM   2228  HB  THR A 156     -14.651   4.850 -30.628  1.00 62.46           H
ATOM   2229  OG1 THR A 156     -13.669   3.107 -31.375  1.00 62.46           O
ATOM   2230  HG1 THR A 156     -14.543   2.625 -31.318  1.00 62.46           H
ATOM   2231  CG2 THR A 156     -14.303   4.876 -32.754  1.00 62.46           C
ATOM   2232 1HG2 THR A 156     -13.570   4.482 -33.458  1.00 62.46           H
ATOM   2233 2HG2 THR A 156     -14.355   5.960 -32.853  1.00 62.46           H
ATOM   2234 3HG2 THR A 156     -15.280   4.444 -32.967  1.00 62.46           H
ATOM   2235  HN  THR A 156     -12.190   3.160 -30.240  1.00 62.46           H
ATOM   2236  N   TRP A 157     -12.579   5.824 -28.659  1.00 56.86           N
ATOM   2237  CA  TRP A 157     -12.878   6.752 -27.583  1.00 56.86           C
ATOM   2238  C   TRP A 157     -11.564   7.100 -26.880  1.00 56.86           C
ATOM   2239  O   TRP A 157     -11.548   7.358 -25.678  1.00 56.86           O
ATOM   2240  HA  TRP A 157     -13.312   7.648 -28.027  1.00 56.86           H
ATOM   2241  CB  TRP A 157     -13.928   6.172 -26.633  1.00 56.86           C
ATOM   2242 1HB  TRP A 157     -13.577   5.207 -26.267  1.00 56.86           H
ATOM   2243 2HB  TRP A 157     -14.022   6.827 -25.767  1.00 56.86           H
ATOM   2244  CG  TRP A 157     -15.308   5.989 -27.268  1.00 56.86           C
ATOM   2245  CD1 TRP A 157     -15.677   5.096 -28.196  1.00 56.86           C
ATOM   2246  HD1 TRP A 157     -15.009   4.354 -28.634  1.00 56.86           H
ATOM   2247  CD2 TRP A 157     -16.494   6.759 -26.982  1.00 56.86           C
ATOM   2248  NE1 TRP A 157     -17.010   5.233 -28.528  1.00 56.86           N
ATOM   2249  HE1 TRP A 157     -17.514   4.682 -29.194  1.00 56.86           H
ATOM   2250  CE2 TRP A 157     -17.522   6.276 -27.766  1.00 56.86           C
ATOM   2251  CE3 TRP A 157     -16.693   7.828 -26.091  1.00 56.86           C
ATOM   2252  HE3 TRP A 157     -15.897   8.227 -25.461  1.00 56.86           H
ATOM   2253  CZ2 TRP A 157     -18.820   6.802 -27.738  1.00 56.86           C
ATOM   2254  HZ2 TRP A 157     -19.615   6.403 -28.368  1.00 56.86           H
ATOM   2255  CZ3 TRP A 157     -17.995   8.342 -26.074  1.00 56.86           C
ATOM   2256  HZ3 TRP A 157     -18.203   9.173 -25.400  1.00 56.86           H
ATOM   2257  CH2 TRP A 157     -19.041   7.867 -26.857  1.00 56.86           C
ATOM   2258  HH2 TRP A 157     -20.028   8.323 -26.786  1.00 56.86           H
ATOM   2259  HN  TRP A 157     -12.370   4.890 -28.367  1.00 56.86           H
ATOM   2260  N   ARG A 158     -10.493   7.096 -27.661  1.00 58.43           N
ATOM   2261  CA  ARG A 158      -9.157   7.190 -27.099  1.00 58.43           C
ATOM   2262  C   ARG A 158      -9.010   8.481 -26.292  1.00 58.43           C
ATOM   2263  O   ARG A 158      -8.450   8.473 -25.196  1.00 58.43           O
ATOM   2264  HA  ARG A 158      -9.062   6.314 -26.457  1.00 58.43           H
ATOM   2265  CB  ARG A 158      -8.093   7.160 -28.198  1.00 58.43           C
ATOM   2266 1HB  ARG A 158      -8.336   6.383 -28.923  1.00 58.43           H
ATOM   2267 2HB  ARG A 158      -8.094   8.108 -28.736  1.00 58.43           H
ATOM   2268  CG  ARG A 158      -6.704   6.901 -27.611  1.00 58.43           C
ATOM   2269 1HG  ARG A 158      -6.424   7.725 -26.955  1.00 58.43           H
ATOM   2270 2HG  ARG A 158      -6.727   6.000 -26.999  1.00 58.43           H
ATOM   2271  CD  ARG A 158      -5.661   6.746 -28.719  1.00 58.43           C
ATOM   2272 1HD  ARG A 158      -5.956   5.947 -29.399  1.00 58.43           H
ATOM   2273 2HD  ARG A 158      -5.605   7.662 -29.308  1.00 58.43           H
ATOM   2274  NE  ARG A 158      -4.337   6.445 -28.129  1.00 58.43           N
ATOM   2275  HE  ARG A 158      -4.258   6.442 -27.132  1.00 58.43           H
ATOM   2276  CZ  ARG A 158      -3.239   6.175 -28.847  1.00 58.43           C
ATOM   2277  NH1 ARG A 158      -3.287   6.165 -30.186  1.00 58.43           N
ATOM   2278 1HH1 ARG A 158      -4.147   6.360 -30.657  1.00 58.43           H
ATOM   2279 2HH1 ARG A 158      -2.462   5.963 -30.715  1.00 58.43           H
ATOM   2280  NH2 ARG A 158      -2.091   5.915 -28.206  1.00 58.43           N
ATOM   2281 1HH2 ARG A 158      -1.262   5.712 -28.727  1.00 58.43           H
ATOM   2282 2HH2 ARG A 158      -2.063   5.925 -27.207  1.00 58.43           H
ATOM   2283  HN  ARG A 158     -10.529   7.030 -28.658  1.00 58.43           H
ATOM   2284  N   GLU A 159      -9.522   9.561 -26.864  1.00 64.69           N
ATOM   2285  CA  GLU A 159      -9.389  10.870 -26.248  1.00 64.69           C
ATOM   2286  C   GLU A 159     -10.233  10.945 -24.974  1.00 64.69           C
ATOM   2287  O   GLU A 159      -9.757  11.402 -23.936  1.00 64.69           O
ATOM   2288  HA  GLU A 159      -8.332  10.966 -25.998  1.00 64.69           H
ATOM   2289  CB  GLU A 159      -9.775  11.979 -27.228  1.00 64.69           C
ATOM   2290 1HB  GLU A 159     -10.713  11.724 -27.721  1.00 64.69           H
ATOM   2291 2HB  GLU A 159      -9.809  12.935 -26.706  1.00 64.69           H
ATOM   2292  CG  GLU A 159      -8.723  12.128 -28.330  1.00 64.69           C
ATOM   2293 1HG  GLU A 159      -7.728  12.146 -27.887  1.00 64.69           H
ATOM   2294 2HG  GLU A 159      -8.761  11.263 -28.992  1.00 64.69           H
ATOM   2295  CD  GLU A 159      -8.953  13.406 -29.138  1.00 64.69           C
ATOM   2296  OE1 GLU A 159      -7.975  13.860 -29.771  1.00 64.69           O
ATOM   2297  OE2 GLU A 159     -10.100  13.901 -29.104  1.00 64.69           O
ATOM   2298  HN  GLU A 159     -10.020   9.551 -27.731  1.00 64.69           H
ATOM   2299  N   LYS A 160     -11.471  10.491 -25.095  1.00 69.64           N
ATOM   2300  CA  LYS A 160     -12.394  10.525 -23.974  1.00 69.64           C
ATOM   2301  C   LYS A 160     -11.824   9.692 -22.824  1.00 69.64           C
ATOM   2302  O   LYS A 160     -11.955  10.064 -21.659  1.00 69.64           O
ATOM   2303  HA  LYS A 160     -12.471  11.561 -23.644  1.00 69.64           H
ATOM   2304  CB  LYS A 160     -13.792  10.087 -24.416  1.00 69.64           C
ATOM   2305 1HB  LYS A 160     -13.733   9.121 -24.918  1.00 69.64           H
ATOM   2306 2HB  LYS A 160     -14.429   9.952 -23.542  1.00 69.64           H
ATOM   2307  CG  LYS A 160     -14.418  11.118 -25.357  1.00 69.64           C
ATOM   2308 1HG  LYS A 160     -14.177  12.124 -25.011  1.00 69.64           H
ATOM   2309 2HG  LYS A 160     -13.990  11.013 -26.354  1.00 69.64           H
ATOM   2310  CD  LYS A 160     -15.937  10.947 -25.426  1.00 69.64           C
ATOM   2311 1HD  LYS A 160     -16.179   9.907 -25.646  1.00 69.64           H
ATOM   2312 2HD  LYS A 160     -16.377  11.178 -24.456  1.00 69.64           H
ATOM   2313  CE  LYS A 160     -16.543  11.855 -26.498  1.00 69.64           C
ATOM   2314 1HE  LYS A 160     -16.342  12.898 -26.255  1.00 69.64           H
ATOM   2315 2HE  LYS A 160     -16.072  11.656 -27.460  1.00 69.64           H
ATOM   2316  NZ  LYS A 160     -18.003  11.635 -26.599  1.00 69.64           N
ATOM   2317 1HZ  LYS A 160     -18.430  12.416 -27.085  1.00 69.64           H
ATOM   2318 2HZ  LYS A 160     -18.181  10.779 -27.112  1.00 69.64           H
ATOM   2319 3HZ  LYS A 160     -18.398  11.559 -25.668  1.00 69.64           H
ATOM   2320  HN  LYS A 160     -11.846  10.105 -25.939  1.00 69.64           H
ATOM   2321  N   ARG A 161     -11.203   8.581 -23.192  1.00 66.78           N
ATOM   2322  CA  ARG A 161     -10.612   7.692 -22.206  1.00 66.78           C
ATOM   2323  C   ARG A 161      -9.529   8.425 -21.412  1.00 66.78           C
ATOM   2324  O   ARG A 161      -9.350   8.175 -20.221  1.00 66.78           O
ATOM   2325  HA  ARG A 161     -11.442   7.401 -21.561  1.00 66.78           H
ATOM   2326  CB  ARG A 161     -10.001   6.458 -22.872  1.00 66.78           C
ATOM   2327 1HB  ARG A 161      -9.436   6.760 -23.754  1.00 66.78           H
ATOM   2328 2HB  ARG A 161      -9.297   5.983 -22.190  1.00 66.78           H
ATOM   2329  CG  ARG A 161     -11.086   5.457 -23.273  1.00 66.78           C
ATOM   2330 1HG  ARG A 161     -11.656   5.161 -22.393  1.00 66.78           H
ATOM   2331 2HG  ARG A 161     -11.786   5.930 -23.962  1.00 66.78           H
ATOM   2332  CD  ARG A 161     -10.474   4.218 -23.931  1.00 66.78           C
ATOM   2333 1HD  ARG A 161     -11.259   3.605 -24.372  1.00 66.78           H
ATOM   2334 2HD  ARG A 161      -9.810   4.518 -24.742  1.00 66.78           H
ATOM   2335  NE  ARG A 161      -9.722   3.432 -22.927  1.00 66.78           N
ATOM   2336  HE  ARG A 161      -9.885   3.628 -21.960  1.00 66.78           H
ATOM   2337  CZ  ARG A 161      -8.836   2.474 -23.234  1.00 66.78           C
ATOM   2338  NH1 ARG A 161      -8.578   2.170 -24.513  1.00 66.78           N
ATOM   2339 1HH1 ARG A 161      -9.048   2.659 -25.248  1.00 66.78           H
ATOM   2340 2HH1 ARG A 161      -7.916   1.454 -24.733  1.00 66.78           H
ATOM   2341  NH2 ARG A 161      -8.213   1.825 -22.241  1.00 66.78           N
ATOM   2342 1HH2 ARG A 161      -7.549   1.107 -22.453  1.00 66.78           H
ATOM   2343 2HH2 ARG A 161      -8.411   2.058 -21.289  1.00 66.78           H
ATOM   2344  HN  ARG A 161     -11.101   8.286 -24.142  1.00 66.78           H
ATOM   2345  N   LEU A 162      -8.833   9.314 -22.105  1.00 78.64           N
ATOM   2346  CA  LEU A 162      -7.763  10.076 -21.484  1.00 78.64           C
ATOM   2347  C   LEU A 162      -8.361  11.057 -20.474  1.00 78.64           C
ATOM   2348  O   LEU A 162      -7.815  11.246 -19.388  1.00 78.64           O
ATOM   2349  HA  LEU A 162      -7.129   9.370 -20.946  1.00 78.64           H
ATOM   2350  CB  LEU A 162      -6.892  10.745 -22.549  1.00 78.64           C
ATOM   2351 1HB  LEU A 162      -6.590   9.986 -23.272  1.00 78.64           H
ATOM   2352 2HB  LEU A 162      -7.502  11.471 -23.085  1.00 78.64           H
ATOM   2353  CG  LEU A 162      -5.635  11.453 -22.040  1.00 78.64           C
ATOM   2354  HG  LEU A 162      -5.923  12.119 -21.227  1.00 78.64           H
ATOM   2355  CD1 LEU A 162      -4.633  10.448 -21.468  1.00 78.64           C
ATOM   2356 1HD1 LEU A 162      -5.092   9.911 -20.638  1.00 78.64           H
ATOM   2357 2HD1 LEU A 162      -4.345   9.739 -22.244  1.00 78.64           H
ATOM   2358 3HD1 LEU A 162      -3.749  10.978 -21.113  1.00 78.64           H
ATOM   2359  CD2 LEU A 162      -5.013  12.321 -23.136  1.00 78.64           C
ATOM   2360 1HD2 LEU A 162      -4.742  11.694 -23.986  1.00 78.64           H
ATOM   2361 2HD2 LEU A 162      -5.733  13.074 -23.456  1.00 78.64           H
ATOM   2362 3HD2 LEU A 162      -4.121  12.813 -22.748  1.00 78.64           H
ATOM   2363  HN  LEU A 162      -8.989   9.517 -23.072  1.00 78.64           H
ATOM   2364  N   LEU A 163      -9.475  11.656 -20.868  1.00 81.43           N
ATOM   2365  CA  LEU A 163     -10.163  12.600 -20.004  1.00 81.43           C
ATOM   2366  C   LEU A 163     -10.640  11.877 -18.743  1.00 81.43           C
ATOM   2367  O   LEU A 163     -10.401  12.341 -17.629  1.00 81.43           O
ATOM   2368  HA  LEU A 163      -9.441  13.363 -19.712  1.00 81.43           H
ATOM   2369  CB  LEU A 163     -11.285  13.307 -20.768  1.00 81.43           C
ATOM   2370 1HB  LEU A 163     -10.865  13.727 -21.682  1.00 81.43           H
ATOM   2371 2HB  LEU A 163     -12.020  12.560 -21.068  1.00 81.43           H
ATOM   2372  CG  LEU A 163     -12.011  14.423 -20.013  1.00 81.43           C
ATOM   2373  HG  LEU A 163     -12.332  14.030 -19.049  1.00 81.43           H
ATOM   2374  CD1 LEU A 163     -11.070  15.597 -19.732  1.00 81.43           C
ATOM   2375 1HD1 LEU A 163     -10.232  15.253 -19.127  1.00 81.43           H
ATOM   2376 2HD1 LEU A 163     -10.698  15.997 -20.675  1.00 81.43           H
ATOM   2377 3HD1 LEU A 163     -11.612  16.375 -19.195  1.00 81.43           H
ATOM   2378  CD2 LEU A 163     -13.269  14.863 -20.764  1.00 81.43           C
ATOM   2379 1HD2 LEU A 163     -12.993  15.232 -21.752  1.00 81.43           H
ATOM   2380 2HD2 LEU A 163     -13.945  14.015 -20.869  1.00 81.43           H
ATOM   2381 3HD2 LEU A 163     -13.766  15.657 -20.206  1.00 81.43           H
ATOM   2382  HN  LEU A 163      -9.906  11.506 -21.758  1.00 81.43           H
ATOM   2383  N   TYR A 164     -11.305  10.752 -18.960  1.00 75.24           N
ATOM   2384  CA  TYR A 164     -11.824   9.964 -17.855  1.00 75.24           C
ATOM   2385  C   TYR A 164     -10.695   9.503 -16.932  1.00 75.24           C
ATOM   2386  O   TYR A 164     -10.874   9.422 -15.717  1.00 75.24           O
ATOM   2387  HA  TYR A 164     -12.513  10.592 -17.289  1.00 75.24           H
ATOM   2388  CB  TYR A 164     -12.484   8.737 -18.486  1.00 75.24           C
ATOM   2389 1HB  TYR A 164     -11.828   8.342 -19.261  1.00 75.24           H
ATOM   2390 2HB  TYR A 164     -12.584   7.960 -17.727  1.00 75.24           H
ATOM   2391  CG  TYR A 164     -13.860   9.014 -19.095  1.00 75.24           C
ATOM   2392  CD1 TYR A 164     -14.856   9.577 -18.323  1.00 75.24           C
ATOM   2393  HD1 TYR A 164     -14.662   9.823 -17.279  1.00 75.24           H
ATOM   2394  CD2 TYR A 164     -14.105   8.702 -20.417  1.00 75.24           C
ATOM   2395  HD2 TYR A 164     -13.319   8.258 -21.027  1.00 75.24           H
ATOM   2396  CE1 TYR A 164     -16.151   9.838 -18.896  1.00 75.24           C
ATOM   2397  HE1 TYR A 164     -16.946  10.282 -18.297  1.00 75.24           H
ATOM   2398  CE2 TYR A 164     -15.400   8.963 -20.990  1.00 75.24           C
ATOM   2399  HE2 TYR A 164     -15.607   8.721 -22.032  1.00 75.24           H
ATOM   2400  CZ  TYR A 164     -16.359   9.518 -20.201  1.00 75.24           C
ATOM   2401  OH  TYR A 164     -17.582   9.765 -20.743  1.00 75.24           O
ATOM   2402  HH  TYR A 164     -18.184  10.172 -20.056  1.00 75.24           H
ATOM   2403  HN  TYR A 164     -11.490  10.378 -19.869  1.00 75.24           H
ATOM   2404  N   SER A 165      -9.555   9.213 -17.542  1.00 85.64           N
ATOM   2405  CA  SER A 165      -8.401   8.749 -16.792  1.00 85.64           C
ATOM   2406  C   SER A 165      -7.955   9.824 -15.799  1.00 85.64           C
ATOM   2407  O   SER A 165      -7.513   9.510 -14.695  1.00 85.64           O
ATOM   2408  HA  SER A 165      -8.739   7.857 -16.264  1.00 85.64           H
ATOM   2409  CB  SER A 165      -7.248   8.379 -17.728  1.00 85.64           C
ATOM   2410 1HB  SER A 165      -6.499   7.813 -17.174  1.00 85.64           H
ATOM   2411 2HB  SER A 165      -7.618   7.729 -18.520  1.00 85.64           H
ATOM   2412  OG  SER A 165      -6.639   9.531 -18.306  1.00 85.64           O
ATOM   2413  HG  SER A 165      -7.341  10.196 -18.562  1.00 85.64           H
ATOM   2414  HN  SER A 165      -9.414   9.291 -18.529  1.00 85.64           H
ATOM   2415  N   LYS A 166      -8.085  11.071 -16.228  1.00 83.10           N
ATOM   2416  CA  LYS A 166      -7.734  12.196 -15.378  1.00 83.10           C
ATOM   2417  C   LYS A 166      -8.697  12.252 -14.190  1.00 83.10           C
ATOM   2418  O   LYS A 166      -8.268  12.378 -13.044  1.00 83.10           O
ATOM   2419  HA  LYS A 166      -6.728  12.016 -14.998  1.00 83.10           H
ATOM   2420  CB  LYS A 166      -7.686  13.489 -16.193  1.00 83.10           C
ATOM   2421 1HB  LYS A 166      -8.600  13.589 -16.779  1.00 83.10           H
ATOM   2422 2HB  LYS A 166      -7.645  14.346 -15.520  1.00 83.10           H
ATOM   2423  CG  LYS A 166      -6.473  13.506 -17.124  1.00 83.10           C
ATOM   2424 1HG  LYS A 166      -5.561  13.379 -16.541  1.00 83.10           H
ATOM   2425 2HG  LYS A 166      -6.529  12.666 -17.816  1.00 83.10           H
ATOM   2426  CD  LYS A 166      -6.403  14.817 -17.911  1.00 83.10           C
ATOM   2427 1HD  LYS A 166      -7.298  14.925 -18.523  1.00 83.10           H
ATOM   2428 2HD  LYS A 166      -6.386  15.660 -17.220  1.00 83.10           H
ATOM   2429  CE  LYS A 166      -5.160  14.856 -18.802  1.00 83.10           C
ATOM   2430 1HE  LYS A 166      -4.269  14.673 -18.202  1.00 83.10           H
ATOM   2431 2HE  LYS A 166      -5.213  14.060 -19.545  1.00 83.10           H
ATOM   2432  NZ  LYS A 166      -5.049  16.168 -19.479  1.00 83.10           N
ATOM   2433 1HZ  LYS A 166      -4.231  16.170 -20.078  1.00 83.10           H
ATOM   2434 2HZ  LYS A 166      -5.879  16.330 -20.039  1.00 83.10           H
ATOM   2435 3HZ  LYS A 166      -4.962  16.900 -18.784  1.00 83.10           H
ATOM   2436  HN  LYS A 166      -8.424  11.318 -17.136  1.00 83.10           H
ATOM   2437  N   MET A 167      -9.980  12.157 -14.505  1.00 84.60           N
ATOM   2438  CA  MET A 167     -11.010  12.239 -13.483  1.00 84.60           C
ATOM   2439  C   MET A 167     -10.862  11.109 -12.463  1.00 84.60           C
ATOM   2440  O   MET A 167     -10.954  11.338 -11.258  1.00 84.60           O
ATOM   2441  HA  MET A 167     -10.860  13.202 -12.993  1.00 84.60           H
ATOM   2442  CB  MET A 167     -12.389  12.158 -14.140  1.00 84.60           C
ATOM   2443 1HB  MET A 167     -12.450  11.262 -14.756  1.00 84.60           H
ATOM   2444 2HB  MET A 167     -13.157  12.069 -13.371  1.00 84.60           H
ATOM   2445  CG  MET A 167     -12.661  13.394 -14.999  1.00 84.60           C
ATOM   2446 1HG  MET A 167     -12.536  14.298 -14.402  1.00 84.60           H
ATOM   2447 2HG  MET A 167     -11.938  13.448 -15.813  1.00 84.60           H
ATOM   2448  SD  MET A 167     -14.318  13.327 -15.660  1.00 84.60           S
ATOM   2449  CE  MET A 167     -15.252  13.751 -14.199  1.00 84.60           C
ATOM   2450 1HE  MET A 167     -15.056  13.017 -13.417  1.00 84.60           H
ATOM   2451 2HE  MET A 167     -14.954  14.740 -13.852  1.00 84.60           H
ATOM   2452 3HE  MET A 167     -16.316  13.754 -14.436  1.00 84.60           H
ATOM   2453  HN  MET A 167     -10.319  12.025 -15.436  1.00 84.60           H
ATOM   2454  N   VAL A 168     -10.635   9.911 -12.983  1.00 92.29           N
ATOM   2455  CA  VAL A 168     -10.525   8.736 -12.136  1.00 92.29           C
ATOM   2456  C   VAL A 168      -9.347   8.913 -11.177  1.00 92.29           C
ATOM   2457  O   VAL A 168      -9.451   8.592  -9.994  1.00 92.29           O
ATOM   2458  HA  VAL A 168     -11.444   8.663 -11.554  1.00 92.29           H
ATOM   2459  CB  VAL A 168     -10.410   7.478 -13.000  1.00 92.29           C
ATOM   2460  HB  VAL A 168      -9.609   7.639 -13.721  1.00 92.29           H
ATOM   2461  CG1 VAL A 168     -10.039   6.261 -12.149  1.00 92.29           C
ATOM   2462 1HG1 VAL A 168      -9.082   6.438 -11.659  1.00 92.29           H
ATOM   2463 2HG1 VAL A 168     -10.809   6.098 -11.394  1.00 92.29           H
ATOM   2464 3HG1 VAL A 168      -9.964   5.381 -12.787  1.00 92.29           H
ATOM   2465  CG2 VAL A 168     -11.702   7.228 -13.780  1.00 92.29           C
ATOM   2466 1HG2 VAL A 168     -12.529   7.098 -13.082  1.00 92.29           H
ATOM   2467 2HG2 VAL A 168     -11.905   8.080 -14.429  1.00 92.29           H
ATOM   2468 3HG2 VAL A 168     -11.592   6.328 -14.385  1.00 92.29           H
ATOM   2469  HN  VAL A 168     -10.528   9.738 -13.962  1.00 92.29           H
ATOM   2470  N   CYS A 169      -8.252   9.423 -11.722  1.00 93.68           N
ATOM   2471  CA  CYS A 169      -7.055   9.644 -10.930  1.00 93.68           C
ATOM   2472  C   CYS A 169      -7.399  10.618  -9.801  1.00 93.68           C
ATOM   2473  O   CYS A 169      -7.053  10.381  -8.645  1.00 93.68           O
ATOM   2474  HA  CYS A 169      -6.761   8.675 -10.528  1.00 93.68           H
ATOM   2475  CB  CYS A 169      -5.895  10.153 -11.788  1.00 93.68           C
ATOM   2476 1HB  CYS A 169      -6.230  10.979 -12.415  1.00 93.68           H
ATOM   2477 2HB  CYS A 169      -5.101  10.541 -11.149  1.00 93.68           H
ATOM   2478  SG  CYS A 169      -5.248   8.797 -12.833  1.00 93.68           S
ATOM   2479  HG  CYS A 169      -6.216   8.849 -13.743  1.00 93.68           H
ATOM   2480  HN  CYS A 169      -8.176   9.682 -12.685  1.00 93.68           H
ATOM   2481  N   PHE A 170      -8.077  11.693 -10.176  1.00 93.35           N
ATOM   2482  CA  PHE A 170      -8.444  12.719  -9.215  1.00 93.35           C
ATOM   2483  C   PHE A 170      -9.326  12.141  -8.106  1.00 93.35           C
ATOM   2484  O   PHE A 170      -9.102  12.409  -6.927  1.00 93.35           O
ATOM   2485  HA  PHE A 170      -7.521  13.101  -8.780  1.00 93.35           H
ATOM   2486  CB  PHE A 170      -9.236  13.783  -9.977  1.00 93.35           C
ATOM   2487 1HB  PHE A 170      -8.632  14.144 -10.810  1.00 93.35           H
ATOM   2488 2HB  PHE A 170     -10.126  13.322 -10.405  1.00 93.35           H
ATOM   2489  CG  PHE A 170      -9.661  14.977  -9.119  1.00 93.35           C
ATOM   2490  CD1 PHE A 170     -10.940  15.067  -8.666  1.00 93.35           C
ATOM   2491  HD1 PHE A 170     -11.662  14.290  -8.913  1.00 93.35           H
ATOM   2492  CD2 PHE A 170      -8.759  15.947  -8.810  1.00 93.35           C
ATOM   2493  HD2 PHE A 170      -7.734  15.874  -9.174  1.00 93.35           H
ATOM   2494  CE1 PHE A 170     -11.334  16.175  -7.869  1.00 93.35           C
ATOM   2495  HE1 PHE A 170     -12.359  16.248  -7.506  1.00 93.35           H
ATOM   2496  CE2 PHE A 170      -9.153  17.055  -8.014  1.00 93.35           C
ATOM   2497  HE2 PHE A 170      -8.431  17.832  -7.767  1.00 93.35           H
ATOM   2498  CZ  PHE A 170     -10.432  17.145  -7.560  1.00 93.35           C
ATOM   2499  HZ  PHE A 170     -10.734  17.996  -6.949  1.00 93.35           H
ATOM   2500  HN  PHE A 170      -8.372  11.868 -11.115  1.00 93.35           H
ATOM   2501  N   THR A 171     -10.310  11.358  -8.524  1.00 93.10           N
ATOM   2502  CA  THR A 171     -11.236  10.751  -7.583  1.00 93.10           C
ATOM   2503  C   THR A 171     -10.481   9.865  -6.590  1.00 93.10           C
ATOM   2504  O   THR A 171     -10.807   9.838  -5.404  1.00 93.10           O
ATOM   2505  HA  THR A 171     -11.709  11.546  -7.006  1.00 93.10           H
ATOM   2506  CB  THR A 171     -12.299   9.998  -8.384  1.00 93.10           C
ATOM   2507  HB  THR A 171     -11.871   9.125  -8.875  1.00 93.10           H
ATOM   2508  OG1 THR A 171     -12.844  10.987  -9.253  1.00 93.10           O
ATOM   2509  HG1 THR A 171     -12.359  10.978 -10.128  1.00 93.10           H
ATOM   2510  CG2 THR A 171     -13.486   9.566  -7.520  1.00 93.10           C
ATOM   2511 1HG2 THR A 171     -13.957  10.447  -7.083  1.00 93.10           H
ATOM   2512 2HG2 THR A 171     -13.136   8.908  -6.725  1.00 93.10           H
ATOM   2513 3HG2 THR A 171     -14.211   9.036  -8.138  1.00 93.10           H
ATOM   2514  HN  THR A 171     -10.480  11.138  -9.485  1.00 93.10           H
ATOM   2515  N   ILE A 172      -9.487   9.160  -7.111  1.00 93.69           N
ATOM   2516  CA  ILE A 172      -8.702   8.254  -6.291  1.00 93.69           C
ATOM   2517  C   ILE A 172      -7.966   9.055  -5.215  1.00 93.69           C
ATOM   2518  O   ILE A 172      -7.950   8.665  -4.049  1.00 93.69           O
ATOM   2519  HA  ILE A 172      -9.396   7.572  -5.800  1.00 93.69           H
ATOM   2520  CB  ILE A 172      -7.777   7.405  -7.166  1.00 93.69           C
ATOM   2521  HB  ILE A 172      -7.307   8.059  -7.901  1.00 93.69           H
ATOM   2522  CG1 ILE A 172      -8.570   6.350  -7.940  1.00 93.69           C
ATOM   2523 1HG1 ILE A 172      -8.926   5.582  -7.254  1.00 93.69           H
ATOM   2524 2HG1 ILE A 172      -9.450   6.809  -8.390  1.00 93.69           H
ATOM   2525  CG2 ILE A 172      -6.654   6.782  -6.334  1.00 93.69           C
ATOM   2526 1HG2 ILE A 172      -6.066   7.572  -5.867  1.00 93.69           H
ATOM   2527 2HG2 ILE A 172      -7.086   6.146  -5.561  1.00 93.69           H
ATOM   2528 3HG2 ILE A 172      -6.012   6.184  -6.980  1.00 93.69           H
ATOM   2529  CD1 ILE A 172      -7.709   5.708  -9.030  1.00 93.69           C
ATOM   2530 1HD1 ILE A 172      -7.375   6.476  -9.728  1.00 93.69           H
ATOM   2531 2HD1 ILE A 172      -6.843   5.229  -8.574  1.00 93.69           H
ATOM   2532 3HD1 ILE A 172      -8.297   4.962  -9.565  1.00 93.69           H
ATOM   2533  HN  ILE A 172      -9.218   9.201  -8.073  1.00 93.69           H
ATOM   2534  N   TRP A 173      -7.375  10.160  -5.645  1.00 91.98           N
ATOM   2535  CA  TRP A 173      -6.566  10.972  -4.753  1.00 91.98           C
ATOM   2536  C   TRP A 173      -7.477  11.515  -3.651  1.00 91.98           C
ATOM   2537  O   TRP A 173      -7.121  11.485  -2.474  1.00 91.98           O
ATOM   2538  HA  TRP A 173      -5.800  10.328  -4.319  1.00 91.98           H
ATOM   2539  CB  TRP A 173      -5.837  12.074  -5.524  1.00 91.98           C
ATOM   2540 1HB  TRP A 173      -6.522  12.507  -6.253  1.00 91.98           H
ATOM   2541 2HB  TRP A 173      -5.566  12.870  -4.830  1.00 91.98           H
ATOM   2542  CG  TRP A 173      -4.576  11.598  -6.248  1.00 91.98           C
ATOM   2543  CD1 TRP A 173      -4.381  11.474  -7.568  1.00 91.98           C
ATOM   2544  HD1 TRP A 173      -5.130  11.708  -8.324  1.00 91.98           H
ATOM   2545  CD2 TRP A 173      -3.337  11.185  -5.636  1.00 91.98           C
ATOM   2546  NE1 TRP A 173      -3.111  11.013  -7.850  1.00 91.98           N
ATOM   2547  HE1 TRP A 173      -2.732  10.841  -8.759  1.00 91.98           H
ATOM   2548  CE2 TRP A 173      -2.456  10.831  -6.637  1.00 91.98           C
ATOM   2549  CE3 TRP A 173      -2.972  11.112  -4.280  1.00 91.98           C
ATOM   2550  HE3 TRP A 173      -3.649  11.386  -3.471  1.00 91.98           H
ATOM   2551  CZ2 TRP A 173      -1.154  10.381  -6.390  1.00 91.98           C
ATOM   2552  HZ2 TRP A 173      -0.477  10.107  -7.199  1.00 91.98           H
ATOM   2553  CZ3 TRP A 173      -1.667  10.660  -4.049  1.00 91.98           C
ATOM   2554  HZ3 TRP A 173      -1.333  10.585  -3.014  1.00 91.98           H
ATOM   2555  CH2 TRP A 173      -0.768  10.300  -5.046  1.00 91.98           C
ATOM   2556  HH2 TRP A 173       0.232   9.957  -4.783  1.00 91.98           H
ATOM   2557  HN  TRP A 173      -7.442  10.501  -6.583  1.00 91.98           H
ATOM   2558  N   VAL A 174      -8.636  12.001  -4.072  1.00 95.48           N
ATOM   2559  CA  VAL A 174      -9.589  12.578  -3.139  1.00 95.48           C
ATOM   2560  C   VAL A 174     -10.017  11.512  -2.128  1.00 95.48           C
ATOM   2561  O   VAL A 174     -10.066  11.774  -0.927  1.00 95.48           O
ATOM   2562  HA  VAL A 174      -9.081  13.382  -2.606  1.00 95.48           H
ATOM   2563  CB  VAL A 174     -10.767  13.186  -3.903  1.00 95.48           C
ATOM   2564  HB  VAL A 174     -11.173  12.417  -4.559  1.00 95.48           H
ATOM   2565  CG1 VAL A 174     -11.877  13.619  -2.943  1.00 95.48           C
ATOM   2566 1HG1 VAL A 174     -12.232  12.754  -2.384  1.00 95.48           H
ATOM   2567 2HG1 VAL A 174     -11.488  14.365  -2.250  1.00 95.48           H
ATOM   2568 3HG1 VAL A 174     -12.702  14.048  -3.513  1.00 95.48           H
ATOM   2569  CG2 VAL A 174     -10.309  14.356  -4.776  1.00 95.48           C
ATOM   2570 1HG2 VAL A 174      -9.865  15.127  -4.146  1.00 95.48           H
ATOM   2571 2HG2 VAL A 174      -9.569  14.005  -5.496  1.00 95.48           H
ATOM   2572 3HG2 VAL A 174     -11.166  14.769  -5.308  1.00 95.48           H
ATOM   2573  HN  VAL A 174      -8.927  12.003  -5.028  1.00 95.48           H
ATOM   2574  N   LEU A 175     -10.316  10.333  -2.652  1.00 90.07           N
ATOM   2575  CA  LEU A 175     -10.804   9.246  -1.820  1.00 90.07           C
ATOM   2576  C   LEU A 175      -9.728   8.869  -0.799  1.00 90.07           C
ATOM   2577  O   LEU A 175     -10.018   8.713   0.386  1.00 90.07           O
ATOM   2578  HA  LEU A 175     -11.677   9.613  -1.281  1.00 90.07           H
ATOM   2579  CB  LEU A 175     -11.267   8.073  -2.686  1.00 90.07           C
ATOM   2580 1HB  LEU A 175     -12.031   8.435  -3.374  1.00 90.07           H
ATOM   2581 2HB  LEU A 175     -10.424   7.740  -3.293  1.00 90.07           H
ATOM   2582  CG  LEU A 175     -11.827   6.864  -1.934  1.00 90.07           C
ATOM   2583  HG  LEU A 175     -11.090   6.550  -1.196  1.00 90.07           H
ATOM   2584  CD1 LEU A 175     -13.101   7.234  -1.173  1.00 90.07           C
ATOM   2585 1HD1 LEU A 175     -12.878   8.021  -0.452  1.00 90.07           H
ATOM   2586 2HD1 LEU A 175     -13.855   7.588  -1.876  1.00 90.07           H
ATOM   2587 3HD1 LEU A 175     -13.478   6.356  -0.648  1.00 90.07           H
ATOM   2588  CD2 LEU A 175     -12.048   5.683  -2.882  1.00 90.07           C
ATOM   2589 1HD2 LEU A 175     -12.756   5.970  -3.660  1.00 90.07           H
ATOM   2590 2HD2 LEU A 175     -11.099   5.402  -3.340  1.00 90.07           H
ATOM   2591 3HD2 LEU A 175     -12.447   4.837  -2.322  1.00 90.07           H
ATOM   2592  HN  LEU A 175     -10.231  10.114  -3.624  1.00 90.07           H
ATOM   2593  N   ALA A 176      -8.507   8.734  -1.296  1.00 95.01           N
ATOM   2594  CA  ALA A 176      -7.402   8.299  -0.459  1.00 95.01           C
ATOM   2595  C   ALA A 176      -7.182   9.319   0.660  1.00 95.01           C
ATOM   2596  O   ALA A 176      -6.907   8.946   1.799  1.00 95.01           O
ATOM   2597  HA  ALA A 176      -7.677   7.341  -0.018  1.00 95.01           H
ATOM   2598  CB  ALA A 176      -6.154   8.103  -1.323  1.00 95.01           C
ATOM   2599 1HB  ALA A 176      -6.353   7.348  -2.083  1.00 95.01           H
ATOM   2600 2HB  ALA A 176      -5.894   9.045  -1.805  1.00 95.01           H
ATOM   2601 3HB  ALA A 176      -5.325   7.776  -0.694  1.00 95.01           H
ATOM   2602  HN  ALA A 176      -8.268   8.917  -2.250  1.00 95.01           H
ATOM   2603  N   ALA A 177      -7.313  10.586   0.296  1.00 95.08           N
ATOM   2604  CA  ALA A 177      -7.101  11.663   1.248  1.00 95.08           C
ATOM   2605  C   ALA A 177      -8.116  11.539   2.386  1.00 95.08           C
ATOM   2606  O   ALA A 177      -7.757  11.648   3.557  1.00 95.08           O
ATOM   2607  HA  ALA A 177      -6.096  11.554   1.655  1.00 95.08           H
ATOM   2608  CB  ALA A 177      -7.196  13.009   0.526  1.00 95.08           C
ATOM   2609 1HB  ALA A 177      -6.435  13.058  -0.253  1.00 95.08           H
ATOM   2610 2HB  ALA A 177      -8.184  13.110   0.075  1.00 95.08           H
ATOM   2611 3HB  ALA A 177      -7.038  13.817   1.240  1.00 95.08           H
ATOM   2612  HN  ALA A 177      -7.557  10.880  -0.628  1.00 95.08           H
ATOM   2613  N   ALA A 178      -9.364  11.313   2.001  1.00 95.33           N
ATOM   2614  CA  ALA A 178     -10.443  11.234   2.970  1.00 95.33           C
ATOM   2615  C   ALA A 178     -10.191  10.054   3.912  1.00 95.33           C
ATOM   2616  O   ALA A 178     -10.498  10.128   5.101  1.00 95.33           O
ATOM   2617  HA  ALA A 178     -10.439  12.157   3.549  1.00 95.33           H
ATOM   2618  CB  ALA A 178     -11.781  11.118   2.237  1.00 95.33           C
ATOM   2619 1HB  ALA A 178     -11.925  11.994   1.604  1.00 95.33           H
ATOM   2620 2HB  ALA A 178     -11.780  10.220   1.620  1.00 95.33           H
ATOM   2621 3HB  ALA A 178     -12.590  11.058   2.965  1.00 95.33           H
ATOM   2622  HN  ALA A 178      -9.641  11.186   1.049  1.00 95.33           H
ATOM   2623  N   LEU A 179      -9.634   8.994   3.345  1.00 92.68           N
ATOM   2624  CA  LEU A 179      -9.407   7.774   4.100  1.00 92.68           C
ATOM   2625  C   LEU A 179      -8.233   7.982   5.059  1.00 92.68           C
ATOM   2626  O   LEU A 179      -7.925   7.109   5.868  1.00 92.68           O
ATOM   2627  HA  LEU A 179     -10.304   7.583   4.690  1.00 92.68           H
ATOM   2628  CB  LEU A 179      -9.226   6.585   3.155  1.00 92.68           C
ATOM   2629 1HB  LEU A 179      -8.432   6.826   2.448  1.00 92.68           H
ATOM   2630 2HB  LEU A 179      -8.884   5.730   3.739  1.00 92.68           H
ATOM   2631  CG  LEU A 179     -10.465   6.162   2.363  1.00 92.68           C
ATOM   2632  HG  LEU A 179     -10.863   7.041   1.857  1.00 92.68           H
ATOM   2633  CD1 LEU A 179     -10.103   5.143   1.281  1.00 92.68           C
ATOM   2634 1HD1 LEU A 179      -9.382   5.584   0.593  1.00 92.68           H
ATOM   2635 2HD1 LEU A 179      -9.666   4.259   1.746  1.00 92.68           H
ATOM   2636 3HD1 LEU A 179     -11.001   4.859   0.733  1.00 92.68           H
ATOM   2637  CD2 LEU A 179     -11.561   5.642   3.296  1.00 92.68           C
ATOM   2638 1HD2 LEU A 179     -11.189   4.780   3.849  1.00 92.68           H
ATOM   2639 2HD2 LEU A 179     -11.845   6.428   3.996  1.00 92.68           H
ATOM   2640 3HD2 LEU A 179     -12.430   5.349   2.707  1.00 92.68           H
ATOM   2641  HN  LEU A 179      -9.339   8.961   2.390  1.00 92.68           H
ATOM   2642  N   CYS A 180      -7.610   9.145   4.936  1.00 91.76           N
ATOM   2643  CA  CYS A 180      -6.441   9.457   5.742  1.00 91.76           C
ATOM   2644  C   CYS A 180      -6.888  10.327   6.918  1.00 91.76           C
ATOM   2645  O   CYS A 180      -6.080  10.679   7.776  1.00 91.76           O
ATOM   2646  HA  CYS A 180      -6.041   8.506   6.094  1.00 91.76           H
ATOM   2647  CB  CYS A 180      -5.347  10.133   4.914  1.00 91.76           C
ATOM   2648 1HB  CYS A 180      -5.733  11.049   4.465  1.00 91.76           H
ATOM   2649 2HB  CYS A 180      -4.516  10.420   5.558  1.00 91.76           H
ATOM   2650  SG  CYS A 180      -4.759   8.997   3.606  1.00 91.76           S
ATOM   2651  HG  CYS A 180      -5.929   8.882   2.984  1.00 91.76           H
ATOM   2652  HN  CYS A 180      -7.890   9.865   4.301  1.00 91.76           H
ATOM   2653  N   ILE A 181      -8.173  10.650   6.920  1.00 91.76           N
ATOM   2654  CA  ILE A 181      -8.725  11.517   7.947  1.00 91.76           C
ATOM   2655  C   ILE A 181      -8.410  10.933   9.325  1.00 91.76           C
ATOM   2656  O   ILE A 181      -7.947  11.645  10.214  1.00 91.76           O
ATOM   2657  HA  ILE A 181      -8.229  12.484   7.860  1.00 91.76           H
ATOM   2658  CB  ILE A 181     -10.218  11.751   7.705  1.00 91.76           C
ATOM   2659  HB  ILE A 181     -10.690  10.785   7.527  1.00 91.76           H
ATOM   2660  CG1 ILE A 181     -10.443  12.601   6.453  1.00 91.76           C
ATOM   2661 1HG1 ILE A 181     -10.056  13.607   6.617  1.00 91.76           H
ATOM   2662 2HG1 ILE A 181      -9.887  12.178   5.616  1.00 91.76           H
ATOM   2663  CG2 ILE A 181     -10.884  12.361   8.940  1.00 91.76           C
ATOM   2664 1HG2 ILE A 181     -10.770  11.683   9.786  1.00 91.76           H
ATOM   2665 2HG2 ILE A 181     -10.414  13.316   9.172  1.00 91.76           H
ATOM   2666 3HG2 ILE A 181     -11.945  12.516   8.740  1.00 91.76           H
ATOM   2667  CD1 ILE A 181     -11.930  12.673   6.100  1.00 91.76           C
ATOM   2668 1HD1 ILE A 181     -12.308  11.668   5.913  1.00 91.76           H
ATOM   2669 2HD1 ILE A 181     -12.480  13.119   6.929  1.00 91.76           H
ATOM   2670 3HD1 ILE A 181     -12.063  13.283   5.206  1.00 91.76           H
ATOM   2671  HN  ILE A 181      -8.831  10.331   6.238  1.00 91.76           H
ATOM   2672  N   PRO A 182      -8.653   9.631   9.527  1.00 93.10           N
ATOM   2673  CA  PRO A 182      -8.406   9.010  10.831  1.00 93.10           C
ATOM   2674  C   PRO A 182      -6.995   9.265  11.333  1.00 93.10           C
ATOM   2675  O   PRO A 182      -6.796   9.583  12.504  1.00 93.10           O
ATOM   2676  HA  PRO A 182      -9.060   9.450  11.585  1.00 93.10           H
ATOM   2677  CB  PRO A 182      -8.660   7.523  10.578  1.00 93.10           C
ATOM   2678 1HB  PRO A 182      -7.743   7.001  10.304  1.00 93.10           H
ATOM   2679 2HB  PRO A 182      -9.054   7.027  11.465  1.00 93.10           H
ATOM   2680  CG  PRO A 182      -9.670   7.525   9.437  1.00 93.10           C
ATOM   2681 1HG  PRO A 182      -9.687   6.571   8.910  1.00 93.10           H
ATOM   2682 2HG  PRO A 182     -10.685   7.696   9.795  1.00 93.10           H
ATOM   2683  CD  PRO A 182      -9.178   8.658   8.551  1.00 93.10           C
ATOM   2684 1HD  PRO A 182      -8.403   8.326   7.861  1.00 93.10           H
ATOM   2685 2HD  PRO A 182      -9.982   9.076   7.945  1.00 93.10           H
ATOM   2686  N   GLU A 183      -6.042   9.117  10.424  1.00 90.39           N
ATOM   2687  CA  GLU A 183      -4.641   9.269  10.777  1.00 90.39           C
ATOM   2688  C   GLU A 183      -4.364  10.698  11.248  1.00 90.39           C
ATOM   2689  O   GLU A 183      -3.618  10.906  12.204  1.00 90.39           O
ATOM   2690  HA  GLU A 183      -4.471   8.569  11.596  1.00 90.39           H
ATOM   2691  CB  GLU A 183      -3.735   8.894   9.602  1.00 90.39           C
ATOM   2692 1HB  GLU A 183      -4.197   9.210   8.667  1.00 90.39           H
ATOM   2693 2HB  GLU A 183      -2.741   9.314   9.755  1.00 90.39           H
ATOM   2694  CG  GLU A 183      -3.553   7.377   9.512  1.00 90.39           C
ATOM   2695 1HG  GLU A 183      -2.861   7.137   8.705  1.00 90.39           H
ATOM   2696 2HG  GLU A 183      -3.107   7.006  10.435  1.00 90.39           H
ATOM   2697  CD  GLU A 183      -4.892   6.677   9.269  1.00 90.39           C
ATOM   2698  OE1 GLU A 183      -5.007   5.508   9.696  1.00 90.39           O
ATOM   2699  OE2 GLU A 183      -5.770   7.327   8.661  1.00 90.39           O
ATOM   2700  HN  GLU A 183      -6.214   8.898   9.464  1.00 90.39           H
ATOM   2701  N   ILE A 184      -4.979  11.645  10.556  1.00 91.58           N
ATOM   2702  CA  ILE A 184      -4.757  13.050  10.849  1.00 91.58           C
ATOM   2703  C   ILE A 184      -5.202  13.344  12.283  1.00 91.58           C
ATOM   2704  O   ILE A 184      -4.553  14.110  12.994  1.00 91.58           O
ATOM   2705  HA  ILE A 184      -3.685  13.234  10.776  1.00 91.58           H
ATOM   2706  CB  ILE A 184      -5.440  13.931   9.801  1.00 91.58           C
ATOM   2707  HB  ILE A 184      -6.487  13.634   9.735  1.00 91.58           H
ATOM   2708  CG1 ILE A 184      -4.821  13.717   8.418  1.00 91.58           C
ATOM   2709 1HG1 ILE A 184      -3.810  14.124   8.401  1.00 91.58           H
ATOM   2710 2HG1 ILE A 184      -4.739  12.650   8.214  1.00 91.58           H
ATOM   2711  CG2 ILE A 184      -5.413  15.402  10.220  1.00 91.58           C
ATOM   2712 1HG2 ILE A 184      -5.936  15.520  11.169  1.00 91.58           H
ATOM   2713 2HG2 ILE A 184      -4.380  15.730  10.331  1.00 91.58           H
ATOM   2714 3HG2 ILE A 184      -5.905  16.006   9.457  1.00 91.58           H
ATOM   2715  CD1 ILE A 184      -5.665  14.386   7.331  1.00 91.58           C
ATOM   2716 1HD1 ILE A 184      -6.668  13.959   7.335  1.00 91.58           H
ATOM   2717 2HD1 ILE A 184      -5.725  15.457   7.525  1.00 91.58           H
ATOM   2718 3HD1 ILE A 184      -5.203  14.219   6.358  1.00 91.58           H
ATOM   2719  HN  ILE A 184      -5.618  11.465   9.808  1.00 91.58           H
ATOM   2720  N   LEU A 185      -6.306  12.719  12.666  1.00 91.52           N
ATOM   2721  CA  LEU A 185      -6.955  13.049  13.924  1.00 91.52           C
ATOM   2722  C   LEU A 185      -6.181  12.405  15.076  1.00 91.52           C
ATOM   2723  O   LEU A 185      -5.839  13.075  16.050  1.00 91.52           O
ATOM   2724  HA  LEU A 185      -6.910  14.132  14.040  1.00 91.52           H
ATOM   2725  CB  LEU A 185      -8.433  12.658  13.882  1.00 91.52           C
ATOM   2726 1HB  LEU A 185      -8.503  11.605  13.609  1.00 91.52           H
ATOM   2727 2HB  LEU A 185      -8.842  12.754  14.888  1.00 91.52           H
ATOM   2728  CG  LEU A 185      -9.313  13.464  12.925  1.00 91.52           C
ATOM   2729  HG  LEU A 185      -8.910  13.357  11.918  1.00 91.52           H
ATOM   2730  CD1 LEU A 185     -10.742  12.916  12.901  1.00 91.52           C
ATOM   2731 1HD1 LEU A 185     -10.727  11.877  12.571  1.00 91.52           H
ATOM   2732 2HD1 LEU A 185     -11.170  12.974  13.901  1.00 91.52           H
ATOM   2733 3HD1 LEU A 185     -11.346  13.507  12.212  1.00 91.52           H
ATOM   2734  CD2 LEU A 185      -9.277  14.954  13.270  1.00 91.52           C
ATOM   2735 1HD2 LEU A 185      -9.641  15.101  14.287  1.00 91.52           H
ATOM   2736 2HD2 LEU A 185      -8.253  15.320  13.194  1.00 91.52           H
ATOM   2737 3HD2 LEU A 185      -9.911  15.504  12.574  1.00 91.52           H
ATOM   2738  HN  LEU A 185      -6.755  12.001  12.134  1.00 91.52           H
ATOM   2739  N   TYR A 186      -5.926  11.113  14.927  1.00 91.95           N
ATOM   2740  CA  TYR A 186      -5.599  10.278  16.070  1.00 91.95           C
ATOM   2741  C   TYR A 186      -4.107   9.940  16.093  1.00 91.95           C
ATOM   2742  O   TYR A 186      -3.637   9.248  16.995  1.00 91.95           O
ATOM   2743  HA  TYR A 186      -5.852  10.832  16.975  1.00 91.95           H
ATOM   2744  CB  TYR A 186      -6.400   8.987  15.892  1.00 91.95           C
ATOM   2745 1HB  TYR A 186      -6.052   8.477  14.994  1.00 91.95           H
ATOM   2746 2HB  TYR A 186      -6.195   8.326  16.734  1.00 91.95           H
ATOM   2747  CG  TYR A 186      -7.911   9.202  15.786  1.00 91.95           C
ATOM   2748  CD1 TYR A 186      -8.559  10.005  16.702  1.00 91.95           C
ATOM   2749  HD1 TYR A 186      -7.995  10.488  17.500  1.00 91.95           H
ATOM   2750  CD2 TYR A 186      -8.625   8.591  14.776  1.00 91.95           C
ATOM   2751  HD2 TYR A 186      -8.113   7.956  14.053  1.00 91.95           H
ATOM   2752  CE1 TYR A 186      -9.982  10.207  16.602  1.00 91.95           C
ATOM   2753  HE1 TYR A 186     -10.506  10.840  17.318  1.00 91.95           H
ATOM   2754  CE2 TYR A 186     -10.048   8.793  14.676  1.00 91.95           C
ATOM   2755  HE2 TYR A 186     -10.624   8.317  13.883  1.00 91.95           H
ATOM   2756  CZ  TYR A 186     -10.656   9.591  15.594  1.00 91.95           C
ATOM   2757  OH  TYR A 186     -11.999   9.782  15.500  1.00 91.95           O
ATOM   2758  HH  TYR A 186     -12.355   9.315  14.691  1.00 91.95           H
ATOM   2759  HN  TYR A 186      -5.941  10.638  14.047  1.00 91.95           H
ATOM   2760  N   SER A 187      -3.403  10.444  15.090  1.00 92.91           N
ATOM   2761  CA  SER A 187      -1.953  10.351  15.072  1.00 92.91           C
ATOM   2762  C   SER A 187      -1.358  11.245  16.162  1.00 92.91           C
ATOM   2763  O   SER A 187      -1.596  12.452  16.178  1.00 92.91           O
ATOM   2764  HA  SER A 187      -1.729   9.303  15.272  1.00 92.91           H
ATOM   2765  CB  SER A 187      -1.393  10.740  13.702  1.00 92.91           C
ATOM   2766 1HB  SER A 187      -1.714  11.751  13.453  1.00 92.91           H
ATOM   2767 2HB  SER A 187      -0.304  10.753  13.746  1.00 92.91           H
ATOM   2768  OG  SER A 187      -1.816   9.843  12.679  1.00 92.91           O
ATOM   2769  HG  SER A 187      -2.358  10.333  11.997  1.00 92.91           H
ATOM   2770  HN  SER A 187      -3.807  10.907  14.301  1.00 92.91           H
ATOM   2771  N   GLN A 188      -0.596  10.618  17.046  1.00 85.76           N
ATOM   2772  CA  GLN A 188       0.011  11.337  18.154  1.00 85.76           C
ATOM   2773  C   GLN A 188       1.404  10.778  18.449  1.00 85.76           C
ATOM   2774  O   GLN A 188       1.753   9.694  17.985  1.00 85.76           O
ATOM   2775  HA  GLN A 188       0.090  12.371  17.819  1.00 85.76           H
ATOM   2776  CB  GLN A 188      -0.878  11.279  19.398  1.00 85.76           C
ATOM   2777 1HB  GLN A 188      -0.939  10.252  19.758  1.00 85.76           H
ATOM   2778 2HB  GLN A 188      -0.431  11.870  20.197  1.00 85.76           H
ATOM   2779  CG  GLN A 188      -2.283  11.802  19.093  1.00 85.76           C
ATOM   2780 1HG  GLN A 188      -2.214  12.759  18.575  1.00 85.76           H
ATOM   2781 2HG  GLN A 188      -2.794  11.113  18.421  1.00 85.76           H
ATOM   2782  CD  GLN A 188      -3.096  11.969  20.378  1.00 85.76           C
ATOM   2783  OE1 GLN A 188      -2.568  12.017  21.476  1.00 85.76           O
ATOM   2784  NE2 GLN A 188      -4.409  12.055  20.180  1.00 85.76           N
ATOM   2785 1HE2 GLN A 188      -4.779  12.008  19.252  1.00 85.76           H
ATOM   2786 2HE2 GLN A 188      -5.026  12.165  20.959  1.00 85.76           H
ATOM   2787  HN  GLN A 188      -0.392   9.640  17.014  1.00 85.76           H
ATOM   2788  N   ILE A 189       2.163  11.544  19.219  1.00 90.70           N
ATOM   2789  CA  ILE A 189       3.374  11.024  19.830  1.00 90.70           C
ATOM   2790  C   ILE A 189       3.042  10.469  21.217  1.00 90.70           C
ATOM   2791  O   ILE A 189       2.558  11.197  22.082  1.00 90.70           O
ATOM   2792  HA  ILE A 189       3.730  10.204  19.206  1.00 90.70           H
ATOM   2793  CB  ILE A 189       4.470  12.092  19.842  1.00 90.70           C
ATOM   2794  HB  ILE A 189       4.093  12.962  20.381  1.00 90.70           H
ATOM   2795  CG1 ILE A 189       4.804  12.550  18.421  1.00 90.70           C
ATOM   2796 1HG1 ILE A 189       5.219  11.716  17.855  1.00 90.70           H
ATOM   2797 2HG1 ILE A 189       3.892  12.860  17.911  1.00 90.70           H
ATOM   2798  CG2 ILE A 189       5.709  11.598  20.592  1.00 90.70           C
ATOM   2799 1HG2 ILE A 189       5.440  11.362  21.621  1.00 90.70           H
ATOM   2800 2HG2 ILE A 189       6.097  10.705  20.103  1.00 90.70           H
ATOM   2801 3HG2 ILE A 189       6.472  12.377  20.585  1.00 90.70           H
ATOM   2802  CD1 ILE A 189       5.804  13.708  18.440  1.00 90.70           C
ATOM   2803 1HD1 ILE A 189       5.376  14.549  18.986  1.00 90.70           H
ATOM   2804 2HD1 ILE A 189       6.723  13.387  18.929  1.00 90.70           H
ATOM   2805 3HD1 ILE A 189       6.024  14.014  17.417  1.00 90.70           H
ATOM   2806  HN  ILE A 189       1.963  12.502  19.425  1.00 90.70           H
ATOM   2807  N   LYS A 190       3.315   9.183  21.385  1.00 85.62           N
ATOM   2808  CA  LYS A 190       3.141   8.545  22.679  1.00 85.62           C
ATOM   2809  C   LYS A 190       4.514   8.228  23.275  1.00 85.62           C
ATOM   2810  O   LYS A 190       5.422   7.804  22.561  1.00 85.62           O
ATOM   2811  HA  LYS A 190       2.638   9.258  23.331  1.00 85.62           H
ATOM   2812  CB  LYS A 190       2.228   7.323  22.555  1.00 85.62           C
ATOM   2813 1HB  LYS A 190       1.299   7.607  22.061  1.00 85.62           H
ATOM   2814 2HB  LYS A 190       2.705   6.570  21.927  1.00 85.62           H
ATOM   2815  CG  LYS A 190       1.920   6.727  23.930  1.00 85.62           C
ATOM   2816 1HG  LYS A 190       2.850   6.446  24.425  1.00 85.62           H
ATOM   2817 2HG  LYS A 190       1.440   7.479  24.557  1.00 85.62           H
ATOM   2818  CD  LYS A 190       1.011   5.502  23.806  1.00 85.62           C
ATOM   2819 1HD  LYS A 190       0.046   5.801  23.397  1.00 85.62           H
ATOM   2820 2HD  LYS A 190       1.448   4.791  23.105  1.00 85.62           H
ATOM   2821  CE  LYS A 190       0.810   4.830  25.165  1.00 85.62           C
ATOM   2822 1HE  LYS A 190       1.765   4.751  25.684  1.00 85.62           H
ATOM   2823 2HE  LYS A 190       0.158   5.443  25.788  1.00 85.62           H
ATOM   2824  NZ  LYS A 190       0.219   3.483  24.994  1.00 85.62           N
ATOM   2825 1HZ  LYS A 190      -0.038   3.110  25.901  1.00 85.62           H
ATOM   2826 2HZ  LYS A 190      -0.606   3.548  24.409  1.00 85.62           H
ATOM   2827 3HZ  LYS A 190       0.897   2.870  24.556  1.00 85.62           H
ATOM   2828  HN  LYS A 190       3.648   8.582  20.658  1.00 85.62           H
ATOM   2829  N   GLU A 191       4.623   8.447  24.577  1.00 76.34           N
ATOM   2830  CA  GLU A 191       5.819   8.056  25.304  1.00 76.34           C
ATOM   2831  C   GLU A 191       5.640   6.661  25.908  1.00 76.34           C
ATOM   2832  O   GLU A 191       4.718   6.433  26.689  1.00 76.34           O
ATOM   2833  HA  GLU A 191       6.617   8.037  24.561  1.00 76.34           H
ATOM   2834  CB  GLU A 191       6.164   9.082  26.385  1.00 76.34           C
ATOM   2835 1HB  GLU A 191       6.101  10.088  25.970  1.00 76.34           H
ATOM   2836 2HB  GLU A 191       5.520   8.932  27.252  1.00 76.34           H
ATOM   2837  CG  GLU A 191       7.601   8.897  26.878  1.00 76.34           C
ATOM   2838 1HG  GLU A 191       7.698   7.931  27.372  1.00 76.34           H
ATOM   2839 2HG  GLU A 191       8.283   8.891  26.028  1.00 76.34           H
ATOM   2840  CD  GLU A 191       7.995  10.013  27.847  1.00 76.34           C
ATOM   2841  OE1 GLU A 191       9.143   9.958  28.339  1.00 76.34           O
ATOM   2842  OE2 GLU A 191       7.140  10.896  28.074  1.00 76.34           O
ATOM   2843  HN  GLU A 191       3.915   8.882  25.132  1.00 76.34           H
ATOM   2844  N   GLU A 192       6.538   5.765  25.524  1.00 76.38           N
ATOM   2845  CA  GLU A 192       6.480   4.395  26.005  1.00 76.38           C
ATOM   2846  C   GLU A 192       7.821   3.992  26.621  1.00 76.38           C
ATOM   2847  O   GLU A 192       8.818   3.857  25.914  1.00 76.38           O
ATOM   2848  HA  GLU A 192       5.704   4.389  26.770  1.00 76.38           H
ATOM   2849  CB  GLU A 192       6.084   3.436  24.880  1.00 76.38           C
ATOM   2850 1HB  GLU A 192       5.133   3.750  24.448  1.00 76.38           H
ATOM   2851 2HB  GLU A 192       6.890   3.374  24.149  1.00 76.38           H
ATOM   2852  CG  GLU A 192       5.878   2.018  25.416  1.00 76.38           C
ATOM   2853 1HG  GLU A 192       5.769   1.323  24.584  1.00 76.38           H
ATOM   2854 2HG  GLU A 192       6.758   1.707  25.979  1.00 76.38           H
ATOM   2855  CD  GLU A 192       4.641   1.946  26.314  1.00 76.38           C
ATOM   2856  OE1 GLU A 192       4.595   1.012  27.143  1.00 76.38           O
ATOM   2857  OE2 GLU A 192       3.768   2.826  26.150  1.00 76.38           O
ATOM   2858  HN  GLU A 192       7.292   5.962  24.898  1.00 76.38           H
ATOM   2859  N   SER A 193       7.802   3.811  27.934  1.00 74.72           N
ATOM   2860  CA  SER A 193       8.983   3.349  28.643  1.00 74.72           C
ATOM   2861  C   SER A 193      10.160   4.288  28.366  1.00 74.72           C
ATOM   2862  O   SER A 193      11.299   3.841  28.244  1.00 74.72           O
ATOM   2863  HA  SER A 193       8.714   3.374  29.699  1.00 74.72           H
ATOM   2864  CB  SER A 193       9.342   1.917  28.242  1.00 74.72           C
ATOM   2865 1HB  SER A 193       9.634   1.897  27.192  1.00 74.72           H
ATOM   2866 2HB  SER A 193      10.204   1.584  28.819  1.00 74.72           H
ATOM   2867  OG  SER A 193       8.256   1.017  28.449  1.00 74.72           O
ATOM   2868  HG  SER A 193       8.464   0.130  28.037  1.00 74.72           H
ATOM   2869  HN  SER A 193       7.001   3.974  28.509  1.00 74.72           H
ATOM   2870  N   GLY A 194       9.843   5.571  28.276  1.00 82.82           N
ATOM   2871  CA  GLY A 194      10.866   6.581  28.066  1.00 82.82           C
ATOM   2872  C   GLY A 194      11.240   6.683  26.585  1.00 82.82           C
ATOM   2873  O   GLY A 194      12.162   7.412  26.223  1.00 82.82           O
ATOM   2874 1HA  GLY A 194      10.507   7.547  28.421  1.00 82.82           H
ATOM   2875 2HA  GLY A 194      11.752   6.335  28.652  1.00 82.82           H
ATOM   2876  HN  GLY A 194       8.910   5.923  28.344  1.00 82.82           H
ATOM   2877  N   ILE A 195      10.505   5.941  25.770  1.00 80.98           N
ATOM   2878  CA  ILE A 195      10.712   5.980  24.332  1.00 80.98           C
ATOM   2879  C   ILE A 195       9.528   6.689  23.670  1.00 80.98           C
ATOM   2880  O   ILE A 195       8.375   6.342  23.918  1.00 80.98           O
ATOM   2881  HA  ILE A 195      11.612   6.566  24.147  1.00 80.98           H
ATOM   2882  CB  ILE A 195      10.968   4.573  23.789  1.00 80.98           C
ATOM   2883  HB  ILE A 195      10.100   3.955  24.020  1.00 80.98           H
ATOM   2884  CG1 ILE A 195      12.175   3.932  24.476  1.00 80.98           C
ATOM   2885 1HG1 ILE A 195      13.067   4.528  24.282  1.00 80.98           H
ATOM   2886 2HG1 ILE A 195      12.024   3.926  25.555  1.00 80.98           H
ATOM   2887  CG2 ILE A 195      11.117   4.592  22.267  1.00 80.98           C
ATOM   2888 1HG2 ILE A 195      10.202   4.979  21.817  1.00 80.98           H
ATOM   2889 2HG2 ILE A 195      11.956   5.230  21.991  1.00 80.98           H
ATOM   2890 3HG2 ILE A 195      11.298   3.579  21.907  1.00 80.98           H
ATOM   2891  CD1 ILE A 195      12.393   2.502  23.978  1.00 80.98           C
ATOM   2892 1HD1 ILE A 195      11.509   1.902  24.195  1.00 80.98           H
ATOM   2893 2HD1 ILE A 195      12.569   2.514  22.902  1.00 80.98           H
ATOM   2894 3HD1 ILE A 195      13.258   2.069  24.482  1.00 80.98           H
ATOM   2895  HN  ILE A 195       9.781   5.323  26.076  1.00 80.98           H
ATOM   2896  N   ALA A 196       9.855   7.670  22.841  1.00 91.67           N
ATOM   2897  CA  ALA A 196       8.839   8.374  22.078  1.00 91.67           C
ATOM   2898  C   ALA A 196       8.429   7.522  20.875  1.00 91.67           C
ATOM   2899  O   ALA A 196       9.280   7.061  20.116  1.00 91.67           O
ATOM   2900  HA  ALA A 196       7.974   8.514  22.726  1.00 91.67           H
ATOM   2901  CB  ALA A 196       9.372   9.747  21.664  1.00 91.67           C
ATOM   2902 1HB  ALA A 196       9.622  10.324  22.555  1.00 91.67           H
ATOM   2903 2HB  ALA A 196      10.265   9.621  21.051  1.00 91.67           H
ATOM   2904 3HB  ALA A 196       8.610  10.275  21.091  1.00 91.67           H
ATOM   2905  HN  ALA A 196      10.792   7.984  22.688  1.00 91.67           H
ATOM   2906  N   ILE A 197       7.124   7.337  20.740  1.00 87.28           N
ATOM   2907  CA  ILE A 197       6.591   6.534  19.652  1.00 87.28           C
ATOM   2908  C   ILE A 197       5.519   7.334  18.911  1.00 87.28           C
ATOM   2909  O   ILE A 197       4.614   7.890  19.531  1.00 87.28           O
ATOM   2910  HA  ILE A 197       7.410   6.332  18.963  1.00 87.28           H
ATOM   2911  CB  ILE A 197       6.098   5.183  20.176  1.00 87.28           C
ATOM   2912  HB  ILE A 197       5.259   5.363  20.848  1.00 87.28           H
ATOM   2913  CG1 ILE A 197       7.186   4.480  20.989  1.00 87.28           C
ATOM   2914 1HG1 ILE A 197       8.063   4.314  20.364  1.00 87.28           H
ATOM   2915 2HG1 ILE A 197       7.500   5.120  21.814  1.00 87.28           H
ATOM   2916  CG2 ILE A 197       5.581   4.307  19.032  1.00 87.28           C
ATOM   2917 1HG2 ILE A 197       4.753   4.812  18.534  1.00 87.28           H
ATOM   2918 2HG2 ILE A 197       6.384   4.133  18.317  1.00 87.28           H
ATOM   2919 3HG2 ILE A 197       5.237   3.354  19.432  1.00 87.28           H
ATOM   2920  CD1 ILE A 197       6.683   3.143  21.538  1.00 87.28           C
ATOM   2921 1HD1 ILE A 197       5.821   3.316  22.183  1.00 87.28           H
ATOM   2922 2HD1 ILE A 197       6.393   2.497  20.710  1.00 87.28           H
ATOM   2923 3HD1 ILE A 197       7.476   2.664  22.112  1.00 87.28           H
ATOM   2924  HN  ILE A 197       6.437   7.724  21.355  1.00 87.28           H
ATOM   2925  N   CYS A 198       5.656   7.367  17.593  1.00 92.85           N
ATOM   2926  CA  CYS A 198       4.594   7.879  16.743  1.00 92.85           C
ATOM   2927  C   CYS A 198       3.587   6.753  16.501  1.00 92.85           C
ATOM   2928  O   CYS A 198       3.891   5.781  15.813  1.00 92.85           O
ATOM   2929  HA  CYS A 198       4.130   8.704  17.284  1.00 92.85           H
ATOM   2930  CB  CYS A 198       5.143   8.445  15.432  1.00 92.85           C
ATOM   2931 1HB  CYS A 198       5.741   9.334  15.632  1.00 92.85           H
ATOM   2932 2HB  CYS A 198       5.803   7.717  14.960  1.00 92.85           H
ATOM   2933  SG  CYS A 198       3.764   8.860  14.303  1.00 92.85           S
ATOM   2934  HN  CYS A 198       6.471   7.053  17.108  1.00 92.85           H
ATOM   2935  N   THR A 199       2.408   6.923  17.082  1.00 91.00           N
ATOM   2936  CA  THR A 199       1.350   5.939  16.928  1.00 91.00           C
ATOM   2937  C   THR A 199      -0.014   6.628  16.861  1.00 91.00           C
ATOM   2938  O   THR A 199      -0.130   7.814  17.168  1.00 91.00           O
ATOM   2939  HA  THR A 199       1.495   5.423  15.979  1.00 91.00           H
ATOM   2940  CB  THR A 199       1.467   4.935  18.077  1.00 91.00           C
ATOM   2941  HB  THR A 199       2.502   4.621  18.215  1.00 91.00           H
ATOM   2942  OG1 THR A 199       0.551   3.901  17.730  1.00 91.00           O
ATOM   2943  HG1 THR A 199       0.744   3.078  18.265  1.00 91.00           H
ATOM   2944  CG2 THR A 199       0.923   5.488  19.396  1.00 91.00           C
ATOM   2945 1HG2 THR A 199      -0.131   5.740  19.276  1.00 91.00           H
ATOM   2946 2HG2 THR A 199       1.481   6.382  19.673  1.00 91.00           H
ATOM   2947 3HG2 THR A 199       1.030   4.736  20.177  1.00 91.00           H
ATOM   2948  HN  THR A 199       2.171   7.713  17.647  1.00 91.00           H
ATOM   2949  N   MET A 200      -1.013   5.856  16.457  1.00 89.62           N
ATOM   2950  CA  MET A 200      -2.392   6.297  16.571  1.00 89.62           C
ATOM   2951  C   MET A 200      -2.936   6.038  17.977  1.00 89.62           C
ATOM   2952  O   MET A 200      -2.752   4.953  18.528  1.00 89.62           O
ATOM   2953  HA  MET A 200      -2.376   7.368  16.372  1.00 89.62           H
ATOM   2954  CB  MET A 200      -3.252   5.554  15.546  1.00 89.62           C
ATOM   2955 1HB  MET A 200      -3.120   4.479  15.666  1.00 89.62           H
ATOM   2956 2HB  MET A 200      -4.305   5.768  15.727  1.00 89.62           H
ATOM   2957  CG  MET A 200      -2.880   5.963  14.120  1.00 89.62           C
ATOM   2958 1HG  MET A 200      -2.894   7.049  14.028  1.00 89.62           H
ATOM   2959 2HG  MET A 200      -1.865   5.637  13.892  1.00 89.62           H
ATOM   2960  SD  MET A 200      -4.027   5.240  12.958  1.00 89.62           S
ATOM   2961  CE  MET A 200      -5.503   6.154  13.371  1.00 89.62           C
ATOM   2962 1HE  MET A 200      -5.760   5.977  14.415  1.00 89.62           H
ATOM   2963 2HE  MET A 200      -5.327   7.218  13.215  1.00 89.62           H
ATOM   2964 3HE  MET A 200      -6.324   5.824  12.734  1.00 89.62           H
ATOM   2965  HN  MET A 200      -0.891   4.947  16.059  1.00 89.62           H
ATOM   2966  N   VAL A 201      -3.596   7.052  18.518  1.00 91.83           N
ATOM   2967  CA  VAL A 201      -4.252   6.915  19.808  1.00 91.83           C
ATOM   2968  C   VAL A 201      -5.744   7.216  19.650  1.00 91.83           C
ATOM   2969  O   VAL A 201      -6.120   8.319  19.256  1.00 91.83           O
ATOM   2970  HA  VAL A 201      -4.135   5.880  20.128  1.00 91.83           H
ATOM   2971  CB  VAL A 201      -3.567   7.812  20.841  1.00 91.83           C
ATOM   2972  HB  VAL A 201      -3.705   8.848  20.530  1.00 91.83           H
ATOM   2973  CG1 VAL A 201      -4.207   7.646  22.221  1.00 91.83           C
ATOM   2974 1HG1 VAL A 201      -5.261   7.917  22.167  1.00 91.83           H
ATOM   2975 2HG1 VAL A 201      -4.114   6.609  22.542  1.00 91.83           H
ATOM   2976 3HG1 VAL A 201      -3.701   8.295  22.936  1.00 91.83           H
ATOM   2977  CG2 VAL A 201      -2.063   7.535  20.897  1.00 91.83           C
ATOM   2978 1HG2 VAL A 201      -1.896   6.494  21.172  1.00 91.83           H
ATOM   2979 2HG2 VAL A 201      -1.622   7.728  19.919  1.00 91.83           H
ATOM   2980 3HG2 VAL A 201      -1.601   8.186  21.639  1.00 91.83           H
ATOM   2981  HN  VAL A 201      -3.685   7.952  18.092  1.00 91.83           H
ATOM   2982  N   TYR A 202      -6.553   6.216  19.967  1.00 91.86           N
ATOM   2983  CA  TYR A 202      -7.992   6.336  19.801  1.00 91.86           C
ATOM   2984  C   TYR A 202      -8.656   6.807  21.096  1.00 91.86           C
ATOM   2985  O   TYR A 202      -8.234   6.427  22.188  1.00 91.86           O
ATOM   2986  HA  TYR A 202      -8.180   7.070  19.017  1.00 91.86           H
ATOM   2987  CB  TYR A 202      -8.496   4.931  19.465  1.00 91.86           C
ATOM   2988 1HB  TYR A 202      -8.209   4.251  20.267  1.00 91.86           H
ATOM   2989 2HB  TYR A 202      -9.585   4.945  19.433  1.00 91.86           H
ATOM   2990  CG  TYR A 202      -7.969   4.382  18.138  1.00 91.86           C
ATOM   2991  CD1 TYR A 202      -8.630   4.670  16.961  1.00 91.86           C
ATOM   2992  HD1 TYR A 202      -9.527   5.288  16.977  1.00 91.86           H
ATOM   2993  CD2 TYR A 202      -6.833   3.598  18.118  1.00 91.86           C
ATOM   2994  HD2 TYR A 202      -6.311   3.371  19.047  1.00 91.86           H
ATOM   2995  CE1 TYR A 202      -8.134   4.152  15.712  1.00 91.86           C
ATOM   2996  HE1 TYR A 202      -8.646   4.372  14.775  1.00 91.86           H
ATOM   2997  CE2 TYR A 202      -6.337   3.081  16.869  1.00 91.86           C
ATOM   2998  HE2 TYR A 202      -5.441   2.461  16.838  1.00 91.86           H
ATOM   2999  CZ  TYR A 202      -7.012   3.384  15.727  1.00 91.86           C
ATOM   3000  OH  TYR A 202      -6.543   2.896  14.547  1.00 91.86           O
ATOM   3001  HH  TYR A 202      -7.100   3.237  13.791  1.00 91.86           H
ATOM   3002  HN  TYR A 202      -6.241   5.338  20.330  1.00 91.86           H
ATOM   3003  N   PRO A 203      -9.702   7.639  21.001  1.00 85.77           N
ATOM   3004  CA  PRO A 203     -10.349   8.178  22.199  1.00 85.77           C
ATOM   3005  C   PRO A 203     -11.092   7.110  22.984  1.00 85.77           C
ATOM   3006  O   PRO A 203     -11.585   6.141  22.408  1.00 85.77           O
ATOM   3007  HA  PRO A 203      -9.600   8.567  22.888  1.00 85.77           H
ATOM   3008  CB  PRO A 203     -11.300   9.243  21.649  1.00 85.77           C
ATOM   3009 1HB  PRO A 203     -12.201   9.329  22.256  1.00 85.77           H
ATOM   3010 2HB  PRO A 203     -10.833  10.228  21.633  1.00 85.77           H
ATOM   3011  CG  PRO A 203     -11.613   8.759  20.263  1.00 85.77           C
ATOM   3012 1HG  PRO A 203     -12.432   8.039  20.272  1.00 85.77           H
ATOM   3013 2HG  PRO A 203     -11.920   9.582  19.617  1.00 85.77           H
ATOM   3014  CD  PRO A 203     -10.345   8.127  19.767  1.00 85.77           C
ATOM   3015 1HD  PRO A 203     -10.547   7.314  19.070  1.00 85.77           H
ATOM   3016 2HD  PRO A 203      -9.716   8.847  19.245  1.00 85.77           H
ATOM   3017  N   SER A 204     -11.154   7.316  24.291  1.00 76.42           N
ATOM   3018  CA  SER A 204     -11.455   6.230  25.207  1.00 76.42           C
ATOM   3019  C   SER A 204     -12.833   5.644  24.891  1.00 76.42           C
ATOM   3020  O   SER A 204     -13.023   4.430  24.944  1.00 76.42           O
ATOM   3021  HA  SER A 204     -10.676   5.486  25.039  1.00 76.42           H
ATOM   3022  CB  SER A 204     -11.401   6.704  26.661  1.00 76.42           C
ATOM   3023 1HB  SER A 204     -11.758   5.908  27.315  1.00 76.42           H
ATOM   3024 2HB  SER A 204     -10.367   6.905  26.939  1.00 76.42           H
ATOM   3025  OG  SER A 204     -12.185   7.875  26.870  1.00 76.42           O
ATOM   3026  HG  SER A 204     -13.148   7.629  26.973  1.00 76.42           H
ATOM   3027  HN  SER A 204     -11.003   8.205  24.725  1.00 76.42           H
ATOM   3028  N   ASP A 205     -13.759   6.535  24.568  1.00 71.01           N
ATOM   3029  CA  ASP A 205     -15.173   6.212  24.660  1.00 71.01           C
ATOM   3030  C   ASP A 205     -15.513   5.133  23.630  1.00 71.01           C
ATOM   3031  O   ASP A 205     -16.228   4.180  23.938  1.00 71.01           O
ATOM   3032  HA  ASP A 205     -15.323   5.873  25.685  1.00 71.01           H
ATOM   3033  CB  ASP A 205     -16.038   7.439  24.364  1.00 71.01           C
ATOM   3034 1HB  ASP A 205     -15.774   7.848  23.388  1.00 71.01           H
ATOM   3035 2HB  ASP A 205     -17.087   7.144  24.312  1.00 71.01           H
ATOM   3036  CG  ASP A 205     -15.856   8.511  25.439  1.00 71.01           C
ATOM   3037  OD1 ASP A 205     -15.232   8.181  26.470  1.00 71.01           O
ATOM   3038  OD2 ASP A 205     -16.345   9.638  25.206  1.00 71.01           O
ATOM   3039  HN  ASP A 205     -13.557   7.461  24.249  1.00 71.01           H
ATOM   3040  N   GLU A 206     -14.985   5.319  22.429  1.00 73.72           N
ATOM   3041  CA  GLU A 206     -15.291   4.419  21.330  1.00 73.72           C
ATOM   3042  C   GLU A 206     -14.001   3.878  20.712  1.00 73.72           C
ATOM   3043  O   GLU A 206     -13.972   3.526  19.534  1.00 73.72           O
ATOM   3044  HA  GLU A 206     -15.860   3.602  21.774  1.00 73.72           H
ATOM   3045  CB  GLU A 206     -16.154   5.115  20.276  1.00 73.72           C
ATOM   3046 1HB  GLU A 206     -15.671   6.039  19.958  1.00 73.72           H
ATOM   3047 2HB  GLU A 206     -16.354   4.429  19.453  1.00 73.72           H
ATOM   3048  CG  GLU A 206     -17.516   5.506  20.853  1.00 73.72           C
ATOM   3049 1HG  GLU A 206     -17.762   4.853  21.690  1.00 73.72           H
ATOM   3050 2HG  GLU A 206     -17.471   6.523  21.244  1.00 73.72           H
ATOM   3051  CD  GLU A 206     -18.610   5.412  19.787  1.00 73.72           C
ATOM   3052  OE1 GLU A 206     -19.635   4.760  20.082  1.00 73.72           O
ATOM   3053  OE2 GLU A 206     -18.397   5.995  18.702  1.00 73.72           O
ATOM   3054  HN  GLU A 206     -14.360   6.066  22.203  1.00 73.72           H
ATOM   3055  N   SER A 207     -12.964   3.827  21.536  1.00 86.58           N
ATOM   3056  CA  SER A 207     -11.635   3.498  21.047  1.00 86.58           C
ATOM   3057  C   SER A 207     -11.680   2.196  20.246  1.00 86.58           C
ATOM   3058  O   SER A 207     -11.119   2.114  19.155  1.00 86.58           O
ATOM   3059  HA  SER A 207     -11.349   4.332  20.406  1.00 86.58           H
ATOM   3060  CB  SER A 207     -10.638   3.378  22.201  1.00 86.58           C
ATOM   3061 1HB  SER A 207      -9.685   3.011  21.820  1.00 86.58           H
ATOM   3062 2HB  SER A 207     -10.453   4.365  22.625  1.00 86.58           H
ATOM   3063  OG  SER A 207     -11.108   2.504  23.224  1.00 86.58           O
ATOM   3064  HG  SER A 207     -10.558   2.619  24.051  1.00 86.58           H
ATOM   3065  HN  SER A 207     -13.020   4.006  22.518  1.00 86.58           H
ATOM   3066  N   THR A 208     -12.353   1.209  20.819  1.00 86.75           N
ATOM   3067  CA  THR A 208     -12.383  -0.119  20.229  1.00 86.75           C
ATOM   3068  C   THR A 208     -13.079  -0.081  18.867  1.00 86.75           C
ATOM   3069  O   THR A 208     -12.599  -0.676  17.904  1.00 86.75           O
ATOM   3070  HA  THR A 208     -11.356  -0.440  20.055  1.00 86.75           H
ATOM   3071  CB  THR A 208     -13.052  -1.065  21.228  1.00 86.75           C
ATOM   3072  HB  THR A 208     -14.122  -0.866  21.296  1.00 86.75           H
ATOM   3073  OG1 THR A 208     -12.313  -0.878  22.432  1.00 86.75           O
ATOM   3074  HG1 THR A 208     -11.347  -1.082  22.276  1.00 86.75           H
ATOM   3075  CG2 THR A 208     -12.828  -2.538  20.879  1.00 86.75           C
ATOM   3076 1HG2 THR A 208     -11.760  -2.753  20.877  1.00 86.75           H
ATOM   3077 2HG2 THR A 208     -13.242  -2.744  19.892  1.00 86.75           H
ATOM   3078 3HG2 THR A 208     -13.324  -3.166  21.619  1.00 86.75           H
ATOM   3079  HN  THR A 208     -12.871   1.305  21.670  1.00 86.75           H
ATOM   3080  N   LYS A 209     -14.201   0.624  18.831  1.00 82.55           N
ATOM   3081  CA  LYS A 209     -14.998   0.700  17.619  1.00 82.55           C
ATOM   3082  C   LYS A 209     -14.177   1.372  16.516  1.00 82.55           C
ATOM   3083  O   LYS A 209     -14.132   0.886  15.387  1.00 82.55           O
ATOM   3084  HA  LYS A 209     -15.221  -0.321  17.309  1.00 82.55           H
ATOM   3085  CB  LYS A 209     -16.334   1.390  17.898  1.00 82.55           C
ATOM   3086 1HB  LYS A 209     -16.157   2.354  18.375  1.00 82.55           H
ATOM   3087 2HB  LYS A 209     -16.848   1.590  16.958  1.00 82.55           H
ATOM   3088  CG  LYS A 209     -17.220   0.525  18.797  1.00 82.55           C
ATOM   3089 1HG  LYS A 209     -17.321  -0.470  18.364  1.00 82.55           H
ATOM   3090 2HG  LYS A 209     -16.747   0.403  19.771  1.00 82.55           H
ATOM   3091  CD  LYS A 209     -18.604   1.155  18.971  1.00 82.55           C
ATOM   3092 1HD  LYS A 209     -18.499   2.214  19.203  1.00 82.55           H
ATOM   3093 2HD  LYS A 209     -19.159   1.086  18.036  1.00 82.55           H
ATOM   3094  CE  LYS A 209     -19.386   0.458  20.087  1.00 82.55           C
ATOM   3095 1HE  LYS A 209     -19.714  -0.525  19.750  1.00 82.55           H
ATOM   3096 2HE  LYS A 209     -18.739   0.301  20.949  1.00 82.55           H
ATOM   3097  NZ  LYS A 209     -20.560   1.270  20.481  1.00 82.55           N
ATOM   3098 1HZ  LYS A 209     -21.062   0.798  21.225  1.00 82.55           H
ATOM   3099 2HZ  LYS A 209     -20.248   2.178  20.806  1.00 82.55           H
ATOM   3100 3HZ  LYS A 209     -21.173   1.388  19.682  1.00 82.55           H
ATOM   3101  HN  LYS A 209     -14.565   1.135  19.609  1.00 82.55           H
ATOM   3102  N   LEU A 210     -13.550   2.480  16.881  1.00 89.25           N
ATOM   3103  CA  LEU A 210     -12.798   3.267  15.918  1.00 89.25           C
ATOM   3104  C   LEU A 210     -11.699   2.398  15.303  1.00 89.25           C
ATOM   3105  O   LEU A 210     -11.578   2.316  14.082  1.00 89.25           O
ATOM   3106  HA  LEU A 210     -13.488   3.562  15.128  1.00 89.25           H
ATOM   3107  CB  LEU A 210     -12.276   4.551  16.566  1.00 89.25           C
ATOM   3108 1HB  LEU A 210     -11.966   4.320  17.585  1.00 89.25           H
ATOM   3109 2HB  LEU A 210     -11.385   4.871  16.026  1.00 89.25           H
ATOM   3110  CG  LEU A 210     -13.257   5.724  16.615  1.00 89.25           C
ATOM   3111  HG  LEU A 210     -14.243   5.335  16.866  1.00 89.25           H
ATOM   3112  CD1 LEU A 210     -12.870   6.717  17.712  1.00 89.25           C
ATOM   3113 1HD1 LEU A 210     -12.880   6.213  18.678  1.00 89.25           H
ATOM   3114 2HD1 LEU A 210     -11.871   7.105  17.515  1.00 89.25           H
ATOM   3115 3HD1 LEU A 210     -13.584   7.541  17.725  1.00 89.25           H
ATOM   3116  CD2 LEU A 210     -13.373   6.399  15.246  1.00 89.25           C
ATOM   3117 1HD2 LEU A 210     -12.396   6.773  14.941  1.00 89.25           H
ATOM   3118 2HD2 LEU A 210     -13.730   5.675  14.513  1.00 89.25           H
ATOM   3119 3HD2 LEU A 210     -14.076   7.229  15.309  1.00 89.25           H
ATOM   3120  HN  LEU A 210     -13.549   2.841  17.814  1.00 89.25           H
ATOM   3121  N   LYS A 211     -10.926   1.771  16.178  1.00 93.72           N
ATOM   3122  CA  LYS A 211      -9.809   0.953  15.737  1.00 93.72           C
ATOM   3123  C   LYS A 211     -10.318  -0.123  14.777  1.00 93.72           C
ATOM   3124  O   LYS A 211      -9.769  -0.302  13.691  1.00 93.72           O
ATOM   3125  HA  LYS A 211      -9.122   1.602  15.195  1.00 93.72           H
ATOM   3126  CB  LYS A 211      -9.048   0.393  16.940  1.00 93.72           C
ATOM   3127 1HB  LYS A 211      -8.695   1.212  17.567  1.00 93.72           H
ATOM   3128 2HB  LYS A 211      -9.720  -0.209  17.553  1.00 93.72           H
ATOM   3129  CG  LYS A 211      -7.859  -0.459  16.490  1.00 93.72           C
ATOM   3130 1HG  LYS A 211      -8.221  -1.377  16.027  1.00 93.72           H
ATOM   3131 2HG  LYS A 211      -7.290   0.077  15.731  1.00 93.72           H
ATOM   3132  CD  LYS A 211      -6.950  -0.801  17.671  1.00 93.72           C
ATOM   3133 1HD  LYS A 211      -6.626   0.117  18.163  1.00 93.72           H
ATOM   3134 2HD  LYS A 211      -7.507  -1.378  18.409  1.00 93.72           H
ATOM   3135  CE  LYS A 211      -5.728  -1.597  17.210  1.00 93.72           C
ATOM   3136 1HE  LYS A 211      -6.044  -2.561  16.811  1.00 93.72           H
ATOM   3137 2HE  LYS A 211      -5.225  -1.067  16.402  1.00 93.72           H
ATOM   3138  NZ  LYS A 211      -4.789  -1.803  18.335  1.00 93.72           N
ATOM   3139 1HZ  LYS A 211      -5.308  -2.067  19.165  1.00 93.72           H
ATOM   3140 2HZ  LYS A 211      -4.134  -2.540  18.098  1.00 93.72           H
ATOM   3141 3HZ  LYS A 211      -4.280  -0.944  18.513  1.00 93.72           H
ATOM   3142  HN  LYS A 211     -11.052   1.816  17.169  1.00 93.72           H
ATOM   3143  N   SER A 212     -11.363  -0.813  15.211  1.00 91.25           N
ATOM   3144  CA  SER A 212     -11.896  -1.927  14.446  1.00 91.25           C
ATOM   3145  C   SER A 212     -12.363  -1.442  13.072  1.00 91.25           C
ATOM   3146  O   SER A 212     -12.124  -2.102  12.062  1.00 91.25           O
ATOM   3147  HA  SER A 212     -11.067  -2.628  14.342  1.00 91.25           H
ATOM   3148  CB  SER A 212     -13.048  -2.606  15.189  1.00 91.25           C
ATOM   3149 1HB  SER A 212     -13.856  -1.889  15.337  1.00 91.25           H
ATOM   3150 2HB  SER A 212     -13.447  -3.415  14.578  1.00 91.25           H
ATOM   3151  OG  SER A 212     -12.637  -3.124  16.452  1.00 91.25           O
ATOM   3152  HG  SER A 212     -12.811  -2.452  17.171  1.00 91.25           H
ATOM   3153  HN  SER A 212     -11.842  -0.621  16.068  1.00 91.25           H
ATOM   3154  N   ALA A 213     -13.021  -0.292  13.078  1.00 94.24           N
ATOM   3155  CA  ALA A 213     -13.558   0.270  11.851  1.00 94.24           C
ATOM   3156  C   ALA A 213     -12.404   0.625  10.910  1.00 94.24           C
ATOM   3157  O   ALA A 213     -12.448   0.311   9.722  1.00 94.24           O
ATOM   3158  HA  ALA A 213     -14.177  -0.493  11.380  1.00 94.24           H
ATOM   3159  CB  ALA A 213     -14.433   1.480  12.183  1.00 94.24           C
ATOM   3160 1HB  ALA A 213     -15.254   1.169  12.829  1.00 94.24           H
ATOM   3161 2HB  ALA A 213     -13.833   2.233  12.695  1.00 94.24           H
ATOM   3162 3HB  ALA A 213     -14.836   1.901  11.261  1.00 94.24           H
ATOM   3163  HN  ALA A 213     -13.188   0.252  13.901  1.00 94.24           H
ATOM   3164  N   VAL A 214     -11.399   1.276  11.478  1.00 92.82           N
ATOM   3165  CA  VAL A 214     -10.266   1.733  10.693  1.00 92.82           C
ATOM   3166  C   VAL A 214      -9.586   0.530  10.037  1.00 92.82           C
ATOM   3167  O   VAL A 214      -9.242   0.574   8.856  1.00 92.82           O
ATOM   3168  HA  VAL A 214     -10.650   2.388   9.911  1.00 92.82           H
ATOM   3169  CB  VAL A 214      -9.316   2.551  11.571  1.00 92.82           C
ATOM   3170  HB  VAL A 214      -9.116   1.975  12.475  1.00 92.82           H
ATOM   3171  CG1 VAL A 214      -7.982   2.790  10.862  1.00 92.82           C
ATOM   3172 1HG1 VAL A 214      -7.513   1.832  10.637  1.00 92.82           H
ATOM   3173 2HG1 VAL A 214      -8.157   3.336   9.934  1.00 92.82           H
ATOM   3174 3HG1 VAL A 214      -7.326   3.373  11.508  1.00 92.82           H
ATOM   3175  CG2 VAL A 214      -9.960   3.874  11.991  1.00 92.82           C
ATOM   3176 1HG2 VAL A 214     -10.203   4.457  11.103  1.00 92.82           H
ATOM   3177 2HG2 VAL A 214     -10.871   3.672  12.554  1.00 92.82           H
ATOM   3178 3HG2 VAL A 214      -9.264   4.435  12.614  1.00 92.82           H
ATOM   3179  HN  VAL A 214     -11.351   1.490  12.454  1.00 92.82           H
ATOM   3180  N   LEU A 215      -9.412  -0.517  10.830  1.00 92.29           N
ATOM   3181  CA  LEU A 215      -8.699  -1.695  10.369  1.00 92.29           C
ATOM   3182  C   LEU A 215      -9.531  -2.403   9.297  1.00 92.29           C
ATOM   3183  O   LEU A 215      -8.999  -2.824   8.271  1.00 92.29           O
ATOM   3184  HA  LEU A 215      -7.767  -1.357   9.915  1.00 92.29           H
ATOM   3185  CB  LEU A 215      -8.327  -2.593  11.551  1.00 92.29           C
ATOM   3186 1HB  LEU A 215      -9.224  -2.767  12.146  1.00 92.29           H
ATOM   3187 2HB  LEU A 215      -8.011  -3.561  11.161  1.00 92.29           H
ATOM   3188  CG  LEU A 215      -7.229  -2.064  12.476  1.00 92.29           C
ATOM   3189  HG  LEU A 215      -7.573  -1.126  12.911  1.00 92.29           H
ATOM   3190  CD1 LEU A 215      -6.973  -3.033  13.632  1.00 92.29           C
ATOM   3191 1HD1 LEU A 215      -7.888  -3.157  14.211  1.00 92.29           H
ATOM   3192 2HD1 LEU A 215      -6.660  -3.998  13.235  1.00 92.29           H
ATOM   3193 3HD1 LEU A 215      -6.188  -2.632  14.274  1.00 92.29           H
ATOM   3194  CD2 LEU A 215      -5.952  -1.757  11.691  1.00 92.29           C
ATOM   3195 1HD2 LEU A 215      -5.594  -2.667  11.209  1.00 92.29           H
ATOM   3196 2HD2 LEU A 215      -6.164  -1.003  10.933  1.00 92.29           H
ATOM   3197 3HD2 LEU A 215      -5.188  -1.383  12.372  1.00 92.29           H
ATOM   3198  HN  LEU A 215      -9.749  -0.567  11.770  1.00 92.29           H
ATOM   3199  N   THR A 216     -10.822  -2.511   9.572  1.00 91.45           N
ATOM   3200  CA  THR A 216     -11.727  -3.189   8.659  1.00 91.45           C
ATOM   3201  C   THR A 216     -11.706  -2.512   7.287  1.00 91.45           C
ATOM   3202  O   THR A 216     -11.614  -3.184   6.260  1.00 91.45           O
ATOM   3203  HA  THR A 216     -11.371  -4.210   8.517  1.00 91.45           H
ATOM   3204  CB  THR A 216     -13.115  -3.216   9.302  1.00 91.45           C
ATOM   3205  HB  THR A 216     -13.502  -2.206   9.435  1.00 91.45           H
ATOM   3206  OG1 THR A 216     -12.928  -3.966  10.500  1.00 91.45           O
ATOM   3207  HG1 THR A 216     -12.870  -3.348  11.284  1.00 91.45           H
ATOM   3208  CG2 THR A 216     -14.117  -4.045   8.497  1.00 91.45           C
ATOM   3209 1HG2 THR A 216     -13.762  -5.073   8.422  1.00 91.45           H
ATOM   3210 2HG2 THR A 216     -14.219  -3.622   7.497  1.00 91.45           H
ATOM   3211 3HG2 THR A 216     -15.086  -4.032   8.997  1.00 91.45           H
ATOM   3212  HN  THR A 216     -11.251  -2.147  10.398  1.00 91.45           H
ATOM   3213  N   LEU A 217     -11.793  -1.190   7.313  1.00 88.80           N
ATOM   3214  CA  LEU A 217     -11.813  -0.417   6.084  1.00 88.80           C
ATOM   3215  C   LEU A 217     -10.515  -0.662   5.311  1.00 88.80           C
ATOM   3216  O   LEU A 217     -10.527  -0.755   4.085  1.00 88.80           O
ATOM   3217  HA  LEU A 217     -12.647  -0.780   5.483  1.00 88.80           H
ATOM   3218  CB  LEU A 217     -12.080   1.060   6.384  1.00 88.80           C
ATOM   3219 1HB  LEU A 217     -12.884   1.122   7.117  1.00 88.80           H
ATOM   3220 2HB  LEU A 217     -11.190   1.482   6.850  1.00 88.80           H
ATOM   3221  CG  LEU A 217     -12.454   1.931   5.183  1.00 88.80           C
ATOM   3222  HG  LEU A 217     -11.763   1.708   4.370  1.00 88.80           H
ATOM   3223  CD1 LEU A 217     -13.862   1.600   4.682  1.00 88.80           C
ATOM   3224 1HD1 LEU A 217     -13.903   0.553   4.381  1.00 88.80           H
ATOM   3225 2HD1 LEU A 217     -14.582   1.777   5.481  1.00 88.80           H
ATOM   3226 3HD1 LEU A 217     -14.102   2.233   3.829  1.00 88.80           H
ATOM   3227  CD2 LEU A 217     -12.299   3.417   5.514  1.00 88.80           C
ATOM   3228 1HD2 LEU A 217     -12.951   3.673   6.349  1.00 88.80           H
ATOM   3229 2HD2 LEU A 217     -11.263   3.622   5.785  1.00 88.80           H
ATOM   3230 3HD2 LEU A 217     -12.571   4.013   4.643  1.00 88.80           H
ATOM   3231  HN  LEU A 217     -11.850  -0.650   8.153  1.00 88.80           H
ATOM   3232  N   LYS A 218      -9.427  -0.760   6.061  1.00 86.30           N
ATOM   3233  CA  LYS A 218      -8.118  -0.943   5.458  1.00 86.30           C
ATOM   3234  C   LYS A 218      -8.082  -2.284   4.723  1.00 86.30           C
ATOM   3235  O   LYS A 218      -7.579  -2.368   3.603  1.00 86.30           O
ATOM   3236  HA  LYS A 218      -7.979  -0.145   4.729  1.00 86.30           H
ATOM   3237  CB  LYS A 218      -7.018  -0.789   6.511  1.00 86.30           C
ATOM   3238 1HB  LYS A 218      -7.181   0.125   7.083  1.00 86.30           H
ATOM   3239 2HB  LYS A 218      -7.066  -1.618   7.216  1.00 86.30           H
ATOM   3240  CG  LYS A 218      -5.635  -0.747   5.857  1.00 86.30           C
ATOM   3241 1HG  LYS A 218      -5.471  -1.661   5.286  1.00 86.30           H
ATOM   3242 2HG  LYS A 218      -5.588   0.082   5.151  1.00 86.30           H
ATOM   3243  CD  LYS A 218      -4.535  -0.592   6.909  1.00 86.30           C
ATOM   3244 1HD  LYS A 218      -4.673   0.345   7.449  1.00 86.30           H
ATOM   3245 2HD  LYS A 218      -4.612  -1.395   7.642  1.00 86.30           H
ATOM   3246  CE  LYS A 218      -3.149  -0.615   6.262  1.00 86.30           C
ATOM   3247 1HE  LYS A 218      -3.054  -1.494   5.624  1.00 86.30           H
ATOM   3248 2HE  LYS A 218      -3.026   0.258   5.621  1.00 86.30           H
ATOM   3249  NZ  LYS A 218      -2.093  -0.630   7.298  1.00 86.30           N
ATOM   3250 1HZ  LYS A 218      -1.199  -0.835   6.866  1.00 86.30           H
ATOM   3251 2HZ  LYS A 218      -2.050   0.277   7.749  1.00 86.30           H
ATOM   3252 3HZ  LYS A 218      -2.307  -1.341   7.989  1.00 86.30           H
ATOM   3253  HN  LYS A 218      -9.431  -0.717   7.060  1.00 86.30           H
ATOM   3254  N   VAL A 219      -8.621  -3.299   5.382  1.00 90.67           N
ATOM   3255  CA  VAL A 219      -8.579  -4.648   4.844  1.00 90.67           C
ATOM   3256  C   VAL A 219      -9.453  -4.719   3.590  1.00 90.67           C
ATOM   3257  O   VAL A 219      -9.037  -5.266   2.570  1.00 90.67           O
ATOM   3258  HA  VAL A 219      -7.547  -4.858   4.565  1.00 90.67           H
ATOM   3259  CB  VAL A 219      -8.993  -5.653   5.920  1.00 90.67           C
ATOM   3260  HB  VAL A 219      -9.957  -5.338   6.320  1.00 90.67           H
ATOM   3261  CG1 VAL A 219      -9.166  -7.052   5.325  1.00 90.67           C
ATOM   3262 1HG1 VAL A 219      -9.936  -7.027   4.555  1.00 90.67           H
ATOM   3263 2HG1 VAL A 219      -8.223  -7.379   4.886  1.00 90.67           H
ATOM   3264 3HG1 VAL A 219      -9.460  -7.748   6.112  1.00 90.67           H
ATOM   3265  CG2 VAL A 219      -7.988  -5.668   7.073  1.00 90.67           C
ATOM   3266 1HG2 VAL A 219      -7.005  -5.946   6.695  1.00 90.67           H
ATOM   3267 2HG2 VAL A 219      -7.936  -4.676   7.523  1.00 90.67           H
ATOM   3268 3HG2 VAL A 219      -8.307  -6.391   7.824  1.00 90.67           H
ATOM   3269  HN  VAL A 219      -9.079  -3.210   6.267  1.00 90.67           H
ATOM   3270  N   ILE A 220     -10.648  -4.159   3.708  1.00 90.86           N
ATOM   3271  CA  ILE A 220     -11.634  -4.271   2.647  1.00 90.86           C
ATOM   3272  C   ILE A 220     -11.113  -3.564   1.395  1.00 90.86           C
ATOM   3273  O   ILE A 220     -11.000  -4.175   0.333  1.00 90.86           O
ATOM   3274  HA  ILE A 220     -11.752  -5.331   2.421  1.00 90.86           H
ATOM   3275  CB  ILE A 220     -12.994  -3.755   3.123  1.00 90.86           C
ATOM   3276  HB  ILE A 220     -12.845  -2.783   3.592  1.00 90.86           H
ATOM   3277  CG1 ILE A 220     -13.591  -4.682   4.184  1.00 90.86           C
ATOM   3278 1HG1 ILE A 220     -13.786  -5.661   3.747  1.00 90.86           H
ATOM   3279 2HG1 ILE A 220     -12.871  -4.830   4.989  1.00 90.86           H
ATOM   3280  CG2 ILE A 220     -13.945  -3.547   1.943  1.00 90.86           C
ATOM   3281 1HG2 ILE A 220     -13.516  -2.818   1.255  1.00 90.86           H
ATOM   3282 2HG2 ILE A 220     -14.093  -4.493   1.424  1.00 90.86           H
ATOM   3283 3HG2 ILE A 220     -14.904  -3.180   2.310  1.00 90.86           H
ATOM   3284  CD1 ILE A 220     -14.888  -4.102   4.751  1.00 90.86           C
ATOM   3285 1HD1 ILE A 220     -14.684  -3.134   5.208  1.00 90.86           H
ATOM   3286 2HD1 ILE A 220     -15.613  -3.979   3.947  1.00 90.86           H
ATOM   3287 3HD1 ILE A 220     -15.291  -4.781   5.503  1.00 90.86           H
ATOM   3288  HN  ILE A 220     -10.944  -3.637   4.508  1.00 90.86           H
ATOM   3289  N   LEU A 221     -10.808  -2.285   1.560  1.00 89.86           N
ATOM   3290  CA  LEU A 221     -10.474  -1.442   0.424  1.00 89.86           C
ATOM   3291  C   LEU A 221      -9.023  -1.698   0.013  1.00 89.86           C
ATOM   3292  O   LEU A 221      -8.652  -1.478  -1.139  1.00 89.86           O
ATOM   3293  HA  LEU A 221     -11.124  -1.735  -0.402  1.00 89.86           H
ATOM   3294  CB  LEU A 221     -10.775   0.025   0.738  1.00 89.86           C
ATOM   3295 1HB  LEU A 221     -10.200   0.312   1.618  1.00 89.86           H
ATOM   3296 2HB  LEU A 221     -10.415   0.634  -0.091  1.00 89.86           H
ATOM   3297  CG  LEU A 221     -12.244   0.370   0.988  1.00 89.86           C
ATOM   3298  HG  LEU A 221     -12.588  -0.204   1.848  1.00 89.86           H
ATOM   3299  CD1 LEU A 221     -12.408   1.850   1.338  1.00 89.86           C
ATOM   3300 1HD1 LEU A 221     -11.837   2.076   2.239  1.00 89.86           H
ATOM   3301 2HD1 LEU A 221     -12.041   2.461   0.513  1.00 89.86           H
ATOM   3302 3HD1 LEU A 221     -13.462   2.069   1.511  1.00 89.86           H
ATOM   3303  CD2 LEU A 221     -13.113  -0.037  -0.203  1.00 89.86           C
ATOM   3304 1HD2 LEU A 221     -12.777   0.491  -1.096  1.00 89.86           H
ATOM   3305 2HD2 LEU A 221     -13.029  -1.112  -0.364  1.00 89.86           H
ATOM   3306 3HD2 LEU A 221     -14.153   0.220   0.001  1.00 89.86           H
ATOM   3307  HN  LEU A 221     -10.787  -1.825   2.447  1.00 89.86           H
ATOM   3308  N   GLY A 222      -8.241  -2.161   0.977  1.00 88.29           N
ATOM   3309  CA  GLY A 222      -6.804  -2.262   0.792  1.00 88.29           C
ATOM   3310  C   GLY A 222      -6.438  -3.534   0.025  1.00 88.29           C
ATOM   3311  O   GLY A 222      -5.393  -3.595  -0.621  1.00 88.29           O
ATOM   3312 1HA  GLY A 222      -6.441  -1.389   0.249  1.00 88.29           H
ATOM   3313 2HA  GLY A 222      -6.307  -2.263   1.762  1.00 88.29           H
ATOM   3314  HN  GLY A 222      -8.574  -2.463   1.871  1.00 88.29           H
ATOM   3315  N   PHE A 223      -7.319  -4.519   0.121  1.00 81.92           N
ATOM   3316  CA  PHE A 223      -7.030  -5.837  -0.417  1.00 81.92           C
ATOM   3317  C   PHE A 223      -8.243  -6.408  -1.153  1.00 81.92           C
ATOM   3318  O   PHE A 223      -8.203  -6.600  -2.368  1.00 81.92           O
ATOM   3319  HA  PHE A 223      -6.201  -5.726  -1.117  1.00 81.92           H
ATOM   3320  CB  PHE A 223      -6.697  -6.742   0.771  1.00 81.92           C
ATOM   3321 1HB  PHE A 223      -5.915  -6.271   1.366  1.00 81.92           H
ATOM   3322 2HB  PHE A 223      -7.577  -6.825   1.409  1.00 81.92           H
ATOM   3323  CG  PHE A 223      -6.239  -8.147   0.374  1.00 81.92           C
ATOM   3324  CD1 PHE A 223      -7.029  -9.221   0.643  1.00 81.92           C
ATOM   3325  HD1 PHE A 223      -7.989  -9.081   1.141  1.00 81.92           H
ATOM   3326  CD2 PHE A 223      -5.042  -8.322  -0.247  1.00 81.92           C
ATOM   3327  HD2 PHE A 223      -4.409  -7.461  -0.462  1.00 81.92           H
ATOM   3328  CE1 PHE A 223      -6.604 -10.525   0.275  1.00 81.92           C
ATOM   3329  HE1 PHE A 223      -7.237 -11.386   0.490  1.00 81.92           H
ATOM   3330  CE2 PHE A 223      -4.617  -9.626  -0.616  1.00 81.92           C
ATOM   3331  HE2 PHE A 223      -3.658  -9.766  -1.114  1.00 81.92           H
ATOM   3332  CZ  PHE A 223      -5.407 -10.700  -0.347  1.00 81.92           C
ATOM   3333  HZ  PHE A 223      -5.081 -11.701  -0.630  1.00 81.92           H
ATOM   3334  HN  PHE A 223      -8.215  -4.428   0.556  1.00 81.92           H
ATOM   3335  N   PHE A 224      -9.294  -6.662  -0.388  1.00 84.45           N
ATOM   3336  CA  PHE A 224     -10.378  -7.506  -0.861  1.00 84.45           C
ATOM   3337  C   PHE A 224     -10.994  -6.941  -2.142  1.00 84.45           C
ATOM   3338  O   PHE A 224     -11.122  -7.650  -3.139  1.00 84.45           O
ATOM   3339  HA  PHE A 224      -9.956  -8.490  -1.066  1.00 84.45           H
ATOM   3340  CB  PHE A 224     -11.443  -7.525   0.238  1.00 84.45           C
ATOM   3341 1HB  PHE A 224     -11.503  -6.534   0.689  1.00 84.45           H
ATOM   3342 2HB  PHE A 224     -12.413  -7.729  -0.214  1.00 84.45           H
ATOM   3343  CG  PHE A 224     -11.183  -8.555   1.339  1.00 84.45           C
ATOM   3344  CD1 PHE A 224     -11.365  -9.879   1.088  1.00 84.45           C
ATOM   3345  HD1 PHE A 224     -11.696 -10.207   0.102  1.00 84.45           H
ATOM   3346  CD2 PHE A 224     -10.770  -8.147   2.569  1.00 84.45           C
ATOM   3347  HD2 PHE A 224     -10.624  -7.086   2.770  1.00 84.45           H
ATOM   3348  CE1 PHE A 224     -11.124 -10.836   2.109  1.00 84.45           C
ATOM   3349  HE1 PHE A 224     -11.270 -11.897   1.908  1.00 84.45           H
ATOM   3350  CE2 PHE A 224     -10.529  -9.103   3.590  1.00 84.45           C
ATOM   3351  HE2 PHE A 224     -10.198  -8.776   4.576  1.00 84.45           H
ATOM   3352  CZ  PHE A 224     -10.711 -10.427   3.339  1.00 84.45           C
ATOM   3353  HZ  PHE A 224     -10.526 -11.161   4.123  1.00 84.45           H
ATOM   3354  HN  PHE A 224      -9.412  -6.303   0.538  1.00 84.45           H
ATOM   3355  N   LEU A 225     -11.360  -5.669  -2.074  1.00 89.71           N
ATOM   3356  CA  LEU A 225     -12.020  -5.019  -3.193  1.00 89.71           C
ATOM   3357  C   LEU A 225     -11.105  -5.067  -4.418  1.00 89.71           C
ATOM   3358  O   LEU A 225     -11.495  -5.571  -5.470  1.00 89.71           O
ATOM   3359  HA  LEU A 225     -12.923  -5.588  -3.414  1.00 89.71           H
ATOM   3360  CB  LEU A 225     -12.460  -3.605  -2.808  1.00 89.71           C
ATOM   3361 1HB  LEU A 225     -13.174  -3.678  -1.988  1.00 89.71           H
ATOM   3362 2HB  LEU A 225     -11.592  -3.068  -2.427  1.00 89.71           H
ATOM   3363  CG  LEU A 225     -13.091  -2.772  -3.925  1.00 89.71           C
ATOM   3364  HG  LEU A 225     -12.457  -2.848  -4.808  1.00 89.71           H
ATOM   3365  CD1 LEU A 225     -14.467  -3.320  -4.308  1.00 89.71           C
ATOM   3366 1HD1 LEU A 225     -14.365  -4.348  -4.654  1.00 89.71           H
ATOM   3367 2HD1 LEU A 225     -15.123  -3.293  -3.438  1.00 89.71           H
ATOM   3368 3HD1 LEU A 225     -14.893  -2.709  -5.104  1.00 89.71           H
ATOM   3369  CD2 LEU A 225     -13.151  -1.292  -3.538  1.00 89.71           C
ATOM   3370 1HD2 LEU A 225     -13.750  -1.177  -2.635  1.00 89.71           H
ATOM   3371 2HD2 LEU A 225     -12.141  -0.924  -3.355  1.00 89.71           H
ATOM   3372 3HD2 LEU A 225     -13.604  -0.723  -4.350  1.00 89.71           H
ATOM   3373  HN  LEU A 225     -11.211  -5.087  -1.275  1.00 89.71           H
ATOM   3374  N   PRO A 226      -9.876  -4.545  -4.305  1.00 89.64           N
ATOM   3375  CA  PRO A 226      -8.936  -4.580  -5.428  1.00 89.64           C
ATOM   3376  C   PRO A 226      -8.757  -5.982  -5.988  1.00 89.64           C
ATOM   3377  O   PRO A 226      -8.746  -6.172  -7.203  1.00 89.64           O
ATOM   3378  HA  PRO A 226      -9.322  -3.989  -6.258  1.00 89.64           H
ATOM   3379  CB  PRO A 226      -7.636  -4.037  -4.830  1.00 89.64           C
ATOM   3380 1HB  PRO A 226      -7.005  -4.839  -4.447  1.00 89.64           H
ATOM   3381 2HB  PRO A 226      -7.048  -3.496  -5.571  1.00 89.64           H
ATOM   3382  CG  PRO A 226      -8.118  -3.119  -3.713  1.00 89.64           C
ATOM   3383 1HG  PRO A 226      -7.337  -2.934  -2.975  1.00 89.64           H
ATOM   3384 2HG  PRO A 226      -8.419  -2.143  -4.093  1.00 89.64           H
ATOM   3385  CD  PRO A 226      -9.289  -3.888  -3.123  1.00 89.64           C
ATOM   3386 1HD  PRO A 226      -8.963  -4.616  -2.381  1.00 89.64           H
ATOM   3387 2HD  PRO A 226      -9.999  -3.226  -2.626  1.00 89.64           H
ATOM   3388  N   PHE A 227      -8.620  -6.935  -5.077  1.00 84.10           N
ATOM   3389  CA  PHE A 227      -8.313  -8.301  -5.465  1.00 84.10           C
ATOM   3390  C   PHE A 227      -9.447  -8.902  -6.298  1.00 84.10           C
ATOM   3391  O   PHE A 227      -9.202  -9.514  -7.337  1.00 84.10           O
ATOM   3392  HA  PHE A 227      -7.402  -8.271  -6.062  1.00 84.10           H
ATOM   3393  CB  PHE A 227      -8.162  -9.109  -4.174  1.00 84.10           C
ATOM   3394 1HB  PHE A 227      -7.395  -8.644  -3.555  1.00 84.10           H
ATOM   3395 2HB  PHE A 227      -9.096  -9.060  -3.615  1.00 84.10           H
ATOM   3396  CG  PHE A 227      -7.794 -10.577  -4.399  1.00 84.10           C
ATOM   3397  CD1 PHE A 227      -8.755 -11.537  -4.324  1.00 84.10           C
ATOM   3398  HD1 PHE A 227      -9.786 -11.261  -4.104  1.00 84.10           H
ATOM   3399  CD2 PHE A 227      -6.508 -10.922  -4.673  1.00 84.10           C
ATOM   3400  HD2 PHE A 227      -5.738 -10.153  -4.732  1.00 84.10           H
ATOM   3401  CE1 PHE A 227      -8.414 -12.900  -4.532  1.00 84.10           C
ATOM   3402  HE1 PHE A 227      -9.183 -13.669  -4.472  1.00 84.10           H
ATOM   3403  CE2 PHE A 227      -6.167 -12.285  -4.881  1.00 84.10           C
ATOM   3404  HE2 PHE A 227      -5.136 -12.561  -5.100  1.00 84.10           H
ATOM   3405  CZ  PHE A 227      -7.127 -13.245  -4.806  1.00 84.10           C
ATOM   3406  HZ  PHE A 227      -6.866 -14.291  -4.966  1.00 84.10           H
ATOM   3407  HN  PHE A 227      -8.714  -6.786  -4.093  1.00 84.10           H
ATOM   3408  N   VAL A 228     -10.664  -8.707  -5.812  1.00 91.30           N
ATOM   3409  CA  VAL A 228     -11.832  -9.263  -6.472  1.00 91.30           C
ATOM   3410  C   VAL A 228     -11.929  -8.697  -7.890  1.00 91.30           C
ATOM   3411  O   VAL A 228     -12.186  -9.434  -8.841  1.00 91.30           O
ATOM   3412  HA  VAL A 228     -11.693 -10.342  -6.534  1.00 91.30           H
ATOM   3413  CB  VAL A 228     -13.084  -8.995  -5.635  1.00 91.30           C
ATOM   3414  HB  VAL A 228     -13.108  -7.931  -5.398  1.00 91.30           H
ATOM   3415  CG1 VAL A 228     -14.353  -9.329  -6.422  1.00 91.30           C
ATOM   3416 1HG1 VAL A 228     -14.395  -8.715  -7.321  1.00 91.30           H
ATOM   3417 2HG1 VAL A 228     -14.339 -10.383  -6.702  1.00 91.30           H
ATOM   3418 3HG1 VAL A 228     -15.228  -9.130  -5.803  1.00 91.30           H
ATOM   3419  CG2 VAL A 228     -13.038  -9.768  -4.315  1.00 91.30           C
ATOM   3420 1HG2 VAL A 228     -12.978 -10.837  -4.523  1.00 91.30           H
ATOM   3421 2HG2 VAL A 228     -12.162  -9.460  -3.744  1.00 91.30           H
ATOM   3422 3HG2 VAL A 228     -13.939  -9.559  -3.740  1.00 91.30           H
ATOM   3423  HN  VAL A 228     -10.857  -8.180  -4.983  1.00 91.30           H
ATOM   3424  N   VAL A 229     -11.718  -7.392  -7.988  1.00 91.14           N
ATOM   3425  CA  VAL A 229     -11.852  -6.706  -9.262  1.00 91.14           C
ATOM   3426  C   VAL A 229     -10.804  -7.243 -10.238  1.00 91.14           C
ATOM   3427  O   VAL A 229     -11.119  -7.542 -11.389  1.00 91.14           O
ATOM   3428  HA  VAL A 229     -12.844  -6.930  -9.653  1.00 91.14           H
ATOM   3429  CB  VAL A 229     -11.756  -5.193  -9.053  1.00 91.14           C
ATOM   3430  HB  VAL A 229     -10.835  -4.988  -8.508  1.00 91.14           H
ATOM   3431  CG1 VAL A 229     -11.683  -4.459 -10.394  1.00 91.14           C
ATOM   3432 1HG1 VAL A 229     -10.803  -4.793 -10.943  1.00 91.14           H
ATOM   3433 2HG1 VAL A 229     -12.579  -4.675 -10.976  1.00 91.14           H
ATOM   3434 3HG1 VAL A 229     -11.615  -3.386 -10.217  1.00 91.14           H
ATOM   3435  CG2 VAL A 229     -12.925  -4.680  -8.210  1.00 91.14           C
ATOM   3436 1HG2 VAL A 229     -13.864  -4.904  -8.716  1.00 91.14           H
ATOM   3437 2HG2 VAL A 229     -12.912  -5.169  -7.236  1.00 91.14           H
ATOM   3438 3HG2 VAL A 229     -12.832  -3.602  -8.077  1.00 91.14           H
ATOM   3439  HN  VAL A 229     -11.460  -6.808  -7.218  1.00 91.14           H
ATOM   3440  N   MET A 230      -9.580  -7.349  -9.743  1.00 83.21           N
ATOM   3441  CA  MET A 230      -8.474  -7.798 -10.572  1.00 83.21           C
ATOM   3442  C   MET A 230      -8.698  -9.233 -11.054  1.00 83.21           C
ATOM   3443  O   MET A 230      -8.494  -9.536 -12.228  1.00 83.21           O
ATOM   3444  HA  MET A 230      -8.452  -7.120 -11.425  1.00 83.21           H
ATOM   3445  CB  MET A 230      -7.173  -7.726  -9.770  1.00 83.21           C
ATOM   3446 1HB  MET A 230      -7.326  -8.159  -8.782  1.00 83.21           H
ATOM   3447 2HB  MET A 230      -6.404  -8.320 -10.264  1.00 83.21           H
ATOM   3448  CG  MET A 230      -6.695  -6.279  -9.630  1.00 83.21           C
ATOM   3449 1HG  MET A 230      -6.689  -5.793 -10.606  1.00 83.21           H
ATOM   3450 2HG  MET A 230      -7.386  -5.719  -8.999  1.00 83.21           H
ATOM   3451  SD  MET A 230      -5.057  -6.243  -8.922  1.00 83.21           S
ATOM   3452  CE  MET A 230      -5.397  -6.952  -7.319  1.00 83.21           C
ATOM   3453 1HE  MET A 230      -6.121  -6.330  -6.793  1.00 83.21           H
ATOM   3454 2HE  MET A 230      -5.803  -7.955  -7.445  1.00 83.21           H
ATOM   3455 3HE  MET A 230      -4.474  -7.003  -6.741  1.00 83.21           H
ATOM   3456  HN  MET A 230      -9.339  -7.135  -8.797  1.00 83.21           H
ATOM   3457  N   ALA A 231      -9.113 -10.078 -10.122  1.00 89.00           N
ATOM   3458  CA  ALA A 231      -9.318 -11.485 -10.425  1.00 89.00           C
ATOM   3459  C   ALA A 231     -10.345 -11.614 -11.552  1.00 89.00           C
ATOM   3460  O   ALA A 231     -10.148 -12.385 -12.490  1.00 89.00           O
ATOM   3461  HA  ALA A 231      -8.366 -11.893 -10.764  1.00 89.00           H
ATOM   3462  CB  ALA A 231      -9.749 -12.223  -9.156  1.00 89.00           C
ATOM   3463 1HB  ALA A 231      -8.972 -12.125  -8.397  1.00 89.00           H
ATOM   3464 2HB  ALA A 231     -10.678 -11.793  -8.783  1.00 89.00           H
ATOM   3465 3HB  ALA A 231      -9.903 -13.278  -9.384  1.00 89.00           H
ATOM   3466  HN  ALA A 231      -9.308  -9.817  -9.177  1.00 89.00           H
ATOM   3467  N   CYS A 232     -11.419 -10.849 -11.422  1.00 88.63           N
ATOM   3468  CA  CYS A 232     -12.480 -10.873 -12.415  1.00 88.63           C
ATOM   3469  C   CYS A 232     -11.904 -10.386 -13.746  1.00 88.63           C
ATOM   3470  O   CYS A 232     -12.109 -11.014 -14.783  1.00 88.63           O
ATOM   3471  HA  CYS A 232     -12.812 -11.909 -12.493  1.00 88.63           H
ATOM   3472  CB  CYS A 232     -13.685 -10.040 -11.975  1.00 88.63           C
ATOM   3473 1HB  CYS A 232     -13.364  -9.033 -11.708  1.00 88.63           H
ATOM   3474 2HB  CYS A 232     -14.390  -9.941 -12.800  1.00 88.63           H
ATOM   3475  SG  CYS A 232     -14.506 -10.833 -10.544  1.00 88.63           S
ATOM   3476  HG  CYS A 232     -15.411  -9.877 -10.355  1.00 88.63           H
ATOM   3477  HN  CYS A 232     -11.569 -10.222 -10.658  1.00 88.63           H
ATOM   3478  N   CYS A 233     -11.194  -9.269 -13.673  1.00 86.33           N
ATOM   3479  CA  CYS A 233     -10.688  -8.625 -14.873  1.00 86.33           C
ATOM   3480  C   CYS A 233      -9.831  -9.636 -15.637  1.00 86.33           C
ATOM   3481  O   CYS A 233     -10.007  -9.821 -16.840  1.00 86.33           O
ATOM   3482  HA  CYS A 233     -11.558  -8.332 -15.461  1.00 86.33           H
ATOM   3483  CB  CYS A 233      -9.909  -7.349 -14.545  1.00 86.33           C
ATOM   3484 1HB  CYS A 233      -9.218  -7.537 -13.724  1.00 86.33           H
ATOM   3485 2HB  CYS A 233      -9.310  -7.048 -15.404  1.00 86.33           H
ATOM   3486  SG  CYS A 233     -11.068  -6.008 -14.090  1.00 86.33           S
ATOM   3487  HG  CYS A 233     -11.319  -6.450 -12.862  1.00 86.33           H
ATOM   3488  HN  CYS A 233     -10.965  -8.807 -12.816  1.00 86.33           H
ATOM   3489  N   TYR A 234      -8.922 -10.264 -14.906  1.00 73.12           N
ATOM   3490  CA  TYR A 234      -7.929 -11.126 -15.525  1.00 73.12           C
ATOM   3491  C   TYR A 234      -8.550 -12.455 -15.958  1.00 73.12           C
ATOM   3492  O   TYR A 234      -8.102 -13.067 -16.927  1.00 73.12           O
ATOM   3493  HA  TYR A 234      -7.539 -10.612 -16.403  1.00 73.12           H
ATOM   3494  CB  TYR A 234      -6.875 -11.396 -14.449  1.00 73.12           C
ATOM   3495 1HB  TYR A 234      -7.379 -11.675 -13.523  1.00 73.12           H
ATOM   3496 2HB  TYR A 234      -6.271 -12.251 -14.753  1.00 73.12           H
ATOM   3497  CG  TYR A 234      -5.951 -10.209 -14.171  1.00 73.12           C
ATOM   3498  CD1 TYR A 234      -5.774  -9.233 -15.130  1.00 73.12           C
ATOM   3499  HD1 TYR A 234      -6.292  -9.308 -16.086  1.00 73.12           H
ATOM   3500  CD2 TYR A 234      -5.295 -10.114 -12.960  1.00 73.12           C
ATOM   3501  HD2 TYR A 234      -5.435 -10.885 -12.203  1.00 73.12           H
ATOM   3502  CE1 TYR A 234      -4.904  -8.116 -14.869  1.00 73.12           C
ATOM   3503  HE1 TYR A 234      -4.755  -7.338 -15.618  1.00 73.12           H
ATOM   3504  CE2 TYR A 234      -4.425  -8.997 -12.699  1.00 73.12           C
ATOM   3505  HE2 TYR A 234      -3.900  -8.910 -11.747  1.00 73.12           H
ATOM   3506  CZ  TYR A 234      -4.272  -8.053 -13.666  1.00 73.12           C
ATOM   3507  OH  TYR A 234      -3.451  -6.997 -13.419  1.00 73.12           O
ATOM   3508  HH  TYR A 234      -3.033  -7.094 -12.515  1.00 73.12           H
ATOM   3509  HN  TYR A 234      -8.857 -10.192 -13.910  1.00 73.12           H
ATOM   3510  N   THR A 235      -9.573 -12.862 -15.221  1.00 83.66           N
ATOM   3511  CA  THR A 235     -10.343 -14.037 -15.593  1.00 83.66           C
ATOM   3512  C   THR A 235     -10.911 -13.876 -17.005  1.00 83.66           C
ATOM   3513  O   THR A 235     -10.825 -14.793 -17.820  1.00 83.66           O
ATOM   3514  HA  THR A 235      -9.673 -14.896 -15.614  1.00 83.66           H
ATOM   3515  CB  THR A 235     -11.419 -14.254 -14.527  1.00 83.66           C
ATOM   3516  HB  THR A 235     -12.130 -13.428 -14.517  1.00 83.66           H
ATOM   3517  OG1 THR A 235     -10.681 -14.444 -13.323  1.00 83.66           O
ATOM   3518  HG1 THR A 235     -10.704 -13.610 -12.772  1.00 83.66           H
ATOM   3519  CG2 THR A 235     -12.172 -15.573 -14.714  1.00 83.66           C
ATOM   3520 1HG2 THR A 235     -11.469 -16.404 -14.656  1.00 83.66           H
ATOM   3521 2HG2 THR A 235     -12.660 -15.577 -15.689  1.00 83.66           H
ATOM   3522 3HG2 THR A 235     -12.923 -15.677 -13.931  1.00 83.66           H
ATOM   3523  HN  THR A 235      -9.876 -12.406 -14.384  1.00 83.66           H
ATOM   3524  N   ILE A 236     -11.479 -12.704 -17.250  1.00 82.64           N
ATOM   3525  CA  ILE A 236     -12.084 -12.421 -18.541  1.00 82.64           C
ATOM   3526  C   ILE A 236     -10.982 -12.261 -19.590  1.00 82.64           C
ATOM   3527  O   ILE A 236     -11.126 -12.722 -20.722  1.00 82.64           O
ATOM   3528  HA  ILE A 236     -12.695 -13.282 -18.811  1.00 82.64           H
ATOM   3529  CB  ILE A 236     -13.019 -11.215 -18.441  1.00 82.64           C
ATOM   3530  HB  ILE A 236     -12.439 -10.361 -18.089  1.00 82.64           H
ATOM   3531  CG1 ILE A 236     -14.126 -11.463 -17.415  1.00 82.64           C
ATOM   3532 1HG1 ILE A 236     -14.859 -12.157 -17.826  1.00 82.64           H
ATOM   3533 2HG1 ILE A 236     -13.705 -11.933 -16.527  1.00 82.64           H
ATOM   3534  CG2 ILE A 236     -13.583 -10.843 -19.814  1.00 82.64           C
ATOM   3535 1HG2 ILE A 236     -12.763 -10.595 -20.488  1.00 82.64           H
ATOM   3536 2HG2 ILE A 236     -14.142 -11.687 -20.218  1.00 82.64           H
ATOM   3537 3HG2 ILE A 236     -14.244  -9.983 -19.715  1.00 82.64           H
ATOM   3538  CD1 ILE A 236     -14.817 -10.154 -17.026  1.00 82.64           C
ATOM   3539 1HD1 ILE A 236     -14.085  -9.472 -16.593  1.00 82.64           H
ATOM   3540 2HD1 ILE A 236     -15.258  -9.698 -17.913  1.00 82.64           H
ATOM   3541 3HD1 ILE A 236     -15.600 -10.359 -16.296  1.00 82.64           H
ATOM   3542  HN  ILE A 236     -11.530 -11.958 -16.587  1.00 82.64           H
ATOM   3543  N   ILE A 237      -9.907 -11.606 -19.178  1.00 78.24           N
ATOM   3544  CA  ILE A 237      -8.784 -11.375 -20.070  1.00 78.24           C
ATOM   3545  C   ILE A 237      -8.279 -12.716 -20.606  1.00 78.24           C
ATOM   3546  O   ILE A 237      -8.126 -12.888 -21.814  1.00 78.24           O
ATOM   3547  HA  ILE A 237      -9.149 -10.784 -20.910  1.00 78.24           H
ATOM   3548  CB  ILE A 237      -7.705 -10.546 -19.370  1.00 78.24           C
ATOM   3549  HB  ILE A 237      -7.587 -10.927 -18.355  1.00 78.24           H
ATOM   3550  CG1 ILE A 237      -8.126  -9.080 -19.256  1.00 78.24           C
ATOM   3551 1HG1 ILE A 237      -8.063  -8.603 -20.234  1.00 78.24           H
ATOM   3552 2HG1 ILE A 237      -9.167  -9.021 -18.939  1.00 78.24           H
ATOM   3553  CG2 ILE A 237      -6.353 -10.702 -20.070  1.00 78.24           C
ATOM   3554 1HG2 ILE A 237      -6.054 -11.750 -20.055  1.00 78.24           H
ATOM   3555 2HG2 ILE A 237      -6.438 -10.363 -21.103  1.00 78.24           H
ATOM   3556 3HG2 ILE A 237      -5.604 -10.103 -19.552  1.00 78.24           H
ATOM   3557  CD1 ILE A 237      -7.240  -8.330 -18.259  1.00 78.24           C
ATOM   3558 1HD1 ILE A 237      -7.325  -8.795 -17.277  1.00 78.24           H
ATOM   3559 2HD1 ILE A 237      -6.203  -8.371 -18.593  1.00 78.24           H
ATOM   3560 3HD1 ILE A 237      -7.562  -7.291 -18.198  1.00 78.24           H
ATOM   3561  HN  ILE A 237      -9.796 -11.237 -18.255  1.00 78.24           H
ATOM   3562  N   ILE A 238      -8.034 -13.632 -19.680  1.00 76.69           N
ATOM   3563  CA  ILE A 238      -7.480 -14.927 -20.037  1.00 76.69           C
ATOM   3564  C   ILE A 238      -8.410 -15.617 -21.037  1.00 76.69           C
ATOM   3565  O   ILE A 238      -7.956 -16.141 -22.052  1.00 76.69           O
ATOM   3566  HA  ILE A 238      -6.521 -14.749 -20.523  1.00 76.69           H
ATOM   3567  CB  ILE A 238      -7.204 -15.756 -18.781  1.00 76.69           C
ATOM   3568  HB  ILE A 238      -8.082 -15.703 -18.137  1.00 76.69           H
ATOM   3569  CG1 ILE A 238      -6.028 -15.179 -17.990  1.00 76.69           C
ATOM   3570 1HG1 ILE A 238      -5.093 -15.410 -18.501  1.00 76.69           H
ATOM   3571 2HG1 ILE A 238      -6.109 -14.092 -17.952  1.00 76.69           H
ATOM   3572  CG2 ILE A 238      -6.990 -17.229 -19.133  1.00 76.69           C
ATOM   3573 1HG2 ILE A 238      -7.883 -17.620 -19.620  1.00 76.69           H
ATOM   3574 2HG2 ILE A 238      -6.138 -17.322 -19.807  1.00 76.69           H
ATOM   3575 3HG2 ILE A 238      -6.795 -17.796 -18.222  1.00 76.69           H
ATOM   3576  CD1 ILE A 238      -5.993 -15.744 -16.569  1.00 76.69           C
ATOM   3577 1HD1 ILE A 238      -6.919 -15.489 -16.054  1.00 76.69           H
ATOM   3578 2HD1 ILE A 238      -5.887 -16.828 -16.611  1.00 76.69           H
ATOM   3579 3HD1 ILE A 238      -5.147 -15.317 -16.029  1.00 76.69           H
ATOM   3580  HN  ILE A 238      -8.207 -13.501 -18.704  1.00 76.69           H
ATOM   3581  N   HIS A 239      -9.695 -15.594 -20.714  1.00 76.09           N
ATOM   3582  CA  HIS A 239     -10.691 -16.227 -21.562  1.00 76.09           C
ATOM   3583  C   HIS A 239     -10.614 -15.637 -22.971  1.00 76.09           C
ATOM   3584  O   HIS A 239     -10.654 -16.371 -23.958  1.00 76.09           O
ATOM   3585  HA  HIS A 239     -10.437 -17.286 -21.606  1.00 76.09           H
ATOM   3586  CB  HIS A 239     -12.085 -16.107 -20.944  1.00 76.09           C
ATOM   3587 1HB  HIS A 239     -12.030 -15.459 -20.070  1.00 76.09           H
ATOM   3588 2HB  HIS A 239     -12.748 -15.621 -21.660  1.00 76.09           H
ATOM   3589  CG  HIS A 239     -12.691 -17.428 -20.535  1.00 76.09           C
ATOM   3590  ND1 HIS A 239     -13.217 -18.326 -21.447  1.00 76.09           N
ATOM   3591  HD1 HIS A 239     -13.251 -18.201 -22.439  1.00 76.09           H
ATOM   3592  CD2 HIS A 239     -12.849 -17.994 -19.304  1.00 76.09           C
ATOM   3593  HD2 HIS A 239     -12.542 -17.552 -18.356  1.00 76.09           H
ATOM   3594  CE1 HIS A 239     -13.668 -19.381 -20.784  1.00 76.09           C
ATOM   3595  HE1 HIS A 239     -14.140 -20.260 -21.223  1.00 76.09           H
ATOM   3596  NE2 HIS A 239     -13.439 -19.173 -19.456  1.00 76.09           N
ATOM   3597  HN  HIS A 239     -10.057 -15.154 -19.892  1.00 76.09           H
ATOM   3598  N   THR A 240     -10.506 -14.318 -23.021  1.00 77.44           N
ATOM   3599  CA  THR A 240     -10.505 -13.614 -24.293  1.00 77.44           C
ATOM   3600  C   THR A 240      -9.248 -13.961 -25.093  1.00 77.44           C
ATOM   3601  O   THR A 240      -9.295 -14.059 -26.319  1.00 77.44           O
ATOM   3602  HA  THR A 240     -11.360 -13.957 -24.876  1.00 77.44           H
ATOM   3603  CB  THR A 240     -10.649 -12.118 -24.006  1.00 77.44           C
ATOM   3604  HB  THR A 240      -9.740 -11.719 -23.558  1.00 77.44           H
ATOM   3605  OG1 THR A 240     -11.822 -12.031 -23.201  1.00 77.44           O
ATOM   3606  HG1 THR A 240     -11.570 -11.970 -22.235  1.00 77.44           H
ATOM   3607  CG2 THR A 240     -10.997 -11.313 -25.260  1.00 77.44           C
ATOM   3608 1HG2 THR A 240     -11.942 -11.669 -25.670  1.00 77.44           H
ATOM   3609 2HG2 THR A 240     -10.209 -11.438 -26.002  1.00 77.44           H
ATOM   3610 3HG2 THR A 240     -11.088 -10.258 -25.000  1.00 77.44           H
ATOM   3611  HN  THR A 240     -10.420 -13.733 -22.215  1.00 77.44           H
ATOM   3612  N   LEU A 241      -8.153 -14.137 -24.368  1.00 72.70           N
ATOM   3613  CA  LEU A 241      -6.866 -14.373 -25.000  1.00 72.70           C
ATOM   3614  C   LEU A 241      -6.828 -15.799 -25.554  1.00 72.70           C
ATOM   3615  O   LEU A 241      -6.260 -16.040 -26.618  1.00 72.70           O
ATOM   3616  HA  LEU A 241      -6.780 -13.676 -25.834  1.00 72.70           H
ATOM   3617  CB  LEU A 241      -5.727 -14.059 -24.029  1.00 72.70           C
ATOM   3618 1HB  LEU A 241      -5.958 -14.519 -23.068  1.00 72.70           H
ATOM   3619 2HB  LEU A 241      -4.819 -14.534 -24.400  1.00 72.70           H
ATOM   3620  CG  LEU A 241      -5.434 -12.576 -23.795  1.00 72.70           C
ATOM   3621  HG  LEU A 241      -6.365 -12.084 -23.511  1.00 72.70           H
ATOM   3622  CD1 LEU A 241      -4.451 -12.387 -22.638  1.00 72.70           C
ATOM   3623 1HD1 LEU A 241      -4.877 -12.807 -21.727  1.00 72.70           H
ATOM   3624 2HD1 LEU A 241      -3.515 -12.895 -22.869  1.00 72.70           H
ATOM   3625 3HD1 LEU A 241      -4.260 -11.323 -22.493  1.00 72.70           H
ATOM   3626  CD2 LEU A 241      -4.943 -11.905 -25.079  1.00 72.70           C
ATOM   3627 1HD2 LEU A 241      -4.029 -12.392 -25.418  1.00 72.70           H
ATOM   3628 2HD2 LEU A 241      -5.708 -11.992 -25.851  1.00 72.70           H
ATOM   3629 3HD2 LEU A 241      -4.742 -10.851 -24.885  1.00 72.70           H
ATOM   3630  HN  LEU A 241      -8.136 -14.122 -23.368  1.00 72.70           H
ATOM   3631  N   ILE A 242      -7.439 -16.706 -24.806  1.00 73.96           N
ATOM   3632  CA  ILE A 242      -7.515 -18.095 -25.227  1.00 73.96           C
ATOM   3633  C   ILE A 242      -8.300 -18.184 -26.537  1.00 73.96           C
ATOM   3634  O   ILE A 242      -7.924 -18.930 -27.440  1.00 73.96           O
ATOM   3635  HA  ILE A 242      -6.496 -18.436 -25.411  1.00 73.96           H
ATOM   3636  CB  ILE A 242      -8.088 -18.964 -24.106  1.00 73.96           C
ATOM   3637  HB  ILE A 242      -8.987 -18.480 -23.725  1.00 73.96           H
ATOM   3638  CG1 ILE A 242      -7.104 -19.072 -22.939  1.00 73.96           C
ATOM   3639 1HG1 ILE A 242      -6.253 -19.686 -23.232  1.00 73.96           H
ATOM   3640 2HG1 ILE A 242      -6.716 -18.084 -22.693  1.00 73.96           H
ATOM   3641  CG2 ILE A 242      -8.503 -20.338 -24.635  1.00 73.96           C
ATOM   3642 1HG2 ILE A 242      -9.264 -20.216 -25.406  1.00 73.96           H
ATOM   3643 2HG2 ILE A 242      -7.634 -20.842 -25.059  1.00 73.96           H
ATOM   3644 3HG2 ILE A 242      -8.907 -20.935 -23.818  1.00 73.96           H
ATOM   3645  CD1 ILE A 242      -7.779 -19.682 -21.708  1.00 73.96           C
ATOM   3646 1HD1 ILE A 242      -8.615 -19.052 -21.403  1.00 73.96           H
ATOM   3647 2HD1 ILE A 242      -8.145 -20.679 -21.951  1.00 73.96           H
ATOM   3648 3HD1 ILE A 242      -7.058 -19.747 -20.894  1.00 73.96           H
ATOM   3649  HN  ILE A 242      -7.877 -16.506 -23.930  1.00 73.96           H
ATOM   3650  N   GLN A 243      -9.375 -17.413 -26.599  1.00 69.55           N
ATOM   3651  CA  GLN A 243     -10.222 -17.403 -27.780  1.00 69.55           C
ATOM   3652  C   GLN A 243      -9.493 -16.739 -28.950  1.00 69.55           C
ATOM   3653  O   GLN A 243      -9.703 -17.105 -30.106  1.00 69.55           O
ATOM   3654  HA  GLN A 243     -10.412 -18.452 -28.010  1.00 69.55           H
ATOM   3655  CB  GLN A 243     -11.552 -16.703 -27.496  1.00 69.55           C
ATOM   3656 1HB  GLN A 243     -11.366 -15.734 -27.034  1.00 69.55           H
ATOM   3657 2HB  GLN A 243     -12.076 -16.515 -28.433  1.00 69.55           H
ATOM   3658  CG  GLN A 243     -12.432 -17.552 -26.575  1.00 69.55           C
ATOM   3659 1HG  GLN A 243     -12.623 -18.519 -27.040  1.00 69.55           H
ATOM   3660 2HG  GLN A 243     -11.906 -17.746 -25.640  1.00 69.55           H
ATOM   3661  CD  GLN A 243     -13.759 -16.848 -26.284  1.00 69.55           C
ATOM   3662  OE1 GLN A 243     -13.991 -15.717 -26.676  1.00 69.55           O
ATOM   3663  NE2 GLN A 243     -14.615 -17.580 -25.575  1.00 69.55           N
ATOM   3664 1HE2 GLN A 243     -14.362 -18.503 -25.284  1.00 69.55           H
ATOM   3665 2HE2 GLN A 243     -15.510 -17.207 -25.334  1.00 69.55           H
ATOM   3666  HN  GLN A 243      -9.670 -16.804 -25.863  1.00 69.55           H
ATOM   3667  N   ALA A 244      -8.650 -15.775 -28.611  1.00 69.45           N
ATOM   3668  CA  ALA A 244      -7.892 -15.054 -29.619  1.00 69.45           C
ATOM   3669  C   ALA A 244      -6.677 -15.888 -30.030  1.00 69.45           C
ATOM   3670  O   ALA A 244      -5.603 -15.757 -29.447  1.00 69.45           O
ATOM   3671  HA  ALA A 244      -8.538 -14.917 -30.485  1.00 69.45           H
ATOM   3672  CB  ALA A 244      -7.497 -13.679 -29.075  1.00 69.45           C
ATOM   3673 1HB  ALA A 244      -8.396 -13.116 -28.825  1.00 69.45           H
ATOM   3674 2HB  ALA A 244      -6.886 -13.804 -28.181  1.00 69.45           H
ATOM   3675 3HB  ALA A 244      -6.928 -13.139 -29.832  1.00 69.45           H
ATOM   3676  HN  ALA A 244      -8.483 -15.485 -27.668  1.00 69.45           H
ATOM   3677  N   LYS A 245      -6.889 -16.729 -31.033  1.00 57.19           N
ATOM   3678  CA  LYS A 245      -5.843 -17.628 -31.489  1.00 57.19           C
ATOM   3679  C   LYS A 245      -4.585 -16.819 -31.811  1.00 57.19           C
ATOM   3680  O   LYS A 245      -3.513 -17.387 -32.016  1.00 57.19           O
ATOM   3681  HA  LYS A 245      -5.616 -18.308 -30.668  1.00 57.19           H
ATOM   3682  CB  LYS A 245      -6.341 -18.481 -32.658  1.00 57.19           C
ATOM   3683 1HB  LYS A 245      -6.842 -17.846 -33.389  1.00 57.19           H
ATOM   3684 2HB  LYS A 245      -5.493 -18.942 -33.164  1.00 57.19           H
ATOM   3685  CG  LYS A 245      -7.305 -19.566 -32.173  1.00 57.19           C
ATOM   3686 1HG  LYS A 245      -6.862 -20.101 -31.333  1.00 57.19           H
ATOM   3687 2HG  LYS A 245      -8.223 -19.106 -31.809  1.00 57.19           H
ATOM   3688  CD  LYS A 245      -7.632 -20.550 -33.297  1.00 57.19           C
ATOM   3689 1HD  LYS A 245      -8.176 -20.036 -34.090  1.00 57.19           H
ATOM   3690 2HD  LYS A 245      -6.708 -20.926 -33.737  1.00 57.19           H
ATOM   3691  CE  LYS A 245      -8.468 -21.721 -32.775  1.00 57.19           C
ATOM   3692 1HE  LYS A 245      -7.973 -22.174 -31.916  1.00 57.19           H
ATOM   3693 2HE  LYS A 245      -9.436 -21.359 -32.430  1.00 57.19           H
ATOM   3694  NZ  LYS A 245      -8.660 -22.735 -33.836  1.00 57.19           N
ATOM   3695 1HZ  LYS A 245      -9.212 -23.504 -33.473  1.00 57.19           H
ATOM   3696 2HZ  LYS A 245      -9.143 -22.314 -34.622  1.00 57.19           H
ATOM   3697 3HZ  LYS A 245      -7.757 -23.081 -34.141  1.00 57.19           H
ATOM   3698  HN  LYS A 245      -7.754 -16.800 -31.529  1.00 57.19           H
ATOM   3699  N   LYS A 246      -4.757 -15.506 -31.845  1.00 51.33           N
ATOM   3700  CA  LYS A 246      -3.708 -14.626 -32.331  1.00 51.33           C
ATOM   3701  C   LYS A 246      -2.604 -14.524 -31.276  1.00 51.33           C
ATOM   3702  O   LYS A 246      -2.855 -14.102 -30.148  1.00 51.33           O
ATOM   3703  HA  LYS A 246      -3.288 -15.082 -33.227  1.00 51.33           H
ATOM   3704  CB  LYS A 246      -4.292 -13.273 -32.742  1.00 51.33           C
ATOM   3705 1HB  LYS A 246      -5.022 -12.946 -32.001  1.00 51.33           H
ATOM   3706 2HB  LYS A 246      -3.501 -12.522 -32.761  1.00 51.33           H
ATOM   3707  CG  LYS A 246      -4.956 -13.357 -34.118  1.00 51.33           C
ATOM   3708 1HG  LYS A 246      -4.304 -13.894 -34.808  1.00 51.33           H
ATOM   3709 2HG  LYS A 246      -5.881 -13.929 -34.044  1.00 51.33           H
ATOM   3710  CD  LYS A 246      -5.254 -11.962 -34.670  1.00 51.33           C
ATOM   3711 1HD  LYS A 246      -5.999 -11.471 -34.043  1.00 51.33           H
ATOM   3712 2HD  LYS A 246      -4.352 -11.351 -34.631  1.00 51.33           H
ATOM   3713  CE  LYS A 246      -5.763 -12.039 -36.111  1.00 51.33           C
ATOM   3714 1HE  LYS A 246      -5.071 -12.625 -36.716  1.00 51.33           H
ATOM   3715 2HE  LYS A 246      -6.723 -12.554 -36.136  1.00 51.33           H
ATOM   3716  NZ  LYS A 246      -5.905 -10.682 -36.683  1.00 51.33           N
ATOM   3717 1HZ  LYS A 246      -6.259 -10.751 -37.631  1.00 51.33           H
ATOM   3718 2HZ  LYS A 246      -6.552 -10.143 -36.119  1.00 51.33           H
ATOM   3719 3HZ  LYS A 246      -5.001 -10.223 -36.693  1.00 51.33           H
ATOM   3720  HN  LYS A 246      -5.593 -15.044 -31.548  1.00 51.33           H
ATOM   3721  N   SER A 247      -1.406 -14.919 -31.680  1.00 55.06           N
ATOM   3722  CA  SER A 247      -0.308 -15.062 -30.739  1.00 55.06           C
ATOM   3723  C   SER A 247      -0.032 -13.724 -30.050  1.00 55.06           C
ATOM   3724  O   SER A 247       0.289 -13.687 -28.863  1.00 55.06           O
ATOM   3725  HA  SER A 247      -0.644 -15.803 -30.014  1.00 55.06           H
ATOM   3726  CB  SER A 247       0.955 -15.569 -31.438  1.00 55.06           C
ATOM   3727 1HB  SER A 247       0.755 -16.542 -31.887  1.00 55.06           H
ATOM   3728 2HB  SER A 247       1.217 -14.891 -32.250  1.00 55.06           H
ATOM   3729  OG  SER A 247       2.055 -15.679 -30.539  1.00 55.06           O
ATOM   3730  HG  SER A 247       2.868 -15.992 -31.030  1.00 55.06           H
ATOM   3731  HN  SER A 247      -1.180 -15.139 -32.629  1.00 55.06           H
ATOM   3732  N   SER A 248      -0.168 -12.657 -30.824  1.00 56.37           N
ATOM   3733  CA  SER A 248       0.291 -11.350 -30.384  1.00 56.37           C
ATOM   3734  C   SER A 248      -0.314 -11.015 -29.019  1.00 56.37           C
ATOM   3735  O   SER A 248       0.241 -10.214 -28.270  1.00 56.37           O
ATOM   3736  HA  SER A 248       1.375 -11.434 -30.312  1.00 56.37           H
ATOM   3737  CB  SER A 248      -0.070 -10.268 -31.404  1.00 56.37           C
ATOM   3738 1HB  SER A 248       0.454  -9.345 -31.154  1.00 56.37           H
ATOM   3739 2HB  SER A 248       0.275 -10.572 -32.392  1.00 56.37           H
ATOM   3740  OG  SER A 248      -1.472 -10.021 -31.447  1.00 56.37           O
ATOM   3741  HG  SER A 248      -1.670  -9.282 -32.092  1.00 56.37           H
ATOM   3742  HN  SER A 248      -0.581 -12.675 -31.734  1.00 56.37           H
ATOM   3743  N   LYS A 249      -1.445 -11.646 -28.738  1.00 51.65           N
ATOM   3744  CA  LYS A 249      -2.172 -11.368 -27.511  1.00 51.65           C
ATOM   3745  C   LYS A 249      -1.435 -12.006 -26.331  1.00 51.65           C
ATOM   3746  O   LYS A 249      -1.663 -11.638 -25.180  1.00 51.65           O
ATOM   3747  HA  LYS A 249      -2.176 -10.287 -27.371  1.00 51.65           H
ATOM   3748  CB  LYS A 249      -3.630 -11.813 -27.639  1.00 51.65           C
ATOM   3749 1HB  LYS A 249      -3.670 -12.847 -27.981  1.00 51.65           H
ATOM   3750 2HB  LYS A 249      -4.110 -11.783 -26.661  1.00 51.65           H
ATOM   3751  CG  LYS A 249      -4.393 -10.917 -28.616  1.00 51.65           C
ATOM   3752 1HG  LYS A 249      -4.164  -9.871 -28.411  1.00 51.65           H
ATOM   3753 2HG  LYS A 249      -4.064 -11.121 -29.635  1.00 51.65           H
ATOM   3754  CD  LYS A 249      -5.902 -11.146 -28.506  1.00 51.65           C
ATOM   3755 1HD  LYS A 249      -6.138 -12.175 -28.776  1.00 51.65           H
ATOM   3756 2HD  LYS A 249      -6.220 -11.006 -27.473  1.00 51.65           H
ATOM   3757  CE  LYS A 249      -6.669 -10.185 -29.416  1.00 51.65           C
ATOM   3758 1HE  LYS A 249      -6.354  -9.160 -29.222  1.00 51.65           H
ATOM   3759 2HE  LYS A 249      -6.436 -10.397 -30.460  1.00 51.65           H
ATOM   3760  NZ  LYS A 249      -8.127 -10.312 -29.193  1.00 51.65           N
ATOM   3761 1HZ  LYS A 249      -8.573  -9.416 -29.351  1.00 51.65           H
ATOM   3762 2HZ  LYS A 249      -8.509 -10.998 -29.836  1.00 51.65           H
ATOM   3763 3HZ  LYS A 249      -8.298 -10.612 -28.239  1.00 51.65           H
ATOM   3764  HN  LYS A 249      -1.863 -12.335 -29.330  1.00 51.65           H
ATOM   3765  N   HIS A 250      -0.568 -12.953 -26.659  1.00 51.59           N
ATOM   3766  CA  HIS A 250       0.116 -13.728 -25.637  1.00 51.59           C
ATOM   3767  C   HIS A 250       1.057 -12.817 -24.846  1.00 51.59           C
ATOM   3768  O   HIS A 250       1.240 -13.001 -23.644  1.00 51.59           O
ATOM   3769  HA  HIS A 250      -0.655 -14.110 -24.967  1.00 51.59           H
ATOM   3770  CB  HIS A 250       0.833 -14.929 -26.255  1.00 51.59           C
ATOM   3771 1HB  HIS A 250       1.285 -14.623 -27.199  1.00 51.59           H
ATOM   3772 2HB  HIS A 250       1.646 -15.233 -25.596  1.00 51.59           H
ATOM   3773  CG  HIS A 250      -0.063 -16.118 -26.506  1.00 51.59           C
ATOM   3774  ND1 HIS A 250      -1.138 -16.076 -27.376  1.00 51.59           N
ATOM   3775  HD1 HIS A 250      -1.426 -15.283 -27.913  1.00 51.59           H
ATOM   3776  CD2 HIS A 250      -0.033 -17.381 -25.992  1.00 51.59           C
ATOM   3777  HD2 HIS A 250       0.691 -17.758 -25.270  1.00 51.59           H
ATOM   3778  CE1 HIS A 250      -1.722 -17.266 -27.378  1.00 51.59           C
ATOM   3779  HE1 HIS A 250      -2.597 -17.549 -27.962  1.00 51.59           H
ATOM   3780  NE2 HIS A 250      -1.036 -18.073 -26.519  1.00 51.59           N
ATOM   3781  HN  HIS A 250      -0.330 -13.192 -27.600  1.00 51.59           H
ATOM   3782  N   LYS A 251       1.630 -11.855 -25.553  1.00 56.24           N
ATOM   3783  CA  LYS A 251       2.548 -10.915 -24.932  1.00 56.24           C
ATOM   3784  C   LYS A 251       1.812 -10.135 -23.841  1.00 56.24           C
ATOM   3785  O   LYS A 251       2.324  -9.977 -22.734  1.00 56.24           O
ATOM   3786  HA  LYS A 251       3.344 -11.495 -24.465  1.00 56.24           H
ATOM   3787  CB  LYS A 251       3.200 -10.024 -25.991  1.00 56.24           C
ATOM   3788 1HB  LYS A 251       2.439  -9.648 -26.675  1.00 56.24           H
ATOM   3789 2HB  LYS A 251       3.653  -9.156 -25.512  1.00 56.24           H
ATOM   3790  CG  LYS A 251       4.264 -10.794 -26.776  1.00 56.24           C
ATOM   3791 1HG  LYS A 251       4.903 -11.344 -26.086  1.00 56.24           H
ATOM   3792 2HG  LYS A 251       3.784 -11.530 -27.421  1.00 56.24           H
ATOM   3793  CD  LYS A 251       5.115  -9.844 -27.622  1.00 56.24           C
ATOM   3794 1HD  LYS A 251       4.494  -9.377 -28.386  1.00 56.24           H
ATOM   3795 2HD  LYS A 251       5.506  -9.043 -26.995  1.00 56.24           H
ATOM   3796  CE  LYS A 251       6.274 -10.591 -28.286  1.00 56.24           C
ATOM   3797 1HE  LYS A 251       6.783 -11.213 -27.549  1.00 56.24           H
ATOM   3798 2HE  LYS A 251       5.890 -11.260 -29.056  1.00 56.24           H
ATOM   3799  NZ  LYS A 251       7.233  -9.635 -28.883  1.00 56.24           N
ATOM   3800 1HZ  LYS A 251       8.013 -10.144 -29.284  1.00 56.24           H
ATOM   3801 2HZ  LYS A 251       6.769  -9.100 -29.609  1.00 56.24           H
ATOM   3802 3HZ  LYS A 251       7.573  -9.005 -28.165  1.00 56.24           H
ATOM   3803  HN  LYS A 251       1.477 -11.712 -26.531  1.00 56.24           H
ATOM   3804  N   ALA A 252       0.622  -9.669 -24.191  1.00 61.89           N
ATOM   3805  CA  ALA A 252      -0.163  -8.858 -23.277  1.00 61.89           C
ATOM   3806  C   ALA A 252      -0.525  -9.691 -22.046  1.00 61.89           C
ATOM   3807  O   ALA A 252      -0.615  -9.163 -20.938  1.00 61.89           O
ATOM   3808  HA  ALA A 252       0.455  -8.016 -22.966  1.00 61.89           H
ATOM   3809  CB  ALA A 252      -1.399  -8.321 -24.002  1.00 61.89           C
ATOM   3810 1HB  ALA A 252      -1.086  -7.712 -24.850  1.00 61.89           H
ATOM   3811 2HB  ALA A 252      -2.003  -9.156 -24.357  1.00 61.89           H
ATOM   3812 3HB  ALA A 252      -1.987  -7.713 -23.315  1.00 61.89           H
ATOM   3813  HN  ALA A 252       0.196  -9.836 -25.080  1.00 61.89           H
ATOM   3814  N   LEU A 253      -0.723 -10.980 -22.280  1.00 61.41           N
ATOM   3815  CA  LEU A 253      -1.066 -11.893 -21.203  1.00 61.41           C
ATOM   3816  C   LEU A 253       0.077 -11.927 -20.187  1.00 61.41           C
ATOM   3817  O   LEU A 253      -0.151 -11.786 -18.986  1.00 61.41           O
ATOM   3818  HA  LEU A 253      -1.955 -11.498 -20.710  1.00 61.41           H
ATOM   3819  CB  LEU A 253      -1.433 -13.269 -21.763  1.00 61.41           C
ATOM   3820 1HB  LEU A 253      -2.210 -13.137 -22.516  1.00 61.41           H
ATOM   3821 2HB  LEU A 253      -0.560 -13.676 -22.273  1.00 61.41           H
ATOM   3822  CG  LEU A 253      -1.920 -14.300 -20.743  1.00 61.41           C
ATOM   3823  HG  LEU A 253      -1.176 -14.373 -19.950  1.00 61.41           H
ATOM   3824  CD1 LEU A 253      -3.231 -13.851 -20.093  1.00 61.41           C
ATOM   3825 1HD1 LEU A 253      -3.076 -12.901 -19.583  1.00 61.41           H
ATOM   3826 2HD1 LEU A 253      -3.995 -13.731 -20.861  1.00 61.41           H
ATOM   3827 3HD1 LEU A 253      -3.554 -14.602 -19.372  1.00 61.41           H
ATOM   3828  CD2 LEU A 253      -2.041 -15.686 -21.380  1.00 61.41           C
ATOM   3829 1HD2 LEU A 253      -2.753 -15.646 -22.204  1.00 61.41           H
ATOM   3830 2HD2 LEU A 253      -1.067 -15.999 -21.756  1.00 61.41           H
ATOM   3831 3HD2 LEU A 253      -2.389 -16.399 -20.633  1.00 61.41           H
ATOM   3832  HN  LEU A 253      -0.654 -11.401 -23.185  1.00 61.41           H
ATOM   3833  N   LYS A 254       1.281 -12.117 -20.705  1.00 64.47           N
ATOM   3834  CA  LYS A 254       2.443 -12.301 -19.851  1.00 64.47           C
ATOM   3835  C   LYS A 254       2.587 -11.092 -18.925  1.00 64.47           C
ATOM   3836  O   LYS A 254       2.789 -11.248 -17.722  1.00 64.47           O
ATOM   3837  HA  LYS A 254       2.261 -13.185 -19.239  1.00 64.47           H
ATOM   3838  CB  LYS A 254       3.688 -12.582 -20.694  1.00 64.47           C
ATOM   3839 1HB  LYS A 254       3.448 -13.302 -21.477  1.00 64.47           H
ATOM   3840 2HB  LYS A 254       4.009 -11.667 -21.192  1.00 64.47           H
ATOM   3841  CG  LYS A 254       4.826 -13.124 -19.827  1.00 64.47           C
ATOM   3842 1HG  LYS A 254       5.138 -12.363 -19.112  1.00 64.47           H
ATOM   3843 2HG  LYS A 254       4.473 -13.979 -19.250  1.00 64.47           H
ATOM   3844  CD  LYS A 254       6.020 -13.542 -20.688  1.00 64.47           C
ATOM   3845 1HD  LYS A 254       5.697 -14.264 -21.438  1.00 64.47           H
ATOM   3846 2HD  LYS A 254       6.406 -12.676 -21.225  1.00 64.47           H
ATOM   3847  CE  LYS A 254       7.129 -14.152 -19.828  1.00 64.47           C
ATOM   3848 1HE  LYS A 254       7.495 -13.411 -19.117  1.00 64.47           H
ATOM   3849 2HE  LYS A 254       6.731 -14.983 -19.247  1.00 64.47           H
ATOM   3850  NZ  LYS A 254       8.245 -14.623 -20.679  1.00 64.47           N
ATOM   3851 1HZ  LYS A 254       8.977 -15.009 -20.093  1.00 64.47           H
ATOM   3852 2HZ  LYS A 254       7.907 -15.339 -21.313  1.00 64.47           H
ATOM   3853 3HZ  LYS A 254       8.614 -13.845 -21.214  1.00 64.47           H
ATOM   3854  HN  LYS A 254       1.470 -12.145 -21.687  1.00 64.47           H
ATOM   3855  N   VAL A 255       2.477  -9.914 -19.522  1.00 64.00           N
ATOM   3856  CA  VAL A 255       2.584  -8.679 -18.764  1.00 64.00           C
ATOM   3857  C   VAL A 255       1.577  -8.703 -17.612  1.00 64.00           C
ATOM   3858  O   VAL A 255       1.922  -8.386 -16.475  1.00 64.00           O
ATOM   3859  HA  VAL A 255       3.591  -8.633 -18.349  1.00 64.00           H
ATOM   3860  CB  VAL A 255       2.400  -7.477 -19.693  1.00 64.00           C
ATOM   3861  HB  VAL A 255       1.423  -7.566 -20.166  1.00 64.00           H
ATOM   3862  CG1 VAL A 255       2.423  -6.166 -18.905  1.00 64.00           C
ATOM   3863 1HG1 VAL A 255       1.615  -6.168 -18.172  1.00 64.00           H
ATOM   3864 2HG1 VAL A 255       3.379  -6.067 -18.391  1.00 64.00           H
ATOM   3865 3HG1 VAL A 255       2.290  -5.328 -19.589  1.00 64.00           H
ATOM   3866  CG2 VAL A 255       3.459  -7.471 -20.798  1.00 64.00           C
ATOM   3867 1HG2 VAL A 255       4.451  -7.418 -20.350  1.00 64.00           H
ATOM   3868 2HG2 VAL A 255       3.375  -8.384 -21.387  1.00 64.00           H
ATOM   3869 3HG2 VAL A 255       3.305  -6.607 -21.444  1.00 64.00           H
ATOM   3870  HN  VAL A 255       2.319  -9.796 -20.502  1.00 64.00           H
ATOM   3871  N   THR A 256       0.353  -9.083 -17.947  1.00 62.48           N
ATOM   3872  CA  THR A 256      -0.759  -8.921 -17.025  1.00 62.48           C
ATOM   3873  C   THR A 256      -0.605  -9.868 -15.833  1.00 62.48           C
ATOM   3874  O   THR A 256      -0.803  -9.466 -14.687  1.00 62.48           O
ATOM   3875  HA  THR A 256      -0.734  -7.905 -16.632  1.00 62.48           H
ATOM   3876  CB  THR A 256      -2.056  -9.135 -17.807  1.00 62.48           C
ATOM   3877  HB  THR A 256      -2.142 -10.169 -18.142  1.00 62.48           H
ATOM   3878  OG1 THR A 256      -2.004  -8.156 -18.840  1.00 62.48           O
ATOM   3879  HG1 THR A 256      -1.963  -8.603 -19.734  1.00 62.48           H
ATOM   3880  CG2 THR A 256      -3.298  -8.757 -16.997  1.00 62.48           C
ATOM   3881 1HG2 THR A 256      -3.243  -7.704 -16.719  1.00 62.48           H
ATOM   3882 2HG2 THR A 256      -3.344  -9.369 -16.096  1.00 62.48           H
ATOM   3883 3HG2 THR A 256      -4.190  -8.928 -17.598  1.00 62.48           H
ATOM   3884  HN  THR A 256       0.116  -9.493 -18.827  1.00 62.48           H
ATOM   3885  N   ILE A 257      -0.252 -11.106 -16.143  1.00 70.62           N
ATOM   3886  CA  ILE A 257      -0.084 -12.117 -15.113  1.00 70.62           C
ATOM   3887  C   ILE A 257       1.012 -11.672 -14.142  1.00 70.62           C
ATOM   3888  O   ILE A 257       0.844 -11.763 -12.926  1.00 70.62           O
ATOM   3889  HA  ILE A 257      -1.024 -12.185 -14.565  1.00 70.62           H
ATOM   3890  CB  ILE A 257       0.173 -13.487 -15.743  1.00 70.62           C
ATOM   3891  HB  ILE A 257       0.954 -13.376 -16.495  1.00 70.62           H
ATOM   3892  CG1 ILE A 257      -1.076 -14.004 -16.460  1.00 70.62           C
ATOM   3893 1HG1 ILE A 257      -1.879 -14.151 -15.739  1.00 70.62           H
ATOM   3894 2HG1 ILE A 257      -1.423 -13.258 -17.176  1.00 70.62           H
ATOM   3895  CG2 ILE A 257       0.688 -14.482 -14.701  1.00 70.62           C
ATOM   3896 1HG2 ILE A 257       1.621 -14.113 -14.276  1.00 70.62           H
ATOM   3897 2HG2 ILE A 257      -0.052 -14.595 -13.909  1.00 70.62           H
ATOM   3898 3HG2 ILE A 257       0.862 -15.448 -15.176  1.00 70.62           H
ATOM   3899  CD1 ILE A 257      -0.787 -15.319 -17.186  1.00 70.62           C
ATOM   3900 1HD1 ILE A 257       0.000 -15.162 -17.924  1.00 70.62           H
ATOM   3901 2HD1 ILE A 257      -0.463 -16.069 -16.464  1.00 70.62           H
ATOM   3902 3HD1 ILE A 257      -1.691 -15.664 -17.688  1.00 70.62           H
ATOM   3903  HN  ILE A 257      -0.082 -11.422 -17.076  1.00 70.62           H
ATOM   3904  N   THR A 258       2.110 -11.200 -14.714  1.00 76.47           N
ATOM   3905  CA  THR A 258       3.279 -10.859 -13.922  1.00 76.47           C
ATOM   3906  C   THR A 258       2.920  -9.817 -12.862  1.00 76.47           C
ATOM   3907  O   THR A 258       3.287  -9.960 -11.696  1.00 76.47           O
ATOM   3908  HA  THR A 258       3.608 -11.754 -13.393  1.00 76.47           H
ATOM   3909  CB  THR A 258       4.380 -10.399 -14.879  1.00 76.47           C
ATOM   3910  HB  THR A 258       4.114  -9.454 -15.353  1.00 76.47           H
ATOM   3911  OG1 THR A 258       4.556 -11.502 -15.763  1.00 76.47           O
ATOM   3912  HG1 THR A 258       4.008 -11.371 -16.589  1.00 76.47           H
ATOM   3913  CG2 THR A 258       5.737 -10.256 -14.186  1.00 76.47           C
ATOM   3914 1HG2 THR A 258       6.035 -11.218 -13.770  1.00 76.47           H
ATOM   3915 2HG2 THR A 258       5.660  -9.522 -13.385  1.00 76.47           H
ATOM   3916 3HG2 THR A 258       6.482  -9.927 -14.910  1.00 76.47           H
ATOM   3917  HN  THR A 258       2.207 -11.050 -15.698  1.00 76.47           H
ATOM   3918  N   VAL A 259       2.208  -8.791 -13.304  1.00 70.68           N
ATOM   3919  CA  VAL A 259       1.844  -7.696 -12.420  1.00 70.68           C
ATOM   3920  C   VAL A 259       0.943  -8.225 -11.304  1.00 70.68           C
ATOM   3921  O   VAL A 259       1.120  -7.873 -10.138  1.00 70.68           O
ATOM   3922  HA  VAL A 259       2.763  -7.312 -11.977  1.00 70.68           H
ATOM   3923  CB  VAL A 259       1.199  -6.566 -13.225  1.00 70.68           C
ATOM   3924  HB  VAL A 259       0.378  -6.992 -13.802  1.00 70.68           H
ATOM   3925  CG1 VAL A 259       0.617  -5.496 -12.299  1.00 70.68           C
ATOM   3926 1HG1 VAL A 259      -0.141  -5.945 -11.657  1.00 70.68           H
ATOM   3927 2HG1 VAL A 259       1.413  -5.076 -11.684  1.00 70.68           H
ATOM   3928 3HG1 VAL A 259       0.164  -4.705 -12.897  1.00 70.68           H
ATOM   3929  CG2 VAL A 259       2.197  -5.955 -14.210  1.00 70.68           C
ATOM   3930 1HG2 VAL A 259       3.048  -5.551 -13.662  1.00 70.68           H
ATOM   3931 2HG2 VAL A 259       2.543  -6.723 -14.902  1.00 70.68           H
ATOM   3932 3HG2 VAL A 259       1.712  -5.154 -14.769  1.00 70.68           H
ATOM   3933  HN  VAL A 259       1.881  -8.701 -14.245  1.00 70.68           H
ATOM   3934  N   LEU A 260      -0.005  -9.063 -11.699  1.00 70.01           N
ATOM   3935  CA  LEU A 260      -0.937  -9.642 -10.746  1.00 70.01           C
ATOM   3936  C   LEU A 260      -0.157 -10.429  -9.691  1.00 70.01           C
ATOM   3937  O   LEU A 260      -0.336 -10.215  -8.493  1.00 70.01           O
ATOM   3938  HA  LEU A 260      -1.452  -8.819 -10.251  1.00 70.01           H
ATOM   3939  CB  LEU A 260      -1.999 -10.470 -11.471  1.00 70.01           C
ATOM   3940 1HB  LEU A 260      -2.558  -9.809 -12.132  1.00 70.01           H
ATOM   3941 2HB  LEU A 260      -1.493 -11.200 -12.103  1.00 70.01           H
ATOM   3942  CG  LEU A 260      -2.995 -11.214 -10.578  1.00 70.01           C
ATOM   3943  HG  LEU A 260      -2.438 -11.701  -9.778  1.00 70.01           H
ATOM   3944  CD1 LEU A 260      -3.974 -10.240  -9.920  1.00 70.01           C
ATOM   3945 1HD1 LEU A 260      -3.421  -9.527  -9.308  1.00 70.01           H
ATOM   3946 2HD1 LEU A 260      -4.528  -9.705 -10.691  1.00 70.01           H
ATOM   3947 3HD1 LEU A 260      -4.670 -10.795  -9.291  1.00 70.01           H
ATOM   3948  CD2 LEU A 260      -3.717 -12.313 -11.360  1.00 70.01           C
ATOM   3949 1HD2 LEU A 260      -4.260 -11.868 -12.194  1.00 70.01           H
ATOM   3950 2HD2 LEU A 260      -2.988 -13.027 -11.741  1.00 70.01           H
ATOM   3951 3HD2 LEU A 260      -4.419 -12.825 -10.702  1.00 70.01           H
ATOM   3952  HN  LEU A 260      -0.141  -9.345 -12.648  1.00 70.01           H
ATOM   3953  N   THR A 261       0.691 -11.325 -10.174  1.00 81.23           N
ATOM   3954  CA  THR A 261       1.359 -12.273  -9.299  1.00 81.23           C
ATOM   3955  C   THR A 261       2.213 -11.535  -8.266  1.00 81.23           C
ATOM   3956  O   THR A 261       2.212 -11.888  -7.088  1.00 81.23           O
ATOM   3957  HA  THR A 261       0.598 -12.826  -8.748  1.00 81.23           H
ATOM   3958  CB  THR A 261       2.161 -13.240 -10.172  1.00 81.23           C
ATOM   3959  HB  THR A 261       2.969 -12.720 -10.686  1.00 81.23           H
ATOM   3960  OG1 THR A 261       1.182 -13.841 -11.014  1.00 81.23           O
ATOM   3961  HG1 THR A 261       1.075 -13.305 -11.851  1.00 81.23           H
ATOM   3962  CG2 THR A 261       2.736 -14.411  -9.373  1.00 81.23           C
ATOM   3963 1HG2 THR A 261       1.922 -14.971  -8.913  1.00 81.23           H
ATOM   3964 2HG2 THR A 261       3.399 -14.030  -8.596  1.00 81.23           H
ATOM   3965 3HG2 THR A 261       3.296 -15.066 -10.040  1.00 81.23           H
ATOM   3966  HN  THR A 261       0.924 -11.409 -11.143  1.00 81.23           H
ATOM   3967  N   VAL A 262       2.921 -10.523  -8.745  1.00 84.09           N
ATOM   3968  CA  VAL A 262       3.829  -9.775  -7.893  1.00 84.09           C
ATOM   3969  C   VAL A 262       3.030  -9.080  -6.789  1.00 84.09           C
ATOM   3970  O   VAL A 262       3.427  -9.099  -5.625  1.00 84.09           O
ATOM   3971  HA  VAL A 262       4.513 -10.489  -7.435  1.00 84.09           H
ATOM   3972  CB  VAL A 262       4.655  -8.801  -8.736  1.00 84.09           C
ATOM   3973  HB  VAL A 262       3.964  -8.198  -9.326  1.00 84.09           H
ATOM   3974  CG1 VAL A 262       5.462  -7.853  -7.846  1.00 84.09           C
ATOM   3975 1HG1 VAL A 262       4.782  -7.280  -7.215  1.00 84.09           H
ATOM   3976 2HG1 VAL A 262       6.139  -8.433  -7.218  1.00 84.09           H
ATOM   3977 3HG1 VAL A 262       6.040  -7.172  -8.470  1.00 84.09           H
ATOM   3978  CG2 VAL A 262       5.568  -9.553  -9.706  1.00 84.09           C
ATOM   3979 1HG2 VAL A 262       6.249 -10.192  -9.143  1.00 84.09           H
ATOM   3980 2HG2 VAL A 262       4.963 -10.167 -10.373  1.00 84.09           H
ATOM   3981 3HG2 VAL A 262       6.144  -8.837 -10.293  1.00 84.09           H
ATOM   3982  HN  VAL A 262       2.881 -10.213  -9.695  1.00 84.09           H
ATOM   3983  N   PHE A 263       1.918  -8.484  -7.193  1.00 76.26           N
ATOM   3984  CA  PHE A 263       1.069  -7.768  -6.255  1.00 76.26           C
ATOM   3985  C   PHE A 263       0.533  -8.708  -5.173  1.00 76.26           C
ATOM   3986  O   PHE A 263       0.664  -8.428  -3.983  1.00 76.26           O
ATOM   3987  HA  PHE A 263       1.681  -6.994  -5.791  1.00 76.26           H
ATOM   3988  CB  PHE A 263      -0.108  -7.207  -7.056  1.00 76.26           C
ATOM   3989 1HB  PHE A 263       0.277  -6.555  -7.840  1.00 76.26           H
ATOM   3990 2HB  PHE A 263      -0.624  -8.030  -7.550  1.00 76.26           H
ATOM   3991  CG  PHE A 263      -1.117  -6.424  -6.213  1.00 76.26           C
ATOM   3992  CD1 PHE A 263      -2.247  -7.034  -5.765  1.00 76.26           C
ATOM   3993  HD1 PHE A 263      -2.433  -8.081  -6.006  1.00 76.26           H
ATOM   3994  CD2 PHE A 263      -0.884  -5.119  -5.912  1.00 76.26           C
ATOM   3995  HD2 PHE A 263       0.022  -4.630  -6.271  1.00 76.26           H
ATOM   3996  CE1 PHE A 263      -3.183  -6.308  -4.983  1.00 76.26           C
ATOM   3997  HE1 PHE A 263      -4.089  -6.797  -4.624  1.00 76.26           H
ATOM   3998  CE2 PHE A 263      -1.820  -4.393  -5.129  1.00 76.26           C
ATOM   3999  HE2 PHE A 263      -1.634  -3.346  -4.888  1.00 76.26           H
ATOM   4000  CZ  PHE A 263      -2.950  -5.003  -4.681  1.00 76.26           C
ATOM   4001  HZ  PHE A 263      -3.669  -4.445  -4.081  1.00 76.26           H
ATOM   4002  HN  PHE A 263       1.595  -8.484  -8.139  1.00 76.26           H
ATOM   4003  N   VAL A 264      -0.059  -9.803  -5.626  1.00 82.87           N
ATOM   4004  CA  VAL A 264      -0.727 -10.721  -4.720  1.00 82.87           C
ATOM   4005  C   VAL A 264       0.294 -11.292  -3.735  1.00 82.87           C
ATOM   4006  O   VAL A 264       0.038 -11.348  -2.533  1.00 82.87           O
ATOM   4007  HA  VAL A 264      -1.471 -10.151  -4.164  1.00 82.87           H
ATOM   4008  CB  VAL A 264      -1.458 -11.803  -5.517  1.00 82.87           C
ATOM   4009  HB  VAL A 264      -0.740 -12.262  -6.197  1.00 82.87           H
ATOM   4010  CG1 VAL A 264      -1.995 -12.897  -4.592  1.00 82.87           C
ATOM   4011 1HG1 VAL A 264      -1.166 -13.359  -4.056  1.00 82.87           H
ATOM   4012 2HG1 VAL A 264      -2.692 -12.459  -3.877  1.00 82.87           H
ATOM   4013 3HG1 VAL A 264      -2.510 -13.654  -5.184  1.00 82.87           H
ATOM   4014  CG2 VAL A 264      -2.583 -11.198  -6.361  1.00 82.87           C
ATOM   4015 1HG2 VAL A 264      -3.300 -10.701  -5.707  1.00 82.87           H
ATOM   4016 2HG2 VAL A 264      -2.163 -10.473  -7.058  1.00 82.87           H
ATOM   4017 3HG2 VAL A 264      -3.086 -11.989  -6.917  1.00 82.87           H
ATOM   4018  HN  VAL A 264      -0.087 -10.065  -6.591  1.00 82.87           H
ATOM   4019  N   LEU A 265       1.430 -11.702  -4.280  1.00 87.19           N
ATOM   4020  CA  LEU A 265       2.441 -12.378  -3.485  1.00 87.19           C
ATOM   4021  C   LEU A 265       2.962 -11.422  -2.410  1.00 87.19           C
ATOM   4022  O   LEU A 265       3.325 -11.851  -1.316  1.00 87.19           O
ATOM   4023  HA  LEU A 265       1.958 -13.222  -2.992  1.00 87.19           H
ATOM   4024  CB  LEU A 265       3.538 -12.948  -4.386  1.00 87.19           C
ATOM   4025 1HB  LEU A 265       3.849 -12.170  -5.083  1.00 87.19           H
ATOM   4026 2HB  LEU A 265       4.403 -13.184  -3.766  1.00 87.19           H
ATOM   4027  CG  LEU A 265       3.166 -14.195  -5.190  1.00 87.19           C
ATOM   4028  HG  LEU A 265       2.289 -13.962  -5.794  1.00 87.19           H
ATOM   4029  CD1 LEU A 265       4.290 -14.582  -6.154  1.00 87.19           C
ATOM   4030 1HD1 LEU A 265       4.473 -13.761  -6.847  1.00 87.19           H
ATOM   4031 2HD1 LEU A 265       5.198 -14.789  -5.588  1.00 87.19           H
ATOM   4032 3HD1 LEU A 265       3.999 -15.471  -6.713  1.00 87.19           H
ATOM   4033  CD2 LEU A 265       2.782 -15.350  -4.264  1.00 87.19           C
ATOM   4034 1HD2 LEU A 265       3.624 -15.591  -3.615  1.00 87.19           H
ATOM   4035 2HD2 LEU A 265       1.926 -15.059  -3.654  1.00 87.19           H
ATOM   4036 3HD2 LEU A 265       2.522 -16.224  -4.861  1.00 87.19           H
ATOM   4037  HN  LEU A 265       1.664 -11.579  -5.244  1.00 87.19           H
ATOM   4038  N   SER A 266       2.982 -10.144  -2.759  1.00 89.12           N
ATOM   4039  CA  SER A 266       3.547  -9.136  -1.878  1.00 89.12           C
ATOM   4040  C   SER A 266       2.504  -8.698  -0.848  1.00 89.12           C
ATOM   4041  O   SER A 266       2.830  -8.492   0.320  1.00 89.12           O
ATOM   4042  HA  SER A 266       4.390  -9.622  -1.387  1.00 89.12           H
ATOM   4043  CB  SER A 266       4.048  -7.928  -2.673  1.00 89.12           C
ATOM   4044 1HB  SER A 266       4.397  -7.160  -1.983  1.00 89.12           H
ATOM   4045 2HB  SER A 266       4.903  -8.224  -3.281  1.00 89.12           H
ATOM   4046  OG  SER A 266       3.034  -7.385  -3.514  1.00 89.12           O
ATOM   4047  HG  SER A 266       3.221  -7.617  -4.469  1.00 89.12           H
ATOM   4048  HN  SER A 266       2.622  -9.795  -3.625  1.00 89.12           H
ATOM   4049  N   GLN A 267       1.272  -8.569  -1.318  1.00 84.35           N
ATOM   4050  CA  GLN A 267       0.236  -7.920  -0.533  1.00 84.35           C
ATOM   4051  C   GLN A 267      -0.488  -8.945   0.342  1.00 84.35           C
ATOM   4052  O   GLN A 267      -0.960  -8.615   1.429  1.00 84.35           O
ATOM   4053  HA  GLN A 267       0.758  -7.199   0.096  1.00 84.35           H
ATOM   4054  CB  GLN A 267      -0.750  -7.175  -1.436  1.00 84.35           C
ATOM   4055 1HB  GLN A 267      -1.157  -7.861  -2.179  1.00 84.35           H
ATOM   4056 2HB  GLN A 267      -1.590  -6.814  -0.842  1.00 84.35           H
ATOM   4057  CG  GLN A 267      -0.070  -5.998  -2.137  1.00 84.35           C
ATOM   4058 1HG  GLN A 267       0.798  -6.354  -2.693  1.00 84.35           H
ATOM   4059 2HG  GLN A 267      -0.754  -5.558  -2.863  1.00 84.35           H
ATOM   4060  CD  GLN A 267       0.365  -4.934  -1.127  1.00 84.35           C
ATOM   4061  OE1 GLN A 267      -0.217  -4.773  -0.067  1.00 84.35           O
ATOM   4062  NE2 GLN A 267       1.418  -4.220  -1.514  1.00 84.35           N
ATOM   4063 1HE2 GLN A 267       1.849  -4.403  -2.397  1.00 84.35           H
ATOM   4064 2HE2 GLN A 267       1.778  -3.499  -0.921  1.00 84.35           H
ATOM   4065  HN  GLN A 267       0.979  -8.898  -2.215  1.00 84.35           H
ATOM   4066  N   PHE A 268      -0.553 -10.167  -0.164  1.00 90.92           N
ATOM   4067  CA  PHE A 268      -1.394 -11.185   0.442  1.00 90.92           C
ATOM   4068  C   PHE A 268      -0.946 -11.485   1.874  1.00 90.92           C
ATOM   4069  O   PHE A 268      -1.744 -11.409   2.806  1.00 90.92           O
ATOM   4070  HA  PHE A 268      -2.412 -10.797   0.456  1.00 90.92           H
ATOM   4071  CB  PHE A 268      -1.244 -12.451  -0.403  1.00 90.92           C
ATOM   4072 1HB  PHE A 268      -1.504 -12.220  -1.436  1.00 90.92           H
ATOM   4073 2HB  PHE A 268      -0.197 -12.757  -0.399  1.00 90.92           H
ATOM   4074  CG  PHE A 268      -2.104 -13.624   0.073  1.00 90.92           C
ATOM   4075  CD1 PHE A 268      -1.549 -14.613   0.824  1.00 90.92           C
ATOM   4076  HD1 PHE A 268      -0.492 -14.571   1.085  1.00 90.92           H
ATOM   4077  CD2 PHE A 268      -3.423 -13.676  -0.253  1.00 90.92           C
ATOM   4078  HD2 PHE A 268      -3.867 -12.883  -0.854  1.00 90.92           H
ATOM   4079  CE1 PHE A 268      -2.347 -15.701   1.266  1.00 90.92           C
ATOM   4080  HE1 PHE A 268      -1.903 -16.494   1.867  1.00 90.92           H
ATOM   4081  CE2 PHE A 268      -4.221 -14.764   0.189  1.00 90.92           C
ATOM   4082  HE2 PHE A 268      -5.279 -14.806  -0.072  1.00 90.92           H
ATOM   4083  CZ  PHE A 268      -3.667 -15.753   0.939  1.00 90.92           C
ATOM   4084  HZ  PHE A 268      -4.279 -16.588   1.279  1.00 90.92           H
ATOM   4085  HN  PHE A 268      -0.044 -10.465  -0.972  1.00 90.92           H
ATOM   4086  N   PRO A 269       0.334 -11.831   2.073  1.00 94.33           N
ATOM   4087  CA  PRO A 269       0.822 -12.176   3.410  1.00 94.33           C
ATOM   4088  C   PRO A 269       0.504 -11.101   4.436  1.00 94.33           C
ATOM   4089  O   PRO A 269       0.070 -11.406   5.546  1.00 94.33           O
ATOM   4090  HA  PRO A 269       0.320 -13.073   3.772  1.00 94.33           H
ATOM   4091  CB  PRO A 269       2.330 -12.344   3.213  1.00 94.33           C
ATOM   4092 1HB  PRO A 269       2.866 -11.414   3.401  1.00 94.33           H
ATOM   4093 2HB  PRO A 269       2.743 -13.091   3.891  1.00 94.33           H
ATOM   4094  CG  PRO A 269       2.450 -12.778   1.756  1.00 94.33           C
ATOM   4095 1HG  PRO A 269       3.450 -12.600   1.362  1.00 94.33           H
ATOM   4096 2HG  PRO A 269       2.256 -13.844   1.634  1.00 94.33           H
ATOM   4097  CD  PRO A 269       1.402 -11.924   1.061  1.00 94.33           C
ATOM   4098 1HD  PRO A 269       1.790 -10.941   0.798  1.00 94.33           H
ATOM   4099 2HD  PRO A 269       1.054 -12.384   0.136  1.00 94.33           H
ATOM   4100  N   TYR A 270       0.730  -9.859   4.034  1.00 91.90           N
ATOM   4101  CA  TYR A 270       0.534  -8.734   4.933  1.00 91.90           C
ATOM   4102  C   TYR A 270      -0.931  -8.620   5.357  1.00 91.90           C
ATOM   4103  O   TYR A 270      -1.229  -8.468   6.540  1.00 91.90           O
ATOM   4104  HA  TYR A 270       1.149  -8.900   5.818  1.00 91.90           H
ATOM   4105  CB  TYR A 270       0.922  -7.486   4.137  1.00 91.90           C
ATOM   4106 1HB  TYR A 270       1.992  -7.516   3.933  1.00 91.90           H
ATOM   4107 2HB  TYR A 270       0.413  -7.510   3.173  1.00 91.90           H
ATOM   4108  CG  TYR A 270       0.588  -6.170   4.842  1.00 91.90           C
ATOM   4109  CD1 TYR A 270      -0.339  -5.308   4.292  1.00 91.90           C
ATOM   4110  HD1 TYR A 270      -0.833  -5.565   3.355  1.00 91.90           H
ATOM   4111  CD2 TYR A 270       1.213  -5.845   6.029  1.00 91.90           C
ATOM   4112  HD2 TYR A 270       1.945  -6.525   6.463  1.00 91.90           H
ATOM   4113  CE1 TYR A 270      -0.653  -4.070   4.955  1.00 91.90           C
ATOM   4114  HE1 TYR A 270      -1.383  -3.380   4.531  1.00 91.90           H
ATOM   4115  CE2 TYR A 270       0.899  -4.606   6.692  1.00 91.90           C
ATOM   4116  HE2 TYR A 270       1.386  -4.337   7.629  1.00 91.90           H
ATOM   4117  CZ  TYR A 270      -0.019  -3.780   6.123  1.00 91.90           C
ATOM   4118  OH  TYR A 270      -0.316  -2.610   6.749  1.00 91.90           O
ATOM   4119  HH  TYR A 270       0.120  -2.583   7.649  1.00 91.90           H
ATOM   4120  HN  TYR A 270       1.041  -9.617   3.115  1.00 91.90           H
ATOM   4121  N   ASN A 271      -1.808  -8.697   4.366  1.00 89.36           N
ATOM   4122  CA  ASN A 271      -3.226  -8.484   4.604  1.00 89.36           C
ATOM   4123  C   ASN A 271      -3.785  -9.657   5.411  1.00 89.36           C
ATOM   4124  O   ASN A 271      -4.789  -9.514   6.108  1.00 89.36           O
ATOM   4125  HA  ASN A 271      -3.287  -7.539   5.144  1.00 89.36           H
ATOM   4126  CB  ASN A 271      -3.999  -8.406   3.286  1.00 89.36           C
ATOM   4127 1HB  ASN A 271      -3.637  -9.173   2.602  1.00 89.36           H
ATOM   4128 2HB  ASN A 271      -5.054  -8.612   3.467  1.00 89.36           H
ATOM   4129  CG  ASN A 271      -3.846  -7.027   2.641  1.00 89.36           C
ATOM   4130  OD1 ASN A 271      -4.488  -6.061   3.021  1.00 89.36           O
ATOM   4131  ND2 ASN A 271      -2.963  -6.989   1.648  1.00 89.36           N
ATOM   4132 1HD2 ASN A 271      -2.470  -7.818   1.385  1.00 89.36           H
ATOM   4133 2HD2 ASN A 271      -2.793  -6.131   1.163  1.00 89.36           H
ATOM   4134  HN  ASN A 271      -1.564  -8.900   3.418  1.00 89.36           H
ATOM   4135  N   CYS A 272      -3.111 -10.792   5.291  1.00 94.58           N
ATOM   4136  CA  CYS A 272      -3.451 -11.953   6.095  1.00 94.58           C
ATOM   4137  C   CYS A 272      -3.278 -11.585   7.570  1.00 94.58           C
ATOM   4138  O   CYS A 272      -4.175 -11.813   8.380  1.00 94.58           O
ATOM   4139  HA  CYS A 272      -4.492 -12.191   5.875  1.00 94.58           H
ATOM   4140  CB  CYS A 272      -2.613 -13.174   5.709  1.00 94.58           C
ATOM   4141 1HB  CYS A 272      -1.561 -12.896   5.644  1.00 94.58           H
ATOM   4142 2HB  CYS A 272      -2.694 -13.939   6.481  1.00 94.58           H
ATOM   4143  SG  CYS A 272      -3.184 -13.843   4.104  1.00 94.58           S
ATOM   4144  HG  CYS A 272      -2.644 -12.886   3.355  1.00 94.58           H
ATOM   4145  HN  CYS A 272      -2.346 -10.924   4.661  1.00 94.58           H
ATOM   4146  N   ILE A 273      -2.118 -11.021   7.874  1.00 93.70           N
ATOM   4147  CA  ILE A 273      -1.804 -10.647   9.242  1.00 93.70           C
ATOM   4148  C   ILE A 273      -2.711  -9.492   9.671  1.00 93.70           C
ATOM   4149  O   ILE A 273      -3.171  -9.450  10.811  1.00 93.70           O
ATOM   4150  HA  ILE A 273      -2.018 -11.508   9.874  1.00 93.70           H
ATOM   4151  CB  ILE A 273      -0.311 -10.341   9.384  1.00 93.70           C
ATOM   4152  HB  ILE A 273      -0.055  -9.553   8.676  1.00 93.70           H
ATOM   4153  CG1 ILE A 273       0.535 -11.564   9.025  1.00 93.70           C
ATOM   4154 1HG1 ILE A 273       0.354 -11.845   7.988  1.00 93.70           H
ATOM   4155 2HG1 ILE A 273       1.593 -11.315   9.108  1.00 93.70           H
ATOM   4156  CG2 ILE A 273       0.009  -9.813  10.784  1.00 93.70           C
ATOM   4157 1HG2 ILE A 273      -0.554  -8.897  10.964  1.00 93.70           H
ATOM   4158 2HG2 ILE A 273      -0.267 -10.561  11.527  1.00 93.70           H
ATOM   4159 3HG2 ILE A 273       1.076  -9.604  10.858  1.00 93.70           H
ATOM   4160  CD1 ILE A 273       0.210 -12.744   9.943  1.00 93.70           C
ATOM   4161 1HD1 ILE A 273       0.416 -12.468  10.977  1.00 93.70           H
ATOM   4162 2HD1 ILE A 273      -0.843 -13.006   9.840  1.00 93.70           H
ATOM   4163 3HD1 ILE A 273       0.826 -13.600   9.666  1.00 93.70           H
ATOM   4164  HN  ILE A 273      -1.402 -10.821   7.205  1.00 93.70           H
ATOM   4165  N   LEU A 274      -2.943  -8.584   8.735  1.00 90.44           N
ATOM   4166  CA  LEU A 274      -3.765  -7.418   9.010  1.00 90.44           C
ATOM   4167  C   LEU A 274      -5.173  -7.872   9.401  1.00 90.44           C
ATOM   4168  O   LEU A 274      -5.812  -7.259  10.254  1.00 90.44           O
ATOM   4169  HA  LEU A 274      -3.321  -6.899   9.861  1.00 90.44           H
ATOM   4170  CB  LEU A 274      -3.737  -6.450   7.825  1.00 90.44           C
ATOM   4171 1HB  LEU A 274      -2.697  -6.270   7.553  1.00 90.44           H
ATOM   4172 2HB  LEU A 274      -4.209  -6.938   6.973  1.00 90.44           H
ATOM   4173  CG  LEU A 274      -4.419  -5.099   8.047  1.00 90.44           C
ATOM   4174  HG  LEU A 274      -5.432  -5.282   8.406  1.00 90.44           H
ATOM   4175  CD1 LEU A 274      -3.696  -4.290   9.125  1.00 90.44           C
ATOM   4176 1HD1 LEU A 274      -3.706  -4.844  10.063  1.00 90.44           H
ATOM   4177 2HD1 LEU A 274      -2.665  -4.115   8.817  1.00 90.44           H
ATOM   4178 3HD1 LEU A 274      -4.202  -3.334   9.262  1.00 90.44           H
ATOM   4179  CD2 LEU A 274      -4.540  -4.324   6.733  1.00 90.44           C
ATOM   4180 1HD2 LEU A 274      -3.546  -4.151   6.320  1.00 90.44           H
ATOM   4181 2HD2 LEU A 274      -5.132  -4.903   6.023  1.00 90.44           H
ATOM   4182 3HD2 LEU A 274      -5.029  -3.368   6.919  1.00 90.44           H
ATOM   4183  HN  LEU A 274      -2.580  -8.635   7.804  1.00 90.44           H
ATOM   4184  N   LEU A 275      -5.614  -8.943   8.757  1.00 92.56           N
ATOM   4185  CA  LEU A 275      -6.927  -9.497   9.039  1.00 92.56           C
ATOM   4186  C   LEU A 275      -6.965  -9.998  10.484  1.00 92.56           C
ATOM   4187  O   LEU A 275      -7.918  -9.729  11.214  1.00 92.56           O
ATOM   4188  HA  LEU A 275      -7.652  -8.690   8.935  1.00 92.56           H
ATOM   4189  CB  LEU A 275      -7.290 -10.568   8.007  1.00 92.56           C
ATOM   4190 1HB  LEU A 275      -7.259 -10.114   7.017  1.00 92.56           H
ATOM   4191 2HB  LEU A 275      -6.520 -11.340   8.029  1.00 92.56           H
ATOM   4192  CG  LEU A 275      -8.652 -11.239   8.188  1.00 92.56           C
ATOM   4193  HG  LEU A 275      -8.703 -11.642   9.200  1.00 92.56           H
ATOM   4194  CD1 LEU A 275      -9.787 -10.223   8.050  1.00 92.56           C
ATOM   4195 1HD1 LEU A 275      -9.676  -9.448   8.809  1.00 92.56           H
ATOM   4196 2HD1 LEU A 275      -9.750  -9.769   7.059  1.00 92.56           H
ATOM   4197 3HD1 LEU A 275     -10.745 -10.727   8.183  1.00 92.56           H
ATOM   4198  CD2 LEU A 275      -8.816 -12.416   7.225  1.00 92.56           C
ATOM   4199 1HD2 LEU A 275      -8.736 -12.059   6.198  1.00 92.56           H
ATOM   4200 2HD2 LEU A 275      -8.035 -13.153   7.415  1.00 92.56           H
ATOM   4201 3HD2 LEU A 275      -9.793 -12.875   7.374  1.00 92.56           H
ATOM   4202  HN  LEU A 275      -5.092  -9.429   8.056  1.00 92.56           H
ATOM   4203  N   VAL A 276      -5.916 -10.719  10.855  1.00 94.55           N
ATOM   4204  CA  VAL A 276      -5.818 -11.260  12.199  1.00 94.55           C
ATOM   4205  C   VAL A 276      -5.883 -10.115  13.212  1.00 94.55           C
ATOM   4206  O   VAL A 276      -6.599 -10.204  14.209  1.00 94.55           O
ATOM   4207  HA  VAL A 276      -6.676 -11.915  12.354  1.00 94.55           H
ATOM   4208  CB  VAL A 276      -4.548 -12.104  12.332  1.00 94.55           C
ATOM   4209  HB  VAL A 276      -3.701 -11.483  12.039  1.00 94.55           H
ATOM   4210  CG1 VAL A 276      -4.330 -12.542  13.782  1.00 94.55           C
ATOM   4211 1HG1 VAL A 276      -4.232 -11.661  14.417  1.00 94.55           H
ATOM   4212 2HG1 VAL A 276      -5.181 -13.137  14.114  1.00 94.55           H
ATOM   4213 3HG1 VAL A 276      -3.421 -13.140  13.848  1.00 94.55           H
ATOM   4214  CG2 VAL A 276      -4.592 -13.312  11.395  1.00 94.55           C
ATOM   4215 1HG2 VAL A 276      -5.452 -13.934  11.644  1.00 94.55           H
ATOM   4216 2HG2 VAL A 276      -4.678 -12.970  10.364  1.00 94.55           H
ATOM   4217 3HG2 VAL A 276      -3.678 -13.895  11.510  1.00 94.55           H
ATOM   4218  HN  VAL A 276      -5.145 -10.933  10.255  1.00 94.55           H
ATOM   4219  N   GLN A 277      -5.127  -9.067  12.922  1.00 91.13           N
ATOM   4220  CA  GLN A 277      -5.077  -7.913  13.803  1.00 91.13           C
ATOM   4221  C   GLN A 277      -6.460  -7.267  13.911  1.00 91.13           C
ATOM   4222  O   GLN A 277      -6.836  -6.769  14.971  1.00 91.13           O
ATOM   4223  HA  GLN A 277      -4.775  -8.303  14.775  1.00 91.13           H
ATOM   4224  CB  GLN A 277      -4.036  -6.901  13.323  1.00 91.13           C
ATOM   4225 1HB  GLN A 277      -4.151  -6.735  12.252  1.00 91.13           H
ATOM   4226 2HB  GLN A 277      -4.202  -5.942  13.814  1.00 91.13           H
ATOM   4227  CG  GLN A 277      -2.617  -7.392  13.618  1.00 91.13           C
ATOM   4228 1HG  GLN A 277      -2.538  -7.677  14.667  1.00 91.13           H
ATOM   4229 2HG  GLN A 277      -2.408  -8.285  13.029  1.00 91.13           H
ATOM   4230  CD  GLN A 277      -1.584  -6.309  13.299  1.00 91.13           C
ATOM   4231  OE1 GLN A 277      -1.812  -5.414  12.502  1.00 91.13           O
ATOM   4232  NE2 GLN A 277      -0.439  -6.441  13.963  1.00 91.13           N
ATOM   4233 1HE2 GLN A 277      -0.317  -7.200  14.603  1.00 91.13           H
ATOM   4234 2HE2 GLN A 277       0.299  -5.782  13.822  1.00 91.13           H
ATOM   4235  HN  GLN A 277      -4.556  -8.999  12.103  1.00 91.13           H
ATOM   4236  N   THR A 278      -7.180  -7.297  12.799  1.00 92.16           N
ATOM   4237  CA  THR A 278      -8.497  -6.685  12.743  1.00 92.16           C
ATOM   4238  C   THR A 278      -9.471  -7.430  13.657  1.00 92.16           C
ATOM   4239  O   THR A 278     -10.236  -6.809  14.393  1.00 92.16           O
ATOM   4240  HA  THR A 278      -8.418  -5.666  13.122  1.00 92.16           H
ATOM   4241  CB  THR A 278      -8.941  -6.652  11.279  1.00 92.16           C
ATOM   4242  HB  THR A 278      -9.089  -7.662  10.895  1.00 92.16           H
ATOM   4243  OG1 THR A 278      -7.932  -5.887  10.626  1.00 92.16           O
ATOM   4244  HG1 THR A 278      -7.265  -6.496  10.197  1.00 92.16           H
ATOM   4245  CG2 THR A 278     -10.219  -5.836  11.073  1.00 92.16           C
ATOM   4246 1HG2 THR A 278     -10.050  -4.809  11.395  1.00 92.16           H
ATOM   4247 2HG2 THR A 278     -11.027  -6.273  11.660  1.00 92.16           H
ATOM   4248 3HG2 THR A 278     -10.490  -5.846  10.018  1.00 92.16           H
ATOM   4249  HN  THR A 278      -6.878  -7.728  11.948  1.00 92.16           H
ATOM   4250  N   ILE A 279      -9.410  -8.751  13.582  1.00 92.45           N
ATOM   4251  CA  ILE A 279     -10.280  -9.588  14.390  1.00 92.45           C
ATOM   4252  C   ILE A 279      -9.911  -9.425  15.866  1.00 92.45           C
ATOM   4253  O   ILE A 279     -10.788  -9.300  16.719  1.00 92.45           O
ATOM   4254  HA  ILE A 279     -11.300  -9.231  14.249  1.00 92.45           H
ATOM   4255  CB  ILE A 279     -10.236 -11.037  13.902  1.00 92.45           C
ATOM   4256  HB  ILE A 279      -9.195 -11.362  13.891  1.00 92.45           H
ATOM   4257  CG1 ILE A 279     -10.758 -11.149  12.468  1.00 92.45           C
ATOM   4258 1HG1 ILE A 279     -11.840 -11.014  12.460  1.00 92.45           H
ATOM   4259 2HG1 ILE A 279     -10.333 -10.351  11.859  1.00 92.45           H
ATOM   4260  CG2 ILE A 279     -10.989 -11.962  14.860  1.00 92.45           C
ATOM   4261 1HG2 ILE A 279     -10.531 -11.913  15.848  1.00 92.45           H
ATOM   4262 2HG2 ILE A 279     -12.030 -11.647  14.925  1.00 92.45           H
ATOM   4263 3HG2 ILE A 279     -10.941 -12.986  14.489  1.00 92.45           H
ATOM   4264  CD1 ILE A 279     -10.403 -12.507  11.859  1.00 92.45           C
ATOM   4265 1HD1 ILE A 279      -9.320 -12.627  11.847  1.00 92.45           H
ATOM   4266 2HD1 ILE A 279     -10.850 -13.301  12.457  1.00 92.45           H
ATOM   4267 3HD1 ILE A 279     -10.786 -12.559  10.840  1.00 92.45           H
ATOM   4268  HN  ILE A 279      -8.781  -9.249  12.984  1.00 92.45           H
ATOM   4269  N   ASP A 280      -8.611  -9.432  16.122  1.00 91.90           N
ATOM   4270  CA  ASP A 280      -8.116  -9.339  17.485  1.00 91.90           C
ATOM   4271  C   ASP A 280      -8.503  -7.981  18.072  1.00 91.90           C
ATOM   4272  O   ASP A 280      -8.784  -7.873  19.265  1.00 91.90           O
ATOM   4273  HA  ASP A 280      -8.580 -10.170  18.015  1.00 91.90           H
ATOM   4274  CB  ASP A 280      -6.590  -9.454  17.526  1.00 91.90           C
ATOM   4275 1HB  ASP A 280      -6.277 -10.366  17.019  1.00 91.90           H
ATOM   4276 2HB  ASP A 280      -6.145  -8.619  16.985  1.00 91.90           H
ATOM   4277  CG  ASP A 280      -6.080  -9.464  18.968  1.00 91.90           C
ATOM   4278  OD1 ASP A 280      -6.638 -10.253  19.762  1.00 91.90           O
ATOM   4279  OD2 ASP A 280      -5.144  -8.684  19.245  1.00 91.90           O
ATOM   4280  HN  ASP A 280      -7.903  -9.498  15.419  1.00 91.90           H
ATOM   4281  N   ALA A 281      -8.507  -6.977  17.208  1.00 91.52           N
ATOM   4282  CA  ALA A 281      -8.855  -5.629  17.626  1.00 91.52           C
ATOM   4283  C   ALA A 281     -10.280  -5.625  18.182  1.00 91.52           C
ATOM   4284  O   ALA A 281     -10.604  -4.829  19.062  1.00 91.52           O
ATOM   4285  HA  ALA A 281      -8.164  -5.339  18.418  1.00 91.52           H
ATOM   4286  CB  ALA A 281      -8.685  -4.669  16.448  1.00 91.52           C
ATOM   4287 1HB  ALA A 281      -7.649  -4.688  16.110  1.00 91.52           H
ATOM   4288 2HB  ALA A 281      -9.339  -4.976  15.632  1.00 91.52           H
ATOM   4289 3HB  ALA A 281      -8.946  -3.658  16.762  1.00 91.52           H
ATOM   4290  HN  ALA A 281      -8.278  -7.072  16.239  1.00 91.52           H
ATOM   4291  N   TYR A 282     -11.094  -6.522  17.644  1.00 78.99           N
ATOM   4292  CA  TYR A 282     -12.487  -6.606  18.048  1.00 78.99           C
ATOM   4293  C   TYR A 282     -12.672  -7.631  19.169  1.00 78.99           C
ATOM   4294  O   TYR A 282     -13.318  -7.344  20.176  1.00 78.99           O
ATOM   4295  HA  TYR A 282     -12.792  -5.624  18.409  1.00 78.99           H
ATOM   4296  CB  TYR A 282     -13.257  -7.075  16.812  1.00 78.99           C
ATOM   4297 1HB  TYR A 282     -13.025  -6.411  15.978  1.00 78.99           H
ATOM   4298 2HB  TYR A 282     -12.907  -8.069  16.534  1.00 78.99           H
ATOM   4299  CG  TYR A 282     -14.774  -7.119  17.003  1.00 78.99           C
ATOM   4300  CD1 TYR A 282     -15.407  -8.324  17.227  1.00 78.99           C
ATOM   4301  HD1 TYR A 282     -14.825  -9.245  17.268  1.00 78.99           H
ATOM   4302  CD2 TYR A 282     -15.510  -5.952  16.951  1.00 78.99           C
ATOM   4303  HD2 TYR A 282     -15.010  -5.000  16.774  1.00 78.99           H
ATOM   4304  CE1 TYR A 282     -16.835  -8.366  17.407  1.00 78.99           C
ATOM   4305  HE1 TYR A 282     -17.347  -9.311  17.585  1.00 78.99           H
ATOM   4306  CE2 TYR A 282     -16.938  -5.993  17.131  1.00 78.99           C
ATOM   4307  HE2 TYR A 282     -17.531  -5.080  17.092  1.00 78.99           H
ATOM   4308  CZ  TYR A 282     -17.530  -7.198  17.350  1.00 78.99           C
ATOM   4309  OH  TYR A 282     -18.879  -7.237  17.520  1.00 78.99           O
ATOM   4310  HH  TYR A 282     -19.173  -8.175  17.704  1.00 78.99           H
ATOM   4311  HN  TYR A 282     -10.815  -7.182  16.947  1.00 78.99           H
ATOM   4312  N   ALA A 283     -12.095  -8.804  18.956  1.00 89.44           N
ATOM   4313  CA  ALA A 283     -12.405  -9.953  19.790  1.00 89.44           C
ATOM   4314  C   ALA A 283     -11.412 -10.017  20.952  1.00 89.44           C
ATOM   4315  O   ALA A 283     -11.684 -10.648  21.972  1.00 89.44           O
ATOM   4316  HA  ALA A 283     -13.409  -9.812  20.188  1.00 89.44           H
ATOM   4317  CB  ALA A 283     -12.386 -11.223  18.937  1.00 89.44           C
ATOM   4318 1HB  ALA A 283     -13.129 -11.139  18.143  1.00 89.44           H
ATOM   4319 2HB  ALA A 283     -11.397 -11.350  18.496  1.00 89.44           H
ATOM   4320 3HB  ALA A 283     -12.619 -12.084  19.562  1.00 89.44           H
ATOM   4321  HN  ALA A 283     -11.428  -8.976  18.231  1.00 89.44           H
ATOM   4322  N   MET A 284     -10.281  -9.354  20.759  1.00 83.02           N
ATOM   4323  CA  MET A 284      -9.233  -9.354  21.766  1.00 83.02           C
ATOM   4324  C   MET A 284      -8.944 -10.774  22.256  1.00 83.02           C
ATOM   4325  O   MET A 284      -8.804 -11.003  23.457  1.00 83.02           O
ATOM   4326  HA  MET A 284      -8.351  -8.947  21.271  1.00 83.02           H
ATOM   4327  CB  MET A 284      -9.660  -8.482  22.948  1.00 83.02           C
ATOM   4328 1HB  MET A 284     -10.543  -8.911  23.421  1.00 83.02           H
ATOM   4329 2HB  MET A 284      -8.870  -8.470  23.699  1.00 83.02           H
ATOM   4330  CG  MET A 284      -9.961  -7.052  22.494  1.00 83.02           C
ATOM   4331 1HG  MET A 284      -9.067  -6.603  22.061  1.00 83.02           H
ATOM   4332 2HG  MET A 284     -10.722  -7.062  21.714  1.00 83.02           H
ATOM   4333  SD  MET A 284     -10.522  -6.077  23.880  1.00 83.02           S
ATOM   4334  CE  MET A 284     -10.843  -4.526  23.057  1.00 83.02           C
ATOM   4335 1HE  MET A 284      -9.924  -4.159  22.601  1.00 83.02           H
ATOM   4336 2HE  MET A 284     -11.598  -4.674  22.285  1.00 83.02           H
ATOM   4337 3HE  MET A 284     -11.204  -3.797  23.783  1.00 83.02           H
ATOM   4338  HN  MET A 284     -10.076  -8.825  19.936  1.00 83.02           H
ATOM   4339  N   PHE A 285      -8.865 -11.691  21.303  1.00 85.87           N
ATOM   4340  CA  PHE A 285      -8.793 -13.105  21.629  1.00 85.87           C
ATOM   4341  C   PHE A 285      -7.354 -13.525  21.934  1.00 85.87           C
ATOM   4342  O   PHE A 285      -7.120 -14.605  22.475  1.00 85.87           O
ATOM   4343  HA  PHE A 285      -9.412 -13.265  22.512  1.00 85.87           H
ATOM   4344  CB  PHE A 285      -9.286 -13.873  20.400  1.00 85.87           C
ATOM   4345 1HB  PHE A 285      -9.445 -14.915  20.676  1.00 85.87           H
ATOM   4346 2HB  PHE A 285     -10.253 -13.472  20.098  1.00 85.87           H
ATOM   4347  CG  PHE A 285      -8.331 -13.815  19.206  1.00 85.87           C
ATOM   4348  CD1 PHE A 285      -8.438 -12.809  18.297  1.00 85.87           C
ATOM   4349  HD1 PHE A 285      -9.204 -12.044  18.419  1.00 85.87           H
ATOM   4350  CD2 PHE A 285      -7.374 -14.770  19.054  1.00 85.87           C
ATOM   4351  HD2 PHE A 285      -7.288 -15.576  19.783  1.00 85.87           H
ATOM   4352  CE1 PHE A 285      -7.552 -12.756  17.189  1.00 85.87           C
ATOM   4353  HE1 PHE A 285      -7.638 -11.950  16.461  1.00 85.87           H
ATOM   4354  CE2 PHE A 285      -6.488 -14.717  17.946  1.00 85.87           C
ATOM   4355  HE2 PHE A 285      -5.722 -15.482  17.824  1.00 85.87           H
ATOM   4356  CZ  PHE A 285      -6.595 -13.711  17.037  1.00 85.87           C
ATOM   4357  HZ  PHE A 285      -5.915 -13.670  16.187  1.00 85.87           H
ATOM   4358  HN  PHE A 285      -8.849 -11.481  20.325  1.00 85.87           H
ATOM   4359  N   ILE A 286      -6.427 -12.649  21.576  1.00 86.32           N
ATOM   4360  CA  ILE A 286      -5.019 -12.906  21.825  1.00 86.32           C
ATOM   4361  C   ILE A 286      -4.661 -12.435  23.236  1.00 86.32           C
ATOM   4362  O   ILE A 286      -4.486 -11.240  23.470  1.00 86.32           O
ATOM   4363  HA  ILE A 286      -4.868 -13.984  21.772  1.00 86.32           H
ATOM   4364  CB  ILE A 286      -4.157 -12.275  20.730  1.00 86.32           C
ATOM   4365  HB  ILE A 286      -4.335 -11.199  20.731  1.00 86.32           H
ATOM   4366  CG1 ILE A 286      -4.557 -12.797  19.348  1.00 86.32           C
ATOM   4367 1HG1 ILE A 286      -4.357 -13.867  19.288  1.00 86.32           H
ATOM   4368 2HG1 ILE A 286      -5.629 -12.664  19.202  1.00 86.32           H
ATOM   4369  CG2 ILE A 286      -2.668 -12.486  21.013  1.00 86.32           C
ATOM   4370 1HG2 ILE A 286      -2.411 -12.027  21.968  1.00 86.32           H
ATOM   4371 2HG2 ILE A 286      -2.454 -13.554  21.054  1.00 86.32           H
ATOM   4372 3HG2 ILE A 286      -2.079 -12.027  20.219  1.00 86.32           H
ATOM   4373  CD1 ILE A 286      -3.791 -12.066  18.243  1.00 86.32           C
ATOM   4374 1HD1 ILE A 286      -4.013 -11.000  18.291  1.00 86.32           H
ATOM   4375 2HD1 ILE A 286      -2.721 -12.222  18.379  1.00 86.32           H
ATOM   4376 3HD1 ILE A 286      -4.095 -12.457  17.272  1.00 86.32           H
ATOM   4377  HN  ILE A 286      -6.624 -11.780  21.123  1.00 86.32           H
ATOM   4378  N   SER A 287      -4.563 -13.399  24.140  1.00 84.47           N
ATOM   4379  CA  SER A 287      -4.222 -13.099  25.520  1.00 84.47           C
ATOM   4380  C   SER A 287      -2.789 -13.545  25.815  1.00 84.47           C
ATOM   4381  O   SER A 287      -2.206 -13.148  26.823  1.00 84.47           O
ATOM   4382  HA  SER A 287      -4.313 -12.017  25.611  1.00 84.47           H
ATOM   4383  CB  SER A 287      -5.197 -13.774  26.487  1.00 84.47           C
ATOM   4384 1HB  SER A 287      -4.896 -13.562  27.513  1.00 84.47           H
ATOM   4385 2HB  SER A 287      -6.193 -13.350  26.354  1.00 84.47           H
ATOM   4386  OG  SER A 287      -5.253 -15.184  26.291  1.00 84.47           O
ATOM   4387  HG  SER A 287      -5.930 -15.589  26.906  1.00 84.47           H
ATOM   4388  HN  SER A 287      -4.711 -14.368  23.942  1.00 84.47           H
ATOM   4389  N   ASN A 288      -2.262 -14.364  24.917  1.00 85.58           N
ATOM   4390  CA  ASN A 288      -0.939 -14.935  25.109  1.00 85.58           C
ATOM   4391  C   ASN A 288       0.112 -13.974  24.550  1.00 85.58           C
ATOM   4392  O   ASN A 288       0.066 -13.614  23.375  1.00 85.58           O
ATOM   4393  HA  ASN A 288      -0.843 -15.077  26.186  1.00 85.58           H
ATOM   4394  CB  ASN A 288      -0.802 -16.268  24.372  1.00 85.58           C
ATOM   4395 1HB  ASN A 288      -1.641 -16.916  24.624  1.00 85.58           H
ATOM   4396 2HB  ASN A 288      -0.843 -16.099  23.296  1.00 85.58           H
ATOM   4397  CG  ASN A 288       0.512 -16.963  24.735  1.00 85.58           C
ATOM   4398  OD1 ASN A 288       1.550 -16.341  24.894  1.00 85.58           O
ATOM   4399  ND2 ASN A 288       0.411 -18.283  24.856  1.00 85.58           N
ATOM   4400 1HD2 ASN A 288      -0.471 -18.732  24.711  1.00 85.58           H
ATOM   4401 2HD2 ASN A 288       1.216 -18.827  25.091  1.00 85.58           H
ATOM   4402  HN  ASN A 288      -2.721 -14.639  24.072  1.00 85.58           H
ATOM   4403  N   CYS A 289       1.036 -13.588  25.418  1.00 91.02           N
ATOM   4404  CA  CYS A 289       2.038 -12.601  25.054  1.00 91.02           C
ATOM   4405  C   CYS A 289       2.896 -13.181  23.927  1.00 91.02           C
ATOM   4406  O   CYS A 289       3.261 -12.471  22.991  1.00 91.02           O
ATOM   4407  HA  CYS A 289       1.499 -11.717  24.714  1.00 91.02           H
ATOM   4408  CB  CYS A 289       2.885 -12.184  26.258  1.00 91.02           C
ATOM   4409 1HB  CYS A 289       2.241 -11.800  27.049  1.00 91.02           H
ATOM   4410 2HB  CYS A 289       3.406 -13.050  26.664  1.00 91.02           H
ATOM   4411  SG  CYS A 289       4.094 -10.904  25.760  1.00 91.02           S
ATOM   4412  HN  CYS A 289       1.105 -13.936  26.353  1.00 91.02           H
ATOM   4413  N   ALA A 290       3.193 -14.466  24.054  1.00 93.01           N
ATOM   4414  CA  ALA A 290       4.072 -15.128  23.106  1.00 93.01           C
ATOM   4415  C   ALA A 290       3.453 -15.059  21.708  1.00 93.01           C
ATOM   4416  O   ALA A 290       4.150 -14.796  20.729  1.00 93.01           O
ATOM   4417  HA  ALA A 290       5.020 -14.590  23.101  1.00 93.01           H
ATOM   4418  CB  ALA A 290       4.324 -16.567  23.561  1.00 93.01           C
ATOM   4419 1HB  ALA A 290       4.791 -16.559  24.546  1.00 93.01           H
ATOM   4420 2HB  ALA A 290       3.377 -17.103  23.612  1.00 93.01           H
ATOM   4421 3HB  ALA A 290       4.984 -17.063  22.850  1.00 93.01           H
ATOM   4422  HN  ALA A 290       2.844 -15.051  24.786  1.00 93.01           H
ATOM   4423  N   VAL A 291       2.151 -15.298  21.660  1.00 93.26           N
ATOM   4424  CA  VAL A 291       1.431 -15.269  20.398  1.00 93.26           C
ATOM   4425  C   VAL A 291       1.431 -13.841  19.849  1.00 93.26           C
ATOM   4426  O   VAL A 291       1.640 -13.632  18.655  1.00 93.26           O
ATOM   4427  HA  VAL A 291       1.965 -15.914  19.700  1.00 93.26           H
ATOM   4428  CB  VAL A 291       0.023 -15.837  20.586  1.00 93.26           C
ATOM   4429  HB  VAL A 291      -0.483 -15.235  21.341  1.00 93.26           H
ATOM   4430  CG1 VAL A 291      -0.784 -15.742  19.290  1.00 93.26           C
ATOM   4431 1HG1 VAL A 291      -0.866 -14.698  18.989  1.00 93.26           H
ATOM   4432 2HG1 VAL A 291      -0.281 -16.308  18.506  1.00 93.26           H
ATOM   4433 3HG1 VAL A 291      -1.781 -16.153  19.451  1.00 93.26           H
ATOM   4434  CG2 VAL A 291       0.077 -17.280  21.094  1.00 93.26           C
ATOM   4435 1HG2 VAL A 291       0.610 -17.899  20.373  1.00 93.26           H
ATOM   4436 2HG2 VAL A 291       0.596 -17.308  22.052  1.00 93.26           H
ATOM   4437 3HG2 VAL A 291      -0.937 -17.659  21.219  1.00 93.26           H
ATOM   4438  HN  VAL A 291       1.591 -15.509  22.461  1.00 93.26           H
ATOM   4439  N   SER A 292       1.195 -12.896  20.746  1.00 93.67           N
ATOM   4440  CA  SER A 292       1.122 -11.497  20.359  1.00 93.67           C
ATOM   4441  C   SER A 292       2.463 -11.044  19.780  1.00 93.67           C
ATOM   4442  O   SER A 292       2.502 -10.326  18.782  1.00 93.67           O
ATOM   4443  HA  SER A 292       0.341 -11.449  19.599  1.00 93.67           H
ATOM   4444  CB  SER A 292       0.731 -10.616  21.547  1.00 93.67           C
ATOM   4445 1HB  SER A 292      -0.165 -11.019  22.018  1.00 93.67           H
ATOM   4446 2HB  SER A 292       1.524 -10.644  22.295  1.00 93.67           H
ATOM   4447  OG  SER A 292       0.495  -9.266  21.156  1.00 93.67           O
ATOM   4448  HG  SER A 292      -0.364  -9.202  20.649  1.00 93.67           H
ATOM   4449  HN  SER A 292       1.055 -13.072  21.721  1.00 93.67           H
ATOM   4450  N   THR A 293       3.531 -11.482  20.431  1.00 90.49           N
ATOM   4451  CA  THR A 293       4.870 -11.101  20.015  1.00 90.49           C
ATOM   4452  C   THR A 293       5.151 -11.604  18.597  1.00 90.49           C
ATOM   4453  O   THR A 293       5.649 -10.857  17.757  1.00 90.49           O
ATOM   4454  HA  THR A 293       4.924 -10.013  19.984  1.00 90.49           H
ATOM   4455  CB  THR A 293       5.858 -11.633  21.055  1.00 90.49           C
ATOM   4456  HB  THR A 293       5.806 -12.720  21.121  1.00 90.49           H
ATOM   4457  OG1 THR A 293       5.521 -10.927  22.246  1.00 90.49           O
ATOM   4458  HG1 THR A 293       4.847 -11.446  22.772  1.00 90.49           H
ATOM   4459  CG2 THR A 293       7.299 -11.208  20.765  1.00 90.49           C
ATOM   4460 1HG2 THR A 293       7.364 -10.120  20.765  1.00 90.49           H
ATOM   4461 2HG2 THR A 293       7.601 -11.590  19.789  1.00 90.49           H
ATOM   4462 3HG2 THR A 293       7.958 -11.612  21.533  1.00 90.49           H
ATOM   4463  HN  THR A 293       3.492 -12.085  21.228  1.00 90.49           H
ATOM   4464  N   ASN A 294       4.819 -12.868  18.375  1.00 92.10           N
ATOM   4465  CA  ASN A 294       5.092 -13.500  17.096  1.00 92.10           C
ATOM   4466  C   ASN A 294       4.275 -12.807  16.004  1.00 92.10           C
ATOM   4467  O   ASN A 294       4.753 -12.627  14.885  1.00 92.10           O
ATOM   4468  HA  ASN A 294       6.166 -13.389  16.946  1.00 92.10           H
ATOM   4469  CB  ASN A 294       4.698 -14.978  17.116  1.00 92.10           C
ATOM   4470 1HB  ASN A 294       3.704 -15.087  17.551  1.00 92.10           H
ATOM   4471 2HB  ASN A 294       4.643 -15.357  16.096  1.00 92.10           H
ATOM   4472  CG  ASN A 294       5.705 -15.803  17.920  1.00 92.10           C
ATOM   4473  OD1 ASN A 294       6.834 -15.402  18.149  1.00 92.10           O
ATOM   4474  ND2 ASN A 294       5.234 -16.977  18.333  1.00 92.10           N
ATOM   4475 1HD2 ASN A 294       4.298 -17.246  18.111  1.00 92.10           H
ATOM   4476 2HD2 ASN A 294       5.818 -17.589  18.867  1.00 92.10           H
ATOM   4477  HN  ASN A 294       4.371 -13.455  19.050  1.00 92.10           H
ATOM   4478  N   ILE A 295       3.056 -12.436  16.368  1.00 92.17           N
ATOM   4479  CA  ILE A 295       2.158 -11.789  15.426  1.00 92.17           C
ATOM   4480  C   ILE A 295       2.748 -10.440  15.011  1.00 92.17           C
ATOM   4481  O   ILE A 295       2.715 -10.079  13.836  1.00 92.17           O
ATOM   4482  HA  ILE A 295       2.097 -12.425  14.543  1.00 92.17           H
ATOM   4483  CB  ILE A 295       0.748 -11.690  16.011  1.00 92.17           C
ATOM   4484  HB  ILE A 295       0.831 -11.371  17.050  1.00 92.17           H
ATOM   4485  CG1 ILE A 295       0.057 -13.055  16.012  1.00 92.17           C
ATOM   4486 1HG1 ILE A 295      -0.125 -13.375  14.986  1.00 92.17           H
ATOM   4487 2HG1 ILE A 295       0.714 -13.798  16.466  1.00 92.17           H
ATOM   4488  CG2 ILE A 295      -0.077 -10.631  15.278  1.00 92.17           C
ATOM   4489 1HG2 ILE A 295       0.410  -9.660  15.373  1.00 92.17           H
ATOM   4490 2HG2 ILE A 295      -0.154 -10.896  14.223  1.00 92.17           H
ATOM   4491 3HG2 ILE A 295      -1.075 -10.581  15.714  1.00 92.17           H
ATOM   4492  CD1 ILE A 295      -1.266 -13.000  16.778  1.00 92.17           C
ATOM   4493 1HD1 ILE A 295      -1.077 -12.703  17.810  1.00 92.17           H
ATOM   4494 2HD1 ILE A 295      -1.928 -12.274  16.307  1.00 92.17           H
ATOM   4495 3HD1 ILE A 295      -1.736 -13.983  16.763  1.00 92.17           H
ATOM   4496  HN  ILE A 295       2.680 -12.571  17.285  1.00 92.17           H
ATOM   4497  N   ASP A 296       3.273  -9.731  15.999  1.00 93.52           N
ATOM   4498  CA  ASP A 296       3.826  -8.408  15.760  1.00 93.52           C
ATOM   4499  C   ASP A 296       5.032  -8.526  14.825  1.00 93.52           C
ATOM   4500  O   ASP A 296       5.201  -7.712  13.919  1.00 93.52           O
ATOM   4501  HA  ASP A 296       3.012  -7.833  15.320  1.00 93.52           H
ATOM   4502  CB  ASP A 296       4.301  -7.765  17.064  1.00 93.52           C
ATOM   4503 1HB  ASP A 296       4.803  -8.512  17.680  1.00 93.52           H
ATOM   4504 2HB  ASP A 296       5.033  -6.988  16.846  1.00 93.52           H
ATOM   4505  CG  ASP A 296       3.126  -7.164  17.838  1.00 93.52           C
ATOM   4506  OD1 ASP A 296       1.977  -7.460  17.446  1.00 93.52           O
ATOM   4507  OD2 ASP A 296       3.404  -6.421  18.805  1.00 93.52           O
ATOM   4508  HN  ASP A 296       3.325 -10.045  16.947  1.00 93.52           H
ATOM   4509  N   ILE A 297       5.838  -9.546  15.077  1.00 93.50           N
ATOM   4510  CA  ILE A 297       7.005  -9.801  14.248  1.00 93.50           C
ATOM   4511  C   ILE A 297       6.551 -10.142  12.828  1.00 93.50           C
ATOM   4512  O   ILE A 297       7.094  -9.619  11.856  1.00 93.50           O
ATOM   4513  HA  ILE A 297       7.587  -8.880  14.213  1.00 93.50           H
ATOM   4514  CB  ILE A 297       7.891 -10.873  14.885  1.00 93.50           C
ATOM   4515  HB  ILE A 297       7.260 -11.720  15.158  1.00 93.50           H
ATOM   4516  CG1 ILE A 297       8.536 -10.357  16.173  1.00 93.50           C
ATOM   4517 1HG1 ILE A 297       9.251  -9.569  15.935  1.00 93.50           H
ATOM   4518 2HG1 ILE A 297       7.774  -9.914  16.814  1.00 93.50           H
ATOM   4519  CG2 ILE A 297       8.931 -11.388  13.889  1.00 93.50           C
ATOM   4520 1HG2 ILE A 297       8.425 -11.820  13.026  1.00 93.50           H
ATOM   4521 2HG2 ILE A 297       9.563 -10.561  13.563  1.00 93.50           H
ATOM   4522 3HG2 ILE A 297       9.548 -12.149  14.367  1.00 93.50           H
ATOM   4523  CD1 ILE A 297       9.245 -11.487  16.922  1.00 93.50           C
ATOM   4524 1HD1 ILE A 297       8.523 -12.262  17.179  1.00 93.50           H
ATOM   4525 2HD1 ILE A 297      10.023 -11.912  16.287  1.00 93.50           H
ATOM   4526 3HD1 ILE A 297       9.695 -11.093  17.833  1.00 93.50           H
ATOM   4527  HN  ILE A 297       5.706 -10.191  15.830  1.00 93.50           H
ATOM   4528  N   CYS A 298       5.559 -11.018  12.752  1.00 94.91           N
ATOM   4529  CA  CYS A 298       5.042 -11.454  11.466  1.00 94.91           C
ATOM   4530  C   CYS A 298       4.565 -10.220  10.697  1.00 94.91           C
ATOM   4531  O   CYS A 298       4.785 -10.111   9.492  1.00 94.91           O
ATOM   4532  HA  CYS A 298       5.868 -11.939  10.945  1.00 94.91           H
ATOM   4533  CB  CYS A 298       3.930 -12.493  11.626  1.00 94.91           C
ATOM   4534 1HB  CYS A 298       3.235 -12.176  12.403  1.00 94.91           H
ATOM   4535 2HB  CYS A 298       3.360 -12.572  10.700  1.00 94.91           H
ATOM   4536  SG  CYS A 298       4.650 -14.119  12.056  1.00 94.91           S
ATOM   4537  HG  CYS A 298       4.896 -13.829  13.331  1.00 94.91           H
ATOM   4538  HN  CYS A 298       5.112 -11.427  13.548  1.00 94.91           H
ATOM   4539  N   PHE A 299       3.919  -9.322  11.426  1.00 94.04           N
ATOM   4540  CA  PHE A 299       3.405  -8.102  10.827  1.00 94.04           C
ATOM   4541  C   PHE A 299       4.534  -7.278  10.204  1.00 94.04           C
ATOM   4542  O   PHE A 299       4.429  -6.841   9.059  1.00 94.04           O
ATOM   4543  HA  PHE A 299       2.700  -8.396  10.049  1.00 94.04           H
ATOM   4544  CB  PHE A 299       2.757  -7.290  11.951  1.00 94.04           C
ATOM   4545 1HB  PHE A 299       1.970  -7.888  12.410  1.00 94.04           H
ATOM   4546 2HB  PHE A 299       3.503  -7.099  12.723  1.00 94.04           H
ATOM   4547  CG  PHE A 299       2.164  -5.956  11.493  1.00 94.04           C
ATOM   4548  CD1 PHE A 299       2.879  -4.808  11.641  1.00 94.04           C
ATOM   4549  HD1 PHE A 299       3.873  -4.838  12.085  1.00 94.04           H
ATOM   4550  CD2 PHE A 299       0.923  -5.918  10.938  1.00 94.04           C
ATOM   4551  HD2 PHE A 299       0.351  -6.838  10.820  1.00 94.04           H
ATOM   4552  CE1 PHE A 299       2.328  -3.570  11.216  1.00 94.04           C
ATOM   4553  HE1 PHE A 299       2.901  -2.650  11.334  1.00 94.04           H
ATOM   4554  CE2 PHE A 299       0.373  -4.680  10.513  1.00 94.04           C
ATOM   4555  HE2 PHE A 299      -0.622  -4.649  10.069  1.00 94.04           H
ATOM   4556  CZ  PHE A 299       1.087  -3.532  10.661  1.00 94.04           C
ATOM   4557  HZ  PHE A 299       0.665  -2.582  10.335  1.00 94.04           H
ATOM   4558  HN  PHE A 299       3.746  -9.416  12.407  1.00 94.04           H
ATOM   4559  N   GLN A 300       5.587  -7.092  10.986  1.00 90.31           N
ATOM   4560  CA  GLN A 300       6.696  -6.254  10.560  1.00 90.31           C
ATOM   4561  C   GLN A 300       7.340  -6.828   9.297  1.00 90.31           C
ATOM   4562  O   GLN A 300       7.682  -6.086   8.378  1.00 90.31           O
ATOM   4563  HA  GLN A 300       6.256  -5.281  10.342  1.00 90.31           H
ATOM   4564  CB  GLN A 300       7.727  -6.099  11.679  1.00 90.31           C
ATOM   4565 1HB  GLN A 300       7.969  -7.078  12.094  1.00 90.31           H
ATOM   4566 2HB  GLN A 300       8.651  -5.688  11.273  1.00 90.31           H
ATOM   4567  CG  GLN A 300       7.200  -5.186  12.788  1.00 90.31           C
ATOM   4568 1HG  GLN A 300       6.960  -4.207  12.374  1.00 90.31           H
ATOM   4569 2HG  GLN A 300       6.275  -5.596  13.193  1.00 90.31           H
ATOM   4570  CD  GLN A 300       8.230  -5.033  13.909  1.00 90.31           C
ATOM   4571  OE1 GLN A 300       9.357  -5.493  13.818  1.00 90.31           O
ATOM   4572  NE2 GLN A 300       7.783  -4.363  14.967  1.00 90.31           N
ATOM   4573 1HE2 GLN A 300       6.847  -4.012  14.977  1.00 90.31           H
ATOM   4574 2HE2 GLN A 300       8.383  -4.211  15.752  1.00 90.31           H
ATOM   4575  HN  GLN A 300       5.690  -7.500  11.893  1.00 90.31           H
ATOM   4576  N   VAL A 301       7.486  -8.145   9.291  1.00 95.37           N
ATOM   4577  CA  VAL A 301       8.140  -8.821   8.184  1.00 95.37           C
ATOM   4578  C   VAL A 301       7.287  -8.669   6.923  1.00 95.37           C
ATOM   4579  O   VAL A 301       7.782  -8.240   5.882  1.00 95.37           O
ATOM   4580  HA  VAL A 301       9.099  -8.331   8.019  1.00 95.37           H
ATOM   4581  CB  VAL A 301       8.411 -10.282   8.549  1.00 95.37           C
ATOM   4582  HB  VAL A 301       7.466 -10.732   8.854  1.00 95.37           H
ATOM   4583  CG1 VAL A 301       8.935 -11.061   7.341  1.00 95.37           C
ATOM   4584 1HG1 VAL A 301       8.194 -11.032   6.541  1.00 95.37           H
ATOM   4585 2HG1 VAL A 301       9.864 -10.610   6.992  1.00 95.37           H
ATOM   4586 3HG1 VAL A 301       9.119 -12.096   7.628  1.00 95.37           H
ATOM   4587  CG2 VAL A 301       9.381 -10.381   9.728  1.00 95.37           C
ATOM   4588 1HG2 VAL A 301      10.326  -9.907   9.462  1.00 95.37           H
ATOM   4589 2HG2 VAL A 301       8.953  -9.878  10.595  1.00 95.37           H
ATOM   4590 3HG2 VAL A 301       9.556 -11.430   9.967  1.00 95.37           H
ATOM   4591  HN  VAL A 301       7.167  -8.746  10.024  1.00 95.37           H
ATOM   4592  N   THR A 302       6.019  -9.028   7.058  1.00 94.40           N
ATOM   4593  CA  THR A 302       5.129  -9.081   5.911  1.00 94.40           C
ATOM   4594  C   THR A 302       4.887  -7.675   5.358  1.00 94.40           C
ATOM   4595  O   THR A 302       4.716  -7.498   4.153  1.00 94.40           O
ATOM   4596  HA  THR A 302       5.618  -9.654   5.123  1.00 94.40           H
ATOM   4597  CB  THR A 302       3.845  -9.794   6.340  1.00 94.40           C
ATOM   4598  HB  THR A 302       3.133  -9.842   5.516  1.00 94.40           H
ATOM   4599  OG1 THR A 302       3.412  -9.070   7.487  1.00 94.40           O
ATOM   4600  HG1 THR A 302       2.499  -9.374   7.760  1.00 94.40           H
ATOM   4601  CG2 THR A 302       4.108 -11.206   6.868  1.00 94.40           C
ATOM   4602 1HG2 THR A 302       4.768 -11.153   7.734  1.00 94.40           H
ATOM   4603 2HG2 THR A 302       4.580 -11.804   6.088  1.00 94.40           H
ATOM   4604 3HG2 THR A 302       3.164 -11.667   7.158  1.00 94.40           H
ATOM   4605  HN  THR A 302       5.599  -9.280   7.930  1.00 94.40           H
ATOM   4606  N   GLN A 303       4.881  -6.710   6.266  1.00 91.61           N
ATOM   4607  CA  GLN A 303       4.734  -5.318   5.878  1.00 91.61           C
ATOM   4608  C   GLN A 303       5.907  -4.887   4.994  1.00 91.61           C
ATOM   4609  O   GLN A 303       5.716  -4.188   4.000  1.00 91.61           O
ATOM   4610  HA  GLN A 303       3.806  -5.272   5.309  1.00 91.61           H
ATOM   4611  CB  GLN A 303       4.614  -4.415   7.107  1.00 91.61           C
ATOM   4612 1HB  GLN A 303       3.766  -4.733   7.714  1.00 91.61           H
ATOM   4613 2HB  GLN A 303       5.505  -4.517   7.727  1.00 91.61           H
ATOM   4614  CG  GLN A 303       4.435  -2.952   6.698  1.00 91.61           C
ATOM   4615 1HG  GLN A 303       5.337  -2.597   6.199  1.00 91.61           H
ATOM   4616 2HG  GLN A 303       3.620  -2.868   5.979  1.00 91.61           H
ATOM   4617  CD  GLN A 303       4.140  -2.074   7.916  1.00 91.61           C
ATOM   4618  OE1 GLN A 303       4.961  -1.899   8.801  1.00 91.61           O
ATOM   4619  NE2 GLN A 303       2.925  -1.533   7.911  1.00 91.61           N
ATOM   4620 1HE2 GLN A 303       2.298  -1.717   7.153  1.00 91.61           H
ATOM   4621 2HE2 GLN A 303       2.637  -0.943   8.665  1.00 91.61           H
ATOM   4622  HN  GLN A 303       4.973  -6.867   7.250  1.00 91.61           H
ATOM   4623  N   THR A 304       7.095  -5.322   5.389  1.00 93.04           N
ATOM   4624  CA  THR A 304       8.302  -4.958   4.668  1.00 93.04           C
ATOM   4625  C   THR A 304       8.269  -5.530   3.249  1.00 93.04           C
ATOM   4626  O   THR A 304       8.636  -4.848   2.293  1.00 93.04           O
ATOM   4627  HA  THR A 304       8.333  -3.873   4.575  1.00 93.04           H
ATOM   4628  CB  THR A 304       9.504  -5.435   5.487  1.00 93.04           C
ATOM   4629  HB  THR A 304       9.542  -6.524   5.525  1.00 93.04           H
ATOM   4630  OG1 THR A 304       9.349  -4.781   6.743  1.00 93.04           O
ATOM   4631  HG1 THR A 304       8.964  -5.415   7.414  1.00 93.04           H
ATOM   4632  CG2 THR A 304      10.831  -4.897   4.947  1.00 93.04           C
ATOM   4633 1HG2 THR A 304      10.818  -3.808   4.973  1.00 93.04           H
ATOM   4634 2HG2 THR A 304      10.969  -5.235   3.920  1.00 93.04           H
ATOM   4635 3HG2 THR A 304      11.650  -5.266   5.565  1.00 93.04           H
ATOM   4636  HN  THR A 304       7.238  -5.912   6.184  1.00 93.04           H
ATOM   4637  N   ILE A 305       7.826  -6.775   3.157  1.00 92.59           N
ATOM   4638  CA  ILE A 305       7.702  -7.432   1.867  1.00 92.59           C
ATOM   4639  C   ILE A 305       6.760  -6.622   0.975  1.00 92.59           C
ATOM   4640  O   ILE A 305       6.997  -6.488  -0.225  1.00 92.59           O
ATOM   4641  HA  ILE A 305       8.691  -7.439   1.408  1.00 92.59           H
ATOM   4642  CB  ILE A 305       7.276  -8.890   2.047  1.00 92.59           C
ATOM   4643  HB  ILE A 305       6.390  -8.912   2.681  1.00 92.59           H
ATOM   4644  CG1 ILE A 305       8.364  -9.695   2.762  1.00 92.59           C
ATOM   4645 1HG1 ILE A 305       9.198  -9.869   2.083  1.00 92.59           H
ATOM   4646 2HG1 ILE A 305       8.752  -9.121   3.603  1.00 92.59           H
ATOM   4647  CG2 ILE A 305       6.887  -9.517   0.707  1.00 92.59           C
ATOM   4648 1HG2 ILE A 305       6.056  -8.962   0.273  1.00 92.59           H
ATOM   4649 2HG2 ILE A 305       7.740  -9.484   0.028  1.00 92.59           H
ATOM   4650 3HG2 ILE A 305       6.589 -10.554   0.863  1.00 92.59           H
ATOM   4651  CD1 ILE A 305       7.817 -11.034   3.261  1.00 92.59           C
ATOM   4652 1HD1 ILE A 305       6.999 -10.855   3.959  1.00 92.59           H
ATOM   4653 2HD1 ILE A 305       7.451 -11.615   2.414  1.00 92.59           H
ATOM   4654 3HD1 ILE A 305       8.610 -11.585   3.765  1.00 92.59           H
ATOM   4655  HN  ILE A 305       7.554  -7.331   3.942  1.00 92.59           H
ATOM   4656  N   ALA A 306       5.710  -6.102   1.595  1.00 91.86           N
ATOM   4657  CA  ALA A 306       4.710  -5.343   0.865  1.00 91.86           C
ATOM   4658  C   ALA A 306       5.353  -4.079   0.292  1.00 91.86           C
ATOM   4659  O   ALA A 306       5.001  -3.640  -0.802  1.00 91.86           O
ATOM   4660  HA  ALA A 306       4.356  -5.965   0.042  1.00 91.86           H
ATOM   4661  CB  ALA A 306       3.531  -5.031   1.789  1.00 91.86           C
ATOM   4662 1HB  ALA A 306       3.091  -5.962   2.145  1.00 91.86           H
ATOM   4663 2HB  ALA A 306       3.881  -4.446   2.639  1.00 91.86           H
ATOM   4664 3HB  ALA A 306       2.780  -4.461   1.241  1.00 91.86           H
ATOM   4665  HN  ALA A 306       5.539  -6.193   2.576  1.00 91.86           H
ATOM   4666  N   PHE A 307       6.284  -3.528   1.057  1.00 90.53           N
ATOM   4667  CA  PHE A 307       6.935  -2.288   0.669  1.00 90.53           C
ATOM   4668  C   PHE A 307       7.834  -2.499  -0.551  1.00 90.53           C
ATOM   4669  O   PHE A 307       8.022  -1.586  -1.353  1.00 90.53           O
ATOM   4670  HA  PHE A 307       6.149  -1.575   0.420  1.00 90.53           H
ATOM   4671  CB  PHE A 307       7.797  -1.846   1.853  1.00 90.53           C
ATOM   4672 1HB  PHE A 307       8.452  -2.669   2.139  1.00 90.53           H
ATOM   4673 2HB  PHE A 307       8.438  -1.024   1.536  1.00 90.53           H
ATOM   4674  CG  PHE A 307       6.993  -1.404   3.077  1.00 90.53           C
ATOM   4675  CD1 PHE A 307       5.643  -1.269   2.992  1.00 90.53           C
ATOM   4676  HD1 PHE A 307       5.133  -1.477   2.051  1.00 90.53           H
ATOM   4677  CD2 PHE A 307       7.629  -1.145   4.251  1.00 90.53           C
ATOM   4678  HD2 PHE A 307       8.712  -1.253   4.320  1.00 90.53           H
ATOM   4679  CE1 PHE A 307       4.897  -0.859   4.128  1.00 90.53           C
ATOM   4680  HE1 PHE A 307       3.814  -0.751   4.059  1.00 90.53           H
ATOM   4681  CE2 PHE A 307       6.883  -0.734   5.388  1.00 90.53           C
ATOM   4682  HE2 PHE A 307       7.393  -0.527   6.328  1.00 90.53           H
ATOM   4683  CZ  PHE A 307       5.533  -0.600   5.302  1.00 90.53           C
ATOM   4684  HZ  PHE A 307       4.960  -0.285   6.174  1.00 90.53           H
ATOM   4685  HN  PHE A 307       6.594  -3.914   1.926  1.00 90.53           H
ATOM   4686  N   PHE A 308       8.365  -3.709  -0.652  1.00 87.01           N
ATOM   4687  CA  PHE A 308       9.217  -4.060  -1.776  1.00 87.01           C
ATOM   4688  C   PHE A 308       8.450  -3.966  -3.096  1.00 87.01           C
ATOM   4689  O   PHE A 308       9.053  -3.852  -4.162  1.00 87.01           O
ATOM   4690  HA  PHE A 308      10.045  -3.352  -1.787  1.00 87.01           H
ATOM   4691  CB  PHE A 308       9.664  -5.508  -1.562  1.00 87.01           C
ATOM   4692 1HB  PHE A 308       8.858  -6.059  -1.080  1.00 87.01           H
ATOM   4693 2HB  PHE A 308       9.832  -5.973  -2.534  1.00 87.01           H
ATOM   4694  CG  PHE A 308      10.934  -5.649  -0.720  1.00 87.01           C
ATOM   4695  CD1 PHE A 308      12.149  -5.386  -1.273  1.00 87.01           C
ATOM   4696  HD1 PHE A 308      12.218  -5.075  -2.315  1.00 87.01           H
ATOM   4697  CD2 PHE A 308      10.848  -6.037   0.580  1.00 87.01           C
ATOM   4698  HD2 PHE A 308       9.874  -6.248   1.023  1.00 87.01           H
ATOM   4699  CE1 PHE A 308      13.327  -5.517  -0.491  1.00 87.01           C
ATOM   4700  HE1 PHE A 308      14.301  -5.306  -0.934  1.00 87.01           H
ATOM   4701  CE2 PHE A 308      12.026  -6.168   1.362  1.00 87.01           C
ATOM   4702  HE2 PHE A 308      11.957  -6.479   2.404  1.00 87.01           H
ATOM   4703  CZ  PHE A 308      13.241  -5.905   0.809  1.00 87.01           C
ATOM   4704  HZ  PHE A 308      14.146  -6.006   1.409  1.00 87.01           H
ATOM   4705  HN  PHE A 308       8.222  -4.440   0.015  1.00 87.01           H
ATOM   4706  N   HIS A 309       7.130  -4.016  -2.982  1.00 77.52           N
ATOM   4707  CA  HIS A 309       6.275  -3.938  -4.154  1.00 77.52           C
ATOM   4708  C   HIS A 309       6.528  -2.619  -4.887  1.00 77.52           C
ATOM   4709  O   HIS A 309       6.611  -2.593  -6.114  1.00 77.52           O
ATOM   4710  HA  HIS A 309       6.558  -4.765  -4.804  1.00 77.52           H
ATOM   4711  CB  HIS A 309       4.806  -4.128  -3.768  1.00 77.52           C
ATOM   4712 1HB  HIS A 309       4.698  -5.082  -3.250  1.00 77.52           H
ATOM   4713 2HB  HIS A 309       4.523  -3.348  -3.061  1.00 77.52           H
ATOM   4714  CG  HIS A 309       3.854  -4.097  -4.939  1.00 77.52           C
ATOM   4715  ND1 HIS A 309       3.913  -5.010  -5.978  1.00 77.52           N
ATOM   4716  HD1 HIS A 309       4.569  -5.761  -6.060  1.00 77.52           H
ATOM   4717  CD2 HIS A 309       2.820  -3.255  -5.225  1.00 77.52           C
ATOM   4718  HD2 HIS A 309       2.495  -2.414  -4.612  1.00 77.52           H
ATOM   4719  CE1 HIS A 309       2.953  -4.721  -6.844  1.00 77.52           C
ATOM   4720  HE1 HIS A 309       2.741  -5.258  -7.768  1.00 77.52           H
ATOM   4721  NE2 HIS A 309       2.277  -3.632  -6.376  1.00 77.52           N
ATOM   4722  HN  HIS A 309       6.648  -4.108  -2.111  1.00 77.52           H
ATOM   4723  N   SER A 310       6.644  -1.556  -4.105  1.00 83.34           N
ATOM   4724  CA  SER A 310       6.811  -0.227  -4.668  1.00 83.34           C
ATOM   4725  C   SER A 310       8.172  -0.118  -5.358  1.00 83.34           C
ATOM   4726  O   SER A 310       8.366   0.733  -6.225  1.00 83.34           O
ATOM   4727  HA  SER A 310       6.005  -0.118  -5.393  1.00 83.34           H
ATOM   4728  CB  SER A 310       6.675   0.849  -3.589  1.00 83.34           C
ATOM   4729 1HB  SER A 310       7.389   0.653  -2.789  1.00 83.34           H
ATOM   4730 2HB  SER A 310       6.928   1.821  -4.012  1.00 83.34           H
ATOM   4731  OG  SER A 310       5.358   0.898  -3.046  1.00 83.34           O
ATOM   4732  HG  SER A 310       4.740   1.351  -3.689  1.00 83.34           H
ATOM   4733  HN  SER A 310       6.626  -1.593  -3.106  1.00 83.34           H
ATOM   4734  N   CYS A 311       9.080  -0.991  -4.946  1.00 85.73           N
ATOM   4735  CA  CYS A 311      10.395  -1.049  -5.562  1.00 85.73           C
ATOM   4736  C   CYS A 311      10.279  -1.834  -6.870  1.00 85.73           C
ATOM   4737  O   CYS A 311      10.959  -1.523  -7.847  1.00 85.73           O
ATOM   4738  HA  CYS A 311      10.696  -0.019  -5.754  1.00 85.73           H
ATOM   4739  CB  CYS A 311      11.434  -1.659  -4.619  1.00 85.73           C
ATOM   4740 1HB  CYS A 311      11.049  -2.584  -4.190  1.00 85.73           H
ATOM   4741 2HB  CYS A 311      12.335  -1.918  -5.176  1.00 85.73           H
ATOM   4742  SG  CYS A 311      11.843  -0.475  -3.286  1.00 85.73           S
ATOM   4743  HG  CYS A 311      10.603  -0.027  -3.113  1.00 85.73           H
ATOM   4744  HN  CYS A 311       8.929  -1.649  -4.209  1.00 85.73           H
ATOM   4745  N   LEU A 312       9.414  -2.837  -6.846  1.00 83.22           N
ATOM   4746  CA  LEU A 312       9.398  -3.837  -7.900  1.00 83.22           C
ATOM   4747  C   LEU A 312       8.669  -3.272  -9.121  1.00 83.22           C
ATOM   4748  O   LEU A 312       8.976  -3.638 -10.255  1.00 83.22           O
ATOM   4749  HA  LEU A 312      10.433  -4.036  -8.177  1.00 83.22           H
ATOM   4750  CB  LEU A 312       8.807  -5.150  -7.384  1.00 83.22           C
ATOM   4751 1HB  LEU A 312       7.874  -4.927  -6.866  1.00 83.22           H
ATOM   4752 2HB  LEU A 312       8.554  -5.774  -8.241  1.00 83.22           H
ATOM   4753  CG  LEU A 312       9.698  -5.963  -6.442  1.00 83.22           C
ATOM   4754  HG  LEU A 312       9.978  -5.326  -5.603  1.00 83.22           H
ATOM   4755  CD1 LEU A 312       8.940  -7.162  -5.869  1.00 83.22           C
ATOM   4756 1HD1 LEU A 312       8.072  -6.810  -5.311  1.00 83.22           H
ATOM   4757 2HD1 LEU A 312       8.612  -7.807  -6.683  1.00 83.22           H
ATOM   4758 3HD1 LEU A 312       9.597  -7.722  -5.203  1.00 83.22           H
ATOM   4759  CD2 LEU A 312      10.993  -6.384  -7.141  1.00 83.22           C
ATOM   4760 1HD2 LEU A 312      10.754  -6.995  -8.011  1.00 83.22           H
ATOM   4761 2HD2 LEU A 312      11.539  -5.496  -7.460  1.00 83.22           H
ATOM   4762 3HD2 LEU A 312      11.608  -6.960  -6.449  1.00 83.22           H
ATOM   4763  HN  LEU A 312       8.734  -2.972  -6.125  1.00 83.22           H
ATOM   4764  N   ASN A 313       7.719  -2.391  -8.848  1.00 76.63           N
ATOM   4765  CA  ASN A 313       6.863  -1.864  -9.898  1.00 76.63           C
ATOM   4766  C   ASN A 313       7.732  -1.336 -11.041  1.00 76.63           C
ATOM   4767  O   ASN A 313       7.603  -1.782 -12.180  1.00 76.63           O
ATOM   4768  HA  ASN A 313       6.236  -2.702 -10.204  1.00 76.63           H
ATOM   4769  CB  ASN A 313       6.007  -0.706  -9.381  1.00 76.63           C
ATOM   4770 1HB  ASN A 313       6.602  -0.074  -8.722  1.00 76.63           H
ATOM   4771 2HB  ASN A 313       5.688  -0.084 -10.217  1.00 76.63           H
ATOM   4772  CG  ASN A 313       4.780  -1.225  -8.628  1.00 76.63           C
ATOM   4773  OD1 ASN A 313       4.326  -2.340  -8.822  1.00 76.63           O
ATOM   4774  ND2 ASN A 313       4.272  -0.356  -7.759  1.00 76.63           N
ATOM   4775 1HD2 ASN A 313       4.693   0.544  -7.647  1.00 76.63           H
ATOM   4776 2HD2 ASN A 313       3.468  -0.602  -7.217  1.00 76.63           H
ATOM   4777  HN  ASN A 313       7.529  -2.038  -7.932  1.00 76.63           H
ATOM   4778  N   PRO A 314       8.629  -0.381 -10.760  1.00 77.58           N
ATOM   4779  CA  PRO A 314       9.467   0.200 -11.812  1.00 77.58           C
ATOM   4780  C   PRO A 314      10.206  -0.860 -12.612  1.00 77.58           C
ATOM   4781  O   PRO A 314      10.279  -0.780 -13.837  1.00 77.58           O
ATOM   4782  HA  PRO A 314       8.846   0.724 -12.539  1.00 77.58           H
ATOM   4783  CB  PRO A 314      10.431   1.109 -11.047  1.00 77.58           C
ATOM   4784 1HB  PRO A 314      11.351   0.587 -10.784  1.00 77.58           H
ATOM   4785 2HB  PRO A 314      10.716   1.979 -11.638  1.00 77.58           H
ATOM   4786  CG  PRO A 314       9.635   1.505  -9.809  1.00 77.58           C
ATOM   4787 1HG  PRO A 314      10.284   1.853  -9.005  1.00 77.58           H
ATOM   4788 2HG  PRO A 314       8.941   2.319 -10.017  1.00 77.58           H
ATOM   4789  CD  PRO A 314       8.913   0.218  -9.444  1.00 77.58           C
ATOM   4790 1HD  PRO A 314       9.535  -0.436  -8.832  1.00 77.58           H
ATOM   4791 2HD  PRO A 314       8.004   0.412  -8.875  1.00 77.58           H
ATOM   4792  N   VAL A 315      10.740  -1.835 -11.891  1.00 79.24           N
ATOM   4793  CA  VAL A 315      11.548  -2.870 -12.513  1.00 79.24           C
ATOM   4794  C   VAL A 315      10.677  -3.682 -13.474  1.00 79.24           C
ATOM   4795  O   VAL A 315      11.115  -4.035 -14.568  1.00 79.24           O
ATOM   4796  HA  VAL A 315      12.333  -2.376 -13.085  1.00 79.24           H
ATOM   4797  CB  VAL A 315      12.214  -3.731 -11.438  1.00 79.24           C
ATOM   4798  HB  VAL A 315      11.426  -4.198 -10.846  1.00 79.24           H
ATOM   4799  CG1 VAL A 315      13.051  -4.846 -12.069  1.00 79.24           C
ATOM   4800 1HG1 VAL A 315      12.408  -5.482 -12.678  1.00 79.24           H
ATOM   4801 2HG1 VAL A 315      13.827  -4.407 -12.696  1.00 79.24           H
ATOM   4802 3HG1 VAL A 315      13.513  -5.442 -11.283  1.00 79.24           H
ATOM   4803  CG2 VAL A 315      13.063  -2.873 -10.497  1.00 79.24           C
ATOM   4804 1HG2 VAL A 315      13.840  -2.366 -11.070  1.00 79.24           H
ATOM   4805 2HG2 VAL A 315      12.429  -2.133 -10.009  1.00 79.24           H
ATOM   4806 3HG2 VAL A 315      13.525  -3.510  -9.743  1.00 79.24           H
ATOM   4807  HN  VAL A 315      10.628  -1.924 -10.901  1.00 79.24           H
ATOM   4808  N   LEU A 316       9.458  -3.955 -13.030  1.00 76.58           N
ATOM   4809  CA  LEU A 316       8.530  -4.740 -13.827  1.00 76.58           C
ATOM   4810  C   LEU A 316       8.325  -4.059 -15.181  1.00 76.58           C
ATOM   4811  O   LEU A 316       8.306  -4.723 -16.217  1.00 76.58           O
ATOM   4812  HA  LEU A 316       8.989  -5.715 -13.996  1.00 76.58           H
ATOM   4813  CB  LEU A 316       7.231  -4.979 -13.055  1.00 76.58           C
ATOM   4814 1HB  LEU A 316       6.858  -4.017 -12.703  1.00 76.58           H
ATOM   4815 2HB  LEU A 316       6.488  -5.375 -13.747  1.00 76.58           H
ATOM   4816  CG  LEU A 316       7.327  -5.926 -11.857  1.00 76.58           C
ATOM   4817  HG  LEU A 316       8.098  -5.549 -11.184  1.00 76.58           H
ATOM   4818  CD1 LEU A 316       6.014  -5.951 -11.071  1.00 76.58           C
ATOM   4819 1HD1 LEU A 316       5.790  -4.948 -10.707  1.00 76.58           H
ATOM   4820 2HD1 LEU A 316       5.208  -6.291 -11.721  1.00 76.58           H
ATOM   4821 3HD1 LEU A 316       6.110  -6.632 -10.225  1.00 76.58           H
ATOM   4822  CD2 LEU A 316       7.758  -7.326 -12.298  1.00 76.58           C
ATOM   4823 1HD2 LEU A 316       7.028  -7.726 -13.002  1.00 76.58           H
ATOM   4824 2HD2 LEU A 316       8.734  -7.271 -12.779  1.00 76.58           H
ATOM   4825 3HD2 LEU A 316       7.818  -7.979 -11.427  1.00 76.58           H
ATOM   4826  HN  LEU A 316       9.104  -3.651 -12.146  1.00 76.58           H
ATOM   4827  N   TYR A 317       8.176  -2.744 -15.130  1.00 65.13           N
ATOM   4828  CA  TYR A 317       7.907  -1.973 -16.332  1.00 65.13           C
ATOM   4829  C   TYR A 317       9.103  -2.012 -17.286  1.00 65.13           C
ATOM   4830  O   TYR A 317       8.930  -2.015 -18.504  1.00 65.13           O
ATOM   4831  HA  TYR A 317       7.042  -2.414 -16.828  1.00 65.13           H
ATOM   4832  CB  TYR A 317       7.686  -0.532 -15.869  1.00 65.13           C
ATOM   4833 1HB  TYR A 317       8.597  -0.170 -15.394  1.00 65.13           H
ATOM   4834 2HB  TYR A 317       7.510   0.096 -16.742  1.00 65.13           H
ATOM   4835  CG  TYR A 317       6.518  -0.365 -14.894  1.00 65.13           C
ATOM   4836  CD1 TYR A 317       5.415  -1.189 -14.990  1.00 65.13           C
ATOM   4837  HD1 TYR A 317       5.376  -1.959 -15.760  1.00 65.13           H
ATOM   4838  CD2 TYR A 317       6.568   0.611 -13.919  1.00 65.13           C
ATOM   4839  HD2 TYR A 317       7.439   1.262 -13.843  1.00 65.13           H
ATOM   4840  CE1 TYR A 317       4.317  -1.031 -14.072  1.00 65.13           C
ATOM   4841  HE1 TYR A 317       3.440  -1.675 -14.137  1.00 65.13           H
ATOM   4842  CE2 TYR A 317       5.470   0.769 -13.001  1.00 65.13           C
ATOM   4843  HE2 TYR A 317       5.496   1.535 -12.227  1.00 65.13           H
ATOM   4844  CZ  TYR A 317       4.398  -0.060 -13.124  1.00 65.13           C
ATOM   4845  OH  TYR A 317       3.361   0.089 -12.257  1.00 65.13           O
ATOM   4846  HH  TYR A 317       2.706  -0.657 -12.376  1.00 65.13           H
ATOM   4847  HN  TYR A 317       8.235  -2.207 -14.288  1.00 65.13           H
ATOM   4848  N   VAL A 318      10.289  -2.039 -16.696  1.00 67.07           N
ATOM   4849  CA  VAL A 318      11.513  -2.067 -17.478  1.00 67.07           C
ATOM   4850  C   VAL A 318      11.582  -3.379 -18.263  1.00 67.07           C
ATOM   4851  O   VAL A 318      11.813  -3.372 -19.471  1.00 67.07           O
ATOM   4852  HA  VAL A 318      11.472  -1.238 -18.184  1.00 67.07           H
ATOM   4853  CB  VAL A 318      12.722  -1.852 -16.566  1.00 67.07           C
ATOM   4854  HB  VAL A 318      12.676  -2.593 -15.767  1.00 67.07           H
ATOM   4855  CG1 VAL A 318      14.031  -2.067 -17.329  1.00 67.07           C
ATOM   4856 1HG1 VAL A 318      14.062  -3.085 -17.717  1.00 67.07           H
ATOM   4857 2HG1 VAL A 318      14.088  -1.360 -18.157  1.00 67.07           H
ATOM   4858 3HG1 VAL A 318      14.874  -1.908 -16.657  1.00 67.07           H
ATOM   4859  CG2 VAL A 318      12.684  -0.464 -15.922  1.00 67.07           C
ATOM   4860 1HG2 VAL A 318      12.695   0.298 -16.702  1.00 67.07           H
ATOM   4861 2HG2 VAL A 318      11.776  -0.364 -15.329  1.00 67.07           H
ATOM   4862 3HG2 VAL A 318      13.555  -0.338 -15.279  1.00 67.07           H
ATOM   4863  HN  VAL A 318      10.421  -2.042 -15.705  1.00 67.07           H
ATOM   4864  N   PHE A 319      11.378  -4.473 -17.544  1.00 66.47           N
ATOM   4865  CA  PHE A 319      11.583  -5.793 -18.115  1.00 66.47           C
ATOM   4866  C   PHE A 319      10.418  -6.183 -19.026  1.00 66.47           C
ATOM   4867  O   PHE A 319      10.617  -6.837 -20.049  1.00 66.47           O
ATOM   4868  HA  PHE A 319      12.502  -5.753 -18.700  1.00 66.47           H
ATOM   4869  CB  PHE A 319      11.655  -6.779 -16.948  1.00 66.47           C
ATOM   4870 1HB  PHE A 319      10.929  -6.484 -16.190  1.00 66.47           H
ATOM   4871 2HB  PHE A 319      11.363  -7.768 -17.302  1.00 66.47           H
ATOM   4872  CG  PHE A 319      13.037  -6.875 -16.298  1.00 66.47           C
ATOM   4873  CD1 PHE A 319      14.050  -7.513 -16.944  1.00 66.47           C
ATOM   4874  HD1 PHE A 319      13.876  -7.957 -17.924  1.00 66.47           H
ATOM   4875  CD2 PHE A 319      13.253  -6.321 -15.075  1.00 66.47           C
ATOM   4876  HD2 PHE A 319      12.442  -5.810 -14.557  1.00 66.47           H
ATOM   4877  CE1 PHE A 319      15.332  -7.602 -16.341  1.00 66.47           C
ATOM   4878  HE1 PHE A 319      16.143  -8.114 -16.859  1.00 66.47           H
ATOM   4879  CE2 PHE A 319      14.536  -6.410 -14.472  1.00 66.47           C
ATOM   4880  HE2 PHE A 319      14.709  -5.966 -13.491  1.00 66.47           H
ATOM   4881  CZ  PHE A 319      15.548  -7.048 -15.118  1.00 66.47           C
ATOM   4882  HZ  PHE A 319      16.533  -7.116 -14.655  1.00 66.47           H
ATOM   4883  HN  PHE A 319      11.078  -4.467 -16.590  1.00 66.47           H
ATOM   4884  N   VAL A 320       9.227  -5.766 -18.622  1.00 70.07           N
ATOM   4885  CA  VAL A 320       8.009  -6.292 -19.214  1.00 70.07           C
ATOM   4886  C   VAL A 320       7.512  -5.325 -20.290  1.00 70.07           C
ATOM   4887  O   VAL A 320       6.864  -5.739 -21.251  1.00 70.07           O
ATOM   4888  HA  VAL A 320       8.256  -7.244 -19.685  1.00 70.07           H
ATOM   4889  CB  VAL A 320       6.969  -6.559 -18.124  1.00 70.07           C
ATOM   4890  HB  VAL A 320       6.619  -5.596 -17.752  1.00 70.07           H
ATOM   4891  CG1 VAL A 320       5.763  -7.312 -18.689  1.00 70.07           C
ATOM   4892 1HG1 VAL A 320       5.299  -6.717 -19.475  1.00 70.07           H
ATOM   4893 2HG1 VAL A 320       6.091  -8.266 -19.100  1.00 70.07           H
ATOM   4894 3HG1 VAL A 320       5.040  -7.488 -17.893  1.00 70.07           H
ATOM   4895  CG2 VAL A 320       7.589  -7.319 -16.950  1.00 70.07           C
ATOM   4896 1HG2 VAL A 320       7.980  -8.274 -17.301  1.00 70.07           H
ATOM   4897 2HG2 VAL A 320       8.400  -6.730 -16.522  1.00 70.07           H
ATOM   4898 3HG2 VAL A 320       6.829  -7.496 -16.189  1.00 70.07           H
ATOM   4899  HN  VAL A 320       9.087  -5.083 -17.905  1.00 70.07           H
ATOM   4900  N   GLY A 321       7.833  -4.055 -20.094  1.00 71.24           N
ATOM   4901  CA  GLY A 321       7.341  -3.013 -20.978  1.00 71.24           C
ATOM   4902  C   GLY A 321       8.318  -2.763 -22.129  1.00 71.24           C
ATOM   4903  O   GLY A 321       9.288  -2.023 -21.974  1.00 71.24           O
ATOM   4904 1HA  GLY A 321       6.368  -3.300 -21.378  1.00 71.24           H
ATOM   4905 2HA  GLY A 321       7.194  -2.091 -20.414  1.00 71.24           H
ATOM   4906  HN  GLY A 321       8.418  -3.735 -19.348  1.00 71.24           H
ATOM   4907  N   GLU A 322       8.027  -3.394 -23.257  1.00 64.05           N
ATOM   4908  CA  GLU A 322       8.795  -3.156 -24.467  1.00 64.05           C
ATOM   4909  C   GLU A 322       8.788  -1.666 -24.815  1.00 64.05           C
ATOM   4910  O   GLU A 322       9.825  -1.100 -25.158  1.00 64.05           O
ATOM   4911  HA  GLU A 322       9.811  -3.476 -24.233  1.00 64.05           H
ATOM   4912  CB  GLU A 322       8.260  -3.993 -25.630  1.00 64.05           C
ATOM   4913 1HB  GLU A 322       7.172  -3.933 -25.656  1.00 64.05           H
ATOM   4914 2HB  GLU A 322       8.732  -3.675 -26.560  1.00 64.05           H
ATOM   4915  CG  GLU A 322       8.616  -5.471 -25.451  1.00 64.05           C
ATOM   4916 1HG  GLU A 322       9.685  -5.571 -25.266  1.00 64.05           H
ATOM   4917 2HG  GLU A 322       8.102  -5.869 -24.576  1.00 64.05           H
ATOM   4918  CD  GLU A 322       8.228  -6.282 -26.689  1.00 64.05           C
ATOM   4919  OE1 GLU A 322       8.618  -7.469 -26.735  1.00 64.05           O
ATOM   4920  OE2 GLU A 322       7.551  -5.697 -27.562  1.00 64.05           O
ATOM   4921  HN  GLU A 322       7.285  -4.057 -23.351  1.00 64.05           H
ATOM   4922  N   ARG A 323       7.607  -1.073 -24.715  1.00 60.84           N
ATOM   4923  CA  ARG A 323       7.442   0.328 -25.062  1.00 60.84           C
ATOM   4924  C   ARG A 323       8.278   1.208 -24.131  1.00 60.84           C
ATOM   4925  O   ARG A 323       8.997   2.094 -24.588  1.00 60.84           O
ATOM   4926  HA  ARG A 323       7.792   0.403 -26.092  1.00 60.84           H
ATOM   4927  CB  ARG A 323       5.974   0.749 -24.968  1.00 60.84           C
ATOM   4928 1HB  ARG A 323       5.368   0.113 -25.614  1.00 60.84           H
ATOM   4929 2HB  ARG A 323       5.614   0.603 -23.950  1.00 60.84           H
ATOM   4930  CG  ARG A 323       5.796   2.213 -25.373  1.00 60.84           C
ATOM   4931 1HG  ARG A 323       6.359   2.853 -24.694  1.00 60.84           H
ATOM   4932 2HG  ARG A 323       6.206   2.371 -26.371  1.00 60.84           H
ATOM   4933  CD  ARG A 323       4.319   2.612 -25.354  1.00 60.84           C
ATOM   4934 1HD  ARG A 323       3.777   2.069 -26.127  1.00 60.84           H
ATOM   4935 2HD  ARG A 323       3.873   2.338 -24.398  1.00 60.84           H
ATOM   4936  NE  ARG A 323       4.186   4.070 -25.573  1.00 60.84           N
ATOM   4937  HE  ARG A 323       4.906   4.534 -26.089  1.00 60.84           H
ATOM   4938  CZ  ARG A 323       3.161   4.807 -25.124  1.00 60.84           C
ATOM   4939  NH1 ARG A 323       2.168   4.237 -24.427  1.00 60.84           N
ATOM   4940 1HH1 ARG A 323       2.188   3.255 -24.239  1.00 60.84           H
ATOM   4941 2HH1 ARG A 323       1.406   4.794 -24.095  1.00 60.84           H
ATOM   4942  NH2 ARG A 323       3.143   6.121 -25.382  1.00 60.84           N
ATOM   4943 1HH2 ARG A 323       2.385   6.685 -25.054  1.00 60.84           H
ATOM   4944 2HH2 ARG A 323       3.888   6.539 -25.902  1.00 60.84           H
ATOM   4945  HN  ARG A 323       6.776  -1.533 -24.404  1.00 60.84           H
ATOM   4946  N   PHE A 324       8.155   0.933 -22.840  1.00 71.75           N
ATOM   4947  CA  PHE A 324       8.859   1.714 -21.838  1.00 71.75           C
ATOM   4948  C   PHE A 324      10.374   1.563 -21.991  1.00 71.75           C
ATOM   4949  O   PHE A 324      11.118   2.527 -21.817  1.00 71.75           O
ATOM   4950  HA  PHE A 324       8.583   2.757 -21.988  1.00 71.75           H
ATOM   4951  CB  PHE A 324       8.440   1.170 -20.471  1.00 71.75           C
ATOM   4952 1HB  PHE A 324       7.352   1.194 -20.400  1.00 71.75           H
ATOM   4953 2HB  PHE A 324       8.741   0.125 -20.399  1.00 71.75           H
ATOM   4954  CG  PHE A 324       9.031   1.939 -19.287  1.00 71.75           C
ATOM   4955  CD1 PHE A 324      10.163   1.489 -18.682  1.00 71.75           C
ATOM   4956  HD1 PHE A 324      10.649   0.582 -19.040  1.00 71.75           H
ATOM   4957  CD2 PHE A 324       8.424   3.071 -18.841  1.00 71.75           C
ATOM   4958  HD2 PHE A 324       7.517   3.431 -19.326  1.00 71.75           H
ATOM   4959  CE1 PHE A 324      10.711   2.203 -17.584  1.00 71.75           C
ATOM   4960  HE1 PHE A 324      11.618   1.843 -17.098  1.00 71.75           H
ATOM   4961  CE2 PHE A 324       8.973   3.784 -17.742  1.00 71.75           C
ATOM   4962  HE2 PHE A 324       8.487   4.692 -17.384  1.00 71.75           H
ATOM   4963  CZ  PHE A 324      10.105   3.335 -17.137  1.00 71.75           C
ATOM   4964  HZ  PHE A 324      10.526   3.883 -16.294  1.00 71.75           H
ATOM   4965  HN  PHE A 324       7.588   0.193 -22.478  1.00 71.75           H
ATOM   4966  N   ARG A 325      10.786   0.346 -22.314  1.00 71.24           N
ATOM   4967  CA  ARG A 325      12.201   0.047 -22.452  1.00 71.24           C
ATOM   4968  C   ARG A 325      12.816   0.893 -23.569  1.00 71.24           C
ATOM   4969  O   ARG A 325      13.930   1.395 -23.431  1.00 71.24           O
ATOM   4970  HA  ARG A 325      12.635   0.299 -21.485  1.00 71.24           H
ATOM   4971  CB  ARG A 325      12.423  -1.434 -22.764  1.00 71.24           C
ATOM   4972 1HB  ARG A 325      11.704  -2.038 -22.210  1.00 71.24           H
ATOM   4973 2HB  ARG A 325      12.244  -1.618 -23.823  1.00 71.24           H
ATOM   4974  CG  ARG A 325      13.846  -1.864 -22.400  1.00 71.24           C
ATOM   4975 1HG  ARG A 325      14.565  -1.230 -22.920  1.00 71.24           H
ATOM   4976 2HG  ARG A 325      14.010  -1.723 -21.332  1.00 71.24           H
ATOM   4977  CD  ARG A 325      14.088  -3.329 -22.771  1.00 71.24           C
ATOM   4978 1HD  ARG A 325      13.991  -3.461 -23.848  1.00 71.24           H
ATOM   4979 2HD  ARG A 325      15.105  -3.616 -22.505  1.00 71.24           H
ATOM   4980  NE  ARG A 325      13.118  -4.196 -22.066  1.00 71.24           N
ATOM   4981  HE  ARG A 325      12.596  -3.799 -21.311  1.00 71.24           H
ATOM   4982  CZ  ARG A 325      12.894  -5.480 -22.377  1.00 71.24           C
ATOM   4983  NH1 ARG A 325      13.565  -6.064 -23.379  1.00 71.24           N
ATOM   4984 1HH1 ARG A 325      14.238  -5.541 -23.902  1.00 71.24           H
ATOM   4985 2HH1 ARG A 325      13.393  -7.023 -23.604  1.00 71.24           H
ATOM   4986  NH2 ARG A 325      11.990  -6.172 -21.670  1.00 71.24           N
ATOM   4987 1HH2 ARG A 325      11.812  -7.131 -21.889  1.00 71.24           H
ATOM   4988 2HH2 ARG A 325      11.494  -5.728 -20.923  1.00 71.24           H
ATOM   4989  HN  ARG A 325      10.173  -0.426 -22.479  1.00 71.24           H
ATOM   4990  N   ARG A 326      12.062   1.027 -24.650  1.00 67.36           N
ATOM   4991  CA  ARG A 326      12.503   1.833 -25.775  1.00 67.36           C
ATOM   4992  C   ARG A 326      12.587   3.306 -25.372  1.00 67.36           C
ATOM   4993  O   ARG A 326      13.582   3.974 -25.650  1.00 67.36           O
ATOM   4994  HA  ARG A 326      13.486   1.440 -26.032  1.00 67.36           H
ATOM   4995  CB  ARG A 326      11.548   1.691 -26.963  1.00 67.36           C
ATOM   4996 1HB  ARG A 326      10.518   1.781 -26.618  1.00 67.36           H
ATOM   4997 2HB  ARG A 326      11.719   2.502 -27.671  1.00 67.36           H
ATOM   4998  CG  ARG A 326      11.742   0.345 -27.664  1.00 67.36           C
ATOM   4999 1HG  ARG A 326      12.786   0.230 -27.956  1.00 67.36           H
ATOM   5000 2HG  ARG A 326      11.513  -0.466 -26.972  1.00 67.36           H
ATOM   5001  CD  ARG A 326      10.846   0.236 -28.899  1.00 67.36           C
ATOM   5002 1HD  ARG A 326       9.818   0.482 -28.636  1.00 67.36           H
ATOM   5003 2HD  ARG A 326      11.163   0.957 -29.653  1.00 67.36           H
ATOM   5004  NE  ARG A 326      10.911  -1.135 -29.453  1.00 67.36           N
ATOM   5005  HE  ARG A 326      11.613  -1.752 -29.096  1.00 67.36           H
ATOM   5006  CZ  ARG A 326      10.089  -1.602 -30.402  1.00 67.36           C
ATOM   5007  NH1 ARG A 326       9.130  -0.819 -30.917  1.00 67.36           N
ATOM   5008 1HH1 ARG A 326       9.025   0.121 -30.592  1.00 67.36           H
ATOM   5009 2HH1 ARG A 326       8.521  -1.175 -31.625  1.00 67.36           H
ATOM   5010  NH2 ARG A 326      10.239  -2.863 -30.829  1.00 67.36           N
ATOM   5011 1HH2 ARG A 326       9.634  -3.227 -31.537  1.00 67.36           H
ATOM   5012 2HH2 ARG A 326      10.957  -3.440 -30.440  1.00 67.36           H
ATOM   5013  HN  ARG A 326      11.166   0.596 -24.764  1.00 67.36           H
ATOM   5014  N   ASP A 327      11.530   3.770 -24.721  1.00 76.70           N
ATOM   5015  CA  ASP A 327      11.418   5.179 -24.384  1.00 76.70           C
ATOM   5016  C   ASP A 327      12.493   5.540 -23.356  1.00 76.70           C
ATOM   5017  O   ASP A 327      12.995   6.663 -23.346  1.00 76.70           O
ATOM   5018  HA  ASP A 327      11.548   5.711 -25.327  1.00 76.70           H
ATOM   5019  CB  ASP A 327      10.052   5.492 -23.769  1.00 76.70           C
ATOM   5020 1HB  ASP A 327       9.845   4.792 -22.960  1.00 76.70           H
ATOM   5021 2HB  ASP A 327      10.066   6.490 -23.332  1.00 76.70           H
ATOM   5022  CG  ASP A 327       8.945   5.405 -24.821  1.00 76.70           C
ATOM   5023  OD1 ASP A 327       9.294   5.472 -26.020  1.00 76.70           O
ATOM   5024  OD2 ASP A 327       7.774   5.273 -24.403  1.00 76.70           O
ATOM   5025  HN  ASP A 327      10.761   3.203 -24.427  1.00 76.70           H
ATOM   5026  N   LEU A 328      12.814   4.567 -22.517  1.00 78.54           N
ATOM   5027  CA  LEU A 328      13.873   4.742 -21.538  1.00 78.54           C
ATOM   5028  C   LEU A 328      15.193   5.014 -22.263  1.00 78.54           C
ATOM   5029  O   LEU A 328      15.853   6.018 -22.002  1.00 78.54           O
ATOM   5030  HA  LEU A 328      13.622   5.617 -20.938  1.00 78.54           H
ATOM   5031  CB  LEU A 328      13.929   3.544 -20.588  1.00 78.54           C
ATOM   5032 1HB  LEU A 328      12.992   3.501 -20.034  1.00 78.54           H
ATOM   5033 2HB  LEU A 328      13.988   2.634 -21.186  1.00 78.54           H
ATOM   5034  CG  LEU A 328      15.084   3.536 -19.584  1.00 78.54           C
ATOM   5035  HG  LEU A 328      16.020   3.589 -20.140  1.00 78.54           H
ATOM   5036  CD1 LEU A 328      15.028   4.766 -18.675  1.00 78.54           C
ATOM   5037 1HD1 LEU A 328      15.097   5.669 -19.282  1.00 78.54           H
ATOM   5038 2HD1 LEU A 328      14.087   4.769 -18.126  1.00 78.54           H
ATOM   5039 3HD1 LEU A 328      15.860   4.735 -17.972  1.00 78.54           H
ATOM   5040  CD2 LEU A 328      15.106   2.232 -18.784  1.00 78.54           C
ATOM   5041 1HD2 LEU A 328      14.168   2.125 -18.239  1.00 78.54           H
ATOM   5042 2HD2 LEU A 328      15.230   1.390 -19.465  1.00 78.54           H
ATOM   5043 3HD2 LEU A 328      15.936   2.254 -18.078  1.00 78.54           H
ATOM   5044  HN  LEU A 328      12.366   3.673 -22.499  1.00 78.54           H
ATOM   5045  N   VAL A 329      15.537   4.101 -23.159  1.00 80.05           N
ATOM   5046  CA  VAL A 329      16.805   4.186 -23.865  1.00 80.05           C
ATOM   5047  C   VAL A 329      16.848   5.485 -24.672  1.00 80.05           C
ATOM   5048  O   VAL A 329      17.898   6.116 -24.783  1.00 80.05           O
ATOM   5049  HA  VAL A 329      17.597   4.212 -23.116  1.00 80.05           H
ATOM   5050  CB  VAL A 329      17.008   2.939 -24.727  1.00 80.05           C
ATOM   5051  HB  VAL A 329      16.144   2.841 -25.385  1.00 80.05           H
ATOM   5052  CG1 VAL A 329      18.253   3.077 -25.606  1.00 80.05           C
ATOM   5053 1HG1 VAL A 329      18.142   3.940 -26.261  1.00 80.05           H
ATOM   5054 2HG1 VAL A 329      19.131   3.211 -24.973  1.00 80.05           H
ATOM   5055 3HG1 VAL A 329      18.374   2.176 -26.208  1.00 80.05           H
ATOM   5056  CG2 VAL A 329      17.085   1.680 -23.861  1.00 80.05           C
ATOM   5057 1HG2 VAL A 329      17.922   1.765 -23.168  1.00 80.05           H
ATOM   5058 2HG2 VAL A 329      16.157   1.568 -23.299  1.00 80.05           H
ATOM   5059 3HG2 VAL A 329      17.229   0.808 -24.500  1.00 80.05           H
ATOM   5060  HN  VAL A 329      14.969   3.316 -23.405  1.00 80.05           H
ATOM   5061  N   LYS A 330      15.695   5.845 -25.216  1.00 74.14           N
ATOM   5062  CA  LYS A 330      15.583   7.067 -25.994  1.00 74.14           C
ATOM   5063  C   LYS A 330      15.889   8.268 -25.097  1.00 74.14           C
[truncated: 117,478 more chars]
