# Supplementary material for: Noncanonical roles of chemokine regions in CCR9 activation revealed by structural modeling and mutational mapping
Source: Nat Commun. 2025 Aug 18;16:7695. doi: 10.1038/s41467-025-62321-9 (PMC12361432; doi:10.1038/s41467-025-62321-9)
Supplement: Supplementary file 7 — Supplementary Data 5 [file 41467_2025_62321_MOESM7_ESM.zip › CCR9_CCL25x1P6_12_rnk0.pdb]

ATOM      1  N   GLU A  20      -6.356  -1.486  59.096  1.00 51.45           N
ATOM      2  CA  GLU A  20      -6.198  -2.507  58.074  1.00 51.45           C
ATOM      3  C   GLU A  20      -6.573  -3.881  58.633  1.00 51.45           C
ATOM      4  O   GLU A  20      -5.714  -4.611  59.125  1.00 51.45           O
ATOM      5  HA  GLU A  20      -6.889  -2.230  57.278  1.00 51.45           H
ATOM      6  CB  GLU A  20      -4.771  -2.512  57.520  1.00 51.45           C
ATOM      7 1HB  GLU A  20      -4.069  -2.248  58.311  1.00 51.45           H
ATOM      8 2HB  GLU A  20      -4.559  -3.477  57.060  1.00 51.45           H
ATOM      9  CG  GLU A  20      -4.608  -1.464  56.417  1.00 51.45           C
ATOM     10 1HG  GLU A  20      -5.519  -1.413  55.821  1.00 51.45           H
ATOM     11 2HG  GLU A  20      -4.463  -0.480  56.864  1.00 51.45           H
ATOM     12  CD  GLU A  20      -3.419  -1.800  55.514  1.00 51.45           C
ATOM     13  OE1 GLU A  20      -3.451  -1.356  54.346  1.00 51.45           O
ATOM     14  OE2 GLU A  20      -2.506  -2.493  56.012  1.00 51.45           O
ATOM     15  HN  GLU A  20      -6.696  -1.818  59.975  1.00 51.45           H
ATOM     16  N   SER A  21      -7.858  -4.191  58.538  1.00 58.97           N
ATOM     17  CA  SER A  21      -8.353  -5.477  59.000  1.00 58.97           C
ATOM     18  C   SER A  21      -7.605  -6.610  58.293  1.00 58.97           C
ATOM     19  O   SER A  21      -7.193  -6.464  57.144  1.00 58.97           O
ATOM     20  HA  SER A  21      -8.153  -5.496  60.071  1.00 58.97           H
ATOM     21  CB  SER A  21      -9.859  -5.606  58.761  1.00 58.97           C
ATOM     22 1HB  SER A  21     -10.210  -6.555  59.165  1.00 58.97           H
ATOM     23 2HB  SER A  21     -10.381  -4.816  59.302  1.00 58.97           H
ATOM     24  OG  SER A  21     -10.188  -5.529  57.376  1.00 58.97           O
ATOM     25  HG  SER A  21     -10.393  -6.441  57.022  1.00 58.97           H
ATOM     26  HN  SER A  21      -8.554  -3.583  58.156  1.00 58.97           H
ATOM     27  N   THR A  22      -7.452  -7.713  59.011  1.00 60.46           N
ATOM     28  CA  THR A  22      -6.828  -8.895  58.442  1.00 60.46           C
ATOM     29  C   THR A  22      -7.481  -9.252  57.106  1.00 60.46           C
ATOM     30  O   THR A  22      -6.819  -9.765  56.205  1.00 60.46           O
ATOM     31  HA  THR A  22      -5.782  -8.667  58.237  1.00 60.46           H
ATOM     32  CB  THR A  22      -6.911 -10.018  59.478  1.00 60.46           C
ATOM     33  HB  THR A  22      -6.741 -10.990  59.014  1.00 60.46           H
ATOM     34  OG1 THR A  22      -8.191  -9.841  60.081  1.00 60.46           O
ATOM     35  HG1 THR A  22      -8.458 -10.673  60.566  1.00 60.46           H
ATOM     36  CG2 THR A  22      -5.926  -9.825  60.632  1.00 60.46           C
ATOM     37 1HG2 THR A  22      -6.140  -8.884  61.139  1.00 60.46           H
ATOM     38 2HG2 THR A  22      -4.909  -9.803  60.242  1.00 60.46           H
ATOM     39 3HG2 THR A  22      -6.027 -10.649  61.338  1.00 60.46           H
ATOM     40  HN  THR A  22      -7.746  -7.806  59.963  1.00 60.46           H
ATOM     41  N   SER A  23      -8.772  -8.966  57.019  1.00 63.71           N
ATOM     42  CA  SER A  23      -9.514  -9.220  55.796  1.00 63.71           C
ATOM     43  C   SER A  23      -8.912  -8.417  54.641  1.00 63.71           C
ATOM     44  O   SER A  23      -8.821  -8.910  53.518  1.00 63.71           O
ATOM     45  HA  SER A  23      -9.411 -10.290  55.612  1.00 63.71           H
ATOM     46  CB  SER A  23     -10.994  -8.874  55.968  1.00 63.71           C
ATOM     47 1HB  SER A  23     -11.553  -9.229  55.102  1.00 63.71           H
ATOM     48 2HB  SER A  23     -11.390  -9.397  56.839  1.00 63.71           H
ATOM     49  OG  SER A  23     -11.200  -7.473  56.122  1.00 63.71           O
ATOM     50  HG  SER A  23     -12.174  -7.259  56.040  1.00 63.71           H
ATOM     51  HN  SER A  23      -9.308  -8.569  57.764  1.00 63.71           H
ATOM     52  N   SER A  24      -8.516  -7.193  54.958  1.00 68.41           N
ATOM     53  CA  SER A  24      -7.995  -6.289  53.946  1.00 68.41           C
ATOM     54  C   SER A  24      -6.659  -6.812  53.416  1.00 68.41           C
ATOM     55  O   SER A  24      -6.339  -6.630  52.242  1.00 68.41           O
ATOM     56  HA  SER A  24      -8.744  -6.281  53.154  1.00 68.41           H
ATOM     57  CB  SER A  24      -7.829  -4.874  54.504  1.00 68.41           C
ATOM     58 1HB  SER A  24      -7.866  -4.155  53.685  1.00 68.41           H
ATOM     59 2HB  SER A  24      -8.663  -4.646  55.167  1.00 68.41           H
ATOM     60  OG  SER A  24      -6.602  -4.721  55.213  1.00 68.41           O
ATOM     61  HG  SER A  24      -6.611  -5.288  56.037  1.00 68.41           H
ATOM     62  HN  SER A  24      -8.546  -6.817  55.884  1.00 68.41           H
ATOM     63  N   MET A  25      -5.914  -7.450  54.306  1.00 65.01           N
ATOM     64  CA  MET A  25      -4.656  -8.069  53.924  1.00 65.01           C
ATOM     65  C   MET A  25      -4.897  -9.342  53.110  1.00 65.01           C
ATOM     66  O   MET A  25      -4.220  -9.581  52.111  1.00 65.01           O
ATOM     67  HA  MET A  25      -4.140  -7.330  53.312  1.00 65.01           H
ATOM     68  CB  MET A  25      -3.853  -8.411  55.180  1.00 65.01           C
ATOM     69 1HB  MET A  25      -4.524  -8.491  56.035  1.00 65.01           H
ATOM     70 2HB  MET A  25      -3.376  -9.383  55.058  1.00 65.01           H
ATOM     71  CG  MET A  25      -2.790  -7.346  55.458  1.00 65.01           C
ATOM     72 1HG  MET A  25      -2.700  -6.678  54.601  1.00 65.01           H
ATOM     73 2HG  MET A  25      -3.089  -6.735  56.309  1.00 65.01           H
ATOM     74  SD  MET A  25      -1.218  -8.125  55.790  1.00 65.01           S
ATOM     75  CE  MET A  25      -0.294  -6.717  56.382  1.00 65.01           C
ATOM     76 1HE  MET A  25      -0.255  -5.955  55.604  1.00 65.01           H
ATOM     77 2HE  MET A  25      -0.782  -6.308  57.267  1.00 65.01           H
ATOM     78 3HE  MET A  25       0.719  -7.029  56.637  1.00 65.01           H
ATOM     79  HN  MET A  25      -6.157  -7.547  55.271  1.00 65.01           H
ATOM     80  N   GLU A  26      -5.863 -10.125  53.567  1.00 59.44           N
ATOM     81  CA  GLU A  26      -6.203 -11.366  52.891  1.00 59.44           C
ATOM     82  C   GLU A  26      -6.698 -11.079  51.472  1.00 59.44           C
ATOM     83  O   GLU A  26      -6.339 -11.785  50.531  1.00 59.44           O
ATOM     84  HA  GLU A  26      -5.276 -11.938  52.851  1.00 59.44           H
ATOM     85  CB  GLU A  26      -7.246 -12.155  53.686  1.00 59.44           C
ATOM     86 1HB  GLU A  26      -7.976 -11.469  54.116  1.00 59.44           H
ATOM     87 2HB  GLU A  26      -7.694 -12.917  53.049  1.00 59.44           H
ATOM     88  CG  GLU A  26      -6.596 -12.898  54.855  1.00 59.44           C
ATOM     89 1HG  GLU A  26      -5.808 -13.551  54.483  1.00 59.44           H
ATOM     90 2HG  GLU A  26      -6.125 -12.182  55.529  1.00 59.44           H
ATOM     91  CD  GLU A  26      -7.631 -13.724  55.622  1.00 59.44           C
ATOM     92  OE1 GLU A  26      -7.203 -14.689  56.291  1.00 59.44           O
ATOM     93  OE2 GLU A  26      -8.826 -13.371  55.522  1.00 59.44           O
ATOM     94  HN  GLU A  26      -6.407  -9.925  54.382  1.00 59.44           H
ATOM     95  N   ASP A  27      -7.513 -10.040  51.363  1.00 66.97           N
ATOM     96  CA  ASP A  27      -8.097  -9.679  50.082  1.00 66.97           C
ATOM     97  C   ASP A  27      -6.978  -9.377  49.084  1.00 66.97           C
ATOM     98  O   ASP A  27      -7.079  -9.726  47.909  1.00 66.97           O
ATOM     99  HA  ASP A  27      -8.697 -10.539  49.788  1.00 66.97           H
ATOM    100  CB  ASP A  27      -8.969  -8.428  50.208  1.00 66.97           C
ATOM    101 1HB  ASP A  27      -8.444  -7.671  50.791  1.00 66.97           H
ATOM    102 2HB  ASP A  27      -9.146  -8.002  49.220  1.00 66.97           H
ATOM    103  CG  ASP A  27     -10.307  -8.756  50.874  1.00 66.97           C
ATOM    104  OD1 ASP A  27     -10.682  -9.948  50.836  1.00 66.97           O
ATOM    105  OD2 ASP A  27     -10.923  -7.808  51.407  1.00 66.97           O
ATOM    106  HN  ASP A  27      -7.776  -9.452  52.128  1.00 66.97           H
ATOM    107  N   TYR A  28      -5.937  -8.731  49.588  1.00 66.57           N
ATOM    108  CA  TYR A  28      -4.815  -8.348  48.748  1.00 66.57           C
ATOM    109  C   TYR A  28      -3.960  -9.564  48.386  1.00 66.57           C
ATOM    110  O   TYR A  28      -3.464  -9.668  47.266  1.00 66.57           O
ATOM    111  HA  TYR A  28      -5.214  -7.909  47.833  1.00 66.57           H
ATOM    112  CB  TYR A  28      -3.975  -7.378  49.582  1.00 66.57           C
ATOM    113 1HB  TYR A  28      -4.600  -6.537  49.881  1.00 66.57           H
ATOM    114 2HB  TYR A  28      -3.659  -7.881  50.495  1.00 66.57           H
ATOM    115  CG  TYR A  28      -2.738  -6.844  48.856  1.00 66.57           C
ATOM    116  CD1 TYR A  28      -1.528  -7.494  48.986  1.00 66.57           C
ATOM    117  HD1 TYR A  28      -1.453  -8.388  49.605  1.00 66.57           H
ATOM    118  CD2 TYR A  28      -2.833  -5.712  48.073  1.00 66.57           C
ATOM    119  HD2 TYR A  28      -3.789  -5.199  47.970  1.00 66.57           H
ATOM    120  CE1 TYR A  28      -0.364  -6.991  48.303  1.00 66.57           C
ATOM    121  HE1 TYR A  28       0.598  -7.495  48.397  1.00 66.57           H
ATOM    122  CE2 TYR A  28      -1.669  -5.209  47.390  1.00 66.57           C
ATOM    123  HE2 TYR A  28      -1.730  -4.316  46.768  1.00 66.57           H
ATOM    124  CZ  TYR A  28      -0.492  -5.874  47.539  1.00 66.57           C
ATOM    125  OH  TYR A  28       0.607  -5.399  46.894  1.00 66.57           O
ATOM    126  HH  TYR A  28       0.569  -4.401  46.843  1.00 66.57           H
ATOM    127  HN  TYR A  28      -5.853  -8.470  50.550  1.00 66.57           H
ATOM    128  N   VAL A  29      -3.814 -10.454  49.357  1.00 66.93           N
ATOM    129  CA  VAL A  29      -2.959 -11.616  49.185  1.00 66.93           C
ATOM    130  C   VAL A  29      -3.642 -12.613  48.247  1.00 66.93           C
ATOM    131  O   VAL A  29      -2.984 -13.247  47.424  1.00 66.93           O
ATOM    132  HA  VAL A  29      -2.032 -11.276  48.722  1.00 66.93           H
ATOM    133  CB  VAL A  29      -2.614 -12.218  50.548  1.00 66.93           C
ATOM    134  HB  VAL A  29      -3.546 -12.380  51.089  1.00 66.93           H
ATOM    135  CG1 VAL A  29      -1.921 -13.573  50.390  1.00 66.93           C
ATOM    136 1HG1 VAL A  29      -2.583 -14.260  49.861  1.00 66.93           H
ATOM    137 2HG1 VAL A  29      -1.000 -13.446  49.821  1.00 66.93           H
ATOM    138 3HG1 VAL A  29      -1.687 -13.979  51.374  1.00 66.93           H
ATOM    139  CG2 VAL A  29      -1.755 -11.256  51.371  1.00 66.93           C
ATOM    140 1HG2 VAL A  29      -0.828 -11.049  50.836  1.00 66.93           H
ATOM    141 2HG2 VAL A  29      -2.300 -10.326  51.528  1.00 66.93           H
ATOM    142 3HG2 VAL A  29      -1.524 -11.709  52.335  1.00 66.93           H
ATOM    143  HN  VAL A  29      -4.268 -10.391  50.246  1.00 66.93           H
ATOM    144  N   ASN A  30      -4.954 -12.719  48.402  1.00 61.84           N
ATOM    145  CA  ASN A  30      -5.717 -13.708  47.660  1.00 61.84           C
ATOM    146  C   ASN A  30      -6.069 -13.145  46.282  1.00 61.84           C
ATOM    147  O   ASN A  30      -6.585 -13.863  45.427  1.00 61.84           O
ATOM    148  HA  ASN A  30      -5.070 -14.583  47.600  1.00 61.84           H
ATOM    149  CB  ASN A  30      -7.024 -14.048  48.379  1.00 61.84           C
ATOM    150 1HB  ASN A  30      -7.567 -13.131  48.608  1.00 61.84           H
ATOM    151 2HB  ASN A  30      -7.661 -14.641  47.723  1.00 61.84           H
ATOM    152  CG  ASN A  30      -6.753 -14.823  49.671  1.00 61.84           C
ATOM    153  OD1 ASN A  30      -5.741 -15.487  49.826  1.00 61.84           O
ATOM    154  ND2 ASN A  30      -7.711 -14.702  50.585  1.00 61.84           N
ATOM    155 1HD2 ASN A  30      -8.517 -14.141  50.394  1.00 61.84           H
ATOM    156 2HD2 ASN A  30      -7.626 -15.171  51.464  1.00 61.84           H
ATOM    157  HN  ASN A  30      -5.492 -12.146  49.020  1.00 61.84           H
ATOM    158  N   PHE A  31      -5.777 -11.864  46.109  1.00 69.05           N
ATOM    159  CA  PHE A  31      -6.022 -11.206  44.837  1.00 69.05           C
ATOM    160  C   PHE A  31      -5.195 -11.846  43.720  1.00 69.05           C
ATOM    161  O   PHE A  31      -3.979 -11.983  43.843  1.00 69.05           O
ATOM    162  HA  PHE A  31      -7.082 -11.320  44.612  1.00 69.05           H
ATOM    163  CB  PHE A  31      -5.593  -9.746  44.999  1.00 69.05           C
ATOM    164 1HB  PHE A  31      -6.063  -9.337  45.894  1.00 69.05           H
ATOM    165 2HB  PHE A  31      -4.516  -9.710  45.160  1.00 69.05           H
ATOM    166  CG  PHE A  31      -5.946  -8.858  43.804  1.00 69.05           C
ATOM    167  CD1 PHE A  31      -5.000  -8.566  42.871  1.00 69.05           C
ATOM    168  HD1 PHE A  31      -3.991  -8.966  42.974  1.00 69.05           H
ATOM    169  CD2 PHE A  31      -7.205  -8.359  43.675  1.00 69.05           C
ATOM    170  HD2 PHE A  31      -7.962  -8.593  44.423  1.00 69.05           H
ATOM    171  CE1 PHE A  31      -5.327  -7.742  41.762  1.00 69.05           C
ATOM    172  HE1 PHE A  31      -4.570  -7.508  41.014  1.00 69.05           H
ATOM    173  CE2 PHE A  31      -7.532  -7.535  42.566  1.00 69.05           C
ATOM    174  HE2 PHE A  31      -8.541  -7.135  42.463  1.00 69.05           H
ATOM    175  CZ  PHE A  31      -6.586  -7.243  41.633  1.00 69.05           C
ATOM    176  HZ  PHE A  31      -6.837  -6.611  40.782  1.00 69.05           H
ATOM    177  HN  PHE A  31      -5.380 -11.281  46.817  1.00 69.05           H
ATOM    178  N   ASN A  32      -5.888 -12.221  42.655  1.00 62.24           N
ATOM    179  CA  ASN A  32      -5.234 -12.849  41.519  1.00 62.24           C
ATOM    180  C   ASN A  32      -4.598 -11.770  40.641  1.00 62.24           C
ATOM    181  O   ASN A  32      -5.272 -11.167  39.807  1.00 62.24           O
ATOM    182  HA  ASN A  32      -4.495 -13.524  41.951  1.00 62.24           H
ATOM    183  CB  ASN A  32      -6.240 -13.623  40.664  1.00 62.24           C
ATOM    184 1HB  ASN A  32      -6.854 -14.257  41.302  1.00 62.24           H
ATOM    185 2HB  ASN A  32      -6.913 -12.925  40.166  1.00 62.24           H
ATOM    186  CG  ASN A  32      -5.524 -14.482  39.619  1.00 62.24           C
ATOM    187  OD1 ASN A  32      -4.309 -14.487  39.509  1.00 62.24           O
ATOM    188  ND2 ASN A  32      -6.343 -15.206  38.861  1.00 62.24           N
ATOM    189 1HD2 ASN A  32      -7.331 -15.156  39.004  1.00 62.24           H
ATOM    190 2HD2 ASN A  32      -5.970 -15.801  38.149  1.00 62.24           H
ATOM    191  HN  ASN A  32      -6.877 -12.102  42.561  1.00 62.24           H
ATOM    192  N   PHE A  33      -3.309 -11.559  40.859  1.00 64.00           N
ATOM    193  CA  PHE A  33      -2.549 -10.643  40.025  1.00 64.00           C
ATOM    194  C   PHE A  33      -2.144 -11.308  38.708  1.00 64.00           C
ATOM    195  O   PHE A  33      -0.957 -11.467  38.428  1.00 64.00           O
ATOM    196  HA  PHE A  33      -3.191  -9.787  39.816  1.00 64.00           H
ATOM    197  CB  PHE A  33      -1.286 -10.272  40.805  1.00 64.00           C
ATOM    198 1HB  PHE A  33      -0.787 -11.186  41.125  1.00 64.00           H
ATOM    199 2HB  PHE A  33      -0.599  -9.751  40.137  1.00 64.00           H
ATOM    200  CG  PHE A  33      -1.546  -9.394  42.030  1.00 64.00           C
ATOM    201  CD1 PHE A  33      -1.677  -8.048  41.887  1.00 64.00           C
ATOM    202  HD1 PHE A  33      -1.596  -7.594  40.899  1.00 64.00           H
ATOM    203  CD2 PHE A  33      -1.647  -9.959  43.263  1.00 64.00           C
ATOM    204  HD2 PHE A  33      -1.542 -11.038  43.378  1.00 64.00           H
ATOM    205  CE1 PHE A  33      -1.918  -7.233  43.024  1.00 64.00           C
ATOM    206  HE1 PHE A  33      -2.023  -6.154  42.909  1.00 64.00           H
ATOM    207  CE2 PHE A  33      -1.888  -9.144  44.400  1.00 64.00           C
ATOM    208  HE2 PHE A  33      -1.969  -9.597  45.388  1.00 64.00           H
ATOM    209  CZ  PHE A  33      -2.019  -7.798  44.257  1.00 64.00           C
ATOM    210  HZ  PHE A  33      -2.205  -7.172  45.130  1.00 64.00           H
ATOM    211  HN  PHE A  33      -2.785 -12.000  41.588  1.00 64.00           H
ATOM    212  N   THR A  34      -3.154 -11.678  37.934  1.00 64.04           N
ATOM    213  CA  THR A  34      -2.944 -11.999  36.533  1.00 64.04           C
ATOM    214  C   THR A  34      -2.277 -10.826  35.811  1.00 64.04           C
ATOM    215  O   THR A  34      -2.743  -9.691  35.900  1.00 64.04           O
ATOM    216  HA  THR A  34      -2.258 -12.844  36.472  1.00 64.04           H
ATOM    217  CB  THR A  34      -4.295 -12.393  35.931  1.00 64.04           C
ATOM    218  HB  THR A  34      -4.934 -11.520  35.804  1.00 64.04           H
ATOM    219  OG1 THR A  34      -4.789 -13.395  36.815  1.00 64.04           O
ATOM    220  HG1 THR A  34      -4.099 -14.107  36.946  1.00 64.04           H
ATOM    221  CG2 THR A  34      -4.149 -13.118  34.591  1.00 64.04           C
ATOM    222 1HG2 THR A  34      -3.565 -14.027  34.731  1.00 64.04           H
ATOM    223 2HG2 THR A  34      -3.642 -12.466  33.879  1.00 64.04           H
ATOM    224 3HG2 THR A  34      -5.137 -13.375  34.208  1.00 64.04           H
ATOM    225  HN  THR A  34      -4.100 -11.759  38.249  1.00 64.04           H
ATOM    226  N   ASP A  35      -1.196 -11.141  35.112  1.00 68.79           N
ATOM    227  CA  ASP A  35      -0.411 -10.116  34.447  1.00 68.79           C
ATOM    228  C   ASP A  35      -1.057  -9.777  33.102  1.00 68.79           C
ATOM    229  O   ASP A  35      -0.710 -10.361  32.077  1.00 68.79           O
ATOM    230  HA  ASP A  35      -0.405  -9.268  35.132  1.00 68.79           H
ATOM    231  CB  ASP A  35       1.015 -10.602  34.176  1.00 68.79           C
ATOM    232 1HB  ASP A  35       1.377 -11.171  35.033  1.00 68.79           H
ATOM    233 2HB  ASP A  35       1.016 -11.279  33.321  1.00 68.79           H
ATOM    234  CG  ASP A  35       1.954  -9.425  33.904  1.00 68.79           C
ATOM    235  OD1 ASP A  35       1.473  -8.277  34.020  1.00 68.79           O
ATOM    236  OD2 ASP A  35       3.131  -9.700  33.587  1.00 68.79           O
ATOM    237  HN  ASP A  35      -0.856 -12.074  34.998  1.00 68.79           H
ATOM    238  N   PHE A  36      -1.986  -8.833  33.150  1.00 82.56           N
ATOM    239  CA  PHE A  36      -2.642  -8.366  31.940  1.00 82.56           C
ATOM    240  C   PHE A  36      -1.843  -7.238  31.284  1.00 82.56           C
ATOM    241  O   PHE A  36      -2.157  -6.816  30.172  1.00 82.56           O
ATOM    242  HA  PHE A  36      -2.699  -9.213  31.256  1.00 82.56           H
ATOM    243  CB  PHE A  36      -4.014  -7.831  32.353  1.00 82.56           C
ATOM    244 1HB  PHE A  36      -3.885  -7.119  33.168  1.00 82.56           H
ATOM    245 2HB  PHE A  36      -4.446  -7.282  31.516  1.00 82.56           H
ATOM    246  CG  PHE A  36      -4.999  -8.916  32.794  1.00 82.56           C
ATOM    247  CD1 PHE A  36      -5.097 -10.073  32.087  1.00 82.56           C
ATOM    248  HD1 PHE A  36      -4.474 -10.228  31.206  1.00 82.56           H
ATOM    249  CD2 PHE A  36      -5.775  -8.723  33.894  1.00 82.56           C
ATOM    250  HD2 PHE A  36      -5.697  -7.795  34.460  1.00 82.56           H
ATOM    251  CE1 PHE A  36      -6.010 -11.080  32.496  1.00 82.56           C
ATOM    252  HE1 PHE A  36      -6.089 -12.008  31.929  1.00 82.56           H
ATOM    253  CE2 PHE A  36      -6.689  -9.730  34.303  1.00 82.56           C
ATOM    254  HE2 PHE A  36      -7.312  -9.575  35.184  1.00 82.56           H
ATOM    255  CZ  PHE A  36      -6.787 -10.887  33.596  1.00 82.56           C
ATOM    256  HZ  PHE A  36      -7.488 -11.660  33.911  1.00 82.56           H
ATOM    257  HN  PHE A  36      -2.291  -8.391  33.993  1.00 82.56           H
ATOM    258  N   TYR A  37      -0.827  -6.781  32.001  1.00 86.99           N
ATOM    259  CA  TYR A  37       0.051  -5.748  31.480  1.00 86.99           C
ATOM    260  C   TYR A  37       1.218  -6.361  30.703  1.00 86.99           C
ATOM    261  O   TYR A  37       2.097  -6.990  31.290  1.00 86.99           O
ATOM    262  HA  TYR A  37      -0.532  -5.118  30.808  1.00 86.99           H
ATOM    263  CB  TYR A  37       0.601  -5.006  32.701  1.00 86.99           C
ATOM    264 1HB  TYR A  37      -0.231  -4.728  33.348  1.00 86.99           H
ATOM    265 2HB  TYR A  37       1.235  -5.685  33.270  1.00 86.99           H
ATOM    266  CG  TYR A  37       1.403  -3.750  32.356  1.00 86.99           C
ATOM    267  CD1 TYR A  37       2.780  -3.808  32.288  1.00 86.99           C
ATOM    268  HD1 TYR A  37       3.296  -4.748  32.480  1.00 86.99           H
ATOM    269  CD2 TYR A  37       0.749  -2.559  32.114  1.00 86.99           C
ATOM    270  HD2 TYR A  37      -0.339  -2.513  32.168  1.00 86.99           H
ATOM    271  CE1 TYR A  37       3.535  -2.625  31.965  1.00 86.99           C
ATOM    272  HE1 TYR A  37       4.623  -2.657  31.908  1.00 86.99           H
ATOM    273  CE2 TYR A  37       1.504  -1.376  31.790  1.00 86.99           C
ATOM    274  HE2 TYR A  37       1.001  -0.429  31.596  1.00 86.99           H
ATOM    275  CZ  TYR A  37       2.860  -1.468  31.731  1.00 86.99           C
ATOM    276  OH  TYR A  37       3.573  -0.351  31.425  1.00 86.99           O
ATOM    277  HH  TYR A  37       2.966   0.351  31.053  1.00 86.99           H
ATOM    278  HN  TYR A  37      -0.601  -7.104  32.920  1.00 86.99           H
ATOM    279  N   CYS A  38       1.189  -6.155  29.394  1.00 90.30           N
ATOM    280  CA  CYS A  38       2.162  -6.782  28.516  1.00 90.30           C
ATOM    281  C   CYS A  38       3.255  -5.758  28.201  1.00 90.30           C
ATOM    282  O   CYS A  38       2.990  -4.738  27.568  1.00 90.30           O
ATOM    283  HA  CYS A  38       2.573  -7.632  29.061  1.00 90.30           H
ATOM    284  CB  CYS A  38       1.508  -7.328  27.245  1.00 90.30           C
ATOM    285 1HB  CYS A  38       0.671  -7.974  27.506  1.00 90.30           H
ATOM    286 2HB  CYS A  38       1.105  -6.507  26.653  1.00 90.30           H
ATOM    287  SG  CYS A  38       2.736  -8.263  26.262  1.00 90.30           S
ATOM    288  HN  CYS A  38       0.518  -5.574  28.934  1.00 90.30           H
ATOM    289  N   GLU A  39       4.460  -6.067  28.658  1.00 82.56           N
ATOM    290  CA  GLU A  39       5.629  -5.300  28.263  1.00 82.56           C
ATOM    291  C   GLU A  39       6.187  -5.827  26.940  1.00 82.56           C
ATOM    292  O   GLU A  39       6.487  -7.013  26.817  1.00 82.56           O
ATOM    293  HA  GLU A  39       5.274  -4.277  28.134  1.00 82.56           H
ATOM    294  CB  GLU A  39       6.697  -5.326  29.358  1.00 82.56           C
ATOM    295 1HB  GLU A  39       6.974  -6.357  29.576  1.00 82.56           H
ATOM    296 2HB  GLU A  39       7.543  -4.706  29.060  1.00 82.56           H
ATOM    297  CG  GLU A  39       6.162  -4.727  30.661  1.00 82.56           C
ATOM    298 1HG  GLU A  39       5.744  -3.740  30.466  1.00 82.56           H
ATOM    299 2HG  GLU A  39       5.352  -5.347  31.044  1.00 82.56           H
ATOM    300  CD  GLU A  39       7.270  -4.620  31.710  1.00 82.56           C
ATOM    301  OE1 GLU A  39       7.011  -3.967  32.744  1.00 82.56           O
ATOM    302  OE2 GLU A  39       8.351  -5.193  31.455  1.00 82.56           O
ATOM    303  HN  GLU A  39       4.643  -6.823  29.286  1.00 82.56           H
ATOM    304  N   LYS A  40       6.309  -4.919  25.982  1.00 88.81           N
ATOM    305  CA  LYS A  40       6.627  -5.308  24.619  1.00 88.81           C
ATOM    306  C   LYS A  40       8.034  -4.819  24.269  1.00 88.81           C
ATOM    307  O   LYS A  40       8.308  -4.477  23.120  1.00 88.81           O
ATOM    308  HA  LYS A  40       6.620  -6.397  24.579  1.00 88.81           H
ATOM    309  CB  LYS A  40       5.547  -4.813  23.655  1.00 88.81           C
ATOM    310 1HB  LYS A  40       5.411  -3.738  23.775  1.00 88.81           H
ATOM    311 2HB  LYS A  40       5.868  -4.980  22.627  1.00 88.81           H
ATOM    312  CG  LYS A  40       4.219  -5.531  23.903  1.00 88.81           C
ATOM    313 1HG  LYS A  40       4.371  -6.610  23.859  1.00 88.81           H
ATOM    314 2HG  LYS A  40       3.859  -5.301  24.906  1.00 88.81           H
ATOM    315  CD  LYS A  40       3.169  -5.115  22.871  1.00 88.81           C
ATOM    316 1HD  LYS A  40       2.986  -4.043  22.945  1.00 88.81           H
ATOM    317 2HD  LYS A  40       3.546  -5.306  21.867  1.00 88.81           H
ATOM    318  CE  LYS A  40       1.859  -5.877  23.084  1.00 88.81           C
ATOM    319 1HE  LYS A  40       2.036  -6.949  22.991  1.00 88.81           H
ATOM    320 2HE  LYS A  40       1.489  -5.702  24.094  1.00 88.81           H
ATOM    321  NZ  LYS A  40       0.844  -5.449  22.096  1.00 88.81           N
ATOM    322 1HZ  LYS A  40       0.058  -6.089  22.119  1.00 88.81           H
ATOM    323 2HZ  LYS A  40       0.524  -4.514  22.325  1.00 88.81           H
ATOM    324 3HZ  LYS A  40       1.253  -5.449  21.169  1.00 88.81           H
ATOM    325  HN  LYS A  40       6.194  -3.936  26.126  1.00 88.81           H
ATOM    326  N   ASN A  41       8.888  -4.802  25.281  1.00 82.81           N
ATOM    327  CA  ASN A  41      10.260  -4.359  25.096  1.00 82.81           C
ATOM    328  C   ASN A  41      10.923  -5.209  24.011  1.00 82.81           C
ATOM    329  O   ASN A  41      11.671  -4.692  23.182  1.00 82.81           O
ATOM    330  HA  ASN A  41      10.186  -3.308  24.815  1.00 82.81           H
ATOM    331  CB  ASN A  41      11.070  -4.519  26.384  1.00 82.81           C
ATOM    332 1HB  ASN A  41      10.884  -5.503  26.814  1.00 82.81           H
ATOM    333 2HB  ASN A  41      12.135  -4.467  26.157  1.00 82.81           H
ATOM    334  CG  ASN A  41      10.705  -3.435  27.400  1.00 82.81           C
ATOM    335  OD1 ASN A  41      10.297  -2.338  27.056  1.00 82.81           O
ATOM    336  ND2 ASN A  41      10.873  -3.802  28.667  1.00 82.81           N
ATOM    337 1HD2 ASN A  41      11.212  -4.718  28.881  1.00 82.81           H
ATOM    338 2HD2 ASN A  41      10.662  -3.162  29.405  1.00 82.81           H
ATOM    339  HN  ASN A  41       8.658  -5.082  26.213  1.00 82.81           H
ATOM    340  N   ASN A  42      10.626  -6.500  24.051  1.00 84.22           N
ATOM    341  CA  ASN A  42      11.240  -7.439  23.128  1.00 84.22           C
ATOM    342  C   ASN A  42      10.824  -7.088  21.698  1.00 84.22           C
ATOM    343  O   ASN A  42      11.616  -7.220  20.767  1.00 84.22           O
ATOM    344  HA  ASN A  42      12.314  -7.335  23.286  1.00 84.22           H
ATOM    345  CB  ASN A  42      10.786  -8.871  23.415  1.00 84.22           C
ATOM    346 1HB  ASN A  42       9.697  -8.920  23.406  1.00 84.22           H
ATOM    347 2HB  ASN A  42      11.141  -9.534  22.626  1.00 84.22           H
ATOM    348  CG  ASN A  42      11.312  -9.352  24.769  1.00 84.22           C
ATOM    349  OD1 ASN A  42      12.130  -8.712  25.409  1.00 84.22           O
ATOM    350  ND2 ASN A  42      10.799 -10.513  25.167  1.00 84.22           N
ATOM    351 1HD2 ASN A  42      10.132 -10.988  24.593  1.00 84.22           H
ATOM    352 2HD2 ASN A  42      11.081 -10.911  26.040  1.00 84.22           H
ATOM    353  HN  ASN A  42       9.979  -6.905  24.697  1.00 84.22           H
ATOM    354  N   VAL A  43       9.580  -6.649  21.569  1.00 91.55           N
ATOM    355  CA  VAL A  43       9.033  -6.326  20.262  1.00 91.55           C
ATOM    356  C   VAL A  43       9.755  -5.099  19.701  1.00 91.55           C
ATOM    357  O   VAL A  43      10.068  -5.048  18.513  1.00 91.55           O
ATOM    358  HA  VAL A  43       9.223  -7.175  19.606  1.00 91.55           H
ATOM    359  CB  VAL A  43       7.518  -6.134  20.362  1.00 91.55           C
ATOM    360  HB  VAL A  43       7.332  -5.244  20.963  1.00 91.55           H
ATOM    361  CG1 VAL A  43       6.902  -5.906  18.981  1.00 91.55           C
ATOM    362 1HG1 VAL A  43       7.338  -5.014  18.531  1.00 91.55           H
ATOM    363 2HG1 VAL A  43       7.104  -6.769  18.346  1.00 91.55           H
ATOM    364 3HG1 VAL A  43       5.825  -5.773  19.081  1.00 91.55           H
ATOM    365  CG2 VAL A  43       6.860  -7.322  21.067  1.00 91.55           C
ATOM    366 1HG2 VAL A  43       7.061  -8.234  20.505  1.00 91.55           H
ATOM    367 2HG2 VAL A  43       7.268  -7.419  22.073  1.00 91.55           H
ATOM    368 3HG2 VAL A  43       5.784  -7.160  21.125  1.00 91.55           H
ATOM    369  HN  VAL A  43       8.952  -6.514  22.335  1.00 91.55           H
ATOM    370  N   ARG A  44       9.998  -4.140  20.583  1.00 86.66           N
ATOM    371  CA  ARG A  44      10.646  -2.903  20.183  1.00 86.66           C
ATOM    372  C   ARG A  44      12.091  -3.173  19.761  1.00 86.66           C
ATOM    373  O   ARG A  44      12.590  -2.564  18.816  1.00 86.66           O
ATOM    374  HA  ARG A  44      10.054  -2.537  19.344  1.00 86.66           H
ATOM    375  CB  ARG A  44      10.637  -1.883  21.324  1.00 86.66           C
ATOM    376 1HB  ARG A  44      11.065  -2.332  22.220  1.00 86.66           H
ATOM    377 2HB  ARG A  44      11.267  -1.033  21.061  1.00 86.66           H
ATOM    378  CG  ARG A  44       9.215  -1.401  21.617  1.00 86.66           C
ATOM    379 1HG  ARG A  44       8.712  -1.151  20.683  1.00 86.66           H
ATOM    380 2HG  ARG A  44       8.644  -2.203  22.083  1.00 86.66           H
ATOM    381  CD  ARG A  44       9.230  -0.178  22.537  1.00 86.66           C
ATOM    382 1HD  ARG A  44       9.939   0.560  22.163  1.00 86.66           H
ATOM    383 2HD  ARG A  44       8.248   0.296  22.541  1.00 86.66           H
ATOM    384  NE  ARG A  44       9.601  -0.583  23.911  1.00 86.66           N
ATOM    385  HE  ARG A  44      10.573  -0.663  24.130  1.00 86.66           H
ATOM    386  CZ  ARG A  44       8.715  -0.850  24.881  1.00 86.66           C
ATOM    387  NH1 ARG A  44       7.400  -0.759  24.644  1.00 86.66           N
ATOM    388 1HH1 ARG A  44       7.072  -0.491  23.738  1.00 86.66           H
ATOM    389 2HH1 ARG A  44       6.745  -0.960  25.373  1.00 86.66           H
ATOM    390  NH2 ARG A  44       9.165  -1.208  26.091  1.00 86.66           N
ATOM    391 1HH2 ARG A  44       8.517  -1.411  26.825  1.00 86.66           H
ATOM    392 2HH2 ARG A  44      10.149  -1.274  26.260  1.00 86.66           H
ATOM    393  HN  ARG A  44       9.760  -4.199  21.552  1.00 86.66           H
ATOM    394  N   GLN A  45      12.724  -4.088  20.481  1.00 83.36           N
ATOM    395  CA  GLN A  45      14.095  -4.461  20.180  1.00 83.36           C
ATOM    396  C   GLN A  45      14.179  -5.096  18.791  1.00 83.36           C
ATOM    397  O   GLN A  45      15.055  -4.752  17.999  1.00 83.36           O
ATOM    398  HA  GLN A  45      14.659  -3.529  20.196  1.00 83.36           H
ATOM    399  CB  GLN A  45      14.654  -5.403  21.248  1.00 83.36           C
ATOM    400 1HB  GLN A  45      13.914  -6.166  21.489  1.00 83.36           H
ATOM    401 2HB  GLN A  45      15.531  -5.921  20.859  1.00 83.36           H
ATOM    402  CG  GLN A  45      15.031  -4.633  22.516  1.00 83.36           C
ATOM    403 1HG  GLN A  45      15.748  -3.850  22.270  1.00 83.36           H
ATOM    404 2HG  GLN A  45      14.147  -4.140  22.922  1.00 83.36           H
ATOM    405  CD  GLN A  45      15.628  -5.569  23.568  1.00 83.36           C
ATOM    406  OE1 GLN A  45      15.626  -6.781  23.432  1.00 83.36           O
ATOM    407  NE2 GLN A  45      16.139  -4.940  24.623  1.00 83.36           N
ATOM    408 1HE2 GLN A  45      16.109  -3.942  24.673  1.00 83.36           H
ATOM    409 2HE2 GLN A  45      16.554  -5.466  25.366  1.00 83.36           H
ATOM    410  HN  GLN A  45      12.315  -4.569  21.257  1.00 83.36           H
ATOM    411  N   PHE A  46      13.256  -6.012  18.537  1.00 92.53           N
ATOM    412  CA  PHE A  46      13.203  -6.685  17.250  1.00 92.53           C
ATOM    413  C   PHE A  46      13.073  -5.675  16.108  1.00 92.53           C
ATOM    414  O   PHE A  46      13.801  -5.754  15.120  1.00 92.53           O
ATOM    415  HA  PHE A  46      14.135  -7.241  17.137  1.00 92.53           H
ATOM    416  CB  PHE A  46      11.964  -7.583  17.265  1.00 92.53           C
ATOM    417 1HB  PHE A  46      12.103  -8.364  18.012  1.00 92.53           H
ATOM    418 2HB  PHE A  46      11.104  -6.992  17.579  1.00 92.53           H
ATOM    419  CG  PHE A  46      11.653  -8.235  15.917  1.00 92.53           C
ATOM    420  CD1 PHE A  46      10.709  -7.693  15.101  1.00 92.53           C
ATOM    421  HD1 PHE A  46      10.176  -6.793  15.407  1.00 92.53           H
ATOM    422  CD2 PHE A  46      12.318  -9.358  15.535  1.00 92.53           C
ATOM    423  HD2 PHE A  46      13.074  -9.793  16.189  1.00 92.53           H
ATOM    424  CE1 PHE A  46      10.420  -8.299  13.850  1.00 92.53           C
ATOM    425  HE1 PHE A  46       9.664  -7.864  13.196  1.00 92.53           H
ATOM    426  CE2 PHE A  46      12.029  -9.964  14.283  1.00 92.53           C
ATOM    427  HE2 PHE A  46      12.562 -10.864  13.977  1.00 92.53           H
ATOM    428  CZ  PHE A  46      11.086  -9.421  13.467  1.00 92.53           C
ATOM    429  HZ  PHE A  46      10.864  -9.886  12.507  1.00 92.53           H
ATOM    430  HN  PHE A  46      12.554  -6.295  19.191  1.00 92.53           H
ATOM    431  N   ALA A  47      12.141  -4.751  16.282  1.00 93.32           N
ATOM    432  CA  ALA A  47      11.862  -3.765  15.251  1.00 93.32           C
ATOM    433  C   ALA A  47      13.126  -2.948  14.978  1.00 93.32           C
ATOM    434  O   ALA A  47      13.422  -2.621  13.830  1.00 93.32           O
ATOM    435  HA  ALA A  47      11.585  -4.303  14.344  1.00 93.32           H
ATOM    436  CB  ALA A  47      10.685  -2.890  15.685  1.00 93.32           C
ATOM    437 1HB  ALA A  47       9.805  -3.515  15.838  1.00 93.32           H
ATOM    438 2HB  ALA A  47      10.934  -2.381  16.616  1.00 93.32           H
ATOM    439 3HB  ALA A  47      10.476  -2.152  14.912  1.00 93.32           H
ATOM    440  HN  ALA A  47      11.582  -4.668  17.107  1.00 93.32           H
ATOM    441  N   SER A  48      13.838  -2.642  16.053  1.00 91.61           N
ATOM    442  CA  SER A  48      14.962  -1.724  15.970  1.00 91.61           C
ATOM    443  C   SER A  48      16.075  -2.336  15.116  1.00 91.61           C
ATOM    444  O   SER A  48      16.877  -1.614  14.527  1.00 91.61           O
ATOM    445  HA  SER A  48      14.566  -0.826  15.496  1.00 91.61           H
ATOM    446  CB  SER A  48      15.492  -1.375  17.362  1.00 91.61           C
ATOM    447 1HB  SER A  48      16.172  -0.526  17.289  1.00 91.61           H
ATOM    448 2HB  SER A  48      14.663  -1.065  17.998  1.00 91.61           H
ATOM    449  OG  SER A  48      16.169  -2.474  17.967  1.00 91.61           O
ATOM    450  HG  SER A  48      15.702  -3.329  17.741  1.00 91.61           H
ATOM    451  HN  SER A  48      13.658  -3.008  16.966  1.00 91.61           H
ATOM    452  N   HIS A  49      16.087  -3.660  15.077  1.00 87.40           N
ATOM    453  CA  HIS A  49      17.138  -4.378  14.376  1.00 87.40           C
ATOM    454  C   HIS A  49      16.659  -4.745  12.970  1.00 87.40           C
ATOM    455  O   HIS A  49      17.417  -4.647  12.007  1.00 87.40           O
ATOM    456  HA  HIS A  49      17.983  -3.696  14.296  1.00 87.40           H
ATOM    457  CB  HIS A  49      17.595  -5.595  15.183  1.00 87.40           C
ATOM    458 1HB  HIS A  49      16.720  -6.179  15.469  1.00 87.40           H
ATOM    459 2HB  HIS A  49      18.208  -6.232  14.545  1.00 87.40           H
ATOM    460  CG  HIS A  49      18.379  -5.249  16.426  1.00 87.40           C
ATOM    461  ND1 HIS A  49      19.557  -4.524  16.392  1.00 87.40           N
ATOM    462  HD1 HIS A  49      20.000  -4.165  15.570  1.00 87.40           H
ATOM    463  CD2 HIS A  49      18.141  -5.533  17.739  1.00 87.40           C
ATOM    464  HD2 HIS A  49      17.290  -6.095  18.125  1.00 87.40           H
ATOM    465  CE1 HIS A  49      20.000  -4.386  17.633  1.00 87.40           C
ATOM    466  HE1 HIS A  49      20.907  -3.863  17.935  1.00 87.40           H
ATOM    467  NE2 HIS A  49      19.121  -5.013  18.466  1.00 87.40           N
ATOM    468  HN  HIS A  49      15.397  -4.239  15.513  1.00 87.40           H
ATOM    469  N   PHE A  50      15.403  -5.161  12.897  1.00 84.16           N
ATOM    470  CA  PHE A  50      14.902  -5.826  11.706  1.00 84.16           C
ATOM    471  C   PHE A  50      14.414  -4.808  10.674  1.00 84.16           C
ATOM    472  O   PHE A  50      14.700  -4.939   9.485  1.00 84.16           O
ATOM    473  HA  PHE A  50      15.728  -6.400  11.286  1.00 84.16           H
ATOM    474  CB  PHE A  50      13.723  -6.698  12.143  1.00 84.16           C
ATOM    475 1HB  PHE A  50      14.052  -7.363  12.942  1.00 84.16           H
ATOM    476 2HB  PHE A  50      12.946  -6.058  12.561  1.00 84.16           H
ATOM    477  CG  PHE A  50      13.120  -7.538  11.016  1.00 84.16           C
ATOM    478  CD1 PHE A  50      11.928  -7.183  10.466  1.00 84.16           C
ATOM    479  HD1 PHE A  50      11.403  -6.299  10.828  1.00 84.16           H
ATOM    480  CD2 PHE A  50      13.775  -8.641  10.564  1.00 84.16           C
ATOM    481  HD2 PHE A  50      14.730  -8.926  11.005  1.00 84.16           H
ATOM    482  CE1 PHE A  50      11.368  -7.962   9.419  1.00 84.16           C
ATOM    483  HE1 PHE A  50      10.413  -7.677   8.979  1.00 84.16           H
ATOM    484  CE2 PHE A  50      13.215  -9.421   9.518  1.00 84.16           C
ATOM    485  HE2 PHE A  50      13.741 -10.305   9.156  1.00 84.16           H
ATOM    486  CZ  PHE A  50      12.023  -9.065   8.968  1.00 84.16           C
ATOM    487  HZ  PHE A  50      11.594  -9.664   8.164  1.00 84.16           H
ATOM    488  HN  PHE A  50      14.733  -5.049  13.632  1.00 84.16           H
ATOM    489  N   LEU A  51      13.686  -3.817  11.166  1.00 94.27           N
ATOM    490  CA  LEU A  51      12.895  -2.965  10.294  1.00 94.27           C
ATOM    491  C   LEU A  51      13.822  -1.992   9.561  1.00 94.27           C
ATOM    492  O   LEU A  51      13.699  -1.804   8.352  1.00 94.27           O
ATOM    493  HA  LEU A  51      12.416  -3.608   9.555  1.00 94.27           H
ATOM    494  CB  LEU A  51      11.781  -2.275  11.084  1.00 94.27           C
ATOM    495 1HB  LEU A  51      12.239  -1.675  11.870  1.00 94.27           H
ATOM    496 2HB  LEU A  51      11.263  -1.587  10.418  1.00 94.27           H
ATOM    497  CG  LEU A  51      10.744  -3.199  11.726  1.00 94.27           C
ATOM    498  HG  LEU A  51      11.245  -3.801  12.484  1.00 94.27           H
ATOM    499  CD1 LEU A  51       9.656  -2.391  12.437  1.00 94.27           C
ATOM    500 1HD1 LEU A  51      10.110  -1.780  13.217  1.00 94.27           H
ATOM    501 2HD1 LEU A  51       9.153  -1.747  11.717  1.00 94.27           H
ATOM    502 3HD1 LEU A  51       8.932  -3.072  12.884  1.00 94.27           H
ATOM    503  CD2 LEU A  51      10.158  -4.165  10.695  1.00 94.27           C
ATOM    504 1HD2 LEU A  51       9.676  -3.599   9.898  1.00 94.27           H
ATOM    505 2HD2 LEU A  51      10.957  -4.776  10.274  1.00 94.27           H
ATOM    506 3HD2 LEU A  51       9.423  -4.810  11.177  1.00 94.27           H
ATOM    507  HN  LEU A  51      13.631  -3.593  12.139  1.00 94.27           H
ATOM    508  N   PRO A  52      14.762  -1.359  10.276  1.00 95.98           N
ATOM    509  CA  PRO A  52      15.521  -0.244   9.705  1.00 95.98           C
ATOM    510  C   PRO A  52      16.165  -0.605   8.377  1.00 95.98           C
ATOM    511  O   PRO A  52      16.030   0.127   7.398  1.00 95.98           O
ATOM    512  HA  PRO A  52      14.854   0.588   9.482  1.00 95.98           H
ATOM    513  CB  PRO A  52      16.568   0.068  10.777  1.00 95.98           C
ATOM    514 1HB  PRO A  52      17.494  -0.479  10.604  1.00 95.98           H
ATOM    515 2HB  PRO A  52      16.823   1.128  10.792  1.00 95.98           H
ATOM    516  CG  PRO A  52      15.889  -0.367  12.070  1.00 95.98           C
ATOM    517 1HG  PRO A  52      16.612  -0.540  12.868  1.00 95.98           H
ATOM    518 2HG  PRO A  52      15.200   0.392  12.441  1.00 95.98           H
ATOM    519  CD  PRO A  52      15.170  -1.643  11.664  1.00 95.98           C
ATOM    520 1HD  PRO A  52      15.826  -2.512  11.719  1.00 95.98           H
ATOM    521 2HD  PRO A  52      14.317  -1.850  12.310  1.00 95.98           H
ATOM    522  N   PRO A  53      16.877  -1.738   8.310  1.00 96.12           N
ATOM    523  CA  PRO A  53      17.618  -2.093   7.097  1.00 96.12           C
ATOM    524  C   PRO A  53      16.697  -2.440   5.939  1.00 96.12           C
ATOM    525  O   PRO A  53      17.007  -2.147   4.785  1.00 96.12           O
ATOM    526  HA  PRO A  53      18.202  -1.241   6.750  1.00 96.12           H
ATOM    527  CB  PRO A  53      18.465  -3.293   7.528  1.00 96.12           C
ATOM    528 1HB  PRO A  53      18.616  -3.993   6.706  1.00 96.12           H
ATOM    529 2HB  PRO A  53      19.453  -2.984   7.869  1.00 96.12           H
ATOM    530  CG  PRO A  53      17.666  -3.911   8.640  1.00 96.12           C
ATOM    531 1HG  PRO A  53      16.909  -4.592   8.250  1.00 96.12           H
ATOM    532 2HG  PRO A  53      18.303  -4.492   9.307  1.00 96.12           H
ATOM    533  CD  PRO A  53      17.035  -2.757   9.363  1.00 96.12           C
ATOM    534 1HD  PRO A  53      16.076  -3.035   9.801  1.00 96.12           H
ATOM    535 2HD  PRO A  53      17.667  -2.400  10.176  1.00 96.12           H
ATOM    536  N   LEU A  54      15.578  -3.062   6.281  1.00 94.37           N
ATOM    537  CA  LEU A  54      14.636  -3.515   5.271  1.00 94.37           C
ATOM    538  C   LEU A  54      13.977  -2.301   4.613  1.00 94.37           C
ATOM    539  O   LEU A  54      13.788  -2.276   3.398  1.00 94.37           O
ATOM    540  HA  LEU A  54      15.204  -4.053   4.513  1.00 94.37           H
ATOM    541  CB  LEU A  54      13.637  -4.504   5.876  1.00 94.37           C
ATOM    542 1HB  LEU A  54      13.184  -4.042   6.754  1.00 94.37           H
ATOM    543 2HB  LEU A  54      12.838  -4.670   5.155  1.00 94.37           H
ATOM    544  CG  LEU A  54      14.205  -5.864   6.287  1.00 94.37           C
ATOM    545  HG  LEU A  54      14.974  -5.699   7.042  1.00 94.37           H
ATOM    546  CD1 LEU A  54      13.125  -6.739   6.925  1.00 94.37           C
ATOM    547 1HD1 LEU A  54      12.732  -6.243   7.812  1.00 94.37           H
ATOM    548 2HD1 LEU A  54      12.318  -6.899   6.211  1.00 94.37           H
ATOM    549 3HD1 LEU A  54      13.556  -7.700   7.208  1.00 94.37           H
ATOM    550  CD2 LEU A  54      14.879  -6.558   5.101  1.00 94.37           C
ATOM    551 1HD2 LEU A  54      14.148  -6.710   4.306  1.00 94.37           H
ATOM    552 2HD2 LEU A  54      15.694  -5.936   4.731  1.00 94.37           H
ATOM    553 3HD2 LEU A  54      15.274  -7.522   5.421  1.00 94.37           H
ATOM    554  HN  LEU A  54      15.312  -3.256   7.225  1.00 94.37           H
ATOM    555  N   TYR A  55      13.645  -1.324   5.445  1.00 94.84           N
ATOM    556  CA  TYR A  55      12.977  -0.127   4.964  1.00 94.84           C
ATOM    557  C   TYR A  55      13.898   0.686   4.052  1.00 94.84           C
ATOM    558  O   TYR A  55      13.451   1.240   3.049  1.00 94.84           O
ATOM    559  HA  TYR A  55      12.098  -0.436   4.399  1.00 94.84           H
ATOM    560  CB  TYR A  55      12.651   0.702   6.209  1.00 94.84           C
ATOM    561 1HB  TYR A  55      13.517   0.701   6.871  1.00 94.84           H
ATOM    562 2HB  TYR A  55      12.480   1.736   5.909  1.00 94.84           H
ATOM    563  CG  TYR A  55      11.431   0.203   6.986  1.00 94.84           C
ATOM    564  CD1 TYR A  55      10.803  -0.966   6.609  1.00 94.84           C
ATOM    565  HD1 TYR A  55      11.176  -1.534   5.756  1.00 94.84           H
ATOM    566  CD2 TYR A  55      10.960   0.923   8.065  1.00 94.84           C
ATOM    567  HD2 TYR A  55      11.456   1.846   8.364  1.00 94.84           H
ATOM    568  CE1 TYR A  55       9.655  -1.436   7.341  1.00 94.84           C
ATOM    569  HE1 TYR A  55       9.150  -2.357   7.053  1.00 94.84           H
ATOM    570  CE2 TYR A  55       9.812   0.453   8.797  1.00 94.84           C
ATOM    571  HE2 TYR A  55       9.429   1.011   9.652  1.00 94.84           H
ATOM    572  CZ  TYR A  55       9.216  -0.703   8.399  1.00 94.84           C
ATOM    573  OH  TYR A  55       8.133  -1.146   9.090  1.00 94.84           O
ATOM    574  HH  TYR A  55       7.764  -1.969   8.658  1.00 94.84           H
ATOM    575  HN  TYR A  55      13.825  -1.342   6.428  1.00 94.84           H
ATOM    576  N   TRP A  56      15.166   0.731   4.433  1.00 93.17           N
ATOM    577  CA  TRP A  56      16.164   1.419   3.632  1.00 93.17           C
ATOM    578  C   TRP A  56      16.265   0.701   2.284  1.00 93.17           C
ATOM    579  O   TRP A  56      16.331   1.345   1.238  1.00 93.17           O
ATOM    580  HA  TRP A  56      15.824   2.444   3.483  1.00 93.17           H
ATOM    581  CB  TRP A  56      17.502   1.496   4.370  1.00 93.17           C
ATOM    582 1HB  TRP A  56      17.666   0.559   4.902  1.00 93.17           H
ATOM    583 2HB  TRP A  56      18.304   1.592   3.638  1.00 93.17           H
ATOM    584  CG  TRP A  56      17.598   2.655   5.365  1.00 93.17           C
ATOM    585  CD1 TRP A  56      17.726   2.590   6.697  1.00 93.17           C
ATOM    586  HD1 TRP A  56      17.780   1.660   7.263  1.00 93.17           H
ATOM    587  CD2 TRP A  56      17.568   4.063   5.050  1.00 93.17           C
ATOM    588  NE1 TRP A  56      17.781   3.848   7.262  1.00 93.17           N
ATOM    589  HE1 TRP A  56      17.874   4.056   8.235  1.00 93.17           H
ATOM    590  CE2 TRP A  56      17.682   4.772   6.228  1.00 93.17           C
ATOM    591  CE3 TRP A  56      17.449   4.716   3.810  1.00 93.17           C
ATOM    592  HE3 TRP A  56      17.359   4.179   2.866  1.00 93.17           H
ATOM    593  CZ2 TRP A  56      17.687   6.171   6.284  1.00 93.17           C
ATOM    594  HZ2 TRP A  56      17.778   6.708   7.228  1.00 93.17           H
ATOM    595  CZ3 TRP A  56      17.457   6.114   3.883  1.00 93.17           C
ATOM    596  HZ3 TRP A  56      17.367   6.670   2.950  1.00 93.17           H
ATOM    597  CH2 TRP A  56      17.570   6.843   5.061  1.00 93.17           C
ATOM    598  HH2 TRP A  56      17.568   7.932   5.033  1.00 93.17           H
ATOM    599  HN  TRP A  56      15.514   0.309   5.270  1.00 93.17           H
ATOM    600  N   LEU A  57      16.275  -0.622   2.354  1.00 93.58           N
ATOM    601  CA  LEU A  57      16.377  -1.434   1.153  1.00 93.58           C
ATOM    602  C   LEU A  57      15.184  -1.140   0.241  1.00 93.58           C
ATOM    603  O   LEU A  57      15.357  -0.875  -0.948  1.00 93.58           O
ATOM    604  HA  LEU A  57      17.289  -1.137   0.635  1.00 93.58           H
ATOM    605  CB  LEU A  57      16.523  -2.912   1.517  1.00 93.58           C
ATOM    606 1HB  LEU A  57      17.405  -3.025   2.147  1.00 93.58           H
ATOM    607 2HB  LEU A  57      15.662  -3.205   2.118  1.00 93.58           H
ATOM    608  CG  LEU A  57      16.643  -3.884   0.341  1.00 93.58           C
ATOM    609  HG  LEU A  57      15.796  -3.720  -0.325  1.00 93.58           H
ATOM    610  CD1 LEU A  57      17.913  -3.611  -0.468  1.00 93.58           C
ATOM    611 1HD1 LEU A  57      17.884  -2.593  -0.857  1.00 93.58           H
ATOM    612 2HD1 LEU A  57      18.785  -3.730   0.174  1.00 93.58           H
ATOM    613 3HD1 LEU A  57      17.973  -4.316  -1.298  1.00 93.58           H
ATOM    614  CD2 LEU A  57      16.569  -5.335   0.819  1.00 93.58           C
ATOM    615 1HD2 LEU A  57      17.383  -5.530   1.517  1.00 93.58           H
ATOM    616 2HD2 LEU A  57      15.614  -5.505   1.317  1.00 93.58           H
ATOM    617 3HD2 LEU A  57      16.656  -6.005  -0.037  1.00 93.58           H
ATOM    618  HN  LEU A  57      16.214  -1.137   3.208  1.00 93.58           H
ATOM    619  N   VAL A  58      14.000  -1.197   0.832  1.00 95.48           N
ATOM    620  CA  VAL A  58      12.775  -0.994   0.076  1.00 95.48           C
ATOM    621  C   VAL A  58      12.801   0.395  -0.565  1.00 95.48           C
ATOM    622  O   VAL A  58      12.471   0.546  -1.740  1.00 95.48           O
ATOM    623  HA  VAL A  58      12.748  -1.745  -0.713  1.00 95.48           H
ATOM    624  CB  VAL A  58      11.560  -1.213   0.980  1.00 95.48           C
ATOM    625  HB  VAL A  58      11.678  -0.579   1.859  1.00 95.48           H
ATOM    626  CG1 VAL A  58      10.269  -0.799   0.272  1.00 95.48           C
ATOM    627 1HG1 VAL A  58      10.322   0.257   0.007  1.00 95.48           H
ATOM    628 2HG1 VAL A  58      10.143  -1.395  -0.632  1.00 95.48           H
ATOM    629 3HG1 VAL A  58       9.421  -0.965   0.936  1.00 95.48           H
ATOM    630  CG2 VAL A  58      11.484  -2.666   1.455  1.00 95.48           C
ATOM    631 1HG2 VAL A  58      11.401  -3.326   0.592  1.00 95.48           H
ATOM    632 2HG2 VAL A  58      12.386  -2.912   2.015  1.00 95.48           H
ATOM    633 3HG2 VAL A  58      10.612  -2.793   2.095  1.00 95.48           H
ATOM    634  HN  VAL A  58      13.869  -1.378   1.807  1.00 95.48           H
ATOM    635  N   PHE A  59      13.196   1.374   0.235  1.00 96.33           N
ATOM    636  CA  PHE A  59      13.219   2.752  -0.223  1.00 96.33           C
ATOM    637  C   PHE A  59      14.107   2.904  -1.460  1.00 96.33           C
ATOM    638  O   PHE A  59      13.677   3.450  -2.474  1.00 96.33           O
ATOM    639  HA  PHE A  59      12.195   3.025  -0.479  1.00 96.33           H
ATOM    640  CB  PHE A  59      13.800   3.593   0.915  1.00 96.33           C
ATOM    641 1HB  PHE A  59      13.119   3.557   1.764  1.00 96.33           H
ATOM    642 2HB  PHE A  59      14.739   3.145   1.240  1.00 96.33           H
ATOM    643  CG  PHE A  59      14.052   5.055   0.542  1.00 96.33           C
ATOM    644  CD1 PHE A  59      15.326   5.513   0.405  1.00 96.33           C
ATOM    645  HD1 PHE A  59      16.167   4.837   0.561  1.00 96.33           H
ATOM    646  CD2 PHE A  59      13.003   5.898   0.348  1.00 96.33           C
ATOM    647  HD2 PHE A  59      11.982   5.532   0.457  1.00 96.33           H
ATOM    648  CE1 PHE A  59      15.560   6.870   0.060  1.00 96.33           C
ATOM    649  HE1 PHE A  59      16.580   7.237  -0.050  1.00 96.33           H
ATOM    650  CE2 PHE A  59      13.236   7.255   0.002  1.00 96.33           C
ATOM    651  HE2 PHE A  59      12.395   7.931  -0.154  1.00 96.33           H
ATOM    652  CZ  PHE A  59      14.510   7.713  -0.135  1.00 96.33           C
ATOM    653  HZ  PHE A  59      14.689   8.755  -0.400  1.00 96.33           H
ATOM    654  HN  PHE A  59      13.496   1.238   1.180  1.00 96.33           H
ATOM    655  N   ILE A  60      15.331   2.411  -1.334  1.00 93.88           N
ATOM    656  CA  ILE A  60      16.335   2.629  -2.361  1.00 93.88           C
ATOM    657  C   ILE A  60      15.855   2.011  -3.676  1.00 93.88           C
ATOM    658  O   ILE A  60      15.839   2.677  -4.710  1.00 93.88           O
ATOM    659  HA  ILE A  60      16.431   3.706  -2.501  1.00 93.88           H
ATOM    660  CB  ILE A  60      17.697   2.109  -1.898  1.00 93.88           C
ATOM    661  HB  ILE A  60      17.563   1.100  -1.510  1.00 93.88           H
ATOM    662  CG1 ILE A  60      18.250   2.963  -0.755  1.00 93.88           C
ATOM    663 1HG1 ILE A  60      18.560   3.935  -1.140  1.00 93.88           H
ATOM    664 2HG1 ILE A  60      17.465   3.147  -0.021  1.00 93.88           H
ATOM    665  CG2 ILE A  60      18.676   2.017  -3.070  1.00 93.88           C
ATOM    666 1HG2 ILE A  60      18.279   1.335  -3.822  1.00 93.88           H
ATOM    667 2HG2 ILE A  60      18.810   3.005  -3.510  1.00 93.88           H
ATOM    668 3HG2 ILE A  60      19.636   1.645  -2.713  1.00 93.88           H
ATOM    669  CD1 ILE A  60      19.437   2.273  -0.080  1.00 93.88           C
ATOM    670 1HD1 ILE A  60      19.116   1.313   0.325  1.00 93.88           H
ATOM    671 2HD1 ILE A  60      20.228   2.113  -0.811  1.00 93.88           H
ATOM    672 3HD1 ILE A  60      19.810   2.902   0.729  1.00 93.88           H
ATOM    673  HN  ILE A  60      15.639   1.873  -0.549  1.00 93.88           H
ATOM    674  N   VAL A  61      15.476   0.744  -3.594  1.00 94.30           N
ATOM    675  CA  VAL A  61      15.137  -0.015  -4.785  1.00 94.30           C
ATOM    676  C   VAL A  61      13.873   0.572  -5.416  1.00 94.30           C
ATOM    677  O   VAL A  61      13.808   0.754  -6.631  1.00 94.30           O
ATOM    678  HA  VAL A  61      15.962   0.091  -5.489  1.00 94.30           H
ATOM    679  CB  VAL A  61      14.998  -1.499  -4.439  1.00 94.30           C
ATOM    680  HB  VAL A  61      14.243  -1.592  -3.658  1.00 94.30           H
ATOM    681  CG1 VAL A  61      14.521  -2.302  -5.651  1.00 94.30           C
ATOM    682 1HG1 VAL A  61      13.551  -1.927  -5.976  1.00 94.30           H
ATOM    683 2HG1 VAL A  61      15.242  -2.199  -6.462  1.00 94.30           H
ATOM    684 3HG1 VAL A  61      14.431  -3.354  -5.377  1.00 94.30           H
ATOM    685  CG2 VAL A  61      16.312  -2.060  -3.892  1.00 94.30           C
ATOM    686 1HG2 VAL A  61      17.095  -1.948  -4.642  1.00 94.30           H
ATOM    687 2HG2 VAL A  61      16.592  -1.515  -2.990  1.00 94.30           H
ATOM    688 3HG2 VAL A  61      16.185  -3.116  -3.654  1.00 94.30           H
ATOM    689  HN  VAL A  61      15.400   0.238  -2.734  1.00 94.30           H
ATOM    690  N   GLY A  62      12.899   0.853  -4.562  1.00 95.78           N
ATOM    691  CA  GLY A  62      11.604   1.314  -5.030  1.00 95.78           C
ATOM    692  C   GLY A  62      11.708   2.712  -5.645  1.00 95.78           C
ATOM    693  O   GLY A  62      11.104   2.985  -6.681  1.00 95.78           O
ATOM    694 1HA  GLY A  62      11.210   0.617  -5.770  1.00 95.78           H
ATOM    695 2HA  GLY A  62      10.898   1.330  -4.200  1.00 95.78           H
ATOM    696  HN  GLY A  62      12.985   0.770  -3.570  1.00 95.78           H
ATOM    697  N   ALA A  63      12.480   3.559  -4.980  1.00 95.51           N
ATOM    698  CA  ALA A  63      12.629   4.937  -5.418  1.00 95.51           C
ATOM    699  C   ALA A  63      13.257   4.958  -6.813  1.00 95.51           C
ATOM    700  O   ALA A  63      12.818   5.708  -7.684  1.00 95.51           O
ATOM    701  HA  ALA A  63      11.634   5.378  -5.471  1.00 95.51           H
ATOM    702  CB  ALA A  63      13.459   5.712  -4.393  1.00 95.51           C
ATOM    703 1HB  ALA A  63      12.954   5.691  -3.427  1.00 95.51           H
ATOM    704 2HB  ALA A  63      14.442   5.252  -4.300  1.00 95.51           H
ATOM    705 3HB  ALA A  63      13.570   6.745  -4.722  1.00 95.51           H
ATOM    706  HN  ALA A  63      12.996   3.319  -4.158  1.00 95.51           H
ATOM    707  N   LEU A  64      14.275   4.127  -6.982  1.00 89.45           N
ATOM    708  CA  LEU A  64      14.971   4.044  -8.255  1.00 89.45           C
ATOM    709  C   LEU A  64      13.992   3.583  -9.337  1.00 89.45           C
ATOM    710  O   LEU A  64      13.924   4.177 -10.411  1.00 89.45           O
ATOM    711  HA  LEU A  64      15.314   5.048  -8.505  1.00 89.45           H
ATOM    712  CB  LEU A  64      16.212   3.159  -8.130  1.00 89.45           C
ATOM    713 1HB  LEU A  64      15.922   2.226  -7.646  1.00 89.45           H
ATOM    714 2HB  LEU A  64      16.554   2.904  -9.133  1.00 89.45           H
ATOM    715  CG  LEU A  64      17.389   3.758  -7.357  1.00 89.45           C
ATOM    716  HG  LEU A  64      17.024   4.092  -6.385  1.00 89.45           H
ATOM    717  CD1 LEU A  64      18.468   2.705  -7.098  1.00 89.45           C
ATOM    718 1HD1 LEU A  64      18.046   1.888  -6.514  1.00 89.45           H
ATOM    719 2HD1 LEU A  64      18.835   2.320  -8.049  1.00 89.45           H
ATOM    720 3HD1 LEU A  64      19.292   3.158  -6.547  1.00 89.45           H
ATOM    721  CD2 LEU A  64      17.948   4.988  -8.076  1.00 89.45           C
ATOM    722 1HD2 LEU A  64      18.292   4.702  -9.070  1.00 89.45           H
ATOM    723 2HD2 LEU A  64      17.167   5.743  -8.165  1.00 89.45           H
ATOM    724 3HD2 LEU A  64      18.783   5.394  -7.505  1.00 89.45           H
ATOM    725  HN  LEU A  64      14.624   3.519  -6.269  1.00 89.45           H
ATOM    726  N   GLY A  65      13.259   2.527  -9.015  1.00 93.11           N
ATOM    727  CA  GLY A  65      12.386   1.897  -9.991  1.00 93.11           C
ATOM    728  C   GLY A  65      11.287   2.860 -10.446  1.00 93.11           C
ATOM    729  O   GLY A  65      11.094   3.066 -11.643  1.00 93.11           O
ATOM    730 1HA  GLY A  65      12.970   1.573 -10.852  1.00 93.11           H
ATOM    731 2HA  GLY A  65      11.935   1.004  -9.558  1.00 93.11           H
ATOM    732  HN  GLY A  65      13.256   2.103  -8.110  1.00 93.11           H
ATOM    733  N   ASN A  66      10.597   3.425  -9.466  1.00 91.33           N
ATOM    734  CA  ASN A  66       9.421   4.231  -9.747  1.00 91.33           C
ATOM    735  C   ASN A  66       9.855   5.554 -10.381  1.00 91.33           C
ATOM    736  O   ASN A  66       9.178   6.074 -11.267  1.00 91.33           O
ATOM    737  HA  ASN A  66       8.813   3.626 -10.419  1.00 91.33           H
ATOM    738  CB  ASN A  66       8.654   4.553  -8.463  1.00 91.33           C
ATOM    739 1HB  ASN A  66       9.354   4.842  -7.679  1.00 91.33           H
ATOM    740 2HB  ASN A  66       7.995   5.404  -8.632  1.00 91.33           H
ATOM    741  CG  ASN A  66       7.831   3.349  -8.000  1.00 91.33           C
ATOM    742  OD1 ASN A  66       6.863   2.948  -8.625  1.00 91.33           O
ATOM    743  ND2 ASN A  66       8.269   2.795  -6.872  1.00 91.33           N
ATOM    744 1HD2 ASN A  66       9.070   3.173  -6.408  1.00 91.33           H
ATOM    745 2HD2 ASN A  66       7.796   2.002  -6.488  1.00 91.33           H
ATOM    746  HN  ASN A  66      10.829   3.339  -8.497  1.00 91.33           H
ATOM    747  N   SER A  67      10.983   6.061  -9.904  1.00 91.38           N
ATOM    748  CA  SER A  67      11.536   7.293 -10.441  1.00 91.38           C
ATOM    749  C   SER A  67      11.843   7.123 -11.930  1.00 91.38           C
ATOM    750  O   SER A  67      11.651   8.050 -12.717  1.00 91.38           O
ATOM    751  HA  SER A  67      10.761   8.045 -10.294  1.00 91.38           H
ATOM    752  CB  SER A  67      12.798   7.706  -9.683  1.00 91.38           C
ATOM    753 1HB  SER A  67      13.542   6.912  -9.756  1.00 91.38           H
ATOM    754 2HB  SER A  67      13.230   8.591 -10.151  1.00 91.38           H
ATOM    755  OG  SER A  67      12.531   7.980  -8.310  1.00 91.38           O
ATOM    756  HG  SER A  67      12.925   7.263  -7.735  1.00 91.38           H
ATOM    757  HN  SER A  67      11.515   5.645  -9.167  1.00 91.38           H
ATOM    758  N   LEU A  68      12.314   5.933 -12.273  1.00 86.00           N
ATOM    759  CA  LEU A  68      12.655   5.632 -13.653  1.00 86.00           C
ATOM    760  C   LEU A  68      11.381   5.639 -14.501  1.00 86.00           C
ATOM    761  O   LEU A  68      11.385   6.131 -15.629  1.00 86.00           O
ATOM    762  HA  LEU A  68      13.311   6.427 -14.009  1.00 86.00           H
ATOM    763  CB  LEU A  68      13.443   4.324 -13.738  1.00 86.00           C
ATOM    764 1HB  LEU A  68      14.242   4.355 -12.997  1.00 86.00           H
ATOM    765 2HB  LEU A  68      12.780   3.505 -13.456  1.00 86.00           H
ATOM    766  CG  LEU A  68      14.060   3.999 -15.099  1.00 86.00           C
ATOM    767  HG  LEU A  68      13.280   4.085 -15.857  1.00 86.00           H
ATOM    768  CD1 LEU A  68      15.154   5.006 -15.460  1.00 86.00           C
ATOM    769 1HD1 LEU A  68      14.727   6.008 -15.500  1.00 86.00           H
ATOM    770 2HD1 LEU A  68      15.939   4.975 -14.704  1.00 86.00           H
ATOM    771 3HD1 LEU A  68      15.575   4.751 -16.432  1.00 86.00           H
ATOM    772  CD2 LEU A  68      14.571   2.557 -15.140  1.00 86.00           C
ATOM    773 1HD2 LEU A  68      15.331   2.420 -14.370  1.00 86.00           H
ATOM    774 2HD2 LEU A  68      13.743   1.873 -14.959  1.00 86.00           H
ATOM    775 3HD2 LEU A  68      15.005   2.353 -16.119  1.00 86.00           H
ATOM    776  HN  LEU A  68      12.464   5.184 -11.628  1.00 86.00           H
ATOM    777  N   VAL A  69      10.323   5.088 -13.926  1.00 89.29           N
ATOM    778  CA  VAL A  69       9.045   5.024 -14.615  1.00 89.29           C
ATOM    779  C   VAL A  69       8.592   6.441 -14.973  1.00 89.29           C
ATOM    780  O   VAL A  69       8.249   6.715 -16.122  1.00 89.29           O
ATOM    781  HA  VAL A  69       9.196   4.461 -15.536  1.00 89.29           H
ATOM    782  CB  VAL A  69       8.026   4.269 -13.760  1.00 89.29           C
ATOM    783  HB  VAL A  69       8.010   4.730 -12.772  1.00 89.29           H
ATOM    784  CG1 VAL A  69       6.621   4.381 -14.353  1.00 89.29           C
ATOM    785 1HG1 VAL A  69       6.329   5.431 -14.400  1.00 89.29           H
ATOM    786 2HG1 VAL A  69       6.616   3.958 -15.358  1.00 89.29           H
ATOM    787 3HG1 VAL A  69       5.916   3.835 -13.726  1.00 89.29           H
ATOM    788  CG2 VAL A  69       8.433   2.804 -13.588  1.00 89.29           C
ATOM    789 1HG2 VAL A  69       8.491   2.326 -14.566  1.00 89.29           H
ATOM    790 2HG2 VAL A  69       9.406   2.752 -13.100  1.00 89.29           H
ATOM    791 3HG2 VAL A  69       7.692   2.290 -12.976  1.00 89.29           H
ATOM    792  HN  VAL A  69      10.328   4.691 -13.008  1.00 89.29           H
ATOM    793  N   ILE A  70       8.605   7.304 -13.967  1.00 89.76           N
ATOM    794  CA  ILE A  70       8.101   8.656 -14.135  1.00 89.76           C
ATOM    795  C   ILE A  70       8.918   9.370 -15.214  1.00 89.76           C
ATOM    796  O   ILE A  70       8.360  10.063 -16.063  1.00 89.76           O
ATOM    797  HA  ILE A  70       7.069   8.580 -14.478  1.00 89.76           H
ATOM    798  CB  ILE A  70       8.080   9.390 -12.793  1.00 89.76           C
ATOM    799  HB  ILE A  70       9.069   9.308 -12.343  1.00 89.76           H
ATOM    800  CG1 ILE A  70       7.088   8.739 -11.827  1.00 89.76           C
ATOM    801 1HG1 ILE A  70       6.069   8.969 -12.138  1.00 89.76           H
ATOM    802 2HG1 ILE A  70       7.196   7.655 -11.865  1.00 89.76           H
ATOM    803  CG2 ILE A  70       7.796  10.881 -12.988  1.00 89.76           C
ATOM    804 1HG2 ILE A  70       8.572  11.320 -13.614  1.00 89.76           H
ATOM    805 2HG2 ILE A  70       6.826  11.006 -13.470  1.00 89.76           H
ATOM    806 3HG2 ILE A  70       7.786  11.379 -12.018  1.00 89.76           H
ATOM    807  CD1 ILE A  70       7.314   9.230 -10.396  1.00 89.76           C
ATOM    808 1HD1 ILE A  70       8.326   8.977 -10.080  1.00 89.76           H
ATOM    809 2HD1 ILE A  70       7.181  10.311 -10.357  1.00 89.76           H
ATOM    810 3HD1 ILE A  70       6.596   8.751  -9.730  1.00 89.76           H
ATOM    811  HN  ILE A  70       8.950   7.092 -13.053  1.00 89.76           H
ATOM    812  N   LEU A  71      10.227   9.176 -15.145  1.00 83.81           N
ATOM    813  CA  LEU A  71      11.134   9.865 -16.048  1.00 83.81           C
ATOM    814  C   LEU A  71      10.801   9.480 -17.491  1.00 83.81           C
ATOM    815  O   LEU A  71      10.741  10.340 -18.368  1.00 83.81           O
ATOM    816  HA  LEU A  71      10.964  10.934 -15.928  1.00 83.81           H
ATOM    817  CB  LEU A  71      12.588   9.590 -15.658  1.00 83.81           C
ATOM    818 1HB  LEU A  71      12.733   9.910 -14.626  1.00 83.81           H
ATOM    819 2HB  LEU A  71      12.753   8.513 -15.684  1.00 83.81           H
ATOM    820  CG  LEU A  71      13.653  10.263 -16.526  1.00 83.81           C
ATOM    821  HG  LEU A  71      13.406  10.081 -17.572  1.00 83.81           H
ATOM    822  CD1 LEU A  71      13.652  11.779 -16.319  1.00 83.81           C
ATOM    823 1HD1 LEU A  71      12.676  12.182 -16.588  1.00 83.81           H
ATOM    824 2HD1 LEU A  71      13.861  12.003 -15.272  1.00 83.81           H
ATOM    825 3HD1 LEU A  71      14.419  12.232 -16.947  1.00 83.81           H
ATOM    826  CD2 LEU A  71      15.032   9.651 -16.274  1.00 83.81           C
ATOM    827 1HD2 LEU A  71      15.302   9.782 -15.226  1.00 83.81           H
ATOM    828 2HD2 LEU A  71      15.007   8.588 -16.513  1.00 83.81           H
ATOM    829 3HD2 LEU A  71      15.771  10.148 -16.904  1.00 83.81           H
ATOM    830  HN  LEU A  71      10.668   8.562 -14.490  1.00 83.81           H
ATOM    831  N   VAL A  72      10.594   8.187 -17.692  1.00 83.31           N
ATOM    832  CA  VAL A  72      10.397   7.660 -19.031  1.00 83.31           C
ATOM    833  C   VAL A  72       9.112   8.244 -19.621  1.00 83.31           C
ATOM    834  O   VAL A  72       9.089   8.661 -20.778  1.00 83.31           O
ATOM    835  HA  VAL A  72      11.241   7.985 -19.640  1.00 83.31           H
ATOM    836  CB  VAL A  72      10.398   6.130 -18.998  1.00 83.31           C
ATOM    837  HB  VAL A  72       9.655   5.810 -18.268  1.00 83.31           H
ATOM    838  CG1 VAL A  72      10.001   5.551 -20.357  1.00 83.31           C
ATOM    839 1HG1 VAL A  72       9.000   5.894 -20.619  1.00 83.31           H
ATOM    840 2HG1 VAL A  72      10.710   5.885 -21.115  1.00 83.31           H
ATOM    841 3HG1 VAL A  72      10.010   4.463 -20.305  1.00 83.31           H
ATOM    842  CG2 VAL A  72      11.759   5.593 -18.549  1.00 83.31           C
ATOM    843 1HG2 VAL A  72      12.529   5.928 -19.245  1.00 83.31           H
ATOM    844 2HG2 VAL A  72      11.985   5.965 -17.550  1.00 83.31           H
ATOM    845 3HG2 VAL A  72      11.732   4.503 -18.534  1.00 83.31           H
ATOM    846  HN  VAL A  72      10.559   7.506 -16.960  1.00 83.31           H
ATOM    847  N   TYR A  73       8.073   8.254 -18.798  1.00 83.44           N
ATOM    848  CA  TYR A  73       6.780   8.755 -19.232  1.00 83.44           C
ATOM    849  C   TYR A  73       6.832  10.264 -19.481  1.00 83.44           C
ATOM    850  O   TYR A  73       6.170  10.770 -20.386  1.00 83.44           O
ATOM    851  HA  TYR A  73       6.518   8.250 -20.162  1.00 83.44           H
ATOM    852  CB  TYR A  73       5.811   8.473 -18.082  1.00 83.44           C
ATOM    853 1HB  TYR A  73       6.367   8.470 -17.145  1.00 83.44           H
ATOM    854 2HB  TYR A  73       5.089   9.287 -18.021  1.00 83.44           H
ATOM    855  CG  TYR A  73       5.055   7.150 -18.216  1.00 83.44           C
ATOM    856  CD1 TYR A  73       4.178   6.958 -19.264  1.00 83.44           C
ATOM    857  HD1 TYR A  73       4.023   7.750 -19.997  1.00 83.44           H
ATOM    858  CD2 TYR A  73       5.251   6.147 -17.288  1.00 83.44           C
ATOM    859  HD2 TYR A  73       5.944   6.298 -16.460  1.00 83.44           H
ATOM    860  CE1 TYR A  73       3.467   5.713 -19.389  1.00 83.44           C
ATOM    861  HE1 TYR A  73       2.771   5.548 -20.212  1.00 83.44           H
ATOM    862  CE2 TYR A  73       4.540   4.901 -17.413  1.00 83.44           C
ATOM    863  HE2 TYR A  73       4.685   4.101 -16.688  1.00 83.44           H
ATOM    864  CZ  TYR A  73       3.683   4.745 -18.458  1.00 83.44           C
ATOM    865  OH  TYR A  73       3.011   3.569 -18.577  1.00 83.44           O
ATOM    866  HH  TYR A  73       2.469   3.568 -19.417  1.00 83.44           H
ATOM    867  HN  TYR A  73       8.104   7.929 -17.853  1.00 83.44           H
ATOM    868  N   TRP A  74       7.624  10.940 -18.663  1.00 72.19           N
ATOM    869  CA  TRP A  74       7.700  12.389 -18.721  1.00 72.19           C
ATOM    870  C   TRP A  74       8.380  12.774 -20.037  1.00 72.19           C
ATOM    871  O   TRP A  74       7.925  13.680 -20.734  1.00 72.19           O
ATOM    872  HA  TRP A  74       6.682  12.777 -18.701  1.00 72.19           H
ATOM    873  CB  TRP A  74       8.416  12.951 -17.492  1.00 72.19           C
ATOM    874 1HB  TRP A  74       7.899  12.609 -16.595  1.00 72.19           H
ATOM    875 2HB  TRP A  74       9.426  12.543 -17.453  1.00 72.19           H
ATOM    876  CG  TRP A  74       8.499  14.479 -17.463  1.00 72.19           C
ATOM    877  CD1 TRP A  74       7.501  15.356 -17.286  1.00 72.19           C
ATOM    878  HD1 TRP A  74       6.459  15.077 -17.134  1.00 72.19           H
ATOM    879  CD2 TRP A  74       9.689  15.279 -17.625  1.00 72.19           C
ATOM    880  NE1 TRP A  74       7.959  16.657 -17.322  1.00 72.19           N
ATOM    881  HE1 TRP A  74       7.406  17.483 -17.215  1.00 72.19           H
ATOM    882  CE2 TRP A  74       9.332  16.609 -17.534  1.00 72.19           C
ATOM    883  CE3 TRP A  74      11.023  14.891 -17.840  1.00 72.19           C
ATOM    884  HE3 TRP A  74      11.330  13.848 -17.915  1.00 72.19           H
ATOM    885  CZ2 TRP A  74      10.252  17.658 -17.648  1.00 72.19           C
ATOM    886  HZ2 TRP A  74       9.944  18.702 -17.573  1.00 72.19           H
ATOM    887  CZ3 TRP A  74      11.930  15.952 -17.951  1.00 72.19           C
ATOM    888  HZ3 TRP A  74      12.979  15.707 -18.119  1.00 72.19           H
ATOM    889  CH2 TRP A  74      11.587  17.296 -17.862  1.00 72.19           C
ATOM    890  HH2 TRP A  74      12.354  18.065 -17.960  1.00 72.19           H
ATOM    891  HN  TRP A  74       8.207  10.514 -17.970  1.00 72.19           H
ATOM    892  N   TYR A  75       9.460  12.068 -20.337  1.00 69.16           N
ATOM    893  CA  TYR A  75      10.377  12.506 -21.375  1.00 69.16           C
ATOM    894  C   TYR A  75       9.973  11.939 -22.738  1.00 69.16           C
ATOM    895  O   TYR A  75      10.069  12.626 -23.753  1.00 69.16           O
ATOM    896  HA  TYR A  75      10.342  13.594 -21.418  1.00 69.16           H
ATOM    897  CB  TYR A  75      11.748  11.947 -20.991  1.00 69.16           C
ATOM    898 1HB  TYR A  75      11.908  12.107 -19.924  1.00 69.16           H
ATOM    899 2HB  TYR A  75      11.750  10.870 -21.155  1.00 69.16           H
ATOM    900  CG  TYR A  75      12.913  12.568 -21.765  1.00 69.16           C
ATOM    901  CD1 TYR A  75      13.438  11.916 -22.862  1.00 69.16           C
ATOM    902  HD1 TYR A  75      13.023  10.958 -23.176  1.00 69.16           H
ATOM    903  CD2 TYR A  75      13.438  13.781 -21.366  1.00 69.16           C
ATOM    904  HD2 TYR A  75      13.023  14.296 -20.500  1.00 69.16           H
ATOM    905  CE1 TYR A  75      14.534  12.500 -23.591  1.00 69.16           C
ATOM    906  HE1 TYR A  75      14.958  11.996 -24.459  1.00 69.16           H
ATOM    907  CE2 TYR A  75      14.533  14.365 -22.095  1.00 69.16           C
ATOM    908  HE2 TYR A  75      14.957  15.322 -21.791  1.00 69.16           H
ATOM    909  CZ  TYR A  75      15.027  13.696 -23.171  1.00 69.16           C
ATOM    910  OH  TYR A  75      16.062  14.248 -23.860  1.00 69.16           O
ATOM    911  HH  TYR A  75      16.260  13.704 -24.675  1.00 69.16           H
ATOM    912  HN  TYR A  75       9.712  11.212 -19.884  1.00 69.16           H
ATOM    913  N   CYS A  76       9.529  10.691 -22.716  1.00 69.08           N
ATOM    914  CA  CYS A  76       9.455   9.901 -23.933  1.00 69.08           C
ATOM    915  C   CYS A  76       8.004   9.458 -24.131  1.00 69.08           C
ATOM    916  O   CYS A  76       7.350   9.872 -25.086  1.00 69.08           O
ATOM    917  HA  CYS A  76       9.776  10.551 -24.748  1.00 69.08           H
ATOM    918  CB  CYS A  76      10.416   8.711 -23.895  1.00 69.08           C
ATOM    919 1HB  CYS A  76      11.382   9.025 -23.501  1.00 69.08           H
ATOM    920 2HB  CYS A  76      10.032   7.945 -23.221  1.00 69.08           H
ATOM    921  SG  CYS A  76      10.621   8.018 -25.576  1.00 69.08           S
ATOM    922  HG  CYS A  76      11.484   7.067 -25.230  1.00 69.08           H
ATOM    923  HN  CYS A  76       9.224  10.220 -21.888  1.00 69.08           H
ATOM    924  N   THR A  77       7.545   8.620 -23.213  1.00 63.40           N
ATOM    925  CA  THR A  77       6.347   7.833 -23.451  1.00 63.40           C
ATOM    926  C   THR A  77       5.133   8.748 -23.626  1.00 63.40           C
ATOM    927  O   THR A  77       4.318   8.538 -24.524  1.00 63.40           O
ATOM    928  HA  THR A  77       6.474   7.287 -24.386  1.00 63.40           H
ATOM    929  CB  THR A  77       6.197   6.840 -22.297  1.00 63.40           C
ATOM    930  HB  THR A  77       5.964   7.357 -21.366  1.00 63.40           H
ATOM    931  OG1 THR A  77       7.421   6.111 -22.305  1.00 63.40           O
ATOM    932  HG1 THR A  77       7.447   5.494 -23.091  1.00 63.40           H
ATOM    933  CG2 THR A  77       5.130   5.779 -22.572  1.00 63.40           C
ATOM    934 1HG2 THR A  77       5.399   5.216 -23.466  1.00 63.40           H
ATOM    935 2HG2 THR A  77       4.166   6.264 -22.724  1.00 63.40           H
ATOM    936 3HG2 THR A  77       5.064   5.100 -21.721  1.00 63.40           H
ATOM    937  HN  THR A  77       7.975   8.476 -22.322  1.00 63.40           H
ATOM    938  N   ARG A  78       5.052   9.743 -22.756  1.00 60.33           N
ATOM    939  CA  ARG A  78       3.840  10.535 -22.636  1.00 60.33           C
ATOM    940  C   ARG A  78       2.633   9.626 -22.391  1.00 60.33           C
ATOM    941  O   ARG A  78       2.619   8.476 -22.827  1.00 60.33           O
ATOM    942  HA  ARG A  78       4.017  11.190 -21.783  1.00 60.33           H
ATOM    943  CB  ARG A  78       3.596  11.364 -23.899  1.00 60.33           C
ATOM    944 1HB  ARG A  78       3.411  10.700 -24.744  1.00 60.33           H
ATOM    945 2HB  ARG A  78       2.702  11.974 -23.772  1.00 60.33           H
ATOM    946  CG  ARG A  78       4.796  12.264 -24.204  1.00 60.33           C
ATOM    947 1HG  ARG A  78       5.719  11.698 -24.084  1.00 60.33           H
ATOM    948 2HG  ARG A  78       4.755  12.591 -25.243  1.00 60.33           H
ATOM    949  CD  ARG A  78       4.815  13.483 -23.280  1.00 60.33           C
ATOM    950 1HD  ARG A  78       3.837  13.965 -23.279  1.00 60.33           H
ATOM    951 2HD  ARG A  78       5.017  13.171 -22.255  1.00 60.33           H
ATOM    952  NE  ARG A  78       5.849  14.442 -23.728  1.00 60.33           N
ATOM    953  HE  ARG A  78       6.591  14.096 -24.302  1.00 60.33           H
ATOM    954  CZ  ARG A  78       5.853  15.745 -23.414  1.00 60.33           C
ATOM    955  NH1 ARG A  78       4.883  16.262 -22.648  1.00 60.33           N
ATOM    956 1HH1 ARG A  78       4.148  15.676 -22.307  1.00 60.33           H
ATOM    957 2HH1 ARG A  78       4.893  17.235 -22.418  1.00 60.33           H
ATOM    958  NH2 ARG A  78       6.841  16.522 -23.877  1.00 60.33           N
ATOM    959 1HH2 ARG A  78       6.859  17.496 -23.651  1.00 60.33           H
ATOM    960 2HH2 ARG A  78       7.562  16.128 -24.448  1.00 60.33           H
ATOM    961  HN  ARG A  78       5.793  10.010 -22.140  1.00 60.33           H
ATOM    962  N   VAL A  79       1.650  10.177 -21.693  1.00 74.97           N
ATOM    963  CA  VAL A  79       0.434   9.437 -21.402  1.00 74.97           C
ATOM    964  C   VAL A  79      -0.521   9.545 -22.593  1.00 74.97           C
ATOM    965  O   VAL A  79      -1.055  10.618 -22.870  1.00 74.97           O
ATOM    966  HA  VAL A  79       0.710   8.391 -21.267  1.00 74.97           H
ATOM    967  CB  VAL A  79      -0.183   9.937 -20.095  1.00 74.97           C
ATOM    968  HB  VAL A  79      -0.465  10.981 -20.235  1.00 74.97           H
ATOM    969  CG1 VAL A  79      -1.448   9.151 -19.749  1.00 74.97           C
ATOM    970 1HG1 VAL A  79      -2.180   9.270 -20.549  1.00 74.97           H
ATOM    971 2HG1 VAL A  79      -1.201   8.095 -19.637  1.00 74.97           H
ATOM    972 3HG1 VAL A  79      -1.866   9.527 -18.815  1.00 74.97           H
ATOM    973  CG2 VAL A  79       0.832   9.874 -18.951  1.00 74.97           C
ATOM    974 1HG2 VAL A  79       1.158   8.844 -18.811  1.00 74.97           H
ATOM    975 2HG2 VAL A  79       1.692  10.498 -19.193  1.00 74.97           H
ATOM    976 3HG2 VAL A  79       0.367  10.236 -18.033  1.00 74.97           H
ATOM    977  HN  VAL A  79       1.675  11.108 -21.331  1.00 74.97           H
ATOM    978  N   LYS A  80      -0.706   8.419 -23.266  1.00 67.84           N
ATOM    979  CA  LYS A  80      -1.508   8.394 -24.478  1.00 67.84           C
ATOM    980  C   LYS A  80      -2.754   7.537 -24.242  1.00 67.84           C
ATOM    981  O   LYS A  80      -3.747   7.672 -24.954  1.00 67.84           O
ATOM    982  HA  LYS A  80      -1.825   9.417 -24.680  1.00 67.84           H
ATOM    983  CB  LYS A  80      -0.664   7.938 -25.670  1.00 67.84           C
ATOM    984 1HB  LYS A  80      -0.219   6.966 -25.454  1.00 67.84           H
ATOM    985 2HB  LYS A  80      -1.303   7.808 -26.543  1.00 67.84           H
ATOM    986  CG  LYS A  80       0.438   8.952 -25.982  1.00 67.84           C
ATOM    987 1HG  LYS A  80      -0.002   9.939 -26.127  1.00 67.84           H
ATOM    988 2HG  LYS A  80       1.118   9.028 -25.134  1.00 67.84           H
ATOM    989  CD  LYS A  80       1.218   8.546 -27.234  1.00 67.84           C
ATOM    990 1HD  LYS A  80       1.637   7.549 -27.098  1.00 67.84           H
ATOM    991 2HD  LYS A  80       0.541   8.494 -28.087  1.00 67.84           H
ATOM    992  CE  LYS A  80       2.341   9.543 -27.527  1.00 67.84           C
ATOM    993 1HE  LYS A  80       1.928  10.546 -27.630  1.00 67.84           H
ATOM    994 2HE  LYS A  80       3.039   9.570 -26.690  1.00 67.84           H
ATOM    995  NZ  LYS A  80       3.058   9.166 -28.766  1.00 67.84           N
ATOM    996 1HZ  LYS A  80       3.797   9.837 -28.946  1.00 67.84           H
ATOM    997 2HZ  LYS A  80       3.461   8.242 -28.655  1.00 67.84           H
ATOM    998 3HZ  LYS A  80       2.409   9.160 -29.544  1.00 67.84           H
ATOM    999  HN  LYS A  80      -0.320   7.536 -22.997  1.00 67.84           H
ATOM   1000  N   THR A  81      -2.659   6.676 -23.240  1.00 79.44           N
ATOM   1001  CA  THR A  81      -3.696   5.686 -23.004  1.00 79.44           C
ATOM   1002  C   THR A  81      -4.172   5.747 -21.551  1.00 79.44           C
ATOM   1003  O   THR A  81      -3.511   6.343 -20.703  1.00 79.44           O
ATOM   1004  HA  THR A  81      -4.554   5.930 -23.632  1.00 79.44           H
ATOM   1005  CB  THR A  81      -3.143   4.317 -23.405  1.00 79.44           C
ATOM   1006  HB  THR A  81      -3.942   3.578 -23.469  1.00 79.44           H
ATOM   1007  OG1 THR A  81      -2.136   4.051 -22.433  1.00 79.44           O
ATOM   1008  HG1 THR A  81      -1.865   3.090 -22.475  1.00 79.44           H
ATOM   1009  CG2 THR A  81      -2.380   4.359 -24.730  1.00 79.44           C
ATOM   1010 1HG2 THR A  81      -1.540   5.048 -24.644  1.00 79.44           H
ATOM   1011 2HG2 THR A  81      -3.048   4.697 -25.523  1.00 79.44           H
ATOM   1012 3HG2 THR A  81      -2.009   3.362 -24.968  1.00 79.44           H
ATOM   1013  HN  THR A  81      -1.894   6.647 -22.597  1.00 79.44           H
ATOM   1014  N   MET A  82      -5.315   5.123 -21.309  1.00 80.68           N
ATOM   1015  CA  MET A  82      -5.835   5.011 -19.957  1.00 80.68           C
ATOM   1016  C   MET A  82      -4.859   4.254 -19.055  1.00 80.68           C
ATOM   1017  O   MET A  82      -4.662   4.624 -17.899  1.00 80.68           O
ATOM   1018  HA  MET A  82      -5.950   6.034 -19.601  1.00 80.68           H
ATOM   1019  CB  MET A  82      -7.178   4.277 -19.986  1.00 80.68           C
ATOM   1020 1HB  MET A  82      -7.850   4.768 -20.689  1.00 80.68           H
ATOM   1021 2HB  MET A  82      -7.032   3.258 -20.343  1.00 80.68           H
ATOM   1022  CG  MET A  82      -7.816   4.249 -18.596  1.00 80.68           C
ATOM   1023 1HG  MET A  82      -7.212   3.642 -17.921  1.00 80.68           H
ATOM   1024 2HG  MET A  82      -7.846   5.256 -18.179  1.00 80.68           H
ATOM   1025  SD  MET A  82      -9.470   3.584 -18.697  1.00 80.68           S
ATOM   1026  CE  MET A  82      -9.992   3.791 -17.003  1.00 80.68           C
ATOM   1027 1HE  MET A  82      -9.328   3.229 -16.346  1.00 80.68           H
ATOM   1028 2HE  MET A  82      -9.955   4.848 -16.738  1.00 80.68           H
ATOM   1029 3HE  MET A  82     -11.012   3.424 -16.889  1.00 80.68           H
ATOM   1030  HN  MET A  82      -5.881   4.699 -22.016  1.00 80.68           H
ATOM   1031  N   THR A  83      -4.272   3.207 -19.618  1.00 82.36           N
ATOM   1032  CA  THR A  83      -3.304   2.409 -18.886  1.00 82.36           C
ATOM   1033  C   THR A  83      -2.125   3.276 -18.440  1.00 82.36           C
ATOM   1034  O   THR A  83      -1.678   3.183 -17.298  1.00 82.36           O
ATOM   1035  HA  THR A  83      -3.783   2.031 -17.982  1.00 82.36           H
ATOM   1036  CB  THR A  83      -2.892   1.233 -19.775  1.00 82.36           C
ATOM   1037  HB  THR A  83      -2.186   1.554 -20.541  1.00 82.36           H
ATOM   1038  OG1 THR A  83      -4.128   0.712 -20.256  1.00 82.36           O
ATOM   1039  HG1 THR A  83      -4.499   0.052 -19.602  1.00 82.36           H
ATOM   1040  CG2 THR A  83      -2.287   0.078 -18.975  1.00 82.36           C
ATOM   1041 1HG2 THR A  83      -3.019  -0.287 -18.254  1.00 82.36           H
ATOM   1042 2HG2 THR A  83      -1.400   0.427 -18.447  1.00 82.36           H
ATOM   1043 3HG2 THR A  83      -2.012  -0.729 -19.654  1.00 82.36           H
ATOM   1044  HN  THR A  83      -4.449   2.904 -20.554  1.00 82.36           H
ATOM   1045  N   ASP A  84      -1.655   4.100 -19.365  1.00 84.85           N
ATOM   1046  CA  ASP A  84      -0.503   4.945 -19.099  1.00 84.85           C
ATOM   1047  C   ASP A  84      -0.814   5.865 -17.917  1.00 84.85           C
ATOM   1048  O   ASP A  84       0.058   6.141 -17.095  1.00 84.85           O
ATOM   1049  HA  ASP A  84       0.315   4.256 -18.888  1.00 84.85           H
ATOM   1050  CB  ASP A  84      -0.173   5.822 -20.308  1.00 84.85           C
ATOM   1051 1HB  ASP A  84      -1.026   6.459 -20.544  1.00 84.85           H
ATOM   1052 2HB  ASP A  84       0.660   6.483 -20.066  1.00 84.85           H
ATOM   1053  CG  ASP A  84       0.184   4.967 -21.526  1.00 84.85           C
ATOM   1054  OD1 ASP A  84       0.718   3.859 -21.304  1.00 84.85           O
ATOM   1055  OD2 ASP A  84      -0.085   5.441 -22.650  1.00 84.85           O
ATOM   1056  HN  ASP A  84      -2.046   4.195 -20.281  1.00 84.85           H
ATOM   1057  N   MET A  85      -2.059   6.316 -17.870  1.00 87.58           N
ATOM   1058  CA  MET A  85      -2.480   7.244 -16.835  1.00 87.58           C
ATOM   1059  C   MET A  85      -2.370   6.605 -15.449  1.00 87.58           C
ATOM   1060  O   MET A  85      -1.797   7.195 -14.534  1.00 87.58           O
ATOM   1061  HA  MET A  85      -1.800   8.092 -16.907  1.00 87.58           H
ATOM   1062  CB  MET A  85      -3.928   7.668 -17.088  1.00 87.58           C
ATOM   1063 1HB  MET A  85      -4.020   8.078 -18.094  1.00 87.58           H
ATOM   1064 2HB  MET A  85      -4.581   6.796 -17.038  1.00 87.58           H
ATOM   1065  CG  MET A  85      -4.381   8.710 -16.064  1.00 87.58           C
ATOM   1066 1HG  MET A  85      -5.417   8.991 -16.252  1.00 87.58           H
ATOM   1067 2HG  MET A  85      -4.344   8.286 -15.060  1.00 87.58           H
ATOM   1068  SD  MET A  85      -3.333  10.152 -16.155  1.00 87.58           S
ATOM   1069  CE  MET A  85      -3.863  10.822 -17.722  1.00 87.58           C
ATOM   1070 1HE  MET A  85      -3.682  10.092 -18.510  1.00 87.58           H
ATOM   1071 2HE  MET A  85      -4.928  11.051 -17.677  1.00 87.58           H
ATOM   1072 3HE  MET A  85      -3.305  11.734 -17.935  1.00 87.58           H
ATOM   1073  HN  MET A  85      -2.772   6.057 -18.522  1.00 87.58           H
ATOM   1074  N   PHE A  86      -2.929   5.409 -15.337  1.00 91.29           N
ATOM   1075  CA  PHE A  86      -2.950   4.709 -14.064  1.00 91.29           C
ATOM   1076  C   PHE A  86      -1.538   4.304 -13.637  1.00 91.29           C
ATOM   1077  O   PHE A  86      -1.201   4.367 -12.456  1.00 91.29           O
ATOM   1078  HA  PHE A  86      -3.369   5.393 -13.326  1.00 91.29           H
ATOM   1079  CB  PHE A  86      -3.793   3.447 -14.262  1.00 91.29           C
ATOM   1080 1HB  PHE A  86      -3.429   2.913 -15.140  1.00 91.29           H
ATOM   1081 2HB  PHE A  86      -3.648   2.788 -13.406  1.00 91.29           H
ATOM   1082  CG  PHE A  86      -5.289   3.718 -14.431  1.00 91.29           C
ATOM   1083  CD1 PHE A  86      -5.903   4.653 -13.657  1.00 91.29           C
ATOM   1084  HD1 PHE A  86      -5.329   5.210 -12.917  1.00 91.29           H
ATOM   1085  CD2 PHE A  86      -6.005   3.023 -15.355  1.00 91.29           C
ATOM   1086  HD2 PHE A  86      -5.513   2.274 -15.975  1.00 91.29           H
ATOM   1087  CE1 PHE A  86      -7.291   4.904 -13.815  1.00 91.29           C
ATOM   1088  HE1 PHE A  86      -7.783   5.653 -13.195  1.00 91.29           H
ATOM   1089  CE2 PHE A  86      -7.394   3.274 -15.513  1.00 91.29           C
ATOM   1090  HE2 PHE A  86      -7.968   2.718 -16.253  1.00 91.29           H
ATOM   1091  CZ  PHE A  86      -8.008   4.209 -14.739  1.00 91.29           C
ATOM   1092  HZ  PHE A  86      -9.074   4.402 -14.860  1.00 91.29           H
ATOM   1093  HN  PHE A  86      -3.359   4.920 -16.096  1.00 91.29           H
ATOM   1094  N   LEU A  87      -0.751   3.897 -14.621  1.00 88.31           N
ATOM   1095  CA  LEU A  87       0.594   3.414 -14.354  1.00 88.31           C
ATOM   1096  C   LEU A  87       1.451   4.569 -13.832  1.00 88.31           C
ATOM   1097  O   LEU A  87       2.295   4.376 -12.959  1.00 88.31           O
ATOM   1098  HA  LEU A  87       0.520   2.659 -13.572  1.00 88.31           H
ATOM   1099  CB  LEU A  87       1.174   2.729 -15.593  1.00 88.31           C
ATOM   1100 1HB  LEU A  87       1.061   3.402 -16.442  1.00 88.31           H
ATOM   1101 2HB  LEU A  87       2.243   2.587 -15.438  1.00 88.31           H
ATOM   1102  CG  LEU A  87       0.557   1.379 -15.963  1.00 88.31           C
ATOM   1103  HG  LEU A  87      -0.513   1.522 -16.115  1.00 88.31           H
ATOM   1104  CD1 LEU A  87       1.135   0.854 -17.278  1.00 88.31           C
ATOM   1105 1HD1 LEU A  87       0.924   1.565 -18.077  1.00 88.31           H
ATOM   1106 2HD1 LEU A  87       2.213   0.730 -17.178  1.00 88.31           H
ATOM   1107 3HD1 LEU A  87       0.679  -0.107 -17.518  1.00 88.31           H
ATOM   1108  CD2 LEU A  87       0.719   0.371 -14.823  1.00 88.31           C
ATOM   1109 1HD2 LEU A  87       1.779   0.225 -14.615  1.00 88.31           H
ATOM   1110 2HD2 LEU A  87       0.222   0.749 -13.930  1.00 88.31           H
ATOM   1111 3HD2 LEU A  87       0.272  -0.580 -15.112  1.00 88.31           H
ATOM   1112  HN  LEU A  87      -1.017   3.893 -15.585  1.00 88.31           H
ATOM   1113  N   LEU A  88       1.204   5.746 -14.389  1.00 91.00           N
ATOM   1114  CA  LEU A  88       1.940   6.933 -13.989  1.00 91.00           C
ATOM   1115  C   LEU A  88       1.570   7.297 -12.550  1.00 91.00           C
ATOM   1116  O   LEU A  88       2.447   7.536 -11.721  1.00 91.00           O
ATOM   1117  HA  LEU A  88       3.001   6.685 -14.020  1.00 91.00           H
ATOM   1118  CB  LEU A  88       1.711   8.068 -14.989  1.00 91.00           C
ATOM   1119 1HB  LEU A  88       2.070   7.744 -15.966  1.00 91.00           H
ATOM   1120 2HB  LEU A  88       0.637   8.232 -15.083  1.00 91.00           H
ATOM   1121  CG  LEU A  88       2.375   9.404 -14.650  1.00 91.00           C
ATOM   1122  HG  LEU A  88       2.023   9.721 -13.669  1.00 91.00           H
ATOM   1123  CD1 LEU A  88       3.895   9.254 -14.559  1.00 91.00           C
ATOM   1124 1HD1 LEU A  88       4.142   8.533 -13.779  1.00 91.00           H
ATOM   1125 2HD1 LEU A  88       4.283   8.903 -15.515  1.00 91.00           H
ATOM   1126 3HD1 LEU A  88       4.341  10.219 -14.317  1.00 91.00           H
ATOM   1127  CD2 LEU A  88       1.965  10.489 -15.649  1.00 91.00           C
ATOM   1128 1HD2 LEU A  88       2.269  10.192 -16.653  1.00 91.00           H
ATOM   1129 2HD2 LEU A  88       0.883  10.619 -15.621  1.00 91.00           H
ATOM   1130 3HD2 LEU A  88       2.451  11.428 -15.385  1.00 91.00           H
ATOM   1131  HN  LEU A  88       0.517   5.895 -15.100  1.00 91.00           H
ATOM   1132  N   ASN A  89       0.270   7.327 -12.297  1.00 92.20           N
ATOM   1133  CA  ASN A  89      -0.230   7.728 -10.993  1.00 92.20           C
ATOM   1134  C   ASN A  89       0.215   6.706  -9.945  1.00 92.20           C
ATOM   1135  O   ASN A  89       0.489   7.064  -8.800  1.00 92.20           O
ATOM   1136  HA  ASN A  89       0.192   8.717 -10.816  1.00 92.20           H
ATOM   1137  CB  ASN A  89      -1.759   7.781 -10.981  1.00 92.20           C
ATOM   1138 1HB  ASN A  89      -2.160   6.950 -11.561  1.00 92.20           H
ATOM   1139 2HB  ASN A  89      -2.123   7.664  -9.961  1.00 92.20           H
ATOM   1140  CG  ASN A  89      -2.266   9.104 -11.560  1.00 92.20           C
ATOM   1141  OD1 ASN A  89      -2.456  10.085 -10.860  1.00 92.20           O
ATOM   1142  ND2 ASN A  89      -2.473   9.076 -12.873  1.00 92.20           N
ATOM   1143 1HD2 ASN A  89      -2.298   8.238 -13.389  1.00 92.20           H
ATOM   1144 2HD2 ASN A  89      -2.805   9.893 -13.345  1.00 92.20           H
ATOM   1145  HN  ASN A  89      -0.436   7.084 -12.963  1.00 92.20           H
ATOM   1146  N   LEU A  90       0.274   5.454 -10.373  1.00 92.93           N
ATOM   1147  CA  LEU A  90       0.709   4.382  -9.494  1.00 92.93           C
ATOM   1148  C   LEU A  90       2.154   4.638  -9.061  1.00 92.93           C
ATOM   1149  O   LEU A  90       2.485   4.510  -7.884  1.00 92.93           O
ATOM   1150  HA  LEU A  90       0.074   4.407  -8.609  1.00 92.93           H
ATOM   1151  CB  LEU A  90       0.500   3.022 -10.163  1.00 92.93           C
ATOM   1152 1HB  LEU A  90      -0.558   2.917 -10.404  1.00 92.93           H
ATOM   1153 2HB  LEU A  90       1.044   3.016 -11.108  1.00 92.93           H
ATOM   1154  CG  LEU A  90       0.933   1.800  -9.350  1.00 92.93           C
ATOM   1155  HG  LEU A  90       1.982   1.925  -9.079  1.00 92.93           H
ATOM   1156  CD1 LEU A  90       0.138   1.699  -8.047  1.00 92.93           C
ATOM   1157 1HD1 LEU A  90       0.305   2.595  -7.449  1.00 92.93           H
ATOM   1158 2HD1 LEU A  90      -0.924   1.608  -8.276  1.00 92.93           H
ATOM   1159 3HD1 LEU A  90       0.466   0.822  -7.489  1.00 92.93           H
ATOM   1160  CD2 LEU A  90       0.831   0.522 -10.185  1.00 92.93           C
ATOM   1161 1HD2 LEU A  90      -0.200   0.380 -10.507  1.00 92.93           H
ATOM   1162 2HD2 LEU A  90       1.477   0.607 -11.059  1.00 92.93           H
ATOM   1163 3HD2 LEU A  90       1.145  -0.331  -9.583  1.00 92.93           H
ATOM   1164  HN  LEU A  90       0.032   5.168 -11.300  1.00 92.93           H
ATOM   1165  N   ALA A  91       2.976   4.995 -10.037  1.00 94.10           N
ATOM   1166  CA  ALA A  91       4.391   5.208  -9.783  1.00 94.10           C
ATOM   1167  C   ALA A  91       4.562   6.403  -8.844  1.00 94.10           C
ATOM   1168  O   ALA A  91       5.442   6.401  -7.984  1.00 94.10           O
ATOM   1169  HA  ALA A  91       4.779   4.314  -9.295  1.00 94.10           H
ATOM   1170  CB  ALA A  91       5.125   5.402 -11.112  1.00 94.10           C
ATOM   1171 1HB  ALA A  91       4.996   4.513 -11.731  1.00 94.10           H
ATOM   1172 2HB  ALA A  91       4.714   6.268 -11.631  1.00 94.10           H
ATOM   1173 3HB  ALA A  91       6.186   5.562 -10.921  1.00 94.10           H
ATOM   1174  HN  ALA A  91       2.691   5.138 -10.985  1.00 94.10           H
ATOM   1175  N   ILE A  92       3.706   7.396  -9.039  1.00 93.17           N
ATOM   1176  CA  ILE A  92       3.732   8.582  -8.200  1.00 93.17           C
ATOM   1177  C   ILE A  92       3.364   8.196  -6.766  1.00 93.17           C
ATOM   1178  O   ILE A  92       4.036   8.599  -5.819  1.00 93.17           O
ATOM   1179  HA  ILE A  92       4.754   8.963  -8.203  1.00 93.17           H
ATOM   1180  CB  ILE A  92       2.840   9.676  -8.791  1.00 93.17           C
ATOM   1181  HB  ILE A  92       1.869   9.237  -9.022  1.00 93.17           H
ATOM   1182  CG1 ILE A  92       3.420  10.207 -10.104  1.00 93.17           C
ATOM   1183 1HG1 ILE A  92       4.308  10.805  -9.898  1.00 93.17           H
ATOM   1184 2HG1 ILE A  92       3.736   9.372 -10.730  1.00 93.17           H
ATOM   1185  CG2 ILE A  92       2.600  10.795  -7.776  1.00 93.17           C
ATOM   1186 1HG2 ILE A  92       2.111  10.386  -6.892  1.00 93.17           H
ATOM   1187 2HG2 ILE A  92       3.554  11.239  -7.491  1.00 93.17           H
ATOM   1188 3HG2 ILE A  92       1.963  11.559  -8.222  1.00 93.17           H
ATOM   1189  CD1 ILE A  92       2.391  11.054 -10.855  1.00 93.17           C
ATOM   1190 1HD1 ILE A  92       1.515  10.446 -11.080  1.00 93.17           H
ATOM   1191 2HD1 ILE A  92       2.095  11.901 -10.235  1.00 93.17           H
ATOM   1192 3HD1 ILE A  92       2.829  11.419 -11.784  1.00 93.17           H
ATOM   1193  HN  ILE A  92       3.007   7.399  -9.753  1.00 93.17           H
ATOM   1194  N   ALA A  93       2.297   7.419  -6.653  1.00 94.98           N
ATOM   1195  CA  ALA A  93       1.776   7.049  -5.347  1.00 94.98           C
ATOM   1196  C   ALA A  93       2.836   6.249  -4.588  1.00 94.98           C
ATOM   1197  O   ALA A  93       3.074   6.492  -3.406  1.00 94.98           O
ATOM   1198  HA  ALA A  93       1.567   7.969  -4.801  1.00 94.98           H
ATOM   1199  CB  ALA A  93       0.470   6.271  -5.520  1.00 94.98           C
ATOM   1200 1HB  ALA A  93      -0.259   6.894  -6.039  1.00 94.98           H
ATOM   1201 2HB  ALA A  93       0.659   5.370  -6.104  1.00 94.98           H
ATOM   1202 3HB  ALA A  93       0.080   5.993  -4.541  1.00 94.98           H
ATOM   1203  HN  ALA A  93       1.792   7.045  -7.430  1.00 94.98           H
ATOM   1204  N   ASP A  94       3.444   5.310  -5.298  1.00 91.68           N
ATOM   1205  CA  ASP A  94       4.463   4.463  -4.702  1.00 91.68           C
ATOM   1206  C   ASP A  94       5.606   5.336  -4.182  1.00 91.68           C
ATOM   1207  O   ASP A  94       6.096   5.127  -3.073  1.00 91.68           O
ATOM   1208  HA  ASP A  94       3.954   3.922  -3.904  1.00 91.68           H
ATOM   1209  CB  ASP A  94       5.042   3.490  -5.732  1.00 91.68           C
ATOM   1210 1HB  ASP A  94       5.134   3.989  -6.697  1.00 91.68           H
ATOM   1211 2HB  ASP A  94       6.046   3.191  -5.431  1.00 91.68           H
ATOM   1212  CG  ASP A  94       4.156   2.251  -5.874  1.00 91.68           C
ATOM   1213  OD1 ASP A  94       3.509   1.897  -4.865  1.00 91.68           O
ATOM   1214  OD2 ASP A  94       4.146   1.685  -6.989  1.00 91.68           O
ATOM   1215  HN  ASP A  94       3.251   5.125  -6.262  1.00 91.68           H
ATOM   1216  N   LEU A  95       5.997   6.296  -5.007  1.00 92.01           N
ATOM   1217  CA  LEU A  95       7.143   7.132  -4.692  1.00 92.01           C
ATOM   1218  C   LEU A  95       6.854   7.929  -3.418  1.00 92.01           C
ATOM   1219  O   LEU A  95       7.710   8.038  -2.542  1.00 92.01           O
ATOM   1220  HA  LEU A  95       7.988   6.470  -4.501  1.00 92.01           H
ATOM   1221  CB  LEU A  95       7.515   8.005  -5.892  1.00 92.01           C
ATOM   1222 1HB  LEU A  95       7.611   7.363  -6.768  1.00 92.01           H
ATOM   1223 2HB  LEU A  95       6.690   8.690  -6.088  1.00 92.01           H
ATOM   1224  CG  LEU A  95       8.800   8.825  -5.753  1.00 92.01           C
ATOM   1225  HG  LEU A  95       8.734   9.410  -4.836  1.00 92.01           H
ATOM   1226  CD1 LEU A  95      10.021   7.912  -5.619  1.00 92.01           C
ATOM   1227 1HD1 LEU A  95       9.909   7.283  -4.735  1.00 92.01           H
ATOM   1228 2HD1 LEU A  95      10.102   7.282  -6.505  1.00 92.01           H
ATOM   1229 3HD1 LEU A  95      10.920   8.520  -5.522  1.00 92.01           H
ATOM   1230  CD2 LEU A  95       8.948   9.813  -6.911  1.00 92.01           C
ATOM   1231 1HD2 LEU A  95       8.982   9.267  -7.853  1.00 92.01           H
ATOM   1232 2HD2 LEU A  95       8.097  10.495  -6.917  1.00 92.01           H
ATOM   1233 3HD2 LEU A  95       9.869  10.383  -6.787  1.00 92.01           H
ATOM   1234  HN  LEU A  95       5.547   6.506  -5.875  1.00 92.01           H
ATOM   1235  N   LEU A  96       5.644   8.465  -3.356  1.00 91.05           N
ATOM   1236  CA  LEU A  96       5.248   9.291  -2.228  1.00 91.05           C
ATOM   1237  C   LEU A  96       5.280   8.451  -0.950  1.00 91.05           C
ATOM   1238  O   LEU A  96       5.681   8.937   0.106  1.00 91.05           O
ATOM   1239  HA  LEU A  96       5.984  10.090  -2.135  1.00 91.05           H
ATOM   1240  CB  LEU A  96       3.895   9.952  -2.497  1.00 91.05           C
ATOM   1241 1HB  LEU A  96       3.195   9.182  -2.824  1.00 91.05           H
ATOM   1242 2HB  LEU A  96       3.514  10.349  -1.556  1.00 91.05           H
ATOM   1243  CG  LEU A  96       3.891  11.078  -3.532  1.00 91.05           C
ATOM   1244  HG  LEU A  96       4.315  10.691  -4.459  1.00 91.05           H
ATOM   1245  CD1 LEU A  96       2.464  11.533  -3.843  1.00 91.05           C
ATOM   1246 1HD1 LEU A  96       1.893  10.693  -4.238  1.00 91.05           H
ATOM   1247 2HD1 LEU A  96       1.991  11.896  -2.930  1.00 91.05           H
ATOM   1248 3HD1 LEU A  96       2.490  12.334  -4.582  1.00 91.05           H
ATOM   1249  CD2 LEU A  96       4.778  12.240  -3.081  1.00 91.05           C
ATOM   1250 1HD2 LEU A  96       4.406  12.634  -2.135  1.00 91.05           H
ATOM   1251 2HD2 LEU A  96       5.801  11.888  -2.951  1.00 91.05           H
ATOM   1252 3HD2 LEU A  96       4.757  13.027  -3.835  1.00 91.05           H
ATOM   1253  HN  LEU A  96       4.941   8.342  -4.057  1.00 91.05           H
ATOM   1254  N   PHE A  97       4.852   7.205  -1.088  1.00 92.07           N
ATOM   1255  CA  PHE A  97       4.874   6.278   0.031  1.00 92.07           C
ATOM   1256  C   PHE A  97       6.304   6.046   0.522  1.00 92.07           C
ATOM   1257  O   PHE A  97       6.569   6.100   1.722  1.00 92.07           O
ATOM   1258  HA  PHE A  97       4.285   6.723   0.832  1.00 92.07           H
ATOM   1259  CB  PHE A  97       4.300   4.953  -0.475  1.00 92.07           C
ATOM   1260 1HB  PHE A  97       3.218   5.048  -0.563  1.00 92.07           H
ATOM   1261 2HB  PHE A  97       4.686   4.760  -1.476  1.00 92.07           H
ATOM   1262  CG  PHE A  97       4.621   3.754   0.419  1.00 92.07           C
ATOM   1263  CD1 PHE A  97       5.539   2.834   0.019  1.00 92.07           C
ATOM   1264  HD1 PHE A  97       6.046   2.951  -0.938  1.00 92.07           H
ATOM   1265  CD2 PHE A  97       3.988   3.608   1.614  1.00 92.07           C
ATOM   1266  HD2 PHE A  97       3.252   4.346   1.935  1.00 92.07           H
ATOM   1267  CE1 PHE A  97       5.837   1.721   0.849  1.00 92.07           C
ATOM   1268  HE1 PHE A  97       6.573   0.983   0.529  1.00 92.07           H
ATOM   1269  CE2 PHE A  97       4.286   2.495   2.444  1.00 92.07           C
ATOM   1270  HE2 PHE A  97       3.779   2.378   3.402  1.00 92.07           H
ATOM   1271  CZ  PHE A  97       5.204   1.575   2.044  1.00 92.07           C
ATOM   1272  HZ  PHE A  97       5.433   0.721   2.682  1.00 92.07           H
ATOM   1273  HN  PHE A  97       4.495   6.828  -1.943  1.00 92.07           H
ATOM   1274  N   LEU A  98       7.189   5.792  -0.431  1.00 94.61           N
ATOM   1275  CA  LEU A  98       8.537   5.357  -0.104  1.00 94.61           C
ATOM   1276  C   LEU A  98       9.249   6.462   0.678  1.00 94.61           C
ATOM   1277  O   LEU A  98      10.083   6.181   1.538  1.00 94.61           O
ATOM   1278  HA  LEU A  98       8.451   4.480   0.538  1.00 94.61           H
ATOM   1279  CB  LEU A  98       9.281   4.922  -1.368  1.00 94.61           C
ATOM   1280 1HB  LEU A  98       9.207   5.723  -2.103  1.00 94.61           H
ATOM   1281 2HB  LEU A  98      10.337   4.809  -1.124  1.00 94.61           H
ATOM   1282  CG  LEU A  98       8.795   3.624  -2.019  1.00 94.61           C
ATOM   1283  HG  LEU A  98       7.706   3.643  -2.045  1.00 94.61           H
ATOM   1284  CD1 LEU A  98       9.281   3.522  -3.466  1.00 94.61           C
ATOM   1285 1HD1 LEU A  98       8.897   4.365  -4.039  1.00 94.61           H
ATOM   1286 2HD1 LEU A  98      10.371   3.536  -3.485  1.00 94.61           H
ATOM   1287 3HD1 LEU A  98       8.922   2.590  -3.904  1.00 94.61           H
ATOM   1288  CD2 LEU A  98       9.207   2.407  -1.188  1.00 94.61           C
ATOM   1289 1HD2 LEU A  98      10.293   2.373  -1.108  1.00 94.61           H
ATOM   1290 2HD2 LEU A  98       8.771   2.483  -0.192  1.00 94.61           H
ATOM   1291 3HD2 LEU A  98       8.849   1.499  -1.673  1.00 94.61           H
ATOM   1292  HN  LEU A  98       6.999   5.879  -1.409  1.00 94.61           H
ATOM   1293  N   VAL A  99       8.894   7.697   0.353  1.00 92.05           N
ATOM   1294  CA  VAL A  99       9.529   8.846   0.975  1.00 92.05           C
ATOM   1295  C   VAL A  99       9.270   8.812   2.482  1.00 92.05           C
ATOM   1296  O   VAL A  99       9.981   9.456   3.252  1.00 92.05           O
ATOM   1297  HA  VAL A  99      10.602   8.764   0.801  1.00 92.05           H
ATOM   1298  CB  VAL A  99       9.039  10.136   0.313  1.00 92.05           C
ATOM   1299  HB  VAL A  99       7.949  10.115   0.303  1.00 92.05           H
ATOM   1300  CG1 VAL A  99       9.477  11.364   1.114  1.00 92.05           C
ATOM   1301 1HG1 VAL A  99       9.062  11.308   2.121  1.00 92.05           H
ATOM   1302 2HG1 VAL A  99      10.565  11.392   1.170  1.00 92.05           H
ATOM   1303 3HG1 VAL A  99       9.115  12.267   0.622  1.00 92.05           H
ATOM   1304  CG2 VAL A  99       9.521  10.226  -1.136  1.00 92.05           C
ATOM   1305 1HG2 VAL A  99      10.610  10.215  -1.158  1.00 92.05           H
ATOM   1306 2HG2 VAL A  99       9.137   9.376  -1.700  1.00 92.05           H
ATOM   1307 3HG2 VAL A  99       9.158  11.152  -1.583  1.00 92.05           H
ATOM   1308  HN  VAL A  99       8.189   7.916  -0.321  1.00 92.05           H
ATOM   1309  N   THR A 100       8.251   8.054   2.859  1.00 91.83           N
ATOM   1310  CA  THR A 100       7.872   7.951   4.258  1.00 91.83           C
ATOM   1311  C   THR A 100       8.784   6.963   4.986  1.00 91.83           C
ATOM   1312  O   THR A 100       8.955   7.049   6.201  1.00 91.83           O
ATOM   1313  HA  THR A 100       8.016   8.925   4.726  1.00 91.83           H
ATOM   1314  CB  THR A 100       6.391   7.570   4.319  1.00 91.83           C
ATOM   1315  HB  THR A 100       5.988   7.736   5.318  1.00 91.83           H
ATOM   1316  OG1 THR A 100       6.361   6.221   3.860  1.00 91.83           O
ATOM   1317  HG1 THR A 100       5.483   5.801   4.090  1.00 91.83           H
ATOM   1318  CG2 THR A 100       5.547   8.331   3.295  1.00 91.83           C
ATOM   1319 1HG2 THR A 100       5.909   8.111   2.291  1.00 91.83           H
ATOM   1320 2HG2 THR A 100       5.626   9.402   3.483  1.00 91.83           H
ATOM   1321 3HG2 THR A 100       4.505   8.023   3.381  1.00 91.83           H
ATOM   1322  HN  THR A 100       7.690   7.518   2.228  1.00 91.83           H
ATOM   1323  N   LEU A 101       9.348   6.046   4.213  1.00 93.96           N
ATOM   1324  CA  LEU A 101      10.023   4.895   4.787  1.00 93.96           C
ATOM   1325  C   LEU A 101      11.244   5.368   5.578  1.00 93.96           C
ATOM   1326  O   LEU A 101      11.525   4.853   6.659  1.00 93.96           O
ATOM   1327  HA  LEU A 101       9.327   4.419   5.478  1.00 93.96           H
ATOM   1328  CB  LEU A 101      10.354   3.870   3.700  1.00 93.96           C
ATOM   1329 1HB  LEU A 101      10.910   4.375   2.910  1.00 93.96           H
ATOM   1330 2HB  LEU A 101      11.017   3.118   4.127  1.00 93.96           H
ATOM   1331  CG  LEU A 101       9.159   3.155   3.066  1.00 93.96           C
ATOM   1332  HG  LEU A 101       8.557   3.896   2.541  1.00 93.96           H
ATOM   1333  CD1 LEU A 101       9.620   2.129   2.029  1.00 93.96           C
ATOM   1334 1HD1 LEU A 101      10.182   2.635   1.244  1.00 93.96           H
ATOM   1335 2HD1 LEU A 101      10.257   1.387   2.511  1.00 93.96           H
ATOM   1336 3HD1 LEU A 101       8.751   1.636   1.595  1.00 93.96           H
ATOM   1337  CD2 LEU A 101       8.266   2.525   4.138  1.00 93.96           C
ATOM   1338 1HD2 LEU A 101       8.843   1.800   4.711  1.00 93.96           H
ATOM   1339 2HD2 LEU A 101       7.894   3.304   4.804  1.00 93.96           H
ATOM   1340 3HD2 LEU A 101       7.424   2.024   3.660  1.00 93.96           H
ATOM   1341  HN  LEU A 101       9.347   6.081   3.213  1.00 93.96           H
ATOM   1342  N   PRO A 102      11.989   6.352   5.056  1.00 95.42           N
ATOM   1343  CA  PRO A 102      13.188   6.837   5.745  1.00 95.42           C
ATOM   1344  C   PRO A 102      12.907   7.230   7.186  1.00 95.42           C
ATOM   1345  O   PRO A 102      13.681   6.904   8.084  1.00 95.42           O
ATOM   1346  HA  PRO A 102      13.932   6.042   5.806  1.00 95.42           H
ATOM   1347  CB  PRO A 102      13.628   8.037   4.904  1.00 95.42           C
ATOM   1348 1HB  PRO A 102      13.199   8.967   5.277  1.00 95.42           H
ATOM   1349 2HB  PRO A 102      14.711   8.160   4.916  1.00 95.42           H
ATOM   1350  CG  PRO A 102      13.115   7.699   3.510  1.00 95.42           C
ATOM   1351 1HG  PRO A 102      13.034   8.586   2.882  1.00 95.42           H
ATOM   1352 2HG  PRO A 102      13.784   7.014   2.987  1.00 95.42           H
ATOM   1353  CD  PRO A 102      11.760   7.070   3.790  1.00 95.42           C
ATOM   1354 1HD  PRO A 102      10.978   7.823   3.892  1.00 95.42           H
ATOM   1355 2HD  PRO A 102      11.450   6.401   2.987  1.00 95.42           H
ATOM   1356  N   PHE A 103      11.796   7.927   7.369  1.00 94.45           N
ATOM   1357  CA  PHE A 103      11.428   8.417   8.687  1.00 94.45           C
ATOM   1358  C   PHE A 103      11.101   7.259   9.631  1.00 94.45           C
ATOM   1359  O   PHE A 103      11.489   7.276  10.798  1.00 94.45           O
ATOM   1360  HA  PHE A 103      12.283   8.971   9.076  1.00 94.45           H
ATOM   1361  CB  PHE A 103      10.179   9.283   8.510  1.00 94.45           C
ATOM   1362 1HB  PHE A 103       9.408   8.694   8.015  1.00 94.45           H
ATOM   1363 2HB  PHE A 103       9.793   9.551   9.493  1.00 94.45           H
ATOM   1364  CG  PHE A 103      10.418  10.563   7.706  1.00 94.45           C
ATOM   1365  CD1 PHE A 103      10.835  11.694   8.336  1.00 94.45           C
ATOM   1366  HD1 PHE A 103      10.999  11.689   9.414  1.00 94.45           H
ATOM   1367  CD2 PHE A 103      10.214  10.569   6.362  1.00 94.45           C
ATOM   1368  HD2 PHE A 103       9.880   9.663   5.857  1.00 94.45           H
ATOM   1369  CE1 PHE A 103      11.057  12.882   7.590  1.00 94.45           C
ATOM   1370  HE1 PHE A 103      11.390  13.788   8.095  1.00 94.45           H
ATOM   1371  CE2 PHE A 103      10.435  11.757   5.615  1.00 94.45           C
ATOM   1372  HE2 PHE A 103      10.271  11.762   4.538  1.00 94.45           H
ATOM   1373  CZ  PHE A 103      10.852  12.888   6.245  1.00 94.45           C
ATOM   1374  HZ  PHE A 103      11.022  13.800   5.672  1.00 94.45           H
ATOM   1375  HN  PHE A 103      11.153   8.158   6.638  1.00 94.45           H
ATOM   1376  N   TRP A 104      10.392   6.279   9.090  1.00 87.67           N
ATOM   1377  CA  TRP A 104       9.978   5.131   9.879  1.00 87.67           C
ATOM   1378  C   TRP A 104      11.231   4.331  10.243  1.00 87.67           C
ATOM   1379  O   TRP A 104      11.293   3.719  11.308  1.00 87.67           O
ATOM   1380  HA  TRP A 104       9.499   5.504  10.784  1.00 87.67           H
ATOM   1381  CB  TRP A 104       8.934   4.299   9.132  1.00 87.67           C
ATOM   1382 1HB  TRP A 104       9.313   4.067   8.137  1.00 87.67           H
ATOM   1383 2HB  TRP A 104       8.800   3.350   9.651  1.00 87.67           H
ATOM   1384  CG  TRP A 104       7.573   4.986   8.996  1.00 87.67           C
ATOM   1385  CD1 TRP A 104       6.897   5.262   7.872  1.00 87.67           C
ATOM   1386  HD1 TRP A 104       7.249   5.020   6.870  1.00 87.67           H
ATOM   1387  CD2 TRP A 104       6.745   5.474  10.072  1.00 87.67           C
ATOM   1388  NE1 TRP A 104       5.699   5.890   8.145  1.00 87.67           N
ATOM   1389  HE1 TRP A 104       5.024   6.194   7.472  1.00 87.67           H
ATOM   1390  CE2 TRP A 104       5.604   6.023   9.525  1.00 87.67           C
ATOM   1391  CE3 TRP A 104       6.954   5.453  11.463  1.00 87.67           C
ATOM   1392  HE3 TRP A 104       7.846   5.025  11.919  1.00 87.67           H
ATOM   1393  CZ2 TRP A 104       4.582   6.592  10.294  1.00 87.67           C
ATOM   1394  HZ2 TRP A 104       3.689   7.020   9.838  1.00 87.67           H
ATOM   1395  CZ3 TRP A 104       5.923   6.025  12.218  1.00 87.67           C
ATOM   1396  HZ3 TRP A 104       6.035   6.035  13.302  1.00 87.67           H
ATOM   1397  CH2 TRP A 104       4.768   6.582  11.682  1.00 87.67           C
ATOM   1398  HH2 TRP A 104       4.010   7.009  12.339  1.00 87.67           H
ATOM   1399  HN  TRP A 104      10.102   6.261   8.134  1.00 87.67           H
ATOM   1400  N   ALA A 105      12.197   4.362   9.338  1.00 95.71           N
ATOM   1401  CA  ALA A 105      13.445   3.649   9.551  1.00 95.71           C
ATOM   1402  C   ALA A 105      14.148   4.216  10.786  1.00 95.71           C
ATOM   1403  O   ALA A 105      14.611   3.463  11.641  1.00 95.71           O
ATOM   1404  HA  ALA A 105      13.203   2.601   9.730  1.00 95.71           H
ATOM   1405  CB  ALA A 105      14.310   3.746   8.292  1.00 95.71           C
ATOM   1406 1HB  ALA A 105      13.778   3.303   7.451  1.00 95.71           H
ATOM   1407 2HB  ALA A 105      14.523   4.793   8.077  1.00 95.71           H
ATOM   1408 3HB  ALA A 105      15.246   3.211   8.453  1.00 95.71           H
ATOM   1409  HN  ALA A 105      12.138   4.861   8.473  1.00 95.71           H
ATOM   1410  N   ILE A 106      14.204   5.539  10.840  1.00 92.24           N
ATOM   1411  CA  ILE A 106      14.857   6.215  11.948  1.00 92.24           C
ATOM   1412  C   ILE A 106      14.073   5.951  13.234  1.00 92.24           C
ATOM   1413  O   ILE A 106      14.660   5.647  14.272  1.00 92.24           O
ATOM   1414  HA  ILE A 106      15.852   5.782  12.054  1.00 92.24           H
ATOM   1415  CB  ILE A 106      15.042   7.701  11.634  1.00 92.24           C
ATOM   1416  HB  ILE A 106      14.085   8.101  11.298  1.00 92.24           H
ATOM   1417  CG1 ILE A 106      16.040   7.900  10.492  1.00 92.24           C
ATOM   1418 1HG1 ILE A 106      17.052   7.717  10.853  1.00 92.24           H
ATOM   1419 2HG1 ILE A 106      15.846   7.173   9.703  1.00 92.24           H
ATOM   1420  CG2 ILE A 106      15.442   8.481  12.888  1.00 92.24           C
ATOM   1421 1HG2 ILE A 106      14.664   8.378  13.644  1.00 92.24           H
ATOM   1422 2HG2 ILE A 106      16.381   8.086  13.277  1.00 92.24           H
ATOM   1423 3HG2 ILE A 106      15.567   9.534  12.636  1.00 92.24           H
ATOM   1424  CD1 ILE A 106      15.945   9.317   9.921  1.00 92.24           C
ATOM   1425 1HD1 ILE A 106      14.939   9.488   9.539  1.00 92.24           H
ATOM   1426 2HD1 ILE A 106      16.164  10.040  10.707  1.00 92.24           H
ATOM   1427 3HD1 ILE A 106      16.666   9.431   9.111  1.00 92.24           H
ATOM   1428  HN  ILE A 106      13.814   6.144  10.146  1.00 92.24           H
ATOM   1429  N   ALA A 107      12.758   6.078  13.125  1.00 93.69           N
ATOM   1430  CA  ALA A 107      11.895   5.948  14.287  1.00 93.69           C
ATOM   1431  C   ALA A 107      12.034   4.538  14.864  1.00 93.69           C
ATOM   1432  O   ALA A 107      11.980   4.353  16.079  1.00 93.69           O
ATOM   1433  HA  ALA A 107      12.229   6.671  15.031  1.00 93.69           H
ATOM   1434  CB  ALA A 107      10.454   6.277  13.891  1.00 93.69           C
ATOM   1435 1HB  ALA A 107      10.405   7.299  13.515  1.00 93.69           H
ATOM   1436 2HB  ALA A 107      10.124   5.587  13.114  1.00 93.69           H
ATOM   1437 3HB  ALA A 107       9.807   6.179  14.763  1.00 93.69           H
ATOM   1438  HN  ALA A 107      12.284   6.266  12.265  1.00 93.69           H
ATOM   1439  N   ALA A 108      12.209   3.580  13.966  1.00 93.12           N
ATOM   1440  CA  ALA A 108      12.305   2.187  14.367  1.00 93.12           C
ATOM   1441  C   ALA A 108      13.673   1.937  15.006  1.00 93.12           C
ATOM   1442  O   ALA A 108      13.798   1.115  15.912  1.00 93.12           O
ATOM   1443  HA  ALA A 108      11.528   2.000  15.108  1.00 93.12           H
ATOM   1444  CB  ALA A 108      12.056   1.288  13.155  1.00 93.12           C
ATOM   1445 1HB  ALA A 108      11.060   1.483  12.756  1.00 93.12           H
ATOM   1446 2HB  ALA A 108      12.802   1.497  12.388  1.00 93.12           H
ATOM   1447 3HB  ALA A 108      12.128   0.243  13.456  1.00 93.12           H
ATOM   1448  HN  ALA A 108      12.285   3.742  12.982  1.00 93.12           H
ATOM   1449  N   ALA A 109      14.664   2.663  14.509  1.00 91.79           N
ATOM   1450  CA  ALA A 109      16.038   2.438  14.925  1.00 91.79           C
ATOM   1451  C   ALA A 109      16.203   2.873  16.383  1.00 91.79           C
ATOM   1452  O   ALA A 109      16.922   2.233  17.148  1.00 91.79           O
ATOM   1453  HA  ALA A 109      16.237   1.369  14.849  1.00 91.79           H
ATOM   1454  CB  ALA A 109      16.985   3.184  13.983  1.00 91.79           C
ATOM   1455 1HB  ALA A 109      16.849   2.818  12.966  1.00 91.79           H
ATOM   1456 2HB  ALA A 109      16.765   4.251  14.018  1.00 91.79           H
ATOM   1457 3HB  ALA A 109      18.016   3.015  14.296  1.00 91.79           H
ATOM   1458  HN  ALA A 109      14.540   3.392  13.836  1.00 91.79           H
ATOM   1459  N   ASP A 110      15.524   3.959  16.723  1.00 82.93           N
ATOM   1460  CA  ASP A 110      15.722   4.591  18.017  1.00 82.93           C
ATOM   1461  C   ASP A 110      14.391   5.158  18.512  1.00 82.93           C
ATOM   1462  O   ASP A 110      13.634   4.470  19.195  1.00 82.93           O
ATOM   1463  HA  ASP A 110      16.106   3.803  18.664  1.00 82.93           H
ATOM   1464  CB  ASP A 110      16.721   5.746  17.918  1.00 82.93           C
ATOM   1465 1HB  ASP A 110      17.637   5.400  17.438  1.00 82.93           H
ATOM   1466 2HB  ASP A 110      16.309   6.535  17.289  1.00 82.93           H
ATOM   1467  CG  ASP A 110      17.046   6.309  19.303  1.00 82.93           C
ATOM   1468  OD1 ASP A 110      16.650   5.652  20.290  1.00 82.93           O
ATOM   1469  OD2 ASP A 110      17.684   7.383  19.344  1.00 82.93           O
ATOM   1470  HN  ASP A 110      14.851   4.405  16.134  1.00 82.93           H
ATOM   1471  N   GLN A 111      14.145   6.408  18.148  1.00 86.36           N
ATOM   1472  CA  GLN A 111      12.926   7.082  18.562  1.00 86.36           C
ATOM   1473  C   GLN A 111      12.523   8.134  17.527  1.00 86.36           C
ATOM   1474  O   GLN A 111      13.292   8.442  16.618  1.00 86.36           O
ATOM   1475  HA  GLN A 111      12.166   6.302  18.612  1.00 86.36           H
ATOM   1476  CB  GLN A 111      13.090   7.711  19.947  1.00 86.36           C
ATOM   1477 1HB  GLN A 111      12.175   8.234  20.224  1.00 86.36           H
ATOM   1478 2HB  GLN A 111      13.247   6.928  20.690  1.00 86.36           H
ATOM   1479  CG  GLN A 111      14.269   8.687  19.970  1.00 86.36           C
ATOM   1480 1HG  GLN A 111      15.188   8.158  19.720  1.00 86.36           H
ATOM   1481 2HG  GLN A 111      14.125   9.453  19.209  1.00 86.36           H
ATOM   1482  CD  GLN A 111      14.409   9.345  21.344  1.00 86.36           C
ATOM   1483  OE1 GLN A 111      13.451   9.521  22.078  1.00 86.36           O
ATOM   1484  NE2 GLN A 111      15.655   9.696  21.650  1.00 86.36           N
ATOM   1485 1HE2 GLN A 111      16.397   9.523  21.003  1.00 86.36           H
ATOM   1486 2HE2 GLN A 111      15.849  10.134  22.528  1.00 86.36           H
ATOM   1487  HN  GLN A 111      14.760   6.957  17.582  1.00 86.36           H
ATOM   1488  N   TRP A 112      11.318   8.657  17.700  1.00 91.78           N
ATOM   1489  CA  TRP A 112      10.829   9.713  16.830  1.00 91.78           C
ATOM   1490  C   TRP A 112      11.565  11.004  17.194  1.00 91.78           C
ATOM   1491  O   TRP A 112      11.349  11.565  18.267  1.00 91.78           O
ATOM   1492  HA  TRP A 112      11.056   9.431  15.803  1.00 91.78           H
ATOM   1493  CB  TRP A 112       9.307   9.845  16.930  1.00 91.78           C
ATOM   1494 1HB  TRP A 112       8.857   8.865  16.770  1.00 91.78           H
ATOM   1495 2HB  TRP A 112       9.045  10.155  17.941  1.00 91.78           H
ATOM   1496  CG  TRP A 112       8.702  10.837  15.934  1.00 91.78           C
ATOM   1497  CD1 TRP A 112       8.362  12.115  16.147  1.00 91.78           C
ATOM   1498  HD1 TRP A 112       8.480  12.631  17.100  1.00 91.78           H
ATOM   1499  CD2 TRP A 112       8.378  10.578  14.552  1.00 91.78           C
ATOM   1500  NE1 TRP A 112       7.844  12.697  15.008  1.00 91.78           N
ATOM   1501  HE1 TRP A 112       7.521  13.639  14.919  1.00 91.78           H
ATOM   1502  CE2 TRP A 112       7.854  11.733  14.007  1.00 91.78           C
ATOM   1503  CE3 TRP A 112       8.523   9.407  13.787  1.00 91.78           C
ATOM   1504  HE3 TRP A 112       8.934   8.483  14.194  1.00 91.78           H
ATOM   1505  CZ2 TRP A 112       7.432  11.829  12.676  1.00 91.78           C
ATOM   1506  HZ2 TRP A 112       7.022  12.753  12.269  1.00 91.78           H
ATOM   1507  CZ3 TRP A 112       8.097   9.520  12.459  1.00 91.78           C
ATOM   1508  HZ3 TRP A 112       8.187   8.641  11.821  1.00 91.78           H
ATOM   1509  CH2 TRP A 112       7.567  10.675  11.895  1.00 91.78           C
ATOM   1510  HH2 TRP A 112       7.258  10.682  10.850  1.00 91.78           H
ATOM   1511  HN  TRP A 112      10.682   8.371  18.416  1.00 91.78           H
ATOM   1512  N   LYS A 113      12.421  11.437  16.280  1.00 83.87           N
ATOM   1513  CA  LYS A 113      13.317  12.547  16.559  1.00 83.87           C
ATOM   1514  C   LYS A 113      12.757  13.821  15.923  1.00 83.87           C
ATOM   1515  O   LYS A 113      13.412  14.862  15.932  1.00 83.87           O
ATOM   1516  HA  LYS A 113      13.341  12.683  17.641  1.00 83.87           H
ATOM   1517  CB  LYS A 113      14.741  12.211  16.113  1.00 83.87           C
ATOM   1518 1HB  LYS A 113      14.754  12.019  15.040  1.00 83.87           H
ATOM   1519 2HB  LYS A 113      15.393  13.066  16.292  1.00 83.87           H
ATOM   1520  CG  LYS A 113      15.276  10.988  16.861  1.00 83.87           C
ATOM   1521 1HG  LYS A 113      15.171  11.141  17.935  1.00 83.87           H
ATOM   1522 2HG  LYS A 113      14.682  10.111  16.604  1.00 83.87           H
ATOM   1523  CD  LYS A 113      16.746  10.735  16.518  1.00 83.87           C
ATOM   1524 1HD  LYS A 113      16.847  10.557  15.447  1.00 83.87           H
ATOM   1525 2HD  LYS A 113      17.335  11.622  16.750  1.00 83.87           H
ATOM   1526  CE  LYS A 113      17.291   9.535  17.294  1.00 83.87           C
ATOM   1527 1HE  LYS A 113      17.171   9.702  18.365  1.00 83.87           H
ATOM   1528 2HE  LYS A 113      16.718   8.642  17.045  1.00 83.87           H
ATOM   1529  NZ  LYS A 113      18.721   9.319  16.977  1.00 83.87           N
ATOM   1530 1HZ  LYS A 113      19.069   8.529  17.508  1.00 83.87           H
ATOM   1531 2HZ  LYS A 113      18.822   9.131  15.986  1.00 83.87           H
ATOM   1532 3HZ  LYS A 113      19.250  10.149  17.219  1.00 83.87           H
ATOM   1533  HN  LYS A 113      12.507  11.045  15.364  1.00 83.87           H
ATOM   1534  N   PHE A 114      11.552  13.697  15.387  1.00 89.81           N
ATOM   1535  CA  PHE A 114      10.965  14.773  14.608  1.00 89.81           C
ATOM   1536  C   PHE A 114       9.820  15.441  15.371  1.00 89.81           C
ATOM   1537  O   PHE A 114       9.369  14.929  16.394  1.00 89.81           O
ATOM   1538  HA  PHE A 114      11.752  15.505  14.423  1.00 89.81           H
ATOM   1539  CB  PHE A 114      10.411  14.147  13.326  1.00 89.81           C
ATOM   1540 1HB  PHE A 114       9.574  13.499  13.583  1.00 89.81           H
ATOM   1541 2HB  PHE A 114      10.018  14.938  12.688  1.00 89.81           H
ATOM   1542  CG  PHE A 114      11.440  13.338  12.534  1.00 89.81           C
ATOM   1543  CD1 PHE A 114      12.356  13.976  11.757  1.00 89.81           C
ATOM   1544  HD1 PHE A 114      12.356  15.064  11.698  1.00 89.81           H
ATOM   1545  CD2 PHE A 114      11.439  11.980  12.607  1.00 89.81           C
ATOM   1546  HD2 PHE A 114      10.705  11.468  13.230  1.00 89.81           H
ATOM   1547  CE1 PHE A 114      13.310  13.225  11.022  1.00 89.81           C
ATOM   1548  HE1 PHE A 114      14.044  13.736  10.399  1.00 89.81           H
ATOM   1549  CE2 PHE A 114      12.394  11.228  11.872  1.00 89.81           C
ATOM   1550  HE2 PHE A 114      12.393  10.140  11.931  1.00 89.81           H
ATOM   1551  CZ  PHE A 114      13.309  11.867  11.095  1.00 89.81           C
ATOM   1552  HZ  PHE A 114      14.042  11.290  10.531  1.00 89.81           H
ATOM   1553  HN  PHE A 114      10.981  12.881  15.478  1.00 89.81           H
ATOM   1554  N   GLN A 115       9.382  16.575  14.844  1.00 82.54           N
ATOM   1555  CA  GLN A 115       8.319  17.335  15.479  1.00 82.54           C
ATOM   1556  C   GLN A 115       6.972  16.640  15.270  1.00 82.54           C
ATOM   1557  O   GLN A 115       6.849  15.759  14.420  1.00 82.54           O
ATOM   1558  HA  GLN A 115       8.567  17.348  16.541  1.00 82.54           H
ATOM   1559  CB  GLN A 115       8.282  18.771  14.954  1.00 82.54           C
ATOM   1560 1HB  GLN A 115       8.183  18.763  13.869  1.00 82.54           H
ATOM   1561 2HB  GLN A 115       7.405  19.285  15.350  1.00 82.54           H
ATOM   1562  CG  GLN A 115       9.548  19.533  15.352  1.00 82.54           C
ATOM   1563 1HG  GLN A 115       9.696  19.463  16.430  1.00 82.54           H
ATOM   1564 2HG  GLN A 115      10.416  19.073  14.880  1.00 82.54           H
ATOM   1565  CD  GLN A 115       9.455  21.003  14.939  1.00 82.54           C
ATOM   1566  OE1 GLN A 115       8.514  21.436  14.295  1.00 82.54           O
ATOM   1567  NE2 GLN A 115      10.482  21.745  15.346  1.00 82.54           N
ATOM   1568 1HE2 GLN A 115      11.223  21.327  15.872  1.00 82.54           H
ATOM   1569 2HE2 GLN A 115      10.513  22.720  15.125  1.00 82.54           H
ATOM   1570  HN  GLN A 115       9.740  16.975  14.000  1.00 82.54           H
ATOM   1571  N   THR A 116       5.995  17.062  16.060  1.00 88.89           N
ATOM   1572  CA  THR A 116       4.666  16.481  15.982  1.00 88.89           C
ATOM   1573  C   THR A 116       4.091  16.653  14.574  1.00 88.89           C
ATOM   1574  O   THR A 116       3.432  15.753  14.055  1.00 88.89           O
ATOM   1575  HA  THR A 116       4.747  15.410  16.166  1.00 88.89           H
ATOM   1576  CB  THR A 116       3.805  17.122  17.072  1.00 88.89           C
ATOM   1577  HB  THR A 116       3.546  18.148  16.810  1.00 88.89           H
ATOM   1578  OG1 THR A 116       4.576  16.967  18.260  1.00 88.89           O
ATOM   1579  HG1 THR A 116       4.234  17.580  18.973  1.00 88.89           H
ATOM   1580  CG2 THR A 116       2.527  16.329  17.352  1.00 88.89           C
ATOM   1581 1HG2 THR A 116       2.788  15.323  17.679  1.00 88.89           H
ATOM   1582 2HG2 THR A 116       1.929  16.271  16.442  1.00 88.89           H
ATOM   1583 3HG2 THR A 116       1.953  16.828  18.133  1.00 88.89           H
ATOM   1584  HN  THR A 116       6.101  17.785  16.743  1.00 88.89           H
ATOM   1585  N   PHE A 117       4.362  17.814  13.997  1.00 91.98           N
ATOM   1586  CA  PHE A 117       3.864  18.122  12.667  1.00 91.98           C
ATOM   1587  C   PHE A 117       4.284  17.048  11.661  1.00 91.98           C
ATOM   1588  O   PHE A 117       3.469  16.583  10.867  1.00 91.98           O
ATOM   1589  HA  PHE A 117       2.776  18.154  12.728  1.00 91.98           H
ATOM   1590  CB  PHE A 117       4.484  19.459  12.256  1.00 91.98           C
ATOM   1591 1HB  PHE A 117       4.185  20.223  12.975  1.00 91.98           H
ATOM   1592 2HB  PHE A 117       5.569  19.377  12.311  1.00 91.98           H
ATOM   1593  CG  PHE A 117       4.092  19.921  10.851  1.00 91.98           C
ATOM   1594  CD1 PHE A 117       4.994  19.848   9.836  1.00 91.98           C
ATOM   1595  HD1 PHE A 117       5.996  19.460  10.023  1.00 91.98           H
ATOM   1596  CD2 PHE A 117       2.843  20.405  10.617  1.00 91.98           C
ATOM   1597  HD2 PHE A 117       2.120  20.464  11.431  1.00 91.98           H
ATOM   1598  CE1 PHE A 117       4.631  20.276   8.531  1.00 91.98           C
ATOM   1599  HE1 PHE A 117       5.354  20.218   7.718  1.00 91.98           H
ATOM   1600  CE2 PHE A 117       2.480  20.833   9.313  1.00 91.98           C
ATOM   1601  HE2 PHE A 117       1.479  21.221   9.126  1.00 91.98           H
ATOM   1602  CZ  PHE A 117       3.382  20.760   8.298  1.00 91.98           C
ATOM   1603  HZ  PHE A 117       3.103  21.089   7.296  1.00 91.98           H
ATOM   1604  HN  PHE A 117       4.909  18.535  14.421  1.00 91.98           H
ATOM   1605  N   MET A 118       5.557  16.686  11.729  1.00 89.82           N
ATOM   1606  CA  MET A 118       6.100  15.688  10.823  1.00 89.82           C
ATOM   1607  C   MET A 118       5.446  14.324  11.054  1.00 89.82           C
ATOM   1608  O   MET A 118       5.290  13.540  10.119  1.00 89.82           O
ATOM   1609  HA  MET A 118       5.867  16.045   9.820  1.00 89.82           H
ATOM   1610  CB  MET A 118       7.611  15.573  11.036  1.00 89.82           C
ATOM   1611 1HB  MET A 118       7.824  15.455  12.098  1.00 89.82           H
ATOM   1612 2HB  MET A 118       7.985  14.681  10.534  1.00 89.82           H
ATOM   1613  CG  MET A 118       8.335  16.809  10.499  1.00 89.82           C
ATOM   1614 1HG  MET A 118       8.041  17.690  11.069  1.00 89.82           H
ATOM   1615 2HG  MET A 118       9.412  16.693  10.625  1.00 89.82           H
ATOM   1616  SD  MET A 118       7.947  17.043   8.772  1.00 89.82           S
ATOM   1617  CE  MET A 118       8.702  15.579   8.084  1.00 89.82           C
ATOM   1618 1HE  MET A 118       9.770  15.585   8.302  1.00 89.82           H
ATOM   1619 2HE  MET A 118       8.246  14.693   8.524  1.00 89.82           H
ATOM   1620 3HE  MET A 118       8.552  15.567   7.004  1.00 89.82           H
ATOM   1621  HN  MET A 118       6.211  17.061  12.386  1.00 89.82           H
ATOM   1622  N   CYS A 119       5.082  14.083  12.305  1.00 94.28           N
ATOM   1623  CA  CYS A 119       4.393  12.854  12.659  1.00 94.28           C
ATOM   1624  C   CYS A 119       3.063  12.813  11.904  1.00 94.28           C
ATOM   1625  O   CYS A 119       2.723  11.802  11.291  1.00 94.28           O
ATOM   1626  HA  CYS A 119       5.039  12.032  12.350  1.00 94.28           H
ATOM   1627  CB  CYS A 119       4.194  12.733  14.172  1.00 94.28           C
ATOM   1628 1HB  CYS A 119       5.161  12.662  14.670  1.00 94.28           H
ATOM   1629 2HB  CYS A 119       3.703  13.628  14.555  1.00 94.28           H
ATOM   1630  SG  CYS A 119       3.184  11.255  14.554  1.00 94.28           S
ATOM   1631  HN  CYS A 119       5.251  14.708  13.067  1.00 94.28           H
ATOM   1632  N   LYS A 120       2.347  13.926  11.972  1.00 92.36           N
ATOM   1633  CA  LYS A 120       1.053  14.024  11.317  1.00 92.36           C
ATOM   1634  C   LYS A 120       1.229  13.797   9.814  1.00 92.36           C
ATOM   1635  O   LYS A 120       0.491  13.020   9.210  1.00 92.36           O
ATOM   1636  HA  LYS A 120       0.424  13.228  11.715  1.00 92.36           H
ATOM   1637  CB  LYS A 120       0.377  15.352  11.663  1.00 92.36           C
ATOM   1638 1HB  LYS A 120       1.071  16.174  11.492  1.00 92.36           H
ATOM   1639 2HB  LYS A 120      -0.476  15.513  11.004  1.00 92.36           H
ATOM   1640  CG  LYS A 120      -0.089  15.366  13.121  1.00 92.36           C
ATOM   1641 1HG  LYS A 120      -0.818  14.572  13.281  1.00 92.36           H
ATOM   1642 2HG  LYS A 120       0.756  15.160  13.778  1.00 92.36           H
ATOM   1643  CD  LYS A 120      -0.709  16.717  13.485  1.00 92.36           C
ATOM   1644 1HD  LYS A 120       0.041  17.502  13.391  1.00 92.36           H
ATOM   1645 2HD  LYS A 120      -1.509  16.955  12.785  1.00 92.36           H
ATOM   1646  CE  LYS A 120      -1.260  16.700  14.912  1.00 92.36           C
ATOM   1647 1HE  LYS A 120      -0.547  16.213  15.578  1.00 92.36           H
ATOM   1648 2HE  LYS A 120      -1.385  17.721  15.272  1.00 92.36           H
ATOM   1649  NZ  LYS A 120      -2.557  15.989  14.958  1.00 92.36           N
ATOM   1650 1HZ  LYS A 120      -3.043  16.228  15.816  1.00 92.36           H
ATOM   1651 2HZ  LYS A 120      -3.121  16.263  14.162  1.00 92.36           H
ATOM   1652 3HZ  LYS A 120      -2.395  14.988  14.930  1.00 92.36           H
ATOM   1653  HN  LYS A 120       2.636  14.748  12.461  1.00 92.36           H
ATOM   1654  N   VAL A 121       2.210  14.490   9.254  1.00 94.41           N
ATOM   1655  CA  VAL A 121       2.417  14.464   7.816  1.00 94.41           C
ATOM   1656  C   VAL A 121       2.749  13.036   7.378  1.00 94.41           C
ATOM   1657  O   VAL A 121       2.149  12.516   6.439  1.00 94.41           O
ATOM   1658  HA  VAL A 121       1.484  14.768   7.343  1.00 94.41           H
ATOM   1659  CB  VAL A 121       3.498  15.474   7.425  1.00 94.41           C
ATOM   1660  HB  VAL A 121       4.375  15.283   8.042  1.00 94.41           H
ATOM   1661  CG1 VAL A 121       3.906  15.302   5.961  1.00 94.41           C
ATOM   1662 1HG1 VAL A 121       4.297  14.296   5.809  1.00 94.41           H
ATOM   1663 2HG1 VAL A 121       3.037  15.454   5.321  1.00 94.41           H
ATOM   1664 3HG1 VAL A 121       4.675  16.032   5.710  1.00 94.41           H
ATOM   1665  CG2 VAL A 121       3.034  16.906   7.700  1.00 94.41           C
ATOM   1666 1HG2 VAL A 121       2.134  17.115   7.120  1.00 94.41           H
ATOM   1667 2HG2 VAL A 121       2.816  17.021   8.762  1.00 94.41           H
ATOM   1668 3HG2 VAL A 121       3.820  17.604   7.413  1.00 94.41           H
ATOM   1669  HN  VAL A 121       2.854  15.059   9.764  1.00 94.41           H
ATOM   1670  N   VAL A 122       3.702  12.442   8.081  1.00 93.77           N
ATOM   1671  CA  VAL A 122       4.246  11.159   7.669  1.00 93.77           C
ATOM   1672  C   VAL A 122       3.143  10.100   7.728  1.00 93.77           C
ATOM   1673  O   VAL A 122       2.981   9.314   6.796  1.00 93.77           O
ATOM   1674  HA  VAL A 122       4.581  11.259   6.637  1.00 93.77           H
ATOM   1675  CB  VAL A 122       5.461  10.805   8.529  1.00 93.77           C
ATOM   1676  HB  VAL A 122       5.169  10.895   9.575  1.00 93.77           H
ATOM   1677  CG1 VAL A 122       5.902   9.360   8.287  1.00 93.77           C
ATOM   1678 1HG1 VAL A 122       5.086   8.684   8.541  1.00 93.77           H
ATOM   1679 2HG1 VAL A 122       6.167   9.232   7.238  1.00 93.77           H
ATOM   1680 3HG1 VAL A 122       6.767   9.135   8.911  1.00 93.77           H
ATOM   1681  CG2 VAL A 122       6.613  11.780   8.278  1.00 93.77           C
ATOM   1682 1HG2 VAL A 122       6.903  11.736   7.228  1.00 93.77           H
ATOM   1683 2HG2 VAL A 122       6.293  12.792   8.524  1.00 93.77           H
ATOM   1684 3HG2 VAL A 122       7.464  11.505   8.901  1.00 93.77           H
ATOM   1685  HN  VAL A 122       4.102  12.822   8.915  1.00 93.77           H
ATOM   1686  N   ASN A 123       2.413  10.113   8.834  1.00 92.06           N
ATOM   1687  CA  ASN A 123       1.331   9.162   9.028  1.00 92.06           C
ATOM   1688  C   ASN A 123       0.278   9.366   7.937  1.00 92.06           C
ATOM   1689  O   ASN A 123      -0.227   8.399   7.369  1.00 92.06           O
ATOM   1690  HA  ASN A 123       1.801   8.180   8.976  1.00 92.06           H
ATOM   1691  CB  ASN A 123       0.654   9.368  10.384  1.00 92.06           C
ATOM   1692 1HB  ASN A 123       0.806  10.394  10.719  1.00 92.06           H
ATOM   1693 2HB  ASN A 123      -0.422   9.222  10.283  1.00 92.06           H
ATOM   1694  CG  ASN A 123       1.210   8.397  11.428  1.00 92.06           C
ATOM   1695  OD1 ASN A 123       1.875   7.423  11.115  1.00 92.06           O
ATOM   1696  ND2 ASN A 123       0.901   8.715  12.682  1.00 92.06           N
ATOM   1697 1HD2 ASN A 123       0.351   9.529  12.870  1.00 92.06           H
ATOM   1698 2HD2 ASN A 123       1.219   8.141  13.436  1.00 92.06           H
ATOM   1699  HN  ASN A 123       2.550  10.756   9.587  1.00 92.06           H
ATOM   1700  N   SER A 124      -0.023  10.630   7.678  1.00 93.14           N
ATOM   1701  CA  SER A 124      -1.071  10.970   6.731  1.00 93.14           C
ATOM   1702  C   SER A 124      -0.665  10.537   5.322  1.00 93.14           C
ATOM   1703  O   SER A 124      -1.470   9.967   4.587  1.00 93.14           O
ATOM   1704  HA  SER A 124      -1.950  10.418   7.063  1.00 93.14           H
ATOM   1705  CB  SER A 124      -1.373  12.470   6.760  1.00 93.14           C
ATOM   1706 1HB  SER A 124      -0.492  13.023   6.432  1.00 93.14           H
ATOM   1707 2HB  SER A 124      -2.171  12.693   6.052  1.00 93.14           H
ATOM   1708  OG  SER A 124      -1.754  12.914   8.059  1.00 93.14           O
ATOM   1709  HG  SER A 124      -1.053  13.522   8.432  1.00 93.14           H
ATOM   1710  HN  SER A 124       0.435  11.412   8.101  1.00 93.14           H
ATOM   1711  N   MET A 125       0.585  10.825   4.986  1.00 87.17           N
ATOM   1712  CA  MET A 125       1.105  10.481   3.673  1.00 87.17           C
ATOM   1713  C   MET A 125       1.034   8.972   3.433  1.00 87.17           C
ATOM   1714  O   MET A 125       0.593   8.528   2.374  1.00 87.17           O
ATOM   1715  HA  MET A 125       0.465  11.000   2.959  1.00 87.17           H
ATOM   1716  CB  MET A 125       2.557  10.948   3.561  1.00 87.17           C
ATOM   1717 1HB  MET A 125       3.091  10.712   4.482  1.00 87.17           H
ATOM   1718 2HB  MET A 125       3.056  10.408   2.757  1.00 87.17           H
ATOM   1719  CG  MET A 125       2.630  12.453   3.295  1.00 87.17           C
ATOM   1720 1HG  MET A 125       2.016  12.708   2.432  1.00 87.17           H
ATOM   1721 2HG  MET A 125       2.227  13.002   4.146  1.00 87.17           H
ATOM   1722  SD  MET A 125       4.323  12.940   3.003  1.00 87.17           S
ATOM   1723  CE  MET A 125       4.581  12.214   1.393  1.00 87.17           C
ATOM   1724 1HE  MET A 125       4.434  11.135   1.453  1.00 87.17           H
ATOM   1725 2HE  MET A 125       3.869  12.638   0.685  1.00 87.17           H
ATOM   1726 3HE  MET A 125       5.596  12.424   1.058  1.00 87.17           H
ATOM   1727  HN  MET A 125       1.235  11.282   5.592  1.00 87.17           H
ATOM   1728  N   TYR A 126       1.475   8.224   4.434  1.00 88.23           N
ATOM   1729  CA  TYR A 126       1.464   6.774   4.346  1.00 88.23           C
ATOM   1730  C   TYR A 126       0.053   6.251   4.073  1.00 88.23           C
ATOM   1731  O   TYR A 126      -0.145   5.421   3.187  1.00 88.23           O
ATOM   1732  HA  TYR A 126       2.118   6.482   3.524  1.00 88.23           H
ATOM   1733  CB  TYR A 126       1.927   6.265   5.713  1.00 88.23           C
ATOM   1734 1HB  TYR A 126       2.990   6.479   5.828  1.00 88.23           H
ATOM   1735 2HB  TYR A 126       1.404   6.819   6.492  1.00 88.23           H
ATOM   1736  CG  TYR A 126       1.698   4.768   5.930  1.00 88.23           C
ATOM   1737  CD1 TYR A 126       0.630   4.337   6.691  1.00 88.23           C
ATOM   1738  HD1 TYR A 126      -0.050   5.064   7.137  1.00 88.23           H
ATOM   1739  CD2 TYR A 126       2.558   3.849   5.366  1.00 88.23           C
ATOM   1740  HD2 TYR A 126       3.402   4.189   4.765  1.00 88.23           H
ATOM   1741  CE1 TYR A 126       0.413   2.928   6.895  1.00 88.23           C
ATOM   1742  HE1 TYR A 126      -0.426   2.575   7.494  1.00 88.23           H
ATOM   1743  CE2 TYR A 126       2.342   2.440   5.570  1.00 88.23           C
ATOM   1744  HE2 TYR A 126       3.014   1.703   5.130  1.00 88.23           H
ATOM   1745  CZ  TYR A 126       1.280   2.049   6.325  1.00 88.23           C
ATOM   1746  OH  TYR A 126       1.076   0.719   6.518  1.00 88.23           O
ATOM   1747  HH  TYR A 126       1.212   0.224   5.660  1.00 88.23           H
ATOM   1748  HN  TYR A 126       1.834   8.593   5.292  1.00 88.23           H
ATOM   1749  N   LYS A 127      -0.893   6.759   4.850  1.00 87.06           N
ATOM   1750  CA  LYS A 127      -2.254   6.251   4.802  1.00 87.06           C
ATOM   1751  C   LYS A 127      -2.862   6.566   3.434  1.00 87.06           C
ATOM   1752  O   LYS A 127      -3.492   5.707   2.819  1.00 87.06           O
ATOM   1753  HA  LYS A 127      -2.203   5.169   4.917  1.00 87.06           H
ATOM   1754  CB  LYS A 127      -3.069   6.794   5.977  1.00 87.06           C
ATOM   1755 1HB  LYS A 127      -2.506   6.673   6.903  1.00 87.06           H
ATOM   1756 2HB  LYS A 127      -3.239   7.862   5.845  1.00 87.06           H
ATOM   1757  CG  LYS A 127      -4.412   6.069   6.093  1.00 87.06           C
ATOM   1758 1HG  LYS A 127      -5.044   6.581   6.819  1.00 87.06           H
ATOM   1759 2HG  LYS A 127      -4.932   6.105   5.136  1.00 87.06           H
ATOM   1760  CD  LYS A 127      -4.214   4.613   6.518  1.00 87.06           C
ATOM   1761 1HD  LYS A 127      -3.781   4.045   5.695  1.00 87.06           H
ATOM   1762 2HD  LYS A 127      -3.506   4.565   7.346  1.00 87.06           H
ATOM   1763  CE  LYS A 127      -5.542   3.980   6.939  1.00 87.06           C
ATOM   1764 1HE  LYS A 127      -6.367   4.477   6.429  1.00 87.06           H
ATOM   1765 2HE  LYS A 127      -5.565   2.933   6.635  1.00 87.06           H
ATOM   1766  NZ  LYS A 127      -5.724   4.081   8.404  1.00 87.06           N
ATOM   1767 1HZ  LYS A 127      -6.536   3.541   8.682  1.00 87.06           H
ATOM   1768 2HZ  LYS A 127      -4.901   3.719   8.873  1.00 87.06           H
ATOM   1769 3HZ  LYS A 127      -5.859   5.052   8.662  1.00 87.06           H
ATOM   1770  HN  LYS A 127      -0.742   7.502   5.502  1.00 87.06           H
ATOM   1771  N   MET A 128      -2.653   7.799   2.998  1.00 87.64           N
ATOM   1772  CA  MET A 128      -3.223   8.256   1.742  1.00 87.64           C
ATOM   1773  C   MET A 128      -2.706   7.420   0.569  1.00 87.64           C
ATOM   1774  O   MET A 128      -3.483   6.988  -0.281  1.00 87.64           O
ATOM   1775  HA  MET A 128      -4.301   8.123   1.843  1.00 87.64           H
ATOM   1776  CB  MET A 128      -2.862   9.726   1.521  1.00 87.64           C
ATOM   1777 1HB  MET A 128      -3.193  10.318   2.374  1.00 87.64           H
ATOM   1778 2HB  MET A 128      -1.778   9.832   1.461  1.00 87.64           H
ATOM   1779  CG  MET A 128      -3.504  10.262   0.240  1.00 87.64           C
ATOM   1780 1HG  MET A 128      -3.151   9.693  -0.620  1.00 87.64           H
ATOM   1781 2HG  MET A 128      -4.586  10.133   0.285  1.00 87.64           H
ATOM   1782  SD  MET A 128      -3.105  11.989   0.034  1.00 87.64           S
ATOM   1783  CE  MET A 128      -1.357  11.865  -0.309  1.00 87.64           C
ATOM   1784 1HE  MET A 128      -0.855  11.391   0.534  1.00 87.64           H
ATOM   1785 2HE  MET A 128      -1.205  11.265  -1.206  1.00 87.64           H
ATOM   1786 3HE  MET A 128      -0.946  12.862  -0.465  1.00 87.64           H
ATOM   1787  HN  MET A 128      -2.106   8.480   3.485  1.00 87.64           H
ATOM   1788  N   ASN A 129      -1.396   7.219   0.560  1.00 84.74           N
ATOM   1789  CA  ASN A 129      -0.748   6.563  -0.563  1.00 84.74           C
ATOM   1790  C   ASN A 129      -1.049   5.063  -0.515  1.00 84.74           C
ATOM   1791  O   ASN A 129      -1.077   4.399  -1.550  1.00 84.74           O
ATOM   1792  HA  ASN A 129      -1.159   7.042  -1.451  1.00 84.74           H
ATOM   1793  CB  ASN A 129       0.770   6.742  -0.503  1.00 84.74           C
ATOM   1794 1HB  ASN A 129       1.138   6.436   0.476  1.00 84.74           H
ATOM   1795 2HB  ASN A 129       1.246   6.093  -1.239  1.00 84.74           H
ATOM   1796  CG  ASN A 129       1.162   8.196  -0.770  1.00 84.74           C
ATOM   1797  OD1 ASN A 129       0.679   8.838  -1.689  1.00 84.74           O
ATOM   1798  ND2 ASN A 129       2.062   8.679   0.081  1.00 84.74           N
ATOM   1799 1HD2 ASN A 129       2.419   8.100   0.814  1.00 84.74           H
ATOM   1800 2HD2 ASN A 129       2.382   9.622  -0.011  1.00 84.74           H
ATOM   1801  HN  ASN A 129      -0.783   7.494   1.300  1.00 84.74           H
ATOM   1802  N   PHE A 130      -1.268   4.574   0.697  1.00 87.46           N
ATOM   1803  CA  PHE A 130      -1.668   3.190   0.884  1.00 87.46           C
ATOM   1804  C   PHE A 130      -2.930   2.871   0.080  1.00 87.46           C
ATOM   1805  O   PHE A 130      -2.954   1.911  -0.689  1.00 87.46           O
ATOM   1806  HA  PHE A 130      -0.847   2.566   0.532  1.00 87.46           H
ATOM   1807  CB  PHE A 130      -1.968   3.009   2.373  1.00 87.46           C
ATOM   1808 1HB  PHE A 130      -1.044   3.133   2.937  1.00 87.46           H
ATOM   1809 2HB  PHE A 130      -2.647   3.799   2.696  1.00 87.46           H
ATOM   1810  CG  PHE A 130      -2.585   1.653   2.724  1.00 87.46           C
ATOM   1811  CD1 PHE A 130      -3.927   1.546   2.917  1.00 87.46           C
ATOM   1812  HD1 PHE A 130      -4.563   2.426   2.823  1.00 87.46           H
ATOM   1813  CD2 PHE A 130      -1.791   0.555   2.842  1.00 87.46           C
ATOM   1814  HD2 PHE A 130      -0.715   0.641   2.687  1.00 87.46           H
ATOM   1815  CE1 PHE A 130      -4.499   0.288   3.242  1.00 87.46           C
ATOM   1816  HE1 PHE A 130      -5.574   0.202   3.398  1.00 87.46           H
ATOM   1817  CE2 PHE A 130      -2.363  -0.703   3.167  1.00 87.46           C
ATOM   1818  HE2 PHE A 130      -1.726  -1.583   3.261  1.00 87.46           H
ATOM   1819  CZ  PHE A 130      -3.705  -0.810   3.360  1.00 87.46           C
ATOM   1820  HZ  PHE A 130      -4.144  -1.776   3.610  1.00 87.46           H
ATOM   1821  HN  PHE A 130      -1.176   5.105   1.539  1.00 87.46           H
ATOM   1822  N   TYR A 131      -3.948   3.694   0.284  1.00 92.96           N
ATOM   1823  CA  TYR A 131      -5.224   3.485  -0.379  1.00 92.96           C
ATOM   1824  C   TYR A 131      -5.110   3.746  -1.882  1.00 92.96           C
ATOM   1825  O   TYR A 131      -5.654   2.994  -2.689  1.00 92.96           O
ATOM   1826  HA  TYR A 131      -5.521   2.449  -0.219  1.00 92.96           H
ATOM   1827  CB  TYR A 131      -6.188   4.504   0.231  1.00 92.96           C
ATOM   1828 1HB  TYR A 131      -5.679   5.464   0.319  1.00 92.96           H
ATOM   1829 2HB  TYR A 131      -7.027   4.649  -0.450  1.00 92.96           H
ATOM   1830  CG  TYR A 131      -6.729   4.104   1.605  1.00 92.96           C
ATOM   1831  CD1 TYR A 131      -7.405   2.911   1.760  1.00 92.96           C
ATOM   1832  HD1 TYR A 131      -7.554   2.254   0.903  1.00 92.96           H
ATOM   1833  CD2 TYR A 131      -6.541   4.936   2.690  1.00 92.96           C
ATOM   1834  HD2 TYR A 131      -6.007   5.878   2.569  1.00 92.96           H
ATOM   1835  CE1 TYR A 131      -7.914   2.533   3.053  1.00 92.96           C
ATOM   1836  HE1 TYR A 131      -8.450   1.594   3.188  1.00 92.96           H
ATOM   1837  CE2 TYR A 131      -7.050   4.558   3.983  1.00 92.96           C
ATOM   1838  HE2 TYR A 131      -6.908   5.206   4.849  1.00 92.96           H
ATOM   1839  CZ  TYR A 131      -7.711   3.376   4.101  1.00 92.96           C
ATOM   1840  OH  TYR A 131      -8.192   3.020   5.322  1.00 92.96           O
ATOM   1841  HH  TYR A 131      -8.354   3.836   5.877  1.00 92.96           H
ATOM   1842  HN  TYR A 131      -3.911   4.490   0.888  1.00 92.96           H
ATOM   1843  N   SER A 132      -4.399   4.814  -2.213  1.00 92.70           N
ATOM   1844  CA  SER A 132      -4.310   5.255  -3.595  1.00 92.70           C
ATOM   1845  C   SER A 132      -3.653   4.170  -4.449  1.00 92.70           C
ATOM   1846  O   SER A 132      -4.086   3.912  -5.572  1.00 92.70           O
ATOM   1847  HA  SER A 132      -5.340   5.421  -3.912  1.00 92.70           H
ATOM   1848  CB  SER A 132      -3.526   6.565  -3.705  1.00 92.70           C
ATOM   1849 1HB  SER A 132      -3.543   6.911  -4.739  1.00 92.70           H
ATOM   1850 2HB  SER A 132      -4.015   7.332  -3.105  1.00 92.70           H
ATOM   1851  OG  SER A 132      -2.176   6.416  -3.276  1.00 92.70           O
ATOM   1852  HG  SER A 132      -1.663   7.254  -3.465  1.00 92.70           H
ATOM   1853  HN  SER A 132      -3.891   5.373  -1.558  1.00 92.70           H
ATOM   1854  N   CYS A 133      -2.619   3.563  -3.886  1.00 91.86           N
ATOM   1855  CA  CYS A 133      -1.880   2.531  -4.594  1.00 91.86           C
ATOM   1856  C   CYS A 133      -2.843   1.385  -4.914  1.00 91.86           C
ATOM   1857  O   CYS A 133      -2.953   0.966  -6.065  1.00 91.86           O
ATOM   1858  HA  CYS A 133      -1.503   2.987  -5.509  1.00 91.86           H
ATOM   1859  CB  CYS A 133      -0.669   2.051  -3.791  1.00 91.86           C
ATOM   1860 1HB  CYS A 133      -0.966   1.833  -2.765  1.00 91.86           H
ATOM   1861 2HB  CYS A 133      -0.286   1.123  -4.216  1.00 91.86           H
ATOM   1862  SG  CYS A 133       0.638   3.331  -3.805  1.00 91.86           S
ATOM   1863  HG  CYS A 133       0.123   4.066  -2.824  1.00 91.86           H
ATOM   1864  HN  CYS A 133      -2.285   3.765  -2.965  1.00 91.86           H
ATOM   1865  N   VAL A 134      -3.515   0.911  -3.876  1.00 89.90           N
ATOM   1866  CA  VAL A 134      -4.316  -0.296  -3.990  1.00 89.90           C
ATOM   1867  C   VAL A 134      -5.496  -0.033  -4.928  1.00 89.90           C
ATOM   1868  O   VAL A 134      -5.872  -0.900  -5.715  1.00 89.90           O
ATOM   1869  HA  VAL A 134      -3.685  -1.069  -4.428  1.00 89.90           H
ATOM   1870  CB  VAL A 134      -4.750  -0.769  -2.601  1.00 89.90           C
ATOM   1871  HB  VAL A 134      -5.346   0.023  -2.148  1.00 89.90           H
ATOM   1872  CG1 VAL A 134      -5.625  -2.020  -2.697  1.00 89.90           C
ATOM   1873 1HG1 VAL A 134      -6.516  -1.796  -3.284  1.00 89.90           H
ATOM   1874 2HG1 VAL A 134      -5.064  -2.820  -3.180  1.00 89.90           H
ATOM   1875 3HG1 VAL A 134      -5.919  -2.336  -1.696  1.00 89.90           H
ATOM   1876  CG2 VAL A 134      -3.536  -1.017  -1.702  1.00 89.90           C
ATOM   1877 1HG2 VAL A 134      -2.903  -1.782  -2.150  1.00 89.90           H
ATOM   1878 2HG2 VAL A 134      -2.969  -0.092  -1.595  1.00 89.90           H
ATOM   1879 3HG2 VAL A 134      -3.873  -1.353  -0.722  1.00 89.90           H
ATOM   1880  HN  VAL A 134      -3.519   1.337  -2.971  1.00 89.90           H
ATOM   1881  N   LEU A 135      -6.047   1.166  -4.812  1.00 93.91           N
ATOM   1882  CA  LEU A 135      -7.197   1.542  -5.616  1.00 93.91           C
ATOM   1883  C   LEU A 135      -6.775   1.650  -7.083  1.00 93.91           C
ATOM   1884  O   LEU A 135      -7.552   1.332  -7.981  1.00 93.91           O
ATOM   1885  HA  LEU A 135      -7.933   0.743  -5.527  1.00 93.91           H
ATOM   1886  CB  LEU A 135      -7.843   2.815  -5.066  1.00 93.91           C
ATOM   1887 1HB  LEU A 135      -7.068   3.575  -4.960  1.00 93.91           H
ATOM   1888 2HB  LEU A 135      -8.554   3.187  -5.805  1.00 93.91           H
ATOM   1889  CG  LEU A 135      -8.568   2.675  -3.726  1.00 93.91           C
ATOM   1890  HG  LEU A 135      -7.869   2.257  -3.002  1.00 93.91           H
ATOM   1891  CD1 LEU A 135      -9.006   4.041  -3.195  1.00 93.91           C
ATOM   1892 1HD1 LEU A 135      -8.130   4.674  -3.053  1.00 93.91           H
ATOM   1893 2HD1 LEU A 135      -9.681   4.510  -3.910  1.00 93.91           H
ATOM   1894 3HD1 LEU A 135      -9.519   3.913  -2.241  1.00 93.91           H
ATOM   1895  CD2 LEU A 135      -9.741   1.700  -3.838  1.00 93.91           C
ATOM   1896 1HD2 LEU A 135     -10.449   2.067  -4.581  1.00 93.91           H
ATOM   1897 2HD2 LEU A 135      -9.372   0.720  -4.139  1.00 93.91           H
ATOM   1898 3HD2 LEU A 135     -10.239   1.619  -2.871  1.00 93.91           H
ATOM   1899  HN  LEU A 135      -5.722   1.873  -4.184  1.00 93.91           H
ATOM   1900  N   LEU A 136      -5.544   2.101  -7.279  1.00 93.82           N
ATOM   1901  CA  LEU A 136      -5.003   2.238  -8.621  1.00 93.82           C
ATOM   1902  C   LEU A 136      -4.799   0.849  -9.229  1.00 93.82           C
ATOM   1903  O   LEU A 136      -5.118   0.625 -10.395  1.00 93.82           O
ATOM   1904  HA  LEU A 136      -5.742   2.771  -9.218  1.00 93.82           H
ATOM   1905  CB  LEU A 136      -3.734   3.093  -8.601  1.00 93.82           C
ATOM   1906 1HB  LEU A 136      -3.113   2.767  -7.767  1.00 93.82           H
ATOM   1907 2HB  LEU A 136      -3.172   2.894  -9.514  1.00 93.82           H
ATOM   1908  CG  LEU A 136      -3.945   4.604  -8.484  1.00 93.82           C
ATOM   1909  HG  LEU A 136      -4.649   4.788  -7.673  1.00 93.82           H
ATOM   1910  CD1 LEU A 136      -2.639   5.313  -8.119  1.00 93.82           C
ATOM   1911 1HD1 LEU A 136      -2.275   4.936  -7.164  1.00 93.82           H
ATOM   1912 2HD1 LEU A 136      -1.895   5.123  -8.892  1.00 93.82           H
ATOM   1913 3HD1 LEU A 136      -2.818   6.385  -8.043  1.00 93.82           H
ATOM   1914  CD2 LEU A 136      -4.568   5.171  -9.761  1.00 93.82           C
ATOM   1915 1HD2 LEU A 136      -3.908   4.975 -10.606  1.00 93.82           H
ATOM   1916 2HD2 LEU A 136      -5.534   4.696  -9.936  1.00 93.82           H
ATOM   1917 3HD2 LEU A 136      -4.707   6.247  -9.651  1.00 93.82           H
ATOM   1918  HN  LEU A 136      -4.923   2.368  -6.543  1.00 93.82           H
ATOM   1919  N   ILE A 137      -4.269  -0.048  -8.410  1.00 90.86           N
ATOM   1920  CA  ILE A 137      -4.033  -1.413  -8.848  1.00 90.86           C
ATOM   1921  C   ILE A 137      -5.359  -2.045  -9.275  1.00 90.86           C
ATOM   1922  O   ILE A 137      -5.419  -2.753 -10.279  1.00 90.86           O
ATOM   1923  HA  ILE A 137      -3.376  -1.368  -9.718  1.00 90.86           H
ATOM   1924  CB  ILE A 137      -3.296  -2.204  -7.765  1.00 90.86           C
ATOM   1925  HB  ILE A 137      -3.788  -2.016  -6.811  1.00 90.86           H
ATOM   1926  CG1 ILE A 137      -1.848  -1.728  -7.628  1.00 90.86           C
ATOM   1927 1HG1 ILE A 137      -1.270  -2.059  -8.490  1.00 90.86           H
ATOM   1928 2HG1 ILE A 137      -1.819  -0.638  -7.625  1.00 90.86           H
ATOM   1929  CG2 ILE A 137      -3.382  -3.708  -8.030  1.00 90.86           C
ATOM   1930 1HG2 ILE A 137      -4.427  -4.016  -8.037  1.00 90.86           H
ATOM   1931 2HG2 ILE A 137      -2.930  -3.934  -8.996  1.00 90.86           H
ATOM   1932 3HG2 ILE A 137      -2.850  -4.246  -7.245  1.00 90.86           H
ATOM   1933  CD1 ILE A 137      -1.214  -2.265  -6.344  1.00 90.86           C
ATOM   1934 1HD1 ILE A 137      -1.781  -1.911  -5.483  1.00 90.86           H
ATOM   1935 2HD1 ILE A 137      -1.223  -3.355  -6.362  1.00 90.86           H
ATOM   1936 3HD1 ILE A 137      -0.185  -1.911  -6.271  1.00 90.86           H
ATOM   1937  HN  ILE A 137      -4.004   0.144  -7.465  1.00 90.86           H
ATOM   1938  N   MET A 138      -6.390  -1.766  -8.491  1.00 91.11           N
ATOM   1939  CA  MET A 138      -7.723  -2.253  -8.805  1.00 91.11           C
ATOM   1940  C   MET A 138      -8.194  -1.726 -10.162  1.00 91.11           C
ATOM   1941  O   MET A 138      -8.727  -2.480 -10.974  1.00 91.11           O
ATOM   1942  HA  MET A 138      -7.637  -3.339  -8.839  1.00 91.11           H
ATOM   1943  CB  MET A 138      -8.700  -1.805  -7.716  1.00 91.11           C
ATOM   1944 1HB  MET A 138      -8.354  -2.160  -6.745  1.00 91.11           H
ATOM   1945 2HB  MET A 138      -8.723  -0.717  -7.668  1.00 91.11           H
ATOM   1946  CG  MET A 138     -10.107  -2.340  -7.989  1.00 91.11           C
ATOM   1947 1HG  MET A 138     -10.427  -2.051  -8.990  1.00 91.11           H
ATOM   1948 2HG  MET A 138     -10.104  -3.429  -7.958  1.00 91.11           H
ATOM   1949  SD  MET A 138     -11.249  -1.699  -6.776  1.00 91.11           S
ATOM   1950  CE  MET A 138     -11.327   0.007  -7.294  1.00 91.11           C
ATOM   1951 1HE  MET A 138     -10.332   0.449  -7.242  1.00 91.11           H
ATOM   1952 2HE  MET A 138     -11.694   0.059  -8.319  1.00 91.11           H
ATOM   1953 3HE  MET A 138     -12.003   0.556  -6.638  1.00 91.11           H
ATOM   1954  HN  MET A 138      -6.326  -1.219  -7.657  1.00 91.11           H
ATOM   1955  N   CYS A 139      -7.980  -0.434 -10.366  1.00 93.67           N
ATOM   1956  CA  CYS A 139      -8.442   0.219 -11.579  1.00 93.67           C
ATOM   1957  C   CYS A 139      -7.674  -0.371 -12.764  1.00 93.67           C
ATOM   1958  O   CYS A 139      -8.225  -0.520 -13.853  1.00 93.67           O
ATOM   1959  HA  CYS A 139      -9.507   0.005 -11.663  1.00 93.67           H
ATOM   1960  CB  CYS A 139      -8.287   1.739 -11.498  1.00 93.67           C
ATOM   1961 1HB  CYS A 139      -7.285   1.992 -11.151  1.00 93.67           H
ATOM   1962 2HB  CYS A 139      -8.402   2.178 -12.489  1.00 93.67           H
ATOM   1963  SG  CYS A 139      -9.537   2.435 -10.357  1.00 93.67           S
ATOM   1964  HG  CYS A 139      -8.923   2.067  -9.236  1.00 93.67           H
ATOM   1965  HN  CYS A 139      -7.502   0.162  -9.721  1.00 93.67           H
ATOM   1966  N   ILE A 140      -6.413  -0.690 -12.511  1.00 90.06           N
ATOM   1967  CA  ILE A 140      -5.574  -1.292 -13.533  1.00 90.06           C
ATOM   1968  C   ILE A 140      -6.193  -2.619 -13.978  1.00 90.06           C
ATOM   1969  O   ILE A 140      -6.220  -2.926 -15.169  1.00 90.06           O
ATOM   1970  HA  ILE A 140      -5.561  -0.614 -14.386  1.00 90.06           H
ATOM   1971  CB  ILE A 140      -4.133  -1.422 -13.035  1.00 90.06           C
ATOM   1972  HB  ILE A 140      -4.156  -1.829 -12.024  1.00 90.06           H
ATOM   1973  CG1 ILE A 140      -3.456  -0.052 -12.955  1.00 90.06           C
ATOM   1974 1HG1 ILE A 140      -3.211   0.296 -13.959  1.00 90.06           H
ATOM   1975 2HG1 ILE A 140      -4.145   0.674 -12.525  1.00 90.06           H
ATOM   1976  CG2 ILE A 140      -3.341  -2.404 -13.900  1.00 90.06           C
ATOM   1977 1HG2 ILE A 140      -3.813  -3.385 -13.862  1.00 90.06           H
ATOM   1978 2HG2 ILE A 140      -3.324  -2.049 -14.931  1.00 90.06           H
ATOM   1979 3HG2 ILE A 140      -2.320  -2.477 -13.525  1.00 90.06           H
ATOM   1980  CD1 ILE A 140      -2.183  -0.119 -12.109  1.00 90.06           C
ATOM   1981 1HD1 ILE A 140      -2.434  -0.444 -11.099  1.00 90.06           H
ATOM   1982 2HD1 ILE A 140      -1.486  -0.828 -12.556  1.00 90.06           H
ATOM   1983 3HD1 ILE A 140      -1.721   0.868 -12.068  1.00 90.06           H
ATOM   1984  HN  ILE A 140      -5.966  -0.544 -11.628  1.00 90.06           H
ATOM   1985  N   SER A 141      -6.674  -3.369 -12.998  1.00 88.84           N
ATOM   1986  CA  SER A 141      -7.247  -4.677 -13.269  1.00 88.84           C
ATOM   1987  C   SER A 141      -8.478  -4.533 -14.165  1.00 88.84           C
ATOM   1988  O   SER A 141      -8.686  -5.336 -15.073  1.00 88.84           O
ATOM   1989  HA  SER A 141      -6.463  -5.234 -13.782  1.00 88.84           H
ATOM   1990  CB  SER A 141      -7.616  -5.396 -11.970  1.00 88.84           C
ATOM   1991 1HB  SER A 141      -7.711  -6.465 -12.162  1.00 88.84           H
ATOM   1992 2HB  SER A 141      -6.812  -5.272 -11.245  1.00 88.84           H
ATOM   1993  OG  SER A 141      -8.834  -4.904 -11.415  1.00 88.84           O
ATOM   1994  HG  SER A 141      -8.661  -4.064 -10.902  1.00 88.84           H
ATOM   1995  HN  SER A 141      -6.677  -3.097 -12.036  1.00 88.84           H
ATOM   1996  N   VAL A 142      -9.263  -3.505 -13.879  1.00 90.51           N
ATOM   1997  CA  VAL A 142     -10.474  -3.252 -14.641  1.00 90.51           C
ATOM   1998  C   VAL A 142     -10.097  -2.834 -16.064  1.00 90.51           C
ATOM   1999  O   VAL A 142     -10.727  -3.265 -17.029  1.00 90.51           O
ATOM   2000  HA  VAL A 142     -11.035  -4.185 -14.687  1.00 90.51           H
ATOM   2001  CB  VAL A 142     -11.338  -2.214 -13.922  1.00 90.51           C
ATOM   2002  HB  VAL A 142     -10.750  -1.302 -13.819  1.00 90.51           H
ATOM   2003  CG1 VAL A 142     -12.586  -1.878 -14.740  1.00 90.51           C
ATOM   2004 1HG1 VAL A 142     -12.288  -1.475 -15.708  1.00 90.51           H
ATOM   2005 2HG1 VAL A 142     -13.177  -2.782 -14.889  1.00 90.51           H
ATOM   2006 3HG1 VAL A 142     -13.182  -1.138 -14.206  1.00 90.51           H
ATOM   2007  CG2 VAL A 142     -11.714  -2.692 -12.518  1.00 90.51           C
ATOM   2008 1HG2 VAL A 142     -12.275  -3.624 -12.590  1.00 90.51           H
ATOM   2009 2HG2 VAL A 142     -10.808  -2.857 -11.935  1.00 90.51           H
ATOM   2010 3HG2 VAL A 142     -12.328  -1.935 -12.029  1.00 90.51           H
ATOM   2011  HN  VAL A 142      -9.083  -2.852 -13.143  1.00 90.51           H
ATOM   2012  N   ASP A 143      -9.071  -1.999 -16.150  1.00 85.73           N
ATOM   2013  CA  ASP A 143      -8.621  -1.497 -17.436  1.00 85.73           C
ATOM   2014  C   ASP A 143      -8.192  -2.674 -18.316  1.00 85.73           C
ATOM   2015  O   ASP A 143      -8.515  -2.715 -19.503  1.00 85.73           O
ATOM   2016  HA  ASP A 143      -9.473  -0.958 -17.848  1.00 85.73           H
ATOM   2017  CB  ASP A 143      -7.417  -0.566 -17.274  1.00 85.73           C
ATOM   2018 1HB  ASP A 143      -7.685   0.271 -16.629  1.00 85.73           H
ATOM   2019 2HB  ASP A 143      -6.604  -1.100 -16.781  1.00 85.73           H
ATOM   2020  CG  ASP A 143      -6.943  -0.041 -18.630  1.00 85.73           C
ATOM   2021  OD1 ASP A 143      -7.765   0.617 -19.303  1.00 85.73           O
ATOM   2022  OD2 ASP A 143      -5.769  -0.310 -18.964  1.00 85.73           O
ATOM   2023  HN  ASP A 143      -8.553  -1.668 -15.361  1.00 85.73           H
ATOM   2024  N   ARG A 144      -7.473  -3.600 -17.701  1.00 74.56           N
ATOM   2025  CA  ARG A 144      -6.971  -4.759 -18.421  1.00 74.56           C
ATOM   2026  C   ARG A 144      -8.135  -5.612 -18.930  1.00 74.56           C
ATOM   2027  O   ARG A 144      -8.104  -6.101 -20.058  1.00 74.56           O
ATOM   2028  HA  ARG A 144      -6.396  -4.345 -19.249  1.00 74.56           H
ATOM   2029  CB  ARG A 144      -6.073  -5.616 -17.527  1.00 74.56           C
ATOM   2030 1HB  ARG A 144      -6.592  -5.846 -16.597  1.00 74.56           H
ATOM   2031 2HB  ARG A 144      -5.864  -6.566 -18.019  1.00 74.56           H
ATOM   2032  CG  ARG A 144      -4.759  -4.896 -17.219  1.00 74.56           C
ATOM   2033 1HG  ARG A 144      -4.968  -3.934 -16.749  1.00 74.56           H
ATOM   2034 2HG  ARG A 144      -4.179  -5.479 -16.504  1.00 74.56           H
ATOM   2035  CD  ARG A 144      -3.940  -4.680 -18.493  1.00 74.56           C
ATOM   2036 1HD  ARG A 144      -3.700  -5.641 -18.948  1.00 74.56           H
ATOM   2037 2HD  ARG A 144      -4.526  -4.119 -19.221  1.00 74.56           H
ATOM   2038  NE  ARG A 144      -2.694  -3.946 -18.175  1.00 74.56           N
ATOM   2039  HE  ARG A 144      -2.545  -3.664 -17.228  1.00 74.56           H
ATOM   2040  CZ  ARG A 144      -1.754  -3.637 -19.078  1.00 74.56           C
ATOM   2041  NH1 ARG A 144      -1.901  -3.990 -20.363  1.00 74.56           N
ATOM   2042 1HH1 ARG A 144      -2.718  -4.489 -20.653  1.00 74.56           H
ATOM   2043 2HH1 ARG A 144      -1.195  -3.756 -21.030  1.00 74.56           H
ATOM   2044  NH2 ARG A 144      -0.663  -2.969 -18.678  1.00 74.56           N
ATOM   2045 1HH2 ARG A 144       0.048  -2.730 -19.339  1.00 74.56           H
ATOM   2046 2HH2 ARG A 144      -0.561  -2.709 -17.718  1.00 74.56           H
ATOM   2047  HN  ARG A 144      -7.232  -3.569 -16.731  1.00 74.56           H
ATOM   2048  N   TYR A 145      -9.135  -5.764 -18.073  1.00 86.78           N
ATOM   2049  CA  TYR A 145     -10.328  -6.507 -18.441  1.00 86.78           C
ATOM   2050  C   TYR A 145     -10.969  -5.926 -19.702  1.00 86.78           C
ATOM   2051  O   TYR A 145     -11.238  -6.652 -20.658  1.00 86.78           O
ATOM   2052  HA  TYR A 145     -10.036  -7.539 -18.633  1.00 86.78           H
ATOM   2053  CB  TYR A 145     -11.300  -6.349 -17.270  1.00 86.78           C
ATOM   2054 1HB  TYR A 145     -10.964  -6.976 -16.444  1.00 86.78           H
ATOM   2055 2HB  TYR A 145     -11.266  -5.317 -16.920  1.00 86.78           H
ATOM   2056  CG  TYR A 145     -12.748  -6.710 -17.610  1.00 86.78           C
ATOM   2057  CD1 TYR A 145     -13.690  -5.713 -17.761  1.00 86.78           C
ATOM   2058  HD1 TYR A 145     -13.403  -4.668 -17.638  1.00 86.78           H
ATOM   2059  CD2 TYR A 145     -13.111  -8.032 -17.765  1.00 86.78           C
ATOM   2060  HD2 TYR A 145     -12.366  -8.819 -17.646  1.00 86.78           H
ATOM   2061  CE1 TYR A 145     -15.052  -6.052 -18.080  1.00 86.78           C
ATOM   2062  HE1 TYR A 145     -15.807  -5.275 -18.202  1.00 86.78           H
ATOM   2063  CE2 TYR A 145     -14.473  -8.372 -18.085  1.00 86.78           C
ATOM   2064  HE2 TYR A 145     -14.773  -9.412 -18.210  1.00 86.78           H
ATOM   2065  CZ  TYR A 145     -15.377  -7.365 -18.227  1.00 86.78           C
ATOM   2066  OH  TYR A 145     -16.663  -7.686 -18.529  1.00 86.78           O
ATOM   2067  HH  TYR A 145     -16.752  -8.676 -18.637  1.00 86.78           H
ATOM   2068  HN  TYR A 145      -9.138  -5.391 -17.146  1.00 86.78           H
ATOM   2069  N   ILE A 146     -11.196  -4.621 -19.665  1.00 83.61           N
ATOM   2070  CA  ILE A 146     -11.874  -3.947 -20.760  1.00 83.61           C
ATOM   2071  C   ILE A 146     -11.048  -4.103 -22.038  1.00 83.61           C
ATOM   2072  O   ILE A 146     -11.601  -4.312 -23.117  1.00 83.61           O
ATOM   2073  HA  ILE A 146     -12.833  -4.444 -20.905  1.00 83.61           H
ATOM   2074  CB  ILE A 146     -12.169  -2.492 -20.392  1.00 83.61           C
ATOM   2075  HB  ILE A 146     -11.242  -2.030 -20.055  1.00 83.61           H
ATOM   2076  CG1 ILE A 146     -13.164  -2.410 -19.232  1.00 83.61           C
ATOM   2077 1HG1 ILE A 146     -14.156  -2.697 -19.579  1.00 83.61           H
ATOM   2078 2HG1 ILE A 146     -12.880  -3.119 -18.455  1.00 83.61           H
ATOM   2079  CG2 ILE A 146     -12.648  -1.704 -21.614  1.00 83.61           C
ATOM   2080 1HG2 ILE A 146     -11.875  -1.721 -22.382  1.00 83.61           H
ATOM   2081 2HG2 ILE A 146     -13.559  -2.158 -22.005  1.00 83.61           H
ATOM   2082 3HG2 ILE A 146     -12.851  -0.673 -21.325  1.00 83.61           H
ATOM   2083  CD1 ILE A 146     -13.210  -0.996 -18.649  1.00 83.61           C
ATOM   2084 1HD1 ILE A 146     -12.221  -0.722 -18.282  1.00 83.61           H
ATOM   2085 2HD1 ILE A 146     -13.518  -0.293 -19.423  1.00 83.61           H
ATOM   2086 3HD1 ILE A 146     -13.924  -0.966 -17.826  1.00 83.61           H
ATOM   2087  HN  ILE A 146     -10.927  -4.028 -18.906  1.00 83.61           H
ATOM   2088  N   ALA A 147      -9.738  -3.996 -21.875  1.00 82.27           N
ATOM   2089  CA  ALA A 147      -8.840  -3.985 -23.017  1.00 82.27           C
ATOM   2090  C   ALA A 147      -8.890  -5.346 -23.713  1.00 82.27           C
ATOM   2091  O   ALA A 147      -8.692  -5.436 -24.924  1.00 82.27           O
ATOM   2092  HA  ALA A 147      -9.192  -3.220 -23.708  1.00 82.27           H
ATOM   2093  CB  ALA A 147      -7.428  -3.619 -22.553  1.00 82.27           C
ATOM   2094 1HB  ALA A 147      -7.442  -2.631 -22.092  1.00 82.27           H
ATOM   2095 2HB  ALA A 147      -7.082  -4.354 -21.827  1.00 82.27           H
ATOM   2096 3HB  ALA A 147      -6.755  -3.610 -23.410  1.00 82.27           H
ATOM   2097  HN  ALA A 147      -9.290  -3.919 -20.984  1.00 82.27           H
ATOM   2098  N   ILE A 148      -9.154  -6.373 -22.918  1.00 78.76           N
ATOM   2099  CA  ILE A 148      -9.051  -7.739 -23.400  1.00 78.76           C
ATOM   2100  C   ILE A 148     -10.440  -8.242 -23.797  1.00 78.76           C
ATOM   2101  O   ILE A 148     -10.625  -8.763 -24.896  1.00 78.76           O
ATOM   2102  HA  ILE A 148      -8.421  -7.725 -24.290  1.00 78.76           H
ATOM   2103  CB  ILE A 148      -8.350  -8.621 -22.365  1.00 78.76           C
ATOM   2104  HB  ILE A 148      -8.840  -8.473 -21.402  1.00 78.76           H
ATOM   2105  CG1 ILE A 148      -6.886  -8.210 -22.195  1.00 78.76           C
ATOM   2106 1HG1 ILE A 148      -6.335  -8.430 -23.109  1.00 78.76           H
ATOM   2107 2HG1 ILE A 148      -6.823  -7.134 -22.035  1.00 78.76           H
ATOM   2108  CG2 ILE A 148      -8.492 -10.103 -22.720  1.00 78.76           C
ATOM   2109 1HG2 ILE A 148      -9.549 -10.370 -22.749  1.00 78.76           H
ATOM   2110 2HG2 ILE A 148      -8.044 -10.287 -23.696  1.00 78.76           H
ATOM   2111 3HG2 ILE A 148      -7.985 -10.707 -21.967  1.00 78.76           H
ATOM   2112  CD1 ILE A 148      -6.244  -8.945 -21.016  1.00 78.76           C
ATOM   2113 1HD1 ILE A 148      -6.783  -8.704 -20.100  1.00 78.76           H
ATOM   2114 2HD1 ILE A 148      -6.287 -10.020 -21.191  1.00 78.76           H
ATOM   2115 3HD1 ILE A 148      -5.203  -8.634 -20.918  1.00 78.76           H
ATOM   2116  HN  ILE A 148      -9.435  -6.282 -21.962  1.00 78.76           H
ATOM   2117  N   ALA A 149     -11.381  -8.069 -22.881  1.00 78.55           N
ATOM   2118  CA  ALA A 149     -12.690  -8.684 -23.027  1.00 78.55           C
ATOM   2119  C   ALA A 149     -13.533  -7.855 -23.999  1.00 78.55           C
ATOM   2120  O   ALA A 149     -14.369  -8.397 -24.719  1.00 78.55           O
ATOM   2121  HA  ALA A 149     -12.544  -9.680 -23.445  1.00 78.55           H
ATOM   2122  CB  ALA A 149     -13.347  -8.817 -21.652  1.00 78.55           C
ATOM   2123 1HB  ALA A 149     -12.723  -9.439 -21.010  1.00 78.55           H
ATOM   2124 2HB  ALA A 149     -13.458  -7.830 -21.205  1.00 78.55           H
ATOM   2125 3HB  ALA A 149     -14.329  -9.279 -21.762  1.00 78.55           H
ATOM   2126  HN  ALA A 149     -11.262  -7.521 -22.053  1.00 78.55           H
ATOM   2127  N   GLN A 150     -13.283  -6.554 -23.986  1.00 69.85           N
ATOM   2128  CA  GLN A 150     -14.092  -5.630 -24.763  1.00 69.85           C
ATOM   2129  C   GLN A 150     -13.212  -4.840 -25.734  1.00 69.85           C
ATOM   2130  O   GLN A 150     -13.407  -3.640 -25.918  1.00 69.85           O
ATOM   2131  HA  GLN A 150     -14.791  -6.254 -25.320  1.00 69.85           H
ATOM   2132  CB  GLN A 150     -14.880  -4.689 -23.848  1.00 69.85           C
ATOM   2133 1HB  GLN A 150     -14.189  -4.088 -23.257  1.00 69.85           H
ATOM   2134 2HB  GLN A 150     -15.468  -3.997 -24.451  1.00 69.85           H
ATOM   2135  CG  GLN A 150     -15.805  -5.476 -22.917  1.00 69.85           C
ATOM   2136 1HG  GLN A 150     -16.361  -6.216 -23.493  1.00 69.85           H
ATOM   2137 2HG  GLN A 150     -15.210  -6.023 -22.185  1.00 69.85           H
ATOM   2138  CD  GLN A 150     -16.780  -4.544 -22.197  1.00 69.85           C
ATOM   2139  OE1 GLN A 150     -16.755  -3.334 -22.355  1.00 69.85           O
ATOM   2140  NE2 GLN A 150     -17.639  -5.172 -21.399  1.00 69.85           N
ATOM   2141 1HE2 GLN A 150     -17.606  -6.167 -21.314  1.00 69.85           H
ATOM   2142 2HE2 GLN A 150     -18.317  -4.648 -20.883  1.00 69.85           H
ATOM   2143  HN  GLN A 150     -12.546  -6.131 -23.460  1.00 69.85           H
ATOM   2144  N   ALA A 151     -12.263  -5.547 -26.330  1.00 69.48           N
ATOM   2145  CA  ALA A 151     -11.206  -4.894 -27.083  1.00 69.48           C
ATOM   2146  C   ALA A 151     -11.828  -3.970 -28.132  1.00 69.48           C
ATOM   2147  O   ALA A 151     -11.377  -2.841 -28.315  1.00 69.48           O
ATOM   2148  HA  ALA A 151     -10.622  -4.295 -26.384  1.00 69.48           H
ATOM   2149  CB  ALA A 151     -10.294  -5.953 -27.706  1.00 69.48           C
ATOM   2150 1HB  ALA A 151      -9.854  -6.564 -26.917  1.00 69.48           H
ATOM   2151 2HB  ALA A 151     -10.877  -6.587 -28.374  1.00 69.48           H
ATOM   2152 3HB  ALA A 151      -9.501  -5.463 -28.271  1.00 69.48           H
ATOM   2153  HN  ALA A 151     -12.210  -6.545 -26.305  1.00 69.48           H
ATOM   2154  N   MET A 152     -12.854  -4.485 -28.794  1.00 60.18           N
ATOM   2155  CA  MET A 152     -13.479  -3.760 -29.887  1.00 60.18           C
ATOM   2156  C   MET A 152     -14.038  -2.420 -29.406  1.00 60.18           C
ATOM   2157  O   MET A 152     -13.754  -1.378 -29.996  1.00 60.18           O
ATOM   2158  HA  MET A 152     -12.688  -3.591 -30.617  1.00 60.18           H
ATOM   2159  CB  MET A 152     -14.611  -4.604 -30.477  1.00 60.18           C
ATOM   2160 1HB  MET A 152     -15.201  -5.041 -29.672  1.00 60.18           H
ATOM   2161 2HB  MET A 152     -15.281  -3.966 -31.054  1.00 60.18           H
ATOM   2162  CG  MET A 152     -14.058  -5.714 -31.373  1.00 60.18           C
ATOM   2163 1HG  MET A 152     -13.248  -5.325 -31.990  1.00 60.18           H
ATOM   2164 2HG  MET A 152     -13.636  -6.511 -30.760  1.00 60.18           H
ATOM   2165  SD  MET A 152     -15.356  -6.365 -32.411  1.00 60.18           S
ATOM   2166  CE  MET A 152     -14.426  -7.557 -33.360  1.00 60.18           C
ATOM   2167 1HE  MET A 152     -13.634  -7.046 -33.908  1.00 60.18           H
ATOM   2168 2HE  MET A 152     -13.985  -8.293 -32.687  1.00 60.18           H
ATOM   2169 3HE  MET A 152     -15.090  -8.059 -34.063  1.00 60.18           H
ATOM   2170  HN  MET A 152     -13.256  -5.379 -28.594  1.00 60.18           H
ATOM   2171  N   ARG A 153     -14.823  -2.489 -28.341  1.00 57.58           N
ATOM   2172  CA  ARG A 153     -15.468  -1.302 -27.808  1.00 57.58           C
ATOM   2173  C   ARG A 153     -14.425  -0.347 -27.225  1.00 57.58           C
ATOM   2174  O   ARG A 153     -14.624   0.867 -27.217  1.00 57.58           O
ATOM   2175  HA  ARG A 153     -15.976  -0.853 -28.662  1.00 57.58           H
ATOM   2176  CB  ARG A 153     -16.480  -1.666 -26.720  1.00 57.58           C
ATOM   2177 1HB  ARG A 153     -16.036  -2.384 -26.030  1.00 57.58           H
ATOM   2178 2HB  ARG A 153     -16.731  -0.779 -26.139  1.00 57.58           H
ATOM   2179  CG  ARG A 153     -17.752  -2.258 -27.330  1.00 57.58           C
ATOM   2180 1HG  ARG A 153     -18.127  -1.597 -28.111  1.00 57.58           H
ATOM   2181 2HG  ARG A 153     -17.522  -3.213 -27.804  1.00 57.58           H
ATOM   2182  CD  ARG A 153     -18.831  -2.459 -26.264  1.00 57.58           C
ATOM   2183 1HD  ARG A 153     -18.490  -3.182 -25.522  1.00 57.58           H
ATOM   2184 2HD  ARG A 153     -19.010  -1.522 -25.736  1.00 57.58           H
ATOM   2185  NE  ARG A 153     -20.084  -2.932 -26.893  1.00 57.58           N
ATOM   2186  HE  ARG A 153     -20.095  -3.046 -27.886  1.00 57.58           H
ATOM   2187  CZ  ARG A 153     -21.204  -3.218 -26.215  1.00 57.58           C
ATOM   2188  NH1 ARG A 153     -21.245  -3.083 -24.883  1.00 57.58           N
ATOM   2189 1HH1 ARG A 153     -20.436  -2.768 -24.386  1.00 57.58           H
ATOM   2190 2HH1 ARG A 153     -22.085  -3.298 -24.384  1.00 57.58           H
ATOM   2191  NH2 ARG A 153     -22.282  -3.640 -26.890  1.00 57.58           N
ATOM   2192 1HH2 ARG A 153     -23.125  -3.857 -26.399  1.00 57.58           H
ATOM   2193 2HH2 ARG A 153     -22.243  -3.737 -27.884  1.00 57.58           H
ATOM   2194  HN  ARG A 153     -15.020  -3.336 -27.846  1.00 57.58           H
ATOM   2195  N   ALA A 154     -13.334  -0.931 -26.751  1.00 62.91           N
ATOM   2196  CA  ALA A 154     -12.310  -0.161 -26.066  1.00 62.91           C
ATOM   2197  C   ALA A 154     -11.587   0.731 -27.078  1.00 62.91           C
ATOM   2198  O   ALA A 154     -11.090   1.799 -26.725  1.00 62.91           O
ATOM   2199  HA  ALA A 154     -12.806   0.469 -25.328  1.00 62.91           H
ATOM   2200  CB  ALA A 154     -11.355  -1.112 -25.341  1.00 62.91           C
ATOM   2201 1HB  ALA A 154     -11.913  -1.702 -24.614  1.00 62.91           H
ATOM   2202 2HB  ALA A 154     -10.885  -1.778 -26.065  1.00 62.91           H
ATOM   2203 3HB  ALA A 154     -10.587  -0.534 -24.828  1.00 62.91           H
ATOM   2204  HN  ALA A 154     -13.145  -1.910 -26.829  1.00 62.91           H
ATOM   2205  N   HIS A 155     -11.552   0.260 -28.316  1.00 57.24           N
ATOM   2206  CA  HIS A 155     -10.761   0.914 -29.344  1.00 57.24           C
ATOM   2207  C   HIS A 155     -11.455   2.207 -29.780  1.00 57.24           C
ATOM   2208  O   HIS A 155     -10.804   3.236 -29.956  1.00 57.24           O
ATOM   2209  HA  HIS A 155      -9.802   1.162 -28.890  1.00 57.24           H
ATOM   2210  CB  HIS A 155     -10.493  -0.037 -30.511  1.00 57.24           C
ATOM   2211 1HB  HIS A 155     -10.355  -1.046 -30.121  1.00 57.24           H
ATOM   2212 2HB  HIS A 155     -11.372  -0.063 -31.156  1.00 57.24           H
ATOM   2213  CG  HIS A 155      -9.288   0.334 -31.342  1.00 57.24           C
ATOM   2214  ND1 HIS A 155      -7.998   0.317 -30.841  1.00 57.24           N
ATOM   2215  HD1 HIS A 155      -7.735   0.065 -29.910  1.00 57.24           H
ATOM   2216  CD2 HIS A 155      -9.190   0.732 -32.643  1.00 57.24           C
ATOM   2217  HD2 HIS A 155     -10.023   0.853 -33.336  1.00 57.24           H
ATOM   2218  CE1 HIS A 155      -7.170   0.689 -31.806  1.00 57.24           C
ATOM   2219  HE1 HIS A 155      -6.086   0.775 -31.723  1.00 57.24           H
ATOM   2220  NE2 HIS A 155      -7.911   0.947 -32.922  1.00 57.24           N
ATOM   2221  HN  HIS A 155     -12.051  -0.552 -28.619  1.00 57.24           H
ATOM   2222  N   THR A 156     -12.766   2.112 -29.941  1.00 63.95           N
ATOM   2223  CA  THR A 156     -13.537   3.222 -30.474  1.00 63.95           C
ATOM   2224  C   THR A 156     -13.604   4.362 -29.455  1.00 63.95           C
ATOM   2225  O   THR A 156     -13.725   5.527 -29.830  1.00 63.95           O
ATOM   2226  HA  THR A 156     -13.021   3.608 -31.353  1.00 63.95           H
ATOM   2227  CB  THR A 156     -14.913   2.690 -30.881  1.00 63.95           C
ATOM   2228  HB  THR A 156     -15.577   3.507 -31.165  1.00 63.95           H
ATOM   2229  OG1 THR A 156     -15.332   1.917 -29.760  1.00 63.95           O
ATOM   2230  HG1 THR A 156     -16.267   1.590 -29.901  1.00 63.95           H
ATOM   2231  CG2 THR A 156     -14.833   1.677 -32.025  1.00 63.95           C
ATOM   2232 1HG2 THR A 156     -14.223   0.828 -31.716  1.00 63.95           H
ATOM   2233 2HG2 THR A 156     -14.384   2.149 -32.898  1.00 63.95           H
ATOM   2234 3HG2 THR A 156     -15.837   1.332 -32.275  1.00 63.95           H
ATOM   2235  HN  THR A 156     -13.300   1.297 -29.715  1.00 63.95           H
ATOM   2236  N   TRP A 157     -13.521   3.986 -28.188  1.00 59.39           N
ATOM   2237  CA  TRP A 157     -13.767   4.929 -27.110  1.00 59.39           C
ATOM   2238  C   TRP A 157     -12.419   5.297 -26.487  1.00 59.39           C
ATOM   2239  O   TRP A 157     -12.349   5.639 -25.307  1.00 59.39           O
ATOM   2240  HA  TRP A 157     -14.232   5.815 -27.542  1.00 59.39           H
ATOM   2241  CB  TRP A 157     -14.758   4.356 -26.095  1.00 59.39           C
ATOM   2242 1HB  TRP A 157     -14.448   3.345 -25.830  1.00 59.39           H
ATOM   2243 2HB  TRP A 157     -14.715   4.951 -25.183  1.00 59.39           H
ATOM   2244  CG  TRP A 157     -16.205   4.315 -26.592  1.00 59.39           C
ATOM   2245  CD1 TRP A 157     -16.680   3.731 -27.700  1.00 59.39           C
ATOM   2246  HD1 TRP A 157     -16.067   3.186 -28.418  1.00 59.39           H
ATOM   2247  CD2 TRP A 157     -17.351   4.910 -25.950  1.00 59.39           C
ATOM   2248  NE1 TRP A 157     -18.044   3.905 -27.819  1.00 59.39           N
ATOM   2249  HE1 TRP A 157     -18.623   3.562 -28.558  1.00 59.39           H
ATOM   2250  CE2 TRP A 157     -18.465   4.645 -26.720  1.00 59.39           C
ATOM   2251  CE3 TRP A 157     -17.445   5.649 -24.756  1.00 59.39           C
ATOM   2252  HE3 TRP A 157     -16.580   5.871 -24.131  1.00 59.39           H
ATOM   2253  CZ2 TRP A 157     -19.752   5.081 -26.383  1.00 59.39           C
ATOM   2254  HZ2 TRP A 157     -20.616   4.858 -27.008  1.00 59.39           H
ATOM   2255  CZ3 TRP A 157     -18.738   6.077 -24.433  1.00 59.39           C
ATOM   2256  HZ3 TRP A 157     -18.866   6.654 -23.518  1.00 59.39           H
ATOM   2257  CH2 TRP A 157     -19.869   5.818 -25.198  1.00 59.39           C
ATOM   2258  HH2 TRP A 157     -20.843   6.188 -24.878  1.00 59.39           H
ATOM   2259  HN  TRP A 157     -13.292   3.058 -27.893  1.00 59.39           H
ATOM   2260  N   ARG A 158     -11.381   5.213 -27.307  1.00 60.43           N
ATOM   2261  CA  ARG A 158     -10.023   5.350 -26.811  1.00 60.43           C
ATOM   2262  C   ARG A 158      -9.849   6.696 -26.105  1.00 60.43           C
ATOM   2263  O   ARG A 158      -9.279   6.762 -25.016  1.00 60.43           O
ATOM   2264  HA  ARG A 158      -9.895   4.522 -26.113  1.00 60.43           H
ATOM   2265  CB  ARG A 158      -9.007   5.245 -27.950  1.00 60.43           C
ATOM   2266 1HB  ARG A 158      -9.185   4.331 -28.518  1.00 60.43           H
ATOM   2267 2HB  ARG A 158      -9.140   6.079 -28.639  1.00 60.43           H
ATOM   2268  CG  ARG A 158      -7.575   5.245 -27.410  1.00 60.43           C
ATOM   2269 1HG  ARG A 158      -7.366   6.199 -26.926  1.00 60.43           H
ATOM   2270 2HG  ARG A 158      -7.469   4.471 -26.650  1.00 60.43           H
ATOM   2271  CD  ARG A 158      -6.566   5.005 -28.535  1.00 60.43           C
ATOM   2272 1HD  ARG A 158      -6.729   4.022 -28.977  1.00 60.43           H
ATOM   2273 2HD  ARG A 158      -6.710   5.739 -29.327  1.00 60.43           H
ATOM   2274  NE  ARG A 158      -5.187   5.097 -28.005  1.00 60.43           N
ATOM   2275  HE  ARG A 158      -5.068   5.389 -27.056  1.00 60.43           H
ATOM   2276  CZ  ARG A 158      -4.088   4.815 -28.717  1.00 60.43           C
ATOM   2277  NH1 ARG A 158      -4.188   4.419 -29.994  1.00 60.43           N
ATOM   2278 1HH1 ARG A 158      -5.087   4.333 -30.421  1.00 60.43           H
ATOM   2279 2HH1 ARG A 158      -3.362   4.210 -30.518  1.00 60.43           H
ATOM   2280  NH2 ARG A 158      -2.887   4.934 -28.134  1.00 60.43           N
ATOM   2281 1HH2 ARG A 158      -2.057   4.727 -28.652  1.00 60.43           H
ATOM   2282 2HH2 ARG A 158      -2.821   5.230 -27.181  1.00 60.43           H
ATOM   2283  HN  ARG A 158     -11.458   5.054 -28.291  1.00 60.43           H
ATOM   2284  N   GLU A 159     -10.350   7.737 -26.753  1.00 66.34           N
ATOM   2285  CA  GLU A 159     -10.169   9.089 -26.252  1.00 66.34           C
ATOM   2286  C   GLU A 159     -10.987   9.297 -24.976  1.00 66.34           C
ATOM   2287  O   GLU A 159     -10.485   9.840 -23.993  1.00 66.34           O
ATOM   2288  HA  GLU A 159      -9.106   9.175 -26.027  1.00 66.34           H
ATOM   2289  CB  GLU A 159     -10.541  10.123 -27.316  1.00 66.34           C
ATOM   2290 1HB  GLU A 159     -11.511   9.875 -27.746  1.00 66.34           H
ATOM   2291 2HB  GLU A 159     -10.504  11.124 -26.886  1.00 66.34           H
ATOM   2292  CG  GLU A 159      -9.533  10.112 -28.468  1.00 66.34           C
ATOM   2293 1HG  GLU A 159      -8.520  10.157 -28.069  1.00 66.34           H
ATOM   2294 2HG  GLU A 159      -9.617   9.176 -29.020  1.00 66.34           H
ATOM   2295  CD  GLU A 159      -9.768  11.291 -29.414  1.00 66.34           C
ATOM   2296  OE1 GLU A 159      -8.842  11.580 -30.202  1.00 66.34           O
ATOM   2297  OE2 GLU A 159     -10.869  11.877 -29.327  1.00 66.34           O
ATOM   2298  HN  GLU A 159     -10.871   7.668 -27.604  1.00 66.34           H
ATOM   2299  N   LYS A 160     -12.235   8.853 -25.033  1.00 70.49           N
ATOM   2300  CA  LYS A 160     -13.134   9.003 -23.902  1.00 70.49           C
ATOM   2301  C   LYS A 160     -12.541   8.289 -22.685  1.00 70.49           C
ATOM   2302  O   LYS A 160     -12.630   8.787 -21.564  1.00 70.49           O
ATOM   2303  HA  LYS A 160     -13.203  10.068 -23.678  1.00 70.49           H
ATOM   2304  CB  LYS A 160     -14.541   8.526 -24.269  1.00 70.49           C
ATOM   2305 1HB  LYS A 160     -14.490   7.525 -24.698  1.00 70.49           H
ATOM   2306 2HB  LYS A 160     -15.152   8.456 -23.369  1.00 70.49           H
ATOM   2307  CG  LYS A 160     -15.201   9.481 -25.266  1.00 70.49           C
ATOM   2308 1HG  LYS A 160     -15.088  10.508 -24.920  1.00 70.49           H
ATOM   2309 2HG  LYS A 160     -14.696   9.412 -26.230  1.00 70.49           H
ATOM   2310  CD  LYS A 160     -16.686   9.155 -25.437  1.00 70.49           C
ATOM   2311 1HD  LYS A 160     -16.799   8.121 -25.764  1.00 70.49           H
ATOM   2312 2HD  LYS A 160     -17.194   9.243 -24.477  1.00 70.49           H
ATOM   2313  CE  LYS A 160     -17.339  10.092 -26.455  1.00 70.49           C
ATOM   2314 1HE  LYS A 160     -17.249  11.124 -26.118  1.00 70.49           H
ATOM   2315 2HE  LYS A 160     -16.817  10.022 -27.410  1.00 70.49           H
ATOM   2316  NZ  LYS A 160     -18.766   9.745 -26.637  1.00 70.49           N
ATOM   2317 1HZ  LYS A 160     -19.185  10.379 -27.309  1.00 70.49           H
ATOM   2318 2HZ  LYS A 160     -18.843   8.793 -26.976  1.00 70.49           H
ATOM   2319 3HZ  LYS A 160     -19.250   9.828 -25.749  1.00 70.49           H
ATOM   2320  HN  LYS A 160     -12.631   8.399 -25.831  1.00 70.49           H
ATOM   2321  N   ARG A 161     -11.949   7.133 -22.948  1.00 69.52           N
ATOM   2322  CA  ARG A 161     -11.361   6.335 -21.886  1.00 69.52           C
ATOM   2323  C   ARG A 161     -10.252   7.121 -21.184  1.00 69.52           C
ATOM   2324  O   ARG A 161     -10.067   6.995 -19.974  1.00 69.52           O
ATOM   2325  HA  ARG A 161     -12.186   6.127 -21.205  1.00 69.52           H
ATOM   2326  CB  ARG A 161     -10.783   5.029 -22.434  1.00 69.52           C
ATOM   2327 1HB  ARG A 161     -10.185   5.236 -23.321  1.00 69.52           H
ATOM   2328 2HB  ARG A 161     -10.116   4.584 -21.696  1.00 69.52           H
ATOM   2329  CG  ARG A 161     -11.897   4.040 -22.783  1.00 69.52           C
ATOM   2330 1HG  ARG A 161     -12.495   3.832 -21.896  1.00 69.52           H
ATOM   2331 2HG  ARG A 161     -12.565   4.485 -23.521  1.00 69.52           H
ATOM   2332  CD  ARG A 161     -11.319   2.734 -23.333  1.00 69.52           C
ATOM   2333 1HD  ARG A 161     -12.122   2.105 -23.717  1.00 69.52           H
ATOM   2334 2HD  ARG A 161     -10.652   2.945 -24.169  1.00 69.52           H
ATOM   2335  NE  ARG A 161     -10.582   2.019 -22.267  1.00 69.52           N
ATOM   2336  HE  ARG A 161     -10.723   2.313 -21.322  1.00 69.52           H
ATOM   2337  CZ  ARG A 161      -9.738   1.002 -22.490  1.00 69.52           C
ATOM   2338  NH1 ARG A 161      -9.512   0.567 -23.737  1.00 69.52           N
ATOM   2339 1HH1 ARG A 161      -9.974   1.001 -24.510  1.00 69.52           H
ATOM   2340 2HH1 ARG A 161      -8.881  -0.192 -23.894  1.00 69.52           H
ATOM   2341  NH2 ARG A 161      -9.124   0.427 -21.447  1.00 69.52           N
ATOM   2342 1HH2 ARG A 161      -8.491  -0.332 -21.596  1.00 69.52           H
ATOM   2343 2HH2 ARG A 161      -9.298   0.758 -20.519  1.00 69.52           H
ATOM   2344  HN  ARG A 161     -11.868   6.742 -23.865  1.00 69.52           H
ATOM   2345  N   LEU A 162      -9.542   7.914 -21.973  1.00 82.07           N
ATOM   2346  CA  LEU A 162      -8.451   8.715 -21.443  1.00 82.07           C
ATOM   2347  C   LEU A 162      -9.016   9.776 -20.497  1.00 82.07           C
ATOM   2348  O   LEU A 162      -8.449  10.031 -19.435  1.00 82.07           O
ATOM   2349  HA  LEU A 162      -7.806   8.049 -20.870  1.00 82.07           H
ATOM   2350  CB  LEU A 162      -7.608   9.292 -22.582  1.00 82.07           C
ATOM   2351 1HB  LEU A 162      -7.253   8.467 -23.199  1.00 82.07           H
ATOM   2352 2HB  LEU A 162      -8.254   9.905 -23.211  1.00 82.07           H
ATOM   2353  CG  LEU A 162      -6.402  10.135 -22.163  1.00 82.07           C
ATOM   2354  HG  LEU A 162      -6.753  10.929 -21.505  1.00 82.07           H
ATOM   2355  CD1 LEU A 162      -5.399   9.298 -21.367  1.00 82.07           C
ATOM   2356 1HD1 LEU A 162      -5.881   8.908 -20.470  1.00 82.07           H
ATOM   2357 2HD1 LEU A 162      -5.049   8.469 -21.981  1.00 82.07           H
ATOM   2358 3HD1 LEU A 162      -4.551   9.922 -21.082  1.00 82.07           H
ATOM   2359  CD2 LEU A 162      -5.754  10.806 -23.376  1.00 82.07           C
ATOM   2360 1HD2 LEU A 162      -5.420  10.042 -24.078  1.00 82.07           H
ATOM   2361 2HD2 LEU A 162      -6.482  11.455 -23.864  1.00 82.07           H
ATOM   2362 3HD2 LEU A 162      -4.900  11.399 -23.050  1.00 82.07           H
ATOM   2363  HN  LEU A 162      -9.702   8.015 -22.955  1.00 82.07           H
ATOM   2364  N   LEU A 163     -10.126  10.367 -20.916  1.00 82.99           N
ATOM   2365  CA  LEU A 163     -10.774  11.393 -20.118  1.00 82.99           C
ATOM   2366  C   LEU A 163     -11.220  10.791 -18.784  1.00 82.99           C
ATOM   2367  O   LEU A 163     -10.930  11.340 -17.723  1.00 82.99           O
ATOM   2368  HA  LEU A 163     -10.033  12.167 -19.917  1.00 82.99           H
ATOM   2369  CB  LEU A 163     -11.909  12.048 -20.908  1.00 82.99           C
ATOM   2370 1HB  LEU A 163     -11.502  12.426 -21.846  1.00 82.99           H
ATOM   2371 2HB  LEU A 163     -12.638  11.279 -21.163  1.00 82.99           H
ATOM   2372  CG  LEU A 163     -12.643  13.192 -20.205  1.00 82.99           C
ATOM   2373  HG  LEU A 163     -13.008  12.825 -19.246  1.00 82.99           H
ATOM   2374  CD1 LEU A 163     -11.692  14.354 -19.911  1.00 82.99           C
ATOM   2375 1HD1 LEU A 163     -10.884  14.008 -19.266  1.00 82.99           H
ATOM   2376 2HD1 LEU A 163     -11.275  14.728 -20.846  1.00 82.99           H
ATOM   2377 3HD1 LEU A 163     -12.238  15.154 -19.411  1.00 82.99           H
ATOM   2378  CD2 LEU A 163     -13.862  13.640 -21.012  1.00 82.99           C
ATOM   2379 1HD2 LEU A 163     -13.541  13.983 -21.996  1.00 82.99           H
ATOM   2380 2HD2 LEU A 163     -14.550  12.802 -21.126  1.00 82.99           H
ATOM   2381 3HD2 LEU A 163     -14.365  14.454 -20.490  1.00 82.99           H
ATOM   2382  HN  LEU A 163     -10.579  10.154 -21.781  1.00 82.99           H
ATOM   2383  N   TYR A 164     -11.919   9.669 -18.883  1.00 77.11           N
ATOM   2384  CA  TYR A 164     -12.427   8.997 -17.698  1.00 77.11           C
ATOM   2385  C   TYR A 164     -11.284   8.597 -16.764  1.00 77.11           C
ATOM   2386  O   TYR A 164     -11.436   8.627 -15.543  1.00 77.11           O
ATOM   2387  HA  TYR A 164     -13.088   9.689 -17.176  1.00 77.11           H
ATOM   2388  CB  TYR A 164     -13.127   7.733 -18.199  1.00 77.11           C
ATOM   2389 1HB  TYR A 164     -12.458   7.202 -18.876  1.00 77.11           H
ATOM   2390 2HB  TYR A 164     -13.312   7.073 -17.351  1.00 77.11           H
ATOM   2391  CG  TYR A 164     -14.451   7.998 -18.918  1.00 77.11           C
ATOM   2392  CD1 TYR A 164     -15.343   8.918 -18.406  1.00 77.11           C
ATOM   2393  HD1 TYR A 164     -15.104   9.456 -17.489  1.00 77.11           H
ATOM   2394  CD2 TYR A 164     -14.754   7.317 -20.080  1.00 77.11           C
ATOM   2395  HD2 TYR A 164     -14.050   6.590 -20.485  1.00 77.11           H
ATOM   2396  CE1 TYR A 164     -16.589   9.168 -19.083  1.00 77.11           C
ATOM   2397  HE1 TYR A 164     -17.302   9.892 -18.689  1.00 77.11           H
ATOM   2398  CE2 TYR A 164     -16.000   7.567 -20.757  1.00 77.11           C
ATOM   2399  HE2 TYR A 164     -16.251   7.036 -21.675  1.00 77.11           H
ATOM   2400  CZ  TYR A 164     -16.856   8.480 -20.226  1.00 77.11           C
ATOM   2401  OH  TYR A 164     -18.032   8.716 -20.865  1.00 77.11           O
ATOM   2402  HH  TYR A 164     -18.581   9.369 -20.343  1.00 77.11           H
ATOM   2403  HN  TYR A 164     -12.140   9.222 -19.749  1.00 77.11           H
ATOM   2404  N   SER A 165     -10.165   8.231 -17.372  1.00 88.15           N
ATOM   2405  CA  SER A 165      -9.004   7.804 -16.609  1.00 88.15           C
ATOM   2406  C   SER A 165      -8.502   8.953 -15.733  1.00 88.15           C
ATOM   2407  O   SER A 165      -8.037   8.729 -14.616  1.00 88.15           O
ATOM   2408  HA  SER A 165      -9.352   6.976 -15.992  1.00 88.15           H
ATOM   2409  CB  SER A 165      -7.887   7.315 -17.534  1.00 88.15           C
ATOM   2410 1HB  SER A 165      -7.134   6.791 -16.946  1.00 88.15           H
ATOM   2411 2HB  SER A 165      -8.294   6.596 -18.245  1.00 88.15           H
ATOM   2412  OG  SER A 165      -7.273   8.388 -18.243  1.00 88.15           O
ATOM   2413  HG  SER A 165      -7.969   9.037 -18.551  1.00 88.15           H
ATOM   2414  HN  SER A 165     -10.045   8.223 -18.364  1.00 88.15           H
ATOM   2415  N   LYS A 166      -8.614  10.158 -16.271  1.00 85.12           N
ATOM   2416  CA  LYS A 166      -8.210  11.346 -15.538  1.00 85.12           C
ATOM   2417  C   LYS A 166      -9.131  11.533 -14.331  1.00 85.12           C
ATOM   2418  O   LYS A 166      -8.661  11.746 -13.214  1.00 85.12           O
ATOM   2419  HA  LYS A 166      -7.196  11.177 -15.176  1.00 85.12           H
ATOM   2420  CB  LYS A 166      -8.162  12.559 -16.468  1.00 85.12           C
ATOM   2421 1HB  LYS A 166      -9.100  12.640 -17.017  1.00 85.12           H
ATOM   2422 2HB  LYS A 166      -8.059  13.470 -15.879  1.00 85.12           H
ATOM   2423  CG  LYS A 166      -6.997  12.449 -17.454  1.00 85.12           C
ATOM   2424 1HG  LYS A 166      -6.058  12.372 -16.906  1.00 85.12           H
ATOM   2425 2HG  LYS A 166      -7.098  11.537 -18.042  1.00 85.12           H
ATOM   2426  CD  LYS A 166      -6.951  13.661 -18.387  1.00 85.12           C
ATOM   2427 1HD  LYS A 166      -7.880  13.724 -18.953  1.00 85.12           H
ATOM   2428 2HD  LYS A 166      -6.874  14.575 -17.797  1.00 85.12           H
ATOM   2429  CE  LYS A 166      -5.766  13.567 -19.350  1.00 85.12           C
ATOM   2430 1HE  LYS A 166      -4.841  13.439 -18.787  1.00 85.12           H
ATOM   2431 2HE  LYS A 166      -5.875  12.689 -19.986  1.00 85.12           H
ATOM   2432  NZ  LYS A 166      -5.679  14.785 -20.186  1.00 85.12           N
ATOM   2433 1HZ  LYS A 166      -4.898  14.701 -20.827  1.00 85.12           H
ATOM   2434 2HZ  LYS A 166      -6.539  14.895 -20.712  1.00 85.12           H
ATOM   2435 3HZ  LYS A 166      -5.542  15.595 -19.590  1.00 85.12           H
ATOM   2436  HN  LYS A 166      -8.972  10.330 -17.189  1.00 85.12           H
ATOM   2437  N   MET A 167     -10.426  11.445 -14.595  1.00 85.93           N
ATOM   2438  CA  MET A 167     -11.418  11.652 -13.554  1.00 85.93           C
ATOM   2439  C   MET A 167     -11.259  10.625 -12.432  1.00 85.93           C
ATOM   2440  O   MET A 167     -11.292  10.976 -11.254  1.00 85.93           O
ATOM   2441  HA  MET A 167     -11.233  12.654 -13.168  1.00 85.93           H
ATOM   2442  CB  MET A 167     -12.821  11.539 -14.156  1.00 85.93           C
ATOM   2443 1HB  MET A 167     -12.930  10.574 -14.651  1.00 85.93           H
ATOM   2444 2HB  MET A 167     -13.565  11.575 -13.361  1.00 85.93           H
ATOM   2445  CG  MET A 167     -13.080  12.665 -15.158  1.00 85.93           C
ATOM   2446 1HG  MET A 167     -13.016  13.631 -14.656  1.00 85.93           H
ATOM   2447 2HG  MET A 167     -12.315  12.657 -15.933  1.00 85.93           H
ATOM   2448  SD  MET A 167     -14.695  12.468 -15.894  1.00 85.93           S
ATOM   2449  CE  MET A 167     -15.725  12.893 -14.500  1.00 85.93           C
ATOM   2450 1HE  MET A 167     -15.526  12.206 -13.677  1.00 85.93           H
ATOM   2451 2HE  MET A 167     -15.505  13.913 -14.183  1.00 85.93           H
ATOM   2452 3HE  MET A 167     -16.774  12.821 -14.788  1.00 85.93           H
ATOM   2453  HN  MET A 167     -10.799  11.237 -15.500  1.00 85.93           H
ATOM   2454  N   VAL A 168     -11.090   9.374 -12.838  1.00 93.63           N
ATOM   2455  CA  VAL A 168     -10.998   8.284 -11.882  1.00 93.63           C
ATOM   2456  C   VAL A 168      -9.789   8.509 -10.972  1.00 93.63           C
ATOM   2457  O   VAL A 168      -9.873   8.309  -9.762  1.00 93.63           O
ATOM   2458  HA  VAL A 168     -11.902   8.302 -11.275  1.00 93.63           H
ATOM   2459  CB  VAL A 168     -10.950   6.944 -12.620  1.00 93.63           C
ATOM   2460  HB  VAL A 168     -10.161   7.003 -13.370  1.00 93.63           H
ATOM   2461  CG1 VAL A 168     -10.603   5.803 -11.662  1.00 93.63           C
ATOM   2462 1HG1 VAL A 168      -9.628   5.989 -11.212  1.00 93.63           H
ATOM   2463 2HG1 VAL A 168     -11.360   5.743 -10.880  1.00 93.63           H
ATOM   2464 3HG1 VAL A 168     -10.576   4.862 -12.213  1.00 93.63           H
ATOM   2465  CG2 VAL A 168     -12.268   6.670 -13.346  1.00 93.63           C
ATOM   2466 1HG2 VAL A 168     -13.082   6.641 -12.622  1.00 93.63           H
ATOM   2467 2HG2 VAL A 168     -12.455   7.462 -14.071  1.00 93.63           H
ATOM   2468 3HG2 VAL A 168     -12.207   5.712 -13.862  1.00 93.63           H
ATOM   2469  HN  VAL A 168     -11.016   9.103 -13.798  1.00 93.63           H
ATOM   2470  N   CYS A 169      -8.692   8.922 -11.591  1.00 94.79           N
ATOM   2471  CA  CYS A 169      -7.463   9.162 -10.854  1.00 94.79           C
ATOM   2472  C   CYS A 169      -7.736  10.238  -9.801  1.00 94.79           C
ATOM   2473  O   CYS A 169      -7.373  10.078  -8.636  1.00 94.79           O
ATOM   2474  HA  CYS A 169      -7.192   8.218 -10.381  1.00 94.79           H
ATOM   2475  CB  CYS A 169      -6.313   9.553 -11.784  1.00 94.79           C
ATOM   2476 1HB  CYS A 169      -6.639  10.333 -12.471  1.00 94.79           H
ATOM   2477 2HB  CYS A 169      -5.488   9.965 -11.202  1.00 94.79           H
ATOM   2478  SG  CYS A 169      -5.744   8.090 -12.725  1.00 94.79           S
ATOM   2479  HG  CYS A 169      -6.746   8.089 -13.599  1.00 94.79           H
ATOM   2480  HN  CYS A 169      -8.635   9.092 -12.574  1.00 94.79           H
ATOM   2481  N   PHE A 170      -8.375  11.309 -10.248  1.00 94.04           N
ATOM   2482  CA  PHE A 170      -8.670  12.426  -9.366  1.00 94.04           C
ATOM   2483  C   PHE A 170      -9.531  11.978  -8.184  1.00 94.04           C
ATOM   2484  O   PHE A 170      -9.248  12.326  -7.038  1.00 94.04           O
ATOM   2485  HA  PHE A 170      -7.719  12.807  -8.997  1.00 94.04           H
ATOM   2486  CB  PHE A 170      -9.451  13.452 -10.191  1.00 94.04           C
ATOM   2487 1HB  PHE A 170      -8.857  13.732 -11.060  1.00 94.04           H
ATOM   2488 2HB  PHE A 170     -10.362  12.984 -10.564  1.00 94.04           H
ATOM   2489  CG  PHE A 170      -9.825  14.717  -9.416  1.00 94.04           C
ATOM   2490  CD1 PHE A 170     -11.095  14.884  -8.959  1.00 94.04           C
ATOM   2491  HD1 PHE A 170     -11.846  14.116  -9.144  1.00 94.04           H
ATOM   2492  CD2 PHE A 170      -8.888  15.675  -9.186  1.00 94.04           C
ATOM   2493  HD2 PHE A 170      -7.870  15.541  -9.553  1.00 94.04           H
ATOM   2494  CE1 PHE A 170     -11.442  16.059  -8.241  1.00 94.04           C
ATOM   2495  HE1 PHE A 170     -12.460  16.193  -7.874  1.00 94.04           H
ATOM   2496  CE2 PHE A 170      -9.235  16.850  -8.467  1.00 94.04           C
ATOM   2497  HE2 PHE A 170      -8.484  17.618  -8.283  1.00 94.04           H
ATOM   2498  CZ  PHE A 170     -10.505  17.017  -8.010  1.00 94.04           C
ATOM   2499  HZ  PHE A 170     -10.771  17.918  -7.458  1.00 94.04           H
ATOM   2500  HN  PHE A 170      -8.687  11.421 -11.191  1.00 94.04           H
ATOM   2501  N   THR A 171     -10.565  11.212  -8.502  1.00 93.71           N
ATOM   2502  CA  THR A 171     -11.486  10.737  -7.483  1.00 93.71           C
ATOM   2503  C   THR A 171     -10.739   9.914  -6.431  1.00 93.71           C
ATOM   2504  O   THR A 171     -11.034  10.008  -5.241  1.00 93.71           O
ATOM   2505  HA  THR A 171     -11.908  11.602  -6.971  1.00 93.71           H
ATOM   2506  CB  THR A 171     -12.603   9.960  -8.181  1.00 93.71           C
ATOM   2507  HB  THR A 171     -12.222   9.036  -8.616  1.00 93.71           H
ATOM   2508  OG1 THR A 171     -13.151  10.895  -9.106  1.00 93.71           O
ATOM   2509  HG1 THR A 171     -12.708  10.795  -9.997  1.00 93.71           H
ATOM   2510  CG2 THR A 171     -13.768   9.639  -7.242  1.00 93.71           C
ATOM   2511 1HG2 THR A 171     -14.193  10.567  -6.860  1.00 93.71           H
ATOM   2512 2HG2 THR A 171     -13.408   9.034  -6.410  1.00 93.71           H
ATOM   2513 3HG2 THR A 171     -14.533   9.087  -7.788  1.00 93.71           H
ATOM   2514  HN  THR A 171     -10.777  10.918  -9.433  1.00 93.71           H
ATOM   2515  N   ILE A 172      -9.786   9.127  -6.909  1.00 94.78           N
ATOM   2516  CA  ILE A 172      -9.024   8.257  -6.030  1.00 94.78           C
ATOM   2517  C   ILE A 172      -8.233   9.109  -5.036  1.00 94.78           C
ATOM   2518  O   ILE A 172      -8.229   8.829  -3.838  1.00 94.78           O
ATOM   2519  HA  ILE A 172      -9.737   7.650  -5.472  1.00 94.78           H
ATOM   2520  CB  ILE A 172      -8.155   7.299  -6.847  1.00 94.78           C
ATOM   2521  HB  ILE A 172      -7.684   7.866  -7.649  1.00 94.78           H
ATOM   2522  CG1 ILE A 172      -9.006   6.209  -7.502  1.00 94.78           C
ATOM   2523 1HG1 ILE A 172      -9.382   5.528  -6.738  1.00 94.78           H
ATOM   2524 2HG1 ILE A 172      -9.875   6.661  -7.981  1.00 94.78           H
ATOM   2525  CG2 ILE A 172      -7.032   6.711  -5.989  1.00 94.78           C
ATOM   2526 1HG2 ILE A 172      -6.403   7.517  -5.611  1.00 94.78           H
ATOM   2527 2HG2 ILE A 172      -7.464   6.163  -5.151  1.00 94.78           H
ATOM   2528 3HG2 ILE A 172      -6.430   6.033  -6.594  1.00 94.78           H
ATOM   2529  CD1 ILE A 172      -8.195   5.428  -8.537  1.00 94.78           C
ATOM   2530 1HD1 ILE A 172      -7.842   6.108  -9.311  1.00 94.78           H
ATOM   2531 2HD1 ILE A 172      -7.340   4.958  -8.049  1.00 94.78           H
ATOM   2532 3HD1 ILE A 172      -8.824   4.660  -8.987  1.00 94.78           H
ATOM   2533  HN  ILE A 172      -9.533   9.079  -7.875  1.00 94.78           H
ATOM   2534  N   TRP A 173      -7.582  10.133  -5.569  1.00 93.28           N
ATOM   2535  CA  TRP A 173      -6.709  10.968  -4.762  1.00 93.28           C
ATOM   2536  C   TRP A 173      -7.565  11.649  -3.691  1.00 93.28           C
ATOM   2537  O   TRP A 173      -7.176  11.707  -2.526  1.00 93.28           O
ATOM   2538  HA  TRP A 173      -5.970  10.320  -4.291  1.00 93.28           H
ATOM   2539  CB  TRP A 173      -5.940  11.962  -5.634  1.00 93.28           C
ATOM   2540 1HB  TRP A 173      -6.624  12.394  -6.364  1.00 93.28           H
ATOM   2541 2HB  TRP A 173      -5.585  12.780  -5.008  1.00 93.28           H
ATOM   2542  CG  TRP A 173      -4.749  11.349  -6.373  1.00 93.28           C
ATOM   2543  CD1 TRP A 173      -4.617  11.132  -7.689  1.00 93.28           C
ATOM   2544  HD1 TRP A 173      -5.378  11.376  -8.430  1.00 93.28           H
ATOM   2545  CD2 TRP A 173      -3.519  10.881  -5.781  1.00 93.28           C
ATOM   2546  NE1 TRP A 173      -3.397  10.560  -7.987  1.00 93.28           N
ATOM   2547  HE1 TRP A 173      -3.069  10.306  -8.897  1.00 93.28           H
ATOM   2548  CE2 TRP A 173      -2.708  10.403  -6.790  1.00 93.28           C
ATOM   2549  CE3 TRP A 173      -3.104  10.863  -4.438  1.00 93.28           C
ATOM   2550  HE3 TRP A 173      -3.726  11.235  -3.623  1.00 93.28           H
ATOM   2551  CZ2 TRP A 173      -1.433   9.871  -6.562  1.00 93.28           C
ATOM   2552  HZ2 TRP A 173      -0.811   9.499  -7.377  1.00 93.28           H
ATOM   2553  CZ3 TRP A 173      -1.828  10.328  -4.226  1.00 93.28           C
ATOM   2554  HZ3 TRP A 173      -1.458  10.290  -3.202  1.00 93.28           H
ATOM   2555  CH2 TRP A 173      -0.999   9.842  -5.231  1.00 93.28           C
ATOM   2556  HH2 TRP A 173      -0.017   9.441  -4.984  1.00 93.28           H
ATOM   2557  HN  TRP A 173      -7.644  10.393  -6.533  1.00 93.28           H
ATOM   2558  N   VAL A 174      -8.713  12.147  -4.125  1.00 95.92           N
ATOM   2559  CA  VAL A 174      -9.608  12.856  -3.227  1.00 95.92           C
ATOM   2560  C   VAL A 174     -10.062  11.910  -2.114  1.00 95.92           C
ATOM   2561  O   VAL A 174     -10.071  12.284  -0.942  1.00 95.92           O
ATOM   2562  HA  VAL A 174      -9.046  13.677  -2.782  1.00 95.92           H
ATOM   2563  CB  VAL A 174     -10.775  13.454  -4.016  1.00 95.92           C
ATOM   2564  HB  VAL A 174     -11.235  12.652  -4.594  1.00 95.92           H
ATOM   2565  CG1 VAL A 174     -11.839  14.023  -3.075  1.00 95.92           C
ATOM   2566 1HG1 VAL A 174     -12.221  13.228  -2.434  1.00 95.92           H
ATOM   2567 2HG1 VAL A 174     -11.397  14.805  -2.458  1.00 95.92           H
ATOM   2568 3HG1 VAL A 174     -12.657  14.442  -3.661  1.00 95.92           H
ATOM   2569  CG2 VAL A 174     -10.285  14.520  -4.997  1.00 95.92           C
ATOM   2570 1HG2 VAL A 174      -9.789  15.320  -4.447  1.00 95.92           H
ATOM   2571 2HG2 VAL A 174      -9.581  14.072  -5.699  1.00 95.92           H
ATOM   2572 3HG2 VAL A 174     -11.134  14.928  -5.545  1.00 95.92           H
ATOM   2573  HN  VAL A 174      -9.034  12.072  -5.069  1.00 95.92           H
ATOM   2574  N   LEU A 175     -10.427  10.702  -2.519  1.00 91.36           N
ATOM   2575  CA  LEU A 175     -10.951   9.725  -1.580  1.00 91.36           C
ATOM   2576  C   LEU A 175      -9.872   9.385  -0.549  1.00 91.36           C
ATOM   2577  O   LEU A 175     -10.144   9.349   0.650  1.00 91.36           O
ATOM   2578  HA  LEU A 175     -11.791  10.186  -1.062  1.00 91.36           H
ATOM   2579  CB  LEU A 175     -11.494   8.504  -2.326  1.00 91.36           C
ATOM   2580 1HB  LEU A 175     -12.281   8.837  -3.002  1.00 91.36           H
ATOM   2581 2HB  LEU A 175     -10.695   8.095  -2.944  1.00 91.36           H
ATOM   2582  CG  LEU A 175     -12.053   7.379  -1.453  1.00 91.36           C
ATOM   2583  HG  LEU A 175     -11.283   7.086  -0.739  1.00 91.36           H
ATOM   2584  CD1 LEU A 175     -13.260   7.860  -0.645  1.00 91.36           C
ATOM   2585 1HD1 LEU A 175     -12.960   8.686  -0.000  1.00 91.36           H
ATOM   2586 2HD1 LEU A 175     -14.042   8.195  -1.325  1.00 91.36           H
ATOM   2587 3HD1 LEU A 175     -13.637   7.040  -0.033  1.00 91.36           H
ATOM   2588  CD2 LEU A 175     -12.382   6.144  -2.294  1.00 91.36           C
ATOM   2589 1HD2 LEU A 175     -13.126   6.404  -3.047  1.00 91.36           H
ATOM   2590 2HD2 LEU A 175     -11.476   5.788  -2.786  1.00 91.36           H
ATOM   2591 3HD2 LEU A 175     -12.777   5.359  -1.648  1.00 91.36           H
ATOM   2592  HN  LEU A 175     -10.370  10.390  -3.467  1.00 91.36           H
ATOM   2593  N   ALA A 176      -8.671   9.146  -1.054  1.00 95.88           N
ATOM   2594  CA  ALA A 176      -7.573   8.721  -0.202  1.00 95.88           C
ATOM   2595  C   ALA A 176      -7.248   9.834   0.797  1.00 95.88           C
ATOM   2596  O   ALA A 176      -6.919   9.562   1.950  1.00 95.88           O
ATOM   2597  HA  ALA A 176      -7.900   7.838   0.346  1.00 95.88           H
ATOM   2598  CB  ALA A 176      -6.369   8.347  -1.069  1.00 95.88           C
ATOM   2599 1HB  ALA A 176      -6.644   7.533  -1.740  1.00 95.88           H
ATOM   2600 2HB  ALA A 176      -6.060   9.213  -1.656  1.00 95.88           H
ATOM   2601 3HB  ALA A 176      -5.546   8.029  -0.430  1.00 95.88           H
ATOM   2602  HN  ALA A 176      -8.443   9.237  -2.023  1.00 95.88           H
ATOM   2603  N   ALA A 177      -7.353  11.065   0.317  1.00 95.63           N
ATOM   2604  CA  ALA A 177      -7.046  12.219   1.144  1.00 95.63           C
ATOM   2605  C   ALA A 177      -8.029  12.278   2.315  1.00 95.63           C
ATOM   2606  O   ALA A 177      -7.636  12.559   3.447  1.00 95.63           O
ATOM   2607  HA  ALA A 177      -6.036  12.089   1.535  1.00 95.63           H
ATOM   2608  CB  ALA A 177      -7.083  13.486   0.288  1.00 95.63           C
ATOM   2609 1HB  ALA A 177      -6.346  13.406  -0.512  1.00 95.63           H
ATOM   2610 2HB  ALA A 177      -8.077  13.603  -0.145  1.00 95.63           H
ATOM   2611 3HB  ALA A 177      -6.853  14.352   0.909  1.00 95.63           H
ATOM   2612  HN  ALA A 177      -7.640  11.279  -0.617  1.00 95.63           H
ATOM   2613  N   ALA A 178      -9.288  12.008   2.003  1.00 95.50           N
ATOM   2614  CA  ALA A 178     -10.337  12.065   3.007  1.00 95.50           C
ATOM   2615  C   ALA A 178     -10.107  10.961   4.042  1.00 95.50           C
ATOM   2616  O   ALA A 178     -10.369  11.153   5.228  1.00 95.50           O
ATOM   2617  HA  ALA A 178     -10.270  13.034   3.502  1.00 95.50           H
ATOM   2618  CB  ALA A 178     -11.702  11.951   2.327  1.00 95.50           C
ATOM   2619 1HB  ALA A 178     -11.828  12.775   1.624  1.00 95.50           H
ATOM   2620 2HB  ALA A 178     -11.763  11.004   1.791  1.00 95.50           H
ATOM   2621 3HB  ALA A 178     -12.488  11.994   3.081  1.00 95.50           H
ATOM   2622  HN  ALA A 178      -9.595  11.755   1.086  1.00 95.50           H
ATOM   2623  N   LEU A 179      -9.619   9.830   3.554  1.00 93.22           N
ATOM   2624  CA  LEU A 179      -9.492   8.648   4.390  1.00 93.22           C
ATOM   2625  C   LEU A 179      -8.284   8.811   5.315  1.00 93.22           C
ATOM   2626  O   LEU A 179      -8.080   8.006   6.222  1.00 93.22           O
ATOM   2627  HA  LEU A 179     -10.390   8.584   5.004  1.00 93.22           H
ATOM   2628  CB  LEU A 179      -9.441   7.385   3.528  1.00 93.22           C
ATOM   2629 1HB  LEU A 179      -8.682   7.525   2.758  1.00 93.22           H
ATOM   2630 2HB  LEU A 179      -9.112   6.556   4.154  1.00 93.22           H
ATOM   2631  CG  LEU A 179     -10.751   6.985   2.847  1.00 93.22           C
ATOM   2632  HG  LEU A 179     -11.145   7.857   2.325  1.00 93.22           H
ATOM   2633  CD1 LEU A 179     -10.513   5.899   1.796  1.00 93.22           C
ATOM   2634 1HD1 LEU A 179      -9.824   6.272   1.038  1.00 93.22           H
ATOM   2635 2HD1 LEU A 179     -10.085   5.018   2.274  1.00 93.22           H
ATOM   2636 3HD1 LEU A 179     -11.460   5.633   1.327  1.00 93.22           H
ATOM   2637  CD2 LEU A 179     -11.800   6.564   3.878  1.00 93.22           C
ATOM   2638 1HD2 LEU A 179     -11.428   5.713   4.448  1.00 93.22           H
ATOM   2639 2HD2 LEU A 179     -11.997   7.396   4.555  1.00 93.22           H
ATOM   2640 3HD2 LEU A 179     -12.721   6.285   3.367  1.00 93.22           H
ATOM   2641  HN  LEU A 179      -9.315   9.714   2.609  1.00 93.22           H
ATOM   2642  N   CYS A 180      -7.515   9.857   5.053  1.00 91.84           N
ATOM   2643  CA  CYS A 180      -6.316  10.119   5.831  1.00 91.84           C
ATOM   2644  C   CYS A 180      -6.642  11.196   6.868  1.00 91.84           C
ATOM   2645  O   CYS A 180      -5.769  11.619   7.625  1.00 91.84           O
ATOM   2646  HA  CYS A 180      -6.049   9.181   6.319  1.00 91.84           H
ATOM   2647  CB  CYS A 180      -5.139  10.522   4.940  1.00 91.84           C
ATOM   2648 1HB  CYS A 180      -4.199  10.342   5.462  1.00 91.84           H
ATOM   2649 2HB  CYS A 180      -5.127   9.907   4.040  1.00 91.84           H
ATOM   2650  SG  CYS A 180      -5.274  12.290   4.488  1.00 91.84           S
ATOM   2651  HG  CYS A 180      -4.069  12.383   3.932  1.00 91.84           H
ATOM   2652  HN  CYS A 180      -7.699  10.518   4.325  1.00 91.84           H
ATOM   2653  N   ILE A 181      -7.901  11.609   6.869  1.00 91.89           N
ATOM   2654  CA  ILE A 181      -8.347  12.649   7.781  1.00 91.89           C
ATOM   2655  C   ILE A 181      -8.060  12.216   9.220  1.00 91.89           C
ATOM   2656  O   ILE A 181      -7.502  12.983  10.003  1.00 91.89           O
ATOM   2657  HA  ILE A 181      -7.762  13.544   7.567  1.00 91.89           H
ATOM   2658  CB  ILE A 181      -9.815  12.995   7.523  1.00 91.89           C
ATOM   2659  HB  ILE A 181     -10.376  12.064   7.443  1.00 91.89           H
ATOM   2660  CG1 ILE A 181      -9.978  13.737   6.195  1.00 91.89           C
ATOM   2661 1HG1 ILE A 181      -9.500  14.714   6.260  1.00 91.89           H
ATOM   2662 2HG1 ILE A 181      -9.472  13.186   5.402  1.00 91.89           H
ATOM   2663  CG2 ILE A 181     -10.407  13.780   8.695  1.00 91.89           C
ATOM   2664 1HG2 ILE A 181     -10.343  13.180   9.603  1.00 91.89           H
ATOM   2665 2HG2 ILE A 181      -9.848  14.706   8.832  1.00 91.89           H
ATOM   2666 3HG2 ILE A 181     -11.451  14.012   8.486  1.00 91.89           H
ATOM   2667  CD1 ILE A 181     -11.457  13.909   5.842  1.00 91.89           C
ATOM   2668 1HD1 ILE A 181     -11.926  12.928   5.755  1.00 91.89           H
ATOM   2669 2HD1 ILE A 181     -11.954  14.481   6.625  1.00 91.89           H
ATOM   2670 3HD1 ILE A 181     -11.544  14.439   4.894  1.00 91.89           H
ATOM   2671  HN  ILE A 181      -8.609  11.247   6.263  1.00 91.89           H
ATOM   2672  N   PRO A 182      -8.435  10.985   9.594  1.00 93.27           N
ATOM   2673  CA  PRO A 182      -8.238  10.521  10.969  1.00 93.27           C
ATOM   2674  C   PRO A 182      -6.801  10.691  11.434  1.00 93.27           C
ATOM   2675  O   PRO A 182      -6.556  11.127  12.558  1.00 93.27           O
ATOM   2676  HA  PRO A 182      -8.833  11.122  11.656  1.00 93.27           H
ATOM   2677  CB  PRO A 182      -8.647   9.048  10.916  1.00 93.27           C
ATOM   2678 1HB  PRO A 182      -7.793   8.401  10.715  1.00 93.27           H
ATOM   2679 2HB  PRO A 182      -9.080   8.717  11.860  1.00 93.27           H
ATOM   2680  CG  PRO A 182      -9.666   9.004   9.783  1.00 93.27           C
ATOM   2681 1HG  PRO A 182      -9.789   7.996   9.388  1.00 93.27           H
ATOM   2682 2HG  PRO A 182     -10.653   9.327  10.114  1.00 93.27           H
ATOM   2683  CD  PRO A 182      -9.070   9.952   8.755  1.00 93.27           C
ATOM   2684 1HD  PRO A 182      -8.342   9.452   8.117  1.00 93.27           H
ATOM   2685 2HD  PRO A 182      -9.834  10.368   8.098  1.00 93.27           H
ATOM   2686  N   GLU A 183      -5.880  10.338  10.549  1.00 90.63           N
ATOM   2687  CA  GLU A 183      -4.466  10.389  10.880  1.00 90.63           C
ATOM   2688  C   GLU A 183      -4.043  11.827  11.184  1.00 90.63           C
ATOM   2689  O   GLU A 183      -3.235  12.064  12.081  1.00 90.63           O
ATOM   2690  HA  GLU A 183      -4.355   9.773  11.773  1.00 90.63           H
ATOM   2691  CB  GLU A 183      -3.618   9.795   9.753  1.00 90.63           C
ATOM   2692 1HB  GLU A 183      -4.017  10.109   8.789  1.00 90.63           H
ATOM   2693 2HB  GLU A 183      -2.573  10.068   9.897  1.00 90.63           H
ATOM   2694  CG  GLU A 183      -3.670   8.266   9.775  1.00 90.63           C
ATOM   2695 1HG  GLU A 183      -2.876   7.862   9.147  1.00 90.63           H
ATOM   2696 2HG  GLU A 183      -3.489   7.907  10.788  1.00 90.63           H
ATOM   2697  CD  GLU A 183      -5.026   7.757   9.283  1.00 90.63           C
ATOM   2698  OE1 GLU A 183      -5.258   6.536   9.419  1.00 90.63           O
ATOM   2699  OE2 GLU A 183      -5.801   8.600   8.781  1.00 90.63           O
ATOM   2700  HN  GLU A 183      -6.086  10.022   9.623  1.00 90.63           H
ATOM   2701  N   ILE A 184      -4.609  12.751  10.421  1.00 91.84           N
ATOM   2702  CA  ILE A 184      -4.265  14.155  10.565  1.00 91.84           C
ATOM   2703  C   ILE A 184      -4.614  14.618  11.981  1.00 91.84           C
ATOM   2704  O   ILE A 184      -3.854  15.361  12.600  1.00 91.84           O
ATOM   2705  HA  ILE A 184      -3.187  14.243  10.429  1.00 91.84           H
ATOM   2706  CB  ILE A 184      -4.929  14.985   9.466  1.00 91.84           C
ATOM   2707  HB  ILE A 184      -5.998  14.769   9.472  1.00 91.84           H
ATOM   2708  CG1 ILE A 184      -4.398  14.593   8.086  1.00 91.84           C
ATOM   2709 1HG1 ILE A 184      -3.353  14.891   7.996  1.00 91.84           H
ATOM   2710 2HG1 ILE A 184      -4.431  13.510   7.973  1.00 91.84           H
ATOM   2711  CG2 ILE A 184      -4.770  16.483   9.737  1.00 91.84           C
ATOM   2712 1HG2 ILE A 184      -5.235  16.730  10.691  1.00 91.84           H
ATOM   2713 2HG2 ILE A 184      -3.710  16.734   9.773  1.00 91.84           H
ATOM   2714 3HG2 ILE A 184      -5.251  17.050   8.940  1.00 91.84           H
ATOM   2715  CD1 ILE A 184      -5.218  15.252   6.975  1.00 91.84           C
ATOM   2716 1HD1 ILE A 184      -6.257  14.933   7.052  1.00 91.84           H
ATOM   2717 2HD1 ILE A 184      -5.162  16.336   7.076  1.00 91.84           H
ATOM   2718 3HD1 ILE A 184      -4.819  14.957   6.004  1.00 91.84           H
ATOM   2719  HN  ILE A 184      -5.289  12.553   9.715  1.00 91.84           H
ATOM   2720  N   LEU A 185      -5.764  14.159  12.453  1.00 91.91           N
ATOM   2721  CA  LEU A 185      -6.342  14.700  13.672  1.00 91.91           C
ATOM   2722  C   LEU A 185      -5.610  14.115  14.881  1.00 91.91           C
ATOM   2723  O   LEU A 185      -5.198  14.850  15.777  1.00 91.91           O
ATOM   2724  HA  LEU A 185      -6.181  15.778  13.659  1.00 91.91           H
ATOM   2725  CB  LEU A 185      -7.854  14.468  13.696  1.00 91.91           C
ATOM   2726 1HB  LEU A 185      -8.040  13.402  13.562  1.00 91.91           H
ATOM   2727 2HB  LEU A 185      -8.226  14.734  14.685  1.00 91.91           H
ATOM   2728  CG  LEU A 185      -8.667  15.235  12.652  1.00 91.91           C
ATOM   2729  HG  LEU A 185      -8.314  14.944  11.663  1.00 91.91           H
ATOM   2730  CD1 LEU A 185     -10.149  14.865  12.731  1.00 91.91           C
ATOM   2731 1HD1 LEU A 185     -10.267  13.796  12.549  1.00 91.91           H
ATOM   2732 2HD1 LEU A 185     -10.533  15.109  13.721  1.00 91.91           H
ATOM   2733 3HD1 LEU A 185     -10.704  15.424  11.978  1.00 91.91           H
ATOM   2734  CD2 LEU A 185      -8.445  16.743  12.784  1.00 91.91           C
ATOM   2735 1HD2 LEU A 185      -8.754  17.070  13.777  1.00 91.91           H
ATOM   2736 2HD2 LEU A 185      -7.389  16.969  12.640  1.00 91.91           H
ATOM   2737 3HD2 LEU A 185      -9.035  17.265  12.030  1.00 91.91           H
ATOM   2738  HN  LEU A 185      -6.297  13.433  12.018  1.00 91.91           H
ATOM   2739  N   TYR A 186      -5.471  12.797  14.868  1.00 91.68           N
ATOM   2740  CA  TYR A 186      -5.215  12.059  16.093  1.00 91.68           C
ATOM   2741  C   TYR A 186      -3.773  11.548  16.134  1.00 91.68           C
ATOM   2742  O   TYR A 186      -3.379  10.868  17.080  1.00 91.68           O
ATOM   2743  HA  TYR A 186      -5.377  12.735  16.933  1.00 91.68           H
ATOM   2744  CB  TYR A 186      -6.167  10.862  16.072  1.00 91.68           C
ATOM   2745 1HB  TYR A 186      -5.909  10.220  15.230  1.00 91.68           H
ATOM   2746 2HB  TYR A 186      -6.017  10.275  16.978  1.00 91.68           H
ATOM   2747  CG  TYR A 186      -7.645  11.244  15.968  1.00 91.68           C
ATOM   2748  CD1 TYR A 186      -8.183  12.166  16.843  1.00 91.68           C
ATOM   2749  HD1 TYR A 186      -7.554  12.623  17.607  1.00 91.68           H
ATOM   2750  CD2 TYR A 186      -8.441  10.667  14.999  1.00 91.68           C
ATOM   2751  HD2 TYR A 186      -8.016   9.938  14.309  1.00 91.68           H
ATOM   2752  CE1 TYR A 186      -9.574  12.526  16.745  1.00 91.68           C
ATOM   2753  HE1 TYR A 186     -10.011  13.253  17.429  1.00 91.68           H
ATOM   2754  CE2 TYR A 186      -9.832  11.026  14.901  1.00 91.68           C
ATOM   2755  HE2 TYR A 186     -10.471  10.578  14.141  1.00 91.68           H
ATOM   2756  CZ  TYR A 186     -10.329  11.938  15.779  1.00 91.68           C
ATOM   2757  OH  TYR A 186     -11.643  12.278  15.686  1.00 91.68           O
ATOM   2758  HH  TYR A 186     -12.079  11.761  14.950  1.00 91.68           H
ATOM   2759  HN  TYR A 186      -5.531  12.236  14.042  1.00 91.68           H
ATOM   2760  N   SER A 187      -3.026  11.896  15.097  1.00 92.79           N
ATOM   2761  CA  SER A 187      -1.590  11.677  15.102  1.00 92.79           C
ATOM   2762  C   SER A 187      -0.915  12.652  16.068  1.00 92.79           C
ATOM   2763  O   SER A 187      -1.073  13.865  15.942  1.00 92.79           O
ATOM   2764  HA  SER A 187      -1.456  10.649  15.439  1.00 92.79           H
ATOM   2765  CB  SER A 187      -1.004  11.831  13.697  1.00 92.79           C
ATOM   2766 1HB  SER A 187      -1.239  12.825  13.314  1.00 92.79           H
ATOM   2767 2HB  SER A 187       0.082  11.757  13.746  1.00 92.79           H
ATOM   2768  OG  SER A 187      -1.506  10.846  12.798  1.00 92.79           O
ATOM   2769  HG  SER A 187      -1.980  11.288  12.036  1.00 92.79           H
ATOM   2770  HN  SER A 187      -3.387  12.319  14.265  1.00 92.79           H
ATOM   2771  N   GLN A 188      -0.177  12.085  17.012  1.00 85.96           N
ATOM   2772  CA  GLN A 188       0.618  12.889  17.923  1.00 85.96           C
ATOM   2773  C   GLN A 188       1.840  12.100  18.399  1.00 85.96           C
ATOM   2774  O   GLN A 188       1.939  10.898  18.159  1.00 85.96           O
ATOM   2775  HA  GLN A 188       0.939  13.754  17.342  1.00 85.96           H
ATOM   2776  CB  GLN A 188      -0.222  13.366  19.110  1.00 85.96           C
ATOM   2777 1HB  GLN A 188       0.356  14.069  19.710  1.00 85.96           H
ATOM   2778 2HB  GLN A 188      -1.098  13.903  18.747  1.00 85.96           H
ATOM   2779  CG  GLN A 188      -0.663  12.186  19.979  1.00 85.96           C
ATOM   2780 1HG  GLN A 188      -1.177  11.448  19.363  1.00 85.96           H
ATOM   2781 2HG  GLN A 188       0.213  11.694  20.402  1.00 85.96           H
ATOM   2782  CD  GLN A 188      -1.588  12.651  21.105  1.00 85.96           C
ATOM   2783  OE1 GLN A 188      -2.197  13.706  21.048  1.00 85.96           O
ATOM   2784  NE2 GLN A 188      -1.658  11.807  22.130  1.00 85.96           N
ATOM   2785 1HE2 GLN A 188      -1.132  10.956  22.115  1.00 85.96           H
ATOM   2786 2HE2 GLN A 188      -2.238  12.022  22.917  1.00 85.96           H
ATOM   2787  HN  GLN A 188      -0.118  11.098  17.157  1.00 85.96           H
ATOM   2788  N   ILE A 189       2.740  12.809  19.064  1.00 90.46           N
ATOM   2789  CA  ILE A 189       3.885  12.168  19.689  1.00 90.46           C
ATOM   2790  C   ILE A 189       3.509  11.735  21.108  1.00 90.46           C
ATOM   2791  O   ILE A 189       3.054  12.549  21.909  1.00 90.46           O
ATOM   2792  HA  ILE A 189       4.119  11.277  19.107  1.00 90.46           H
ATOM   2793  CB  ILE A 189       5.110  13.082  19.630  1.00 90.46           C
ATOM   2794  HB  ILE A 189       4.865  14.015  20.138  1.00 90.46           H
ATOM   2795  CG1 ILE A 189       5.461  13.435  18.183  1.00 90.46           C
ATOM   2796 1HG1 ILE A 189       5.765  12.535  17.649  1.00 90.46           H
ATOM   2797 2HG1 ILE A 189       4.578  13.824  17.675  1.00 90.46           H
ATOM   2798  CG2 ILE A 189       6.295  12.461  20.372  1.00 90.46           C
ATOM   2799 1HG2 ILE A 189       6.027  12.303  21.416  1.00 90.46           H
ATOM   2800 2HG2 ILE A 189       6.549  11.505  19.914  1.00 90.46           H
ATOM   2801 3HG2 ILE A 189       7.152  13.131  20.314  1.00 90.46           H
ATOM   2802  CD1 ILE A 189       6.585  14.471  18.128  1.00 90.46           C
ATOM   2803 1HD1 ILE A 189       6.268  15.379  18.642  1.00 90.46           H
ATOM   2804 2HD1 ILE A 189       7.474  14.069  18.616  1.00 90.46           H
ATOM   2805 3HD1 ILE A 189       6.815  14.704  17.089  1.00 90.46           H
ATOM   2806  HN  ILE A 189       2.697  13.802  19.178  1.00 90.46           H
ATOM   2807  N   LYS A 190       3.713  10.453  21.374  1.00 85.28           N
ATOM   2808  CA  LYS A 190       3.519   9.927  22.715  1.00 85.28           C
ATOM   2809  C   LYS A 190       4.869   9.493  23.288  1.00 85.28           C
ATOM   2810  O   LYS A 190       5.694   8.921  22.577  1.00 85.28           O
ATOM   2811  HA  LYS A 190       3.127  10.738  23.330  1.00 85.28           H
ATOM   2812  CB  LYS A 190       2.468   8.816  22.708  1.00 85.28           C
ATOM   2813 1HB  LYS A 190       1.545   9.185  22.260  1.00 85.28           H
ATOM   2814 2HB  LYS A 190       2.813   7.988  22.088  1.00 85.28           H
ATOM   2815  CG  LYS A 190       2.188   8.316  24.127  1.00 85.28           C
ATOM   2816 1HG  LYS A 190       3.112   7.953  24.576  1.00 85.28           H
ATOM   2817 2HG  LYS A 190       1.837   9.143  24.744  1.00 85.28           H
ATOM   2818  CD  LYS A 190       1.144   7.198  24.119  1.00 85.28           C
ATOM   2819 1HD  LYS A 190       0.182   7.596  23.796  1.00 85.28           H
ATOM   2820 2HD  LYS A 190       1.431   6.433  23.396  1.00 85.28           H
ATOM   2821  CE  LYS A 190       1.003   6.569  25.506  1.00 85.28           C
ATOM   2822 1HE  LYS A 190       1.986   6.468  25.968  1.00 85.28           H
ATOM   2823 2HE  LYS A 190       0.415   7.223  26.150  1.00 85.28           H
ATOM   2824  NZ  LYS A 190       0.355   5.242  25.411  1.00 85.28           N
ATOM   2825 1HZ  LYS A 190       0.193   4.878  26.343  1.00 85.28           H
ATOM   2826 2HZ  LYS A 190      -0.530   5.333  24.925  1.00 85.28           H
ATOM   2827 3HZ  LYS A 190       0.958   4.608  24.900  1.00 85.28           H
ATOM   2828  HN  LYS A 190       4.005   9.780  20.694  1.00 85.28           H
ATOM   2829  N   GLU A 191       5.053   9.782  24.568  1.00 75.47           N
ATOM   2830  CA  GLU A 191       6.232   9.315  25.278  1.00 75.47           C
ATOM   2831  C   GLU A 191       5.932   7.998  25.996  1.00 75.47           C
ATOM   2832  O   GLU A 191       4.990   7.916  26.783  1.00 75.47           O
ATOM   2833  HA  GLU A 191       6.988   9.154  24.510  1.00 75.47           H
ATOM   2834  CB  GLU A 191       6.734  10.374  26.262  1.00 75.47           C
ATOM   2835 1HB  GLU A 191       6.811  11.337  25.758  1.00 75.47           H
ATOM   2836 2HB  GLU A 191       6.086  10.398  27.139  1.00 75.47           H
ATOM   2837  CG  GLU A 191       8.135  10.029  26.771  1.00 75.47           C
ATOM   2838 1HG  GLU A 191       8.103   9.092  27.328  1.00 75.47           H
ATOM   2839 2HG  GLU A 191       8.805   9.875  25.926  1.00 75.47           H
ATOM   2840  CD  GLU A 191       8.682  11.142  27.667  1.00 75.47           C
ATOM   2841  OE1 GLU A 191       9.782  10.934  28.223  1.00 75.47           O
ATOM   2842  OE2 GLU A 191       7.989  12.176  27.775  1.00 75.47           O
ATOM   2843  HN  GLU A 191       4.416  10.323  25.116  1.00 75.47           H
ATOM   2844  N   GLU A 192       6.751   7.000  25.699  1.00 76.63           N
ATOM   2845  CA  GLU A 192       6.582   5.689  26.303  1.00 76.63           C
ATOM   2846  C   GLU A 192       7.922   5.171  26.831  1.00 76.63           C
ATOM   2847  O   GLU A 192       8.849   4.936  26.058  1.00 76.63           O
ATOM   2848  HA  GLU A 192       5.890   5.838  27.132  1.00 76.63           H
ATOM   2849  CB  GLU A 192       5.968   4.702  25.308  1.00 76.63           C
ATOM   2850 1HB  GLU A 192       5.072   5.138  24.865  1.00 76.63           H
ATOM   2851 2HB  GLU A 192       6.715   4.410  24.570  1.00 76.63           H
ATOM   2852  CG  GLU A 192       5.531   3.415  26.010  1.00 76.63           C
ATOM   2853 1HG  GLU A 192       5.258   2.666  25.268  1.00 76.63           H
ATOM   2854 2HG  GLU A 192       6.365   3.008  26.583  1.00 76.63           H
ATOM   2855  CD  GLU A 192       4.345   3.674  26.941  1.00 76.63           C
ATOM   2856  OE1 GLU A 192       4.201   2.895  27.908  1.00 76.63           O
ATOM   2857  OE2 GLU A 192       3.609   4.646  26.666  1.00 76.63           O
ATOM   2858  HN  GLU A 192       7.517   7.075  25.061  1.00 76.63           H
ATOM   2859  N   SER A 193       7.980   5.009  28.145  1.00 75.41           N
ATOM   2860  CA  SER A 193       9.166   4.459  28.779  1.00 75.41           C
ATOM   2861  C   SER A 193      10.395   5.289  28.401  1.00 75.41           C
ATOM   2862  O   SER A 193      11.483   4.746  28.217  1.00 75.41           O
ATOM   2863  HA  SER A 193       8.977   4.523  29.851  1.00 75.41           H
ATOM   2864  CB  SER A 193       9.373   2.995  28.385  1.00 75.41           C
ATOM   2865 1HB  SER A 193       9.576   2.933  27.316  1.00 75.41           H
ATOM   2866 2HB  SER A 193      10.249   2.601  28.899  1.00 75.41           H
ATOM   2867  OG  SER A 193       8.238   2.193  28.699  1.00 75.41           O
ATOM   2868  HG  SER A 193       8.352   1.275  28.318  1.00 75.41           H
ATOM   2869  HN  SER A 193       7.238   5.247  28.772  1.00 75.41           H
ATOM   2870  N   GLY A 194      10.180   6.592  28.297  1.00 83.37           N
ATOM   2871  CA  GLY A 194      11.269   7.510  28.008  1.00 83.37           C
ATOM   2872  C   GLY A 194      11.601   7.513  26.515  1.00 83.37           C
ATOM   2873  O   GLY A 194      12.578   8.132  26.094  1.00 83.37           O
ATOM   2874 1HA  GLY A 194      10.995   8.516  28.326  1.00 83.37           H
ATOM   2875 2HA  GLY A 194      12.151   7.224  28.581  1.00 83.37           H
ATOM   2876  HN  GLY A 194       9.283   7.022  28.406  1.00 83.37           H
ATOM   2877  N   ILE A 195      10.770   6.816  25.754  1.00 81.49           N
ATOM   2878  CA  ILE A 195      10.930   6.778  24.311  1.00 81.49           C
ATOM   2879  C   ILE A 195       9.789   7.558  23.655  1.00 81.49           C
ATOM   2880  O   ILE A 195       8.620   7.326  23.958  1.00 81.49           O
ATOM   2881  HA  ILE A 195      11.870   7.276  24.073  1.00 81.49           H
ATOM   2882  CB  ILE A 195      11.047   5.332  23.822  1.00 81.49           C
ATOM   2883  HB  ILE A 195      10.147   4.796  24.123  1.00 81.49           H
ATOM   2884  CG1 ILE A 195      12.235   4.626  24.479  1.00 81.49           C
ATOM   2885 1HG1 ILE A 195      13.159   5.139  24.214  1.00 81.49           H
ATOM   2886 2HG1 ILE A 195      12.140   4.680  25.564  1.00 81.49           H
ATOM   2887  CG2 ILE A 195      11.118   5.274  22.295  1.00 81.49           C
ATOM   2888 1HG2 ILE A 195      10.215   5.714  21.872  1.00 81.49           H
ATOM   2889 2HG2 ILE A 195      11.989   5.831  21.950  1.00 81.49           H
ATOM   2890 3HG2 ILE A 195      11.201   4.235  21.975  1.00 81.49           H
ATOM   2891  CD1 ILE A 195      12.313   3.162  24.040  1.00 81.49           C
ATOM   2892 1HD1 ILE A 195      11.397   2.647  24.328  1.00 81.49           H
ATOM   2893 2HD1 ILE A 195      12.432   3.114  22.958  1.00 81.49           H
ATOM   2894 3HD1 ILE A 195      13.166   2.684  24.521  1.00 81.49           H
ATOM   2895  HN  ILE A 195      10.001   6.284  26.109  1.00 81.49           H
ATOM   2896  N   ALA A 196      10.169   8.467  22.769  1.00 91.66           N
ATOM   2897  CA  ALA A 196       9.191   9.214  21.997  1.00 91.66           C
ATOM   2898  C   ALA A 196       8.675   8.340  20.853  1.00 91.66           C
ATOM   2899  O   ALA A 196       9.461   7.799  20.077  1.00 91.66           O
ATOM   2900  HA  ALA A 196       8.360   9.458  22.660  1.00 91.66           H
ATOM   2901  CB  ALA A 196       9.821  10.516  21.498  1.00 91.66           C
ATOM   2902 1HB  ALA A 196      10.144  11.114  22.350  1.00 91.66           H
ATOM   2903 2HB  ALA A 196      10.680  10.286  20.869  1.00 91.66           H
ATOM   2904 3HB  ALA A 196       9.086  11.076  20.919  1.00 91.66           H
ATOM   2905  HN  ALA A 196      11.123   8.695  22.576  1.00 91.66           H
ATOM   2906  N   ILE A 197       7.356   8.228  20.784  1.00 86.95           N
ATOM   2907  CA  ILE A 197       6.726   7.412  19.760  1.00 86.95           C
ATOM   2908  C   ILE A 197       5.705   8.258  18.997  1.00 86.95           C
ATOM   2909  O   ILE A 197       4.868   8.923  19.603  1.00 86.95           O
ATOM   2910  HA  ILE A 197       7.506   7.101  19.064  1.00 86.95           H
ATOM   2911  CB  ILE A 197       6.136   6.141  20.375  1.00 86.95           C
ATOM   2912  HB  ILE A 197       5.410   6.435  21.133  1.00 86.95           H
ATOM   2913  CG1 ILE A 197       7.217   5.319  21.079  1.00 86.95           C
ATOM   2914 1HG1 ILE A 197       7.962   4.994  20.353  1.00 86.95           H
ATOM   2915 2HG1 ILE A 197       7.735   5.942  21.809  1.00 86.95           H
ATOM   2916  CG2 ILE A 197       5.386   5.321  19.324  1.00 86.95           C
ATOM   2917 1HG2 ILE A 197       4.574   5.918  18.908  1.00 86.95           H
ATOM   2918 2HG2 ILE A 197       6.073   5.037  18.526  1.00 86.95           H
ATOM   2919 3HG2 ILE A 197       4.976   4.424  19.788  1.00 86.95           H
ATOM   2920  CD1 ILE A 197       6.611   4.101  21.778  1.00 86.95           C
ATOM   2921 1HD1 ILE A 197       5.885   4.431  22.520  1.00 86.95           H
ATOM   2922 2HD1 ILE A 197       6.116   3.468  21.041  1.00 86.95           H
ATOM   2923 3HD1 ILE A 197       7.402   3.534  22.270  1.00 86.95           H
ATOM   2924  HN  ILE A 197       6.723   8.682  21.411  1.00 86.95           H
ATOM   2925  N   CYS A 198       5.809   8.204  17.677  1.00 92.81           N
ATOM   2926  CA  CYS A 198       4.775   8.763  16.822  1.00 92.81           C
ATOM   2927  C   CYS A 198       3.669   7.719  16.660  1.00 92.81           C
ATOM   2928  O   CYS A 198       3.875   6.683  16.029  1.00 92.81           O
ATOM   2929  HA  CYS A 198       4.398   9.652  17.327  1.00 92.81           H
ATOM   2930  CB  CYS A 198       5.339   9.211  15.472  1.00 92.81           C
ATOM   2931 1HB  CYS A 198       6.007  10.061  15.611  1.00 92.81           H
ATOM   2932 2HB  CYS A 198       5.931   8.409  15.031  1.00 92.81           H
ATOM   2933  SG  CYS A 198       3.973   9.670  14.344  1.00 92.81           S
ATOM   2934  HN  CYS A 198       6.579   7.789  17.192  1.00 92.81           H
ATOM   2935  N   THR A 199       2.518   8.028  17.241  1.00 90.77           N
ATOM   2936  CA  THR A 199       1.379   7.129  17.169  1.00 90.77           C
ATOM   2937  C   THR A 199       0.078   7.925  17.051  1.00 90.77           C
ATOM   2938  O   THR A 199       0.066   9.137  17.263  1.00 90.77           O
ATOM   2939  HA  THR A 199       1.470   6.530  16.263  1.00 90.77           H
ATOM   2940  CB  THR A 199       1.422   6.212  18.393  1.00 90.77           C
ATOM   2941  HB  THR A 199       2.427   5.824  18.554  1.00 90.77           H
ATOM   2942  OG1 THR A 199       0.420   5.234  18.130  1.00 90.77           O
ATOM   2943  HG1 THR A 199       0.568   4.429  18.705  1.00 90.77           H
ATOM   2944  CG2 THR A 199       0.935   6.911  19.664  1.00 90.77           C
ATOM   2945 1HG2 THR A 199      -0.095   7.240  19.527  1.00 90.77           H
ATOM   2946 2HG2 THR A 199       1.568   7.774  19.869  1.00 90.77           H
ATOM   2947 3HG2 THR A 199       0.986   6.216  20.503  1.00 90.77           H
ATOM   2948  HN  THR A 199       2.359   8.872  17.752  1.00 90.77           H
ATOM   2949  N   MET A 200      -0.986   7.213  16.712  1.00 89.29           N
ATOM   2950  CA  MET A 200      -2.325   7.766  16.826  1.00 89.29           C
ATOM   2951  C   MET A 200      -2.863   7.609  18.250  1.00 89.29           C
ATOM   2952  O   MET A 200      -2.711   6.554  18.862  1.00 89.29           O
ATOM   2953  HA  MET A 200      -2.227   8.824  16.582  1.00 89.29           H
ATOM   2954  CB  MET A 200      -3.258   7.052  15.846  1.00 89.29           C
ATOM   2955 1HB  MET A 200      -3.194   5.975  15.997  1.00 89.29           H
ATOM   2956 2HB  MET A 200      -4.290   7.341  16.045  1.00 89.29           H
ATOM   2957  CG  MET A 200      -2.897   7.393  14.399  1.00 89.29           C
ATOM   2958 1HG  MET A 200      -2.842   8.474  14.274  1.00 89.29           H
ATOM   2959 2HG  MET A 200      -1.913   6.993  14.157  1.00 89.29           H
ATOM   2960  SD  MET A 200      -4.119   6.714  13.289  1.00 89.29           S
ATOM   2961  CE  MET A 200      -5.529   7.716  13.730  1.00 89.29           C
ATOM   2962 1HE  MET A 200      -5.761   7.573  14.786  1.00 89.29           H
ATOM   2963 2HE  MET A 200      -5.300   8.766  13.548  1.00 89.29           H
ATOM   2964 3HE  MET A 200      -6.388   7.422  13.126  1.00 89.29           H
ATOM   2965  HN  MET A 200      -0.945   6.275  16.366  1.00 89.29           H
ATOM   2966  N   VAL A 201      -3.481   8.676  18.735  1.00 91.82           N
ATOM   2967  CA  VAL A 201      -4.163   8.627  20.018  1.00 91.82           C
ATOM   2968  C   VAL A 201      -5.619   9.060  19.833  1.00 91.82           C
ATOM   2969  O   VAL A 201      -5.887  10.176  19.390  1.00 91.82           O
ATOM   2970  HA  VAL A 201      -4.146   7.593  20.360  1.00 91.82           H
ATOM   2971  CB  VAL A 201      -3.412   9.479  21.043  1.00 91.82           C
ATOM   2972  HB  VAL A 201      -3.431  10.513  20.698  1.00 91.82           H
ATOM   2973  CG1 VAL A 201      -4.099   9.426  22.409  1.00 91.82           C
ATOM   2974 1HG1 VAL A 201      -5.117   9.806  22.318  1.00 91.82           H
ATOM   2975 2HG1 VAL A 201      -4.126   8.396  22.762  1.00 91.82           H
ATOM   2976 3HG1 VAL A 201      -3.544  10.040  23.118  1.00 91.82           H
ATOM   2977  CG2 VAL A 201      -1.948   9.045  21.148  1.00 91.82           C
ATOM   2978 1HG2 VAL A 201      -1.900   8.001  21.459  1.00 91.82           H
ATOM   2979 2HG2 VAL A 201      -1.465   9.158  20.178  1.00 91.82           H
ATOM   2980 3HG2 VAL A 201      -1.437   9.667  21.884  1.00 91.82           H
ATOM   2981  HN  VAL A 201      -3.521   9.560  18.269  1.00 91.82           H
ATOM   2982  N   TYR A 202      -6.521   8.155  20.183  1.00 91.65           N
ATOM   2983  CA  TYR A 202      -7.939   8.387  19.962  1.00 91.65           C
ATOM   2984  C   TYR A 202      -8.590   9.015  21.196  1.00 91.65           C
ATOM   2985  O   TYR A 202      -8.188   8.736  22.324  1.00 91.65           O
ATOM   2986  HA  TYR A 202      -8.040   9.070  19.119  1.00 91.65           H
ATOM   2987  CB  TYR A 202      -8.558   7.009  19.718  1.00 91.65           C
ATOM   2988 1HB  TYR A 202      -8.351   6.372  20.577  1.00 91.65           H
ATOM   2989 2HB  TYR A 202      -9.641   7.116  19.654  1.00 91.65           H
ATOM   2990  CG  TYR A 202      -8.053   6.315  18.452  1.00 91.65           C
ATOM   2991  CD1 TYR A 202      -8.685   6.535  17.245  1.00 91.65           C
ATOM   2992  HD1 TYR A 202      -9.544   7.204  17.194  1.00 91.65           H
ATOM   2993  CD2 TYR A 202      -6.965   5.469  18.517  1.00 91.65           C
ATOM   2994  HD2 TYR A 202      -6.466   5.294  19.470  1.00 91.65           H
ATOM   2995  CE1 TYR A 202      -8.209   5.882  16.053  1.00 91.65           C
ATOM   2996  HE1 TYR A 202      -8.699   6.047  15.094  1.00 91.65           H
ATOM   2997  CE2 TYR A 202      -6.489   4.815  17.325  1.00 91.65           C
ATOM   2998  HE2 TYR A 202      -5.631   4.144  17.362  1.00 91.65           H
ATOM   2999  CZ  TYR A 202      -7.134   5.054  16.152  1.00 91.65           C
ATOM   3000  OH  TYR A 202      -6.685   4.437  15.027  1.00 91.65           O
ATOM   3001  HH  TYR A 202      -7.245   4.705  14.243  1.00 91.65           H
ATOM   3002  HN  TYR A 202      -6.298   7.278  20.608  1.00 91.65           H
ATOM   3003  N   PRO A 203      -9.604   9.870  21.006  1.00 86.06           N
ATOM   3004  CA  PRO A 203     -10.242  10.547  22.137  1.00 86.06           C
ATOM   3005  C   PRO A 203     -11.033   9.587  23.012  1.00 86.06           C
ATOM   3006  O   PRO A 203     -11.584   8.604  22.519  1.00 86.06           O
ATOM   3007  HA  PRO A 203      -9.486  10.974  22.796  1.00 86.06           H
ATOM   3008  CB  PRO A 203     -11.147  11.587  21.474  1.00 86.06           C
ATOM   3009 1HB  PRO A 203     -12.050  11.764  22.057  1.00 86.06           H
ATOM   3010 2HB  PRO A 203     -10.644  12.548  21.368  1.00 86.06           H
ATOM   3011  CG  PRO A 203     -11.464  10.981  20.136  1.00 86.06           C
ATOM   3012 1HG  PRO A 203     -12.309  10.296  20.204  1.00 86.06           H
ATOM   3013 2HG  PRO A 203     -11.734  11.748  19.410  1.00 86.06           H
ATOM   3014  CD  PRO A 203     -10.215  10.259  19.722  1.00 86.06           C
ATOM   3015 1HD  PRO A 203     -10.440   9.390  19.105  1.00 86.06           H
ATOM   3016 2HD  PRO A 203      -9.554  10.902  19.141  1.00 86.06           H
ATOM   3017  N   SER A 204     -11.068   9.902  24.298  1.00 77.61           N
ATOM   3018  CA  SER A 204     -11.445   8.918  25.299  1.00 77.61           C
ATOM   3019  C   SER A 204     -12.874   8.433  25.044  1.00 77.61           C
ATOM   3020  O   SER A 204     -13.175   7.255  25.227  1.00 77.61           O
ATOM   3021  HA  SER A 204     -10.736   8.099  25.180  1.00 77.61           H
ATOM   3022  CB  SER A 204     -11.324   9.494  26.711  1.00 77.61           C
ATOM   3023 1HB  SER A 204     -11.724   8.779  27.430  1.00 77.61           H
ATOM   3024 2HB  SER A 204     -10.271   9.637  26.956  1.00 77.61           H
ATOM   3025  OG  SER A 204     -12.013  10.735  26.842  1.00 77.61           O
ATOM   3026  HG  SER A 204     -12.994  10.571  26.947  1.00 77.61           H
ATOM   3027  HN  SER A 204     -10.845  10.807  24.659  1.00 77.61           H
ATOM   3028  N   ASP A 205     -13.715   9.367  24.626  1.00 72.02           N
ATOM   3029  CA  ASP A 205     -15.153   9.179  24.729  1.00 72.02           C
ATOM   3030  C   ASP A 205     -15.578   8.025  23.819  1.00 72.02           C
ATOM   3031  O   ASP A 205     -16.346   7.156  24.230  1.00 72.02           O
ATOM   3032  HA  ASP A 205     -15.340   8.970  25.782  1.00 72.02           H
ATOM   3033  CB  ASP A 205     -15.905  10.434  24.283  1.00 72.02           C
ATOM   3034 1HB  ASP A 205     -15.618  10.693  23.264  1.00 72.02           H
ATOM   3035 2HB  ASP A 205     -16.977  10.235  24.271  1.00 72.02           H
ATOM   3036  CG  ASP A 205     -15.610  11.610  25.216  1.00 72.02           C
ATOM   3037  OD1 ASP A 205     -15.000  11.354  26.276  1.00 72.02           O
ATOM   3038  OD2 ASP A 205     -16.002  12.739  24.848  1.00 72.02           O
ATOM   3039  HN  ASP A 205     -13.431  10.237  24.223  1.00 72.02           H
ATOM   3040  N   GLU A 206     -15.061   8.053  22.599  1.00 75.87           N
ATOM   3041  CA  GLU A 206     -15.443   7.068  21.602  1.00 75.87           C
ATOM   3042  C   GLU A 206     -14.198   6.403  21.009  1.00 75.87           C
ATOM   3043  O   GLU A 206     -14.214   5.959  19.862  1.00 75.87           O
ATOM   3044  HA  GLU A 206     -16.038   6.329  22.137  1.00 75.87           H
ATOM   3045  CB  GLU A 206     -16.300   7.702  20.504  1.00 75.87           C
ATOM   3046 1HB  GLU A 206     -15.784   8.568  20.090  1.00 75.87           H
ATOM   3047 2HB  GLU A 206     -16.552   6.952  19.755  1.00 75.87           H
ATOM   3048  CG  GLU A 206     -17.628   8.209  21.071  1.00 75.87           C
ATOM   3049 1HG  GLU A 206     -17.867   7.669  21.987  1.00 75.87           H
ATOM   3050 2HG  GLU A 206     -17.536   9.262  21.337  1.00 75.87           H
ATOM   3051  CD  GLU A 206     -18.760   8.031  20.057  1.00 75.87           C
ATOM   3052  OE1 GLU A 206     -19.792   7.448  20.455  1.00 75.87           O
ATOM   3053  OE2 GLU A 206     -18.568   8.482  18.907  1.00 75.87           O
ATOM   3054  HN  GLU A 206     -14.395   8.732  22.290  1.00 75.87           H
ATOM   3055  N   SER A 207     -13.150   6.356  21.818  1.00 87.91           N
ATOM   3056  CA  SER A 207     -11.855   5.904  21.339  1.00 87.91           C
ATOM   3057  C   SER A 207     -11.997   4.548  20.646  1.00 87.91           C
ATOM   3058  O   SER A 207     -11.462   4.344  19.557  1.00 87.91           O
ATOM   3059  HA  SER A 207     -11.529   6.665  20.629  1.00 87.91           H
ATOM   3060  CB  SER A 207     -10.845   5.812  22.485  1.00 87.91           C
ATOM   3061 1HB  SER A 207      -9.921   5.364  22.119  1.00 87.91           H
ATOM   3062 2HB  SER A 207     -10.598   6.815  22.832  1.00 87.91           H
ATOM   3063  OG  SER A 207     -11.345   5.042  23.576  1.00 87.91           O
ATOM   3064  HG  SER A 207     -10.768   5.177  24.381  1.00 87.91           H
ATOM   3065  HN  SER A 207     -13.176   6.618  22.783  1.00 87.91           H
ATOM   3066  N   THR A 208     -12.721   3.655  21.305  1.00 87.92           N
ATOM   3067  CA  THR A 208     -12.843   2.289  20.826  1.00 87.92           C
ATOM   3068  C   THR A 208     -13.552   2.261  19.470  1.00 87.92           C
ATOM   3069  O   THR A 208     -13.109   1.579  18.548  1.00 87.92           O
ATOM   3070  HA  THR A 208     -11.841   1.889  20.671  1.00 87.92           H
ATOM   3071  CB  THR A 208     -13.559   1.472  21.903  1.00 87.92           C
ATOM   3072  HB  THR A 208     -14.597   1.787  22.005  1.00 87.92           H
ATOM   3073  OG1 THR A 208     -12.748   1.640  23.063  1.00 87.92           O
ATOM   3074  HG1 THR A 208     -11.821   1.311  22.883  1.00 87.92           H
ATOM   3075  CG2 THR A 208     -13.507  -0.032  21.628  1.00 87.92           C
ATOM   3076 1HG2 THR A 208     -12.468  -0.360  21.593  1.00 87.92           H
ATOM   3077 2HG2 THR A 208     -13.987  -0.243  20.672  1.00 87.92           H
ATOM   3078 3HG2 THR A 208     -14.030  -0.565  22.422  1.00 87.92           H
ATOM   3079  HN  THR A 208     -13.217   3.852  22.151  1.00 87.92           H
ATOM   3080  N   LYS A 209     -14.642   3.011  19.393  1.00 83.28           N
ATOM   3081  CA  LYS A 209     -15.446   3.039  18.183  1.00 83.28           C
ATOM   3082  C   LYS A 209     -14.592   3.544  17.019  1.00 83.28           C
ATOM   3083  O   LYS A 209     -14.609   2.964  15.934  1.00 83.28           O
ATOM   3084  HA  LYS A 209     -15.751   2.014  17.969  1.00 83.28           H
ATOM   3085  CB  LYS A 209     -16.722   3.853  18.407  1.00 83.28           C
ATOM   3086 1HB  LYS A 209     -16.467   4.835  18.805  1.00 83.28           H
ATOM   3087 2HB  LYS A 209     -17.226   4.017  17.454  1.00 83.28           H
ATOM   3088  CG  LYS A 209     -17.668   3.135  19.373  1.00 83.28           C
ATOM   3089 1HG  LYS A 209     -17.847   2.118  19.023  1.00 83.28           H
ATOM   3090 2HG  LYS A 209     -17.201   3.057  20.354  1.00 83.28           H
ATOM   3091  CD  LYS A 209     -18.998   3.881  19.493  1.00 83.28           C
ATOM   3092 1HD  LYS A 209     -18.811   4.946  19.633  1.00 83.28           H
ATOM   3093 2HD  LYS A 209     -19.563   3.776  18.567  1.00 83.28           H
ATOM   3094  CE  LYS A 209     -19.824   3.344  20.664  1.00 83.28           C
ATOM   3095 1HE  LYS A 209     -20.241   2.371  20.407  1.00 83.28           H
ATOM   3096 2HE  LYS A 209     -19.181   3.196  21.532  1.00 83.28           H
ATOM   3097  NZ  LYS A 209     -20.916   4.284  21.003  1.00 83.28           N
ATOM   3098 1HZ  LYS A 209     -21.410   3.947  21.821  1.00 83.28           H
ATOM   3099 2HZ  LYS A 209     -20.525   5.200  21.197  1.00 83.28           H
ATOM   3100 3HZ  LYS A 209     -21.559   4.350  20.222  1.00 83.28           H
ATOM   3101  HN  LYS A 209     -14.976   3.590  20.136  1.00 83.28           H
ATOM   3102  N   LEU A 210     -13.864   4.619  17.283  1.00 89.21           N
ATOM   3103  CA  LEU A 210     -13.126   5.300  16.233  1.00 89.21           C
ATOM   3104  C   LEU A 210     -12.052   4.362  15.680  1.00 89.21           C
ATOM   3105  O   LEU A 210     -11.934   4.193  14.468  1.00 89.21           O
ATOM   3106  HA  LEU A 210     -13.831   5.527  15.433  1.00 89.21           H
ATOM   3107  CB  LEU A 210     -12.576   6.633  16.744  1.00 89.21           C
ATOM   3108 1HB  LEU A 210     -13.393   7.189  17.204  1.00 89.21           H
ATOM   3109 2HB  LEU A 210     -11.849   6.427  17.529  1.00 89.21           H
ATOM   3110  CG  LEU A 210     -11.912   7.530  15.696  1.00 89.21           C
ATOM   3111  HG  LEU A 210     -11.104   6.968  15.228  1.00 89.21           H
ATOM   3112  CD1 LEU A 210     -12.901   7.906  14.591  1.00 89.21           C
ATOM   3113 1HD1 LEU A 210     -13.258   7.001  14.100  1.00 89.21           H
ATOM   3114 2HD1 LEU A 210     -13.745   8.441  15.025  1.00 89.21           H
ATOM   3115 3HD1 LEU A 210     -12.403   8.543  13.860  1.00 89.21           H
ATOM   3116  CD2 LEU A 210     -11.286   8.764  16.349  1.00 89.21           C
ATOM   3117 1HD2 LEU A 210     -12.059   9.337  16.860  1.00 89.21           H
ATOM   3118 2HD2 LEU A 210     -10.530   8.450  17.069  1.00 89.21           H
ATOM   3119 3HD2 LEU A 210     -10.821   9.384  15.582  1.00 89.21           H
ATOM   3120  HN  LEU A 210     -13.775   5.024  18.194  1.00 89.21           H
ATOM   3121  N   LYS A 211     -11.294   3.777  16.596  1.00 94.06           N
ATOM   3122  CA  LYS A 211     -10.230   2.864  16.215  1.00 94.06           C
ATOM   3123  C   LYS A 211     -10.810   1.744  15.349  1.00 94.06           C
ATOM   3124  O   LYS A 211     -10.283   1.447  14.278  1.00 94.06           O
ATOM   3125  HA  LYS A 211      -9.514   3.428  15.617  1.00 94.06           H
ATOM   3126  CB  LYS A 211      -9.487   2.360  17.454  1.00 94.06           C
ATOM   3127 1HB  LYS A 211      -9.058   3.204  17.994  1.00 94.06           H
ATOM   3128 2HB  LYS A 211     -10.189   1.873  18.131  1.00 94.06           H
ATOM   3129  CG  LYS A 211      -8.378   1.379  17.068  1.00 94.06           C
ATOM   3130 1HG  LYS A 211      -8.820   0.450  16.707  1.00 94.06           H
ATOM   3131 2HG  LYS A 211      -7.791   1.793  16.248  1.00 94.06           H
ATOM   3132  CD  LYS A 211      -7.465   1.087  18.260  1.00 94.06           C
ATOM   3133 1HD  LYS A 211      -7.053   2.020  18.644  1.00 94.06           H
ATOM   3134 2HD  LYS A 211      -8.045   0.638  19.066  1.00 94.06           H
ATOM   3135  CE  LYS A 211      -6.325   0.147  17.859  1.00 94.06           C
ATOM   3136 1HE  LYS A 211      -6.729  -0.826  17.581  1.00 94.06           H
ATOM   3137 2HE  LYS A 211      -5.811   0.542  16.983  1.00 94.06           H
ATOM   3138  NZ  LYS A 211      -5.366  -0.008  18.975  1.00 94.06           N
ATOM   3139 1HZ  LYS A 211      -4.651  -0.679  18.715  1.00 94.06           H
ATOM   3140 2HZ  LYS A 211      -4.933   0.886  19.177  1.00 94.06           H
ATOM   3141 3HZ  LYS A 211      -5.856  -0.340  19.799  1.00 94.06           H
ATOM   3142  HN  LYS A 211     -11.398   3.917  17.581  1.00 94.06           H
ATOM   3143  N   SER A 212     -11.887   1.154  15.844  1.00 91.81           N
ATOM   3144  CA  SER A 212     -12.493   0.016  15.173  1.00 91.81           C
ATOM   3145  C   SER A 212     -12.946   0.419  13.768  1.00 91.81           C
ATOM   3146  O   SER A 212     -12.774  -0.340  12.815  1.00 91.81           O
ATOM   3147  HA  SER A 212     -11.709  -0.739  15.120  1.00 91.81           H
ATOM   3148  CB  SER A 212     -13.675  -0.531  15.975  1.00 91.81           C
ATOM   3149 1HB  SER A 212     -14.437   0.242  16.072  1.00 91.81           H
ATOM   3150 2HB  SER A 212     -14.130  -1.360  15.431  1.00 91.81           H
ATOM   3151  OG  SER A 212     -13.281  -0.974  17.271  1.00 91.81           O
ATOM   3152  HG  SER A 212     -13.380  -0.230  17.931  1.00 91.81           H
ATOM   3153  HN  SER A 212     -12.344   1.439  16.687  1.00 91.81           H
ATOM   3154  N   ALA A 213     -13.517   1.611  13.683  1.00 94.74           N
ATOM   3155  CA  ALA A 213     -14.021   2.112  12.416  1.00 94.74           C
ATOM   3156  C   ALA A 213     -12.852   2.304  11.447  1.00 94.74           C
ATOM   3157  O   ALA A 213     -12.925   1.892  10.291  1.00 94.74           O
ATOM   3158  HA  ALA A 213     -14.699   1.362  12.009  1.00 94.74           H
ATOM   3159  CB  ALA A 213     -14.802   3.406  12.652  1.00 94.74           C
ATOM   3160 1HB  ALA A 213     -15.638   3.209  13.323  1.00 94.74           H
ATOM   3161 2HB  ALA A 213     -14.144   4.151  13.100  1.00 94.74           H
ATOM   3162 3HB  ALA A 213     -15.180   3.781  11.701  1.00 94.74           H
ATOM   3163  HN  ALA A 213     -13.636   2.230  14.460  1.00 94.74           H
ATOM   3164  N   VAL A 214     -11.801   2.931  11.955  1.00 93.39           N
ATOM   3165  CA  VAL A 214     -10.649   3.251  11.130  1.00 93.39           C
ATOM   3166  C   VAL A 214     -10.056   1.957  10.567  1.00 93.39           C
ATOM   3167  O   VAL A 214      -9.716   1.888   9.387  1.00 93.39           O
ATOM   3168  HA  VAL A 214     -10.999   3.866  10.301  1.00 93.39           H
ATOM   3169  CB  VAL A 214      -9.639   4.071  11.935  1.00 93.39           C
ATOM   3170  HB  VAL A 214      -9.455   3.548  12.874  1.00 93.39           H
ATOM   3171  CG1 VAL A 214      -8.307   4.184  11.192  1.00 93.39           C
ATOM   3172 1HG1 VAL A 214      -7.897   3.187  11.028  1.00 93.39           H
ATOM   3173 2HG1 VAL A 214      -8.467   4.673  10.231  1.00 93.39           H
ATOM   3174 3HG1 VAL A 214      -7.608   4.772  11.786  1.00 93.39           H
ATOM   3175  CG2 VAL A 214     -10.200   5.455  12.270  1.00 93.39           C
ATOM   3176 1HG2 VAL A 214     -10.426   5.988  11.347  1.00 93.39           H
ATOM   3177 2HG2 VAL A 214     -11.110   5.345  12.859  1.00 93.39           H
ATOM   3178 3HG2 VAL A 214      -9.462   6.017  12.842  1.00 93.39           H
ATOM   3179  HN  VAL A 214     -11.729   3.219  12.910  1.00 93.39           H
ATOM   3180  N   LEU A 215      -9.949   0.965  11.439  1.00 93.06           N
ATOM   3181  CA  LEU A 215      -9.327  -0.294  11.067  1.00 93.06           C
ATOM   3182  C   LEU A 215     -10.215  -1.017  10.052  1.00 93.06           C
ATOM   3183  O   LEU A 215      -9.719  -1.579   9.077  1.00 93.06           O
ATOM   3184  HA  LEU A 215      -8.376  -0.059  10.588  1.00 93.06           H
ATOM   3185  CB  LEU A 215      -9.013  -1.125  12.312  1.00 93.06           C
ATOM   3186 1HB  LEU A 215      -9.916  -1.188  12.920  1.00 93.06           H
ATOM   3187 2HB  LEU A 215      -8.771  -2.140  11.996  1.00 93.06           H
ATOM   3188  CG  LEU A 215      -7.873  -0.610  13.193  1.00 93.06           C
ATOM   3189  HG  LEU A 215      -8.143   0.383  13.554  1.00 93.06           H
ATOM   3190  CD1 LEU A 215      -7.685  -1.501  14.423  1.00 93.06           C
ATOM   3191 1HD1 LEU A 215      -8.603  -1.510  15.009  1.00 93.06           H
ATOM   3192 2HD1 LEU A 215      -7.447  -2.515  14.103  1.00 93.06           H
ATOM   3193 3HD1 LEU A 215      -6.869  -1.112  15.032  1.00 93.06           H
ATOM   3194  CD2 LEU A 215      -6.581  -0.463  12.388  1.00 93.06           C
ATOM   3195 1HD2 LEU A 215      -6.295  -1.432  11.979  1.00 93.06           H
ATOM   3196 2HD2 LEU A 215      -6.739   0.243  11.573  1.00 93.06           H
ATOM   3197 3HD2 LEU A 215      -5.787  -0.095  13.038  1.00 93.06           H
ATOM   3198  HN  LEU A 215     -10.279   1.011  12.382  1.00 93.06           H
ATOM   3199  N   THR A 216     -11.513  -0.980  10.318  1.00 92.43           N
ATOM   3200  CA  THR A 216     -12.470  -1.664   9.466  1.00 92.43           C
ATOM   3201  C   THR A 216     -12.403  -1.114   8.039  1.00 92.43           C
ATOM   3202  O   THR A 216     -12.372  -1.879   7.076  1.00 92.43           O
ATOM   3203  HA  THR A 216     -12.195  -2.718   9.416  1.00 92.43           H
ATOM   3204  CB  THR A 216     -13.854  -1.528  10.105  1.00 92.43           C
ATOM   3205  HB  THR A 216     -14.158  -0.482  10.155  1.00 92.43           H
ATOM   3206  OG1 THR A 216     -13.724  -2.191  11.359  1.00 92.43           O
ATOM   3207  HG1 THR A 216     -13.619  -1.519  12.092  1.00 92.43           H
ATOM   3208  CG2 THR A 216     -14.923  -2.335   9.366  1.00 92.43           C
ATOM   3209 1HG2 THR A 216     -14.652  -3.391   9.375  1.00 92.43           H
ATOM   3210 2HG2 THR A 216     -14.993  -1.987   8.335  1.00 92.43           H
ATOM   3211 3HG2 THR A 216     -15.885  -2.203   9.861  1.00 92.43           H
ATOM   3212  HN  THR A 216     -11.910  -0.495  11.097  1.00 92.43           H
ATOM   3213  N   LEU A 217     -12.383   0.207   7.949  1.00 89.72           N
ATOM   3214  CA  LEU A 217     -12.300   0.868   6.658  1.00 89.72           C
ATOM   3215  C   LEU A 217     -11.030   0.411   5.937  1.00 89.72           C
ATOM   3216  O   LEU A 217     -11.048   0.174   4.730  1.00 89.72           O
ATOM   3217  HA  LEU A 217     -13.163   0.551   6.072  1.00 89.72           H
ATOM   3218  CB  LEU A 217     -12.400   2.386   6.825  1.00 89.72           C
ATOM   3219 1HB  LEU A 217     -11.769   2.681   7.664  1.00 89.72           H
ATOM   3220 2HB  LEU A 217     -11.986   2.857   5.934  1.00 89.72           H
ATOM   3221  CG  LEU A 217     -13.805   2.944   7.058  1.00 89.72           C
ATOM   3222  HG  LEU A 217     -14.269   2.375   7.863  1.00 89.72           H
ATOM   3223  CD1 LEU A 217     -13.747   4.404   7.510  1.00 89.72           C
ATOM   3224 1HD1 LEU A 217     -13.184   4.474   8.441  1.00 89.72           H
ATOM   3225 2HD1 LEU A 217     -13.255   5.003   6.743  1.00 89.72           H
ATOM   3226 3HD1 LEU A 217     -14.759   4.776   7.668  1.00 89.72           H
ATOM   3227  CD2 LEU A 217     -14.679   2.763   5.815  1.00 89.72           C
ATOM   3228 1HD2 LEU A 217     -14.229   3.290   4.974  1.00 89.72           H
ATOM   3229 2HD2 LEU A 217     -14.760   1.702   5.579  1.00 89.72           H
ATOM   3230 3HD2 LEU A 217     -15.673   3.169   6.008  1.00 89.72           H
ATOM   3231  HN  LEU A 217     -12.423   0.822   8.737  1.00 89.72           H
ATOM   3232  N   LYS A 218      -9.958   0.301   6.707  1.00 87.77           N
ATOM   3233  CA  LYS A 218      -8.666  -0.056   6.145  1.00 87.77           C
ATOM   3234  C   LYS A 218      -8.756  -1.446   5.512  1.00 87.77           C
ATOM   3235  O   LYS A 218      -8.254  -1.664   4.411  1.00 87.77           O
ATOM   3236  HA  LYS A 218      -8.440   0.667   5.361  1.00 87.77           H
ATOM   3237  CB  LYS A 218      -7.569   0.068   7.204  1.00 87.77           C
ATOM   3238 1HB  LYS A 218      -7.660   1.024   7.719  1.00 87.77           H
ATOM   3239 2HB  LYS A 218      -7.694  -0.712   7.956  1.00 87.77           H
ATOM   3240  CG  LYS A 218      -6.181  -0.046   6.571  1.00 87.77           C
ATOM   3241 1HG  LYS A 218      -6.106  -0.980   6.015  1.00 87.77           H
ATOM   3242 2HG  LYS A 218      -6.037   0.763   5.855  1.00 87.77           H
ATOM   3243  CD  LYS A 218      -5.085   0.009   7.638  1.00 87.77           C
ATOM   3244 1HD  LYS A 218      -5.121   0.970   8.152  1.00 87.77           H
ATOM   3245 2HD  LYS A 218      -5.264  -0.761   8.388  1.00 87.77           H
ATOM   3246  CE  LYS A 218      -3.702  -0.191   7.014  1.00 87.77           C
ATOM   3247 1HE  LYS A 218      -3.708  -1.076   6.378  1.00 87.77           H
ATOM   3248 2HE  LYS A 218      -3.458   0.659   6.376  1.00 87.77           H
ATOM   3249  NZ  LYS A 218      -2.675  -0.338   8.069  1.00 87.77           N
ATOM   3250 1HZ  LYS A 218      -1.783  -0.565   7.643  1.00 87.77           H
ATOM   3251 2HZ  LYS A 218      -2.592   0.531   8.584  1.00 87.77           H
ATOM   3252 3HZ  LYS A 218      -2.945  -1.082   8.703  1.00 87.77           H
ATOM   3253  HN  LYS A 218      -9.962   0.450   7.696  1.00 87.77           H
ATOM   3254  N   VAL A 219      -9.400  -2.350   6.235  1.00 91.75           N
ATOM   3255  CA  VAL A 219      -9.464  -3.739   5.813  1.00 91.75           C
ATOM   3256  C   VAL A 219     -10.352  -3.850   4.572  1.00 91.75           C
ATOM   3257  O   VAL A 219      -9.984  -4.503   3.597  1.00 91.75           O
ATOM   3258  HA  VAL A 219      -8.453  -4.049   5.550  1.00 91.75           H
ATOM   3259  CB  VAL A 219      -9.943  -4.616   6.971  1.00 91.75           C
ATOM   3260  HB  VAL A 219     -10.891  -4.214   7.327  1.00 91.75           H
ATOM   3261  CG1 VAL A 219     -10.188  -6.053   6.506  1.00 91.75           C
ATOM   3262 1HG1 VAL A 219     -10.949  -6.058   5.726  1.00 91.75           H
ATOM   3263 2HG1 VAL A 219      -9.261  -6.470   6.112  1.00 91.75           H
ATOM   3264 3HG1 VAL A 219     -10.527  -6.655   7.349  1.00 91.75           H
ATOM   3265  CG2 VAL A 219      -8.950  -4.578   8.135  1.00 91.75           C
ATOM   3266 1HG2 VAL A 219      -7.981  -4.944   7.797  1.00 91.75           H
ATOM   3267 2HG2 VAL A 219      -8.848  -3.554   8.492  1.00 91.75           H
ATOM   3268 3HG2 VAL A 219      -9.315  -5.211   8.945  1.00 91.75           H
ATOM   3269  HN  VAL A 219      -9.871  -2.147   7.094  1.00 91.75           H
ATOM   3270  N   ILE A 220     -11.505  -3.202   4.649  1.00 92.03           N
ATOM   3271  CA  ILE A 220     -12.510  -3.335   3.608  1.00 92.03           C
ATOM   3272  C   ILE A 220     -11.963  -2.756   2.301  1.00 92.03           C
ATOM   3273  O   ILE A 220     -11.890  -3.454   1.291  1.00 92.03           O
ATOM   3274  HA  ILE A 220     -12.691  -4.400   3.464  1.00 92.03           H
ATOM   3275  CB  ILE A 220     -13.831  -2.707   4.054  1.00 92.03           C
ATOM   3276  HB  ILE A 220     -13.622  -1.709   4.441  1.00 92.03           H
ATOM   3277  CG1 ILE A 220     -14.463  -3.509   5.193  1.00 92.03           C
ATOM   3278 1HG1 ILE A 220     -14.706  -4.513   4.845  1.00 92.03           H
ATOM   3279 2HG1 ILE A 220     -13.746  -3.619   6.007  1.00 92.03           H
ATOM   3280  CG2 ILE A 220     -14.787  -2.541   2.871  1.00 92.03           C
ATOM   3281 1HG2 ILE A 220     -14.329  -1.896   2.121  1.00 92.03           H
ATOM   3282 2HG2 ILE A 220     -14.995  -3.517   2.432  1.00 92.03           H
ATOM   3283 3HG2 ILE A 220     -15.718  -2.092   3.216  1.00 92.03           H
ATOM   3284  CD1 ILE A 220     -15.728  -2.823   5.711  1.00 92.03           C
ATOM   3285 1HD1 ILE A 220     -15.477  -1.829   6.082  1.00 92.03           H
ATOM   3286 2HD1 ILE A 220     -16.453  -2.737   4.901  1.00 92.03           H
ATOM   3287 3HD1 ILE A 220     -16.157  -3.414   6.520  1.00 92.03           H
ATOM   3288  HN  ILE A 220     -11.757  -2.596   5.404  1.00 92.03           H
ATOM   3289  N   LEU A 221     -11.595  -1.485   2.363  1.00 91.67           N
ATOM   3290  CA  LEU A 221     -11.229  -0.752   1.163  1.00 91.67           C
ATOM   3291  C   LEU A 221      -9.788  -1.095   0.780  1.00 91.67           C
ATOM   3292  O   LEU A 221      -9.410  -0.989  -0.386  1.00 91.67           O
ATOM   3293  HA  LEU A 221     -11.889  -1.087   0.362  1.00 91.67           H
ATOM   3294  CB  LEU A 221     -11.474   0.746   1.355  1.00 91.67           C
ATOM   3295 1HB  LEU A 221     -10.852   1.094   2.179  1.00 91.67           H
ATOM   3296 2HB  LEU A 221     -11.136   1.267   0.459  1.00 91.67           H
ATOM   3297  CG  LEU A 221     -12.921   1.159   1.635  1.00 91.67           C
ATOM   3298  HG  LEU A 221     -13.257   0.637   2.531  1.00 91.67           H
ATOM   3299  CD1 LEU A 221     -13.017   2.659   1.922  1.00 91.67           C
ATOM   3300 1HD1 LEU A 221     -12.409   2.902   2.793  1.00 91.67           H
ATOM   3301 2HD1 LEU A 221     -12.655   3.218   1.059  1.00 91.67           H
ATOM   3302 3HD1 LEU A 221     -14.056   2.925   2.118  1.00 91.67           H
ATOM   3303  CD2 LEU A 221     -13.844   0.734   0.492  1.00 91.67           C
ATOM   3304 1HD2 LEU A 221     -13.518   1.208  -0.434  1.00 91.67           H
ATOM   3305 2HD2 LEU A 221     -13.805  -0.350   0.378  1.00 91.67           H
ATOM   3306 3HD2 LEU A 221     -14.866   1.039   0.717  1.00 91.67           H
ATOM   3307  HN  LEU A 221     -11.544  -0.958   3.212  1.00 91.67           H
ATOM   3308  N   GLY A 222      -9.023  -1.500   1.783  1.00 90.59           N
ATOM   3309  CA  GLY A 222      -7.594  -1.688   1.606  1.00 90.59           C
ATOM   3310  C   GLY A 222      -7.295  -3.040   0.955  1.00 90.59           C
ATOM   3311  O   GLY A 222      -6.243  -3.220   0.344  1.00 90.59           O
ATOM   3312 1HA  GLY A 222      -7.192  -0.886   0.987  1.00 90.59           H
ATOM   3313 2HA  GLY A 222      -7.092  -1.627   2.572  1.00 90.59           H
ATOM   3314  HN  GLY A 222      -9.365  -1.698   2.702  1.00 90.59           H
ATOM   3315  N   PHE A 223      -8.240  -3.956   1.108  1.00 88.87           N
ATOM   3316  CA  PHE A 223      -8.033  -5.326   0.669  1.00 88.87           C
ATOM   3317  C   PHE A 223      -9.284  -5.877  -0.018  1.00 88.87           C
ATOM   3318  O   PHE A 223      -9.266  -6.159  -1.215  1.00 88.87           O
ATOM   3319  HA  PHE A 223      -7.205  -5.316  -0.041  1.00 88.87           H
ATOM   3320  CB  PHE A 223      -7.743  -6.157   1.920  1.00 88.87           C
ATOM   3321 1HB  PHE A 223      -6.923  -5.696   2.469  1.00 88.87           H
ATOM   3322 2HB  PHE A 223      -8.617  -6.131   2.571  1.00 88.87           H
ATOM   3323  CG  PHE A 223      -7.386  -7.616   1.629  1.00 88.87           C
ATOM   3324  CD1 PHE A 223      -8.260  -8.607   1.951  1.00 88.87           C
ATOM   3325  HD1 PHE A 223      -9.215  -8.362   2.416  1.00 88.87           H
ATOM   3326  CD2 PHE A 223      -6.195  -7.922   1.048  1.00 88.87           C
ATOM   3327  HD2 PHE A 223      -5.495  -7.128   0.790  1.00 88.87           H
ATOM   3328  CE1 PHE A 223      -7.929  -9.962   1.680  1.00 88.87           C
ATOM   3329  HE1 PHE A 223      -8.629 -10.756   1.938  1.00 88.87           H
ATOM   3330  CE2 PHE A 223      -5.864  -9.276   0.778  1.00 88.87           C
ATOM   3331  HE2 PHE A 223      -4.909  -9.521   0.312  1.00 88.87           H
ATOM   3332  CZ  PHE A 223      -6.738 -10.267   1.099  1.00 88.87           C
ATOM   3333  HZ  PHE A 223      -6.484 -11.307   0.892  1.00 88.87           H
ATOM   3334  HN  PHE A 223      -9.132  -3.776   1.522  1.00 88.87           H
ATOM   3335  N   PHE A 224     -10.340  -6.014   0.770  1.00 85.48           N
ATOM   3336  CA  PHE A 224     -11.472  -6.833   0.369  1.00 85.48           C
ATOM   3337  C   PHE A 224     -12.051  -6.353  -0.963  1.00 85.48           C
ATOM   3338  O   PHE A 224     -12.218  -7.143  -1.891  1.00 85.48           O
ATOM   3339  HA  PHE A 224     -11.109  -7.855   0.259  1.00 85.48           H
ATOM   3340  CB  PHE A 224     -12.538  -6.686   1.457  1.00 85.48           C
ATOM   3341 1HB  PHE A 224     -12.508  -5.669   1.846  1.00 85.48           H
ATOM   3342 2HB  PHE A 224     -13.521  -6.828   1.009  1.00 85.48           H
ATOM   3343  CG  PHE A 224     -12.378  -7.667   2.621  1.00 85.48           C
ATOM   3344  CD1 PHE A 224     -12.730  -8.971   2.465  1.00 85.48           C
ATOM   3345  HD1 PHE A 224     -13.126  -9.318   1.510  1.00 85.48           H
ATOM   3346  CD2 PHE A 224     -11.884  -7.234   3.812  1.00 85.48           C
ATOM   3347  HD2 PHE A 224     -11.602  -6.188   3.937  1.00 85.48           H
ATOM   3348  CE1 PHE A 224     -12.582  -9.881   3.545  1.00 85.48           C
ATOM   3349  HE1 PHE A 224     -12.864 -10.926   3.419  1.00 85.48           H
ATOM   3350  CE2 PHE A 224     -11.736  -8.144   4.892  1.00 85.48           C
ATOM   3351  HE2 PHE A 224     -11.340  -7.797   5.846  1.00 85.48           H
ATOM   3352  CZ  PHE A 224     -12.088  -9.448   4.736  1.00 85.48           C
ATOM   3353  HZ  PHE A 224     -11.974 -10.146   5.565  1.00 85.48           H
ATOM   3354  HN  PHE A 224     -10.430  -5.579   1.666  1.00 85.48           H
ATOM   3355  N   LEU A 225     -12.340  -5.061  -1.015  1.00 92.67           N
ATOM   3356  CA  LEU A 225     -12.950  -4.478  -2.198  1.00 92.67           C
ATOM   3357  C   LEU A 225     -12.025  -4.684  -3.399  1.00 92.67           C
ATOM   3358  O   LEU A 225     -12.429  -5.261  -4.407  1.00 92.67           O
ATOM   3359  HA  LEU A 225     -13.881  -5.014  -2.383  1.00 92.67           H
ATOM   3360  CB  LEU A 225     -13.314  -3.013  -1.946  1.00 92.67           C
ATOM   3361 1HB  LEU A 225     -14.053  -2.975  -1.146  1.00 92.67           H
ATOM   3362 2HB  LEU A 225     -12.426  -2.496  -1.584  1.00 92.67           H
ATOM   3363  CG  LEU A 225     -13.865  -2.243  -3.148  1.00 92.67           C
ATOM   3364  HG  LEU A 225     -13.201  -2.412  -3.996  1.00 92.67           H
ATOM   3365  CD1 LEU A 225     -15.247  -2.763  -3.546  1.00 92.67           C
ATOM   3366 1HD1 LEU A 225     -15.177  -3.818  -3.810  1.00 92.67           H
ATOM   3367 2HD1 LEU A 225     -15.935  -2.643  -2.709  1.00 92.67           H
ATOM   3368 3HD1 LEU A 225     -15.615  -2.198  -4.403  1.00 92.67           H
ATOM   3369  CD2 LEU A 225     -13.875  -0.737  -2.876  1.00 92.67           C
ATOM   3370 1HD2 LEU A 225     -14.503  -0.529  -2.010  1.00 92.67           H
ATOM   3371 2HD2 LEU A 225     -12.858  -0.397  -2.679  1.00 92.67           H
ATOM   3372 3HD2 LEU A 225     -14.270  -0.214  -3.746  1.00 92.67           H
ATOM   3373  HN  LEU A 225     -12.164  -4.418  -0.270  1.00 92.67           H
ATOM   3374  N   PRO A 226     -10.771  -4.219  -3.314  1.00 92.72           N
ATOM   3375  CA  PRO A 226      -9.823  -4.399  -4.416  1.00 92.72           C
ATOM   3376  C   PRO A 226      -9.712  -5.851  -4.850  1.00 92.72           C
ATOM   3377  O   PRO A 226      -9.720  -6.148  -6.044  1.00 92.72           O
ATOM   3378  HA  PRO A 226     -10.170  -3.863  -5.300  1.00 92.72           H
ATOM   3379  CB  PRO A 226      -8.503  -3.874  -3.848  1.00 92.72           C
ATOM   3380 1HB  PRO A 226      -7.918  -4.671  -3.389  1.00 92.72           H
ATOM   3381 2HB  PRO A 226      -7.880  -3.430  -4.625  1.00 92.72           H
ATOM   3382  CG  PRO A 226      -8.947  -2.839  -2.822  1.00 92.72           C
ATOM   3383 1HG  PRO A 226      -8.164  -2.631  -2.092  1.00 92.72           H
ATOM   3384 2HG  PRO A 226      -9.192  -1.885  -3.289  1.00 92.72           H
ATOM   3385  CD  PRO A 226     -10.163  -3.492  -2.185  1.00 92.72           C
ATOM   3386 1HD  PRO A 226      -9.882  -4.169  -1.378  1.00 92.72           H
ATOM   3387 2HD  PRO A 226     -10.841  -2.754  -1.757  1.00 92.72           H
ATOM   3388  N   PHE A 227      -9.612  -6.726  -3.860  1.00 90.64           N
ATOM   3389  CA  PHE A 227      -9.357  -8.131  -4.125  1.00 90.64           C
ATOM   3390  C   PHE A 227     -10.498  -8.752  -4.933  1.00 90.64           C
ATOM   3391  O   PHE A 227     -10.258  -9.453  -5.915  1.00 90.64           O
ATOM   3392  HA  PHE A 227      -8.433  -8.189  -4.701  1.00 90.64           H
ATOM   3393  CB  PHE A 227      -9.267  -8.834  -2.769  1.00 90.64           C
ATOM   3394 1HB  PHE A 227      -8.454  -8.390  -2.195  1.00 90.64           H
ATOM   3395 2HB  PHE A 227     -10.187  -8.649  -2.214  1.00 90.64           H
ATOM   3396  CG  PHE A 227      -9.040 -10.344  -2.864  1.00 90.64           C
ATOM   3397  CD1 PHE A 227     -10.066 -11.202  -2.621  1.00 90.64           C
ATOM   3398  HD1 PHE A 227     -11.051 -10.814  -2.358  1.00 90.64           H
ATOM   3399  CD2 PHE A 227      -7.812 -10.827  -3.192  1.00 90.64           C
ATOM   3400  HD2 PHE A 227      -6.989 -10.139  -3.386  1.00 90.64           H
ATOM   3401  CE1 PHE A 227      -9.856 -12.604  -2.709  1.00 90.64           C
ATOM   3402  HE1 PHE A 227     -10.678 -13.292  -2.514  1.00 90.64           H
ATOM   3403  CE2 PHE A 227      -7.601 -12.229  -3.280  1.00 90.64           C
ATOM   3404  HE2 PHE A 227      -6.617 -12.617  -3.542  1.00 90.64           H
ATOM   3405  CZ  PHE A 227      -8.628 -13.087  -3.037  1.00 90.64           C
ATOM   3406  HZ  PHE A 227      -8.466 -14.163  -3.104  1.00 90.64           H
ATOM   3407  HN  PHE A 227      -9.702  -6.488  -2.893  1.00 90.64           H
ATOM   3408  N   VAL A 228     -11.715  -8.473  -4.490  1.00 93.93           N
ATOM   3409  CA  VAL A 228     -12.892  -9.039  -5.127  1.00 93.93           C
ATOM   3410  C   VAL A 228     -12.925  -8.614  -6.596  1.00 93.93           C
ATOM   3411  O   VAL A 228     -13.174  -9.435  -7.478  1.00 93.93           O
ATOM   3412  HA  VAL A 228     -12.803 -10.124  -5.077  1.00 93.93           H
ATOM   3413  CB  VAL A 228     -14.150  -8.631  -4.358  1.00 93.93           C
ATOM   3414  HB  VAL A 228     -14.129  -7.548  -4.230  1.00 93.93           H
ATOM   3415  CG1 VAL A 228     -15.413  -8.985  -5.146  1.00 93.93           C
ATOM   3416 1HG1 VAL A 228     -15.403  -8.463  -6.103  1.00 93.93           H
ATOM   3417 2HG1 VAL A 228     -15.443 -10.061  -5.319  1.00 93.93           H
ATOM   3418 3HG1 VAL A 228     -16.293  -8.684  -4.577  1.00 93.93           H
ATOM   3419  CG2 VAL A 228     -14.175  -9.268  -2.967  1.00 93.93           C
ATOM   3420 1HG2 VAL A 228     -14.162 -10.354  -3.065  1.00 93.93           H
ATOM   3421 2HG2 VAL A 228     -13.300  -8.944  -2.404  1.00 93.93           H
ATOM   3422 3HG2 VAL A 228     -15.079  -8.961  -2.443  1.00 93.93           H
ATOM   3423  HN  VAL A 228     -11.903  -7.874  -3.712  1.00 93.93           H
ATOM   3424  N   VAL A 229     -12.670  -7.332  -6.815  1.00 94.42           N
ATOM   3425  CA  VAL A 229     -12.743  -6.773  -8.153  1.00 94.42           C
ATOM   3426  C   VAL A 229     -11.664  -7.414  -9.029  1.00 94.42           C
ATOM   3427  O   VAL A 229     -11.934  -7.811 -10.161  1.00 94.42           O
ATOM   3428  HA  VAL A 229     -13.721  -7.023  -8.562  1.00 94.42           H
ATOM   3429  CB  VAL A 229     -12.632  -5.248  -8.090  1.00 94.42           C
ATOM   3430  HB  VAL A 229     -11.726  -5.000  -7.537  1.00 94.42           H
ATOM   3431  CG1 VAL A 229     -12.507  -4.648  -9.492  1.00 94.42           C
ATOM   3432 1HG1 VAL A 229     -11.615  -5.043  -9.977  1.00 94.42           H
ATOM   3433 2HG1 VAL A 229     -13.387  -4.911 -10.079  1.00 94.42           H
ATOM   3434 3HG1 VAL A 229     -12.430  -3.564  -9.417  1.00 94.42           H
ATOM   3435  CG2 VAL A 229     -13.820  -4.643  -7.339  1.00 94.42           C
ATOM   3436 1HG2 VAL A 229     -14.746  -4.905  -7.851  1.00 94.42           H
ATOM   3437 2HG2 VAL A 229     -13.845  -5.034  -6.322  1.00 94.42           H
ATOM   3438 3HG2 VAL A 229     -13.716  -3.558  -7.308  1.00 94.42           H
ATOM   3439  HN  VAL A 229     -12.419  -6.682  -6.098  1.00 94.42           H
ATOM   3440  N   MET A 230     -10.465  -7.495  -8.471  1.00 88.14           N
ATOM   3441  CA  MET A 230      -9.336  -8.048  -9.200  1.00 88.14           C
ATOM   3442  C   MET A 230      -9.591  -9.508  -9.581  1.00 88.14           C
ATOM   3443  O   MET A 230      -9.369  -9.903 -10.724  1.00 88.14           O
ATOM   3444  HA  MET A 230      -9.244  -7.441 -10.101  1.00 88.14           H
ATOM   3445  CB  MET A 230      -8.077  -7.958  -8.336  1.00 88.14           C
ATOM   3446 1HB  MET A 230      -8.299  -8.300  -7.326  1.00 88.14           H
ATOM   3447 2HB  MET A 230      -7.309  -8.621  -8.736  1.00 88.14           H
ATOM   3448  CG  MET A 230      -7.546  -6.524  -8.289  1.00 88.14           C
ATOM   3449 1HG  MET A 230      -7.311  -6.181  -9.297  1.00 88.14           H
ATOM   3450 2HG  MET A 230      -8.313  -5.856  -7.896  1.00 88.14           H
ATOM   3451  SD  MET A 230      -6.087  -6.446  -7.263  1.00 88.14           S
ATOM   3452  CE  MET A 230      -4.937  -7.344  -8.292  1.00 88.14           C
ATOM   3453 1HE  MET A 230      -5.310  -8.355  -8.456  1.00 88.14           H
ATOM   3454 2HE  MET A 230      -4.832  -6.835  -9.250  1.00 88.14           H
ATOM   3455 3HE  MET A 230      -3.967  -7.391  -7.797  1.00 88.14           H
ATOM   3456  HN  MET A 230     -10.260  -7.192  -7.541  1.00 88.14           H
ATOM   3457  N   ALA A 231     -10.055 -10.269  -8.600  1.00 93.02           N
ATOM   3458  CA  ALA A 231     -10.265 -11.694  -8.794  1.00 93.02           C
ATOM   3459  C   ALA A 231     -11.251 -11.908  -9.944  1.00 93.02           C
ATOM   3460  O   ALA A 231     -11.030 -12.755 -10.807  1.00 93.02           O
ATOM   3461  HA  ALA A 231      -9.306 -12.137  -9.063  1.00 93.02           H
ATOM   3462  CB  ALA A 231     -10.749 -12.322  -7.486  1.00 93.02           C
ATOM   3463 1HB  ALA A 231      -9.999 -12.168  -6.710  1.00 93.02           H
ATOM   3464 2HB  ALA A 231     -11.686 -11.855  -7.184  1.00 93.02           H
ATOM   3465 3HB  ALA A 231     -10.906 -13.390  -7.632  1.00 93.02           H
ATOM   3466  HN  ALA A 231     -10.285  -9.929  -7.689  1.00 93.02           H
ATOM   3467  N   CYS A 232     -12.319 -11.124  -9.918  1.00 92.38           N
ATOM   3468  CA  CYS A 232     -13.352 -11.232 -10.935  1.00 92.38           C
ATOM   3469  C   CYS A 232     -12.733 -10.872 -12.288  1.00 92.38           C
ATOM   3470  O   CYS A 232     -12.902 -11.599 -13.265  1.00 92.38           O
ATOM   3471  HA  CYS A 232     -13.691 -12.268 -10.928  1.00 92.38           H
ATOM   3472  CB  CYS A 232     -14.561 -10.353 -10.609  1.00 92.38           C
ATOM   3473 1HB  CYS A 232     -14.235  -9.335 -10.397  1.00 92.38           H
ATOM   3474 2HB  CYS A 232     -15.227 -10.302 -11.471  1.00 92.38           H
ATOM   3475  SG  CYS A 232     -15.458 -11.034  -9.167  1.00 92.38           S
ATOM   3476  HG  CYS A 232     -14.667 -10.496  -8.244  1.00 92.38           H
ATOM   3477  HN  CYS A 232     -12.485 -10.426  -9.221  1.00 92.38           H
ATOM   3478  N   CYS A 233     -12.029  -9.749 -12.300  1.00 91.98           N
ATOM   3479  CA  CYS A 233     -11.508  -9.207 -13.544  1.00 91.98           C
ATOM   3480  C   CYS A 233     -10.589 -10.254 -14.176  1.00 91.98           C
ATOM   3481  O   CYS A 233     -10.755 -10.607 -15.343  1.00 91.98           O
ATOM   3482  HA  CYS A 233     -12.368  -9.010 -14.184  1.00 91.98           H
ATOM   3483  CB  CYS A 233     -10.789  -7.875 -13.322  1.00 91.98           C
ATOM   3484 1HB  CYS A 233     -10.099  -7.960 -12.482  1.00 91.98           H
ATOM   3485 2HB  CYS A 233     -10.193  -7.624 -14.200  1.00 91.98           H
ATOM   3486  SG  CYS A 233     -12.010  -6.551 -12.997  1.00 91.98           S
ATOM   3487  HG  CYS A 233     -12.230  -6.875 -11.726  1.00 91.98           H
ATOM   3488  HN  CYS A 233     -11.815  -9.214 -11.483  1.00 91.98           H
ATOM   3489  N   TYR A 234      -9.639 -10.720 -13.378  1.00 85.90           N
ATOM   3490  CA  TYR A 234      -8.599 -11.598 -13.887  1.00 85.90           C
ATOM   3491  C   TYR A 234      -9.161 -12.985 -14.208  1.00 85.90           C
ATOM   3492  O   TYR A 234      -8.647 -13.679 -15.084  1.00 85.90           O
ATOM   3493  HA  TYR A 234      -8.201 -11.155 -14.800  1.00 85.90           H
ATOM   3494  CB  TYR A 234      -7.569 -11.727 -12.763  1.00 85.90           C
ATOM   3495 1HB  TYR A 234      -8.093 -11.862 -11.817  1.00 85.90           H
ATOM   3496 2HB  TYR A 234      -6.975 -12.626 -12.929  1.00 85.90           H
ATOM   3497  CG  TYR A 234      -6.628 -10.526 -12.641  1.00 85.90           C
ATOM   3498  CD1 TYR A 234      -5.915 -10.094 -13.740  1.00 85.90           C
ATOM   3499  HD1 TYR A 234      -6.022 -10.608 -14.696  1.00 85.90           H
ATOM   3500  CD2 TYR A 234      -6.493  -9.876 -11.431  1.00 85.90           C
ATOM   3501  HD2 TYR A 234      -7.056 -10.218 -10.563  1.00 85.90           H
ATOM   3502  CE1 TYR A 234      -5.030  -8.964 -13.625  1.00 85.90           C
ATOM   3503  HE1 TYR A 234      -4.461  -8.612 -14.486  1.00 85.90           H
ATOM   3504  CE2 TYR A 234      -5.608  -8.746 -11.316  1.00 85.90           C
ATOM   3505  HE2 TYR A 234      -5.492  -8.224 -10.367  1.00 85.90           H
ATOM   3506  CZ  TYR A 234      -4.920  -8.346 -12.419  1.00 85.90           C
ATOM   3507  OH  TYR A 234      -4.084  -7.279 -12.310  1.00 85.90           O
ATOM   3508  HH  TYR A 234      -4.119  -6.910 -11.381  1.00 85.90           H
ATOM   3509  HN  TYR A 234      -9.574 -10.508 -12.403  1.00 85.90           H
ATOM   3510  N   THR A 235     -10.209 -13.346 -13.483  1.00 88.97           N
ATOM   3511  CA  THR A 235     -10.912 -14.589 -13.751  1.00 88.97           C
ATOM   3512  C   THR A 235     -11.440 -14.604 -15.187  1.00 88.97           C
ATOM   3513  O   THR A 235     -11.256 -15.583 -15.910  1.00 88.97           O
ATOM   3514  HA  THR A 235     -10.202 -15.411 -13.663  1.00 88.97           H
ATOM   3515  CB  THR A 235     -12.011 -14.748 -12.698  1.00 88.97           C
ATOM   3516  HB  THR A 235     -12.739 -13.940 -12.771  1.00 88.97           H
ATOM   3517  OG1 THR A 235     -11.301 -14.826 -11.465  1.00 88.97           O
ATOM   3518  HG1 THR A 235     -11.475 -14.008 -10.918  1.00 88.97           H
ATOM   3519  CG2 THR A 235     -12.730 -16.095 -12.800  1.00 88.97           C
ATOM   3520 1HG2 THR A 235     -12.011 -16.902 -12.660  1.00 88.97           H
ATOM   3521 2HG2 THR A 235     -13.191 -16.186 -13.783  1.00 88.97           H
ATOM   3522 3HG2 THR A 235     -13.499 -16.155 -12.031  1.00 88.97           H
ATOM   3523  HN  THR A 235     -10.578 -12.807 -12.726  1.00 88.97           H
ATOM   3524  N   ILE A 236     -12.086 -13.508 -15.558  1.00 88.90           N
ATOM   3525  CA  ILE A 236     -12.669 -13.396 -16.884  1.00 88.90           C
ATOM   3526  C   ILE A 236     -11.549 -13.292 -17.921  1.00 88.90           C
ATOM   3527  O   ILE A 236     -11.643 -13.873 -19.002  1.00 88.90           O
ATOM   3528  HA  ILE A 236     -13.231 -14.310 -17.073  1.00 88.90           H
ATOM   3529  CB  ILE A 236     -13.663 -12.234 -16.935  1.00 88.90           C
ATOM   3530  HB  ILE A 236     -13.139 -11.323 -16.645  1.00 88.90           H
ATOM   3531  CG1 ILE A 236     -14.800 -12.441 -15.932  1.00 88.90           C
ATOM   3532 1HG1 ILE A 236     -15.470 -13.222 -16.292  1.00 88.90           H
ATOM   3533 2HG1 ILE A 236     -14.392 -12.784 -14.981  1.00 88.90           H
ATOM   3534  CG2 ILE A 236     -14.185 -12.022 -18.358  1.00 88.90           C
ATOM   3535 1HG2 ILE A 236     -13.350 -11.796 -19.022  1.00 88.90           H
ATOM   3536 2HG2 ILE A 236     -14.687 -12.927 -18.699  1.00 88.90           H
ATOM   3537 3HG2 ILE A 236     -14.890 -11.190 -18.366  1.00 88.90           H
ATOM   3538  CD1 ILE A 236     -15.586 -11.145 -15.720  1.00 88.90           C
ATOM   3539 1HD1 ILE A 236     -14.917 -10.374 -15.337  1.00 88.90           H
ATOM   3540 2HD1 ILE A 236     -16.012 -10.819 -16.668  1.00 88.90           H
ATOM   3541 3HD1 ILE A 236     -16.387 -11.320 -15.002  1.00 88.90           H
ATOM   3542  HN  ILE A 236     -12.213 -12.709 -14.971  1.00 88.90           H
ATOM   3543  N   ILE A 237     -10.514 -12.549 -17.557  1.00 86.97           N
ATOM   3544  CA  ILE A 237      -9.379 -12.360 -18.443  1.00 86.97           C
ATOM   3545  C   ILE A 237      -8.798 -13.725 -18.819  1.00 86.97           C
ATOM   3546  O   ILE A 237      -8.605 -14.018 -19.998  1.00 86.97           O
ATOM   3547  HA  ILE A 237      -9.748 -11.881 -19.350  1.00 86.97           H
ATOM   3548  CB  ILE A 237      -8.358 -11.411 -17.813  1.00 86.97           C
ATOM   3549  HB  ILE A 237      -8.239 -11.684 -16.764  1.00 86.97           H
ATOM   3550  CG1 ILE A 237      -8.860  -9.965 -17.848  1.00 86.97           C
ATOM   3551 1HG1 ILE A 237      -8.806  -9.583 -18.868  1.00 86.97           H
ATOM   3552 2HG1 ILE A 237      -9.908  -9.933 -17.550  1.00 86.97           H
ATOM   3553  CG2 ILE A 237      -6.988 -11.559 -18.477  1.00 86.97           C
ATOM   3554 1HG2 ILE A 237      -6.634 -12.582 -18.355  1.00 86.97           H
ATOM   3555 2HG2 ILE A 237      -7.072 -11.327 -19.538  1.00 86.97           H
ATOM   3556 3HG2 ILE A 237      -6.282 -10.872 -18.009  1.00 86.97           H
ATOM   3557  CD1 ILE A 237      -8.031  -9.075 -16.920  1.00 86.97           C
ATOM   3558 1HD1 ILE A 237      -8.107  -9.446 -15.898  1.00 86.97           H
ATOM   3559 2HD1 ILE A 237      -6.988  -9.091 -17.236  1.00 86.97           H
ATOM   3560 3HD1 ILE A 237      -8.409  -8.053 -16.964  1.00 86.97           H
ATOM   3561  HN  ILE A 237     -10.445 -12.081 -16.676  1.00 86.97           H
ATOM   3562  N   ILE A 238      -8.536 -14.523 -17.795  1.00 86.56           N
ATOM   3563  CA  ILE A 238      -7.912 -15.820 -17.997  1.00 86.56           C
ATOM   3564  C   ILE A 238      -8.781 -16.658 -18.937  1.00 86.56           C
ATOM   3565  O   ILE A 238      -8.271 -17.291 -19.860  1.00 86.56           O
ATOM   3566  HA  ILE A 238      -6.949 -15.648 -18.478  1.00 86.56           H
ATOM   3567  CB  ILE A 238      -7.632 -16.495 -16.653  1.00 86.56           C
ATOM   3568  HB  ILE A 238      -8.518 -16.390 -16.026  1.00 86.56           H
ATOM   3569  CG1 ILE A 238      -6.478 -15.805 -15.922  1.00 86.56           C
ATOM   3570 1HG1 ILE A 238      -5.532 -16.079 -16.389  1.00 86.56           H
ATOM   3571 2HG1 ILE A 238      -6.579 -14.724 -16.016  1.00 86.56           H
ATOM   3572  CG2 ILE A 238      -7.382 -17.994 -16.833  1.00 86.56           C
ATOM   3573 1HG2 ILE A 238      -8.261 -18.458 -17.281  1.00 86.56           H
ATOM   3574 2HG2 ILE A 238      -6.521 -18.142 -17.485  1.00 86.56           H
ATOM   3575 3HG2 ILE A 238      -7.186 -18.449 -15.862  1.00 86.56           H
ATOM   3576  CD1 ILE A 238      -6.455 -16.194 -14.443  1.00 86.56           C
ATOM   3577 1HD1 ILE A 238      -7.393 -15.897 -13.974  1.00 86.56           H
ATOM   3578 2HD1 ILE A 238      -6.330 -17.274 -14.353  1.00 86.56           H
ATOM   3579 3HD1 ILE A 238      -5.625 -15.690 -13.947  1.00 86.56           H
ATOM   3580  HN  ILE A 238      -8.742 -14.297 -16.843  1.00 86.56           H
ATOM   3581  N   HIS A 239     -10.078 -16.636 -18.669  1.00 81.42           N
ATOM   3582  CA  HIS A 239     -11.018 -17.417 -19.455  1.00 81.42           C
ATOM   3583  C   HIS A 239     -10.928 -17.000 -20.925  1.00 81.42           C
ATOM   3584  O   HIS A 239     -10.895 -17.850 -21.814  1.00 81.42           O
ATOM   3585  HA  HIS A 239     -10.713 -18.459 -19.363  1.00 81.42           H
ATOM   3586  CB  HIS A 239     -12.434 -17.293 -18.890  1.00 81.42           C
ATOM   3587 1HB  HIS A 239     -12.406 -17.496 -17.819  1.00 81.42           H
ATOM   3588 2HB  HIS A 239     -12.774 -16.264 -19.011  1.00 81.42           H
ATOM   3589  CG  HIS A 239     -13.437 -18.219 -19.536  1.00 81.42           C
ATOM   3590  ND1 HIS A 239     -13.470 -19.580 -19.287  1.00 81.42           N
ATOM   3591  HD1 HIS A 239     -12.855 -20.077 -18.675  1.00 81.42           H
ATOM   3592  CD2 HIS A 239     -14.442 -17.965 -20.423  1.00 81.42           C
ATOM   3593  HD2 HIS A 239     -14.698 -16.989 -20.833  1.00 81.42           H
ATOM   3594  CE1 HIS A 239     -14.454 -20.111 -19.998  1.00 81.42           C
ATOM   3595  HE1 HIS A 239     -14.734 -21.165 -20.017  1.00 81.42           H
ATOM   3596  NE2 HIS A 239     -15.055 -19.109 -20.701  1.00 81.42           N
ATOM   3597  HN  HIS A 239     -10.488 -16.098 -17.932  1.00 81.42           H
ATOM   3598  N   THR A 240     -10.891 -15.693 -21.135  1.00 84.17           N
ATOM   3599  CA  THR A 240     -10.857 -15.152 -22.483  1.00 84.17           C
ATOM   3600  C   THR A 240      -9.564 -15.563 -23.190  1.00 84.17           C
ATOM   3601  O   THR A 240      -9.581 -15.912 -24.369  1.00 84.17           O
ATOM   3602  HA  THR A 240     -11.682 -15.586 -23.049  1.00 84.17           H
ATOM   3603  CB  THR A 240     -11.043 -13.636 -22.390  1.00 84.17           C
ATOM   3604  HB  THR A 240     -10.164 -13.163 -21.952  1.00 84.17           H
ATOM   3605  OG1 THR A 240     -12.255 -13.480 -21.657  1.00 84.17           O
ATOM   3606  HG1 THR A 240     -12.053 -13.334 -20.689  1.00 84.17           H
ATOM   3607  CG2 THR A 240     -11.344 -12.999 -23.748  1.00 84.17           C
ATOM   3608 1HG2 THR A 240     -12.261 -13.425 -24.155  1.00 84.17           H
ATOM   3609 2HG2 THR A 240     -10.517 -13.194 -24.432  1.00 84.17           H
ATOM   3610 3HG2 THR A 240     -11.467 -11.923 -23.625  1.00 84.17           H
ATOM   3611  HN  THR A 240     -10.884 -15.009 -20.405  1.00 84.17           H
ATOM   3612  N   LEU A 241      -8.473 -15.508 -22.439  1.00 83.16           N
ATOM   3613  CA  LEU A 241      -7.161 -15.769 -23.005  1.00 83.16           C
ATOM   3614  C   LEU A 241      -7.071 -17.240 -23.417  1.00 83.16           C
ATOM   3615  O   LEU A 241      -6.471 -17.566 -24.440  1.00 83.16           O
ATOM   3616  HA  LEU A 241      -7.063 -15.153 -23.900  1.00 83.16           H
ATOM   3617  CB  LEU A 241      -6.062 -15.333 -22.034  1.00 83.16           C
ATOM   3618 1HB  LEU A 241      -6.307 -15.717 -21.044  1.00 83.16           H
ATOM   3619 2HB  LEU A 241      -5.128 -15.806 -22.337  1.00 83.16           H
ATOM   3620  CG  LEU A 241      -5.825 -13.826 -21.921  1.00 83.16           C
ATOM   3621  HG  LEU A 241      -6.768 -13.351 -21.651  1.00 83.16           H
ATOM   3622  CD1 LEU A 241      -4.825 -13.510 -20.807  1.00 83.16           C
ATOM   3623 1HD1 LEU A 241      -5.213 -13.875 -19.856  1.00 83.16           H
ATOM   3624 2HD1 LEU A 241      -3.875 -13.998 -21.023  1.00 83.16           H
ATOM   3625 3HD1 LEU A 241      -4.675 -12.432 -20.749  1.00 83.16           H
ATOM   3626  CD2 LEU A 241      -5.392 -13.237 -23.265  1.00 83.16           C
ATOM   3627 1HD2 LEU A 241      -4.466 -13.713 -23.589  1.00 83.16           H
ATOM   3628 2HD2 LEU A 241      -6.170 -13.414 -24.007  1.00 83.16           H
ATOM   3629 3HD2 LEU A 241      -5.230 -12.165 -23.157  1.00 83.16           H
ATOM   3630  HN  LEU A 241      -8.477 -15.290 -21.463  1.00 83.16           H
ATOM   3631  N   ILE A 242      -7.675 -18.088 -22.598  1.00 81.53           N
ATOM   3632  CA  ILE A 242      -7.649 -19.519 -22.850  1.00 81.53           C
ATOM   3633  C   ILE A 242      -8.351 -19.811 -24.178  1.00 81.53           C
ATOM   3634  O   ILE A 242      -7.890 -20.641 -24.959  1.00 81.53           O
ATOM   3635  HA  ILE A 242      -6.604 -19.816 -22.940  1.00 81.53           H
ATOM   3636  CB  ILE A 242      -8.237 -20.283 -21.662  1.00 81.53           C
ATOM   3637  HB  ILE A 242      -9.157 -19.784 -21.357  1.00 81.53           H
ATOM   3638  CG1 ILE A 242      -7.286 -20.250 -20.464  1.00 81.53           C
ATOM   3639 1HG1 ILE A 242      -6.413 -20.870 -20.671  1.00 81.53           H
ATOM   3640 2HG1 ILE A 242      -6.925 -19.233 -20.310  1.00 81.53           H
ATOM   3641  CG2 ILE A 242      -8.609 -21.713 -22.060  1.00 81.53           C
ATOM   3642 1HG2 ILE A 242      -9.349 -21.687 -22.859  1.00 81.53           H
ATOM   3643 2HG2 ILE A 242      -7.718 -22.237 -22.406  1.00 81.53           H
ATOM   3644 3HG2 ILE A 242      -9.024 -22.234 -21.197  1.00 81.53           H
ATOM   3645  CD1 ILE A 242      -7.983 -20.748 -19.196  1.00 81.53           C
ATOM   3646 1HD1 ILE A 242      -8.840 -20.111 -18.980  1.00 81.53           H
ATOM   3647 2HD1 ILE A 242      -8.321 -21.773 -19.346  1.00 81.53           H
ATOM   3648 3HD1 ILE A 242      -7.285 -20.714 -18.360  1.00 81.53           H
ATOM   3649  HN  ILE A 242      -8.174 -17.813 -21.776  1.00 81.53           H
ATOM   3650  N   GLN A 243      -9.456 -19.112 -24.392  1.00 76.44           N
ATOM   3651  CA  GLN A 243     -10.262 -19.331 -25.581  1.00 76.44           C
ATOM   3652  C   GLN A 243      -9.573 -18.729 -26.807  1.00 76.44           C
ATOM   3653  O   GLN A 243      -9.866 -19.112 -27.939  1.00 76.44           O
ATOM   3654  HA  GLN A 243     -10.329 -20.414 -25.689  1.00 76.44           H
ATOM   3655  CB  GLN A 243     -11.669 -18.757 -25.404  1.00 76.44           C
ATOM   3656 1HB  GLN A 243     -11.603 -17.713 -25.095  1.00 76.44           H
ATOM   3657 2HB  GLN A 243     -12.195 -18.773 -26.359  1.00 76.44           H
ATOM   3658  CG  GLN A 243     -12.460 -19.554 -24.365  1.00 76.44           C
ATOM   3659 1HG  GLN A 243     -12.469 -20.608 -24.640  1.00 76.44           H
ATOM   3660 2HG  GLN A 243     -11.969 -19.481 -23.395  1.00 76.44           H
ATOM   3661  CD  GLN A 243     -13.896 -19.038 -24.256  1.00 76.44           C
ATOM   3662  OE1 GLN A 243     -14.272 -18.040 -24.849  1.00 76.44           O
ATOM   3663  NE2 GLN A 243     -14.676 -19.771 -23.467  1.00 76.44           N
ATOM   3664 1HE2 GLN A 243     -14.305 -20.579 -23.010  1.00 76.44           H
ATOM   3665 2HE2 GLN A 243     -15.633 -19.515 -23.332  1.00 76.44           H
ATOM   3666  HN  GLN A 243      -9.802 -18.408 -23.772  1.00 76.44           H
ATOM   3667  N   ALA A 244      -8.671 -17.796 -26.541  1.00 77.69           N
ATOM   3668  CA  ALA A 244      -7.990 -17.086 -27.610  1.00 77.69           C
ATOM   3669  C   ALA A 244      -7.100 -18.064 -28.380  1.00 77.69           C
ATOM   3670  O   ALA A 244      -6.372 -18.851 -27.777  1.00 77.69           O
ATOM   3671  HA  ALA A 244      -8.751 -16.693 -28.285  1.00 77.69           H
ATOM   3672  CB  ALA A 244      -7.200 -15.915 -27.024  1.00 77.69           C
ATOM   3673 1HB  ALA A 244      -7.882 -15.235 -26.514  1.00 77.69           H
ATOM   3674 2HB  ALA A 244      -6.464 -16.292 -26.313  1.00 77.69           H
ATOM   3675 3HB  ALA A 244      -6.689 -15.382 -27.826  1.00 77.69           H
ATOM   3676  HN  ALA A 244      -8.404 -17.524 -25.616  1.00 77.69           H
ATOM   3677  N   LYS A 245      -7.187 -17.981 -29.699  1.00 67.08           N
ATOM   3678  CA  LYS A 245      -6.381 -18.833 -30.557  1.00 67.08           C
ATOM   3679  C   LYS A 245      -4.988 -18.220 -30.713  1.00 67.08           C
ATOM   3680  O   LYS A 245      -4.080 -18.859 -31.243  1.00 67.08           O
ATOM   3681  HA  LYS A 245      -6.280 -19.797 -30.058  1.00 67.08           H
ATOM   3682  CB  LYS A 245      -7.095 -19.084 -31.887  1.00 67.08           C
ATOM   3683 1HB  LYS A 245      -7.404 -18.134 -32.323  1.00 67.08           H
ATOM   3684 2HB  LYS A 245      -6.406 -19.548 -32.592  1.00 67.08           H
ATOM   3685  CG  LYS A 245      -8.317 -19.983 -31.692  1.00 67.08           C
ATOM   3686 1HG  LYS A 245      -8.039 -20.858 -31.104  1.00 67.08           H
ATOM   3687 2HG  LYS A 245      -9.080 -19.449 -31.125  1.00 67.08           H
ATOM   3688  CD  LYS A 245      -8.891 -20.427 -33.038  1.00 67.08           C
ATOM   3689 1HD  LYS A 245      -9.237 -19.557 -33.595  1.00 67.08           H
ATOM   3690 2HD  LYS A 245      -8.109 -20.897 -33.635  1.00 67.08           H
ATOM   3691  CE  LYS A 245     -10.049 -21.408 -32.844  1.00 67.08           C
ATOM   3692 1HE  LYS A 245      -9.730 -22.236 -32.211  1.00 67.08           H
ATOM   3693 2HE  LYS A 245     -10.872 -20.912 -32.329  1.00 67.08           H
ATOM   3694  NZ  LYS A 245     -10.515 -21.926 -34.150  1.00 67.08           N
ATOM   3695 1HZ  LYS A 245     -11.284 -22.571 -34.003  1.00 67.08           H
ATOM   3696 2HZ  LYS A 245     -10.828 -21.153 -34.727  1.00 67.08           H
ATOM   3697 3HZ  LYS A 245      -9.753 -22.408 -34.614  1.00 67.08           H
ATOM   3698  HN  LYS A 245      -7.793 -17.349 -30.181  1.00 67.08           H
ATOM   3699  N   LYS A 246      -4.862 -16.988 -30.242  1.00 61.05           N
ATOM   3700  CA  LYS A 246      -3.660 -16.211 -30.491  1.00 61.05           C
ATOM   3701  C   LYS A 246      -2.476 -16.867 -29.779  1.00 61.05           C
ATOM   3702  O   LYS A 246      -2.585 -17.260 -28.618  1.00 61.05           O
ATOM   3703  HA  LYS A 246      -3.473 -16.233 -31.564  1.00 61.05           H
ATOM   3704  CB  LYS A 246      -3.878 -14.747 -30.100  1.00 61.05           C
ATOM   3705 1HB  LYS A 246      -4.308 -14.694 -29.100  1.00 61.05           H
ATOM   3706 2HB  LYS A 246      -2.919 -14.231 -30.062  1.00 61.05           H
ATOM   3707  CG  LYS A 246      -4.803 -14.046 -31.097  1.00 61.05           C
ATOM   3708 1HG  LYS A 246      -4.462 -14.241 -32.114  1.00 61.05           H
ATOM   3709 2HG  LYS A 246      -5.810 -14.454 -31.014  1.00 61.05           H
ATOM   3710  CD  LYS A 246      -4.836 -12.537 -30.845  1.00 61.05           C
ATOM   3711 1HD  LYS A 246      -5.254 -12.338 -29.858  1.00 61.05           H
ATOM   3712 2HD  LYS A 246      -3.820 -12.142 -30.846  1.00 61.05           H
ATOM   3713  CE  LYS A 246      -5.669 -11.822 -31.911  1.00 61.05           C
ATOM   3714 1HE  LYS A 246      -5.294 -12.073 -32.903  1.00 61.05           H
ATOM   3715 2HE  LYS A 246      -6.702 -12.165 -31.864  1.00 61.05           H
ATOM   3716  NZ  LYS A 246      -5.617 -10.356 -31.711  1.00 61.05           N
ATOM   3717 1HZ  LYS A 246      -6.194  -9.899 -32.410  1.00 61.05           H
ATOM   3718 2HZ  LYS A 246      -5.964 -10.128 -30.786  1.00 61.05           H
ATOM   3719 3HZ  LYS A 246      -4.659 -10.036 -31.801  1.00 61.05           H
ATOM   3720  HN  LYS A 246      -5.562 -16.523 -29.700  1.00 61.05           H
ATOM   3721  N   SER A 247      -1.371 -16.967 -30.504  1.00 67.06           N
ATOM   3722  CA  SER A 247      -0.173 -17.585 -29.961  1.00 67.06           C
ATOM   3723  C   SER A 247       0.333 -16.782 -28.762  1.00 67.06           C
ATOM   3724  O   SER A 247       0.816 -17.354 -27.786  1.00 67.06           O
ATOM   3725  HA  SER A 247      -0.479 -18.584 -29.651  1.00 67.06           H
ATOM   3726  CB  SER A 247       0.920 -17.695 -31.026  1.00 67.06           C
ATOM   3727 1HB  SER A 247       0.908 -18.698 -31.455  1.00 67.06           H
ATOM   3728 2HB  SER A 247       0.707 -16.999 -31.838  1.00 67.06           H
ATOM   3729  OG  SER A 247       2.213 -17.422 -30.494  1.00 67.06           O
ATOM   3730  HG  SER A 247       2.900 -17.475 -31.219  1.00 67.06           H
ATOM   3731  HN  SER A 247      -1.287 -16.635 -31.443  1.00 67.06           H
ATOM   3732  N   SER A 248       0.205 -15.468 -28.874  1.00 69.05           N
ATOM   3733  CA  SER A 248       0.732 -14.575 -27.855  1.00 69.05           C
ATOM   3734  C   SER A 248      -0.032 -14.769 -26.544  1.00 69.05           C
ATOM   3735  O   SER A 248       0.314 -14.171 -25.526  1.00 69.05           O
ATOM   3736  HA  SER A 248       1.777 -14.859 -27.735  1.00 69.05           H
ATOM   3737  CB  SER A 248       0.649 -13.115 -28.306  1.00 69.05           C
ATOM   3738 1HB  SER A 248       0.977 -12.466 -27.494  1.00 69.05           H
ATOM   3739 2HB  SER A 248       1.334 -12.954 -29.139  1.00 69.05           H
ATOM   3740  OG  SER A 248      -0.671 -12.752 -28.700  1.00 69.05           O
ATOM   3741  HG  SER A 248      -0.689 -11.797 -28.995  1.00 69.05           H
ATOM   3742  HN  SER A 248      -0.247 -15.013 -29.641  1.00 69.05           H
ATOM   3743  N   LYS A 249      -1.055 -15.608 -26.611  1.00 66.53           N
ATOM   3744  CA  LYS A 249      -1.960 -15.776 -25.486  1.00 66.53           C
ATOM   3745  C   LYS A 249      -1.172 -16.277 -24.274  1.00 66.53           C
ATOM   3746  O   LYS A 249      -1.457 -15.892 -23.141  1.00 66.53           O
ATOM   3747  HA  LYS A 249      -2.372 -14.795 -25.248  1.00 66.53           H
ATOM   3748  CB  LYS A 249      -3.133 -16.679 -25.872  1.00 66.53           C
ATOM   3749 1HB  LYS A 249      -3.935 -16.572 -25.142  1.00 66.53           H
ATOM   3750 2HB  LYS A 249      -3.536 -16.365 -26.835  1.00 66.53           H
ATOM   3751  CG  LYS A 249      -2.697 -18.143 -25.949  1.00 66.53           C
ATOM   3752 1HG  LYS A 249      -1.853 -18.239 -26.632  1.00 66.53           H
ATOM   3753 2HG  LYS A 249      -2.353 -18.476 -24.969  1.00 66.53           H
ATOM   3754  CD  LYS A 249      -3.847 -19.034 -26.422  1.00 66.53           C
ATOM   3755 1HD  LYS A 249      -4.715 -18.886 -25.779  1.00 66.53           H
ATOM   3756 2HD  LYS A 249      -4.144 -18.746 -27.430  1.00 66.53           H
ATOM   3757  CE  LYS A 249      -3.440 -20.509 -26.406  1.00 66.53           C
ATOM   3758 1HE  LYS A 249      -2.653 -20.683 -27.140  1.00 66.53           H
ATOM   3759 2HE  LYS A 249      -3.030 -20.769 -25.430  1.00 66.53           H
ATOM   3760  NZ  LYS A 249      -4.605 -21.371 -26.706  1.00 66.53           N
ATOM   3761 1HZ  LYS A 249      -4.304 -22.338 -26.766  1.00 66.53           H
ATOM   3762 2HZ  LYS A 249      -5.294 -21.277 -25.969  1.00 66.53           H
ATOM   3763 3HZ  LYS A 249      -5.015 -21.090 -27.590  1.00 66.53           H
ATOM   3764  HN  LYS A 249      -1.270 -16.165 -27.413  1.00 66.53           H
ATOM   3765  N   HIS A 250      -0.196 -17.129 -24.553  1.00 70.83           N
ATOM   3766  CA  HIS A 250       0.544 -17.793 -23.494  1.00 70.83           C
ATOM   3767  C   HIS A 250       1.348 -16.759 -22.703  1.00 70.83           C
ATOM   3768  O   HIS A 250       1.437 -16.841 -21.479  1.00 70.83           O
ATOM   3769  HA  HIS A 250      -0.195 -18.248 -22.834  1.00 70.83           H
ATOM   3770  CB  HIS A 250       1.416 -18.915 -24.061  1.00 70.83           C
ATOM   3771 1HB  HIS A 250       2.060 -18.503 -24.838  1.00 70.83           H
ATOM   3772 2HB  HIS A 250       2.068 -19.289 -23.272  1.00 70.83           H
ATOM   3773  CG  HIS A 250       0.633 -20.071 -24.637  1.00 70.83           C
ATOM   3774  ND1 HIS A 250       0.384 -20.207 -25.991  1.00 70.83           N
ATOM   3775  HD1 HIS A 250       0.685 -19.577 -26.708  1.00 70.83           H
ATOM   3776  CD2 HIS A 250       0.047 -21.142 -24.028  1.00 70.83           C
ATOM   3777  HD2 HIS A 250       0.051 -21.347 -22.958  1.00 70.83           H
ATOM   3778  CE1 HIS A 250      -0.322 -21.313 -26.178  1.00 70.83           C
ATOM   3779  HE1 HIS A 250      -0.674 -21.694 -27.136  1.00 70.83           H
ATOM   3780  NE2 HIS A 250      -0.530 -21.891 -24.960  1.00 70.83           N
ATOM   3781  HN  HIS A 250       0.090 -17.366 -25.482  1.00 70.83           H
ATOM   3782  N   LYS A 251       1.913 -15.811 -23.435  1.00 69.43           N
ATOM   3783  CA  LYS A 251       2.720 -14.771 -22.819  1.00 69.43           C
ATOM   3784  C   LYS A 251       1.840 -13.932 -21.890  1.00 69.43           C
ATOM   3785  O   LYS A 251       2.220 -13.653 -20.754  1.00 69.43           O
ATOM   3786  HA  LYS A 251       3.485 -15.264 -22.218  1.00 69.43           H
ATOM   3787  CB  LYS A 251       3.444 -13.950 -23.888  1.00 69.43           C
ATOM   3788 1HB  LYS A 251       3.967 -14.618 -24.573  1.00 69.43           H
ATOM   3789 2HB  LYS A 251       2.716 -13.394 -24.480  1.00 69.43           H
ATOM   3790  CG  LYS A 251       4.441 -12.979 -23.252  1.00 69.43           C
ATOM   3791 1HG  LYS A 251       3.915 -12.298 -22.583  1.00 69.43           H
ATOM   3792 2HG  LYS A 251       5.157 -13.533 -22.645  1.00 69.43           H
ATOM   3793  CD  LYS A 251       5.185 -12.178 -24.323  1.00 69.43           C
ATOM   3794 1HD  LYS A 251       5.760 -12.855 -24.954  1.00 69.43           H
ATOM   3795 2HD  LYS A 251       4.466 -11.673 -24.968  1.00 69.43           H
ATOM   3796  CE  LYS A 251       6.120 -11.148 -23.686  1.00 69.43           C
ATOM   3797 1HE  LYS A 251       5.556 -10.507 -23.007  1.00 69.43           H
ATOM   3798 2HE  LYS A 251       6.877 -11.656 -23.089  1.00 69.43           H
ATOM   3799  NZ  LYS A 251       6.771 -10.324 -24.729  1.00 69.43           N
ATOM   3800 1HZ  LYS A 251       7.385  -9.647 -24.290  1.00 69.43           H
ATOM   3801 2HZ  LYS A 251       7.312 -10.923 -25.343  1.00 69.43           H
ATOM   3802 3HZ  LYS A 251       6.062  -9.839 -25.268  1.00 69.43           H
ATOM   3803  HN  LYS A 251       1.828 -15.746 -24.429  1.00 69.43           H
ATOM   3804  N   ALA A 252       0.681 -13.552 -22.409  1.00 79.87           N
ATOM   3805  CA  ALA A 252      -0.224 -12.692 -21.667  1.00 79.87           C
ATOM   3806  C   ALA A 252      -0.722 -13.433 -20.424  1.00 79.87           C
ATOM   3807  O   ALA A 252      -0.849 -12.841 -19.353  1.00 79.87           O
ATOM   3808  HA  ALA A 252       0.336 -11.811 -21.354  1.00 79.87           H
ATOM   3809  CB  ALA A 252      -1.370 -12.249 -22.579  1.00 79.87           C
ATOM   3810 1HB  ALA A 252      -0.966 -11.702 -23.431  1.00 79.87           H
ATOM   3811 2HB  ALA A 252      -1.912 -13.126 -22.934  1.00 79.87           H
ATOM   3812 3HB  ALA A 252      -2.050 -11.604 -22.022  1.00 79.87           H
ATOM   3813  HN  ALA A 252       0.360 -13.822 -23.316  1.00 79.87           H
ATOM   3814  N   LEU A 253      -0.989 -14.718 -20.608  1.00 77.78           N
ATOM   3815  CA  LEU A 253      -1.501 -15.538 -19.523  1.00 77.78           C
ATOM   3816  C   LEU A 253      -0.486 -15.552 -18.378  1.00 77.78           C
ATOM   3817  O   LEU A 253      -0.848 -15.350 -17.220  1.00 77.78           O
ATOM   3818  HA  LEU A 253      -2.418 -15.071 -19.165  1.00 77.78           H
ATOM   3819  CB  LEU A 253      -1.871 -16.932 -20.034  1.00 77.78           C
ATOM   3820 1HB  LEU A 253      -2.456 -16.819 -20.947  1.00 77.78           H
ATOM   3821 2HB  LEU A 253      -0.953 -17.453 -20.306  1.00 77.78           H
ATOM   3822  CG  LEU A 253      -2.658 -17.815 -19.064  1.00 77.78           C
ATOM   3823  HG  LEU A 253      -2.174 -17.767 -18.088  1.00 77.78           H
ATOM   3824  CD1 LEU A 253      -4.086 -17.295 -18.885  1.00 77.78           C
ATOM   3825 1HD1 LEU A 253      -4.057 -16.280 -18.489  1.00 77.78           H
ATOM   3826 2HD1 LEU A 253      -4.596 -17.295 -19.848  1.00 77.78           H
ATOM   3827 3HD1 LEU A 253      -4.623 -17.941 -18.190  1.00 77.78           H
ATOM   3828  CD2 LEU A 253      -2.632 -19.278 -19.509  1.00 77.78           C
ATOM   3829 1HD2 LEU A 253      -3.078 -19.364 -20.500  1.00 77.78           H
ATOM   3830 2HD2 LEU A 253      -1.600 -19.629 -19.543  1.00 77.78           H
ATOM   3831 3HD2 LEU A 253      -3.199 -19.884 -18.802  1.00 77.78           H
ATOM   3832  HN  LEU A 253      -0.862 -15.197 -21.476  1.00 77.78           H
ATOM   3833  N   LYS A 254       0.765 -15.794 -18.742  1.00 75.01           N
ATOM   3834  CA  LYS A 254       1.827 -15.889 -17.754  1.00 75.01           C
ATOM   3835  C   LYS A 254       1.874 -14.597 -16.936  1.00 75.01           C
ATOM   3836  O   LYS A 254       1.915 -14.637 -15.708  1.00 75.01           O
ATOM   3837  HA  LYS A 254       1.577 -16.712 -17.084  1.00 75.01           H
ATOM   3838  CB  LYS A 254       3.155 -16.240 -18.427  1.00 75.01           C
ATOM   3839 1HB  LYS A 254       3.025 -17.114 -19.065  1.00 75.01           H
ATOM   3840 2HB  LYS A 254       3.468 -15.419 -19.073  1.00 75.01           H
ATOM   3841  CG  LYS A 254       4.241 -16.519 -17.386  1.00 75.01           C
ATOM   3842 1HG  LYS A 254       4.449 -15.610 -16.820  1.00 75.01           H
ATOM   3843 2HG  LYS A 254       3.884 -17.263 -16.674  1.00 75.01           H
ATOM   3844  CD  LYS A 254       5.525 -17.016 -18.052  1.00 75.01           C
ATOM   3845 1HD  LYS A 254       5.314 -17.917 -18.628  1.00 75.01           H
ATOM   3846 2HD  LYS A 254       5.889 -16.267 -18.755  1.00 75.01           H
ATOM   3847  CE  LYS A 254       6.605 -17.312 -17.009  1.00 75.01           C
ATOM   3848 1HE  LYS A 254       6.876 -16.394 -16.488  1.00 75.01           H
ATOM   3849 2HE  LYS A 254       6.216 -18.001 -16.260  1.00 75.01           H
ATOM   3850  NZ  LYS A 254       7.802 -17.896 -17.654  1.00 75.01           N
ATOM   3851 1HZ  LYS A 254       8.514 -18.068 -16.952  1.00 75.01           H
ATOM   3852 2HZ  LYS A 254       7.552 -18.770 -18.103  1.00 75.01           H
ATOM   3853 3HZ  LYS A 254       8.161 -17.250 -18.348  1.00 75.01           H
ATOM   3854  HN  LYS A 254       1.057 -15.924 -19.689  1.00 75.01           H
ATOM   3855  N   VAL A 255       1.866 -13.481 -17.651  1.00 81.09           N
ATOM   3856  CA  VAL A 255       1.970 -12.181 -17.010  1.00 81.09           C
ATOM   3857  C   VAL A 255       0.806 -12.004 -16.034  1.00 81.09           C
ATOM   3858  O   VAL A 255       1.003 -11.568 -14.900  1.00 81.09           O
ATOM   3859  HA  VAL A 255       2.904 -12.165 -16.449  1.00 81.09           H
ATOM   3860  CB  VAL A 255       2.034 -11.080 -18.070  1.00 81.09           C
ATOM   3861  HB  VAL A 255       1.194 -11.219 -18.750  1.00 81.09           H
ATOM   3862  CG1 VAL A 255       1.898  -9.696 -17.431  1.00 81.09           C
ATOM   3863 1HG1 VAL A 255       0.941  -9.628 -16.913  1.00 81.09           H
ATOM   3864 2HG1 VAL A 255       2.709  -9.543 -16.719  1.00 81.09           H
ATOM   3865 3HG1 VAL A 255       1.947  -8.931 -18.206  1.00 81.09           H
ATOM   3866  CG2 VAL A 255       3.323 -11.181 -18.889  1.00 81.09           C
ATOM   3867 1HG2 VAL A 255       4.183 -11.080 -18.227  1.00 81.09           H
ATOM   3868 2HG2 VAL A 255       3.361 -12.149 -19.388  1.00 81.09           H
ATOM   3869 3HG2 VAL A 255       3.343 -10.386 -19.634  1.00 81.09           H
ATOM   3870  HN  VAL A 255       1.791 -13.456 -18.648  1.00 81.09           H
ATOM   3871  N   THR A 256      -0.381 -12.352 -16.508  1.00 79.98           N
ATOM   3872  CA  THR A 256      -1.590 -12.141 -15.730  1.00 79.98           C
ATOM   3873  C   THR A 256      -1.518 -12.918 -14.414  1.00 79.98           C
ATOM   3874  O   THR A 256      -1.826 -12.379 -13.352  1.00 79.98           O
ATOM   3875  HA  THR A 256      -1.653 -11.084 -15.473  1.00 79.98           H
ATOM   3876  CB  THR A 256      -2.787 -12.529 -16.600  1.00 79.98           C
ATOM   3877  HB  THR A 256      -2.773 -13.594 -16.828  1.00 79.98           H
ATOM   3878  OG1 THR A 256      -2.695 -11.658 -17.724  1.00 79.98           O
ATOM   3879  HG1 THR A 256      -2.244 -12.126 -18.484  1.00 79.98           H
ATOM   3880  CG2 THR A 256      -4.124 -12.163 -15.953  1.00 79.98           C
ATOM   3881 1HG2 THR A 256      -4.165 -11.086 -15.786  1.00 79.98           H
ATOM   3882 2HG2 THR A 256      -4.220 -12.682 -14.999  1.00 79.98           H
ATOM   3883 3HG2 THR A 256      -4.940 -12.459 -16.612  1.00 79.98           H
ATOM   3884  HN  THR A 256      -0.524 -12.769 -17.406  1.00 79.98           H
ATOM   3885  N   ILE A 257      -1.110 -14.174 -14.526  1.00 82.29           N
ATOM   3886  CA  ILE A 257      -1.021 -15.039 -13.363  1.00 82.29           C
ATOM   3887  C   ILE A 257      -0.002 -14.460 -12.379  1.00 82.29           C
ATOM   3888  O   ILE A 257      -0.267 -14.379 -11.181  1.00 82.29           O
ATOM   3889  HA  ILE A 257      -2.000 -15.044 -12.883  1.00 82.29           H
ATOM   3890  CB  ILE A 257      -0.718 -16.478 -13.786  1.00 82.29           C
ATOM   3891  HB  ILE A 257       0.128 -16.461 -14.474  1.00 82.29           H
ATOM   3892  CG1 ILE A 257      -1.901 -17.088 -14.541  1.00 82.29           C
ATOM   3893 1HG1 ILE A 257      -2.730 -17.252 -13.853  1.00 82.29           H
ATOM   3894 2HG1 ILE A 257      -2.252 -16.389 -15.301  1.00 82.29           H
ATOM   3895  CG2 ILE A 257      -0.306 -17.329 -12.583  1.00 82.29           C
ATOM   3896 1HG2 ILE A 257       0.588 -16.903 -12.127  1.00 82.29           H
ATOM   3897 2HG2 ILE A 257      -1.115 -17.342 -11.854  1.00 82.29           H
ATOM   3898 3HG2 ILE A 257      -0.096 -18.346 -12.913  1.00 82.29           H
ATOM   3899  CD1 ILE A 257      -1.508 -18.411 -15.200  1.00 82.29           C
ATOM   3900 1HD1 ILE A 257      -0.695 -18.238 -15.906  1.00 82.29           H
ATOM   3901 2HD1 ILE A 257      -1.181 -19.115 -14.435  1.00 82.29           H
ATOM   3902 3HD1 ILE A 257      -2.367 -18.823 -15.730  1.00 82.29           H
ATOM   3903  HN  ILE A 257      -0.844 -14.600 -15.391  1.00 82.29           H
ATOM   3904  N   THR A 258       1.143 -14.073 -12.922  1.00 84.84           N
ATOM   3905  CA  THR A 258       2.234 -13.581 -12.098  1.00 84.84           C
ATOM   3906  C   THR A 258       1.773 -12.384 -11.264  1.00 84.84           C
ATOM   3907  O   THR A 258       2.027 -12.326 -10.062  1.00 84.84           O
ATOM   3908  HA  THR A 258       2.519 -14.367 -11.399  1.00 84.84           H
ATOM   3909  CB  THR A 258       3.415 -13.262 -13.018  1.00 84.84           C
ATOM   3910  HB  THR A 258       3.157 -12.471 -13.722  1.00 84.84           H
ATOM   3911  OG1 THR A 258       3.751 -14.519 -13.599  1.00 84.84           O
ATOM   3912  HG1 THR A 258       3.210 -14.668 -14.428  1.00 84.84           H
ATOM   3913  CG2 THR A 258       4.671 -12.863 -12.240  1.00 84.84           C
ATOM   3914 1HG2 THR A 258       4.967 -13.682 -11.585  1.00 84.84           H
ATOM   3915 2HG2 THR A 258       4.462 -11.976 -11.643  1.00 84.84           H
ATOM   3916 3HG2 THR A 258       5.478 -12.648 -12.940  1.00 84.84           H
ATOM   3917  HN  THR A 258       1.331 -14.092 -13.904  1.00 84.84           H
ATOM   3918  N   VAL A 259       1.104 -11.458 -11.934  1.00 84.98           N
ATOM   3919  CA  VAL A 259       0.655 -10.240 -11.282  1.00 84.98           C
ATOM   3920  C   VAL A 259      -0.252 -10.601 -10.104  1.00 84.98           C
ATOM   3921  O   VAL A 259      -0.089 -10.073  -9.005  1.00 84.98           O
ATOM   3922  HA  VAL A 259       1.537  -9.726 -10.901  1.00 84.98           H
ATOM   3923  CB  VAL A 259      -0.025  -9.322 -12.300  1.00 84.98           C
ATOM   3924  HB  VAL A 259      -0.708  -9.928 -12.895  1.00 84.98           H
ATOM   3925  CG1 VAL A 259      -0.848  -8.239 -11.598  1.00 84.98           C
ATOM   3926 1HG1 VAL A 259      -1.616  -8.708 -10.983  1.00 84.98           H
ATOM   3927 2HG1 VAL A 259      -0.194  -7.638 -10.967  1.00 84.98           H
ATOM   3928 3HG1 VAL A 259      -1.320  -7.601 -12.345  1.00 84.98           H
ATOM   3929  CG2 VAL A 259       1.001  -8.701 -13.250  1.00 84.98           C
ATOM   3930 1HG2 VAL A 259       1.719  -8.115 -12.676  1.00 84.98           H
ATOM   3931 2HG2 VAL A 259       1.524  -9.492 -13.787  1.00 84.98           H
ATOM   3932 3HG2 VAL A 259       0.491  -8.053 -13.963  1.00 84.98           H
ATOM   3933  HN  VAL A 259       0.869 -11.530 -12.904  1.00 84.98           H
ATOM   3934  N   LEU A 260      -1.188 -11.500 -10.373  1.00 83.01           N
ATOM   3935  CA  LEU A 260      -2.177 -11.872  -9.376  1.00 83.01           C
ATOM   3936  C   LEU A 260      -1.473 -12.538  -8.191  1.00 83.01           C
ATOM   3937  O   LEU A 260      -1.742 -12.204  -7.038  1.00 83.01           O
ATOM   3938  HA  LEU A 260      -2.650 -10.955  -9.025  1.00 83.01           H
ATOM   3939  CB  LEU A 260      -3.273 -12.736 -10.004  1.00 83.01           C
ATOM   3940 1HB  LEU A 260      -3.696 -12.193 -10.849  1.00 83.01           H
ATOM   3941 2HB  LEU A 260      -2.812 -13.639 -10.403  1.00 83.01           H
ATOM   3942  CG  LEU A 260      -4.416 -13.149  -9.074  1.00 83.01           C
ATOM   3943  HG  LEU A 260      -3.986 -13.640  -8.202  1.00 83.01           H
ATOM   3944  CD1 LEU A 260      -5.183 -11.924  -8.571  1.00 83.01           C
ATOM   3945 1HD1 LEU A 260      -4.505 -11.271  -8.022  1.00 83.01           H
ATOM   3946 2HD1 LEU A 260      -5.600 -11.383  -9.420  1.00 83.01           H
ATOM   3947 3HD1 LEU A 260      -5.990 -12.246  -7.913  1.00 83.01           H
ATOM   3948  CD2 LEU A 260      -5.338 -14.162  -9.756  1.00 83.01           C
ATOM   3949 1HD2 LEU A 260      -5.762 -13.718 -10.657  1.00 83.01           H
ATOM   3950 2HD2 LEU A 260      -4.766 -15.051 -10.023  1.00 83.01           H
ATOM   3951 3HD2 LEU A 260      -6.142 -14.438  -9.074  1.00 83.01           H
ATOM   3952  HN  LEU A 260      -1.277 -11.968 -11.252  1.00 83.01           H
ATOM   3953  N   THR A 261      -0.586 -13.466  -8.516  1.00 87.02           N
ATOM   3954  CA  THR A 261       0.075 -14.260  -7.494  1.00 87.02           C
ATOM   3955  C   THR A 261       0.896 -13.361  -6.567  1.00 87.02           C
ATOM   3956  O   THR A 261       0.863 -13.525  -5.349  1.00 87.02           O
ATOM   3957  HA  THR A 261      -0.690 -14.737  -6.882  1.00 87.02           H
ATOM   3958  CB  THR A 261       0.910 -15.333  -8.196  1.00 87.02           C
ATOM   3959  HB  THR A 261       1.700 -14.881  -8.796  1.00 87.02           H
ATOM   3960  OG1 THR A 261      -0.048 -16.102  -8.918  1.00 87.02           O
ATOM   3961  HG1 THR A 261      -0.186 -15.709  -9.827  1.00 87.02           H
ATOM   3962  CG2 THR A 261       1.525 -16.332  -7.213  1.00 87.02           C
ATOM   3963 1HG2 THR A 261       0.731 -16.833  -6.660  1.00 87.02           H
ATOM   3964 2HG2 THR A 261       2.175 -15.803  -6.516  1.00 87.02           H
ATOM   3965 3HG2 THR A 261       2.107 -17.071  -7.763  1.00 87.02           H
ATOM   3966  HN  THR A 261      -0.317 -13.679  -9.455  1.00 87.02           H
ATOM   3967  N   VAL A 262       1.613 -12.431  -7.180  1.00 89.32           N
ATOM   3968  CA  VAL A 262       2.512 -11.566  -6.435  1.00 89.32           C
ATOM   3969  C   VAL A 262       1.699 -10.712  -5.460  1.00 89.32           C
ATOM   3970  O   VAL A 262       2.096 -10.530  -4.310  1.00 89.32           O
ATOM   3971  HA  VAL A 262       3.185 -12.206  -5.864  1.00 89.32           H
ATOM   3972  CB  VAL A 262       3.356 -10.732  -7.400  1.00 89.32           C
ATOM   3973  HB  VAL A 262       2.678 -10.233  -8.093  1.00 89.32           H
ATOM   3974  CG1 VAL A 262       4.139  -9.652  -6.651  1.00 89.32           C
ATOM   3975 1HG1 VAL A 262       3.443  -8.991  -6.134  1.00 89.32           H
ATOM   3976 2HG1 VAL A 262       4.801 -10.122  -5.924  1.00 89.32           H
ATOM   3977 3HG1 VAL A 262       4.730  -9.073  -7.361  1.00 89.32           H
ATOM   3978  CG2 VAL A 262       4.294 -11.621  -8.218  1.00 89.32           C
ATOM   3979 1HG2 VAL A 262       4.962 -12.160  -7.546  1.00 89.32           H
ATOM   3980 2HG2 VAL A 262       3.706 -12.335  -8.795  1.00 89.32           H
ATOM   3981 3HG2 VAL A 262       4.882 -11.003  -8.896  1.00 89.32           H
ATOM   3982  HN  VAL A 262       1.586 -12.264  -8.166  1.00 89.32           H
ATOM   3983  N   PHE A 263       0.576 -10.212  -5.955  1.00 87.00           N
ATOM   3984  CA  PHE A 263      -0.297  -9.385  -5.140  1.00 87.00           C
ATOM   3985  C   PHE A 263      -0.789 -10.152  -3.911  1.00 87.00           C
ATOM   3986  O   PHE A 263      -0.685  -9.663  -2.787  1.00 87.00           O
ATOM   3987  HA  PHE A 263       0.283  -8.520  -4.818  1.00 87.00           H
ATOM   3988  CB  PHE A 263      -1.500  -9.013  -6.010  1.00 87.00           C
ATOM   3989 1HB  PHE A 263      -1.145  -8.494  -6.900  1.00 87.00           H
ATOM   3990 2HB  PHE A 263      -1.988  -9.927  -6.347  1.00 87.00           H
ATOM   3991  CG  PHE A 263      -2.532  -8.133  -5.301  1.00 87.00           C
ATOM   3992  CD1 PHE A 263      -3.638  -8.695  -4.745  1.00 87.00           C
ATOM   3993  HD1 PHE A 263      -3.789  -9.773  -4.803  1.00 87.00           H
ATOM   3994  CD2 PHE A 263      -2.343  -6.788  -5.228  1.00 87.00           C
ATOM   3995  HD2 PHE A 263      -1.456  -6.337  -5.675  1.00 87.00           H
ATOM   3996  CE1 PHE A 263      -4.595  -7.878  -4.087  1.00 87.00           C
ATOM   3997  HE1 PHE A 263      -5.482  -8.329  -3.641  1.00 87.00           H
ATOM   3998  CE2 PHE A 263      -3.300  -5.971  -4.571  1.00 87.00           C
ATOM   3999  HE2 PHE A 263      -3.149  -4.893  -4.513  1.00 87.00           H
ATOM   4000  CZ  PHE A 263      -4.406  -6.533  -4.014  1.00 87.00           C
ATOM   4001  HZ  PHE A 263      -5.141  -5.906  -3.510  1.00 87.00           H
ATOM   4002  HN  PHE A 263       0.262 -10.363  -6.892  1.00 87.00           H
ATOM   4003  N   VAL A 264      -1.315 -11.341  -4.166  1.00 88.76           N
ATOM   4004  CA  VAL A 264      -1.923 -12.133  -3.111  1.00 88.76           C
ATOM   4005  C   VAL A 264      -0.865 -12.472  -2.059  1.00 88.76           C
ATOM   4006  O   VAL A 264      -1.105 -12.327  -0.862  1.00 88.76           O
ATOM   4007  HA  VAL A 264      -2.697 -11.522  -2.646  1.00 88.76           H
ATOM   4008  CB  VAL A 264      -2.593 -13.373  -3.707  1.00 88.76           C
ATOM   4009  HB  VAL A 264      -1.852 -13.896  -4.312  1.00 88.76           H
ATOM   4010  CG1 VAL A 264      -3.058 -14.327  -2.605  1.00 88.76           C
ATOM   4011 1HG1 VAL A 264      -2.200 -14.644  -2.012  1.00 88.76           H
ATOM   4012 2HG1 VAL A 264      -3.776 -13.817  -1.962  1.00 88.76           H
ATOM   4013 3HG1 VAL A 264      -3.531 -15.200  -3.056  1.00 88.76           H
ATOM   4014  CG2 VAL A 264      -3.755 -12.982  -4.621  1.00 88.76           C
ATOM   4015 1HG2 VAL A 264      -4.497 -12.426  -4.048  1.00 88.76           H
ATOM   4016 2HG2 VAL A 264      -3.384 -12.360  -5.436  1.00 88.76           H
ATOM   4017 3HG2 VAL A 264      -4.214 -13.882  -5.031  1.00 88.76           H
ATOM   4018  HN  VAL A 264      -1.329 -11.763  -5.073  1.00 88.76           H
ATOM   4019  N   LEU A 265       0.285 -12.917  -2.545  1.00 88.62           N
ATOM   4020  CA  LEU A 265       1.324 -13.422  -1.664  1.00 88.62           C
ATOM   4021  C   LEU A 265       1.838 -12.282  -0.784  1.00 88.62           C
ATOM   4022  O   LEU A 265       2.261 -12.509   0.349  1.00 88.62           O
ATOM   4023  HA  LEU A 265       0.870 -14.177  -1.022  1.00 88.62           H
ATOM   4024  CB  LEU A 265       2.421 -14.117  -2.473  1.00 88.62           C
ATOM   4025 1HB  LEU A 265       2.711 -13.461  -3.294  1.00 88.62           H
ATOM   4026 2HB  LEU A 265       3.297 -14.233  -1.835  1.00 88.62           H
ATOM   4027  CG  LEU A 265       2.062 -15.486  -3.054  1.00 88.62           C
ATOM   4028  HG  LEU A 265       1.191 -15.366  -3.698  1.00 88.62           H
ATOM   4029  CD1 LEU A 265       3.198 -16.028  -3.924  1.00 88.62           C
ATOM   4030 1HD1 LEU A 265       3.386 -15.339  -4.746  1.00 88.62           H
ATOM   4031 2HD1 LEU A 265       4.100 -16.130  -3.321  1.00 88.62           H
ATOM   4032 3HD1 LEU A 265       2.916 -17.002  -4.323  1.00 88.62           H
ATOM   4033  CD2 LEU A 265       1.671 -16.466  -1.945  1.00 88.62           C
ATOM   4034 1HD2 LEU A 265       2.507 -16.587  -1.256  1.00 88.62           H
ATOM   4035 2HD2 LEU A 265       0.808 -16.078  -1.405  1.00 88.62           H
ATOM   4036 3HD2 LEU A 265       1.420 -17.431  -2.385  1.00 88.62           H
ATOM   4037  HN  LEU A 265       0.510 -12.937  -3.519  1.00 88.62           H
ATOM   4038  N   SER A 266       1.785 -11.079  -1.337  1.00 90.49           N
ATOM   4039  CA  SER A 266       2.351  -9.921  -0.667  1.00 90.49           C
ATOM   4040  C   SER A 266       1.327  -9.324   0.300  1.00 90.49           C
ATOM   4041  O   SER A 266       1.672  -8.942   1.418  1.00 90.49           O
ATOM   4042  HA  SER A 266       3.217 -10.297  -0.122  1.00 90.49           H
ATOM   4043  CB  SER A 266       2.804  -8.866  -1.678  1.00 90.49           C
ATOM   4044 1HB  SER A 266       3.173  -7.989  -1.146  1.00 90.49           H
ATOM   4045 2HB  SER A 266       3.637  -9.258  -2.262  1.00 90.49           H
ATOM   4046  OG  SER A 266       1.750  -8.479  -2.555  1.00 90.49           O
ATOM   4047  HG  SER A 266       1.848  -8.944  -3.434  1.00 90.49           H
ATOM   4048  HN  SER A 266       1.366 -10.890  -2.225  1.00 90.49           H
ATOM   4049  N   GLN A 267       0.088  -9.262  -0.164  1.00 87.43           N
ATOM   4050  CA  GLN A 267      -0.923  -8.458   0.502  1.00 87.43           C
ATOM   4051  C   GLN A 267      -1.700  -9.309   1.508  1.00 87.43           C
ATOM   4052  O   GLN A 267      -2.094  -8.821   2.566  1.00 87.43           O
ATOM   4053  HA  GLN A 267      -0.372  -7.677   1.026  1.00 87.43           H
ATOM   4054  CB  GLN A 267      -1.866  -7.811  -0.513  1.00 87.43           C
ATOM   4055 1HB  GLN A 267      -2.357  -8.584  -1.104  1.00 87.43           H
ATOM   4056 2HB  GLN A 267      -2.651  -7.264   0.010  1.00 87.43           H
ATOM   4057  CG  GLN A 267      -1.106  -6.860  -1.440  1.00 87.43           C
ATOM   4058 1HG  GLN A 267      -0.342  -7.412  -1.986  1.00 87.43           H
ATOM   4059 2HG  GLN A 267      -1.789  -6.444  -2.180  1.00 87.43           H
ATOM   4060  CD  GLN A 267      -0.454  -5.726  -0.646  1.00 87.43           C
ATOM   4061  OE1 GLN A 267      -0.984  -5.237   0.337  1.00 87.43           O
ATOM   4062  NE2 GLN A 267       0.724  -5.338  -1.126  1.00 87.43           N
ATOM   4063 1HE2 GLN A 267       1.104  -5.781  -1.938  1.00 87.43           H
ATOM   4064 2HE2 GLN A 267       1.230  -4.602  -0.676  1.00 87.43           H
ATOM   4065  HN  GLN A 267      -0.229  -9.748  -0.979  1.00 87.43           H
ATOM   4066  N   PHE A 268      -1.898 -10.567   1.142  1.00 91.60           N
ATOM   4067  CA  PHE A 268      -2.821 -11.422   1.869  1.00 91.60           C
ATOM   4068  C   PHE A 268      -2.358 -11.625   3.313  1.00 91.60           C
ATOM   4069  O   PHE A 268      -3.119 -11.393   4.251  1.00 91.60           O
ATOM   4070  HA  PHE A 268      -3.791 -10.925   1.867  1.00 91.60           H
ATOM   4071  CB  PHE A 268      -2.835 -12.775   1.155  1.00 91.60           C
ATOM   4072 1HB  PHE A 268      -3.108 -12.621   0.112  1.00 91.60           H
ATOM   4073 2HB  PHE A 268      -1.826 -13.189   1.163  1.00 91.60           H
ATOM   4074  CG  PHE A 268      -3.793 -13.795   1.773  1.00 91.60           C
ATOM   4075  CD1 PHE A 268      -3.310 -14.794   2.559  1.00 91.60           C
ATOM   4076  HD1 PHE A 268      -2.239 -14.867   2.749  1.00 91.60           H
ATOM   4077  CD2 PHE A 268      -5.129 -13.703   1.536  1.00 91.60           C
ATOM   4078  HD2 PHE A 268      -5.517 -12.902   0.906  1.00 91.60           H
ATOM   4079  CE1 PHE A 268      -4.199 -15.740   3.133  1.00 91.60           C
ATOM   4080  HE1 PHE A 268      -3.812 -16.541   3.763  1.00 91.60           H
ATOM   4081  CE2 PHE A 268      -6.019 -14.649   2.110  1.00 91.60           C
ATOM   4082  HE2 PHE A 268      -7.090 -14.575   1.920  1.00 91.60           H
ATOM   4083  CZ  PHE A 268      -5.535 -15.648   2.896  1.00 91.60           C
ATOM   4084  HZ  PHE A 268      -6.219 -16.374   3.336  1.00 91.60           H
ATOM   4085  HN  PHE A 268      -1.441 -11.002   0.366  1.00 91.60           H
ATOM   4086  N   PRO A 269      -1.107 -12.061   3.518  1.00 94.91           N
ATOM   4087  CA  PRO A 269      -0.613 -12.328   4.871  1.00 94.91           C
ATOM   4088  C   PRO A 269      -0.812 -11.143   5.802  1.00 94.91           C
ATOM   4089  O   PRO A 269      -1.258 -11.308   6.936  1.00 94.91           O
ATOM   4090  HA  PRO A 269      -1.179 -13.143   5.322  1.00 94.91           H
ATOM   4091  CB  PRO A 269       0.869 -12.642   4.660  1.00 94.91           C
ATOM   4092 1HB  PRO A 269       1.486 -11.747   4.753  1.00 94.91           H
ATOM   4093 2HB  PRO A 269       1.236 -13.359   5.394  1.00 94.91           H
ATOM   4094  CG  PRO A 269       0.912 -13.210   3.246  1.00 94.91           C
ATOM   4095 1HG  PRO A 269       1.913 -13.155   2.818  1.00 94.91           H
ATOM   4096 2HG  PRO A 269       0.627 -14.262   3.225  1.00 94.91           H
ATOM   4097  CD  PRO A 269      -0.079 -12.334   2.498  1.00 94.91           C
ATOM   4098 1HD  PRO A 269       0.384 -11.415   2.139  1.00 94.91           H
ATOM   4099 2HD  PRO A 269      -0.489 -12.842   1.625  1.00 94.91           H
ATOM   4100  N   TYR A 270      -0.472  -9.968   5.293  1.00 92.52           N
ATOM   4101  CA  TYR A 270      -0.557  -8.755   6.089  1.00 92.52           C
ATOM   4102  C   TYR A 270      -1.999  -8.481   6.520  1.00 92.52           C
ATOM   4103  O   TYR A 270      -2.260  -8.205   7.690  1.00 92.52           O
ATOM   4104  HA  TYR A 270       0.060  -8.892   6.977  1.00 92.52           H
ATOM   4105  CB  TYR A 270      -0.085  -7.619   5.179  1.00 92.52           C
ATOM   4106 1HB  TYR A 270       0.979  -7.745   4.980  1.00 92.52           H
ATOM   4107 2HB  TYR A 270      -0.599  -7.698   4.221  1.00 92.52           H
ATOM   4108  CG  TYR A 270      -0.321  -6.222   5.755  1.00 92.52           C
ATOM   4109  CD1 TYR A 270      -1.156  -5.338   5.102  1.00 92.52           C
ATOM   4110  HD1 TYR A 270      -1.648  -5.636   4.176  1.00 92.52           H
ATOM   4111  CD2 TYR A 270       0.302  -5.845   6.927  1.00 92.52           C
ATOM   4112  HD2 TYR A 270       0.962  -6.543   7.443  1.00 92.52           H
ATOM   4113  CE1 TYR A 270      -1.377  -4.022   5.644  1.00 92.52           C
ATOM   4114  HE1 TYR A 270      -2.034  -3.315   5.138  1.00 92.52           H
ATOM   4115  CE2 TYR A 270       0.081  -4.529   7.469  1.00 92.52           C
ATOM   4116  HE2 TYR A 270       0.567  -4.218   8.394  1.00 92.52           H
ATOM   4117  CZ  TYR A 270      -0.748  -3.683   6.801  1.00 92.52           C
ATOM   4118  OH  TYR A 270      -0.957  -2.440   7.313  1.00 92.52           O
ATOM   4119  HH  TYR A 270      -0.551  -2.373   8.224  1.00 92.52           H
ATOM   4120  HN  TYR A 270      -0.145  -9.837   4.357  1.00 92.52           H
ATOM   4121  N   ASN A 271      -2.899  -8.568   5.551  1.00 91.11           N
ATOM   4122  CA  ASN A 271      -4.285  -8.198   5.782  1.00 91.11           C
ATOM   4123  C   ASN A 271      -4.947  -9.250   6.675  1.00 91.11           C
ATOM   4124  O   ASN A 271      -5.947  -8.969   7.334  1.00 91.11           O
ATOM   4125  HA  ASN A 271      -4.245  -7.216   6.254  1.00 91.11           H
ATOM   4126  CB  ASN A 271      -5.065  -8.135   4.467  1.00 91.11           C
ATOM   4127 1HB  ASN A 271      -4.806  -8.992   3.845  1.00 91.11           H
ATOM   4128 2HB  ASN A 271      -6.134  -8.201   4.671  1.00 91.11           H
ATOM   4129  CG  ASN A 271      -4.763  -6.840   3.711  1.00 91.11           C
ATOM   4130  OD1 ASN A 271      -5.276  -5.777   4.019  1.00 91.11           O
ATOM   4131  ND2 ASN A 271      -3.903  -6.988   2.707  1.00 91.11           N
ATOM   4132 1HD2 ASN A 271      -3.518  -7.889   2.507  1.00 91.11           H
ATOM   4133 2HD2 ASN A 271      -3.641  -6.198   2.153  1.00 91.11           H
ATOM   4134  HN  ASN A 271      -2.695  -8.883   4.624  1.00 91.11           H
ATOM   4135  N   CYS A 272      -4.362 -10.439   6.667  1.00 95.02           N
ATOM   4136  CA  CYS A 272      -4.790 -11.489   7.576  1.00 95.02           C
ATOM   4137  C   CYS A 272      -4.572 -11.002   9.010  1.00 95.02           C
ATOM   4138  O   CYS A 272      -5.479 -11.073   9.838  1.00 95.02           O
ATOM   4139  HA  CYS A 272      -5.849 -11.659   7.382  1.00 95.02           H
ATOM   4140  CB  CYS A 272      -4.060 -12.805   7.303  1.00 95.02           C
ATOM   4141 1HB  CYS A 272      -2.989 -12.624   7.208  1.00 95.02           H
ATOM   4142 2HB  CYS A 272      -4.194 -13.486   8.144  1.00 95.02           H
ATOM   4143  SG  CYS A 272      -4.702 -13.572   5.771  1.00 95.02           S
ATOM   4144  HG  CYS A 272      -4.114 -12.723   4.933  1.00 95.02           H
ATOM   4145  HN  CYS A 272      -3.611 -10.689   6.056  1.00 95.02           H
ATOM   4146  N   ILE A 273      -3.364 -10.517   9.259  1.00 94.21           N
ATOM   4147  CA  ILE A 273      -3.005 -10.049  10.587  1.00 94.21           C
ATOM   4148  C   ILE A 273      -3.809  -8.788  10.913  1.00 94.21           C
ATOM   4149  O   ILE A 273      -4.266  -8.614  12.042  1.00 94.21           O
ATOM   4150  HA  ILE A 273      -3.284 -10.829  11.295  1.00 94.21           H
ATOM   4151  CB  ILE A 273      -1.491  -9.858  10.696  1.00 94.21           C
ATOM   4152  HB  ILE A 273      -1.180  -9.146   9.932  1.00 94.21           H
ATOM   4153  CG1 ILE A 273      -0.752 -11.169  10.420  1.00 94.21           C
ATOM   4154 1HG1 ILE A 273      -0.965 -11.504   9.405  1.00 94.21           H
ATOM   4155 2HG1 ILE A 273       0.324 -11.004  10.482  1.00 94.21           H
ATOM   4156  CG2 ILE A 273      -1.110  -9.260  12.052  1.00 94.21           C
ATOM   4157 1HG2 ILE A 273      -1.594  -8.290  12.170  1.00 94.21           H
ATOM   4158 2HG2 ILE A 273      -1.437  -9.928  12.849  1.00 94.21           H
ATOM   4159 3HG2 ILE A 273      -0.029  -9.135  12.103  1.00 94.21           H
ATOM   4160  CD1 ILE A 273      -1.166 -12.252  11.418  1.00 94.21           C
ATOM   4161 1HD1 ILE A 273      -0.928 -11.924  12.430  1.00 94.21           H
ATOM   4162 2HD1 ILE A 273      -2.238 -12.432  11.336  1.00 94.21           H
ATOM   4163 3HD1 ILE A 273      -0.625 -13.173  11.199  1.00 94.21           H
ATOM   4164  HN  ILE A 273      -2.639 -10.442   8.574  1.00 94.21           H
ATOM   4165  N   LEU A 274      -3.957  -7.942   9.905  1.00 91.18           N
ATOM   4166  CA  LEU A 274      -4.671  -6.689  10.078  1.00 91.18           C
ATOM   4167  C   LEU A 274      -6.113  -6.983  10.496  1.00 91.18           C
ATOM   4168  O   LEU A 274      -6.692  -6.252  11.299  1.00 91.18           O
ATOM   4169  HA  LEU A 274      -4.182  -6.143  10.885  1.00 91.18           H
ATOM   4170  CB  LEU A 274      -4.560  -5.829   8.817  1.00 91.18           C
ATOM   4171 1HB  LEU A 274      -3.507  -5.745   8.551  1.00 91.18           H
ATOM   4172 2HB  LEU A 274      -5.055  -6.354   7.999  1.00 91.18           H
ATOM   4173  CG  LEU A 274      -5.148  -4.420   8.912  1.00 91.18           C
ATOM   4174  HG  LEU A 274      -6.178  -4.502   9.257  1.00 91.18           H
ATOM   4175  CD1 LEU A 274      -4.392  -3.579   9.943  1.00 91.18           C
ATOM   4176 1HD1 LEU A 274      -4.463  -4.054  10.921  1.00 91.18           H
ATOM   4177 2HD1 LEU A 274      -3.344  -3.502   9.651  1.00 91.18           H
ATOM   4178 3HD1 LEU A 274      -4.830  -2.582   9.990  1.00 91.18           H
ATOM   4179  CD2 LEU A 274      -5.183  -3.747   7.538  1.00 91.18           C
ATOM   4180 1HD2 LEU A 274      -4.171  -3.678   7.141  1.00 91.18           H
ATOM   4181 2HD2 LEU A 274      -5.799  -4.338   6.860  1.00 91.18           H
ATOM   4182 3HD2 LEU A 274      -5.605  -2.747   7.634  1.00 91.18           H
ATOM   4183  HN  LEU A 274      -3.599  -8.100   8.984  1.00 91.18           H
ATOM   4184  N   LEU A 275      -6.652  -8.054   9.933  1.00 93.37           N
ATOM   4185  CA  LEU A 275      -8.011  -8.462  10.249  1.00 93.37           C
ATOM   4186  C   LEU A 275      -8.097  -8.829  11.732  1.00 93.37           C
ATOM   4187  O   LEU A 275      -9.019  -8.406  12.427  1.00 93.37           O
ATOM   4188  HA  LEU A 275      -8.660  -7.606  10.067  1.00 93.37           H
ATOM   4189  CB  LEU A 275      -8.466  -9.582   9.311  1.00 93.37           C
ATOM   4190 1HB  LEU A 275      -8.382  -9.225   8.284  1.00 93.37           H
ATOM   4191 2HB  LEU A 275      -7.775 -10.419   9.414  1.00 93.37           H
ATOM   4192  CG  LEU A 275      -9.889 -10.101   9.526  1.00 93.37           C
ATOM   4193  HG  LEU A 275      -9.982 -10.422  10.564  1.00 93.37           H
ATOM   4194  CD1 LEU A 275     -10.917  -8.991   9.302  1.00 93.37           C
ATOM   4195 1HD1 LEU A 275     -10.732  -8.177  10.003  1.00 93.37           H
ATOM   4196 2HD1 LEU A 275     -10.832  -8.618   8.282  1.00 93.37           H
ATOM   4197 3HD1 LEU A 275     -11.920  -9.387   9.462  1.00 93.37           H
ATOM   4198  CD2 LEU A 275     -10.165 -11.324   8.649  1.00 93.37           C
ATOM   4199 1HD2 LEU A 275     -10.047 -11.053   7.600  1.00 93.37           H
ATOM   4200 2HD2 LEU A 275      -9.461 -12.118   8.901  1.00 93.37           H
ATOM   4201 3HD2 LEU A 275     -11.183 -11.673   8.822  1.00 93.37           H
ATOM   4202  HN  LEU A 275      -6.178  -8.638   9.274  1.00 93.37           H
ATOM   4203  N   VAL A 276      -7.124  -9.614  12.172  1.00 95.35           N
ATOM   4204  CA  VAL A 276      -7.084 -10.050  13.557  1.00 95.35           C
ATOM   4205  C   VAL A 276      -7.044  -8.825  14.473  1.00 95.35           C
ATOM   4206  O   VAL A 276      -7.778  -8.758  15.457  1.00 95.35           O
ATOM   4207  HA  VAL A 276      -8.001 -10.606  13.754  1.00 95.35           H
ATOM   4208  CB  VAL A 276      -5.901 -10.996  13.773  1.00 95.35           C
ATOM   4209  HB  VAL A 276      -4.999 -10.489  13.431  1.00 95.35           H
ATOM   4210  CG1 VAL A 276      -5.722 -11.320  15.258  1.00 95.35           C
ATOM   4211 1HG1 VAL A 276      -5.539 -10.399  15.811  1.00 95.35           H
ATOM   4212 2HG1 VAL A 276      -6.626 -11.798  15.637  1.00 95.35           H
ATOM   4213 3HG1 VAL A 276      -4.875 -11.994  15.383  1.00 95.35           H
ATOM   4214  CG2 VAL A 276      -6.064 -12.275  12.949  1.00 95.35           C
ATOM   4215 1HG2 VAL A 276      -6.979 -12.786  13.248  1.00 95.35           H
ATOM   4216 2HG2 VAL A 276      -6.119 -12.020  11.891  1.00 95.35           H
ATOM   4217 3HG2 VAL A 276      -5.209 -12.930  13.121  1.00 95.35           H
ATOM   4218  HN  VAL A 276      -6.375  -9.949  11.601  1.00 95.35           H
ATOM   4219  N   GLN A 277      -6.180  -7.887  14.115  1.00 91.73           N
ATOM   4220  CA  GLN A 277      -6.023  -6.675  14.902  1.00 91.73           C
ATOM   4221  C   GLN A 277      -7.337  -5.891  14.937  1.00 91.73           C
ATOM   4222  O   GLN A 277      -7.665  -5.268  15.946  1.00 91.73           O
ATOM   4223  HA  GLN A 277      -5.766  -7.013  15.906  1.00 91.73           H
ATOM   4224  CB  GLN A 277      -4.884  -5.811  14.357  1.00 91.73           C
ATOM   4225 1HB  GLN A 277      -4.981  -5.715  13.275  1.00 91.73           H
ATOM   4226 2HB  GLN A 277      -4.953  -4.807  14.774  1.00 91.73           H
ATOM   4227  CG  GLN A 277      -3.522  -6.419  14.700  1.00 91.73           C
ATOM   4228 1HG  GLN A 277      -3.464  -6.608  15.772  1.00 91.73           H
ATOM   4229 2HG  GLN A 277      -3.414  -7.382  14.200  1.00 91.73           H
ATOM   4230  CD  GLN A 277      -2.384  -5.488  14.277  1.00 91.73           C
ATOM   4231  OE1 GLN A 277      -2.526  -4.650  13.403  1.00 91.73           O
ATOM   4232  NE2 GLN A 277      -1.250  -5.682  14.946  1.00 91.73           N
ATOM   4233 1HE2 GLN A 277      -1.201  -6.388  15.652  1.00 91.73           H
ATOM   4234 2HE2 GLN A 277      -0.448  -5.122  14.741  1.00 91.73           H
ATOM   4235  HN  GLN A 277      -5.595  -7.944  13.306  1.00 91.73           H
ATOM   4236  N   THR A 278      -8.053  -5.948  13.824  1.00 92.83           N
ATOM   4237  CA  THR A 278      -9.301  -5.215  13.699  1.00 92.83           C
ATOM   4238  C   THR A 278     -10.353  -5.785  14.653  1.00 92.83           C
ATOM   4239  O   THR A 278     -11.056  -5.034  15.327  1.00 92.83           O
ATOM   4240  HA  THR A 278      -9.124  -4.182  13.999  1.00 92.83           H
ATOM   4241  CB  THR A 278      -9.727  -5.254  12.230  1.00 92.83           C
ATOM   4242  HB  THR A 278      -9.963  -6.272  11.921  1.00 92.83           H
ATOM   4243  OG1 THR A 278      -8.646  -4.636  11.538  1.00 92.83           O
ATOM   4244  HG1 THR A 278      -7.783  -5.074  11.791  1.00 92.83           H
ATOM   4245  CG2 THR A 278     -10.923  -4.344  11.943  1.00 92.83           C
ATOM   4246 1HG2 THR A 278     -10.664  -3.314  12.189  1.00 92.83           H
ATOM   4247 2HG2 THR A 278     -11.773  -4.659  12.548  1.00 92.83           H
ATOM   4248 3HG2 THR A 278     -11.185  -4.410  10.887  1.00 92.83           H
ATOM   4249  HN  THR A 278      -7.794  -6.482  13.019  1.00 92.83           H
ATOM   4250  N   ILE A 279     -10.427  -7.107  14.679  1.00 93.04           N
ATOM   4251  CA  ILE A 279     -11.385  -7.786  15.534  1.00 93.04           C
ATOM   4252  C   ILE A 279     -11.011  -7.552  16.999  1.00 93.04           C
ATOM   4253  O   ILE A 279     -11.877  -7.279  17.829  1.00 93.04           O
ATOM   4254  HA  ILE A 279     -12.362  -7.338  15.351  1.00 93.04           H
ATOM   4255  CB  ILE A 279     -11.488  -9.265  15.155  1.00 93.04           C
ATOM   4256  HB  ILE A 279     -10.486  -9.694  15.176  1.00 93.04           H
ATOM   4257  CG1 ILE A 279     -12.020  -9.430  13.730  1.00 93.04           C
ATOM   4258 1HG1 ILE A 279     -13.083  -9.188  13.704  1.00 93.04           H
ATOM   4259 2HG1 ILE A 279     -11.517  -8.726  13.067  1.00 93.04           H
ATOM   4260  CG2 ILE A 279     -12.331 -10.035  16.174  1.00 93.04           C
ATOM   4261 1HG2 ILE A 279     -11.870  -9.958  17.159  1.00 93.04           H
ATOM   4262 2HG2 ILE A 279     -13.335  -9.612  16.208  1.00 93.04           H
ATOM   4263 3HG2 ILE A 279     -12.388 -11.083  15.880  1.00 93.04           H
ATOM   4264  CD1 ILE A 279     -11.803 -10.858  13.225  1.00 93.04           C
ATOM   4265 1HD1 ILE A 279     -10.738 -11.087  13.229  1.00 93.04           H
ATOM   4266 2HD1 ILE A 279     -12.328 -11.557  13.877  1.00 93.04           H
ATOM   4267 3HD1 ILE A 279     -12.190 -10.947  12.210  1.00 93.04           H
ATOM   4268  HN  ILE A 279      -9.848  -7.711  14.130  1.00 93.04           H
ATOM   4269  N   ASP A 280      -9.719  -7.666  17.272  1.00 92.41           N
ATOM   4270  CA  ASP A 280      -9.227  -7.527  18.632  1.00 92.41           C
ATOM   4271  C   ASP A 280      -9.484  -6.100  19.119  1.00 92.41           C
ATOM   4272  O   ASP A 280      -9.747  -5.881  20.301  1.00 92.41           O
ATOM   4273  HA  ASP A 280      -9.774  -8.270  19.212  1.00 92.41           H
ATOM   4274  CB  ASP A 280      -7.721  -7.786  18.702  1.00 92.41           C
ATOM   4275 1HB  ASP A 280      -7.494  -8.754  18.255  1.00 92.41           H
ATOM   4276 2HB  ASP A 280      -7.191  -7.034  18.117  1.00 92.41           H
ATOM   4277  CG  ASP A 280      -7.226  -7.758  20.149  1.00 92.41           C
ATOM   4278  OD1 ASP A 280      -7.851  -8.456  20.976  1.00 92.41           O
ATOM   4279  OD2 ASP A 280      -6.234  -7.038  20.395  1.00 92.41           O
ATOM   4280  HN  ASP A 280      -9.017  -7.851  16.585  1.00 92.41           H
ATOM   4281  N   ALA A 281      -9.398  -5.165  18.184  1.00 91.84           N
ATOM   4282  CA  ALA A 281      -9.628  -3.766  18.502  1.00 91.84           C
ATOM   4283  C   ALA A 281     -11.047  -3.597  19.049  1.00 91.84           C
ATOM   4284  O   ALA A 281     -11.301  -2.711  19.863  1.00 91.84           O
ATOM   4285  HA  ALA A 281      -8.913  -3.479  19.273  1.00 91.84           H
ATOM   4286  CB  ALA A 281      -9.378  -2.912  17.257  1.00 91.84           C
ATOM   4287 1HB  ALA A 281      -8.348  -3.045  16.926  1.00 91.84           H
ATOM   4288 2HB  ALA A 281     -10.058  -3.220  16.462  1.00 91.84           H
ATOM   4289 3HB  ALA A 281      -9.550  -1.863  17.495  1.00 91.84           H
ATOM   4290  HN  ALA A 281      -9.177  -5.350  17.227  1.00 91.84           H
ATOM   4291  N   TYR A 282     -11.934  -4.462  18.580  1.00 80.49           N
ATOM   4292  CA  TYR A 282     -13.330  -4.392  18.977  1.00 80.49           C
ATOM   4293  C   TYR A 282     -13.610  -5.319  20.162  1.00 80.49           C
ATOM   4294  O   TYR A 282     -14.233  -4.910  21.141  1.00 80.49           O
ATOM   4295  HA  TYR A 282     -13.545  -3.364  19.271  1.00 80.49           H
ATOM   4296  CB  TYR A 282     -14.137  -4.871  17.769  1.00 80.49           C
ATOM   4297 1HB  TYR A 282     -13.861  -4.272  16.900  1.00 80.49           H
ATOM   4298 2HB  TYR A 282     -13.862  -5.902  17.546  1.00 80.49           H
ATOM   4299  CG  TYR A 282     -15.653  -4.793  17.963  1.00 80.49           C
ATOM   4300  CD1 TYR A 282     -16.374  -5.940  18.225  1.00 80.49           C
ATOM   4301  HD1 TYR A 282     -15.864  -6.901  18.293  1.00 80.49           H
ATOM   4302  CD2 TYR A 282     -16.298  -3.576  17.876  1.00 80.49           C
ATOM   4303  HD2 TYR A 282     -15.728  -2.671  17.669  1.00 80.49           H
ATOM   4304  CE1 TYR A 282     -17.801  -5.867  18.407  1.00 80.49           C
ATOM   4305  HE1 TYR A 282     -18.383  -6.765  18.614  1.00 80.49           H
ATOM   4306  CE2 TYR A 282     -17.725  -3.504  18.058  1.00 80.49           C
ATOM   4307  HE2 TYR A 282     -18.247  -2.549  17.992  1.00 80.49           H
ATOM   4308  CZ  TYR A 282     -18.406  -4.653  18.315  1.00 80.49           C
ATOM   4309  OH  TYR A 282     -19.753  -4.584  18.487  1.00 80.49           O
ATOM   4310  HH  TYR A 282     -20.061  -3.636  18.402  1.00 80.49           H
ATOM   4311  HN  TYR A 282     -11.713  -5.199  17.941  1.00 80.49           H
ATOM   4312  N   ALA A 283     -13.136  -6.549  20.035  1.00 89.93           N
ATOM   4313  CA  ALA A 283     -13.548  -7.608  20.941  1.00 89.93           C
ATOM   4314  C   ALA A 283     -12.553  -7.696  22.100  1.00 89.93           C
ATOM   4315  O   ALA A 283     -12.879  -8.221  23.164  1.00 89.93           O
ATOM   4316  HA  ALA A 283     -14.529  -7.344  21.335  1.00 89.93           H
ATOM   4317  CB  ALA A 283     -13.663  -8.924  20.170  1.00 89.93           C
ATOM   4318 1HB  ALA A 283     -14.403  -8.817  19.377  1.00 89.93           H
ATOM   4319 2HB  ALA A 283     -12.697  -9.176  19.733  1.00 89.93           H
ATOM   4320 3HB  ALA A 283     -13.972  -9.718  20.850  1.00 89.93           H
ATOM   4321  HN  ALA A 283     -12.483  -6.827  19.330  1.00 89.93           H
ATOM   4322  N   MET A 284     -11.360  -7.175  21.855  1.00 83.71           N
ATOM   4323  CA  MET A 284     -10.317  -7.185  22.867  1.00 83.71           C
ATOM   4324  C   MET A 284     -10.156  -8.580  23.475  1.00 83.71           C
ATOM   4325  O   MET A 284     -10.058  -8.722  24.693  1.00 83.71           O
ATOM   4326  HA  MET A 284      -9.402  -6.900  22.348  1.00 83.71           H
ATOM   4327  CB  MET A 284     -10.666  -6.184  23.970  1.00 83.71           C
ATOM   4328 1HB  MET A 284     -11.576  -6.502  24.479  1.00 83.71           H
ATOM   4329 2HB  MET A 284      -9.872  -6.168  24.717  1.00 83.71           H
ATOM   4330  CG  MET A 284     -10.861  -4.780  23.395  1.00 83.71           C
ATOM   4331 1HG  MET A 284      -9.925  -4.421  22.967  1.00 83.71           H
ATOM   4332 2HG  MET A 284     -11.591  -4.807  22.586  1.00 83.71           H
ATOM   4333  SD  MET A 284     -11.412  -3.666  24.676  1.00 83.71           S
ATOM   4334  CE  MET A 284     -11.663  -2.185  23.712  1.00 83.71           C
ATOM   4335 1HE  MET A 284     -10.722  -1.892  23.245  1.00 83.71           H
ATOM   4336 2HE  MET A 284     -12.408  -2.375  22.940  1.00 83.71           H
ATOM   4337 3HE  MET A 284     -12.010  -1.382  24.363  1.00 83.71           H
ATOM   4338  HN  MET A 284     -11.102  -6.753  20.986  1.00 83.71           H
ATOM   4339  N   PHE A 285     -10.134  -9.574  22.599  1.00 86.90           N
ATOM   4340  CA  PHE A 285     -10.176 -10.958  23.037  1.00 86.90           C
ATOM   4341  C   PHE A 285      -8.771 -11.477  23.351  1.00 86.90           C
ATOM   4342  O   PHE A 285      -8.618 -12.525  23.976  1.00 86.90           O
ATOM   4343  HA  PHE A 285     -10.785 -10.994  23.941  1.00 86.90           H
ATOM   4344  CB  PHE A 285     -10.762 -11.775  21.883  1.00 86.90           C
ATOM   4345 1HB  PHE A 285     -10.986 -12.780  22.240  1.00 86.90           H
ATOM   4346 2HB  PHE A 285     -11.707 -11.327  21.578  1.00 86.90           H
ATOM   4347  CG  PHE A 285      -9.844 -11.876  20.664  1.00 86.90           C
ATOM   4348  CD1 PHE A 285      -9.919 -10.943  19.677  1.00 86.90           C
ATOM   4349  HD1 PHE A 285     -10.633 -10.123  19.755  1.00 86.90           H
ATOM   4350  CD2 PHE A 285      -8.953 -12.899  20.566  1.00 86.90           C
ATOM   4351  HD2 PHE A 285      -8.892 -13.647  21.357  1.00 86.90           H
ATOM   4352  CE1 PHE A 285      -9.067 -11.037  18.545  1.00 86.90           C
ATOM   4353  HE1 PHE A 285      -9.127 -10.289  17.754  1.00 86.90           H
ATOM   4354  CE2 PHE A 285      -8.101 -12.993  19.434  1.00 86.90           C
ATOM   4355  HE2 PHE A 285      -7.386 -13.812  19.355  1.00 86.90           H
ATOM   4356  CZ  PHE A 285      -8.176 -12.060  18.447  1.00 86.90           C
ATOM   4357  HZ  PHE A 285      -7.522 -12.132  17.578  1.00 86.90           H
ATOM   4358  HN  PHE A 285     -10.089  -9.445  21.609  1.00 86.90           H
ATOM   4359  N   ILE A 286      -7.781 -10.718  22.904  1.00 88.06           N
ATOM   4360  CA  ILE A 286      -6.395 -11.070  23.159  1.00 88.06           C
ATOM   4361  C   ILE A 286      -5.979 -10.531  24.529  1.00 88.06           C
ATOM   4362  O   ILE A 286      -5.742  -9.334  24.683  1.00 88.06           O
ATOM   4363  HA  ILE A 286      -6.333 -12.158  23.182  1.00 88.06           H
ATOM   4364  CB  ILE A 286      -5.501 -10.590  22.013  1.00 88.06           C
ATOM   4365  HB  ILE A 286      -5.598  -9.508  21.934  1.00 88.06           H
ATOM   4366  CG1 ILE A 286      -5.956 -11.183  20.678  1.00 88.06           C
ATOM   4367 1HG1 ILE A 286      -5.836 -12.266  20.697  1.00 88.06           H
ATOM   4368 2HG1 ILE A 286      -7.017 -10.982  20.529  1.00 88.06           H
ATOM   4369  CG2 ILE A 286      -4.029 -10.892  22.302  1.00 88.06           C
ATOM   4370 1HG2 ILE A 286      -3.727 -10.383  23.217  1.00 88.06           H
ATOM   4371 2HG2 ILE A 286      -3.896 -11.967  22.423  1.00 88.06           H
ATOM   4372 3HG2 ILE A 286      -3.416 -10.541  21.472  1.00 88.06           H
ATOM   4373  CD1 ILE A 286      -5.153 -10.597  19.515  1.00 88.06           C
ATOM   4374 1HD1 ILE A 286      -5.294  -9.516  19.484  1.00 88.06           H
ATOM   4375 2HD1 ILE A 286      -4.095 -10.821  19.655  1.00 88.06           H
ATOM   4376 3HD1 ILE A 286      -5.497 -11.035  18.578  1.00 88.06           H
ATOM   4377  HN  ILE A 286      -7.914  -9.878  22.378  1.00 88.06           H
ATOM   4378  N   SER A 287      -5.904 -11.441  25.489  1.00 85.86           N
ATOM   4379  CA  SER A 287      -5.539 -11.069  26.846  1.00 85.86           C
ATOM   4380  C   SER A 287      -4.144 -11.603  27.177  1.00 85.86           C
ATOM   4381  O   SER A 287      -3.535 -11.190  28.163  1.00 85.86           O
ATOM   4382  HA  SER A 287      -5.544  -9.979  26.857  1.00 85.86           H
ATOM   4383  CB  SER A 287      -6.562 -11.594  27.855  1.00 85.86           C
ATOM   4384 1HB  SER A 287      -6.245 -11.328  28.864  1.00 85.86           H
ATOM   4385 2HB  SER A 287      -7.522 -11.109  27.684  1.00 85.86           H
ATOM   4386  OG  SER A 287      -6.722 -13.007  27.766  1.00 85.86           O
ATOM   4387  HG  SER A 287      -7.425 -13.313  28.409  1.00 85.86           H
ATOM   4388  HN  SER A 287      -6.087 -12.414  25.353  1.00 85.86           H
ATOM   4389  N   ASN A 288      -3.677 -12.512  26.334  1.00 86.76           N
ATOM   4390  CA  ASN A 288      -2.399 -13.163  26.566  1.00 86.76           C
ATOM   4391  C   ASN A 288      -1.282 -12.319  25.951  1.00 86.76           C
ATOM   4392  O   ASN A 288      -1.303 -12.033  24.754  1.00 86.76           O
ATOM   4393  HA  ASN A 288      -2.312 -13.244  27.650  1.00 86.76           H
ATOM   4394  CB  ASN A 288      -2.360 -14.548  25.916  1.00 86.76           C
ATOM   4395 1HB  ASN A 288      -3.239 -15.119  26.213  1.00 86.76           H
ATOM   4396 2HB  ASN A 288      -2.399 -14.445  24.831  1.00 86.76           H
ATOM   4397  CG  ASN A 288      -1.092 -15.305  26.316  1.00 86.76           C
ATOM   4398  OD1 ASN A 288       0.002 -14.767  26.341  1.00 86.76           O
ATOM   4399  ND2 ASN A 288      -1.301 -16.582  26.626  1.00 86.76           N
ATOM   4400 1HD2 ASN A 288      -2.224 -16.962  26.585  1.00 86.76           H
ATOM   4401 2HD2 ASN A 288      -0.533 -17.161  26.901  1.00 86.76           H
ATOM   4402  HN  ASN A 288      -4.156 -12.805  25.506  1.00 86.76           H
ATOM   4403  N   CYS A 289      -0.333 -11.943  26.796  1.00 91.43           N
ATOM   4404  CA  CYS A 289       0.729 -11.046  26.377  1.00 91.43           C
ATOM   4405  C   CYS A 289       1.556 -11.749  25.299  1.00 91.43           C
ATOM   4406  O   CYS A 289       1.955 -11.130  24.314  1.00 91.43           O
ATOM   4407  HA  CYS A 289       0.246 -10.155  25.974  1.00 91.43           H
ATOM   4408  CB  CYS A 289       1.593 -10.601  27.559  1.00 91.43           C
ATOM   4409 1HB  CYS A 289       0.969 -10.133  28.320  1.00 91.43           H
ATOM   4410 2HB  CYS A 289       2.064 -11.468  28.022  1.00 91.43           H
ATOM   4411  SG  CYS A 289       2.874  -9.424  26.991  1.00 91.43           S
ATOM   4412  HN  CYS A 289      -0.283 -12.242  27.749  1.00 91.43           H
ATOM   4413  N   ALA A 290       1.789 -13.034  25.522  1.00 93.58           N
ATOM   4414  CA  ALA A 290       2.631 -13.809  24.626  1.00 93.58           C
ATOM   4415  C   ALA A 290       2.014 -13.808  23.226  1.00 93.58           C
ATOM   4416  O   ALA A 290       2.722 -13.657  22.231  1.00 93.58           O
ATOM   4417  HA  ALA A 290       3.606 -13.324  24.584  1.00 93.58           H
ATOM   4418  CB  ALA A 290       2.807 -15.222  25.184  1.00 93.58           C
ATOM   4419 1HB  ALA A 290       3.276 -15.169  26.167  1.00 93.58           H
ATOM   4420 2HB  ALA A 290       1.832 -15.702  25.273  1.00 93.58           H
ATOM   4421 3HB  ALA A 290       3.438 -15.803  24.512  1.00 93.58           H
ATOM   4422  HN  ALA A 290       1.416 -13.544  26.297  1.00 93.58           H
ATOM   4423  N   VAL A 291       0.700 -13.979  23.193  1.00 93.92           N
ATOM   4424  CA  VAL A 291      -0.021 -13.998  21.931  1.00 93.92           C
ATOM   4425  C   VAL A 291       0.068 -12.618  21.277  1.00 93.92           C
ATOM   4426  O   VAL A 291       0.296 -12.511  20.073  1.00 93.92           O
ATOM   4427  HA  VAL A 291       0.469 -14.725  21.284  1.00 93.92           H
ATOM   4428  CB  VAL A 291      -1.461 -14.460  22.159  1.00 93.92           C
ATOM   4429  HB  VAL A 291      -1.924 -13.777  22.870  1.00 93.92           H
ATOM   4430  CG1 VAL A 291      -2.267 -14.403  20.860  1.00 93.92           C
ATOM   4431 1HG1 VAL A 291      -2.284 -13.379  20.487  1.00 93.92           H
ATOM   4432 2HG1 VAL A 291      -1.805 -15.053  20.116  1.00 93.92           H
ATOM   4433 3HG1 VAL A 291      -3.287 -14.737  21.050  1.00 93.92           H
ATOM   4434  CG2 VAL A 291      -1.497 -15.865  22.765  1.00 93.92           C
ATOM   4435 1HG2 VAL A 291      -1.008 -16.565  22.088  1.00 93.92           H
ATOM   4436 2HG2 VAL A 291      -0.976 -15.861  23.722  1.00 93.92           H
ATOM   4437 3HG2 VAL A 291      -2.533 -16.169  22.916  1.00 93.92           H
ATOM   4438  HN  VAL A 291       0.132 -14.102  24.006  1.00 93.92           H
ATOM   4439  N   SER A 292      -0.118 -11.595  22.099  1.00 94.01           N
ATOM   4440  CA  SER A 292      -0.102 -10.228  21.608  1.00 94.01           C
ATOM   4441  C   SER A 292       1.265  -9.905  21.002  1.00 94.01           C
ATOM   4442  O   SER A 292       1.347  -9.287  19.941  1.00 94.01           O
ATOM   4443  HA  SER A 292      -0.879 -10.187  20.844  1.00 94.01           H
ATOM   4444  CB  SER A 292      -0.435  -9.238  22.726  1.00 94.01           C
ATOM   4445 1HB  SER A 292      -1.360  -9.541  23.215  1.00 94.01           H
ATOM   4446 2HB  SER A 292       0.350  -9.267  23.482  1.00 94.01           H
ATOM   4447  OG  SER A 292      -0.572  -7.906  22.236  1.00 94.01           O
ATOM   4448  HG  SER A 292      -1.411  -7.824  21.700  1.00 94.01           H
ATOM   4449  HN  SER A 292      -0.276 -11.690  23.082  1.00 94.01           H
ATOM   4450  N   THR A 293       2.304 -10.337  21.701  1.00 90.46           N
ATOM   4451  CA  THR A 293       3.663 -10.068  21.265  1.00 90.46           C
ATOM   4452  C   THR A 293       3.916 -10.691  19.891  1.00 90.46           C
ATOM   4453  O   THR A 293       4.460 -10.040  19.000  1.00 90.46           O
ATOM   4454  HA  THR A 293       3.782  -8.990  21.154  1.00 90.46           H
ATOM   4455  CB  THR A 293       4.617 -10.578  22.348  1.00 90.46           C
ATOM   4456  HB  THR A 293       4.482 -11.647  22.513  1.00 90.46           H
ATOM   4457  OG1 THR A 293       4.346  -9.744  23.470  1.00 90.46           O
ATOM   4458  HG1 THR A 293       3.625 -10.150  24.033  1.00 90.46           H
ATOM   4459  CG2 THR A 293       6.083 -10.294  22.018  1.00 90.46           C
ATOM   4460 1HG2 THR A 293       6.232  -9.219  21.919  1.00 90.46           H
ATOM   4461 2HG2 THR A 293       6.346 -10.785  21.080  1.00 90.46           H
ATOM   4462 3HG2 THR A 293       6.717 -10.677  22.818  1.00 90.46           H
ATOM   4463  HN  THR A 293       2.228 -10.862  22.549  1.00 90.46           H
ATOM   4464  N   ASN A 294       3.508 -11.945  19.761  1.00 92.45           N
ATOM   4465  CA  ASN A 294       3.752 -12.688  18.536  1.00 92.45           C
ATOM   4466  C   ASN A 294       2.979 -12.037  17.387  1.00 92.45           C
ATOM   4467  O   ASN A 294       3.472 -11.970  16.262  1.00 92.45           O
ATOM   4468  HA  ASN A 294       4.831 -12.649  18.387  1.00 92.45           H
ATOM   4469  CB  ASN A 294       3.275 -14.136  18.666  1.00 92.45           C
ATOM   4470 1HB  ASN A 294       2.276 -14.156  19.100  1.00 92.45           H
ATOM   4471 2HB  ASN A 294       3.202 -14.589  17.677  1.00 92.45           H
ATOM   4472  CG  ASN A 294       4.232 -14.952  19.537  1.00 92.45           C
ATOM   4473  OD1 ASN A 294       5.380 -14.596  19.745  1.00 92.45           O
ATOM   4474  ND2 ASN A 294       3.697 -16.064  20.033  1.00 92.45           N
ATOM   4475 1HD2 ASN A 294       2.748 -16.299  19.823  1.00 92.45           H
ATOM   4476 2HD2 ASN A 294       4.244 -16.666  20.615  1.00 92.45           H
ATOM   4477  HN  ASN A 294       3.021 -12.451  20.472  1.00 92.45           H
ATOM   4478  N   ILE A 295       1.781 -11.574  17.710  1.00 92.57           N
ATOM   4479  CA  ILE A 295       0.926 -10.950  16.714  1.00 92.57           C
ATOM   4480  C   ILE A 295       1.600  -9.678  16.195  1.00 92.57           C
ATOM   4481  O   ILE A 295       1.605  -9.421  14.993  1.00 92.57           O
ATOM   4482  HA  ILE A 295       0.825 -11.650  15.885  1.00 92.57           H
ATOM   4483  CB  ILE A 295      -0.475 -10.716  17.282  1.00 92.57           C
ATOM   4484  HB  ILE A 295      -0.373 -10.316  18.290  1.00 92.57           H
ATOM   4485  CG1 ILE A 295      -1.248 -12.032  17.394  1.00 92.57           C
ATOM   4486 1HG1 ILE A 295      -1.473 -12.412  16.397  1.00 92.57           H
ATOM   4487 2HG1 ILE A 295      -0.630 -12.780  17.889  1.00 92.57           H
ATOM   4488  CG2 ILE A 295      -1.234  -9.674  16.457  1.00 92.57           C
ATOM   4489 1HG2 ILE A 295      -0.688  -8.730  16.473  1.00 92.57           H
ATOM   4490 2HG2 ILE A 295      -1.327 -10.022  15.429  1.00 92.57           H
ATOM   4491 3HG2 ILE A 295      -2.227  -9.527  16.882  1.00 92.57           H
ATOM   4492  CD1 ILE A 295      -2.549 -11.838  18.176  1.00 92.57           C
ATOM   4493 1HD1 ILE A 295      -2.319 -11.482  19.180  1.00 92.57           H
ATOM   4494 2HD1 ILE A 295      -3.175 -11.107  17.665  1.00 92.57           H
ATOM   4495 3HD1 ILE A 295      -3.078 -12.789  18.241  1.00 92.57           H
ATOM   4496  HN  ILE A 295       1.393 -11.620  18.631  1.00 92.57           H
ATOM   4497  N   ASP A 296       2.152  -8.916  17.128  1.00 93.94           N
ATOM   4498  CA  ASP A 296       2.773  -7.648  16.788  1.00 93.94           C
ATOM   4499  C   ASP A 296       3.964  -7.901  15.861  1.00 93.94           C
ATOM   4500  O   ASP A 296       4.165  -7.173  14.890  1.00 93.94           O
ATOM   4501  HA  ASP A 296       1.988  -7.064  16.307  1.00 93.94           H
ATOM   4502  CB  ASP A 296       3.290  -6.934  18.038  1.00 93.94           C
ATOM   4503 1HB  ASP A 296       3.786  -7.651  18.692  1.00 93.94           H
ATOM   4504 2HB  ASP A 296       4.036  -6.191  17.756  1.00 93.94           H
ATOM   4505  CG  ASP A 296       2.146  -6.254  18.794  1.00 93.94           C
ATOM   4506  OD1 ASP A 296       0.983  -6.508  18.411  1.00 93.94           O
ATOM   4507  OD2 ASP A 296       2.460  -5.496  19.737  1.00 93.94           O
ATOM   4508  HN  ASP A 296       2.178  -9.152  18.100  1.00 93.94           H
ATOM   4509  N   ILE A 297       4.723  -8.935  16.195  1.00 93.69           N
ATOM   4510  CA  ILE A 297       5.879  -9.303  15.395  1.00 93.69           C
ATOM   4511  C   ILE A 297       5.414  -9.737  14.004  1.00 93.69           C
ATOM   4512  O   ILE A 297       5.982  -9.317  12.997  1.00 93.69           O
ATOM   4513  HA  ILE A 297       6.500  -8.413  15.290  1.00 93.69           H
ATOM   4514  CB  ILE A 297       6.718 -10.358  16.120  1.00 93.69           C
ATOM   4515  HB  ILE A 297       6.051 -11.151  16.458  1.00 93.69           H
ATOM   4516  CG1 ILE A 297       7.384  -9.768  17.364  1.00 93.69           C
ATOM   4517 1HG1 ILE A 297       8.129  -9.030  17.067  1.00 93.69           H
ATOM   4518 2HG1 ILE A 297       6.641  -9.245  17.967  1.00 93.69           H
ATOM   4519  CG2 ILE A 297       7.735 -10.995  15.172  1.00 93.69           C
ATOM   4520 1HG2 ILE A 297       7.211 -11.474  14.345  1.00 93.69           H
ATOM   4521 2HG2 ILE A 297       8.402 -10.226  14.783  1.00 93.69           H
ATOM   4522 3HG2 ILE A 297       8.318 -11.741  15.713  1.00 93.69           H
ATOM   4523  CD1 ILE A 297       8.049 -10.863  18.201  1.00 93.69           C
ATOM   4524 1HD1 ILE A 297       7.297 -11.585  18.517  1.00 93.69           H
ATOM   4525 2HD1 ILE A 297       8.809 -11.366  17.603  1.00 93.69           H
ATOM   4526 3HD1 ILE A 297       8.516 -10.416  19.079  1.00 93.69           H
ATOM   4527  HN  ILE A 297       4.559  -9.514  16.993  1.00 93.69           H
ATOM   4528  N   CYS A 298       4.385 -10.571  13.992  1.00 95.27           N
ATOM   4529  CA  CYS A 298       3.848 -11.079  12.741  1.00 95.27           C
ATOM   4530  C   CYS A 298       3.431  -9.887  11.878  1.00 95.27           C
ATOM   4531  O   CYS A 298       3.648  -9.886  10.667  1.00 95.27           O
ATOM   4532  HA  CYS A 298       4.649 -11.643  12.262  1.00 95.27           H
ATOM   4533  CB  CYS A 298       2.687 -12.048  12.976  1.00 95.27           C
ATOM   4534 1HB  CYS A 298       2.003 -11.636  13.719  1.00 95.27           H
ATOM   4535 2HB  CYS A 298       2.117 -12.175  12.056  1.00 95.27           H
ATOM   4536  SG  CYS A 298       3.326 -13.665  13.545  1.00 95.27           S
ATOM   4537  HG  CYS A 298       3.574 -13.285  14.795  1.00 95.27           H
ATOM   4538  HN  CYS A 298       3.922 -10.900  14.815  1.00 95.27           H
ATOM   4539  N   PHE A 299       2.840  -8.900  12.535  1.00 94.33           N
ATOM   4540  CA  PHE A 299       2.389  -7.705  11.842  1.00 94.33           C
ATOM   4541  C   PHE A 299       3.558  -6.994  11.157  1.00 94.33           C
ATOM   4542  O   PHE A 299       3.472  -6.642   9.982  1.00 94.33           O
ATOM   4543  HA  PHE A 299       1.666  -8.020  11.090  1.00 94.33           H
ATOM   4544  CB  PHE A 299       1.790  -6.774  12.899  1.00 94.33           C
ATOM   4545 1HB  PHE A 299       0.973  -7.291  13.403  1.00 94.33           H
ATOM   4546 2HB  PHE A 299       2.547  -6.564  13.654  1.00 94.33           H
ATOM   4547  CG  PHE A 299       1.268  -5.450  12.339  1.00 94.33           C
ATOM   4548  CD1 PHE A 299       2.042  -4.333  12.400  1.00 94.33           C
ATOM   4549  HD1 PHE A 299       3.035  -4.382  12.849  1.00 94.33           H
ATOM   4550  CD2 PHE A 299       0.030  -5.389  11.779  1.00 94.33           C
ATOM   4551  HD2 PHE A 299      -0.590  -6.284  11.730  1.00 94.33           H
ATOM   4552  CE1 PHE A 299       1.558  -3.104  11.880  1.00 94.33           C
ATOM   4553  HE1 PHE A 299       2.179  -2.209  11.929  1.00 94.33           H
ATOM   4554  CE2 PHE A 299      -0.454  -4.160  11.258  1.00 94.33           C
ATOM   4555  HE2 PHE A 299      -1.446  -4.111  10.810  1.00 94.33           H
ATOM   4556  CZ  PHE A 299       0.320  -3.043  11.320  1.00 94.33           C
ATOM   4557  HZ  PHE A 299      -0.052  -2.100  10.920  1.00 94.33           H
ATOM   4558  HN  PHE A 299       2.669  -8.907  13.520  1.00 94.33           H
ATOM   4559  N   GLN A 300       4.623  -6.803  11.922  1.00 91.10           N
ATOM   4560  CA  GLN A 300       5.772  -6.060  11.433  1.00 91.10           C
ATOM   4561  C   GLN A 300       6.373  -6.757  10.211  1.00 91.10           C
ATOM   4562  O   GLN A 300       6.743  -6.102   9.238  1.00 91.10           O
ATOM   4563  HA  GLN A 300       5.385  -5.082  11.148  1.00 91.10           H
ATOM   4564  CB  GLN A 300       6.819  -5.883  12.534  1.00 91.10           C
ATOM   4565 1HB  GLN A 300       7.010  -6.841  13.017  1.00 91.10           H
ATOM   4566 2HB  GLN A 300       7.761  -5.553  12.096  1.00 91.10           H
ATOM   4567  CG  GLN A 300       6.352  -4.865  13.577  1.00 91.10           C
ATOM   4568 1HG  GLN A 300       6.187  -3.899  13.099  1.00 91.10           H
ATOM   4569 2HG  GLN A 300       5.397  -5.181  13.996  1.00 91.10           H
ATOM   4570  CD  GLN A 300       7.383  -4.716  14.698  1.00 91.10           C
ATOM   4571  OE1 GLN A 300       8.473  -5.263  14.651  1.00 91.10           O
ATOM   4572  NE2 GLN A 300       6.979  -3.947  15.705  1.00 91.10           N
ATOM   4573 1HE2 GLN A 300       6.072  -3.528  15.681  1.00 91.10           H
ATOM   4574 2HE2 GLN A 300       7.583  -3.789  16.486  1.00 91.10           H
ATOM   4575  HN  GLN A 300       4.708  -7.145  12.858  1.00 91.10           H
ATOM   4576  N   VAL A 301       6.452  -8.076  10.302  1.00 95.55           N
ATOM   4577  CA  VAL A 301       7.071  -8.863   9.248  1.00 95.55           C
ATOM   4578  C   VAL A 301       6.224  -8.761   7.978  1.00 95.55           C
ATOM   4579  O   VAL A 301       6.737  -8.424   6.911  1.00 95.55           O
ATOM   4580  HA  VAL A 301       8.053  -8.433   9.050  1.00 95.55           H
ATOM   4581  CB  VAL A 301       7.270 -10.305   9.720  1.00 95.55           C
ATOM   4582  HB  VAL A 301       6.303 -10.688  10.045  1.00 95.55           H
ATOM   4583  CG1 VAL A 301       7.767 -11.192   8.576  1.00 95.55           C
ATOM   4584 1HG1 VAL A 301       7.036 -11.186   7.768  1.00 95.55           H
ATOM   4585 2HG1 VAL A 301       8.719 -10.810   8.208  1.00 95.55           H
ATOM   4586 3HG1 VAL A 301       7.901 -12.211   8.939  1.00 95.55           H
ATOM   4587  CG2 VAL A 301       8.225 -10.364  10.914  1.00 95.55           C
ATOM   4588 1HG2 VAL A 301       9.193  -9.953  10.626  1.00 95.55           H
ATOM   4589 2HG2 VAL A 301       7.813  -9.780  11.738  1.00 95.55           H
ATOM   4590 3HG2 VAL A 301       8.349 -11.400  11.229  1.00 95.55           H
ATOM   4591  HN  VAL A 301       6.104  -8.606  11.075  1.00 95.55           H
ATOM   4592  N   THR A 302       4.943  -9.059   8.134  1.00 94.57           N
ATOM   4593  CA  THR A 302       4.055  -9.165   6.989  1.00 94.57           C
ATOM   4594  C   THR A 302       3.858  -7.795   6.337  1.00 94.57           C
ATOM   4595  O   THR A 302       3.679  -7.701   5.123  1.00 94.57           O
ATOM   4596  HA  THR A 302       4.527  -9.808   6.246  1.00 94.57           H
ATOM   4597  CB  THR A 302       2.748  -9.806   7.461  1.00 94.57           C
ATOM   4598  HB  THR A 302       2.037  -9.891   6.640  1.00 94.57           H
ATOM   4599  OG1 THR A 302       2.334  -8.987   8.551  1.00 94.57           O
ATOM   4600  HG1 THR A 302       1.447  -9.296   8.894  1.00 94.57           H
ATOM   4601  CG2 THR A 302       2.966 -11.183   8.092  1.00 94.57           C
ATOM   4602 1HG2 THR A 302       3.624 -11.087   8.956  1.00 94.57           H
ATOM   4603 2HG2 THR A 302       3.421 -11.850   7.361  1.00 94.57           H
ATOM   4604 3HG2 THR A 302       2.007 -11.593   8.411  1.00 94.57           H
ATOM   4605  HN  THR A 302       4.511  -9.225   9.020  1.00 94.57           H
ATOM   4606  N   GLN A 303       3.898  -6.767   7.171  1.00 92.34           N
ATOM   4607  CA  GLN A 303       3.803  -5.402   6.682  1.00 92.34           C
ATOM   4608  C   GLN A 303       4.981  -5.087   5.758  1.00 92.34           C
ATOM   4609  O   GLN A 303       4.804  -4.468   4.710  1.00 92.34           O
ATOM   4610  HA  GLN A 303       2.870  -5.360   6.120  1.00 92.34           H
ATOM   4611  CB  GLN A 303       3.735  -4.407   7.843  1.00 92.34           C
ATOM   4612 1HB  GLN A 303       2.876  -4.636   8.473  1.00 92.34           H
ATOM   4613 2HB  GLN A 303       4.624  -4.509   8.466  1.00 92.34           H
ATOM   4614  CG  GLN A 303       3.629  -2.971   7.328  1.00 92.34           C
ATOM   4615 1HG  GLN A 303       4.547  -2.699   6.807  1.00 92.34           H
ATOM   4616 2HG  GLN A 303       2.818  -2.899   6.603  1.00 92.34           H
ATOM   4617  CD  GLN A 303       3.381  -1.993   8.478  1.00 92.34           C
ATOM   4618  OE1 GLN A 303       4.218  -1.782   9.340  1.00 92.34           O
ATOM   4619  NE2 GLN A 303       2.186  -1.409   8.444  1.00 92.34           N
ATOM   4620 1HE2 GLN A 303       1.545  -1.626   7.708  1.00 92.34           H
ATOM   4621 2HE2 GLN A 303       1.929  -0.753   9.153  1.00 92.34           H
ATOM   4622  HN  GLN A 303       3.993  -6.855   8.163  1.00 92.34           H
ATOM   4623  N   THR A 304       6.158  -5.526   6.180  1.00 93.53           N
ATOM   4624  CA  THR A 304       7.372  -5.250   5.431  1.00 93.53           C
ATOM   4625  C   THR A 304       7.314  -5.918   4.056  1.00 93.53           C
ATOM   4626  O   THR A 304       7.687  -5.313   3.052  1.00 93.53           O
ATOM   4627  HA  THR A 304       7.435  -4.175   5.262  1.00 93.53           H
ATOM   4628  CB  THR A 304       8.563  -5.705   6.278  1.00 93.53           C
ATOM   4629  HB  THR A 304       8.568  -6.789   6.391  1.00 93.53           H
ATOM   4630  OG1 THR A 304       8.434  -4.960   7.486  1.00 93.53           O
ATOM   4631  HG1 THR A 304       8.031  -5.533   8.199  1.00 93.53           H
ATOM   4632  CG2 THR A 304       9.902  -5.246   5.698  1.00 93.53           C
ATOM   4633 1HG2 THR A 304       9.922  -4.157   5.648  1.00 93.53           H
ATOM   4634 2HG2 THR A 304      10.025  -5.658   4.697  1.00 93.53           H
ATOM   4635 3HG2 THR A 304      10.713  -5.595   6.337  1.00 93.53           H
ATOM   4636  HN  THR A 304       6.288  -6.060   7.015  1.00 93.53           H
ATOM   4637  N   ILE A 305       6.843  -7.157   4.054  1.00 92.93           N
ATOM   4638  CA  ILE A 305       6.705  -7.903   2.815  1.00 92.93           C
ATOM   4639  C   ILE A 305       5.784  -7.137   1.864  1.00 92.93           C
ATOM   4640  O   ILE A 305       6.027  -7.095   0.658  1.00 92.93           O
ATOM   4641  HA  ILE A 305       7.693  -7.968   2.361  1.00 92.93           H
ATOM   4642  CB  ILE A 305       6.242  -9.333   3.100  1.00 92.93           C
ATOM   4643  HB  ILE A 305       5.356  -9.286   3.733  1.00 92.93           H
ATOM   4644  CG1 ILE A 305       7.309 -10.111   3.873  1.00 92.93           C
ATOM   4645 1HG1 ILE A 305       8.141 -10.351   3.211  1.00 92.93           H
ATOM   4646 2HG1 ILE A 305       7.709  -9.489   4.674  1.00 92.93           H
ATOM   4647  CG2 ILE A 305       5.836 -10.046   1.808  1.00 92.93           C
ATOM   4648 1HG2 ILE A 305       5.019  -9.502   1.335  1.00 92.93           H
ATOM   4649 2HG2 ILE A 305       6.689 -10.083   1.131  1.00 92.93           H
ATOM   4650 3HG2 ILE A 305       5.512 -11.060   2.040  1.00 92.93           H
ATOM   4651  CD1 ILE A 305       6.730 -11.400   4.461  1.00 92.93           C
ATOM   4652 1HD1 ILE A 305       5.915 -11.154   5.141  1.00 92.93           H
ATOM   4653 2HD1 ILE A 305       6.354 -12.029   3.655  1.00 92.93           H
ATOM   4654 3HD1 ILE A 305       7.509 -11.933   5.005  1.00 92.93           H
ATOM   4655  HN  ILE A 305       6.560  -7.648   4.878  1.00 92.93           H
ATOM   4656  N   ALA A 306       4.746  -6.549   2.441  1.00 94.07           N
ATOM   4657  CA  ALA A 306       3.757  -5.834   1.652  1.00 94.07           C
ATOM   4658  C   ALA A 306       4.423  -4.638   0.969  1.00 94.07           C
ATOM   4659  O   ALA A 306       4.087  -4.300  -0.165  1.00 94.07           O
ATOM   4660  HA  ALA A 306       3.385  -6.517   0.888  1.00 94.07           H
ATOM   4661  CB  ALA A 306       2.591  -5.418   2.551  1.00 94.07           C
ATOM   4662 1HB  ALA A 306       2.134  -6.305   2.989  1.00 94.07           H
ATOM   4663 2HB  ALA A 306       2.959  -4.769   3.346  1.00 94.07           H
ATOM   4664 3HB  ALA A 306       1.849  -4.882   1.959  1.00 94.07           H
ATOM   4665  HN  ALA A 306       4.577  -6.555   3.426  1.00 94.07           H
ATOM   4666  N   PHE A 307       5.355  -4.030   1.688  1.00 92.54           N
ATOM   4667  CA  PHE A 307       6.014  -2.831   1.199  1.00 92.54           C
ATOM   4668  C   PHE A 307       6.883  -3.143  -0.021  1.00 92.54           C
ATOM   4669  O   PHE A 307       7.064  -2.294  -0.892  1.00 92.54           O
ATOM   4670  HA  PHE A 307       5.234  -2.125   0.916  1.00 92.54           H
ATOM   4671  CB  PHE A 307       6.909  -2.319   2.330  1.00 92.54           C
ATOM   4672 1HB  PHE A 307       7.546  -3.134   2.673  1.00 92.54           H
ATOM   4673 2HB  PHE A 307       7.566  -1.544   1.937  1.00 92.54           H
ATOM   4674  CG  PHE A 307       6.138  -1.756   3.526  1.00 92.54           C
ATOM   4675  CD1 PHE A 307       4.797  -1.549   3.435  1.00 92.54           C
ATOM   4676  HD1 PHE A 307       4.271  -1.784   2.509  1.00 92.54           H
ATOM   4677  CD2 PHE A 307       6.794  -1.463   4.681  1.00 92.54           C
ATOM   4678  HD2 PHE A 307       7.869  -1.629   4.754  1.00 92.54           H
ATOM   4679  CE1 PHE A 307       4.082  -1.026   4.545  1.00 92.54           C
ATOM   4680  HE1 PHE A 307       3.008  -0.860   4.471  1.00 92.54           H
ATOM   4681  CE2 PHE A 307       6.080  -0.941   5.791  1.00 92.54           C
ATOM   4682  HE2 PHE A 307       6.605  -0.706   6.716  1.00 92.54           H
ATOM   4683  CZ  PHE A 307       4.739  -0.733   5.699  1.00 92.54           C
ATOM   4684  HZ  PHE A 307       4.190  -0.332   6.551  1.00 92.54           H
ATOM   4685  HN  PHE A 307       5.659  -4.342   2.588  1.00 92.54           H
ATOM   4686  N   PHE A 308       7.399  -4.363  -0.044  1.00 87.67           N
ATOM   4687  CA  PHE A 308       8.226  -4.805  -1.154  1.00 87.67           C
ATOM   4688  C   PHE A 308       7.431  -4.814  -2.461  1.00 87.67           C
ATOM   4689  O   PHE A 308       8.013  -4.820  -3.545  1.00 87.67           O
ATOM   4690  HA  PHE A 308       9.055  -4.103  -1.239  1.00 87.67           H
ATOM   4691  CB  PHE A 308       8.677  -6.232  -0.835  1.00 87.67           C
ATOM   4692 1HB  PHE A 308       7.877  -6.744  -0.300  1.00 87.67           H
ATOM   4693 2HB  PHE A 308       8.830  -6.771  -1.770  1.00 87.67           H
ATOM   4694  CG  PHE A 308       9.958  -6.309  -0.003  1.00 87.67           C
ATOM   4695  CD1 PHE A 308      11.168  -6.137  -0.600  1.00 87.67           C
ATOM   4696  HD1 PHE A 308      11.225  -5.945  -1.672  1.00 87.67           H
ATOM   4697  CD2 PHE A 308       9.888  -6.549   1.334  1.00 87.67           C
ATOM   4698  HD2 PHE A 308       8.918  -6.687   1.812  1.00 87.67           H
ATOM   4699  CE1 PHE A 308      12.358  -6.209   0.172  1.00 87.67           C
ATOM   4700  HE1 PHE A 308      13.327  -6.071  -0.307  1.00 87.67           H
ATOM   4701  CE2 PHE A 308      11.078  -6.620   2.106  1.00 87.67           C
ATOM   4702  HE2 PHE A 308      11.021  -6.813   3.177  1.00 87.67           H
ATOM   4703  CZ  PHE A 308      12.287  -6.449   1.509  1.00 87.67           C
ATOM   4704  HZ  PHE A 308      13.200  -6.503   2.102  1.00 87.67           H
ATOM   4705  HN  PHE A 308       7.259  -5.043   0.676  1.00 87.67           H
ATOM   4706  N   HIS A 309       6.114  -4.814  -2.316  1.00 81.71           N
ATOM   4707  CA  HIS A 309       5.234  -4.841  -3.471  1.00 81.71           C
ATOM   4708  C   HIS A 309       5.444  -3.576  -4.306  1.00 81.71           C
ATOM   4709  O   HIS A 309       5.358  -3.616  -5.533  1.00 81.71           O
ATOM   4710  HA  HIS A 309       5.522  -5.709  -4.064  1.00 81.71           H
ATOM   4711  CB  HIS A 309       3.778  -5.033  -3.041  1.00 81.71           C
ATOM   4712 1HB  HIS A 309       3.720  -5.882  -2.360  1.00 81.71           H
ATOM   4713 2HB  HIS A 309       3.457  -4.154  -2.482  1.00 81.71           H
ATOM   4714  CG  HIS A 309       2.823  -5.259  -4.188  1.00 81.71           C
ATOM   4715  ND1 HIS A 309       2.071  -4.241  -4.750  1.00 81.71           N
ATOM   4716  HD1 HIS A 309       2.080  -3.283  -4.466  1.00 81.71           H
ATOM   4717  CD2 HIS A 309       2.506  -6.395  -4.874  1.00 81.71           C
ATOM   4718  HD2 HIS A 309       2.920  -7.386  -4.690  1.00 81.71           H
ATOM   4719  CE1 HIS A 309       1.338  -4.754  -5.727  1.00 81.71           C
ATOM   4720  HE1 HIS A 309       0.641  -4.205  -6.361  1.00 81.71           H
ATOM   4721  NE2 HIS A 309       1.609  -6.088  -5.802  1.00 81.71           N
ATOM   4722  HN  HIS A 309       5.649  -4.796  -1.431  1.00 81.71           H
ATOM   4723  N   SER A 310       5.715  -2.483  -3.608  1.00 86.29           N
ATOM   4724  CA  SER A 310       5.917  -1.205  -4.268  1.00 86.29           C
ATOM   4725  C   SER A 310       7.202  -1.240  -5.097  1.00 86.29           C
ATOM   4726  O   SER A 310       7.359  -0.465  -6.039  1.00 86.29           O
ATOM   4727  HA  SER A 310       5.048  -1.073  -4.914  1.00 86.29           H
ATOM   4728  CB  SER A 310       5.972  -0.063  -3.252  1.00 86.29           C
ATOM   4729 1HB  SER A 310       6.747  -0.271  -2.514  1.00 86.29           H
ATOM   4730 2HB  SER A 310       6.255   0.860  -3.758  1.00 86.29           H
ATOM   4731  OG  SER A 310       4.725   0.123  -2.588  1.00 86.29           O
ATOM   4732  HG  SER A 310       4.084   0.598  -3.192  1.00 86.29           H
ATOM   4733  HN  SER A 310       5.798  -2.462  -2.612  1.00 86.29           H
ATOM   4734  N   CYS A 311       8.089  -2.148  -4.716  1.00 88.63           N
ATOM   4735  CA  CYS A 311       9.334  -2.329  -5.443  1.00 88.63           C
ATOM   4736  C   CYS A 311       9.032  -3.105  -6.727  1.00 88.63           C
ATOM   4737  O   CYS A 311       9.714  -2.932  -7.736  1.00 88.63           O
ATOM   4738  HA  CYS A 311       9.710  -1.333  -5.673  1.00 88.63           H
ATOM   4739  CB  CYS A 311      10.391  -3.031  -4.588  1.00 88.63           C
ATOM   4740 1HB  CYS A 311      10.034  -4.015  -4.288  1.00 88.63           H
ATOM   4741 2HB  CYS A 311      11.299  -3.186  -5.172  1.00 88.63           H
ATOM   4742  SG  CYS A 311      10.767  -2.024  -3.107  1.00 88.63           S
ATOM   4743  HG  CYS A 311      11.613  -2.892  -2.560  1.00 88.63           H
ATOM   4744  HN  CYS A 311       7.968  -2.752  -3.928  1.00 88.63           H
ATOM   4745  N   LEU A 312       8.009  -3.944  -6.647  1.00 86.39           N
ATOM   4746  CA  LEU A 312       7.747  -4.907  -7.703  1.00 86.39           C
ATOM   4747  C   LEU A 312       6.804  -4.283  -8.734  1.00 86.39           C
ATOM   4748  O   LEU A 312       6.806  -4.676  -9.900  1.00 86.39           O
ATOM   4749  HA  LEU A 312       8.697  -5.124  -8.191  1.00 86.39           H
ATOM   4750  CB  LEU A 312       7.230  -6.221  -7.113  1.00 86.39           C
ATOM   4751 1HB  LEU A 312       6.342  -6.005  -6.519  1.00 86.39           H
ATOM   4752 2HB  LEU A 312       6.915  -6.865  -7.934  1.00 86.39           H
ATOM   4753  CG  LEU A 312       8.217  -6.998  -6.241  1.00 86.39           C
ATOM   4754  HG  LEU A 312       8.534  -6.350  -5.424  1.00 86.39           H
ATOM   4755  CD1 LEU A 312       7.546  -8.222  -5.612  1.00 86.39           C
ATOM   4756 1HD1 LEU A 312       6.710  -7.900  -4.992  1.00 86.39           H
ATOM   4757 2HD1 LEU A 312       7.182  -8.881  -6.400  1.00 86.39           H
ATOM   4758 3HD1 LEU A 312       8.270  -8.757  -4.997  1.00 86.39           H
ATOM   4759  CD2 LEU A 312       9.470  -7.375  -7.033  1.00 86.39           C
ATOM   4760 1HD2 LEU A 312       9.190  -7.997  -7.883  1.00 86.39           H
ATOM   4761 2HD2 LEU A 312       9.959  -6.469  -7.391  1.00 86.39           H
ATOM   4762 3HD2 LEU A 312      10.155  -7.927  -6.389  1.00 86.39           H
ATOM   4763  HN  LEU A 312       7.367  -3.972  -5.881  1.00 86.39           H
ATOM   4764  N   ASN A 313       6.022  -3.320  -8.268  1.00 84.17           N
ATOM   4765  CA  ASN A 313       5.004  -2.711  -9.107  1.00 84.17           C
ATOM   4766  C   ASN A 313       5.635  -2.272 -10.430  1.00 84.17           C
ATOM   4767  O   ASN A 313       5.127  -2.597 -11.502  1.00 84.17           O
ATOM   4768  HA  ASN A 313       4.245  -3.482  -9.242  1.00 84.17           H
ATOM   4769  CB  ASN A 313       4.406  -1.473  -8.435  1.00 84.17           C
ATOM   4770 1HB  ASN A 313       5.196  -0.899  -7.952  1.00 84.17           H
ATOM   4771 2HB  ASN A 313       3.958  -0.827  -9.190  1.00 84.17           H
ATOM   4772  CG  ASN A 313       3.349  -1.867  -7.401  1.00 84.17           C
ATOM   4773  OD1 ASN A 313       2.842  -2.977  -7.386  1.00 84.17           O
ATOM   4774  ND2 ASN A 313       3.047  -0.899  -6.541  1.00 84.17           N
ATOM   4775 1HD2 ASN A 313       3.500  -0.011  -6.608  1.00 84.17           H
ATOM   4776 2HD2 ASN A 313       2.366  -1.060  -5.826  1.00 84.17           H
ATOM   4777  HN  ASN A 313       6.075  -2.958  -7.337  1.00 84.17           H
ATOM   4778  N   PRO A 314       6.749  -1.530 -10.380  1.00 84.28           N
ATOM   4779  CA  PRO A 314       7.394  -1.052 -11.606  1.00 84.28           C
ATOM   4780  C   PRO A 314       7.673  -2.179 -12.587  1.00 84.28           C
ATOM   4781  O   PRO A 314       7.422  -2.042 -13.783  1.00 84.28           O
ATOM   4782  HA  PRO A 314       6.729  -0.370 -12.137  1.00 84.28           H
ATOM   4783  CB  PRO A 314       8.685  -0.400 -11.107  1.00 84.28           C
ATOM   4784 1HB  PRO A 314       9.515  -1.106 -11.102  1.00 84.28           H
ATOM   4785 2HB  PRO A 314       8.982   0.436 -11.739  1.00 84.28           H
ATOM   4786  CG  PRO A 314       8.327   0.058  -9.698  1.00 84.28           C
ATOM   4787 1HG  PRO A 314       9.215   0.219  -9.087  1.00 84.28           H
ATOM   4788 2HG  PRO A 314       7.784   1.003  -9.705  1.00 84.28           H
ATOM   4789  CD  PRO A 314       7.474  -1.086  -9.175  1.00 84.28           C
ATOM   4790 1HD  PRO A 314       8.084  -1.888  -8.757  1.00 84.28           H
ATOM   4791 2HD  PRO A 314       6.798  -0.759  -8.385  1.00 84.28           H
ATOM   4792  N   VAL A 315       8.192  -3.273 -12.049  1.00 83.30           N
ATOM   4793  CA  VAL A 315       8.648  -4.372 -12.883  1.00 83.30           C
ATOM   4794  C   VAL A 315       7.437  -5.098 -13.471  1.00 83.30           C
ATOM   4795  O   VAL A 315       7.427  -5.441 -14.652  1.00 83.30           O
ATOM   4796  HA  VAL A 315       9.232  -3.946 -13.699  1.00 83.30           H
ATOM   4797  CB  VAL A 315       9.565  -5.295 -12.077  1.00 83.30           C
ATOM   4798  HB  VAL A 315       8.983  -5.709 -11.253  1.00 83.30           H
ATOM   4799  CG1 VAL A 315      10.060  -6.461 -12.934  1.00 83.30           C
ATOM   4800 1HG1 VAL A 315       9.207  -7.039 -13.290  1.00 83.30           H
ATOM   4801 2HG1 VAL A 315      10.617  -6.074 -13.787  1.00 83.30           H
ATOM   4802 3HG1 VAL A 315      10.709  -7.102 -12.337  1.00 83.30           H
ATOM   4803  CG2 VAL A 315      10.738  -4.517 -11.479  1.00 83.30           C
ATOM   4804 1HG2 VAL A 315      11.319  -4.062 -12.281  1.00 83.30           H
ATOM   4805 2HG2 VAL A 315      10.359  -3.737 -10.818  1.00 83.30           H
ATOM   4806 3HG2 VAL A 315      11.374  -5.196 -10.911  1.00 83.30           H
ATOM   4807  HN  VAL A 315       8.302  -3.415 -11.066  1.00 83.30           H
ATOM   4808  N   LEU A 316       6.444  -5.311 -12.620  1.00 82.84           N
ATOM   4809  CA  LEU A 316       5.350  -6.207 -12.955  1.00 82.84           C
ATOM   4810  C   LEU A 316       4.523  -5.594 -14.087  1.00 82.84           C
ATOM   4811  O   LEU A 316       4.129  -6.291 -15.020  1.00 82.84           O
ATOM   4812  HA  LEU A 316       5.788  -7.138 -13.313  1.00 82.84           H
ATOM   4813  CB  LEU A 316       4.531  -6.542 -11.707  1.00 82.84           C
ATOM   4814 1HB  LEU A 316       4.255  -5.609 -11.216  1.00 82.84           H
ATOM   4815 2HB  LEU A 316       3.604  -7.022 -12.023  1.00 82.84           H
ATOM   4816  CG  LEU A 316       5.215  -7.444 -10.678  1.00 82.84           C
ATOM   4817  HG  LEU A 316       6.170  -6.993 -10.410  1.00 82.84           H
ATOM   4818  CD1 LEU A 316       4.385  -7.541  -9.396  1.00 82.84           C
ATOM   4819 1HD1 LEU A 316       4.266  -6.547  -8.965  1.00 82.84           H
ATOM   4820 2HD1 LEU A 316       3.405  -7.957  -9.628  1.00 82.84           H
ATOM   4821 3HD1 LEU A 316       4.894  -8.188  -8.682  1.00 82.84           H
ATOM   4822  CD2 LEU A 316       5.516  -8.822 -11.271  1.00 82.84           C
ATOM   4823 1HD2 LEU A 316       4.585  -9.294 -11.585  1.00 82.84           H
ATOM   4824 2HD2 LEU A 316       6.176  -8.711 -12.132  1.00 82.84           H
ATOM   4825 3HD2 LEU A 316       6.002  -9.443 -10.519  1.00 82.84           H
ATOM   4826  HN  LEU A 316       6.380  -4.885 -11.717  1.00 82.84           H
ATOM   4827  N   TYR A 317       4.285  -4.296 -13.967  1.00 79.14           N
ATOM   4828  CA  TYR A 317       3.277  -3.642 -14.784  1.00 79.14           C
ATOM   4829  C   TYR A 317       3.921  -2.878 -15.942  1.00 79.14           C
ATOM   4830  O   TYR A 317       3.326  -2.747 -17.011  1.00 79.14           O
ATOM   4831  HA  TYR A 317       2.619  -4.412 -15.187  1.00 79.14           H
ATOM   4832  CB  TYR A 317       2.569  -2.645 -13.863  1.00 79.14           C
ATOM   4833 1HB  TYR A 317       3.320  -2.039 -13.356  1.00 79.14           H
ATOM   4834 2HB  TYR A 317       1.969  -1.968 -14.470  1.00 79.14           H
ATOM   4835  CG  TYR A 317       1.669  -3.299 -12.813  1.00 79.14           C
ATOM   4836  CD1 TYR A 317       0.433  -3.794 -13.177  1.00 79.14           C
ATOM   4837  HD1 TYR A 317       0.098  -3.719 -14.211  1.00 79.14           H
ATOM   4838  CD2 TYR A 317       2.092  -3.394 -11.503  1.00 79.14           C
ATOM   4839  HD2 TYR A 317       3.068  -3.003 -11.216  1.00 79.14           H
ATOM   4840  CE1 TYR A 317      -0.415  -4.410 -12.189  1.00 79.14           C
ATOM   4841  HE1 TYR A 317      -1.394  -4.805 -12.462  1.00 79.14           H
ATOM   4842  CE2 TYR A 317       1.244  -4.010 -10.515  1.00 79.14           C
ATOM   4843  HE2 TYR A 317       1.566  -4.091  -9.477  1.00 79.14           H
ATOM   4844  CZ  TYR A 317       0.032  -4.487 -10.907  1.00 79.14           C
ATOM   4845  OH  TYR A 317      -0.768  -5.068  -9.974  1.00 79.14           O
ATOM   4846  HH  TYR A 317      -0.288  -5.126  -9.099  1.00 79.14           H
ATOM   4847  HN  TYR A 317       4.765  -3.696 -13.327  1.00 79.14           H
ATOM   4848  N   VAL A 318       5.129  -2.394 -15.691  1.00 75.66           N
ATOM   4849  CA  VAL A 318       5.706  -1.353 -16.525  1.00 75.66           C
ATOM   4850  C   VAL A 318       6.762  -1.969 -17.444  1.00 75.66           C
ATOM   4851  O   VAL A 318       6.634  -1.916 -18.666  1.00 75.66           O
ATOM   4852  HA  VAL A 318       4.905  -0.941 -17.138  1.00 75.66           H
ATOM   4853  CB  VAL A 318       6.259  -0.228 -15.648  1.00 75.66           C
ATOM   4854  HB  VAL A 318       7.172  -0.590 -15.175  1.00 75.66           H
ATOM   4855  CG1 VAL A 318       6.620   0.997 -16.492  1.00 75.66           C
ATOM   4856 1HG1 VAL A 318       7.377   0.722 -17.226  1.00 75.66           H
ATOM   4857 2HG1 VAL A 318       5.730   1.359 -17.005  1.00 75.66           H
ATOM   4858 3HG1 VAL A 318       7.011   1.781 -15.844  1.00 75.66           H
ATOM   4859  CG2 VAL A 318       5.270   0.141 -14.541  1.00 75.66           C
ATOM   4860 1HG2 VAL A 318       4.333   0.474 -14.987  1.00 75.66           H
ATOM   4861 2HG2 VAL A 318       5.085  -0.731 -13.914  1.00 75.66           H
ATOM   4862 3HG2 VAL A 318       5.689   0.943 -13.933  1.00 75.66           H
ATOM   4863  HN  VAL A 318       5.708  -2.701 -14.936  1.00 75.66           H
ATOM   4864  N   PHE A 319       7.783  -2.541 -16.821  1.00 73.23           N
ATOM   4865  CA  PHE A 319       8.948  -2.998 -17.558  1.00 73.23           C
ATOM   4866  C   PHE A 319       8.613  -4.226 -18.407  1.00 73.23           C
ATOM   4867  O   PHE A 319       9.345  -4.561 -19.337  1.00 73.23           O
ATOM   4868  HA  PHE A 319       9.260  -2.182 -18.210  1.00 73.23           H
ATOM   4869  CB  PHE A 319      10.009  -3.382 -16.524  1.00 73.23           C
ATOM   4870 1HB  PHE A 319       9.609  -4.166 -15.881  1.00 73.23           H
ATOM   4871 2HB  PHE A 319      10.871  -3.803 -17.042  1.00 73.23           H
ATOM   4872  CG  PHE A 319      10.477  -2.216 -15.651  1.00 73.23           C
ATOM   4873  CD1 PHE A 319      10.337  -0.937 -16.092  1.00 73.23           C
ATOM   4874  HD1 PHE A 319       9.891  -0.743 -17.068  1.00 73.23           H
ATOM   4875  CD2 PHE A 319      11.033  -2.458 -14.434  1.00 73.23           C
ATOM   4876  HD2 PHE A 319      11.145  -3.483 -14.080  1.00 73.23           H
ATOM   4877  CE1 PHE A 319      10.771   0.145 -15.282  1.00 73.23           C
ATOM   4878  HE1 PHE A 319      10.659   1.170 -15.635  1.00 73.23           H
ATOM   4879  CE2 PHE A 319      11.467  -1.376 -13.623  1.00 73.23           C
ATOM   4880  HE2 PHE A 319      11.913  -1.570 -12.648  1.00 73.23           H
ATOM   4881  CZ  PHE A 319      11.327  -0.097 -14.065  1.00 73.23           C
ATOM   4882  HZ  PHE A 319      11.660   0.734 -13.442  1.00 73.23           H
ATOM   4883  HN  PHE A 319       7.821  -2.692 -15.833  1.00 73.23           H
ATOM   4884  N   VAL A 320       7.506  -4.864 -18.056  1.00 72.68           N
ATOM   4885  CA  VAL A 320       7.017  -5.995 -18.827  1.00 72.68           C
ATOM   4886  C   VAL A 320       6.608  -5.516 -20.221  1.00 72.68           C
ATOM   4887  O   VAL A 320       6.646  -6.285 -21.181  1.00 72.68           O
ATOM   4888  HA  VAL A 320       7.838  -6.705 -18.926  1.00 72.68           H
ATOM   4889  CB  VAL A 320       5.879  -6.688 -18.075  1.00 72.68           C
ATOM   4890  HB  VAL A 320       5.098  -5.949 -17.895  1.00 72.68           H
ATOM   4891  CG1 VAL A 320       5.274  -7.815 -18.915  1.00 72.68           C
ATOM   4892 1HG1 VAL A 320       4.880  -7.405 -19.844  1.00 72.68           H
ATOM   4893 2HG1 VAL A 320       6.044  -8.553 -19.140  1.00 72.68           H
ATOM   4894 3HG1 VAL A 320       4.467  -8.291 -18.357  1.00 72.68           H
ATOM   4895  CG2 VAL A 320       6.355  -7.209 -16.718  1.00 72.68           C
ATOM   4896 1HG2 VAL A 320       7.163  -7.926 -16.868  1.00 72.68           H
ATOM   4897 2HG2 VAL A 320       6.716  -6.376 -16.115  1.00 72.68           H
ATOM   4898 3HG2 VAL A 320       5.526  -7.697 -16.205  1.00 72.68           H
ATOM   4899  HN  VAL A 320       6.948  -4.621 -17.262  1.00 72.68           H
ATOM   4900  N   GLY A 321       6.227  -4.249 -20.289  1.00 73.34           N
ATOM   4901  CA  GLY A 321       5.767  -3.672 -21.541  1.00 73.34           C
ATOM   4902  C   GLY A 321       6.921  -3.530 -22.536  1.00 73.34           C
ATOM   4903  O   GLY A 321       7.981  -3.010 -22.191  1.00 73.34           O
ATOM   4904 1HA  GLY A 321       4.987  -4.301 -21.971  1.00 73.34           H
ATOM   4905 2HA  GLY A 321       5.321  -2.695 -21.353  1.00 73.34           H
ATOM   4906  HN  GLY A 321       6.228  -3.622 -19.510  1.00 73.34           H
ATOM   4907  N   GLU A 322       6.675  -4.000 -23.750  1.00 62.40           N
ATOM   4908  CA  GLU A 322       7.646  -3.852 -24.820  1.00 62.40           C
ATOM   4909  C   GLU A 322       7.788  -2.378 -25.207  1.00 62.40           C
ATOM   4910  O   GLU A 322       8.897  -1.896 -25.429  1.00 62.40           O
ATOM   4911  HA  GLU A 322       8.587  -4.219 -24.411  1.00 62.40           H
ATOM   4912  CB  GLU A 322       7.260  -4.702 -26.032  1.00 62.40           C
ATOM   4913 1HB  GLU A 322       6.210  -4.538 -26.277  1.00 62.40           H
ATOM   4914 2HB  GLU A 322       7.934  -4.488 -26.861  1.00 62.40           H
ATOM   4915  CG  GLU A 322       7.413  -6.194 -25.727  1.00 62.40           C
ATOM   4916 1HG  GLU A 322       8.445  -6.408 -25.451  1.00 62.40           H
ATOM   4917 2HG  GLU A 322       6.793  -6.459 -24.871  1.00 62.40           H
ATOM   4918  CD  GLU A 322       7.015  -7.044 -26.935  1.00 62.40           C
ATOM   4919  OE1 GLU A 322       7.052  -8.285 -26.792  1.00 62.40           O
ATOM   4920  OE2 GLU A 322       6.682  -6.434 -27.974  1.00 62.40           O
ATOM   4921  HN  GLU A 322       5.833  -4.475 -24.006  1.00 62.40           H
ATOM   4922  N   ARG A 323       6.649  -1.705 -25.277  1.00 61.30           N
ATOM   4923  CA  ARG A 323       6.631  -0.302 -25.655  1.00 61.30           C
ATOM   4924  C   ARG A 323       7.511   0.515 -24.707  1.00 61.30           C
ATOM   4925  O   ARG A 323       8.339   1.308 -25.152  1.00 61.30           O
ATOM   4926  HA  ARG A 323       7.025  -0.283 -26.671  1.00 61.30           H
ATOM   4927  CB  ARG A 323       5.207   0.257 -25.628  1.00 61.30           C
ATOM   4928 1HB  ARG A 323       4.582  -0.295 -26.330  1.00 61.30           H
ATOM   4929 2HB  ARG A 323       4.775   0.115 -24.637  1.00 61.30           H
ATOM   4930  CG  ARG A 323       5.195   1.744 -25.987  1.00 61.30           C
ATOM   4931 1HG  ARG A 323       5.812   2.298 -25.278  1.00 61.30           H
ATOM   4932 2HG  ARG A 323       5.636   1.888 -26.973  1.00 61.30           H
ATOM   4933  CD  ARG A 323       3.770   2.300 -25.973  1.00 61.30           C
ATOM   4934 1HD  ARG A 323       3.188   1.850 -26.778  1.00 61.30           H
ATOM   4935 2HD  ARG A 323       3.277   2.037 -25.037  1.00 61.30           H
ATOM   4936  NE  ARG A 323       3.799   3.771 -26.133  1.00 61.30           N
ATOM   4937  HE  ARG A 323       4.567   4.174 -26.631  1.00 61.30           H
ATOM   4938  CZ  ARG A 323       2.860   4.598 -25.652  1.00 61.30           C
ATOM   4939  NH1 ARG A 323       1.809   4.113 -24.977  1.00 61.30           N
ATOM   4940 1HH1 ARG A 323       1.720   3.128 -24.829  1.00 61.30           H
ATOM   4941 2HH1 ARG A 323       1.112   4.737 -24.621  1.00 61.30           H
ATOM   4942  NH2 ARG A 323       2.988   5.916 -25.856  1.00 61.30           N
ATOM   4943 1HH2 ARG A 323       2.297   6.546 -25.504  1.00 61.30           H
ATOM   4944 2HH2 ARG A 323       3.776   6.269 -26.361  1.00 61.30           H
ATOM   4945  HN  ARG A 323       5.752  -2.101 -25.080  1.00 61.30           H
ATOM   4946  N   PHE A 324       7.301   0.293 -23.418  1.00 71.31           N
ATOM   4947  CA  PHE A 324       8.006   1.057 -22.403  1.00 71.31           C
ATOM   4948  C   PHE A 324       9.500   0.727 -22.408  1.00 71.31           C
ATOM   4949  O   PHE A 324      10.337   1.618 -22.268  1.00 71.31           O
ATOM   4950  HA  PHE A 324       7.868   2.112 -22.638  1.00 71.31           H
ATOM   4951  CB  PHE A 324       7.413   0.658 -21.050  1.00 71.31           C
ATOM   4952 1HB  PHE A 324       6.330   0.781 -21.089  1.00 71.31           H
ATOM   4953 2HB  PHE A 324       7.607  -0.400 -20.877  1.00 71.31           H
ATOM   4954  CG  PHE A 324       7.961   1.462 -19.869  1.00 71.31           C
ATOM   4955  CD1 PHE A 324       9.067   1.029 -19.206  1.00 71.31           C
ATOM   4956  HD1 PHE A 324       9.563   0.110 -19.517  1.00 71.31           H
ATOM   4957  CD2 PHE A 324       7.341   2.609 -19.482  1.00 71.31           C
ATOM   4958  HD2 PHE A 324       6.455   2.956 -20.012  1.00 71.31           H
ATOM   4959  CE1 PHE A 324       9.575   1.775 -18.110  1.00 71.31           C
ATOM   4960  HE1 PHE A 324      10.461   1.428 -17.579  1.00 71.31           H
ATOM   4961  CE2 PHE A 324       7.850   3.355 -18.385  1.00 71.31           C
ATOM   4962  HE2 PHE A 324       7.353   4.275 -18.075  1.00 71.31           H
ATOM   4963  CZ  PHE A 324       8.956   2.923 -17.723  1.00 71.31           C
ATOM   4964  HZ  PHE A 324       9.346   3.495 -16.882  1.00 71.31           H
ATOM   4965  HN  PHE A 324       6.664  -0.392 -23.064  1.00 71.31           H
ATOM   4966  N   ARG A 325       9.790  -0.555 -22.570  1.00 69.51           N
ATOM   4967  CA  ARG A 325      11.167  -1.019 -22.557  1.00 69.51           C
ATOM   4968  C   ARG A 325      11.972  -0.324 -23.657  1.00 69.51           C
ATOM   4969  O   ARG A 325      13.135   0.023 -23.456  1.00 69.51           O
ATOM   4970  HA  ARG A 325      11.542  -0.751 -21.569  1.00 69.51           H
ATOM   4971  CB  ARG A 325      11.240  -2.534 -22.760  1.00 69.51           C
ATOM   4972 1HB  ARG A 325      10.466  -2.848 -23.459  1.00 69.51           H
ATOM   4973 2HB  ARG A 325      12.199  -2.799 -23.206  1.00 69.51           H
ATOM   4974  CG  ARG A 325      11.068  -3.274 -21.432  1.00 69.51           C
ATOM   4975 1HG  ARG A 325      11.741  -2.851 -20.686  1.00 69.51           H
ATOM   4976 2HG  ARG A 325      10.052  -3.132 -21.062  1.00 69.51           H
ATOM   4977  CD  ARG A 325      11.352  -4.768 -21.596  1.00 69.51           C
ATOM   4978 1HD  ARG A 325      12.138  -4.918 -22.337  1.00 69.51           H
ATOM   4979 2HD  ARG A 325      11.718  -5.182 -20.656  1.00 69.51           H
ATOM   4980  NE  ARG A 325      10.121  -5.475 -22.015  1.00 69.51           N
ATOM   4981  HE  ARG A 325       9.274  -4.947 -22.072  1.00 69.51           H
ATOM   4982  CZ  ARG A 325      10.071  -6.778 -22.322  1.00 69.51           C
ATOM   4983  NH1 ARG A 325      11.176  -7.534 -22.262  1.00 69.51           N
ATOM   4984 1HH1 ARG A 325      12.046  -7.126 -21.987  1.00 69.51           H
ATOM   4985 2HH1 ARG A 325      11.130  -8.506 -22.492  1.00 69.51           H
ATOM   4986  NH2 ARG A 325       8.899  -7.314 -22.689  1.00 69.51           N
ATOM   4987 1HH2 ARG A 325       8.844  -8.285 -22.921  1.00 69.51           H
ATOM   4988 2HH2 ARG A 325       8.079  -6.743 -22.731  1.00 69.51           H
ATOM   4989  HN  ARG A 325       9.105  -1.270 -22.709  1.00 69.51           H
ATOM   4990  N   ARG A 326      11.321  -0.143 -24.797  1.00 63.87           N
ATOM   4991  CA  ARG A 326      11.941   0.556 -25.910  1.00 63.87           C
ATOM   4992  C   ARG A 326      12.179   2.024 -25.548  1.00 63.87           C
ATOM   4993  O   ARG A 326      13.262   2.558 -25.784  1.00 63.87           O
ATOM   4994  HA  ARG A 326      12.885   0.036 -26.075  1.00 63.87           H
ATOM   4995  CB  ARG A 326      11.067   0.482 -27.163  1.00 63.87           C
ATOM   4996 1HB  ARG A 326      10.041   0.749 -26.911  1.00 63.87           H
ATOM   4997 2HB  ARG A 326      11.415   1.209 -27.897  1.00 63.87           H
ATOM   4998  CG  ARG A 326      11.100  -0.921 -27.772  1.00 63.87           C
ATOM   4999 1HG  ARG A 326      12.131  -1.210 -27.975  1.00 63.87           H
ATOM   5000 2HG  ARG A 326      10.703  -1.641 -27.056  1.00 63.87           H
ATOM   5001  CD  ARG A 326      10.284  -0.977 -29.065  1.00 63.87           C
ATOM   5002 1HD  ARG A 326       9.337  -0.456 -28.930  1.00 63.87           H
ATOM   5003 2HD  ARG A 326      10.819  -0.465 -29.864  1.00 63.87           H
ATOM   5004  NE  ARG A 326      10.036  -2.386 -29.446  1.00 63.87           N
ATOM   5005  HE  ARG A 326      10.465  -3.103 -28.897  1.00 63.87           H
ATOM   5006  CZ  ARG A 326       9.270  -2.760 -30.480  1.00 63.87           C
ATOM   5007  NH1 ARG A 326       8.670  -1.842 -31.250  1.00 63.87           N
ATOM   5008 1HH1 ARG A 326       8.791  -0.869 -31.054  1.00 63.87           H
ATOM   5009 2HH1 ARG A 326       8.101  -2.129 -32.020  1.00 63.87           H
ATOM   5010  NH2 ARG A 326       9.115  -4.066 -30.734  1.00 63.87           N
ATOM   5011 1HH2 ARG A 326       8.547  -4.363 -31.502  1.00 63.87           H
ATOM   5012 2HH2 ARG A 326       9.566  -4.745 -30.155  1.00 63.87           H
ATOM   5013  HN  ARG A 326      10.389  -0.463 -24.966  1.00 63.87           H
ATOM   5014  N   ASP A 327      11.149   2.635 -24.982  1.00 73.70           N
ATOM   5015  CA  ASP A 327      11.205   4.050 -24.656  1.00 73.70           C
ATOM   5016  C   ASP A 327      12.227   4.272 -23.540  1.00 73.70           C
ATOM   5017  O   ASP A 327      12.890   5.307 -23.497  1.00 73.70           O
ATOM   5018  HA  ASP A 327      11.486   4.547 -25.585  1.00 73.70           H
ATOM   5019  CB  ASP A 327       9.848   4.555 -24.162  1.00 73.70           C
ATOM   5020 1HB  ASP A 327       9.480   3.904 -23.369  1.00 73.70           H
ATOM   5021 2HB  ASP A 327       9.962   5.550 -23.729  1.00 73.70           H
ATOM   5022  CG  ASP A 327       8.831   4.603 -25.304  1.00 73.70           C
ATOM   5023  OD1 ASP A 327       9.286   4.620 -26.468  1.00 73.70           O
ATOM   5024  OD2 ASP A 327       7.622   4.622 -24.987  1.00 73.70           O
ATOM   5025  HN  ASP A 327      10.289   2.181 -24.748  1.00 73.70           H
ATOM   5026  N   LEU A 328      12.323   3.283 -22.664  1.00 75.35           N
ATOM   5027  CA  LEU A 328      13.300   3.327 -21.589  1.00 75.35           C
ATOM   5028  C   LEU A 328      14.705   3.424 -22.187  1.00 75.35           C
ATOM   5029  O   LEU A 328      15.455   4.348 -21.873  1.00 75.35           O
ATOM   5030  HA  LEU A 328      13.108   4.230 -21.010  1.00 75.35           H
ATOM   5031  CB  LEU A 328      13.114   2.136 -20.647  1.00 75.35           C
ATOM   5032 1HB  LEU A 328      12.152   2.240 -20.147  1.00 75.35           H
ATOM   5033 2HB  LEU A 328      13.064   1.227 -21.247  1.00 75.35           H
ATOM   5034  CG  LEU A 328      14.195   1.950 -19.580  1.00 75.35           C
ATOM   5035  HG  LEU A 328      15.155   1.832 -20.083  1.00 75.35           H
ATOM   5036  CD1 LEU A 328      14.301   3.187 -18.686  1.00 75.35           C
ATOM   5037 1HD1 LEU A 328      14.557   4.054 -19.295  1.00 75.35           H
ATOM   5038 2HD1 LEU A 328      13.346   3.360 -18.190  1.00 75.35           H
ATOM   5039 3HD1 LEU A 328      15.077   3.028 -17.936  1.00 75.35           H
ATOM   5040  CD2 LEU A 328      13.951   0.676 -18.768  1.00 75.35           C
ATOM   5041 1HD2 LEU A 328      12.980   0.739 -18.276  1.00 75.35           H
ATOM   5042 2HD2 LEU A 328      13.965  -0.187 -19.434  1.00 75.35           H
ATOM   5043 3HD2 LEU A 328      14.733   0.568 -18.017  1.00 75.35           H
ATOM   5044  HN  LEU A 328      11.749   2.464 -22.680  1.00 75.35           H
ATOM   5045  N   VAL A 329      15.020   2.459 -23.038  1.00 76.04           N
ATOM   5046  CA  VAL A 329      16.352   2.373 -23.613  1.00 76.04           C
ATOM   5047  C   VAL A 329      16.641   3.643 -24.414  1.00 76.04           C
ATOM   5048  O   VAL A 329      17.768   4.136 -24.419  1.00 76.04           O
ATOM   5049  HA  VAL A 329      17.062   2.309 -22.788  1.00 76.04           H
ATOM   5050  CB  VAL A 329      16.480   1.097 -24.448  1.00 76.04           C
ATOM   5051  HB  VAL A 329      15.686   1.105 -25.195  1.00 76.04           H
ATOM   5052  CG1 VAL A 329      17.820   1.057 -25.186  1.00 76.04           C
ATOM   5053 1HG1 VAL A 329      17.895   1.918 -25.849  1.00 76.04           H
ATOM   5054 2HG1 VAL A 329      18.634   1.084 -24.462  1.00 76.04           H
ATOM   5055 3HG1 VAL A 329      17.884   0.140 -25.772  1.00 76.04           H
ATOM   5056  CG2 VAL A 329      16.295  -0.148 -23.579  1.00 76.04           C
ATOM   5057 1HG2 VAL A 329      17.057  -0.164 -22.799  1.00 76.04           H
ATOM   5058 2HG2 VAL A 329      15.306  -0.128 -23.120  1.00 76.04           H
ATOM   5059 3HG2 VAL A 329      16.391  -1.041 -24.197  1.00 76.04           H
ATOM   5060  HN  VAL A 329      14.384   1.746 -23.336  1.00 76.04           H
ATOM   5061  N   LYS A 330      15.603   4.138 -25.072  1.00 69.82           N
ATOM   5062  CA  LYS A 330      15.723   5.359 -25.851  1.00 69.82           C
ATOM   5063  C   LYS A 330      16.113   6.513 -24.925  1.00 69.82           C
[truncated: 117,478 more chars]
