# Supplementary material for: Noncanonical roles of chemokine regions in CCR9 activation revealed by structural modeling and mutational mapping
Source: Nat Commun. 2025 Aug 18;16:7695. doi: 10.1038/s41467-025-62321-9 (PMC12361432; doi:10.1038/s41467-025-62321-9)
Supplement: Supplementary file 7 — Supplementary Data 5 [file 41467_2025_62321_MOESM7_ESM.zip › CCR9_CCL25x1P6_12_rnk1.pdb]

ATOM      1  N   GLU A  20      -7.127  -0.825  59.292  1.00 51.36           N
ATOM      2  CA  GLU A  20      -6.729  -1.918  58.421  1.00 51.36           C
ATOM      3  C   GLU A  20      -7.158  -3.259  59.021  1.00 51.36           C
ATOM      4  O   GLU A  20      -6.359  -3.939  59.663  1.00 51.36           O
ATOM      5  HA  GLU A  20      -7.257  -1.747  57.483  1.00 51.36           H
ATOM      6  CB  GLU A  20      -5.222  -1.891  58.160  1.00 51.36           C
ATOM      7 1HB  GLU A  20      -4.702  -1.532  59.049  1.00 51.36           H
ATOM      8 2HB  GLU A  20      -4.887  -2.875  57.834  1.00 51.36           H
ATOM      9  CG  GLU A  20      -4.878  -0.921  57.027  1.00 51.36           C
ATOM     10 1HG  GLU A  20      -5.619  -1.009  56.232  1.00 51.36           H
ATOM     11 2HG  GLU A  20      -4.924   0.104  57.395  1.00 51.36           H
ATOM     12  CD  GLU A  20      -3.484  -1.206  56.466  1.00 51.36           C
ATOM     13  OE1 GLU A  20      -3.305  -0.979  55.250  1.00 51.36           O
ATOM     14  OE2 GLU A  20      -2.629  -1.644  57.265  1.00 51.36           O
ATOM     15  HN  GLU A  20      -7.621  -1.101  60.117  1.00 51.36           H
ATOM     16  N   SER A  21      -8.417  -3.598  58.790  1.00 59.45           N
ATOM     17  CA  SER A  21      -8.927  -4.899  59.189  1.00 59.45           C
ATOM     18  C   SER A  21      -8.113  -6.008  58.519  1.00 59.45           C
ATOM     19  O   SER A  21      -7.698  -5.870  57.369  1.00 59.45           O
ATOM     20  HA  SER A  21      -8.806  -4.937  60.271  1.00 59.45           H
ATOM     21  CB  SER A  21     -10.409  -5.042  58.837  1.00 59.45           C
ATOM     22 1HB  SER A  21     -10.768  -6.016  59.170  1.00 59.45           H
ATOM     23 2HB  SER A  21     -10.984  -4.289  59.377  1.00 59.45           H
ATOM     24  OG  SER A  21     -10.642  -4.903  57.438  1.00 59.45           O
ATOM     25  HG  SER A  21     -10.742  -5.804  57.017  1.00 59.45           H
ATOM     26  HN  SER A  21      -9.083  -3.004  58.339  1.00 59.45           H
ATOM     27  N   THR A  22      -7.910  -7.083  59.266  1.00 60.75           N
ATOM     28  CA  THR A  22      -7.195  -8.234  58.742  1.00 60.75           C
ATOM     29  C   THR A  22      -7.762  -8.641  57.380  1.00 60.75           C
ATOM     30  O   THR A  22      -7.035  -9.149  56.528  1.00 60.75           O
ATOM     31  HA  THR A  22      -6.155  -7.949  58.583  1.00 60.75           H
ATOM     32  CB  THR A  22      -7.265  -9.350  59.787  1.00 60.75           C
ATOM     33  HB  THR A  22      -7.201 -10.330  59.314  1.00 60.75           H
ATOM     34  OG1 THR A  22      -8.472  -9.087  60.496  1.00 60.75           O
ATOM     35  HG1 THR A  22      -9.257  -9.402  59.963  1.00 60.75           H
ATOM     36  CG2 THR A  22      -6.172  -9.225  60.851  1.00 60.75           C
ATOM     37 1HG2 THR A  22      -6.278  -8.272  61.370  1.00 60.75           H
ATOM     38 2HG2 THR A  22      -5.193  -9.272  60.374  1.00 60.75           H
ATOM     39 3HG2 THR A  22      -6.268 -10.041  61.567  1.00 60.75           H
ATOM     40  HN  THR A  22      -8.225  -7.175  60.210  1.00 60.75           H
ATOM     41  N   SER A  23      -9.055  -8.401  57.218  1.00 64.46           N
ATOM     42  CA  SER A  23      -9.725  -8.723  55.969  1.00 64.46           C
ATOM     43  C   SER A  23      -9.066  -7.969  54.813  1.00 64.46           C
ATOM     44  O   SER A  23      -8.886  -8.522  53.729  1.00 64.46           O
ATOM     45  HA  SER A  23      -9.602  -9.798  55.845  1.00 64.46           H
ATOM     46  CB  SER A  23     -11.216  -8.386  56.042  1.00 64.46           C
ATOM     47 1HB  SER A  23     -11.718  -8.775  55.156  1.00 64.46           H
ATOM     48 2HB  SER A  23     -11.659  -8.884  56.904  1.00 64.46           H
ATOM     49  OG  SER A  23     -11.442  -6.982  56.137  1.00 64.46           O
ATOM     50  HG  SER A  23     -12.408  -6.780  55.978  1.00 64.46           H
ATOM     51  HN  SER A  23      -9.641  -7.996  57.920  1.00 64.46           H
ATOM     52  N   SER A  24      -8.724  -6.718  55.082  1.00 69.23           N
ATOM     53  CA  SER A  24      -8.185  -5.850  54.049  1.00 69.23           C
ATOM     54  C   SER A  24      -6.832  -6.381  53.572  1.00 69.23           C
ATOM     55  O   SER A  24      -6.479  -6.231  52.403  1.00 69.23           O
ATOM     56  HA  SER A  24      -8.914  -5.878  53.239  1.00 69.23           H
ATOM     57  CB  SER A  24      -8.042  -4.413  54.556  1.00 69.23           C
ATOM     58 1HB  SER A  24      -8.122  -3.723  53.716  1.00 69.23           H
ATOM     59 2HB  SER A  24      -8.864  -4.185  55.235  1.00 69.23           H
ATOM     60  OG  SER A  24      -6.802  -4.204  55.225  1.00 69.23           O
ATOM     61  HG  SER A  24      -6.797  -4.692  56.098  1.00 69.23           H
ATOM     62  HN  SER A  24      -8.809  -6.297  55.985  1.00 69.23           H
ATOM     63  N   MET A  25      -6.111  -6.991  54.501  1.00 65.87           N
ATOM     64  CA  MET A  25      -4.786  -7.508  54.201  1.00 65.87           C
ATOM     65  C   MET A  25      -4.873  -8.859  53.489  1.00 65.87           C
ATOM     66  O   MET A  25      -4.067  -9.154  52.608  1.00 65.87           O
ATOM     67  HA  MET A  25      -4.326  -6.771  53.542  1.00 65.87           H
ATOM     68  CB  MET A  25      -3.993  -7.665  55.500  1.00 65.87           C
ATOM     69 1HB  MET A  25      -4.217  -6.835  56.170  1.00 65.87           H
ATOM     70 2HB  MET A  25      -4.301  -8.578  56.010  1.00 65.87           H
ATOM     71  CG  MET A  25      -2.489  -7.711  55.222  1.00 65.87           C
ATOM     72 1HG  MET A  25      -2.126  -8.735  55.311  1.00 65.87           H
ATOM     73 2HG  MET A  25      -2.290  -7.390  54.199  1.00 65.87           H
ATOM     74  SD  MET A  25      -1.623  -6.656  56.371  1.00 65.87           S
ATOM     75  CE  MET A  25       0.064  -7.013  55.910  1.00 65.87           C
ATOM     76 1HE  MET A  25       0.261  -8.076  56.050  1.00 65.87           H
ATOM     77 2HE  MET A  25       0.218  -6.750  54.864  1.00 65.87           H
ATOM     78 3HE  MET A  25       0.742  -6.433  56.535  1.00 65.87           H
ATOM     79  HN  MET A  25      -6.417  -7.134  55.442  1.00 65.87           H
ATOM     80  N   GLU A  26      -5.859  -9.645  53.897  1.00 61.11           N
ATOM     81  CA  GLU A  26      -6.125 -10.914  53.241  1.00 61.11           C
ATOM     82  C   GLU A  26      -6.557 -10.682  51.792  1.00 61.11           C
ATOM     83  O   GLU A  26      -6.137 -11.406  50.891  1.00 61.11           O
ATOM     84  HA  GLU A  26      -5.179 -11.455  53.263  1.00 61.11           H
ATOM     85  CB  GLU A  26      -7.180 -11.716  54.006  1.00 61.11           C
ATOM     86 1HB  GLU A  26      -7.972 -11.050  54.347  1.00 61.11           H
ATOM     87 2HB  GLU A  26      -7.543 -12.533  53.383  1.00 61.11           H
ATOM     88  CG  GLU A  26      -6.578 -12.361  55.256  1.00 61.11           C
ATOM     89 1HG  GLU A  26      -5.734 -12.992  54.973  1.00 61.11           H
ATOM     90 2HG  GLU A  26      -6.190 -11.587  55.918  1.00 61.11           H
ATOM     91  CD  GLU A  26      -7.621 -13.199  55.997  1.00 61.11           C
ATOM     92  OE1 GLU A  26      -7.195 -14.100  56.752  1.00 61.11           O
ATOM     93  OE2 GLU A  26      -8.823 -12.920  55.793  1.00 61.11           O
ATOM     94  HN  GLU A  26      -6.469  -9.427  54.659  1.00 61.11           H
ATOM     95  N   ASP A  27      -7.392  -9.669  51.612  1.00 68.07           N
ATOM     96  CA  ASP A  27      -7.930  -9.367  50.296  1.00 68.07           C
ATOM     97  C   ASP A  27      -6.776  -9.096  49.328  1.00 68.07           C
ATOM     98  O   ASP A  27      -6.825  -9.503  48.169  1.00 68.07           O
ATOM     99  HA  ASP A  27      -8.511 -10.245  50.016  1.00 68.07           H
ATOM    100  CB  ASP A  27      -8.817  -8.121  50.336  1.00 68.07           C
ATOM    101 1HB  ASP A  27      -8.322  -7.336  50.909  1.00 68.07           H
ATOM    102 2HB  ASP A  27      -8.956  -7.737  49.325  1.00 68.07           H
ATOM    103  CG  ASP A  27     -10.177  -8.436  50.960  1.00 68.07           C
ATOM    104  OD1 ASP A  27     -10.543  -9.631  50.952  1.00 68.07           O
ATOM    105  OD2 ASP A  27     -10.822  -7.474  51.432  1.00 68.07           O
ATOM    106  HN  ASP A  27      -7.700  -9.061  52.344  1.00 68.07           H
ATOM    107  N   TYR A  28      -5.765  -8.409  49.840  1.00 67.43           N
ATOM    108  CA  TYR A  28      -4.619  -8.044  49.025  1.00 67.43           C
ATOM    109  C   TYR A  28      -3.742  -9.264  48.735  1.00 67.43           C
ATOM    110  O   TYR A  28      -3.201  -9.397  47.638  1.00 67.43           O
ATOM    111  HA  TYR A  28      -4.991  -7.641  48.083  1.00 67.43           H
ATOM    112  CB  TYR A  28      -3.816  -7.039  49.853  1.00 67.43           C
ATOM    113 1HB  TYR A  28      -4.455  -6.189  50.093  1.00 67.43           H
ATOM    114 2HB  TYR A  28      -3.535  -7.504  50.798  1.00 67.43           H
ATOM    115  CG  TYR A  28      -2.553  -6.528  49.157  1.00 67.43           C
ATOM    116  CD1 TYR A  28      -1.335  -7.123  49.415  1.00 67.43           C
ATOM    117  HD1 TYR A  28      -1.272  -7.956  50.115  1.00 67.43           H
ATOM    118  CD2 TYR A  28      -2.632  -5.473  48.271  1.00 67.43           C
ATOM    119  HD2 TYR A  28      -3.594  -5.004  48.067  1.00 67.43           H
ATOM    120  CE1 TYR A  28      -0.146  -6.642  48.760  1.00 67.43           C
ATOM    121  HE1 TYR A  28       0.823  -7.102  48.955  1.00 67.43           H
ATOM    122  CE2 TYR A  28      -1.443  -4.992  47.616  1.00 67.43           C
ATOM    123  HE2 TYR A  28      -1.491  -4.160  46.914  1.00 67.43           H
ATOM    124  CZ  TYR A  28      -0.259  -5.601  47.893  1.00 67.43           C
ATOM    125  OH  TYR A  28       0.864  -5.147  47.274  1.00 67.43           O
ATOM    126  HH  TYR A  28       0.666  -4.297  46.786  1.00 67.43           H
ATOM    127  HN  TYR A  28      -5.721  -8.105  50.792  1.00 67.43           H
ATOM    128  N   VAL A  29      -3.629 -10.124  49.737  1.00 67.89           N
ATOM    129  CA  VAL A  29      -2.760 -11.283  49.633  1.00 67.89           C
ATOM    130  C   VAL A  29      -3.387 -12.302  48.679  1.00 67.89           C
ATOM    131  O   VAL A  29      -2.682 -12.956  47.913  1.00 67.89           O
ATOM    132  HA  VAL A  29      -1.812 -10.948  49.214  1.00 67.89           H
ATOM    133  CB  VAL A  29      -2.486 -11.858  51.024  1.00 67.89           C
ATOM    134  HB  VAL A  29      -3.446 -12.019  51.516  1.00 67.89           H
ATOM    135  CG1 VAL A  29      -1.775 -13.210  50.929  1.00 67.89           C
ATOM    136 1HG1 VAL A  29      -2.402 -13.911  50.378  1.00 67.89           H
ATOM    137 2HG1 VAL A  29      -0.825 -13.085  50.409  1.00 67.89           H
ATOM    138 3HG1 VAL A  29      -1.593 -13.595  51.932  1.00 67.89           H
ATOM    139  CG2 VAL A  29      -1.681 -10.874  51.875  1.00 67.89           C
ATOM    140 1HG2 VAL A  29      -0.728 -10.668  51.389  1.00 67.89           H
ATOM    141 2HG2 VAL A  29      -2.242  -9.945  51.985  1.00 67.89           H
ATOM    142 3HG2 VAL A  29      -1.501 -11.307  52.859  1.00 67.89           H
ATOM    143  HN  VAL A  29      -4.117 -10.037  50.605  1.00 67.89           H
ATOM    144  N   ASN A  30      -4.706 -12.403  48.756  1.00 62.79           N
ATOM    145  CA  ASN A  30      -5.424 -13.417  48.003  1.00 62.79           C
ATOM    146  C   ASN A  30      -5.723 -12.888  46.599  1.00 62.79           C
ATOM    147  O   ASN A  30      -6.235 -13.619  45.752  1.00 62.79           O
ATOM    148  HA  ASN A  30      -4.765 -14.285  47.990  1.00 62.79           H
ATOM    149  CB  ASN A  30      -6.757 -13.760  48.672  1.00 62.79           C
ATOM    150 1HB  ASN A  30      -7.317 -12.845  48.865  1.00 62.79           H
ATOM    151 2HB  ASN A  30      -7.360 -14.368  47.999  1.00 62.79           H
ATOM    152  CG  ASN A  30      -6.533 -14.513  49.985  1.00 62.79           C
ATOM    153  OD1 ASN A  30      -5.532 -15.181  50.185  1.00 62.79           O
ATOM    154  ND2 ASN A  30      -7.518 -14.369  50.867  1.00 62.79           N
ATOM    155 1HD2 ASN A  30      -8.313 -13.806  50.640  1.00 62.79           H
ATOM    156 2HD2 ASN A  30      -7.465 -14.823  51.756  1.00 62.79           H
ATOM    157  HN  ASN A  30      -5.281 -11.808  49.318  1.00 62.79           H
ATOM    158  N   PHE A  31      -5.391 -11.622  46.395  1.00 69.61           N
ATOM    159  CA  PHE A  31      -5.602 -10.991  45.104  1.00 69.61           C
ATOM    160  C   PHE A  31      -4.725 -11.634  44.028  1.00 69.61           C
ATOM    161  O   PHE A  31      -3.515 -11.768  44.207  1.00 69.61           O
ATOM    162  HA  PHE A  31      -6.652 -11.129  44.844  1.00 69.61           H
ATOM    163  CB  PHE A  31      -5.208  -9.520  45.254  1.00 69.61           C
ATOM    164 1HB  PHE A  31      -5.729  -9.101  46.114  1.00 69.61           H
ATOM    165 2HB  PHE A  31      -4.141  -9.461  45.468  1.00 69.61           H
ATOM    166  CG  PHE A  31      -5.515  -8.664  44.023  1.00 69.61           C
ATOM    167  CD1 PHE A  31      -4.525  -8.367  43.139  1.00 69.61           C
ATOM    168  HD1 PHE A  31      -3.514  -8.737  43.306  1.00 69.61           H
ATOM    169  CD2 PHE A  31      -6.776  -8.202  43.814  1.00 69.61           C
ATOM    170  HD2 PHE A  31      -7.569  -8.440  44.523  1.00 69.61           H
ATOM    171  CE1 PHE A  31      -4.810  -7.572  41.996  1.00 69.61           C
ATOM    172  HE1 PHE A  31      -4.017  -7.334  41.287  1.00 69.61           H
ATOM    173  CE2 PHE A  31      -7.061  -7.408  42.672  1.00 69.61           C
ATOM    174  HE2 PHE A  31      -8.072  -7.037  42.504  1.00 69.61           H
ATOM    175  CZ  PHE A  31      -6.072  -7.110  41.787  1.00 69.61           C
ATOM    176  HZ  PHE A  31      -6.290  -6.500  40.910  1.00 69.61           H
ATOM    177  HN  PHE A  31      -4.984 -11.031  47.092  1.00 69.61           H
ATOM    178  N   ASN A  32      -5.368 -12.016  42.935  1.00 62.81           N
ATOM    179  CA  ASN A  32      -4.658 -12.620  41.821  1.00 62.81           C
ATOM    180  C   ASN A  32      -4.028 -11.518  40.966  1.00 62.81           C
ATOM    181  O   ASN A  32      -4.703 -10.909  40.137  1.00 62.81           O
ATOM    182  HA  ASN A  32      -3.912 -13.272  42.276  1.00 62.81           H
ATOM    183  CB  ASN A  32      -5.608 -13.424  40.931  1.00 62.81           C
ATOM    184 1HB  ASN A  32      -6.215 -14.087  41.548  1.00 62.81           H
ATOM    185 2HB  ASN A  32      -6.294 -12.747  40.421  1.00 62.81           H
ATOM    186  CG  ASN A  32      -4.832 -14.245  39.900  1.00 62.81           C
ATOM    187  OD1 ASN A  32      -3.615 -14.208  39.828  1.00 62.81           O
ATOM    188  ND2 ASN A  32      -5.602 -14.987  39.109  1.00 62.81           N
ATOM    189 1HD2 ASN A  32      -6.595 -14.972  39.221  1.00 62.81           H
ATOM    190 2HD2 ASN A  32      -5.187 -15.560  38.402  1.00 62.81           H
ATOM    191  HN  ASN A  32      -6.355 -11.920  42.804  1.00 62.81           H
ATOM    192  N   PHE A  33      -2.743 -11.296  41.196  1.00 64.75           N
ATOM    193  CA  PHE A  33      -1.996 -10.333  40.404  1.00 64.75           C
ATOM    194  C   PHE A  33      -1.566 -10.939  39.067  1.00 64.75           C
ATOM    195  O   PHE A  33      -0.379 -10.969  38.748  1.00 64.75           O
ATOM    196  HA  PHE A  33      -2.655  -9.484  40.222  1.00 64.75           H
ATOM    197  CB  PHE A  33      -0.748  -9.965  41.209  1.00 64.75           C
ATOM    198 1HB  PHE A  33      -0.233 -10.880  41.501  1.00 64.75           H
ATOM    199 2HB  PHE A  33      -0.066  -9.407  40.567  1.00 64.75           H
ATOM    200  CG  PHE A  33      -1.037  -9.137  42.462  1.00 64.75           C
ATOM    201  CD1 PHE A  33      -1.212  -7.792  42.364  1.00 64.75           C
ATOM    202  HD1 PHE A  33      -1.146  -7.304  41.391  1.00 64.75           H
ATOM    203  CD2 PHE A  33      -1.119  -9.746  43.676  1.00 64.75           C
ATOM    204  HD2 PHE A  33      -0.979 -10.824  43.755  1.00 64.75           H
ATOM    205  CE1 PHE A  33      -1.480  -7.024  43.527  1.00 64.75           C
ATOM    206  HE1 PHE A  33      -1.620  -5.946  43.448  1.00 64.75           H
ATOM    207  CE2 PHE A  33      -1.388  -8.978  44.839  1.00 64.75           C
ATOM    208  HE2 PHE A  33      -1.453  -9.466  45.812  1.00 64.75           H
ATOM    209  CZ  PHE A  33      -1.563  -7.633  44.740  1.00 64.75           C
ATOM    210  HZ  PHE A  33      -1.769  -7.043  45.634  1.00 64.75           H
ATOM    211  HN  PHE A  33      -2.214 -11.760  41.907  1.00 64.75           H
ATOM    212  N   THR A  34      -2.556 -11.407  38.320  1.00 64.13           N
ATOM    213  CA  THR A  34      -2.344 -11.744  36.923  1.00 64.13           C
ATOM    214  C   THR A  34      -1.759 -10.548  36.168  1.00 64.13           C
ATOM    215  O   THR A  34      -2.284  -9.439  36.254  1.00 64.13           O
ATOM    216  HA  THR A  34      -1.608 -12.546  36.870  1.00 64.13           H
ATOM    217  CB  THR A  34      -3.674 -12.234  36.348  1.00 64.13           C
ATOM    218  HB  THR A  34      -4.381 -11.410  36.246  1.00 64.13           H
ATOM    219  OG1 THR A  34      -4.071 -13.279  37.231  1.00 64.13           O
ATOM    220  HG1 THR A  34      -3.319 -13.927  37.354  1.00 64.13           H
ATOM    221  CG2 THR A  34      -3.507 -12.932  34.996  1.00 64.13           C
ATOM    222 1HG2 THR A  34      -2.853 -13.796  35.113  1.00 64.13           H
ATOM    223 2HG2 THR A  34      -3.067 -12.237  34.281  1.00 64.13           H
ATOM    224 3HG2 THR A  34      -4.481 -13.259  34.633  1.00 64.13           H
ATOM    225  HN  THR A  34      -3.486 -11.556  38.655  1.00 64.13           H
ATOM    226  N   ASP A  35      -0.680 -10.815  35.447  1.00 68.24           N
ATOM    227  CA  ASP A  35       0.014  -9.763  34.723  1.00 68.24           C
ATOM    228  C   ASP A  35      -0.667  -9.546  33.370  1.00 68.24           C
ATOM    229  O   ASP A  35      -0.328 -10.203  32.387  1.00 68.24           O
ATOM    230  HA  ASP A  35      -0.046  -8.885  35.366  1.00 68.24           H
ATOM    231  CB  ASP A  35       1.473 -10.145  34.462  1.00 68.24           C
ATOM    232 1HB  ASP A  35       1.880 -10.658  35.333  1.00 68.24           H
ATOM    233 2HB  ASP A  35       1.525 -10.845  33.627  1.00 68.24           H
ATOM    234  CG  ASP A  35       2.316  -8.907  34.151  1.00 68.24           C
ATOM    235  OD1 ASP A  35       1.732  -7.802  34.174  1.00 68.24           O
ATOM    236  OD2 ASP A  35       3.526  -9.094  33.898  1.00 68.24           O
ATOM    237  HN  ASP A  35      -0.282 -11.727  35.352  1.00 68.24           H
ATOM    238  N   PHE A  36      -1.615  -8.621  33.363  1.00 82.21           N
ATOM    239  CA  PHE A  36      -2.294  -8.254  32.131  1.00 82.21           C
ATOM    240  C   PHE A  36      -1.548  -7.130  31.409  1.00 82.21           C
ATOM    241  O   PHE A  36      -1.891  -6.778  30.281  1.00 82.21           O
ATOM    242  HA  PHE A  36      -2.315  -9.140  31.497  1.00 82.21           H
ATOM    243  CB  PHE A  36      -3.688  -7.757  32.520  1.00 82.21           C
ATOM    244 1HB  PHE A  36      -3.589  -6.998  33.296  1.00 82.21           H
ATOM    245 2HB  PHE A  36      -4.143  -7.273  31.656  1.00 82.21           H
ATOM    246  CG  PHE A  36      -4.624  -8.859  33.020  1.00 82.21           C
ATOM    247  CD1 PHE A  36      -4.668 -10.058  32.379  1.00 82.21           C
ATOM    248  HD1 PHE A  36      -4.036 -10.233  31.508  1.00 82.21           H
ATOM    249  CD2 PHE A  36      -5.412  -8.641  34.107  1.00 82.21           C
ATOM    250  HD2 PHE A  36      -5.377  -7.680  34.621  1.00 82.21           H
ATOM    251  CE1 PHE A  36      -5.536 -11.081  32.843  1.00 82.21           C
ATOM    252  HE1 PHE A  36      -5.571 -12.041  32.329  1.00 82.21           H
ATOM    253  CE2 PHE A  36      -6.281  -9.663  34.571  1.00 82.21           C
ATOM    254  HE2 PHE A  36      -6.912  -9.488  35.442  1.00 82.21           H
ATOM    255  CZ  PHE A  36      -6.324 -10.862  33.930  1.00 82.21           C
ATOM    256  HZ  PHE A  36      -6.991 -11.647  34.286  1.00 82.21           H
ATOM    257  HN  PHE A  36      -1.921  -8.127  34.177  1.00 82.21           H
ATOM    258  N   TYR A  37      -0.542  -6.599  32.088  1.00 86.58           N
ATOM    259  CA  TYR A  37       0.296  -5.567  31.499  1.00 86.58           C
ATOM    260  C   TYR A  37       1.439  -6.185  30.692  1.00 86.58           C
ATOM    261  O   TYR A  37       2.342  -6.799  31.258  1.00 86.58           O
ATOM    262  HA  TYR A  37      -0.326  -4.968  30.834  1.00 86.58           H
ATOM    263  CB  TYR A  37       0.882  -4.780  32.673  1.00 86.58           C
ATOM    264 1HB  TYR A  37       0.073  -4.486  33.341  1.00 86.58           H
ATOM    265 2HB  TYR A  37       1.543  -5.434  33.242  1.00 86.58           H
ATOM    266  CG  TYR A  37       1.660  -3.530  32.257  1.00 86.58           C
ATOM    267  CD1 TYR A  37       3.035  -3.576  32.153  1.00 86.58           C
ATOM    268  HD1 TYR A  37       3.567  -4.503  32.368  1.00 86.58           H
ATOM    269  CD2 TYR A  37       0.986  -2.357  31.985  1.00 86.58           C
ATOM    270  HD2 TYR A  37      -0.100  -2.321  32.067  1.00 86.58           H
ATOM    271  CE1 TYR A  37       3.768  -2.399  31.761  1.00 86.58           C
ATOM    272  HE1 TYR A  37       4.854  -2.422  31.676  1.00 86.58           H
ATOM    273  CE2 TYR A  37       1.718  -1.180  31.593  1.00 86.58           C
ATOM    274  HE2 TYR A  37       1.199  -0.247  31.376  1.00 86.58           H
ATOM    275  CZ  TYR A  37       3.073  -1.260  31.501  1.00 86.58           C
ATOM    276  OH  TYR A  37       3.764  -0.148  31.131  1.00 86.58           O
ATOM    277  HH  TYR A  37       4.735  -0.367  31.034  1.00 86.58           H
ATOM    278  HN  TYR A  37      -0.297  -6.861  33.021  1.00 86.58           H
ATOM    279  N   CYS A  38       1.364  -6.000  29.382  1.00 90.18           N
ATOM    280  CA  CYS A  38       2.315  -6.629  28.481  1.00 90.18           C
ATOM    281  C   CYS A  38       3.400  -5.607  28.138  1.00 90.18           C
ATOM    282  O   CYS A  38       3.124  -4.598  27.490  1.00 90.18           O
ATOM    283  HA  CYS A  38       2.739  -7.478  29.017  1.00 90.18           H
ATOM    284  CB  CYS A  38       1.629  -7.177  27.228  1.00 90.18           C
ATOM    285 1HB  CYS A  38       0.793  -7.817  27.511  1.00 90.18           H
ATOM    286 2HB  CYS A  38       1.218  -6.357  26.641  1.00 90.18           H
ATOM    287  SG  CYS A  38       2.829  -8.125  26.223  1.00 90.18           S
ATOM    288  HN  CYS A  38       0.671  -5.433  28.936  1.00 90.18           H
ATOM    289  N   GLU A  39       4.611  -5.903  28.587  1.00 82.32           N
ATOM    290  CA  GLU A  39       5.773  -5.141  28.163  1.00 82.32           C
ATOM    291  C   GLU A  39       6.323  -5.699  26.848  1.00 82.32           C
ATOM    292  O   GLU A  39       6.657  -6.880  26.762  1.00 82.32           O
ATOM    293  HA  GLU A  39       5.413  -4.124  28.011  1.00 82.32           H
ATOM    294  CB  GLU A  39       6.851  -5.135  29.249  1.00 82.32           C
ATOM    295 1HB  GLU A  39       7.112  -6.160  29.513  1.00 82.32           H
ATOM    296 2HB  GLU A  39       7.704  -4.545  28.916  1.00 82.32           H
ATOM    297  CG  GLU A  39       6.337  -4.467  30.526  1.00 82.32           C
ATOM    298 1HG  GLU A  39       5.923  -3.488  30.288  1.00 82.32           H
ATOM    299 2HG  GLU A  39       5.528  -5.061  30.952  1.00 82.32           H
ATOM    300  CD  GLU A  39       7.460  -4.315  31.554  1.00 82.32           C
ATOM    301  OE1 GLU A  39       7.213  -3.624  32.566  1.00 82.32           O
ATOM    302  OE2 GLU A  39       8.540  -4.893  31.305  1.00 82.32           O
ATOM    303  HN  GLU A  39       4.803  -6.646  29.227  1.00 82.32           H
ATOM    304  N   LYS A  40       6.399  -4.823  25.857  1.00 88.71           N
ATOM    305  CA  LYS A  40       6.723  -5.249  24.506  1.00 88.71           C
ATOM    306  C   LYS A  40       8.142  -4.793  24.158  1.00 88.71           C
ATOM    307  O   LYS A  40       8.433  -4.485  23.004  1.00 88.71           O
ATOM    308  HA  LYS A  40       6.697  -6.339  24.491  1.00 88.71           H
ATOM    309  CB  LYS A  40       5.661  -4.758  23.520  1.00 88.71           C
ATOM    310 1HB  LYS A  40       5.544  -3.678  23.613  1.00 88.71           H
ATOM    311 2HB  LYS A  40       5.987  -4.956  22.499  1.00 88.71           H
ATOM    312  CG  LYS A  40       4.317  -5.445  23.775  1.00 88.71           C
ATOM    313 1HG  LYS A  40       4.447  -6.527  23.742  1.00 88.71           H
ATOM    314 2HG  LYS A  40       3.961  -5.197  24.774  1.00 88.71           H
ATOM    315  CD  LYS A  40       3.278  -5.018  22.736  1.00 88.71           C
ATOM    316 1HD  LYS A  40       3.104  -3.945  22.811  1.00 88.71           H
ATOM    317 2HD  LYS A  40       3.660  -5.211  21.734  1.00 88.71           H
ATOM    318  CE  LYS A  40       1.960  -5.769  22.939  1.00 88.71           C
ATOM    319 1HE  LYS A  40       2.132  -6.843  22.865  1.00 88.71           H
ATOM    320 2HE  LYS A  40       1.575  -5.576  23.940  1.00 88.71           H
ATOM    321  NZ  LYS A  40       0.964  -5.350  21.928  1.00 88.71           N
ATOM    322 1HZ  LYS A  40       0.187  -6.002  21.928  1.00 88.71           H
ATOM    323 2HZ  LYS A  40       0.626  -4.421  22.152  1.00 88.71           H
ATOM    324 3HZ  LYS A  40       1.397  -5.340  21.011  1.00 88.71           H
ATOM    325  HN  LYS A  40       6.245  -3.841  25.965  1.00 88.71           H
ATOM    326  N   ASN A  41       8.986  -4.766  25.179  1.00 82.51           N
ATOM    327  CA  ASN A  41      10.361  -4.329  25.000  1.00 82.51           C
ATOM    328  C   ASN A  41      11.028  -5.188  23.924  1.00 82.51           C
ATOM    329  O   ASN A  41      11.775  -4.676  23.091  1.00 82.51           O
ATOM    330  HA  ASN A  41      10.294  -3.280  24.714  1.00 82.51           H
ATOM    331  CB  ASN A  41      11.161  -4.487  26.295  1.00 82.51           C
ATOM    332 1HB  ASN A  41      11.032  -5.496  26.686  1.00 82.51           H
ATOM    333 2HB  ASN A  41      12.224  -4.360  26.087  1.00 82.51           H
ATOM    334  CG  ASN A  41      10.715  -3.466  27.343  1.00 82.51           C
ATOM    335  OD1 ASN A  41      10.233  -2.389  27.033  1.00 82.51           O
ATOM    336  ND2 ASN A  41      10.901  -3.864  28.599  1.00 82.51           N
ATOM    337 1HD2 ASN A  41      11.302  -4.761  28.785  1.00 82.51           H
ATOM    338 2HD2 ASN A  41      10.640  -3.266  29.357  1.00 82.51           H
ATOM    339  HN  ASN A  41       8.746  -5.034  26.111  1.00 82.51           H
ATOM    340  N   ASN A  42      10.736  -6.479  23.977  1.00 84.18           N
ATOM    341  CA  ASN A  42      11.347  -7.423  23.057  1.00 84.18           C
ATOM    342  C   ASN A  42      10.916  -7.089  21.628  1.00 84.18           C
ATOM    343  O   ASN A  42      11.699  -7.230  20.690  1.00 84.18           O
ATOM    344  HA  ASN A  42      12.421  -7.313  23.205  1.00 84.18           H
ATOM    345  CB  ASN A  42      10.904  -8.856  23.362  1.00 84.18           C
ATOM    346 1HB  ASN A  42       9.815  -8.909  23.371  1.00 84.18           H
ATOM    347 2HB  ASN A  42      11.249  -9.523  22.572  1.00 84.18           H
ATOM    348  CG  ASN A  42      11.454  -9.325  24.710  1.00 84.18           C
ATOM    349  OD1 ASN A  42      12.277  -8.676  25.334  1.00 84.18           O
ATOM    350  ND2 ASN A  42      10.954 -10.486  25.124  1.00 84.18           N
ATOM    351 1HD2 ASN A  42      10.280 -10.968  24.564  1.00 84.18           H
ATOM    352 2HD2 ASN A  42      11.251 -10.876  25.995  1.00 84.18           H
ATOM    353  HN  ASN A  42      10.095  -6.881  24.631  1.00 84.18           H
ATOM    354  N   VAL A  43       9.671  -6.652  21.506  1.00 91.53           N
ATOM    355  CA  VAL A  43       9.111  -6.340  20.202  1.00 91.53           C
ATOM    356  C   VAL A  43       9.826  -5.117  19.625  1.00 91.53           C
ATOM    357  O   VAL A  43      10.167  -5.093  18.443  1.00 91.53           O
ATOM    358  HA  VAL A  43       9.296  -7.194  19.552  1.00 91.53           H
ATOM    359  CB  VAL A  43       7.597  -6.150  20.315  1.00 91.53           C
ATOM    360  HB  VAL A  43       7.415  -5.256  20.912  1.00 91.53           H
ATOM    361  CG1 VAL A  43       6.968  -5.930  18.938  1.00 91.53           C
ATOM    362 1HG1 VAL A  43       7.399  -5.040  18.479  1.00 91.53           H
ATOM    363 2HG1 VAL A  43       7.166  -6.796  18.306  1.00 91.53           H
ATOM    364 3HG1 VAL A  43       5.892  -5.797  19.047  1.00 91.53           H
ATOM    365  CG2 VAL A  43       6.947  -7.335  21.032  1.00 91.53           C
ATOM    366 1HG2 VAL A  43       7.144  -8.250  20.473  1.00 91.53           H
ATOM    367 2HG2 VAL A  43       7.364  -7.426  22.035  1.00 91.53           H
ATOM    368 3HG2 VAL A  43       5.871  -7.174  21.098  1.00 91.53           H
ATOM    369  HN  VAL A  43       9.050  -6.511  22.278  1.00 91.53           H
ATOM    370  N   ARG A  44      10.032  -4.130  20.485  1.00 86.53           N
ATOM    371  CA  ARG A  44      10.685  -2.900  20.071  1.00 86.53           C
ATOM    372  C   ARG A  44      12.135  -3.178  19.671  1.00 86.53           C
ATOM    373  O   ARG A  44      12.650  -2.575  18.731  1.00 86.53           O
ATOM    374  HA  ARG A  44      10.103  -2.550  19.218  1.00 86.53           H
ATOM    375  CB  ARG A  44      10.662  -1.860  21.192  1.00 86.53           C
ATOM    376 1HB  ARG A  44      11.093  -2.286  22.098  1.00 86.53           H
ATOM    377 2HB  ARG A  44      11.282  -1.007  20.915  1.00 86.53           H
ATOM    378  CG  ARG A  44       9.234  -1.389  21.474  1.00 86.53           C
ATOM    379 1HG  ARG A  44       8.734  -1.150  20.535  1.00 86.53           H
ATOM    380 2HG  ARG A  44       8.667  -2.194  21.941  1.00 86.53           H
ATOM    381  CD  ARG A  44       9.231  -0.161  22.387  1.00 86.53           C
ATOM    382 1HD  ARG A  44       9.924   0.589  22.003  1.00 86.53           H
ATOM    383 2HD  ARG A  44       8.241   0.295  22.395  1.00 86.53           H
ATOM    384  NE  ARG A  44       9.619  -0.550  23.761  1.00 86.53           N
ATOM    385  HE  ARG A  44      10.594  -0.600  23.976  1.00 86.53           H
ATOM    386  CZ  ARG A  44       8.745  -0.841  24.734  1.00 86.53           C
ATOM    387  NH1 ARG A  44       7.426  -0.790  24.501  1.00 86.53           N
ATOM    388 1HH1 ARG A  44       7.088  -0.534  23.596  1.00 86.53           H
ATOM    389 2HH1 ARG A  44       6.781  -1.008  25.233  1.00 86.53           H
ATOM    390  NH2 ARG A  44       9.209  -1.182  25.944  1.00 86.53           N
ATOM    391 1HH2 ARG A  44       8.570  -1.402  26.681  1.00 86.53           H
ATOM    392 2HH2 ARG A  44      10.195  -1.218  26.109  1.00 86.53           H
ATOM    393  HN  ARG A  44       9.761  -4.162  21.447  1.00 86.53           H
ATOM    394  N   GLN A  45      12.753  -4.091  20.406  1.00 83.21           N
ATOM    395  CA  GLN A  45      14.146  -4.428  20.165  1.00 83.21           C
ATOM    396  C   GLN A  45      14.297  -5.124  18.811  1.00 83.21           C
ATOM    397  O   GLN A  45      15.245  -4.857  18.074  1.00 83.21           O
ATOM    398  HA  GLN A  45      14.677  -3.476  20.153  1.00 83.21           H
ATOM    399  CB  GLN A  45      14.703  -5.298  21.294  1.00 83.21           C
ATOM    400 1HB  GLN A  45      14.447  -4.858  22.258  1.00 83.21           H
ATOM    401 2HB  GLN A  45      14.238  -6.284  21.261  1.00 83.21           H
ATOM    402  CG  GLN A  45      16.222  -5.440  21.178  1.00 83.21           C
ATOM    403 1HG  GLN A  45      16.474  -5.940  20.243  1.00 83.21           H
ATOM    404 2HG  GLN A  45      16.682  -4.453  21.146  1.00 83.21           H
ATOM    405  CD  GLN A  45      16.789  -6.235  22.356  1.00 83.21           C
ATOM    406  OE1 GLN A  45      16.070  -6.835  23.138  1.00 83.21           O
ATOM    407  NE2 GLN A  45      18.116  -6.206  22.439  1.00 83.21           N
ATOM    408 1HE2 GLN A  45      18.648  -5.694  21.764  1.00 83.21           H
ATOM    409 2HE2 GLN A  45      18.582  -6.696  23.176  1.00 83.21           H
ATOM    410  HN  GLN A  45      12.320  -4.595  21.153  1.00 83.21           H
ATOM    411  N   PHE A  46      13.348  -6.002  18.524  1.00 92.52           N
ATOM    412  CA  PHE A  46      13.320  -6.681  17.239  1.00 92.52           C
ATOM    413  C   PHE A  46      13.187  -5.678  16.092  1.00 92.52           C
ATOM    414  O   PHE A  46      13.932  -5.743  15.116  1.00 92.52           O
ATOM    415  HA  PHE A  46      14.261  -7.222  17.139  1.00 92.52           H
ATOM    416  CB  PHE A  46      12.095  -7.598  17.245  1.00 92.52           C
ATOM    417 1HB  PHE A  46      12.240  -8.377  17.993  1.00 92.52           H
ATOM    418 2HB  PHE A  46      11.223  -7.021  17.551  1.00 92.52           H
ATOM    419  CG  PHE A  46      11.805  -8.256  15.894  1.00 92.52           C
ATOM    420  CD1 PHE A  46      10.852  -7.735  15.075  1.00 92.52           C
ATOM    421  HD1 PHE A  46      10.296  -6.849  15.380  1.00 92.52           H
ATOM    422  CD2 PHE A  46      12.499  -9.362  15.513  1.00 92.52           C
ATOM    423  HD2 PHE A  46      13.262  -9.779  16.170  1.00 92.52           H
ATOM    424  CE1 PHE A  46      10.583  -8.346  13.821  1.00 92.52           C
ATOM    425  HE1 PHE A  46       9.820  -7.928  13.165  1.00 92.52           H
ATOM    426  CE2 PHE A  46      12.230  -9.972  14.260  1.00 92.52           C
ATOM    427  HE2 PHE A  46      12.786 -10.858  13.954  1.00 92.52           H
ATOM    428  CZ  PHE A  46      11.277  -9.451  13.440  1.00 92.52           C
ATOM    429  HZ  PHE A  46      11.070  -9.920  12.478  1.00 92.52           H
ATOM    430  HN  PHE A  46      12.609  -6.252  19.150  1.00 92.52           H
ATOM    431  N   ALA A  47      12.231  -4.773  16.247  1.00 93.32           N
ATOM    432  CA  ALA A  47      11.933  -3.812  15.199  1.00 93.32           C
ATOM    433  C   ALA A  47      13.175  -2.961  14.926  1.00 93.32           C
ATOM    434  O   ALA A  47      13.464  -2.630  13.777  1.00 93.32           O
ATOM    435  HA  ALA A  47      11.680  -4.371  14.299  1.00 93.32           H
ATOM    436  CB  ALA A  47      10.726  -2.966  15.610  1.00 93.32           C
ATOM    437 1HB  ALA A  47       9.864  -3.615  15.764  1.00 93.32           H
ATOM    438 2HB  ALA A  47      10.952  -2.436  16.536  1.00 93.32           H
ATOM    439 3HB  ALA A  47      10.503  -2.245  14.824  1.00 93.32           H
ATOM    440  HN  ALA A  47      11.667  -4.691  17.069  1.00 93.32           H
ATOM    441  N   SER A  48      13.876  -2.631  16.001  1.00 91.46           N
ATOM    442  CA  SER A  48      14.978  -1.688  15.915  1.00 91.46           C
ATOM    443  C   SER A  48      16.109  -2.281  15.072  1.00 91.46           C
ATOM    444  O   SER A  48      16.911  -1.546  14.498  1.00 91.46           O
ATOM    445  HA  SER A  48      14.564  -0.803  15.432  1.00 91.46           H
ATOM    446  CB  SER A  48      15.493  -1.315  17.306  1.00 91.46           C
ATOM    447 1HB  SER A  48      16.159  -0.456  17.228  1.00 91.46           H
ATOM    448 2HB  SER A  48      14.655  -1.012  17.934  1.00 91.46           H
ATOM    449  OG  SER A  48      16.184  -2.395  17.928  1.00 91.46           O
ATOM    450  HG  SER A  48      16.536  -2.109  18.819  1.00 91.46           H
ATOM    451  HN  SER A  48      13.702  -2.995  16.915  1.00 91.46           H
ATOM    452  N   HIS A  49      16.137  -3.605  15.024  1.00 87.46           N
ATOM    453  CA  HIS A  49      17.208  -4.306  14.336  1.00 87.46           C
ATOM    454  C   HIS A  49      16.740  -4.714  12.938  1.00 87.46           C
ATOM    455  O   HIS A  49      17.496  -4.617  11.973  1.00 87.46           O
ATOM    456  HA  HIS A  49      18.034  -3.601  14.242  1.00 87.46           H
ATOM    457  CB  HIS A  49      17.701  -5.493  15.166  1.00 87.46           C
ATOM    458 1HB  HIS A  49      16.846  -6.107  15.446  1.00 87.46           H
ATOM    459 2HB  HIS A  49      18.349  -6.112  14.546  1.00 87.46           H
ATOM    460  CG  HIS A  49      18.451  -5.099  16.416  1.00 87.46           C
ATOM    461  ND1 HIS A  49      17.816  -4.815  17.613  1.00 87.46           N
ATOM    462  HD1 HIS A  49      16.829  -4.839  17.772  1.00 87.46           H
ATOM    463  CD2 HIS A  49      19.787  -4.946  16.644  1.00 87.46           C
ATOM    464  HD2 HIS A  49      20.579  -5.093  15.909  1.00 87.46           H
ATOM    465  CE1 HIS A  49      18.738  -4.505  18.512  1.00 87.46           C
ATOM    466  HE1 HIS A  49      18.554  -4.233  19.552  1.00 87.46           H
ATOM    467  NE2 HIS A  49      19.959  -4.586  17.909  1.00 87.46           N
ATOM    468  HN  HIS A  49      15.447  -4.194  15.443  1.00 87.46           H
ATOM    469  N   PHE A  50      15.494  -5.162  12.873  1.00 84.09           N
ATOM    470  CA  PHE A  50      15.012  -5.864  11.696  1.00 84.09           C
ATOM    471  C   PHE A  50      14.476  -4.881  10.653  1.00 84.09           C
ATOM    472  O   PHE A  50      14.749  -5.024   9.462  1.00 84.09           O
ATOM    473  HA  PHE A  50      15.856  -6.411  11.277  1.00 84.09           H
ATOM    474  CB  PHE A  50      13.871  -6.774  12.155  1.00 84.09           C
ATOM    475 1HB  PHE A  50      14.237  -7.428  12.947  1.00 84.09           H
ATOM    476 2HB  PHE A  50      13.081  -6.160  12.588  1.00 84.09           H
ATOM    477  CG  PHE A  50      13.275  -7.635  11.039  1.00 84.09           C
ATOM    478  CD1 PHE A  50      12.059  -7.323  10.516  1.00 84.09           C
ATOM    479  HD1 PHE A  50      11.509  -6.460  10.892  1.00 84.09           H
ATOM    480  CD2 PHE A  50      13.961  -8.712  10.570  1.00 84.09           C
ATOM    481  HD2 PHE A  50      14.935  -8.962  10.990  1.00 84.09           H
ATOM    482  CE1 PHE A  50      11.505  -8.121   9.480  1.00 84.09           C
ATOM    483  HE1 PHE A  50      10.530  -7.872   9.061  1.00 84.09           H
ATOM    484  CE2 PHE A  50      13.407  -9.510   9.535  1.00 84.09           C
ATOM    485  HE2 PHE A  50      13.957 -10.373   9.159  1.00 84.09           H
ATOM    486  CZ  PHE A  50      12.191  -9.198   9.012  1.00 84.09           C
ATOM    487  HZ  PHE A  50      11.766  -9.811   8.217  1.00 84.09           H
ATOM    488  HN  PHE A  50      14.822  -5.052  13.605  1.00 84.09           H
ATOM    489  N   LEU A  51      13.722  -3.905  11.138  1.00 94.33           N
ATOM    490  CA  LEU A  51      12.898  -3.090  10.262  1.00 94.33           C
ATOM    491  C   LEU A  51      13.793  -2.131   9.474  1.00 94.33           C
ATOM    492  O   LEU A  51      13.683  -2.036   8.252  1.00 94.33           O
ATOM    493  HA  LEU A  51      12.406  -3.761   9.558  1.00 94.33           H
ATOM    494  CB  LEU A  51      11.799  -2.387  11.061  1.00 94.33           C
ATOM    495 1HB  LEU A  51      12.271  -1.763  11.820  1.00 94.33           H
ATOM    496 2HB  LEU A  51      11.259  -1.720  10.390  1.00 94.33           H
ATOM    497  CG  LEU A  51      10.784  -3.300  11.752  1.00 94.33           C
ATOM    498  HG  LEU A  51      11.309  -3.888  12.505  1.00 94.33           H
ATOM    499  CD1 LEU A  51       9.716  -2.482  12.481  1.00 94.33           C
ATOM    500 1HD1 LEU A  51      10.192  -1.855  13.235  1.00 94.33           H
ATOM    501 2HD1 LEU A  51       9.189  -1.852  11.764  1.00 94.33           H
ATOM    502 3HD1 LEU A  51       9.008  -3.155  12.963  1.00 94.33           H
ATOM    503  CD2 LEU A  51      10.169  -4.287  10.757  1.00 94.33           C
ATOM    504 1HD2 LEU A  51       9.662  -3.737   9.965  1.00 94.33           H
ATOM    505 2HD2 LEU A  51      10.956  -4.904  10.324  1.00 94.33           H
ATOM    506 3HD2 LEU A  51       9.451  -4.924  11.274  1.00 94.33           H
ATOM    507  HN  LEU A  51      13.669  -3.669  12.109  1.00 94.33           H
ATOM    508  N   PRO A  52      14.692  -1.407  10.154  1.00 95.96           N
ATOM    509  CA  PRO A  52      15.419  -0.309   9.511  1.00 95.96           C
ATOM    510  C   PRO A  52      16.104  -0.746   8.226  1.00 95.96           C
ATOM    511  O   PRO A  52      15.922  -0.126   7.180  1.00 95.96           O
ATOM    512  HA  PRO A  52      14.724   0.475   9.211  1.00 95.96           H
ATOM    513  CB  PRO A  52      16.430   0.127  10.573  1.00 95.96           C
ATOM    514 1HB  PRO A  52      17.380  -0.393  10.461  1.00 95.96           H
ATOM    515 2HB  PRO A  52      16.642   1.195  10.510  1.00 95.96           H
ATOM    516  CG  PRO A  52      15.742  -0.233  11.885  1.00 95.96           C
ATOM    517 1HG  PRO A  52      16.454  -0.314  12.706  1.00 95.96           H
ATOM    518 2HG  PRO A  52      15.015   0.523  12.182  1.00 95.96           H
ATOM    519  CD  PRO A  52      15.082  -1.565  11.567  1.00 95.96           C
ATOM    520 1HD  PRO A  52      15.770  -2.400  11.701  1.00 95.96           H
ATOM    521 2HD  PRO A  52      14.225  -1.756  12.212  1.00 95.96           H
ATOM    522  N   PRO A  53      16.905  -1.819   8.274  1.00 96.10           N
ATOM    523  CA  PRO A  53      17.612  -2.287   7.079  1.00 96.10           C
ATOM    524  C   PRO A  53      16.674  -2.504   5.902  1.00 96.10           C
ATOM    525  O   PRO A  53      16.989  -2.125   4.775  1.00 96.10           O
ATOM    526  HA  PRO A  53      18.320  -1.530   6.742  1.00 96.10           H
ATOM    527  CB  PRO A  53      18.266  -3.593   7.533  1.00 96.10           C
ATOM    528 1HB  PRO A  53      17.627  -4.453   7.331  1.00 96.10           H
ATOM    529 2HB  PRO A  53      19.210  -3.770   7.016  1.00 96.10           H
ATOM    530  CG  PRO A  53      18.473  -3.384   9.028  1.00 96.10           C
ATOM    531 1HG  PRO A  53      18.598  -4.329   9.556  1.00 96.10           H
ATOM    532 2HG  PRO A  53      19.368  -2.797   9.235  1.00 96.10           H
ATOM    533  CD  PRO A  53      17.204  -2.659   9.448  1.00 96.10           C
ATOM    534 1HD  PRO A  53      16.392  -3.354   9.660  1.00 96.10           H
ATOM    535 2HD  PRO A  53      17.356  -2.067  10.350  1.00 96.10           H
ATOM    536  N   LEU A  54      15.536  -3.115   6.199  1.00 94.44           N
ATOM    537  CA  LEU A  54      14.605  -3.509   5.156  1.00 94.44           C
ATOM    538  C   LEU A  54      13.978  -2.257   4.539  1.00 94.44           C
ATOM    539  O   LEU A  54      13.818  -2.174   3.322  1.00 94.44           O
ATOM    540  HA  LEU A  54      15.177  -4.024   4.385  1.00 94.44           H
ATOM    541  CB  LEU A  54      13.579  -4.505   5.701  1.00 94.44           C
ATOM    542 1HB  LEU A  54      13.097  -4.060   6.572  1.00 94.44           H
ATOM    543 2HB  LEU A  54      12.806  -4.649   4.947  1.00 94.44           H
ATOM    544  CG  LEU A  54      14.125  -5.877   6.101  1.00 94.44           C
ATOM    545  HG  LEU A  54      14.896  -5.731   6.858  1.00 94.44           H
ATOM    546  CD1 LEU A  54      13.030  -6.739   6.733  1.00 94.44           C
ATOM    547 1HD1 LEU A  54      12.645  -6.243   7.624  1.00 94.44           H
ATOM    548 2HD1 LEU A  54      12.220  -6.880   6.017  1.00 94.44           H
ATOM    549 3HD1 LEU A  54      13.444  -7.709   7.008  1.00 94.44           H
ATOM    550  CD2 LEU A  54      14.786  -6.573   4.910  1.00 94.44           C
ATOM    551 1HD2 LEU A  54      14.053  -6.706   4.114  1.00 94.44           H
ATOM    552 2HD2 LEU A  54      15.612  -5.962   4.545  1.00 94.44           H
ATOM    553 3HD2 LEU A  54      15.165  -7.546   5.222  1.00 94.44           H
ATOM    554  HN  LEU A  54      15.248  -3.340   7.130  1.00 94.44           H
ATOM    555  N   TYR A  55      13.639  -1.314   5.406  1.00 94.88           N
ATOM    556  CA  TYR A  55      12.997  -0.088   4.965  1.00 94.88           C
ATOM    557  C   TYR A  55      13.929   0.727   4.066  1.00 94.88           C
ATOM    558  O   TYR A  55      13.485   1.333   3.093  1.00 94.88           O
ATOM    559  HA  TYR A  55      12.105  -0.359   4.401  1.00 94.88           H
ATOM    560  CB  TYR A  55      12.704   0.714   6.235  1.00 94.88           C
ATOM    561 1HB  TYR A  55      13.578   0.679   6.885  1.00 94.88           H
ATOM    562 2HB  TYR A  55      12.549   1.759   5.965  1.00 94.88           H
ATOM    563  CG  TYR A  55      11.486   0.219   7.017  1.00 94.88           C
ATOM    564  CD1 TYR A  55      10.817  -0.916   6.605  1.00 94.88           C
ATOM    565  HD1 TYR A  55      11.157  -1.460   5.724  1.00 94.88           H
ATOM    566  CD2 TYR A  55      11.055   0.907   8.133  1.00 94.88           C
ATOM    567  HD2 TYR A  55      11.583   1.803   8.458  1.00 94.88           H
ATOM    568  CE1 TYR A  55       9.670  -1.383   7.341  1.00 94.88           C
ATOM    569  HE1 TYR A  55       9.133  -2.278   7.027  1.00 94.88           H
ATOM    570  CE2 TYR A  55       9.909   0.440   8.869  1.00 94.88           C
ATOM    571  HE2 TYR A  55       9.558   0.974   9.752  1.00 94.88           H
ATOM    572  CZ  TYR A  55       9.273  -0.682   8.436  1.00 94.88           C
ATOM    573  OH  TYR A  55       8.190  -1.122   9.131  1.00 94.88           O
ATOM    574  HH  TYR A  55       7.791  -1.917   8.674  1.00 94.88           H
ATOM    575  HN  TYR A  55      13.797  -1.378   6.391  1.00 94.88           H
ATOM    576  N   TRP A  56      15.205   0.714   4.424  1.00 93.10           N
ATOM    577  CA  TRP A  56      16.212   1.398   3.630  1.00 93.10           C
ATOM    578  C   TRP A  56      16.319   0.680   2.283  1.00 93.10           C
ATOM    579  O   TRP A  56      16.421   1.323   1.239  1.00 93.10           O
ATOM    580  HA  TRP A  56      15.877   2.424   3.480  1.00 93.10           H
ATOM    581  CB  TRP A  56      17.545   1.468   4.377  1.00 93.10           C
ATOM    582 1HB  TRP A  56      17.706   0.526   4.902  1.00 93.10           H
ATOM    583 2HB  TRP A  56      18.352   1.570   3.652  1.00 93.10           H
ATOM    584  CG  TRP A  56      17.635   2.617   5.384  1.00 93.10           C
ATOM    585  CD1 TRP A  56      17.778   2.539   6.714  1.00 93.10           C
ATOM    586  HD1 TRP A  56      17.853   1.605   7.269  1.00 93.10           H
ATOM    587  CD2 TRP A  56      17.580   4.027   5.085  1.00 93.10           C
ATOM    588  NE1 TRP A  56      17.820   3.792   7.292  1.00 93.10           N
ATOM    589  HE1 TRP A  56      17.922   3.991   8.266  1.00 93.10           H
ATOM    590  CE2 TRP A  56      17.696   4.726   6.269  1.00 93.10           C
ATOM    591  CE3 TRP A  56      17.438   4.692   3.854  1.00 93.10           C
ATOM    592  HE3 TRP A  56      17.345   4.164   2.905  1.00 93.10           H
ATOM    593  CZ2 TRP A  56      17.682   6.124   6.340  1.00 93.10           C
ATOM    594  HZ2 TRP A  56      17.775   6.652   7.289  1.00 93.10           H
ATOM    595  CZ3 TRP A  56      17.426   6.089   3.941  1.00 93.10           C
ATOM    596  HZ3 TRP A  56      17.318   6.654   3.015  1.00 93.10           H
ATOM    597  CH2 TRP A  56      17.541   6.807   5.126  1.00 93.10           C
ATOM    598  HH2 TRP A  56      17.522   7.897   5.110  1.00 93.10           H
ATOM    599  HN  TRP A  56      15.553   0.249   5.238  1.00 93.10           H
ATOM    600  N   LEU A  57      16.291  -0.643   2.349  1.00 93.55           N
ATOM    601  CA  LEU A  57      16.391  -1.455   1.148  1.00 93.55           C
ATOM    602  C   LEU A  57      15.198  -1.159   0.237  1.00 93.55           C
ATOM    603  O   LEU A  57      15.370  -0.899  -0.952  1.00 93.55           O
ATOM    604  HA  LEU A  57      17.303  -1.159   0.629  1.00 93.55           H
ATOM    605  CB  LEU A  57      16.536  -2.934   1.512  1.00 93.55           C
ATOM    606 1HB  LEU A  57      17.415  -3.047   2.147  1.00 93.55           H
ATOM    607 2HB  LEU A  57      15.672  -3.227   2.109  1.00 93.55           H
ATOM    608  CG  LEU A  57      16.662  -3.904   0.336  1.00 93.55           C
ATOM    609  HG  LEU A  57      15.830  -3.725  -0.345  1.00 93.55           H
ATOM    610  CD1 LEU A  57      17.951  -3.651  -0.448  1.00 93.55           C
ATOM    611 1HD1 LEU A  57      17.948  -2.632  -0.835  1.00 93.55           H
ATOM    612 2HD1 LEU A  57      18.809  -3.787   0.211  1.00 93.55           H
ATOM    613 3HD1 LEU A  57      18.016  -4.355  -1.278  1.00 93.55           H
ATOM    614  CD2 LEU A  57      16.554  -5.355   0.809  1.00 93.55           C
ATOM    615 1HD2 LEU A  57      17.351  -5.565   1.522  1.00 93.55           H
ATOM    616 2HD2 LEU A  57      15.587  -5.510   1.288  1.00 93.55           H
ATOM    617 3HD2 LEU A  57      16.647  -6.024  -0.047  1.00 93.55           H
ATOM    618  HN  LEU A  57      16.202  -1.158   3.202  1.00 93.55           H
ATOM    619  N   VAL A  58      14.014  -1.210   0.831  1.00 95.48           N
ATOM    620  CA  VAL A  58      12.790  -0.998   0.078  1.00 95.48           C
ATOM    621  C   VAL A  58      12.823   0.392  -0.562  1.00 95.48           C
ATOM    622  O   VAL A  58      12.488   0.547  -1.735  1.00 95.48           O
ATOM    623  HA  VAL A  58      12.756  -1.747  -0.713  1.00 95.48           H
ATOM    624  CB  VAL A  58      11.575  -1.210   0.983  1.00 95.48           C
ATOM    625  HB  VAL A  58      11.701  -0.583   1.866  1.00 95.48           H
ATOM    626  CG1 VAL A  58      10.286  -0.779   0.281  1.00 95.48           C
ATOM    627 1HG1 VAL A  58      10.349   0.278   0.023  1.00 95.48           H
ATOM    628 2HG1 VAL A  58      10.152  -1.368  -0.626  1.00 95.48           H
ATOM    629 3HG1 VAL A  58       9.438  -0.940   0.947  1.00 95.48           H
ATOM    630  CG2 VAL A  58      11.486  -2.665   1.449  1.00 95.48           C
ATOM    631 1HG2 VAL A  58      11.394  -3.319   0.582  1.00 95.48           H
ATOM    632 2HG2 VAL A  58      12.386  -2.924   2.006  1.00 95.48           H
ATOM    633 3HG2 VAL A  58      10.614  -2.788   2.091  1.00 95.48           H
ATOM    634  HN  VAL A  58      13.885  -1.390   1.806  1.00 95.48           H
ATOM    635  N   PHE A  59      13.231   1.366   0.238  1.00 96.27           N
ATOM    636  CA  PHE A  59      13.265   2.745  -0.220  1.00 96.27           C
ATOM    637  C   PHE A  59      14.157   2.890  -1.455  1.00 96.27           C
ATOM    638  O   PHE A  59      13.737   3.453  -2.465  1.00 96.27           O
ATOM    639  HA  PHE A  59      12.244   3.026  -0.477  1.00 96.27           H
ATOM    640  CB  PHE A  59      13.852   3.580   0.919  1.00 96.27           C
ATOM    641 1HB  PHE A  59      13.169   3.549   1.768  1.00 96.27           H
ATOM    642 2HB  PHE A  59      14.787   3.125   1.246  1.00 96.27           H
ATOM    643  CG  PHE A  59      14.115   5.041   0.548  1.00 96.27           C
ATOM    644  CD1 PHE A  59      15.392   5.492   0.426  1.00 96.27           C
ATOM    645  HD1 PHE A  59      16.229   4.813   0.593  1.00 96.27           H
ATOM    646  CD2 PHE A  59      13.072   5.889   0.341  1.00 96.27           C
ATOM    647  HD2 PHE A  59      12.048   5.527   0.439  1.00 96.27           H
ATOM    648  CE1 PHE A  59      15.637   6.848   0.082  1.00 96.27           C
ATOM    649  HE1 PHE A  59      16.660   7.210  -0.016  1.00 96.27           H
ATOM    650  CE2 PHE A  59      13.316   7.244  -0.004  1.00 96.27           C
ATOM    651  HE2 PHE A  59      12.480   7.924  -0.170  1.00 96.27           H
ATOM    652  CZ  PHE A  59      14.593   7.696  -0.126  1.00 96.27           C
ATOM    653  HZ  PHE A  59      14.781   8.736  -0.390  1.00 96.27           H
ATOM    654  HN  PHE A  59      13.533   1.227   1.181  1.00 96.27           H
ATOM    655  N   ILE A  60      15.371   2.373  -1.333  1.00 93.81           N
ATOM    656  CA  ILE A  60      16.376   2.574  -2.363  1.00 93.81           C
ATOM    657  C   ILE A  60      15.888   1.956  -3.674  1.00 93.81           C
ATOM    658  O   ILE A  60      15.871   2.620  -4.709  1.00 93.81           O
ATOM    659  HA  ILE A  60      16.486   3.649  -2.507  1.00 93.81           H
ATOM    660  CB  ILE A  60      17.732   2.040  -1.898  1.00 93.81           C
ATOM    661  HB  ILE A  60      17.587   1.033  -1.507  1.00 93.81           H
ATOM    662  CG1 ILE A  60      18.295   2.890  -0.757  1.00 93.81           C
ATOM    663 1HG1 ILE A  60      18.623   3.855  -1.146  1.00 93.81           H
ATOM    664 2HG1 ILE A  60      17.512   3.090  -0.027  1.00 93.81           H
ATOM    665  CG2 ILE A  60      18.710   1.933  -3.070  1.00 93.81           C
ATOM    666 1HG2 ILE A  60      18.305   1.254  -3.820  1.00 93.81           H
ATOM    667 2HG2 ILE A  60      18.856   2.918  -3.513  1.00 93.81           H
ATOM    668 3HG2 ILE A  60      19.666   1.550  -2.712  1.00 93.81           H
ATOM    669  CD1 ILE A  60      19.469   2.184  -0.075  1.00 93.81           C
ATOM    670 1HD1 ILE A  60      19.132   1.231   0.333  1.00 93.81           H
ATOM    671 2HD1 ILE A  60      20.260   2.008  -0.803  1.00 93.81           H
ATOM    672 3HD1 ILE A  60      19.850   2.810   0.732  1.00 93.81           H
ATOM    673  HN  ILE A  60      15.670   1.827  -0.551  1.00 93.81           H
ATOM    674  N   VAL A  61      15.502   0.691  -3.587  1.00 94.29           N
ATOM    675  CA  VAL A  61      15.155  -0.069  -4.776  1.00 94.29           C
ATOM    676  C   VAL A  61      13.894   0.525  -5.406  1.00 94.29           C
ATOM    677  O   VAL A  61      13.824   0.698  -6.622  1.00 94.29           O
ATOM    678  HA  VAL A  61      15.980   0.030  -5.482  1.00 94.29           H
ATOM    679  CB  VAL A  61      15.007  -1.551  -4.425  1.00 94.29           C
ATOM    680  HB  VAL A  61      14.253  -1.636  -3.643  1.00 94.29           H
ATOM    681  CG1 VAL A  61      14.523  -2.354  -5.634  1.00 94.29           C
ATOM    682 1HG1 VAL A  61      13.555  -1.974  -5.960  1.00 94.29           H
ATOM    683 2HG1 VAL A  61      15.244  -2.258  -6.447  1.00 94.29           H
ATOM    684 3HG1 VAL A  61      14.427  -3.404  -5.357  1.00 94.29           H
ATOM    685  CG2 VAL A  61      16.318  -2.118  -3.879  1.00 94.29           C
ATOM    686 1HG2 VAL A  61      17.101  -2.014  -4.630  1.00 94.29           H
ATOM    687 2HG2 VAL A  61      16.603  -1.573  -2.979  1.00 94.29           H
ATOM    688 3HG2 VAL A  61      16.185  -3.173  -3.637  1.00 94.29           H
ATOM    689  HN  VAL A  61      15.425   0.187  -2.727  1.00 94.29           H
ATOM    690  N   GLY A  62      12.927   0.822  -4.549  1.00 95.75           N
ATOM    691  CA  GLY A  62      11.634   1.294  -5.015  1.00 95.75           C
ATOM    692  C   GLY A  62      11.750   2.686  -5.638  1.00 95.75           C
ATOM    693  O   GLY A  62      11.143   2.960  -6.672  1.00 95.75           O
ATOM    694 1HA  GLY A  62      11.230   0.596  -5.748  1.00 95.75           H
ATOM    695 2HA  GLY A  62      10.932   1.322  -4.181  1.00 95.75           H
ATOM    696  HN  GLY A  62      13.016   0.745  -3.556  1.00 95.75           H
ATOM    697  N   ALA A  63      12.535   3.529  -4.983  1.00 95.42           N
ATOM    698  CA  ALA A  63      12.698   4.902  -5.432  1.00 95.42           C
ATOM    699  C   ALA A  63      13.329   4.907  -6.826  1.00 95.42           C
ATOM    700  O   ALA A  63      12.900   5.657  -7.702  1.00 95.42           O
ATOM    701  HA  ALA A  63      11.707   5.352  -5.489  1.00 95.42           H
ATOM    702  CB  ALA A  63      13.534   5.677  -4.411  1.00 95.42           C
ATOM    703 1HB  ALA A  63      13.028   5.667  -3.445  1.00 95.42           H
ATOM    704 2HB  ALA A  63      14.513   5.208  -4.312  1.00 95.42           H
ATOM    705 3HB  ALA A  63      13.656   6.706  -4.747  1.00 95.42           H
ATOM    706  HN  ALA A  63      13.053   3.288  -4.163  1.00 95.42           H
ATOM    707  N   LEU A  64      14.336   4.063  -6.988  1.00 89.38           N
ATOM    708  CA  LEU A  64      15.032   3.963  -8.259  1.00 89.38           C
ATOM    709  C   LEU A  64      14.050   3.503  -9.338  1.00 89.38           C
ATOM    710  O   LEU A  64      13.992   4.086 -10.420  1.00 89.38           O
ATOM    711  HA  LEU A  64      15.386   4.961  -8.517  1.00 89.38           H
ATOM    712  CB  LEU A  64      16.264   3.066  -8.127  1.00 89.38           C
ATOM    713 1HB  LEU A  64      15.967   2.145  -7.626  1.00 89.38           H
ATOM    714 2HB  LEU A  64      16.598   2.790  -9.128  1.00 89.38           H
ATOM    715  CG  LEU A  64      17.452   3.664  -7.371  1.00 89.38           C
ATOM    716  HG  LEU A  64      17.094   4.030  -6.408  1.00 89.38           H
ATOM    717  CD1 LEU A  64      18.513   2.600  -7.084  1.00 89.38           C
ATOM    718 1HD1 LEU A  64      18.076   1.806  -6.478  1.00 89.38           H
ATOM    719 2HD1 LEU A  64      18.872   2.183  -8.025  1.00 89.38           H
ATOM    720 3HD1 LEU A  64      19.345   3.052  -6.546  1.00 89.38           H
ATOM    721  CD2 LEU A  64      18.032   4.864  -8.122  1.00 89.38           C
ATOM    722 1HD2 LEU A  64      18.370   4.546  -9.108  1.00 89.38           H
ATOM    723 2HD2 LEU A  64      17.264   5.630  -8.231  1.00 89.38           H
ATOM    724 3HD2 LEU A  64      18.874   5.270  -7.562  1.00 89.38           H
ATOM    725  HN  LEU A  64      14.678   3.455  -6.270  1.00 89.38           H
ATOM    726  N   GLY A  65      13.300   2.461  -9.007  1.00 93.07           N
ATOM    727  CA  GLY A  65      12.416   1.836  -9.976  1.00 93.07           C
ATOM    728  C   GLY A  65      11.331   2.811 -10.436  1.00 93.07           C
ATOM    729  O   GLY A  65      11.137   3.008 -11.635  1.00 93.07           O
ATOM    730 1HA  GLY A  65      12.995   1.497 -10.835  1.00 93.07           H
ATOM    731 2HA  GLY A  65      11.954   0.954  -9.535  1.00 93.07           H
ATOM    732  HN  GLY A  65      13.291   2.047  -8.097  1.00 93.07           H
ATOM    733  N   ASN A  66      10.653   3.396  -9.460  1.00 91.27           N
ATOM    734  CA  ASN A  66       9.489   4.218  -9.746  1.00 91.27           C
ATOM    735  C   ASN A  66       9.941   5.530 -10.389  1.00 91.27           C
ATOM    736  O   ASN A  66       9.266   6.058 -11.271  1.00 91.27           O
ATOM    737  HA  ASN A  66       8.871   3.617 -10.414  1.00 91.27           H
ATOM    738  CB  ASN A  66       8.727   4.558  -8.463  1.00 91.27           C
ATOM    739 1HB  ASN A  66       9.431   4.844  -7.682  1.00 91.27           H
ATOM    740 2HB  ASN A  66       8.079   5.418  -8.638  1.00 91.27           H
ATOM    741  CG  ASN A  66       7.888   3.369  -7.992  1.00 91.27           C
ATOM    742  OD1 ASN A  66       6.914   2.978  -8.613  1.00 91.27           O
ATOM    743  ND2 ASN A  66       8.320   2.817  -6.861  1.00 91.27           N
ATOM    744 1HD2 ASN A  66       9.127   3.187  -6.400  1.00 91.27           H
ATOM    745 2HD2 ASN A  66       7.837   2.033  -6.471  1.00 91.27           H
ATOM    746  HN  ASN A  66      10.886   3.316  -8.491  1.00 91.27           H
ATOM    747  N   SER A  67      11.081   6.018  -9.923  1.00 91.33           N
ATOM    748  CA  SER A  67      11.653   7.237 -10.469  1.00 91.33           C
ATOM    749  C   SER A  67      11.944   7.056 -11.960  1.00 91.33           C
ATOM    750  O   SER A  67      11.754   7.979 -12.751  1.00 91.33           O
ATOM    751  HA  SER A  67      10.893   8.005 -10.319  1.00 91.33           H
ATOM    752  CB  SER A  67      12.929   7.630  -9.723  1.00 91.33           C
ATOM    753 1HB  SER A  67      13.659   6.825  -9.804  1.00 91.33           H
ATOM    754 2HB  SER A  67      13.370   8.508 -10.196  1.00 91.33           H
ATOM    755  OG  SER A  67      12.679   7.908  -8.348  1.00 91.33           O
ATOM    756  HG  SER A  67      13.100   7.204  -7.775  1.00 91.33           H
ATOM    757  HN  SER A  67      11.611   5.597  -9.187  1.00 91.33           H
ATOM    758  N   LEU A  68      12.402   5.860 -12.300  1.00 86.00           N
ATOM    759  CA  LEU A  68      12.730   5.548 -13.681  1.00 86.00           C
ATOM    760  C   LEU A  68      11.452   5.566 -14.521  1.00 86.00           C
ATOM    761  O   LEU A  68      11.456   6.044 -15.654  1.00 86.00           O
ATOM    762  HA  LEU A  68      13.393   6.334 -14.044  1.00 86.00           H
ATOM    763  CB  LEU A  68      13.503   4.230 -13.763  1.00 86.00           C
ATOM    764 1HB  LEU A  68      14.309   4.258 -13.031  1.00 86.00           H
ATOM    765 2HB  LEU A  68      12.834   3.421 -13.471  1.00 86.00           H
ATOM    766  CG  LEU A  68      14.103   3.889 -15.129  1.00 86.00           C
ATOM    767  HG  LEU A  68      13.319   3.984 -15.880  1.00 86.00           H
ATOM    768  CD1 LEU A  68      15.210   4.877 -15.503  1.00 86.00           C
ATOM    769 1HD1 LEU A  68      14.798   5.886 -15.544  1.00 86.00           H
ATOM    770 2HD1 LEU A  68      16.001   4.838 -14.754  1.00 86.00           H
ATOM    771 3HD1 LEU A  68      15.620   4.612 -16.478  1.00 86.00           H
ATOM    772  CD2 LEU A  68      14.592   2.440 -15.166  1.00 86.00           C
ATOM    773 1HD2 LEU A  68      15.356   2.294 -14.402  1.00 86.00           H
ATOM    774 2HD2 LEU A  68      13.755   1.769 -14.976  1.00 86.00           H
ATOM    775 3HD2 LEU A  68      15.015   2.224 -16.148  1.00 86.00           H
ATOM    776  HN  LEU A  68      12.549   5.112 -11.652  1.00 86.00           H
ATOM    777  N   VAL A  69      10.388   5.038 -13.933  1.00 89.36           N
ATOM    778  CA  VAL A  69       9.106   4.985 -14.614  1.00 89.36           C
ATOM    779  C   VAL A  69       8.670   6.405 -14.982  1.00 89.36           C
ATOM    780  O   VAL A  69       8.333   6.676 -16.133  1.00 89.36           O
ATOM    781  HA  VAL A  69       9.243   4.412 -15.531  1.00 89.36           H
ATOM    782  CB  VAL A  69       8.082   4.252 -13.745  1.00 89.36           C
ATOM    783  HB  VAL A  69       8.077   4.723 -12.762  1.00 89.36           H
ATOM    784  CG1 VAL A  69       6.675   4.377 -14.333  1.00 89.36           C
ATOM    785 1HG1 VAL A  69       6.396   5.429 -14.388  1.00 89.36           H
ATOM    786 2HG1 VAL A  69       6.659   3.944 -15.333  1.00 89.36           H
ATOM    787 3HG1 VAL A  69       5.967   3.846 -13.696  1.00 89.36           H
ATOM    788  CG2 VAL A  69       8.471   2.783 -13.561  1.00 89.36           C
ATOM    789 1HG2 VAL A  69       8.517   2.295 -14.535  1.00 89.36           H
ATOM    790 2HG2 VAL A  69       9.446   2.724 -13.078  1.00 89.36           H
ATOM    791 3HG2 VAL A  69       7.726   2.285 -12.940  1.00 89.36           H
ATOM    792  HN  VAL A  69      10.393   4.652 -13.010  1.00 89.36           H
ATOM    793  N   ILE A  70       8.691   7.274 -13.981  1.00 89.79           N
ATOM    794  CA  ILE A  70       8.206   8.632 -14.160  1.00 89.79           C
ATOM    795  C   ILE A  70       9.029   9.324 -15.248  1.00 89.79           C
ATOM    796  O   ILE A  70       8.479  10.026 -16.095  1.00 89.79           O
ATOM    797  HA  ILE A  70       7.172   8.568 -14.497  1.00 89.79           H
ATOM    798  CB  ILE A  70       8.201   9.379 -12.825  1.00 89.79           C
ATOM    799  HB  ILE A  70       9.193   9.291 -12.380  1.00 89.79           H
ATOM    800  CG1 ILE A  70       7.210   8.746 -11.846  1.00 89.79           C
ATOM    801 1HG1 ILE A  70       6.191   8.980 -12.154  1.00 89.79           H
ATOM    802 2HG1 ILE A  70       7.310   7.661 -11.872  1.00 89.79           H
ATOM    803  CG2 ILE A  70       7.930  10.870 -13.031  1.00 89.79           C
ATOM    804 1HG2 ILE A  70       8.706  11.296 -13.667  1.00 89.79           H
ATOM    805 2HG2 ILE A  70       6.958  11.000 -13.508  1.00 89.79           H
ATOM    806 3HG2 ILE A  70       7.932  11.377 -12.067  1.00 89.79           H
ATOM    807  CD1 ILE A  70       7.447   9.252 -10.422  1.00 89.79           C
ATOM    808 1HD1 ILE A  70       8.459   8.995 -10.109  1.00 89.79           H
ATOM    809 2HD1 ILE A  70       7.322  10.334 -10.395  1.00 89.79           H
ATOM    810 3HD1 ILE A  70       6.729   8.786  -9.746  1.00 89.79           H
ATOM    811  HN  ILE A  70       9.030   7.063 -13.065  1.00 89.79           H
ATOM    812  N   LEU A  71      10.334   9.101 -15.190  1.00 83.95           N
ATOM    813  CA  LEU A  71      11.248   9.763 -16.106  1.00 83.95           C
ATOM    814  C   LEU A  71      10.898   9.368 -17.542  1.00 83.95           C
ATOM    815  O   LEU A  71      10.855  10.218 -18.430  1.00 83.95           O
ATOM    816  HA  LEU A  71      11.098  10.837 -15.997  1.00 83.95           H
ATOM    817  CB  LEU A  71      12.699   9.466 -15.722  1.00 83.95           C
ATOM    818 1HB  LEU A  71      12.816   9.647 -14.654  1.00 83.95           H
ATOM    819 2HB  LEU A  71      12.889   8.406 -15.889  1.00 83.95           H
ATOM    820  CG  LEU A  71      13.767  10.270 -16.467  1.00 83.95           C
ATOM    821  HG  LEU A  71      13.280  10.823 -17.270  1.00 83.95           H
ATOM    822  CD1 LEU A  71      14.422  11.298 -15.543  1.00 83.95           C
ATOM    823 1HD1 LEU A  71      13.664  11.987 -15.169  1.00 83.95           H
ATOM    824 2HD1 LEU A  71      14.893  10.785 -14.704  1.00 83.95           H
ATOM    825 3HD1 LEU A  71      15.178  11.856 -16.097  1.00 83.95           H
ATOM    826  CD2 LEU A  71      14.797   9.344 -17.116  1.00 83.95           C
ATOM    827 1HD2 LEU A  71      15.284   8.745 -16.345  1.00 83.95           H
ATOM    828 2HD2 LEU A  71      14.297   8.685 -17.826  1.00 83.95           H
ATOM    829 3HD2 LEU A  71      15.545   9.941 -17.638  1.00 83.95           H
ATOM    830  HN  LEU A  71      10.767   8.483 -14.534  1.00 83.95           H
ATOM    831  N   VAL A  72      10.658   8.078 -17.726  1.00 83.42           N
ATOM    832  CA  VAL A  72      10.423   7.543 -19.056  1.00 83.42           C
ATOM    833  C   VAL A  72       9.145   8.156 -19.631  1.00 83.42           C
ATOM    834  O   VAL A  72       9.111   8.551 -20.795  1.00 83.42           O
ATOM    835  HA  VAL A  72      11.266   7.837 -19.682  1.00 83.42           H
ATOM    836  CB  VAL A  72      10.382   6.014 -19.005  1.00 83.42           C
ATOM    837  HB  VAL A  72       9.630   5.724 -18.271  1.00 83.42           H
ATOM    838  CG1 VAL A  72       9.967   5.431 -20.357  1.00 83.42           C
ATOM    839 1HG1 VAL A  72       8.976   5.799 -20.623  1.00 83.42           H
ATOM    840 2HG1 VAL A  72      10.685   5.736 -21.119  1.00 83.42           H
ATOM    841 3HG1 VAL A  72       9.946   4.343 -20.293  1.00 83.42           H
ATOM    842  CG2 VAL A  72      11.727   5.444 -18.551  1.00 83.42           C
ATOM    843 1HG2 VAL A  72      12.506   5.749 -19.250  1.00 83.42           H
ATOM    844 2HG2 VAL A  72      11.965   5.821 -17.556  1.00 83.42           H
ATOM    845 3HG2 VAL A  72      11.670   4.356 -18.523  1.00 83.42           H
ATOM    846  HN  VAL A  72      10.621   7.405 -16.987  1.00 83.42           H
ATOM    847  N   TYR A  73       8.125   8.218 -18.787  1.00 83.41           N
ATOM    848  CA  TYR A  73       6.839   8.747 -19.206  1.00 83.41           C
ATOM    849  C   TYR A  73       6.932  10.245 -19.502  1.00 83.41           C
ATOM    850  O   TYR A  73       6.239  10.752 -20.383  1.00 83.41           O
ATOM    851  HA  TYR A  73       6.538   8.223 -20.113  1.00 83.41           H
ATOM    852  CB  TYR A  73       5.889   8.531 -18.026  1.00 83.41           C
ATOM    853 1HB  TYR A  73       6.469   8.521 -17.103  1.00 83.41           H
ATOM    854 2HB  TYR A  73       5.205   9.377 -17.963  1.00 83.41           H
ATOM    855  CG  TYR A  73       5.073   7.240 -18.112  1.00 83.41           C
ATOM    856  CD1 TYR A  73       4.143   7.077 -19.119  1.00 83.41           C
ATOM    857  HD1 TYR A  73       3.991   7.868 -19.853  1.00 83.41           H
ATOM    858  CD2 TYR A  73       5.267   6.238 -17.183  1.00 83.41           C
ATOM    859  HD2 TYR A  73       6.001   6.366 -16.388  1.00 83.41           H
ATOM    860  CE1 TYR A  73       3.375   5.862 -19.200  1.00 83.41           C
ATOM    861  HE1 TYR A  73       2.638   5.720 -19.991  1.00 83.41           H
ATOM    862  CE2 TYR A  73       4.498   5.022 -17.264  1.00 83.41           C
ATOM    863  HE2 TYR A  73       4.641   4.223 -16.537  1.00 83.41           H
ATOM    864  CZ  TYR A  73       3.591   4.894 -18.269  1.00 83.41           C
ATOM    865  OH  TYR A  73       2.865   3.746 -18.346  1.00 83.41           O
ATOM    866  HH  TYR A  73       2.387   3.703 -19.223  1.00 83.41           H
ATOM    867  HN  TYR A  73       8.168   7.914 -17.835  1.00 83.41           H
ATOM    868  N   TRP A  74       7.794  10.912 -18.749  1.00 72.44           N
ATOM    869  CA  TRP A  74       7.932  12.354 -18.867  1.00 72.44           C
ATOM    870  C   TRP A  74       8.511  12.662 -20.249  1.00 72.44           C
ATOM    871  O   TRP A  74       7.969  13.487 -20.983  1.00 72.44           O
ATOM    872  HA  TRP A  74       6.939  12.792 -18.772  1.00 72.44           H
ATOM    873  CB  TRP A  74       8.779  12.919 -17.725  1.00 72.44           C
ATOM    874 1HB  TRP A  74       8.394  12.538 -16.778  1.00 72.44           H
ATOM    875 2HB  TRP A  74       9.799  12.549 -17.826  1.00 72.44           H
ATOM    876  CG  TRP A  74       8.808  14.448 -17.669  1.00 72.44           C
ATOM    877  CD1 TRP A  74       9.195  15.301 -18.627  1.00 72.44           C
ATOM    878  HD1 TRP A  74       9.553  14.997 -19.611  1.00 72.44           H
ATOM    879  CD2 TRP A  74       8.418  15.275 -16.553  1.00 72.44           C
ATOM    880  NE1 TRP A  74       9.083  16.612 -18.213  1.00 72.44           N
ATOM    881  HE1 TRP A  74       9.310  17.424 -18.749  1.00 72.44           H
ATOM    882  CE2 TRP A  74       8.595  16.596 -16.911  1.00 72.44           C
ATOM    883  CE3 TRP A  74       7.930  14.919 -15.283  1.00 72.44           C
ATOM    884  HE3 TRP A  74       7.781  13.884 -14.977  1.00 72.44           H
ATOM    885  CZ2 TRP A  74       8.310  17.667 -16.055  1.00 72.44           C
ATOM    886  HZ2 TRP A  74       8.459  18.702 -16.362  1.00 72.44           H
ATOM    887  CZ3 TRP A  74       7.650  16.001 -14.440  1.00 72.44           C
ATOM    888  HZ3 TRP A  74       7.270  15.781 -13.443  1.00 72.44           H
ATOM    889  CH2 TRP A  74       7.824  17.336 -14.785  1.00 72.44           C
ATOM    890  HH2 TRP A  74       7.582  18.122 -14.070  1.00 72.44           H
ATOM    891  HN  TRP A  74       8.390  10.485 -18.069  1.00 72.44           H
ATOM    892  N   TYR A  75       9.604  11.982 -20.563  1.00 69.62           N
ATOM    893  CA  TYR A  75      10.433  12.377 -21.688  1.00 69.62           C
ATOM    894  C   TYR A  75       9.925  11.754 -22.990  1.00 69.62           C
ATOM    895  O   TYR A  75       9.926  12.402 -24.035  1.00 69.62           O
ATOM    896  HA  TYR A  75      10.390  13.463 -21.773  1.00 69.62           H
ATOM    897  CB  TYR A  75      11.833  11.836 -21.391  1.00 69.62           C
ATOM    898 1HB  TYR A  75      11.742  10.923 -20.803  1.00 69.62           H
ATOM    899 2HB  TYR A  75      12.314  11.564 -22.330  1.00 69.62           H
ATOM    900  CG  TYR A  75      12.734  12.820 -20.640  1.00 69.62           C
ATOM    901  CD1 TYR A  75      13.470  13.754 -21.341  1.00 69.62           C
ATOM    902  HD1 TYR A  75      13.409  13.791 -22.428  1.00 69.62           H
ATOM    903  CD2 TYR A  75      12.810  12.773 -19.263  1.00 69.62           C
ATOM    904  HD2 TYR A  75      12.229  12.035 -18.710  1.00 69.62           H
ATOM    905  CE1 TYR A  75      14.317  14.679 -20.635  1.00 69.62           C
ATOM    906  HE1 TYR A  75      14.904  15.422 -21.175  1.00 69.62           H
ATOM    907  CE2 TYR A  75      13.657  13.698 -18.557  1.00 69.62           C
ATOM    908  HE2 TYR A  75      13.727  13.672 -17.470  1.00 69.62           H
ATOM    909  CZ  TYR A  75      14.369  14.606 -19.278  1.00 69.62           C
ATOM    910  OH  TYR A  75      15.169  15.480 -18.611  1.00 69.62           O
ATOM    911  HH  TYR A  75      15.624  16.091 -19.259  1.00 69.62           H
ATOM    912  HN  TYR A  75       9.924  11.177 -20.064  1.00 69.62           H
ATOM    913  N   CYS A  76       9.503  10.502 -22.884  1.00 69.29           N
ATOM    914  CA  CYS A  76       9.331   9.668 -24.061  1.00 69.29           C
ATOM    915  C   CYS A  76       7.842   9.348 -24.210  1.00 69.29           C
ATOM    916  O   CYS A  76       7.211   9.754 -25.185  1.00 69.29           O
ATOM    917  HA  CYS A  76       9.689  10.248 -24.911  1.00 69.29           H
ATOM    918  CB  CYS A  76      10.182   8.399 -23.983  1.00 69.29           C
ATOM    919 1HB  CYS A  76      10.428   8.178 -22.945  1.00 69.29           H
ATOM    920 2HB  CYS A  76       9.617   7.548 -24.365  1.00 69.29           H
ATOM    921  SG  CYS A  76      11.718   8.615 -24.956  1.00 69.29           S
ATOM    922  HG  CYS A  76      12.274   7.462 -24.594  1.00 69.29           H
ATOM    923  HN  CYS A  76       9.280  10.059 -22.015  1.00 69.29           H
ATOM    924  N   THR A  77       7.324   8.623 -23.229  1.00 63.38           N
ATOM    925  CA  THR A  77       6.100   7.866 -23.425  1.00 63.38           C
ATOM    926  C   THR A  77       4.903   8.811 -23.556  1.00 63.38           C
ATOM    927  O   THR A  77       4.041   8.612 -24.410  1.00 63.38           O
ATOM    928  HA  THR A  77       6.180   7.319 -24.365  1.00 63.38           H
ATOM    929  CB  THR A  77       5.967   6.874 -22.267  1.00 63.38           C
ATOM    930  HB  THR A  77       5.679   7.385 -21.348  1.00 63.38           H
ATOM    931  OG1 THR A  77       7.227   6.210 -22.233  1.00 63.38           O
ATOM    932  HG1 THR A  77       7.320   5.611 -23.028  1.00 63.38           H
ATOM    933  CG2 THR A  77       4.965   5.757 -22.565  1.00 63.38           C
ATOM    934 1HG2 THR A  77       5.289   5.203 -23.446  1.00 63.38           H
ATOM    935 2HG2 THR A  77       3.982   6.191 -22.750  1.00 63.38           H
ATOM    936 3HG2 THR A  77       4.909   5.082 -21.711  1.00 63.38           H
ATOM    937  HN  THR A  77       7.726   8.549 -22.316  1.00 63.38           H
ATOM    938  N   ARG A  78       4.889   9.819 -22.696  1.00 60.13           N
ATOM    939  CA  ARG A  78       3.708  10.650 -22.537  1.00 60.13           C
ATOM    940  C   ARG A  78       2.465   9.777 -22.353  1.00 60.13           C
ATOM    941  O   ARG A  78       2.382   8.684 -22.910  1.00 60.13           O
ATOM    942  HA  ARG A  78       3.905  11.246 -21.645  1.00 60.13           H
ATOM    943  CB  ARG A  78       3.509  11.561 -23.750  1.00 60.13           C
ATOM    944 1HB  ARG A  78       3.460  10.959 -24.657  1.00 60.13           H
ATOM    945 2HB  ARG A  78       2.556  12.084 -23.663  1.00 60.13           H
ATOM    946  CG  ARG A  78       4.647  12.577 -23.867  1.00 60.13           C
ATOM    947 1HG  ARG A  78       4.810  13.058 -22.902  1.00 60.13           H
ATOM    948 2HG  ARG A  78       5.572  12.063 -24.127  1.00 60.13           H
ATOM    949  CD  ARG A  78       4.330  13.636 -24.924  1.00 60.13           C
ATOM    950 1HD  ARG A  78       4.211  13.165 -25.899  1.00 60.13           H
ATOM    951 2HD  ARG A  78       3.384  14.125 -24.689  1.00 60.13           H
ATOM    952  NE  ARG A  78       5.417  14.639 -24.977  1.00 60.13           N
ATOM    953  HE  ARG A  78       6.257  14.447 -24.471  1.00 60.13           H
ATOM    954  CZ  ARG A  78       5.345  15.789 -25.661  1.00 60.13           C
ATOM    955  NH1 ARG A  78       4.243  16.099 -26.358  1.00 60.13           N
ATOM    956 1HH1 ARG A  78       3.466  15.470 -26.369  1.00 60.13           H
ATOM    957 2HH1 ARG A  78       4.197  16.959 -26.865  1.00 60.13           H
ATOM    958  NH2 ARG A  78       6.392  16.625 -25.639  1.00 60.13           N
ATOM    959 1HH2 ARG A  78       6.355  17.487 -26.144  1.00 60.13           H
ATOM    960 2HH2 ARG A  78       7.211  16.386 -25.116  1.00 60.13           H
ATOM    961  HN  ARG A  78       5.664  10.070 -22.115  1.00 60.13           H
ATOM    962  N   VAL A  79       1.530  10.293 -21.568  1.00 74.71           N
ATOM    963  CA  VAL A  79       0.305   9.565 -21.286  1.00 74.71           C
ATOM    964  C   VAL A  79      -0.648   9.698 -22.476  1.00 74.71           C
ATOM    965  O   VAL A  79      -1.215  10.765 -22.705  1.00 74.71           O
ATOM    966  HA  VAL A  79       0.568   8.514 -21.163  1.00 74.71           H
ATOM    967  CB  VAL A  79      -0.306  10.058 -19.973  1.00 74.71           C
ATOM    968  HB  VAL A  79      -0.569  11.108 -20.099  1.00 74.71           H
ATOM    969  CG1 VAL A  79      -1.587   9.289 -19.642  1.00 74.71           C
ATOM    970 1HG1 VAL A  79      -2.314   9.433 -20.442  1.00 74.71           H
ATOM    971 2HG1 VAL A  79      -1.359   8.228 -19.545  1.00 74.71           H
ATOM    972 3HG1 VAL A  79      -2.001   9.659 -18.704  1.00 74.71           H
ATOM    973  CG2 VAL A  79       0.703   9.960 -18.828  1.00 74.71           C
ATOM    974 1HG2 VAL A  79       1.011   8.922 -18.702  1.00 74.71           H
ATOM    975 2HG2 VAL A  79       1.575  10.572 -19.059  1.00 74.71           H
ATOM    976 3HG2 VAL A  79       0.243  10.316 -17.906  1.00 74.71           H
ATOM    977  HN  VAL A  79       1.600  11.189 -21.130  1.00 74.71           H
ATOM    978  N   LYS A  80      -0.794   8.599 -23.202  1.00 67.67           N
ATOM    979  CA  LYS A  80      -1.614   8.599 -24.402  1.00 67.67           C
ATOM    980  C   LYS A  80      -2.840   7.712 -24.175  1.00 67.67           C
ATOM    981  O   LYS A  80      -3.846   7.848 -24.870  1.00 67.67           O
ATOM    982  HA  LYS A  80      -1.953   9.621 -24.566  1.00 67.67           H
ATOM    983  CB  LYS A  80      -0.781   8.196 -25.620  1.00 67.67           C
ATOM    984 1HB  LYS A  80      -0.276   7.250 -25.425  1.00 67.67           H
ATOM    985 2HB  LYS A  80      -1.436   8.036 -26.477  1.00 67.67           H
ATOM    986  CG  LYS A  80       0.253   9.273 -25.957  1.00 67.67           C
ATOM    987 1HG  LYS A  80      -0.247  10.231 -26.095  1.00 67.67           H
ATOM    988 2HG  LYS A  80       0.945   9.391 -25.123  1.00 67.67           H
ATOM    989  CD  LYS A  80       1.031   8.909 -27.224  1.00 67.67           C
ATOM    990 1HD  LYS A  80       1.513   7.940 -27.093  1.00 67.67           H
ATOM    991 2HD  LYS A  80       0.341   8.811 -28.062  1.00 67.67           H
ATOM    992  CE  LYS A  80       2.085   9.971 -27.544  1.00 67.67           C
ATOM    993 1HE  LYS A  80       1.607  10.945 -27.652  1.00 67.67           H
ATOM    994 2HE  LYS A  80       2.791  10.052 -26.717  1.00 67.67           H
ATOM    995  NZ  LYS A  80       2.807   9.625 -28.788  1.00 67.67           N
ATOM    996 1HZ  LYS A  80       3.498  10.341 -28.988  1.00 67.67           H
ATOM    997 2HZ  LYS A  80       3.270   8.731 -28.673  1.00 67.67           H
ATOM    998 3HZ  LYS A  80       2.148   9.568 -29.557  1.00 67.67           H
ATOM    999  HN  LYS A  80      -0.364   7.723 -22.984  1.00 67.67           H
ATOM   1000  N   THR A  81      -2.716   6.823 -23.200  1.00 79.16           N
ATOM   1001  CA  THR A  81      -3.742   5.821 -22.966  1.00 79.16           C
ATOM   1002  C   THR A  81      -4.216   5.874 -21.512  1.00 79.16           C
ATOM   1003  O   THR A  81      -3.562   6.478 -20.664  1.00 79.16           O
ATOM   1004  HA  THR A  81      -4.602   6.057 -23.592  1.00 79.16           H
ATOM   1005  CB  THR A  81      -3.174   4.459 -23.371  1.00 79.16           C
ATOM   1006  HB  THR A  81      -3.966   3.714 -23.445  1.00 79.16           H
ATOM   1007  OG1 THR A  81      -2.172   4.196 -22.393  1.00 79.16           O
ATOM   1008  HG1 THR A  81      -1.909   3.231 -22.423  1.00 79.16           H
ATOM   1009  CG2 THR A  81      -2.402   4.515 -24.691  1.00 79.16           C
ATOM   1010 1HG2 THR A  81      -1.568   5.211 -24.594  1.00 79.16           H
ATOM   1011 2HG2 THR A  81      -3.066   4.852 -25.486  1.00 79.16           H
ATOM   1012 3HG2 THR A  81      -2.021   3.523 -24.931  1.00 79.16           H
ATOM   1013  HN  THR A  81      -1.933   6.780 -22.579  1.00 79.16           H
ATOM   1014  N   MET A  82      -5.350   5.232 -21.270  1.00 80.40           N
ATOM   1015  CA  MET A  82      -5.874   5.125 -19.919  1.00 80.40           C
ATOM   1016  C   MET A  82      -4.905   4.363 -19.013  1.00 80.40           C
ATOM   1017  O   MET A  82      -4.717   4.728 -17.854  1.00 80.40           O
ATOM   1018  HA  MET A  82      -5.985   6.150 -19.564  1.00 80.40           H
ATOM   1019  CB  MET A  82      -7.221   4.399 -19.950  1.00 80.40           C
ATOM   1020 1HB  MET A  82      -7.885   4.888 -20.663  1.00 80.40           H
ATOM   1021 2HB  MET A  82      -7.078   3.376 -20.298  1.00 80.40           H
ATOM   1022  CG  MET A  82      -7.870   4.387 -18.565  1.00 80.40           C
ATOM   1023 1HG  MET A  82      -7.270   3.790 -17.878  1.00 80.40           H
ATOM   1024 2HG  MET A  82      -7.904   5.399 -18.161  1.00 80.40           H
ATOM   1025  SD  MET A  82      -9.521   3.718 -18.670  1.00 80.40           S
ATOM   1026  CE  MET A  82     -10.049   3.927 -16.978  1.00 80.40           C
ATOM   1027 1HE  MET A  82      -9.385   3.367 -16.318  1.00 80.40           H
ATOM   1028 2HE  MET A  82     -10.015   4.984 -16.714  1.00 80.40           H
ATOM   1029 3HE  MET A  82     -11.068   3.557 -16.866  1.00 80.40           H
ATOM   1030  HN  MET A  82      -5.905   4.792 -21.975  1.00 80.40           H
ATOM   1031  N   THR A  83      -4.315   3.319 -19.577  1.00 81.95           N
ATOM   1032  CA  THR A  83      -3.354   2.515 -18.841  1.00 81.95           C
ATOM   1033  C   THR A  83      -2.166   3.373 -18.400  1.00 81.95           C
ATOM   1034  O   THR A  83      -1.716   3.277 -17.260  1.00 81.95           O
ATOM   1035  HA  THR A  83      -3.836   2.147 -17.935  1.00 81.95           H
ATOM   1036  CB  THR A  83      -2.953   1.331 -19.724  1.00 81.95           C
ATOM   1037  HB  THR A  83      -2.164   1.615 -20.420  1.00 81.95           H
ATOM   1038  OG1 THR A  83      -4.178   0.913 -20.320  1.00 81.95           O
ATOM   1039  HG1 THR A  83      -4.590   0.181 -19.776  1.00 81.95           H
ATOM   1040  CG2 THR A  83      -2.502   0.118 -18.907  1.00 81.95           C
ATOM   1041 1HG2 THR A  83      -3.316  -0.206 -18.259  1.00 81.95           H
ATOM   1042 2HG2 THR A  83      -1.640   0.390 -18.299  1.00 81.95           H
ATOM   1043 3HG2 THR A  83      -2.230  -0.693 -19.583  1.00 81.95           H
ATOM   1044  HN  THR A  83      -4.483   3.022 -20.517  1.00 81.95           H
ATOM   1045  N   ASP A  84      -1.693   4.193 -19.327  1.00 84.50           N
ATOM   1046  CA  ASP A  84      -0.546   5.043 -19.059  1.00 84.50           C
ATOM   1047  C   ASP A  84      -0.860   5.960 -17.876  1.00 84.50           C
ATOM   1048  O   ASP A  84       0.006   6.227 -17.045  1.00 84.50           O
ATOM   1049  HA  ASP A  84       0.275   4.358 -18.849  1.00 84.50           H
ATOM   1050  CB  ASP A  84      -0.219   5.925 -20.267  1.00 84.50           C
ATOM   1051 1HB  ASP A  84      -1.076   6.557 -20.502  1.00 84.50           H
ATOM   1052 2HB  ASP A  84       0.610   6.589 -20.023  1.00 84.50           H
ATOM   1053  CG  ASP A  84       0.143   5.073 -21.485  1.00 84.50           C
ATOM   1054  OD1 ASP A  84       0.696   3.974 -21.265  1.00 84.50           O
ATOM   1055  OD2 ASP A  84      -0.142   5.541 -22.609  1.00 84.50           O
ATOM   1056  HN  ASP A  84      -2.080   4.282 -20.245  1.00 84.50           H
ATOM   1057  N   MET A  85      -2.103   6.418 -17.837  1.00 87.38           N
ATOM   1058  CA  MET A  85      -2.526   7.348 -16.804  1.00 87.38           C
ATOM   1059  C   MET A  85      -2.418   6.712 -15.416  1.00 87.38           C
ATOM   1060  O   MET A  85      -1.874   7.316 -14.494  1.00 87.38           O
ATOM   1061  HA  MET A  85      -1.846   8.196 -16.876  1.00 87.38           H
ATOM   1062  CB  MET A  85      -3.974   7.771 -17.060  1.00 87.38           C
ATOM   1063 1HB  MET A  85      -4.085   8.090 -18.096  1.00 87.38           H
ATOM   1064 2HB  MET A  85      -4.637   6.919 -16.916  1.00 87.38           H
ATOM   1065  CG  MET A  85      -4.386   8.909 -16.123  1.00 87.38           C
ATOM   1066 1HG  MET A  85      -5.460   9.080 -16.196  1.00 87.38           H
ATOM   1067 2HG  MET A  85      -4.177   8.634 -15.090  1.00 87.38           H
ATOM   1068  SD  MET A  85      -3.502  10.400 -16.548  1.00 87.38           S
ATOM   1069  CE  MET A  85      -3.979  11.443 -15.181  1.00 87.38           C
ATOM   1070 1HE  MET A  85      -5.063  11.558 -15.172  1.00 87.38           H
ATOM   1071 2HE  MET A  85      -3.655  10.987 -14.245  1.00 87.38           H
ATOM   1072 3HE  MET A  85      -3.511  12.422 -15.289  1.00 87.38           H
ATOM   1073  HN  MET A  85      -2.813   6.164 -18.494  1.00 87.38           H
ATOM   1074  N   PHE A  86      -2.945   5.501 -15.313  1.00 91.12           N
ATOM   1075  CA  PHE A  86      -2.953   4.794 -14.043  1.00 91.12           C
ATOM   1076  C   PHE A  86      -1.535   4.400 -13.626  1.00 91.12           C
ATOM   1077  O   PHE A  86      -1.187   4.474 -12.449  1.00 91.12           O
ATOM   1078  HA  PHE A  86      -3.374   5.471 -13.299  1.00 91.12           H
ATOM   1079  CB  PHE A  86      -3.784   3.525 -14.242  1.00 91.12           C
ATOM   1080 1HB  PHE A  86      -3.422   3.001 -15.127  1.00 91.12           H
ATOM   1081 2HB  PHE A  86      -3.626   2.862 -13.392  1.00 91.12           H
ATOM   1082  CG  PHE A  86      -5.285   3.782 -14.397  1.00 91.12           C
ATOM   1083  CD1 PHE A  86      -5.902   4.702 -13.608  1.00 91.12           C
ATOM   1084  HD1 PHE A  86      -5.329   5.256 -12.865  1.00 91.12           H
ATOM   1085  CD2 PHE A  86      -6.000   3.091 -15.325  1.00 91.12           C
ATOM   1086  HD2 PHE A  86      -5.505   2.354 -15.957  1.00 91.12           H
ATOM   1087  CE1 PHE A  86      -7.295   4.940 -13.753  1.00 91.12           C
ATOM   1088  HE1 PHE A  86      -7.790   5.677 -13.120  1.00 91.12           H
ATOM   1089  CE2 PHE A  86      -7.393   3.330 -15.469  1.00 91.12           C
ATOM   1090  HE2 PHE A  86      -7.967   2.776 -16.212  1.00 91.12           H
ATOM   1091  CZ  PHE A  86      -8.011   4.249 -14.680  1.00 91.12           C
ATOM   1092  HZ  PHE A  86      -9.079   4.432 -14.790  1.00 91.12           H
ATOM   1093  HN  PHE A  86      -3.361   5.005 -16.075  1.00 91.12           H
ATOM   1094  N   LEU A  87      -0.754   3.990 -14.615  1.00 88.10           N
ATOM   1095  CA  LEU A  87       0.595   3.516 -14.356  1.00 88.10           C
ATOM   1096  C   LEU A  87       1.445   4.673 -13.827  1.00 88.10           C
ATOM   1097  O   LEU A  87       2.287   4.480 -12.952  1.00 88.10           O
ATOM   1098  HA  LEU A  87       0.530   2.753 -13.581  1.00 88.10           H
ATOM   1099  CB  LEU A  87       1.176   2.846 -15.603  1.00 88.10           C
ATOM   1100 1HB  LEU A  87       1.053   3.525 -16.447  1.00 88.10           H
ATOM   1101 2HB  LEU A  87       2.248   2.714 -15.454  1.00 88.10           H
ATOM   1102  CG  LEU A  87       0.570   1.493 -15.981  1.00 88.10           C
ATOM   1103  HG  LEU A  87      -0.505   1.623 -16.105  1.00 88.10           H
ATOM   1104  CD1 LEU A  87       1.123   1.000 -17.320  1.00 88.10           C
ATOM   1105 1HD1 LEU A  87       0.882   1.721 -18.101  1.00 88.10           H
ATOM   1106 2HD1 LEU A  87       2.205   0.891 -17.248  1.00 88.10           H
ATOM   1107 3HD1 LEU A  87       0.676   0.036 -17.565  1.00 88.10           H
ATOM   1108  CD2 LEU A  87       0.776   0.469 -14.864  1.00 88.10           C
ATOM   1109 1HD2 LEU A  87       1.843   0.336 -14.684  1.00 88.10           H
ATOM   1110 2HD2 LEU A  87       0.296   0.824 -13.952  1.00 88.10           H
ATOM   1111 3HD2 LEU A  87       0.336  -0.484 -15.159  1.00 88.10           H
ATOM   1112  HN  LEU A  87      -1.029   3.979 -15.576  1.00 88.10           H
ATOM   1113  N   LEU A  88       1.194   5.851 -14.380  1.00 90.95           N
ATOM   1114  CA  LEU A  88       1.924   7.039 -13.974  1.00 90.95           C
ATOM   1115  C   LEU A  88       1.554   7.392 -12.532  1.00 90.95           C
ATOM   1116  O   LEU A  88       2.430   7.635 -11.704  1.00 90.95           O
ATOM   1117  HA  LEU A  88       2.987   6.798 -14.008  1.00 90.95           H
ATOM   1118  CB  LEU A  88       1.686   8.180 -14.966  1.00 90.95           C
ATOM   1119 1HB  LEU A  88       2.030   7.858 -15.949  1.00 90.95           H
ATOM   1120 2HB  LEU A  88       0.612   8.349 -15.043  1.00 90.95           H
ATOM   1121  CG  LEU A  88       2.362   9.511 -14.631  1.00 90.95           C
ATOM   1122  HG  LEU A  88       2.036   9.820 -13.638  1.00 90.95           H
ATOM   1123  CD1 LEU A  88       3.883   9.357 -14.581  1.00 90.95           C
ATOM   1124 1HD1 LEU A  88       4.149   8.628 -13.815  1.00 90.95           H
ATOM   1125 2HD1 LEU A  88       4.246   9.014 -15.550  1.00 90.95           H
ATOM   1126 3HD1 LEU A  88       4.338  10.318 -14.341  1.00 90.95           H
ATOM   1127  CD2 LEU A  88       1.929  10.606 -15.608  1.00 90.95           C
ATOM   1128 1HD2 LEU A  88       2.207  10.319 -16.623  1.00 90.95           H
ATOM   1129 2HD2 LEU A  88       0.849  10.738 -15.551  1.00 90.95           H
ATOM   1130 3HD2 LEU A  88       2.424  11.542 -15.348  1.00 90.95           H
ATOM   1131  HN  LEU A  88       0.508   5.999 -15.093  1.00 90.95           H
ATOM   1132  N   ASN A  89       0.254   7.407 -12.275  1.00 92.17           N
ATOM   1133  CA  ASN A  89      -0.246   7.793 -10.966  1.00 92.17           C
ATOM   1134  C   ASN A  89       0.210   6.765  -9.928  1.00 92.17           C
ATOM   1135  O   ASN A  89       0.472   7.114  -8.778  1.00 92.17           O
ATOM   1136  HA  ASN A  89       0.168   8.784 -10.782  1.00 92.17           H
ATOM   1137  CB  ASN A  89      -1.775   7.833 -10.951  1.00 92.17           C
ATOM   1138 1HB  ASN A  89      -2.171   6.994 -11.524  1.00 92.17           H
ATOM   1139 2HB  ASN A  89      -2.135   7.719  -9.928  1.00 92.17           H
ATOM   1140  CG  ASN A  89      -2.295   9.148 -11.537  1.00 92.17           C
ATOM   1141  OD1 ASN A  89      -2.441  10.147 -10.853  1.00 92.17           O
ATOM   1142  ND2 ASN A  89      -2.565   9.091 -12.838  1.00 92.17           N
ATOM   1143 1HD2 ASN A  89      -2.422   8.239 -13.341  1.00 92.17           H
ATOM   1144 2HD2 ASN A  89      -2.910   9.900 -13.313  1.00 92.17           H
ATOM   1145  HN  ASN A  89      -0.450   7.163 -12.941  1.00 92.17           H
ATOM   1146  N   LEU A  90       0.292   5.519 -10.372  1.00 92.93           N
ATOM   1147  CA  LEU A  90       0.738   4.444  -9.503  1.00 92.93           C
ATOM   1148  C   LEU A  90       2.182   4.708  -9.072  1.00 92.93           C
ATOM   1149  O   LEU A  90       2.515   4.586  -7.894  1.00 92.93           O
ATOM   1150  HA  LEU A  90       0.106   4.456  -8.616  1.00 92.93           H
ATOM   1151  CB  LEU A  90       0.538   3.088 -10.183  1.00 92.93           C
ATOM   1152 1HB  LEU A  90      -0.518   2.979 -10.429  1.00 92.93           H
ATOM   1153 2HB  LEU A  90       1.086   3.092 -11.125  1.00 92.93           H
ATOM   1154  CG  LEU A  90       0.974   1.862  -9.377  1.00 92.93           C
ATOM   1155  HG  LEU A  90       2.020   1.991  -9.099  1.00 92.93           H
ATOM   1156  CD1 LEU A  90       0.173   1.746  -8.079  1.00 92.93           C
ATOM   1157 1HD1 LEU A  90       0.332   2.638  -7.473  1.00 92.93           H
ATOM   1158 2HD1 LEU A  90      -0.887   1.651  -8.314  1.00 92.93           H
ATOM   1159 3HD1 LEU A  90       0.503   0.867  -7.526  1.00 92.93           H
ATOM   1160  CD2 LEU A  90       0.884   0.590 -10.222  1.00 92.93           C
ATOM   1161 1HD2 LEU A  90      -0.145   0.444 -10.551  1.00 92.93           H
ATOM   1162 2HD2 LEU A  90       1.534   0.685 -11.092  1.00 92.93           H
ATOM   1163 3HD2 LEU A  90       1.200  -0.266  -9.625  1.00 92.93           H
ATOM   1164  HN  LEU A  90       0.060   5.241 -11.304  1.00 92.93           H
ATOM   1165  N   ALA A  91       3.002   5.066 -10.050  1.00 94.13           N
ATOM   1166  CA  ALA A  91       4.417   5.279  -9.799  1.00 94.13           C
ATOM   1167  C   ALA A  91       4.589   6.467  -8.850  1.00 94.13           C
ATOM   1168  O   ALA A  91       5.466   6.454  -7.987  1.00 94.13           O
ATOM   1169  HA  ALA A  91       4.809   4.382  -9.320  1.00 94.13           H
ATOM   1170  CB  ALA A  91       5.146   5.486 -11.129  1.00 94.13           C
ATOM   1171 1HB  ALA A  91       5.017   4.603 -11.755  1.00 94.13           H
ATOM   1172 2HB  ALA A  91       4.732   6.356 -11.639  1.00 94.13           H
ATOM   1173 3HB  ALA A  91       6.207   5.646 -10.941  1.00 94.13           H
ATOM   1174  HN  ALA A  91       2.714   5.209 -10.997  1.00 94.13           H
ATOM   1175  N   ILE A  92       3.739   7.465  -9.041  1.00 93.23           N
ATOM   1176  CA  ILE A  92       3.770   8.646  -8.196  1.00 93.23           C
ATOM   1177  C   ILE A  92       3.407   8.253  -6.763  1.00 93.23           C
ATOM   1178  O   ILE A  92       4.079   8.657  -5.816  1.00 93.23           O
ATOM   1179  HA  ILE A  92       4.792   9.026  -8.202  1.00 93.23           H
ATOM   1180  CB  ILE A  92       2.877   9.744  -8.778  1.00 93.23           C
ATOM   1181  HB  ILE A  92       1.904   9.308  -9.005  1.00 93.23           H
ATOM   1182  CG1 ILE A  92       3.450  10.279 -10.092  1.00 93.23           C
ATOM   1183 1HG1 ILE A  92       4.342  10.871  -9.889  1.00 93.23           H
ATOM   1184 2HG1 ILE A  92       3.757   9.446 -10.724  1.00 93.23           H
ATOM   1185  CG2 ILE A  92       2.645  10.860  -7.758  1.00 93.23           C
ATOM   1186 1HG2 ILE A  92       2.161  10.448  -6.872  1.00 93.23           H
ATOM   1187 2HG2 ILE A  92       3.602  11.300  -7.477  1.00 93.23           H
ATOM   1188 3HG2 ILE A  92       2.007  11.627  -8.197  1.00 93.23           H
ATOM   1189  CD1 ILE A  92       2.419  11.135 -10.832  1.00 93.23           C
ATOM   1190 1HD1 ILE A  92       1.539  10.532 -11.054  1.00 93.23           H
ATOM   1191 2HD1 ILE A  92       2.133  11.980 -10.206  1.00 93.23           H
ATOM   1192 3HD1 ILE A  92       2.853  11.502 -11.762  1.00 93.23           H
ATOM   1193  HN  ILE A  92       3.040   7.474  -9.756  1.00 93.23           H
ATOM   1194  N   ALA A  93       2.344   7.470  -6.649  1.00 95.03           N
ATOM   1195  CA  ALA A  93       1.831   7.090  -5.344  1.00 95.03           C
ATOM   1196  C   ALA A  93       2.894   6.281  -4.599  1.00 95.03           C
ATOM   1197  O   ALA A  93       3.137   6.510  -3.415  1.00 95.03           O
ATOM   1198  HA  ALA A  93       1.627   8.005  -4.789  1.00 95.03           H
ATOM   1199  CB  ALA A  93       0.523   6.315  -5.516  1.00 95.03           C
ATOM   1200 1HB  ALA A  93      -0.208   6.944  -6.024  1.00 95.03           H
ATOM   1201 2HB  ALA A  93       0.706   5.419  -6.109  1.00 95.03           H
ATOM   1202 3HB  ALA A  93       0.138   6.030  -4.536  1.00 95.03           H
ATOM   1203  HN  ALA A  93       1.838   7.098  -7.427  1.00 95.03           H
ATOM   1204  N   ASP A  94       3.500   5.351  -5.322  1.00 91.70           N
ATOM   1205  CA  ASP A  94       4.526   4.502  -4.742  1.00 91.70           C
ATOM   1206  C   ASP A  94       5.663   5.375  -4.208  1.00 91.70           C
ATOM   1207  O   ASP A  94       6.152   5.155  -3.100  1.00 91.70           O
ATOM   1208  HA  ASP A  94       4.023   3.944  -3.952  1.00 91.70           H
ATOM   1209  CB  ASP A  94       5.112   3.552  -5.788  1.00 91.70           C
ATOM   1210 1HB  ASP A  94       5.195   4.066  -6.746  1.00 91.70           H
ATOM   1211 2HB  ASP A  94       6.120   3.259  -5.496  1.00 91.70           H
ATOM   1212  CG  ASP A  94       4.238   2.305  -5.947  1.00 91.70           C
ATOM   1213  OD1 ASP A  94       3.586   1.939  -4.946  1.00 91.70           O
ATOM   1214  OD2 ASP A  94       4.243   1.748  -7.066  1.00 91.70           O
ATOM   1215  HN  ASP A  94       3.301   5.175  -6.286  1.00 91.70           H
ATOM   1216  N   LEU A  95       6.051   6.347  -5.020  1.00 91.98           N
ATOM   1217  CA  LEU A  95       7.197   7.181  -4.695  1.00 91.98           C
ATOM   1218  C   LEU A  95       6.901   7.972  -3.420  1.00 91.98           C
ATOM   1219  O   LEU A  95       7.759   8.092  -2.547  1.00 91.98           O
ATOM   1220  HA  LEU A  95       8.039   6.517  -4.502  1.00 91.98           H
ATOM   1221  CB  LEU A  95       7.576   8.059  -5.890  1.00 91.98           C
ATOM   1222 1HB  LEU A  95       7.628   7.428  -6.777  1.00 91.98           H
ATOM   1223 2HB  LEU A  95       6.773   8.777  -6.056  1.00 91.98           H
ATOM   1224  CG  LEU A  95       8.893   8.827  -5.766  1.00 91.98           C
ATOM   1225  HG  LEU A  95       8.888   9.362  -4.817  1.00 91.98           H
ATOM   1226  CD1 LEU A  95      10.086   7.869  -5.739  1.00 91.98           C
ATOM   1227 1HD1 LEU A  95       9.992   7.196  -4.887  1.00 91.98           H
ATOM   1228 2HD1 LEU A  95      10.106   7.288  -6.661  1.00 91.98           H
ATOM   1229 3HD1 LEU A  95      11.009   8.441  -5.651  1.00 91.98           H
ATOM   1230  CD2 LEU A  95       9.023   9.874  -6.874  1.00 91.98           C
ATOM   1231 1HD2 LEU A  95       8.997   9.380  -7.846  1.00 91.98           H
ATOM   1232 2HD2 LEU A  95       8.198  10.582  -6.804  1.00 91.98           H
ATOM   1233 3HD2 LEU A  95       9.969  10.405  -6.763  1.00 91.98           H
ATOM   1234  HN  LEU A  95       5.599   6.569  -5.884  1.00 91.98           H
ATOM   1235  N   LEU A  96       5.684   8.492  -3.353  1.00 91.07           N
ATOM   1236  CA  LEU A  96       5.281   9.309  -2.221  1.00 91.07           C
ATOM   1237  C   LEU A  96       5.313   8.461  -0.948  1.00 91.07           C
ATOM   1238  O   LEU A  96       5.696   8.946   0.116  1.00 91.07           O
ATOM   1239  HA  LEU A  96       6.012  10.111  -2.120  1.00 91.07           H
ATOM   1240  CB  LEU A  96       3.924   9.964  -2.489  1.00 91.07           C
ATOM   1241 1HB  LEU A  96       3.231   9.193  -2.827  1.00 91.07           H
ATOM   1242 2HB  LEU A  96       3.536  10.350  -1.547  1.00 91.07           H
ATOM   1243  CG  LEU A  96       3.919  11.100  -3.514  1.00 91.07           C
ATOM   1244  HG  LEU A  96       4.357  10.727  -4.440  1.00 91.07           H
ATOM   1245  CD1 LEU A  96       2.490  11.541  -3.837  1.00 91.07           C
ATOM   1246 1HD1 LEU A  96       1.933  10.698  -4.246  1.00 91.07           H
ATOM   1247 2HD1 LEU A  96       2.003  11.890  -2.926  1.00 91.07           H
ATOM   1248 3HD1 LEU A  96       2.515  12.349  -4.567  1.00 91.07           H
ATOM   1249  CD2 LEU A  96       4.786  12.269  -3.042  1.00 91.07           C
ATOM   1250 1HD2 LEU A  96       4.400  12.649  -2.096  1.00 91.07           H
ATOM   1251 2HD2 LEU A  96       5.812  11.927  -2.904  1.00 91.07           H
ATOM   1252 3HD2 LEU A  96       4.765  13.062  -3.789  1.00 91.07           H
ATOM   1253  HN  LEU A  96       4.981   8.363  -4.052  1.00 91.07           H
ATOM   1254  N   PHE A  97       4.905   7.209  -1.098  1.00 92.33           N
ATOM   1255  CA  PHE A  97       4.934   6.274   0.013  1.00 92.33           C
ATOM   1256  C   PHE A  97       6.367   6.042   0.497  1.00 92.33           C
ATOM   1257  O   PHE A  97       6.635   6.078   1.697  1.00 92.33           O
ATOM   1258  HA  PHE A  97       4.347   6.712   0.820  1.00 92.33           H
ATOM   1259  CB  PHE A  97       4.362   4.951  -0.500  1.00 92.33           C
ATOM   1260 1HB  PHE A  97       3.275   5.030  -0.541  1.00 92.33           H
ATOM   1261 2HB  PHE A  97       4.708   4.789  -1.520  1.00 92.33           H
ATOM   1262  CG  PHE A  97       4.739   3.738   0.351  1.00 92.33           C
ATOM   1263  CD1 PHE A  97       5.630   2.825  -0.122  1.00 92.33           C
ATOM   1264  HD1 PHE A  97       6.075   2.959  -1.109  1.00 92.33           H
ATOM   1265  CD2 PHE A  97       4.184   3.571   1.582  1.00 92.33           C
ATOM   1266  HD2 PHE A  97       3.471   4.302   1.961  1.00 92.33           H
ATOM   1267  CE1 PHE A  97       5.980   1.699   0.668  1.00 92.33           C
ATOM   1268  HE1 PHE A  97       6.694   0.968   0.288  1.00 92.33           H
ATOM   1269  CE2 PHE A  97       4.535   2.444   2.372  1.00 92.33           C
ATOM   1270  HE2 PHE A  97       4.090   2.311   3.358  1.00 92.33           H
ATOM   1271  CZ  PHE A  97       5.426   1.532   1.898  1.00 92.33           C
ATOM   1272  HZ  PHE A  97       5.695   0.667   2.505  1.00 92.33           H
ATOM   1273  HN  PHE A  97       4.560   6.833  -1.958  1.00 92.33           H
ATOM   1274  N   LEU A  98       7.251   5.809  -0.462  1.00 94.60           N
ATOM   1275  CA  LEU A  98       8.606   5.388  -0.146  1.00 94.60           C
ATOM   1276  C   LEU A  98       9.305   6.492   0.650  1.00 94.60           C
ATOM   1277  O   LEU A  98      10.136   6.209   1.512  1.00 94.60           O
ATOM   1278  HA  LEU A  98       8.533   4.501   0.484  1.00 94.60           H
ATOM   1279  CB  LEU A  98       9.351   4.980  -1.418  1.00 94.60           C
ATOM   1280 1HB  LEU A  98       9.256   5.787  -2.145  1.00 94.60           H
ATOM   1281 2HB  LEU A  98      10.411   4.889  -1.181  1.00 94.60           H
ATOM   1282  CG  LEU A  98       8.890   3.679  -2.078  1.00 94.60           C
ATOM   1283  HG  LEU A  98       7.801   3.676  -2.103  1.00 94.60           H
ATOM   1284  CD1 LEU A  98       9.376   3.597  -3.526  1.00 94.60           C
ATOM   1285 1HD1 LEU A  98       8.974   4.437  -4.093  1.00 94.60           H
ATOM   1286 2HD1 LEU A  98      10.465   3.633  -3.547  1.00 94.60           H
ATOM   1287 3HD1 LEU A  98       9.034   2.663  -3.972  1.00 94.60           H
ATOM   1288  CD2 LEU A  98       9.327   2.464  -1.257  1.00 94.60           C
ATOM   1289 1HD2 LEU A  98      10.414   2.450  -1.179  1.00 94.60           H
ATOM   1290 2HD2 LEU A  98       8.891   2.523  -0.260  1.00 94.60           H
ATOM   1291 3HD2 LEU A  98       8.986   1.552  -1.749  1.00 94.60           H
ATOM   1292  HN  LEU A  98       7.055   5.903  -1.438  1.00 94.60           H
ATOM   1293  N   VAL A  99       8.943   7.726   0.333  1.00 92.07           N
ATOM   1294  CA  VAL A  99       9.565   8.875   0.969  1.00 92.07           C
ATOM   1295  C   VAL A  99       9.294   8.829   2.474  1.00 92.07           C
ATOM   1296  O   VAL A  99       9.997   9.468   3.255  1.00 92.07           O
ATOM   1297  HA  VAL A  99      10.640   8.800   0.804  1.00 92.07           H
ATOM   1298  CB  VAL A  99       9.074  10.166   0.312  1.00 92.07           C
ATOM   1299  HB  VAL A  99       7.984  10.145   0.305  1.00 92.07           H
ATOM   1300  CG1 VAL A  99       9.515  11.392   1.114  1.00 92.07           C
ATOM   1301 1HG1 VAL A  99       9.104  11.334   2.122  1.00 92.07           H
ATOM   1302 2HG1 VAL A  99      10.603  11.419   1.167  1.00 92.07           H
ATOM   1303 3HG1 VAL A  99       9.152  12.296   0.625  1.00 92.07           H
ATOM   1304  CG2 VAL A  99       9.551  10.260  -1.139  1.00 92.07           C
ATOM   1305 1HG2 VAL A  99      10.640  10.247  -1.164  1.00 92.07           H
ATOM   1306 2HG2 VAL A  99       9.164   9.411  -1.704  1.00 92.07           H
ATOM   1307 3HG2 VAL A  99       9.187  11.187  -1.582  1.00 92.07           H
ATOM   1308  HN  VAL A  99       8.239   7.946  -0.342  1.00 92.07           H
ATOM   1309  N   THR A 100       8.272   8.067   2.836  1.00 91.89           N
ATOM   1310  CA  THR A 100       7.879   7.955   4.230  1.00 91.89           C
ATOM   1311  C   THR A 100       8.782   6.959   4.961  1.00 91.89           C
ATOM   1312  O   THR A 100       8.932   7.031   6.179  1.00 91.89           O
ATOM   1313  HA  THR A 100       8.021   8.925   4.706  1.00 91.89           H
ATOM   1314  CB  THR A 100       6.397   7.577   4.274  1.00 91.89           C
ATOM   1315  HB  THR A 100       5.983   7.740   5.269  1.00 91.89           H
ATOM   1316  OG1 THR A 100       6.368   6.230   3.810  1.00 91.89           O
ATOM   1317  HG1 THR A 100       6.532   5.602   4.571  1.00 91.89           H
ATOM   1318  CG2 THR A 100       5.565   8.344   3.244  1.00 91.89           C
ATOM   1319 1HG2 THR A 100       5.937   8.127   2.243  1.00 91.89           H
ATOM   1320 2HG2 THR A 100       5.645   9.414   3.437  1.00 91.89           H
ATOM   1321 3HG2 THR A 100       4.522   8.038   3.318  1.00 91.89           H
ATOM   1322  HN  THR A 100       7.718   7.534   2.196  1.00 91.89           H
ATOM   1323  N   LEU A 101       9.360   6.054   4.185  1.00 94.04           N
ATOM   1324  CA  LEU A 101      10.038   4.903   4.756  1.00 94.04           C
ATOM   1325  C   LEU A 101      11.248   5.378   5.563  1.00 94.04           C
ATOM   1326  O   LEU A 101      11.517   4.861   6.646  1.00 94.04           O
ATOM   1327  HA  LEU A 101       9.339   4.415   5.435  1.00 94.04           H
ATOM   1328  CB  LEU A 101      10.387   3.891   3.663  1.00 94.04           C
ATOM   1329 1HB  LEU A 101      10.933   4.410   2.875  1.00 94.04           H
ATOM   1330 2HB  LEU A 101      11.066   3.150   4.085  1.00 94.04           H
ATOM   1331  CG  LEU A 101       9.206   3.155   3.027  1.00 94.04           C
ATOM   1332  HG  LEU A 101       8.583   3.889   2.516  1.00 94.04           H
ATOM   1333  CD1 LEU A 101       9.685   2.156   1.973  1.00 94.04           C
ATOM   1334 1HD1 LEU A 101      10.229   2.686   1.190  1.00 94.04           H
ATOM   1335 2HD1 LEU A 101      10.343   1.423   2.439  1.00 94.04           H
ATOM   1336 3HD1 LEU A 101       8.825   1.647   1.537  1.00 94.04           H
ATOM   1337  CD2 LEU A 101       8.336   2.489   4.095  1.00 94.04           C
ATOM   1338 1HD2 LEU A 101       8.934   1.770   4.655  1.00 94.04           H
ATOM   1339 2HD2 LEU A 101       7.950   3.249   4.775  1.00 94.04           H
ATOM   1340 3HD2 LEU A 101       7.503   1.974   3.616  1.00 94.04           H
ATOM   1341  HN  LEU A 101       9.369   6.098   3.186  1.00 94.04           H
ATOM   1342  N   PRO A 102      11.995   6.367   5.054  1.00 95.46           N
ATOM   1343  CA  PRO A 102      13.182   6.855   5.760  1.00 95.46           C
ATOM   1344  C   PRO A 102      12.879   7.244   7.198  1.00 95.46           C
ATOM   1345  O   PRO A 102      13.636   6.910   8.108  1.00 95.46           O
ATOM   1346  HA  PRO A 102      13.928   6.064   5.830  1.00 95.46           H
ATOM   1347  CB  PRO A 102      13.628   8.060   4.928  1.00 95.46           C
ATOM   1348 1HB  PRO A 102      13.189   8.987   5.297  1.00 95.46           H
ATOM   1349 2HB  PRO A 102      14.710   8.188   4.956  1.00 95.46           H
ATOM   1350  CG  PRO A 102      13.136   7.722   3.526  1.00 95.46           C
ATOM   1351 1HG  PRO A 102      13.059   8.610   2.899  1.00 95.46           H
ATOM   1352 2HG  PRO A 102      13.815   7.042   3.012  1.00 95.46           H
ATOM   1353  CD  PRO A 102      11.780   7.087   3.786  1.00 95.46           C
ATOM   1354 1HD  PRO A 102      10.993   7.835   3.879  1.00 95.46           H
ATOM   1355 2HD  PRO A 102      11.485   6.418   2.977  1.00 95.46           H
ATOM   1356  N   PHE A 103      11.768   7.947   7.366  1.00 94.47           N
ATOM   1357  CA  PHE A 103      11.382   8.434   8.679  1.00 94.47           C
ATOM   1358  C   PHE A 103      11.047   7.273   9.618  1.00 94.47           C
ATOM   1359  O   PHE A 103      11.417   7.292  10.791  1.00 94.47           O
ATOM   1360  HA  PHE A 103      12.229   8.990   9.080  1.00 94.47           H
ATOM   1361  CB  PHE A 103      10.132   9.296   8.487  1.00 94.47           C
ATOM   1362 1HB  PHE A 103       9.375   8.708   7.967  1.00 94.47           H
ATOM   1363 2HB  PHE A 103       9.724   9.549   9.465  1.00 94.47           H
ATOM   1364  CG  PHE A 103      10.381  10.587   7.704  1.00 94.47           C
ATOM   1365  CD1 PHE A 103      10.750  11.719   8.361  1.00 94.47           C
ATOM   1366  HD1 PHE A 103      10.870  11.707   9.444  1.00 94.47           H
ATOM   1367  CD2 PHE A 103      10.232  10.602   6.352  1.00 94.47           C
ATOM   1368  HD2 PHE A 103       9.935   9.695   5.826  1.00 94.47           H
ATOM   1369  CE1 PHE A 103      10.981  12.917   7.634  1.00 94.47           C
ATOM   1370  HE1 PHE A 103      11.277  13.825   8.160  1.00 94.47           H
ATOM   1371  CE2 PHE A 103      10.462  11.800   5.626  1.00 94.47           C
ATOM   1372  HE2 PHE A 103      10.343  11.813   4.543  1.00 94.47           H
ATOM   1373  CZ  PHE A 103      10.832  12.933   6.283  1.00 94.47           C
ATOM   1374  HZ  PHE A 103      11.009  13.853   5.725  1.00 94.47           H
ATOM   1375  HN  PHE A 103      11.139   8.184   6.625  1.00 94.47           H
ATOM   1376  N   TRP A 104      10.351   6.290   9.066  1.00 87.69           N
ATOM   1377  CA  TRP A 104       9.926   5.143   9.850  1.00 87.69           C
ATOM   1378  C   TRP A 104      11.173   4.338  10.223  1.00 87.69           C
ATOM   1379  O   TRP A 104      11.221   3.718  11.284  1.00 87.69           O
ATOM   1380  HA  TRP A 104       9.440   5.516  10.751  1.00 87.69           H
ATOM   1381  CB  TRP A 104       8.885   4.316   9.092  1.00 87.69           C
ATOM   1382 1HB  TRP A 104       9.270   4.089   8.098  1.00 87.69           H
ATOM   1383 2HB  TRP A 104       8.748   3.364   9.605  1.00 87.69           H
ATOM   1384  CG  TRP A 104       7.526   5.004   8.952  1.00 87.69           C
ATOM   1385  CD1 TRP A 104       6.856   5.286   7.826  1.00 87.69           C
ATOM   1386  HD1 TRP A 104       7.213   5.049   6.824  1.00 87.69           H
ATOM   1387  CD2 TRP A 104       6.693   5.488  10.026  1.00 87.69           C
ATOM   1388  NE1 TRP A 104       5.657   5.914   8.095  1.00 87.69           N
ATOM   1389  HE1 TRP A 104       4.986   6.221   7.420  1.00 87.69           H
ATOM   1390  CE2 TRP A 104       5.555   6.041   9.475  1.00 87.69           C
ATOM   1391  CE3 TRP A 104       6.894   5.460  11.417  1.00 87.69           C
ATOM   1392  HE3 TRP A 104       7.784   5.029  11.877  1.00 87.69           H
ATOM   1393  CZ2 TRP A 104       4.529   6.607  10.242  1.00 87.69           C
ATOM   1394  HZ2 TRP A 104       3.639   7.037   9.782  1.00 87.69           H
ATOM   1395  CZ3 TRP A 104       5.860   6.030  12.169  1.00 87.69           C
ATOM   1396  HZ3 TRP A 104       5.965   6.034  13.254  1.00 87.69           H
ATOM   1397  CH2 TRP A 104       4.708   6.590  11.630  1.00 87.69           C
ATOM   1398  HH2 TRP A 104       3.947   7.015  12.285  1.00 87.69           H
ATOM   1399  HN  TRP A 104      10.078   6.269   8.104  1.00 87.69           H
ATOM   1400  N   ALA A 105      12.150   4.373   9.330  1.00 95.76           N
ATOM   1401  CA  ALA A 105      13.394   3.655   9.552  1.00 95.76           C
ATOM   1402  C   ALA A 105      14.092   4.223  10.789  1.00 95.76           C
ATOM   1403  O   ALA A 105      14.551   3.471  11.647  1.00 95.76           O
ATOM   1404  HA  ALA A 105      13.145   2.609   9.734  1.00 95.76           H
ATOM   1405  CB  ALA A 105      14.266   3.743   8.298  1.00 95.76           C
ATOM   1406 1HB  ALA A 105      13.736   3.299   7.455  1.00 95.76           H
ATOM   1407 2HB  ALA A 105      14.484   4.788   8.080  1.00 95.76           H
ATOM   1408 3HB  ALA A 105      15.198   3.204   8.465  1.00 95.76           H
ATOM   1409  HN  ALA A 105      12.103   4.880   8.469  1.00 95.76           H
ATOM   1410  N   ILE A 106      14.150   5.546  10.841  1.00 92.30           N
ATOM   1411  CA  ILE A 106      14.797   6.223  11.952  1.00 92.30           C
ATOM   1412  C   ILE A 106      14.003   5.963  13.234  1.00 92.30           C
ATOM   1413  O   ILE A 106      14.583   5.669  14.278  1.00 92.30           O
ATOM   1414  HA  ILE A 106      15.790   5.789  12.066  1.00 92.30           H
ATOM   1415  CB  ILE A 106      14.986   7.708  11.637  1.00 92.30           C
ATOM   1416  HB  ILE A 106      14.032   8.109  11.294  1.00 92.30           H
ATOM   1417  CG1 ILE A 106      15.992   7.904  10.500  1.00 92.30           C
ATOM   1418 1HG1 ILE A 106      17.002   7.725  10.869  1.00 92.30           H
ATOM   1419 2HG1 ILE A 106      15.805   7.172   9.715  1.00 92.30           H
ATOM   1420  CG2 ILE A 106      15.380   8.489  12.892  1.00 92.30           C
ATOM   1421 1HG2 ILE A 106      14.597   8.389  13.643  1.00 92.30           H
ATOM   1422 2HG2 ILE A 106      16.316   8.094  13.287  1.00 92.30           H
ATOM   1423 3HG2 ILE A 106      15.508   9.542  12.639  1.00 92.30           H
ATOM   1424  CD1 ILE A 106      15.897   9.317   9.922  1.00 92.30           C
ATOM   1425 1HD1 ILE A 106      14.893   9.484   9.532  1.00 92.30           H
ATOM   1426 2HD1 ILE A 106      16.109  10.045  10.705  1.00 92.30           H
ATOM   1427 3HD1 ILE A 106      16.623   9.429   9.116  1.00 92.30           H
ATOM   1428  HN  ILE A 106      13.766   6.150  10.143  1.00 92.30           H
ATOM   1429  N   ALA A 107      12.689   6.081  13.113  1.00 93.88           N
ATOM   1430  CA  ALA A 107      11.816   5.949  14.267  1.00 93.88           C
ATOM   1431  C   ALA A 107      11.945   4.535  14.839  1.00 93.88           C
ATOM   1432  O   ALA A 107      11.878   4.344  16.052  1.00 93.88           O
ATOM   1433  HA  ALA A 107      12.148   6.666  15.018  1.00 93.88           H
ATOM   1434  CB  ALA A 107      10.380   6.286  13.862  1.00 93.88           C
ATOM   1435 1HB  ALA A 107      10.338   7.310  13.491  1.00 93.88           H
ATOM   1436 2HB  ALA A 107      10.053   5.601  13.080  1.00 93.88           H
ATOM   1437 3HB  ALA A 107       9.726   6.186  14.729  1.00 93.88           H
ATOM   1438  HN  ALA A 107      12.221   6.263  12.248  1.00 93.88           H
ATOM   1439  N   ALA A 108      12.126   3.581  13.937  1.00 93.22           N
ATOM   1440  CA  ALA A 108      12.215   2.186  14.332  1.00 93.22           C
ATOM   1441  C   ALA A 108      13.584   1.924  14.964  1.00 93.22           C
ATOM   1442  O   ALA A 108      13.716   1.064  15.833  1.00 93.22           O
ATOM   1443  HA  ALA A 108      11.440   2.001  15.077  1.00 93.22           H
ATOM   1444  CB  ALA A 108      11.954   1.293  13.117  1.00 93.22           C
ATOM   1445 1HB  ALA A 108      10.958   1.497  12.724  1.00 93.22           H
ATOM   1446 2HB  ALA A 108      12.697   1.501  12.348  1.00 93.22           H
ATOM   1447 3HB  ALA A 108      12.020   0.247  13.414  1.00 93.22           H
ATOM   1448  HN  ALA A 108      12.213   3.749  12.955  1.00 93.22           H
ATOM   1449  N   ALA A 109      14.567   2.683  14.502  1.00 91.75           N
ATOM   1450  CA  ALA A 109      15.941   2.464  14.922  1.00 91.75           C
ATOM   1451  C   ALA A 109      16.093   2.872  16.388  1.00 91.75           C
ATOM   1452  O   ALA A 109      16.842   2.245  17.136  1.00 91.75           O
ATOM   1453  HA  ALA A 109      16.152   1.399  14.826  1.00 91.75           H
ATOM   1454  CB  ALA A 109      16.886   3.238  14.000  1.00 91.75           C
ATOM   1455 1HB  ALA A 109      16.759   2.890  12.975  1.00 91.75           H
ATOM   1456 2HB  ALA A 109      16.655   4.302  14.054  1.00 91.75           H
ATOM   1457 3HB  ALA A 109      17.916   3.073  14.315  1.00 91.75           H
ATOM   1458  HN  ALA A 109      14.438   3.434  13.855  1.00 91.75           H
ATOM   1459  N   ASP A 110      15.372   3.920  16.756  1.00 82.70           N
ATOM   1460  CA  ASP A 110      15.555   4.536  18.059  1.00 82.70           C
ATOM   1461  C   ASP A 110      14.219   5.103  18.543  1.00 82.70           C
ATOM   1462  O   ASP A 110      13.452   4.411  19.210  1.00 82.70           O
ATOM   1463  HA  ASP A 110      15.926   3.738  18.703  1.00 82.70           H
ATOM   1464  CB  ASP A 110      16.560   5.687  17.989  1.00 82.70           C
ATOM   1465 1HB  ASP A 110      17.465   5.354  17.479  1.00 82.70           H
ATOM   1466 2HB  ASP A 110      16.143   6.502  17.398  1.00 82.70           H
ATOM   1467  CG  ASP A 110      16.914   6.193  19.388  1.00 82.70           C
ATOM   1468  OD1 ASP A 110      16.517   5.508  20.356  1.00 82.70           O
ATOM   1469  OD2 ASP A 110      17.573   7.252  19.459  1.00 82.70           O
ATOM   1470  HN  ASP A 110      14.674   4.348  16.181  1.00 82.70           H
ATOM   1471  N   GLN A 111      13.982   6.358  18.188  1.00 86.16           N
ATOM   1472  CA  GLN A 111      12.753   7.027  18.578  1.00 86.16           C
ATOM   1473  C   GLN A 111      12.368   8.080  17.537  1.00 86.16           C
ATOM   1474  O   GLN A 111      13.149   8.381  16.635  1.00 86.16           O
ATOM   1475  HA  GLN A 111      11.995   6.244  18.611  1.00 86.16           H
ATOM   1476  CB  GLN A 111      12.887   7.653  19.968  1.00 86.16           C
ATOM   1477 1HB  GLN A 111      11.963   8.168  20.229  1.00 86.16           H
ATOM   1478 2HB  GLN A 111      13.036   6.870  20.711  1.00 86.16           H
ATOM   1479  CG  GLN A 111      14.057   8.638  20.015  1.00 86.16           C
ATOM   1480 1HG  GLN A 111      14.984   8.118  19.775  1.00 86.16           H
ATOM   1481 2HG  GLN A 111      13.919   9.409  19.256  1.00 86.16           H
ATOM   1482  CD  GLN A 111      14.171   9.288  21.395  1.00 86.16           C
ATOM   1483  OE1 GLN A 111      13.249   9.276  22.194  1.00 86.16           O
ATOM   1484  NE2 GLN A 111      15.352   9.853  21.631  1.00 86.16           N
ATOM   1485 1HE2 GLN A 111      16.067   9.827  20.932  1.00 86.16           H
ATOM   1486 2HE2 GLN A 111      15.524  10.304  22.506  1.00 86.16           H
ATOM   1487  HN  GLN A 111      14.612   6.913  17.645  1.00 86.16           H
ATOM   1488  N   TRP A 112      11.165   8.611  17.696  1.00 91.74           N
ATOM   1489  CA  TRP A 112      10.695   9.674  16.824  1.00 91.74           C
ATOM   1490  C   TRP A 112      11.444  10.955  17.195  1.00 91.74           C
ATOM   1491  O   TRP A 112      11.250  11.500  18.281  1.00 91.74           O
ATOM   1492  HA  TRP A 112      10.927   9.390  15.798  1.00 91.74           H
ATOM   1493  CB  TRP A 112       9.174   9.824  16.913  1.00 91.74           C
ATOM   1494 1HB  TRP A 112       8.713   8.851  16.741  1.00 91.74           H
ATOM   1495 2HB  TRP A 112       8.908  10.128  17.925  1.00 91.74           H
ATOM   1496  CG  TRP A 112       8.590  10.831  15.921  1.00 91.74           C
ATOM   1497  CD1 TRP A 112       8.265  12.112  16.142  1.00 91.74           C
ATOM   1498  HD1 TRP A 112       8.382  12.619  17.100  1.00 91.74           H
ATOM   1499  CD2 TRP A 112       8.272  10.588  14.535  1.00 91.74           C
ATOM   1500  NE1 TRP A 112       7.763  12.710  15.004  1.00 91.74           N
ATOM   1501  HE1 TRP A 112       7.453  13.657  14.920  1.00 91.74           H
ATOM   1502  CE2 TRP A 112       7.767  11.754  13.995  1.00 91.74           C
ATOM   1503  CE3 TRP A 112       8.407   9.421  13.761  1.00 91.74           C
ATOM   1504  HE3 TRP A 112       8.803   8.489  14.164  1.00 91.74           H
ATOM   1505  CZ2 TRP A 112       7.357  11.867  12.662  1.00 91.74           C
ATOM   1506  HZ2 TRP A 112       6.961  12.799  12.259  1.00 91.74           H
ATOM   1507  CZ3 TRP A 112       7.992   9.551  12.430  1.00 91.74           C
ATOM   1508  HZ3 TRP A 112       8.075   8.675  11.787  1.00 91.74           H
ATOM   1509  CH2 TRP A 112       7.482  10.717  11.872  1.00 91.74           C
ATOM   1510  HH2 TRP A 112       7.180  10.736  10.825  1.00 91.74           H
ATOM   1511  HN  TRP A 112      10.517   8.327  18.403  1.00 91.74           H
ATOM   1512  N   LYS A 113      12.284  11.400  16.273  1.00 83.83           N
ATOM   1513  CA  LYS A 113      13.193  12.498  16.554  1.00 83.83           C
ATOM   1514  C   LYS A 113      12.655  13.777  15.908  1.00 83.83           C
ATOM   1515  O   LYS A 113      13.327  14.808  15.912  1.00 83.83           O
ATOM   1516  HA  LYS A 113      13.210  12.639  17.635  1.00 83.83           H
ATOM   1517  CB  LYS A 113      14.616  12.141  16.121  1.00 83.83           C
ATOM   1518 1HB  LYS A 113      14.636  11.947  15.048  1.00 83.83           H
ATOM   1519 2HB  LYS A 113      15.278  12.987  16.304  1.00 83.83           H
ATOM   1520  CG  LYS A 113      15.127  10.913  16.876  1.00 83.83           C
ATOM   1521 1HG  LYS A 113      15.004  11.064  17.949  1.00 83.83           H
ATOM   1522 2HG  LYS A 113      14.531  10.041  16.607  1.00 83.83           H
ATOM   1523  CD  LYS A 113      16.601  10.649  16.559  1.00 83.83           C
ATOM   1524 1HD  LYS A 113      16.720  10.467  15.491  1.00 83.83           H
ATOM   1525 2HD  LYS A 113      17.192  11.532  16.801  1.00 83.83           H
ATOM   1526  CE  LYS A 113      17.124   9.446  17.348  1.00 83.83           C
ATOM   1527 1HE  LYS A 113      16.985   9.616  18.416  1.00 83.83           H
ATOM   1528 2HE  LYS A 113      16.550   8.557  17.089  1.00 83.83           H
ATOM   1529  NZ  LYS A 113      18.557   9.220  17.058  1.00 83.83           N
ATOM   1530 1HZ  LYS A 113      18.891   8.430  17.598  1.00 83.83           H
ATOM   1531 2HZ  LYS A 113      18.676   9.028  16.069  1.00 83.83           H
ATOM   1532 3HZ  LYS A 113      19.087  10.048  17.307  1.00 83.83           H
ATOM   1533  HN  LYS A 113      12.350  11.023  15.349  1.00 83.83           H
ATOM   1534  N   PHE A 114      11.450  13.668  15.369  1.00 89.70           N
ATOM   1535  CA  PHE A 114      10.879  14.752  14.587  1.00 89.70           C
ATOM   1536  C   PHE A 114       9.730  15.425  15.340  1.00 89.70           C
ATOM   1537  O   PHE A 114       9.265  14.913  16.357  1.00 89.70           O
ATOM   1538  HA  PHE A 114      11.673  15.478  14.414  1.00 89.70           H
ATOM   1539  CB  PHE A 114      10.336  14.134  13.297  1.00 89.70           C
ATOM   1540 1HB  PHE A 114       9.485  13.498  13.541  1.00 89.70           H
ATOM   1541 2HB  PHE A 114       9.963  14.931  12.654  1.00 89.70           H
ATOM   1542  CG  PHE A 114      11.364  13.310  12.520  1.00 89.70           C
ATOM   1543  CD1 PHE A 114      12.301  13.935  11.759  1.00 89.70           C
ATOM   1544  HD1 PHE A 114      12.320  15.024  11.702  1.00 89.70           H
ATOM   1545  CD2 PHE A 114      11.341  11.952  12.591  1.00 89.70           C
ATOM   1546  HD2 PHE A 114      10.589  11.451  13.201  1.00 89.70           H
ATOM   1547  CE1 PHE A 114      13.256  13.170  11.037  1.00 89.70           C
ATOM   1548  HE1 PHE A 114      14.007  13.671  10.427  1.00 89.70           H
ATOM   1549  CE2 PHE A 114      12.295  11.187  11.870  1.00 89.70           C
ATOM   1550  HE2 PHE A 114      12.277  10.099  11.926  1.00 89.70           H
ATOM   1551  CZ  PHE A 114      13.233  11.812  11.108  1.00 89.70           C
ATOM   1552  HZ  PHE A 114      13.965  11.225  10.555  1.00 89.70           H
ATOM   1553  HN  PHE A 114      10.868  12.860  15.459  1.00 89.70           H
ATOM   1554  N   GLN A 115       9.305  16.563  14.811  1.00 82.29           N
ATOM   1555  CA  GLN A 115       8.245  17.331  15.441  1.00 82.29           C
ATOM   1556  C   GLN A 115       6.895  16.640  15.238  1.00 82.29           C
ATOM   1557  O   GLN A 115       6.767  15.756  14.392  1.00 82.29           O
ATOM   1558  HA  GLN A 115       8.494  17.352  16.502  1.00 82.29           H
ATOM   1559  CB  GLN A 115       8.213  18.764  14.906  1.00 82.29           C
ATOM   1560 1HB  GLN A 115       8.137  18.748  13.819  1.00 82.29           H
ATOM   1561 2HB  GLN A 115       7.327  19.276  15.280  1.00 82.29           H
ATOM   1562  CG  GLN A 115       9.468  19.533  15.324  1.00 82.29           C
ATOM   1563 1HG  GLN A 115       9.590  19.477  16.405  1.00 82.29           H
ATOM   1564 2HG  GLN A 115      10.348  19.069  14.879  1.00 82.29           H
ATOM   1565  CD  GLN A 115       9.383  20.998  14.890  1.00 82.29           C
ATOM   1566  OE1 GLN A 115       8.483  21.410  14.177  1.00 82.29           O
ATOM   1567  NE2 GLN A 115      10.368  21.759  15.359  1.00 82.29           N
ATOM   1568 1HE2 GLN A 115      11.076  21.358  15.940  1.00 82.29           H
ATOM   1569 2HE2 GLN A 115      10.399  22.732  15.130  1.00 82.29           H
ATOM   1570  HN  GLN A 115       9.671  16.959  13.969  1.00 82.29           H
ATOM   1571  N   THR A 116       5.922  17.068  16.029  1.00 88.68           N
ATOM   1572  CA  THR A 116       4.589  16.494  15.954  1.00 88.68           C
ATOM   1573  C   THR A 116       4.007  16.677  14.551  1.00 88.68           C
ATOM   1574  O   THR A 116       3.347  15.782  14.026  1.00 88.68           O
ATOM   1575  HA  THR A 116       4.667  15.421  16.130  1.00 88.68           H
ATOM   1576  CB  THR A 116       3.737  17.131  17.054  1.00 88.68           C
ATOM   1577  HB  THR A 116       3.469  18.155  16.794  1.00 88.68           H
ATOM   1578  OG1 THR A 116       4.524  16.982  18.232  1.00 88.68           O
ATOM   1579  HG1 THR A 116       4.187  17.593  18.948  1.00 88.68           H
ATOM   1580  CG2 THR A 116       2.468  16.329  17.349  1.00 88.68           C
ATOM   1581 1HG2 THR A 116       2.740  15.325  17.674  1.00 88.68           H
ATOM   1582 2HG2 THR A 116       1.859  16.267  16.447  1.00 88.68           H
ATOM   1583 3HG2 THR A 116       1.900  16.825  18.136  1.00 88.68           H
ATOM   1584  HN  THR A 116       6.032  17.793  16.709  1.00 88.68           H
ATOM   1585  N   PHE A 117       4.272  17.845  13.983  1.00 91.97           N
ATOM   1586  CA  PHE A 117       3.773  18.162  12.656  1.00 91.97           C
ATOM   1587  C   PHE A 117       4.203  17.102  11.640  1.00 91.97           C
ATOM   1588  O   PHE A 117       3.388  16.627  10.851  1.00 91.97           O
ATOM   1589  HA  PHE A 117       2.685  18.184  12.717  1.00 91.97           H
ATOM   1590  CB  PHE A 117       4.382  19.508  12.259  1.00 91.97           C
ATOM   1591 1HB  PHE A 117       4.078  20.262  12.985  1.00 91.97           H
ATOM   1592 2HB  PHE A 117       5.468  19.434  12.313  1.00 91.97           H
ATOM   1593  CG  PHE A 117       3.987  19.982  10.859  1.00 91.97           C
ATOM   1594  CD1 PHE A 117       4.886  19.919   9.840  1.00 91.97           C
ATOM   1595  HD1 PHE A 117       5.888  19.531  10.022  1.00 91.97           H
ATOM   1596  CD2 PHE A 117       2.736  20.465  10.632  1.00 91.97           C
ATOM   1597  HD2 PHE A 117       2.015  20.516  11.449  1.00 91.97           H
ATOM   1598  CE1 PHE A 117       4.519  20.358   8.541  1.00 91.97           C
ATOM   1599  HE1 PHE A 117       5.239  20.308   7.725  1.00 91.97           H
ATOM   1600  CE2 PHE A 117       2.369  20.904   9.333  1.00 91.97           C
ATOM   1601  HE2 PHE A 117       1.366  21.292   9.152  1.00 91.97           H
ATOM   1602  CZ  PHE A 117       3.268  20.842   8.315  1.00 91.97           C
ATOM   1603  HZ  PHE A 117       2.986  21.179   7.317  1.00 91.97           H
ATOM   1604  HN  PHE A 117       4.816  18.565  14.413  1.00 91.97           H
ATOM   1605  N   MET A 118       5.483  16.762  11.694  1.00 89.84           N
ATOM   1606  CA  MET A 118       6.033  15.773  10.782  1.00 89.84           C
ATOM   1607  C   MET A 118       5.388  14.403  11.004  1.00 89.84           C
ATOM   1608  O   MET A 118       5.242  13.622  10.065  1.00 89.84           O
ATOM   1609  HA  MET A 118       5.799  16.134   9.781  1.00 89.84           H
ATOM   1610  CB  MET A 118       7.544  15.666  10.996  1.00 89.84           C
ATOM   1611 1HB  MET A 118       7.756  15.527  12.056  1.00 89.84           H
ATOM   1612 2HB  MET A 118       7.927  14.788  10.476  1.00 89.84           H
ATOM   1613  CG  MET A 118       8.260  16.919  10.488  1.00 89.84           C
ATOM   1614 1HG  MET A 118       7.954  17.786  11.074  1.00 89.84           H
ATOM   1615 2HG  MET A 118       9.337  16.811  10.618  1.00 89.84           H
ATOM   1616  SD  MET A 118       7.877  17.184   8.765  1.00 89.84           S
ATOM   1617  CE  MET A 118       8.687  15.765   8.046  1.00 89.84           C
ATOM   1618 1HE  MET A 118       9.752  15.800   8.274  1.00 89.84           H
ATOM   1619 2HE  MET A 118       8.257  14.853   8.460  1.00 89.84           H
ATOM   1620 3HE  MET A 118       8.546  15.775   6.965  1.00 89.84           H
ATOM   1621  HN  MET A 118       6.138  17.149  12.343  1.00 89.84           H
ATOM   1622  N   CYS A 119       5.018  14.154  12.252  1.00 94.39           N
ATOM   1623  CA  CYS A 119       4.333  12.920  12.598  1.00 94.39           C
ATOM   1624  C   CYS A 119       3.007  12.878  11.836  1.00 94.39           C
ATOM   1625  O   CYS A 119       2.676  11.871  11.213  1.00 94.39           O
ATOM   1626  HA  CYS A 119       4.984  12.103  12.286  1.00 94.39           H
ATOM   1627  CB  CYS A 119       4.129  12.791  14.108  1.00 94.39           C
ATOM   1628 1HB  CYS A 119       5.094  12.712  14.609  1.00 94.39           H
ATOM   1629 2HB  CYS A 119       3.641  13.685  14.496  1.00 94.39           H
ATOM   1630  SG  CYS A 119       3.112  11.315  14.478  1.00 94.39           S
ATOM   1631  HN  CYS A 119       5.180  14.777  13.018  1.00 94.39           H
ATOM   1632  N   LYS A 120       2.282  13.985  11.912  1.00 92.35           N
ATOM   1633  CA  LYS A 120       0.991  14.081  11.253  1.00 92.35           C
ATOM   1634  C   LYS A 120       1.174  13.865   9.749  1.00 92.35           C
ATOM   1635  O   LYS A 120       0.439  13.093   9.135  1.00 92.35           O
ATOM   1636  HA  LYS A 120       0.364  13.279  11.643  1.00 92.35           H
ATOM   1637  CB  LYS A 120       0.306  15.403  11.605  1.00 92.35           C
ATOM   1638 1HB  LYS A 120       0.996  16.231  11.437  1.00 92.35           H
ATOM   1639 2HB  LYS A 120      -0.547  15.562  10.946  1.00 92.35           H
ATOM   1640  CG  LYS A 120      -0.160  15.408  13.062  1.00 92.35           C
ATOM   1641 1HG  LYS A 120      -0.889  14.612  13.217  1.00 92.35           H
ATOM   1642 2HG  LYS A 120       0.685  15.199  13.719  1.00 92.35           H
ATOM   1643  CD  LYS A 120      -0.782  16.755  13.435  1.00 92.35           C
ATOM   1644 1HD  LYS A 120      -0.042  17.547  13.315  1.00 92.35           H
ATOM   1645 2HD  LYS A 120      -1.603  16.982  12.754  1.00 92.35           H
ATOM   1646  CE  LYS A 120      -1.295  16.743  14.876  1.00 92.35           C
ATOM   1647 1HE  LYS A 120      -0.579  16.231  15.519  1.00 92.35           H
ATOM   1648 2HE  LYS A 120      -1.382  17.764  15.246  1.00 92.35           H
ATOM   1649  NZ  LYS A 120      -2.610  16.067  14.952  1.00 92.35           N
ATOM   1650 1HZ  LYS A 120      -3.068  16.316  15.822  1.00 92.35           H
ATOM   1651 2HZ  LYS A 120      -3.186  16.361  14.170  1.00 92.35           H
ATOM   1652 3HZ  LYS A 120      -2.477  15.063  14.915  1.00 92.35           H
ATOM   1653  HN  LYS A 120       2.563  14.804  12.412  1.00 92.35           H
ATOM   1654  N   VAL A 121       2.159  14.560   9.199  1.00 94.43           N
ATOM   1655  CA  VAL A 121       2.375  14.544   7.762  1.00 94.43           C
ATOM   1656  C   VAL A 121       2.723  13.121   7.320  1.00 94.43           C
ATOM   1657  O   VAL A 121       2.137  12.601   6.372  1.00 94.43           O
ATOM   1658  HA  VAL A 121       1.441  14.841   7.286  1.00 94.43           H
ATOM   1659  CB  VAL A 121       3.447  15.567   7.383  1.00 94.43           C
ATOM   1660  HB  VAL A 121       4.327  15.374   7.996  1.00 94.43           H
ATOM   1661  CG1 VAL A 121       3.854  15.416   5.916  1.00 94.43           C
ATOM   1662 1HG1 VAL A 121       4.253  14.415   5.750  1.00 94.43           H
ATOM   1663 2HG1 VAL A 121       2.983  15.570   5.279  1.00 94.43           H
ATOM   1664 3HG1 VAL A 121       4.618  16.155   5.673  1.00 94.43           H
ATOM   1665  CG2 VAL A 121       2.974  16.992   7.677  1.00 94.43           C
ATOM   1666 1HG2 VAL A 121       2.072  17.201   7.101  1.00 94.43           H
ATOM   1667 2HG2 VAL A 121       2.757  17.091   8.740  1.00 94.43           H
ATOM   1668 3HG2 VAL A 121       3.755  17.699   7.397  1.00 94.43           H
ATOM   1669  HN  VAL A 121       2.801  15.126   9.717  1.00 94.43           H
ATOM   1670  N   VAL A 122       3.676  12.532   8.027  1.00 93.87           N
ATOM   1671  CA  VAL A 122       4.230  11.253   7.617  1.00 93.87           C
ATOM   1672  C   VAL A 122       3.133  10.187   7.666  1.00 93.87           C
ATOM   1673  O   VAL A 122       2.986   9.401   6.732  1.00 93.87           O
ATOM   1674  HA  VAL A 122       4.572  11.358   6.587  1.00 93.87           H
ATOM   1675  CB  VAL A 122       5.441  10.905   8.485  1.00 93.87           C
ATOM   1676  HB  VAL A 122       5.140  10.988   9.529  1.00 93.87           H
ATOM   1677  CG1 VAL A 122       5.895   9.464   8.240  1.00 93.87           C
ATOM   1678 1HG1 VAL A 122       5.082   8.781   8.484  1.00 93.87           H
ATOM   1679 2HG1 VAL A 122       6.170   9.343   7.193  1.00 93.87           H
ATOM   1680 3HG1 VAL A 122       6.757   9.243   8.870  1.00 93.87           H
ATOM   1681  CG2 VAL A 122       6.588  11.889   8.247  1.00 93.87           C
ATOM   1682 1HG2 VAL A 122       6.887  11.852   7.199  1.00 93.87           H
ATOM   1683 2HG2 VAL A 122       6.258  12.898   8.495  1.00 93.87           H
ATOM   1684 3HG2 VAL A 122       7.435  11.619   8.876  1.00 93.87           H
ATOM   1685  HN  VAL A 122       4.067  12.913   8.865  1.00 93.87           H
ATOM   1686  N   ASN A 123       2.392  10.196   8.764  1.00 92.18           N
ATOM   1687  CA  ASN A 123       1.318   9.236   8.950  1.00 92.18           C
ATOM   1688  C   ASN A 123       0.272   9.428   7.850  1.00 92.18           C
ATOM   1689  O   ASN A 123      -0.212   8.456   7.272  1.00 92.18           O
ATOM   1690  HA  ASN A 123       1.797   8.258   8.903  1.00 92.18           H
ATOM   1691  CB  ASN A 123       0.627   9.437  10.300  1.00 92.18           C
ATOM   1692 1HB  ASN A 123       0.721  10.477  10.609  1.00 92.18           H
ATOM   1693 2HB  ASN A 123      -0.439   9.229  10.201  1.00 92.18           H
ATOM   1694  CG  ASN A 123       1.233   8.524  11.367  1.00 92.18           C
ATOM   1695  OD1 ASN A 123       1.937   7.570  11.079  1.00 92.18           O
ATOM   1696  ND2 ASN A 123       0.922   8.869  12.614  1.00 92.18           N
ATOM   1697 1HD2 ASN A 123       0.340   9.664  12.782  1.00 92.18           H
ATOM   1698 2HD2 ASN A 123       1.271   8.333  13.383  1.00 92.18           H
ATOM   1699  HN  ASN A 123       2.516  10.842   9.517  1.00 92.18           H
ATOM   1700  N   SER A 124      -0.045  10.688   7.593  1.00 93.26           N
ATOM   1701  CA  SER A 124      -1.080  11.018   6.627  1.00 93.26           C
ATOM   1702  C   SER A 124      -0.646  10.582   5.226  1.00 93.26           C
ATOM   1703  O   SER A 124      -1.423   9.970   4.495  1.00 93.26           O
ATOM   1704  HA  SER A 124      -1.960  10.460   6.946  1.00 93.26           H
ATOM   1705  CB  SER A 124      -1.392  12.516   6.644  1.00 93.26           C
ATOM   1706 1HB  SER A 124      -0.512  13.073   6.323  1.00 93.26           H
ATOM   1707 2HB  SER A 124      -2.183  12.729   5.925  1.00 93.26           H
ATOM   1708  OG  SER A 124      -1.791  12.964   7.936  1.00 93.26           O
ATOM   1709  HG  SER A 124      -1.090  13.563   8.322  1.00 93.26           H
ATOM   1710  HN  SER A 124       0.390  11.475   8.031  1.00 93.26           H
ATOM   1711  N   MET A 125       0.593  10.913   4.895  1.00 87.30           N
ATOM   1712  CA  MET A 125       1.134  10.578   3.589  1.00 87.30           C
ATOM   1713  C   MET A 125       1.102   9.066   3.354  1.00 87.30           C
ATOM   1714  O   MET A 125       0.665   8.607   2.300  1.00 87.30           O
ATOM   1715  HA  MET A 125       0.488  11.078   2.867  1.00 87.30           H
ATOM   1716  CB  MET A 125       2.575  11.080   3.488  1.00 87.30           C
ATOM   1717 1HB  MET A 125       3.109  10.853   4.411  1.00 87.30           H
ATOM   1718 2HB  MET A 125       3.092  10.556   2.685  1.00 87.30           H
ATOM   1719  CG  MET A 125       2.614  12.588   3.228  1.00 87.30           C
ATOM   1720 1HG  MET A 125       2.021  12.828   2.346  1.00 87.30           H
ATOM   1721 2HG  MET A 125       2.167  13.121   4.067  1.00 87.30           H
ATOM   1722  SD  MET A 125       4.300  13.124   2.994  1.00 87.30           S
ATOM   1723  CE  MET A 125       4.634  12.406   1.395  1.00 87.30           C
ATOM   1724 1HE  MET A 125       4.518  11.323   1.451  1.00 87.30           H
ATOM   1725 2HE  MET A 125       3.935  12.809   0.662  1.00 87.30           H
ATOM   1726 3HE  MET A 125       5.654  12.646   1.094  1.00 87.30           H
ATOM   1727  HN  MET A 125       1.222  11.401   5.500  1.00 87.30           H
ATOM   1728  N   TYR A 126       1.572   8.334   4.353  1.00 88.42           N
ATOM   1729  CA  TYR A 126       1.642   6.887   4.252  1.00 88.42           C
ATOM   1730  C   TYR A 126       0.268   6.292   3.936  1.00 88.42           C
ATOM   1731  O   TYR A 126       0.136   5.474   3.028  1.00 88.42           O
ATOM   1732  HA  TYR A 126       2.331   6.638   3.445  1.00 88.42           H
ATOM   1733  CB  TYR A 126       2.096   6.389   5.626  1.00 88.42           C
ATOM   1734 1HB  TYR A 126       3.147   6.644   5.765  1.00 88.42           H
ATOM   1735 2HB  TYR A 126       1.536   6.919   6.396  1.00 88.42           H
ATOM   1736  CG  TYR A 126       1.919   4.884   5.833  1.00 88.42           C
ATOM   1737  CD1 TYR A 126       0.863   4.409   6.584  1.00 88.42           C
ATOM   1738  HD1 TYR A 126       0.155   5.107   7.030  1.00 88.42           H
ATOM   1739  CD2 TYR A 126       2.816   4.000   5.267  1.00 88.42           C
ATOM   1740  HD2 TYR A 126       3.650   4.375   4.674  1.00 88.42           H
ATOM   1741  CE1 TYR A 126       0.697   2.992   6.778  1.00 88.42           C
ATOM   1742  HE1 TYR A 126      -0.132   2.604   7.369  1.00 88.42           H
ATOM   1743  CE2 TYR A 126       2.650   2.583   5.462  1.00 88.42           C
ATOM   1744  HE2 TYR A 126       3.351   1.874   5.021  1.00 88.42           H
ATOM   1745  CZ  TYR A 126       1.599   2.149   6.207  1.00 88.42           C
ATOM   1746  OH  TYR A 126       1.442   0.811   6.391  1.00 88.42           O
ATOM   1747  HH  TYR A 126       0.559   0.626   6.824  1.00 88.42           H
ATOM   1748  HN  TYR A 126       1.901   8.714   5.218  1.00 88.42           H
ATOM   1749  N   LYS A 127      -0.720   6.728   4.704  1.00 87.28           N
ATOM   1750  CA  LYS A 127      -2.043   6.131   4.630  1.00 87.28           C
ATOM   1751  C   LYS A 127      -2.692   6.503   3.296  1.00 87.28           C
ATOM   1752  O   LYS A 127      -3.328   5.666   2.656  1.00 87.28           O
ATOM   1753  HA  LYS A 127      -1.916   5.049   4.663  1.00 87.28           H
ATOM   1754  CB  LYS A 127      -2.878   6.526   5.851  1.00 87.28           C
ATOM   1755 1HB  LYS A 127      -2.304   6.351   6.761  1.00 87.28           H
ATOM   1756 2HB  LYS A 127      -3.098   7.593   5.815  1.00 87.28           H
ATOM   1757  CG  LYS A 127      -4.184   5.731   5.903  1.00 87.28           C
ATOM   1758 1HG  LYS A 127      -4.812   6.002   5.054  1.00 87.28           H
ATOM   1759 2HG  LYS A 127      -3.969   4.666   5.814  1.00 87.28           H
ATOM   1760  CD  LYS A 127      -4.936   5.998   7.208  1.00 87.28           C
ATOM   1761 1HD  LYS A 127      -4.368   5.600   8.048  1.00 87.28           H
ATOM   1762 2HD  LYS A 127      -5.028   7.073   7.366  1.00 87.28           H
ATOM   1763  CE  LYS A 127      -6.327   5.361   7.178  1.00 87.28           C
ATOM   1764 1HE  LYS A 127      -6.826   5.605   6.240  1.00 87.28           H
ATOM   1765 2HE  LYS A 127      -6.238   4.276   7.219  1.00 87.28           H
ATOM   1766  NZ  LYS A 127      -7.141   5.841   8.318  1.00 87.28           N
ATOM   1767 1HZ  LYS A 127      -8.078   5.460   8.248  1.00 87.28           H
ATOM   1768 2HZ  LYS A 127      -6.717   5.537   9.187  1.00 87.28           H
ATOM   1769 3HZ  LYS A 127      -7.185   6.854   8.299  1.00 87.28           H
ATOM   1770  HN  LYS A 127      -0.628   7.472   5.365  1.00 87.28           H
ATOM   1771  N   MET A 128      -2.509   7.759   2.914  1.00 87.91           N
ATOM   1772  CA  MET A 128      -3.080   8.255   1.674  1.00 87.91           C
ATOM   1773  C   MET A 128      -2.559   7.461   0.474  1.00 87.91           C
ATOM   1774  O   MET A 128      -3.331   7.073  -0.401  1.00 87.91           O
ATOM   1775  HA  MET A 128      -4.157   8.116   1.770  1.00 87.91           H
ATOM   1776  CB  MET A 128      -2.722   9.733   1.502  1.00 87.91           C
ATOM   1777 1HB  MET A 128      -3.034  10.291   2.385  1.00 87.91           H
ATOM   1778 2HB  MET A 128      -1.641   9.842   1.421  1.00 87.91           H
ATOM   1779  CG  MET A 128      -3.394  10.318   0.258  1.00 87.91           C
ATOM   1780 1HG  MET A 128      -3.054   9.789  -0.632  1.00 87.91           H
ATOM   1781 2HG  MET A 128      -4.473  10.180   0.318  1.00 87.91           H
ATOM   1782  SD  MET A 128      -3.010  12.056   0.118  1.00 87.91           S
ATOM   1783  CE  MET A 128      -1.288  11.957  -0.343  1.00 87.91           C
ATOM   1784 1HE  MET A 128      -0.732  11.442   0.440  1.00 87.91           H
ATOM   1785 2HE  MET A 128      -1.194  11.406  -1.278  1.00 87.91           H
ATOM   1786 3HE  MET A 128      -0.888  12.962  -0.472  1.00 87.91           H
ATOM   1787  HN  MET A 128      -1.983   8.430   3.436  1.00 87.91           H
ATOM   1788  N   ASN A 129      -1.252   7.242   0.472  1.00 85.01           N
ATOM   1789  CA  ASN A 129      -0.602   6.605  -0.661  1.00 85.01           C
ATOM   1790  C   ASN A 129      -0.916   5.108  -0.648  1.00 85.01           C
ATOM   1791  O   ASN A 129      -1.012   4.482  -1.702  1.00 85.01           O
ATOM   1792  HA  ASN A 129      -1.002   7.108  -1.541  1.00 85.01           H
ATOM   1793  CB  ASN A 129       0.918   6.770  -0.587  1.00 85.01           C
ATOM   1794 1HB  ASN A 129       1.280   6.415   0.378  1.00 85.01           H
ATOM   1795 2HB  ASN A 129       1.391   6.154  -1.352  1.00 85.01           H
ATOM   1796  CG  ASN A 129       1.321   8.233  -0.782  1.00 85.01           C
ATOM   1797  OD1 ASN A 129       0.790   8.944  -1.620  1.00 85.01           O
ATOM   1798  ND2 ASN A 129       2.286   8.642   0.036  1.00 85.01           N
ATOM   1799 1HD2 ASN A 129       2.680   8.007   0.702  1.00 85.01           H
ATOM   1800 2HD2 ASN A 129       2.619   9.583  -0.014  1.00 85.01           H
ATOM   1801  HN  ASN A 129      -0.642   7.492   1.224  1.00 85.01           H
ATOM   1802  N   PHE A 130      -1.068   4.578   0.557  1.00 87.86           N
ATOM   1803  CA  PHE A 130      -1.441   3.183   0.719  1.00 87.86           C
ATOM   1804  C   PHE A 130      -2.719   2.863  -0.058  1.00 87.86           C
ATOM   1805  O   PHE A 130      -2.744   1.933  -0.862  1.00 87.86           O
ATOM   1806  HA  PHE A 130      -0.620   2.581   0.329  1.00 87.86           H
ATOM   1807  CB  PHE A 130      -1.695   2.959   2.211  1.00 87.86           C
ATOM   1808 1HB  PHE A 130      -0.762   3.103   2.755  1.00 87.86           H
ATOM   1809 2HB  PHE A 130      -2.392   3.717   2.568  1.00 87.86           H
ATOM   1810  CG  PHE A 130      -2.255   1.575   2.546  1.00 87.86           C
ATOM   1811  CD1 PHE A 130      -3.590   1.412   2.750  1.00 87.86           C
ATOM   1812  HD1 PHE A 130      -4.261   2.268   2.676  1.00 87.86           H
ATOM   1813  CD2 PHE A 130      -1.418   0.507   2.638  1.00 87.86           C
ATOM   1814  HD2 PHE A 130      -0.348   0.637   2.475  1.00 87.86           H
ATOM   1815  CE1 PHE A 130      -4.109   0.127   3.061  1.00 87.86           C
ATOM   1816  HE1 PHE A 130      -5.178  -0.003   3.225  1.00 87.86           H
ATOM   1817  CE2 PHE A 130      -1.937  -0.778   2.949  1.00 87.86           C
ATOM   1818  HE2 PHE A 130      -1.266  -1.633   3.023  1.00 87.86           H
ATOM   1819  CZ  PHE A 130      -3.272  -0.940   3.154  1.00 87.86           C
ATOM   1820  HZ  PHE A 130      -3.670  -1.926   3.392  1.00 87.86           H
ATOM   1821  HN  PHE A 130      -0.940   5.084   1.410  1.00 87.86           H
ATOM   1822  N   TYR A 131      -3.749   3.653   0.209  1.00 93.12           N
ATOM   1823  CA  TYR A 131      -5.032   3.455  -0.443  1.00 93.12           C
ATOM   1824  C   TYR A 131      -4.935   3.738  -1.943  1.00 93.12           C
ATOM   1825  O   TYR A 131      -5.500   3.007  -2.755  1.00 93.12           O
ATOM   1826  HA  TYR A 131      -5.328   2.416  -0.296  1.00 93.12           H
ATOM   1827  CB  TYR A 131      -5.989   4.465   0.194  1.00 93.12           C
ATOM   1828 1HB  TYR A 131      -5.470   5.415   0.315  1.00 93.12           H
ATOM   1829 2HB  TYR A 131      -6.821   4.641  -0.488  1.00 93.12           H
ATOM   1830  CG  TYR A 131      -6.544   4.027   1.551  1.00 93.12           C
ATOM   1831  CD1 TYR A 131      -7.243   2.842   1.660  1.00 93.12           C
ATOM   1832  HD1 TYR A 131      -7.399   2.218   0.780  1.00 93.12           H
ATOM   1833  CD2 TYR A 131      -6.346   4.817   2.665  1.00 93.12           C
ATOM   1834  HD2 TYR A 131      -5.794   5.753   2.578  1.00 93.12           H
ATOM   1835  CE1 TYR A 131      -7.765   2.430   2.937  1.00 93.12           C
ATOM   1836  HE1 TYR A 131      -8.319   1.496   3.038  1.00 93.12           H
ATOM   1837  CE2 TYR A 131      -6.868   4.404   3.942  1.00 93.12           C
ATOM   1838  HE2 TYR A 131      -6.718   5.019   4.830  1.00 93.12           H
ATOM   1839  CZ  TYR A 131      -7.552   3.231   4.015  1.00 93.12           C
ATOM   1840  OH  TYR A 131      -8.045   2.842   5.221  1.00 93.12           O
ATOM   1841  HH  TYR A 131      -8.116   3.630   5.832  1.00 93.12           H
ATOM   1842  HN  TYR A 131      -3.717   4.414   0.856  1.00 93.12           H
ATOM   1843  N   SER A 132      -4.213   4.801  -2.266  1.00 92.67           N
ATOM   1844  CA  SER A 132      -4.101   5.238  -3.648  1.00 92.67           C
ATOM   1845  C   SER A 132      -3.506   4.119  -4.504  1.00 92.67           C
ATOM   1846  O   SER A 132      -4.001   3.836  -5.594  1.00 92.67           O
ATOM   1847  HA  SER A 132      -5.121   5.461  -3.963  1.00 92.67           H
ATOM   1848  CB  SER A 132      -3.247   6.503  -3.758  1.00 92.67           C
ATOM   1849 1HB  SER A 132      -2.246   6.299  -3.377  1.00 92.67           H
ATOM   1850 2HB  SER A 132      -3.139   6.777  -4.807  1.00 92.67           H
ATOM   1851  OG  SER A 132      -3.814   7.595  -3.038  1.00 92.67           O
ATOM   1852  HG  SER A 132      -3.388   7.669  -2.137  1.00 92.67           H
ATOM   1853  HN  SER A 132      -3.711   5.359  -1.605  1.00 92.67           H
ATOM   1854  N   CYS A 133      -2.451   3.513  -3.979  1.00 92.09           N
ATOM   1855  CA  CYS A 133      -1.745   2.474  -4.709  1.00 92.09           C
ATOM   1856  C   CYS A 133      -2.726   1.334  -4.992  1.00 92.09           C
ATOM   1857  O   CYS A 133      -2.861   0.896  -6.133  1.00 92.09           O
ATOM   1858  HA  CYS A 133      -1.397   2.925  -5.638  1.00 92.09           H
ATOM   1859  CB  CYS A 133      -0.510   1.988  -3.948  1.00 92.09           C
ATOM   1860 1HB  CYS A 133      -0.778   1.747  -2.919  1.00 92.09           H
ATOM   1861 2HB  CYS A 133      -0.131   1.072  -4.400  1.00 92.09           H
ATOM   1862  SG  CYS A 133       0.787   3.278  -3.970  1.00 92.09           S
ATOM   1863  HG  CYS A 133       0.293   3.990  -2.961  1.00 92.09           H
ATOM   1864  HN  CYS A 133      -2.079   3.721  -3.074  1.00 92.09           H
ATOM   1865  N   VAL A 134      -3.385   0.887  -3.933  1.00 90.24           N
ATOM   1866  CA  VAL A 134      -4.203  -0.311  -4.012  1.00 90.24           C
ATOM   1867  C   VAL A 134      -5.384  -0.056  -4.951  1.00 90.24           C
ATOM   1868  O   VAL A 134      -5.757  -0.927  -5.736  1.00 90.24           O
ATOM   1869  HA  VAL A 134      -3.585  -1.104  -4.432  1.00 90.24           H
ATOM   1870  CB  VAL A 134      -4.638  -0.741  -2.609  1.00 90.24           C
ATOM   1871  HB  VAL A 134      -5.176   0.090  -2.155  1.00 90.24           H
ATOM   1872  CG1 VAL A 134      -5.588  -1.938  -2.673  1.00 90.24           C
ATOM   1873 1HG1 VAL A 134      -6.475  -1.668  -3.246  1.00 90.24           H
ATOM   1874 2HG1 VAL A 134      -5.086  -2.776  -3.156  1.00 90.24           H
ATOM   1875 3HG1 VAL A 134      -5.881  -2.224  -1.663  1.00 90.24           H
ATOM   1876  CG2 VAL A 134      -3.424  -1.051  -1.731  1.00 90.24           C
ATOM   1877 1HG2 VAL A 134      -2.846  -1.858  -2.181  1.00 90.24           H
ATOM   1878 2HG2 VAL A 134      -2.800  -0.161  -1.646  1.00 90.24           H
ATOM   1879 3HG2 VAL A 134      -3.761  -1.355  -0.740  1.00 90.24           H
ATOM   1880  HN  VAL A 134      -3.367   1.328  -3.036  1.00 90.24           H
ATOM   1881  N   LEU A 135      -5.939   1.142  -4.841  1.00 94.02           N
ATOM   1882  CA  LEU A 135      -7.096   1.507  -5.641  1.00 94.02           C
ATOM   1883  C   LEU A 135      -6.680   1.619  -7.109  1.00 94.02           C
ATOM   1884  O   LEU A 135      -7.456   1.289  -8.004  1.00 94.02           O
ATOM   1885  HA  LEU A 135      -7.824   0.701  -5.549  1.00 94.02           H
ATOM   1886  CB  LEU A 135      -7.751   2.774  -5.088  1.00 94.02           C
ATOM   1887 1HB  LEU A 135      -6.985   3.544  -4.994  1.00 94.02           H
ATOM   1888 2HB  LEU A 135      -8.475   3.134  -5.820  1.00 94.02           H
ATOM   1889  CG  LEU A 135      -8.459   2.630  -3.739  1.00 94.02           C
ATOM   1890  HG  LEU A 135      -7.747   2.224  -3.022  1.00 94.02           H
ATOM   1891  CD1 LEU A 135      -8.908   3.993  -3.208  1.00 94.02           C
ATOM   1892 1HD1 LEU A 135      -8.038   4.637  -3.079  1.00 94.02           H
ATOM   1893 2HD1 LEU A 135      -9.597   4.451  -3.917  1.00 94.02           H
ATOM   1894 3HD1 LEU A 135      -9.408   3.862  -2.248  1.00 94.02           H
ATOM   1895  CD2 LEU A 135      -9.621   1.640  -3.833  1.00 94.02           C
ATOM   1896 1HD2 LEU A 135     -10.342   1.995  -4.570  1.00 94.02           H
ATOM   1897 2HD2 LEU A 135      -9.243   0.664  -4.136  1.00 94.02           H
ATOM   1898 3HD2 LEU A 135     -10.107   1.557  -2.861  1.00 94.02           H
ATOM   1899  HN  LEU A 135      -5.613   1.854  -4.220  1.00 94.02           H
ATOM   1900  N   LEU A 136      -5.457   2.087  -7.310  1.00 93.70           N
ATOM   1901  CA  LEU A 136      -4.925   2.237  -8.654  1.00 93.70           C
ATOM   1902  C   LEU A 136      -4.712   0.853  -9.271  1.00 93.70           C
ATOM   1903  O   LEU A 136      -5.030   0.635 -10.439  1.00 93.70           O
ATOM   1904  HA  LEU A 136      -5.673   2.767  -9.244  1.00 93.70           H
ATOM   1905  CB  LEU A 136      -3.664   3.104  -8.637  1.00 93.70           C
ATOM   1906 1HB  LEU A 136      -3.030   2.772  -7.815  1.00 93.70           H
ATOM   1907 2HB  LEU A 136      -3.111   2.923  -9.559  1.00 93.70           H
ATOM   1908  CG  LEU A 136      -3.888   4.611  -8.496  1.00 93.70           C
ATOM   1909  HG  LEU A 136      -4.567   4.778  -7.660  1.00 93.70           H
ATOM   1910  CD1 LEU A 136      -2.579   5.330  -8.166  1.00 93.70           C
ATOM   1911 1HD1 LEU A 136      -2.180   4.947  -7.227  1.00 93.70           H
ATOM   1912 2HD1 LEU A 136      -1.858   5.158  -8.965  1.00 93.70           H
ATOM   1913 3HD1 LEU A 136      -2.766   6.400  -8.070  1.00 93.70           H
ATOM   1914  CD2 LEU A 136      -4.559   5.185  -9.745  1.00 93.70           C
ATOM   1915 1HD2 LEU A 136      -3.925   5.006 -10.613  1.00 93.70           H
ATOM   1916 2HD2 LEU A 136      -5.524   4.701  -9.894  1.00 93.70           H
ATOM   1917 3HD2 LEU A 136      -4.706   6.258  -9.617  1.00 93.70           H
ATOM   1918  HN  LEU A 136      -4.835   2.360  -6.576  1.00 93.70           H
ATOM   1919  N   ILE A 137      -4.176  -0.046  -8.459  1.00 90.67           N
ATOM   1920  CA  ILE A 137      -3.929  -1.406  -8.906  1.00 90.67           C
ATOM   1921  C   ILE A 137      -5.248  -2.039  -9.352  1.00 90.67           C
ATOM   1922  O   ILE A 137      -5.300  -2.716 -10.378  1.00 90.67           O
ATOM   1923  HA  ILE A 137      -3.264  -1.351  -9.768  1.00 90.67           H
ATOM   1924  CB  ILE A 137      -3.200  -2.202  -7.822  1.00 90.67           C
ATOM   1925  HB  ILE A 137      -3.688  -2.006  -6.868  1.00 90.67           H
ATOM   1926  CG1 ILE A 137      -1.747  -1.745  -7.689  1.00 90.67           C
ATOM   1927 1HG1 ILE A 137      -1.170  -2.101  -8.543  1.00 90.67           H
ATOM   1928 2HG1 ILE A 137      -1.701  -0.656  -7.706  1.00 90.67           H
ATOM   1929  CG2 ILE A 137      -3.306  -3.706  -8.082  1.00 90.67           C
ATOM   1930 1HG2 ILE A 137      -4.356  -4.001  -8.087  1.00 90.67           H
ATOM   1931 2HG2 ILE A 137      -2.859  -3.940  -9.048  1.00 90.67           H
ATOM   1932 3HG2 ILE A 137      -2.780  -4.249  -7.297  1.00 90.67           H
ATOM   1933  CD1 ILE A 137      -1.124  -2.267  -6.393  1.00 90.67           C
ATOM   1934 1HD1 ILE A 137      -1.689  -1.889  -5.540  1.00 90.67           H
ATOM   1935 2HD1 ILE A 137      -1.149  -3.356  -6.391  1.00 90.67           H
ATOM   1936 3HD1 ILE A 137      -0.091  -1.927  -6.323  1.00 90.67           H
ATOM   1937  HN  ILE A 137      -3.912   0.142  -7.513  1.00 90.67           H
ATOM   1938  N   MET A 138      -6.282  -1.795  -8.561  1.00 90.68           N
ATOM   1939  CA  MET A 138      -7.607  -2.299  -8.883  1.00 90.68           C
ATOM   1940  C   MET A 138      -8.083  -1.764 -10.235  1.00 90.68           C
ATOM   1941  O   MET A 138      -8.619  -2.513 -11.049  1.00 90.68           O
ATOM   1942  HA  MET A 138      -7.505  -3.383  -8.929  1.00 90.68           H
ATOM   1943  CB  MET A 138      -8.593  -1.878  -7.791  1.00 90.68           C
ATOM   1944 1HB  MET A 138      -8.248  -2.245  -6.824  1.00 90.68           H
ATOM   1945 2HB  MET A 138      -8.627  -0.791  -7.726  1.00 90.68           H
ATOM   1946  CG  MET A 138      -9.994  -2.422  -8.078  1.00 90.68           C
ATOM   1947 1HG  MET A 138     -10.308  -2.127  -9.080  1.00 90.68           H
ATOM   1948 2HG  MET A 138      -9.982  -3.511  -8.055  1.00 90.68           H
ATOM   1949  SD  MET A 138     -11.150  -1.799  -6.869  1.00 90.68           S
ATOM   1950  CE  MET A 138     -11.234  -0.089  -7.372  1.00 90.68           C
ATOM   1951 1HE  MET A 138     -10.242   0.358  -7.307  1.00 90.68           H
ATOM   1952 2HE  MET A 138     -11.593  -0.029  -8.400  1.00 90.68           H
ATOM   1953 3HE  MET A 138     -11.918   0.450  -6.716  1.00 90.68           H
ATOM   1954  HN  MET A 138      -6.226  -1.265  -7.714  1.00 90.68           H
ATOM   1955  N   CYS A 139      -7.870  -0.471 -10.432  1.00 93.29           N
ATOM   1956  CA  CYS A 139      -8.343   0.191 -11.636  1.00 93.29           C
ATOM   1957  C   CYS A 139      -7.578  -0.382 -12.830  1.00 93.29           C
ATOM   1958  O   CYS A 139      -8.137  -0.536 -13.915  1.00 93.29           O
ATOM   1959  HA  CYS A 139      -9.407  -0.030 -11.716  1.00 93.29           H
ATOM   1960  CB  CYS A 139      -8.198   1.711 -11.540  1.00 93.29           C
ATOM   1961 1HB  CYS A 139      -7.197   1.968 -11.193  1.00 93.29           H
ATOM   1962 2HB  CYS A 139      -8.317   2.158 -12.527  1.00 93.29           H
ATOM   1963  SG  CYS A 139      -9.451   2.388 -10.391  1.00 93.29           S
ATOM   1964  HG  CYS A 139      -8.833   2.013  -9.275  1.00 93.29           H
ATOM   1965  HN  CYS A 139      -7.385   0.121  -9.787  1.00 93.29           H
ATOM   1966  N   ILE A 140      -6.309  -0.682 -12.591  1.00 89.34           N
ATOM   1967  CA  ILE A 140      -5.465  -1.246 -13.631  1.00 89.34           C
ATOM   1968  C   ILE A 140      -6.048  -2.586 -14.084  1.00 89.34           C
ATOM   1969  O   ILE A 140      -6.058  -2.892 -15.275  1.00 89.34           O
ATOM   1970  HA  ILE A 140      -5.483  -0.558 -14.476  1.00 89.34           H
ATOM   1971  CB  ILE A 140      -4.015  -1.337 -13.152  1.00 89.34           C
ATOM   1972  HB  ILE A 140      -4.013  -1.753 -12.145  1.00 89.34           H
ATOM   1973  CG1 ILE A 140      -3.377   0.051 -13.069  1.00 89.34           C
ATOM   1974 1HG1 ILE A 140      -3.144   0.409 -14.072  1.00 89.34           H
ATOM   1975 2HG1 ILE A 140      -4.086   0.756 -12.636  1.00 89.34           H
ATOM   1976  CG2 ILE A 140      -3.205  -2.289 -14.035  1.00 89.34           C
ATOM   1977 1HG2 ILE A 140      -3.648  -3.284 -13.999  1.00 89.34           H
ATOM   1978 2HG2 ILE A 140      -3.212  -1.925 -15.063  1.00 89.34           H
ATOM   1979 3HG2 ILE A 140      -2.178  -2.335 -13.673  1.00 89.34           H
ATOM   1980  CD1 ILE A 140      -2.101   0.019 -12.225  1.00 89.34           C
ATOM   1981 1HD1 ILE A 140      -2.341  -0.316 -11.216  1.00 89.34           H
ATOM   1982 2HD1 ILE A 140      -1.385  -0.669 -12.676  1.00 89.34           H
ATOM   1983 3HD1 ILE A 140      -1.668   1.018 -12.183  1.00 89.34           H
ATOM   1984  HN  ILE A 140      -5.859  -0.545 -11.709  1.00 89.34           H
ATOM   1985  N   SER A 141      -6.521  -3.349 -13.109  1.00 87.70           N
ATOM   1986  CA  SER A 141      -7.086  -4.658 -13.391  1.00 87.70           C
ATOM   1987  C   SER A 141      -8.337  -4.512 -14.259  1.00 87.70           C
ATOM   1988  O   SER A 141      -8.536  -5.278 -15.201  1.00 87.70           O
ATOM   1989  HA  SER A 141      -6.308  -5.199 -13.929  1.00 87.70           H
ATOM   1990  CB  SER A 141      -7.422  -5.402 -12.097  1.00 87.70           C
ATOM   1991 1HB  SER A 141      -8.132  -4.815 -11.515  1.00 87.70           H
ATOM   1992 2HB  SER A 141      -7.912  -6.346 -12.338  1.00 87.70           H
ATOM   1993  OG  SER A 141      -6.262  -5.658 -11.311  1.00 87.70           O
ATOM   1994  HG  SER A 141      -6.051  -4.863 -10.743  1.00 87.70           H
ATOM   1995  HN  SER A 141      -6.521  -3.087 -12.144  1.00 87.70           H
ATOM   1996  N   VAL A 142      -9.147  -3.522 -13.912  1.00 89.86           N
ATOM   1997  CA  VAL A 142     -10.371  -3.263 -14.652  1.00 89.86           C
ATOM   1998  C   VAL A 142     -10.019  -2.845 -16.081  1.00 89.86           C
ATOM   1999  O   VAL A 142     -10.658  -3.285 -17.035  1.00 89.86           O
ATOM   2000  HA  VAL A 142     -10.937  -4.193 -14.688  1.00 89.86           H
ATOM   2001  CB  VAL A 142     -11.216  -2.221 -13.916  1.00 89.86           C
ATOM   2002  HB  VAL A 142     -10.618  -1.316 -13.813  1.00 89.86           H
ATOM   2003  CG1 VAL A 142     -12.470  -1.867 -14.718  1.00 89.86           C
ATOM   2004 1HG1 VAL A 142     -12.179  -1.460 -15.686  1.00 89.86           H
ATOM   2005 2HG1 VAL A 142     -13.072  -2.763 -14.867  1.00 89.86           H
ATOM   2006 3HG1 VAL A 142     -13.052  -1.125 -14.172  1.00 89.86           H
ATOM   2007  CG2 VAL A 142     -11.582  -2.705 -12.511  1.00 89.86           C
ATOM   2008 1HG2 VAL A 142     -12.153  -3.631 -12.583  1.00 89.86           H
ATOM   2009 2HG2 VAL A 142     -10.671  -2.884 -11.940  1.00 89.86           H
ATOM   2010 3HG2 VAL A 142     -12.183  -1.946 -12.010  1.00 89.86           H
ATOM   2011  HN  VAL A 142      -8.980  -2.906 -13.143  1.00 89.86           H
ATOM   2012  N   ASP A 143      -9.003  -2.001 -16.184  1.00 85.03           N
ATOM   2013  CA  ASP A 143      -8.600  -1.469 -17.474  1.00 85.03           C
ATOM   2014  C   ASP A 143      -8.145  -2.618 -18.376  1.00 85.03           C
ATOM   2015  O   ASP A 143      -8.487  -2.658 -19.556  1.00 85.03           O
ATOM   2016  HA  ASP A 143      -9.482  -0.959 -17.862  1.00 85.03           H
ATOM   2017  CB  ASP A 143      -7.431  -0.492 -17.326  1.00 85.03           C
ATOM   2018 1HB  ASP A 143      -7.711   0.316 -16.651  1.00 85.03           H
ATOM   2019 2HB  ASP A 143      -6.580  -1.004 -16.876  1.00 85.03           H
ATOM   2020  CG  ASP A 143      -7.025   0.086 -18.683  1.00 85.03           C
ATOM   2021  OD1 ASP A 143      -7.906   0.698 -19.326  1.00 85.03           O
ATOM   2022  OD2 ASP A 143      -5.843  -0.096 -19.048  1.00 85.03           O
ATOM   2023  HN  ASP A 143      -8.461  -1.682 -15.407  1.00 85.03           H
ATOM   2024  N   ARG A 144      -7.380  -3.524 -17.785  1.00 73.52           N
ATOM   2025  CA  ARG A 144      -6.876  -4.672 -18.519  1.00 73.52           C
ATOM   2026  C   ARG A 144      -8.038  -5.532 -19.022  1.00 73.52           C
ATOM   2027  O   ARG A 144      -8.018  -6.005 -20.157  1.00 73.52           O
ATOM   2028  HA  ARG A 144      -6.314  -4.247 -19.350  1.00 73.52           H
ATOM   2029  CB  ARG A 144      -5.960  -5.528 -17.642  1.00 73.52           C
ATOM   2030 1HB  ARG A 144      -6.409  -5.656 -16.657  1.00 73.52           H
ATOM   2031 2HB  ARG A 144      -5.860  -6.523 -18.077  1.00 73.52           H
ATOM   2032  CG  ARG A 144      -4.579  -4.885 -17.501  1.00 73.52           C
ATOM   2033 1HG  ARG A 144      -4.161  -4.692 -18.489  1.00 73.52           H
ATOM   2034 2HG  ARG A 144      -4.672  -3.922 -17.000  1.00 73.52           H
ATOM   2035  CD  ARG A 144      -3.632  -5.789 -16.708  1.00 73.52           C
ATOM   2036 1HD  ARG A 144      -4.025  -5.951 -15.705  1.00 73.52           H
ATOM   2037 2HD  ARG A 144      -3.565  -6.767 -17.186  1.00 73.52           H
ATOM   2038  NE  ARG A 144      -2.289  -5.171 -16.631  1.00 73.52           N
ATOM   2039  HE  ARG A 144      -2.205  -4.203 -16.866  1.00 73.52           H
ATOM   2040  CZ  ARG A 144      -1.180  -5.828 -16.266  1.00 73.52           C
ATOM   2041  NH1 ARG A 144      -1.235  -7.127 -15.941  1.00 73.52           N
ATOM   2042 1HH1 ARG A 144      -2.108  -7.613 -15.969  1.00 73.52           H
ATOM   2043 2HH1 ARG A 144      -0.402  -7.610 -15.670  1.00 73.52           H
ATOM   2044  NH2 ARG A 144      -0.015  -5.167 -16.232  1.00 73.52           N
ATOM   2045 1HH2 ARG A 144       0.822  -5.643 -15.962  1.00 73.52           H
ATOM   2046 2HH2 ARG A 144       0.017  -4.198 -16.476  1.00 73.52           H
ATOM   2047  HN  ARG A 144      -7.105  -3.483 -16.824  1.00 73.52           H
ATOM   2048  N   TYR A 145      -9.023  -5.707 -18.154  1.00 85.80           N
ATOM   2049  CA  TYR A 145     -10.213  -6.458 -18.513  1.00 85.80           C
ATOM   2050  C   TYR A 145     -10.881  -5.867 -19.756  1.00 85.80           C
ATOM   2051  O   TYR A 145     -11.160  -6.584 -20.715  1.00 85.80           O
ATOM   2052  HA  TYR A 145      -9.912  -7.484 -18.725  1.00 85.80           H
ATOM   2053  CB  TYR A 145     -11.168  -6.329 -17.325  1.00 85.80           C
ATOM   2054 1HB  TYR A 145     -10.834  -6.995 -16.529  1.00 85.80           H
ATOM   2055 2HB  TYR A 145     -11.111  -5.313 -16.935  1.00 85.80           H
ATOM   2056  CG  TYR A 145     -12.626  -6.650 -17.660  1.00 85.80           C
ATOM   2057  CD1 TYR A 145     -13.556  -5.634 -17.741  1.00 85.80           C
ATOM   2058  HD1 TYR A 145     -13.251  -4.602 -17.565  1.00 85.80           H
ATOM   2059  CD2 TYR A 145     -13.011  -7.957 -17.883  1.00 85.80           C
ATOM   2060  HD2 TYR A 145     -12.277  -8.760 -17.819  1.00 85.80           H
ATOM   2061  CE1 TYR A 145     -14.928  -5.936 -18.057  1.00 85.80           C
ATOM   2062  HE1 TYR A 145     -15.672  -5.143 -18.123  1.00 85.80           H
ATOM   2063  CE2 TYR A 145     -14.383  -8.259 -18.199  1.00 85.80           C
ATOM   2064  HE2 TYR A 145     -14.700  -9.287 -18.376  1.00 85.80           H
ATOM   2065  CZ  TYR A 145     -15.274  -7.234 -18.270  1.00 85.80           C
ATOM   2066  OH  TYR A 145     -16.569  -7.519 -18.569  1.00 85.80           O
ATOM   2067  HH  TYR A 145     -16.675  -8.501 -18.727  1.00 85.80           H
ATOM   2068  HN  TYR A 145      -9.016  -5.346 -17.221  1.00 85.80           H
ATOM   2069  N   ILE A 146     -11.118  -4.564 -19.698  1.00 83.10           N
ATOM   2070  CA  ILE A 146     -11.830  -3.885 -20.766  1.00 83.10           C
ATOM   2071  C   ILE A 146     -11.029  -4.004 -22.064  1.00 83.10           C
ATOM   2072  O   ILE A 146     -11.601  -4.197 -23.136  1.00 83.10           O
ATOM   2073  HA  ILE A 146     -12.783  -4.397 -20.901  1.00 83.10           H
ATOM   2074  CB  ILE A 146     -12.144  -2.442 -20.368  1.00 83.10           C
ATOM   2075  HB  ILE A 146     -11.213  -1.959 -20.070  1.00 83.10           H
ATOM   2076  CG1 ILE A 146     -13.083  -2.398 -19.160  1.00 83.10           C
ATOM   2077 1HG1 ILE A 146     -14.086  -2.697 -19.464  1.00 83.10           H
ATOM   2078 2HG1 ILE A 146     -12.750  -3.116 -18.411  1.00 83.10           H
ATOM   2079  CG2 ILE A 146     -12.701  -1.654 -21.555  1.00 83.10           C
ATOM   2080 1HG2 ILE A 146     -11.966  -1.642 -22.361  1.00 83.10           H
ATOM   2081 2HG2 ILE A 146     -13.618  -2.127 -21.907  1.00 83.10           H
ATOM   2082 3HG2 ILE A 146     -12.916  -0.631 -21.245  1.00 83.10           H
ATOM   2083  CD1 ILE A 146     -13.125  -0.996 -18.549  1.00 83.10           C
ATOM   2084 1HD1 ILE A 146     -12.124  -0.711 -18.225  1.00 83.10           H
ATOM   2085 2HD1 ILE A 146     -13.481  -0.285 -19.295  1.00 83.10           H
ATOM   2086 3HD1 ILE A 146     -13.799  -0.993 -17.693  1.00 83.10           H
ATOM   2087  HN  ILE A 146     -10.832  -3.977 -18.940  1.00 83.10           H
ATOM   2088  N   ALA A 147      -9.717  -3.885 -21.925  1.00 81.39           N
ATOM   2089  CA  ALA A 147      -8.840  -3.866 -23.084  1.00 81.39           C
ATOM   2090  C   ALA A 147      -8.922  -5.214 -23.802  1.00 81.39           C
ATOM   2091  O   ALA A 147      -8.761  -5.284 -25.019  1.00 81.39           O
ATOM   2092  HA  ALA A 147      -9.194  -3.084 -23.756  1.00 81.39           H
ATOM   2093  CB  ALA A 147      -7.415  -3.526 -22.641  1.00 81.39           C
ATOM   2094 1HB  ALA A 147      -7.407  -2.547 -22.163  1.00 81.39           H
ATOM   2095 2HB  ALA A 147      -7.066  -4.278 -21.933  1.00 81.39           H
ATOM   2096 3HB  ALA A 147      -6.758  -3.512 -23.510  1.00 81.39           H
ATOM   2097  HN  ALA A 147      -9.253  -3.801 -21.043  1.00 81.39           H
ATOM   2098  N   ILE A 148      -9.171  -6.252 -23.017  1.00 77.69           N
ATOM   2099  CA  ILE A 148      -9.131  -7.609 -23.535  1.00 77.69           C
ATOM   2100  C   ILE A 148     -10.536  -8.022 -23.979  1.00 77.69           C
ATOM   2101  O   ILE A 148     -10.719  -8.518 -25.090  1.00 77.69           O
ATOM   2102  HA  ILE A 148      -8.480  -7.606 -24.409  1.00 77.69           H
ATOM   2103  CB  ILE A 148      -8.507  -8.557 -22.509  1.00 77.69           C
ATOM   2104  HB  ILE A 148      -9.006  -8.402 -21.553  1.00 77.69           H
ATOM   2105  CG1 ILE A 148      -7.024  -8.240 -22.301  1.00 77.69           C
ATOM   2106 1HG1 ILE A 148      -6.464  -8.497 -23.200  1.00 77.69           H
ATOM   2107 2HG1 ILE A 148      -6.896  -7.170 -22.141  1.00 77.69           H
ATOM   2108  CG2 ILE A 148      -8.731 -10.018 -22.904  1.00 77.69           C
ATOM   2109 1HG2 ILE A 148      -9.801 -10.219 -22.960  1.00 77.69           H
ATOM   2110 2HG2 ILE A 148      -8.275 -10.205 -23.876  1.00 77.69           H
ATOM   2111 3HG2 ILE A 148      -8.277 -10.670 -22.158  1.00 77.69           H
ATOM   2112  CD1 ILE A 148      -6.462  -9.011 -21.105  1.00 77.69           C
ATOM   2113 1HD1 ILE A 148      -7.008  -8.733 -20.204  1.00 77.69           H
ATOM   2114 2HD1 ILE A 148      -6.570 -10.082 -21.280  1.00 77.69           H
ATOM   2115 3HD1 ILE A 148      -5.407  -8.768 -20.980  1.00 77.69           H
ATOM   2116  HN  ILE A 148      -9.396  -6.178 -22.046  1.00 77.69           H
ATOM   2117  N   ALA A 149     -11.492  -7.803 -23.088  1.00 77.60           N
ATOM   2118  CA  ALA A 149     -12.825  -8.349 -23.272  1.00 77.60           C
ATOM   2119  C   ALA A 149     -13.600  -7.471 -24.256  1.00 77.60           C
ATOM   2120  O   ALA A 149     -14.423  -7.969 -25.023  1.00 77.60           O
ATOM   2121  HA  ALA A 149     -12.720  -9.348 -23.695  1.00 77.60           H
ATOM   2122  CB  ALA A 149     -13.523  -8.460 -21.915  1.00 77.60           C
ATOM   2123 1HB  ALA A 149     -12.948  -9.117 -21.263  1.00 77.60           H
ATOM   2124 2HB  ALA A 149     -13.595  -7.471 -21.462  1.00 77.60           H
ATOM   2125 3HB  ALA A 149     -14.524  -8.870 -22.053  1.00 77.60           H
ATOM   2126  HN  ALA A 149     -11.367  -7.264 -22.255  1.00 77.60           H
ATOM   2127  N   GLN A 150     -13.310  -6.179 -24.203  1.00 68.88           N
ATOM   2128  CA  GLN A 150     -14.067  -5.209 -24.976  1.00 68.88           C
ATOM   2129  C   GLN A 150     -13.138  -4.438 -25.916  1.00 68.88           C
ATOM   2130  O   GLN A 150     -13.309  -3.236 -26.114  1.00 68.88           O
ATOM   2131  HA  GLN A 150     -14.779  -5.795 -25.558  1.00 68.88           H
ATOM   2132  CB  GLN A 150     -14.834  -4.255 -24.058  1.00 68.88           C
ATOM   2133 1HB  GLN A 150     -14.132  -3.697 -23.439  1.00 68.88           H
ATOM   2134 2HB  GLN A 150     -15.378  -3.526 -24.659  1.00 68.88           H
ATOM   2135  CG  GLN A 150     -15.813  -5.021 -23.166  1.00 68.88           C
ATOM   2136 1HG  GLN A 150     -16.403  -5.708 -23.773  1.00 68.88           H
ATOM   2137 2HG  GLN A 150     -15.258  -5.626 -22.448  1.00 68.88           H
ATOM   2138  CD  GLN A 150     -16.743  -4.061 -22.422  1.00 68.88           C
ATOM   2139  OE1 GLN A 150     -16.643  -2.850 -22.531  1.00 68.88           O
ATOM   2140  NE2 GLN A 150     -17.650  -4.667 -21.661  1.00 68.88           N
ATOM   2141 1HE2 GLN A 150     -17.677  -5.666 -21.616  1.00 68.88           H
ATOM   2142 2HE2 GLN A 150     -18.304  -4.125 -21.135  1.00 68.88           H
ATOM   2143  HN  GLN A 150     -12.574  -5.794 -23.646  1.00 68.88           H
ATOM   2144  N   ALA A 151     -12.175  -5.161 -26.469  1.00 68.34           N
ATOM   2145  CA  ALA A 151     -11.098  -4.529 -27.211  1.00 68.34           C
ATOM   2146  C   ALA A 151     -11.692  -3.617 -28.287  1.00 68.34           C
ATOM   2147  O   ALA A 151     -11.224  -2.496 -28.483  1.00 68.34           O
ATOM   2148  HA  ALA A 151     -10.522  -3.924 -26.511  1.00 68.34           H
ATOM   2149  CB  ALA A 151     -10.183  -5.605 -27.800  1.00 68.34           C
ATOM   2150 1HB  ALA A 151      -9.764  -6.207 -26.994  1.00 68.34           H
ATOM   2151 2HB  ALA A 151     -10.759  -6.245 -28.469  1.00 68.34           H
ATOM   2152 3HB  ALA A 151      -9.376  -5.131 -28.357  1.00 68.34           H
ATOM   2153  HN  ALA A 151     -12.123  -6.158 -26.416  1.00 68.34           H
ATOM   2154  N   MET A 152     -12.714  -4.131 -28.955  1.00 58.90           N
ATOM   2155  CA  MET A 152     -13.306  -3.423 -30.077  1.00 58.90           C
ATOM   2156  C   MET A 152     -13.868  -2.070 -29.637  1.00 58.90           C
ATOM   2157  O   MET A 152     -13.577  -1.044 -30.250  1.00 58.90           O
ATOM   2158  HA  MET A 152     -12.496  -3.273 -30.790  1.00 58.90           H
ATOM   2159  CB  MET A 152     -14.429  -4.271 -30.680  1.00 58.90           C
ATOM   2160 1HB  MET A 152     -15.055  -4.671 -29.883  1.00 58.90           H
ATOM   2161 2HB  MET A 152     -15.067  -3.645 -31.304  1.00 58.90           H
ATOM   2162  CG  MET A 152     -13.860  -5.420 -31.515  1.00 58.90           C
ATOM   2163 1HG  MET A 152     -12.783  -5.491 -31.364  1.00 58.90           H
ATOM   2164 2HG  MET A 152     -14.291  -6.366 -31.187  1.00 58.90           H
ATOM   2165  SD  MET A 152     -14.217  -5.154 -33.243  1.00 58.90           S
ATOM   2166  CE  MET A 152     -15.849  -5.870 -33.337  1.00 58.90           C
ATOM   2167 1HE  MET A 152     -15.802  -6.920 -33.051  1.00 58.90           H
ATOM   2168 2HE  MET A 152     -16.518  -5.338 -32.659  1.00 58.90           H
ATOM   2169 3HE  MET A 152     -16.224  -5.787 -34.357  1.00 58.90           H
ATOM   2170  HN  MET A 152     -13.136  -5.012 -28.740  1.00 58.90           H
ATOM   2171  N   ARG A 153     -14.664  -2.111 -28.578  1.00 56.45           N
ATOM   2172  CA  ARG A 153     -15.312  -0.909 -28.082  1.00 56.45           C
ATOM   2173  C   ARG A 153     -14.278   0.039 -27.472  1.00 56.45           C
ATOM   2174  O   ARG A 153     -14.479   1.252 -27.451  1.00 56.45           O
ATOM   2175  HA  ARG A 153     -15.783  -0.464 -28.959  1.00 56.45           H
ATOM   2176  CB  ARG A 153     -16.367  -1.248 -27.027  1.00 56.45           C
ATOM   2177 1HB  ARG A 153     -16.021  -2.081 -26.416  1.00 56.45           H
ATOM   2178 2HB  ARG A 153     -16.505  -0.398 -26.359  1.00 56.45           H
ATOM   2179  CG  ARG A 153     -17.702  -1.610 -27.683  1.00 56.45           C
ATOM   2180 1HG  ARG A 153     -17.994  -0.823 -28.379  1.00 56.45           H
ATOM   2181 2HG  ARG A 153     -17.589  -2.525 -28.265  1.00 56.45           H
ATOM   2182  CD  ARG A 153     -18.796  -1.799 -26.631  1.00 56.45           C
ATOM   2183 1HD  ARG A 153     -18.578  -2.676 -26.021  1.00 56.45           H
ATOM   2184 2HD  ARG A 153     -18.819  -0.941 -25.959  1.00 56.45           H
ATOM   2185  NE  ARG A 153     -20.111  -1.958 -27.291  1.00 56.45           N
ATOM   2186  HE  ARG A 153     -20.150  -1.864 -28.286  1.00 56.45           H
ATOM   2187  CZ  ARG A 153     -21.252  -2.220 -26.639  1.00 56.45           C
ATOM   2188  NH1 ARG A 153     -21.258  -2.356 -25.306  1.00 56.45           N
ATOM   2189 1HH1 ARG A 153     -20.407  -2.262 -24.790  1.00 56.45           H
ATOM   2190 2HH1 ARG A 153     -22.114  -2.552 -24.828  1.00 56.45           H
ATOM   2191  NH2 ARG A 153     -22.387  -2.344 -27.341  1.00 56.45           N
ATOM   2192 1HH2 ARG A 153     -23.247  -2.539 -26.870  1.00 56.45           H
ATOM   2193 2HH2 ARG A 153     -22.374  -2.240 -28.335  1.00 56.45           H
ATOM   2194  HN  ARG A 153     -14.867  -2.944 -28.063  1.00 56.45           H
ATOM   2195  N   ALA A 154     -13.193  -0.551 -26.991  1.00 61.12           N
ATOM   2196  CA  ALA A 154     -12.193   0.206 -26.258  1.00 61.12           C
ATOM   2197  C   ALA A 154     -11.488   1.171 -27.214  1.00 61.12           C
ATOM   2198  O   ALA A 154     -11.017   2.229 -26.798  1.00 61.12           O
ATOM   2199  HA  ALA A 154     -12.709   0.782 -25.490  1.00 61.12           H
ATOM   2200  CB  ALA A 154     -11.218  -0.758 -25.580  1.00 61.12           C
ATOM   2201 1HB  ALA A 154     -11.764  -1.401 -24.890  1.00 61.12           H
ATOM   2202 2HB  ALA A 154     -10.727  -1.371 -26.336  1.00 61.12           H
ATOM   2203 3HB  ALA A 154     -10.468  -0.190 -25.030  1.00 61.12           H
ATOM   2204  HN  ALA A 154     -12.993  -1.525 -27.095  1.00 61.12           H
ATOM   2205  N   HIS A 155     -11.438   0.772 -28.476  1.00 56.05           N
ATOM   2206  CA  HIS A 155     -10.637   1.486 -29.456  1.00 56.05           C
ATOM   2207  C   HIS A 155     -11.350   2.779 -29.858  1.00 56.05           C
ATOM   2208  O   HIS A 155     -10.714   3.818 -30.020  1.00 56.05           O
ATOM   2209  HA  HIS A 155      -9.696   1.738 -28.967  1.00 56.05           H
ATOM   2210  CB  HIS A 155     -10.315   0.589 -30.653  1.00 56.05           C
ATOM   2211 1HB  HIS A 155     -10.577  -0.439 -30.404  1.00 56.05           H
ATOM   2212 2HB  HIS A 155     -10.944   0.884 -31.493  1.00 56.05           H
ATOM   2213  CG  HIS A 155      -8.869   0.635 -31.084  1.00 56.05           C
ATOM   2214  ND1 HIS A 155      -8.280   1.770 -31.614  1.00 56.05           N
ATOM   2215  HD1 HIS A 155      -8.733   2.649 -31.762  1.00 56.05           H
ATOM   2216  CD2 HIS A 155      -7.900  -0.324 -31.057  1.00 56.05           C
ATOM   2217  HD2 HIS A 155      -8.024  -1.345 -30.697  1.00 56.05           H
ATOM   2218  CE1 HIS A 155      -7.014   1.494 -31.891  1.00 56.05           C
ATOM   2219  HE1 HIS A 155      -6.287   2.184 -32.319  1.00 56.05           H
ATOM   2220  NE2 HIS A 155      -6.781   0.196 -31.545  1.00 56.05           N
ATOM   2221  HN  HIS A 155     -11.931  -0.022 -28.831  1.00 56.05           H
ATOM   2222  N   THR A 156     -12.662   2.671 -30.007  1.00 63.28           N
ATOM   2223  CA  THR A 156     -13.448   3.772 -30.538  1.00 63.28           C
ATOM   2224  C   THR A 156     -13.563   4.893 -29.503  1.00 63.28           C
ATOM   2225  O   THR A 156     -13.667   6.065 -29.861  1.00 63.28           O
ATOM   2226  HA  THR A 156     -12.924   4.184 -31.399  1.00 63.28           H
ATOM   2227  CB  THR A 156     -14.802   3.215 -30.982  1.00 63.28           C
ATOM   2228  HB  THR A 156     -15.539   4.012 -31.076  1.00 63.28           H
ATOM   2229  OG1 THR A 156     -15.100   2.212 -30.014  1.00 63.28           O
ATOM   2230  HG1 THR A 156     -16.052   1.919 -30.108  1.00 63.28           H
ATOM   2231  CG2 THR A 156     -14.714   2.444 -32.301  1.00 63.28           C
ATOM   2232 1HG2 THR A 156     -14.027   1.606 -32.187  1.00 63.28           H
ATOM   2233 2HG2 THR A 156     -14.349   3.108 -33.086  1.00 63.28           H
ATOM   2234 3HG2 THR A 156     -15.701   2.071 -32.571  1.00 63.28           H
ATOM   2235  HN  THR A 156     -13.186   1.852 -29.772  1.00 63.28           H
ATOM   2236  N   TRP A 157     -13.540   4.494 -28.240  1.00 59.15           N
ATOM   2237  CA  TRP A 157     -13.845   5.415 -27.158  1.00 59.15           C
ATOM   2238  C   TRP A 157     -12.530   5.790 -26.472  1.00 59.15           C
ATOM   2239  O   TRP A 157     -12.511   6.083 -25.277  1.00 59.15           O
ATOM   2240  HA  TRP A 157     -14.304   6.301 -27.595  1.00 59.15           H
ATOM   2241  CB  TRP A 157     -14.870   4.810 -26.196  1.00 59.15           C
ATOM   2242 1HB  TRP A 157     -14.496   3.851 -25.839  1.00 59.15           H
ATOM   2243 2HB  TRP A 157     -14.964   5.460 -25.326  1.00 59.15           H
ATOM   2244  CG  TRP A 157     -16.256   4.604 -26.812  1.00 59.15           C
ATOM   2245  CD1 TRP A 157     -16.640   3.657 -27.679  1.00 59.15           C
ATOM   2246  HD1 TRP A 157     -15.983   2.881 -28.071  1.00 59.15           H
ATOM   2247  CD2 TRP A 157     -17.432   5.405 -26.571  1.00 59.15           C
ATOM   2248  NE1 TRP A 157     -17.973   3.789 -28.014  1.00 59.15           N
ATOM   2249  HE1 TRP A 157     -18.486   3.203 -28.641  1.00 59.15           H
ATOM   2250  CE2 TRP A 157     -18.469   4.885 -27.318  1.00 59.15           C
ATOM   2251  CE3 TRP A 157     -17.613   6.531 -25.749  1.00 59.15           C
ATOM   2252  HE3 TRP A 157     -16.810   6.959 -25.149  1.00 59.15           H
ATOM   2253  CZ2 TRP A 157     -19.760   5.427 -27.318  1.00 59.15           C
ATOM   2254  HZ2 TRP A 157     -20.563   4.998 -27.917  1.00 59.15           H
ATOM   2255  CZ3 TRP A 157     -18.909   7.060 -25.760  1.00 59.15           C
ATOM   2256  HZ3 TRP A 157     -19.104   7.935 -25.139  1.00 59.15           H
ATOM   2257  CH2 TRP A 157     -19.964   6.549 -26.506  1.00 59.15           C
ATOM   2258  HH2 TRP A 157     -20.946   7.020 -26.460  1.00 59.15           H
ATOM   2259  HN  TRP A 157     -13.318   3.562 -27.952  1.00 59.15           H
ATOM   2260  N   ARG A 158     -11.463   5.770 -27.257  1.00 60.76           N
ATOM   2261  CA  ARG A 158     -10.127   5.923 -26.707  1.00 60.76           C
ATOM   2262  C   ARG A 158     -10.013   7.245 -25.946  1.00 60.76           C
ATOM   2263  O   ARG A 158      -9.482   7.284 -24.838  1.00 60.76           O
ATOM   2264  HA  ARG A 158     -10.003   5.072 -26.036  1.00 60.76           H
ATOM   2265  CB  ARG A 158      -9.069   5.885 -27.812  1.00 60.76           C
ATOM   2266 1HB  ARG A 158      -9.216   5.000 -28.431  1.00 60.76           H
ATOM   2267 2HB  ARG A 158      -9.187   6.752 -28.462  1.00 60.76           H
ATOM   2268  CG  ARG A 158      -7.658   5.873 -27.220  1.00 60.76           C
ATOM   2269 1HG  ARG A 158      -7.484   6.795 -26.666  1.00 60.76           H
ATOM   2270 2HG  ARG A 158      -7.566   5.052 -26.509  1.00 60.76           H
ATOM   2271  CD  ARG A 158      -6.604   5.724 -28.319  1.00 60.76           C
ATOM   2272 1HD  ARG A 158      -6.737   4.774 -28.836  1.00 60.76           H
ATOM   2273 2HD  ARG A 158      -6.728   6.512 -29.062  1.00 60.76           H
ATOM   2274  NE  ARG A 158      -5.247   5.794 -27.732  1.00 60.76           N
ATOM   2275  HE  ARG A 158      -5.169   5.997 -26.756  1.00 60.76           H
ATOM   2276  CZ  ARG A 158      -4.118   5.601 -28.426  1.00 60.76           C
ATOM   2277  NH1 ARG A 158      -4.163   5.325 -29.736  1.00 60.76           N
ATOM   2278 1HH1 ARG A 158      -5.045   5.261 -30.204  1.00 60.76           H
ATOM   2279 2HH1 ARG A 158      -3.315   5.182 -30.247  1.00 60.76           H
ATOM   2280  NH2 ARG A 158      -2.941   5.688 -27.790  1.00 60.76           N
ATOM   2281 1HH2 ARG A 158      -2.089   5.546 -28.293  1.00 60.76           H
ATOM   2282 2HH2 ARG A 158      -2.916   5.894 -26.811  1.00 60.76           H
ATOM   2283  HN  ARG A 158     -11.501   5.653 -28.249  1.00 60.76           H
ATOM   2284  N   GLU A 159     -10.522   8.296 -26.572  1.00 66.70           N
ATOM   2285  CA  GLU A 159     -10.398   9.632 -26.013  1.00 66.70           C
ATOM   2286  C   GLU A 159     -11.225   9.750 -24.731  1.00 66.70           C
ATOM   2287  O   GLU A 159     -10.740  10.254 -23.720  1.00 66.70           O
ATOM   2288  HA  GLU A 159      -9.340   9.753 -25.784  1.00 66.70           H
ATOM   2289  CB  GLU A 159     -10.815  10.694 -27.033  1.00 66.70           C
ATOM   2290 1HB  GLU A 159     -11.763  10.412 -27.491  1.00 66.70           H
ATOM   2291 2HB  GLU A 159     -10.842  11.673 -26.554  1.00 66.70           H
ATOM   2292  CG  GLU A 159      -9.792  10.796 -28.167  1.00 66.70           C
ATOM   2293 1HG  GLU A 159      -8.787  10.864 -27.749  1.00 66.70           H
ATOM   2294 2HG  GLU A 159      -9.825   9.892 -28.774  1.00 66.70           H
ATOM   2295  CD  GLU A 159     -10.069  12.018 -29.046  1.00 66.70           C
ATOM   2296  OE1 GLU A 159      -9.127  12.429 -29.758  1.00 66.70           O
ATOM   2297  OE2 GLU A 159     -11.215  12.512 -28.986  1.00 66.70           O
ATOM   2298  HN  GLU A 159     -11.010   8.246 -27.443  1.00 66.70           H
ATOM   2299  N   LYS A 160     -12.459   9.275 -24.815  1.00 70.97           N
ATOM   2300  CA  LYS A 160     -13.367   9.348 -23.683  1.00 70.97           C
ATOM   2301  C   LYS A 160     -12.773   8.572 -22.506  1.00 70.97           C
ATOM   2302  O   LYS A 160     -12.880   9.000 -21.358  1.00 70.97           O
ATOM   2303  HA  LYS A 160     -13.451  10.397 -23.398  1.00 70.97           H
ATOM   2304  CB  LYS A 160     -14.766   8.876 -24.087  1.00 70.97           C
ATOM   2305 1HB  LYS A 160     -14.701   7.895 -24.556  1.00 70.97           H
ATOM   2306 2HB  LYS A 160     -15.387   8.764 -23.198  1.00 70.97           H
ATOM   2307  CG  LYS A 160     -15.421   9.867 -25.052  1.00 70.97           C
ATOM   2308 1HG  LYS A 160     -15.209  10.887 -24.731  1.00 70.97           H
ATOM   2309 2HG  LYS A 160     -14.991   9.750 -26.047  1.00 70.97           H
ATOM   2310  CD  LYS A 160     -16.934   9.650 -25.116  1.00 70.97           C
ATOM   2311 1HD  LYS A 160     -17.146   8.604 -25.337  1.00 70.97           H
ATOM   2312 2HD  LYS A 160     -17.378   9.867 -24.144  1.00 70.97           H
ATOM   2313  CE  LYS A 160     -17.571  10.542 -26.184  1.00 70.97           C
ATOM   2314 1HE  LYS A 160     -17.381  11.590 -25.951  1.00 70.97           H
ATOM   2315 2HE  LYS A 160     -17.113  10.342 -27.153  1.00 70.97           H
ATOM   2316  NZ  LYS A 160     -19.029  10.301 -26.258  1.00 70.97           N
ATOM   2317 1HZ  LYS A 160     -19.482  11.096 -26.695  1.00 70.97           H
ATOM   2318 2HZ  LYS A 160     -19.206   9.468 -26.808  1.00 70.97           H
ATOM   2319 3HZ  LYS A 160     -19.399  10.173 -25.323  1.00 70.97           H
ATOM   2320  HN  LYS A 160     -12.839   8.847 -25.635  1.00 70.97           H
ATOM   2321  N   ARG A 161     -12.159   7.444 -22.833  1.00 69.34           N
ATOM   2322  CA  ARG A 161     -11.559   6.597 -21.815  1.00 69.34           C
ATOM   2323  C   ARG A 161     -10.445   7.352 -21.086  1.00 69.34           C
ATOM   2324  O   ARG A 161     -10.241   7.159 -19.889  1.00 69.34           O
ATOM   2325  HA  ARG A 161     -12.377   6.354 -21.137  1.00 69.34           H
ATOM   2326  CB  ARG A 161     -10.982   5.321 -22.431  1.00 69.34           C
ATOM   2327 1HB  ARG A 161     -10.388   5.573 -23.309  1.00 69.34           H
ATOM   2328 2HB  ARG A 161     -10.311   4.840 -21.719  1.00 69.34           H
ATOM   2329  CG  ARG A 161     -12.097   4.350 -22.825  1.00 69.34           C
ATOM   2330 1HG  ARG A 161     -12.739   4.159 -21.964  1.00 69.34           H
ATOM   2331 2HG  ARG A 161     -12.723   4.802 -23.595  1.00 69.34           H
ATOM   2332  CD  ARG A 161     -11.519   3.030 -23.339  1.00 69.34           C
ATOM   2333 1HD  ARG A 161     -12.290   2.465 -23.862  1.00 69.34           H
ATOM   2334 2HD  ARG A 161     -10.725   3.228 -24.059  1.00 69.34           H
ATOM   2335  NE  ARG A 161     -10.989   2.235 -22.209  1.00 69.34           N
ATOM   2336  HE  ARG A 161     -11.198   2.543 -21.281  1.00 69.34           H
ATOM   2337  CZ  ARG A 161     -10.246   1.129 -22.351  1.00 69.34           C
ATOM   2338  NH1 ARG A 161      -9.935   0.671 -23.572  1.00 69.34           N
ATOM   2339 1HH1 ARG A 161     -10.258   1.156 -24.385  1.00 69.34           H
ATOM   2340 2HH1 ARG A 161      -9.380  -0.155 -23.669  1.00 69.34           H
ATOM   2341  NH2 ARG A 161      -9.819   0.487 -21.255  1.00 69.34           N
ATOM   2342 1HH2 ARG A 161      -9.264  -0.340 -21.344  1.00 69.34           H
ATOM   2343 2HH2 ARG A 161     -10.056   0.836 -20.348  1.00 69.34           H
ATOM   2344  HN  ARG A 161     -12.069   7.107 -23.770  1.00 69.34           H
ATOM   2345  N   LEU A 162      -9.754   8.195 -21.840  1.00 82.21           N
ATOM   2346  CA  LEU A 162      -8.664   8.976 -21.281  1.00 82.21           C
ATOM   2347  C   LEU A 162      -9.231  10.013 -20.310  1.00 82.21           C
ATOM   2348  O   LEU A 162      -8.647  10.268 -19.258  1.00 82.21           O
ATOM   2349  HA  LEU A 162      -8.025   8.292 -20.721  1.00 82.21           H
ATOM   2350  CB  LEU A 162      -7.811   9.581 -22.398  1.00 82.21           C
ATOM   2351 1HB  LEU A 162      -7.480   8.774 -23.052  1.00 82.21           H
ATOM   2352 2HB  LEU A 162      -8.443  10.237 -22.996  1.00 82.21           H
ATOM   2353  CG  LEU A 162      -6.581  10.373 -21.949  1.00 82.21           C
ATOM   2354  HG  LEU A 162      -6.902  11.118 -21.220  1.00 82.21           H
ATOM   2355  CD1 LEU A 162      -5.568   9.464 -21.250  1.00 82.21           C
ATOM   2356 1HD1 LEU A 162      -6.031   9.011 -20.373  1.00 82.21           H
ATOM   2357 2HD1 LEU A 162      -5.248   8.681 -21.937  1.00 82.21           H
ATOM   2358 3HD1 LEU A 162      -4.705  10.053 -20.941  1.00 82.21           H
ATOM   2359  CD2 LEU A 162      -5.958  11.130 -23.123  1.00 82.21           C
ATOM   2360 1HD2 LEU A 162      -5.654  10.420 -23.892  1.00 82.21           H
ATOM   2361 2HD2 LEU A 162      -6.689  11.824 -23.537  1.00 82.21           H
ATOM   2362 3HD2 LEU A 162      -5.086  11.684 -22.776  1.00 82.21           H
ATOM   2363  HN  LEU A 162      -9.928   8.347 -22.812  1.00 82.21           H
ATOM   2364  N   LEU A 163     -10.362  10.584 -20.698  1.00 83.14           N
ATOM   2365  CA  LEU A 163     -11.024  11.576 -19.867  1.00 83.14           C
ATOM   2366  C   LEU A 163     -11.455  10.926 -18.551  1.00 83.14           C
ATOM   2367  O   LEU A 163     -11.179  11.454 -17.474  1.00 83.14           O
ATOM   2368  HA  LEU A 163     -10.294  12.355 -19.645  1.00 83.14           H
ATOM   2369  CB  LEU A 163     -12.172  12.236 -20.632  1.00 83.14           C
ATOM   2370 1HB  LEU A 163     -11.784  12.609 -21.580  1.00 83.14           H
ATOM   2371 2HB  LEU A 163     -12.911  11.470 -20.870  1.00 83.14           H
ATOM   2372  CG  LEU A 163     -12.883  13.385 -19.915  1.00 83.14           C
ATOM   2373  HG  LEU A 163     -13.183  13.038 -18.927  1.00 83.14           H
ATOM   2374  CD1 LEU A 163     -11.938  14.571 -19.710  1.00 83.14           C
ATOM   2375 1HD1 LEU A 163     -11.086  14.256 -19.107  1.00 83.14           H
ATOM   2376 2HD1 LEU A 163     -11.586  14.927 -20.678  1.00 83.14           H
ATOM   2377 3HD1 LEU A 163     -12.468  15.374 -19.198  1.00 83.14           H
ATOM   2378  CD2 LEU A 163     -14.158  13.790 -20.658  1.00 83.14           C
ATOM   2379 1HD2 LEU A 163     -13.903  14.112 -21.668  1.00 83.14           H
ATOM   2380 2HD2 LEU A 163     -14.835  12.938 -20.708  1.00 83.14           H
ATOM   2381 3HD2 LEU A 163     -14.643  14.609 -20.127  1.00 83.14           H
ATOM   2382  HN  LEU A 163     -10.824  10.379 -21.561  1.00 83.14           H
ATOM   2383  N   TYR A 164     -12.124   9.790 -18.680  1.00 76.86           N
ATOM   2384  CA  TYR A 164     -12.603   9.067 -17.514  1.00 76.86           C
ATOM   2385  C   TYR A 164     -11.441   8.657 -16.607  1.00 76.86           C
ATOM   2386  O   TYR A 164     -11.572   8.660 -15.384  1.00 76.86           O
ATOM   2387  HA  TYR A 164     -13.271   9.726 -16.960  1.00 76.86           H
ATOM   2388  CB  TYR A 164     -13.284   7.806 -18.050  1.00 76.86           C
ATOM   2389 1HB  TYR A 164     -12.666   7.379 -18.839  1.00 76.86           H
ATOM   2390 2HB  TYR A 164     -13.338   7.067 -17.251  1.00 76.86           H
ATOM   2391  CG  TYR A 164     -14.692   8.046 -18.599  1.00 76.86           C
ATOM   2392  CD1 TYR A 164     -15.664   8.599 -17.790  1.00 76.86           C
ATOM   2393  HD1 TYR A 164     -15.427   8.866 -16.760  1.00 76.86           H
ATOM   2394  CD2 TYR A 164     -14.991   7.708 -19.903  1.00 76.86           C
ATOM   2395  HD2 TYR A 164     -14.224   7.270 -20.542  1.00 76.86           H
ATOM   2396  CE1 TYR A 164     -16.989   8.825 -18.306  1.00 76.86           C
ATOM   2397  HE1 TYR A 164     -17.765   9.261 -17.678  1.00 76.86           H
ATOM   2398  CE2 TYR A 164     -16.316   7.933 -20.420  1.00 76.86           C
ATOM   2399  HE2 TYR A 164     -16.565   7.671 -21.448  1.00 76.86           H
ATOM   2400  CZ  TYR A 164     -17.249   8.480 -19.596  1.00 76.86           C
ATOM   2401  OH  TYR A 164     -18.501   8.693 -20.084  1.00 76.86           O
ATOM   2402  HH  TYR A 164     -19.075   9.112 -19.381  1.00 76.86           H
ATOM   2403  HN  TYR A 164     -12.340   9.365 -19.559  1.00 76.86           H
ATOM   2404  N   SER A 165     -10.329   8.315 -17.242  1.00 88.04           N
ATOM   2405  CA  SER A 165      -9.151   7.885 -16.508  1.00 88.04           C
ATOM   2406  C   SER A 165      -8.654   9.016 -15.606  1.00 88.04           C
ATOM   2407  O   SER A 165      -8.181   8.769 -14.498  1.00 88.04           O
ATOM   2408  HA  SER A 165      -9.478   7.034 -15.910  1.00 88.04           H
ATOM   2409  CB  SER A 165      -8.040   7.440 -17.462  1.00 88.04           C
ATOM   2410 1HB  SER A 165      -7.278   6.897 -16.903  1.00 88.04           H
ATOM   2411 2HB  SER A 165      -8.450   6.747 -18.197  1.00 88.04           H
ATOM   2412  OG  SER A 165      -7.439   8.543 -18.133  1.00 88.04           O
ATOM   2413  HG  SER A 165      -8.140   9.207 -18.396  1.00 88.04           H
ATOM   2414  HN  SER A 165     -10.226   8.328 -18.236  1.00 88.04           H
ATOM   2415  N   LYS A 166      -8.778  10.233 -16.115  1.00 85.11           N
ATOM   2416  CA  LYS A 166      -8.382  11.406 -15.354  1.00 85.11           C
ATOM   2417  C   LYS A 166      -9.306  11.561 -14.145  1.00 85.11           C
ATOM   2418  O   LYS A 166      -8.840  11.770 -13.026  1.00 85.11           O
ATOM   2419  HA  LYS A 166      -7.367  11.235 -14.994  1.00 85.11           H
ATOM   2420  CB  LYS A 166      -8.338  12.641 -16.257  1.00 85.11           C
ATOM   2421 1HB  LYS A 166      -9.267  12.716 -16.822  1.00 85.11           H
ATOM   2422 2HB  LYS A 166      -8.263  13.540 -15.646  1.00 85.11           H
ATOM   2423  CG  LYS A 166      -7.153  12.573 -17.222  1.00 85.11           C
ATOM   2424 1HG  LYS A 166      -6.224  12.492 -16.658  1.00 85.11           H
ATOM   2425 2HG  LYS A 166      -7.231  11.676 -17.837  1.00 85.11           H
ATOM   2426  CD  LYS A 166      -7.105  13.811 -18.120  1.00 85.11           C
ATOM   2427 1HD  LYS A 166      -8.020  13.873 -18.709  1.00 85.11           H
ATOM   2428 2HD  LYS A 166      -7.061  14.709 -17.505  1.00 85.11           H
ATOM   2429  CE  LYS A 166      -5.893  13.765 -19.053  1.00 85.11           C
ATOM   2430 1HE  LYS A 166      -4.982  13.632 -18.469  1.00 85.11           H
ATOM   2431 2HE  LYS A 166      -5.972  12.907 -19.720  1.00 85.11           H
ATOM   2432  NZ  LYS A 166      -5.802  15.011 -19.846  1.00 85.11           N
ATOM   2433 1HZ  LYS A 166      -4.999  14.961 -20.463  1.00 85.11           H
ATOM   2434 2HZ  LYS A 166      -6.646  15.122 -20.398  1.00 85.11           H
ATOM   2435 3HZ  LYS A 166      -5.700  15.803 -19.222  1.00 85.11           H
ATOM   2436  HN  LYS A 166      -9.141  10.424 -17.027  1.00 85.11           H
ATOM   2437  N   MET A 167     -10.599  11.453 -14.412  1.00 85.98           N
ATOM   2438  CA  MET A 167     -11.595  11.615 -13.366  1.00 85.98           C
ATOM   2439  C   MET A 167     -11.410  10.567 -12.266  1.00 85.98           C
ATOM   2440  O   MET A 167     -11.447  10.893 -11.081  1.00 85.98           O
ATOM   2441  HA  MET A 167     -11.432  12.612 -12.957  1.00 85.98           H
ATOM   2442  CB  MET A 167     -12.995  11.482 -13.968  1.00 85.98           C
ATOM   2443 1HB  MET A 167     -13.054  10.570 -14.563  1.00 85.98           H
ATOM   2444 2HB  MET A 167     -13.731  11.389 -13.170  1.00 85.98           H
ATOM   2445  CG  MET A 167     -13.333  12.690 -14.844  1.00 85.98           C
ATOM   2446 1HG  MET A 167     -13.284  13.604 -14.251  1.00 85.98           H
ATOM   2447 2HG  MET A 167     -12.597  12.789 -15.642  1.00 85.98           H
ATOM   2448  SD  MET A 167     -14.965  12.503 -15.540  1.00 85.98           S
ATOM   2449  CE  MET A 167     -15.168  14.109 -16.292  1.00 85.98           C
ATOM   2450 1HE  MET A 167     -15.099  14.880 -15.525  1.00 85.98           H
ATOM   2451 2HE  MET A 167     -14.385  14.264 -17.034  1.00 85.98           H
ATOM   2452 3HE  MET A 167     -16.143  14.163 -16.776  1.00 85.98           H
ATOM   2453  HN  MET A 167     -10.969  11.260 -15.320  1.00 85.98           H
ATOM   2454  N   VAL A 168     -11.216   9.330 -12.699  1.00 93.63           N
ATOM   2455  CA  VAL A 168     -11.082   8.223 -11.767  1.00 93.63           C
ATOM   2456  C   VAL A 168      -9.872   8.466 -10.863  1.00 93.63           C
ATOM   2457  O   VAL A 168      -9.943   8.255  -9.654  1.00 93.63           O
ATOM   2458  HA  VAL A 168     -11.981   8.202 -11.151  1.00 93.63           H
ATOM   2459  CB  VAL A 168     -11.001   6.901 -12.532  1.00 93.63           C
ATOM   2460  HB  VAL A 168     -10.219   6.997 -13.285  1.00 93.63           H
ATOM   2461  CG1 VAL A 168     -10.617   5.751 -11.600  1.00 93.63           C
ATOM   2462 1HG1 VAL A 168      -9.644   5.955 -11.152  1.00 93.63           H
ATOM   2463 2HG1 VAL A 168     -11.366   5.654 -10.814  1.00 93.63           H
ATOM   2464 3HG1 VAL A 168     -10.566   4.823 -12.170  1.00 93.63           H
ATOM   2465  CG2 VAL A 168     -12.316   6.605 -13.256  1.00 93.63           C
ATOM   2466 1HG2 VAL A 168     -13.124   6.538 -12.528  1.00 93.63           H
ATOM   2467 2HG2 VAL A 168     -12.530   7.406 -13.963  1.00 93.63           H
ATOM   2468 3HG2 VAL A 168     -12.231   5.659 -13.792  1.00 93.63           H
ATOM   2469  HN  VAL A 168     -11.149   9.079 -13.665  1.00 93.63           H
ATOM   2470  N   CYS A 169      -8.788   8.907 -11.485  1.00 94.86           N
ATOM   2471  CA  CYS A 169      -7.560   9.168 -10.754  1.00 94.86           C
ATOM   2472  C   CYS A 169      -7.850  10.228  -9.690  1.00 94.86           C
ATOM   2473  O   CYS A 169      -7.474  10.067  -8.530  1.00 94.86           O
ATOM   2474  HA  CYS A 169      -7.264   8.226 -10.292  1.00 94.86           H
ATOM   2475  CB  CYS A 169      -6.425   9.593 -11.689  1.00 94.86           C
ATOM   2476 1HB  CYS A 169      -6.773  10.374 -12.365  1.00 94.86           H
ATOM   2477 2HB  CYS A 169      -5.605  10.016 -11.109  1.00 94.86           H
ATOM   2478  SG  CYS A 169      -5.833   8.152 -12.649  1.00 94.86           S
ATOM   2479  HG  CYS A 169      -6.835   8.146 -13.523  1.00 94.86           H
ATOM   2480  HN  CYS A 169      -8.741   9.086 -12.468  1.00 94.86           H
ATOM   2481  N   PHE A 170      -8.516  11.288 -10.122  1.00 94.12           N
ATOM   2482  CA  PHE A 170      -8.832  12.389  -9.228  1.00 94.12           C
ATOM   2483  C   PHE A 170      -9.677  11.910  -8.046  1.00 94.12           C
ATOM   2484  O   PHE A 170      -9.405  12.265  -6.900  1.00 94.12           O
ATOM   2485  HA  PHE A 170      -7.887  12.788  -8.859  1.00 94.12           H
ATOM   2486  CB  PHE A 170      -9.639  13.405 -10.038  1.00 94.12           C
ATOM   2487 1HB  PHE A 170      -9.060  13.700 -10.913  1.00 94.12           H
ATOM   2488 2HB  PHE A 170     -10.547  12.925 -10.404  1.00 94.12           H
ATOM   2489  CG  PHE A 170     -10.026  14.661  -9.254  1.00 94.12           C
ATOM   2490  CD1 PHE A 170     -11.292  14.801  -8.776  1.00 94.12           C
ATOM   2491  HD1 PHE A 170     -12.031  14.020  -8.953  1.00 94.12           H
ATOM   2492  CD2 PHE A 170      -9.104  15.636  -9.034  1.00 94.12           C
ATOM   2493  HD2 PHE A 170      -8.090  15.523  -9.416  1.00 94.12           H
ATOM   2494  CE1 PHE A 170     -11.650  15.966  -8.048  1.00 94.12           C
ATOM   2495  HE1 PHE A 170     -12.665  16.079  -7.665  1.00 94.12           H
ATOM   2496  CE2 PHE A 170      -9.463  16.801  -8.305  1.00 94.12           C
ATOM   2497  HE2 PHE A 170      -8.724  17.583  -8.129  1.00 94.12           H
ATOM   2498  CZ  PHE A 170     -10.729  16.942  -7.828  1.00 94.12           C
ATOM   2499  HZ  PHE A 170     -11.004  17.836  -7.269  1.00 94.12           H
ATOM   2500  HN  PHE A 170      -8.837  11.402 -11.062  1.00 94.12           H
ATOM   2501  N   THR A 171     -10.685  11.112  -8.365  1.00 93.82           N
ATOM   2502  CA  THR A 171     -11.584  10.598  -7.346  1.00 93.82           C
ATOM   2503  C   THR A 171     -10.807   9.780  -6.312  1.00 93.82           C
ATOM   2504  O   THR A 171     -11.092   9.852  -5.118  1.00 93.82           O
ATOM   2505  HA  THR A 171     -12.025  11.444  -6.819  1.00 93.82           H
ATOM   2506  CB  THR A 171     -12.687   9.802  -8.047  1.00 93.82           C
ATOM   2507  HB  THR A 171     -12.290   8.882  -8.477  1.00 93.82           H
ATOM   2508  OG1 THR A 171     -13.244  10.726  -8.978  1.00 93.82           O
ATOM   2509  HG1 THR A 171     -12.789  10.636  -9.863  1.00 93.82           H
ATOM   2510  CG2 THR A 171     -13.851   9.467  -7.112  1.00 93.82           C
ATOM   2511 1HG2 THR A 171     -14.291  10.390  -6.735  1.00 93.82           H
ATOM   2512 2HG2 THR A 171     -13.486   8.870  -6.276  1.00 93.82           H
ATOM   2513 3HG2 THR A 171     -14.605   8.901  -7.659  1.00 93.82           H
ATOM   2514  HN  THR A 171     -10.890  10.816  -9.298  1.00 93.82           H
ATOM   2515  N   ILE A 172      -9.842   9.022  -6.809  1.00 94.85           N
ATOM   2516  CA  ILE A 172      -9.042   8.167  -5.947  1.00 94.85           C
ATOM   2517  C   ILE A 172      -8.262   9.036  -4.958  1.00 94.85           C
ATOM   2518  O   ILE A 172      -8.237   8.751  -3.762  1.00 94.85           O
ATOM   2519  HA  ILE A 172      -9.730   7.536  -5.384  1.00 94.85           H
ATOM   2520  CB  ILE A 172      -8.158   7.240  -6.783  1.00 94.85           C
ATOM   2521  HB  ILE A 172      -7.711   7.827  -7.586  1.00 94.85           H
ATOM   2522  CG1 ILE A 172      -8.987   6.135  -7.439  1.00 94.85           C
ATOM   2523 1HG1 ILE A 172      -9.336   5.437  -6.678  1.00 94.85           H
ATOM   2524 2HG1 ILE A 172      -9.873   6.567  -7.904  1.00 94.85           H
ATOM   2525  CG2 ILE A 172      -7.010   6.675  -5.944  1.00 94.85           C
ATOM   2526 1HG2 ILE A 172      -6.398   7.494  -5.566  1.00 94.85           H
ATOM   2527 2HG2 ILE A 172      -7.417   6.108  -5.107  1.00 94.85           H
ATOM   2528 3HG2 ILE A 172      -6.397   6.019  -6.563  1.00 94.85           H
ATOM   2529  CD1 ILE A 172      -8.167   5.384  -8.490  1.00 94.85           C
ATOM   2530 1HD1 ILE A 172      -7.841   6.081  -9.262  1.00 94.85           H
ATOM   2531 2HD1 ILE A 172      -7.296   4.932  -8.016  1.00 94.85           H
ATOM   2532 3HD1 ILE A 172      -8.781   4.604  -8.940  1.00 94.85           H
ATOM   2533  HN  ILE A 172      -9.603   8.985  -7.780  1.00 94.85           H
ATOM   2534  N   TRP A 173      -7.644  10.078  -5.495  1.00 93.28           N
ATOM   2535  CA  TRP A 173      -6.788  10.934  -4.692  1.00 93.28           C
ATOM   2536  C   TRP A 173      -7.654  11.595  -3.617  1.00 93.28           C
ATOM   2537  O   TRP A 173      -7.261  11.662  -2.454  1.00 93.28           O
ATOM   2538  HA  TRP A 173      -6.030  10.305  -4.225  1.00 93.28           H
ATOM   2539  CB  TRP A 173      -6.048  11.947  -5.569  1.00 93.28           C
ATOM   2540 1HB  TRP A 173      -6.750  12.371  -6.287  1.00 93.28           H
ATOM   2541 2HB  TRP A 173      -5.698  12.767  -4.942  1.00 93.28           H
ATOM   2542  CG  TRP A 173      -4.857  11.359  -6.328  1.00 93.28           C
ATOM   2543  CD1 TRP A 173      -4.742  11.147  -7.646  1.00 93.28           C
ATOM   2544  HD1 TRP A 173      -5.520  11.378  -8.375  1.00 93.28           H
ATOM   2545  CD2 TRP A 173      -3.608  10.914  -5.758  1.00 93.28           C
ATOM   2546  NE1 TRP A 173      -3.516  10.600  -7.966  1.00 93.28           N
ATOM   2547  HE1 TRP A 173      -3.198  10.354  -8.881  1.00 93.28           H
ATOM   2548  CE2 TRP A 173      -2.805  10.454  -6.781  1.00 93.28           C
ATOM   2549  CE3 TRP A 173      -3.172  10.901  -4.421  1.00 93.28           C
ATOM   2550  HE3 TRP A 173      -3.788  11.259  -3.596  1.00 93.28           H
ATOM   2551  CZ2 TRP A 173      -1.516   9.947  -6.575  1.00 93.28           C
ATOM   2552  HZ2 TRP A 173      -0.901   9.589  -7.400  1.00 93.28           H
ATOM   2553  CZ3 TRP A 173      -1.882  10.391  -4.232  1.00 93.28           C
ATOM   2554  HZ3 TRP A 173      -1.495  10.358  -3.213  1.00 93.28           H
ATOM   2555  CH2 TRP A 173      -1.061   9.924  -5.251  1.00 93.28           C
ATOM   2556  HH2 TRP A 173      -0.067   9.541  -5.021  1.00 93.28           H
ATOM   2557  HN  TRP A 173      -7.720  10.339  -6.457  1.00 93.28           H
ATOM   2558  N   VAL A 174      -8.816  12.065  -4.046  1.00 96.11           N
ATOM   2559  CA  VAL A 174      -9.724  12.751  -3.143  1.00 96.11           C
ATOM   2560  C   VAL A 174     -10.154  11.791  -2.031  1.00 96.11           C
ATOM   2561  O   VAL A 174     -10.164  12.160  -0.858  1.00 96.11           O
ATOM   2562  HA  VAL A 174      -9.179  13.583  -2.697  1.00 96.11           H
ATOM   2563  CB  VAL A 174     -10.906  13.326  -3.926  1.00 96.11           C
ATOM   2564  HB  VAL A 174     -11.344  12.518  -4.513  1.00 96.11           H
ATOM   2565  CG1 VAL A 174     -11.985  13.857  -2.980  1.00 96.11           C
ATOM   2566 1HG1 VAL A 174     -12.346  13.045  -2.348  1.00 96.11           H
ATOM   2567 2HG1 VAL A 174     -11.564  14.644  -2.355  1.00 96.11           H
ATOM   2568 3HG1 VAL A 174     -12.813  14.259  -3.563  1.00 96.11           H
ATOM   2569  CG2 VAL A 174     -10.444  14.414  -4.897  1.00 96.11           C
ATOM   2570 1HG2 VAL A 174      -9.969  15.221  -4.338  1.00 96.11           H
ATOM   2571 2HG2 VAL A 174      -9.729  13.992  -5.602  1.00 96.11           H
ATOM   2572 3HG2 VAL A 174     -11.303  14.806  -5.440  1.00 96.11           H
ATOM   2573  HN  VAL A 174      -9.139  11.983  -4.988  1.00 96.11           H
ATOM   2574  N   LEU A 175     -10.497  10.579  -2.440  1.00 91.48           N
ATOM   2575  CA  LEU A 175     -10.990   9.585  -1.502  1.00 91.48           C
ATOM   2576  C   LEU A 175      -9.898   9.268  -0.479  1.00 91.48           C
ATOM   2577  O   LEU A 175     -10.163   9.210   0.720  1.00 91.48           O
ATOM   2578  HA  LEU A 175     -11.839  10.024  -0.977  1.00 91.48           H
ATOM   2579  CB  LEU A 175     -11.508   8.354  -2.249  1.00 91.48           C
ATOM   2580 1HB  LEU A 175     -12.299   8.672  -2.929  1.00 91.48           H
ATOM   2581 2HB  LEU A 175     -10.699   7.959  -2.864  1.00 91.48           H
ATOM   2582  CG  LEU A 175     -12.050   7.219  -1.378  1.00 91.48           C
ATOM   2583  HG  LEU A 175     -11.280   6.946  -0.656  1.00 91.48           H
ATOM   2584  CD1 LEU A 175     -13.275   7.674  -0.583  1.00 91.48           C
ATOM   2585 1HD1 LEU A 175     -13.000   8.509   0.061  1.00 91.48           H
ATOM   2586 2HD1 LEU A 175     -14.058   7.990  -1.272  1.00 91.48           H
ATOM   2587 3HD1 LEU A 175     -13.640   6.848   0.028  1.00 91.48           H
ATOM   2588  CD2 LEU A 175     -12.342   5.974  -2.218  1.00 91.48           C
ATOM   2589 1HD2 LEU A 175     -13.084   6.215  -2.979  1.00 91.48           H
ATOM   2590 2HD2 LEU A 175     -11.424   5.637  -2.700  1.00 91.48           H
ATOM   2591 3HD2 LEU A 175     -12.725   5.183  -1.574  1.00 91.48           H
ATOM   2592  HN  LEU A 175     -10.443  10.273  -3.391  1.00 91.48           H
ATOM   2593  N   ALA A 176      -8.691   9.072  -0.991  1.00 95.98           N
ATOM   2594  CA  ALA A 176      -7.574   8.683  -0.147  1.00 95.98           C
ATOM   2595  C   ALA A 176      -7.293   9.795   0.864  1.00 95.98           C
ATOM   2596  O   ALA A 176      -6.994   9.522   2.026  1.00 95.98           O
ATOM   2597  HA  ALA A 176      -7.864   7.779   0.390  1.00 95.98           H
ATOM   2598  CB  ALA A 176      -6.359   8.369  -1.022  1.00 95.98           C
ATOM   2599 1HB  ALA A 176      -6.602   7.553  -1.702  1.00 95.98           H
ATOM   2600 2HB  ALA A 176      -6.087   9.253  -1.598  1.00 95.98           H
ATOM   2601 3HB  ALA A 176      -5.521   8.077  -0.388  1.00 95.98           H
ATOM   2602  HN  ALA A 176      -8.472   9.175  -1.962  1.00 95.98           H
ATOM   2603  N   ALA A 177      -7.399  11.027   0.387  1.00 95.79           N
ATOM   2604  CA  ALA A 177      -7.134  12.181   1.228  1.00 95.79           C
ATOM   2605  C   ALA A 177      -8.117  12.190   2.400  1.00 95.79           C
ATOM   2606  O   ALA A 177      -7.720  12.391   3.547  1.00 95.79           O
ATOM   2607  HA  ALA A 177      -6.120  12.083   1.616  1.00 95.79           H
ATOM   2608  CB  ALA A 177      -7.218  13.456   0.387  1.00 95.79           C
ATOM   2609 1HB  ALA A 177      -6.480  13.413  -0.414  1.00 95.79           H
ATOM   2610 2HB  ALA A 177      -8.216  13.542  -0.043  1.00 95.79           H
ATOM   2611 3HB  ALA A 177      -7.019  14.322   1.018  1.00 95.79           H
ATOM   2612  HN  ALA A 177      -7.661  11.241  -0.554  1.00 95.79           H
ATOM   2613  N   ALA A 178      -9.382  11.969   2.072  1.00 95.73           N
ATOM   2614  CA  ALA A 178     -10.433  12.012   3.074  1.00 95.73           C
ATOM   2615  C   ALA A 178     -10.185  10.918   4.115  1.00 95.73           C
ATOM   2616  O   ALA A 178     -10.442  11.116   5.301  1.00 95.73           O
ATOM   2617  HA  ALA A 178     -10.386  12.985   3.563  1.00 95.73           H
ATOM   2618  CB  ALA A 178     -11.795  11.868   2.391  1.00 95.73           C
ATOM   2619 1HB  ALA A 178     -11.934  12.685   1.683  1.00 95.73           H
ATOM   2620 2HB  ALA A 178     -11.837  10.917   1.861  1.00 95.73           H
ATOM   2621 3HB  ALA A 178     -12.584  11.900   3.143  1.00 95.73           H
ATOM   2622  HN  ALA A 178      -9.691  11.764   1.143  1.00 95.73           H
ATOM   2623  N   LEU A 179      -9.688   9.789   3.633  1.00 93.29           N
ATOM   2624  CA  LEU A 179      -9.463   8.642   4.496  1.00 93.29           C
ATOM   2625  C   LEU A 179      -8.255   8.914   5.394  1.00 93.29           C
ATOM   2626  O   LEU A 179      -7.954   8.128   6.292  1.00 93.29           O
ATOM   2627  HA  LEU A 179     -10.345   8.530   5.127  1.00 93.29           H
ATOM   2628  CB  LEU A 179      -9.336   7.363   3.666  1.00 93.29           C
ATOM   2629 1HB  LEU A 179      -8.582   7.526   2.896  1.00 93.29           H
ATOM   2630 2HB  LEU A 179      -8.965   6.568   4.313  1.00 93.29           H
ATOM   2631  CG  LEU A 179     -10.618   6.873   2.988  1.00 93.29           C
ATOM   2632  HG  LEU A 179     -11.064   7.712   2.454  1.00 93.29           H
ATOM   2633  CD1 LEU A 179     -10.311   5.790   1.953  1.00 93.29           C
ATOM   2634 1HD1 LEU A 179      -9.646   6.194   1.190  1.00 93.29           H
ATOM   2635 2HD1 LEU A 179      -9.830   4.944   2.443  1.00 93.29           H
ATOM   2636 3HD1 LEU A 179     -11.240   5.460   1.486  1.00 93.29           H
ATOM   2637  CD2 LEU A 179     -11.640   6.403   4.025  1.00 93.29           C
ATOM   2638 1HD2 LEU A 179     -11.218   5.584   4.606  1.00 93.29           H
ATOM   2639 2HD2 LEU A 179     -11.890   7.229   4.690  1.00 93.29           H
ATOM   2640 3HD2 LEU A 179     -12.542   6.060   3.516  1.00 93.29           H
ATOM   2641  HN  LEU A 179      -9.441   9.651   2.674  1.00 93.29           H
ATOM   2642  N   CYS A 180      -7.594  10.029   5.122  1.00 91.79           N
ATOM   2643  CA  CYS A 180      -6.392  10.386   5.856  1.00 91.79           C
ATOM   2644  C   CYS A 180      -6.778  11.373   6.959  1.00 91.79           C
ATOM   2645  O   CYS A 180      -5.936  11.769   7.765  1.00 91.79           O
ATOM   2646  HA  CYS A 180      -6.000   9.462   6.282  1.00 91.79           H
ATOM   2647  CB  CYS A 180      -5.313  10.955   4.932  1.00 91.79           C
ATOM   2648 1HB  CYS A 180      -5.692  11.839   4.418  1.00 91.79           H
ATOM   2649 2HB  CYS A 180      -4.451  11.273   5.519  1.00 91.79           H
ATOM   2650  SG  CYS A 180      -4.805   9.692   3.710  1.00 91.79           S
ATOM   2651  HG  CYS A 180      -5.665  10.059   2.764  1.00 91.79           H
ATOM   2652  HN  CYS A 180      -7.867  10.683   4.415  1.00 91.79           H
ATOM   2653  N   ILE A 181      -8.050  11.741   6.961  1.00 91.99           N
ATOM   2654  CA  ILE A 181      -8.542  12.730   7.906  1.00 91.99           C
ATOM   2655  C   ILE A 181      -8.225  12.270   9.330  1.00 91.99           C
ATOM   2656  O   ILE A 181      -7.708  13.043  10.135  1.00 91.99           O
ATOM   2657  HA  ILE A 181      -8.005  13.659   7.716  1.00 91.99           H
ATOM   2658  CB  ILE A 181     -10.027  13.008   7.666  1.00 91.99           C
ATOM   2659  HB  ILE A 181     -10.547  12.053   7.596  1.00 91.99           H
ATOM   2660  CG1 ILE A 181     -10.240  13.737   6.337  1.00 91.99           C
ATOM   2661 1HG1 ILE A 181      -9.801  14.733   6.390  1.00 91.99           H
ATOM   2662 2HG1 ILE A 181      -9.725  13.203   5.539  1.00 91.99           H
ATOM   2663  CG2 ILE A 181     -10.639  13.771   8.843  1.00 91.99           C
ATOM   2664 1HG2 ILE A 181     -10.537  13.178   9.752  1.00 91.99           H
ATOM   2665 2HG2 ILE A 181     -10.121  14.721   8.969  1.00 91.99           H
ATOM   2666 3HG2 ILE A 181     -11.695  13.956   8.646  1.00 91.99           H
ATOM   2667  CD1 ILE A 181     -11.730  13.849   6.006  1.00 91.99           C
ATOM   2668 1HD1 ILE A 181     -12.161  12.850   5.930  1.00 91.99           H
ATOM   2669 2HD1 ILE A 181     -12.237  14.404   6.795  1.00 91.99           H
ATOM   2670 3HD1 ILE A 181     -11.853  14.371   5.057  1.00 91.99           H
ATOM   2671  HN  ILE A 181      -8.739  11.377   6.334  1.00 91.99           H
ATOM   2672  N   PRO A 182      -8.527  11.008   9.666  1.00 93.36           N
ATOM   2673  CA  PRO A 182      -8.272  10.505  11.018  1.00 93.36           C
ATOM   2674  C   PRO A 182      -6.834  10.732  11.456  1.00 93.36           C
ATOM   2675  O   PRO A 182      -6.585  11.169  12.578  1.00 93.36           O
ATOM   2676  HA  PRO A 182      -8.879  11.050  11.741  1.00 93.36           H
ATOM   2677  CB  PRO A 182      -8.607   9.016  10.919  1.00 93.36           C
ATOM   2678 1HB  PRO A 182      -7.727   8.421  10.674  1.00 93.36           H
ATOM   2679 2HB  PRO A 182      -8.999   8.629  11.860  1.00 93.36           H
ATOM   2680  CG  PRO A 182      -9.651   8.961   9.810  1.00 93.36           C
ATOM   2681 1HG  PRO A 182      -9.732   7.962   9.380  1.00 93.36           H
ATOM   2682 2HG  PRO A 182     -10.644   9.219  10.176  1.00 93.36           H
ATOM   2683  CD  PRO A 182      -9.130   9.975   8.804  1.00 93.36           C
ATOM   2684 1HD  PRO A 182      -8.394   9.536   8.131  1.00 93.36           H
ATOM   2685 2HD  PRO A 182      -9.930  10.374   8.181  1.00 93.36           H
ATOM   2686  N   GLU A 183      -5.918  10.427  10.549  1.00 90.70           N
ATOM   2687  CA  GLU A 183      -4.501  10.522  10.855  1.00 90.70           C
ATOM   2688  C   GLU A 183      -4.123  11.970  11.175  1.00 90.70           C
ATOM   2689  O   GLU A 183      -3.332  12.223  12.083  1.00 90.70           O
ATOM   2690  HA  GLU A 183      -4.352   9.898  11.736  1.00 90.70           H
ATOM   2691  CB  GLU A 183      -3.653   9.976   9.705  1.00 90.70           C
ATOM   2692 1HB  GLU A 183      -4.111  10.242   8.752  1.00 90.70           H
ATOM   2693 2HB  GLU A 183      -2.627  10.331   9.804  1.00 90.70           H
ATOM   2694  CG  GLU A 183      -3.586   8.448   9.750  1.00 90.70           C
ATOM   2695 1HG  GLU A 183      -2.899   8.087   8.985  1.00 90.70           H
ATOM   2696 2HG  GLU A 183      -3.189   8.126  10.713  1.00 90.70           H
ATOM   2697  CD  GLU A 183      -4.970   7.832   9.531  1.00 90.70           C
ATOM   2698  OE1 GLU A 183      -5.154   6.678   9.974  1.00 90.70           O
ATOM   2699  OE2 GLU A 183      -5.812   8.530   8.926  1.00 90.70           O
ATOM   2700  HN  GLU A 183      -6.130  10.119   9.621  1.00 90.70           H
ATOM   2701  N   ILE A 184      -4.706  12.882  10.412  1.00 91.86           N
ATOM   2702  CA  ILE A 184      -4.390  14.293  10.558  1.00 91.86           C
ATOM   2703  C   ILE A 184      -4.764  14.752  11.969  1.00 91.86           C
ATOM   2704  O   ILE A 184      -4.036  15.526  12.587  1.00 91.86           O
ATOM   2705  HA  ILE A 184      -3.313  14.401  10.434  1.00 91.86           H
ATOM   2706  CB  ILE A 184      -5.057  15.109   9.449  1.00 91.86           C
ATOM   2707  HB  ILE A 184      -6.119  14.861   9.434  1.00 91.86           H
ATOM   2708  CG1 ILE A 184      -4.488  14.740   8.078  1.00 91.86           C
ATOM   2709 1HG1 ILE A 184      -3.464  15.104   7.996  1.00 91.86           H
ATOM   2710 2HG1 ILE A 184      -4.450  13.655   7.976  1.00 91.86           H
ATOM   2711  CG2 ILE A 184      -4.948  16.609   9.730  1.00 91.86           C
ATOM   2712 1HG2 ILE A 184      -5.438  16.838  10.676  1.00 91.86           H
ATOM   2713 2HG2 ILE A 184      -3.897  16.892   9.788  1.00 91.86           H
ATOM   2714 3HG2 ILE A 184      -5.430  17.166   8.927  1.00 91.86           H
ATOM   2715  CD1 ILE A 184      -5.338  15.334   6.953  1.00 91.86           C
ATOM   2716 1HD1 ILE A 184      -6.355  14.949   7.024  1.00 91.86           H
ATOM   2717 2HD1 ILE A 184      -5.353  16.420   7.044  1.00 91.86           H
ATOM   2718 3HD1 ILE A 184      -4.911  15.056   5.989  1.00 91.86           H
ATOM   2719  HN  ILE A 184      -5.382  12.671   9.705  1.00 91.86           H
ATOM   2720  N   LEU A 185      -5.899  14.253  12.437  1.00 91.94           N
ATOM   2721  CA  LEU A 185      -6.485  14.756  13.668  1.00 91.94           C
ATOM   2722  C   LEU A 185      -5.734  14.165  14.863  1.00 91.94           C
ATOM   2723  O   LEU A 185      -5.318  14.895  15.762  1.00 91.94           O
ATOM   2724  HA  LEU A 185      -6.351  15.837  13.676  1.00 91.94           H
ATOM   2725  CB  LEU A 185      -7.991  14.486  13.694  1.00 91.94           C
ATOM   2726 1HB  LEU A 185      -8.152  13.420  13.535  1.00 91.94           H
ATOM   2727 2HB  LEU A 185      -8.365  14.720  14.690  1.00 91.94           H
ATOM   2728  CG  LEU A 185      -8.828  15.258  12.671  1.00 91.94           C
ATOM   2729  HG  LEU A 185      -8.471  14.999  11.674  1.00 91.94           H
ATOM   2730  CD1 LEU A 185     -10.300  14.847  12.746  1.00 91.94           C
ATOM   2731 1HD1 LEU A 185     -10.391  13.781  12.539  1.00 91.94           H
ATOM   2732 2HD1 LEU A 185     -10.686  15.058  13.743  1.00 91.94           H
ATOM   2733 3HD1 LEU A 185     -10.872  15.410  12.008  1.00 91.94           H
ATOM   2734  CD2 LEU A 185      -8.644  16.767  12.839  1.00 91.94           C
ATOM   2735 1HD2 LEU A 185      -8.958  17.062  13.841  1.00 91.94           H
ATOM   2736 2HD2 LEU A 185      -7.595  17.024  12.697  1.00 91.94           H
ATOM   2737 3HD2 LEU A 185      -9.250  17.291  12.100  1.00 91.94           H
ATOM   2738  HN  LEU A 185      -6.415  13.522  11.992  1.00 91.94           H
ATOM   2739  N   TYR A 186      -5.584  12.849  14.836  1.00 91.71           N
ATOM   2740  CA  TYR A 186      -5.317  12.101  16.052  1.00 91.71           C
ATOM   2741  C   TYR A 186      -3.875  11.587  16.074  1.00 91.71           C
ATOM   2742  O   TYR A 186      -3.468  10.912  17.018  1.00 91.71           O
ATOM   2743  HA  TYR A 186      -5.469  12.769  16.899  1.00 91.71           H
ATOM   2744  CB  TYR A 186      -6.271  10.905  16.030  1.00 91.71           C
ATOM   2745 1HB  TYR A 186      -6.009  10.259  15.192  1.00 91.71           H
ATOM   2746 2HB  TYR A 186      -6.127  10.321  16.939  1.00 91.71           H
ATOM   2747  CG  TYR A 186      -7.747  11.289  15.916  1.00 91.71           C
ATOM   2748  CD1 TYR A 186      -8.287  12.220  16.781  1.00 91.71           C
ATOM   2749  HD1 TYR A 186      -7.661  12.680  17.545  1.00 91.71           H
ATOM   2750  CD2 TYR A 186      -8.540  10.705  14.948  1.00 91.71           C
ATOM   2751  HD2 TYR A 186      -8.114   9.971  14.265  1.00 91.71           H
ATOM   2752  CE1 TYR A 186      -9.677  12.581  16.674  1.00 91.71           C
ATOM   2753  HE1 TYR A 186     -10.115  13.315  17.350  1.00 91.71           H
ATOM   2754  CE2 TYR A 186      -9.929  11.067  14.841  1.00 91.71           C
ATOM   2755  HE2 TYR A 186     -10.566  10.614  14.082  1.00 91.71           H
ATOM   2756  CZ  TYR A 186     -10.429  11.987  15.709  1.00 91.71           C
ATOM   2757  OH  TYR A 186     -11.742  12.329  15.608  1.00 91.71           O
ATOM   2758  HH  TYR A 186     -12.177  11.803  14.877  1.00 91.71           H
ATOM   2759  HN  TYR A 186      -5.643  12.297  14.004  1.00 91.71           H
ATOM   2760  N   SER A 187      -3.144  11.927  15.023  1.00 92.89           N
ATOM   2761  CA  SER A 187      -1.705  11.722  15.014  1.00 92.89           C
ATOM   2762  C   SER A 187      -1.032  12.694  15.985  1.00 92.89           C
ATOM   2763  O   SER A 187      -1.185  13.908  15.859  1.00 92.89           O
ATOM   2764  HA  SER A 187      -1.559  10.693  15.341  1.00 92.89           H
ATOM   2765  CB  SER A 187      -1.132  11.896  13.606  1.00 92.89           C
ATOM   2766 1HB  SER A 187      -1.369  12.895  13.240  1.00 92.89           H
ATOM   2767 2HB  SER A 187      -0.046  11.820  13.645  1.00 92.89           H
ATOM   2768  OG  SER A 187      -1.644  10.925  12.698  1.00 92.89           O
ATOM   2769  HG  SER A 187      -2.140  11.377  11.957  1.00 92.89           H
ATOM   2770  HN  SER A 187      -3.517  12.335  14.190  1.00 92.89           H
ATOM   2771  N   GLN A 188      -0.302  12.124  16.932  1.00 86.02           N
ATOM   2772  CA  GLN A 188       0.496  12.924  17.846  1.00 86.02           C
ATOM   2773  C   GLN A 188       1.713  12.129  18.324  1.00 86.02           C
ATOM   2774  O   GLN A 188       1.796  10.922  18.102  1.00 86.02           O
ATOM   2775  HA  GLN A 188       0.823  13.787  17.265  1.00 86.02           H
ATOM   2776  CB  GLN A 188      -0.344  13.406  19.030  1.00 86.02           C
ATOM   2777 1HB  GLN A 188       0.244  14.089  19.644  1.00 86.02           H
ATOM   2778 2HB  GLN A 188      -1.205  13.967  18.666  1.00 86.02           H
ATOM   2779  CG  GLN A 188      -0.819  12.227  19.881  1.00 86.02           C
ATOM   2780 1HG  GLN A 188      -1.327  11.499  19.248  1.00 86.02           H
ATOM   2781 2HG  GLN A 188       0.041  11.722  20.321  1.00 86.02           H
ATOM   2782  CD  GLN A 188      -1.765  12.696  20.988  1.00 86.02           C
ATOM   2783  OE1 GLN A 188      -2.393  13.738  20.904  1.00 86.02           O
ATOM   2784  NE2 GLN A 188      -1.830  11.870  22.029  1.00 86.02           N
ATOM   2785 1HE2 GLN A 188      -1.288  11.030  22.036  1.00 86.02           H
ATOM   2786 2HE2 GLN A 188      -2.422  12.090  22.805  1.00 86.02           H
ATOM   2787  HN  GLN A 188      -0.250  11.136  17.080  1.00 86.02           H
ATOM   2788  N   ILE A 189       2.626  12.838  18.971  1.00 90.46           N
ATOM   2789  CA  ILE A 189       3.757  12.192  19.615  1.00 90.46           C
ATOM   2790  C   ILE A 189       3.357  11.759  21.027  1.00 90.46           C
ATOM   2791  O   ILE A 189       2.958  12.588  21.843  1.00 90.46           O
ATOM   2792  HA  ILE A 189       3.997  11.300  19.036  1.00 90.46           H
ATOM   2793  CB  ILE A 189       4.987  13.101  19.575  1.00 90.46           C
ATOM   2794  HB  ILE A 189       4.736  14.037  20.073  1.00 90.46           H
ATOM   2795  CG1 ILE A 189       5.370  13.443  18.134  1.00 90.46           C
ATOM   2796 1HG1 ILE A 189       5.679  12.538  17.611  1.00 90.46           H
ATOM   2797 2HG1 ILE A 189       4.500  13.834  17.606  1.00 90.46           H
ATOM   2798  CG2 ILE A 189       6.154  12.479  20.346  1.00 90.46           C
ATOM   2799 1HG2 ILE A 189       5.863  12.329  21.386  1.00 90.46           H
ATOM   2800 2HG2 ILE A 189       6.414  11.519  19.899  1.00 90.46           H
ATOM   2801 3HG2 ILE A 189       7.015  13.146  20.302  1.00 90.46           H
ATOM   2802  CD1 ILE A 189       6.502  14.472  18.097  1.00 90.46           C
ATOM   2803 1HD1 ILE A 189       6.180  15.384  18.599  1.00 90.46           H
ATOM   2804 2HD1 ILE A 189       7.377  14.067  18.604  1.00 90.46           H
ATOM   2805 3HD1 ILE A 189       6.754  14.697  17.061  1.00 90.46           H
ATOM   2806  HN  ILE A 189       2.602  13.834  19.060  1.00 90.46           H
ATOM   2807  N   LYS A 190       3.478  10.463  21.271  1.00 85.23           N
ATOM   2808  CA  LYS A 190       3.278   9.931  22.608  1.00 85.23           C
ATOM   2809  C   LYS A 190       4.635   9.584  23.223  1.00 85.23           C
ATOM   2810  O   LYS A 190       5.452   8.913  22.595  1.00 85.23           O
ATOM   2811  HA  LYS A 190       2.818  10.718  23.207  1.00 85.23           H
ATOM   2812  CB  LYS A 190       2.298   8.756  22.577  1.00 85.23           C
ATOM   2813 1HB  LYS A 190       1.381   9.056  22.070  1.00 85.23           H
ATOM   2814 2HB  LYS A 190       2.727   7.937  22.000  1.00 85.23           H
ATOM   2815  CG  LYS A 190       1.972   8.276  23.992  1.00 85.23           C
ATOM   2816 1HG  LYS A 190       2.893   8.003  24.508  1.00 85.23           H
ATOM   2817 2HG  LYS A 190       1.517   9.087  24.560  1.00 85.23           H
ATOM   2818  CD  LYS A 190       1.025   7.075  23.959  1.00 85.23           C
ATOM   2819 1HD  LYS A 190       0.076   7.368  23.510  1.00 85.23           H
ATOM   2820 2HD  LYS A 190       1.447   6.291  23.330  1.00 85.23           H
ATOM   2821  CE  LYS A 190       0.782   6.529  25.368  1.00 85.23           C
ATOM   2822 1HE  LYS A 190       1.721   6.500  25.920  1.00 85.23           H
ATOM   2823 2HE  LYS A 190       0.112   7.196  25.911  1.00 85.23           H
ATOM   2824  NZ  LYS A 190       0.195   5.172  25.304  1.00 85.23           N
ATOM   2825 1HZ  LYS A 190      -0.014   4.850  26.242  1.00 85.23           H
ATOM   2826 2HZ  LYS A 190      -0.658   5.198  24.757  1.00 85.23           H
ATOM   2827 3HZ  LYS A 190       0.856   4.538  24.868  1.00 85.23           H
ATOM   2828  HN  LYS A 190       3.708   9.782  20.576  1.00 85.23           H
ATOM   2829  N   GLU A 191       4.833  10.057  24.445  1.00 74.70           N
ATOM   2830  CA  GLU A 191       6.024   9.705  25.200  1.00 74.70           C
ATOM   2831  C   GLU A 191       5.709   8.589  26.198  1.00 74.70           C
ATOM   2832  O   GLU A 191       4.870   8.760  27.081  1.00 74.70           O
ATOM   2833  HA  GLU A 191       6.741   9.348  24.460  1.00 74.70           H
ATOM   2834  CB  GLU A 191       6.605  10.929  25.910  1.00 74.70           C
ATOM   2835 1HB  GLU A 191       6.677  11.760  25.210  1.00 74.70           H
ATOM   2836 2HB  GLU A 191       6.008  11.159  26.792  1.00 74.70           H
ATOM   2837  CG  GLU A 191       8.023  10.650  26.411  1.00 74.70           C
ATOM   2838 1HG  GLU A 191       7.990   9.923  27.223  1.00 74.70           H
ATOM   2839 2HG  GLU A 191       8.615  10.206  25.611  1.00 74.70           H
ATOM   2840  CD  GLU A 191       8.696  11.935  26.898  1.00 74.70           C
ATOM   2841  OE1 GLU A 191       9.934  11.901  27.063  1.00 74.70           O
ATOM   2842  OE2 GLU A 191       7.956  12.924  27.093  1.00 74.70           O
ATOM   2843  HN  GLU A 191       4.199  10.669  24.918  1.00 74.70           H
ATOM   2844  N   GLU A 192       6.400   7.471  26.025  1.00 75.20           N
ATOM   2845  CA  GLU A 192       6.162   6.308  26.862  1.00 75.20           C
ATOM   2846  C   GLU A 192       7.488   5.639  27.231  1.00 75.20           C
ATOM   2847  O   GLU A 192       8.292   5.324  26.355  1.00 75.20           O
ATOM   2848  HA  GLU A 192       5.678   6.691  27.761  1.00 75.20           H
ATOM   2849  CB  GLU A 192       5.222   5.318  26.171  1.00 75.20           C
ATOM   2850 1HB  GLU A 192       4.298   5.823  25.890  1.00 75.20           H
ATOM   2851 2HB  GLU A 192       5.733   4.854  25.327  1.00 75.20           H
ATOM   2852  CG  GLU A 192       4.833   4.180  27.116  1.00 75.20           C
ATOM   2853 1HG  GLU A 192       5.612   3.418  27.115  1.00 75.20           H
ATOM   2854 2HG  GLU A 192       4.759   4.558  28.136  1.00 75.20           H
ATOM   2855  CD  GLU A 192       3.500   3.554  26.701  1.00 75.20           C
ATOM   2856  OE1 GLU A 192       2.825   3.008  27.600  1.00 75.20           O
ATOM   2857  OE2 GLU A 192       3.186   3.636  25.494  1.00 75.20           O
ATOM   2858  HN  GLU A 192       7.109   7.354  25.330  1.00 75.20           H
ATOM   2859  N   SER A 193       7.674   5.443  28.528  1.00 73.91           N
ATOM   2860  CA  SER A 193       8.881   4.802  29.022  1.00 73.91           C
ATOM   2861  C   SER A 193      10.115   5.564  28.533  1.00 73.91           C
ATOM   2862  O   SER A 193      11.163   4.966  28.292  1.00 73.91           O
ATOM   2863  HA  SER A 193       8.809   4.849  30.108  1.00 73.91           H
ATOM   2864  CB  SER A 193       8.950   3.340  28.578  1.00 73.91           C
ATOM   2865 1HB  SER A 193       9.051   3.295  27.493  1.00 73.91           H
ATOM   2866 2HB  SER A 193       9.840   2.874  29.000  1.00 73.91           H
ATOM   2867  OG  SER A 193       7.795   2.606  28.977  1.00 73.91           O
ATOM   2868  HG  SER A 193       7.821   1.687  28.584  1.00 73.91           H
ATOM   2869  HN  SER A 193       7.020   5.713  29.234  1.00 73.91           H
ATOM   2870  N   GLY A 194       9.951   6.872  28.401  1.00 81.84           N
ATOM   2871  CA  GLY A 194      11.058   7.731  28.019  1.00 81.84           C
ATOM   2872  C   GLY A 194      11.350   7.616  26.522  1.00 81.84           C
ATOM   2873  O   GLY A 194      12.352   8.141  26.039  1.00 81.84           O
ATOM   2874 1HA  GLY A 194      10.824   8.766  28.270  1.00 81.84           H
ATOM   2875 2HA  GLY A 194      11.947   7.459  28.588  1.00 81.84           H
ATOM   2876  HN  GLY A 194       9.082   7.344  28.550  1.00 81.84           H
ATOM   2877  N   ILE A 195      10.456   6.927  25.828  1.00 79.83           N
ATOM   2878  CA  ILE A 195      10.574   6.785  24.387  1.00 79.83           C
ATOM   2879  C   ILE A 195       9.480   7.610  23.707  1.00 79.83           C
ATOM   2880  O   ILE A 195       8.299   7.453  24.011  1.00 79.83           O
ATOM   2881  HA  ILE A 195      11.543   7.190  24.097  1.00 79.83           H
ATOM   2882  CB  ILE A 195      10.565   5.307  23.992  1.00 79.83           C
ATOM   2883  HB  ILE A 195       9.625   4.869  24.327  1.00 79.83           H
ATOM   2884  CG1 ILE A 195      11.693   4.545  24.691  1.00 79.83           C
ATOM   2885 1HG1 ILE A 195      12.656   4.957  24.389  1.00 79.83           H
ATOM   2886 2HG1 ILE A 195      11.613   4.680  25.770  1.00 79.83           H
ATOM   2887  CG2 ILE A 195      10.622   5.146  22.471  1.00 79.83           C
ATOM   2888 1HG2 ILE A 195       9.756   5.633  22.022  1.00 79.83           H
ATOM   2889 2HG2 ILE A 195      11.535   5.604  22.091  1.00 79.83           H
ATOM   2890 3HG2 ILE A 195      10.614   4.086  22.217  1.00 79.83           H
ATOM   2891  CD1 ILE A 195      11.640   3.054  24.352  1.00 79.83           C
ATOM   2892 1HD1 ILE A 195      10.685   2.641  24.677  1.00 79.83           H
ATOM   2893 2HD1 ILE A 195      11.745   2.923  23.275  1.00 79.83           H
ATOM   2894 3HD1 ILE A 195      12.452   2.537  24.862  1.00 79.83           H
ATOM   2895  HN  ILE A 195       9.664   6.471  26.234  1.00 79.83           H
ATOM   2896  N   ALA A 196       9.913   8.472  22.798  1.00 91.21           N
ATOM   2897  CA  ALA A 196       8.980   9.244  21.995  1.00 91.21           C
ATOM   2898  C   ALA A 196       8.477   8.382  20.835  1.00 91.21           C
ATOM   2899  O   ALA A 196       9.272   7.863  20.052  1.00 91.21           O
ATOM   2900  HA  ALA A 196       8.136   9.510  22.631  1.00 91.21           H
ATOM   2901  CB  ALA A 196       9.660  10.528  21.514  1.00 91.21           C
ATOM   2902 1HB  ALA A 196       9.972  11.118  22.376  1.00 91.21           H
ATOM   2903 2HB  ALA A 196      10.533  10.273  20.913  1.00 91.21           H
ATOM   2904 3HB  ALA A 196       8.960  11.106  20.912  1.00 91.21           H
ATOM   2905  HN  ALA A 196      10.879   8.646  22.607  1.00 91.21           H
ATOM   2906  N   ILE A 197       7.161   8.255  20.761  1.00 86.70           N
ATOM   2907  CA  ILE A 197       6.544   7.445  19.725  1.00 86.70           C
ATOM   2908  C   ILE A 197       5.521   8.291  18.963  1.00 86.70           C
ATOM   2909  O   ILE A 197       4.651   8.914  19.569  1.00 86.70           O
ATOM   2910  HA  ILE A 197       7.330   7.147  19.031  1.00 86.70           H
ATOM   2911  CB  ILE A 197       5.958   6.164  20.323  1.00 86.70           C
ATOM   2912  HB  ILE A 197       5.213   6.444  21.067  1.00 86.70           H
ATOM   2913  CG1 ILE A 197       7.036   5.354  21.045  1.00 86.70           C
ATOM   2914 1HG1 ILE A 197       7.803   5.046  20.334  1.00 86.70           H
ATOM   2915 2HG1 ILE A 197       7.526   5.978  21.792  1.00 86.70           H
ATOM   2916  CG2 ILE A 197       5.240   5.338  19.253  1.00 86.70           C
ATOM   2917 1HG2 ILE A 197       4.429   5.926  18.824  1.00 86.70           H
ATOM   2918 2HG2 ILE A 197       5.946   5.067  18.469  1.00 86.70           H
ATOM   2919 3HG2 ILE A 197       4.833   4.433  19.706  1.00 86.70           H
ATOM   2920  CD1 ILE A 197       6.434   4.119  21.720  1.00 86.70           C
ATOM   2921 1HD1 ILE A 197       5.685   4.432  22.448  1.00 86.70           H
ATOM   2922 2HD1 ILE A 197       5.966   3.485  20.967  1.00 86.70           H
ATOM   2923 3HD1 ILE A 197       7.222   3.561  22.226  1.00 86.70           H
ATOM   2924  HN  ILE A 197       6.520   8.692  21.393  1.00 86.70           H
ATOM   2925  N   CYS A 198       5.661   8.286  17.645  1.00 93.00           N
ATOM   2926  CA  CYS A 198       4.634   8.844  16.782  1.00 93.00           C
ATOM   2927  C   CYS A 198       3.556   7.779  16.567  1.00 93.00           C
ATOM   2928  O   CYS A 198       3.802   6.763  15.919  1.00 93.00           O
ATOM   2929  HA  CYS A 198       4.224   9.710  17.302  1.00 93.00           H
ATOM   2930  CB  CYS A 198       5.217   9.341  15.458  1.00 93.00           C
ATOM   2931 1HB  CYS A 198       5.850  10.211  15.634  1.00 93.00           H
ATOM   2932 2HB  CYS A 198       5.849   8.570  15.017  1.00 93.00           H
ATOM   2933  SG  CYS A 198       3.865   9.776  14.303  1.00 93.00           S
ATOM   2934  HN  CYS A 198       6.455   7.910  17.169  1.00 93.00           H
ATOM   2935  N   THR A 199       2.384   8.048  17.124  1.00 90.91           N
ATOM   2936  CA  THR A 199       1.287   7.098  17.056  1.00 90.91           C
ATOM   2937  C   THR A 199      -0.047   7.832  16.913  1.00 90.91           C
ATOM   2938  O   THR A 199      -0.113   9.048  17.090  1.00 90.91           O
ATOM   2939  HA  THR A 199       1.415   6.489  16.160  1.00 90.91           H
ATOM   2940  CB  THR A 199       1.359   6.203  18.295  1.00 90.91           C
ATOM   2941  HB  THR A 199       2.382   5.877  18.482  1.00 90.91           H
ATOM   2942  OG1 THR A 199       0.421   5.164  18.028  1.00 90.91           O
ATOM   2943  HG1 THR A 199       0.601   4.380  18.622  1.00 90.91           H
ATOM   2944  CG2 THR A 199       0.806   6.890  19.546  1.00 90.91           C
ATOM   2945 1HG2 THR A 199      -0.238   7.156  19.383  1.00 90.91           H
ATOM   2946 2HG2 THR A 199       1.383   7.793  19.749  1.00 90.91           H
ATOM   2947 3HG2 THR A 199       0.881   6.212  20.396  1.00 90.91           H
ATOM   2948  HN  THR A 199       2.179   8.895  17.614  1.00 90.91           H
ATOM   2949  N   MET A 200      -1.078   7.064  16.593  1.00 89.55           N
ATOM   2950  CA  MET A 200      -2.441   7.556  16.703  1.00 89.55           C
ATOM   2951  C   MET A 200      -2.934   7.483  18.150  1.00 89.55           C
ATOM   2952  O   MET A 200      -2.734   6.477  18.828  1.00 89.55           O
ATOM   2953  HA  MET A 200      -2.405   8.595  16.376  1.00 89.55           H
ATOM   2954  CB  MET A 200      -3.359   6.722  15.808  1.00 89.55           C
ATOM   2955 1HB  MET A 200      -3.259   5.667  16.061  1.00 89.55           H
ATOM   2956 2HB  MET A 200      -4.398   6.997  15.989  1.00 89.55           H
ATOM   2957  CG  MET A 200      -3.021   6.931  14.330  1.00 89.55           C
ATOM   2958 1HG  MET A 200      -1.940   6.921  14.191  1.00 89.55           H
ATOM   2959 2HG  MET A 200      -3.426   6.112  13.736  1.00 89.55           H
ATOM   2960  SD  MET A 200      -3.694   8.484  13.764  1.00 89.55           S
ATOM   2961  CE  MET A 200      -5.418   8.043  13.625  1.00 89.55           C
ATOM   2962 1HE  MET A 200      -5.528   7.226  12.911  1.00 89.55           H
ATOM   2963 2HE  MET A 200      -5.792   7.727  14.599  1.00 89.55           H
ATOM   2964 3HE  MET A 200      -5.987   8.906  13.280  1.00 89.55           H
ATOM   2965  HN  MET A 200      -0.994   6.123  16.264  1.00 89.55           H
ATOM   2966  N   VAL A 201      -3.571   8.563  18.579  1.00 91.92           N
ATOM   2967  CA  VAL A 201      -4.249   8.571  19.864  1.00 91.92           C
ATOM   2968  C   VAL A 201      -5.715   8.959  19.660  1.00 91.92           C
ATOM   2969  O   VAL A 201      -6.012  10.069  19.222  1.00 91.92           O
ATOM   2970  HA  VAL A 201      -4.206   7.558  20.264  1.00 91.92           H
ATOM   2971  CB  VAL A 201      -3.516   9.496  20.837  1.00 91.92           C
ATOM   2972  HB  VAL A 201      -3.559  10.508  20.434  1.00 91.92           H
ATOM   2973  CG1 VAL A 201      -4.200   9.506  22.206  1.00 91.92           C
ATOM   2974 1HG1 VAL A 201      -5.226   9.856  22.096  1.00 91.92           H
ATOM   2975 2HG1 VAL A 201      -4.203   8.497  22.618  1.00 91.92           H
ATOM   2976 3HG1 VAL A 201      -3.659  10.171  22.878  1.00 91.92           H
ATOM   2977  CG2 VAL A 201      -2.043   9.103  20.963  1.00 91.92           C
ATOM   2978 1HG2 VAL A 201      -1.970   8.080  21.332  1.00 91.92           H
ATOM   2979 2HG2 VAL A 201      -1.563   9.172  19.987  1.00 91.92           H
ATOM   2980 3HG2 VAL A 201      -1.545   9.777  21.661  1.00 91.92           H
ATOM   2981  HN  VAL A 201      -3.627   9.420  18.066  1.00 91.92           H
ATOM   2982  N   TYR A 202      -6.593   8.021  19.986  1.00 91.74           N
ATOM   2983  CA  TYR A 202      -8.015   8.218  19.765  1.00 91.74           C
ATOM   2984  C   TYR A 202      -8.683   8.827  20.999  1.00 91.74           C
ATOM   2985  O   TYR A 202      -8.298   8.528  22.128  1.00 91.74           O
ATOM   2986  HA  TYR A 202      -8.133   8.901  18.923  1.00 91.74           H
ATOM   2987  CB  TYR A 202      -8.600   6.826  19.517  1.00 91.74           C
ATOM   2988 1HB  TYR A 202      -8.364   6.188  20.368  1.00 91.74           H
ATOM   2989 2HB  TYR A 202      -9.686   6.903  19.467  1.00 91.74           H
ATOM   2990  CG  TYR A 202      -8.092   6.156  18.238  1.00 91.74           C
ATOM   2991  CD1 TYR A 202      -8.739   6.377  17.040  1.00 91.74           C
ATOM   2992  HD1 TYR A 202      -9.612   7.029  17.004  1.00 91.74           H
ATOM   2993  CD2 TYR A 202      -6.987   5.331  18.284  1.00 91.74           C
ATOM   2994  HD2 TYR A 202      -6.476   5.157  19.231  1.00 91.74           H
ATOM   2995  CE1 TYR A 202      -8.261   5.747  15.837  1.00 91.74           C
ATOM   2996  HE1 TYR A 202      -8.763   5.913  14.883  1.00 91.74           H
ATOM   2997  CE2 TYR A 202      -6.509   4.701  17.081  1.00 91.74           C
ATOM   2998  HE2 TYR A 202      -5.637   4.047  17.103  1.00 91.74           H
ATOM   2999  CZ  TYR A 202      -7.169   4.940  15.917  1.00 91.74           C
ATOM   3000  OH  TYR A 202      -6.718   4.344  14.780  1.00 91.74           O
ATOM   3001  HH  TYR A 202      -7.271   4.634  14.000  1.00 91.74           H
ATOM   3002  HN  TYR A 202      -6.346   7.142  20.395  1.00 91.74           H
ATOM   3003  N   PRO A 203      -9.692   9.688  20.808  1.00 86.30           N
ATOM   3004  CA  PRO A 203     -10.337  10.358  21.940  1.00 86.30           C
ATOM   3005  C   PRO A 203     -11.138   9.394  22.800  1.00 86.30           C
ATOM   3006  O   PRO A 203     -11.670   8.405  22.300  1.00 86.30           O
ATOM   3007  HA  PRO A 203      -9.585  10.776  22.608  1.00 86.30           H
ATOM   3008  CB  PRO A 203     -11.233  11.407  21.278  1.00 86.30           C
ATOM   3009 1HB  PRO A 203     -12.140  11.582  21.856  1.00 86.30           H
ATOM   3010 2HB  PRO A 203     -10.725  12.367  21.185  1.00 86.30           H
ATOM   3011  CG  PRO A 203     -11.542  10.813  19.933  1.00 86.30           C
ATOM   3012 1HG  PRO A 203     -12.390  10.131  19.989  1.00 86.30           H
ATOM   3013 2HG  PRO A 203     -11.803  11.587  19.211  1.00 86.30           H
ATOM   3014  CD  PRO A 203     -10.292  10.090  19.523  1.00 86.30           C
ATOM   3015 1HD  PRO A 203     -10.516   9.226  18.896  1.00 86.30           H
ATOM   3016 2HD  PRO A 203      -9.625  10.735  18.952  1.00 86.30           H
ATOM   3017  N   SER A 204     -11.202   9.711  24.085  1.00 78.20           N
ATOM   3018  CA  SER A 204     -11.609   8.732  25.078  1.00 78.20           C
ATOM   3019  C   SER A 204     -13.035   8.258  24.793  1.00 78.20           C
ATOM   3020  O   SER A 204     -13.344   7.078  24.951  1.00 78.20           O
ATOM   3021  HA  SER A 204     -10.904   7.907  24.976  1.00 78.20           H
ATOM   3022  CB  SER A 204     -11.515   9.309  26.492  1.00 78.20           C
ATOM   3023 1HB  SER A 204     -11.959   8.610  27.200  1.00 78.20           H
ATOM   3024 2HB  SER A 204     -10.466   9.420  26.770  1.00 78.20           H
ATOM   3025  OG  SER A 204     -12.169  10.571  26.598  1.00 78.20           O
ATOM   3026  HG  SER A 204     -13.156  10.438  26.689  1.00 78.20           H
ATOM   3027  HN  SER A 204     -10.983  10.617  24.449  1.00 78.20           H
ATOM   3028  N   ASP A 205     -13.867   9.202  24.377  1.00 72.44           N
ATOM   3029  CA  ASP A 205     -15.306   9.025  24.467  1.00 72.44           C
ATOM   3030  C   ASP A 205     -15.729   7.862  23.566  1.00 72.44           C
ATOM   3031  O   ASP A 205     -16.519   7.012  23.974  1.00 72.44           O
ATOM   3032  HA  ASP A 205     -15.505   8.829  25.520  1.00 72.44           H
ATOM   3033  CB  ASP A 205     -16.046  10.279  23.999  1.00 72.44           C
ATOM   3034 1HB  ASP A 205     -15.737  10.531  22.984  1.00 72.44           H
ATOM   3035 2HB  ASP A 205     -17.118  10.083  23.965  1.00 72.44           H
ATOM   3036  CG  ASP A 205     -15.767  11.460  24.931  1.00 72.44           C
ATOM   3037  OD1 ASP A 205     -15.214  11.203  26.022  1.00 72.44           O
ATOM   3038  OD2 ASP A 205     -16.114  12.593  24.531  1.00 72.44           O
ATOM   3039  HN  ASP A 205     -13.572  10.074  23.986  1.00 72.44           H
ATOM   3040  N   GLU A 206     -15.185   7.863  22.358  1.00 76.11           N
ATOM   3041  CA  GLU A 206     -15.552   6.862  21.371  1.00 76.11           C
ATOM   3042  C   GLU A 206     -14.298   6.211  20.784  1.00 76.11           C
ATOM   3043  O   GLU A 206     -14.301   5.776  19.634  1.00 76.11           O
ATOM   3044  HA  GLU A 206     -16.135   6.119  21.915  1.00 76.11           H
ATOM   3045  CB  GLU A 206     -16.421   7.472  20.269  1.00 76.11           C
ATOM   3046 1HB  GLU A 206     -15.920   8.344  19.847  1.00 76.11           H
ATOM   3047 2HB  GLU A 206     -16.659   6.711  19.525  1.00 76.11           H
ATOM   3048  CG  GLU A 206     -17.758   7.959  20.830  1.00 76.11           C
ATOM   3049 1HG  GLU A 206     -18.004   7.397  21.731  1.00 76.11           H
ATOM   3050 2HG  GLU A 206     -17.675   9.006  21.120  1.00 76.11           H
ATOM   3051  CD  GLU A 206     -18.877   7.797  19.800  1.00 76.11           C
ATOM   3052  OE1 GLU A 206     -19.905   7.190  20.170  1.00 76.11           O
ATOM   3053  OE2 GLU A 206     -18.679   8.283  18.665  1.00 76.11           O
ATOM   3054  HN  GLU A 206     -14.506   8.531  22.051  1.00 76.11           H
ATOM   3055  N   SER A 207     -13.257   6.164  21.602  1.00 88.14           N
ATOM   3056  CA  SER A 207     -11.955   5.723  21.130  1.00 88.14           C
ATOM   3057  C   SER A 207     -12.082   4.366  20.435  1.00 88.14           C
ATOM   3058  O   SER A 207     -11.541   4.168  19.349  1.00 88.14           O
ATOM   3059  HA  SER A 207     -11.630   6.486  20.423  1.00 88.14           H
ATOM   3060  CB  SER A 207     -10.952   5.637  22.283  1.00 88.14           C
ATOM   3061 1HB  SER A 207     -10.023   5.196  21.922  1.00 88.14           H
ATOM   3062 2HB  SER A 207     -10.714   6.642  22.632  1.00 88.14           H
ATOM   3063  OG  SER A 207     -11.453   4.863  23.370  1.00 88.14           O
ATOM   3064  HG  SER A 207     -10.883   5.003  24.180  1.00 88.14           H
ATOM   3065  HN  SER A 207     -13.292   6.420  22.568  1.00 88.14           H
ATOM   3066  N   THR A 208     -12.801   3.466  21.091  1.00 88.14           N
ATOM   3067  CA  THR A 208     -12.906   2.098  20.612  1.00 88.14           C
ATOM   3068  C   THR A 208     -13.599   2.063  19.248  1.00 88.14           C
ATOM   3069  O   THR A 208     -13.133   1.393  18.328  1.00 88.14           O
ATOM   3070  HA  THR A 208     -11.899   1.706  20.468  1.00 88.14           H
ATOM   3071  CB  THR A 208     -13.627   1.276  21.682  1.00 88.14           C
ATOM   3072  HB  THR A 208     -14.677   1.560  21.748  1.00 88.14           H
ATOM   3073  OG1 THR A 208     -12.856   1.489  22.861  1.00 88.14           O
ATOM   3074  HG1 THR A 208     -11.911   1.200  22.709  1.00 88.14           H
ATOM   3075  CG2 THR A 208     -13.520  -0.230  21.434  1.00 88.14           C
ATOM   3076 1HG2 THR A 208     -12.471  -0.525  21.434  1.00 88.14           H
ATOM   3077 2HG2 THR A 208     -13.965  -0.472  20.468  1.00 88.14           H
ATOM   3078 3HG2 THR A 208     -14.049  -0.766  22.222  1.00 88.14           H
ATOM   3079  HN  THR A 208     -13.304   3.658  21.934  1.00 88.14           H
ATOM   3080  N   LYS A 209     -14.701   2.793  19.162  1.00 83.42           N
ATOM   3081  CA  LYS A 209     -15.493   2.811  17.943  1.00 83.42           C
ATOM   3082  C   LYS A 209     -14.635   3.337  16.791  1.00 83.42           C
ATOM   3083  O   LYS A 209     -14.633   2.764  15.702  1.00 83.42           O
ATOM   3084  HA  LYS A 209     -15.776   1.782  17.722  1.00 83.42           H
ATOM   3085  CB  LYS A 209     -16.787   3.600  18.157  1.00 83.42           C
ATOM   3086 1HB  LYS A 209     -16.553   4.590  18.548  1.00 83.42           H
ATOM   3087 2HB  LYS A 209     -17.290   3.746  17.201  1.00 83.42           H
ATOM   3088  CG  LYS A 209     -17.720   2.871  19.125  1.00 83.42           C
ATOM   3089 1HG  LYS A 209     -17.873   1.846  18.786  1.00 83.42           H
ATOM   3090 2HG  LYS A 209     -17.257   2.815  20.110  1.00 83.42           H
ATOM   3091  CD  LYS A 209     -19.069   3.586  19.229  1.00 83.42           C
ATOM   3092 1HD  LYS A 209     -18.909   4.659  19.325  1.00 83.42           H
ATOM   3093 2HD  LYS A 209     -19.639   3.429  18.313  1.00 83.42           H
ATOM   3094  CE  LYS A 209     -19.869   3.074  20.428  1.00 83.42           C
ATOM   3095 1HE  LYS A 209     -20.276   2.087  20.208  1.00 83.42           H
ATOM   3096 2HE  LYS A 209     -19.212   2.963  21.291  1.00 83.42           H
ATOM   3097  NZ  LYS A 209     -20.970   4.009  20.753  1.00 83.42           N
ATOM   3098 1HZ  LYS A 209     -21.447   3.691  21.590  1.00 83.42           H
ATOM   3099 2HZ  LYS A 209     -20.591   4.936  20.912  1.00 83.42           H
ATOM   3100 3HZ  LYS A 209     -21.626   4.040  19.981  1.00 83.42           H
ATOM   3101  HN  LYS A 209     -15.054   3.363  19.903  1.00 83.42           H
ATOM   3102  N   LEU A 210     -13.927   4.421  17.069  1.00 89.15           N
ATOM   3103  CA  LEU A 210     -13.185   5.117  16.031  1.00 89.15           C
ATOM   3104  C   LEU A 210     -12.091   4.196  15.488  1.00 89.15           C
ATOM   3105  O   LEU A 210     -11.948   4.044  14.276  1.00 89.15           O
ATOM   3106  HA  LEU A 210     -13.883   5.339  15.223  1.00 89.15           H
ATOM   3107  CB  LEU A 210     -12.659   6.455  16.555  1.00 89.15           C
ATOM   3108 1HB  LEU A 210     -13.476   6.973  17.058  1.00 89.15           H
ATOM   3109 2HB  LEU A 210     -11.897   6.254  17.308  1.00 89.15           H
ATOM   3110  CG  LEU A 210     -12.064   7.398  15.507  1.00 89.15           C
ATOM   3111  HG  LEU A 210     -11.290   6.858  14.962  1.00 89.15           H
ATOM   3112  CD1 LEU A 210     -13.123   7.823  14.487  1.00 89.15           C
ATOM   3113 1HD1 LEU A 210     -13.514   6.940  13.981  1.00 89.15           H
ATOM   3114 2HD1 LEU A 210     -13.935   8.338  15.000  1.00 89.15           H
ATOM   3115 3HD1 LEU A 210     -12.673   8.492  13.754  1.00 89.15           H
ATOM   3116  CD2 LEU A 210     -11.392   8.602  16.171  1.00 89.15           C
ATOM   3117 1HD2 LEU A 210     -12.129   9.151  16.757  1.00 89.15           H
ATOM   3118 2HD2 LEU A 210     -10.592   8.256  16.825  1.00 89.15           H
ATOM   3119 3HD2 LEU A 210     -10.978   9.256  15.403  1.00 89.15           H
ATOM   3120  HN  LEU A 210     -13.856   4.824  17.982  1.00 89.15           H
ATOM   3121  N   LYS A 211     -11.346   3.606  16.412  1.00 94.07           N
ATOM   3122  CA  LYS A 211     -10.264   2.710  16.040  1.00 94.07           C
ATOM   3123  C   LYS A 211     -10.819   1.582  15.168  1.00 94.07           C
ATOM   3124  O   LYS A 211     -10.276   1.292  14.103  1.00 94.07           O
ATOM   3125  HA  LYS A 211      -9.552   3.285  15.448  1.00 94.07           H
ATOM   3126  CB  LYS A 211      -9.525   2.218  17.286  1.00 94.07           C
ATOM   3127 1HB  LYS A 211      -9.109   3.068  17.827  1.00 94.07           H
ATOM   3128 2HB  LYS A 211     -10.226   1.725  17.959  1.00 94.07           H
ATOM   3129  CG  LYS A 211      -8.403   1.248  16.910  1.00 94.07           C
ATOM   3130 1HG  LYS A 211      -8.831   0.306  16.568  1.00 94.07           H
ATOM   3131 2HG  LYS A 211      -7.827   1.657  16.080  1.00 94.07           H
ATOM   3132  CD  LYS A 211      -7.478   0.991  18.102  1.00 94.07           C
ATOM   3133 1HD  LYS A 211      -7.072   1.936  18.462  1.00 94.07           H
ATOM   3134 2HD  LYS A 211      -8.049   0.556  18.922  1.00 94.07           H
ATOM   3135  CE  LYS A 211      -6.334   0.052  17.715  1.00 94.07           C
ATOM   3136 1HE  LYS A 211      -6.730  -0.934  17.472  1.00 94.07           H
ATOM   3137 2HE  LYS A 211      -5.836   0.425  16.819  1.00 94.07           H
ATOM   3138  NZ  LYS A 211      -5.357  -0.058  18.822  1.00 94.07           N
ATOM   3139 1HZ  LYS A 211      -4.650  -0.744  18.581  1.00 94.07           H
ATOM   3140 2HZ  LYS A 211      -4.917   0.842  18.975  1.00 94.07           H
ATOM   3141 3HZ  LYS A 211      -5.836  -0.348  19.667  1.00 94.07           H
ATOM   3142  HN  LYS A 211     -11.473   3.731  17.396  1.00 94.07           H
ATOM   3143  N   SER A 212     -11.892   0.975  15.653  1.00 91.86           N
ATOM   3144  CA  SER A 212     -12.477  -0.168  14.974  1.00 91.86           C
ATOM   3145  C   SER A 212     -12.916   0.229  13.563  1.00 91.86           C
ATOM   3146  O   SER A 212     -12.711  -0.522  12.611  1.00 91.86           O
ATOM   3147  HA  SER A 212     -11.684  -0.915  14.932  1.00 91.86           H
ATOM   3148  CB  SER A 212     -13.663  -0.729  15.760  1.00 91.86           C
ATOM   3149 1HB  SER A 212     -14.433   0.037  15.851  1.00 91.86           H
ATOM   3150 2HB  SER A 212     -14.104  -1.560  15.209  1.00 91.86           H
ATOM   3151  OG  SER A 212     -13.281  -1.173  17.059  1.00 91.86           O
ATOM   3152  HG  SER A 212     -13.391  -0.431  17.721  1.00 91.86           H
ATOM   3153  HN  SER A 212     -12.360   1.253  16.492  1.00 91.86           H
ATOM   3154  N   ALA A 213     -13.511   1.409  13.474  1.00 94.80           N
ATOM   3155  CA  ALA A 213     -14.010   1.901  12.201  1.00 94.80           C
ATOM   3156  C   ALA A 213     -12.833   2.122  11.248  1.00 94.80           C
ATOM   3157  O   ALA A 213     -12.889   1.725  10.085  1.00 94.80           O
ATOM   3158  HA  ALA A 213     -14.666   1.138  11.783  1.00 94.80           H
ATOM   3159  CB  ALA A 213     -14.822   3.178  12.429  1.00 94.80           C
ATOM   3160 1HB  ALA A 213     -15.662   2.961  13.089  1.00 94.80           H
ATOM   3161 2HB  ALA A 213     -14.187   3.935  12.888  1.00 94.80           H
ATOM   3162 3HB  ALA A 213     -15.196   3.547  11.474  1.00 94.80           H
ATOM   3163  HN  ALA A 213     -13.655   2.023  14.250  1.00 94.80           H
ATOM   3164  N   VAL A 214     -11.796   2.754  11.776  1.00 93.44           N
ATOM   3165  CA  VAL A 214     -10.634   3.089  10.971  1.00 93.44           C
ATOM   3166  C   VAL A 214     -10.019   1.804  10.412  1.00 93.44           C
ATOM   3167  O   VAL A 214      -9.664   1.743   9.236  1.00 93.44           O
ATOM   3168  HA  VAL A 214     -10.976   3.705  10.139  1.00 93.44           H
ATOM   3169  CB  VAL A 214      -9.645   3.915  11.796  1.00 93.44           C
ATOM   3170  HB  VAL A 214      -9.497   3.407  12.749  1.00 93.44           H
ATOM   3171  CG1 VAL A 214      -8.287   4.005  11.096  1.00 93.44           C
ATOM   3172 1HG1 VAL A 214      -7.880   3.002  10.964  1.00 93.44           H
ATOM   3173 2HG1 VAL A 214      -8.411   4.478  10.123  1.00 93.44           H
ATOM   3174 3HG1 VAL A 214      -7.604   4.597  11.704  1.00 93.44           H
ATOM   3175  CG2 VAL A 214     -10.205   5.309  12.088  1.00 93.44           C
ATOM   3176 1HG2 VAL A 214     -10.395   5.828  11.149  1.00 93.44           H
ATOM   3177 2HG2 VAL A 214     -11.136   5.216  12.648  1.00 93.44           H
ATOM   3178 3HG2 VAL A 214      -9.482   5.874  12.676  1.00 93.44           H
ATOM   3179  HN  VAL A 214     -11.741   3.036  12.734  1.00 93.44           H
ATOM   3180  N   LEU A 215      -9.912   0.810  11.281  1.00 93.14           N
ATOM   3181  CA  LEU A 215      -9.271  -0.441  10.913  1.00 93.14           C
ATOM   3182  C   LEU A 215     -10.141  -1.174   9.891  1.00 93.14           C
ATOM   3183  O   LEU A 215      -9.630  -1.728   8.918  1.00 93.14           O
ATOM   3184  HA  LEU A 215      -8.319  -0.193  10.442  1.00 93.14           H
ATOM   3185  CB  LEU A 215      -8.956  -1.269  12.160  1.00 93.14           C
ATOM   3186 1HB  LEU A 215      -9.867  -1.356  12.753  1.00 93.14           H
ATOM   3187 2HB  LEU A 215      -8.684  -2.276  11.844  1.00 93.14           H
ATOM   3188  CG  LEU A 215      -7.844  -0.729  13.061  1.00 93.14           C
ATOM   3189  HG  LEU A 215      -8.144   0.254  13.423  1.00 93.14           H
ATOM   3190  CD1 LEU A 215      -7.651  -1.622  14.289  1.00 93.14           C
ATOM   3191 1HD1 LEU A 215      -8.578  -1.658  14.861  1.00 93.14           H
ATOM   3192 2HD1 LEU A 215      -7.383  -2.629  13.967  1.00 93.14           H
ATOM   3193 3HD1 LEU A 215      -6.854  -1.215  14.912  1.00 93.14           H
ATOM   3194  CD2 LEU A 215      -6.544  -0.544  12.276  1.00 93.14           C
ATOM   3195 1HD2 LEU A 215      -6.227  -1.504  11.867  1.00 93.14           H
ATOM   3196 2HD2 LEU A 215      -6.708   0.162  11.462  1.00 93.14           H
ATOM   3197 3HD2 LEU A 215      -5.770  -0.160  12.941  1.00 93.14           H
ATOM   3198  HN  LEU A 215     -10.255   0.849  12.220  1.00 93.14           H
ATOM   3199  N   THR A 216     -11.441  -1.154  10.146  1.00 92.62           N
ATOM   3200  CA  THR A 216     -12.384  -1.845   9.282  1.00 92.62           C
ATOM   3201  C   THR A 216     -12.297  -1.301   7.855  1.00 92.62           C
ATOM   3202  O   THR A 216     -12.226  -2.070   6.897  1.00 92.62           O
ATOM   3203  HA  THR A 216     -12.104  -2.898   9.241  1.00 92.62           H
ATOM   3204  CB  THR A 216     -13.777  -1.711   9.900  1.00 92.62           C
ATOM   3205  HB  THR A 216     -14.090  -0.667   9.931  1.00 92.62           H
ATOM   3206  OG1 THR A 216     -13.659  -2.356  11.165  1.00 92.62           O
ATOM   3207  HG1 THR A 216     -13.592  -1.673  11.893  1.00 92.62           H
ATOM   3208  CG2 THR A 216     -14.829  -2.537   9.157  1.00 92.62           C
ATOM   3209 1HG2 THR A 216     -14.550  -3.590   9.185  1.00 92.62           H
ATOM   3210 2HG2 THR A 216     -14.888  -2.204   8.121  1.00 92.62           H
ATOM   3211 3HG2 THR A 216     -15.799  -2.406   9.637  1.00 92.62           H
ATOM   3212  HN  THR A 216     -11.852  -0.678  10.924  1.00 92.62           H
ATOM   3213  N   LEU A 217     -12.307   0.020   7.757  1.00 89.80           N
ATOM   3214  CA  LEU A 217     -12.215   0.676   6.464  1.00 89.80           C
ATOM   3215  C   LEU A 217     -10.929   0.233   5.763  1.00 89.80           C
ATOM   3216  O   LEU A 217     -10.922   0.010   4.554  1.00 89.80           O
ATOM   3217  HA  LEU A 217     -13.065   0.343   5.868  1.00 89.80           H
ATOM   3218  CB  LEU A 217     -12.338   2.193   6.622  1.00 89.80           C
ATOM   3219 1HB  LEU A 217     -11.714   2.502   7.461  1.00 89.80           H
ATOM   3220 2HB  LEU A 217     -11.930   2.665   5.729  1.00 89.80           H
ATOM   3221  CG  LEU A 217     -13.752   2.730   6.849  1.00 89.80           C
ATOM   3222  HG  LEU A 217     -14.208   2.161   7.659  1.00 89.80           H
ATOM   3223  CD1 LEU A 217     -13.718   4.195   7.290  1.00 89.80           C
ATOM   3224 1HD1 LEU A 217     -13.157   4.281   8.221  1.00 89.80           H
ATOM   3225 2HD1 LEU A 217     -13.235   4.795   6.519  1.00 89.80           H
ATOM   3226 3HD1 LEU A 217     -14.736   4.552   7.444  1.00 89.80           H
ATOM   3227  CD2 LEU A 217     -14.623   2.526   5.608  1.00 89.80           C
ATOM   3228 1HD2 LEU A 217     -14.180   3.053   4.763  1.00 89.80           H
ATOM   3229 2HD2 LEU A 217     -14.686   1.462   5.380  1.00 89.80           H
ATOM   3230 3HD2 LEU A 217     -15.623   2.917   5.796  1.00 89.80           H
ATOM   3231  HN  LEU A 217     -12.376   0.638   8.541  1.00 89.80           H
ATOM   3232  N   LYS A 218      -9.871   0.119   6.553  1.00 87.92           N
ATOM   3233  CA  LYS A 218      -8.563  -0.204   6.010  1.00 87.92           C
ATOM   3234  C   LYS A 218      -8.611  -1.592   5.368  1.00 87.92           C
ATOM   3235  O   LYS A 218      -8.079  -1.794   4.278  1.00 87.92           O
ATOM   3236  HA  LYS A 218      -8.341   0.528   5.234  1.00 87.92           H
ATOM   3237  CB  LYS A 218      -7.486  -0.062   7.087  1.00 87.92           C
ATOM   3238 1HB  LYS A 218      -7.626   0.875   7.626  1.00 87.92           H
ATOM   3239 2HB  LYS A 218      -7.586  -0.866   7.816  1.00 87.92           H
ATOM   3240  CG  LYS A 218      -6.086  -0.097   6.471  1.00 87.92           C
ATOM   3241 1HG  LYS A 218      -5.948  -1.032   5.927  1.00 87.92           H
ATOM   3242 2HG  LYS A 218      -5.983   0.711   5.746  1.00 87.92           H
ATOM   3243  CD  LYS A 218      -5.008   0.037   7.549  1.00 87.92           C
ATOM   3244 1HD  LYS A 218      -5.113   0.996   8.055  1.00 87.92           H
ATOM   3245 2HD  LYS A 218      -5.145  -0.738   8.303  1.00 87.92           H
ATOM   3246  CE  LYS A 218      -3.609  -0.076   6.942  1.00 87.92           C
ATOM   3247 1HE  LYS A 218      -3.540  -0.979   6.335  1.00 87.92           H
ATOM   3248 2HE  LYS A 218      -3.425   0.768   6.278  1.00 87.92           H
ATOM   3249  NZ  LYS A 218      -2.582  -0.109   8.008  1.00 87.92           N
ATOM   3250 1HZ  LYS A 218      -1.677  -0.313   7.599  1.00 87.92           H
ATOM   3251 2HZ  LYS A 218      -2.549   0.791   8.472  1.00 87.92           H
ATOM   3252 3HZ  LYS A 218      -2.818  -0.829   8.682  1.00 87.92           H
ATOM   3253  HN  LYS A 218      -9.898   0.244   7.545  1.00 87.92           H
ATOM   3254  N   VAL A 219      -9.254  -2.513   6.072  1.00 92.13           N
ATOM   3255  CA  VAL A 219      -9.295  -3.897   5.632  1.00 92.13           C
ATOM   3256  C   VAL A 219     -10.162  -4.004   4.376  1.00 92.13           C
ATOM   3257  O   VAL A 219      -9.768  -4.638   3.398  1.00 92.13           O
ATOM   3258  HA  VAL A 219      -8.276  -4.193   5.382  1.00 92.13           H
ATOM   3259  CB  VAL A 219      -9.782  -4.794   6.773  1.00 92.13           C
ATOM   3260  HB  VAL A 219     -10.746  -4.413   7.110  1.00 92.13           H
ATOM   3261  CG1 VAL A 219      -9.987  -6.231   6.290  1.00 92.13           C
ATOM   3262 1HG1 VAL A 219     -10.731  -6.244   5.494  1.00 92.13           H
ATOM   3263 2HG1 VAL A 219      -9.044  -6.626   5.914  1.00 92.13           H
ATOM   3264 3HG1 VAL A 219     -10.333  -6.847   7.121  1.00 92.13           H
ATOM   3265  CG2 VAL A 219      -8.816  -4.746   7.958  1.00 92.13           C
ATOM   3266 1HG2 VAL A 219      -7.832  -5.089   7.640  1.00 92.13           H
ATOM   3267 2HG2 VAL A 219      -8.742  -3.722   8.326  1.00 92.13           H
ATOM   3268 3HG2 VAL A 219      -9.186  -5.392   8.755  1.00 92.13           H
ATOM   3269  HN  VAL A 219      -9.740  -2.325   6.925  1.00 92.13           H
ATOM   3270  N   ILE A 220     -11.326  -3.374   4.444  1.00 92.45           N
ATOM   3271  CA  ILE A 220     -12.310  -3.505   3.383  1.00 92.45           C
ATOM   3272  C   ILE A 220     -11.740  -2.920   2.089  1.00 92.45           C
ATOM   3273  O   ILE A 220     -11.659  -3.610   1.074  1.00 92.45           O
ATOM   3274  HA  ILE A 220     -12.487  -4.570   3.231  1.00 92.45           H
ATOM   3275  CB  ILE A 220     -13.640  -2.880   3.807  1.00 92.45           C
ATOM   3276  HB  ILE A 220     -13.440  -1.883   4.198  1.00 92.45           H
ATOM   3277  CG1 ILE A 220     -14.290  -3.685   4.933  1.00 92.45           C
ATOM   3278 1HG1 ILE A 220     -14.537  -4.685   4.575  1.00 92.45           H
ATOM   3279 2HG1 ILE A 220     -13.583  -3.807   5.754  1.00 92.45           H
ATOM   3280  CG2 ILE A 220     -14.576  -2.715   2.607  1.00 92.45           C
ATOM   3281 1HG2 ILE A 220     -14.106  -2.068   1.866  1.00 92.45           H
ATOM   3282 2HG2 ILE A 220     -14.773  -3.691   2.163  1.00 92.45           H
ATOM   3283 3HG2 ILE A 220     -15.514  -2.269   2.936  1.00 92.45           H
ATOM   3284  CD1 ILE A 220     -15.556  -2.993   5.443  1.00 92.45           C
ATOM   3285 1HD1 ILE A 220     -15.301  -2.003   5.823  1.00 92.45           H
ATOM   3286 2HD1 ILE A 220     -16.271  -2.895   4.626  1.00 92.45           H
ATOM   3287 3HD1 ILE A 220     -15.998  -3.586   6.243  1.00 92.45           H
ATOM   3288  HN  ILE A 220     -11.599  -2.785   5.204  1.00 92.45           H
ATOM   3289  N   LEU A 221     -11.359  -1.653   2.168  1.00 91.89           N
ATOM   3290  CA  LEU A 221     -10.962  -0.916   0.980  1.00 91.89           C
ATOM   3291  C   LEU A 221      -9.527  -1.294   0.608  1.00 91.89           C
ATOM   3292  O   LEU A 221      -9.129  -1.169  -0.550  1.00 91.89           O
ATOM   3293  HA  LEU A 221     -11.621  -1.223   0.169  1.00 91.89           H
ATOM   3294  CB  LEU A 221     -11.168   0.586   1.188  1.00 91.89           C
ATOM   3295 1HB  LEU A 221     -10.559   0.903   2.034  1.00 91.89           H
ATOM   3296 2HB  LEU A 221     -10.791   1.109   0.309  1.00 91.89           H
ATOM   3297  CG  LEU A 221     -12.609   1.037   1.435  1.00 91.89           C
ATOM   3298  HG  LEU A 221     -12.986   0.509   2.311  1.00 91.89           H
ATOM   3299  CD1 LEU A 221     -12.669   2.533   1.749  1.00 91.89           C
ATOM   3300 1HD1 LEU A 221     -12.079   2.741   2.642  1.00 91.89           H
ATOM   3301 2HD1 LEU A 221     -12.266   3.097   0.908  1.00 91.89           H
ATOM   3302 3HD1 LEU A 221     -13.704   2.827   1.921  1.00 91.89           H
ATOM   3303  CD2 LEU A 221     -13.511   0.662   0.258  1.00 91.89           C
ATOM   3304 1HD2 LEU A 221     -13.145   1.144  -0.649  1.00 91.89           H
ATOM   3305 2HD2 LEU A 221     -13.502  -0.420   0.123  1.00 91.89           H
ATOM   3306 3HD2 LEU A 221     -14.529   0.994   0.460  1.00 91.89           H
ATOM   3307  HN  LEU A 221     -11.320  -1.133   3.021  1.00 91.89           H
ATOM   3308  N   GLY A 222      -8.789  -1.748   1.610  1.00 91.09           N
ATOM   3309  CA  GLY A 222      -7.363  -1.974   1.447  1.00 91.09           C
ATOM   3310  C   GLY A 222      -7.096  -3.296   0.724  1.00 91.09           C
ATOM   3311  O   GLY A 222      -6.076  -3.446   0.054  1.00 91.09           O
ATOM   3312 1HA  GLY A 222      -6.922  -1.152   0.883  1.00 91.09           H
ATOM   3313 2HA  GLY A 222      -6.879  -1.986   2.424  1.00 91.09           H
ATOM   3314  HN  GLY A 222      -9.149  -1.960   2.519  1.00 91.09           H
ATOM   3315  N   PHE A 223      -8.031  -4.220   0.885  1.00 89.41           N
ATOM   3316  CA  PHE A 223      -7.832  -5.578   0.406  1.00 89.41           C
ATOM   3317  C   PHE A 223      -9.098  -6.114  -0.265  1.00 89.41           C
ATOM   3318  O   PHE A 223      -9.096  -6.408  -1.459  1.00 89.41           O
ATOM   3319  HA  PHE A 223      -7.022  -5.547  -0.323  1.00 89.41           H
ATOM   3320  CB  PHE A 223      -7.511  -6.441   1.628  1.00 89.41           C
ATOM   3321 1HB  PHE A 223      -6.689  -5.983   2.178  1.00 89.41           H
ATOM   3322 2HB  PHE A 223      -8.375  -6.447   2.292  1.00 89.41           H
ATOM   3323  CG  PHE A 223      -7.137  -7.885   1.288  1.00 89.41           C
ATOM   3324  CD1 PHE A 223      -8.016  -8.892   1.537  1.00 89.41           C
ATOM   3325  HD1 PHE A 223      -8.988  -8.670   1.978  1.00 89.41           H
ATOM   3326  CD2 PHE A 223      -5.924  -8.162   0.738  1.00 89.41           C
ATOM   3327  HD2 PHE A 223      -5.219  -7.355   0.539  1.00 89.41           H
ATOM   3328  CE1 PHE A 223      -7.669 -10.232   1.222  1.00 89.41           C
ATOM   3329  HE1 PHE A 223      -8.374 -11.039   1.422  1.00 89.41           H
ATOM   3330  CE2 PHE A 223      -5.577  -9.502   0.423  1.00 89.41           C
ATOM   3331  HE2 PHE A 223      -4.605  -9.724  -0.018  1.00 89.41           H
ATOM   3332  CZ  PHE A 223      -6.456 -10.509   0.672  1.00 89.41           C
ATOM   3333  HZ  PHE A 223      -6.189 -11.538   0.430  1.00 89.41           H
ATOM   3334  HN  PHE A 223      -8.910  -4.055   1.332  1.00 89.41           H
ATOM   3335  N   PHE A 224     -10.150  -6.225   0.533  1.00 85.72           N
ATOM   3336  CA  PHE A 224     -11.305  -7.016   0.143  1.00 85.72           C
ATOM   3337  C   PHE A 224     -11.894  -6.513  -1.176  1.00 85.72           C
ATOM   3338  O   PHE A 224     -12.113  -7.294  -2.100  1.00 85.72           O
ATOM   3339  HA  PHE A 224     -10.966  -8.044   0.019  1.00 85.72           H
ATOM   3340  CB  PHE A 224     -12.351  -6.856   1.249  1.00 85.72           C
ATOM   3341 1HB  PHE A 224     -12.290  -5.843   1.648  1.00 85.72           H
ATOM   3342 2HB  PHE A 224     -13.344  -6.968   0.814  1.00 85.72           H
ATOM   3343  CG  PHE A 224     -12.198  -7.853   2.399  1.00 85.72           C
ATOM   3344  CD1 PHE A 224     -12.572  -9.149   2.230  1.00 85.72           C
ATOM   3345  HD1 PHE A 224     -12.981  -9.478   1.274  1.00 85.72           H
ATOM   3346  CD2 PHE A 224     -11.688  -7.442   3.591  1.00 85.72           C
ATOM   3347  HD2 PHE A 224     -11.388  -6.403   3.727  1.00 85.72           H
ATOM   3348  CE1 PHE A 224     -12.430 -10.074   3.298  1.00 85.72           C
ATOM   3349  HE1 PHE A 224     -12.730 -11.113   3.162  1.00 85.72           H
ATOM   3350  CE2 PHE A 224     -11.546  -8.367   4.659  1.00 85.72           C
ATOM   3351  HE2 PHE A 224     -11.137  -8.039   5.614  1.00 85.72           H
ATOM   3352  CZ  PHE A 224     -11.920  -9.664   4.490  1.00 85.72           C
ATOM   3353  HZ  PHE A 224     -11.811 -10.374   5.309  1.00 85.72           H
ATOM   3354  HN  PHE A 224     -10.221  -5.787   1.430  1.00 85.72           H
ATOM   3355  N   LEU A 225     -12.133  -5.210  -1.222  1.00 92.89           N
ATOM   3356  CA  LEU A 225     -12.740  -4.602  -2.394  1.00 92.89           C
ATOM   3357  C   LEU A 225     -11.835  -4.828  -3.607  1.00 92.89           C
ATOM   3358  O   LEU A 225     -12.274  -5.369  -4.621  1.00 92.89           O
ATOM   3359  HA  LEU A 225     -13.688  -5.108  -2.571  1.00 92.89           H
ATOM   3360  CB  LEU A 225     -13.056  -3.128  -2.129  1.00 92.89           C
ATOM   3361 1HB  LEU A 225     -13.775  -3.073  -1.313  1.00 92.89           H
ATOM   3362 2HB  LEU A 225     -12.145  -2.638  -1.786  1.00 92.89           H
ATOM   3363  CG  LEU A 225     -13.611  -2.338  -3.316  1.00 92.89           C
ATOM   3364  HG  LEU A 225     -12.976  -2.529  -4.181  1.00 92.89           H
ATOM   3365  CD1 LEU A 225     -15.021  -2.810  -3.678  1.00 92.89           C
ATOM   3366 1HD1 LEU A 225     -14.993  -3.867  -3.944  1.00 92.89           H
ATOM   3367 2HD1 LEU A 225     -15.682  -2.668  -2.823  1.00 92.89           H
ATOM   3368 3HD1 LEU A 225     -15.392  -2.232  -4.524  1.00 92.89           H
ATOM   3369  CD2 LEU A 225     -13.563  -0.833  -3.043  1.00 92.89           C
ATOM   3370 1HD2 LEU A 225     -14.160  -0.604  -2.161  1.00 92.89           H
ATOM   3371 2HD2 LEU A 225     -12.530  -0.528  -2.872  1.00 92.89           H
ATOM   3372 3HD2 LEU A 225     -13.963  -0.295  -3.903  1.00 92.89           H
ATOM   3373  HN  LEU A 225     -11.921  -4.576  -0.479  1.00 92.89           H
ATOM   3374  N   PRO A 226     -10.561  -4.421  -3.526  1.00 93.00           N
ATOM   3375  CA  PRO A 226      -9.627  -4.638  -4.634  1.00 93.00           C
ATOM   3376  C   PRO A 226      -9.585  -6.092  -5.076  1.00 93.00           C
ATOM   3377  O   PRO A 226      -9.621  -6.383  -6.271  1.00 93.00           O
ATOM   3378  HA  PRO A 226      -9.954  -4.083  -5.513  1.00 93.00           H
ATOM   3379  CB  PRO A 226      -8.282  -4.177  -4.071  1.00 93.00           C
ATOM   3380 1HB  PRO A 226      -7.732  -5.003  -3.619  1.00 93.00           H
ATOM   3381 2HB  PRO A 226      -7.644  -3.758  -4.848  1.00 93.00           H
ATOM   3382  CG  PRO A 226      -8.673  -3.128  -3.037  1.00 93.00           C
ATOM   3383 1HG  PRO A 226      -7.878  -2.960  -2.310  1.00 93.00           H
ATOM   3384 2HG  PRO A 226      -8.877  -2.162  -3.498  1.00 93.00           H
ATOM   3385  CD  PRO A 226      -9.914  -3.729  -2.397  1.00 93.00           C
ATOM   3386 1HD  PRO A 226      -9.661  -4.422  -1.594  1.00 93.00           H
ATOM   3387 2HD  PRO A 226     -10.556  -2.963  -1.961  1.00 93.00           H
ATOM   3388  N   PHE A 227      -9.509  -6.975  -4.091  1.00 90.98           N
ATOM   3389  CA  PHE A 227      -9.314  -8.388  -4.366  1.00 90.98           C
ATOM   3390  C   PHE A 227     -10.491  -8.960  -5.159  1.00 90.98           C
ATOM   3391  O   PHE A 227     -10.293  -9.655  -6.155  1.00 90.98           O
ATOM   3392  HA  PHE A 227      -8.402  -8.480  -4.956  1.00 90.98           H
ATOM   3393  CB  PHE A 227      -9.232  -9.100  -3.014  1.00 90.98           C
ATOM   3394 1HB  PHE A 227      -8.386  -8.700  -2.455  1.00 90.98           H
ATOM   3395 2HB  PHE A 227     -10.130  -8.872  -2.440  1.00 90.98           H
ATOM   3396  CG  PHE A 227      -9.083 -10.619  -3.119  1.00 90.98           C
ATOM   3397  CD1 PHE A 227     -10.142 -11.427  -2.844  1.00 90.98           C
ATOM   3398  HD1 PHE A 227     -11.097 -10.992  -2.550  1.00 90.98           H
ATOM   3399  CD2 PHE A 227      -7.891 -11.162  -3.486  1.00 90.98           C
ATOM   3400  HD2 PHE A 227      -7.042 -10.514  -3.705  1.00 90.98           H
ATOM   3401  CE1 PHE A 227     -10.004 -12.836  -2.941  1.00 90.98           C
ATOM   3402  HE1 PHE A 227     -10.853 -13.484  -2.721  1.00 90.98           H
ATOM   3403  CE2 PHE A 227      -7.753 -12.572  -3.583  1.00 90.98           C
ATOM   3404  HE2 PHE A 227      -6.797 -13.007  -3.877  1.00 90.98           H
ATOM   3405  CZ  PHE A 227      -8.812 -13.379  -3.308  1.00 90.98           C
ATOM   3406  HZ  PHE A 227      -8.706 -14.462  -3.383  1.00 90.98           H
ATOM   3407  HN  PHE A 227      -9.579  -6.739  -3.122  1.00 90.98           H
ATOM   3408  N   VAL A 228     -11.689  -8.647  -4.688  1.00 93.97           N
ATOM   3409  CA  VAL A 228     -12.896  -9.160  -5.313  1.00 93.97           C
ATOM   3410  C   VAL A 228     -12.939  -8.710  -6.775  1.00 93.97           C
ATOM   3411  O   VAL A 228     -13.247  -9.503  -7.663  1.00 93.97           O
ATOM   3412  HA  VAL A 228     -12.846 -10.248  -5.283  1.00 93.97           H
ATOM   3413  CB  VAL A 228     -14.126  -8.720  -4.516  1.00 93.97           C
ATOM   3414  HB  VAL A 228     -14.066  -7.640  -4.377  1.00 93.97           H
ATOM   3415  CG1 VAL A 228     -15.414  -9.025  -5.282  1.00 93.97           C
ATOM   3416 1HG1 VAL A 228     -15.406  -8.493  -6.233  1.00 93.97           H
ATOM   3417 2HG1 VAL A 228     -15.482 -10.097  -5.465  1.00 93.97           H
ATOM   3418 3HG1 VAL A 228     -16.272  -8.702  -4.692  1.00 93.97           H
ATOM   3419  CG2 VAL A 228     -14.143  -9.371  -3.131  1.00 93.97           C
ATOM   3420 1HG2 VAL A 228     -14.167 -10.455  -3.240  1.00 93.97           H
ATOM   3421 2HG2 VAL A 228     -13.248  -9.081  -2.582  1.00 93.97           H
ATOM   3422 3HG2 VAL A 228     -15.027  -9.041  -2.586  1.00 93.97           H
ATOM   3423  HN  VAL A 228     -11.841  -8.056  -3.896  1.00 93.97           H
ATOM   3424  N   VAL A 229     -12.627  -7.438  -6.979  1.00 94.08           N
ATOM   3425  CA  VAL A 229     -12.693  -6.855  -8.308  1.00 94.08           C
ATOM   3426  C   VAL A 229     -11.663  -7.538  -9.211  1.00 94.08           C
ATOM   3427  O   VAL A 229     -11.968  -7.892 -10.349  1.00 94.08           O
ATOM   3428  HA  VAL A 229     -13.690  -7.050  -8.703  1.00 94.08           H
ATOM   3429  CB  VAL A 229     -12.503  -5.339  -8.225  1.00 94.08           C
ATOM   3430  HB  VAL A 229     -11.577  -5.147  -7.684  1.00 94.08           H
ATOM   3431  CG1 VAL A 229     -12.370  -4.726  -9.620  1.00 94.08           C
ATOM   3432 1HG1 VAL A 229     -11.507  -5.159 -10.126  1.00 94.08           H
ATOM   3433 2HG1 VAL A 229     -13.271  -4.934 -10.196  1.00 94.08           H
ATOM   3434 3HG1 VAL A 229     -12.236  -3.648  -9.531  1.00 94.08           H
ATOM   3435  CG2 VAL A 229     -13.647  -4.686  -7.445  1.00 94.08           C
ATOM   3436 1HG2 VAL A 229     -14.592  -4.893  -7.946  1.00 94.08           H
ATOM   3437 2HG2 VAL A 229     -13.675  -5.091  -6.434  1.00 94.08           H
ATOM   3438 3HG2 VAL A 229     -13.487  -3.609  -7.401  1.00 94.08           H
ATOM   3439  HN  VAL A 229     -12.333  -6.812  -6.257  1.00 94.08           H
ATOM   3440  N   MET A 230     -10.465  -7.702  -8.670  1.00 87.21           N
ATOM   3441  CA  MET A 230      -9.382  -8.315  -9.420  1.00 87.21           C
ATOM   3442  C   MET A 230      -9.722  -9.760  -9.792  1.00 87.21           C
ATOM   3443  O   MET A 230      -9.476 -10.189 -10.917  1.00 87.21           O
ATOM   3444  HA  MET A 230      -9.276  -7.716 -10.324  1.00 87.21           H
ATOM   3445  CB  MET A 230      -8.102  -8.291  -8.582  1.00 87.21           C
ATOM   3446 1HB  MET A 230      -8.342  -8.498  -7.539  1.00 87.21           H
ATOM   3447 2HB  MET A 230      -7.429  -9.080  -8.917  1.00 87.21           H
ATOM   3448  CG  MET A 230      -7.402  -6.935  -8.690  1.00 87.21           C
ATOM   3449 1HG  MET A 230      -7.316  -6.643  -9.737  1.00 87.21           H
ATOM   3450 2HG  MET A 230      -7.997  -6.168  -8.193  1.00 87.21           H
ATOM   3451  SD  MET A 230      -5.781  -7.024  -7.947  1.00 87.21           S
ATOM   3452  CE  MET A 230      -6.073  -6.092  -6.453  1.00 87.21           C
ATOM   3453 1HE  MET A 230      -6.387  -5.080  -6.712  1.00 87.21           H
ATOM   3454 2HE  MET A 230      -6.855  -6.577  -5.869  1.00 87.21           H
ATOM   3455 3HE  MET A 230      -5.156  -6.049  -5.867  1.00 87.21           H
ATOM   3456  HN  MET A 230     -10.229  -7.424  -7.738  1.00 87.21           H
ATOM   3457  N   ALA A 231     -10.284 -10.470  -8.824  1.00 91.84           N
ATOM   3458  CA  ALA A 231     -10.605 -11.873  -9.015  1.00 91.84           C
ATOM   3459  C   ALA A 231     -11.634 -12.008 -10.140  1.00 91.84           C
ATOM   3460  O   ALA A 231     -11.501 -12.867 -11.009  1.00 91.84           O
ATOM   3461  HA  ALA A 231      -9.690 -12.387  -9.309  1.00 91.84           H
ATOM   3462  CB  ALA A 231     -11.102 -12.468  -7.696  1.00 91.84           C
ATOM   3463 1HB  ALA A 231     -10.324 -12.374  -6.939  1.00 91.84           H
ATOM   3464 2HB  ALA A 231     -11.994 -11.933  -7.369  1.00 91.84           H
ATOM   3465 3HB  ALA A 231     -11.343 -13.521  -7.840  1.00 91.84           H
ATOM   3466  HN  ALA A 231     -10.517 -10.102  -7.924  1.00 91.84           H
ATOM   3467  N   CYS A 232     -12.638 -11.144 -10.086  1.00 91.36           N
ATOM   3468  CA  CYS A 232     -13.701 -11.170 -11.076  1.00 91.36           C
ATOM   3469  C   CYS A 232     -13.090 -10.860 -12.444  1.00 91.36           C
ATOM   3470  O   CYS A 232     -13.375 -11.545 -13.425  1.00 91.36           O
ATOM   3471  HA  CYS A 232     -14.121 -12.176 -11.059  1.00 91.36           H
ATOM   3472  CB  CYS A 232     -14.829 -10.199 -10.721  1.00 91.36           C
ATOM   3473 1HB  CYS A 232     -14.418  -9.210 -10.518  1.00 91.36           H
ATOM   3474 2HB  CYS A 232     -15.509 -10.094 -11.566  1.00 91.36           H
ATOM   3475  SG  CYS A 232     -15.741 -10.808  -9.257  1.00 91.36           S
ATOM   3476  HG  CYS A 232     -14.858 -10.386  -8.357  1.00 91.36           H
ATOM   3477  HN  CYS A 232     -12.732 -10.439  -9.384  1.00 91.36           H
ATOM   3478  N   CYS A 233     -12.262  -9.826 -12.466  1.00 90.07           N
ATOM   3479  CA  CYS A 233     -11.638  -9.394 -13.705  1.00 90.07           C
ATOM   3480  C   CYS A 233     -10.790 -10.548 -14.245  1.00 90.07           C
ATOM   3481  O   CYS A 233     -10.794 -10.817 -15.445  1.00 90.07           O
ATOM   3482  HA  CYS A 233     -12.446  -9.152 -14.395  1.00 90.07           H
ATOM   3483  CB  CYS A 233     -10.810  -8.122 -13.508  1.00 90.07           C
ATOM   3484 1HB  CYS A 233     -10.147  -8.239 -12.651  1.00 90.07           H
ATOM   3485 2HB  CYS A 233     -10.178  -7.951 -14.379  1.00 90.07           H
ATOM   3486  SG  CYS A 233     -11.918  -6.688 -13.249  1.00 90.07           S
ATOM   3487  HG  CYS A 233     -12.182  -6.946 -11.971  1.00 90.07           H
ATOM   3488  HN  CYS A 233     -12.016  -9.289 -11.659  1.00 90.07           H
ATOM   3489  N   TYR A 234     -10.084 -11.198 -13.331  1.00 79.46           N
ATOM   3490  CA  TYR A 234      -9.109 -12.204 -13.716  1.00 79.46           C
ATOM   3491  C   TYR A 234      -9.787 -13.390 -14.405  1.00 79.46           C
ATOM   3492  O   TYR A 234      -9.323 -13.857 -15.444  1.00 79.46           O
ATOM   3493  HA  TYR A 234      -8.406 -11.743 -14.411  1.00 79.46           H
ATOM   3494  CB  TYR A 234      -8.463 -12.686 -12.415  1.00 79.46           C
ATOM   3495 1HB  TYR A 234      -8.023 -11.831 -11.902  1.00 79.46           H
ATOM   3496 2HB  TYR A 234      -9.240 -13.084 -11.762  1.00 79.46           H
ATOM   3497  CG  TYR A 234      -7.386 -13.754 -12.613  1.00 79.46           C
ATOM   3498  CD1 TYR A 234      -7.588 -15.034 -12.138  1.00 79.46           C
ATOM   3499  HD1 TYR A 234      -8.515 -15.283 -11.622  1.00 79.46           H
ATOM   3500  CD2 TYR A 234      -6.213 -13.438 -13.267  1.00 79.46           C
ATOM   3501  HD2 TYR A 234      -6.053 -12.427 -13.642  1.00 79.46           H
ATOM   3502  CE1 TYR A 234      -6.575 -16.039 -12.324  1.00 79.46           C
ATOM   3503  HE1 TYR A 234      -6.721 -17.054 -11.954  1.00 79.46           H
ATOM   3504  CE2 TYR A 234      -5.199 -14.443 -13.453  1.00 79.46           C
ATOM   3505  HE2 TYR A 234      -4.267 -14.207 -13.967  1.00 79.46           H
ATOM   3506  CZ  TYR A 234      -5.430 -15.695 -12.973  1.00 79.46           C
ATOM   3507  OH  TYR A 234      -4.473 -16.644 -13.149  1.00 79.46           O
ATOM   3508  HH  TYR A 234      -4.688 -17.453 -12.601  1.00 79.46           H
ATOM   3509  HN  TYR A 234     -10.170 -11.048 -12.347  1.00 79.46           H
ATOM   3510  N   THR A 235     -10.873 -13.844 -13.798  1.00 86.66           N
ATOM   3511  CA  THR A 235     -11.582 -15.008 -14.302  1.00 86.66           C
ATOM   3512  C   THR A 235     -12.029 -14.775 -15.747  1.00 86.66           C
ATOM   3513  O   THR A 235     -11.925 -15.671 -16.584  1.00 86.66           O
ATOM   3514  HA  THR A 235     -10.893 -15.852 -14.313  1.00 86.66           H
ATOM   3515  CB  THR A 235     -12.740 -15.306 -13.348  1.00 86.66           C
ATOM   3516  HB  THR A 235     -13.367 -16.110 -13.736  1.00 86.66           H
ATOM   3517  OG1 THR A 235     -13.387 -14.047 -13.183  1.00 86.66           O
ATOM   3518  HG1 THR A 235     -14.305 -14.181 -12.810  1.00 86.66           H
ATOM   3519  CG2 THR A 235     -12.262 -15.666 -11.940  1.00 86.66           C
ATOM   3520 1HG2 THR A 235     -11.692 -14.835 -11.526  1.00 86.66           H
ATOM   3521 2HG2 THR A 235     -11.629 -16.553 -11.987  1.00 86.66           H
ATOM   3522 3HG2 THR A 235     -13.124 -15.869 -11.304  1.00 86.66           H
ATOM   3523  HN  THR A 235     -11.269 -13.431 -12.977  1.00 86.66           H
ATOM   3524  N   ILE A 236     -12.516 -13.569 -15.995  1.00 87.00           N
ATOM   3525  CA  ILE A 236     -13.040 -13.228 -17.307  1.00 87.00           C
ATOM   3526  C   ILE A 236     -11.884 -13.140 -18.305  1.00 87.00           C
ATOM   3527  O   ILE A 236     -12.009 -13.584 -19.446  1.00 87.00           O
ATOM   3528  HA  ILE A 236     -13.701 -14.038 -17.615  1.00 87.00           H
ATOM   3529  CB  ILE A 236     -13.887 -11.956 -17.232  1.00 87.00           C
ATOM   3530  HB  ILE A 236     -13.254 -11.146 -16.869  1.00 87.00           H
ATOM   3531  CG1 ILE A 236     -15.033 -12.118 -16.231  1.00 87.00           C
ATOM   3532 1HG1 ILE A 236     -15.760 -12.831 -16.618  1.00 87.00           H
ATOM   3533 2HG1 ILE A 236     -14.649 -12.528 -15.297  1.00 87.00           H
ATOM   3534  CG2 ILE A 236     -14.390 -11.550 -18.619  1.00 87.00           C
ATOM   3535 1HG2 ILE A 236     -13.539 -11.366 -19.275  1.00 87.00           H
ATOM   3536 2HG2 ILE A 236     -15.000 -12.352 -19.033  1.00 87.00           H
ATOM   3537 3HG2 ILE A 236     -14.989 -10.643 -18.537  1.00 87.00           H
ATOM   3538  CD1 ILE A 236     -15.719 -10.777 -15.962  1.00 87.00           C
ATOM   3539 1HD1 ILE A 236     -14.994 -10.074 -15.552  1.00 87.00           H
ATOM   3540 2HD1 ILE A 236     -16.122 -10.381 -16.894  1.00 87.00           H
ATOM   3541 3HD1 ILE A 236     -16.529 -10.921 -15.247  1.00 87.00           H
ATOM   3542  HN  ILE A 236     -12.557 -12.832 -15.320  1.00 87.00           H
ATOM   3543  N   ILE A 237     -10.785 -12.564 -17.840  1.00 84.41           N
ATOM   3544  CA  ILE A 237      -9.607 -12.414 -18.678  1.00 84.41           C
ATOM   3545  C   ILE A 237      -9.138 -13.794 -19.143  1.00 84.41           C
ATOM   3546  O   ILE A 237      -8.905 -14.006 -20.332  1.00 84.41           O
ATOM   3547  HA  ILE A 237      -9.901 -11.836 -19.554  1.00 84.41           H
ATOM   3548  CB  ILE A 237      -8.529 -11.612 -17.947  1.00 84.41           C
ATOM   3549  HB  ILE A 237      -8.485 -11.960 -16.915  1.00 84.41           H
ATOM   3550  CG1 ILE A 237      -8.885 -10.124 -17.907  1.00 84.41           C
ATOM   3551 1HG1 ILE A 237      -8.750  -9.687 -18.897  1.00 84.41           H
ATOM   3552 2HG1 ILE A 237      -9.937 -10.005 -17.647  1.00 84.41           H
ATOM   3553  CG2 ILE A 237      -7.151 -11.855 -18.566  1.00 84.41           C
ATOM   3554 1HG2 ILE A 237      -6.904 -12.914 -18.498  1.00 84.41           H
ATOM   3555 2HG2 ILE A 237      -7.164 -11.551 -19.612  1.00 84.41           H
ATOM   3556 3HG2 ILE A 237      -6.403 -11.272 -18.027  1.00 84.41           H
ATOM   3557  CD1 ILE A 237      -8.016  -9.379 -16.892  1.00 84.41           C
ATOM   3558 1HD1 ILE A 237      -8.172  -9.803 -15.900  1.00 84.41           H
ATOM   3559 2HD1 ILE A 237      -6.966  -9.480 -17.169  1.00 84.41           H
ATOM   3560 3HD1 ILE A 237      -8.290  -8.324 -16.884  1.00 84.41           H
ATOM   3561  HN  ILE A 237     -10.692 -12.205 -16.912  1.00 84.41           H
ATOM   3562  N   ILE A 238      -9.012 -14.696 -18.181  1.00 82.86           N
ATOM   3563  CA  ILE A 238      -8.550 -16.042 -18.473  1.00 82.86           C
ATOM   3564  C   ILE A 238      -9.451 -16.666 -19.541  1.00 82.86           C
ATOM   3565  O   ILE A 238      -8.963 -17.206 -20.532  1.00 82.86           O
ATOM   3566  HA  ILE A 238      -7.541 -15.961 -18.878  1.00 82.86           H
ATOM   3567  CB  ILE A 238      -8.457 -16.868 -17.188  1.00 82.86           C
ATOM   3568  HB  ILE A 238      -9.335 -16.652 -16.579  1.00 82.86           H
ATOM   3569  CG1 ILE A 238      -7.229 -16.469 -16.368  1.00 82.86           C
ATOM   3570 1HG1 ILE A 238      -6.331 -16.574 -16.977  1.00 82.86           H
ATOM   3571 2HG1 ILE A 238      -7.302 -15.419 -16.085  1.00 82.86           H
ATOM   3572  CG2 ILE A 238      -8.479 -18.366 -17.496  1.00 82.86           C
ATOM   3573 1HG2 ILE A 238      -9.408 -18.619 -18.007  1.00 82.86           H
ATOM   3574 2HG2 ILE A 238      -7.632 -18.618 -18.135  1.00 82.86           H
ATOM   3575 3HG2 ILE A 238      -8.411 -18.930 -16.565  1.00 82.86           H
ATOM   3576  CD1 ILE A 238      -7.104 -17.334 -15.112  1.00 82.86           C
ATOM   3577 1HD1 ILE A 238      -7.993 -17.207 -14.494  1.00 82.86           H
ATOM   3578 2HD1 ILE A 238      -7.007 -18.380 -15.399  1.00 82.86           H
ATOM   3579 3HD1 ILE A 238      -6.223 -17.029 -14.547  1.00 82.86           H
ATOM   3580  HN  ILE A 238      -9.220 -14.520 -17.219  1.00 82.86           H
ATOM   3581  N   HIS A 239     -10.751 -16.571 -19.302  1.00 79.90           N
ATOM   3582  CA  HIS A 239     -11.720 -17.223 -20.166  1.00 79.90           C
ATOM   3583  C   HIS A 239     -11.542 -16.728 -21.602  1.00 79.90           C
ATOM   3584  O   HIS A 239     -11.570 -17.519 -22.544  1.00 79.90           O
ATOM   3585  HA  HIS A 239     -11.503 -18.291 -20.129  1.00 79.90           H
ATOM   3586  CB  HIS A 239     -13.142 -17.017 -19.640  1.00 79.90           C
ATOM   3587 1HB  HIS A 239     -13.153 -17.211 -18.567  1.00 79.90           H
ATOM   3588 2HB  HIS A 239     -13.422 -15.973 -19.777  1.00 79.90           H
ATOM   3589  CG  HIS A 239     -14.176 -17.893 -20.306  1.00 79.90           C
ATOM   3590  ND1 HIS A 239     -14.279 -19.251 -20.060  1.00 79.90           N
ATOM   3591  HD1 HIS A 239     -13.700 -19.779 -19.438  1.00 79.90           H
ATOM   3592  CD2 HIS A 239     -15.152 -17.591 -21.209  1.00 79.90           C
ATOM   3593  HD2 HIS A 239     -15.353 -16.602 -21.622  1.00 79.90           H
ATOM   3594  CE1 HIS A 239     -15.274 -19.734 -20.789  1.00 79.90           C
ATOM   3595  HE1 HIS A 239     -15.603 -20.773 -20.816  1.00 79.90           H
ATOM   3596  NE2 HIS A 239     -15.814 -18.704 -21.501  1.00 79.90           N
ATOM   3597  HN  HIS A 239     -11.143 -16.061 -18.536  1.00 79.90           H
ATOM   3598  N   THR A 240     -11.363 -15.421 -21.726  1.00 82.61           N
ATOM   3599  CA  THR A 240     -11.238 -14.803 -23.035  1.00 82.61           C
ATOM   3600  C   THR A 240      -9.941 -15.250 -23.713  1.00 82.61           C
ATOM   3601  O   THR A 240      -9.923 -15.511 -24.915  1.00 82.61           O
ATOM   3602  HA  THR A 240     -12.061 -15.150 -23.660  1.00 82.61           H
ATOM   3603  CB  THR A 240     -11.338 -13.287 -22.854  1.00 82.61           C
ATOM   3604  HB  THR A 240     -10.433 -12.889 -22.396  1.00 82.61           H
ATOM   3605  OG1 THR A 240     -12.537 -13.105 -22.106  1.00 82.61           O
ATOM   3606  HG1 THR A 240     -12.322 -13.009 -21.134  1.00 82.61           H
ATOM   3607  CG2 THR A 240     -11.607 -12.557 -24.172  1.00 82.61           C
ATOM   3608 1HG2 THR A 240     -12.548 -12.907 -24.596  1.00 82.61           H
ATOM   3609 2HG2 THR A 240     -10.796 -12.758 -24.871  1.00 82.61           H
ATOM   3610 3HG2 THR A 240     -11.669 -11.485 -23.987  1.00 82.61           H
ATOM   3611  HN  THR A 240     -11.304 -14.789 -20.953  1.00 82.61           H
ATOM   3612  N   LEU A 241      -8.887 -15.323 -22.913  1.00 81.08           N
ATOM   3613  CA  LEU A 241      -7.569 -15.634 -23.439  1.00 81.08           C
ATOM   3614  C   LEU A 241      -7.549 -17.084 -23.929  1.00 81.08           C
ATOM   3615  O   LEU A 241      -6.918 -17.393 -24.938  1.00 81.08           O
ATOM   3616  HA  LEU A 241      -7.394 -14.979 -24.292  1.00 81.08           H
ATOM   3617  CB  LEU A 241      -6.490 -15.322 -22.400  1.00 81.08           C
ATOM   3618 1HB  LEU A 241      -6.805 -15.738 -21.442  1.00 81.08           H
ATOM   3619 2HB  LEU A 241      -5.576 -15.840 -22.687  1.00 81.08           H
ATOM   3620  CG  LEU A 241      -6.163 -13.841 -22.198  1.00 81.08           C
ATOM   3621  HG  LEU A 241      -7.082 -13.322 -21.926  1.00 81.08           H
ATOM   3622  CD1 LEU A 241      -5.177 -13.650 -21.043  1.00 81.08           C
ATOM   3623 1HD1 LEU A 241      -5.614 -14.040 -20.124  1.00 81.08           H
ATOM   3624 2HD1 LEU A 241      -4.253 -14.186 -21.261  1.00 81.08           H
ATOM   3625 3HD1 LEU A 241      -4.961 -12.589 -20.921  1.00 81.08           H
ATOM   3626  CD2 LEU A 241      -5.654 -13.210 -23.495  1.00 81.08           C
ATOM   3627 1HD2 LEU A 241      -4.751 -13.727 -23.821  1.00 81.08           H
ATOM   3628 2HD2 LEU A 241      -6.420 -13.297 -24.266  1.00 81.08           H
ATOM   3629 3HD2 LEU A 241      -5.429 -12.158 -23.324  1.00 81.08           H
ATOM   3630  HN  LEU A 241      -8.924 -15.174 -21.925  1.00 81.08           H
ATOM   3631  N   ILE A 242      -8.248 -17.934 -23.191  1.00 79.29           N
ATOM   3632  CA  ILE A 242      -8.303 -19.346 -23.527  1.00 79.29           C
ATOM   3633  C   ILE A 242      -8.960 -19.516 -24.898  1.00 79.29           C
ATOM   3634  O   ILE A 242      -8.525 -20.339 -25.701  1.00 79.29           O
ATOM   3635  HA  ILE A 242      -7.276 -19.707 -23.589  1.00 79.29           H
ATOM   3636  CB  ILE A 242      -8.993 -20.135 -22.412  1.00 79.29           C
ATOM   3637  HB  ILE A 242      -9.889 -19.591 -22.112  1.00 79.29           H
ATOM   3638  CG1 ILE A 242      -8.095 -20.242 -21.178  1.00 79.29           C
ATOM   3639 1HG1 ILE A 242      -7.239 -20.879 -21.402  1.00 79.29           H
ATOM   3640 2HG1 ILE A 242      -7.702 -19.258 -20.924  1.00 79.29           H
ATOM   3641  CG2 ILE A 242      -9.446 -21.509 -22.912  1.00 79.29           C
ATOM   3642 1HG2 ILE A 242     -10.148 -21.382 -23.737  1.00 79.29           H
ATOM   3643 2HG2 ILE A 242      -8.580 -22.074 -23.256  1.00 79.29           H
ATOM   3644 3HG2 ILE A 242      -9.934 -22.048 -22.100  1.00 79.29           H
ATOM   3645  CD1 ILE A 242      -8.866 -20.813 -19.987  1.00 79.29           C
ATOM   3646 1HD1 ILE A 242      -9.707 -20.161 -19.751  1.00 79.29           H
ATOM   3647 2HD1 ILE A 242      -9.236 -21.808 -20.236  1.00 79.29           H
ATOM   3648 3HD1 ILE A 242      -8.204 -20.879 -19.123  1.00 79.29           H
ATOM   3649  HN  ILE A 242      -8.770 -17.672 -22.379  1.00 79.29           H
ATOM   3650  N   GLN A 243      -9.997 -18.722 -25.123  1.00 75.23           N
ATOM   3651  CA  GLN A 243     -10.753 -18.813 -26.361  1.00 75.23           C
ATOM   3652  C   GLN A 243      -9.944 -18.232 -27.522  1.00 75.23           C
ATOM   3653  O   GLN A 243     -10.197 -18.553 -28.682  1.00 75.23           O
ATOM   3654  HA  GLN A 243     -10.919 -19.878 -26.522  1.00 75.23           H
ATOM   3655  CB  GLN A 243     -12.106 -18.109 -26.230  1.00 75.23           C
ATOM   3656 1HB  GLN A 243     -11.958 -17.095 -25.860  1.00 75.23           H
ATOM   3657 2HB  GLN A 243     -12.573 -18.026 -27.211  1.00 75.23           H
ATOM   3658  CG  GLN A 243     -13.031 -18.873 -25.281  1.00 75.23           C
ATOM   3659 1HG  GLN A 243     -13.152 -19.898 -25.631  1.00 75.23           H
ATOM   3660 2HG  GLN A 243     -12.579 -18.927 -24.290  1.00 75.23           H
ATOM   3661  CD  GLN A 243     -14.400 -18.196 -25.186  1.00 75.23           C
ATOM   3662  OE1 GLN A 243     -14.638 -17.139 -25.747  1.00 75.23           O
ATOM   3663  NE2 GLN A 243     -15.283 -18.861 -24.447  1.00 75.23           N
ATOM   3664 1HE2 GLN A 243     -15.023 -19.724 -24.014  1.00 75.23           H
ATOM   3665 2HE2 GLN A 243     -16.207 -18.499 -24.325  1.00 75.23           H
ATOM   3666  HN  GLN A 243     -10.321 -18.029 -24.480  1.00 75.23           H
ATOM   3667  N   ALA A 244      -8.986 -17.387 -27.169  1.00 76.67           N
ATOM   3668  CA  ALA A 244      -8.153 -16.740 -28.168  1.00 76.67           C
ATOM   3669  C   ALA A 244      -7.237 -17.781 -28.815  1.00 76.67           C
ATOM   3670  O   ALA A 244      -6.550 -18.526 -28.118  1.00 76.67           O
ATOM   3671  HA  ALA A 244      -8.812 -16.324 -28.931  1.00 76.67           H
ATOM   3672  CB  ALA A 244      -7.370 -15.597 -27.518  1.00 76.67           C
ATOM   3673 1HB  ALA A 244      -8.067 -14.871 -27.100  1.00 76.67           H
ATOM   3674 2HB  ALA A 244      -6.740 -15.995 -26.723  1.00 76.67           H
ATOM   3675 3HB  ALA A 244      -6.746 -15.112 -28.268  1.00 76.67           H
ATOM   3676  HN  ALA A 244      -8.776 -17.144 -26.222  1.00 76.67           H
ATOM   3677  N   LYS A 245      -7.257 -17.798 -30.139  1.00 65.63           N
ATOM   3678  CA  LYS A 245      -6.456 -18.752 -30.887  1.00 65.63           C
ATOM   3679  C   LYS A 245      -5.027 -18.221 -31.018  1.00 65.63           C
ATOM   3680  O   LYS A 245      -4.160 -18.892 -31.574  1.00 65.63           O
ATOM   3681  HA  LYS A 245      -6.428 -19.678 -30.312  1.00 65.63           H
ATOM   3682  CB  LYS A 245      -7.118 -19.073 -32.229  1.00 65.63           C
ATOM   3683 1HB  LYS A 245      -7.400 -18.147 -32.730  1.00 65.63           H
ATOM   3684 2HB  LYS A 245      -6.406 -19.582 -32.877  1.00 65.63           H
ATOM   3685  CG  LYS A 245      -8.356 -19.950 -32.033  1.00 65.63           C
ATOM   3686 1HG  LYS A 245      -8.117 -20.780 -31.368  1.00 65.63           H
ATOM   3687 2HG  LYS A 245      -9.144 -19.372 -31.551  1.00 65.63           H
ATOM   3688  CD  LYS A 245      -8.861 -20.492 -33.372  1.00 65.63           C
ATOM   3689 1HD  LYS A 245      -9.179 -19.665 -34.007  1.00 65.63           H
ATOM   3690 2HD  LYS A 245      -8.049 -21.000 -33.893  1.00 65.63           H
ATOM   3691  CE  LYS A 245     -10.026 -21.462 -33.166  1.00 65.63           C
ATOM   3692 1HE  LYS A 245      -9.736 -22.247 -32.468  1.00 65.63           H
ATOM   3693 2HE  LYS A 245     -10.871 -20.936 -32.721  1.00 65.63           H
ATOM   3694  NZ  LYS A 245     -10.434 -22.064 -34.456  1.00 65.63           N
ATOM   3695 1HZ  LYS A 245     -11.204 -22.705 -34.301  1.00 65.63           H
ATOM   3696 2HZ  LYS A 245     -10.726 -21.332 -35.093  1.00 65.63           H
ATOM   3697 3HZ  LYS A 245      -9.650 -22.567 -34.856  1.00 65.63           H
ATOM   3698  HN  LYS A 245      -7.806 -17.177 -30.699  1.00 65.63           H
ATOM   3699  N   LYS A 246      -4.827 -17.019 -30.497  1.00 60.12           N
ATOM   3700  CA  LYS A 246      -3.571 -16.316 -30.697  1.00 60.12           C
ATOM   3701  C   LYS A 246      -2.487 -16.965 -29.834  1.00 60.12           C
ATOM   3702  O   LYS A 246      -2.729 -17.304 -28.676  1.00 60.12           O
ATOM   3703  HA  LYS A 246      -3.294 -16.433 -31.744  1.00 60.12           H
ATOM   3704  CB  LYS A 246      -3.748 -14.819 -30.439  1.00 60.12           C
ATOM   3705 1HB  LYS A 246      -4.290 -14.667 -29.506  1.00 60.12           H
ATOM   3706 2HB  LYS A 246      -2.772 -14.349 -30.320  1.00 60.12           H
ATOM   3707  CG  LYS A 246      -4.505 -14.150 -31.589  1.00 60.12           C
ATOM   3708 1HG  LYS A 246      -4.061 -14.443 -32.540  1.00 60.12           H
ATOM   3709 2HG  LYS A 246      -5.538 -14.498 -31.599  1.00 60.12           H
ATOM   3710  CD  LYS A 246      -4.475 -12.627 -31.453  1.00 60.12           C
ATOM   3711 1HD  LYS A 246      -4.996 -12.329 -30.544  1.00 60.12           H
ATOM   3712 2HD  LYS A 246      -3.443 -12.287 -31.355  1.00 60.12           H
ATOM   3713  CE  LYS A 246      -5.125 -11.955 -32.664  1.00 60.12           C
ATOM   3714 1HE  LYS A 246      -4.646 -12.301 -33.580  1.00 60.12           H
ATOM   3715 2HE  LYS A 246      -6.175 -12.242 -32.726  1.00 60.12           H
ATOM   3716  NZ  LYS A 246      -5.012 -10.483 -32.564  1.00 60.12           N
ATOM   3717 1HZ  LYS A 246      -5.469 -10.054 -33.361  1.00 60.12           H
ATOM   3718 2HZ  LYS A 246      -5.456 -10.168 -31.709  1.00 60.12           H
ATOM   3719 3HZ  LYS A 246      -4.033 -10.220 -32.553  1.00 60.12           H
ATOM   3720  HN  LYS A 246      -5.504 -16.527 -29.949  1.00 60.12           H
ATOM   3721  N   SER A 247      -1.313 -17.118 -30.430  1.00 66.17           N
ATOM   3722  CA  SER A 247      -0.198 -17.742 -29.739  1.00 66.17           C
ATOM   3723  C   SER A 247       0.240 -16.872 -28.560  1.00 66.17           C
ATOM   3724  O   SER A 247       0.667 -17.388 -27.528  1.00 66.17           O
ATOM   3725  HA  SER A 247      -0.578 -18.701 -29.386  1.00 66.17           H
ATOM   3726  CB  SER A 247       0.977 -17.979 -30.690  1.00 66.17           C
ATOM   3727 1HB  SER A 247       1.809 -18.413 -30.137  1.00 66.17           H
ATOM   3728 2HB  SER A 247       0.687 -18.703 -31.451  1.00 66.17           H
ATOM   3729  OG  SER A 247       1.403 -16.774 -31.321  1.00 66.17           O
ATOM   3730  HG  SER A 247       2.160 -16.965 -31.946  1.00 66.17           H
ATOM   3731  HN  SER A 247      -1.119 -16.824 -31.366  1.00 66.17           H
ATOM   3732  N   SER A 248       0.120 -15.567 -28.752  1.00 67.14           N
ATOM   3733  CA  SER A 248       0.582 -14.617 -27.754  1.00 67.14           C
ATOM   3734  C   SER A 248      -0.228 -14.776 -26.466  1.00 67.14           C
ATOM   3735  O   SER A 248       0.111 -14.189 -25.439  1.00 67.14           O
ATOM   3736  HA  SER A 248       1.629 -14.868 -27.581  1.00 67.14           H
ATOM   3737  CB  SER A 248       0.482 -13.181 -28.271  1.00 67.14           C
ATOM   3738 1HB  SER A 248       0.848 -12.494 -27.508  1.00 67.14           H
ATOM   3739 2HB  SER A 248       1.126 -13.063 -29.142  1.00 67.14           H
ATOM   3740  OG  SER A 248      -0.855 -12.832 -28.620  1.00 67.14           O
ATOM   3741  HG  SER A 248      -0.888 -11.888 -28.948  1.00 67.14           H
ATOM   3742  HN  SER A 248      -0.285 -15.157 -29.569  1.00 67.14           H
ATOM   3743  N   LYS A 249      -1.283 -15.571 -26.562  1.00 63.54           N
ATOM   3744  CA  LYS A 249      -2.219 -15.709 -25.459  1.00 63.54           C
ATOM   3745  C   LYS A 249      -1.477 -16.237 -24.229  1.00 63.54           C
ATOM   3746  O   LYS A 249      -1.772 -15.838 -23.104  1.00 63.54           O
ATOM   3747  HA  LYS A 249      -2.604 -14.716 -25.230  1.00 63.54           H
ATOM   3748  CB  LYS A 249      -3.412 -16.572 -25.874  1.00 63.54           C
ATOM   3749 1HB  LYS A 249      -4.231 -16.432 -25.168  1.00 63.54           H
ATOM   3750 2HB  LYS A 249      -3.776 -16.251 -26.851  1.00 63.54           H
ATOM   3751  CG  LYS A 249      -3.027 -18.052 -25.929  1.00 63.54           C
ATOM   3752 1HG  LYS A 249      -2.155 -18.181 -26.570  1.00 63.54           H
ATOM   3753 2HG  LYS A 249      -2.743 -18.394 -24.933  1.00 63.54           H
ATOM   3754  CD  LYS A 249      -4.184 -18.901 -26.456  1.00 63.54           C
ATOM   3755 1HD  LYS A 249      -5.080 -18.709 -25.866  1.00 63.54           H
ATOM   3756 2HD  LYS A 249      -4.412 -18.615 -27.483  1.00 63.54           H
ATOM   3757  CE  LYS A 249      -3.841 -20.391 -26.401  1.00 63.54           C
ATOM   3758 1HE  LYS A 249      -3.026 -20.608 -27.093  1.00 63.54           H
ATOM   3759 2HE  LYS A 249      -3.490 -20.653 -25.403  1.00 63.54           H
ATOM   3760  NZ  LYS A 249      -5.025 -21.209 -26.748  1.00 63.54           N
ATOM   3761 1HZ  LYS A 249      -4.768 -22.190 -26.754  1.00 63.54           H
ATOM   3762 2HZ  LYS A 249      -5.755 -21.055 -26.061  1.00 63.54           H
ATOM   3763 3HZ  LYS A 249      -5.362 -20.943 -27.666  1.00 63.54           H
ATOM   3764  HN  LYS A 249      -1.502 -16.113 -27.373  1.00 63.54           H
ATOM   3765  N   HIS A 250      -0.528 -17.125 -24.486  1.00 68.76           N
ATOM   3766  CA  HIS A 250       0.182 -17.795 -23.409  1.00 68.76           C
ATOM   3767  C   HIS A 250       0.997 -16.770 -22.617  1.00 68.76           C
ATOM   3768  O   HIS A 250       1.052 -16.831 -21.390  1.00 68.76           O
ATOM   3769  HA  HIS A 250      -0.577 -18.226 -22.756  1.00 68.76           H
ATOM   3770  CB  HIS A 250       1.037 -18.941 -23.953  1.00 68.76           C
ATOM   3771 1HB  HIS A 250       1.600 -18.584 -24.815  1.00 68.76           H
ATOM   3772 2HB  HIS A 250       1.765 -19.229 -23.194  1.00 68.76           H
ATOM   3773  CG  HIS A 250       0.244 -20.161 -24.357  1.00 68.76           C
ATOM   3774  ND1 HIS A 250      -0.276 -20.329 -25.629  1.00 68.76           N
ATOM   3775  HD1 HIS A 250      -0.186 -19.684 -26.388  1.00 68.76           H
ATOM   3776  CD2 HIS A 250      -0.111 -21.269 -23.647  1.00 68.76           C
ATOM   3777  HD2 HIS A 250       0.137 -21.464 -22.603  1.00 68.76           H
ATOM   3778  CE1 HIS A 250      -0.915 -21.489 -25.670  1.00 68.76           C
ATOM   3779  HE1 HIS A 250      -1.431 -21.906 -26.534  1.00 68.76           H
ATOM   3780  NE2 HIS A 250      -0.812 -22.070 -24.440  1.00 68.76           N
ATOM   3781  HN  HIS A 250      -0.243 -17.388 -25.408  1.00 68.76           H
ATOM   3782  N   LYS A 251       1.610 -15.854 -23.352  1.00 67.97           N
ATOM   3783  CA  LYS A 251       2.451 -14.841 -22.737  1.00 67.97           C
ATOM   3784  C   LYS A 251       1.593 -13.949 -21.838  1.00 67.97           C
ATOM   3785  O   LYS A 251       1.960 -13.676 -20.696  1.00 67.97           O
ATOM   3786  HA  LYS A 251       3.181 -15.358 -22.114  1.00 67.97           H
ATOM   3787  CB  LYS A 251       3.230 -14.071 -23.804  1.00 67.97           C
ATOM   3788 1HB  LYS A 251       3.704 -14.772 -24.492  1.00 67.97           H
ATOM   3789 2HB  LYS A 251       2.543 -13.463 -24.393  1.00 67.97           H
ATOM   3790  CG  LYS A 251       4.294 -13.175 -23.167  1.00 67.97           C
ATOM   3791 1HG  LYS A 251       3.819 -12.462 -22.494  1.00 67.97           H
ATOM   3792 2HG  LYS A 251       4.971 -13.781 -22.564  1.00 67.97           H
ATOM   3793  CD  LYS A 251       5.090 -12.423 -24.236  1.00 67.97           C
ATOM   3794 1HD  LYS A 251       5.601 -13.136 -24.883  1.00 67.97           H
ATOM   3795 2HD  LYS A 251       4.409 -11.852 -24.867  1.00 67.97           H
ATOM   3796  CE  LYS A 251       6.113 -11.482 -23.597  1.00 67.97           C
ATOM   3797 1HE  LYS A 251       5.614 -10.820 -22.889  1.00 67.97           H
ATOM   3798 2HE  LYS A 251       6.845 -12.060 -23.033  1.00 67.97           H
ATOM   3799  NZ  LYS A 251       6.799 -10.680 -24.635  1.00 67.97           N
ATOM   3800 1HZ  LYS A 251       7.503 -10.094 -24.200  1.00 67.97           H
ATOM   3801 2HZ  LYS A 251       7.242 -11.301 -25.303  1.00 67.97           H
ATOM   3802 3HZ  LYS A 251       6.122 -10.097 -25.114  1.00 67.97           H
ATOM   3803  HN  LYS A 251       1.539 -15.796 -24.348  1.00 67.97           H
ATOM   3804  N   ALA A 252       0.466 -13.519 -22.387  1.00 77.22           N
ATOM   3805  CA  ALA A 252      -0.417 -12.614 -21.671  1.00 77.22           C
ATOM   3806  C   ALA A 252      -0.957 -13.315 -20.423  1.00 77.22           C
ATOM   3807  O   ALA A 252      -1.071 -12.702 -19.363  1.00 77.22           O
ATOM   3808  HA  ALA A 252       0.171 -11.748 -21.366  1.00 77.22           H
ATOM   3809  CB  ALA A 252      -1.534 -12.145 -22.606  1.00 77.22           C
ATOM   3810 1HB  ALA A 252      -1.099 -11.628 -23.461  1.00 77.22           H
ATOM   3811 2HB  ALA A 252      -2.102 -13.008 -22.954  1.00 77.22           H
ATOM   3812 3HB  ALA A 252      -2.196 -11.466 -22.069  1.00 77.22           H
ATOM   3813  HN  ALA A 252       0.155 -13.778 -23.301  1.00 77.22           H
ATOM   3814  N   LEU A 253      -1.274 -14.590 -20.591  1.00 74.64           N
ATOM   3815  CA  LEU A 253      -1.815 -15.377 -19.496  1.00 74.64           C
ATOM   3816  C   LEU A 253      -0.803 -15.411 -18.349  1.00 74.64           C
ATOM   3817  O   LEU A 253      -1.151 -15.139 -17.201  1.00 74.64           O
ATOM   3818  HA  LEU A 253      -2.717 -14.874 -19.146  1.00 74.64           H
ATOM   3819  CB  LEU A 253      -2.234 -16.764 -19.988  1.00 74.64           C
ATOM   3820 1HB  LEU A 253      -2.761 -16.648 -20.935  1.00 74.64           H
ATOM   3821 2HB  LEU A 253      -1.332 -17.342 -20.193  1.00 74.64           H
ATOM   3822  CG  LEU A 253      -3.119 -17.574 -19.038  1.00 74.64           C
ATOM   3823  HG  LEU A 253      -2.719 -17.473 -18.029  1.00 74.64           H
ATOM   3824  CD1 LEU A 253      -4.546 -17.022 -19.016  1.00 74.64           C
ATOM   3825 1HD1 LEU A 253      -4.530 -15.985 -18.680  1.00 74.64           H
ATOM   3826 2HD1 LEU A 253      -4.971 -17.073 -20.019  1.00 74.64           H
ATOM   3827 3HD1 LEU A 253      -5.155 -17.616 -18.334  1.00 74.64           H
ATOM   3828  CD2 LEU A 253      -3.085 -19.062 -19.392  1.00 74.64           C
ATOM   3829 1HD2 LEU A 253      -3.446 -19.201 -20.411  1.00 74.64           H
ATOM   3830 2HD2 LEU A 253      -2.062 -19.430 -19.315  1.00 74.64           H
ATOM   3831 3HD2 LEU A 253      -3.723 -19.614 -18.702  1.00 74.64           H
ATOM   3832  HN  LEU A 253      -1.168 -15.084 -21.454  1.00 74.64           H
ATOM   3833  N   LYS A 254       0.430 -15.747 -18.700  1.00 73.42           N
ATOM   3834  CA  LYS A 254       1.481 -15.877 -17.706  1.00 73.42           C
ATOM   3835  C   LYS A 254       1.592 -14.573 -16.912  1.00 73.42           C
ATOM   3836  O   LYS A 254       1.642 -14.593 -15.684  1.00 73.42           O
ATOM   3837  HA  LYS A 254       1.188 -16.673 -17.022  1.00 73.42           H
ATOM   3838  CB  LYS A 254       2.793 -16.307 -18.367  1.00 73.42           C
ATOM   3839 1HB  LYS A 254       2.618 -16.532 -19.419  1.00 73.42           H
ATOM   3840 2HB  LYS A 254       3.508 -15.486 -18.332  1.00 73.42           H
ATOM   3841  CG  LYS A 254       3.381 -17.535 -17.668  1.00 73.42           C
ATOM   3842 1HG  LYS A 254       3.561 -17.308 -16.617  1.00 73.42           H
ATOM   3843 2HG  LYS A 254       2.664 -18.355 -17.699  1.00 73.42           H
ATOM   3844  CD  LYS A 254       4.689 -17.969 -18.332  1.00 73.42           C
ATOM   3845 1HD  LYS A 254       4.522 -18.140 -19.396  1.00 73.42           H
ATOM   3846 2HD  LYS A 254       5.426 -17.169 -18.251  1.00 73.42           H
ATOM   3847  CE  LYS A 254       5.237 -19.242 -17.684  1.00 73.42           C
ATOM   3848 1HE  LYS A 254       5.405 -19.073 -16.621  1.00 73.42           H
ATOM   3849 2HE  LYS A 254       4.503 -20.044 -17.768  1.00 73.42           H
ATOM   3850  NZ  LYS A 254       6.503 -19.651 -18.334  1.00 73.42           N
ATOM   3851 1HZ  LYS A 254       6.853 -20.493 -17.891  1.00 73.42           H
ATOM   3852 2HZ  LYS A 254       6.335 -19.831 -19.317  1.00 73.42           H
ATOM   3853 3HZ  LYS A 254       7.187 -18.909 -18.238  1.00 73.42           H
ATOM   3854  HN  LYS A 254       0.713 -15.928 -19.641  1.00 73.42           H
ATOM   3855  N   VAL A 255       1.626 -13.471 -17.648  1.00 79.28           N
ATOM   3856  CA  VAL A 255       1.804 -12.167 -17.033  1.00 79.28           C
ATOM   3857  C   VAL A 255       0.675 -11.922 -16.030  1.00 79.28           C
ATOM   3858  O   VAL A 255       0.922 -11.483 -14.908  1.00 79.28           O
ATOM   3859  HA  VAL A 255       2.753 -12.183 -16.496  1.00 79.28           H
ATOM   3860  CB  VAL A 255       1.890 -11.087 -18.113  1.00 79.28           C
ATOM   3861  HB  VAL A 255       1.036 -11.211 -18.780  1.00 79.28           H
ATOM   3862  CG1 VAL A 255       1.806  -9.689 -17.498  1.00 79.28           C
ATOM   3863 1HG1 VAL A 255       0.859  -9.580 -16.970  1.00 79.28           H
ATOM   3864 2HG1 VAL A 255       2.631  -9.549 -16.799  1.00 79.28           H
ATOM   3865 3HG1 VAL A 255       1.869  -8.940 -18.288  1.00 79.28           H
ATOM   3866  CG2 VAL A 255       3.164 -11.244 -18.946  1.00 79.28           C
ATOM   3867 1HG2 VAL A 255       4.035 -11.159 -18.297  1.00 79.28           H
ATOM   3868 2HG2 VAL A 255       3.164 -12.222 -19.429  1.00 79.28           H
ATOM   3869 3HG2 VAL A 255       3.199 -10.464 -19.707  1.00 79.28           H
ATOM   3870  HN  VAL A 255       1.534 -13.461 -18.643  1.00 79.28           H
ATOM   3871  N   THR A 256      -0.539 -12.214 -16.472  1.00 77.45           N
ATOM   3872  CA  THR A 256      -1.717 -11.916 -15.675  1.00 77.45           C
ATOM   3873  C   THR A 256      -1.712 -12.740 -14.386  1.00 77.45           C
ATOM   3874  O   THR A 256      -2.041 -12.228 -13.317  1.00 77.45           O
ATOM   3875  HA  THR A 256      -1.678 -10.866 -15.384  1.00 77.45           H
ATOM   3876  CB  THR A 256      -2.951 -12.159 -16.546  1.00 77.45           C
ATOM   3877  HB  THR A 256      -3.120 -13.226 -16.693  1.00 77.45           H
ATOM   3878  OG1 THR A 256      -2.694 -11.409 -17.730  1.00 77.45           O
ATOM   3879  HG1 THR A 256      -2.319 -12.006 -18.439  1.00 77.45           H
ATOM   3880  CG2 THR A 256      -4.213 -11.519 -15.966  1.00 77.45           C
ATOM   3881 1HG2 THR A 256      -4.069 -10.442 -15.882  1.00 77.45           H
ATOM   3882 2HG2 THR A 256      -4.412 -11.936 -14.979  1.00 77.45           H
ATOM   3883 3HG2 THR A 256      -5.059 -11.722 -16.623  1.00 77.45           H
ATOM   3884  HN  THR A 256      -0.724 -12.647 -17.354  1.00 77.45           H
ATOM   3885  N   ILE A 257      -1.334 -14.002 -14.529  1.00 80.14           N
ATOM   3886  CA  ILE A 257      -1.251 -14.892 -13.384  1.00 80.14           C
ATOM   3887  C   ILE A 257      -0.235 -14.336 -12.383  1.00 80.14           C
ATOM   3888  O   ILE A 257      -0.534 -14.208 -11.197  1.00 80.14           O
ATOM   3889  HA  ILE A 257      -2.231 -14.906 -12.909  1.00 80.14           H
ATOM   3890  CB  ILE A 257      -0.947 -16.321 -13.838  1.00 80.14           C
ATOM   3891  HB  ILE A 257      -0.098 -16.290 -14.521  1.00 80.14           H
ATOM   3892  CG1 ILE A 257      -2.127 -16.914 -14.611  1.00 80.14           C
ATOM   3893 1HG1 ILE A 257      -2.971 -17.059 -13.937  1.00 80.14           H
ATOM   3894 2HG1 ILE A 257      -2.450 -16.213 -15.381  1.00 80.14           H
ATOM   3895  CG2 ILE A 257      -0.540 -17.199 -12.652  1.00 80.14           C
ATOM   3896 1HG2 ILE A 257       0.352 -16.784 -12.183  1.00 80.14           H
ATOM   3897 2HG2 ILE A 257      -1.352 -17.228 -11.926  1.00 80.14           H
ATOM   3898 3HG2 ILE A 257      -0.329 -18.209 -13.003  1.00 80.14           H
ATOM   3899  CD1 ILE A 257      -1.746 -18.249 -15.254  1.00 80.14           C
ATOM   3900 1HD1 ILE A 257      -0.918 -18.095 -15.946  1.00 80.14           H
ATOM   3901 2HD1 ILE A 257      -1.447 -18.954 -14.479  1.00 80.14           H
ATOM   3902 3HD1 ILE A 257      -2.603 -18.648 -15.797  1.00 80.14           H
ATOM   3903  HN  ILE A 257      -1.088 -14.416 -15.405  1.00 80.14           H
ATOM   3904  N   THR A 258       0.944 -14.021 -12.898  1.00 83.91           N
ATOM   3905  CA  THR A 258       2.037 -13.577 -12.050  1.00 83.91           C
ATOM   3906  C   THR A 258       1.615 -12.355 -11.232  1.00 83.91           C
ATOM   3907  O   THR A 258       1.875 -12.288 -10.032  1.00 83.91           O
ATOM   3908  HA  THR A 258       2.266 -14.373 -11.341  1.00 83.91           H
ATOM   3909  CB  THR A 258       3.254 -13.321 -12.942  1.00 83.91           C
ATOM   3910  HB  THR A 258       3.065 -12.497 -13.630  1.00 83.91           H
ATOM   3911  OG1 THR A 258       3.511 -14.584 -13.549  1.00 83.91           O
ATOM   3912  HG1 THR A 258       3.007 -14.658 -14.410  1.00 83.91           H
ATOM   3913  CG2 THR A 258       4.520 -13.031 -12.134  1.00 83.91           C
ATOM   3914 1HG2 THR A 258       4.747 -13.884 -11.495  1.00 83.91           H
ATOM   3915 2HG2 THR A 258       4.364 -12.146 -11.518  1.00 83.91           H
ATOM   3916 3HG2 THR A 258       5.353 -12.856 -12.815  1.00 83.91           H
ATOM   3917  HN  THR A 258       1.157 -14.065 -13.874  1.00 83.91           H
ATOM   3918  N   VAL A 259       0.970 -11.420 -11.914  1.00 84.28           N
ATOM   3919  CA  VAL A 259       0.571 -10.174 -11.282  1.00 84.28           C
ATOM   3920  C   VAL A 259      -0.328 -10.481 -10.083  1.00 84.28           C
ATOM   3921  O   VAL A 259      -0.120  -9.948  -8.994  1.00 84.28           O
ATOM   3922  HA  VAL A 259       1.475  -9.681 -10.926  1.00 84.28           H
ATOM   3923  CB  VAL A 259      -0.096  -9.257 -12.309  1.00 84.28           C
ATOM   3924  HB  VAL A 259      -0.815  -9.851 -12.873  1.00 84.28           H
ATOM   3925  CG1 VAL A 259      -0.860  -8.125 -11.619  1.00 84.28           C
ATOM   3926 1HG1 VAL A 259      -1.632  -8.548 -10.975  1.00 84.28           H
ATOM   3927 2HG1 VAL A 259      -0.170  -7.534 -11.018  1.00 84.28           H
ATOM   3928 3HG1 VAL A 259      -1.324  -7.488 -12.372  1.00 84.28           H
ATOM   3929  CG2 VAL A 259       0.932  -8.701 -13.297  1.00 84.28           C
ATOM   3930 1HG2 VAL A 259       1.685  -8.129 -12.754  1.00 84.28           H
ATOM   3931 2HG2 VAL A 259       1.412  -9.526 -13.824  1.00 84.28           H
ATOM   3932 3HG2 VAL A 259       0.432  -8.052 -14.015  1.00 84.28           H
ATOM   3933  HN  VAL A 259       0.722 -11.503 -12.879  1.00 84.28           H
ATOM   3934  N   LEU A 260      -1.308 -11.340 -10.322  1.00 82.15           N
ATOM   3935  CA  LEU A 260      -2.300 -11.646  -9.306  1.00 82.15           C
ATOM   3936  C   LEU A 260      -1.626 -12.380  -8.145  1.00 82.15           C
ATOM   3937  O   LEU A 260      -1.863 -12.059  -6.982  1.00 82.15           O
ATOM   3938  HA  LEU A 260      -2.691 -10.699  -8.935  1.00 82.15           H
ATOM   3939  CB  LEU A 260      -3.475 -12.412  -9.918  1.00 82.15           C
ATOM   3940 1HB  LEU A 260      -3.795 -11.889 -10.819  1.00 82.15           H
ATOM   3941 2HB  LEU A 260      -3.120 -13.395 -10.229  1.00 82.15           H
ATOM   3942  CG  LEU A 260      -4.695 -12.604  -9.014  1.00 82.15           C
ATOM   3943  HG  LEU A 260      -4.342 -12.829  -8.008  1.00 82.15           H
ATOM   3944  CD1 LEU A 260      -5.519 -11.318  -8.926  1.00 82.15           C
ATOM   3945 1HD1 LEU A 260      -4.903 -10.518  -8.516  1.00 82.15           H
ATOM   3946 2HD1 LEU A 260      -5.863 -11.038  -9.922  1.00 82.15           H
ATOM   3947 3HD1 LEU A 260      -6.380 -11.482  -8.277  1.00 82.15           H
ATOM   3948  CD2 LEU A 260      -5.537 -13.795  -9.475  1.00 82.15           C
ATOM   3949 1HD2 LEU A 260      -5.882 -13.623 -10.494  1.00 82.15           H
ATOM   3950 2HD2 LEU A 260      -4.933 -14.701  -9.443  1.00 82.15           H
ATOM   3951 3HD2 LEU A 260      -6.397 -13.908  -8.815  1.00 82.15           H
ATOM   3952  HN  LEU A 260      -1.430 -11.822 -11.190  1.00 82.15           H
ATOM   3953  N   THR A 261      -0.798 -13.351  -8.502  1.00 86.85           N
ATOM   3954  CA  THR A 261      -0.156 -14.191  -7.506  1.00 86.85           C
ATOM   3955  C   THR A 261       0.711 -13.344  -6.572  1.00 86.85           C
ATOM   3956  O   THR A 261       0.691 -13.536  -5.357  1.00 86.85           O
ATOM   3957  HA  THR A 261      -0.932 -14.651  -6.893  1.00 86.85           H
ATOM   3958  CB  THR A 261       0.627 -15.281  -8.240  1.00 86.85           C
ATOM   3959  HB  THR A 261       1.447 -14.851  -8.815  1.00 86.85           H
ATOM   3960  OG1 THR A 261      -0.363 -15.968  -9.001  1.00 86.85           O
ATOM   3961  HG1 THR A 261      -0.456 -15.545  -9.902  1.00 86.85           H
ATOM   3962  CG2 THR A 261       1.175 -16.349  -7.291  1.00 86.85           C
ATOM   3963 1HG2 THR A 261       0.348 -16.827  -6.765  1.00 86.85           H
ATOM   3964 2HG2 THR A 261       1.845 -15.883  -6.568  1.00 86.85           H
ATOM   3965 3HG2 THR A 261       1.722 -17.098  -7.863  1.00 86.85           H
ATOM   3966  HN  THR A 261      -0.564 -13.566  -9.451  1.00 86.85           H
ATOM   3967  N   VAL A 262       1.451 -12.426  -7.175  1.00 89.84           N
ATOM   3968  CA  VAL A 262       2.375 -11.596  -6.421  1.00 89.84           C
ATOM   3969  C   VAL A 262       1.588 -10.727  -5.438  1.00 89.84           C
ATOM   3970  O   VAL A 262       1.988 -10.568  -4.286  1.00 89.84           O
ATOM   3971  HA  VAL A 262       3.028 -12.261  -5.855  1.00 89.84           H
ATOM   3972  CB  VAL A 262       3.245 -10.779  -7.378  1.00 89.84           C
ATOM   3973  HB  VAL A 262       2.584 -10.255  -8.068  1.00 89.84           H
ATOM   3974  CG1 VAL A 262       4.059  -9.729  -6.618  1.00 89.84           C
ATOM   3975 1HG1 VAL A 262       3.382  -9.053  -6.097  1.00 89.84           H
ATOM   3976 2HG1 VAL A 262       4.706 -10.225  -5.895  1.00 89.84           H
ATOM   3977 3HG1 VAL A 262       4.668  -9.163  -7.322  1.00 89.84           H
ATOM   3978  CG2 VAL A 262       4.158 -11.689  -8.202  1.00 89.84           C
ATOM   3979 1HG2 VAL A 262       4.809 -12.253  -7.534  1.00 89.84           H
ATOM   3980 2HG2 VAL A 262       3.550 -12.380  -8.786  1.00 89.84           H
ATOM   3981 3HG2 VAL A 262       4.765 -11.082  -8.874  1.00 89.84           H
ATOM   3982  HN  VAL A 262       1.428 -12.246  -8.158  1.00 89.84           H
ATOM   3983  N   PHE A 263       0.482 -10.188  -5.930  1.00 88.48           N
ATOM   3984  CA  PHE A 263      -0.367  -9.342  -5.109  1.00 88.48           C
ATOM   3985  C   PHE A 263      -0.883 -10.105  -3.887  1.00 88.48           C
ATOM   3986  O   PHE A 263      -0.757  -9.633  -2.758  1.00 88.48           O
ATOM   3987  HA  PHE A 263       0.239  -8.498  -4.779  1.00 88.48           H
ATOM   3988  CB  PHE A 263      -1.557  -8.927  -5.976  1.00 88.48           C
ATOM   3989 1HB  PHE A 263      -1.187  -8.402  -6.856  1.00 88.48           H
ATOM   3990 2HB  PHE A 263      -2.066  -9.823  -6.329  1.00 88.48           H
ATOM   3991  CG  PHE A 263      -2.570  -8.033  -5.256  1.00 88.48           C
ATOM   3992  CD1 PHE A 263      -3.684  -8.580  -4.699  1.00 88.48           C
ATOM   3993  HD1 PHE A 263      -3.856  -9.654  -4.766  1.00 88.48           H
ATOM   3994  CD2 PHE A 263      -2.356  -6.693  -5.173  1.00 88.48           C
ATOM   3995  HD2 PHE A 263      -1.463  -6.255  -5.619  1.00 88.48           H
ATOM   3996  CE1 PHE A 263      -4.624  -7.751  -4.031  1.00 88.48           C
ATOM   3997  HE1 PHE A 263      -5.517  -8.189  -3.585  1.00 88.48           H
ATOM   3998  CE2 PHE A 263      -3.295  -5.864  -4.505  1.00 88.48           C
ATOM   3999  HE2 PHE A 263      -3.124  -4.789  -4.438  1.00 88.48           H
ATOM   4000  CZ  PHE A 263      -4.409  -6.410  -3.948  1.00 88.48           C
ATOM   4001  HZ  PHE A 263      -5.130  -5.774  -3.435  1.00 88.48           H
ATOM   4002  HN  PHE A 263       0.165 -10.320  -6.869  1.00 88.48           H
ATOM   4003  N   VAL A 264      -1.453 -11.270  -4.154  1.00 89.41           N
ATOM   4004  CA  VAL A 264      -2.082 -12.054  -3.104  1.00 89.41           C
ATOM   4005  C   VAL A 264      -1.032 -12.432  -2.058  1.00 89.41           C
ATOM   4006  O   VAL A 264      -1.262 -12.282  -0.859  1.00 89.41           O
ATOM   4007  HA  VAL A 264      -2.837 -11.426  -2.632  1.00 89.41           H
ATOM   4008  CB  VAL A 264      -2.787 -13.269  -3.709  1.00 89.41           C
ATOM   4009  HB  VAL A 264      -2.061 -13.810  -4.317  1.00 89.41           H
ATOM   4010  CG1 VAL A 264      -3.283 -14.217  -2.615  1.00 89.41           C
ATOM   4011 1HG1 VAL A 264      -2.436 -14.563  -2.023  1.00 89.41           H
ATOM   4012 2HG1 VAL A 264      -3.986 -13.690  -1.970  1.00 89.41           H
ATOM   4013 3HG1 VAL A 264      -3.781 -15.071  -3.073  1.00 89.41           H
ATOM   4014  CG2 VAL A 264      -3.936 -12.837  -4.623  1.00 89.41           C
ATOM   4015 1HG2 VAL A 264      -4.662 -12.263  -4.047  1.00 89.41           H
ATOM   4016 2HG2 VAL A 264      -3.545 -12.221  -5.432  1.00 89.41           H
ATOM   4017 3HG2 VAL A 264      -4.420 -13.720  -5.040  1.00 89.41           H
ATOM   4018  HN  VAL A 264      -1.489 -11.679  -5.066  1.00 89.41           H
ATOM   4019  N   LEU A 265       0.100 -12.916  -2.549  1.00 88.91           N
ATOM   4020  CA  LEU A 265       1.125 -13.457  -1.673  1.00 88.91           C
ATOM   4021  C   LEU A 265       1.669 -12.340  -0.780  1.00 88.91           C
ATOM   4022  O   LEU A 265       2.080 -12.590   0.352  1.00 88.91           O
ATOM   4023  HA  LEU A 265       0.651 -14.206  -1.039  1.00 88.91           H
ATOM   4024  CB  LEU A 265       2.204 -14.172  -2.489  1.00 88.91           C
ATOM   4025 1HB  LEU A 265       2.506 -13.518  -3.307  1.00 88.91           H
ATOM   4026 2HB  LEU A 265       3.079 -14.312  -1.854  1.00 88.91           H
ATOM   4027  CG  LEU A 265       1.812 -15.530  -3.076  1.00 88.91           C
ATOM   4028  HG  LEU A 265       0.933 -15.389  -3.705  1.00 88.91           H
ATOM   4029  CD1 LEU A 265       2.924 -16.082  -3.971  1.00 88.91           C
ATOM   4030 1HD1 LEU A 265       3.110 -15.387  -4.790  1.00 88.91           H
ATOM   4031 2HD1 LEU A 265       3.835 -16.204  -3.385  1.00 88.91           H
ATOM   4032 3HD1 LEU A 265       2.619 -17.047  -4.375  1.00 88.91           H
ATOM   4033  CD2 LEU A 265       1.424 -16.513  -1.970  1.00 88.91           C
ATOM   4034 1HD2 LEU A 265       2.270 -16.655  -1.297  1.00 88.91           H
ATOM   4035 2HD2 LEU A 265       0.577 -16.116  -1.412  1.00 88.91           H
ATOM   4036 3HD2 LEU A 265       1.150 -17.470  -2.415  1.00 88.91           H
ATOM   4037  HN  LEU A 265       0.320 -12.942  -3.524  1.00 88.91           H
ATOM   4038  N   SER A 266       1.653 -11.132  -1.323  1.00 90.94           N
ATOM   4039  CA  SER A 266       2.245  -9.996  -0.638  1.00 90.94           C
ATOM   4040  C   SER A 266       1.232  -9.380   0.329  1.00 90.94           C
ATOM   4041  O   SER A 266       1.584  -9.003   1.446  1.00 90.94           O
ATOM   4042  HA  SER A 266       3.098 -10.400  -0.092  1.00 90.94           H
ATOM   4043  CB  SER A 266       2.733  -8.943  -1.636  1.00 90.94           C
ATOM   4044 1HB  SER A 266       3.111  -8.077  -1.093  1.00 90.94           H
ATOM   4045 2HB  SER A 266       3.566  -9.347  -2.211  1.00 90.94           H
ATOM   4046  OG  SER A 266       1.698  -8.532  -2.525  1.00 90.94           O
ATOM   4047  HG  SER A 266       1.777  -9.025  -3.392  1.00 90.94           H
ATOM   4048  HN  SER A 266       1.245 -10.923  -2.212  1.00 90.94           H
ATOM   4049  N   GLN A 267      -0.006  -9.298  -0.135  1.00 88.00           N
ATOM   4050  CA  GLN A 267      -1.005  -8.485   0.537  1.00 88.00           C
ATOM   4051  C   GLN A 267      -1.787  -9.329   1.545  1.00 88.00           C
ATOM   4052  O   GLN A 267      -2.183  -8.835   2.600  1.00 88.00           O
ATOM   4053  HA  GLN A 267      -0.444  -7.710   1.060  1.00 88.00           H
ATOM   4054  CB  GLN A 267      -1.946  -7.826  -0.473  1.00 88.00           C
ATOM   4055 1HB  GLN A 267      -2.430  -8.592  -1.078  1.00 88.00           H
ATOM   4056 2HB  GLN A 267      -2.736  -7.291   0.055  1.00 88.00           H
ATOM   4057  CG  GLN A 267      -1.185  -6.857  -1.381  1.00 88.00           C
ATOM   4058 1HG  GLN A 267      -0.411  -7.397  -1.927  1.00 88.00           H
ATOM   4059 2HG  GLN A 267      -1.865  -6.438  -2.122  1.00 88.00           H
ATOM   4060  CD  GLN A 267      -0.550  -5.728  -0.567  1.00 88.00           C
ATOM   4061  OE1 GLN A 267      -1.071  -5.287   0.444  1.00 88.00           O
ATOM   4062  NE2 GLN A 267       0.603  -5.287  -1.063  1.00 88.00           N
ATOM   4063 1HE2 GLN A 267       0.977  -5.693  -1.897  1.00 88.00           H
ATOM   4064 2HE2 GLN A 267       1.096  -4.549  -0.601  1.00 88.00           H
ATOM   4065  HN  GLN A 267      -0.330  -9.774  -0.953  1.00 88.00           H
ATOM   4066  N   PHE A 268      -1.986 -10.589   1.185  1.00 91.92           N
ATOM   4067  CA  PHE A 268      -2.899 -11.444   1.925  1.00 91.92           C
ATOM   4068  C   PHE A 268      -2.427 -11.631   3.368  1.00 91.92           C
ATOM   4069  O   PHE A 268      -3.184 -11.394   4.308  1.00 91.92           O
ATOM   4070  HA  PHE A 268      -3.873 -10.954   1.924  1.00 91.92           H
ATOM   4071  CB  PHE A 268      -2.907 -12.803   1.223  1.00 91.92           C
ATOM   4072 1HB  PHE A 268      -3.177 -12.659   0.177  1.00 91.92           H
ATOM   4073 2HB  PHE A 268      -1.897 -13.214   1.238  1.00 91.92           H
ATOM   4074  CG  PHE A 268      -3.865 -13.820   1.847  1.00 91.92           C
ATOM   4075  CD1 PHE A 268      -3.384 -14.797   2.661  1.00 91.92           C
ATOM   4076  HD1 PHE A 268      -2.315 -14.856   2.869  1.00 91.92           H
ATOM   4077  CD2 PHE A 268      -5.198 -13.746   1.588  1.00 91.92           C
ATOM   4078  HD2 PHE A 268      -5.584 -12.963   0.935  1.00 91.92           H
ATOM   4079  CE1 PHE A 268      -4.273 -15.741   3.240  1.00 91.92           C
ATOM   4080  HE1 PHE A 268      -3.887 -16.524   3.892  1.00 91.92           H
ATOM   4081  CE2 PHE A 268      -6.087 -14.690   2.167  1.00 91.92           C
ATOM   4082  HE2 PHE A 268      -7.156 -14.631   1.959  1.00 91.92           H
ATOM   4083  CZ  PHE A 268      -5.606 -15.667   2.981  1.00 91.92           C
ATOM   4084  HZ  PHE A 268      -6.289 -16.391   3.425  1.00 91.92           H
ATOM   4085  HN  PHE A 268      -1.536 -11.025   0.406  1.00 91.92           H
ATOM   4086  N   PRO A 269      -1.173 -12.057   3.570  1.00 95.23           N
ATOM   4087  CA  PRO A 269      -0.668 -12.306   4.923  1.00 95.23           C
ATOM   4088  C   PRO A 269      -0.867 -11.111   5.841  1.00 95.23           C
ATOM   4089  O   PRO A 269      -1.303 -11.266   6.981  1.00 95.23           O
ATOM   4090  HA  PRO A 269      -1.227 -13.119   5.387  1.00 95.23           H
ATOM   4091  CB  PRO A 269       0.814 -12.615   4.706  1.00 95.23           C
ATOM   4092 1HB  PRO A 269       1.427 -11.717   4.784  1.00 95.23           H
ATOM   4093 2HB  PRO A 269       1.190 -13.321   5.446  1.00 95.23           H
ATOM   4094  CG  PRO A 269       0.851 -13.200   3.299  1.00 95.23           C
ATOM   4095 1HG  PRO A 269       1.849 -13.145   2.863  1.00 95.23           H
ATOM   4096 2HG  PRO A 269       0.571 -14.253   3.291  1.00 95.23           H
ATOM   4097  CD  PRO A 269      -0.149 -12.338   2.546  1.00 95.23           C
ATOM   4098 1HD  PRO A 269       0.306 -11.420   2.174  1.00 95.23           H
ATOM   4099 2HD  PRO A 269      -0.563 -12.858   1.682  1.00 95.23           H
ATOM   4100  N   TYR A 270      -0.540  -9.940   5.315  1.00 92.95           N
ATOM   4101  CA  TYR A 270      -0.623  -8.719   6.098  1.00 92.95           C
ATOM   4102  C   TYR A 270      -2.064  -8.444   6.533  1.00 92.95           C
ATOM   4103  O   TYR A 270      -2.319  -8.150   7.700  1.00 92.95           O
ATOM   4104  HA  TYR A 270      -0.001  -8.844   6.984  1.00 92.95           H
ATOM   4105  CB  TYR A 270      -0.160  -7.592   5.172  1.00 92.95           C
ATOM   4106 1HB  TYR A 270       0.898  -7.732   4.948  1.00 92.95           H
ATOM   4107 2HB  TYR A 270      -0.698  -7.667   4.227  1.00 92.95           H
ATOM   4108  CG  TYR A 270      -0.363  -6.190   5.749  1.00 92.95           C
ATOM   4109  CD1 TYR A 270      -1.210  -5.301   5.119  1.00 92.95           C
ATOM   4110  HD1 TYR A 270      -1.735  -5.599   4.211  1.00 92.95           H
ATOM   4111  CD2 TYR A 270       0.301  -5.813   6.899  1.00 92.95           C
ATOM   4112  HD2 TYR A 270       0.970  -6.515   7.396  1.00 92.95           H
ATOM   4113  CE1 TYR A 270      -1.402  -3.981   5.661  1.00 92.95           C
ATOM   4114  HE1 TYR A 270      -2.068  -3.269   5.174  1.00 92.95           H
ATOM   4115  CE2 TYR A 270       0.109  -4.493   7.441  1.00 92.95           C
ATOM   4116  HE2 TYR A 270       0.627  -4.183   8.349  1.00 92.95           H
ATOM   4117  CZ  TYR A 270      -0.733  -3.642   6.796  1.00 92.95           C
ATOM   4118  OH  TYR A 270      -0.914  -2.396   7.308  1.00 92.95           O
ATOM   4119  HH  TYR A 270      -0.527  -2.345   8.229  1.00 92.95           H
ATOM   4120  HN  TYR A 270      -0.222  -9.819   4.375  1.00 92.95           H
ATOM   4121  N   ASN A 271      -2.970  -8.550   5.572  1.00 91.52           N
ATOM   4122  CA  ASN A 271      -4.357  -8.189   5.807  1.00 91.52           C
ATOM   4123  C   ASN A 271      -5.006  -9.237   6.713  1.00 91.52           C
ATOM   4124  O   ASN A 271      -5.997  -8.955   7.384  1.00 91.52           O
ATOM   4125  HA  ASN A 271      -4.322  -7.203   6.269  1.00 91.52           H
ATOM   4126  CB  ASN A 271      -5.145  -8.145   4.496  1.00 91.52           C
ATOM   4127 1HB  ASN A 271      -4.886  -9.008   3.883  1.00 91.52           H
ATOM   4128 2HB  ASN A 271      -6.212  -8.213   4.707  1.00 91.52           H
ATOM   4129  CG  ASN A 271      -4.853  -6.857   3.724  1.00 91.52           C
ATOM   4130  OD1 ASN A 271      -5.390  -5.798   4.006  1.00 91.52           O
ATOM   4131  ND2 ASN A 271      -3.974  -7.005   2.737  1.00 91.52           N
ATOM   4132 1HD2 ASN A 271      -3.570  -7.902   2.558  1.00 91.52           H
ATOM   4133 2HD2 ASN A 271      -3.718  -6.220   2.173  1.00 91.52           H
ATOM   4134  HN  ASN A 271      -2.768  -8.875   4.647  1.00 91.52           H
ATOM   4135  N   CYS A 272      -4.419 -10.425   6.704  1.00 95.25           N
ATOM   4136  CA  CYS A 272      -4.835 -11.472   7.622  1.00 95.25           C
ATOM   4137  C   CYS A 272      -4.607 -10.977   9.051  1.00 95.25           C
ATOM   4138  O   CYS A 272      -5.505 -11.051   9.889  1.00 95.25           O
ATOM   4139  HA  CYS A 272      -5.895 -11.647   7.437  1.00 95.25           H
ATOM   4140  CB  CYS A 272      -4.102 -12.787   7.349  1.00 95.25           C
ATOM   4141 1HB  CYS A 272      -3.035 -12.601   7.232  1.00 95.25           H
ATOM   4142 2HB  CYS A 272      -4.216 -13.460   8.200  1.00 95.25           H
ATOM   4143  SG  CYS A 272      -4.768 -13.574   5.837  1.00 95.25           S
ATOM   4144  HG  CYS A 272      -4.203 -12.728   4.980  1.00 95.25           H
ATOM   4145  HN  CYS A 272      -3.674 -10.676   6.086  1.00 95.25           H
ATOM   4146  N   ILE A 273      -3.400 -10.483   9.287  1.00 94.33           N
ATOM   4147  CA  ILE A 273      -3.034 -10.000  10.607  1.00 94.33           C
ATOM   4148  C   ILE A 273      -3.854  -8.749  10.933  1.00 94.33           C
ATOM   4149  O   ILE A 273      -4.305  -8.576  12.064  1.00 94.33           O
ATOM   4150  HA  ILE A 273      -3.293 -10.779  11.324  1.00 94.33           H
ATOM   4151  CB  ILE A 273      -1.522  -9.785  10.699  1.00 94.33           C
ATOM   4152  HB  ILE A 273      -1.229  -9.081   9.920  1.00 94.33           H
ATOM   4153  CG1 ILE A 273      -0.766 -11.089  10.437  1.00 94.33           C
ATOM   4154 1HG1 ILE A 273      -0.992 -11.449   9.433  1.00 94.33           H
ATOM   4155 2HG1 ILE A 273       0.307 -10.906  10.476  1.00 94.33           H
ATOM   4156  CG2 ILE A 273      -1.137  -9.160  12.041  1.00 94.33           C
ATOM   4157 1HG2 ILE A 273      -1.634  -8.196  12.149  1.00 94.33           H
ATOM   4158 2HG2 ILE A 273      -1.447  -9.820  12.852  1.00 94.33           H
ATOM   4159 3HG2 ILE A 273      -0.057  -9.018  12.080  1.00 94.33           H
ATOM   4160  CD1 ILE A 273      -1.144 -12.158  11.464  1.00 94.33           C
ATOM   4161 1HD1 ILE A 273      -0.895 -11.805  12.465  1.00 94.33           H
ATOM   4162 2HD1 ILE A 273      -2.214 -12.356  11.405  1.00 94.33           H
ATOM   4163 3HD1 ILE A 273      -0.593 -13.075  11.254  1.00 94.33           H
ATOM   4164  HN  ILE A 273      -2.681 -10.411   8.596  1.00 94.33           H
ATOM   4165  N   LEU A 274      -4.021  -7.910   9.922  1.00 91.42           N
ATOM   4166  CA  LEU A 274      -4.745  -6.663  10.096  1.00 91.42           C
ATOM   4167  C   LEU A 274      -6.185  -6.969  10.513  1.00 91.42           C
ATOM   4168  O   LEU A 274      -6.775  -6.236  11.306  1.00 91.42           O
ATOM   4169  HA  LEU A 274      -4.261  -6.114  10.904  1.00 91.42           H
ATOM   4170  CB  LEU A 274      -4.640  -5.801   8.836  1.00 91.42           C
ATOM   4171 1HB  LEU A 274      -3.592  -5.750   8.541  1.00 91.42           H
ATOM   4172 2HB  LEU A 274      -5.174  -6.305   8.030  1.00 91.42           H
ATOM   4173  CG  LEU A 274      -5.179  -4.374   8.953  1.00 91.42           C
ATOM   4174  HG  LEU A 274      -6.194  -4.423   9.346  1.00 91.42           H
ATOM   4175  CD1 LEU A 274      -4.349  -3.554   9.944  1.00 91.42           C
ATOM   4176 1HD1 LEU A 274      -4.389  -4.024  10.927  1.00 91.42           H
ATOM   4177 2HD1 LEU A 274      -3.315  -3.511   9.604  1.00 91.42           H
ATOM   4178 3HD1 LEU A 274      -4.754  -2.544  10.008  1.00 91.42           H
ATOM   4179  CD2 LEU A 274      -5.257  -3.704   7.580  1.00 91.42           C
ATOM   4180 1HD2 LEU A 274      -4.262  -3.667   7.136  1.00 91.42           H
ATOM   4181 2HD2 LEU A 274      -5.922  -4.276   6.934  1.00 91.42           H
ATOM   4182 3HD2 LEU A 274      -5.643  -2.690   7.692  1.00 91.42           H
ATOM   4183  HN  LEU A 274      -3.672  -8.070   8.998  1.00 91.42           H
ATOM   4184  N   LEU A 275      -6.710  -8.053   9.961  1.00 93.73           N
ATOM   4185  CA  LEU A 275      -8.063  -8.476  10.282  1.00 93.73           C
ATOM   4186  C   LEU A 275      -8.138  -8.848  11.764  1.00 93.73           C
ATOM   4187  O   LEU A 275      -9.066  -8.441  12.463  1.00 93.73           O
ATOM   4188  HA  LEU A 275      -8.721  -7.626  10.105  1.00 93.73           H
ATOM   4189  CB  LEU A 275      -8.509  -9.598   9.343  1.00 93.73           C
ATOM   4190 1HB  LEU A 275      -8.422  -9.243   8.316  1.00 93.73           H
ATOM   4191 2HB  LEU A 275      -7.817 -10.433   9.451  1.00 93.73           H
ATOM   4192  CG  LEU A 275      -9.932 -10.121   9.552  1.00 93.73           C
ATOM   4193  HG  LEU A 275     -10.034 -10.427  10.593  1.00 93.73           H
ATOM   4194  CD1 LEU A 275     -10.964  -9.020   9.301  1.00 93.73           C
ATOM   4195 1HD1 LEU A 275     -10.789  -8.195   9.992  1.00 93.73           H
ATOM   4196 2HD1 LEU A 275     -10.870  -8.661   8.276  1.00 93.73           H
ATOM   4197 3HD1 LEU A 275     -11.966  -9.419   9.456  1.00 93.73           H
ATOM   4198  CD2 LEU A 275     -10.194 -11.359   8.690  1.00 93.73           C
ATOM   4199 1HD2 LEU A 275     -10.066 -11.103   7.639  1.00 93.73           H
ATOM   4200 2HD2 LEU A 275      -9.489 -12.145   8.961  1.00 93.73           H
ATOM   4201 3HD2 LEU A 275     -11.212 -11.710   8.859  1.00 93.73           H
ATOM   4202  HN  LEU A 275      -6.228  -8.636   9.307  1.00 93.73           H
ATOM   4203  N   VAL A 276      -7.151  -9.616  12.200  1.00 95.43           N
ATOM   4204  CA  VAL A 276      -7.088 -10.037  13.589  1.00 95.43           C
ATOM   4205  C   VAL A 276      -7.060  -8.802  14.491  1.00 95.43           C
ATOM   4206  O   VAL A 276      -7.783  -8.738  15.485  1.00 95.43           O
ATOM   4207  HA  VAL A 276      -7.993 -10.607  13.801  1.00 95.43           H
ATOM   4208  CB  VAL A 276      -5.887 -10.961  13.802  1.00 95.43           C
ATOM   4209  HB  VAL A 276      -4.996 -10.439  13.451  1.00 95.43           H
ATOM   4210  CG1 VAL A 276      -5.692 -11.274  15.287  1.00 95.43           C
ATOM   4211 1HG1 VAL A 276      -5.522 -10.347  15.834  1.00 95.43           H
ATOM   4212 2HG1 VAL A 276      -6.585 -11.767  15.674  1.00 95.43           H
ATOM   4213 3HG1 VAL A 276      -4.832 -11.932  15.409  1.00 95.43           H
ATOM   4214  CG2 VAL A 276      -6.031 -12.246  12.984  1.00 95.43           C
ATOM   4215 1HG2 VAL A 276      -6.935 -12.772  13.291  1.00 95.43           H
ATOM   4216 2HG2 VAL A 276      -6.098 -11.997  11.925  1.00 95.43           H
ATOM   4217 3HG2 VAL A 276      -5.164 -12.884  13.154  1.00 95.43           H
ATOM   4218  HN  VAL A 276      -6.405  -9.948  11.623  1.00 95.43           H
ATOM   4219  N   GLN A 277      -6.218  -7.852  14.114  1.00 91.88           N
ATOM   4220  CA  GLN A 277      -6.072  -6.630  14.887  1.00 91.88           C
ATOM   4221  C   GLN A 277      -7.397  -5.867  14.928  1.00 91.88           C
ATOM   4222  O   GLN A 277      -7.725  -5.240  15.935  1.00 91.88           O
ATOM   4223  HA  GLN A 277      -5.800  -6.954  15.892  1.00 91.88           H
ATOM   4224  CB  GLN A 277      -4.952  -5.754  14.323  1.00 91.88           C
ATOM   4225 1HB  GLN A 277      -5.063  -5.667  13.242  1.00 91.88           H
ATOM   4226 2HB  GLN A 277      -5.030  -4.748  14.733  1.00 91.88           H
ATOM   4227  CG  GLN A 277      -3.578  -6.340  14.654  1.00 91.88           C
ATOM   4228 1HG  GLN A 277      -3.494  -6.494  15.730  1.00 91.88           H
ATOM   4229 2HG  GLN A 277      -3.472  -7.317  14.183  1.00 91.88           H
ATOM   4230  CD  GLN A 277      -2.457  -5.413  14.178  1.00 91.88           C
ATOM   4231  OE1 GLN A 277      -2.623  -4.610  13.275  1.00 91.88           O
ATOM   4232  NE2 GLN A 277      -1.311  -5.570  14.834  1.00 91.88           N
ATOM   4233 1HE2 GLN A 277      -1.242  -6.248  15.565  1.00 91.88           H
ATOM   4234 2HE2 GLN A 277      -0.518  -5.009  14.595  1.00 91.88           H
ATOM   4235  HN  GLN A 277      -5.643  -7.906  13.297  1.00 91.88           H
ATOM   4236  N   THR A 278      -8.123  -5.945  13.823  1.00 92.99           N
ATOM   4237  CA  THR A 278      -9.386  -5.235  13.705  1.00 92.99           C
ATOM   4238  C   THR A 278     -10.416  -5.816  14.676  1.00 92.99           C
ATOM   4239  O   THR A 278     -11.125  -5.072  15.352  1.00 92.99           O
ATOM   4240  HA  THR A 278      -9.225  -4.197  13.993  1.00 92.99           H
ATOM   4241  CB  THR A 278      -9.828  -5.297  12.241  1.00 92.99           C
ATOM   4242  HB  THR A 278     -10.054  -6.322  11.946  1.00 92.99           H
ATOM   4243  OG1 THR A 278      -8.762  -4.673  11.530  1.00 92.99           O
ATOM   4244  HG1 THR A 278      -7.884  -5.035  11.843  1.00 92.99           H
ATOM   4245  CG2 THR A 278     -11.038  -4.406  11.957  1.00 92.99           C
ATOM   4246 1HG2 THR A 278     -10.789  -3.370  12.189  1.00 92.99           H
ATOM   4247 2HG2 THR A 278     -11.877  -4.725  12.575  1.00 92.99           H
ATOM   4248 3HG2 THR A 278     -11.310  -4.487  10.905  1.00 92.99           H
ATOM   4249  HN  THR A 278      -7.861  -6.479  13.019  1.00 92.99           H
ATOM   4250  N   ILE A 279     -10.466  -7.139  14.714  1.00 93.25           N
ATOM   4251  CA  ILE A 279     -11.403  -7.828  15.585  1.00 93.25           C
ATOM   4252  C   ILE A 279     -11.018  -7.576  17.043  1.00 93.25           C
ATOM   4253  O   ILE A 279     -11.878  -7.302  17.878  1.00 93.25           O
ATOM   4254  HA  ILE A 279     -12.389  -7.398  15.409  1.00 93.25           H
ATOM   4255  CB  ILE A 279     -11.485  -9.311  15.218  1.00 93.25           C
ATOM   4256  HB  ILE A 279     -10.477  -9.725  15.244  1.00 93.25           H
ATOM   4257  CG1 ILE A 279     -12.013  -9.496  13.794  1.00 93.25           C
ATOM   4258 1HG1 ILE A 279     -13.079  -9.270  13.765  1.00 93.25           H
ATOM   4259 2HG1 ILE A 279     -11.519  -8.790  13.125  1.00 93.25           H
ATOM   4260  CG2 ILE A 279     -12.318 -10.084  16.242  1.00 93.25           C
ATOM   4261 1HG2 ILE A 279     -11.859  -9.993  17.227  1.00 93.25           H
ATOM   4262 2HG2 ILE A 279     -13.328  -9.676  16.272  1.00 93.25           H
ATOM   4263 3HG2 ILE A 279     -12.360 -11.136  15.957  1.00 93.25           H
ATOM   4264  CD1 ILE A 279     -11.775 -10.925  13.301  1.00 93.25           C
ATOM   4265 1HD1 ILE A 279     -10.706 -11.138  13.309  1.00 93.25           H
ATOM   4266 2HD1 ILE A 279     -12.290 -11.626  13.959  1.00 93.25           H
ATOM   4267 3HD1 ILE A 279     -12.159 -11.028  12.287  1.00 93.25           H
ATOM   4268  HN  ILE A 279      -9.882  -7.737  14.164  1.00 93.25           H
ATOM   4269  N   ASP A 280      -9.723  -7.677  17.306  1.00 92.64           N
ATOM   4270  CA  ASP A 280      -9.219  -7.519  18.659  1.00 92.64           C
ATOM   4271  C   ASP A 280      -9.487  -6.090  19.136  1.00 92.64           C
ATOM   4272  O   ASP A 280      -9.739  -5.863  20.318  1.00 92.64           O
ATOM   4273  HA  ASP A 280      -9.752  -8.263  19.252  1.00 92.64           H
ATOM   4274  CB  ASP A 280      -7.709  -7.762  18.717  1.00 92.64           C
ATOM   4275 1HB  ASP A 280      -7.475  -8.729  18.272  1.00 92.64           H
ATOM   4276 2HB  ASP A 280      -7.193  -7.006  18.125  1.00 92.64           H
ATOM   4277  CG  ASP A 280      -7.202  -7.722  20.160  1.00 92.64           C
ATOM   4278  OD1 ASP A 280      -7.823  -8.410  20.999  1.00 92.64           O
ATOM   4279  OD2 ASP A 280      -6.205  -7.004  20.391  1.00 92.64           O
ATOM   4280  HN  ASP A 280      -9.025  -7.863  16.614  1.00 92.64           H
ATOM   4281  N   ALA A 281      -9.423  -5.164  18.190  1.00 92.27           N
ATOM   4282  CA  ALA A 281      -9.666  -3.765  18.496  1.00 92.27           C
ATOM   4283  C   ALA A 281     -11.078  -3.609  19.065  1.00 92.27           C
ATOM   4284  O   ALA A 281     -11.329  -2.722  19.879  1.00 92.27           O
ATOM   4285  HA  ALA A 281      -8.943  -3.460  19.253  1.00 92.27           H
ATOM   4286  CB  ALA A 281      -9.449  -2.921  17.238  1.00 92.27           C
ATOM   4287 1HB  ALA A 281      -8.422  -3.044  16.892  1.00 92.27           H
ATOM   4288 2HB  ALA A 281     -10.137  -3.248  16.459  1.00 92.27           H
ATOM   4289 3HB  ALA A 281      -9.631  -1.872  17.468  1.00 92.27           H
ATOM   4290  HN  ALA A 281      -9.210  -5.356  17.232  1.00 92.27           H
ATOM   4291  N   TYR A 282     -11.963  -4.486  18.614  1.00 81.29           N
ATOM   4292  CA  TYR A 282     -13.353  -4.430  19.033  1.00 81.29           C
ATOM   4293  C   TYR A 282     -13.607  -5.365  20.217  1.00 81.29           C
ATOM   4294  O   TYR A 282     -14.220  -4.968  21.206  1.00 81.29           O
ATOM   4295  HA  TYR A 282     -13.572  -3.406  19.335  1.00 81.29           H
ATOM   4296  CB  TYR A 282     -14.175  -4.908  17.834  1.00 81.29           C
ATOM   4297 1HB  TYR A 282     -13.913  -4.307  16.964  1.00 81.29           H
ATOM   4298 2HB  TYR A 282     -13.898  -5.937  17.605  1.00 81.29           H
ATOM   4299  CG  TYR A 282     -15.688  -4.838  18.049  1.00 81.29           C
ATOM   4300  CD1 TYR A 282     -16.400  -5.987  18.323  1.00 81.29           C
ATOM   4301  HD1 TYR A 282     -15.885  -6.946  18.387  1.00 81.29           H
ATOM   4302  CD2 TYR A 282     -16.340  -3.624  17.969  1.00 81.29           C
ATOM   4303  HD2 TYR A 282     -15.778  -2.716  17.753  1.00 81.29           H
ATOM   4304  CE1 TYR A 282     -17.825  -5.921  18.526  1.00 81.29           C
ATOM   4305  HE1 TYR A 282     -18.399  -6.821  18.743  1.00 81.29           H
ATOM   4306  CE2 TYR A 282     -17.765  -3.558  18.171  1.00 81.29           C
ATOM   4307  HE2 TYR A 282     -18.292  -2.606  18.111  1.00 81.29           H
ATOM   4308  CZ  TYR A 282     -18.436  -4.709  18.440  1.00 81.29           C
ATOM   4309  OH  TYR A 282     -19.781  -4.647  18.631  1.00 81.29           O
ATOM   4310  HH  TYR A 282     -20.094  -3.699  18.556  1.00 81.29           H
ATOM   4311  HN  TYR A 282     -11.744  -5.223  17.975  1.00 81.29           H
ATOM   4312  N   ALA A 283     -13.123  -6.591  20.076  1.00 90.29           N
ATOM   4313  CA  ALA A 283     -13.511  -7.657  20.983  1.00 90.29           C
ATOM   4314  C   ALA A 283     -12.504  -7.734  22.133  1.00 90.29           C
ATOM   4315  O   ALA A 283     -12.813  -8.263  23.199  1.00 90.29           O
ATOM   4316  HA  ALA A 283     -14.492  -7.409  21.387  1.00 90.29           H
ATOM   4317  CB  ALA A 283     -13.614  -8.973  20.210  1.00 90.29           C
ATOM   4318 1HB  ALA A 283     -14.363  -8.875  19.424  1.00 90.29           H
ATOM   4319 2HB  ALA A 283     -12.648  -9.209  19.764  1.00 90.29           H
ATOM   4320 3HB  ALA A 283     -13.905  -9.773  20.891  1.00 90.29           H
ATOM   4321  HN  ALA A 283     -12.479  -6.858  19.360  1.00 90.29           H
ATOM   4322  N   MET A 284     -11.319  -7.198  21.876  1.00 84.07           N
ATOM   4323  CA  MET A 284     -10.268  -7.192  22.880  1.00 84.07           C
ATOM   4324  C   MET A 284     -10.091  -8.580  23.498  1.00 84.07           C
ATOM   4325  O   MET A 284      -9.983  -8.711  24.716  1.00 84.07           O
ATOM   4326  HA  MET A 284      -9.360  -6.904  22.351  1.00 84.07           H
ATOM   4327  CB  MET A 284     -10.616  -6.184  23.977  1.00 84.07           C
ATOM   4328 1HB  MET A 284     -11.530  -6.494  24.484  1.00 84.07           H
ATOM   4329 2HB  MET A 284      -9.825  -6.170  24.727  1.00 84.07           H
ATOM   4330  CG  MET A 284     -10.801  -4.781  23.395  1.00 84.07           C
ATOM   4331 1HG  MET A 284      -9.868  -4.439  22.946  1.00 84.07           H
ATOM   4332 2HG  MET A 284     -11.547  -4.803  22.601  1.00 84.07           H
ATOM   4333  SD  MET A 284     -11.309  -3.650  24.679  1.00 84.07           S
ATOM   4334  CE  MET A 284     -11.499  -2.157  23.719  1.00 84.07           C
ATOM   4335 1HE  MET A 284     -10.547  -1.900  23.254  1.00 84.07           H
ATOM   4336 2HE  MET A 284     -12.250  -2.315  22.945  1.00 84.07           H
ATOM   4337 3HE  MET A 284     -11.816  -1.343  24.371  1.00 84.07           H
ATOM   4338  HN  MET A 284     -11.074  -6.776  21.004  1.00 84.07           H
ATOM   4339  N   PHE A 285     -10.068  -9.581  22.630  1.00 87.18           N
ATOM   4340  CA  PHE A 285     -10.091 -10.962  23.080  1.00 87.18           C
ATOM   4341  C   PHE A 285      -8.680 -11.459  23.399  1.00 87.18           C
ATOM   4342  O   PHE A 285      -8.513 -12.503  24.027  1.00 87.18           O
ATOM   4343  HA  PHE A 285     -10.700 -10.998  23.983  1.00 87.18           H
ATOM   4344  CB  PHE A 285     -10.665 -11.796  21.933  1.00 87.18           C
ATOM   4345 1HB  PHE A 285     -10.864 -12.805  22.295  1.00 87.18           H
ATOM   4346 2HB  PHE A 285     -11.623 -11.371  21.632  1.00 87.18           H
ATOM   4347  CG  PHE A 285      -9.753 -11.880  20.707  1.00 87.18           C
ATOM   4348  CD1 PHE A 285      -9.863 -10.958  19.713  1.00 87.18           C
ATOM   4349  HD1 PHE A 285     -10.601 -10.159  19.790  1.00 87.18           H
ATOM   4350  CD2 PHE A 285      -8.833 -12.876  20.611  1.00 87.18           C
ATOM   4351  HD2 PHE A 285      -8.745 -13.615  21.408  1.00 87.18           H
ATOM   4352  CE1 PHE A 285      -9.017 -11.036  18.576  1.00 87.18           C
ATOM   4353  HE1 PHE A 285      -9.105 -10.297  17.779  1.00 87.18           H
ATOM   4354  CE2 PHE A 285      -7.986 -12.954  19.474  1.00 87.18           C
ATOM   4355  HE2 PHE A 285      -7.249 -13.753  19.397  1.00 87.18           H
ATOM   4356  CZ  PHE A 285      -8.096 -12.032  18.480  1.00 87.18           C
ATOM   4357  HZ  PHE A 285      -7.446 -12.092  17.607  1.00 87.18           H
ATOM   4358  HN  PHE A 285     -10.033  -9.460  21.638  1.00 87.18           H
ATOM   4359  N   ILE A 286      -7.700 -10.687  22.953  1.00 88.25           N
ATOM   4360  CA  ILE A 286      -6.309 -11.027  23.197  1.00 88.25           C
ATOM   4361  C   ILE A 286      -5.889 -10.489  24.567  1.00 88.25           C
ATOM   4362  O   ILE A 286      -5.651  -9.293  24.721  1.00 88.25           O
ATOM   4363  HA  ILE A 286      -6.237 -12.114  23.216  1.00 88.25           H
ATOM   4364  CB  ILE A 286      -5.427 -10.535  22.047  1.00 88.25           C
ATOM   4365  HB  ILE A 286      -5.532  -9.453  21.975  1.00 88.25           H
ATOM   4366  CG1 ILE A 286      -5.888 -11.125  20.712  1.00 88.25           C
ATOM   4367 1HG1 ILE A 286      -5.752 -12.206  20.722  1.00 88.25           H
ATOM   4368 2HG1 ILE A 286      -6.953 -10.938  20.577  1.00 88.25           H
ATOM   4369  CG2 ILE A 286      -3.951 -10.828  22.324  1.00 88.25           C
ATOM   4370 1HG2 ILE A 286      -3.646 -10.322  23.240  1.00 88.25           H
ATOM   4371 2HG2 ILE A 286      -3.809 -11.903  22.438  1.00 88.25           H
ATOM   4372 3HG2 ILE A 286      -3.347 -10.468  21.491  1.00 88.25           H
ATOM   4373  CD1 ILE A 286      -5.106 -10.517  19.546  1.00 88.25           C
ATOM   4374 1HD1 ILE A 286      -5.263  -9.439  19.525  1.00 88.25           H
ATOM   4375 2HD1 ILE A 286      -4.044 -10.727  19.672  1.00 88.25           H
ATOM   4376 3HD1 ILE A 286      -5.453 -10.954  18.609  1.00 88.25           H
ATOM   4377  HN  ILE A 286      -7.844  -9.844  22.434  1.00 88.25           H
ATOM   4378  N   SER A 287      -5.812 -11.400  25.526  1.00 85.91           N
ATOM   4379  CA  SER A 287      -5.458 -11.027  26.885  1.00 85.91           C
ATOM   4380  C   SER A 287      -4.054 -11.536  27.218  1.00 85.91           C
ATOM   4381  O   SER A 287      -3.453 -11.112  28.203  1.00 85.91           O
ATOM   4382  HA  SER A 287      -5.483  -9.937  26.901  1.00 85.91           H
ATOM   4383  CB  SER A 287      -6.473 -11.575  27.889  1.00 85.91           C
ATOM   4384 1HB  SER A 287      -6.165 -11.307  28.900  1.00 85.91           H
ATOM   4385 2HB  SER A 287      -7.442 -11.107  27.717  1.00 85.91           H
ATOM   4386  OG  SER A 287      -6.606 -12.991  27.795  1.00 85.91           O
ATOM   4387  HG  SER A 287      -7.307 -13.312  28.432  1.00 85.91           H
ATOM   4388  HN  SER A 287      -5.987 -12.375  25.387  1.00 85.91           H
ATOM   4389  N   ASN A 288      -3.572 -12.440  26.376  1.00 86.76           N
ATOM   4390  CA  ASN A 288      -2.287 -13.075  26.616  1.00 86.76           C
ATOM   4391  C   ASN A 288      -1.179 -12.230  25.986  1.00 86.76           C
ATOM   4392  O   ASN A 288      -1.209 -11.954  24.787  1.00 86.76           O
ATOM   4393  HA  ASN A 288      -2.197 -13.139  27.701  1.00 86.76           H
ATOM   4394  CB  ASN A 288      -2.236 -14.468  25.985  1.00 86.76           C
ATOM   4395 1HB  ASN A 288      -3.114 -15.040  26.285  1.00 86.76           H
ATOM   4396 2HB  ASN A 288      -2.268 -14.381  24.899  1.00 86.76           H
ATOM   4397  CG  ASN A 288      -0.967 -15.214  26.405  1.00 86.76           C
ATOM   4398  OD1 ASN A 288       0.123 -14.667  26.438  1.00 86.76           O
ATOM   4399  ND2 ASN A 288      -1.170 -16.489  26.724  1.00 86.76           N
ATOM   4400 1HD2 ASN A 288      -2.091 -16.876  26.676  1.00 86.76           H
ATOM   4401 2HD2 ASN A 288      -0.401 -17.061  27.011  1.00 86.76           H
ATOM   4402  HN  ASN A 288      -4.042 -12.737  25.546  1.00 86.76           H
ATOM   4403  N   CYS A 289      -0.227 -11.841  26.821  1.00 91.43           N
ATOM   4404  CA  CYS A 289       0.832 -10.946  26.386  1.00 91.43           C
ATOM   4405  C   CYS A 289       1.655 -11.662  25.313  1.00 91.43           C
ATOM   4406  O   CYS A 289       2.059 -11.050  24.325  1.00 91.43           O
ATOM   4407  HA  CYS A 289       0.345 -10.062  25.975  1.00 91.43           H
ATOM   4408  CB  CYS A 289       1.700 -10.485  27.558  1.00 91.43           C
ATOM   4409 1HB  CYS A 289       1.081  -9.997  28.311  1.00 91.43           H
ATOM   4410 2HB  CYS A 289       2.166 -11.346  28.037  1.00 91.43           H
ATOM   4411  SG  CYS A 289       2.988  -9.328  26.965  1.00 91.43           S
ATOM   4412  HN  CYS A 289      -0.172 -12.127  27.778  1.00 91.43           H
ATOM   4413  N   ALA A 290       1.878 -12.948  25.543  1.00 93.59           N
ATOM   4414  CA  ALA A 290       2.713 -13.734  24.651  1.00 93.59           C
ATOM   4415  C   ALA A 290       2.092 -13.742  23.253  1.00 93.59           C
ATOM   4416  O   ALA A 290       2.798 -13.605  22.255  1.00 93.59           O
ATOM   4417  HA  ALA A 290       3.690 -13.253  24.602  1.00 93.59           H
ATOM   4418  CB  ALA A 290       2.884 -15.143  25.222  1.00 93.59           C
ATOM   4419 1HB  ALA A 290       3.356 -15.083  26.202  1.00 93.59           H
ATOM   4420 2HB  ALA A 290       1.908 -15.618  25.317  1.00 93.59           H
ATOM   4421 3HB  ALA A 290       3.511 -15.732  24.552  1.00 93.59           H
ATOM   4422  HN  ALA A 290       1.499 -13.450  26.320  1.00 93.59           H
ATOM   4423  N   VAL A 291       0.777 -13.905  23.225  1.00 93.94           N
ATOM   4424  CA  VAL A 291       0.053 -13.935  21.966  1.00 93.94           C
ATOM   4425  C   VAL A 291       0.143 -12.561  21.299  1.00 93.94           C
ATOM   4426  O   VAL A 291       0.367 -12.466  20.093  1.00 93.94           O
ATOM   4427  HA  VAL A 291       0.539 -14.669  21.324  1.00 93.94           H
ATOM   4428  CB  VAL A 291      -1.388 -14.392  22.201  1.00 93.94           C
ATOM   4429  HB  VAL A 291      -1.847 -13.702  22.909  1.00 93.94           H
ATOM   4430  CG1 VAL A 291      -2.198 -14.342  20.904  1.00 93.94           C
ATOM   4431 1HG1 VAL A 291      -2.213 -13.321  20.524  1.00 93.94           H
ATOM   4432 2HG1 VAL A 291      -1.740 -14.998  20.164  1.00 93.94           H
ATOM   4433 3HG1 VAL A 291      -3.218 -14.672  21.100  1.00 93.94           H
ATOM   4434  CG2 VAL A 291      -1.426 -15.792  22.818  1.00 93.94           C
ATOM   4435 1HG2 VAL A 291      -0.941 -16.498  22.145  1.00 93.94           H
ATOM   4436 2HG2 VAL A 291      -0.901 -15.782  23.774  1.00 93.94           H
ATOM   4437 3HG2 VAL A 291      -2.462 -16.092  22.975  1.00 93.94           H
ATOM   4438  HN  VAL A 291       0.210 -14.016  24.042  1.00 93.94           H
ATOM   4439  N   SER A 292      -0.036 -11.531  22.112  1.00 94.03           N
ATOM   4440  CA  SER A 292      -0.019 -10.168  21.608  1.00 94.03           C
ATOM   4441  C   SER A 292       1.349  -9.851  21.001  1.00 94.03           C
ATOM   4442  O   SER A 292       1.434  -9.222  19.948  1.00 94.03           O
ATOM   4443  HA  SER A 292      -0.794 -10.134  20.843  1.00 94.03           H
ATOM   4444  CB  SER A 292      -0.353  -9.167  22.716  1.00 94.03           C
ATOM   4445 1HB  SER A 292      -1.281  -9.464  23.205  1.00 94.03           H
ATOM   4446 2HB  SER A 292       0.429  -9.192  23.475  1.00 94.03           H
ATOM   4447  OG  SER A 292      -0.485  -7.840  22.215  1.00 94.03           O
ATOM   4448  HG  SER A 292      -1.325  -7.758  21.680  1.00 94.03           H
ATOM   4449  HN  SER A 292      -0.190 -11.615  23.096  1.00 94.03           H
ATOM   4450  N   THR A 293       2.386 -10.302  21.692  1.00 90.49           N
ATOM   4451  CA  THR A 293       3.747 -10.045  21.252  1.00 90.49           C
ATOM   4452  C   THR A 293       3.991 -10.675  19.879  1.00 90.49           C
ATOM   4453  O   THR A 293       4.537 -10.030  18.985  1.00 90.49           O
ATOM   4454  HA  THR A 293       3.874  -8.969  21.138  1.00 90.49           H
ATOM   4455  CB  THR A 293       4.698 -10.560  22.334  1.00 90.49           C
ATOM   4456  HB  THR A 293       4.563 -11.630  22.495  1.00 90.49           H
ATOM   4457  OG1 THR A 293       4.426  -9.730  23.460  1.00 90.49           O
ATOM   4458  HG1 THR A 293       3.714 -10.145  24.027  1.00 90.49           H
ATOM   4459  CG2 THR A 293       6.166 -10.275  22.008  1.00 90.49           C
ATOM   4460 1HG2 THR A 293       6.314  -9.199  21.914  1.00 90.49           H
ATOM   4461 2HG2 THR A 293       6.430 -10.761  21.069  1.00 90.49           H
ATOM   4462 3HG2 THR A 293       6.798 -10.661  22.807  1.00 90.49           H
ATOM   4463  HN  THR A 293       2.308 -10.832  22.536  1.00 90.49           H
ATOM   4464  N   ASN A 294       3.574 -11.926  19.754  1.00 92.49           N
ATOM   4465  CA  ASN A 294       3.804 -12.673  18.529  1.00 92.49           C
ATOM   4466  C   ASN A 294       3.026 -12.019  17.385  1.00 92.49           C
ATOM   4467  O   ASN A 294       3.506 -11.966  16.254  1.00 92.49           O
ATOM   4468  HA  ASN A 294       4.882 -12.640  18.372  1.00 92.49           H
ATOM   4469  CB  ASN A 294       3.319 -14.118  18.666  1.00 92.49           C
ATOM   4470 1HB  ASN A 294       2.319 -14.130  19.099  1.00 92.49           H
ATOM   4471 2HB  ASN A 294       3.245 -14.575  17.679  1.00 92.49           H
ATOM   4472  CG  ASN A 294       4.271 -14.934  19.542  1.00 92.49           C
ATOM   4473  OD1 ASN A 294       5.420 -14.583  19.751  1.00 92.49           O
ATOM   4474  ND2 ASN A 294       3.729 -16.042  20.042  1.00 92.49           N
ATOM   4475 1HD2 ASN A 294       2.780 -16.273  19.832  1.00 92.49           H
ATOM   4476 2HD2 ASN A 294       4.272 -16.643  20.628  1.00 92.49           H
ATOM   4477  HN  ASN A 294       3.088 -12.428  20.470  1.00 92.49           H
ATOM   4478  N   ILE A 295       1.837 -11.538  17.720  1.00 92.66           N
ATOM   4479  CA  ILE A 295       0.978 -10.911  16.729  1.00 92.66           C
ATOM   4480  C   ILE A 295       1.656  -9.645  16.201  1.00 92.66           C
ATOM   4481  O   ILE A 295       1.646  -9.387  14.999  1.00 92.66           O
ATOM   4482  HA  ILE A 295       0.866 -11.613  15.903  1.00 92.66           H
ATOM   4483  CB  ILE A 295      -0.417 -10.666  17.308  1.00 92.66           C
ATOM   4484  HB  ILE A 295      -0.303 -10.263  18.315  1.00 92.66           H
ATOM   4485  CG1 ILE A 295      -1.197 -11.977  17.432  1.00 92.66           C
ATOM   4486 1HG1 ILE A 295      -1.419 -12.367  16.439  1.00 92.66           H
ATOM   4487 2HG1 ILE A 295      -0.584 -12.723  17.937  1.00 92.66           H
ATOM   4488  CG2 ILE A 295      -1.176  -9.623  16.487  1.00 92.66           C
ATOM   4489 1HG2 ILE A 295      -0.624  -8.683  16.495  1.00 92.66           H
ATOM   4490 2HG2 ILE A 295      -1.280  -9.974  15.460  1.00 92.66           H
ATOM   4491 3HG2 ILE A 295      -2.164  -9.468  16.920  1.00 92.66           H
ATOM   4492  CD1 ILE A 295      -2.499 -11.769  18.208  1.00 92.66           C
ATOM   4493 1HD1 ILE A 295      -2.271 -11.402  19.208  1.00 92.66           H
ATOM   4494 2HD1 ILE A 295      -3.120 -11.040  17.686  1.00 92.66           H
ATOM   4495 3HD1 ILE A 295      -3.034 -12.716  18.281  1.00 92.66           H
ATOM   4496  HN  ILE A 295       1.461 -11.571  18.645  1.00 92.66           H
ATOM   4497  N   ASP A 296       2.227  -8.888  17.126  1.00 94.02           N
ATOM   4498  CA  ASP A 296       2.860  -7.628  16.776  1.00 94.02           C
ATOM   4499  C   ASP A 296       4.042  -7.898  15.843  1.00 94.02           C
ATOM   4500  O   ASP A 296       4.246  -7.175  14.869  1.00 94.02           O
ATOM   4501  HA  ASP A 296       2.078  -7.038  16.298  1.00 94.02           H
ATOM   4502  CB  ASP A 296       3.393  -6.915  18.021  1.00 94.02           C
ATOM   4503 1HB  ASP A 296       3.858  -7.640  18.689  1.00 94.02           H
ATOM   4504 2HB  ASP A 296       4.168  -6.204  17.733  1.00 94.02           H
ATOM   4505  CG  ASP A 296       2.269  -6.182  18.756  1.00 94.02           C
ATOM   4506  OD1 ASP A 296       1.097  -6.471  18.433  1.00 94.02           O
ATOM   4507  OD2 ASP A 296       2.608  -5.350  19.625  1.00 94.02           O
ATOM   4508  HN  ASP A 296       2.262  -9.123  18.098  1.00 94.02           H
ATOM   4509  N   ILE A 297       4.790  -8.940  16.174  1.00 93.71           N
ATOM   4510  CA  ILE A 297       5.935  -9.326  15.367  1.00 93.71           C
ATOM   4511  C   ILE A 297       5.453  -9.758  13.980  1.00 93.71           C
ATOM   4512  O   ILE A 297       6.024  -9.356  12.968  1.00 93.71           O
ATOM   4513  HA  ILE A 297       6.567  -8.445  15.253  1.00 93.71           H
ATOM   4514  CB  ILE A 297       6.766 -10.389  16.088  1.00 93.71           C
ATOM   4515  HB  ILE A 297       6.092 -11.175  16.430  1.00 93.71           H
ATOM   4516  CG1 ILE A 297       7.445  -9.806  17.329  1.00 93.71           C
ATOM   4517 1HG1 ILE A 297       8.198  -9.078  17.027  1.00 93.71           H
ATOM   4518 2HG1 ILE A 297       6.710  -9.273  17.933  1.00 93.71           H
ATOM   4519  CG2 ILE A 297       7.772 -11.039  15.136  1.00 93.71           C
ATOM   4520 1HG2 ILE A 297       7.239 -11.512  14.312  1.00 93.71           H
ATOM   4521 2HG2 ILE A 297       8.445 -10.276  14.744  1.00 93.71           H
ATOM   4522 3HG2 ILE A 297       8.349 -11.790  15.675  1.00 93.71           H
ATOM   4523  CD1 ILE A 297       8.099 -10.907  18.165  1.00 93.71           C
ATOM   4524 1HD1 ILE A 297       7.339 -11.620  18.486  1.00 93.71           H
ATOM   4525 2HD1 ILE A 297       8.849 -11.422  17.565  1.00 93.71           H
ATOM   4526 3HD1 ILE A 297       8.574 -10.465  19.041  1.00 93.71           H
ATOM   4527  HN  ILE A 297       4.625  -9.515  16.975  1.00 93.71           H
ATOM   4528  N   CYS A 298       4.408 -10.572  13.979  1.00 95.36           N
ATOM   4529  CA  CYS A 298       3.852 -11.075  12.735  1.00 95.36           C
ATOM   4530  C   CYS A 298       3.448  -9.878  11.871  1.00 95.36           C
ATOM   4531  O   CYS A 298       3.665  -9.881  10.660  1.00 95.36           O
ATOM   4532  HA  CYS A 298       4.639 -11.653  12.251  1.00 95.36           H
ATOM   4533  CB  CYS A 298       2.676 -12.022  12.982  1.00 95.36           C
ATOM   4534 1HB  CYS A 298       2.006 -11.597  13.729  1.00 95.36           H
ATOM   4535 2HB  CYS A 298       2.097 -12.144  12.066  1.00 95.36           H
ATOM   4536  SG  CYS A 298       3.293 -13.649  13.551  1.00 95.36           S
ATOM   4537  HG  CYS A 298       3.556 -13.269  14.798  1.00 95.36           H
ATOM   4538  HN  CYS A 298       3.943 -10.887  14.807  1.00 95.36           H
ATOM   4539  N   PHE A 299       2.868  -8.884  12.528  1.00 94.43           N
ATOM   4540  CA  PHE A 299       2.430  -7.684  11.835  1.00 94.43           C
ATOM   4541  C   PHE A 299       3.606  -6.987  11.149  1.00 94.43           C
ATOM   4542  O   PHE A 299       3.520  -6.623   9.977  1.00 94.43           O
ATOM   4543  HA  PHE A 299       1.704  -7.993  11.082  1.00 94.43           H
ATOM   4544  CB  PHE A 299       1.842  -6.747  12.891  1.00 94.43           C
ATOM   4545 1HB  PHE A 299       1.018  -7.254  13.394  1.00 94.43           H
ATOM   4546 2HB  PHE A 299       2.601  -6.546  13.647  1.00 94.43           H
ATOM   4547  CG  PHE A 299       1.336  -5.416  12.330  1.00 94.43           C
ATOM   4548  CD1 PHE A 299       2.117  -4.306  12.406  1.00 94.43           C
ATOM   4549  HD1 PHE A 299       3.104  -4.364  12.865  1.00 94.43           H
ATOM   4550  CD2 PHE A 299       0.105  -5.344  11.757  1.00 94.43           C
ATOM   4551  HD2 PHE A 299      -0.521  -6.234  11.696  1.00 94.43           H
ATOM   4552  CE1 PHE A 299       1.648  -3.071  11.885  1.00 94.43           C
ATOM   4553  HE1 PHE A 299       2.274  -2.181  11.945  1.00 94.43           H
ATOM   4554  CE2 PHE A 299      -0.364  -4.109  11.236  1.00 94.43           C
ATOM   4555  HE2 PHE A 299      -1.351  -4.051  10.776  1.00 94.43           H
ATOM   4556  CZ  PHE A 299       0.417  -2.999  11.311  1.00 94.43           C
ATOM   4557  HZ  PHE A 299       0.057  -2.051  10.912  1.00 94.43           H
ATOM   4558  HN  PHE A 299       2.697  -8.889  13.513  1.00 94.43           H
ATOM   4559  N   GLN A 300       4.679  -6.821  11.909  1.00 91.14           N
ATOM   4560  CA  GLN A 300       5.838  -6.095  11.419  1.00 91.14           C
ATOM   4561  C   GLN A 300       6.421  -6.794  10.189  1.00 91.14           C
ATOM   4562  O   GLN A 300       6.791  -6.139   9.215  1.00 91.14           O
ATOM   4563  HA  GLN A 300       5.467  -5.108  11.142  1.00 91.14           H
ATOM   4564  CB  GLN A 300       6.895  -5.944  12.515  1.00 91.14           C
ATOM   4565 1HB  GLN A 300       7.074  -6.910  12.988  1.00 91.14           H
ATOM   4566 2HB  GLN A 300       7.839  -5.625  12.074  1.00 91.14           H
ATOM   4567  CG  GLN A 300       6.449  -4.929  13.570  1.00 91.14           C
ATOM   4568 1HG  GLN A 300       6.317  -3.952  13.106  1.00 91.14           H
ATOM   4569 2HG  GLN A 300       5.481  -5.223  13.976  1.00 91.14           H
ATOM   4570  CD  GLN A 300       7.474  -4.828  14.701  1.00 91.14           C
ATOM   4571  OE1 GLN A 300       8.556  -5.390  14.645  1.00 91.14           O
ATOM   4572  NE2 GLN A 300       7.075  -4.083  15.728  1.00 91.14           N
ATOM   4573 1HE2 GLN A 300       6.174  -3.649  15.710  1.00 91.14           H
ATOM   4574 2HE2 GLN A 300       7.676  -3.956  16.517  1.00 91.14           H
ATOM   4575  HN  GLN A 300       4.763  -7.171  12.842  1.00 91.14           H
ATOM   4576  N   VAL A 301       6.484  -8.115  10.272  1.00 95.60           N
ATOM   4577  CA  VAL A 301       7.080  -8.905   9.209  1.00 95.60           C
ATOM   4578  C   VAL A 301       6.218  -8.791   7.950  1.00 95.60           C
ATOM   4579  O   VAL A 301       6.720  -8.460   6.877  1.00 95.60           O
ATOM   4580  HA  VAL A 301       8.064  -8.485   8.999  1.00 95.60           H
ATOM   4581  CB  VAL A 301       7.271 -10.350   9.674  1.00 95.60           C
ATOM   4582  HB  VAL A 301       6.304 -10.724  10.009  1.00 95.60           H
ATOM   4583  CG1 VAL A 301       7.745 -11.238   8.522  1.00 95.60           C
ATOM   4584 1HG1 VAL A 301       7.004 -11.223   7.723  1.00 95.60           H
ATOM   4585 2HG1 VAL A 301       8.696 -10.865   8.143  1.00 95.60           H
ATOM   4586 3HG1 VAL A 301       7.872 -12.260   8.880  1.00 95.60           H
ATOM   4587  CG2 VAL A 301       8.239 -10.422  10.856  1.00 95.60           C
ATOM   4588 1HG2 VAL A 301       9.207 -10.020  10.558  1.00 95.60           H
ATOM   4589 2HG2 VAL A 301       7.843  -9.837  11.686  1.00 95.60           H
ATOM   4590 3HG2 VAL A 301       8.356 -11.460  11.167  1.00 95.60           H
ATOM   4591  HN  VAL A 301       6.137  -8.643  11.047  1.00 95.60           H
ATOM   4592  N   THR A 302       4.935  -9.071   8.123  1.00 94.66           N
ATOM   4593  CA  THR A 302       4.028  -9.158   6.990  1.00 94.66           C
ATOM   4594  C   THR A 302       3.859  -7.785   6.336  1.00 94.66           C
ATOM   4595  O   THR A 302       3.683  -7.689   5.123  1.00 94.66           O
ATOM   4596  HA  THR A 302       4.474  -9.815   6.243  1.00 94.66           H
ATOM   4597  CB  THR A 302       2.712  -9.763   7.483  1.00 94.66           C
ATOM   4598  HB  THR A 302       1.987  -9.829   6.672  1.00 94.66           H
ATOM   4599  OG1 THR A 302       2.337  -8.932   8.578  1.00 94.66           O
ATOM   4600  HG1 THR A 302       1.431  -9.193   8.911  1.00 94.66           H
ATOM   4601  CG2 THR A 302       2.902 -11.144   8.112  1.00 94.66           C
ATOM   4602 1HG2 THR A 302       3.576 -11.066   8.965  1.00 94.66           H
ATOM   4603 2HG2 THR A 302       3.328 -11.824   7.374  1.00 94.66           H
ATOM   4604 3HG2 THR A 302       1.938 -11.528   8.445  1.00 94.66           H
ATOM   4605  HN  THR A 302       4.514  -9.237   9.014  1.00 94.66           H
ATOM   4606  N   GLN A 303       3.919  -6.757   7.170  1.00 92.51           N
ATOM   4607  CA  GLN A 303       3.833  -5.391   6.681  1.00 92.51           C
ATOM   4608  C   GLN A 303       5.012  -5.084   5.754  1.00 92.51           C
ATOM   4609  O   GLN A 303       4.841  -4.449   4.715  1.00 92.51           O
ATOM   4610  HA  GLN A 303       2.900  -5.342   6.120  1.00 92.51           H
ATOM   4611  CB  GLN A 303       3.774  -4.396   7.841  1.00 92.51           C
ATOM   4612 1HB  GLN A 303       2.917  -4.621   8.475  1.00 92.51           H
ATOM   4613 2HB  GLN A 303       4.665  -4.500   8.460  1.00 92.51           H
ATOM   4614  CG  GLN A 303       3.671  -2.959   7.326  1.00 92.51           C
ATOM   4615 1HG  GLN A 303       4.587  -2.690   6.799  1.00 92.51           H
ATOM   4616 2HG  GLN A 303       2.856  -2.885   6.606  1.00 92.51           H
ATOM   4617  CD  GLN A 303       3.433  -1.980   8.477  1.00 92.51           C
ATOM   4618  OE1 GLN A 303       4.263  -1.795   9.352  1.00 92.51           O
ATOM   4619  NE2 GLN A 303       2.255  -1.364   8.429  1.00 92.51           N
ATOM   4620 1HE2 GLN A 303       1.618  -1.560   7.683  1.00 92.51           H
ATOM   4621 2HE2 GLN A 303       2.006  -0.704   9.138  1.00 92.51           H
ATOM   4622  HN  GLN A 303       4.023  -6.845   8.160  1.00 92.51           H
ATOM   4623  N   THR A 304       6.182  -5.551   6.165  1.00 93.64           N
ATOM   4624  CA  THR A 304       7.396  -5.295   5.408  1.00 93.64           C
ATOM   4625  C   THR A 304       7.316  -5.957   4.031  1.00 93.64           C
ATOM   4626  O   THR A 304       7.696  -5.357   3.027  1.00 93.64           O
ATOM   4627  HA  THR A 304       7.478  -4.221   5.242  1.00 93.64           H
ATOM   4628  CB  THR A 304       8.584  -5.775   6.244  1.00 93.64           C
ATOM   4629  HB  THR A 304       8.571  -6.860   6.354  1.00 93.64           H
ATOM   4630  OG1 THR A 304       8.478  -5.034   7.457  1.00 93.64           O
ATOM   4631  HG1 THR A 304       8.069  -5.602   8.171  1.00 93.64           H
ATOM   4632  CG2 THR A 304       9.928  -5.339   5.657  1.00 93.64           C
ATOM   4633 1HG2 THR A 304       9.968  -4.250   5.611  1.00 93.64           H
ATOM   4634 2HG2 THR A 304      10.037  -5.749   4.654  1.00 93.64           H
ATOM   4635 3HG2 THR A 304      10.737  -5.705   6.289  1.00 93.64           H
ATOM   4636  HN  THR A 304       6.308  -6.093   6.995  1.00 93.64           H
ATOM   4637  N   ILE A 305       6.819  -7.186   4.028  1.00 93.11           N
ATOM   4638  CA  ILE A 305       6.655  -7.924   2.787  1.00 93.11           C
ATOM   4639  C   ILE A 305       5.728  -7.143   1.854  1.00 93.11           C
ATOM   4640  O   ILE A 305       5.957  -7.092   0.646  1.00 93.11           O
ATOM   4641  HA  ILE A 305       7.636  -7.996   2.318  1.00 93.11           H
ATOM   4642  CB  ILE A 305       6.183  -9.351   3.072  1.00 93.11           C
ATOM   4643  HB  ILE A 305       5.302  -9.298   3.712  1.00 93.11           H
ATOM   4644  CG1 ILE A 305       7.249 -10.140   3.834  1.00 93.11           C
ATOM   4645 1HG1 ILE A 305       8.074 -10.384   3.165  1.00 93.11           H
ATOM   4646 2HG1 ILE A 305       7.660  -9.524   4.634  1.00 93.11           H
ATOM   4647  CG2 ILE A 305       5.762 -10.056   1.781  1.00 93.11           C
ATOM   4648 1HG2 ILE A 305       4.945  -9.504   1.315  1.00 93.11           H
ATOM   4649 2HG2 ILE A 305       6.609 -10.098   1.097  1.00 93.11           H
ATOM   4650 3HG2 ILE A 305       5.430 -11.069   2.012  1.00 93.11           H
ATOM   4651  CD1 ILE A 305       6.664 -11.426   4.422  1.00 93.11           C
ATOM   4652 1HD1 ILE A 305       5.856 -11.176   5.109  1.00 93.11           H
ATOM   4653 2HD1 ILE A 305       6.277 -12.050   3.617  1.00 93.11           H
ATOM   4654 3HD1 ILE A 305       7.443 -11.967   4.959  1.00 93.11           H
ATOM   4655  HN  ILE A 305       6.532  -7.674   4.852  1.00 93.11           H
ATOM   4656  N   ALA A 306       4.700  -6.556   2.448  1.00 94.36           N
ATOM   4657  CA  ALA A 306       3.712  -5.819   1.679  1.00 94.36           C
ATOM   4658  C   ALA A 306       4.385  -4.619   1.009  1.00 94.36           C
ATOM   4659  O   ALA A 306       4.036  -4.254  -0.113  1.00 94.36           O
ATOM   4660  HA  ALA A 306       3.327  -6.486   0.908  1.00 94.36           H
ATOM   4661  CB  ALA A 306       2.558  -5.404   2.594  1.00 94.36           C
ATOM   4662 1HB  ALA A 306       2.096  -6.293   3.021  1.00 94.36           H
ATOM   4663 2HB  ALA A 306       2.939  -4.771   3.395  1.00 94.36           H
ATOM   4664 3HB  ALA A 306       1.817  -4.851   2.016  1.00 94.36           H
ATOM   4665  HN  ALA A 306       4.538  -6.577   3.434  1.00 94.36           H
ATOM   4666  N   PHE A 307       5.337  -4.039   1.724  1.00 92.65           N
ATOM   4667  CA  PHE A 307       6.022  -2.854   1.238  1.00 92.65           C
ATOM   4668  C   PHE A 307       6.889  -3.182   0.021  1.00 92.65           C
ATOM   4669  O   PHE A 307       7.053  -2.352  -0.872  1.00 92.65           O
ATOM   4670  HA  PHE A 307       5.257  -2.132   0.952  1.00 92.65           H
ATOM   4671  CB  PHE A 307       6.923  -2.360   2.372  1.00 92.65           C
ATOM   4672 1HB  PHE A 307       7.534  -3.191   2.725  1.00 92.65           H
ATOM   4673 2HB  PHE A 307       7.605  -1.607   1.979  1.00 92.65           H
ATOM   4674  CG  PHE A 307       6.160  -1.768   3.559  1.00 92.65           C
ATOM   4675  CD1 PHE A 307       4.818  -1.569   3.474  1.00 92.65           C
ATOM   4676  HD1 PHE A 307       4.285  -1.832   2.560  1.00 92.65           H
ATOM   4677  CD2 PHE A 307       6.825  -1.439   4.699  1.00 92.65           C
ATOM   4678  HD2 PHE A 307       7.901  -1.598   4.767  1.00 92.65           H
ATOM   4679  CE1 PHE A 307       4.110  -1.019   4.575  1.00 92.65           C
ATOM   4680  HE1 PHE A 307       3.034  -0.860   4.507  1.00 92.65           H
ATOM   4681  CE2 PHE A 307       6.118  -0.889   5.800  1.00 92.65           C
ATOM   4682  HE2 PHE A 307       6.651  -0.626   6.714  1.00 92.65           H
ATOM   4683  CZ  PHE A 307       4.775  -0.691   5.715  1.00 92.65           C
ATOM   4684  HZ  PHE A 307       4.232  -0.268   6.561  1.00 92.65           H
ATOM   4685  HN  PHE A 307       5.641  -4.365   2.620  1.00 92.65           H
ATOM   4686  N   PHE A 308       7.422  -4.396   0.024  1.00 87.64           N
ATOM   4687  CA  PHE A 308       8.242  -4.856  -1.084  1.00 87.64           C
ATOM   4688  C   PHE A 308       7.438  -4.890  -2.385  1.00 87.64           C
ATOM   4689  O   PHE A 308       8.011  -4.875  -3.473  1.00 87.64           O
ATOM   4690  HA  PHE A 308       9.068  -4.152  -1.188  1.00 87.64           H
ATOM   4691  CB  PHE A 308       8.699  -6.276  -0.743  1.00 87.64           C
ATOM   4692 1HB  PHE A 308       7.926  -6.762  -0.148  1.00 87.64           H
ATOM   4693 2HB  PHE A 308       8.798  -6.846  -1.666  1.00 87.64           H
ATOM   4694  CG  PHE A 308      10.023  -6.337   0.021  1.00 87.64           C
ATOM   4695  CD1 PHE A 308      11.199  -6.173  -0.642  1.00 87.64           C
ATOM   4696  HD1 PHE A 308      11.198  -5.998  -1.718  1.00 87.64           H
ATOM   4697  CD2 PHE A 308      10.024  -6.555   1.364  1.00 87.64           C
ATOM   4698  HD2 PHE A 308       9.082  -6.687   1.895  1.00 87.64           H
ATOM   4699  CE1 PHE A 308      12.428  -6.229   0.067  1.00 87.64           C
ATOM   4700  HE1 PHE A 308      13.371  -6.098  -0.464  1.00 87.64           H
ATOM   4701  CE2 PHE A 308      11.253  -6.612   2.073  1.00 87.64           C
ATOM   4702  HE2 PHE A 308      11.254  -6.787   3.149  1.00 87.64           H
ATOM   4703  CZ  PHE A 308      12.429  -6.448   1.410  1.00 87.64           C
ATOM   4704  HZ  PHE A 308      13.373  -6.491   1.954  1.00 87.64           H
ATOM   4705  HN  PHE A 308       7.300  -5.058   0.763  1.00 87.64           H
ATOM   4706  N   HIS A 309       6.123  -4.935  -2.229  1.00 81.58           N
ATOM   4707  CA  HIS A 309       5.234  -4.976  -3.378  1.00 81.58           C
ATOM   4708  C   HIS A 309       5.409  -3.703  -4.208  1.00 81.58           C
ATOM   4709  O   HIS A 309       5.323  -3.740  -5.434  1.00 81.58           O
ATOM   4710  HA  HIS A 309       5.538  -5.835  -3.978  1.00 81.58           H
ATOM   4711  CB  HIS A 309       3.787  -5.203  -2.938  1.00 81.58           C
ATOM   4712 1HB  HIS A 309       3.749  -6.075  -2.285  1.00 81.58           H
ATOM   4713 2HB  HIS A 309       3.460  -4.347  -2.347  1.00 81.58           H
ATOM   4714  CG  HIS A 309       2.822  -5.405  -4.081  1.00 81.58           C
ATOM   4715  ND1 HIS A 309       2.132  -4.362  -4.674  1.00 81.58           N
ATOM   4716  HD1 HIS A 309       2.197  -3.398  -4.418  1.00 81.58           H
ATOM   4717  CD2 HIS A 309       2.439  -6.540  -4.735  1.00 81.58           C
ATOM   4718  HD2 HIS A 309       2.793  -7.549  -4.520  1.00 81.58           H
ATOM   4719  CE1 HIS A 309       1.371  -4.858  -5.639  1.00 81.58           C
ATOM   4720  HE1 HIS A 309       0.709  -4.288  -6.289  1.00 81.58           H
ATOM   4721  NE2 HIS A 309       1.563  -6.208  -5.674  1.00 81.58           N
ATOM   4722  HN  HIS A 309       5.665  -4.944  -1.340  1.00 81.58           H
ATOM   4723  N   SER A 310       5.652  -2.606  -3.506  1.00 86.01           N
ATOM   4724  CA  SER A 310       5.795  -1.316  -4.159  1.00 86.01           C
ATOM   4725  C   SER A 310       7.054  -1.306  -5.028  1.00 86.01           C
ATOM   4726  O   SER A 310       7.136  -0.558  -6.001  1.00 86.01           O
ATOM   4727  HA  SER A 310       4.904  -1.204  -4.775  1.00 86.01           H
ATOM   4728  CB  SER A 310       5.850  -0.182  -3.132  1.00 86.01           C
ATOM   4729 1HB  SER A 310       5.784   0.776  -3.647  1.00 86.01           H
ATOM   4730 2HB  SER A 310       4.986  -0.249  -2.471  1.00 86.01           H
ATOM   4731  OG  SER A 310       7.045  -0.222  -2.357  1.00 86.01           O
ATOM   4732  HG  SER A 310       6.954  -0.894  -1.622  1.00 86.01           H
ATOM   4733  HN  SER A 310       5.750  -2.589  -2.511  1.00 86.01           H
ATOM   4734  N   CYS A 311       8.005  -2.147  -4.646  1.00 88.32           N
ATOM   4735  CA  CYS A 311       9.242  -2.269  -5.398  1.00 88.32           C
ATOM   4736  C   CYS A 311       8.955  -3.072  -6.668  1.00 88.32           C
ATOM   4737  O   CYS A 311       9.628  -2.897  -7.683  1.00 88.32           O
ATOM   4738  HA  CYS A 311       9.560  -1.255  -5.645  1.00 88.32           H
ATOM   4739  CB  CYS A 311      10.353  -2.903  -4.560  1.00 88.32           C
ATOM   4740 1HB  CYS A 311      10.065  -3.912  -4.262  1.00 88.32           H
ATOM   4741 2HB  CYS A 311      11.262  -2.994  -5.154  1.00 88.32           H
ATOM   4742  SG  CYS A 311      10.678  -1.883  -3.075  1.00 88.32           S
ATOM   4743  HG  CYS A 311      11.523  -2.736  -2.503  1.00 88.32           H
ATOM   4744  HN  CYS A 311       7.940  -2.736  -3.841  1.00 88.32           H
ATOM   4745  N   LEU A 312       7.956  -3.936  -6.570  1.00 86.36           N
ATOM   4746  CA  LEU A 312       7.688  -4.894  -7.630  1.00 86.36           C
ATOM   4747  C   LEU A 312       6.727  -4.271  -8.644  1.00 86.36           C
ATOM   4748  O   LEU A 312       6.698  -4.674  -9.806  1.00 86.36           O
ATOM   4749  HA  LEU A 312       8.634  -5.099  -8.131  1.00 86.36           H
ATOM   4750  CB  LEU A 312       7.190  -6.217  -7.043  1.00 86.36           C
ATOM   4751 1HB  LEU A 312       6.312  -6.012  -6.431  1.00 86.36           H
ATOM   4752 2HB  LEU A 312       6.865  -6.856  -7.864  1.00 86.36           H
ATOM   4753  CG  LEU A 312       8.198  -6.995  -6.195  1.00 86.36           C
ATOM   4754  HG  LEU A 312       8.519  -6.356  -5.373  1.00 86.36           H
ATOM   4755  CD1 LEU A 312       7.551  -8.236  -5.577  1.00 86.36           C
ATOM   4756 1HD1 LEU A 312       6.719  -7.934  -4.941  1.00 86.36           H
ATOM   4757 2HD1 LEU A 312       7.184  -8.888  -6.370  1.00 86.36           H
ATOM   4758 3HD1 LEU A 312       8.289  -8.771  -4.980  1.00 86.36           H
ATOM   4759  CD2 LEU A 312       9.446  -7.344  -7.009  1.00 86.36           C
ATOM   4760 1HD2 LEU A 312       9.162  -7.957  -7.865  1.00 86.36           H
ATOM   4761 2HD2 LEU A 312       9.919  -6.427  -7.360  1.00 86.36           H
ATOM   4762 3HD2 LEU A 312      10.145  -7.897  -6.382  1.00 86.36           H
ATOM   4763  HN  LEU A 312       7.336  -3.988  -5.787  1.00 86.36           H
ATOM   4764  N   ASN A 313       5.963  -3.298  -8.168  1.00 84.17           N
ATOM   4765  CA  ASN A 313       4.932  -2.687  -8.988  1.00 84.17           C
ATOM   4766  C   ASN A 313       5.541  -2.244 -10.320  1.00 84.17           C
ATOM   4767  O   ASN A 313       5.018  -2.568 -11.385  1.00 84.17           O
ATOM   4768  HA  ASN A 313       4.171  -3.457  -9.114  1.00 84.17           H
ATOM   4769  CB  ASN A 313       4.344  -1.451  -8.303  1.00 84.17           C
ATOM   4770 1HB  ASN A 313       5.140  -0.886  -7.818  1.00 84.17           H
ATOM   4771 2HB  ASN A 313       3.897  -0.795  -9.050  1.00 84.17           H
ATOM   4772  CG  ASN A 313       3.289  -1.848  -7.269  1.00 84.17           C
ATOM   4773  OD1 ASN A 313       2.755  -2.945  -7.277  1.00 84.17           O
ATOM   4774  ND2 ASN A 313       3.018  -0.896  -6.380  1.00 84.17           N
ATOM   4775 1HD2 ASN A 313       3.492  -0.017  -6.429  1.00 84.17           H
ATOM   4776 2HD2 ASN A 313       2.341  -1.060  -5.662  1.00 84.17           H
ATOM   4777  HN  ASN A 313       6.040  -2.930  -7.241  1.00 84.17           H
ATOM   4778  N   PRO A 314       6.654  -1.498 -10.285  1.00 83.88           N
ATOM   4779  CA  PRO A 314       7.280  -1.019 -11.520  1.00 83.88           C
ATOM   4780  C   PRO A 314       7.550  -2.145 -12.505  1.00 83.88           C
ATOM   4781  O   PRO A 314       7.283  -2.009 -13.697  1.00 83.88           O
ATOM   4782  HA  PRO A 314       6.606  -0.339 -12.042  1.00 83.88           H
ATOM   4783  CB  PRO A 314       8.576  -0.363 -11.039  1.00 83.88           C
ATOM   4784 1HB  PRO A 314       9.408  -1.066 -11.045  1.00 83.88           H
ATOM   4785 2HB  PRO A 314       8.862   0.474 -11.675  1.00 83.88           H
ATOM   4786  CG  PRO A 314       8.236   0.095  -9.625  1.00 83.88           C
ATOM   4787 1HG  PRO A 314       9.132   0.259  -9.027  1.00 83.88           H
ATOM   4788 2HG  PRO A 314       7.690   1.038  -9.625  1.00 83.88           H
ATOM   4789  CD  PRO A 314       7.394  -1.052  -9.091  1.00 83.88           C
ATOM   4790 1HD  PRO A 314       8.011  -1.851  -8.681  1.00 83.88           H
ATOM   4791 2HD  PRO A 314       6.728  -0.727  -8.291  1.00 83.88           H
ATOM   4792  N   VAL A 315       8.077  -3.239 -11.974  1.00 83.08           N
ATOM   4793  CA  VAL A 315       8.523  -4.338 -12.813  1.00 83.08           C
ATOM   4794  C   VAL A 315       7.304  -5.063 -13.387  1.00 83.08           C
ATOM   4795  O   VAL A 315       7.278  -5.400 -14.569  1.00 83.08           O
ATOM   4796  HA  VAL A 315       9.097  -3.911 -13.635  1.00 83.08           H
ATOM   4797  CB  VAL A 315       9.448  -5.261 -12.018  1.00 83.08           C
ATOM   4798  HB  VAL A 315       8.874  -5.681 -11.192  1.00 83.08           H
ATOM   4799  CG1 VAL A 315       9.943  -6.420 -12.885  1.00 83.08           C
ATOM   4800 1HG1 VAL A 315       9.090  -7.000 -13.237  1.00 83.08           H
ATOM   4801 2HG1 VAL A 315      10.493  -6.026 -13.739  1.00 83.08           H
ATOM   4802 3HG1 VAL A 315      10.599  -7.061 -12.295  1.00 83.08           H
ATOM   4803  CG2 VAL A 315      10.622  -4.481 -11.423  1.00 83.08           C
ATOM   4804 1HG2 VAL A 315      11.196  -4.019 -12.227  1.00 83.08           H
ATOM   4805 2HG2 VAL A 315      10.244  -3.706 -10.756  1.00 83.08           H
ATOM   4806 3HG2 VAL A 315      11.264  -5.161 -10.863  1.00 83.08           H
ATOM   4807  HN  VAL A 315       8.200  -3.380 -10.991  1.00 83.08           H
ATOM   4808  N   LEU A 316       6.324  -5.281 -12.522  1.00 82.76           N
ATOM   4809  CA  LEU A 316       5.230  -6.181 -12.843  1.00 82.76           C
ATOM   4810  C   LEU A 316       4.372  -5.561 -13.947  1.00 82.76           C
ATOM   4811  O   LEU A 316       3.910  -6.261 -14.847  1.00 82.76           O
ATOM   4812  HA  LEU A 316       5.667  -7.104 -13.224  1.00 82.76           H
ATOM   4813  CB  LEU A 316       4.443  -6.540 -11.581  1.00 82.76           C
ATOM   4814 1HB  LEU A 316       4.171  -5.615 -11.071  1.00 82.76           H
ATOM   4815 2HB  LEU A 316       3.513  -7.023 -11.881  1.00 82.76           H
ATOM   4816  CG  LEU A 316       5.158  -7.450 -10.580  1.00 82.76           C
ATOM   4817  HG  LEU A 316       6.113  -6.991 -10.324  1.00 82.76           H
ATOM   4818  CD1 LEU A 316       4.355  -7.576  -9.284  1.00 82.76           C
ATOM   4819 1HD1 LEU A 316       4.233  -6.591  -8.834  1.00 82.76           H
ATOM   4820 2HD1 LEU A 316       3.375  -8.000  -9.503  1.00 82.76           H
ATOM   4821 3HD1 LEU A 316       4.886  -8.229  -8.590  1.00 82.76           H
ATOM   4822  CD2 LEU A 316       5.463  -8.814 -11.201  1.00 82.76           C
ATOM   4823 1HD2 LEU A 316       4.532  -9.292 -11.504  1.00 82.76           H
ATOM   4824 2HD2 LEU A 316       6.104  -8.681 -12.073  1.00 82.76           H
ATOM   4825 3HD2 LEU A 316       5.972  -9.441 -10.469  1.00 82.76           H
ATOM   4826  HN  LEU A 316       6.270  -4.856 -11.619  1.00 82.76           H
ATOM   4827  N   TYR A 317       4.184  -4.253 -13.843  1.00 79.11           N
ATOM   4828  CA  TYR A 317       3.171  -3.577 -14.635  1.00 79.11           C
ATOM   4829  C   TYR A 317       3.805  -2.813 -15.799  1.00 79.11           C
ATOM   4830  O   TYR A 317       3.205  -2.689 -16.865  1.00 79.11           O
ATOM   4831  HA  TYR A 317       2.494  -4.333 -15.032  1.00 79.11           H
ATOM   4832  CB  TYR A 317       2.496  -2.578 -13.693  1.00 79.11           C
ATOM   4833 1HB  TYR A 317       3.266  -2.005 -13.175  1.00 79.11           H
ATOM   4834 2HB  TYR A 317       1.916  -1.870 -14.285  1.00 79.11           H
ATOM   4835  CG  TYR A 317       1.578  -3.226 -12.654  1.00 79.11           C
ATOM   4836  CD1 TYR A 317       0.304  -3.619 -13.010  1.00 79.11           C
ATOM   4837  HD1 TYR A 317      -0.048  -3.468 -14.030  1.00 79.11           H
ATOM   4838  CD2 TYR A 317       2.024  -3.416 -11.362  1.00 79.11           C
ATOM   4839  HD2 TYR A 317       3.030  -3.105 -11.081  1.00 79.11           H
ATOM   4840  CE1 TYR A 317      -0.561  -4.228 -12.032  1.00 79.11           C
ATOM   4841  HE1 TYR A 317      -1.569  -4.543 -12.300  1.00 79.11           H
ATOM   4842  CE2 TYR A 317       1.159  -4.025 -10.385  1.00 79.11           C
ATOM   4843  HE2 TYR A 317       1.499  -4.182  -9.361  1.00 79.11           H
ATOM   4844  CZ  TYR A 317      -0.090  -4.401 -10.768  1.00 79.11           C
ATOM   4845  OH  TYR A 317      -0.906  -4.977  -9.845  1.00 79.11           O
ATOM   4846  HH  TYR A 317      -0.411  -5.111  -8.987  1.00 79.11           H
ATOM   4847  HN  TYR A 317       4.709  -3.660 -13.232  1.00 79.11           H
ATOM   4848  N   VAL A 318       5.011  -2.320 -15.555  1.00 75.39           N
ATOM   4849  CA  VAL A 318       5.583  -1.287 -16.402  1.00 75.39           C
ATOM   4850  C   VAL A 318       6.616  -1.916 -17.339  1.00 75.39           C
ATOM   4851  O   VAL A 318       6.466  -1.864 -18.558  1.00 75.39           O
ATOM   4852  HA  VAL A 318       4.775  -0.868 -17.001  1.00 75.39           H
ATOM   4853  CB  VAL A 318       6.164  -0.165 -15.539  1.00 75.39           C
ATOM   4854  HB  VAL A 318       7.062  -0.546 -15.053  1.00 75.39           H
ATOM   4855  CG1 VAL A 318       6.568   1.034 -16.398  1.00 75.39           C
ATOM   4856 1HG1 VAL A 318       7.321   0.725 -17.123  1.00 75.39           H
ATOM   4857 2HG1 VAL A 318       5.693   1.415 -16.925  1.00 75.39           H
ATOM   4858 3HG1 VAL A 318       6.977   1.817 -15.760  1.00 75.39           H
ATOM   4859  CG2 VAL A 318       5.178   0.251 -14.445  1.00 75.39           C
ATOM   4860 1HG2 VAL A 318       4.255   0.605 -14.904  1.00 75.39           H
ATOM   4861 2HG2 VAL A 318       4.961  -0.605 -13.806  1.00 75.39           H
ATOM   4862 3HG2 VAL A 318       5.616   1.050 -13.846  1.00 75.39           H
ATOM   4863  HN  VAL A 318       5.592  -2.615 -14.796  1.00 75.39           H
ATOM   4864  N   PHE A 319       7.642  -2.496 -16.733  1.00 72.97           N
ATOM   4865  CA  PHE A 319       8.777  -2.991 -17.492  1.00 72.97           C
ATOM   4866  C   PHE A 319       8.393  -4.223 -18.313  1.00 72.97           C
ATOM   4867  O   PHE A 319       9.098  -4.594 -19.250  1.00 72.97           O
ATOM   4868  HA  PHE A 319       9.090  -2.192 -18.165  1.00 72.97           H
ATOM   4869  CB  PHE A 319       9.856  -3.383 -16.480  1.00 72.97           C
ATOM   4870 1HB  PHE A 319       9.441  -4.115 -15.787  1.00 72.97           H
ATOM   4871 2HB  PHE A 319      10.674  -3.873 -17.008  1.00 72.97           H
ATOM   4872  CG  PHE A 319      10.416  -2.205 -15.680  1.00 72.97           C
ATOM   4873  CD1 PHE A 319      10.729  -1.042 -16.312  1.00 72.97           C
ATOM   4874  HD1 PHE A 319      10.581  -0.949 -17.387  1.00 72.97           H
ATOM   4875  CD2 PHE A 319      10.601  -2.322 -14.338  1.00 72.97           C
ATOM   4876  HD2 PHE A 319      10.351  -3.254 -13.832  1.00 72.97           H
ATOM   4877  CE1 PHE A 319      11.249   0.051 -15.569  1.00 72.97           C
ATOM   4878  HE1 PHE A 319      11.500   0.983 -16.075  1.00 72.97           H
ATOM   4879  CE2 PHE A 319      11.121  -1.229 -13.596  1.00 72.97           C
ATOM   4880  HE2 PHE A 319      11.270  -1.322 -12.520  1.00 72.97           H
ATOM   4881  CZ  PHE A 319      11.434  -0.066 -14.227  1.00 72.97           C
ATOM   4882  HZ  PHE A 319      11.834   0.773 -13.657  1.00 72.97           H
ATOM   4883  HN  PHE A 319       7.705  -2.630 -15.744  1.00 72.97           H
ATOM   4884  N   VAL A 320       7.275  -4.824 -17.932  1.00 72.23           N
ATOM   4885  CA  VAL A 320       6.740  -5.951 -18.676  1.00 72.23           C
ATOM   4886  C   VAL A 320       6.314  -5.481 -20.068  1.00 72.23           C
ATOM   4887  O   VAL A 320       6.322  -6.261 -21.020  1.00 72.23           O
ATOM   4888  HA  VAL A 320       7.539  -6.685 -18.783  1.00 72.23           H
ATOM   4889  CB  VAL A 320       5.600  -6.603 -17.890  1.00 72.23           C
ATOM   4890  HB  VAL A 320       4.842  -5.841 -17.705  1.00 72.23           H
ATOM   4891  CG1 VAL A 320       4.948  -7.726 -18.700  1.00 72.23           C
ATOM   4892 1HG1 VAL A 320       4.546  -7.319 -19.627  1.00 72.23           H
ATOM   4893 2HG1 VAL A 320       5.694  -8.487 -18.930  1.00 72.23           H
ATOM   4894 3HG1 VAL A 320       4.142  -8.172 -18.118  1.00 72.23           H
ATOM   4895  CG2 VAL A 320       6.091  -7.117 -16.536  1.00 72.23           C
ATOM   4896 1HG2 VAL A 320       6.876  -7.857 -16.691  1.00 72.23           H
ATOM   4897 2HG2 VAL A 320       6.486  -6.285 -15.953  1.00 72.23           H
ATOM   4898 3HG2 VAL A 320       5.261  -7.575 -15.998  1.00 72.23           H
ATOM   4899  HN  VAL A 320       6.740  -4.553 -17.132  1.00 72.23           H
ATOM   4900  N   GLY A 321       5.952  -4.209 -20.144  1.00 73.18           N
ATOM   4901  CA  GLY A 321       5.479  -3.638 -21.393  1.00 73.18           C
ATOM   4902  C   GLY A 321       6.616  -3.529 -22.411  1.00 73.18           C
ATOM   4903  O   GLY A 321       7.680  -2.994 -22.103  1.00 73.18           O
ATOM   4904 1HA  GLY A 321       4.680  -4.257 -21.801  1.00 73.18           H
ATOM   4905 2HA  GLY A 321       5.054  -2.651 -21.209  1.00 73.18           H
ATOM   4906  HN  GLY A 321       5.977  -3.574 -19.372  1.00 73.18           H
ATOM   4907  N   GLU A 322       6.352  -4.043 -23.603  1.00 62.25           N
ATOM   4908  CA  GLU A 322       7.309  -3.940 -24.692  1.00 62.25           C
ATOM   4909  C   GLU A 322       7.471  -2.479 -25.119  1.00 62.25           C
ATOM   4910  O   GLU A 322       8.582  -2.028 -25.391  1.00 62.25           O
ATOM   4911  HA  GLU A 322       8.250  -4.313 -24.287  1.00 62.25           H
ATOM   4912  CB  GLU A 322       6.890  -4.814 -25.875  1.00 62.25           C
ATOM   4913 1HB  GLU A 322       5.842  -4.633 -26.113  1.00 62.25           H
ATOM   4914 2HB  GLU A 322       7.560  -4.638 -26.717  1.00 62.25           H
ATOM   4915  CG  GLU A 322       7.014  -6.300 -25.530  1.00 62.25           C
ATOM   4916 1HG  GLU A 322       8.032  -6.519 -25.208  1.00 62.25           H
ATOM   4917 2HG  GLU A 322       6.357  -6.538 -24.693  1.00 62.25           H
ATOM   4918  CD  GLU A 322       6.654  -7.174 -26.733  1.00 62.25           C
ATOM   4919  OE1 GLU A 322       6.811  -8.407 -26.606  1.00 62.25           O
ATOM   4920  OE2 GLU A 322       6.230  -6.589 -27.753  1.00 62.25           O
ATOM   4921  HN  GLU A 322       5.504  -4.523 -23.830  1.00 62.25           H
ATOM   4922  N   ARG A 323       6.346  -1.782 -25.165  1.00 60.89           N
ATOM   4923  CA  ARG A 323       6.347  -0.386 -25.569  1.00 60.89           C
ATOM   4924  C   ARG A 323       7.254   0.433 -24.648  1.00 60.89           C
ATOM   4925  O   ARG A 323       8.079   1.214 -25.118  1.00 60.89           O
ATOM   4926  HA  ARG A 323       6.727  -0.391 -26.590  1.00 60.89           H
ATOM   4927  CB  ARG A 323       4.933   0.199 -25.533  1.00 60.89           C
ATOM   4928 1HB  ARG A 323       4.283  -0.370 -26.197  1.00 60.89           H
ATOM   4929 2HB  ARG A 323       4.523   0.106 -24.527  1.00 60.89           H
ATOM   4930  CG  ARG A 323       4.938   1.670 -25.953  1.00 60.89           C
ATOM   4931 1HG  ARG A 323       5.561   2.246 -25.268  1.00 60.89           H
ATOM   4932 2HG  ARG A 323       5.380   1.768 -26.945  1.00 60.89           H
ATOM   4933  CD  ARG A 323       3.519   2.242 -25.963  1.00 60.89           C
ATOM   4934 1HD  ARG A 323       2.932   1.768 -26.750  1.00 60.89           H
ATOM   4935 2HD  ARG A 323       3.022   2.021 -25.018  1.00 60.89           H
ATOM   4936  NE  ARG A 323       3.564   3.706 -26.179  1.00 60.89           N
ATOM   4937  HE  ARG A 323       4.350   4.083 -26.670  1.00 60.89           H
ATOM   4938  CZ  ARG A 323       2.619   4.557 -25.759  1.00 60.89           C
ATOM   4939  NH1 ARG A 323       1.544   4.107 -25.097  1.00 60.89           N
ATOM   4940 1HH1 ARG A 323       1.444   3.129 -24.913  1.00 60.89           H
ATOM   4941 2HH1 ARG A 323       0.843   4.749 -24.787  1.00 60.89           H
ATOM   4942  NH2 ARG A 323       2.764   5.865 -26.011  1.00 60.89           N
ATOM   4943 1HH2 ARG A 323       2.067   6.514 -25.704  1.00 60.89           H
ATOM   4944 2HH2 ARG A 323       3.569   6.193 -26.506  1.00 60.89           H
ATOM   4945  HN  ARG A 323       5.447  -2.154 -24.933  1.00 60.89           H
ATOM   4946  N   PHE A 324       7.070   0.225 -23.352  1.00 71.31           N
ATOM   4947  CA  PHE A 324       7.804   0.991 -22.360  1.00 71.31           C
ATOM   4948  C   PHE A 324       9.293   0.640 -22.387  1.00 71.31           C
ATOM   4949  O   PHE A 324      10.144   1.522 -22.281  1.00 71.31           O
ATOM   4950  HA  PHE A 324       7.677   2.045 -22.606  1.00 71.31           H
ATOM   4951  CB  PHE A 324       7.230   0.618 -20.992  1.00 71.31           C
ATOM   4952 1HB  PHE A 324       6.147   0.743 -21.017  1.00 71.31           H
ATOM   4953 2HB  PHE A 324       7.424  -0.438 -20.803  1.00 71.31           H
ATOM   4954  CG  PHE A 324       7.797   1.441 -19.833  1.00 71.31           C
ATOM   4955  CD1 PHE A 324       8.911   1.016 -19.179  1.00 71.31           C
ATOM   4956  HD1 PHE A 324       9.400   0.090 -19.480  1.00 71.31           H
ATOM   4957  CD2 PHE A 324       7.187   2.597 -19.457  1.00 71.31           C
ATOM   4958  HD2 PHE A 324       6.293   2.937 -19.981  1.00 71.31           H
ATOM   4959  CE1 PHE A 324       9.438   1.780 -18.104  1.00 71.31           C
ATOM   4960  HE1 PHE A 324      10.331   1.440 -17.580  1.00 71.31           H
ATOM   4961  CE2 PHE A 324       7.713   3.360 -18.382  1.00 71.31           C
ATOM   4962  HE2 PHE A 324       7.224   4.287 -18.081  1.00 71.31           H
ATOM   4963  CZ  PHE A 324       8.827   2.936 -17.728  1.00 71.31           C
ATOM   4964  HZ  PHE A 324       9.231   3.522 -16.903  1.00 71.31           H
ATOM   4965  HN  PHE A 324       6.435  -0.451 -22.979  1.00 71.31           H
ATOM   4966  N   ARG A 325       9.562  -0.649 -22.530  1.00 69.24           N
ATOM   4967  CA  ARG A 325      10.933  -1.130 -22.552  1.00 69.24           C
ATOM   4968  C   ARG A 325      11.708  -0.472 -23.696  1.00 69.24           C
ATOM   4969  O   ARG A 325      12.887  -0.153 -23.548  1.00 69.24           O
ATOM   4970  HA  ARG A 325      11.344  -0.844 -21.584  1.00 69.24           H
ATOM   4971  CB  ARG A 325      10.981  -2.650 -22.721  1.00 69.24           C
ATOM   4972 1HB  ARG A 325      10.257  -2.959 -23.476  1.00 69.24           H
ATOM   4973 2HB  ARG A 325      11.965  -2.949 -23.082  1.00 69.24           H
ATOM   4974  CG  ARG A 325      10.680  -3.358 -21.398  1.00 69.24           C
ATOM   4975 1HG  ARG A 325      11.304  -2.941 -20.608  1.00 69.24           H
ATOM   4976 2HG  ARG A 325       9.643  -3.179 -21.113  1.00 69.24           H
ATOM   4977  CD  ARG A 325      10.931  -4.863 -21.513  1.00 69.24           C
ATOM   4978 1HD  ARG A 325      11.869  -5.045 -22.036  1.00 69.24           H
ATOM   4979 2HD  ARG A 325      11.029  -5.301 -20.520  1.00 69.24           H
ATOM   4980  NE  ARG A 325       9.814  -5.508 -22.240  1.00 69.24           N
ATOM   4981  HE  ARG A 325       8.957  -5.001 -22.328  1.00 69.24           H
ATOM   4982  CZ  ARG A 325       9.880  -6.730 -22.788  1.00 69.24           C
ATOM   4983  NH1 ARG A 325      11.004  -7.454 -22.700  1.00 69.24           N
ATOM   4984 1HH1 ARG A 325      11.802  -7.084 -22.224  1.00 69.24           H
ATOM   4985 2HH1 ARG A 325      11.045  -8.365 -23.112  1.00 69.24           H
ATOM   4986  NH2 ARG A 325       8.806  -7.215 -23.424  1.00 69.24           N
ATOM   4987 1HH2 ARG A 325       8.839  -8.125 -23.838  1.00 69.24           H
ATOM   4988 2HH2 ARG A 325       7.971  -6.668 -23.485  1.00 69.24           H
ATOM   4989  HN  ARG A 325       8.864  -1.358 -22.630  1.00 69.24           H
ATOM   4990  N   ARG A 326      11.014  -0.289 -24.810  1.00 63.95           N
ATOM   4991  CA  ARG A 326      11.604   0.379 -25.957  1.00 63.95           C
ATOM   4992  C   ARG A 326      11.868   1.852 -25.636  1.00 63.95           C
ATOM   4993  O   ARG A 326      12.937   2.376 -25.944  1.00 63.95           O
ATOM   4994  HA  ARG A 326      12.536  -0.155 -26.141  1.00 63.95           H
ATOM   4995  CB  ARG A 326      10.689   0.286 -27.179  1.00 63.95           C
ATOM   4996 1HB  ARG A 326       9.662   0.505 -26.886  1.00 63.95           H
ATOM   4997 2HB  ARG A 326      10.978   1.039 -27.913  1.00 63.95           H
ATOM   4998  CG  ARG A 326      10.759  -1.105 -27.813  1.00 63.95           C
ATOM   4999 1HG  ARG A 326      11.790  -1.332 -28.085  1.00 63.95           H
ATOM   5000 2HG  ARG A 326      10.449  -1.855 -27.086  1.00 63.95           H
ATOM   5001  CD  ARG A 326       9.868  -1.188 -29.053  1.00 63.95           C
ATOM   5002 1HD  ARG A 326       8.826  -1.030 -28.774  1.00 63.95           H
ATOM   5003 2HD  ARG A 326      10.133  -0.398 -29.756  1.00 63.95           H
ATOM   5004  NE  ARG A 326      10.022  -2.511 -29.700  1.00 63.95           N
ATOM   5005  HE  ARG A 326      10.617  -3.182 -29.258  1.00 63.95           H
ATOM   5006  CZ  ARG A 326       9.414  -2.865 -30.840  1.00 63.95           C
ATOM   5007  NH1 ARG A 326       8.605  -2.006 -31.475  1.00 63.95           N
ATOM   5008 1HH1 ARG A 326       8.452  -1.092 -31.098  1.00 63.95           H
ATOM   5009 2HH1 ARG A 326       8.155  -2.278 -32.325  1.00 63.95           H
ATOM   5010  NH2 ARG A 326       9.626  -4.092 -31.335  1.00 63.95           N
ATOM   5011 1HH2 ARG A 326       9.180  -4.372 -32.185  1.00 63.95           H
ATOM   5012 2HH2 ARG A 326      10.231  -4.727 -30.855  1.00 63.95           H
ATOM   5013  HN  ARG A 326      10.068  -0.587 -24.935  1.00 63.95           H
ATOM   5014  N   ASP A 327      10.874   2.478 -25.023  1.00 73.93           N
ATOM   5015  CA  ASP A 327      10.949   3.900 -24.735  1.00 73.93           C
ATOM   5016  C   ASP A 327      11.998   4.141 -23.648  1.00 73.93           C
ATOM   5017  O   ASP A 327      12.651   5.184 -23.630  1.00 73.93           O
ATOM   5018  HA  ASP A 327      11.215   4.370 -25.682  1.00 73.93           H
ATOM   5019  CB  ASP A 327       9.608   4.430 -24.225  1.00 73.93           C
ATOM   5020 1HB  ASP A 327       9.255   3.807 -23.403  1.00 73.93           H
ATOM   5021 2HB  ASP A 327       9.739   5.437 -23.828  1.00 73.93           H
ATOM   5022  CG  ASP A 327       8.564   4.449 -25.343  1.00 73.93           C
ATOM   5023  OD1 ASP A 327       8.990   4.402 -26.518  1.00 73.93           O
ATOM   5024  OD2 ASP A 327       7.364   4.510 -24.999  1.00 73.93           O
ATOM   5025  HN  ASP A 327      10.031   2.030 -24.724  1.00 73.93           H
ATOM   5026  N   LEU A 328      12.127   3.160 -22.767  1.00 75.78           N
ATOM   5027  CA  LEU A 328      13.151   3.209 -21.737  1.00 75.78           C
ATOM   5028  C   LEU A 328      14.528   3.308 -22.397  1.00 75.78           C
ATOM   5029  O   LEU A 328      15.311   4.201 -22.077  1.00 75.78           O
ATOM   5030  HA  LEU A 328      12.983   4.113 -21.152  1.00 75.78           H
ATOM   5031  CB  LEU A 328      13.010   2.020 -20.784  1.00 75.78           C
ATOM   5032 1HB  LEU A 328      12.058   2.111 -20.261  1.00 75.78           H
ATOM   5033 2HB  LEU A 328      12.961   1.108 -21.378  1.00 75.78           H
ATOM   5034  CG  LEU A 328      14.119   1.860 -19.743  1.00 75.78           C
ATOM   5035  HG  LEU A 328      15.071   1.782 -20.267  1.00 75.78           H
ATOM   5036  CD1 LEU A 328      14.202   3.089 -18.836  1.00 75.78           C
ATOM   5037 1HD1 LEU A 328      14.414   3.972 -19.439  1.00 75.78           H
ATOM   5038 2HD1 LEU A 328      13.253   3.223 -18.317  1.00 75.78           H
ATOM   5039 3HD1 LEU A 328      14.998   2.949 -18.105  1.00 75.78           H
ATOM   5040  CD2 LEU A 328      13.937   0.569 -18.942  1.00 75.78           C
ATOM   5041 1HD2 LEU A 328      12.976   0.592 -18.428  1.00 75.78           H
ATOM   5042 2HD2 LEU A 328      13.967  -0.285 -19.619  1.00 75.78           H
ATOM   5043 3HD2 LEU A 328      14.739   0.480 -18.209  1.00 75.78           H
ATOM   5044  HN  LEU A 328      11.549   2.344 -22.749  1.00 75.78           H
ATOM   5045  N   VAL A 329      14.781   2.378 -23.306  1.00 76.47           N
ATOM   5046  CA  VAL A 329      16.084   2.288 -23.942  1.00 76.47           C
ATOM   5047  C   VAL A 329      16.346   3.567 -24.740  1.00 76.47           C
ATOM   5048  O   VAL A 329      17.482   4.034 -24.817  1.00 76.47           O
ATOM   5049  HA  VAL A 329      16.831   2.209 -23.152  1.00 76.47           H
ATOM   5050  CB  VAL A 329      16.163   1.023 -24.799  1.00 76.47           C
ATOM   5051  HB  VAL A 329      15.362   1.067 -25.536  1.00 76.47           H
ATOM   5052  CG1 VAL A 329      17.493   0.953 -25.552  1.00 76.47           C
ATOM   5053 1HG1 VAL A 329      17.588   1.822 -26.203  1.00 76.47           H
ATOM   5054 2HG1 VAL A 329      18.315   0.942 -24.837  1.00 76.47           H
ATOM   5055 3HG1 VAL A 329      17.522   0.044 -26.153  1.00 76.47           H
ATOM   5056  CG2 VAL A 329      15.948  -0.230 -23.947  1.00 76.47           C
ATOM   5057 1HG2 VAL A 329      16.717  -0.281 -23.176  1.00 76.47           H
ATOM   5058 2HG2 VAL A 329      14.966  -0.186 -23.477  1.00 76.47           H
ATOM   5059 3HG2 VAL A 329      16.009  -1.115 -24.580  1.00 76.47           H
ATOM   5060  HN  VAL A 329      14.116   1.695 -23.608  1.00 76.47           H
ATOM   5061  N   LYS A 330      15.276   4.098 -25.314  1.00 70.28           N
ATOM   5062  CA  LYS A 330      15.360   5.359 -26.032  1.00 70.28           C
ATOM   5063  C   LYS A 330      15.854   6.451 -25.081  1.00 70.28           C
[truncated: 117,478 more chars]
