# Supplementary material for: Noncanonical roles of chemokine regions in CCR9 activation revealed by structural modeling and mutational mapping
Source: Nat Commun. 2025 Aug 18;16:7695. doi: 10.1038/s41467-025-62321-9 (PMC12361432; doi:10.1038/s41467-025-62321-9)
Supplement: Supplementary file 7 — Supplementary Data 5 [file 41467_2025_62321_MOESM7_ESM.zip › CCR9_CCL25x1P6_12_rnk2.pdb]

ATOM      1  N   GLU A  20      -4.250  -0.998  58.937  1.00 51.30           N
ATOM      2  CA  GLU A  20      -4.379  -2.086  57.982  1.00 51.30           C
ATOM      3  C   GLU A  20      -5.036  -3.299  58.643  1.00 51.30           C
ATOM      4  O   GLU A  20      -4.351  -4.144  59.218  1.00 51.30           O
ATOM      5  HA  GLU A  20      -5.023  -1.701  57.191  1.00 51.30           H
ATOM      6  CB  GLU A  20      -3.019  -2.455  57.386  1.00 51.30           C
ATOM      7 1HB  GLU A  20      -2.248  -2.375  58.152  1.00 51.30           H
ATOM      8 2HB  GLU A  20      -3.074  -3.445  56.932  1.00 51.30           H
ATOM      9  CG  GLU A  20      -2.630  -1.488  56.266  1.00 51.30           C
ATOM     10 1HG  GLU A  20      -3.516  -1.215  55.693  1.00 51.30           H
ATOM     11 2HG  GLU A  20      -2.233  -0.569  56.696  1.00 51.30           H
ATOM     12  CD  GLU A  20      -1.589  -2.115  55.337  1.00 51.30           C
ATOM     13  OE1 GLU A  20      -1.541  -1.683  54.165  1.00 51.30           O
ATOM     14  OE2 GLU A  20      -0.864  -3.011  55.820  1.00 51.30           O
ATOM     15  HN  GLU A  20      -4.621  -1.189  59.847  1.00 51.30           H
ATOM     16  N   SER A  21      -6.356  -3.346  58.541  1.00 59.62           N
ATOM     17  CA  SER A  21      -7.101  -4.504  59.005  1.00 59.62           C
ATOM     18  C   SER A  21      -6.547  -5.776  58.362  1.00 59.62           C
ATOM     19  O   SER A  21      -6.155  -5.766  57.196  1.00 59.62           O
ATOM     20  HA  SER A  21      -6.956  -4.527  60.085  1.00 59.62           H
ATOM     21  CB  SER A  21      -8.593  -4.359  58.695  1.00 59.62           C
ATOM     22 1HB  SER A  21      -9.133  -5.211  59.109  1.00 59.62           H
ATOM     23 2HB  SER A  21      -8.980  -3.467  59.187  1.00 59.62           H
ATOM     24  OG  SER A  21      -8.841  -4.274  57.295  1.00 59.62           O
ATOM     25  HG  SER A  21      -9.488  -4.985  57.019  1.00 59.62           H
ATOM     26  HN  SER A  21      -6.913  -2.614  58.150  1.00 59.62           H
ATOM     27  N   THR A  22      -6.531  -6.841  59.150  1.00 61.19           N
ATOM     28  CA  THR A  22      -6.056  -8.125  58.663  1.00 61.19           C
ATOM     29  C   THR A  22      -6.738  -8.480  57.340  1.00 61.19           C
ATOM     30  O   THR A  22      -6.121  -9.078  56.461  1.00 61.19           O
ATOM     31  HA  THR A  22      -4.988  -8.042  58.461  1.00 61.19           H
ATOM     32  CB  THR A  22      -6.288  -9.163  59.763  1.00 61.19           C
ATOM     33  HB  THR A  22      -6.249 -10.174  59.359  1.00 61.19           H
ATOM     34  OG1 THR A  22      -7.531  -8.780  60.345  1.00 61.19           O
ATOM     35  HG1 THR A  22      -7.898  -9.532  60.893  1.00 61.19           H
ATOM     36  CG2 THR A  22      -5.284  -9.034  60.911  1.00 61.19           C
ATOM     37 1HG2 THR A  22      -5.370  -8.045  61.360  1.00 61.19           H
ATOM     38 2HG2 THR A  22      -4.274  -9.173  60.527  1.00 61.19           H
ATOM     39 3HG2 THR A  22      -5.494  -9.794  61.664  1.00 61.19           H
ATOM     40  HN  THR A  22      -6.834  -6.836  60.103  1.00 61.19           H
ATOM     41  N   SER A  23      -8.002  -8.095  57.241  1.00 64.25           N
ATOM     42  CA  SER A  23      -8.761  -8.328  56.025  1.00 64.25           C
ATOM     43  C   SER A  23      -8.128  -7.567  54.858  1.00 64.25           C
ATOM     44  O   SER A  23      -8.024  -8.095  53.752  1.00 64.25           O
ATOM     45  HA  SER A  23      -8.710  -9.403  55.854  1.00 64.25           H
ATOM     46  CB  SER A  23     -10.223  -7.910  56.200  1.00 64.25           C
ATOM     47 1HB  SER A  23     -10.794  -8.214  55.322  1.00 64.25           H
ATOM     48 2HB  SER A  23     -10.650  -8.434  57.055  1.00 64.25           H
ATOM     49  OG  SER A  23     -10.357  -6.504  56.389  1.00 64.25           O
ATOM     50  HG  SER A  23     -11.325  -6.254  56.421  1.00 64.25           H
ATOM     51  HN  SER A  23      -8.504  -7.632  57.971  1.00 64.25           H
ATOM     52  N   SER A  24      -7.722  -6.339  55.145  1.00 69.05           N
ATOM     53  CA  SER A  24      -7.155  -5.480  54.119  1.00 69.05           C
ATOM     54  C   SER A  24      -5.870  -6.102  53.567  1.00 69.05           C
ATOM     55  O   SER A  24      -5.622  -6.057  52.364  1.00 69.05           O
ATOM     56  HA  SER A  24      -7.915  -5.419  53.341  1.00 69.05           H
ATOM     57  CB  SER A  24      -6.874  -4.080  54.668  1.00 69.05           C
ATOM     58 1HB  SER A  24      -7.816  -3.552  54.814  1.00 69.05           H
ATOM     59 2HB  SER A  24      -6.399  -4.162  55.646  1.00 69.05           H
ATOM     60  OG  SER A  24      -6.036  -3.323  53.797  1.00 69.05           O
ATOM     61  HG  SER A  24      -5.826  -2.437  54.209  1.00 69.05           H
ATOM     62  HN  SER A  24      -7.775  -5.931  56.056  1.00 69.05           H
ATOM     63  N   MET A  25      -5.087  -6.667  54.474  1.00 65.89           N
ATOM     64  CA  MET A  25      -3.833  -7.294  54.094  1.00 65.89           C
ATOM     65  C   MET A  25      -4.078  -8.633  53.395  1.00 65.89           C
ATOM     66  O   MET A  25      -3.353  -8.997  52.471  1.00 65.89           O
ATOM     67  HA  MET A  25      -3.355  -6.599  53.404  1.00 65.89           H
ATOM     68  CB  MET A  25      -2.975  -7.518  55.341  1.00 65.89           C
ATOM     69 1HB  MET A  25      -3.102  -6.683  56.029  1.00 65.89           H
ATOM     70 2HB  MET A  25      -3.312  -8.415  55.862  1.00 65.89           H
ATOM     71  CG  MET A  25      -1.497  -7.661  54.971  1.00 65.89           C
ATOM     72 1HG  MET A  25      -1.332  -8.610  54.460  1.00 65.89           H
ATOM     73 2HG  MET A  25      -1.209  -6.871  54.279  1.00 65.89           H
ATOM     74  SD  MET A  25      -0.489  -7.579  56.442  1.00 65.89           S
ATOM     75  CE  MET A  25       1.136  -7.596  55.706  1.00 65.89           C
ATOM     76 1HE  MET A  25       1.265  -8.513  55.131  1.00 65.89           H
ATOM     77 2HE  MET A  25       1.245  -6.736  55.046  1.00 65.89           H
ATOM     78 3HE  MET A  25       1.891  -7.550  56.490  1.00 65.89           H
ATOM     79  HN  MET A  25      -5.298  -6.702  55.451  1.00 65.89           H
ATOM     80  N   GLU A  26      -5.103  -9.330  53.864  1.00 61.20           N
ATOM     81  CA  GLU A  26      -5.448 -10.624  53.301  1.00 61.20           C
ATOM     82  C   GLU A  26      -5.971 -10.460  51.873  1.00 61.20           C
ATOM     83  O   GLU A  26      -5.640 -11.252  50.992  1.00 61.20           O
ATOM     84  HA  GLU A  26      -4.518 -11.193  53.292  1.00 61.20           H
ATOM     85  CB  GLU A  26      -6.470 -11.349  54.180  1.00 61.20           C
ATOM     86 1HB  GLU A  26      -6.302 -11.094  55.226  1.00 61.20           H
ATOM     87 2HB  GLU A  26      -7.478 -11.118  53.837  1.00 61.20           H
ATOM     88  CG  GLU A  26      -6.313 -12.866  54.065  1.00 61.20           C
ATOM     89 1HG  GLU A  26      -6.633 -13.195  53.076  1.00 61.20           H
ATOM     90 2HG  GLU A  26      -5.262 -13.135  54.166  1.00 61.20           H
ATOM     91  CD  GLU A  26      -7.134 -13.585  55.138  1.00 61.20           C
ATOM     92  OE1 GLU A  26      -6.774 -14.741  55.448  1.00 61.20           O
ATOM     93  OE2 GLU A  26      -8.103 -12.962  55.623  1.00 61.20           O
ATOM     94  HN  GLU A  26      -5.691  -9.024  54.613  1.00 61.20           H
ATOM     95  N   ASP A  27      -6.779  -9.426  51.688  1.00 67.81           N
ATOM     96  CA  ASP A  27      -7.354  -9.150  50.383  1.00 67.81           C
ATOM     97  C   ASP A  27      -6.228  -8.924  49.372  1.00 67.81           C
ATOM     98  O   ASP A  27      -6.310  -9.382  48.233  1.00 67.81           O
ATOM     99  HA  ASP A  27      -7.958 -10.025  50.145  1.00 67.81           H
ATOM    100  CB  ASP A  27      -8.218  -7.887  50.417  1.00 67.81           C
ATOM    101 1HB  ASP A  27      -7.686  -7.093  50.941  1.00 67.81           H
ATOM    102 2HB  ASP A  27      -8.396  -7.536  49.401  1.00 67.81           H
ATOM    103  CG  ASP A  27      -9.555  -8.157  51.110  1.00 67.81           C
ATOM    104  OD1 ASP A  27      -9.945  -9.344  51.149  1.00 67.81           O
ATOM    105  OD2 ASP A  27     -10.157  -7.170  51.586  1.00 67.81           O
ATOM    106  HN  ASP A  27      -7.041  -8.785  52.409  1.00 67.81           H
ATOM    107  N   TYR A  28      -5.202  -8.218  49.824  1.00 67.25           N
ATOM    108  CA  TYR A  28      -4.086  -7.879  48.957  1.00 67.25           C
ATOM    109  C   TYR A  28      -3.246  -9.116  48.636  1.00 67.25           C
ATOM    110  O   TYR A  28      -2.765  -9.271  47.514  1.00 67.25           O
ATOM    111  HA  TYR A  28      -4.492  -7.473  48.030  1.00 67.25           H
ATOM    112  CB  TYR A  28      -3.229  -6.885  49.743  1.00 67.25           C
ATOM    113 1HB  TYR A  28      -3.838  -6.019  50.001  1.00 67.25           H
ATOM    114 2HB  TYR A  28      -2.920  -7.348  50.680  1.00 67.25           H
ATOM    115  CG  TYR A  28      -1.983  -6.408  48.993  1.00 67.25           C
ATOM    116  CD1 TYR A  28      -0.771  -7.035  49.199  1.00 67.25           C
ATOM    117  HD1 TYR A  28      -0.701  -7.869  49.897  1.00 67.25           H
ATOM    118  CD2 TYR A  28      -2.073  -5.352  48.109  1.00 67.25           C
ATOM    119  HD2 TYR A  28      -3.030  -4.857  47.946  1.00 67.25           H
ATOM    120  CE1 TYR A  28       0.401  -6.586  48.493  1.00 67.25           C
ATOM    121  HE1 TYR A  28       1.364  -7.072  48.647  1.00 67.25           H
ATOM    122  CE2 TYR A  28      -0.901  -4.903  47.403  1.00 67.25           C
ATOM    123  HE2 TYR A  28      -0.957  -4.070  46.702  1.00 67.25           H
ATOM    124  CZ  TYR A  28       0.278  -5.542  47.629  1.00 67.25           C
ATOM    125  OH  TYR A  28       1.385  -5.119  46.962  1.00 67.25           O
ATOM    126  HH  TYR A  28       1.191  -4.259  46.490  1.00 67.25           H
ATOM    127  HN  TYR A  28      -5.126  -7.880  50.762  1.00 67.25           H
ATOM    128  N   VAL A  29      -3.094  -9.967  49.640  1.00 67.64           N
ATOM    129  CA  VAL A  29      -2.271 -11.156  49.497  1.00 67.64           C
ATOM    130  C   VAL A  29      -2.970 -12.145  48.562  1.00 67.64           C
ATOM    131  O   VAL A  29      -2.317 -12.821  47.768  1.00 67.64           O
ATOM    132  HA  VAL A  29      -1.328 -10.850  49.043  1.00 67.64           H
ATOM    133  CB  VAL A  29      -1.965 -11.749  50.873  1.00 67.64           C
ATOM    134  HB  VAL A  29      -2.909 -11.867  51.406  1.00 67.64           H
ATOM    135  CG1 VAL A  29      -1.323 -13.132  50.744  1.00 67.64           C
ATOM    136 1HG1 VAL A  29      -2.004 -13.801  50.219  1.00 67.64           H
ATOM    137 2HG1 VAL A  29      -0.391 -13.049  50.184  1.00 67.64           H
ATOM    138 3HG1 VAL A  29      -1.115 -13.530  51.737  1.00 67.64           H
ATOM    139  CG2 VAL A  29      -1.078 -10.807  51.691  1.00 67.64           C
ATOM    140 1HG2 VAL A  29      -0.138 -10.644  51.164  1.00 67.64           H
ATOM    141 2HG2 VAL A  29      -1.589  -9.854  51.827  1.00 67.64           H
ATOM    142 3HG2 VAL A  29      -0.876 -11.254  52.665  1.00 67.64           H
ATOM    143  HN  VAL A  29      -3.522  -9.854  50.538  1.00 67.64           H
ATOM    144  N   ASN A  30      -4.288 -12.198  48.686  1.00 62.66           N
ATOM    145  CA  ASN A  30      -5.070 -13.180  47.955  1.00 62.66           C
ATOM    146  C   ASN A  30      -5.373 -12.644  46.554  1.00 62.66           C
ATOM    147  O   ASN A  30      -5.914 -13.362  45.715  1.00 62.66           O
ATOM    148  HA  ASN A  30      -4.452 -14.078  47.932  1.00 62.66           H
ATOM    149  CB  ASN A  30      -6.402 -13.456  48.654  1.00 62.66           C
ATOM    150 1HB  ASN A  30      -6.909 -12.514  48.863  1.00 62.66           H
ATOM    151 2HB  ASN A  30      -7.053 -14.028  47.993  1.00 62.66           H
ATOM    152  CG  ASN A  30      -6.187 -14.225  49.959  1.00 62.66           C
ATOM    153  OD1 ASN A  30      -5.215 -14.941  50.135  1.00 62.66           O
ATOM    154  ND2 ASN A  30      -7.147 -14.039  50.861  1.00 62.66           N
ATOM    155 1HD2 ASN A  30      -7.918 -13.437  50.654  1.00 62.66           H
ATOM    156 2HD2 ASN A  30      -7.096 -14.499  51.748  1.00 62.66           H
ATOM    157  HN  ASN A  30      -4.819 -11.587  49.273  1.00 62.66           H
ATOM    158  N   PHE A  31      -5.011 -11.386  46.346  1.00 69.82           N
ATOM    159  CA  PHE A  31      -5.246 -10.743  45.065  1.00 69.82           C
ATOM    160  C   PHE A  31      -4.416 -11.400  43.960  1.00 69.82           C
ATOM    161  O   PHE A  31      -3.206 -11.564  44.103  1.00 69.82           O
ATOM    162  HA  PHE A  31      -6.306 -10.855  44.836  1.00 69.82           H
ATOM    163  CB  PHE A  31      -4.813  -9.283  45.211  1.00 69.82           C
ATOM    164 1HB  PHE A  31      -5.299  -8.857  46.089  1.00 69.82           H
ATOM    165 2HB  PHE A  31      -3.739  -9.250  45.394  1.00 69.82           H
ATOM    166  CG  PHE A  31      -5.136  -8.412  43.995  1.00 69.82           C
ATOM    167  CD1 PHE A  31      -4.165  -8.125  43.087  1.00 69.82           C
ATOM    168  HD1 PHE A  31      -3.157  -8.515  43.226  1.00 69.82           H
ATOM    169  CD2 PHE A  31      -6.395  -7.926  43.822  1.00 69.82           C
ATOM    170  HD2 PHE A  31      -7.173  -8.156  44.550  1.00 69.82           H
ATOM    171  CE1 PHE A  31      -4.465  -7.317  41.959  1.00 69.82           C
ATOM    172  HE1 PHE A  31      -3.687  -7.087  41.231  1.00 69.82           H
ATOM    173  CE2 PHE A  31      -6.695  -7.119  42.693  1.00 69.82           C
ATOM    174  HE2 PHE A  31      -7.703  -6.729  42.554  1.00 69.82           H
ATOM    175  CZ  PHE A  31      -5.723  -6.831  41.785  1.00 69.82           C
ATOM    176  HZ  PHE A  31      -5.954  -6.211  40.919  1.00 69.82           H
ATOM    177  HN  PHE A  31      -4.566 -10.811  47.032  1.00 69.82           H
ATOM    178  N   ASN A  32      -5.101 -11.759  42.884  1.00 62.95           N
ATOM    179  CA  ASN A  32      -4.441 -12.392  41.754  1.00 62.95           C
ATOM    180  C   ASN A  32      -3.833 -11.314  40.855  1.00 62.95           C
ATOM    181  O   ASN A  32      -4.533 -10.707  40.046  1.00 62.95           O
ATOM    182  HA  ASN A  32      -3.686 -13.045  42.193  1.00 62.95           H
ATOM    183  CB  ASN A  32      -5.435 -13.200  40.918  1.00 62.95           C
ATOM    184 1HB  ASN A  32      -6.020 -13.850  41.569  1.00 62.95           H
ATOM    185 2HB  ASN A  32      -6.137 -12.525  40.429  1.00 62.95           H
ATOM    186  CG  ASN A  32      -4.710 -14.041  39.865  1.00 62.95           C
ATOM    187  OD1 ASN A  32      -3.497 -14.015  39.741  1.00 62.95           O
ATOM    188  ND2 ASN A  32      -5.519 -14.786  39.117  1.00 62.95           N
ATOM    189 1HD2 ASN A  32      -6.507 -14.761  39.271  1.00 62.95           H
ATOM    190 2HD2 ASN A  32      -5.140 -15.371  38.401  1.00 62.95           H
ATOM    191  HN  ASN A  32      -6.086 -11.624  42.777  1.00 62.95           H
ATOM    192  N   PHE A  33      -2.535 -11.109  41.027  1.00 64.65           N
ATOM    193  CA  PHE A  33      -1.808 -10.171  40.188  1.00 64.65           C
ATOM    194  C   PHE A  33      -1.423 -10.813  38.854  1.00 64.65           C
ATOM    195  O   PHE A  33      -0.246 -10.853  38.497  1.00 64.65           O
ATOM    196  HA  PHE A  33      -2.469  -9.323  40.004  1.00 64.65           H
ATOM    197  CB  PHE A  33      -0.534  -9.789  40.944  1.00 64.65           C
ATOM    198 1HB  PHE A  33      -0.017 -10.700  41.246  1.00 64.65           H
ATOM    199 2HB  PHE A  33       0.131  -9.254  40.267  1.00 64.65           H
ATOM    200  CG  PHE A  33      -0.780  -8.925  42.182  1.00 64.65           C
ATOM    201  CD1 PHE A  33      -0.925  -7.579  42.054  1.00 64.65           C
ATOM    202  HD1 PHE A  33      -0.865  -7.115  41.069  1.00 64.65           H
ATOM    203  CD2 PHE A  33      -0.855  -9.503  43.411  1.00 64.65           C
ATOM    204  HD2 PHE A  33      -0.739 -10.582  43.514  1.00 64.65           H
ATOM    205  CE1 PHE A  33      -1.153  -6.776  43.203  1.00 64.65           C
ATOM    206  HE1 PHE A  33      -1.269  -5.697  43.100  1.00 64.65           H
ATOM    207  CE2 PHE A  33      -1.084  -8.700  44.560  1.00 64.65           C
ATOM    208  HE2 PHE A  33      -1.144  -9.164  45.545  1.00 64.65           H
ATOM    209  CZ  PHE A  33      -1.228  -7.354  44.432  1.00 64.65           C
ATOM    210  HZ  PHE A  33      -1.403  -6.738  45.314  1.00 64.65           H
ATOM    211  HN  PHE A  33      -1.983 -11.570  41.722  1.00 64.65           H
ATOM    212  N   THR A  34      -2.436 -11.300  38.153  1.00 63.88           N
ATOM    213  CA  THR A  34      -2.274 -11.661  36.755  1.00 63.88           C
ATOM    214  C   THR A  34      -1.715 -10.480  35.960  1.00 63.88           C
ATOM    215  O   THR A  34      -2.243  -9.372  36.033  1.00 63.88           O
ATOM    216  HA  THR A  34      -1.541 -12.466  36.691  1.00 63.88           H
ATOM    217  CB  THR A  34      -3.625 -12.158  36.236  1.00 63.88           C
ATOM    218  HB  THR A  34      -4.339 -11.338  36.160  1.00 63.88           H
ATOM    219  OG1 THR A  34      -3.981 -13.203  37.137  1.00 63.88           O
ATOM    220  HG1 THR A  34      -3.227 -13.854  37.222  1.00 63.88           H
ATOM    221  CG2 THR A  34      -3.509 -12.859  34.881  1.00 63.88           C
ATOM    222 1HG2 THR A  34      -2.848 -13.721  34.973  1.00 63.88           H
ATOM    223 2HG2 THR A  34      -3.102 -12.165  34.146  1.00 63.88           H
ATOM    224 3HG2 THR A  34      -4.496 -13.192  34.558  1.00 63.88           H
ATOM    225  HN  THR A  34      -3.353 -11.448  38.524  1.00 63.88           H
ATOM    226  N   ASP A  35      -0.652 -10.757  35.219  1.00 68.31           N
ATOM    227  CA  ASP A  35       0.046  -9.711  34.491  1.00 68.31           C
ATOM    228  C   ASP A  35      -0.668  -9.456  33.162  1.00 68.31           C
ATOM    229  O   ASP A  35      -0.331 -10.062  32.146  1.00 68.31           O
ATOM    230  HA  ASP A  35       0.026  -8.842  35.149  1.00 68.31           H
ATOM    231  CB  ASP A  35       1.487 -10.123  34.182  1.00 68.31           C
ATOM    232 1HB  ASP A  35       1.916 -10.632  35.045  1.00 68.31           H
ATOM    233 2HB  ASP A  35       1.497 -10.833  33.355  1.00 68.31           H
ATOM    234  CG  ASP A  35       2.341  -8.904  33.826  1.00 68.31           C
ATOM    235  OD1 ASP A  35       1.795  -7.783  33.914  1.00 68.31           O
ATOM    236  OD2 ASP A  35       3.521  -9.121  33.474  1.00 68.31           O
ATOM    237  HN  ASP A  35      -0.269 -11.675  35.111  1.00 68.31           H
ATOM    238  N   PHE A  36      -1.641  -8.559  33.212  1.00 82.29           N
ATOM    239  CA  PHE A  36      -2.341  -8.145  32.008  1.00 82.29           C
ATOM    240  C   PHE A  36      -1.602  -7.001  31.311  1.00 82.29           C
ATOM    241  O   PHE A  36      -1.950  -6.622  30.193  1.00 82.29           O
ATOM    242  HA  PHE A  36      -2.380  -9.008  31.344  1.00 82.29           H
ATOM    243  CB  PHE A  36      -3.724  -7.654  32.440  1.00 82.29           C
ATOM    244 1HB  PHE A  36      -3.605  -6.917  33.234  1.00 82.29           H
ATOM    245 2HB  PHE A  36      -4.196  -7.145  31.600  1.00 82.29           H
ATOM    246  CG  PHE A  36      -4.653  -8.766  32.931  1.00 82.29           C
ATOM    247  CD1 PHE A  36      -4.728  -9.941  32.249  1.00 82.29           C
ATOM    248  HD1 PHE A  36      -4.125 -10.090  31.353  1.00 82.29           H
ATOM    249  CD2 PHE A  36      -5.405  -8.580  34.049  1.00 82.29           C
ATOM    250  HD2 PHE A  36      -5.346  -7.639  34.595  1.00 82.29           H
ATOM    251  CE1 PHE A  36      -5.590 -10.973  32.704  1.00 82.29           C
ATOM    252  HE1 PHE A  36      -5.650 -11.914  32.157  1.00 82.29           H
ATOM    253  CE2 PHE A  36      -6.268  -9.612  34.504  1.00 82.29           C
ATOM    254  HE2 PHE A  36      -6.870  -9.463  35.400  1.00 82.29           H
ATOM    255  CZ  PHE A  36      -6.342 -10.787  33.822  1.00 82.29           C
ATOM    256  HZ  PHE A  36      -7.004 -11.579  34.172  1.00 82.29           H
ATOM    257  HN  PHE A  36      -1.953  -8.118  34.054  1.00 82.29           H
ATOM    258  N   TYR A  37      -0.595  -6.483  31.999  1.00 86.88           N
ATOM    259  CA  TYR A  37       0.243  -5.442  31.429  1.00 86.88           C
ATOM    260  C   TYR A  37       1.397  -6.045  30.625  1.00 86.88           C
ATOM    261  O   TYR A  37       2.355  -6.561  31.199  1.00 86.88           O
ATOM    262  HA  TYR A  37      -0.375  -4.837  30.766  1.00 86.88           H
ATOM    263  CB  TYR A  37       0.816  -4.665  32.616  1.00 86.88           C
ATOM    264 1HB  TYR A  37      -0.002  -4.370  33.273  1.00 86.88           H
ATOM    265 2HB  TYR A  37       1.464  -5.327  33.192  1.00 86.88           H
ATOM    266  CG  TYR A  37       1.609  -3.418  32.220  1.00 86.88           C
ATOM    267  CD1 TYR A  37       2.985  -3.471  32.140  1.00 86.88           C
ATOM    268  HD1 TYR A  37       3.508  -4.402  32.360  1.00 86.88           H
ATOM    269  CD2 TYR A  37       0.947  -2.239  31.942  1.00 86.88           C
ATOM    270  HD2 TYR A  37      -0.141  -2.197  32.005  1.00 86.88           H
ATOM    271  CE1 TYR A  37       3.731  -2.297  31.767  1.00 86.88           C
ATOM    272  HE1 TYR A  37       4.819  -2.326  31.701  1.00 86.88           H
ATOM    273  CE2 TYR A  37       1.692  -1.065  31.569  1.00 86.88           C
ATOM    274  HE2 TYR A  37       1.182  -0.128  31.347  1.00 86.88           H
ATOM    275  CZ  TYR A  37       3.048  -1.152  31.500  1.00 86.88           C
ATOM    276  OH  TYR A  37       3.752  -0.044  31.148  1.00 86.88           O
ATOM    277  HH  TYR A  37       4.723  -0.268  31.063  1.00 86.88           H
ATOM    278  HN  TYR A  37      -0.349  -6.763  32.927  1.00 86.88           H
ATOM    279  N   CYS A  38       1.267  -5.960  29.309  1.00 90.40           N
ATOM    280  CA  CYS A  38       2.226  -6.593  28.420  1.00 90.40           C
ATOM    281  C   CYS A  38       3.311  -5.570  28.076  1.00 90.40           C
ATOM    282  O   CYS A  38       3.043  -4.582  27.394  1.00 90.40           O
ATOM    283  HA  CYS A  38       2.649  -7.437  28.965  1.00 90.40           H
ATOM    284  CB  CYS A  38       1.551  -7.153  27.166  1.00 90.40           C
ATOM    285 1HB  CYS A  38       0.712  -7.790  27.448  1.00 90.40           H
ATOM    286 2HB  CYS A  38       1.144  -6.338  26.568  1.00 90.40           H
ATOM    287  SG  CYS A  38       2.758  -8.110  26.179  1.00 90.40           S
ATOM    288  HN  CYS A  38       0.525  -5.470  28.851  1.00 90.40           H
ATOM    289  N   GLU A  39       4.512  -5.843  28.563  1.00 82.59           N
ATOM    290  CA  GLU A  39       5.680  -5.090  28.140  1.00 82.59           C
ATOM    291  C   GLU A  39       6.221  -5.646  26.821  1.00 82.59           C
ATOM    292  O   GLU A  39       6.496  -6.840  26.713  1.00 82.59           O
ATOM    293  HA  GLU A  39       5.328  -4.068  27.994  1.00 82.59           H
ATOM    294  CB  GLU A  39       6.761  -5.098  29.223  1.00 82.59           C
ATOM    295 1HB  GLU A  39       7.028  -6.126  29.466  1.00 82.59           H
ATOM    296 2HB  GLU A  39       7.610  -4.497  28.899  1.00 82.59           H
ATOM    297  CG  GLU A  39       6.247  -4.458  30.514  1.00 82.59           C
ATOM    298 1HG  GLU A  39       5.820  -3.480  30.295  1.00 82.59           H
ATOM    299 2HG  GLU A  39       5.447  -5.069  30.934  1.00 82.59           H
ATOM    300  CD  GLU A  39       7.374  -4.311  31.539  1.00 82.59           C
ATOM    301  OE1 GLU A  39       7.129  -3.631  32.559  1.00 82.59           O
ATOM    302  OE2 GLU A  39       8.456  -4.882  31.279  1.00 82.59           O
ATOM    303  HN  GLU A  39       4.694  -6.562  29.234  1.00 82.59           H
ATOM    304  N   LYS A  40       6.358  -4.753  25.851  1.00 89.21           N
ATOM    305  CA  LYS A  40       6.679  -5.165  24.495  1.00 89.21           C
ATOM    306  C   LYS A  40       8.096  -4.705  24.149  1.00 89.21           C
ATOM    307  O   LYS A  40       8.387  -4.393  22.995  1.00 89.21           O
ATOM    308  HA  LYS A  40       6.653  -6.254  24.470  1.00 89.21           H
ATOM    309  CB  LYS A  40       5.614  -4.664  23.517  1.00 89.21           C
ATOM    310 1HB  LYS A  40       5.489  -3.587  23.629  1.00 89.21           H
ATOM    311 2HB  LYS A  40       5.943  -4.841  22.493  1.00 89.21           H
ATOM    312  CG  LYS A  40       4.276  -5.366  23.757  1.00 89.21           C
ATOM    313 1HG  LYS A  40       4.416  -6.447  23.720  1.00 89.21           H
ATOM    314 2HG  LYS A  40       3.909  -5.127  24.755  1.00 89.21           H
ATOM    315  CD  LYS A  40       3.241  -4.945  22.712  1.00 89.21           C
ATOM    316 1HD  LYS A  40       3.054  -3.874  22.792  1.00 89.21           H
ATOM    317 2HD  LYS A  40       3.633  -5.127  21.712  1.00 89.21           H
ATOM    318  CE  LYS A  40       1.930  -5.712  22.899  1.00 89.21           C
ATOM    319 1HE  LYS A  40       2.114  -6.783  22.818  1.00 89.21           H
ATOM    320 2HE  LYS A  40       1.535  -5.531  23.899  1.00 89.21           H
ATOM    321  NZ  LYS A  40       0.936  -5.295  21.884  1.00 89.21           N
ATOM    322 1HZ  LYS A  40       0.162  -5.949  21.881  1.00 89.21           H
ATOM    323 2HZ  LYS A  40       0.594  -4.367  22.107  1.00 89.21           H
ATOM    324 3HZ  LYS A  40       1.373  -5.283  20.969  1.00 89.21           H
ATOM    325  HN  LYS A  40       6.254  -3.767  25.980  1.00 89.21           H
ATOM    326  N   ASN A  41       8.941  -4.678  25.169  1.00 83.18           N
ATOM    327  CA  ASN A  41      10.321  -4.262  24.988  1.00 83.18           C
ATOM    328  C   ASN A  41      10.976  -5.136  23.915  1.00 83.18           C
ATOM    329  O   ASN A  41      11.737  -4.641  23.086  1.00 83.18           O
ATOM    330  HA  ASN A  41      10.268  -3.213  24.695  1.00 83.18           H
ATOM    331  CB  ASN A  41      11.121  -4.424  26.282  1.00 83.18           C
ATOM    332 1HB  ASN A  41      10.955  -5.420  26.694  1.00 83.18           H
ATOM    333 2HB  ASN A  41      12.186  -4.341  26.068  1.00 83.18           H
ATOM    334  CG  ASN A  41      10.717  -3.367  27.312  1.00 83.18           C
ATOM    335  OD1 ASN A  41      10.345  -2.253  26.983  1.00 83.18           O
ATOM    336  ND2 ASN A  41      10.811  -3.777  28.573  1.00 83.18           N
ATOM    337 1HD2 ASN A  41      11.124  -4.705  28.775  1.00 83.18           H
ATOM    338 2HD2 ASN A  41      10.569  -3.158  29.320  1.00 83.18           H
ATOM    339  HN  ASN A  41       8.697  -4.934  26.105  1.00 83.18           H
ATOM    340  N   ASN A  42      10.655  -6.420  23.967  1.00 84.58           N
ATOM    341  CA  ASN A  42      11.247  -7.377  23.047  1.00 84.58           C
ATOM    342  C   ASN A  42      10.826  -7.031  21.617  1.00 84.58           C
ATOM    343  O   ASN A  42      11.610  -7.181  20.682  1.00 84.58           O
ATOM    344  HA  ASN A  42      12.323  -7.291  23.197  1.00 84.58           H
ATOM    345  CB  ASN A  42      10.770  -8.799  23.349  1.00 84.58           C
ATOM    346 1HB  ASN A  42       9.680  -8.831  23.338  1.00 84.58           H
ATOM    347 2HB  ASN A  42      11.117  -9.476  22.569  1.00 84.58           H
ATOM    348  CG  ASN A  42      11.286  -9.273  24.710  1.00 84.58           C
ATOM    349  OD1 ASN A  42      12.129  -8.650  25.334  1.00 84.58           O
ATOM    350  ND2 ASN A  42      10.734 -10.407  25.132  1.00 84.58           N
ATOM    351 1HD2 ASN A  42      10.047 -10.868  24.571  1.00 84.58           H
ATOM    352 2HD2 ASN A  42      11.006 -10.798  26.011  1.00 84.58           H
ATOM    353  HN  ASN A  42      10.005  -6.808  24.620  1.00 84.58           H
ATOM    354  N   VAL A  43       9.588  -6.575  21.493  1.00 92.06           N
ATOM    355  CA  VAL A  43       9.036  -6.255  20.187  1.00 92.06           C
ATOM    356  C   VAL A  43       9.768  -5.040  19.613  1.00 92.06           C
ATOM    357  O   VAL A  43      10.113  -5.020  18.432  1.00 92.06           O
ATOM    358  HA  VAL A  43       9.213  -7.111  19.537  1.00 92.06           H
ATOM    359  CB  VAL A  43       7.524  -6.045  20.295  1.00 92.06           C
ATOM    360  HB  VAL A  43       7.351  -5.160  20.907  1.00 92.06           H
ATOM    361  CG1 VAL A  43       6.906  -5.793  18.919  1.00 92.06           C
ATOM    362 1HG1 VAL A  43       7.352  -4.901  18.478  1.00 92.06           H
ATOM    363 2HG1 VAL A  43       7.095  -6.651  18.273  1.00 92.06           H
ATOM    364 3HG1 VAL A  43       5.831  -5.648  19.024  1.00 92.06           H
ATOM    365  CG2 VAL A  43       6.854  -7.234  20.988  1.00 92.06           C
ATOM    366 1HG2 VAL A  43       7.041  -8.141  20.414  1.00 92.06           H
ATOM    367 2HG2 VAL A  43       7.264  -7.347  21.992  1.00 92.06           H
ATOM    368 3HG2 VAL A  43       5.780  -7.059  21.052  1.00 92.06           H
ATOM    369  HN  VAL A  43       8.968  -6.424  22.263  1.00 92.06           H
ATOM    370  N   ARG A  44       9.984  -4.057  20.475  1.00 87.18           N
ATOM    371  CA  ARG A  44      10.650  -2.833  20.063  1.00 87.18           C
ATOM    372  C   ARG A  44      12.098  -3.125  19.665  1.00 87.18           C
ATOM    373  O   ARG A  44      12.617  -2.534  18.719  1.00 87.18           O
ATOM    374  HA  ARG A  44      10.073  -2.476  19.209  1.00 87.18           H
ATOM    375  CB  ARG A  44      10.636  -1.793  21.185  1.00 87.18           C
ATOM    376 1HB  ARG A  44      11.050  -2.229  22.094  1.00 87.18           H
ATOM    377 2HB  ARG A  44      11.274  -0.952  20.915  1.00 87.18           H
ATOM    378  CG  ARG A  44       9.214  -1.296  21.453  1.00 87.18           C
ATOM    379 1HG  ARG A  44       8.727  -1.050  20.510  1.00 87.18           H
ATOM    380 2HG  ARG A  44       8.629  -2.090  21.917  1.00 87.18           H
ATOM    381  CD  ARG A  44       9.226  -0.066  22.363  1.00 87.18           C
ATOM    382 1HD  ARG A  44       9.958   0.657  22.001  1.00 87.18           H
ATOM    383 2HD  ARG A  44       8.254   0.425  22.337  1.00 87.18           H
ATOM    384  NE  ARG A  44       9.554  -0.465  23.750  1.00 87.18           N
ATOM    385  HE  ARG A  44      10.520  -0.524  24.005  1.00 87.18           H
ATOM    386  CZ  ARG A  44       8.639  -0.751  24.686  1.00 87.18           C
ATOM    387  NH1 ARG A  44       7.331  -0.687  24.400  1.00 87.18           N
ATOM    388 1HH1 ARG A  44       7.032  -0.424  23.482  1.00 87.18           H
ATOM    389 2HH1 ARG A  44       6.655  -0.902  25.104  1.00 87.18           H
ATOM    390  NH2 ARG A  44       9.051  -1.102  25.911  1.00 87.18           N
ATOM    391 1HH2 ARG A  44       8.381  -1.319  26.621  1.00 87.18           H
ATOM    392 2HH2 ARG A  44      10.029  -1.147  26.116  1.00 87.18           H
ATOM    393  HN  ARG A  44       9.713  -4.087  21.437  1.00 87.18           H
ATOM    394  N   GLN A  45      12.710  -4.036  20.408  1.00 83.69           N
ATOM    395  CA  GLN A  45      14.096  -4.397  20.159  1.00 83.69           C
ATOM    396  C   GLN A  45      14.230  -5.080  18.796  1.00 83.69           C
ATOM    397  O   GLN A  45      15.159  -4.793  18.043  1.00 83.69           O
ATOM    398  HA  GLN A  45      14.644  -3.455  20.156  1.00 83.69           H
ATOM    399  CB  GLN A  45      14.639  -5.290  21.276  1.00 83.69           C
ATOM    400 1HB  GLN A  45      14.421  -4.840  22.245  1.00 83.69           H
ATOM    401 2HB  GLN A  45      14.133  -6.255  21.253  1.00 83.69           H
ATOM    402  CG  GLN A  45      16.148  -5.495  21.130  1.00 83.69           C
ATOM    403 1HG  GLN A  45      16.361  -5.988  20.181  1.00 83.69           H
ATOM    404 2HG  GLN A  45      16.649  -4.527  21.106  1.00 83.69           H
ATOM    405  CD  GLN A  45      16.701  -6.334  22.283  1.00 83.69           C
ATOM    406  OE1 GLN A  45      15.972  -6.942  23.048  1.00 83.69           O
ATOM    407  NE2 GLN A  45      18.029  -6.333  22.364  1.00 83.69           N
ATOM    408 1HE2 GLN A  45      18.570  -5.812  21.703  1.00 83.69           H
ATOM    409 2HE2 GLN A  45      18.486  -6.853  23.085  1.00 83.69           H
ATOM    410  HN  GLN A  45      12.276  -4.523  21.166  1.00 83.69           H
ATOM    411  N   PHE A  46      13.288  -5.971  18.522  1.00 92.82           N
ATOM    412  CA  PHE A  46      13.259  -6.657  17.241  1.00 92.82           C
ATOM    413  C   PHE A  46      13.134  -5.661  16.087  1.00 92.82           C
ATOM    414  O   PHE A  46      13.877  -5.740  15.111  1.00 92.82           O
ATOM    415  HA  PHE A  46      14.197  -7.205  17.146  1.00 92.82           H
ATOM    416  CB  PHE A  46      12.029  -7.567  17.250  1.00 92.82           C
ATOM    417 1HB  PHE A  46      12.166  -8.339  18.007  1.00 92.82           H
ATOM    418 2HB  PHE A  46      11.159  -6.981  17.547  1.00 92.82           H
ATOM    419  CG  PHE A  46      11.740  -8.236  15.905  1.00 92.82           C
ATOM    420  CD1 PHE A  46      10.809  -7.707  15.067  1.00 92.82           C
ATOM    421  HD1 PHE A  46      10.268  -6.805  15.355  1.00 92.82           H
ATOM    422  CD2 PHE A  46      12.416  -9.361  15.546  1.00 92.82           C
ATOM    423  HD2 PHE A  46      13.162  -9.786  16.217  1.00 92.82           H
ATOM    424  CE1 PHE A  46      10.541  -8.328  13.819  1.00 92.82           C
ATOM    425  HE1 PHE A  46       9.794  -7.903  13.148  1.00 92.82           H
ATOM    426  CE2 PHE A  46      12.148  -9.982  14.298  1.00 92.82           C
ATOM    427  HE2 PHE A  46      12.689 -10.884  14.011  1.00 92.82           H
ATOM    428  CZ  PHE A  46      11.216  -9.453  13.460  1.00 92.82           C
ATOM    429  HZ  PHE A  46      11.011  -9.930  12.502  1.00 92.82           H
ATOM    430  HN  PHE A  46      12.557  -6.224  19.154  1.00 92.82           H
ATOM    431  N   ALA A  47      12.187  -4.746  16.238  1.00 93.70           N
ATOM    432  CA  ALA A  47      11.908  -3.778  15.190  1.00 93.70           C
ATOM    433  C   ALA A  47      13.167  -2.952  14.917  1.00 93.70           C
ATOM    434  O   ALA A  47      13.467  -2.634  13.767  1.00 93.70           O
ATOM    435  HA  ALA A  47      11.645  -4.332  14.289  1.00 93.70           H
ATOM    436  CB  ALA A  47      10.718  -2.909  15.601  1.00 93.70           C
ATOM    437 1HB  ALA A  47       9.843  -3.541  15.755  1.00 93.70           H
ATOM    438 2HB  ALA A  47      10.954  -2.384  16.527  1.00 93.70           H
ATOM    439 3HB  ALA A  47      10.509  -2.184  14.815  1.00 93.70           H
ATOM    440  HN  ALA A  47      11.618  -4.659  17.055  1.00 93.70           H
ATOM    441  N   SER A  48      13.868  -2.628  15.993  1.00 91.93           N
ATOM    442  CA  SER A  48      14.993  -1.712  15.905  1.00 91.93           C
ATOM    443  C   SER A  48      16.111  -2.334  15.067  1.00 91.93           C
ATOM    444  O   SER A  48      16.931  -1.621  14.491  1.00 91.93           O
ATOM    445  HA  SER A  48      14.601  -0.819  15.417  1.00 91.93           H
ATOM    446  CB  SER A  48      15.513  -1.344  17.296  1.00 91.93           C
ATOM    447 1HB  SER A  48      16.197  -0.499  17.215  1.00 91.93           H
ATOM    448 2HB  SER A  48      14.681  -1.021  17.921  1.00 91.93           H
ATOM    449  OG  SER A  48      16.181  -2.436  17.922  1.00 91.93           O
ATOM    450  HG  SER A  48      15.715  -3.293  17.703  1.00 91.93           H
ATOM    451  HN  SER A  48      13.680  -2.979  16.910  1.00 91.93           H
ATOM    452  N   HIS A  49      16.109  -3.659  15.026  1.00 87.65           N
ATOM    453  CA  HIS A  49      17.159  -4.388  14.336  1.00 87.65           C
ATOM    454  C   HIS A  49      16.684  -4.765  12.931  1.00 87.65           C
ATOM    455  O   HIS A  49      17.448  -4.681  11.970  1.00 87.65           O
ATOM    456  HA  HIS A  49      18.008  -3.710  14.253  1.00 87.65           H
ATOM    457  CB  HIS A  49      17.608  -5.600  15.155  1.00 87.65           C
ATOM    458 1HB  HIS A  49      16.731  -6.189  15.423  1.00 87.65           H
ATOM    459 2HB  HIS A  49      18.239  -6.233  14.532  1.00 87.65           H
ATOM    460  CG  HIS A  49      18.362  -5.245  16.414  1.00 87.65           C
ATOM    461  ND1 HIS A  49      19.507  -4.466  16.407  1.00 87.65           N
ATOM    462  HD1 HIS A  49      19.940  -4.070  15.598  1.00 87.65           H
ATOM    463  CD2 HIS A  49      18.125  -5.568  17.717  1.00 87.65           C
ATOM    464  HD2 HIS A  49      17.296  -6.176  18.081  1.00 87.65           H
ATOM    465  CE1 HIS A  49      19.930  -4.335  17.656  1.00 87.65           C
ATOM    466  HE1 HIS A  49      20.810  -3.778  17.979  1.00 87.65           H
ATOM    467  NE2 HIS A  49      19.073  -5.019  18.466  1.00 87.65           N
ATOM    468  HN  HIS A  49      15.407  -4.230  15.452  1.00 87.65           H
ATOM    469  N   PHE A  50      15.426  -5.173  12.856  1.00 84.28           N
ATOM    470  CA  PHE A  50      14.926  -5.844  11.668  1.00 84.28           C
ATOM    471  C   PHE A  50      14.428  -4.831  10.635  1.00 84.28           C
ATOM    472  O   PHE A  50      14.704  -4.967   9.444  1.00 84.28           O
ATOM    473  HA  PHE A  50      15.755  -6.413  11.245  1.00 84.28           H
ATOM    474  CB  PHE A  50      13.755  -6.723  12.110  1.00 84.28           C
ATOM    475 1HB  PHE A  50      14.094  -7.394  12.899  1.00 84.28           H
ATOM    476 2HB  PHE A  50      12.981  -6.089  12.542  1.00 84.28           H
ATOM    477  CG  PHE A  50      13.141  -7.555  10.982  1.00 84.28           C
ATOM    478  CD1 PHE A  50      11.952  -7.186  10.434  1.00 84.28           C
ATOM    479  HD1 PHE A  50      11.437  -6.297  10.798  1.00 84.28           H
ATOM    480  CD2 PHE A  50      13.784  -8.664  10.527  1.00 84.28           C
ATOM    481  HD2 PHE A  50      14.737  -8.960  10.967  1.00 84.28           H
ATOM    482  CE1 PHE A  50      11.382  -7.958   9.387  1.00 84.28           C
ATOM    483  HE1 PHE A  50      10.430  -7.663   8.948  1.00 84.28           H
ATOM    484  CE2 PHE A  50      13.214  -9.436   9.481  1.00 84.28           C
ATOM    485  HE2 PHE A  50      13.730 -10.325   9.116  1.00 84.28           H
ATOM    486  CZ  PHE A  50      12.026  -9.067   8.933  1.00 84.28           C
ATOM    487  HZ  PHE A  50      11.589  -9.660   8.129  1.00 84.28           H
ATOM    488  HN  PHE A  50      14.754  -5.052  13.586  1.00 84.28           H
ATOM    489  N   LEU A  51      13.702  -3.839  11.128  1.00 94.48           N
ATOM    490  CA  LEU A  51      12.908  -2.988  10.259  1.00 94.48           C
ATOM    491  C   LEU A  51      13.832  -2.015   9.523  1.00 94.48           C
ATOM    492  O   LEU A  51      13.701  -1.822   8.316  1.00 94.48           O
ATOM    493  HA  LEU A  51      12.427  -3.631   9.522  1.00 94.48           H
ATOM    494  CB  LEU A  51      11.796  -2.299  11.053  1.00 94.48           C
ATOM    495 1HB  LEU A  51      12.256  -1.699  11.838  1.00 94.48           H
ATOM    496 2HB  LEU A  51      11.276  -1.609  10.388  1.00 94.48           H
ATOM    497  CG  LEU A  51      10.760  -3.223  11.695  1.00 94.48           C
ATOM    498  HG  LEU A  51      11.262  -3.826  12.452  1.00 94.48           H
ATOM    499  CD1 LEU A  51       9.673  -2.416  12.408  1.00 94.48           C
ATOM    500 1HD1 LEU A  51      10.127  -1.804  13.188  1.00 94.48           H
ATOM    501 2HD1 LEU A  51       9.168  -1.772  11.689  1.00 94.48           H
ATOM    502 3HD1 LEU A  51       8.950  -3.097  12.856  1.00 94.48           H
ATOM    503  CD2 LEU A  51      10.173  -4.190  10.665  1.00 94.48           C
ATOM    504 1HD2 LEU A  51       9.690  -3.623   9.869  1.00 94.48           H
ATOM    505 2HD2 LEU A  51      10.971  -4.800  10.243  1.00 94.48           H
ATOM    506 3HD2 LEU A  51       9.439  -4.835  11.148  1.00 94.48           H
ATOM    507  HN  LEU A  51      13.651  -3.614  12.101  1.00 94.48           H
ATOM    508  N   PRO A  52      14.778  -1.387  10.234  1.00 96.17           N
ATOM    509  CA  PRO A  52      15.542  -0.276   9.659  1.00 96.17           C
ATOM    510  C   PRO A  52      16.177  -0.642   8.328  1.00 96.17           C
ATOM    511  O   PRO A  52      16.042   0.091   7.349  1.00 96.17           O
ATOM    512  HA  PRO A  52      14.878   0.559   9.438  1.00 96.17           H
ATOM    513  CB  PRO A  52      16.594   0.030  10.726  1.00 96.17           C
ATOM    514 1HB  PRO A  52      17.517  -0.522  10.550  1.00 96.17           H
ATOM    515 2HB  PRO A  52      16.855   1.088  10.740  1.00 96.17           H
ATOM    516  CG  PRO A  52      15.919  -0.400  12.023  1.00 96.17           C
ATOM    517 1HG  PRO A  52      16.644  -0.577  12.817  1.00 96.17           H
ATOM    518 2HG  PRO A  52      15.235   0.362  12.396  1.00 96.17           H
ATOM    519  CD  PRO A  52      15.191  -1.672  11.620  1.00 96.17           C
ATOM    520 1HD  PRO A  52      15.842  -2.545  11.672  1.00 96.17           H
ATOM    521 2HD  PRO A  52      14.340  -1.875  12.270  1.00 96.17           H
ATOM    522  N   PRO A  53      16.883  -1.779   8.259  1.00 96.29           N
ATOM    523  CA  PRO A  53      17.615  -2.140   7.042  1.00 96.29           C
ATOM    524  C   PRO A  53      16.685  -2.484   5.890  1.00 96.29           C
ATOM    525  O   PRO A  53      16.989  -2.193   4.734  1.00 96.29           O
ATOM    526  HA  PRO A  53      18.202  -1.291   6.690  1.00 96.29           H
ATOM    527  CB  PRO A  53      18.458  -3.343   7.470  1.00 96.29           C
ATOM    528 1HB  PRO A  53      18.601  -4.045   6.649  1.00 96.29           H
ATOM    529 2HB  PRO A  53      19.450  -3.039   7.804  1.00 96.29           H
ATOM    530  CG  PRO A  53      17.663  -3.955   8.587  1.00 96.29           C
ATOM    531 1HG  PRO A  53      16.900  -4.632   8.203  1.00 96.29           H
ATOM    532 2HG  PRO A  53      18.301  -4.538   9.252  1.00 96.29           H
ATOM    533  CD  PRO A  53      17.042  -2.797   9.313  1.00 96.29           C
ATOM    534 1HD  PRO A  53      16.085  -3.068   9.757  1.00 96.29           H
ATOM    535 2HD  PRO A  53      17.681  -2.441  10.122  1.00 96.29           H
ATOM    536  N   LEU A  54      15.566  -3.100   6.239  1.00 94.57           N
ATOM    537  CA  LEU A  54      14.617  -3.554   5.237  1.00 94.57           C
ATOM    538  C   LEU A  54      13.953  -2.341   4.583  1.00 94.57           C
ATOM    539  O   LEU A  54      13.760  -2.314   3.368  1.00 94.57           O
ATOM    540  HA  LEU A  54      15.181  -4.092   4.474  1.00 94.57           H
ATOM    541  CB  LEU A  54      13.624  -4.545   5.848  1.00 94.57           C
ATOM    542 1HB  LEU A  54      13.174  -4.082   6.726  1.00 94.57           H
ATOM    543 2HB  LEU A  54      12.822  -4.713   5.130  1.00 94.57           H
ATOM    544  CG  LEU A  54      14.198  -5.902   6.258  1.00 94.57           C
ATOM    545  HG  LEU A  54      14.964  -5.735   7.015  1.00 94.57           H
ATOM    546  CD1 LEU A  54      13.120  -6.783   6.894  1.00 94.57           C
ATOM    547 1HD1 LEU A  54      12.723  -6.289   7.781  1.00 94.57           H
ATOM    548 2HD1 LEU A  54      12.315  -6.946   6.178  1.00 94.57           H
ATOM    549 3HD1 LEU A  54      13.555  -7.742   7.176  1.00 94.57           H
ATOM    550  CD2 LEU A  54      14.876  -6.592   5.073  1.00 94.57           C
ATOM    551 1HD2 LEU A  54      14.147  -6.746   4.277  1.00 94.57           H
ATOM    552 2HD2 LEU A  54      15.689  -5.966   4.705  1.00 94.57           H
ATOM    553 3HD2 LEU A  54      15.275  -7.555   5.392  1.00 94.57           H
ATOM    554  HN  LEU A  54      15.303  -3.289   7.186  1.00 94.57           H
ATOM    555  N   TYR A  55      13.621  -1.367   5.417  1.00 95.10           N
ATOM    556  CA  TYR A  55      12.957  -0.166   4.940  1.00 95.10           C
ATOM    557  C   TYR A  55      13.878   0.642   4.023  1.00 95.10           C
ATOM    558  O   TYR A  55      13.430   1.202   3.024  1.00 95.10           O
ATOM    559  HA  TYR A  55      12.074  -0.470   4.378  1.00 95.10           H
ATOM    560  CB  TYR A  55      12.640   0.665   6.185  1.00 95.10           C
ATOM    561 1HB  TYR A  55      13.507   0.655   6.846  1.00 95.10           H
ATOM    562 2HB  TYR A  55      12.478   1.701   5.887  1.00 95.10           H
ATOM    563  CG  TYR A  55      11.418   0.176   6.964  1.00 95.10           C
ATOM    564  CD1 TYR A  55      10.753  -0.964   6.562  1.00 95.10           C
ATOM    565  HD1 TYR A  55      11.099  -1.517   5.688  1.00 95.10           H
ATOM    566  CD2 TYR A  55      10.980   0.876   8.070  1.00 95.10           C
ATOM    567  HD2 TYR A  55      11.505   1.777   8.388  1.00 95.10           H
ATOM    568  CE1 TYR A  55       9.602  -1.424   7.295  1.00 95.10           C
ATOM    569  HE1 TYR A  55       9.068  -2.323   6.988  1.00 95.10           H
ATOM    570  CE2 TYR A  55       9.829   0.416   8.804  1.00 95.10           C
ATOM    571  HE2 TYR A  55       9.472   0.959   9.679  1.00 95.10           H
ATOM    572  CZ  TYR A  55       9.197  -0.711   8.380  1.00 95.10           C
ATOM    573  OH  TYR A  55       8.111  -1.146   9.073  1.00 95.10           O
ATOM    574  HH  TYR A  55       7.713  -1.943   8.620  1.00 95.10           H
ATOM    575  HN  TYR A  55      13.797  -1.389   6.401  1.00 95.10           H
ATOM    576  N   TRP A  56      15.149   0.676   4.396  1.00 93.39           N
ATOM    577  CA  TRP A  56      16.147   1.359   3.590  1.00 93.39           C
ATOM    578  C   TRP A  56      16.239   0.639   2.243  1.00 93.39           C
ATOM    579  O   TRP A  56      16.317   1.281   1.197  1.00 93.39           O
ATOM    580  HA  TRP A  56      15.812   2.385   3.443  1.00 93.39           H
ATOM    581  CB  TRP A  56      17.489   1.429   4.323  1.00 93.39           C
ATOM    582 1HB  TRP A  56      17.650   0.492   4.855  1.00 93.39           H
ATOM    583 2HB  TRP A  56      18.288   1.520   3.587  1.00 93.39           H
ATOM    584  CG  TRP A  56      17.595   2.588   5.316  1.00 93.39           C
ATOM    585  CD1 TRP A  56      17.727   2.524   6.648  1.00 93.39           C
ATOM    586  HD1 TRP A  56      17.777   1.594   7.215  1.00 93.39           H
ATOM    587  CD2 TRP A  56      17.574   3.996   5.000  1.00 93.39           C
ATOM    588  NE1 TRP A  56      17.791   3.782   7.211  1.00 93.39           N
ATOM    589  HE1 TRP A  56      17.889   3.991   8.184  1.00 93.39           H
ATOM    590  CE2 TRP A  56      17.695   4.706   6.177  1.00 93.39           C
ATOM    591  CE3 TRP A  56      17.455   4.648   3.760  1.00 93.39           C
ATOM    592  HE3 TRP A  56      17.358   4.111   2.817  1.00 93.39           H
ATOM    593  CZ2 TRP A  56      17.710   6.105   6.231  1.00 93.39           C
ATOM    594  HZ2 TRP A  56      17.807   6.642   7.174  1.00 93.39           H
ATOM    595  CZ3 TRP A  56      17.472   6.046   3.831  1.00 93.39           C
ATOM    596  HZ3 TRP A  56      17.383   6.602   2.897  1.00 93.39           H
ATOM    597  CH2 TRP A  56      17.593   6.776   5.008  1.00 93.39           C
ATOM    598  HH2 TRP A  56      17.598   7.865   4.979  1.00 93.39           H
ATOM    599  HN  TRP A  56      15.499   0.250   5.230  1.00 93.39           H
ATOM    600  N   LEU A  57      16.227  -0.684   2.313  1.00 93.74           N
ATOM    601  CA  LEU A  57      16.320  -1.497   1.112  1.00 93.74           C
ATOM    602  C   LEU A  57      15.120  -1.205   0.209  1.00 93.74           C
ATOM    603  O   LEU A  57      15.283  -0.953  -0.984  1.00 93.74           O
ATOM    604  HA  LEU A  57      17.228  -1.201   0.586  1.00 93.74           H
ATOM    605  CB  LEU A  57      16.470  -2.976   1.477  1.00 93.74           C
ATOM    606 1HB  LEU A  57      17.355  -3.087   2.104  1.00 93.74           H
ATOM    607 2HB  LEU A  57      15.612  -3.269   2.081  1.00 93.74           H
ATOM    608  CG  LEU A  57      16.587  -3.948   0.302  1.00 93.74           C
ATOM    609  HG  LEU A  57      15.734  -3.791  -0.358  1.00 93.74           H
ATOM    610  CD1 LEU A  57      17.849  -3.668  -0.518  1.00 93.74           C
ATOM    611 1HD1 LEU A  57      17.810  -2.651  -0.908  1.00 93.74           H
ATOM    612 2HD1 LEU A  57      18.727  -3.780   0.117  1.00 93.74           H
ATOM    613 3HD1 LEU A  57      17.907  -4.373  -1.347  1.00 93.74           H
ATOM    614  CD2 LEU A  57      16.527  -5.399   0.782  1.00 93.74           C
ATOM    615 1HD2 LEU A  57      17.347  -5.587   1.475  1.00 93.74           H
ATOM    616 2HD2 LEU A  57      15.577  -5.575   1.288  1.00 93.74           H
ATOM    617 3HD2 LEU A  57      16.612  -6.069  -0.073  1.00 93.74           H
ATOM    618  HN  LEU A  57      16.156  -1.198   3.167  1.00 93.74           H
ATOM    619  N   VAL A  58      13.941  -1.249   0.813  1.00 95.68           N
ATOM    620  CA  VAL A  58      12.711  -1.037   0.069  1.00 95.68           C
ATOM    621  C   VAL A  58      12.744   0.350  -0.577  1.00 95.68           C
ATOM    622  O   VAL A  58      12.409   0.500  -1.751  1.00 95.68           O
ATOM    623  HA  VAL A  58      12.669  -1.789  -0.718  1.00 95.68           H
ATOM    624  CB  VAL A  58      11.504  -1.241   0.986  1.00 95.68           C
ATOM    625  HB  VAL A  58      11.635  -0.604   1.860  1.00 95.68           H
ATOM    626  CG1 VAL A  58      10.208  -0.821   0.288  1.00 95.68           C
ATOM    627 1HG1 VAL A  58      10.267   0.233   0.017  1.00 95.68           H
ATOM    628 2HG1 VAL A  58      10.069  -1.420  -0.612  1.00 95.68           H
ATOM    629 3HG1 VAL A  58       9.366  -0.976   0.962  1.00 95.68           H
ATOM    630  CG2 VAL A  58      11.421  -2.691   1.469  1.00 95.68           C
ATOM    631 1HG2 VAL A  58      11.324  -3.355   0.610  1.00 95.68           H
ATOM    632 2HG2 VAL A  58      12.326  -2.941   2.022  1.00 95.68           H
ATOM    633 3HG2 VAL A  58      10.554  -2.808   2.119  1.00 95.68           H
ATOM    634  HN  VAL A  58      13.819  -1.425   1.790  1.00 95.68           H
ATOM    635  N   PHE A  59      13.150   1.329   0.219  1.00 96.44           N
ATOM    636  CA  PHE A  59      13.185   2.705  -0.246  1.00 96.44           C
ATOM    637  C   PHE A  59      14.070   2.843  -1.486  1.00 96.44           C
ATOM    638  O   PHE A  59      13.645   3.397  -2.498  1.00 96.44           O
ATOM    639  HA  PHE A  59      12.163   2.987  -0.498  1.00 96.44           H
ATOM    640  CB  PHE A  59      13.780   3.544   0.886  1.00 96.44           C
ATOM    641 1HB  PHE A  59      13.099   3.523   1.737  1.00 96.44           H
ATOM    642 2HB  PHE A  59      14.713   3.086   1.213  1.00 96.44           H
ATOM    643  CG  PHE A  59      14.050   5.001   0.505  1.00 96.44           C
ATOM    644  CD1 PHE A  59      15.330   5.440   0.363  1.00 96.44           C
ATOM    645  HD1 PHE A  59      16.162   4.755   0.521  1.00 96.44           H
ATOM    646  CD2 PHE A  59      13.012   5.857   0.307  1.00 96.44           C
ATOM    647  HD2 PHE A  59      11.987   5.505   0.421  1.00 96.44           H
ATOM    648  CE1 PHE A  59      15.581   6.792   0.009  1.00 96.44           C
ATOM    649  HE1 PHE A  59      16.606   7.145  -0.104  1.00 96.44           H
ATOM    650  CE2 PHE A  59      13.263   7.209  -0.047  1.00 96.44           C
ATOM    651  HE2 PHE A  59      12.431   7.894  -0.205  1.00 96.44           H
ATOM    652  CZ  PHE A  59      14.542   7.648  -0.188  1.00 96.44           C
ATOM    653  HZ  PHE A  59      14.735   8.686  -0.460  1.00 96.44           H
ATOM    654  HN  PHE A  59      13.451   1.194   1.163  1.00 96.44           H
ATOM    655  N   ILE A  60      15.285   2.328  -1.367  1.00 94.10           N
ATOM    656  CA  ILE A  60      16.287   2.527  -2.401  1.00 94.10           C
ATOM    657  C   ILE A  60      15.792   1.910  -3.710  1.00 94.10           C
ATOM    658  O   ILE A  60      15.777   2.572  -4.746  1.00 94.10           O
ATOM    659  HA  ILE A  60      16.398   3.602  -2.546  1.00 94.10           H
ATOM    660  CB  ILE A  60      17.644   1.990  -1.942  1.00 94.10           C
ATOM    661  HB  ILE A  60      17.497   0.987  -1.542  1.00 94.10           H
ATOM    662  CG1 ILE A  60      18.219   2.846  -0.812  1.00 94.10           C
ATOM    663 1HG1 ILE A  60      18.554   3.804  -1.211  1.00 94.10           H
ATOM    664 2HG1 ILE A  60      17.440   3.060  -0.080  1.00 94.10           H
ATOM    665  CG2 ILE A  60      18.613   1.869  -3.120  1.00 94.10           C
ATOM    666 1HG2 ILE A  60      18.199   1.186  -3.862  1.00 94.10           H
ATOM    667 2HG2 ILE A  60      18.760   2.851  -3.572  1.00 94.10           H
ATOM    668 3HG2 ILE A  60      19.569   1.485  -2.766  1.00 94.10           H
ATOM    669  CD1 ILE A  60      19.389   2.137  -0.127  1.00 94.10           C
ATOM    670 1HD1 ILE A  60      19.045   1.191   0.292  1.00 94.10           H
ATOM    671 2HD1 ILE A  60      20.176   1.946  -0.857  1.00 94.10           H
ATOM    672 3HD1 ILE A  60      19.779   2.767   0.672  1.00 94.10           H
ATOM    673  HN  ILE A  60      15.588   1.786  -0.584  1.00 94.10           H
ATOM    674  N   VAL A  61      15.398   0.648  -3.620  1.00 94.46           N
ATOM    675  CA  VAL A  61      15.040  -0.110  -4.807  1.00 94.46           C
ATOM    676  C   VAL A  61      13.773   0.484  -5.424  1.00 94.46           C
ATOM    677  O   VAL A  61      13.695   0.663  -6.639  1.00 94.46           O
ATOM    678  HA  VAL A  61      15.858  -0.010  -5.521  1.00 94.46           H
ATOM    679  CB  VAL A  61      14.896  -1.593  -4.457  1.00 94.46           C
ATOM    680  HB  VAL A  61      14.146  -1.680  -3.671  1.00 94.46           H
ATOM    681  CG1 VAL A  61      14.407  -2.396  -5.664  1.00 94.46           C
ATOM    682 1HG1 VAL A  61      13.437  -2.017  -5.984  1.00 94.46           H
ATOM    683 2HG1 VAL A  61      15.123  -2.298  -6.480  1.00 94.46           H
ATOM    684 3HG1 VAL A  61      14.313  -3.446  -5.387  1.00 94.46           H
ATOM    685  CG2 VAL A  61      16.211  -2.159  -3.917  1.00 94.46           C
ATOM    686 1HG2 VAL A  61      16.990  -2.053  -4.673  1.00 94.46           H
ATOM    687 2HG2 VAL A  61      16.500  -1.614  -3.019  1.00 94.46           H
ATOM    688 3HG2 VAL A  61      16.080  -3.214  -3.676  1.00 94.46           H
ATOM    689  HN  VAL A  61      15.322   0.146  -2.759  1.00 94.46           H
ATOM    690  N   GLY A  62      12.812   0.774  -4.560  1.00 95.92           N
ATOM    691  CA  GLY A  62      11.517   1.253  -5.013  1.00 95.92           C
ATOM    692  C   GLY A  62      11.634   2.645  -5.637  1.00 95.92           C
ATOM    693  O   GLY A  62      11.036   2.915  -6.677  1.00 95.92           O
ATOM    694 1HA  GLY A  62      11.103   0.557  -5.742  1.00 95.92           H
ATOM    695 2HA  GLY A  62      10.823   1.284  -4.173  1.00 95.92           H
ATOM    696  HN  GLY A  62      12.907   0.687  -3.568  1.00 95.92           H
ATOM    697  N   ALA A  63      12.410   3.491  -4.976  1.00 95.64           N
ATOM    698  CA  ALA A  63      12.572   4.864  -5.424  1.00 95.64           C
ATOM    699  C   ALA A  63      13.197   4.870  -6.820  1.00 95.64           C
ATOM    700  O   ALA A  63      12.766   5.621  -7.694  1.00 95.64           O
ATOM    701  HA  ALA A  63      11.581   5.315  -5.477  1.00 95.64           H
ATOM    702  CB  ALA A  63      13.413   5.637  -4.406  1.00 95.64           C
ATOM    703 1HB  ALA A  63      12.911   5.628  -3.438  1.00 95.64           H
ATOM    704 2HB  ALA A  63      14.392   5.168  -4.312  1.00 95.64           H
ATOM    705 3HB  ALA A  63      13.534   6.667  -4.742  1.00 95.64           H
ATOM    706  HN  ALA A  63      12.922   3.253  -4.150  1.00 95.64           H
ATOM    707  N   LEU A  64      14.203   4.023  -6.987  1.00 89.48           N
ATOM    708  CA  LEU A  64      14.889   3.919  -8.264  1.00 89.48           C
ATOM    709  C   LEU A  64      13.895   3.472  -9.337  1.00 89.48           C
ATOM    710  O   LEU A  64      13.809   4.083 -10.402  1.00 89.48           O
ATOM    711  HA  LEU A  64      15.252   4.914  -8.522  1.00 89.48           H
ATOM    712  CB  LEU A  64      16.112   3.008  -8.142  1.00 89.48           C
ATOM    713 1HB  LEU A  64      15.811   2.096  -7.627  1.00 89.48           H
ATOM    714 2HB  LEU A  64      16.427   2.719  -9.145  1.00 89.48           H
ATOM    715  CG  LEU A  64      17.319   3.600  -7.410  1.00 89.48           C
ATOM    716  HG  LEU A  64      16.980   3.983  -6.448  1.00 89.48           H
ATOM    717  CD1 LEU A  64      18.368   2.524  -7.123  1.00 89.48           C
ATOM    718 1HD1 LEU A  64      17.929   1.745  -6.500  1.00 89.48           H
ATOM    719 2HD1 LEU A  64      18.708   2.088  -8.063  1.00 89.48           H
ATOM    720 3HD1 LEU A  64      19.214   2.971  -6.603  1.00 89.48           H
ATOM    721  CD2 LEU A  64      17.906   4.780  -8.186  1.00 89.48           C
ATOM    722 1HD2 LEU A  64      18.226   4.444  -9.172  1.00 89.48           H
ATOM    723 2HD2 LEU A  64      17.148   5.556  -8.295  1.00 89.48           H
ATOM    724 3HD2 LEU A  64      18.762   5.182  -7.644  1.00 89.48           H
ATOM    725  HN  LEU A  64      14.549   3.418  -6.271  1.00 89.48           H
ATOM    726  N   GLY A  65      13.168   2.411  -9.021  1.00 93.31           N
ATOM    727  CA  GLY A  65      12.282   1.793  -9.993  1.00 93.31           C
ATOM    728  C   GLY A  65      11.197   2.772 -10.446  1.00 93.31           C
ATOM    729  O   GLY A  65      11.004   2.979 -11.643  1.00 93.31           O
ATOM    730 1HA  GLY A  65      12.859   1.459 -10.855  1.00 93.31           H
ATOM    731 2HA  GLY A  65      11.819   0.908  -9.557  1.00 93.31           H
ATOM    732  HN  GLY A  65      13.177   1.975  -8.121  1.00 93.31           H
ATOM    733  N   ASN A  66      10.518   3.349  -9.466  1.00 91.60           N
ATOM    734  CA  ASN A  66       9.359   4.180  -9.746  1.00 91.60           C
ATOM    735  C   ASN A  66       9.821   5.495 -10.376  1.00 91.60           C
ATOM    736  O   ASN A  66       9.130   6.057 -11.225  1.00 91.60           O
ATOM    737  HA  ASN A  66       8.740   3.589 -10.420  1.00 91.60           H
ATOM    738  CB  ASN A  66       8.597   4.513  -8.462  1.00 91.60           C
ATOM    739 1HB  ASN A  66       9.302   4.794  -7.679  1.00 91.60           H
ATOM    740 2HB  ASN A  66       7.949   5.373  -8.632  1.00 91.60           H
ATOM    741  CG  ASN A  66       7.759   3.320  -7.996  1.00 91.60           C
ATOM    742  OD1 ASN A  66       6.773   2.944  -8.609  1.00 91.60           O
ATOM    743  ND2 ASN A  66       8.204   2.748  -6.881  1.00 91.60           N
ATOM    744 1HD2 ASN A  66       9.020   3.106  -6.427  1.00 91.60           H
ATOM    745 2HD2 ASN A  66       7.723   1.960  -6.497  1.00 91.60           H
ATOM    746  HN  ASN A  66      10.747   3.256  -8.497  1.00 91.60           H
ATOM    747  N   SER A  67      10.986   5.948  -9.937  1.00 91.57           N
ATOM    748  CA  SER A  67      11.567   7.166 -10.476  1.00 91.57           C
ATOM    749  C   SER A  67      11.846   6.995 -11.971  1.00 91.57           C
ATOM    750  O   SER A  67      11.650   7.924 -12.753  1.00 91.57           O
ATOM    751  HA  SER A  67      10.818   7.940 -10.313  1.00 91.57           H
ATOM    752  CB  SER A  67      12.853   7.538  -9.735  1.00 91.57           C
ATOM    753 1HB  SER A  67      13.566   6.717  -9.812  1.00 91.57           H
ATOM    754 2HB  SER A  67      13.310   8.403 -10.214  1.00 91.57           H
ATOM    755  OG  SER A  67      12.612   7.828  -8.361  1.00 91.57           O
ATOM    756  HG  SER A  67      13.014   7.116  -7.785  1.00 91.57           H
ATOM    757  HN  SER A  67      11.529   5.499  -9.227  1.00 91.57           H
ATOM    758  N   LEU A  68      12.300   5.801 -12.323  1.00 86.36           N
ATOM    759  CA  LEU A  68      12.578   5.486 -13.714  1.00 86.36           C
ATOM    760  C   LEU A  68      11.277   5.547 -14.516  1.00 86.36           C
ATOM    761  O   LEU A  68      11.256   6.062 -15.632  1.00 86.36           O
ATOM    762  HA  LEU A  68      13.254   6.252 -14.093  1.00 86.36           H
ATOM    763  CB  LEU A  68      13.307   4.145 -13.824  1.00 86.36           C
ATOM    764 1HB  LEU A  68      12.818   3.433 -13.159  1.00 86.36           H
ATOM    765 2HB  LEU A  68      13.183   3.769 -14.840  1.00 86.36           H
ATOM    766  CG  LEU A  68      14.801   4.164 -13.497  1.00 86.36           C
ATOM    767  HG  LEU A  68      14.934   4.665 -12.538  1.00 86.36           H
ATOM    768  CD1 LEU A  68      15.347   2.743 -13.343  1.00 86.36           C
ATOM    769 1HD1 LEU A  68      14.819   2.236 -12.536  1.00 86.36           H
ATOM    770 2HD1 LEU A  68      15.201   2.195 -14.274  1.00 86.36           H
ATOM    771 3HD1 LEU A  68      16.411   2.786 -13.111  1.00 86.36           H
ATOM    772  CD2 LEU A  68      15.581   4.968 -14.539  1.00 86.36           C
ATOM    773 1HD2 LEU A  68      15.444   4.518 -15.522  1.00 86.36           H
ATOM    774 2HD2 LEU A  68      15.213   5.995 -14.555  1.00 86.36           H
ATOM    775 3HD2 LEU A  68      16.640   4.966 -14.282  1.00 86.36           H
ATOM    776  HN  LEU A  68      12.478   5.057 -11.678  1.00 86.36           H
ATOM    777  N   VAL A  69      10.223   5.013 -13.915  1.00 89.87           N
ATOM    778  CA  VAL A  69       8.930   4.967 -14.575  1.00 89.87           C
ATOM    779  C   VAL A  69       8.495   6.389 -14.936  1.00 89.87           C
ATOM    780  O   VAL A  69       8.149   6.664 -16.084  1.00 89.87           O
ATOM    781  HA  VAL A  69       9.049   4.393 -15.493  1.00 89.87           H
ATOM    782  CB  VAL A  69       7.916   4.240 -13.689  1.00 89.87           C
ATOM    783  HB  VAL A  69       7.931   4.711 -12.706  1.00 89.87           H
ATOM    784  CG1 VAL A  69       6.500   4.372 -14.253  1.00 89.87           C
ATOM    785 1HG1 VAL A  69       6.227   5.426 -14.304  1.00 89.87           H
ATOM    786 2HG1 VAL A  69       6.465   3.939 -15.253  1.00 89.87           H
ATOM    787 3HG1 VAL A  69       5.800   3.846 -13.604  1.00 89.87           H
ATOM    788  CG2 VAL A  69       8.300   2.769 -13.511  1.00 89.87           C
ATOM    789 1HG2 VAL A  69       8.328   2.280 -14.485  1.00 89.87           H
ATOM    790 2HG2 VAL A  69       9.283   2.704 -13.044  1.00 89.87           H
ATOM    791 3HG2 VAL A  69       7.563   2.276 -12.877  1.00 89.87           H
ATOM    792  HN  VAL A  69      10.244   4.618 -12.997  1.00 89.87           H
ATOM    793  N   ILE A  70       8.528   7.256 -13.934  1.00 90.29           N
ATOM    794  CA  ILE A  70       8.045   8.616 -14.106  1.00 90.29           C
ATOM    795  C   ILE A  70       8.867   9.311 -15.193  1.00 90.29           C
ATOM    796  O   ILE A  70       8.314  10.004 -16.046  1.00 90.29           O
ATOM    797  HA  ILE A  70       7.010   8.555 -14.441  1.00 90.29           H
ATOM    798  CB  ILE A  70       8.045   9.357 -12.767  1.00 90.29           C
ATOM    799  HB  ILE A  70       9.037   9.265 -12.325  1.00 90.29           H
ATOM    800  CG1 ILE A  70       7.054   8.722 -11.789  1.00 90.29           C
ATOM    801 1HG1 ILE A  70       6.035   8.960 -12.093  1.00 90.29           H
ATOM    802 2HG1 ILE A  70       7.151   7.637 -11.821  1.00 90.29           H
ATOM    803  CG2 ILE A  70       7.776  10.850 -12.967  1.00 90.29           C
ATOM    804 1HG2 ILE A  70       8.552  11.277 -13.602  1.00 90.29           H
ATOM    805 2HG2 ILE A  70       6.804  10.984 -13.440  1.00 90.29           H
ATOM    806 3HG2 ILE A  70       7.781  11.352 -11.999  1.00 90.29           H
ATOM    807  CD1 ILE A  70       7.297   9.219 -10.362  1.00 90.29           C
ATOM    808 1HD1 ILE A  70       8.309   8.957 -10.054  1.00 90.29           H
ATOM    809 2HD1 ILE A  70       7.176  10.302 -10.329  1.00 90.29           H
ATOM    810 3HD1 ILE A  70       6.579   8.752  -9.688  1.00 90.29           H
ATOM    811  HN  ILE A  70       8.876   7.043 -13.021  1.00 90.29           H
ATOM    812  N   LEU A  71      10.174   9.102 -15.127  1.00 84.36           N
ATOM    813  CA  LEU A  71      11.089   9.807 -16.007  1.00 84.36           C
ATOM    814  C   LEU A  71      10.821   9.392 -17.455  1.00 84.36           C
ATOM    815  O   LEU A  71      10.837  10.227 -18.358  1.00 84.36           O
ATOM    816  HA  LEU A  71      10.881  10.873 -15.910  1.00 84.36           H
ATOM    817  CB  LEU A  71      12.537   9.587 -15.563  1.00 84.36           C
ATOM    818 1HB  LEU A  71      12.620   9.868 -14.513  1.00 84.36           H
ATOM    819 2HB  LEU A  71      12.757   8.521 -15.626  1.00 84.36           H
ATOM    820  CG  LEU A  71      13.604  10.347 -16.352  1.00 84.36           C
ATOM    821  HG  LEU A  71      13.127  11.196 -16.841  1.00 84.36           H
ATOM    822  CD1 LEU A  71      14.681  10.907 -15.420  1.00 84.36           C
ATOM    823 1HD1 LEU A  71      14.222  11.590 -14.705  1.00 84.36           H
ATOM    824 2HD1 LEU A  71      15.159  10.088 -14.884  1.00 84.36           H
ATOM    825 3HD1 LEU A  71      15.427  11.442 -16.007  1.00 84.36           H
ATOM    826  CD2 LEU A  71      14.201   9.468 -17.454  1.00 84.36           C
ATOM    827 1HD2 LEU A  71      14.659   8.586 -17.007  1.00 84.36           H
ATOM    828 2HD2 LEU A  71      13.412   9.160 -18.140  1.00 84.36           H
ATOM    829 3HD2 LEU A  71      14.957  10.033 -18.000  1.00 84.36           H
ATOM    830  HN  LEU A  71      10.607   8.465 -14.489  1.00 84.36           H
ATOM    831  N   VAL A  72      10.580   8.101 -17.632  1.00 84.18           N
ATOM    832  CA  VAL A  72      10.376   7.553 -18.962  1.00 84.18           C
ATOM    833  C   VAL A  72       9.102   8.149 -19.565  1.00 84.18           C
ATOM    834  O   VAL A  72       9.087   8.540 -20.731  1.00 84.18           O
ATOM    835  HA  VAL A  72      11.226   7.851 -19.575  1.00 84.18           H
ATOM    836  CB  VAL A  72      10.348   6.024 -18.899  1.00 84.18           C
ATOM    837  HB  VAL A  72       9.599   5.732 -18.164  1.00 84.18           H
ATOM    838  CG1 VAL A  72       9.941   5.428 -20.248  1.00 84.18           C
ATOM    839 1HG1 VAL A  72       8.946   5.784 -20.517  1.00 84.18           H
ATOM    840 2HG1 VAL A  72      10.656   5.734 -21.012  1.00 84.18           H
ATOM    841 3HG1 VAL A  72       9.929   4.340 -20.176  1.00 84.18           H
ATOM    842  CG2 VAL A  72      11.699   5.470 -18.440  1.00 84.18           C
ATOM    843 1HG2 VAL A  72      12.475   5.778 -19.141  1.00 84.18           H
ATOM    844 2HG2 VAL A  72      11.932   5.857 -17.448  1.00 84.18           H
ATOM    845 3HG2 VAL A  72      11.652   4.382 -18.405  1.00 84.18           H
ATOM    846  HN  VAL A  72      10.523   7.436 -16.887  1.00 84.18           H
ATOM    847  N   TYR A  73       8.064   8.201 -18.742  1.00 84.15           N
ATOM    848  CA  TYR A  73       6.783   8.724 -19.186  1.00 84.15           C
ATOM    849  C   TYR A  73       6.871  10.226 -19.463  1.00 84.15           C
ATOM    850  O   TYR A  73       6.198  10.737 -20.357  1.00 84.15           O
ATOM    851  HA  TYR A  73       6.510   8.208 -20.106  1.00 84.15           H
ATOM    852  CB  TYR A  73       5.808   8.486 -18.031  1.00 84.15           C
ATOM    853 1HB  TYR A  73       6.366   8.471 -17.095  1.00 84.15           H
ATOM    854 2HB  TYR A  73       5.115   9.326 -17.975  1.00 84.15           H
ATOM    855  CG  TYR A  73       5.006   7.189 -18.152  1.00 84.15           C
ATOM    856  CD1 TYR A  73       4.113   7.024 -19.191  1.00 84.15           C
ATOM    857  HD1 TYR A  73       3.979   7.818 -19.926  1.00 84.15           H
ATOM    858  CD2 TYR A  73       5.175   6.184 -17.221  1.00 84.15           C
ATOM    859  HD2 TYR A  73       5.881   6.314 -16.401  1.00 84.15           H
ATOM    860  CE1 TYR A  73       3.358   5.803 -19.304  1.00 84.15           C
ATOM    861  HE1 TYR A  73       2.649   5.660 -20.120  1.00 84.15           H
ATOM    862  CE2 TYR A  73       4.420   4.963 -17.335  1.00 84.15           C
ATOM    863  HE2 TYR A  73       4.544   4.162 -16.607  1.00 84.15           H
ATOM    864  CZ  TYR A  73       3.549   4.833 -18.371  1.00 84.15           C
ATOM    865  OH  TYR A  73       2.836   3.680 -18.478  1.00 84.15           O
ATOM    866  HH  TYR A  73       2.328   3.671 -19.339  1.00 84.15           H
ATOM    867  HN  TYR A  73       8.089   7.895 -17.791  1.00 84.15           H
ATOM    868  N   TRP A  74       7.705  10.893 -18.679  1.00 73.02           N
ATOM    869  CA  TRP A  74       7.827  12.338 -18.772  1.00 73.02           C
ATOM    870  C   TRP A  74       8.416  12.675 -20.143  1.00 73.02           C
ATOM    871  O   TRP A  74       7.862  13.493 -20.876  1.00 73.02           O
ATOM    872  HA  TRP A  74       6.828  12.763 -18.680  1.00 73.02           H
ATOM    873  CB  TRP A  74       8.657  12.894 -17.613  1.00 73.02           C
ATOM    874 1HB  TRP A  74       8.208  12.575 -16.672  1.00 73.02           H
ATOM    875 2HB  TRP A  74       9.655  12.459 -17.652  1.00 73.02           H
ATOM    876  CG  TRP A  74       8.780  14.419 -17.611  1.00 73.02           C
ATOM    877  CD1 TRP A  74       9.727  15.171 -18.189  1.00 73.02           C
ATOM    878  HD1 TRP A  74      10.566  14.770 -18.758  1.00 73.02           H
ATOM    879  CD2 TRP A  74       7.883  15.353 -16.975  1.00 73.02           C
ATOM    880  NE1 TRP A  74       9.507  16.516 -17.973  1.00 73.02           N
ATOM    881  HE1 TRP A  74      10.075  17.269 -18.303  1.00 73.02           H
ATOM    882  CE2 TRP A  74       8.349  16.630 -17.211  1.00 73.02           C
ATOM    883  CE3 TRP A  74       6.715  15.127 -16.226  1.00 73.02           C
ATOM    884  HE3 TRP A  74       6.326  14.129 -16.026  1.00 73.02           H
ATOM    885  CZ2 TRP A  74       7.711  17.781 -16.733  1.00 73.02           C
ATOM    886  HZ2 TRP A  74       8.100  18.779 -16.933  1.00 73.02           H
ATOM    887  CZ3 TRP A  74       6.088  16.287 -15.754  1.00 73.02           C
ATOM    888  HZ3 TRP A  74       5.178  16.168 -15.167  1.00 73.02           H
ATOM    889  CH2 TRP A  74       6.546  17.579 -15.983  1.00 73.02           C
ATOM    890  HH2 TRP A  74       5.999  18.433 -15.581  1.00 73.02           H
ATOM    891  HN  TRP A  74       8.290  10.463 -17.991  1.00 73.02           H
ATOM    892  N   TYR A  75       9.530  12.027 -20.449  1.00 70.20           N
ATOM    893  CA  TYR A  75      10.375  12.468 -21.546  1.00 70.20           C
ATOM    894  C   TYR A  75       9.995  11.763 -22.849  1.00 70.20           C
ATOM    895  O   TYR A  75      10.137  12.330 -23.931  1.00 70.20           O
ATOM    896  HA  TYR A  75      10.234  13.542 -21.668  1.00 70.20           H
ATOM    897  CB  TYR A  75      11.803  12.073 -21.164  1.00 70.20           C
ATOM    898 1HB  TYR A  75      11.783  11.092 -20.690  1.00 70.20           H
ATOM    899 2HB  TYR A  75      12.398  11.976 -22.072  1.00 70.20           H
ATOM    900  CG  TYR A  75      12.492  13.064 -20.223  1.00 70.20           C
ATOM    901  CD1 TYR A  75      12.990  14.252 -20.717  1.00 70.20           C
ATOM    902  HD1 TYR A  75      12.893  14.485 -21.777  1.00 70.20           H
ATOM    903  CD2 TYR A  75      12.616  12.769 -18.880  1.00 70.20           C
ATOM    904  HD2 TYR A  75      12.222  11.830 -18.490  1.00 70.20           H
ATOM    905  CE1 TYR A  75      13.639  15.184 -19.832  1.00 70.20           C
ATOM    906  HE1 TYR A  75      14.037  16.127 -20.209  1.00 70.20           H
ATOM    907  CE2 TYR A  75      13.264  13.701 -17.995  1.00 70.20           C
ATOM    908  HE2 TYR A  75      13.368  13.480 -16.933  1.00 70.20           H
ATOM    909  CZ  TYR A  75      13.744  14.863 -18.514  1.00 70.20           C
ATOM    910  OH  TYR A  75      14.356  15.743 -17.678  1.00 70.20           O
ATOM    911  HH  TYR A  75      14.627  16.563 -18.183  1.00 70.20           H
ATOM    912  HN  TYR A  75       9.858  11.217 -19.963  1.00 70.20           H
ATOM    913  N   CYS A  76       9.519  10.535 -22.703  1.00 70.42           N
ATOM    914  CA  CYS A  76       9.506   9.600 -23.815  1.00 70.42           C
ATOM    915  C   CYS A  76       8.059   9.170 -24.065  1.00 70.42           C
ATOM    916  O   CYS A  76       7.479   9.502 -25.097  1.00 70.42           O
ATOM    917  HA  CYS A  76       9.906  10.133 -24.677  1.00 70.42           H
ATOM    918  CB  CYS A  76      10.421   8.401 -23.556  1.00 70.42           C
ATOM    919 1HB  CYS A  76      11.249   8.697 -22.912  1.00 70.42           H
ATOM    920 2HB  CYS A  76       9.871   7.621 -23.030  1.00 70.42           H
ATOM    921  SG  CYS A  76      11.064   7.751 -25.141  1.00 70.42           S
ATOM    922  HG  CYS A  76      11.847   6.820 -24.603  1.00 70.42           H
ATOM    923  HN  CYS A  76       9.148  10.178 -21.846  1.00 70.42           H
ATOM    924  N   THR A  77       7.518   8.438 -23.102  1.00 64.72           N
ATOM    925  CA  THR A  77       6.268   7.728 -23.314  1.00 64.72           C
ATOM    926  C   THR A  77       5.103   8.716 -23.408  1.00 64.72           C
ATOM    927  O   THR A  77       4.266   8.611 -24.303  1.00 64.72           O
ATOM    928  HA  THR A  77       6.326   7.210 -24.271  1.00 64.72           H
ATOM    929  CB  THR A  77       6.108   6.706 -22.188  1.00 64.72           C
ATOM    930  HB  THR A  77       5.896   7.200 -21.240  1.00 64.72           H
ATOM    931  OG1 THR A  77       7.316   5.951 -22.230  1.00 64.72           O
ATOM    932  HG1 THR A  77       7.384   5.462 -23.100  1.00 64.72           H
ATOM    933  CG2 THR A  77       5.015   5.676 -22.482  1.00 64.72           C
ATOM    934 1HG2 THR A  77       5.263   5.134 -23.395  1.00 64.72           H
ATOM    935 2HG2 THR A  77       4.061   6.187 -22.610  1.00 64.72           H
ATOM    936 3HG2 THR A  77       4.944   4.975 -21.651  1.00 64.72           H
ATOM    937  HN  THR A  77       7.918   8.327 -22.192  1.00 64.72           H
ATOM    938  N   ARG A  78       5.087   9.653 -22.472  1.00 61.16           N
ATOM    939  CA  ARG A  78       3.939  10.529 -22.310  1.00 61.16           C
ATOM    940  C   ARG A  78       2.658   9.704 -22.164  1.00 61.16           C
ATOM    941  O   ARG A  78       2.573   8.588 -22.674  1.00 61.16           O
ATOM    942  HA  ARG A  78       4.146  11.095 -21.401  1.00 61.16           H
ATOM    943  CB  ARG A  78       3.795  11.475 -23.503  1.00 61.16           C
ATOM    944 1HB  ARG A  78       3.645  10.896 -24.415  1.00 61.16           H
ATOM    945 2HB  ARG A  78       2.910  12.098 -23.373  1.00 61.16           H
ATOM    946  CG  ARG A  78       5.033  12.361 -23.653  1.00 61.16           C
ATOM    947 1HG  ARG A  78       5.277  12.815 -22.693  1.00 61.16           H
ATOM    948 2HG  ARG A  78       5.888  11.751 -23.944  1.00 61.16           H
ATOM    949  CD  ARG A  78       4.801  13.455 -24.697  1.00 61.16           C
ATOM    950 1HD  ARG A  78       4.603  13.005 -25.670  1.00 61.16           H
ATOM    951 2HD  ARG A  78       3.921  14.041 -24.432  1.00 61.16           H
ATOM    952  NE  ARG A  78       5.988  14.336 -24.779  1.00 61.16           N
ATOM    953  HE  ARG A  78       6.839  14.015 -24.365  1.00 61.16           H
ATOM    954  CZ  ARG A  78       5.992  15.537 -25.374  1.00 61.16           C
ATOM    955  NH1 ARG A  78       4.879  16.017 -25.945  1.00 61.16           N
ATOM    956 1HH1 ARG A  78       4.037  15.479 -25.929  1.00 61.16           H
ATOM    957 2HH1 ARG A  78       4.891  16.914 -26.387  1.00 61.16           H
ATOM    958  NH2 ARG A  78       7.127  16.250 -25.389  1.00 61.16           N
ATOM    959 1HH2 ARG A  78       7.147  17.148 -25.829  1.00 61.16           H
ATOM    960 2HH2 ARG A  78       7.953  15.884 -24.961  1.00 61.16           H
ATOM    961  HN  ARG A  78       5.837   9.818 -21.832  1.00 61.16           H
ATOM    962  N   VAL A  79       1.694  10.285 -21.466  1.00 75.65           N
ATOM    963  CA  VAL A  79       0.430   9.609 -21.229  1.00 75.65           C
ATOM    964  C   VAL A  79      -0.464   9.762 -22.461  1.00 75.65           C
ATOM    965  O   VAL A  79      -0.896  10.867 -22.787  1.00 75.65           O
ATOM    966  HA  VAL A  79       0.645   8.551 -21.081  1.00 75.65           H
ATOM    967  CB  VAL A  79      -0.218  10.144 -19.950  1.00 75.65           C
ATOM    968  HB  VAL A  79      -0.440  11.201 -20.104  1.00 75.65           H
ATOM    969  CG1 VAL A  79      -1.537   9.424 -19.661  1.00 75.65           C
ATOM    970 1HG1 VAL A  79      -2.225   9.578 -20.492  1.00 75.65           H
ATOM    971 2HG1 VAL A  79      -1.349   8.358 -19.538  1.00 75.65           H
ATOM    972 3HG1 VAL A  79      -1.976   9.824 -18.747  1.00 75.65           H
ATOM    973  CG2 VAL A  79       0.739  10.033 -18.763  1.00 75.65           C
ATOM    974 1HG2 VAL A  79       1.006   8.988 -18.608  1.00 75.65           H
ATOM    975 2HG2 VAL A  79       1.640  10.612 -18.966  1.00 75.65           H
ATOM    976 3HG2 VAL A  79       0.254  10.420 -17.867  1.00 75.65           H
ATOM    977  HN  VAL A  79       1.765  11.199 -21.067  1.00 75.65           H
ATOM    978  N   LYS A  80      -0.716   8.636 -23.113  1.00 68.35           N
ATOM    979  CA  LYS A  80      -1.511   8.638 -24.330  1.00 68.35           C
ATOM    980  C   LYS A  80      -2.777   7.807 -24.108  1.00 68.35           C
ATOM    981  O   LYS A  80      -3.766   7.973 -24.820  1.00 68.35           O
ATOM    982  HA  LYS A  80      -1.805   9.669 -24.526  1.00 68.35           H
ATOM    983  CB  LYS A  80      -0.670   8.172 -25.520  1.00 68.35           C
ATOM    984 1HB  LYS A  80      -0.244   7.191 -25.308  1.00 68.35           H
ATOM    985 2HB  LYS A  80      -1.307   8.059 -26.397  1.00 68.35           H
ATOM    986  CG  LYS A  80       0.452   9.167 -25.821  1.00 68.35           C
ATOM    987 1HG  LYS A  80       0.031  10.161 -25.969  1.00 68.35           H
ATOM    988 2HG  LYS A  80       1.126   9.230 -24.967  1.00 68.35           H
ATOM    989  CD  LYS A  80       1.236   8.748 -27.066  1.00 68.35           C
ATOM    990 1HD  LYS A  80       1.631   7.741 -26.931  1.00 68.35           H
ATOM    991 2HD  LYS A  80       0.568   8.715 -27.927  1.00 68.35           H
ATOM    992  CE  LYS A  80       2.385   9.720 -27.343  1.00 68.35           C
ATOM    993 1HE  LYS A  80       1.998  10.734 -27.437  1.00 68.35           H
ATOM    994 2HE  LYS A  80       3.079   9.720 -26.502  1.00 68.35           H
ATOM    995  NZ  LYS A  80       3.099   9.339 -28.582  1.00 68.35           N
ATOM    996 1HZ  LYS A  80       3.860   9.988 -28.747  1.00 68.35           H
ATOM    997 2HZ  LYS A  80       3.470   8.401 -28.484  1.00 68.35           H
ATOM    998 3HZ  LYS A  80       2.455   9.367 -29.365  1.00 68.35           H
ATOM    999  HN  LYS A  80      -0.388   7.737 -22.824  1.00 68.35           H
ATOM   1000  N   THR A  81      -2.704   6.930 -23.117  1.00 79.66           N
ATOM   1001  CA  THR A  81      -3.763   5.959 -22.899  1.00 79.66           C
ATOM   1002  C   THR A  81      -4.236   6.004 -21.445  1.00 79.66           C
ATOM   1003  O   THR A  81      -3.579   6.599 -20.592  1.00 79.66           O
ATOM   1004  HA  THR A  81      -4.614   6.233 -23.521  1.00 79.66           H
ATOM   1005  CB  THR A  81      -3.239   4.585 -23.325  1.00 79.66           C
ATOM   1006  HB  THR A  81      -4.050   3.858 -23.374  1.00 79.66           H
ATOM   1007  OG1 THR A  81      -2.212   4.297 -22.380  1.00 79.66           O
ATOM   1008  HG1 THR A  81      -1.336   4.650 -22.710  1.00 79.66           H
ATOM   1009  CG2 THR A  81      -2.509   4.628 -24.668  1.00 79.66           C
ATOM   1010 1HG2 THR A  81      -1.658   5.304 -24.598  1.00 79.66           H
ATOM   1011 2HG2 THR A  81      -3.191   4.982 -25.441  1.00 79.66           H
ATOM   1012 3HG2 THR A  81      -2.159   3.628 -24.923  1.00 79.66           H
ATOM   1013  HN  THR A  81      -1.942   6.877 -22.472  1.00 79.66           H
ATOM   1014  N   MET A  82      -5.374   5.368 -21.206  1.00 80.87           N
ATOM   1015  CA  MET A  82      -5.886   5.232 -19.853  1.00 80.87           C
ATOM   1016  C   MET A  82      -4.904   4.458 -18.971  1.00 80.87           C
ATOM   1017  O   MET A  82      -4.693   4.813 -17.812  1.00 80.87           O
ATOM   1018  HA  MET A  82      -5.998   6.249 -19.478  1.00 80.87           H
ATOM   1019  CB  MET A  82      -7.229   4.500 -19.887  1.00 80.87           C
ATOM   1020 1HB  MET A  82      -7.905   5.005 -20.577  1.00 80.87           H
ATOM   1021 2HB  MET A  82      -7.086   3.487 -20.264  1.00 80.87           H
ATOM   1022  CG  MET A  82      -7.859   4.447 -18.493  1.00 80.87           C
ATOM   1023 1HG  MET A  82      -7.237   3.851 -17.826  1.00 80.87           H
ATOM   1024 2HG  MET A  82      -7.911   5.450 -18.070  1.00 80.87           H
ATOM   1025  SD  MET A  82      -9.496   3.742 -18.590  1.00 80.87           S
ATOM   1026  CE  MET A  82     -10.062   4.043 -16.924  1.00 80.87           C
ATOM   1027 1HE  MET A  82      -9.403   3.536 -16.220  1.00 80.87           H
ATOM   1028 2HE  MET A  82     -10.053   5.114 -16.725  1.00 80.87           H
ATOM   1029 3HE  MET A  82     -11.077   3.662 -16.811  1.00 80.87           H
ATOM   1030  HN  MET A  82      -5.941   4.951 -21.917  1.00 80.87           H
ATOM   1031  N   THR A  83      -4.331   3.415 -19.553  1.00 82.69           N
ATOM   1032  CA  THR A  83      -3.362   2.599 -18.840  1.00 82.69           C
ATOM   1033  C   THR A  83      -2.170   3.451 -18.398  1.00 82.69           C
ATOM   1034  O   THR A  83      -1.707   3.334 -17.264  1.00 82.69           O
ATOM   1035  HA  THR A  83      -3.835   2.217 -17.935  1.00 82.69           H
ATOM   1036  CB  THR A  83      -2.971   1.430 -19.746  1.00 82.69           C
ATOM   1037  HB  THR A  83      -2.227   1.738 -20.480  1.00 82.69           H
ATOM   1038  OG1 THR A  83      -4.211   0.975 -20.281  1.00 82.69           O
ATOM   1039  HG1 THR A  83      -4.583   0.244 -19.709  1.00 82.69           H
ATOM   1040  CG2 THR A  83      -2.444   0.230 -18.957  1.00 82.69           C
ATOM   1041 1HG2 THR A  83      -3.214  -0.121 -18.270  1.00 82.69           H
ATOM   1042 2HG2 THR A  83      -1.560   0.526 -18.392  1.00 82.69           H
ATOM   1043 3HG2 THR A  83      -2.181  -0.572 -19.648  1.00 82.69           H
ATOM   1044  HN  THR A  83      -4.517   3.126 -20.492  1.00 82.69           H
ATOM   1045  N   ASP A  84      -1.709   4.287 -19.315  1.00 85.11           N
ATOM   1046  CA  ASP A  84      -0.556   5.130 -19.047  1.00 85.11           C
ATOM   1047  C   ASP A  84      -0.857   6.032 -17.848  1.00 85.11           C
ATOM   1048  O   ASP A  84       0.017   6.280 -17.019  1.00 85.11           O
ATOM   1049  HA  ASP A  84       0.265   4.440 -18.854  1.00 85.11           H
ATOM   1050  CB  ASP A  84      -0.239   6.027 -20.246  1.00 85.11           C
ATOM   1051 1HB  ASP A  84      -1.099   6.658 -20.470  1.00 85.11           H
ATOM   1052 2HB  ASP A  84       0.588   6.692 -19.998  1.00 85.11           H
ATOM   1053  CG  ASP A  84       0.123   5.192 -21.476  1.00 85.11           C
ATOM   1054  OD1 ASP A  84       0.748   4.128 -21.275  1.00 85.11           O
ATOM   1055  OD2 ASP A  84      -0.234   5.636 -22.588  1.00 85.11           O
ATOM   1056  HN  ASP A  84      -2.107   4.394 -20.226  1.00 85.11           H
ATOM   1057  N   MET A  85      -2.096   6.497 -17.795  1.00 87.73           N
ATOM   1058  CA  MET A  85      -2.507   7.412 -16.743  1.00 87.73           C
ATOM   1059  C   MET A  85      -2.399   6.750 -15.368  1.00 87.73           C
ATOM   1060  O   MET A  85      -1.826   7.323 -14.442  1.00 87.73           O
ATOM   1061  HA  MET A  85      -1.820   8.256 -16.803  1.00 87.73           H
ATOM   1062  CB  MET A  85      -3.952   7.852 -16.985  1.00 87.73           C
ATOM   1063 1HB  MET A  85      -4.043   8.279 -17.984  1.00 87.73           H
ATOM   1064 2HB  MET A  85      -4.611   6.985 -16.948  1.00 87.73           H
ATOM   1065  CG  MET A  85      -4.393   8.881 -15.943  1.00 87.73           C
ATOM   1066 1HG  MET A  85      -5.441   9.140 -16.096  1.00 87.73           H
ATOM   1067 2HG  MET A  85      -4.313   8.456 -14.943  1.00 87.73           H
ATOM   1068  SD  MET A  85      -3.381  10.346 -16.064  1.00 87.73           S
ATOM   1069  CE  MET A  85      -4.117  11.115 -17.497  1.00 87.73           C
ATOM   1070 1HE  MET A  85      -4.031  10.445 -18.353  1.00 87.73           H
ATOM   1071 2HE  MET A  85      -5.169  11.319 -17.299  1.00 87.73           H
ATOM   1072 3HE  MET A  85      -3.600  12.049 -17.714  1.00 87.73           H
ATOM   1073  HN  MET A  85      -2.811   6.261 -18.452  1.00 87.73           H
ATOM   1074  N   PHE A  86      -2.958   5.552 -15.278  1.00 91.48           N
ATOM   1075  CA  PHE A  86      -2.977   4.828 -14.018  1.00 91.48           C
ATOM   1076  C   PHE A  86      -1.564   4.418 -13.599  1.00 91.48           C
ATOM   1077  O   PHE A  86      -1.224   4.467 -12.418  1.00 91.48           O
ATOM   1078  HA  PHE A  86      -3.397   5.498 -13.267  1.00 91.48           H
ATOM   1079  CB  PHE A  86      -3.817   3.568 -14.238  1.00 91.48           C
ATOM   1080 1HB  PHE A  86      -3.457   3.055 -15.130  1.00 91.48           H
ATOM   1081 2HB  PHE A  86      -3.666   2.891 -13.398  1.00 91.48           H
ATOM   1082  CG  PHE A  86      -5.315   3.839 -14.393  1.00 91.48           C
ATOM   1083  CD1 PHE A  86      -5.921   4.776 -13.616  1.00 91.48           C
ATOM   1084  HD1 PHE A  86      -5.339   5.335 -12.883  1.00 91.48           H
ATOM   1085  CD2 PHE A  86      -6.041   3.141 -15.308  1.00 91.48           C
ATOM   1086  HD2 PHE A  86      -5.555   2.390 -15.930  1.00 91.48           H
ATOM   1087  CE1 PHE A  86      -7.311   5.027 -13.760  1.00 91.48           C
ATOM   1088  HE1 PHE A  86      -7.797   5.778 -13.137  1.00 91.48           H
ATOM   1089  CE2 PHE A  86      -7.431   3.392 -15.452  1.00 91.48           C
ATOM   1090  HE2 PHE A  86      -8.013   2.833 -16.184  1.00 91.48           H
ATOM   1091  CZ  PHE A  86      -8.037   4.329 -14.675  1.00 91.48           C
ATOM   1092  HZ  PHE A  86      -9.104   4.522 -14.785  1.00 91.48           H
ATOM   1093  HN  PHE A  86      -3.391   5.078 -16.044  1.00 91.48           H
ATOM   1094  N   LEU A  87      -0.779   4.021 -14.590  1.00 88.81           N
ATOM   1095  CA  LEU A  87       0.562   3.527 -14.331  1.00 88.81           C
ATOM   1096  C   LEU A  87       1.429   4.670 -13.800  1.00 88.81           C
ATOM   1097  O   LEU A  87       2.274   4.461 -12.931  1.00 88.81           O
ATOM   1098  HA  LEU A  87       0.485   2.764 -13.557  1.00 88.81           H
ATOM   1099  CB  LEU A  87       1.134   2.850 -15.578  1.00 88.81           C
ATOM   1100 1HB  LEU A  87       1.031   3.535 -16.419  1.00 88.81           H
ATOM   1101 2HB  LEU A  87       2.201   2.692 -15.425  1.00 88.81           H
ATOM   1102  CG  LEU A  87       0.500   1.512 -15.966  1.00 88.81           C
ATOM   1103  HG  LEU A  87      -0.568   1.671 -16.115  1.00 88.81           H
ATOM   1104  CD1 LEU A  87       1.070   0.999 -17.290  1.00 88.81           C
ATOM   1105 1HD1 LEU A  87       0.867   1.723 -18.078  1.00 88.81           H
ATOM   1106 2HD1 LEU A  87       2.146   0.860 -17.192  1.00 88.81           H
ATOM   1107 3HD1 LEU A  87       0.602   0.047 -17.542  1.00 88.81           H
ATOM   1108  CD2 LEU A  87       0.651   0.487 -14.840  1.00 88.81           C
ATOM   1109 1HD2 LEU A  87       1.709   0.326 -14.636  1.00 88.81           H
ATOM   1110 2HD2 LEU A  87       0.159   0.860 -13.942  1.00 88.81           H
ATOM   1111 3HD2 LEU A  87       0.191  -0.454 -15.142  1.00 88.81           H
ATOM   1112  HN  LEU A  87      -1.046   4.034 -15.554  1.00 88.81           H
ATOM   1113  N   LEU A  88       1.189   5.854 -14.344  1.00 91.32           N
ATOM   1114  CA  LEU A  88       1.932   7.032 -13.931  1.00 91.32           C
ATOM   1115  C   LEU A  88       1.559   7.386 -12.490  1.00 91.32           C
ATOM   1116  O   LEU A  88       2.434   7.614 -11.656  1.00 91.32           O
ATOM   1117  HA  LEU A  88       2.992   6.777 -13.960  1.00 91.32           H
ATOM   1118  CB  LEU A  88       1.715   8.178 -14.922  1.00 91.32           C
ATOM   1119 1HB  LEU A  88       2.069   7.856 -15.901  1.00 91.32           H
ATOM   1120 2HB  LEU A  88       0.643   8.355 -15.012  1.00 91.32           H
ATOM   1121  CG  LEU A  88       2.395   9.503 -14.574  1.00 91.32           C
ATOM   1122  HG  LEU A  88       2.052   9.815 -13.587  1.00 91.32           H
ATOM   1123  CD1 LEU A  88       3.914   9.335 -14.492  1.00 91.32           C
ATOM   1124 1HD1 LEU A  88       4.158   8.605 -13.721  1.00 91.32           H
ATOM   1125 2HD1 LEU A  88       4.293   8.989 -15.454  1.00 91.32           H
ATOM   1126 3HD1 LEU A  88       4.372  10.292 -14.244  1.00 91.32           H
ATOM   1127  CD2 LEU A  88       1.992  10.601 -15.560  1.00 91.32           C
ATOM   1128 1HD2 LEU A  88       2.288  10.311 -16.568  1.00 91.32           H
ATOM   1129 2HD2 LEU A  88       0.912  10.743 -15.525  1.00 91.32           H
ATOM   1130 3HD2 LEU A  88       2.490  11.533 -15.290  1.00 91.32           H
ATOM   1131  HN  LEU A  88       0.502   6.015 -15.053  1.00 91.32           H
ATOM   1132  N   ASN A  89       0.258   7.422 -12.241  1.00 92.49           N
ATOM   1133  CA  ASN A  89      -0.243   7.813 -10.935  1.00 92.49           C
ATOM   1134  C   ASN A  89       0.191   6.778  -9.895  1.00 92.49           C
ATOM   1135  O   ASN A  89       0.463   7.123  -8.747  1.00 92.49           O
ATOM   1136  HA  ASN A  89       0.185   8.798 -10.747  1.00 92.49           H
ATOM   1137  CB  ASN A  89      -1.772   7.877 -10.928  1.00 92.49           C
ATOM   1138 1HB  ASN A  89      -2.177   7.052 -11.514  1.00 92.49           H
ATOM   1139 2HB  ASN A  89      -2.140   7.755  -9.910  1.00 92.49           H
ATOM   1140  CG  ASN A  89      -2.268   9.207 -11.499  1.00 92.49           C
ATOM   1141  OD1 ASN A  89      -2.434  10.191 -10.797  1.00 92.49           O
ATOM   1142  ND2 ASN A  89      -2.494   9.183 -12.810  1.00 92.49           N
ATOM   1143 1HD2 ASN A  89      -2.337   8.342 -13.328  1.00 92.49           H
ATOM   1144 2HD2 ASN A  89      -2.820  10.005 -13.277  1.00 92.49           H
ATOM   1145  HN  ASN A  89      -0.446   7.190 -12.912  1.00 92.49           H
ATOM   1146  N   LEU A  90       0.242   5.529 -10.336  1.00 93.38           N
ATOM   1147  CA  LEU A  90       0.671   4.446  -9.468  1.00 93.38           C
ATOM   1148  C   LEU A  90       2.116   4.693  -9.029  1.00 93.38           C
ATOM   1149  O   LEU A  90       2.442   4.559  -7.850  1.00 93.38           O
ATOM   1150  HA  LEU A  90       0.034   4.464  -8.584  1.00 93.38           H
ATOM   1151  CB  LEU A  90       0.458   3.095 -10.152  1.00 93.38           C
ATOM   1152 1HB  LEU A  90      -0.600   2.993 -10.391  1.00 93.38           H
ATOM   1153 2HB  LEU A  90       1.000   3.099 -11.098  1.00 93.38           H
ATOM   1154  CG  LEU A  90       0.892   1.863  -9.354  1.00 93.38           C
ATOM   1155  HG  LEU A  90       1.943   1.982  -9.088  1.00 93.38           H
ATOM   1156  CD1 LEU A  90       0.105   1.751  -8.047  1.00 93.38           C
ATOM   1157 1HD1 LEU A  90       0.279   2.640  -7.441  1.00 93.38           H
ATOM   1158 2HD1 LEU A  90      -0.959   1.666  -8.270  1.00 93.38           H
ATOM   1159 3HD1 LEU A  90       0.433   0.868  -7.500  1.00 93.38           H
ATOM   1160  CD2 LEU A  90       0.781   0.594 -10.201  1.00 93.38           C
ATOM   1161 1HD2 LEU A  90      -0.253   0.458 -10.518  1.00 93.38           H
ATOM   1162 2HD2 LEU A  90       1.421   0.685 -11.079  1.00 93.38           H
ATOM   1163 3HD2 LEU A  90       1.095  -0.266  -9.610  1.00 93.38           H
ATOM   1164  HN  LEU A  90      -0.003   5.254 -11.266  1.00 93.38           H
ATOM   1165  N   ALA A  91       2.944   5.048 -10.000  1.00 94.44           N
ATOM   1166  CA  ALA A  91       4.360   5.244  -9.743  1.00 94.44           C
ATOM   1167  C   ALA A  91       4.542   6.432  -8.796  1.00 94.44           C
ATOM   1168  O   ALA A  91       5.412   6.410  -7.927  1.00 94.44           O
ATOM   1169  HA  ALA A  91       4.737   4.343  -9.258  1.00 94.44           H
ATOM   1170  CB  ALA A  91       5.099   5.436 -11.069  1.00 94.44           C
ATOM   1171 1HB  ALA A  91       4.962   4.553 -11.692  1.00 94.44           H
ATOM   1172 2HB  ALA A  91       4.699   6.310 -11.584  1.00 94.44           H
ATOM   1173 3HB  ALA A  91       6.161   5.584 -10.875  1.00 94.44           H
ATOM   1174  HN  ALA A  91       2.662   5.201 -10.947  1.00 94.44           H
ATOM   1175  N   ILE A  92       3.707   7.441  -8.996  1.00 93.48           N
ATOM   1176  CA  ILE A  92       3.744   8.622  -8.152  1.00 93.48           C
ATOM   1177  C   ILE A  92       3.372   8.233  -6.720  1.00 93.48           C
ATOM   1178  O   ILE A  92       4.048   8.625  -5.770  1.00 93.48           O
ATOM   1179  HA  ILE A  92       4.769   8.993  -8.153  1.00 93.48           H
ATOM   1180  CB  ILE A  92       2.863   9.728  -8.737  1.00 93.48           C
ATOM   1181  HB  ILE A  92       1.889   9.299  -8.973  1.00 93.48           H
ATOM   1182  CG1 ILE A  92       3.449  10.261 -10.046  1.00 93.48           C
ATOM   1183 1HG1 ILE A  92       4.343  10.849  -9.835  1.00 93.48           H
ATOM   1184 2HG1 ILE A  92       3.758   9.428 -10.677  1.00 93.48           H
ATOM   1185  CG2 ILE A  92       2.631  10.843  -7.716  1.00 93.48           C
ATOM   1186 1HG2 ILE A  92       2.137  10.432  -6.835  1.00 93.48           H
ATOM   1187 2HG2 ILE A  92       3.589  11.276  -7.427  1.00 93.48           H
ATOM   1188 3HG2 ILE A  92       2.001  11.615  -8.158  1.00 93.48           H
ATOM   1189  CD1 ILE A  92       2.430  11.124 -10.792  1.00 93.48           C
ATOM   1190 1HD1 ILE A  92       1.548  10.526 -11.023  1.00 93.48           H
ATOM   1191 2HD1 ILE A  92       2.142  11.969 -10.167  1.00 93.48           H
ATOM   1192 3HD1 ILE A  92       2.872  11.490 -11.718  1.00 93.48           H
ATOM   1193  HN  ILE A  92       3.016   7.459  -9.719  1.00 93.48           H
ATOM   1194  N   ALA A  93       2.297   7.465  -6.610  1.00 95.26           N
ATOM   1195  CA  ALA A  93       1.772   7.095  -5.307  1.00 95.26           C
ATOM   1196  C   ALA A  93       2.820   6.275  -4.553  1.00 95.26           C
ATOM   1197  O   ALA A  93       3.059   6.504  -3.368  1.00 95.26           O
ATOM   1198  HA  ALA A  93       1.576   8.015  -4.755  1.00 95.26           H
ATOM   1199  CB  ALA A  93       0.455   6.337  -5.484  1.00 95.26           C
ATOM   1200 1HB  ALA A  93      -0.265   6.974  -5.998  1.00 95.26           H
ATOM   1201 2HB  ALA A  93       0.630   5.437  -6.073  1.00 95.26           H
ATOM   1202 3HB  ALA A  93       0.061   6.060  -4.506  1.00 95.26           H
ATOM   1203  HN  ALA A  93       1.790   7.099  -7.390  1.00 95.26           H
ATOM   1204  N   ASP A  94       3.419   5.336  -5.271  1.00 92.06           N
ATOM   1205  CA  ASP A  94       4.432   4.476  -4.683  1.00 92.06           C
ATOM   1206  C   ASP A  94       5.581   5.336  -4.154  1.00 92.06           C
ATOM   1207  O   ASP A  94       6.069   5.114  -3.047  1.00 92.06           O
ATOM   1208  HA  ASP A  94       3.919   3.931  -3.889  1.00 92.06           H
ATOM   1209  CB  ASP A  94       5.003   3.508  -5.721  1.00 92.06           C
ATOM   1210 1HB  ASP A  94       5.111   4.018  -6.678  1.00 92.06           H
ATOM   1211 2HB  ASP A  94       6.000   3.190  -5.416  1.00 92.06           H
ATOM   1212  CG  ASP A  94       4.099   2.285  -5.887  1.00 92.06           C
ATOM   1213  OD1 ASP A  94       3.463   1.909  -4.879  1.00 92.06           O
ATOM   1214  OD2 ASP A  94       4.065   1.754  -7.018  1.00 92.06           O
ATOM   1215  HN  ASP A  94       3.223   5.160  -6.236  1.00 92.06           H
ATOM   1216  N   LEU A  95       5.981   6.299  -4.971  1.00 92.33           N
ATOM   1217  CA  LEU A  95       7.135   7.122  -4.650  1.00 92.33           C
ATOM   1218  C   LEU A  95       6.847   7.923  -3.379  1.00 92.33           C
ATOM   1219  O   LEU A  95       7.706   8.039  -2.506  1.00 92.33           O
ATOM   1220  HA  LEU A  95       7.970   6.450  -4.453  1.00 92.33           H
ATOM   1221  CB  LEU A  95       7.525   7.989  -5.848  1.00 92.33           C
ATOM   1222 1HB  LEU A  95       7.601   7.348  -6.726  1.00 92.33           H
ATOM   1223 2HB  LEU A  95       6.717   8.695  -6.039  1.00 92.33           H
ATOM   1224  CG  LEU A  95       8.830   8.776  -5.710  1.00 92.33           C
ATOM   1225  HG  LEU A  95       8.789   9.346  -4.782  1.00 92.33           H
ATOM   1226  CD1 LEU A  95      10.030   7.833  -5.609  1.00 92.33           C
ATOM   1227 1HD1 LEU A  95       9.916   7.191  -4.736  1.00 92.33           H
ATOM   1228 2HD1 LEU A  95      10.086   7.218  -6.507  1.00 92.33           H
ATOM   1229 3HD1 LEU A  95      10.945   8.418  -5.512  1.00 92.33           H
ATOM   1230  CD2 LEU A  95       8.986   9.783  -6.852  1.00 92.33           C
ATOM   1231 1HD2 LEU A  95       8.996   9.253  -7.805  1.00 92.33           H
ATOM   1232 2HD2 LEU A  95       8.152  10.484  -6.835  1.00 92.33           H
ATOM   1233 3HD2 LEU A  95       9.922  10.328  -6.730  1.00 92.33           H
ATOM   1234  HN  LEU A  95       5.532   6.521  -5.837  1.00 92.33           H
ATOM   1235  N   LEU A  96       5.635   8.455  -3.314  1.00 91.40           N
ATOM   1236  CA  LEU A  96       5.237   9.277  -2.184  1.00 91.40           C
ATOM   1237  C   LEU A  96       5.264   8.431  -0.910  1.00 91.40           C
ATOM   1238  O   LEU A  96       5.663   8.912   0.150  1.00 91.40           O
ATOM   1239  HA  LEU A  96       5.974  10.074  -2.085  1.00 91.40           H
ATOM   1240  CB  LEU A  96       3.885   9.941  -2.454  1.00 91.40           C
ATOM   1241 1HB  LEU A  96       3.186   9.174  -2.787  1.00 91.40           H
ATOM   1242 2HB  LEU A  96       3.502  10.334  -1.513  1.00 91.40           H
ATOM   1243  CG  LEU A  96       3.887  11.072  -3.484  1.00 91.40           C
ATOM   1244  HG  LEU A  96       4.324  10.692  -4.408  1.00 91.40           H
ATOM   1245  CD1 LEU A  96       2.460  11.519  -3.810  1.00 91.40           C
ATOM   1246 1HD1 LEU A  96       1.900  10.677  -4.216  1.00 91.40           H
ATOM   1247 2HD1 LEU A  96       1.975  11.874  -2.902  1.00 91.40           H
ATOM   1248 3HD1 LEU A  96       2.491  12.323  -4.545  1.00 91.40           H
ATOM   1249  CD2 LEU A  96       4.760  12.238  -3.017  1.00 91.40           C
ATOM   1250 1HD2 LEU A  96       4.375  12.625  -2.074  1.00 91.40           H
ATOM   1251 2HD2 LEU A  96       5.784  11.891  -2.877  1.00 91.40           H
ATOM   1252 3HD2 LEU A  96       4.744  13.028  -3.768  1.00 91.40           H
ATOM   1253  HN  LEU A  96       4.933   8.332  -4.016  1.00 91.40           H
ATOM   1254  N   PHE A  97       4.834   7.187  -1.054  1.00 92.59           N
ATOM   1255  CA  PHE A  97       4.856   6.253   0.059  1.00 92.59           C
ATOM   1256  C   PHE A  97       6.288   6.003   0.536  1.00 92.59           C
ATOM   1257  O   PHE A  97       6.562   6.040   1.735  1.00 92.59           O
ATOM   1258  HA  PHE A  97       4.278   6.700   0.868  1.00 92.59           H
ATOM   1259  CB  PHE A  97       4.263   4.937  -0.449  1.00 92.59           C
ATOM   1260 1HB  PHE A  97       3.177   5.028  -0.479  1.00 92.59           H
ATOM   1261 2HB  PHE A  97       4.597   4.771  -1.473  1.00 92.59           H
ATOM   1262  CG  PHE A  97       4.635   3.719   0.398  1.00 92.59           C
ATOM   1263  CD1 PHE A  97       5.530   2.810  -0.074  1.00 92.59           C
ATOM   1264  HD1 PHE A  97       5.982   2.950  -1.056  1.00 92.59           H
ATOM   1265  CD2 PHE A  97       4.071   3.544   1.623  1.00 92.59           C
ATOM   1266  HD2 PHE A  97       3.354   4.273   2.002  1.00 92.59           H
ATOM   1267  CE1 PHE A  97       5.875   1.679   0.712  1.00 92.59           C
ATOM   1268  HE1 PHE A  97       6.592   0.951   0.333  1.00 92.59           H
ATOM   1269  CE2 PHE A  97       4.417   2.414   2.410  1.00 92.59           C
ATOM   1270  HE2 PHE A  97       3.965   2.274   3.392  1.00 92.59           H
ATOM   1271  CZ  PHE A  97       5.312   1.505   1.937  1.00 92.59           C
ATOM   1272  HZ  PHE A  97       5.577   0.637   2.541  1.00 92.59           H
ATOM   1273  HN  PHE A  97       4.476   6.815  -1.911  1.00 92.59           H
ATOM   1274  N   LEU A  98       7.163   5.752  -0.426  1.00 94.87           N
ATOM   1275  CA  LEU A  98       8.512   5.312  -0.115  1.00 94.87           C
ATOM   1276  C   LEU A  98       9.232   6.407   0.674  1.00 94.87           C
ATOM   1277  O   LEU A  98      10.067   6.114   1.529  1.00 94.87           O
ATOM   1278  HA  LEU A  98       8.429   4.428   0.517  1.00 94.87           H
ATOM   1279  CB  LEU A  98       9.245   4.889  -1.390  1.00 94.87           C
ATOM   1280 1HB  LEU A  98       9.157   5.694  -2.120  1.00 94.87           H
ATOM   1281 2HB  LEU A  98      10.305   4.784  -1.158  1.00 94.87           H
ATOM   1282  CG  LEU A  98       8.764   3.591  -2.042  1.00 94.87           C
ATOM   1283  HG  LEU A  98       7.674   3.600  -2.055  1.00 94.87           H
ATOM   1284  CD1 LEU A  98       9.232   3.501  -3.495  1.00 94.87           C
ATOM   1285 1HD1 LEU A  98       8.833   4.345  -4.059  1.00 94.87           H
ATOM   1286 2HD1 LEU A  98      10.321   3.526  -3.528  1.00 94.87           H
ATOM   1287 3HD1 LEU A  98       8.876   2.570  -3.935  1.00 94.87           H
ATOM   1288  CD2 LEU A  98       9.196   2.373  -1.224  1.00 94.87           C
ATOM   1289 1HD2 LEU A  98      10.284   2.348  -1.157  1.00 94.87           H
ATOM   1290 2HD2 LEU A  98       8.772   2.439  -0.222  1.00 94.87           H
ATOM   1291 3HD2 LEU A  98       8.841   1.464  -1.709  1.00 94.87           H
ATOM   1292  HN  LEU A  98       6.964   5.846  -1.402  1.00 94.87           H
ATOM   1293  N   VAL A  99       8.884   7.645   0.360  1.00 92.37           N
ATOM   1294  CA  VAL A  99       9.531   8.787   0.984  1.00 92.37           C
ATOM   1295  C   VAL A  99       9.272   8.751   2.492  1.00 92.37           C
ATOM   1296  O   VAL A  99       9.986   9.391   3.263  1.00 92.37           O
ATOM   1297  HA  VAL A  99      10.602   8.694   0.810  1.00 92.37           H
ATOM   1298  CB  VAL A  99       9.054  10.083   0.326  1.00 92.37           C
ATOM   1299  HB  VAL A  99       7.964  10.077   0.324  1.00 92.37           H
ATOM   1300  CG1 VAL A  99       9.515  11.304   1.124  1.00 92.37           C
ATOM   1301 1HG1 VAL A  99       9.106  11.254   2.134  1.00 92.37           H
ATOM   1302 2HG1 VAL A  99      10.604  11.317   1.173  1.00 92.37           H
ATOM   1303 3HG1 VAL A  99       9.163  12.212   0.635  1.00 92.37           H
ATOM   1304  CG2 VAL A  99       9.527  10.167  -1.126  1.00 92.37           C
ATOM   1305 1HG2 VAL A  99      10.616  10.140  -1.156  1.00 92.37           H
ATOM   1306 2HG2 VAL A  99       9.128   9.322  -1.688  1.00 92.37           H
ATOM   1307 3HG2 VAL A  99       9.175  11.098  -1.570  1.00 92.37           H
ATOM   1308  HN  VAL A  99       8.175   7.874  -0.308  1.00 92.37           H
ATOM   1309  N   THR A 100       8.250   7.997   2.867  1.00 92.24           N
ATOM   1310  CA  THR A 100       7.872   7.891   4.266  1.00 92.24           C
ATOM   1311  C   THR A 100       8.785   6.901   4.992  1.00 92.24           C
ATOM   1312  O   THR A 100       8.959   6.986   6.207  1.00 92.24           O
ATOM   1313  HA  THR A 100       8.018   8.864   4.736  1.00 92.24           H
ATOM   1314  CB  THR A 100       6.391   7.510   4.329  1.00 92.24           C
ATOM   1315  HB  THR A 100       5.987   7.683   5.326  1.00 92.24           H
ATOM   1316  OG1 THR A 100       6.361   6.159   3.879  1.00 92.24           O
ATOM   1317  HG1 THR A 100       5.491   5.734   4.129  1.00 92.24           H
ATOM   1318  CG2 THR A 100       5.549   8.265   3.299  1.00 92.24           C
ATOM   1319 1HG2 THR A 100       5.911   8.038   2.296  1.00 92.24           H
ATOM   1320 2HG2 THR A 100       5.627   9.337   3.480  1.00 92.24           H
ATOM   1321 3HG2 THR A 100       4.507   7.957   3.386  1.00 92.24           H
ATOM   1322  HN  THR A 100       7.685   7.466   2.236  1.00 92.24           H
ATOM   1323  N   LEU A 101       9.345   5.984   4.216  1.00 94.24           N
ATOM   1324  CA  LEU A 101      10.021   4.832   4.788  1.00 94.24           C
ATOM   1325  C   LEU A 101      11.250   5.303   5.569  1.00 94.24           C
ATOM   1326  O   LEU A 101      11.541   4.786   6.646  1.00 94.24           O
ATOM   1327  HA  LEU A 101       9.329   4.360   5.486  1.00 94.24           H
ATOM   1328  CB  LEU A 101      10.340   3.804   3.701  1.00 94.24           C
ATOM   1329 1HB  LEU A 101      10.902   4.302   2.911  1.00 94.24           H
ATOM   1330 2HB  LEU A 101      10.995   3.044   4.128  1.00 94.24           H
ATOM   1331  CG  LEU A 101       9.137   3.102   3.068  1.00 94.24           C
ATOM   1332  HG  LEU A 101       8.542   3.851   2.544  1.00 94.24           H
ATOM   1333  CD1 LEU A 101       9.586   2.074   2.029  1.00 94.24           C
ATOM   1334 1HD1 LEU A 101      10.152   2.574   1.243  1.00 94.24           H
ATOM   1335 2HD1 LEU A 101      10.216   1.324   2.508  1.00 94.24           H
ATOM   1336 3HD1 LEU A 101       8.711   1.590   1.594  1.00 94.24           H
ATOM   1337  CD2 LEU A 101       8.239   2.480   4.139  1.00 94.24           C
ATOM   1338 1HD2 LEU A 101       8.809   1.748   4.711  1.00 94.24           H
ATOM   1339 2HD2 LEU A 101       7.876   3.261   4.808  1.00 94.24           H
ATOM   1340 3HD2 LEU A 101       7.391   1.988   3.662  1.00 94.24           H
ATOM   1341  HN  LEU A 101       9.342   6.019   3.217  1.00 94.24           H
ATOM   1342  N   PRO A 102      11.991   6.288   5.042  1.00 95.64           N
ATOM   1343  CA  PRO A 102      13.188   6.780   5.727  1.00 95.64           C
ATOM   1344  C   PRO A 102      12.907   7.179   7.166  1.00 95.64           C
ATOM   1345  O   PRO A 102      13.681   6.856   8.066  1.00 95.64           O
ATOM   1346  HA  PRO A 102      13.935   5.989   5.791  1.00 95.64           H
ATOM   1347  CB  PRO A 102      13.623   7.979   4.880  1.00 95.64           C
ATOM   1348 1HB  PRO A 102      13.190   8.909   5.250  1.00 95.64           H
ATOM   1349 2HB  PRO A 102      14.705   8.106   4.891  1.00 95.64           H
ATOM   1350  CG  PRO A 102      13.109   7.633   3.488  1.00 95.64           C
ATOM   1351 1HG  PRO A 102      13.023   8.517   2.857  1.00 95.64           H
ATOM   1352 2HG  PRO A 102      13.780   6.949   2.968  1.00 95.64           H
ATOM   1353  CD  PRO A 102      11.757   7.000   3.772  1.00 95.64           C
ATOM   1354 1HD  PRO A 102      10.972   7.750   3.873  1.00 95.64           H
ATOM   1355 2HD  PRO A 102      11.449   6.326   2.973  1.00 95.64           H
ATOM   1356  N   PHE A 103      11.795   7.876   7.347  1.00 94.76           N
ATOM   1357  CA  PHE A 103      11.426   8.367   8.664  1.00 94.76           C
ATOM   1358  C   PHE A 103      11.102   7.209   9.610  1.00 94.76           C
ATOM   1359  O   PHE A 103      11.489   7.230  10.777  1.00 94.76           O
ATOM   1360  HA  PHE A 103      12.278   8.924   9.053  1.00 94.76           H
ATOM   1361  CB  PHE A 103      10.174   9.229   8.485  1.00 94.76           C
ATOM   1362 1HB  PHE A 103       9.406   8.637   7.986  1.00 94.76           H
ATOM   1363 2HB  PHE A 103       9.784   9.494   9.468  1.00 94.76           H
ATOM   1364  CG  PHE A 103      10.410  10.511   7.684  1.00 94.76           C
ATOM   1365  CD1 PHE A 103      10.811  11.645   8.319  1.00 94.76           C
ATOM   1366  HD1 PHE A 103      10.965  11.641   9.398  1.00 94.76           H
ATOM   1367  CD2 PHE A 103      10.219  10.516   6.338  1.00 94.76           C
ATOM   1368  HD2 PHE A 103       9.898   9.608   5.829  1.00 94.76           H
ATOM   1369  CE1 PHE A 103      11.031  12.835   7.575  1.00 94.76           C
ATOM   1370  HE1 PHE A 103      11.352  13.744   8.084  1.00 94.76           H
ATOM   1371  CE2 PHE A 103      10.439  11.706   5.594  1.00 94.76           C
ATOM   1372  HE2 PHE A 103      10.286  11.711   4.515  1.00 94.76           H
ATOM   1373  CZ  PHE A 103      10.840  12.840   6.229  1.00 94.76           C
ATOM   1374  HZ  PHE A 103      11.008  13.754   5.658  1.00 94.76           H
ATOM   1375  HN  PHE A 103      11.154   8.107   6.615  1.00 94.76           H
ATOM   1376  N   TRP A 104      10.396   6.226   9.071  1.00 87.92           N
ATOM   1377  CA  TRP A 104       9.985   5.079   9.862  1.00 87.92           C
ATOM   1378  C   TRP A 104      11.240   4.287  10.233  1.00 87.92           C
ATOM   1379  O   TRP A 104      11.306   3.687  11.305  1.00 87.92           O
ATOM   1380  HA  TRP A 104       9.500   5.452  10.763  1.00 87.92           H
ATOM   1381  CB  TRP A 104       8.948   4.239   9.113  1.00 87.92           C
ATOM   1382 1HB  TRP A 104       9.336   4.000   8.122  1.00 87.92           H
ATOM   1383 2HB  TRP A 104       8.813   3.294   9.638  1.00 87.92           H
ATOM   1384  CG  TRP A 104       7.587   4.922   8.961  1.00 87.92           C
ATOM   1385  CD1 TRP A 104       6.898   5.145   7.834  1.00 87.92           C
ATOM   1386  HD1 TRP A 104       7.236   4.854   6.839  1.00 87.92           H
ATOM   1387  CD2 TRP A 104       6.774   5.464  10.023  1.00 87.92           C
ATOM   1388  NE1 TRP A 104       5.704   5.789   8.090  1.00 87.92           N
ATOM   1389  HE1 TRP A 104       5.021   6.061   7.413  1.00 87.92           H
ATOM   1390  CE2 TRP A 104       5.627   5.989   9.464  1.00 87.92           C
ATOM   1391  CE3 TRP A 104       7.001   5.509  11.409  1.00 87.92           C
ATOM   1392  HE3 TRP A 104       7.898   5.102  11.875  1.00 87.92           H
ATOM   1393  CZ2 TRP A 104       4.616   6.597  10.217  1.00 87.92           C
ATOM   1394  HZ2 TRP A 104       3.718   7.005   9.752  1.00 87.92           H
ATOM   1395  CZ3 TRP A 104       5.981   6.120  12.149  1.00 87.92           C
ATOM   1396  HZ3 TRP A 104       6.106   6.182  13.230  1.00 87.92           H
ATOM   1397  CH2 TRP A 104       4.820   6.654  11.601  1.00 87.92           C
ATOM   1398  HH2 TRP A 104       4.072   7.114  12.247  1.00 87.92           H
ATOM   1399  HN  TRP A 104      10.106   6.206   8.114  1.00 87.92           H
ATOM   1400  N   ALA A 105      12.206   4.309   9.325  1.00 95.91           N
ATOM   1401  CA  ALA A 105      13.456   3.602   9.545  1.00 95.91           C
ATOM   1402  C   ALA A 105      14.156   4.181  10.776  1.00 95.91           C
ATOM   1403  O   ALA A 105      14.624   3.437  11.636  1.00 95.91           O
ATOM   1404  HA  ALA A 105      13.216   2.555   9.732  1.00 95.91           H
ATOM   1405  CB  ALA A 105      14.321   3.691   8.286  1.00 95.91           C
ATOM   1406 1HB  ALA A 105      13.790   3.240   7.447  1.00 95.91           H
ATOM   1407 2HB  ALA A 105      14.530   4.738   8.063  1.00 95.91           H
ATOM   1408 3HB  ALA A 105      15.258   3.160   8.451  1.00 95.91           H
ATOM   1409  HN  ALA A 105      12.144   4.799   8.456  1.00 95.91           H
ATOM   1410  N   ILE A 106      14.205   5.504  10.821  1.00 92.57           N
ATOM   1411  CA  ILE A 106      14.858   6.192  11.922  1.00 92.57           C
ATOM   1412  C   ILE A 106      14.072   5.941  13.211  1.00 92.57           C
ATOM   1413  O   ILE A 106      14.658   5.651  14.253  1.00 92.57           O
ATOM   1414  HA  ILE A 106      15.852   5.759  12.034  1.00 92.57           H
ATOM   1415  CB  ILE A 106      15.044   7.674  11.594  1.00 92.57           C
ATOM   1416  HB  ILE A 106      14.088   8.071  11.251  1.00 92.57           H
ATOM   1417  CG1 ILE A 106      16.046   7.862  10.453  1.00 92.57           C
ATOM   1418 1HG1 ILE A 106      17.057   7.686  10.820  1.00 92.57           H
ATOM   1419 2HG1 ILE A 106      15.857   7.124   9.673  1.00 92.57           H
ATOM   1420  CG2 ILE A 106      15.440   8.467  12.841  1.00 92.57           C
ATOM   1421 1HG2 ILE A 106      14.659   8.371  13.595  1.00 92.57           H
ATOM   1422 2HG2 ILE A 106      16.377   8.077  13.237  1.00 92.57           H
ATOM   1423 3HG2 ILE A 106      15.565   9.518  12.579  1.00 92.57           H
ATOM   1424  CD1 ILE A 106      15.949   9.271   9.864  1.00 92.57           C
ATOM   1425 1HD1 ILE A 106      14.944   9.434   9.476  1.00 92.57           H
ATOM   1426 2HD1 ILE A 106      16.162  10.005  10.641  1.00 92.57           H
ATOM   1427 3HD1 ILE A 106      16.672   9.377   9.055  1.00 92.57           H
ATOM   1428  HN  ILE A 106      13.811   6.103  10.123  1.00 92.57           H
ATOM   1429  N   ALA A 107      12.758   6.062  13.098  1.00 94.18           N
ATOM   1430  CA  ALA A 107      11.893   5.939  14.259  1.00 94.18           C
ATOM   1431  C   ALA A 107      12.026   4.531  14.842  1.00 94.18           C
ATOM   1432  O   ALA A 107      11.971   4.351  16.057  1.00 94.18           O
ATOM   1433  HA  ALA A 107      12.228   6.663  15.001  1.00 94.18           H
ATOM   1434  CB  ALA A 107      10.453   6.272  13.860  1.00 94.18           C
ATOM   1435 1HB  ALA A 107      10.408   7.292  13.480  1.00 94.18           H
ATOM   1436 2HB  ALA A 107      10.122   5.580  13.086  1.00 94.18           H
ATOM   1437 3HB  ALA A 107       9.805   6.179  14.732  1.00 94.18           H
ATOM   1438  HN  ALA A 107      12.285   6.240  12.235  1.00 94.18           H
ATOM   1439  N   ALA A 108      12.197   3.568  13.947  1.00 93.49           N
ATOM   1440  CA  ALA A 108      12.290   2.177  14.354  1.00 93.49           C
ATOM   1441  C   ALA A 108      13.660   1.926  14.989  1.00 93.49           C
ATOM   1442  O   ALA A 108      13.789   1.095  15.886  1.00 93.49           O
ATOM   1443  HA  ALA A 108      11.516   1.996  15.100  1.00 93.49           H
ATOM   1444  CB  ALA A 108      12.033   1.273  13.147  1.00 93.49           C
ATOM   1445 1HB  ALA A 108      11.036   1.470  12.752  1.00 93.49           H
ATOM   1446 2HB  ALA A 108      12.776   1.476  12.376  1.00 93.49           H
ATOM   1447 3HB  ALA A 108      12.103   0.229  13.452  1.00 93.49           H
ATOM   1448  HN  ALA A 108      12.272   3.727  12.963  1.00 93.49           H
ATOM   1449  N   ALA A 109      14.647   2.659  14.497  1.00 92.19           N
ATOM   1450  CA  ALA A 109      16.021   2.442  14.917  1.00 92.19           C
ATOM   1451  C   ALA A 109      16.179   2.875  16.376  1.00 92.19           C
ATOM   1452  O   ALA A 109      16.923   2.255  17.135  1.00 92.19           O
ATOM   1453  HA  ALA A 109      16.228   1.375  14.839  1.00 92.19           H
ATOM   1454  CB  ALA A 109      16.967   3.197  13.980  1.00 92.19           C
ATOM   1455 1HB  ALA A 109      16.837   2.832  12.961  1.00 92.19           H
ATOM   1456 2HB  ALA A 109      16.740   4.262  14.016  1.00 92.19           H
ATOM   1457 3HB  ALA A 109      17.998   3.034  14.296  1.00 92.19           H
ATOM   1458  HN  ALA A 109      14.521   3.389  13.825  1.00 92.19           H
ATOM   1459  N   ASP A 110      15.466   3.936  16.725  1.00 83.31           N
ATOM   1460  CA  ASP A 110      15.650   4.568  18.021  1.00 83.31           C
ATOM   1461  C   ASP A 110      14.314   5.141  18.498  1.00 83.31           C
ATOM   1462  O   ASP A 110      13.551   4.459  19.182  1.00 83.31           O
ATOM   1463  HA  ASP A 110      16.022   3.779  18.674  1.00 83.31           H
ATOM   1464  CB  ASP A 110      16.654   5.719  17.935  1.00 83.31           C
ATOM   1465 1HB  ASP A 110      17.574   5.369  17.467  1.00 83.31           H
ATOM   1466 2HB  ASP A 110      16.253   6.509  17.300  1.00 83.31           H
ATOM   1467  CG  ASP A 110      16.963   6.281  19.324  1.00 83.31           C
ATOM   1468  OD1 ASP A 110      16.543   5.632  20.306  1.00 83.31           O
ATOM   1469  OD2 ASP A 110      17.614   7.348  19.372  1.00 83.31           O
ATOM   1470  HN  ASP A 110      14.775   4.362  16.142  1.00 83.31           H
ATOM   1471  N   GLN A 111      14.071   6.387  18.120  1.00 86.89           N
ATOM   1472  CA  GLN A 111      12.850   7.066  18.518  1.00 86.89           C
ATOM   1473  C   GLN A 111      12.450   8.100  17.464  1.00 86.89           C
ATOM   1474  O   GLN A 111      13.216   8.383  16.544  1.00 86.89           O
ATOM   1475  HA  GLN A 111      12.091   6.286  18.578  1.00 86.89           H
ATOM   1476  CB  GLN A 111      13.009   7.718  19.893  1.00 86.89           C
ATOM   1477 1HB  GLN A 111      12.087   8.232  20.165  1.00 86.89           H
ATOM   1478 2HB  GLN A 111      13.179   6.949  20.647  1.00 86.89           H
ATOM   1479  CG  GLN A 111      14.174   8.711  19.898  1.00 86.89           C
ATOM   1480 1HG  GLN A 111      15.102   8.189  19.664  1.00 86.89           H
ATOM   1481 2HG  GLN A 111      14.023   9.458  19.119  1.00 86.89           H
ATOM   1482  CD  GLN A 111      14.300   9.401  21.258  1.00 86.89           C
ATOM   1483  OE1 GLN A 111      13.357   9.493  22.026  1.00 86.89           O
ATOM   1484  NE2 GLN A 111      15.515   9.880  21.510  1.00 86.89           N
ATOM   1485 1HE2 GLN A 111      16.245   9.771  20.836  1.00 86.89           H
ATOM   1486 2HE2 GLN A 111      15.697  10.349  22.375  1.00 86.89           H
ATOM   1487  HN  GLN A 111      14.691   6.929  17.552  1.00 86.89           H
ATOM   1488  N   TRP A 112      11.251   8.637  17.633  1.00 92.32           N
ATOM   1489  CA  TRP A 112      10.775   9.697  16.761  1.00 92.32           C
ATOM   1490  C   TRP A 112      11.526  10.980  17.123  1.00 92.32           C
ATOM   1491  O   TRP A 112      11.331  11.534  18.204  1.00 92.32           O
ATOM   1492  HA  TRP A 112      11.001   9.410  15.734  1.00 92.32           H
ATOM   1493  CB  TRP A 112       9.256   9.846  16.857  1.00 92.32           C
ATOM   1494 1HB  TRP A 112       8.794   8.872  16.698  1.00 92.32           H
ATOM   1495 2HB  TRP A 112       8.995  10.161  17.867  1.00 92.32           H
ATOM   1496  CG  TRP A 112       8.664  10.844  15.859  1.00 92.32           C
ATOM   1497  CD1 TRP A 112       8.327  12.123  16.073  1.00 92.32           C
ATOM   1498  HD1 TRP A 112       8.438  12.636  17.028  1.00 92.32           H
ATOM   1499  CD2 TRP A 112       8.351  10.591  14.473  1.00 92.32           C
ATOM   1500  NE1 TRP A 112       7.822  12.711  14.931  1.00 92.32           N
ATOM   1501  HE1 TRP A 112       7.503  13.654  14.842  1.00 92.32           H
ATOM   1502  CE2 TRP A 112       7.836  11.749  13.927  1.00 92.32           C
ATOM   1503  CE3 TRP A 112       8.497   9.421  13.707  1.00 92.32           C
ATOM   1504  HE3 TRP A 112       8.900   8.494  14.114  1.00 92.32           H
ATOM   1505  CZ2 TRP A 112       7.427  11.851  12.592  1.00 92.32           C
ATOM   1506  HZ2 TRP A 112       7.024  12.778  12.185  1.00 92.32           H
ATOM   1507  CZ3 TRP A 112       8.083   9.540  12.374  1.00 92.32           C
ATOM   1508  HZ3 TRP A 112       8.175   8.662  11.735  1.00 92.32           H
ATOM   1509  CH2 TRP A 112       7.563  10.699  11.809  1.00 92.32           C
ATOM   1510  HH2 TRP A 112       7.263  10.710  10.762  1.00 92.32           H
ATOM   1511  HN  TRP A 112      10.610   8.360  18.349  1.00 92.32           H
ATOM   1512  N   LYS A 113      12.368  11.416  16.197  1.00 84.32           N
ATOM   1513  CA  LYS A 113      13.278  12.515  16.472  1.00 84.32           C
ATOM   1514  C   LYS A 113      12.742  13.790  15.818  1.00 84.32           C
ATOM   1515  O   LYS A 113      13.422  14.815  15.798  1.00 84.32           O
ATOM   1516  HA  LYS A 113      13.296  12.663  17.551  1.00 84.32           H
ATOM   1517  CB  LYS A 113      14.701  12.154  16.040  1.00 84.32           C
ATOM   1518 1HB  LYS A 113      14.721  11.959  14.968  1.00 84.32           H
ATOM   1519 2HB  LYS A 113      15.366  12.998  16.223  1.00 84.32           H
ATOM   1520  CG  LYS A 113      15.208  10.924  16.797  1.00 84.32           C
ATOM   1521 1HG  LYS A 113      15.092  11.080  17.869  1.00 84.32           H
ATOM   1522 2HG  LYS A 113      14.603  10.056  16.534  1.00 84.32           H
ATOM   1523  CD  LYS A 113      16.677  10.647  16.471  1.00 84.32           C
ATOM   1524 1HD  LYS A 113      16.788  10.463  15.403  1.00 84.32           H
ATOM   1525 2HD  LYS A 113      17.277  11.526  16.706  1.00 84.32           H
ATOM   1526  CE  LYS A 113      17.195   9.443  17.259  1.00 84.32           C
ATOM   1527 1HE  LYS A 113      17.062   9.614  18.327  1.00 84.32           H
ATOM   1528 2HE  LYS A 113      16.615   8.556  17.004  1.00 84.32           H
ATOM   1529  NZ  LYS A 113      18.626   9.207  16.964  1.00 84.32           N
ATOM   1530 1HZ  LYS A 113      18.961   8.425  17.516  1.00 84.32           H
ATOM   1531 2HZ  LYS A 113      18.738   8.998  15.978  1.00 84.32           H
ATOM   1532 3HZ  LYS A 113      19.160  10.038  17.196  1.00 84.32           H
ATOM   1533  HN  LYS A 113      12.435  11.032  15.276  1.00 84.32           H
ATOM   1534  N   PHE A 114      11.528  13.686  15.298  1.00 90.37           N
ATOM   1535  CA  PHE A 114      10.961  14.758  14.498  1.00 90.37           C
ATOM   1536  C   PHE A 114       9.820  15.453  15.243  1.00 90.37           C
ATOM   1537  O   PHE A 114       9.367  14.971  16.280  1.00 90.37           O
ATOM   1538  HA  PHE A 114      11.759  15.476  14.308  1.00 90.37           H
ATOM   1539  CB  PHE A 114      10.408  14.120  13.222  1.00 90.37           C
ATOM   1540 1HB  PHE A 114       9.552  13.497  13.481  1.00 90.37           H
ATOM   1541 2HB  PHE A 114      10.041  14.908  12.564  1.00 90.37           H
ATOM   1542  CG  PHE A 114      11.427  13.271  12.459  1.00 90.37           C
ATOM   1543  CD1 PHE A 114      12.374  13.873  11.690  1.00 90.37           C
ATOM   1544  HD1 PHE A 114      12.407  14.960  11.618  1.00 90.37           H
ATOM   1545  CD2 PHE A 114      11.385  11.915  12.548  1.00 90.37           C
ATOM   1546  HD2 PHE A 114      10.626  11.433  13.164  1.00 90.37           H
ATOM   1547  CE1 PHE A 114      13.319  13.085  10.982  1.00 90.37           C
ATOM   1548  HE1 PHE A 114      14.078  13.567  10.366  1.00 90.37           H
ATOM   1549  CE2 PHE A 114      12.330  11.127  11.840  1.00 90.37           C
ATOM   1550  HE2 PHE A 114      12.296  10.040  11.912  1.00 90.37           H
ATOM   1551  CZ  PHE A 114      13.277  11.729  11.072  1.00 90.37           C
ATOM   1552  HZ  PHE A 114      14.003  11.124  10.528  1.00 90.37           H
ATOM   1553  HN  PHE A 114      10.937  12.888  15.415  1.00 90.37           H
ATOM   1554  N   GLN A 115       9.387  16.574  14.685  1.00 82.90           N
ATOM   1555  CA  GLN A 115       8.329  17.357  15.301  1.00 82.90           C
ATOM   1556  C   GLN A 115       6.978  16.664  15.111  1.00 82.90           C
ATOM   1557  O   GLN A 115       6.846  15.771  14.277  1.00 82.90           O
ATOM   1558  HA  GLN A 115       8.579  17.398  16.361  1.00 82.90           H
ATOM   1559  CB  GLN A 115       8.300  18.779  14.737  1.00 82.90           C
ATOM   1560 1HB  GLN A 115       8.205  18.742  13.652  1.00 82.90           H
ATOM   1561 2HB  GLN A 115       7.425  19.306  15.116  1.00 82.90           H
ATOM   1562  CG  GLN A 115       9.569  19.545  15.117  1.00 82.90           C
ATOM   1563 1HG  GLN A 115       9.707  19.513  16.198  1.00 82.90           H
ATOM   1564 2HG  GLN A 115      10.437  19.062  14.670  1.00 82.90           H
ATOM   1565  CD  GLN A 115       9.491  21.000  14.650  1.00 82.90           C
ATOM   1566  OE1 GLN A 115       8.577  21.407  13.952  1.00 82.90           O
ATOM   1567  NE2 GLN A 115      10.497  21.759  15.074  1.00 82.90           N
ATOM   1568 1HE2 GLN A 115      11.216  21.363  15.646  1.00 82.90           H
ATOM   1569 2HE2 GLN A 115      10.536  22.726  14.822  1.00 82.90           H
ATOM   1570  HN  GLN A 115       9.746  16.948  13.830  1.00 82.90           H
ATOM   1571  N   THR A 116       6.008  17.103  15.901  1.00 89.18           N
ATOM   1572  CA  THR A 116       4.670  16.544  15.824  1.00 89.18           C
ATOM   1573  C   THR A 116       4.102  16.710  14.413  1.00 89.18           C
ATOM   1574  O   THR A 116       3.438  15.813  13.897  1.00 89.18           O
ATOM   1575  HA  THR A 116       4.733  15.473  16.018  1.00 89.18           H
ATOM   1576  CB  THR A 116       3.816  17.210  16.905  1.00 89.18           C
ATOM   1577  HB  THR A 116       3.584  18.241  16.637  1.00 89.18           H
ATOM   1578  OG1 THR A 116       4.574  17.040  18.099  1.00 89.18           O
ATOM   1579  HG1 THR A 116       4.248  17.671  18.804  1.00 89.18           H
ATOM   1580  CG2 THR A 116       2.517  16.449  17.176  1.00 89.18           C
ATOM   1581 1HG2 THR A 116       2.751  15.438  17.509  1.00 89.18           H
ATOM   1582 2HG2 THR A 116       1.925  16.403  16.262  1.00 89.18           H
ATOM   1583 3HG2 THR A 116       1.949  16.964  17.951  1.00 89.18           H
ATOM   1584  HN  THR A 116       6.126  17.826  16.581  1.00 89.18           H
ATOM   1585  N   PHE A 117       4.385  17.866  13.828  1.00 92.20           N
ATOM   1586  CA  PHE A 117       3.902  18.165  12.491  1.00 92.20           C
ATOM   1587  C   PHE A 117       4.313  17.072  11.502  1.00 92.20           C
ATOM   1588  O   PHE A 117       3.495  16.609  10.709  1.00 92.20           O
ATOM   1589  HA  PHE A 117       2.815  18.216  12.543  1.00 92.20           H
ATOM   1590  CB  PHE A 117       4.547  19.487  12.069  1.00 92.20           C
ATOM   1591 1HB  PHE A 117       4.239  20.268  12.764  1.00 92.20           H
ATOM   1592 2HB  PHE A 117       5.630  19.394  12.153  1.00 92.20           H
ATOM   1593  CG  PHE A 117       4.196  19.924  10.645  1.00 92.20           C
ATOM   1594  CD1 PHE A 117       5.122  19.820   9.654  1.00 92.20           C
ATOM   1595  HD1 PHE A 117       6.114  19.425   9.874  1.00 92.20           H
ATOM   1596  CD2 PHE A 117       2.959  20.416  10.370  1.00 92.20           C
ATOM   1597  HD2 PHE A 117       2.217  20.500  11.164  1.00 92.20           H
ATOM   1598  CE1 PHE A 117       4.796  20.225   8.333  1.00 92.20           C
ATOM   1599  HE1 PHE A 117       5.538  20.141   7.539  1.00 92.20           H
ATOM   1600  CE2 PHE A 117       2.633  20.822   9.049  1.00 92.20           C
ATOM   1601  HE2 PHE A 117       1.641  21.217   8.829  1.00 92.20           H
ATOM   1602  CZ  PHE A 117       3.559  20.717   8.058  1.00 92.20           C
ATOM   1603  HZ  PHE A 117       3.309  21.028   7.044  1.00 92.20           H
ATOM   1604  HN  PHE A 117       4.931  18.588  14.252  1.00 92.20           H
ATOM   1605  N   MET A 118       5.580  16.693  11.582  1.00 90.07           N
ATOM   1606  CA  MET A 118       6.115  15.680  10.688  1.00 90.07           C
ATOM   1607  C   MET A 118       5.446  14.325  10.931  1.00 90.07           C
ATOM   1608  O   MET A 118       5.284  13.533  10.003  1.00 90.07           O
ATOM   1609  HA  MET A 118       5.889  16.029   9.680  1.00 90.07           H
ATOM   1610  CB  MET A 118       7.623  15.551  10.907  1.00 90.07           C
ATOM   1611 1HB  MET A 118       7.832  15.440  11.971  1.00 90.07           H
ATOM   1612 2HB  MET A 118       7.990  14.650  10.415  1.00 90.07           H
ATOM   1613  CG  MET A 118       8.363  16.774  10.361  1.00 90.07           C
ATOM   1614 1HG  MET A 118       8.089  17.660  10.934  1.00 90.07           H
ATOM   1615 2HG  MET A 118       9.439  16.640  10.477  1.00 90.07           H
ATOM   1616  SD  MET A 118       7.961  17.013   8.639  1.00 90.07           S
ATOM   1617  CE  MET A 118       8.662  15.524   7.947  1.00 90.07           C
ATOM   1618 1HE  MET A 118       9.732  15.497   8.152  1.00 90.07           H
ATOM   1619 2HE  MET A 118       8.183  14.654   8.397  1.00 90.07           H
ATOM   1620 3HE  MET A 118       8.498  15.511   6.870  1.00 90.07           H
ATOM   1621  HN  MET A 118       6.235  17.064  12.240  1.00 90.07           H
ATOM   1622  N   CYS A 119       5.075  14.101  12.183  1.00 94.59           N
ATOM   1623  CA  CYS A 119       4.369  12.884  12.547  1.00 94.59           C
ATOM   1624  C   CYS A 119       3.043  12.851  11.786  1.00 94.59           C
ATOM   1625  O   CYS A 119       2.693  11.836  11.184  1.00 94.59           O
ATOM   1626  HA  CYS A 119       5.007  12.051  12.250  1.00 94.59           H
ATOM   1627  CB  CYS A 119       4.162  12.782  14.060  1.00 94.59           C
ATOM   1628 1HB  CYS A 119       5.125  12.693  14.562  1.00 94.59           H
ATOM   1629 2HB  CYS A 119       3.691  13.692  14.433  1.00 94.59           H
ATOM   1630  SG  CYS A 119       3.116  11.332  14.452  1.00 94.59           S
ATOM   1631  HN  CYS A 119       5.248  14.731  12.939  1.00 94.59           H
ATOM   1632  N   LYS A 120       2.340  13.973  11.836  1.00 92.52           N
ATOM   1633  CA  LYS A 120       1.051  14.079  11.173  1.00 92.52           C
ATOM   1634  C   LYS A 120       1.234  13.846   9.672  1.00 92.52           C
ATOM   1635  O   LYS A 120       0.486  13.082   9.064  1.00 92.52           O
ATOM   1636  HA  LYS A 120       0.414  13.289  11.571  1.00 92.52           H
ATOM   1637  CB  LYS A 120       0.383  15.413  11.512  1.00 92.52           C
ATOM   1638 1HB  LYS A 120       1.083  16.230  11.336  1.00 92.52           H
ATOM   1639 2HB  LYS A 120      -0.468  15.576  10.851  1.00 92.52           H
ATOM   1640  CG  LYS A 120      -0.083  15.439  12.969  1.00 92.52           C
ATOM   1641 1HG  LYS A 120      -0.805  14.641  13.138  1.00 92.52           H
ATOM   1642 2HG  LYS A 120       0.764  15.248  13.629  1.00 92.52           H
ATOM   1643  CD  LYS A 120      -0.715  16.788  13.319  1.00 92.52           C
ATOM   1644 1HD  LYS A 120       0.026  17.580  13.207  1.00 92.52           H
ATOM   1645 2HD  LYS A 120      -1.523  17.007  12.621  1.00 92.52           H
ATOM   1646  CE  LYS A 120      -1.255  16.786  14.750  1.00 92.52           C
ATOM   1647 1HE  LYS A 120      -0.515  16.354  15.424  1.00 92.52           H
ATOM   1648 2HE  LYS A 120      -1.429  17.810  15.081  1.00 92.52           H
ATOM   1649  NZ  LYS A 120      -2.515  16.013  14.827  1.00 92.52           N
ATOM   1650 1HZ  LYS A 120      -2.987  16.222  15.700  1.00 92.52           H
ATOM   1651 2HZ  LYS A 120      -3.115  16.267  14.049  1.00 92.52           H
ATOM   1652 3HZ  LYS A 120      -2.307  15.022  14.784  1.00 92.52           H
ATOM   1653  HN  LYS A 120       2.637  14.798  12.317  1.00 92.52           H
ATOM   1654  N   VAL A 121       2.232  14.519   9.118  1.00 94.66           N
ATOM   1655  CA  VAL A 121       2.455  14.479   7.683  1.00 94.66           C
ATOM   1656  C   VAL A 121       2.771  13.043   7.260  1.00 94.66           C
ATOM   1657  O   VAL A 121       2.174  12.525   6.317  1.00 94.66           O
ATOM   1658  HA  VAL A 121       1.531  14.793   7.198  1.00 94.66           H
ATOM   1659  CB  VAL A 121       3.554  15.472   7.297  1.00 94.66           C
ATOM   1660  HB  VAL A 121       4.421  15.273   7.927  1.00 94.66           H
ATOM   1661  CG1 VAL A 121       3.978  15.281   5.839  1.00 94.66           C
ATOM   1662 1HG1 VAL A 121       4.357  14.268   5.701  1.00 94.66           H
ATOM   1663 2HG1 VAL A 121       3.119  15.440   5.188  1.00 94.66           H
ATOM   1664 3HG1 VAL A 121       4.760  15.998   5.592  1.00 94.66           H
ATOM   1665  CG2 VAL A 121       3.107  16.912   7.554  1.00 94.66           C
ATOM   1666 1HG2 VAL A 121       2.218  17.128   6.962  1.00 94.66           H
ATOM   1667 2HG2 VAL A 121       2.878  17.038   8.613  1.00 94.66           H
ATOM   1668 3HG2 VAL A 121       3.907  17.597   7.271  1.00 94.66           H
ATOM   1669  HN  VAL A 121       2.879  15.082   9.632  1.00 94.66           H
ATOM   1670  N   VAL A 122       3.708  12.441   7.977  1.00 94.09           N
ATOM   1671  CA  VAL A 122       4.237  11.147   7.581  1.00 94.09           C
ATOM   1672  C   VAL A 122       3.117  10.106   7.629  1.00 94.09           C
ATOM   1673  O   VAL A 122       2.952   9.324   6.695  1.00 94.09           O
ATOM   1674  HA  VAL A 122       4.590  11.236   6.554  1.00 94.09           H
ATOM   1675  CB  VAL A 122       5.433  10.780   8.462  1.00 94.09           C
ATOM   1676  HB  VAL A 122       5.126  10.880   9.503  1.00 94.09           H
ATOM   1677  CG1 VAL A 122       5.856   9.327   8.234  1.00 94.09           C
ATOM   1678 1HG1 VAL A 122       5.025   8.664   8.478  1.00 94.09           H
ATOM   1679 2HG1 VAL A 122       6.136   9.189   7.190  1.00 94.09           H
ATOM   1680 3HG1 VAL A 122       6.707   9.092   8.873  1.00 94.09           H
ATOM   1681  CG2 VAL A 122       6.604  11.735   8.224  1.00 94.09           C
ATOM   1682 1HG2 VAL A 122       6.910  11.681   7.179  1.00 94.09           H
ATOM   1683 2HG2 VAL A 122       6.296  12.754   8.460  1.00 94.09           H
ATOM   1684 3HG2 VAL A 122       7.441  11.451   8.862  1.00 94.09           H
ATOM   1685  HN  VAL A 122       4.103  12.822   8.813  1.00 94.09           H
ATOM   1686  N   ASN A 123       2.377  10.131   8.728  1.00 92.36           N
ATOM   1687  CA  ASN A 123       1.281   9.194   8.913  1.00 92.36           C
ATOM   1688  C   ASN A 123       0.237   9.415   7.817  1.00 92.36           C
ATOM   1689  O   ASN A 123      -0.274   8.457   7.238  1.00 92.36           O
ATOM   1690  HA  ASN A 123       1.737   8.206   8.860  1.00 92.36           H
ATOM   1691  CB  ASN A 123       0.598   9.405  10.266  1.00 92.36           C
ATOM   1692 1HB  ASN A 123       0.687  10.450  10.562  1.00 92.36           H
ATOM   1693 2HB  ASN A 123      -0.466   9.187  10.178  1.00 92.36           H
ATOM   1694  CG  ASN A 123       1.221   8.510  11.339  1.00 92.36           C
ATOM   1695  OD1 ASN A 123       1.954   7.577  11.057  1.00 92.36           O
ATOM   1696  ND2 ASN A 123       0.888   8.845  12.582  1.00 92.36           N
ATOM   1697 1HD2 ASN A 123       0.281   9.623  12.745  1.00 92.36           H
ATOM   1698 2HD2 ASN A 123       1.245   8.320  13.354  1.00 92.36           H
ATOM   1699  HN  ASN A 123       2.515  10.773   9.481  1.00 92.36           H
ATOM   1700  N   SER A 124      -0.051  10.684   7.564  1.00 93.34           N
ATOM   1701  CA  SER A 124      -1.081  11.041   6.604  1.00 93.34           C
ATOM   1702  C   SER A 124      -0.661  10.605   5.199  1.00 93.34           C
ATOM   1703  O   SER A 124      -1.458  10.030   4.460  1.00 93.34           O
ATOM   1704  HA  SER A 124      -1.972  10.500   6.923  1.00 93.34           H
ATOM   1705  CB  SER A 124      -1.362  12.545   6.632  1.00 93.34           C
ATOM   1706 1HB  SER A 124      -0.470  13.086   6.315  1.00 93.34           H
ATOM   1707 2HB  SER A 124      -2.149  12.780   5.915  1.00 93.34           H
ATOM   1708  OG  SER A 124      -1.751  12.992   7.927  1.00 93.34           O
ATOM   1709  HG  SER A 124      -1.050  13.596   8.306  1.00 93.34           H
ATOM   1710  HN  SER A 124       0.406  11.458   8.002  1.00 93.34           H
ATOM   1711  N   MET A 125       0.590  10.896   4.873  1.00 87.44           N
ATOM   1712  CA  MET A 125       1.122  10.549   3.566  1.00 87.44           C
ATOM   1713  C   MET A 125       1.045   9.040   3.325  1.00 87.44           C
ATOM   1714  O   MET A 125       0.591   8.600   2.270  1.00 87.44           O
ATOM   1715  HA  MET A 125       0.494  11.072   2.846  1.00 87.44           H
ATOM   1716  CB  MET A 125       2.579  11.007   3.471  1.00 87.44           C
ATOM   1717 1HB  MET A 125       3.099  10.775   4.400  1.00 87.44           H
ATOM   1718 2HB  MET A 125       3.085  10.458   2.677  1.00 87.44           H
ATOM   1719  CG  MET A 125       2.664  12.510   3.194  1.00 87.44           C
ATOM   1720 1HG  MET A 125       2.074  12.760   2.313  1.00 87.44           H
ATOM   1721 2HG  MET A 125       2.240  13.067   4.030  1.00 87.44           H
ATOM   1722  SD  MET A 125       4.365  12.989   2.943  1.00 87.44           S
ATOM   1723  CE  MET A 125       4.667  12.239   1.352  1.00 87.44           C
ATOM   1724 1HE  MET A 125       4.516  11.162   1.423  1.00 87.44           H
ATOM   1725 2HE  MET A 125       3.977  12.655   0.618  1.00 87.44           H
ATOM   1726 3HE  MET A 125       5.693  12.443   1.043  1.00 87.44           H
ATOM   1727  HN  MET A 125       1.234  11.358   5.483  1.00 87.44           H
ATOM   1728  N   TYR A 126       1.494   8.290   4.320  1.00 88.73           N
ATOM   1729  CA  TYR A 126       1.507   6.841   4.218  1.00 88.73           C
ATOM   1730  C   TYR A 126       0.115   6.302   3.883  1.00 88.73           C
ATOM   1731  O   TYR A 126      -0.041   5.507   2.957  1.00 88.73           O
ATOM   1732  HA  TYR A 126       2.197   6.566   3.420  1.00 88.73           H
ATOM   1733  CB  TYR A 126       1.922   6.324   5.597  1.00 88.73           C
ATOM   1734 1HB  TYR A 126       2.983   6.526   5.745  1.00 88.73           H
ATOM   1735 2HB  TYR A 126       1.382   6.884   6.361  1.00 88.73           H
ATOM   1736  CG  TYR A 126       1.668   4.830   5.804  1.00 88.73           C
ATOM   1737  CD1 TYR A 126       0.605   4.411   6.578  1.00 88.73           C
ATOM   1738  HD1 TYR A 126      -0.054   5.146   7.041  1.00 88.73           H
ATOM   1739  CD2 TYR A 126       2.503   3.901   5.218  1.00 88.73           C
ATOM   1740  HD2 TYR A 126       3.343   4.231   4.607  1.00 88.73           H
ATOM   1741  CE1 TYR A 126       0.366   3.005   6.773  1.00 88.73           C
ATOM   1742  HE1 TYR A 126      -0.470   2.661   7.382  1.00 88.73           H
ATOM   1743  CE2 TYR A 126       2.264   2.494   5.413  1.00 88.73           C
ATOM   1744  HE2 TYR A 126       2.915   1.749   4.955  1.00 88.73           H
ATOM   1745  CZ  TYR A 126       1.207   2.116   6.181  1.00 88.73           C
ATOM   1746  OH  TYR A 126       0.982   0.787   6.365  1.00 88.73           O
ATOM   1747  HH  TYR A 126       1.081   0.300   5.497  1.00 88.73           H
ATOM   1748  HN  TYR A 126       1.844   8.656   5.183  1.00 88.73           H
ATOM   1749  N   LYS A 127      -0.862   6.757   4.654  1.00 87.55           N
ATOM   1750  CA  LYS A 127      -2.199   6.192   4.579  1.00 87.55           C
ATOM   1751  C   LYS A 127      -2.845   6.595   3.252  1.00 87.55           C
ATOM   1752  O   LYS A 127      -3.481   5.774   2.593  1.00 87.55           O
ATOM   1753  HA  LYS A 127      -2.097   5.107   4.598  1.00 87.55           H
ATOM   1754  CB  LYS A 127      -3.018   6.591   5.808  1.00 87.55           C
ATOM   1755 1HB  LYS A 127      -2.440   6.402   6.713  1.00 87.55           H
ATOM   1756 2HB  LYS A 127      -3.225   7.661   5.781  1.00 87.55           H
ATOM   1757  CG  LYS A 127      -4.334   5.812   5.866  1.00 87.55           C
ATOM   1758 1HG  LYS A 127      -5.099   6.342   5.298  1.00 87.55           H
ATOM   1759 2HG  LYS A 127      -4.206   4.838   5.395  1.00 87.55           H
ATOM   1760  CD  LYS A 127      -4.800   5.629   7.312  1.00 87.55           C
ATOM   1761 1HD  LYS A 127      -4.114   4.966   7.838  1.00 87.55           H
ATOM   1762 2HD  LYS A 127      -4.776   6.588   7.830  1.00 87.55           H
ATOM   1763  CE  LYS A 127      -6.216   5.052   7.362  1.00 87.55           C
ATOM   1764 1HE  LYS A 127      -6.865   5.603   6.681  1.00 87.55           H
ATOM   1765 2HE  LYS A 127      -6.205   4.016   7.024  1.00 87.55           H
ATOM   1766  NZ  LYS A 127      -6.757   5.125   8.738  1.00 87.55           N
ATOM   1767 1HZ  LYS A 127      -7.767   5.200   8.701  1.00 87.55           H
ATOM   1768 2HZ  LYS A 127      -6.498   4.286   9.248  1.00 87.55           H
ATOM   1769 3HZ  LYS A 127      -6.374   5.937   9.209  1.00 87.55           H
ATOM   1770  HN  LYS A 127      -0.752   7.495   5.319  1.00 87.55           H
ATOM   1771  N   MET A 128      -2.659   7.859   2.900  1.00 87.96           N
ATOM   1772  CA  MET A 128      -3.225   8.384   1.670  1.00 87.96           C
ATOM   1773  C   MET A 128      -2.718   7.603   0.456  1.00 87.96           C
ATOM   1774  O   MET A 128      -3.497   7.240  -0.423  1.00 87.96           O
ATOM   1775  HA  MET A 128      -4.304   8.258   1.766  1.00 87.96           H
ATOM   1776  CB  MET A 128      -2.848   9.859   1.522  1.00 87.96           C
ATOM   1777 1HB  MET A 128      -3.173  10.411   2.404  1.00 87.96           H
ATOM   1778 2HB  MET A 128      -1.764   9.957   1.466  1.00 87.96           H
ATOM   1779  CG  MET A 128      -3.485  10.466   0.271  1.00 87.96           C
ATOM   1780 1HG  MET A 128      -3.136   9.939  -0.617  1.00 87.96           H
ATOM   1781 2HG  MET A 128      -4.568  10.344   0.308  1.00 87.96           H
ATOM   1782  SD  MET A 128      -3.071  12.198   0.153  1.00 87.96           S
ATOM   1783  CE  MET A 128      -1.348  12.075  -0.297  1.00 87.96           C
ATOM   1784 1HE  MET A 128      -0.806  11.542   0.484  1.00 87.96           H
ATOM   1785 2HE  MET A 128      -1.256  11.533  -1.238  1.00 87.96           H
ATOM   1786 3HE  MET A 128      -0.930  13.075  -0.412  1.00 87.96           H
ATOM   1787  HN  MET A 128      -2.134   8.518   3.439  1.00 87.96           H
ATOM   1788  N   ASN A 129      -1.414   7.368   0.447  1.00 85.18           N
ATOM   1789  CA  ASN A 129      -0.775   6.733  -0.694  1.00 85.18           C
ATOM   1790  C   ASN A 129      -1.084   5.234  -0.676  1.00 85.18           C
ATOM   1791  O   ASN A 129      -1.178   4.604  -1.728  1.00 85.18           O
ATOM   1792  HA  ASN A 129      -1.189   7.233  -1.569  1.00 85.18           H
ATOM   1793  CB  ASN A 129       0.744   6.903  -0.640  1.00 85.18           C
ATOM   1794 1HB  ASN A 129       1.119   6.555   0.322  1.00 85.18           H
ATOM   1795 2HB  ASN A 129       1.210   6.284  -1.407  1.00 85.18           H
ATOM   1796  CG  ASN A 129       1.140   8.366  -0.848  1.00 85.18           C
ATOM   1797  OD1 ASN A 129       0.627   9.058  -1.713  1.00 85.18           O
ATOM   1798  ND2 ASN A 129       2.077   8.798  -0.009  1.00 85.18           N
ATOM   1799 1HD2 ASN A 129       2.457   8.178   0.678  1.00 85.18           H
ATOM   1800 2HD2 ASN A 129       2.403   9.742  -0.066  1.00 85.18           H
ATOM   1801  HN  ASN A 129      -0.798   7.604   1.198  1.00 85.18           H
ATOM   1802  N   PHE A 130      -1.234   4.708   0.531  1.00 87.78           N
ATOM   1803  CA  PHE A 130      -1.619   3.317   0.698  1.00 87.78           C
ATOM   1804  C   PHE A 130      -2.898   3.005  -0.080  1.00 87.78           C
ATOM   1805  O   PHE A 130      -2.928   2.075  -0.885  1.00 87.78           O
ATOM   1806  HA  PHE A 130      -0.802   2.707   0.311  1.00 87.78           H
ATOM   1807  CB  PHE A 130      -1.878   3.100   2.190  1.00 87.78           C
ATOM   1808 1HB  PHE A 130      -0.938   3.212   2.731  1.00 87.78           H
ATOM   1809 2HB  PHE A 130      -2.547   3.882   2.549  1.00 87.78           H
ATOM   1810  CG  PHE A 130      -2.484   1.736   2.525  1.00 87.78           C
ATOM   1811  CD1 PHE A 130      -3.821   1.622   2.744  1.00 87.78           C
ATOM   1812  HD1 PHE A 130      -4.461   2.502   2.680  1.00 87.78           H
ATOM   1813  CD2 PHE A 130      -1.685   0.638   2.604  1.00 87.78           C
ATOM   1814  HD2 PHE A 130      -0.614   0.730   2.429  1.00 87.78           H
ATOM   1815  CE1 PHE A 130      -4.384   0.355   3.054  1.00 87.78           C
ATOM   1816  HE1 PHE A 130      -5.456   0.264   3.230  1.00 87.78           H
ATOM   1817  CE2 PHE A 130      -2.248  -0.628   2.915  1.00 87.78           C
ATOM   1818  HE2 PHE A 130      -1.608  -1.508   2.979  1.00 87.78           H
ATOM   1819  CZ  PHE A 130      -3.586  -0.743   3.134  1.00 87.78           C
ATOM   1820  HZ  PHE A 130      -4.017  -1.715   3.372  1.00 87.78           H
ATOM   1821  HN  PHE A 130      -1.097   5.214   1.383  1.00 87.78           H
ATOM   1822  N   TYR A 131      -3.924   3.799   0.187  1.00 93.25           N
ATOM   1823  CA  TYR A 131      -5.208   3.609  -0.466  1.00 93.25           C
ATOM   1824  C   TYR A 131      -5.108   3.894  -1.966  1.00 93.25           C
ATOM   1825  O   TYR A 131      -5.695   3.180  -2.777  1.00 93.25           O
ATOM   1826  HA  TYR A 131      -5.510   2.572  -0.320  1.00 93.25           H
ATOM   1827  CB  TYR A 131      -6.160   4.623   0.172  1.00 93.25           C
ATOM   1828 1HB  TYR A 131      -5.636   5.571   0.294  1.00 93.25           H
ATOM   1829 2HB  TYR A 131      -6.991   4.805  -0.510  1.00 93.25           H
ATOM   1830  CG  TYR A 131      -6.718   4.187   1.528  1.00 93.25           C
ATOM   1831  CD1 TYR A 131      -7.405   2.995   1.640  1.00 93.25           C
ATOM   1832  HD1 TYR A 131      -7.550   2.365   0.763  1.00 93.25           H
ATOM   1833  CD2 TYR A 131      -6.533   4.985   2.639  1.00 93.25           C
ATOM   1834  HD2 TYR A 131      -5.991   5.926   2.550  1.00 93.25           H
ATOM   1835  CE1 TYR A 131      -7.929   2.584   2.917  1.00 93.25           C
ATOM   1836  HE1 TYR A 131      -8.474   1.646   3.019  1.00 93.25           H
ATOM   1837  CE2 TYR A 131      -7.058   4.574   3.915  1.00 93.25           C
ATOM   1838  HE2 TYR A 131      -6.920   5.194   4.801  1.00 93.25           H
ATOM   1839  CZ  TYR A 131      -7.730   3.394   3.991  1.00 93.25           C
ATOM   1840  OH  TYR A 131      -8.226   3.006   5.197  1.00 93.25           O
ATOM   1841  HH  TYR A 131      -8.302   3.796   5.805  1.00 93.25           H
ATOM   1842  HN  TYR A 131      -3.888   4.560   0.835  1.00 93.25           H
ATOM   1843  N   SER A 132      -4.361   4.939  -2.288  1.00 92.85           N
ATOM   1844  CA  SER A 132      -4.226   5.365  -3.671  1.00 92.85           C
ATOM   1845  C   SER A 132      -3.639   4.230  -4.513  1.00 92.85           C
ATOM   1846  O   SER A 132      -4.137   3.937  -5.599  1.00 92.85           O
ATOM   1847  HA  SER A 132      -5.238   5.601  -4.000  1.00 92.85           H
ATOM   1848  CB  SER A 132      -3.351   6.615  -3.780  1.00 92.85           C
ATOM   1849 1HB  SER A 132      -2.356   6.396  -3.391  1.00 92.85           H
ATOM   1850 2HB  SER A 132      -3.230   6.883  -4.830  1.00 92.85           H
ATOM   1851  OG  SER A 132      -3.905   7.719  -3.070  1.00 92.85           O
ATOM   1852  HG  SER A 132      -3.493   7.783  -2.161  1.00 92.85           H
ATOM   1853  HN  SER A 132      -3.854   5.490  -1.625  1.00 92.85           H
ATOM   1854  N   CYS A 133      -2.589   3.623  -3.980  1.00 92.20           N
ATOM   1855  CA  CYS A 133      -1.890   2.570  -4.696  1.00 92.20           C
ATOM   1856  C   CYS A 133      -2.881   1.437  -4.970  1.00 92.20           C
ATOM   1857  O   CYS A 133      -3.011   0.982  -6.106  1.00 92.20           O
ATOM   1858  HA  CYS A 133      -1.535   3.007  -5.629  1.00 92.20           H
ATOM   1859  CB  CYS A 133      -0.662   2.080  -3.926  1.00 92.20           C
ATOM   1860 1HB  CYS A 133      -0.937   1.849  -2.896  1.00 92.20           H
ATOM   1861 2HB  CYS A 133      -0.288   1.158  -4.370  1.00 92.20           H
ATOM   1862  SG  CYS A 133       0.644   3.361  -3.951  1.00 92.20           S
ATOM   1863  HG  CYS A 133       0.155   4.078  -2.944  1.00 92.20           H
ATOM   1864  HN  CYS A 133      -2.216   3.840  -3.078  1.00 92.20           H
ATOM   1865  N   VAL A 134      -3.555   1.013  -3.911  1.00 90.31           N
ATOM   1866  CA  VAL A 134      -4.381  -0.180  -3.977  1.00 90.31           C
ATOM   1867  C   VAL A 134      -5.556   0.071  -4.924  1.00 90.31           C
ATOM   1868  O   VAL A 134      -5.933  -0.808  -5.698  1.00 90.31           O
ATOM   1869  HA  VAL A 134      -3.767  -0.983  -4.385  1.00 90.31           H
ATOM   1870  CB  VAL A 134      -4.824  -0.589  -2.571  1.00 90.31           C
ATOM   1871  HB  VAL A 134      -5.341   0.259  -2.122  1.00 90.31           H
ATOM   1872  CG1 VAL A 134      -5.804  -1.763  -2.624  1.00 90.31           C
ATOM   1873 1HG1 VAL A 134      -6.685  -1.475  -3.198  1.00 90.31           H
ATOM   1874 2HG1 VAL A 134      -5.322  -2.617  -3.101  1.00 90.31           H
ATOM   1875 3HG1 VAL A 134      -6.102  -2.033  -1.611  1.00 90.31           H
ATOM   1876  CG2 VAL A 134      -3.617  -0.922  -1.691  1.00 90.31           C
ATOM   1877 1HG2 VAL A 134      -3.059  -1.746  -2.136  1.00 90.31           H
ATOM   1878 2HG2 VAL A 134      -2.971  -0.047  -1.614  1.00 90.31           H
ATOM   1879 3HG2 VAL A 134      -3.960  -1.209  -0.697  1.00 90.31           H
ATOM   1880  HN  VAL A 134      -3.543   1.470  -3.021  1.00 90.31           H
ATOM   1881  N   LEU A 135      -6.103   1.274  -4.833  1.00 94.21           N
ATOM   1882  CA  LEU A 135      -7.247   1.641  -5.649  1.00 94.21           C
ATOM   1883  C   LEU A 135      -6.814   1.736  -7.113  1.00 94.21           C
ATOM   1884  O   LEU A 135      -7.585   1.411  -8.015  1.00 94.21           O
ATOM   1885  HA  LEU A 135      -7.983   0.842  -5.558  1.00 94.21           H
ATOM   1886  CB  LEU A 135      -7.899   2.919  -5.116  1.00 94.21           C
ATOM   1887 1HB  LEU A 135      -7.127   3.683  -5.019  1.00 94.21           H
ATOM   1888 2HB  LEU A 135      -8.611   3.277  -5.859  1.00 94.21           H
ATOM   1889  CG  LEU A 135      -8.624   2.792  -3.775  1.00 94.21           C
ATOM   1890  HG  LEU A 135      -7.923   2.388  -3.044  1.00 94.21           H
ATOM   1891  CD1 LEU A 135      -9.070   4.163  -3.262  1.00 94.21           C
ATOM   1892 1HD1 LEU A 135      -8.198   4.803  -3.129  1.00 94.21           H
ATOM   1893 2HD1 LEU A 135      -9.748   4.618  -3.984  1.00 94.21           H
ATOM   1894 3HD1 LEU A 135      -9.583   4.044  -2.307  1.00 94.21           H
ATOM   1895  CD2 LEU A 135      -9.791   1.809  -3.873  1.00 94.21           C
ATOM   1896 1HD2 LEU A 135     -10.501   2.160  -4.622  1.00 94.21           H
ATOM   1897 2HD2 LEU A 135      -9.416   0.827  -4.161  1.00 94.21           H
ATOM   1898 3HD2 LEU A 135     -10.289   1.738  -2.906  1.00 94.21           H
ATOM   1899  HN  LEU A 135      -5.777   1.991  -4.216  1.00 94.21           H
ATOM   1900  N   LEU A 136      -5.582   2.185  -7.305  1.00 94.14           N
ATOM   1901  CA  LEU A 136      -5.032   2.313  -8.644  1.00 94.14           C
ATOM   1902  C   LEU A 136      -4.823   0.920  -9.240  1.00 94.14           C
ATOM   1903  O   LEU A 136      -5.133   0.689 -10.408  1.00 94.14           O
ATOM   1904  HA  LEU A 136      -5.768   2.842  -9.250  1.00 94.14           H
ATOM   1905  CB  LEU A 136      -3.764   3.170  -8.622  1.00 94.14           C
ATOM   1906 1HB  LEU A 136      -3.146   2.847  -7.784  1.00 94.14           H
ATOM   1907 2HB  LEU A 136      -3.198   2.969  -9.532  1.00 94.14           H
ATOM   1908  CG  LEU A 136      -3.977   4.681  -8.510  1.00 94.14           C
ATOM   1909  HG  LEU A 136      -4.677   4.868  -7.696  1.00 94.14           H
ATOM   1910  CD1 LEU A 136      -2.670   5.394  -8.156  1.00 94.14           C
ATOM   1911 1HD1 LEU A 136      -2.300   5.021  -7.201  1.00 94.14           H
ATOM   1912 2HD1 LEU A 136      -1.930   5.202  -8.932  1.00 94.14           H
ATOM   1913 3HD1 LEU A 136      -2.850   6.466  -8.083  1.00 94.14           H
ATOM   1914  CD2 LEU A 136      -4.608   5.241  -9.786  1.00 94.14           C
ATOM   1915 1HD2 LEU A 136      -3.953   5.043 -10.634  1.00 94.14           H
ATOM   1916 2HD2 LEU A 136      -5.574   4.764  -9.954  1.00 94.14           H
ATOM   1917 3HD2 LEU A 136      -4.749   6.317  -9.679  1.00 94.14           H
ATOM   1918  HN  LEU A 136      -4.965   2.457  -6.566  1.00 94.14           H
ATOM   1919  N   ILE A 137      -4.299   0.029  -8.412  1.00 91.39           N
ATOM   1920  CA  ILE A 137      -4.064  -1.341  -8.837  1.00 91.39           C
ATOM   1921  C   ILE A 137      -5.389  -1.969  -9.274  1.00 91.39           C
ATOM   1922  O   ILE A 137      -5.445  -2.670 -10.283  1.00 91.39           O
ATOM   1923  HA  ILE A 137      -3.398  -1.305  -9.699  1.00 91.39           H
ATOM   1924  CB  ILE A 137      -3.343  -2.126  -7.740  1.00 91.39           C
ATOM   1925  HB  ILE A 137      -3.836  -1.917  -6.790  1.00 91.39           H
ATOM   1926  CG1 ILE A 137      -1.889  -1.670  -7.604  1.00 91.39           C
ATOM   1927 1HG1 ILE A 137      -1.313  -2.019  -8.461  1.00 91.39           H
ATOM   1928 2HG1 ILE A 137      -1.844  -0.581  -7.612  1.00 91.39           H
ATOM   1929  CG2 ILE A 137      -3.451  -3.633  -7.983  1.00 91.39           C
ATOM   1930 1HG2 ILE A 137      -4.501  -3.925  -7.990  1.00 91.39           H
ATOM   1931 2HG2 ILE A 137      -2.999  -3.879  -8.943  1.00 91.39           H
ATOM   1932 3HG2 ILE A 137      -2.930  -4.167  -7.188  1.00 91.39           H
ATOM   1933  CD1 ILE A 137      -1.266  -2.202  -6.312  1.00 91.39           C
ATOM   1934 1HD1 ILE A 137      -1.830  -1.831  -5.456  1.00 91.39           H
ATOM   1935 2HD1 ILE A 137      -1.291  -3.292  -6.318  1.00 91.39           H
ATOM   1936 3HD1 ILE A 137      -0.233  -1.863  -6.241  1.00 91.39           H
ATOM   1937  HN  ILE A 137      -4.037   0.229  -7.468  1.00 91.39           H
ATOM   1938  N   MET A 138      -6.423  -1.695  -8.492  1.00 91.36           N
ATOM   1939  CA  MET A 138      -7.753  -2.185  -8.811  1.00 91.36           C
ATOM   1940  C   MET A 138      -8.223  -1.654 -10.166  1.00 91.36           C
ATOM   1941  O   MET A 138      -8.752  -2.407 -10.983  1.00 91.36           O
ATOM   1942  HA  MET A 138      -7.664  -3.271  -8.850  1.00 91.36           H
ATOM   1943  CB  MET A 138      -8.734  -1.746  -7.722  1.00 91.36           C
ATOM   1944 1HB  MET A 138      -8.381  -2.089  -6.749  1.00 91.36           H
ATOM   1945 2HB  MET A 138      -8.774  -0.658  -7.681  1.00 91.36           H
ATOM   1946  CG  MET A 138     -10.134  -2.304  -7.988  1.00 91.36           C
ATOM   1947 1HG  MET A 138     -10.468  -2.012  -8.984  1.00 91.36           H
ATOM   1948 2HG  MET A 138     -10.111  -3.393  -7.966  1.00 91.36           H
ATOM   1949  SD  MET A 138     -11.277  -1.694  -6.760  1.00 91.36           S
ATOM   1950  CE  MET A 138     -11.362   0.023  -7.240  1.00 91.36           C
ATOM   1951 1HE  MET A 138     -10.369   0.467  -7.179  1.00 91.36           H
ATOM   1952 2HE  MET A 138     -11.731   0.096  -8.263  1.00 91.36           H
ATOM   1953 3HE  MET A 138     -12.039   0.554  -6.571  1.00 91.36           H
ATOM   1954  HN  MET A 138      -6.363  -1.150  -7.655  1.00 91.36           H
ATOM   1955  N   CYS A 139      -8.013  -0.361 -10.364  1.00 93.99           N
ATOM   1956  CA  CYS A 139      -8.461   0.292 -11.583  1.00 93.99           C
ATOM   1957  C   CYS A 139      -7.689  -0.307 -12.760  1.00 93.99           C
ATOM   1958  O   CYS A 139      -8.240  -0.472 -13.848  1.00 93.99           O
ATOM   1959  HA  CYS A 139      -9.527   0.087 -11.674  1.00 93.99           H
ATOM   1960  CB  CYS A 139      -8.294   1.811 -11.504  1.00 93.99           C
ATOM   1961 1HB  CYS A 139      -7.291   2.058 -11.155  1.00 93.99           H
ATOM   1962 2HB  CYS A 139      -8.403   2.249 -12.497  1.00 93.99           H
ATOM   1963  SG  CYS A 139      -9.542   2.520 -10.369  1.00 93.99           S
ATOM   1964  HG  CYS A 139      -8.930   2.158  -9.245  1.00 93.99           H
ATOM   1965  HN  CYS A 139      -7.546   0.236  -9.712  1.00 93.99           H
ATOM   1966  N   ILE A 140      -6.426  -0.615 -12.504  1.00 90.55           N
ATOM   1967  CA  ILE A 140      -5.581  -1.216 -13.522  1.00 90.55           C
ATOM   1968  C   ILE A 140      -6.185  -2.552 -13.957  1.00 90.55           C
ATOM   1969  O   ILE A 140      -6.215  -2.867 -15.146  1.00 90.55           O
ATOM   1970  HA  ILE A 140      -5.576  -0.544 -14.380  1.00 90.55           H
ATOM   1971  CB  ILE A 140      -4.139  -1.326 -13.024  1.00 90.55           C
ATOM   1972  HB  ILE A 140      -4.157  -1.721 -12.008  1.00 90.55           H
ATOM   1973  CG1 ILE A 140      -3.474   0.051 -12.962  1.00 90.55           C
ATOM   1974 1HG1 ILE A 140      -3.228   0.386 -13.969  1.00 90.55           H
ATOM   1975 2HG1 ILE A 140      -4.172   0.777 -12.546  1.00 90.55           H
ATOM   1976  CG2 ILE A 140      -3.338  -2.311 -13.877  1.00 90.55           C
ATOM   1977 1HG2 ILE A 140      -3.801  -3.296 -13.826  1.00 90.55           H
ATOM   1978 2HG2 ILE A 140      -3.325  -1.969 -14.912  1.00 90.55           H
ATOM   1979 3HG2 ILE A 140      -2.316  -2.370 -13.502  1.00 90.55           H
ATOM   1980  CD1 ILE A 140      -2.204   0.008 -12.108  1.00 90.55           C
ATOM   1981 1HD1 ILE A 140      -2.458  -0.304 -11.095  1.00 90.55           H
ATOM   1982 2HD1 ILE A 140      -1.499  -0.701 -12.541  1.00 90.55           H
ATOM   1983 3HD1 ILE A 140      -1.752   0.999 -12.081  1.00 90.55           H
ATOM   1984  HN  ILE A 140      -5.981  -0.461 -11.622  1.00 90.55           H
ATOM   1985  N   SER A 141      -6.652  -3.303 -12.970  1.00 89.19           N
ATOM   1986  CA  SER A 141      -7.214  -4.618 -13.231  1.00 89.19           C
ATOM   1987  C   SER A 141      -8.435  -4.493 -14.144  1.00 89.19           C
ATOM   1988  O   SER A 141      -8.624  -5.305 -15.049  1.00 89.19           O
ATOM   1989  HA  SER A 141      -6.421  -5.177 -13.728  1.00 89.19           H
ATOM   1990  CB  SER A 141      -7.594  -5.323 -11.928  1.00 89.19           C
ATOM   1991 1HB  SER A 141      -7.648  -6.398 -12.100  1.00 89.19           H
ATOM   1992 2HB  SER A 141      -6.814  -5.158 -11.185  1.00 89.19           H
ATOM   1993  OG  SER A 141      -8.842  -4.862 -11.416  1.00 89.19           O
ATOM   1994  HG  SER A 141      -8.711  -4.006 -10.915  1.00 89.19           H
ATOM   1995  HN  SER A 141      -6.651  -3.028 -12.009  1.00 89.19           H
ATOM   1996  N   VAL A 142      -9.233  -3.470 -13.874  1.00 90.76           N
ATOM   1997  CA  VAL A 142     -10.438  -3.236 -14.653  1.00 90.76           C
ATOM   1998  C   VAL A 142     -10.049  -2.827 -16.075  1.00 90.76           C
ATOM   1999  O   VAL A 142     -10.657  -3.280 -17.043  1.00 90.76           O
ATOM   2000  HA  VAL A 142     -10.989  -4.175 -14.696  1.00 90.76           H
ATOM   2001  CB  VAL A 142     -11.320  -2.200 -13.953  1.00 90.76           C
ATOM   2002  HB  VAL A 142     -10.742  -1.281 -13.852  1.00 90.76           H
ATOM   2003  CG1 VAL A 142     -12.563  -1.885 -14.787  1.00 90.76           C
ATOM   2004 1HG1 VAL A 142     -12.259  -1.488 -15.756  1.00 90.76           H
ATOM   2005 2HG1 VAL A 142     -13.143  -2.796 -14.933  1.00 90.76           H
ATOM   2006 3HG1 VAL A 142     -13.172  -1.146 -14.266  1.00 90.76           H
ATOM   2007  CG2 VAL A 142     -11.706  -2.668 -12.548  1.00 90.76           C
ATOM   2008 1HG2 VAL A 142     -12.256  -3.606 -12.617  1.00 90.76           H
ATOM   2009 2HG2 VAL A 142     -10.804  -2.818 -11.954  1.00 90.76           H
ATOM   2010 3HG2 VAL A 142     -12.333  -1.913 -12.073  1.00 90.76           H
ATOM   2011  HN  VAL A 142      -9.069  -2.810 -13.141  1.00 90.76           H
ATOM   2012  N   ASP A 143      -9.038  -1.974 -16.156  1.00 85.99           N
ATOM   2013  CA  ASP A 143      -8.581  -1.476 -17.442  1.00 85.99           C
ATOM   2014  C   ASP A 143      -8.102  -2.650 -18.298  1.00 85.99           C
ATOM   2015  O   ASP A 143      -8.389  -2.709 -19.492  1.00 85.99           O
ATOM   2016  HA  ASP A 143      -9.442  -0.968 -17.875  1.00 85.99           H
ATOM   2017  CB  ASP A 143      -7.409  -0.506 -17.272  1.00 85.99           C
ATOM   2018 1HB  ASP A 143      -7.696   0.302 -16.600  1.00 85.99           H
ATOM   2019 2HB  ASP A 143      -6.569  -1.023 -16.807  1.00 85.99           H
ATOM   2020  CG  ASP A 143      -6.976   0.073 -18.620  1.00 85.99           C
ATOM   2021  OD1 ASP A 143      -7.839   0.701 -19.271  1.00 85.99           O
ATOM   2022  OD2 ASP A 143      -5.793  -0.127 -18.970  1.00 85.99           O
ATOM   2023  HN  ASP A 143      -8.536  -1.625 -15.364  1.00 85.99           H
ATOM   2024  N   ARG A 144      -7.381  -3.556 -17.653  1.00 74.94           N
ATOM   2025  CA  ARG A 144      -6.856  -4.723 -18.341  1.00 74.94           C
ATOM   2026  C   ARG A 144      -8.003  -5.583 -18.877  1.00 74.94           C
ATOM   2027  O   ARG A 144      -7.947  -6.063 -20.008  1.00 74.94           O
ATOM   2028  HA  ARG A 144      -6.255  -4.319 -19.156  1.00 74.94           H
ATOM   2029  CB  ARG A 144      -5.987  -5.568 -17.408  1.00 74.94           C
ATOM   2030 1HB  ARG A 144      -6.530  -5.772 -16.485  1.00 74.94           H
ATOM   2031 2HB  ARG A 144      -5.777  -6.531 -17.874  1.00 74.94           H
ATOM   2032  CG  ARG A 144      -4.673  -4.854 -17.086  1.00 74.94           C
ATOM   2033 1HG  ARG A 144      -4.881  -3.839 -16.745  1.00 74.94           H
ATOM   2034 2HG  ARG A 144      -4.167  -5.367 -16.269  1.00 74.94           H
ATOM   2035  CD  ARG A 144      -3.758  -4.809 -18.312  1.00 74.94           C
ATOM   2036 1HD  ARG A 144      -3.591  -5.818 -18.688  1.00 74.94           H
ATOM   2037 2HD  ARG A 144      -4.238  -4.246 -19.113  1.00 74.94           H
ATOM   2038  NE  ARG A 144      -2.466  -4.181 -17.956  1.00 74.94           N
ATOM   2039  HE  ARG A 144      -2.401  -3.708 -17.078  1.00 74.94           H
ATOM   2040  CZ  ARG A 144      -1.378  -4.207 -18.738  1.00 74.94           C
ATOM   2041  NH1 ARG A 144      -1.409  -4.826 -19.926  1.00 74.94           N
ATOM   2042 1HH1 ARG A 144      -2.248  -5.274 -20.235  1.00 74.94           H
ATOM   2043 2HH1 ARG A 144      -0.592  -4.841 -20.503  1.00 74.94           H
ATOM   2044  NH2 ARG A 144      -0.259  -3.604 -18.314  1.00 74.94           N
ATOM   2045 1HH2 ARG A 144       0.561  -3.614 -18.885  1.00 74.94           H
ATOM   2046 2HH2 ARG A 144      -0.245  -3.143 -17.426  1.00 74.94           H
ATOM   2047  HN  ARG A 144      -7.154  -3.501 -16.681  1.00 74.94           H
ATOM   2048  N   TYR A 145      -9.016  -5.751 -18.040  1.00 87.10           N
ATOM   2049  CA  TYR A 145     -10.192  -6.510 -18.430  1.00 87.10           C
ATOM   2050  C   TYR A 145     -10.820  -5.932 -19.700  1.00 87.10           C
ATOM   2051  O   TYR A 145     -11.075  -6.660 -20.658  1.00 87.10           O
ATOM   2052  HA  TYR A 145      -9.881  -7.536 -18.623  1.00 87.10           H
ATOM   2053  CB  TYR A 145     -11.185  -6.372 -17.275  1.00 87.10           C
ATOM   2054 1HB  TYR A 145     -10.849  -6.992 -16.444  1.00 87.10           H
ATOM   2055 2HB  TYR A 145     -11.179  -5.339 -16.925  1.00 87.10           H
ATOM   2056  CG  TYR A 145     -12.619  -6.763 -17.638  1.00 87.10           C
ATOM   2057  CD1 TYR A 145     -13.576  -5.785 -17.821  1.00 87.10           C
ATOM   2058  HD1 TYR A 145     -13.309  -4.734 -17.708  1.00 87.10           H
ATOM   2059  CD2 TYR A 145     -12.956  -8.093 -17.781  1.00 87.10           C
ATOM   2060  HD2 TYR A 145     -12.201  -8.866 -17.636  1.00 87.10           H
ATOM   2061  CE1 TYR A 145     -14.925  -6.153 -18.163  1.00 87.10           C
ATOM   2062  HE1 TYR A 145     -15.690  -5.391 -18.310  1.00 87.10           H
ATOM   2063  CE2 TYR A 145     -14.306  -8.461 -18.122  1.00 87.10           C
ATOM   2064  HE2 TYR A 145     -14.586  -9.508 -18.238  1.00 87.10           H
ATOM   2065  CZ  TYR A 145     -15.224  -7.473 -18.296  1.00 87.10           C
ATOM   2066  OH  TYR A 145     -16.499  -7.820 -18.618  1.00 87.10           O
ATOM   2067  HH  TYR A 145     -16.571  -8.814 -18.703  1.00 87.10           H
ATOM   2068  HN  TYR A 145      -9.041  -5.380 -17.111  1.00 87.10           H
ATOM   2069  N   ILE A 146     -11.053  -4.628 -19.666  1.00 83.72           N
ATOM   2070  CA  ILE A 146     -11.721  -3.958 -20.768  1.00 83.72           C
ATOM   2071  C   ILE A 146     -10.878  -4.107 -22.036  1.00 83.72           C
ATOM   2072  O   ILE A 146     -11.416  -4.322 -23.122  1.00 83.72           O
ATOM   2073  HA  ILE A 146     -12.675  -4.461 -20.927  1.00 83.72           H
ATOM   2074  CB  ILE A 146     -12.031  -2.504 -20.403  1.00 83.72           C
ATOM   2075  HB  ILE A 146     -11.114  -2.040 -20.042  1.00 83.72           H
ATOM   2076  CG1 ILE A 146     -13.053  -2.431 -19.267  1.00 83.72           C
ATOM   2077 1HG1 ILE A 146     -14.036  -2.721 -19.638  1.00 83.72           H
ATOM   2078 2HG1 ILE A 146     -12.785  -3.141 -18.485  1.00 83.72           H
ATOM   2079  CG2 ILE A 146     -12.483  -1.715 -21.633  1.00 83.72           C
ATOM   2080 1HG2 ILE A 146     -11.692  -1.726 -22.383  1.00 83.72           H
ATOM   2081 2HG2 ILE A 146     -13.383  -2.171 -22.047  1.00 83.72           H
ATOM   2082 3HG2 ILE A 146     -12.697  -0.685 -21.346  1.00 83.72           H
ATOM   2083  CD1 ILE A 146     -13.120  -1.019 -18.680  1.00 83.72           C
ATOM   2084 1HD1 ILE A 146     -12.141  -0.742 -18.289  1.00 83.72           H
ATOM   2085 2HD1 ILE A 146     -13.412  -0.315 -19.460  1.00 83.72           H
ATOM   2086 3HD1 ILE A 146     -13.854  -0.995 -17.875  1.00 83.72           H
ATOM   2087  HN  ILE A 146     -10.793  -4.033 -18.905  1.00 83.72           H
ATOM   2088  N   ALA A 147      -9.571  -3.987 -21.857  1.00 82.19           N
ATOM   2089  CA  ALA A 147      -8.659  -3.968 -22.988  1.00 82.19           C
ATOM   2090  C   ALA A 147      -8.684  -5.332 -23.680  1.00 82.19           C
ATOM   2091  O   ALA A 147      -8.502  -5.420 -24.894  1.00 82.19           O
ATOM   2092  HA  ALA A 147      -9.013  -3.209 -23.687  1.00 82.19           H
ATOM   2093  CB  ALA A 147      -7.259  -3.582 -22.509  1.00 82.19           C
ATOM   2094 1HB  ALA A 147      -7.290  -2.593 -22.052  1.00 82.19           H
ATOM   2095 2HB  ALA A 147      -6.912  -4.311 -21.776  1.00 82.19           H
ATOM   2096 3HB  ALA A 147      -6.575  -3.568 -23.358  1.00 82.19           H
ATOM   2097  HN  ALA A 147      -9.135  -3.904 -20.961  1.00 82.19           H
ATOM   2098  N   ILE A 148      -8.909  -6.363 -22.879  1.00 78.86           N
ATOM   2099  CA  ILE A 148      -8.771  -7.728 -23.357  1.00 78.86           C
ATOM   2100  C   ILE A 148     -10.148  -8.269 -23.747  1.00 78.86           C
ATOM   2101  O   ILE A 148     -10.326  -8.788 -24.848  1.00 78.86           O
ATOM   2102  HA  ILE A 148      -8.146  -7.699 -24.250  1.00 78.86           H
ATOM   2103  CB  ILE A 148      -8.043  -8.588 -22.322  1.00 78.86           C
ATOM   2104  HB  ILE A 148      -8.532  -8.449 -21.358  1.00 78.86           H
ATOM   2105  CG1 ILE A 148      -6.590  -8.138 -22.160  1.00 78.86           C
ATOM   2106 1HG1 ILE A 148      -6.041  -8.328 -23.083  1.00 78.86           H
ATOM   2107 2HG1 ILE A 148      -6.556  -7.062 -21.986  1.00 78.86           H
ATOM   2108  CG2 ILE A 148      -8.148 -10.073 -22.672  1.00 78.86           C
ATOM   2109 1HG2 ILE A 148      -9.197 -10.368 -22.696  1.00 78.86           H
ATOM   2110 2HG2 ILE A 148      -7.699 -10.249 -23.650  1.00 78.86           H
ATOM   2111 3HG2 ILE A 148      -7.622 -10.662 -21.921  1.00 78.86           H
ATOM   2112  CD1 ILE A 148      -5.915  -8.870 -20.999  1.00 78.86           C
ATOM   2113 1HD1 ILE A 148      -6.452  -8.658 -20.075  1.00 78.86           H
ATOM   2114 2HD1 ILE A 148      -5.930  -9.944 -21.189  1.00 78.86           H
ATOM   2115 3HD1 ILE A 148      -4.883  -8.532 -20.906  1.00 78.86           H
ATOM   2116  HN  ILE A 148      -9.181  -6.277 -21.920  1.00 78.86           H
ATOM   2117  N   ALA A 149     -11.087  -8.128 -22.823  1.00 78.79           N
ATOM   2118  CA  ALA A 149     -12.380  -8.775 -22.966  1.00 78.79           C
ATOM   2119  C   ALA A 149     -13.258  -7.949 -23.908  1.00 78.79           C
ATOM   2120  O   ALA A 149     -14.105  -8.496 -24.613  1.00 78.79           O
ATOM   2121  HA  ALA A 149     -12.213  -9.758 -23.406  1.00 78.79           H
ATOM   2122  CB  ALA A 149     -13.016  -8.955 -21.586  1.00 78.79           C
ATOM   2123 1HB  ALA A 149     -12.368  -9.573 -20.965  1.00 78.79           H
ATOM   2124 2HB  ALA A 149     -13.148  -7.980 -21.116  1.00 78.79           H
ATOM   2125 3HB  ALA A 149     -13.986  -9.440 -21.693  1.00 78.79           H
ATOM   2126  HN  ALA A 149     -10.976  -7.585 -21.991  1.00 78.79           H
ATOM   2127  N   GLN A 150     -13.024  -6.645 -23.892  1.00 70.09           N
ATOM   2128  CA  GLN A 150     -13.858  -5.726 -24.648  1.00 70.09           C
ATOM   2129  C   GLN A 150     -13.001  -4.908 -25.617  1.00 70.09           C
ATOM   2130  O   GLN A 150     -13.257  -3.723 -25.829  1.00 70.09           O
ATOM   2131  HA  GLN A 150     -14.550  -6.355 -25.208  1.00 70.09           H
ATOM   2132  CB  GLN A 150     -14.654  -4.812 -23.715  1.00 70.09           C
ATOM   2133 1HB  GLN A 150     -13.969  -4.197 -23.131  1.00 70.09           H
ATOM   2134 2HB  GLN A 150     -15.270  -4.132 -24.304  1.00 70.09           H
ATOM   2135  CG  GLN A 150     -15.542  -5.629 -22.775  1.00 70.09           C
ATOM   2136 1HG  GLN A 150     -16.126  -6.347 -23.352  1.00 70.09           H
ATOM   2137 2HG  GLN A 150     -14.920  -6.203 -22.088  1.00 70.09           H
ATOM   2138  CD  GLN A 150     -16.483  -4.720 -21.981  1.00 70.09           C
ATOM   2139  OE1 GLN A 150     -16.458  -3.505 -22.097  1.00 70.09           O
ATOM   2140  NE2 GLN A 150     -17.312  -5.373 -21.172  1.00 70.09           N
ATOM   2141 1HE2 GLN A 150     -17.281  -6.372 -21.125  1.00 70.09           H
ATOM   2142 2HE2 GLN A 150     -17.966  -4.866 -20.611  1.00 70.09           H
ATOM   2143  HN  GLN A 150     -12.284  -6.216 -23.375  1.00 70.09           H
ATOM   2144  N   ALA A 151     -12.002  -5.572 -26.179  1.00 69.81           N
ATOM   2145  CA  ALA A 151     -10.981  -4.879 -26.946  1.00 69.81           C
ATOM   2146  C   ALA A 151     -11.651  -4.029 -28.028  1.00 69.81           C
ATOM   2147  O   ALA A 151     -11.266  -2.881 -28.247  1.00 69.81           O
ATOM   2148  HA  ALA A 151     -10.440  -4.224 -26.264  1.00 69.81           H
ATOM   2149  CB  ALA A 151     -10.001  -5.899 -27.530  1.00 69.81           C
ATOM   2150 1HB  ALA A 151      -9.531  -6.456 -26.720  1.00 69.81           H
ATOM   2151 2HB  ALA A 151     -10.539  -6.589 -28.181  1.00 69.81           H
ATOM   2152 3HB  ALA A 151      -9.235  -5.379 -28.106  1.00 69.81           H
ATOM   2153  HN  ALA A 151     -11.884  -6.563 -26.116  1.00 69.81           H
ATOM   2154  N   MET A 152     -12.641  -4.626 -28.675  1.00 59.88           N
ATOM   2155  CA  MET A 152     -13.299  -3.977 -29.797  1.00 59.88           C
ATOM   2156  C   MET A 152     -13.933  -2.652 -29.369  1.00 59.88           C
ATOM   2157  O   MET A 152     -13.764  -1.634 -30.038  1.00 59.88           O
ATOM   2158  HA  MET A 152     -12.514  -3.792 -30.531  1.00 59.88           H
ATOM   2159  CB  MET A 152     -14.380  -4.903 -30.359  1.00 59.88           C
ATOM   2160 1HB  MET A 152     -15.006  -5.271 -29.547  1.00 59.88           H
ATOM   2161 2HB  MET A 152     -15.028  -4.343 -31.034  1.00 59.88           H
ATOM   2162  CG  MET A 152     -13.756  -6.084 -31.106  1.00 59.88           C
ATOM   2163 1HG  MET A 152     -12.690  -6.141 -30.886  1.00 59.88           H
ATOM   2164 2HG  MET A 152     -14.202  -7.018 -30.764  1.00 59.88           H
ATOM   2165  SD  MET A 152     -14.006  -5.897 -32.863  1.00 59.88           S
ATOM   2166  CE  MET A 152     -15.588  -6.706 -33.039  1.00 59.88           C
ATOM   2167 1HE  MET A 152     -15.504  -7.742 -32.711  1.00 59.88           H
ATOM   2168 2HE  MET A 152     -16.329  -6.191 -32.428  1.00 59.88           H
ATOM   2169 3HE  MET A 152     -15.896  -6.679 -34.084  1.00 59.88           H
ATOM   2170  HN  MET A 152     -12.992  -5.533 -28.446  1.00 59.88           H
ATOM   2171  N   ARG A 153     -14.650  -2.709 -28.256  1.00 57.04           N
ATOM   2172  CA  ARG A 153     -15.371  -1.544 -27.770  1.00 57.04           C
ATOM   2173  C   ARG A 153     -14.392  -0.512 -27.207  1.00 57.04           C
ATOM   2174  O   ARG A 153     -14.681   0.684 -27.200  1.00 57.04           O
ATOM   2175  HA  ARG A 153     -15.892  -1.154 -28.645  1.00 57.04           H
ATOM   2176  CB  ARG A 153     -16.375  -1.931 -26.683  1.00 57.04           C
ATOM   2177 1HB  ARG A 153     -15.877  -2.528 -25.919  1.00 57.04           H
ATOM   2178 2HB  ARG A 153     -16.750  -1.033 -26.192  1.00 57.04           H
ATOM   2179  CG  ARG A 153     -17.545  -2.722 -27.274  1.00 57.04           C
ATOM   2180 1HG  ARG A 153     -17.974  -2.171 -28.111  1.00 57.04           H
ATOM   2181 2HG  ARG A 153     -17.184  -3.672 -27.668  1.00 57.04           H
ATOM   2182  CD  ARG A 153     -18.622  -2.978 -26.218  1.00 57.04           C
ATOM   2183 1HD  ARG A 153     -18.204  -3.550 -25.391  1.00 57.04           H
ATOM   2184 2HD  ARG A 153     -18.971  -2.031 -25.806  1.00 57.04           H
ATOM   2185  NE  ARG A 153     -19.756  -3.715 -26.820  1.00 57.04           N
ATOM   2186  HE  ARG A 153     -19.716  -3.918 -27.799  1.00 57.04           H
ATOM   2187  CZ  ARG A 153     -20.832  -4.126 -26.137  1.00 57.04           C
ATOM   2188  NH1 ARG A 153     -20.939  -3.881 -24.824  1.00 57.04           N
ATOM   2189 1HH1 ARG A 153     -20.211  -3.387 -24.347  1.00 57.04           H
ATOM   2190 2HH1 ARG A 153     -21.745  -4.191 -24.321  1.00 57.04           H
ATOM   2191  NH2 ARG A 153     -21.800  -4.787 -26.786  1.00 57.04           N
ATOM   2192 1HH2 ARG A 153     -22.610  -5.101 -26.290  1.00 57.04           H
ATOM   2193 2HH2 ARG A 153     -21.713  -4.966 -27.766  1.00 57.04           H
ATOM   2194  HN  ARG A 153     -14.743  -3.529 -27.691  1.00 57.04           H
ATOM   2195  N   ALA A 154     -13.255  -1.011 -26.747  1.00 61.40           N
ATOM   2196  CA  ALA A 154     -12.303  -0.174 -26.036  1.00 61.40           C
ATOM   2197  C   ALA A 154     -11.684   0.828 -27.013  1.00 61.40           C
ATOM   2198  O   ALA A 154     -11.350   1.948 -26.630  1.00 61.40           O
ATOM   2199  HA  ALA A 154     -12.849   0.371 -25.267  1.00 61.40           H
ATOM   2200  CB  ALA A 154     -11.251  -1.057 -25.362  1.00 61.40           C
ATOM   2201 1HB  ALA A 154     -11.739  -1.730 -24.657  1.00 61.40           H
ATOM   2202 2HB  ALA A 154     -10.727  -1.641 -26.118  1.00 61.40           H
ATOM   2203 3HB  ALA A 154     -10.537  -0.428 -24.829  1.00 61.40           H
ATOM   2204  HN  ALA A 154     -12.980  -1.967 -26.852  1.00 61.40           H
ATOM   2205  N   HIS A 155     -11.548   0.389 -28.256  1.00 55.93           N
ATOM   2206  CA  HIS A 155     -10.818   1.160 -29.247  1.00 55.93           C
ATOM   2207  C   HIS A 155     -11.612   2.418 -29.605  1.00 55.93           C
ATOM   2208  O   HIS A 155     -11.035   3.487 -29.795  1.00 55.93           O
ATOM   2209  HA  HIS A 155      -9.877   1.455 -28.782  1.00 55.93           H
ATOM   2210  CB  HIS A 155     -10.486   0.300 -30.468  1.00 55.93           C
ATOM   2211 1HB  HIS A 155     -10.269  -0.715 -30.137  1.00 55.93           H
ATOM   2212 2HB  HIS A 155     -11.366   0.244 -31.110  1.00 55.93           H
ATOM   2213  CG  HIS A 155      -9.320   0.810 -31.280  1.00 55.93           C
ATOM   2214  ND1 HIS A 155      -9.400   1.934 -32.083  1.00 55.93           N
ATOM   2215  HD1 HIS A 155     -10.209   2.508 -32.207  1.00 55.93           H
ATOM   2216  CD2 HIS A 155      -8.045   0.339 -31.403  1.00 55.93           C
ATOM   2217  HD2 HIS A 155      -7.640  -0.540 -30.902  1.00 55.93           H
ATOM   2218  CE1 HIS A 155      -8.221   2.121 -32.660  1.00 55.93           C
ATOM   2219  HE1 HIS A 155      -7.966   2.925 -33.350  1.00 55.93           H
ATOM   2220  NE2 HIS A 155      -7.384   1.131 -32.237  1.00 55.93           N
ATOM   2221  HN  HIS A 155     -11.926  -0.476 -28.587  1.00 55.93           H
ATOM   2222  N   THR A 156     -12.923   2.248 -29.687  1.00 63.01           N
ATOM   2223  CA  THR A 156     -13.787   3.311 -30.173  1.00 63.01           C
ATOM   2224  C   THR A 156     -13.822   4.468 -29.173  1.00 63.01           C
ATOM   2225  O   THR A 156     -14.037   5.617 -29.556  1.00 63.01           O
ATOM   2226  HA  THR A 156     -13.364   3.701 -31.099  1.00 63.01           H
ATOM   2227  CB  THR A 156     -15.165   2.709 -30.455  1.00 63.01           C
ATOM   2228  HB  THR A 156     -15.881   2.999 -29.686  1.00 63.01           H
ATOM   2229  OG1 THR A 156     -14.916   1.310 -30.567  1.00 63.01           O
ATOM   2230  HG1 THR A 156     -15.768   0.800 -30.441  1.00 63.01           H
ATOM   2231  CG2 THR A 156     -15.706   3.103 -31.831  1.00 63.01           C
ATOM   2232 1HG2 THR A 156     -15.022   2.752 -32.604  1.00 63.01           H
ATOM   2233 2HG2 THR A 156     -15.795   4.187 -31.889  1.00 63.01           H
ATOM   2234 3HG2 THR A 156     -16.686   2.649 -31.979  1.00 63.01           H
ATOM   2235  HN  THR A 156     -13.395   1.405 -29.429  1.00 63.01           H
ATOM   2236  N   TRP A 157     -13.607   4.125 -27.912  1.00 58.64           N
ATOM   2237  CA  TRP A 157     -13.877   5.054 -26.827  1.00 58.64           C
ATOM   2238  C   TRP A 157     -12.535   5.526 -26.264  1.00 58.64           C
ATOM   2239  O   TRP A 157     -12.450   5.922 -25.103  1.00 58.64           O
ATOM   2240  HA  TRP A 157     -14.425   5.900 -27.242  1.00 58.64           H
ATOM   2241  CB  TRP A 157     -14.778   4.414 -25.769  1.00 58.64           C
ATOM   2242 1HB  TRP A 157     -14.353   3.454 -25.477  1.00 58.64           H
ATOM   2243 2HB  TRP A 157     -14.781   5.045 -24.880  1.00 58.64           H
ATOM   2244  CG  TRP A 157     -16.221   4.198 -26.229  1.00 58.64           C
ATOM   2245  CD1 TRP A 157     -16.652   3.543 -27.315  1.00 58.64           C
ATOM   2246  HD1 TRP A 157     -15.996   3.060 -28.040  1.00 58.64           H
ATOM   2247  CD2 TRP A 157     -17.414   4.668 -25.566  1.00 58.64           C
ATOM   2248  NE1 TRP A 157     -18.029   3.556 -27.401  1.00 58.64           N
ATOM   2249  HE1 TRP A 157     -18.581   3.135 -28.121  1.00 58.64           H
ATOM   2250  CE2 TRP A 157     -18.507   4.262 -26.304  1.00 58.64           C
ATOM   2251  CE3 TRP A 157     -17.564   5.412 -24.382  1.00 58.64           C
ATOM   2252  HE3 TRP A 157     -16.717   5.744 -23.782  1.00 58.64           H
ATOM   2253  CZ2 TRP A 157     -19.828   4.552 -25.941  1.00 58.64           C
ATOM   2254  HZ2 TRP A 157     -20.675   4.220 -26.541  1.00 58.64           H
ATOM   2255  CZ3 TRP A 157     -18.890   5.694 -24.033  1.00 58.64           C
ATOM   2256  HZ3 TRP A 157     -19.064   6.269 -23.123  1.00 58.64           H
ATOM   2257  CH2 TRP A 157     -20.002   5.292 -24.765  1.00 58.64           C
ATOM   2258  HH2 TRP A 157     -21.004   5.553 -24.425  1.00 58.64           H
ATOM   2259  HN  TRP A 157     -13.256   3.233 -27.627  1.00 58.64           H
ATOM   2260  N   ARG A 158     -11.520   5.467 -27.113  1.00 60.23           N
ATOM   2261  CA  ARG A 158     -10.154   5.678 -26.663  1.00 60.23           C
ATOM   2262  C   ARG A 158     -10.030   7.032 -25.961  1.00 60.23           C
ATOM   2263  O   ARG A 158      -9.457   7.123 -24.876  1.00 60.23           O
ATOM   2264  HA  ARG A 158      -9.959   4.859 -25.971  1.00 60.23           H
ATOM   2265  CB  ARG A 158      -9.173   5.627 -27.836  1.00 60.23           C
ATOM   2266 1HB  ARG A 158      -9.317   4.703 -28.395  1.00 60.23           H
ATOM   2267 2HB  ARG A 158      -9.378   6.450 -28.521  1.00 60.23           H
ATOM   2268  CG  ARG A 158      -7.727   5.714 -27.345  1.00 60.23           C
ATOM   2269 1HG  ARG A 158      -7.559   6.677 -26.863  1.00 60.23           H
ATOM   2270 2HG  ARG A 158      -7.548   4.946 -26.592  1.00 60.23           H
ATOM   2271  CD  ARG A 158      -6.743   5.538 -28.503  1.00 60.23           C
ATOM   2272 1HD  ARG A 158      -6.857   4.547 -28.941  1.00 60.23           H
ATOM   2273 2HD  ARG A 158      -6.962   6.261 -29.290  1.00 60.23           H
ATOM   2274  NE  ARG A 158      -5.356   5.722 -28.022  1.00 60.23           N
ATOM   2275  HE  ARG A 158      -5.222   5.989 -27.067  1.00 60.23           H
ATOM   2276  CZ  ARG A 158      -4.267   5.553 -28.785  1.00 60.23           C
ATOM   2277  NH1 ARG A 158      -4.387   5.195 -30.070  1.00 60.23           N
ATOM   2278 1HH1 ARG A 158      -5.293   5.053 -30.468  1.00 60.23           H
ATOM   2279 2HH1 ARG A 158      -3.569   5.071 -30.633  1.00 60.23           H
ATOM   2280  NH2 ARG A 158      -3.057   5.746 -28.242  1.00 60.23           N
ATOM   2281 1HH2 ARG A 158      -2.235   5.624 -28.798  1.00 60.23           H
ATOM   2282 2HH2 ARG A 158      -2.977   6.013 -27.282  1.00 60.23           H
ATOM   2283  HN  ARG A 158     -11.618   5.280 -28.090  1.00 60.23           H
ATOM   2284  N   GLU A 159     -10.577   8.051 -26.608  1.00 66.11           N
ATOM   2285  CA  GLU A 159     -10.451   9.409 -26.109  1.00 66.11           C
ATOM   2286  C   GLU A 159     -11.258   9.578 -24.820  1.00 66.11           C
ATOM   2287  O   GLU A 159     -10.760  10.130 -23.840  1.00 66.11           O
ATOM   2288  HA  GLU A 159      -9.389   9.544 -25.901  1.00 66.11           H
ATOM   2289  CB  GLU A 159     -10.887  10.425 -27.167  1.00 66.11           C
ATOM   2290 1HB  GLU A 159     -11.849  10.128 -27.586  1.00 66.11           H
ATOM   2291 2HB  GLU A 159     -10.897  11.425 -26.734  1.00 66.11           H
ATOM   2292  CG  GLU A 159      -9.894  10.468 -28.329  1.00 66.11           C
ATOM   2293 1HG  GLU A 159      -8.880  10.574 -27.942  1.00 66.11           H
ATOM   2294 2HG  GLU A 159      -9.928   9.526 -28.877  1.00 66.11           H
ATOM   2295  CD  GLU A 159     -10.208  11.627 -29.277  1.00 66.11           C
ATOM   2296  OE1 GLU A 159      -9.308  11.968 -30.075  1.00 66.11           O
ATOM   2297  OE2 GLU A 159     -11.341  12.146 -29.182  1.00 66.11           O
ATOM   2298  HN  GLU A 159     -11.097   7.959 -27.458  1.00 66.11           H
ATOM   2299  N   LYS A 160     -12.490   9.093 -24.864  1.00 70.76           N
ATOM   2300  CA  LYS A 160     -13.375   9.196 -23.716  1.00 70.76           C
ATOM   2301  C   LYS A 160     -12.733   8.497 -22.517  1.00 70.76           C
ATOM   2302  O   LYS A 160     -12.824   8.981 -21.390  1.00 70.76           O
ATOM   2303  HA  LYS A 160     -13.484  10.255 -23.482  1.00 70.76           H
ATOM   2304  CB  LYS A 160     -14.767   8.665 -24.065  1.00 70.76           C
ATOM   2305 1HB  LYS A 160     -14.682   7.674 -24.510  1.00 70.76           H
ATOM   2306 2HB  LYS A 160     -15.357   8.555 -23.154  1.00 70.76           H
ATOM   2307  CG  LYS A 160     -15.486   9.605 -25.034  1.00 70.76           C
ATOM   2308 1HG  LYS A 160     -15.451  10.625 -24.651  1.00 70.76           H
ATOM   2309 2HG  LYS A 160     -14.971   9.607 -25.994  1.00 70.76           H
ATOM   2310  CD  LYS A 160     -16.943   9.180 -25.232  1.00 70.76           C
ATOM   2311 1HD  LYS A 160     -16.978   8.166 -25.631  1.00 70.76           H
ATOM   2312 2HD  LYS A 160     -17.454   9.161 -24.269  1.00 70.76           H
ATOM   2313  CE  LYS A 160     -17.668  10.134 -26.182  1.00 70.76           C
ATOM   2314 1HE  LYS A 160     -17.648  11.146 -25.776  1.00 70.76           H
ATOM   2315 2HE  LYS A 160     -17.151  10.165 -27.141  1.00 70.76           H
ATOM   2316  NZ  LYS A 160     -19.069   9.701 -26.382  1.00 70.76           N
ATOM   2317 1HZ  LYS A 160     -19.537  10.347 -27.008  1.00 70.76           H
ATOM   2318 2HZ  LYS A 160     -19.081   8.771 -26.785  1.00 70.76           H
ATOM   2319 3HZ  LYS A 160     -19.550   9.688 -25.489  1.00 70.76           H
ATOM   2320  HN  LYS A 160     -12.883   8.636 -25.662  1.00 70.76           H
ATOM   2321  N   ARG A 161     -12.098   7.369 -22.800  1.00 69.25           N
ATOM   2322  CA  ARG A 161     -11.468   6.582 -21.754  1.00 69.25           C
ATOM   2323  C   ARG A 161     -10.365   7.392 -21.071  1.00 69.25           C
ATOM   2324  O   ARG A 161     -10.145   7.258 -19.868  1.00 69.25           O
ATOM   2325  HA  ARG A 161     -12.273   6.350 -21.057  1.00 69.25           H
ATOM   2326  CB  ARG A 161     -10.869   5.293 -22.320  1.00 69.25           C
ATOM   2327 1HB  ARG A 161     -10.299   5.518 -23.221  1.00 69.25           H
ATOM   2328 2HB  ARG A 161     -10.171   4.865 -21.599  1.00 69.25           H
ATOM   2329  CG  ARG A 161     -11.964   4.275 -22.643  1.00 69.25           C
ATOM   2330 1HG  ARG A 161     -12.538   4.054 -21.743  1.00 69.25           H
ATOM   2331 2HG  ARG A 161     -12.659   4.701 -23.367  1.00 69.25           H
ATOM   2332  CD  ARG A 161     -11.365   2.983 -23.203  1.00 69.25           C
ATOM   2333 1HD  ARG A 161     -12.154   2.353 -23.613  1.00 69.25           H
ATOM   2334 2HD  ARG A 161     -10.683   3.214 -24.022  1.00 69.25           H
ATOM   2335  NE  ARG A 161     -10.643   2.256 -22.134  1.00 69.25           N
ATOM   2336  HE  ARG A 161     -10.767   2.564 -21.191  1.00 69.25           H
ATOM   2337  CZ  ARG A 161      -9.833   1.211 -22.352  1.00 69.25           C
ATOM   2338  NH1 ARG A 161      -9.629   0.756 -23.596  1.00 69.25           N
ATOM   2339 1HH1 ARG A 161     -10.083   1.197 -24.370  1.00 69.25           H
ATOM   2340 2HH1 ARG A 161      -9.023  -0.024 -23.750  1.00 69.25           H
ATOM   2341  NH2 ARG A 161      -9.229   0.628 -21.307  1.00 69.25           N
ATOM   2342 1HH2 ARG A 161      -8.621  -0.152 -21.453  1.00 69.25           H
ATOM   2343 2HH2 ARG A 161      -9.386   0.974 -20.382  1.00 69.25           H
ATOM   2344  HN  ARG A 161     -12.009   6.994 -23.723  1.00 69.25           H
ATOM   2345  N   LEU A 162      -9.699   8.215 -21.868  1.00 81.91           N
ATOM   2346  CA  LEU A 162      -8.614   9.036 -21.358  1.00 81.91           C
ATOM   2347  C   LEU A 162      -9.180  10.082 -20.396  1.00 81.91           C
ATOM   2348  O   LEU A 162      -8.588  10.356 -19.353  1.00 81.91           O
ATOM   2349  HA  LEU A 162      -7.943   8.381 -20.801  1.00 81.91           H
ATOM   2350  CB  LEU A 162      -7.807   9.634 -22.512  1.00 81.91           C
ATOM   2351 1HB  LEU A 162      -7.466   8.820 -23.152  1.00 81.91           H
ATOM   2352 2HB  LEU A 162      -8.474  10.254 -23.112  1.00 81.91           H
ATOM   2353  CG  LEU A 162      -6.593  10.477 -22.116  1.00 81.91           C
ATOM   2354  HG  LEU A 162      -6.926  11.250 -21.423  1.00 81.91           H
ATOM   2355  CD1 LEU A 162      -5.553   9.629 -21.381  1.00 81.91           C
ATOM   2356 1HD1 LEU A 162      -5.998   9.210 -20.478  1.00 81.91           H
ATOM   2357 2HD1 LEU A 162      -5.220   8.820 -22.031  1.00 81.91           H
ATOM   2358 3HD1 LEU A 162      -4.701  10.252 -21.111  1.00 81.91           H
ATOM   2359  CD2 LEU A 162      -5.998  11.187 -23.333  1.00 81.91           C
ATOM   2360 1HD2 LEU A 162      -5.684  10.446 -24.068  1.00 81.91           H
ATOM   2361 2HD2 LEU A 162      -6.749  11.842 -23.775  1.00 81.91           H
ATOM   2362 3HD2 LEU A 162      -5.136  11.779 -23.023  1.00 81.91           H
ATOM   2363  HN  LEU A 162      -9.890   8.325 -22.843  1.00 81.91           H
ATOM   2364  N   LEU A 163     -10.319  10.638 -20.780  1.00 82.91           N
ATOM   2365  CA  LEU A 163     -10.978  11.640 -19.959  1.00 82.91           C
ATOM   2366  C   LEU A 163     -11.389  11.011 -18.626  1.00 82.91           C
ATOM   2367  O   LEU A 163     -11.092  11.552 -17.563  1.00 82.91           O
ATOM   2368  HA  LEU A 163     -10.251  12.428 -19.760  1.00 82.91           H
ATOM   2369  CB  LEU A 163     -12.140  12.278 -20.722  1.00 82.91           C
ATOM   2370 1HB  LEU A 163     -11.756  12.680 -21.660  1.00 82.91           H
ATOM   2371 2HB  LEU A 163     -12.854  11.495 -20.979  1.00 82.91           H
ATOM   2372  CG  LEU A 163     -12.890  13.394 -19.991  1.00 82.91           C
ATOM   2373  HG  LEU A 163     -13.234  13.003 -19.033  1.00 82.91           H
ATOM   2374  CD1 LEU A 163     -11.963  14.573 -19.691  1.00 82.91           C
ATOM   2375 1HD1 LEU A 163     -11.138  14.236 -19.063  1.00 82.91           H
ATOM   2376 2HD1 LEU A 163     -11.568  14.971 -20.626  1.00 82.91           H
ATOM   2377 3HD1 LEU A 163     -12.521  15.351 -19.171  1.00 82.91           H
ATOM   2378  CD2 LEU A 163     -14.131  13.825 -20.775  1.00 82.91           C
ATOM   2379 1HD2 LEU A 163     -13.831  14.191 -21.757  1.00 82.91           H
ATOM   2380 2HD2 LEU A 163     -14.800  12.973 -20.894  1.00 82.91           H
ATOM   2381 3HD2 LEU A 163     -14.645  14.619 -20.233  1.00 82.91           H
ATOM   2382  HN  LEU A 163     -10.790  10.415 -21.634  1.00 82.91           H
ATOM   2383  N   TYR A 164     -12.065   9.876 -18.728  1.00 76.70           N
ATOM   2384  CA  TYR A 164     -12.533   9.175 -17.544  1.00 76.70           C
ATOM   2385  C   TYR A 164     -11.364   8.793 -16.635  1.00 76.70           C
ATOM   2386  O   TYR A 164     -11.489   8.820 -15.412  1.00 76.70           O
ATOM   2387  HA  TYR A 164     -13.203   9.843 -17.001  1.00 76.70           H
ATOM   2388  CB  TYR A 164     -13.210   7.899 -18.049  1.00 76.70           C
ATOM   2389 1HB  TYR A 164     -12.583   7.447 -18.818  1.00 76.70           H
ATOM   2390 2HB  TYR A 164     -13.273   7.185 -17.229  1.00 76.70           H
ATOM   2391  CG  TYR A 164     -14.611   8.123 -18.621  1.00 76.70           C
ATOM   2392  CD1 TYR A 164     -15.574   8.754 -17.861  1.00 76.70           C
ATOM   2393  HD1 TYR A 164     -15.336   9.094 -16.853  1.00 76.70           H
ATOM   2394  CD2 TYR A 164     -14.912   7.692 -19.898  1.00 76.70           C
ATOM   2395  HD2 TYR A 164     -14.151   7.193 -20.498  1.00 76.70           H
ATOM   2396  CE1 TYR A 164     -16.893   8.964 -18.399  1.00 76.70           C
ATOM   2397  HE1 TYR A 164     -17.663   9.462 -17.810  1.00 76.70           H
ATOM   2398  CE2 TYR A 164     -16.231   7.902 -20.436  1.00 76.70           C
ATOM   2399  HE2 TYR A 164     -16.482   7.567 -21.442  1.00 76.70           H
ATOM   2400  CZ  TYR A 164     -17.156   8.528 -19.660  1.00 76.70           C
ATOM   2401  OH  TYR A 164     -18.402   8.727 -20.169  1.00 76.70           O
ATOM   2402  HH  TYR A 164     -18.972   9.204 -19.500  1.00 76.70           H
ATOM   2403  HN  TYR A 164     -12.293   9.436 -19.597  1.00 76.70           H
ATOM   2404  N   SER A 165     -10.253   8.445 -17.268  1.00 88.06           N
ATOM   2405  CA  SER A 165      -9.070   8.033 -16.531  1.00 88.06           C
ATOM   2406  C   SER A 165      -8.580   9.179 -15.644  1.00 88.06           C
ATOM   2407  O   SER A 165      -8.094   8.948 -14.538  1.00 88.06           O
ATOM   2408  HA  SER A 165      -9.389   7.187 -15.922  1.00 88.06           H
ATOM   2409  CB  SER A 165      -7.958   7.585 -17.482  1.00 88.06           C
ATOM   2410 1HB  SER A 165      -7.183   7.068 -16.916  1.00 88.06           H
ATOM   2411 2HB  SER A 165      -8.360   6.868 -18.199  1.00 88.06           H
ATOM   2412  OG  SER A 165      -7.380   8.682 -18.183  1.00 88.06           O
ATOM   2413  HG  SER A 165      -8.092   9.333 -18.446  1.00 88.06           H
ATOM   2414  HN  SER A 165     -10.154   8.442 -18.263  1.00 88.06           H
ATOM   2415  N   LYS A 166      -8.725  10.390 -16.163  1.00 85.18           N
ATOM   2416  CA  LYS A 166      -8.328  11.574 -15.420  1.00 85.18           C
ATOM   2417  C   LYS A 166      -9.241  11.737 -14.203  1.00 85.18           C
ATOM   2418  O   LYS A 166      -8.765  11.964 -13.092  1.00 85.18           O
ATOM   2419  HA  LYS A 166      -7.309  11.413 -15.068  1.00 85.18           H
ATOM   2420  CB  LYS A 166      -8.303  12.798 -16.338  1.00 85.18           C
ATOM   2421 1HB  LYS A 166      -9.240  12.863 -16.891  1.00 85.18           H
ATOM   2422 2HB  LYS A 166      -8.224  13.705 -15.738  1.00 85.18           H
ATOM   2423  CG  LYS A 166      -7.130  12.724 -17.318  1.00 85.18           C
ATOM   2424 1HG  LYS A 166      -6.193  12.666 -16.765  1.00 85.18           H
ATOM   2425 2HG  LYS A 166      -7.206  11.815 -17.913  1.00 85.18           H
ATOM   2426  CD  LYS A 166      -7.109  13.944 -18.240  1.00 85.18           C
ATOM   2427 1HD  LYS A 166      -8.035  13.987 -18.814  1.00 85.18           H
ATOM   2428 2HD  LYS A 166      -7.061  14.855 -17.644  1.00 85.18           H
ATOM   2429  CE  LYS A 166      -5.914  13.890 -19.194  1.00 85.18           C
ATOM   2430 1HE  LYS A 166      -4.991  13.785 -18.625  1.00 85.18           H
ATOM   2431 2HE  LYS A 166      -5.993  13.013 -19.837  1.00 85.18           H
ATOM   2432  NZ  LYS A 166      -5.856  15.115 -20.023  1.00 85.18           N
ATOM   2433 1HZ  LYS A 166      -5.067  15.056 -20.658  1.00 85.18           H
ATOM   2434 2HZ  LYS A 166      -6.714  15.203 -20.556  1.00 85.18           H
ATOM   2435 3HZ  LYS A 166      -5.747  15.924 -19.422  1.00 85.18           H
ATOM   2436  HN  LYS A 166      -9.104  10.567 -17.071  1.00 85.18           H
ATOM   2437  N   MET A 167     -10.536  11.615 -14.454  1.00 86.02           N
ATOM   2438  CA  MET A 167     -11.523  11.799 -13.403  1.00 86.02           C
ATOM   2439  C   MET A 167     -11.353  10.751 -12.302  1.00 86.02           C
ATOM   2440  O   MET A 167     -11.395  11.078 -11.117  1.00 86.02           O
ATOM   2441  HA  MET A 167     -11.338  12.794 -12.999  1.00 86.02           H
ATOM   2442  CB  MET A 167     -12.928  11.692 -13.998  1.00 86.02           C
ATOM   2443 1HB  MET A 167     -13.036  10.740 -14.518  1.00 86.02           H
ATOM   2444 2HB  MET A 167     -13.668  11.703 -13.197  1.00 86.02           H
ATOM   2445  CG  MET A 167     -13.202  12.843 -14.969  1.00 86.02           C
ATOM   2446 1HG  MET A 167     -13.117  13.796 -14.448  1.00 86.02           H
ATOM   2447 2HG  MET A 167     -12.456  12.845 -15.763  1.00 86.02           H
ATOM   2448  SD  MET A 167     -14.836  12.675 -15.669  1.00 86.02           S
ATOM   2449  CE  MET A 167     -15.826  13.165 -14.266  1.00 86.02           C
ATOM   2450 1HE  MET A 167     -15.631  12.492 -13.431  1.00 86.02           H
ATOM   2451 2HE  MET A 167     -15.569  14.184 -13.979  1.00 86.02           H
ATOM   2452 3HE  MET A 167     -16.882  13.117 -14.533  1.00 86.02           H
ATOM   2453  HN  MET A 167     -10.913  11.395 -15.354  1.00 86.02           H
ATOM   2454  N   VAL A 168     -11.165   9.512 -12.732  1.00 93.71           N
ATOM   2455  CA  VAL A 168     -11.044   8.406 -11.798  1.00 93.71           C
ATOM   2456  C   VAL A 168      -9.830   8.637 -10.895  1.00 93.71           C
ATOM   2457  O   VAL A 168      -9.902   8.426  -9.686  1.00 93.71           O
ATOM   2458  HA  VAL A 168     -11.943   8.396 -11.181  1.00 93.71           H
ATOM   2459  CB  VAL A 168     -10.978   7.081 -12.561  1.00 93.71           C
ATOM   2460  HB  VAL A 168     -10.201   7.170 -13.321  1.00 93.71           H
ATOM   2461  CG1 VAL A 168     -10.593   5.930 -11.629  1.00 93.71           C
ATOM   2462 1HG1 VAL A 168      -9.616   6.130 -11.189  1.00 93.71           H
ATOM   2463 2HG1 VAL A 168     -11.337   5.840 -10.837  1.00 93.71           H
ATOM   2464 3HG1 VAL A 168     -10.554   5.001 -12.197  1.00 93.71           H
ATOM   2465  CG2 VAL A 168     -12.301   6.792 -13.273  1.00 93.71           C
ATOM   2466 1HG2 VAL A 168     -13.103   6.732 -12.538  1.00 93.71           H
ATOM   2467 2HG2 VAL A 168     -12.515   7.593 -13.980  1.00 93.71           H
ATOM   2468 3HG2 VAL A 168     -12.226   5.845 -13.807  1.00 93.71           H
ATOM   2469  HN  VAL A 168     -11.097   9.259 -13.697  1.00 93.71           H
ATOM   2470  N   CYS A 169      -8.743   9.068 -11.518  1.00 95.04           N
ATOM   2471  CA  CYS A 169      -7.512   9.319 -10.789  1.00 95.04           C
ATOM   2472  C   CYS A 169      -7.790  10.390  -9.732  1.00 95.04           C
ATOM   2473  O   CYS A 169      -7.415  10.234  -8.571  1.00 95.04           O
ATOM   2474  HA  CYS A 169      -7.229   8.377 -10.319  1.00 95.04           H
ATOM   2475  CB  CYS A 169      -6.372   9.723 -11.725  1.00 95.04           C
ATOM   2476 1HB  CYS A 169      -6.710  10.502 -12.408  1.00 95.04           H
ATOM   2477 2HB  CYS A 169      -5.547  10.141 -11.148  1.00 95.04           H
ATOM   2478  SG  CYS A 169      -5.795   8.268 -12.673  1.00 95.04           S
ATOM   2479  HG  CYS A 169      -6.803   8.259 -13.541  1.00 95.04           H
ATOM   2480  HN  CYS A 169      -8.695   9.244 -12.502  1.00 95.04           H
ATOM   2481  N   PHE A 170      -8.444  11.454 -10.173  1.00 94.22           N
ATOM   2482  CA  PHE A 170      -8.750  12.565  -9.287  1.00 94.22           C
ATOM   2483  C   PHE A 170      -9.607  12.104  -8.106  1.00 94.22           C
ATOM   2484  O   PHE A 170      -9.327  12.450  -6.959  1.00 94.22           O
ATOM   2485  HA  PHE A 170      -7.802  12.953  -8.916  1.00 94.22           H
ATOM   2486  CB  PHE A 170      -9.540  13.587 -10.107  1.00 94.22           C
ATOM   2487 1HB  PHE A 170      -8.951  13.871 -10.979  1.00 94.22           H
ATOM   2488 2HB  PHE A 170     -10.450  13.115 -10.477  1.00 94.22           H
ATOM   2489  CG  PHE A 170      -9.918  14.850  -9.330  1.00 94.22           C
ATOM   2490  CD1 PHE A 170     -11.184  15.004  -8.857  1.00 94.22           C
ATOM   2491  HD1 PHE A 170     -11.929  14.228  -9.032  1.00 94.22           H
ATOM   2492  CD2 PHE A 170      -8.988  15.818  -9.112  1.00 94.22           C
ATOM   2493  HD2 PHE A 170      -7.973  15.694  -9.491  1.00 94.22           H
ATOM   2494  CE1 PHE A 170     -11.534  16.176  -8.136  1.00 94.22           C
ATOM   2495  HE1 PHE A 170     -12.549  16.300  -7.758  1.00 94.22           H
ATOM   2496  CE2 PHE A 170      -9.338  16.990  -8.391  1.00 94.22           C
ATOM   2497  HE2 PHE A 170      -8.593  17.766  -8.216  1.00 94.22           H
ATOM   2498  CZ  PHE A 170     -10.604  17.144  -7.918  1.00 94.22           C
ATOM   2499  HZ  PHE A 170     -10.873  18.044  -7.365  1.00 94.22           H
ATOM   2500  HN  PHE A 170      -8.763  11.565 -11.114  1.00 94.22           H
ATOM   2501  N   THR A 171     -10.633  11.330  -8.427  1.00 93.86           N
ATOM   2502  CA  THR A 171     -11.543  10.833  -7.409  1.00 93.86           C
ATOM   2503  C   THR A 171     -10.783  10.002  -6.373  1.00 93.86           C
ATOM   2504  O   THR A 171     -11.071  10.076  -5.180  1.00 93.86           O
ATOM   2505  HA  THR A 171     -11.970  11.687  -6.883  1.00 93.86           H
ATOM   2506  CB  THR A 171     -12.659  10.056  -8.110  1.00 93.86           C
ATOM   2507  HB  THR A 171     -12.273   9.141  -8.560  1.00 93.86           H
ATOM   2508  OG1 THR A 171     -13.220  10.999  -9.020  1.00 93.86           O
ATOM   2509  HG1 THR A 171     -12.773  10.922  -9.911  1.00 93.86           H
ATOM   2510  CG2 THR A 171     -13.816   9.714  -7.169  1.00 93.86           C
ATOM   2511 1HG2 THR A 171     -14.245  10.634  -6.772  1.00 93.86           H
ATOM   2512 2HG2 THR A 171     -13.446   9.101  -6.347  1.00 93.86           H
ATOM   2513 3HG2 THR A 171     -14.580   9.163  -7.717  1.00 93.86           H
ATOM   2514  HN  THR A 171     -10.846  11.043  -9.361  1.00 93.86           H
ATOM   2515  N   ILE A 172      -9.826   9.230  -6.868  1.00 94.91           N
ATOM   2516  CA  ILE A 172      -9.046   8.359  -6.005  1.00 94.91           C
ATOM   2517  C   ILE A 172      -8.256   9.210  -5.009  1.00 94.91           C
ATOM   2518  O   ILE A 172      -8.235   8.916  -3.815  1.00 94.91           O
ATOM   2519  HA  ILE A 172      -9.748   7.738  -5.448  1.00 94.91           H
ATOM   2520  CB  ILE A 172      -8.174   7.420  -6.840  1.00 94.91           C
ATOM   2521  HB  ILE A 172      -7.725   7.998  -7.647  1.00 94.91           H
ATOM   2522  CG1 ILE A 172      -9.017   6.319  -7.487  1.00 94.91           C
ATOM   2523 1HG1 ILE A 172      -9.373   5.631  -6.720  1.00 94.91           H
ATOM   2524 2HG1 ILE A 172      -9.898   6.759  -7.954  1.00 94.91           H
ATOM   2525  CG2 ILE A 172      -7.028   6.847  -6.002  1.00 94.91           C
ATOM   2526 1HG2 ILE A 172      -6.407   7.662  -5.630  1.00 94.91           H
ATOM   2527 2HG2 ILE A 172      -7.438   6.288  -5.161  1.00 94.91           H
ATOM   2528 3HG2 ILE A 172      -6.424   6.183  -6.620  1.00 94.91           H
ATOM   2529  CD1 ILE A 172      -8.206   5.552  -8.533  1.00 94.91           C
ATOM   2530 1HD1 ILE A 172      -7.873   6.239  -9.310  1.00 94.91           H
ATOM   2531 2HD1 ILE A 172      -7.339   5.093  -8.057  1.00 94.91           H
ATOM   2532 3HD1 ILE A 172      -8.829   4.775  -8.977  1.00 94.91           H
ATOM   2533  HN  ILE A 172      -9.582   9.194  -7.837  1.00 94.91           H
ATOM   2534  N   TRP A 173      -7.625  10.249  -5.537  1.00 93.42           N
ATOM   2535  CA  TRP A 173      -6.755  11.087  -4.729  1.00 93.42           C
ATOM   2536  C   TRP A 173      -7.612  11.758  -3.654  1.00 93.42           C
ATOM   2537  O   TRP A 173      -7.226  11.804  -2.487  1.00 93.42           O
ATOM   2538  HA  TRP A 173      -6.010  10.442  -4.263  1.00 93.42           H
ATOM   2539  CB  TRP A 173      -5.994  12.089  -5.600  1.00 93.42           C
ATOM   2540 1HB  TRP A 173      -6.684  12.521  -6.325  1.00 93.42           H
ATOM   2541 2HB  TRP A 173      -5.640  12.905  -4.971  1.00 93.42           H
ATOM   2542  CG  TRP A 173      -4.804  11.485  -6.348  1.00 93.42           C
ATOM   2543  CD1 TRP A 173      -4.675  11.280  -7.665  1.00 93.42           C
ATOM   2544  HD1 TRP A 173      -5.438  11.530  -8.402  1.00 93.42           H
ATOM   2545  CD2 TRP A 173      -3.571  11.014  -5.763  1.00 93.42           C
ATOM   2546  NE1 TRP A 173      -3.455  10.714  -7.972  1.00 93.42           N
ATOM   2547  HE1 TRP A 173      -3.129  10.469  -8.885  1.00 93.42           H
ATOM   2548  CE2 TRP A 173      -2.762  10.547  -6.779  1.00 93.42           C
ATOM   2549  CE3 TRP A 173      -3.153  10.984  -4.421  1.00 93.42           C
ATOM   2550  HE3 TRP A 173      -3.773  11.347  -3.602  1.00 93.42           H
ATOM   2551  CZ2 TRP A 173      -1.485  10.016  -6.559  1.00 93.42           C
ATOM   2552  HZ2 TRP A 173      -0.865   9.653  -7.379  1.00 93.42           H
ATOM   2553  CZ3 TRP A 173      -1.875  10.450  -4.218  1.00 93.42           C
ATOM   2554  HZ3 TRP A 173      -1.502  10.403  -3.195  1.00 93.42           H
ATOM   2555  CH2 TRP A 173      -1.048   9.976  -5.230  1.00 93.42           C
ATOM   2556  HH2 TRP A 173      -0.064   9.574  -4.989  1.00 93.42           H
ATOM   2557  HN  TRP A 173      -7.700  10.520  -6.497  1.00 93.42           H
ATOM   2558  N   VAL A 174      -8.758  12.263  -4.086  1.00 96.15           N
ATOM   2559  CA  VAL A 174      -9.654  12.964  -3.183  1.00 96.15           C
ATOM   2560  C   VAL A 174     -10.107  12.009  -2.077  1.00 96.15           C
ATOM   2561  O   VAL A 174     -10.119  12.374  -0.902  1.00 96.15           O
ATOM   2562  HA  VAL A 174      -9.093  13.783  -2.731  1.00 96.15           H
ATOM   2563  CB  VAL A 174     -10.822  13.567  -3.967  1.00 96.15           C
ATOM   2564  HB  VAL A 174     -11.277  12.770  -4.555  1.00 96.15           H
ATOM   2565  CG1 VAL A 174     -11.890  14.121  -3.022  1.00 96.15           C
ATOM   2566 1HG1 VAL A 174     -12.270  13.317  -2.392  1.00 96.15           H
ATOM   2567 2HG1 VAL A 174     -11.452  14.898  -2.395  1.00 96.15           H
ATOM   2568 3HG1 VAL A 174     -12.708  14.543  -3.605  1.00 96.15           H
ATOM   2569  CG2 VAL A 174     -10.333  14.646  -4.935  1.00 96.15           C
ATOM   2570 1HG2 VAL A 174      -9.841  15.441  -4.375  1.00 96.15           H
ATOM   2571 2HG2 VAL A 174      -9.627  14.208  -5.641  1.00 96.15           H
ATOM   2572 3HG2 VAL A 174     -11.183  15.057  -5.480  1.00 96.15           H
ATOM   2573  HN  VAL A 174      -9.076  12.199  -5.032  1.00 96.15           H
ATOM   2574  N   LEU A 175     -10.468  10.803  -2.491  1.00 91.50           N
ATOM   2575  CA  LEU A 175     -10.982   9.814  -1.559  1.00 91.50           C
ATOM   2576  C   LEU A 175      -9.900   9.478  -0.531  1.00 91.50           C
ATOM   2577  O   LEU A 175     -10.167   9.449   0.669  1.00 91.50           O
ATOM   2578  HA  LEU A 175     -11.826  10.265  -1.037  1.00 91.50           H
ATOM   2579  CB  LEU A 175     -11.515   8.594  -2.313  1.00 91.50           C
ATOM   2580 1HB  LEU A 175     -12.302   8.925  -2.990  1.00 91.50           H
ATOM   2581 2HB  LEU A 175     -10.711   8.193  -2.930  1.00 91.50           H
ATOM   2582  CG  LEU A 175     -12.070   7.461  -1.447  1.00 91.50           C
ATOM   2583  HG  LEU A 175     -11.295   7.158  -0.743  1.00 91.50           H
ATOM   2584  CD1 LEU A 175     -13.268   7.936  -0.623  1.00 91.50           C
ATOM   2585 1HD1 LEU A 175     -12.960   8.754   0.028  1.00 91.50           H
ATOM   2586 2HD1 LEU A 175     -14.055   8.282  -1.293  1.00 91.50           H
ATOM   2587 3HD1 LEU A 175     -13.643   7.111  -0.017  1.00 91.50           H
ATOM   2588  CD2 LEU A 175     -12.410   6.236  -2.299  1.00 91.50           C
ATOM   2589 1HD2 LEU A 175     -13.160   6.508  -3.042  1.00 91.50           H
ATOM   2590 2HD2 LEU A 175     -11.510   5.883  -2.803  1.00 91.50           H
ATOM   2591 3HD2 LEU A 175     -12.802   5.446  -1.659  1.00 91.50           H
ATOM   2592  HN  LEU A 175     -10.414  10.500  -3.442  1.00 91.50           H
ATOM   2593  N   ALA A 176      -8.702   9.232  -1.039  1.00 96.04           N
ATOM   2594  CA  ALA A 176      -7.602   8.806  -0.191  1.00 96.04           C
ATOM   2595  C   ALA A 176      -7.273   9.918   0.807  1.00 96.04           C
ATOM   2596  O   ALA A 176      -6.937   9.644   1.958  1.00 96.04           O
ATOM   2597  HA  ALA A 176      -7.929   7.922   0.358  1.00 96.04           H
ATOM   2598  CB  ALA A 176      -6.402   8.429  -1.061  1.00 96.04           C
ATOM   2599 1HB  ALA A 176      -6.680   7.616  -1.732  1.00 96.04           H
ATOM   2600 2HB  ALA A 176      -6.093   9.294  -1.648  1.00 96.04           H
ATOM   2601 3HB  ALA A 176      -5.577   8.110  -0.424  1.00 96.04           H
ATOM   2602  HN  ALA A 176      -8.477   9.320  -2.010  1.00 96.04           H
ATOM   2603  N   ALA A 177      -7.380  11.149   0.329  1.00 95.81           N
ATOM   2604  CA  ALA A 177      -7.080  12.303   1.160  1.00 95.81           C
ATOM   2605  C   ALA A 177      -8.062  12.352   2.331  1.00 95.81           C
ATOM   2606  O   ALA A 177      -7.669  12.621   3.465  1.00 95.81           O
ATOM   2607  HA  ALA A 177      -6.069  12.178   1.549  1.00 95.81           H
ATOM   2608  CB  ALA A 177      -7.126  13.572   0.306  1.00 95.81           C
ATOM   2609 1HB  ALA A 177      -6.389  13.499  -0.494  1.00 95.81           H
ATOM   2610 2HB  ALA A 177      -8.121  13.684  -0.125  1.00 95.81           H
ATOM   2611 3HB  ALA A 177      -6.900  14.437   0.929  1.00 95.81           H
ATOM   2612  HN  ALA A 177      -7.666  11.363  -0.605  1.00 95.81           H
ATOM   2613  N   ALA A 178      -9.322  12.089   2.017  1.00 95.73           N
ATOM   2614  CA  ALA A 178     -10.368  12.123   3.025  1.00 95.73           C
ATOM   2615  C   ALA A 178     -10.131  11.002   4.039  1.00 95.73           C
ATOM   2616  O   ALA A 178     -10.391  11.171   5.229  1.00 95.73           O
ATOM   2617  HA  ALA A 178     -10.304  13.084   3.537  1.00 95.73           H
ATOM   2618  CB  ALA A 178     -11.735  12.016   2.347  1.00 95.73           C
ATOM   2619 1HB  ALA A 178     -11.866  12.852   1.659  1.00 95.73           H
ATOM   2620 2HB  ALA A 178     -11.794  11.079   1.795  1.00 95.73           H
ATOM   2621 3HB  ALA A 178     -12.519  12.043   3.103  1.00 95.73           H
ATOM   2622  HN  ALA A 178      -9.632  11.855   1.095  1.00 95.73           H
ATOM   2623  N   LEU A 179      -9.640   9.882   3.530  1.00 93.39           N
ATOM   2624  CA  LEU A 179      -9.505   8.686   4.344  1.00 93.39           C
ATOM   2625  C   LEU A 179      -8.313   8.848   5.288  1.00 93.39           C
ATOM   2626  O   LEU A 179      -8.129   8.049   6.205  1.00 93.39           O
ATOM   2627  HA  LEU A 179     -10.411   8.595   4.944  1.00 93.39           H
ATOM   2628  CB  LEU A 179      -9.423   7.441   3.458  1.00 93.39           C
ATOM   2629 1HB  LEU A 179      -8.638   7.597   2.718  1.00 93.39           H
ATOM   2630 2HB  LEU A 179      -9.114   6.599   4.077  1.00 93.39           H
ATOM   2631  CG  LEU A 179     -10.708   7.054   2.724  1.00 93.39           C
ATOM   2632  HG  LEU A 179     -11.056   7.922   2.164  1.00 93.39           H
ATOM   2633  CD1 LEU A 179     -10.446   5.938   1.711  1.00 93.39           C
ATOM   2634 1HD1 LEU A 179      -9.714   6.277   0.978  1.00 93.39           H
ATOM   2635 2HD1 LEU A 179     -10.062   5.060   2.229  1.00 93.39           H
ATOM   2636 3HD1 LEU A 179     -11.377   5.683   1.203  1.00 93.39           H
ATOM   2637  CD2 LEU A 179     -11.815   6.682   3.713  1.00 93.39           C
ATOM   2638 1HD2 LEU A 179     -11.490   5.837   4.319  1.00 93.39           H
ATOM   2639 2HD2 LEU A 179     -12.025   7.534   4.360  1.00 93.39           H
ATOM   2640 3HD2 LEU A 179     -12.717   6.412   3.165  1.00 93.39           H
ATOM   2641  HN  LEU A 179      -9.338   9.784   2.582  1.00 93.39           H
ATOM   2642  N   CYS A 180      -7.533   9.888   5.031  1.00 92.01           N
ATOM   2643  CA  CYS A 180      -6.346  10.148   5.828  1.00 92.01           C
ATOM   2644  C   CYS A 180      -6.678  11.244   6.842  1.00 92.01           C
ATOM   2645  O   CYS A 180      -5.806  11.693   7.585  1.00 92.01           O
ATOM   2646  HA  CYS A 180      -6.098   9.215   6.334  1.00 92.01           H
ATOM   2647  CB  CYS A 180      -5.149  10.525   4.953  1.00 92.01           C
ATOM   2648 1HB  CYS A 180      -4.221  10.359   5.500  1.00 92.01           H
ATOM   2649 2HB  CYS A 180      -5.117   9.884   4.071  1.00 92.01           H
ATOM   2650  SG  CYS A 180      -5.271  12.279   4.446  1.00 92.01           S
ATOM   2651  HG  CYS A 180      -4.038  12.368   3.955  1.00 92.01           H
ATOM   2652  HN  CYS A 180      -7.701  10.545   4.296  1.00 92.01           H
ATOM   2653  N   ILE A 181      -7.941  11.644   6.840  1.00 92.14           N
ATOM   2654  CA  ILE A 181      -8.401  12.674   7.756  1.00 92.14           C
ATOM   2655  C   ILE A 181      -8.101  12.244   9.193  1.00 92.14           C
ATOM   2656  O   ILE A 181      -7.563  13.022   9.979  1.00 92.14           O
ATOM   2657  HA  ILE A 181      -7.834  13.580   7.542  1.00 92.14           H
ATOM   2658  CB  ILE A 181      -9.876  12.995   7.505  1.00 92.14           C
ATOM   2659  HB  ILE A 181     -10.419  12.054   7.416  1.00 92.14           H
ATOM   2660  CG1 ILE A 181     -10.057  13.749   6.186  1.00 92.14           C
ATOM   2661 1HG1 ILE A 181      -9.589  14.730   6.258  1.00 92.14           H
ATOM   2662 2HG1 ILE A 181      -9.551  13.212   5.384  1.00 92.14           H
ATOM   2663  CG2 ILE A 181     -10.481  13.754   8.688  1.00 92.14           C
ATOM   2664 1HG2 ILE A 181     -10.404  13.146   9.589  1.00 92.14           H
ATOM   2665 2HG2 ILE A 181      -9.940  14.690   8.834  1.00 92.14           H
ATOM   2666 3HG2 ILE A 181     -11.530  13.969   8.483  1.00 92.14           H
ATOM   2667  CD1 ILE A 181     -11.540  13.908   5.845  1.00 92.14           C
ATOM   2668 1HD1 ILE A 181     -11.999  12.924   5.750  1.00 92.14           H
ATOM   2669 2HD1 ILE A 181     -12.038  14.466   6.638  1.00 92.14           H
ATOM   2670 3HD1 ILE A 181     -11.640  14.447   4.903  1.00 92.14           H
ATOM   2671  HN  ILE A 181      -8.643  11.278   6.230  1.00 92.14           H
ATOM   2672  N   PRO A 182      -8.442  11.002   9.562  1.00 93.51           N
ATOM   2673  CA  PRO A 182      -8.218  10.533  10.932  1.00 93.51           C
ATOM   2674  C   PRO A 182      -6.780  10.734  11.382  1.00 93.51           C
ATOM   2675  O   PRO A 182      -6.532  11.163  12.508  1.00 93.51           O
ATOM   2676  HA  PRO A 182      -8.819  11.115  11.631  1.00 93.51           H
ATOM   2677  CB  PRO A 182      -8.593   9.051  10.874  1.00 93.51           C
ATOM   2678 1HB  PRO A 182      -7.726   8.426  10.658  1.00 93.51           H
ATOM   2679 2HB  PRO A 182      -9.007   8.704  11.820  1.00 93.51           H
ATOM   2680  CG  PRO A 182      -9.624   8.991   9.753  1.00 93.51           C
ATOM   2681 1HG  PRO A 182      -9.728   7.983   9.352  1.00 93.51           H
ATOM   2682 2HG  PRO A 182     -10.614   9.288  10.097  1.00 93.51           H
ATOM   2683  CD  PRO A 182      -9.063   9.960   8.724  1.00 93.51           C
ATOM   2684 1HD  PRO A 182      -8.331   9.481   8.074  1.00 93.51           H
ATOM   2685 2HD  PRO A 182      -9.844  10.362   8.079  1.00 93.51           H
ATOM   2686  N   GLU A 183      -5.862  10.414  10.482  1.00 90.93           N
ATOM   2687  CA  GLU A 183      -4.445  10.505  10.793  1.00 90.93           C
ATOM   2688  C   GLU A 183      -4.066  11.950  11.124  1.00 90.93           C
ATOM   2689  O   GLU A 183      -3.289  12.196  12.045  1.00 90.93           O
ATOM   2690  HA  GLU A 183      -4.300   9.874  11.669  1.00 90.93           H
ATOM   2691  CB  GLU A 183      -3.595   9.965   9.640  1.00 90.93           C
ATOM   2692 1HB  GLU A 183      -4.045  10.247   8.689  1.00 90.93           H
ATOM   2693 2HB  GLU A 183      -2.567  10.310   9.750  1.00 90.93           H
ATOM   2694  CG  GLU A 183      -3.542   8.437   9.667  1.00 90.93           C
ATOM   2695 1HG  GLU A 183      -2.883   8.078   8.877  1.00 90.93           H
ATOM   2696 2HG  GLU A 183      -3.117   8.100  10.613  1.00 90.93           H
ATOM   2697  CD  GLU A 183      -4.938   7.836   9.487  1.00 90.93           C
ATOM   2698  OE1 GLU A 183      -5.145   6.717  10.003  1.00 90.93           O
ATOM   2699  OE2 GLU A 183      -5.766   8.510   8.838  1.00 90.93           O
ATOM   2700  HN  GLU A 183      -6.072  10.099   9.556  1.00 90.93           H
ATOM   2701  N   ILE A 184      -4.633  12.868  10.355  1.00 92.09           N
ATOM   2702  CA  ILE A 184      -4.308  14.276  10.507  1.00 92.09           C
ATOM   2703  C   ILE A 184      -4.675  14.729  11.922  1.00 92.09           C
ATOM   2704  O   ILE A 184      -3.938  15.492  12.544  1.00 92.09           O
ATOM   2705  HA  ILE A 184      -3.230  14.378  10.381  1.00 92.09           H
ATOM   2706  CB  ILE A 184      -4.974  15.102   9.405  1.00 92.09           C
ATOM   2707  HB  ILE A 184      -6.040  14.877   9.406  1.00 92.09           H
ATOM   2708  CG1 ILE A 184      -4.432  14.714   8.027  1.00 92.09           C
ATOM   2709 1HG1 ILE A 184      -3.388  15.014   7.946  1.00 92.09           H
ATOM   2710 2HG1 ILE A 184      -4.463  13.631   7.912  1.00 92.09           H
ATOM   2711  CG2 ILE A 184      -4.828  16.600   9.678  1.00 92.09           C
ATOM   2712 1HG2 ILE A 184      -5.299  16.844  10.630  1.00 92.09           H
ATOM   2713 2HG2 ILE A 184      -3.770  16.860   9.719  1.00 92.09           H
ATOM   2714 3HG2 ILE A 184      -5.310  17.164   8.879  1.00 92.09           H
ATOM   2715  CD1 ILE A 184      -5.246  15.375   6.912  1.00 92.09           C
ATOM   2716 1HD1 ILE A 184      -6.285  15.054   6.982  1.00 92.09           H
ATOM   2717 2HD1 ILE A 184      -5.193  16.459   7.017  1.00 92.09           H
ATOM   2718 3HD1 ILE A 184      -4.840  15.083   5.944  1.00 92.09           H
ATOM   2719  HN  ILE A 184      -5.301  12.663   9.640  1.00 92.09           H
ATOM   2720  N   LEU A 185      -5.816  14.241  12.388  1.00 92.08           N
ATOM   2721  CA  LEU A 185      -6.403  14.753  13.614  1.00 92.08           C
ATOM   2722  C   LEU A 185      -5.658  14.167  14.815  1.00 92.08           C
ATOM   2723  O   LEU A 185      -5.244  14.901  15.712  1.00 92.08           O
ATOM   2724  HA  LEU A 185      -6.265  15.834  13.616  1.00 92.08           H
ATOM   2725  CB  LEU A 185      -7.910  14.489  13.637  1.00 92.08           C
ATOM   2726 1HB  LEU A 185      -8.074  13.421  13.493  1.00 92.08           H
ATOM   2727 2HB  LEU A 185      -8.287  14.738  14.629  1.00 92.08           H
ATOM   2728  CG  LEU A 185      -8.740  15.249  12.601  1.00 92.08           C
ATOM   2729  HG  LEU A 185      -8.388  14.967  11.608  1.00 92.08           H
ATOM   2730  CD1 LEU A 185     -10.216  14.856  12.686  1.00 92.08           C
ATOM   2731 1HD1 LEU A 185     -10.319  13.787  12.500  1.00 92.08           H
ATOM   2732 2HD1 LEU A 185     -10.598  15.091  13.679  1.00 92.08           H
ATOM   2733 3HD1 LEU A 185     -10.783  15.411  11.938  1.00 92.08           H
ATOM   2734  CD2 LEU A 185      -8.540  16.760  12.738  1.00 92.08           C
ATOM   2735 1HD2 LEU A 185      -8.848  17.078  13.734  1.00 92.08           H
ATOM   2736 2HD2 LEU A 185      -7.488  17.002  12.589  1.00 92.08           H
ATOM   2737 3HD2 LEU A 185      -9.141  17.275  11.990  1.00 92.08           H
ATOM   2738  HN  LEU A 185      -6.334  13.511  11.944  1.00 92.08           H
ATOM   2739  N   TYR A 186      -5.509  12.851  14.794  1.00 91.87           N
ATOM   2740  CA  TYR A 186      -5.244  12.108  16.014  1.00 91.87           C
ATOM   2741  C   TYR A 186      -3.793  11.624  16.057  1.00 91.87           C
ATOM   2742  O   TYR A 186      -3.379  10.977  17.018  1.00 91.87           O
ATOM   2743  HA  TYR A 186      -5.422  12.774  16.859  1.00 91.87           H
ATOM   2744  CB  TYR A 186      -6.174  10.893  15.979  1.00 91.87           C
ATOM   2745 1HB  TYR A 186      -5.900  10.264  15.132  1.00 91.87           H
ATOM   2746 2HB  TYR A 186      -6.016  10.302  16.881  1.00 91.87           H
ATOM   2747  CG  TYR A 186      -7.658  11.249  15.873  1.00 91.87           C
ATOM   2748  CD1 TYR A 186      -8.209  12.174  16.736  1.00 91.87           C
ATOM   2749  HD1 TYR A 186      -7.587  12.651  17.494  1.00 91.87           H
ATOM   2750  CD2 TYR A 186      -8.445  10.645  14.914  1.00 91.87           C
ATOM   2751  HD2 TYR A 186      -8.010   9.915  14.232  1.00 91.87           H
ATOM   2752  CE1 TYR A 186      -9.606  12.508  16.637  1.00 91.87           C
ATOM   2753  HE1 TYR A 186     -10.054  13.237  17.312  1.00 91.87           H
ATOM   2754  CE2 TYR A 186      -9.842  10.980  14.814  1.00 91.87           C
ATOM   2755  HE2 TYR A 186     -10.476  10.510  14.062  1.00 91.87           H
ATOM   2756  CZ  TYR A 186     -10.354  11.895  15.681  1.00 91.87           C
ATOM   2757  OH  TYR A 186     -11.673  12.211  15.586  1.00 91.87           O
ATOM   2758  HH  TYR A 186     -12.099  11.687  14.848  1.00 91.87           H
ATOM   2759  HN  TYR A 186      -5.566  12.295  13.965  1.00 91.87           H
ATOM   2760  N   SER A 187      -3.061  11.956  15.004  1.00 93.01           N
ATOM   2761  CA  SER A 187      -1.622  11.753  15.000  1.00 93.01           C
ATOM   2762  C   SER A 187      -0.952  12.740  15.958  1.00 93.01           C
ATOM   2763  O   SER A 187      -1.117  13.951  15.824  1.00 93.01           O
ATOM   2764  HA  SER A 187      -1.473  10.728  15.340  1.00 93.01           H
ATOM   2765  CB  SER A 187      -1.048  11.910  13.590  1.00 93.01           C
ATOM   2766 1HB  SER A 187      -1.293  12.901  13.207  1.00 93.01           H
ATOM   2767 2HB  SER A 187       0.040  11.845  13.632  1.00 93.01           H
ATOM   2768  OG  SER A 187      -1.548  10.919  12.697  1.00 93.01           O
ATOM   2769  HG  SER A 187      -2.081  11.352  11.970  1.00 93.01           H
ATOM   2770  HN  SER A 187      -3.434  12.355  14.167  1.00 93.01           H
ATOM   2771  N   GLN A 188      -0.209  12.184  16.905  1.00 86.09           N
ATOM   2772  CA  GLN A 188       0.594  12.999  17.801  1.00 86.09           C
ATOM   2773  C   GLN A 188       1.815  12.212  18.282  1.00 86.09           C
ATOM   2774  O   GLN A 188       1.900  11.003  18.075  1.00 86.09           O
ATOM   2775  HA  GLN A 188       0.916  13.853  17.205  1.00 86.09           H
ATOM   2776  CB  GLN A 188      -0.239  13.497  18.983  1.00 86.09           C
ATOM   2777 1HB  GLN A 188       0.363  14.164  19.601  1.00 86.09           H
ATOM   2778 2HB  GLN A 188      -1.085  14.078  18.618  1.00 86.09           H
ATOM   2779  CG  GLN A 188      -0.744  12.327  19.830  1.00 86.09           C
ATOM   2780 1HG  GLN A 188      -1.279  11.619  19.196  1.00 86.09           H
ATOM   2781 2HG  GLN A 188       0.103  11.793  20.260  1.00 86.09           H
ATOM   2782  CD  GLN A 188      -1.666  12.817  20.948  1.00 86.09           C
ATOM   2783  OE1 GLN A 188      -2.106  13.955  20.971  1.00 86.09           O
ATOM   2784  NE2 GLN A 188      -1.933  11.898  21.871  1.00 86.09           N
ATOM   2785 1HE2 GLN A 188      -1.539  10.982  21.793  1.00 86.09           H
ATOM   2786 2HE2 GLN A 188      -2.527  12.122  22.643  1.00 86.09           H
ATOM   2787  HN  GLN A 188      -0.151  11.199  17.064  1.00 86.09           H
ATOM   2788  N   ILE A 189       2.730  12.932  18.915  1.00 90.76           N
ATOM   2789  CA  ILE A 189       3.868  12.296  19.558  1.00 90.76           C
ATOM   2790  C   ILE A 189       3.480  11.883  20.979  1.00 90.76           C
ATOM   2791  O   ILE A 189       2.996  12.703  21.758  1.00 90.76           O
ATOM   2792  HA  ILE A 189       4.105  11.397  18.989  1.00 90.76           H
ATOM   2793  CB  ILE A 189       5.096  13.207  19.496  1.00 90.76           C
ATOM   2794  HB  ILE A 189       4.847  14.150  19.983  1.00 90.76           H
ATOM   2795  CG1 ILE A 189       5.465  13.531  18.047  1.00 90.76           C
ATOM   2796 1HG1 ILE A 189       5.766  12.619  17.532  1.00 90.76           H
ATOM   2797 2HG1 ILE A 189       4.592  13.920  17.524  1.00 90.76           H
ATOM   2798  CG2 ILE A 189       6.270  12.598  20.265  1.00 90.76           C
ATOM   2799 1HG2 ILE A 189       5.989  12.461  21.309  1.00 90.76           H
ATOM   2800 2HG2 ILE A 189       6.528  11.633  19.828  1.00 90.76           H
ATOM   2801 3HG2 ILE A 189       7.129  13.266  20.205  1.00 90.76           H
ATOM   2802  CD1 ILE A 189       6.601  14.555  17.987  1.00 90.76           C
ATOM   2803 1HD1 ILE A 189       6.288  15.474  18.482  1.00 90.76           H
ATOM   2804 2HD1 ILE A 189       7.480  14.153  18.490  1.00 90.76           H
ATOM   2805 3HD1 ILE A 189       6.844  14.767  16.946  1.00 90.76           H
ATOM   2806  HN  ILE A 189       2.703  13.928  18.993  1.00 90.76           H
ATOM   2807  N   LYS A 190       3.707  10.611  21.274  1.00 85.56           N
ATOM   2808  CA  LYS A 190       3.505  10.108  22.622  1.00 85.56           C
ATOM   2809  C   LYS A 190       4.841   9.620  23.185  1.00 85.56           C
ATOM   2810  O   LYS A 190       5.661   9.065  22.455  1.00 85.56           O
ATOM   2811  HA  LYS A 190       3.157  10.941  23.233  1.00 85.56           H
ATOM   2812  CB  LYS A 190       2.406   9.044  22.637  1.00 85.56           C
ATOM   2813 1HB  LYS A 190       1.486   9.459  22.224  1.00 85.56           H
ATOM   2814 2HB  LYS A 190       2.693   8.210  21.998  1.00 85.56           H
ATOM   2815  CG  LYS A 190       2.150   8.540  24.059  1.00 85.56           C
ATOM   2816 1HG  LYS A 190       3.084   8.184  24.495  1.00 85.56           H
ATOM   2817 2HG  LYS A 190       1.799   9.362  24.683  1.00 85.56           H
ATOM   2818  CD  LYS A 190       1.117   7.412  24.063  1.00 85.56           C
ATOM   2819 1HD  LYS A 190       0.136   7.811  23.806  1.00 85.56           H
ATOM   2820 2HD  LYS A 190       1.372   6.677  23.300  1.00 85.56           H
ATOM   2821  CE  LYS A 190       1.053   6.732  25.432  1.00 85.56           C
ATOM   2822 1HE  LYS A 190       2.053   6.672  25.862  1.00 85.56           H
ATOM   2823 2HE  LYS A 190       0.448   7.329  26.114  1.00 85.56           H
ATOM   2824  NZ  LYS A 190       0.478   5.373  25.310  1.00 85.56           N
ATOM   2825 1HZ  LYS A 190       0.487   4.920  26.217  1.00 85.56           H
ATOM   2826 2HZ  LYS A 190      -0.477   5.440  24.975  1.00 85.56           H
ATOM   2827 3HZ  LYS A 190       1.029   4.831  24.655  1.00 85.56           H
ATOM   2828  HN  LYS A 190       4.024   9.932  20.612  1.00 85.56           H
ATOM   2829  N   GLU A 191       5.019   9.844  24.479  1.00 76.18           N
ATOM   2830  CA  GLU A 191       6.162   9.290  25.185  1.00 76.18           C
ATOM   2831  C   GLU A 191       5.802   7.935  25.798  1.00 76.18           C
ATOM   2832  O   GLU A 191       4.820   7.823  26.530  1.00 76.18           O
ATOM   2833  HA  GLU A 191       6.934   9.159  24.427  1.00 76.18           H
ATOM   2834  CB  GLU A 191       6.668  10.259  26.255  1.00 76.18           C
ATOM   2835 1HB  GLU A 191       6.795  11.251  25.821  1.00 76.18           H
ATOM   2836 2HB  GLU A 191       5.993  10.247  27.111  1.00 76.18           H
ATOM   2837  CG  GLU A 191       8.039   9.829  26.780  1.00 76.18           C
ATOM   2838 1HG  GLU A 191       7.968   8.833  27.218  1.00 76.18           H
ATOM   2839 2HG  GLU A 191       8.746   9.764  25.953  1.00 76.18           H
ATOM   2840  CD  GLU A 191       8.560  10.816  27.827  1.00 76.18           C
ATOM   2841  OE1 GLU A 191       9.558  10.464  28.492  1.00 76.18           O
ATOM   2842  OE2 GLU A 191       7.948  11.900  27.938  1.00 76.18           O
ATOM   2843  HN  GLU A 191       4.400  10.391  25.042  1.00 76.18           H
ATOM   2844  N   GLU A 192       6.616   6.941  25.476  1.00 77.45           N
ATOM   2845  CA  GLU A 192       6.402   5.601  25.995  1.00 77.45           C
ATOM   2846  C   GLU A 192       7.713   5.023  26.530  1.00 77.45           C
ATOM   2847  O   GLU A 192       8.659   4.814  25.772  1.00 77.45           O
ATOM   2848  HA  GLU A 192       5.688   5.716  26.811  1.00 77.45           H
ATOM   2849  CB  GLU A 192       5.797   4.689  24.925  1.00 77.45           C
ATOM   2850 1HB  GLU A 192       4.873   5.127  24.549  1.00 77.45           H
ATOM   2851 2HB  GLU A 192       6.534   4.501  24.144  1.00 77.45           H
ATOM   2852  CG  GLU A 192       5.432   3.324  25.511  1.00 77.45           C
ATOM   2853 1HG  GLU A 192       5.107   2.656  24.713  1.00 77.45           H
ATOM   2854 2HG  GLU A 192       6.313   2.872  25.966  1.00 77.45           H
ATOM   2855  CD  GLU A 192       4.321   3.455  26.556  1.00 77.45           C
ATOM   2856  OE1 GLU A 192       4.244   2.553  27.418  1.00 77.45           O
ATOM   2857  OE2 GLU A 192       3.576   4.454  26.469  1.00 77.45           O
ATOM   2858  HN  GLU A 192       7.408   7.039  24.874  1.00 77.45           H
ATOM   2859  N   SER A 193       7.728   4.780  27.833  1.00 76.94           N
ATOM   2860  CA  SER A 193       8.891   4.189  28.471  1.00 76.94           C
ATOM   2861  C   SER A 193      10.133   5.036  28.185  1.00 76.94           C
ATOM   2862  O   SER A 193      11.223   4.501  27.991  1.00 76.94           O
ATOM   2863  HA  SER A 193       8.666   4.188  29.537  1.00 76.94           H
ATOM   2864  CB  SER A 193       9.109   2.751  27.995  1.00 76.94           C
ATOM   2865 1HB  SER A 193       9.304   2.749  26.923  1.00 76.94           H
ATOM   2866 2HB  SER A 193       9.994   2.338  28.480  1.00 76.94           H
ATOM   2867  OG  SER A 193       7.985   1.920  28.274  1.00 76.94           O
ATOM   2868  HG  SER A 193       8.116   1.018  27.863  1.00 76.94           H
ATOM   2869  HN  SER A 193       6.965   4.980  28.447  1.00 76.94           H
ATOM   2870  N   GLY A 194       9.926   6.345  28.167  1.00 84.25           N
ATOM   2871  CA  GLY A 194      11.026   7.274  27.978  1.00 84.25           C
ATOM   2872  C   GLY A 194      11.418   7.368  26.502  1.00 84.25           C
ATOM   2873  O   GLY A 194      12.418   7.998  26.161  1.00 84.25           O
ATOM   2874 1HA  GLY A 194      10.742   8.260  28.347  1.00 84.25           H
ATOM   2875 2HA  GLY A 194      11.885   6.950  28.566  1.00 84.25           H
ATOM   2876  HN  GLY A 194       9.027   6.770  28.278  1.00 84.25           H
ATOM   2877  N   ILE A 195      10.609   6.733  25.667  1.00 82.11           N
ATOM   2878  CA  ILE A 195      10.834   6.773  24.232  1.00 82.11           C
ATOM   2879  C   ILE A 195       9.695   7.545  23.563  1.00 82.11           C
ATOM   2880  O   ILE A 195       8.522   7.260  23.802  1.00 82.11           O
ATOM   2881  HA  ILE A 195      11.764   7.315  24.062  1.00 82.11           H
ATOM   2882  CB  ILE A 195      11.026   5.359  23.680  1.00 82.11           C
ATOM   2883  HB  ILE A 195      10.131   4.780  23.907  1.00 82.11           H
ATOM   2884  CG1 ILE A 195      12.203   4.660  24.363  1.00 82.11           C
ATOM   2885 1HG1 ILE A 195      13.119   5.223  24.184  1.00 82.11           H
ATOM   2886 2HG1 ILE A 195      12.044   4.643  25.441  1.00 82.11           H
ATOM   2887  CG2 ILE A 195      11.177   5.381  22.158  1.00 82.11           C
ATOM   2888 1HG2 ILE A 195      10.282   5.812  21.710  1.00 82.11           H
ATOM   2889 2HG2 ILE A 195      12.044   5.983  21.887  1.00 82.11           H
ATOM   2890 3HG2 ILE A 195      11.312   4.363  21.792  1.00 82.11           H
ATOM   2891  CD1 ILE A 195      12.367   3.230  23.843  1.00 82.11           C
ATOM   2892 1HD1 ILE A 195      11.458   2.663  24.045  1.00 82.11           H
ATOM   2893 2HD1 ILE A 195      12.550   3.253  22.769  1.00 82.11           H
ATOM   2894 3HD1 ILE A 195      13.211   2.756  24.345  1.00 82.11           H
ATOM   2895  HN  ILE A 195       9.814   6.200  25.955  1.00 82.11           H
ATOM   2896  N   ALA A 196      10.079   8.508  22.738  1.00 92.08           N
ATOM   2897  CA  ALA A 196       9.110   9.247  21.946  1.00 92.08           C
ATOM   2898  C   ALA A 196       8.674   8.393  20.754  1.00 92.08           C
ATOM   2899  O   ALA A 196       9.512   7.892  20.005  1.00 92.08           O
ATOM   2900  HA  ALA A 196       8.244   9.442  22.579  1.00 92.08           H
ATOM   2901  CB  ALA A 196       9.716  10.584  21.515  1.00 92.08           C
ATOM   2902 1HB  ALA A 196       9.982  11.164  22.398  1.00 92.08           H
ATOM   2903 2HB  ALA A 196      10.610  10.402  20.918  1.00 92.08           H
ATOM   2904 3HB  ALA A 196       8.989  11.138  20.921  1.00 92.08           H
ATOM   2905  HN  ALA A 196      11.031   8.784  22.606  1.00 92.08           H
ATOM   2906  N   ILE A 197       7.364   8.252  20.616  1.00 87.64           N
ATOM   2907  CA  ILE A 197       6.805   7.505  19.502  1.00 87.64           C
ATOM   2908  C   ILE A 197       5.774   8.373  18.777  1.00 87.64           C
ATOM   2909  O   ILE A 197       5.049   9.139  19.409  1.00 87.64           O
ATOM   2910  HA  ILE A 197       7.620   7.289  18.812  1.00 87.64           H
ATOM   2911  CB  ILE A 197       6.250   6.162  19.982  1.00 87.64           C
ATOM   2912  HB  ILE A 197       5.819   5.645  19.124  1.00 87.64           H
ATOM   2913  CG1 ILE A 197       5.125   6.366  20.999  1.00 87.64           C
ATOM   2914 1HG1 ILE A 197       5.532   6.794  21.915  1.00 87.64           H
ATOM   2915 2HG1 ILE A 197       4.401   7.081  20.607  1.00 87.64           H
ATOM   2916  CG2 ILE A 197       7.366   5.272  20.532  1.00 87.64           C
ATOM   2917 1HG2 ILE A 197       8.102   5.087  19.749  1.00 87.64           H
ATOM   2918 2HG2 ILE A 197       7.848   5.772  21.372  1.00 87.64           H
ATOM   2919 3HG2 ILE A 197       6.944   4.325  20.866  1.00 87.64           H
ATOM   2920  CD1 ILE A 197       4.425   5.043  21.314  1.00 87.64           C
ATOM   2921 1HD1 ILE A 197       3.999   4.630  20.400  1.00 87.64           H
ATOM   2922 2HD1 ILE A 197       5.147   4.339  21.728  1.00 87.64           H
ATOM   2923 3HD1 ILE A 197       3.630   5.216  22.040  1.00 87.64           H
ATOM   2924  HN  ILE A 197       6.690   8.636  21.247  1.00 87.64           H
ATOM   2925  N   CYS A 198       5.743   8.224  17.461  1.00 93.20           N
ATOM   2926  CA  CYS A 198       4.683   8.819  16.666  1.00 93.20           C
ATOM   2927  C   CYS A 198       3.560   7.791  16.515  1.00 93.20           C
ATOM   2928  O   CYS A 198       3.742   6.759  15.869  1.00 93.20           O
ATOM   2929  HA  CYS A 198       4.334   9.695  17.214  1.00 93.20           H
ATOM   2930  CB  CYS A 198       5.198   9.306  15.310  1.00 93.20           C
ATOM   2931 1HB  CYS A 198       5.862  10.158  15.448  1.00 93.20           H
ATOM   2932 2HB  CYS A 198       5.782   8.520  14.831  1.00 93.20           H
ATOM   2933  SG  CYS A 198       3.791   9.778  14.239  1.00 93.20           S
ATOM   2934  HN  CYS A 198       6.424   7.710  16.940  1.00 93.20           H
ATOM   2935  N   THR A 199       2.425   8.107  17.120  1.00 91.01           N
ATOM   2936  CA  THR A 199       1.275   7.221  17.063  1.00 91.01           C
ATOM   2937  C   THR A 199      -0.018   8.033  16.953  1.00 91.01           C
ATOM   2938  O   THR A 199      -0.013   9.246  17.159  1.00 91.01           O
ATOM   2939  HA  THR A 199       1.351   6.617  16.160  1.00 91.01           H
ATOM   2940  CB  THR A 199       1.317   6.311  18.292  1.00 91.01           C
ATOM   2941  HB  THR A 199       2.320   5.912  18.446  1.00 91.01           H
ATOM   2942  OG1 THR A 199       0.301   5.344  18.043  1.00 91.01           O
ATOM   2943  HG1 THR A 199       0.427   4.553  18.642  1.00 91.01           H
ATOM   2944  CG2 THR A 199       0.851   7.022  19.564  1.00 91.01           C
ATOM   2945 1HG2 THR A 199      -0.176   7.363  19.434  1.00 91.01           H
ATOM   2946 2HG2 THR A 199       1.496   7.879  19.759  1.00 91.01           H
ATOM   2947 3HG2 THR A 199       0.901   6.331  20.406  1.00 91.01           H
ATOM   2948  HN  THR A 199       2.285   8.949  17.642  1.00 91.01           H
ATOM   2949  N   MET A 200      -1.093   7.331  16.628  1.00 89.48           N
ATOM   2950  CA  MET A 200      -2.424   7.901  16.752  1.00 89.48           C
ATOM   2951  C   MET A 200      -2.978   7.699  18.164  1.00 89.48           C
ATOM   2952  O   MET A 200      -2.828   6.625  18.745  1.00 89.48           O
ATOM   2953  HA  MET A 200      -2.308   8.965  16.549  1.00 89.48           H
ATOM   2954  CB  MET A 200      -3.360   7.240  15.737  1.00 89.48           C
ATOM   2955 1HB  MET A 200      -3.262   6.156  15.800  1.00 89.48           H
ATOM   2956 2HB  MET A 200      -4.394   7.481  15.980  1.00 89.48           H
ATOM   2957  CG  MET A 200      -3.042   7.704  14.314  1.00 89.48           C
ATOM   2958 1HG  MET A 200      -2.821   8.772  14.312  1.00 89.48           H
ATOM   2959 2HG  MET A 200      -2.151   7.194  13.947  1.00 89.48           H
ATOM   2960  SD  MET A 200      -4.425   7.366  13.238  1.00 89.48           S
ATOM   2961  CE  MET A 200      -4.356   5.583  13.197  1.00 89.48           C
ATOM   2962 1HE  MET A 200      -3.394   5.265  12.795  1.00 89.48           H
ATOM   2963 2HE  MET A 200      -4.475   5.191  14.207  1.00 89.48           H
ATOM   2964 3HE  MET A 200      -5.158   5.203  12.564  1.00 89.48           H
ATOM   2965  HN  MET A 200      -1.066   6.392  16.285  1.00 89.48           H
ATOM   2966  N   VAL A 201      -3.606   8.748  18.674  1.00 92.02           N
ATOM   2967  CA  VAL A 201      -4.304   8.656  19.945  1.00 92.02           C
ATOM   2968  C   VAL A 201      -5.761   9.084  19.754  1.00 92.02           C
ATOM   2969  O   VAL A 201      -6.032  10.210  19.340  1.00 92.02           O
ATOM   2970  HA  VAL A 201      -4.283   7.612  20.258  1.00 92.02           H
ATOM   2971  CB  VAL A 201      -3.572   9.483  21.005  1.00 92.02           C
ATOM   2972  HB  VAL A 201      -3.599  10.527  20.693  1.00 92.02           H
ATOM   2973  CG1 VAL A 201      -4.273   9.379  22.361  1.00 92.02           C
ATOM   2974 1HG1 VAL A 201      -5.294   9.751  22.272  1.00 92.02           H
ATOM   2975 2HG1 VAL A 201      -4.291   8.338  22.682  1.00 92.02           H
ATOM   2976 3HG1 VAL A 201      -3.732   9.976  23.096  1.00 92.02           H
ATOM   2977  CG2 VAL A 201      -2.105   9.062  21.112  1.00 92.02           C
ATOM   2978 1HG2 VAL A 201      -2.049   8.010  21.389  1.00 92.02           H
ATOM   2979 2HG2 VAL A 201      -1.613   9.212  20.151  1.00 92.02           H
ATOM   2980 3HG2 VAL A 201      -1.609   9.666  21.872  1.00 92.02           H
ATOM   2981  HN  VAL A 201      -3.643   9.646  18.236  1.00 92.02           H
ATOM   2982  N   TYR A 202      -6.660   8.162  20.066  1.00 91.86           N
ATOM   2983  CA  TYR A 202      -8.077   8.394  19.842  1.00 91.86           C
ATOM   2984  C   TYR A 202      -8.735   9.005  21.080  1.00 91.86           C
ATOM   2985  O   TYR A 202      -8.368   8.680  22.208  1.00 91.86           O
ATOM   2986  HA  TYR A 202      -8.177   9.087  19.007  1.00 91.86           H
ATOM   2987  CB  TYR A 202      -8.692   7.018  19.579  1.00 91.86           C
ATOM   2988 1HB  TYR A 202      -8.472   6.365  20.424  1.00 91.86           H
ATOM   2989 2HB  TYR A 202      -9.777   7.119  19.530  1.00 91.86           H
ATOM   2990  CG  TYR A 202      -8.198   6.350  18.294  1.00 91.86           C
ATOM   2991  CD1 TYR A 202      -8.825   6.617  17.094  1.00 91.86           C
ATOM   2992  HD1 TYR A 202      -9.671   7.303  17.061  1.00 91.86           H
ATOM   2993  CD2 TYR A 202      -7.127   5.482  18.336  1.00 91.86           C
ATOM   2994  HD2 TYR A 202      -6.632   5.271  19.284  1.00 91.86           H
ATOM   2995  CE1 TYR A 202      -8.360   5.989  15.884  1.00 91.86           C
ATOM   2996  HE1 TYR A 202      -8.845   6.190  14.929  1.00 91.86           H
ATOM   2997  CE2 TYR A 202      -6.662   4.854  17.126  1.00 91.86           C
ATOM   2998  HE2 TYR A 202      -5.817   4.166  17.145  1.00 91.86           H
ATOM   2999  CZ  TYR A 202      -7.301   5.138  15.960  1.00 91.86           C
ATOM   3000  OH  TYR A 202      -6.862   4.545  14.818  1.00 91.86           O
ATOM   3001  HH  TYR A 202      -7.436   4.820  14.047  1.00 91.86           H
ATOM   3002  HN  TYR A 202      -6.435   7.273  20.464  1.00 91.86           H
ATOM   3003  N   PRO A 203      -9.716   9.900  20.894  1.00 86.14           N
ATOM   3004  CA  PRO A 203     -10.349  10.572  22.031  1.00 86.14           C
ATOM   3005  C   PRO A 203     -11.186   9.621  22.871  1.00 86.14           C
ATOM   3006  O   PRO A 203     -11.736   8.651  22.354  1.00 86.14           O
ATOM   3007  HA  PRO A 203      -9.589  10.958  22.711  1.00 86.14           H
ATOM   3008  CB  PRO A 203     -11.207  11.658  21.378  1.00 86.14           C
ATOM   3009 1HB  PRO A 203     -12.113  11.852  21.952  1.00 86.14           H
ATOM   3010 2HB  PRO A 203     -10.670  12.603  21.303  1.00 86.14           H
ATOM   3011  CG  PRO A 203     -11.524  11.093  20.023  1.00 86.14           C
ATOM   3012 1HG  PRO A 203     -12.393  10.436  20.062  1.00 86.14           H
ATOM   3013 2HG  PRO A 203     -11.755  11.885  19.311  1.00 86.14           H
ATOM   3014  CD  PRO A 203     -10.293  10.338  19.611  1.00 86.14           C
ATOM   3015 1HD  PRO A 203     -10.538   9.491  18.970  1.00 86.14           H
ATOM   3016 2HD  PRO A 203      -9.602  10.971  19.055  1.00 86.14           H
ATOM   3017  N   SER A 204     -11.259   9.927  24.158  1.00 77.87           N
ATOM   3018  CA  SER A 204     -11.662   8.936  25.142  1.00 77.87           C
ATOM   3019  C   SER A 204     -13.080   8.448  24.843  1.00 77.87           C
ATOM   3020  O   SER A 204     -13.389   7.272  25.031  1.00 77.87           O
ATOM   3021  HA  SER A 204     -10.947   8.120  25.038  1.00 77.87           H
ATOM   3022  CB  SER A 204     -11.584   9.505  26.560  1.00 77.87           C
ATOM   3023 1HB  SER A 204     -12.026   8.795  27.260  1.00 77.87           H
ATOM   3024 2HB  SER A 204     -10.539   9.625  26.846  1.00 77.87           H
ATOM   3025  OG  SER A 204     -12.253  10.758  26.670  1.00 77.87           O
ATOM   3026  HG  SER A 204     -13.243  10.617  26.695  1.00 77.87           H
ATOM   3027  HN  SER A 204     -11.050  10.832  24.531  1.00 77.87           H
ATOM   3028  N   ASP A 205     -13.906   9.376  24.381  1.00 72.12           N
ATOM   3029  CA  ASP A 205     -15.347   9.217  24.490  1.00 72.12           C
ATOM   3030  C   ASP A 205     -15.790   8.027  23.636  1.00 72.12           C
ATOM   3031  O   ASP A 205     -16.578   7.196  24.085  1.00 72.12           O
ATOM   3032  HA  ASP A 205     -15.538   9.062  25.552  1.00 72.12           H
ATOM   3033  CB  ASP A 205     -16.078  10.461  23.984  1.00 72.12           C
ATOM   3034 1HB  ASP A 205     -15.778  10.671  22.957  1.00 72.12           H
ATOM   3035 2HB  ASP A 205     -17.152  10.276  23.971  1.00 72.12           H
ATOM   3036  CG  ASP A 205     -15.774  11.673  24.867  1.00 72.12           C
ATOM   3037  OD1 ASP A 205     -15.105  11.468  25.902  1.00 72.12           O
ATOM   3038  OD2 ASP A 205     -16.219  12.778  24.486  1.00 72.12           O
ATOM   3039  HN  ASP A 205     -13.607  10.222  23.941  1.00 72.12           H
ATOM   3040  N   GLU A 206     -15.265   7.984  22.421  1.00 76.11           N
ATOM   3041  CA  GLU A 206     -15.636   6.939  21.482  1.00 76.11           C
ATOM   3042  C   GLU A 206     -14.385   6.311  20.865  1.00 76.11           C
ATOM   3043  O   GLU A 206     -14.406   5.879  19.713  1.00 76.11           O
ATOM   3044  HA  GLU A 206     -16.170   6.195  22.073  1.00 76.11           H
ATOM   3045  CB  GLU A 206     -16.569   7.482  20.397  1.00 76.11           C
ATOM   3046 1HB  GLU A 206     -16.123   8.363  19.937  1.00 76.11           H
ATOM   3047 2HB  GLU A 206     -16.800   6.692  19.682  1.00 76.11           H
ATOM   3048  CG  GLU A 206     -17.906   7.925  20.996  1.00 76.11           C
ATOM   3049 1HG  GLU A 206     -18.090   7.385  21.924  1.00 76.11           H
ATOM   3050 2HG  GLU A 206     -17.862   8.985  21.247  1.00 76.11           H
ATOM   3051  CD  GLU A 206     -19.055   7.674  20.017  1.00 76.11           C
ATOM   3052  OE1 GLU A 206     -20.065   7.090  20.465  1.00 76.11           O
ATOM   3053  OE2 GLU A 206     -18.896   8.072  18.842  1.00 76.11           O
ATOM   3054  HN  GLU A 206     -14.599   8.645  22.075  1.00 76.11           H
ATOM   3055  N   SER A 207     -13.324   6.280  21.658  1.00 88.28           N
ATOM   3056  CA  SER A 207     -12.023   5.875  21.153  1.00 88.28           C
ATOM   3057  C   SER A 207     -12.127   4.507  20.476  1.00 88.28           C
ATOM   3058  O   SER A 207     -11.590   4.307  19.388  1.00 88.28           O
ATOM   3059  HA  SER A 207     -11.744   6.641  20.429  1.00 88.28           H
ATOM   3060  CB  SER A 207     -10.985   5.835  22.276  1.00 88.28           C
ATOM   3061 1HB  SER A 207     -10.048   5.434  21.889  1.00 88.28           H
ATOM   3062 2HB  SER A 207     -10.781   6.849  22.618  1.00 88.28           H
ATOM   3063  OG  SER A 207     -11.420   5.042  23.377  1.00 88.28           O
ATOM   3064  HG  SER A 207     -10.847   5.222  24.177  1.00 88.28           H
ATOM   3065  HN  SER A 207     -13.344   6.525  22.628  1.00 88.28           H
ATOM   3066  N   THR A 208     -12.821   3.601  21.149  1.00 88.21           N
ATOM   3067  CA  THR A 208     -12.917   2.230  20.677  1.00 88.21           C
ATOM   3068  C   THR A 208     -13.623   2.182  19.320  1.00 88.21           C
ATOM   3069  O   THR A 208     -13.161   1.510  18.399  1.00 88.21           O
ATOM   3070  HA  THR A 208     -11.908   1.847  20.526  1.00 88.21           H
ATOM   3071  CB  THR A 208     -13.621   1.406  21.757  1.00 88.21           C
ATOM   3072  HB  THR A 208     -14.667   1.698  21.850  1.00 88.21           H
ATOM   3073  OG1 THR A 208     -12.821   1.604  22.920  1.00 88.21           O
ATOM   3074  HG1 THR A 208     -11.883   1.304  22.745  1.00 88.21           H
ATOM   3075  CG2 THR A 208     -13.533  -0.099  21.496  1.00 88.21           C
ATOM   3076 1HG2 THR A 208     -12.486  -0.403  21.470  1.00 88.21           H
ATOM   3077 2HG2 THR A 208     -14.002  -0.329  20.539  1.00 88.21           H
ATOM   3078 3HG2 THR A 208     -14.048  -0.637  22.292  1.00 88.21           H
ATOM   3079  HN  THR A 208     -13.311   3.790  22.000  1.00 88.21           H
ATOM   3080  N   LYS A 209     -14.731   2.904  19.239  1.00 83.49           N
ATOM   3081  CA  LYS A 209     -15.534   2.910  18.028  1.00 83.49           C
ATOM   3082  C   LYS A 209     -14.695   3.449  16.868  1.00 83.49           C
ATOM   3083  O   LYS A 209     -14.693   2.876  15.780  1.00 83.49           O
ATOM   3084  HA  LYS A 209     -15.803   1.876  17.809  1.00 83.49           H
ATOM   3085  CB  LYS A 209     -16.838   3.678  18.253  1.00 83.49           C
ATOM   3086 1HB  LYS A 209     -16.616   4.672  18.642  1.00 83.49           H
ATOM   3087 2HB  LYS A 209     -17.351   3.816  17.302  1.00 83.49           H
ATOM   3088  CG  LYS A 209     -17.751   2.934  19.229  1.00 83.49           C
ATOM   3089 1HG  LYS A 209     -17.890   1.907  18.892  1.00 83.49           H
ATOM   3090 2HG  LYS A 209     -17.279   2.886  20.210  1.00 83.49           H
ATOM   3091  CD  LYS A 209     -19.110   3.627  19.345  1.00 83.49           C
ATOM   3092 1HD  LYS A 209     -18.966   4.702  19.457  1.00 83.49           H
ATOM   3093 2HD  LYS A 209     -19.679   3.476  18.427  1.00 83.49           H
ATOM   3094  CE  LYS A 209     -19.902   3.086  20.536  1.00 83.49           C
ATOM   3095 1HE  LYS A 209     -20.280   2.089  20.307  1.00 83.49           H
ATOM   3096 2HE  LYS A 209     -19.247   2.987  21.402  1.00 83.49           H
ATOM   3097  NZ  LYS A 209     -21.030   3.987  20.862  1.00 83.49           N
ATOM   3098 1HZ  LYS A 209     -21.508   3.646  21.688  1.00 83.49           H
ATOM   3099 2HZ  LYS A 209     -20.676   4.921  21.038  1.00 83.49           H
ATOM   3100 3HZ  LYS A 209     -21.678   4.013  20.083  1.00 83.49           H
ATOM   3101  HN  LYS A 209     -15.082   3.475  19.981  1.00 83.49           H
ATOM   3102  N   LEU A 210     -14.001   4.544  17.140  1.00 89.29           N
ATOM   3103  CA  LEU A 210     -13.265   5.242  16.100  1.00 89.29           C
ATOM   3104  C   LEU A 210     -12.172   4.324  15.551  1.00 89.29           C
ATOM   3105  O   LEU A 210     -12.042   4.163  14.338  1.00 89.29           O
ATOM   3106  HA  LEU A 210     -13.967   5.463  15.295  1.00 89.29           H
ATOM   3107  CB  LEU A 210     -12.739   6.581  16.622  1.00 89.29           C
ATOM   3108 1HB  LEU A 210     -13.569   7.124  17.073  1.00 89.29           H
ATOM   3109 2HB  LEU A 210     -12.019   6.381  17.415  1.00 89.29           H
ATOM   3110  CG  LEU A 210     -12.075   7.490  15.586  1.00 89.29           C
ATOM   3111  HG  LEU A 210     -11.246   6.945  15.134  1.00 89.29           H
ATOM   3112  CD1 LEU A 210     -13.050   7.844  14.461  1.00 89.29           C
ATOM   3113 1HD1 LEU A 210     -13.379   6.930  13.965  1.00 89.29           H
ATOM   3114 2HD1 LEU A 210     -13.913   8.362  14.878  1.00 89.29           H
ATOM   3115 3HD1 LEU A 210     -12.552   8.491  13.739  1.00 89.29           H
ATOM   3116  CD2 LEU A 210     -11.487   8.738  16.248  1.00 89.29           C
ATOM   3117 1HD2 LEU A 210     -12.282   9.295  16.743  1.00 89.29           H
ATOM   3118 2HD2 LEU A 210     -10.739   8.441  16.983  1.00 89.29           H
ATOM   3119 3HD2 LEU A 210     -11.021   9.366  15.489  1.00 89.29           H
ATOM   3120  HN  LEU A 210     -13.938   4.954  18.050  1.00 89.29           H
ATOM   3121  N   LYS A 211     -11.413   3.744  16.470  1.00 94.18           N
ATOM   3122  CA  LYS A 211     -10.333   2.849  16.093  1.00 94.18           C
ATOM   3123  C   LYS A 211     -10.893   1.716  15.231  1.00 94.18           C
ATOM   3124  O   LYS A 211     -10.359   1.421  14.163  1.00 94.18           O
ATOM   3125  HA  LYS A 211      -9.627   3.423  15.492  1.00 94.18           H
ATOM   3126  CB  LYS A 211      -9.582   2.364  17.334  1.00 94.18           C
ATOM   3127 1HB  LYS A 211      -9.168   3.217  17.870  1.00 94.18           H
ATOM   3128 2HB  LYS A 211     -10.275   1.867  18.013  1.00 94.18           H
ATOM   3129  CG  LYS A 211      -8.456   1.400  16.951  1.00 94.18           C
ATOM   3130 1HG  LYS A 211      -8.881   0.471  16.573  1.00 94.18           H
ATOM   3131 2HG  LYS A 211      -7.862   1.831  16.145  1.00 94.18           H
ATOM   3132  CD  LYS A 211      -7.556   1.104  18.153  1.00 94.18           C
ATOM   3133 1HD  LYS A 211      -7.160   2.037  18.554  1.00 94.18           H
ATOM   3134 2HD  LYS A 211      -8.143   0.640  18.946  1.00 94.18           H
ATOM   3135  CE  LYS A 211      -6.402   0.181  17.759  1.00 94.18           C
ATOM   3136 1HE  LYS A 211      -6.792  -0.792  17.459  1.00 94.18           H
ATOM   3137 2HE  LYS A 211      -5.877   0.592  16.897  1.00 94.18           H
ATOM   3138  NZ  LYS A 211      -5.460   0.017  18.889  1.00 94.18           N
ATOM   3139 1HZ  LYS A 211      -4.767  -0.684  18.652  1.00 94.18           H
ATOM   3140 2HZ  LYS A 211      -4.998   0.900  19.074  1.00 94.18           H
ATOM   3141 3HZ  LYS A 211      -5.970  -0.278  19.714  1.00 94.18           H
ATOM   3142  HN  LYS A 211     -11.527   3.878  17.454  1.00 94.18           H
ATOM   3143  N   SER A 212     -11.963   1.111  15.727  1.00 92.06           N
ATOM   3144  CA  SER A 212     -12.541  -0.048  15.068  1.00 92.06           C
ATOM   3145  C   SER A 212     -12.988   0.325  13.653  1.00 92.06           C
ATOM   3146  O   SER A 212     -12.781  -0.439  12.711  1.00 92.06           O
ATOM   3147  HA  SER A 212     -11.742  -0.789  15.034  1.00 92.06           H
ATOM   3148  CB  SER A 212     -13.719  -0.606  15.868  1.00 92.06           C
ATOM   3149 1HB  SER A 212     -14.500   0.152  15.940  1.00 92.06           H
ATOM   3150 2HB  SER A 212     -14.148  -1.455  15.336  1.00 92.06           H
ATOM   3151  OG  SER A 212     -13.331  -1.013  17.177  1.00 92.06           O
ATOM   3152  HG  SER A 212     -13.531  -0.286  17.834  1.00 92.06           H
ATOM   3153  HN  SER A 212     -12.431   1.399  16.562  1.00 92.06           H
ATOM   3154  N   ALA A 213     -13.595   1.498  13.548  1.00 94.89           N
ATOM   3155  CA  ALA A 213     -14.095   1.970  12.268  1.00 94.89           C
ATOM   3156  C   ALA A 213     -12.919   2.188  11.314  1.00 94.89           C
ATOM   3157  O   ALA A 213     -12.969   1.776  10.156  1.00 94.89           O
ATOM   3158  HA  ALA A 213     -14.744   1.196  11.859  1.00 94.89           H
ATOM   3159  CB  ALA A 213     -14.918   3.243  12.479  1.00 94.89           C
ATOM   3160 1HB  ALA A 213     -15.757   3.027  13.140  1.00 94.89           H
ATOM   3161 2HB  ALA A 213     -14.289   4.011  12.929  1.00 94.89           H
ATOM   3162 3HB  ALA A 213     -15.293   3.596  11.519  1.00 94.89           H
ATOM   3163  HN  ALA A 213     -13.746   2.120  14.316  1.00 94.89           H
ATOM   3164  N   VAL A 214     -11.887   2.835  11.836  1.00 93.57           N
ATOM   3165  CA  VAL A 214     -10.729   3.174  11.027  1.00 93.57           C
ATOM   3166  C   VAL A 214     -10.101   1.890  10.480  1.00 93.57           C
ATOM   3167  O   VAL A 214      -9.732   1.825   9.309  1.00 93.57           O
ATOM   3168  HA  VAL A 214     -11.078   3.778  10.189  1.00 93.57           H
ATOM   3169  CB  VAL A 214      -9.748   4.018  11.844  1.00 93.57           C
ATOM   3170  HB  VAL A 214      -9.605   3.528  12.807  1.00 93.57           H
ATOM   3171  CG1 VAL A 214      -8.386   4.100  11.151  1.00 93.57           C
ATOM   3172 1HG1 VAL A 214      -7.975   3.096  11.039  1.00 93.57           H
ATOM   3173 2HG1 VAL A 214      -8.505   4.555  10.168  1.00 93.57           H
ATOM   3174 3HG1 VAL A 214      -7.709   4.705  11.753  1.00 93.57           H
ATOM   3175  CG2 VAL A 214     -10.315   5.415  12.107  1.00 93.57           C
ATOM   3176 1HG2 VAL A 214     -10.500   5.916  11.157  1.00 93.57           H
ATOM   3177 2HG2 VAL A 214     -11.249   5.329  12.662  1.00 93.57           H
ATOM   3178 3HG2 VAL A 214      -9.598   5.993  12.689  1.00 93.57           H
ATOM   3179  HN  VAL A 214     -11.835   3.126  12.792  1.00 93.57           H
ATOM   3180  N   LEU A 215      -9.999   0.900  11.355  1.00 93.29           N
ATOM   3181  CA  LEU A 215      -9.343  -0.347  11.001  1.00 93.29           C
ATOM   3182  C   LEU A 215     -10.205  -1.101   9.986  1.00 93.29           C
ATOM   3183  O   LEU A 215      -9.692  -1.627   9.000  1.00 93.29           O
ATOM   3184  HA  LEU A 215      -8.395  -0.095  10.527  1.00 93.29           H
ATOM   3185  CB  LEU A 215      -9.021  -1.159  12.257  1.00 93.29           C
ATOM   3186 1HB  LEU A 215      -9.925  -1.229  12.862  1.00 93.29           H
ATOM   3187 2HB  LEU A 215      -8.761  -2.173  11.953  1.00 93.29           H
ATOM   3188  CG  LEU A 215      -7.893  -0.615  13.135  1.00 93.29           C
ATOM   3189  HG  LEU A 215      -8.180   0.377  13.485  1.00 93.29           H
ATOM   3190  CD1 LEU A 215      -7.691  -1.491  14.374  1.00 93.29           C
ATOM   3191 1HD1 LEU A 215      -8.611  -1.510  14.958  1.00 93.29           H
ATOM   3192 2HD1 LEU A 215      -7.436  -2.504  14.064  1.00 93.29           H
ATOM   3193 3HD1 LEU A 215      -6.884  -1.081  14.981  1.00 93.29           H
ATOM   3194  CD2 LEU A 215      -6.601  -0.453  12.331  1.00 93.29           C
ATOM   3195 1HD2 LEU A 215      -6.298  -1.421  11.933  1.00 93.29           H
ATOM   3196 2HD2 LEU A 215      -6.770   0.242  11.509  1.00 93.29           H
ATOM   3197 3HD2 LEU A 215      -5.816  -0.065  12.980  1.00 93.29           H
ATOM   3198  HN  LEU A 215     -10.354   0.940  12.289  1.00 93.29           H
ATOM   3199  N   THR A 216     -11.501  -1.130  10.263  1.00 92.73           N
ATOM   3200  CA  THR A 216     -12.433  -1.844   9.408  1.00 92.73           C
ATOM   3201  C   THR A 216     -12.370  -1.302   7.979  1.00 92.73           C
ATOM   3202  O   THR A 216     -12.312  -2.071   7.021  1.00 92.73           O
ATOM   3203  HA  THR A 216     -12.129  -2.890   9.367  1.00 92.73           H
ATOM   3204  CB  THR A 216     -13.825  -1.741  10.036  1.00 92.73           C
ATOM   3205  HB  THR A 216     -14.156  -0.704  10.079  1.00 92.73           H
ATOM   3206  OG1 THR A 216     -13.687  -2.395  11.295  1.00 92.73           O
ATOM   3207  HG1 THR A 216     -13.593  -1.718  12.024  1.00 92.73           H
ATOM   3208  CG2 THR A 216     -14.866  -2.580   9.293  1.00 92.73           C
ATOM   3209 1HG2 THR A 216     -14.568  -3.628   9.309  1.00 92.73           H
ATOM   3210 2HG2 THR A 216     -14.938  -2.238   8.261  1.00 92.73           H
ATOM   3211 3HG2 THR A 216     -15.835  -2.471   9.780  1.00 92.73           H
ATOM   3212  HN  THR A 216     -11.914  -0.676  11.053  1.00 92.73           H
ATOM   3213  N   LEU A 217     -12.384   0.019   7.881  1.00 89.78           N
ATOM   3214  CA  LEU A 217     -12.361   0.673   6.583  1.00 89.78           C
ATOM   3215  C   LEU A 217     -11.068   0.304   5.853  1.00 89.78           C
ATOM   3216  O   LEU A 217     -11.072   0.107   4.639  1.00 89.78           O
ATOM   3217  HA  LEU A 217     -13.204   0.289   6.009  1.00 89.78           H
ATOM   3218  CB  LEU A 217     -12.570   2.181   6.739  1.00 89.78           C
ATOM   3219 1HB  LEU A 217     -13.310   2.346   7.523  1.00 89.78           H
ATOM   3220 2HB  LEU A 217     -11.636   2.623   7.085  1.00 89.78           H
ATOM   3221  CG  LEU A 217     -13.023   2.929   5.484  1.00 89.78           C
ATOM   3222  HG  LEU A 217     -12.421   2.582   4.644  1.00 89.78           H
ATOM   3223  CD1 LEU A 217     -14.483   2.613   5.154  1.00 89.78           C
ATOM   3224 1HD1 LEU A 217     -14.594   1.543   4.982  1.00 89.78           H
ATOM   3225 2HD1 LEU A 217     -15.117   2.914   5.988  1.00 89.78           H
ATOM   3226 3HD1 LEU A 217     -14.779   3.158   4.257  1.00 89.78           H
ATOM   3227  CD2 LEU A 217     -12.779   4.433   5.624  1.00 89.78           C
ATOM   3228 1HD2 LEU A 217     -13.339   4.814   6.478  1.00 89.78           H
ATOM   3229 2HD2 LEU A 217     -11.715   4.616   5.775  1.00 89.78           H
ATOM   3230 3HD2 LEU A 217     -13.110   4.940   4.718  1.00 89.78           H
ATOM   3231  HN  LEU A 217     -12.409   0.638   8.665  1.00 89.78           H
ATOM   3232  N   LYS A 218      -9.994   0.222   6.624  1.00 88.00           N
ATOM   3233  CA  LYS A 218      -8.689  -0.080   6.060  1.00 88.00           C
ATOM   3234  C   LYS A 218      -8.717  -1.478   5.440  1.00 88.00           C
ATOM   3235  O   LYS A 218      -8.204  -1.685   4.342  1.00 88.00           O
ATOM   3236  HA  LYS A 218      -8.501   0.645   5.267  1.00 88.00           H
ATOM   3237  CB  LYS A 218      -7.594   0.105   7.112  1.00 88.00           C
ATOM   3238 1HB  LYS A 218      -7.698   1.083   7.583  1.00 88.00           H
ATOM   3239 2HB  LYS A 218      -7.711  -0.641   7.898  1.00 88.00           H
ATOM   3240  CG  LYS A 218      -6.204  -0.020   6.485  1.00 88.00           C
ATOM   3241 1HG  LYS A 218      -6.111  -0.985   5.988  1.00 88.00           H
ATOM   3242 2HG  LYS A 218      -6.076   0.747   5.721  1.00 88.00           H
ATOM   3243  CD  LYS A 218      -5.110   0.122   7.545  1.00 88.00           C
ATOM   3244 1HD  LYS A 218      -5.165   1.111   8.000  1.00 88.00           H
ATOM   3245 2HD  LYS A 218      -5.274  -0.604   8.341  1.00 88.00           H
ATOM   3246  CE  LYS A 218      -3.724  -0.087   6.933  1.00 88.00           C
ATOM   3247 1HE  LYS A 218      -3.701  -1.028   6.383  1.00 88.00           H
ATOM   3248 2HE  LYS A 218      -3.512   0.707   6.217  1.00 88.00           H
ATOM   3249  NZ  LYS A 218      -2.687  -0.099   7.990  1.00 88.00           N
ATOM   3250 1HZ  LYS A 218      -1.780  -0.271   7.571  1.00 88.00           H
ATOM   3251 2HZ  LYS A 218      -2.677   0.798   8.463  1.00 88.00           H
ATOM   3252 3HZ  LYS A 218      -2.895  -0.832   8.659  1.00 88.00           H
ATOM   3253  HN  LYS A 218     -10.005   0.357   7.615  1.00 88.00           H
ATOM   3254  N   VAL A 219      -9.322  -2.403   6.172  1.00 92.28           N
ATOM   3255  CA  VAL A 219      -9.345  -3.793   5.751  1.00 92.28           C
ATOM   3256  C   VAL A 219     -10.211  -3.928   4.497  1.00 92.28           C
ATOM   3257  O   VAL A 219      -9.817  -4.584   3.534  1.00 92.28           O
ATOM   3258  HA  VAL A 219      -8.323  -4.079   5.504  1.00 92.28           H
ATOM   3259  CB  VAL A 219      -9.820  -4.681   6.904  1.00 92.28           C
ATOM   3260  HB  VAL A 219     -10.784  -4.302   7.243  1.00 92.28           H
ATOM   3261  CG1 VAL A 219     -10.020  -6.124   6.437  1.00 92.28           C
ATOM   3262 1HG1 VAL A 219     -10.768  -6.150   5.645  1.00 92.28           H
ATOM   3263 2HG1 VAL A 219      -9.076  -6.518   6.059  1.00 92.28           H
ATOM   3264 3HG1 VAL A 219     -10.357  -6.733   7.276  1.00 92.28           H
ATOM   3265  CG2 VAL A 219      -8.847  -4.615   8.083  1.00 92.28           C
ATOM   3266 1HG2 VAL A 219      -7.863  -4.957   7.761  1.00 92.28           H
ATOM   3267 2HG2 VAL A 219      -8.777  -3.588   8.439  1.00 92.28           H
ATOM   3268 3HG2 VAL A 219      -9.208  -5.255   8.888  1.00 92.28           H
ATOM   3269  HN  VAL A 219      -9.788  -2.215   7.036  1.00 92.28           H
ATOM   3270  N   ILE A 220     -11.374  -3.296   4.550  1.00 92.49           N
ATOM   3271  CA  ILE A 220     -12.351  -3.436   3.484  1.00 92.49           C
ATOM   3272  C   ILE A 220     -11.771  -2.866   2.188  1.00 92.49           C
ATOM   3273  O   ILE A 220     -11.672  -3.572   1.185  1.00 92.49           O
ATOM   3274  HA  ILE A 220     -12.530  -4.502   3.342  1.00 92.49           H
ATOM   3275  CB  ILE A 220     -13.684  -2.804   3.891  1.00 92.49           C
ATOM   3276  HB  ILE A 220     -13.484  -1.803   4.273  1.00 92.49           H
ATOM   3277  CG1 ILE A 220     -14.343  -3.596   5.022  1.00 92.49           C
ATOM   3278 1HG1 ILE A 220     -14.599  -4.595   4.670  1.00 92.49           H
ATOM   3279 2HG1 ILE A 220     -13.638  -3.719   5.844  1.00 92.49           H
ATOM   3280  CG2 ILE A 220     -14.610  -2.651   2.683  1.00 92.49           C
ATOM   3281 1HG2 ILE A 220     -14.134  -2.013   1.938  1.00 92.49           H
ATOM   3282 2HG2 ILE A 220     -14.806  -3.631   2.249  1.00 92.49           H
ATOM   3283 3HG2 ILE A 220     -15.550  -2.199   3.000  1.00 92.49           H
ATOM   3284  CD1 ILE A 220     -15.603  -2.888   5.525  1.00 92.49           C
ATOM   3285 1HD1 ILE A 220     -15.339  -1.899   5.899  1.00 92.49           H
ATOM   3286 2HD1 ILE A 220     -16.315  -2.789   4.706  1.00 92.49           H
ATOM   3287 3HD1 ILE A 220     -16.052  -3.472   6.328  1.00 92.49           H
ATOM   3288  HN  ILE A 220     -11.652  -2.698   5.302  1.00 92.49           H
ATOM   3289  N   LEU A 221     -11.403  -1.595   2.250  1.00 91.95           N
ATOM   3290  CA  LEU A 221     -10.986  -0.877   1.058  1.00 91.95           C
ATOM   3291  C   LEU A 221      -9.545  -1.259   0.715  1.00 91.95           C
ATOM   3292  O   LEU A 221      -9.125  -1.140  -0.435  1.00 91.95           O
ATOM   3293  HA  LEU A 221     -11.632  -1.198   0.241  1.00 91.95           H
ATOM   3294  CB  LEU A 221     -11.198   0.628   1.238  1.00 91.95           C
ATOM   3295 1HB  LEU A 221     -10.617   0.956   2.100  1.00 91.95           H
ATOM   3296 2HB  LEU A 221     -10.790   1.139   0.366  1.00 91.95           H
ATOM   3297  CG  LEU A 221     -12.646   1.083   1.430  1.00 91.95           C
ATOM   3298  HG  LEU A 221     -13.030   0.624   2.341  1.00 91.95           H
ATOM   3299  CD1 LEU A 221     -12.723   2.599   1.621  1.00 91.95           C
ATOM   3300 1HD1 LEU A 221     -12.147   2.884   2.502  1.00 91.95           H
ATOM   3301 2HD1 LEU A 221     -12.313   3.097   0.742  1.00 91.95           H
ATOM   3302 3HD1 LEU A 221     -13.763   2.896   1.756  1.00 91.95           H
ATOM   3303  CD2 LEU A 221     -13.529   0.605   0.276  1.00 91.95           C
ATOM   3304 1HD2 LEU A 221     -13.155   1.016  -0.662  1.00 91.95           H
ATOM   3305 2HD2 LEU A 221     -13.508  -0.484   0.229  1.00 91.95           H
ATOM   3306 3HD2 LEU A 221     -14.553   0.943   0.438  1.00 91.95           H
ATOM   3307  HN  LEU A 221     -11.385  -1.059   3.094  1.00 91.95           H
ATOM   3308  N   GLY A 222      -8.828  -1.710   1.733  1.00 91.01           N
ATOM   3309  CA  GLY A 222      -7.398  -1.934   1.601  1.00 91.01           C
ATOM   3310  C   GLY A 222      -7.115  -3.261   0.893  1.00 91.01           C
ATOM   3311  O   GLY A 222      -6.080  -3.416   0.248  1.00 91.01           O
ATOM   3312 1HA  GLY A 222      -6.948  -1.116   1.039  1.00 91.01           H
ATOM   3313 2HA  GLY A 222      -6.934  -1.938   2.587  1.00 91.01           H
ATOM   3314  HN  GLY A 222      -9.206  -1.920   2.635  1.00 91.01           H
ATOM   3315  N   PHE A 223      -8.054  -4.185   1.039  1.00 89.94           N
ATOM   3316  CA  PHE A 223      -7.844  -5.545   0.573  1.00 89.94           C
ATOM   3317  C   PHE A 223      -9.093  -6.083  -0.129  1.00 89.94           C
ATOM   3318  O   PHE A 223      -9.065  -6.359  -1.327  1.00 89.94           O
ATOM   3319  HA  PHE A 223      -7.014  -5.521  -0.133  1.00 89.94           H
ATOM   3320  CB  PHE A 223      -7.560  -6.402   1.809  1.00 89.94           C
ATOM   3321 1HB  PHE A 223      -6.742  -5.951   2.371  1.00 89.94           H
ATOM   3322 2HB  PHE A 223      -8.437  -6.390   2.456  1.00 89.94           H
ATOM   3323  CG  PHE A 223      -7.200  -7.854   1.489  1.00 89.94           C
ATOM   3324  CD1 PHE A 223      -8.080  -8.851   1.774  1.00 89.94           C
ATOM   3325  HD1 PHE A 223      -9.042  -8.616   2.229  1.00 89.94           H
ATOM   3326  CD2 PHE A 223      -5.999  -8.148   0.922  1.00 89.94           C
ATOM   3327  HD2 PHE A 223      -5.294  -7.349   0.694  1.00 89.94           H
ATOM   3328  CE1 PHE A 223      -7.746 -10.199   1.477  1.00 89.94           C
ATOM   3329  HE1 PHE A 223      -8.451 -10.998   1.705  1.00 89.94           H
ATOM   3330  CE2 PHE A 223      -5.665  -9.496   0.625  1.00 89.94           C
ATOM   3331  HE2 PHE A 223      -4.703  -9.732   0.170  1.00 89.94           H
ATOM   3332  CZ  PHE A 223      -6.545 -10.493   0.909  1.00 89.94           C
ATOM   3333  HZ  PHE A 223      -6.289 -11.528   0.682  1.00 89.94           H
ATOM   3334  HN  PHE A 223      -8.943  -4.016   1.465  1.00 89.94           H
ATOM   3335  N   PHE A 224     -10.159  -6.215   0.647  1.00 86.00           N
ATOM   3336  CA  PHE A 224     -11.289  -7.029   0.233  1.00 86.00           C
ATOM   3337  C   PHE A 224     -11.867  -6.531  -1.093  1.00 86.00           C
ATOM   3338  O   PHE A 224     -12.055  -7.311  -2.025  1.00 86.00           O
ATOM   3339  HA  PHE A 224     -10.925  -8.049   0.108  1.00 86.00           H
ATOM   3340  CB  PHE A 224     -12.357  -6.898   1.321  1.00 86.00           C
ATOM   3341 1HB  PHE A 224     -12.375  -5.868   1.676  1.00 86.00           H
ATOM   3342 2HB  PHE A 224     -13.334  -7.103   0.884  1.00 86.00           H
ATOM   3343  CG  PHE A 224     -12.144  -7.830   2.516  1.00 86.00           C
ATOM   3344  CD1 PHE A 224     -12.289  -9.174   2.365  1.00 86.00           C
ATOM   3345  HD1 PHE A 224     -12.557  -9.587   1.393  1.00 86.00           H
ATOM   3346  CD2 PHE A 224     -11.810  -7.315   3.730  1.00 86.00           C
ATOM   3347  HD2 PHE A 224     -11.693  -6.238   3.851  1.00 86.00           H
ATOM   3348  CE1 PHE A 224     -12.092 -10.039   3.474  1.00 86.00           C
ATOM   3349  HE1 PHE A 224     -12.209 -11.115   3.353  1.00 86.00           H
ATOM   3350  CE2 PHE A 224     -11.612  -8.179   4.838  1.00 86.00           C
ATOM   3351  HE2 PHE A 224     -11.345  -7.766   5.811  1.00 86.00           H
ATOM   3352  CZ  PHE A 224     -11.758  -9.523   4.687  1.00 86.00           C
ATOM   3353  HZ  PHE A 224     -11.606 -10.187   5.538  1.00 86.00           H
ATOM   3354  HN  PHE A 224     -10.257  -5.780   1.542  1.00 86.00           H
ATOM   3355  N   LEU A 225     -12.132  -5.233  -1.136  1.00 93.23           N
ATOM   3356  CA  LEU A 225     -12.727  -4.629  -2.317  1.00 93.23           C
ATOM   3357  C   LEU A 225     -11.798  -4.839  -3.515  1.00 93.23           C
ATOM   3358  O   LEU A 225     -12.207  -5.398  -4.531  1.00 93.23           O
ATOM   3359  HA  LEU A 225     -13.665  -5.149  -2.512  1.00 93.23           H
ATOM   3360  CB  LEU A 225     -13.068  -3.162  -2.053  1.00 93.23           C
ATOM   3361 1HB  LEU A 225     -13.818  -3.120  -1.263  1.00 93.23           H
ATOM   3362 2HB  LEU A 225     -12.176  -2.664  -1.673  1.00 93.23           H
ATOM   3363  CG  LEU A 225     -13.588  -2.368  -3.254  1.00 93.23           C
ATOM   3364  HG  LEU A 225     -12.911  -2.534  -4.092  1.00 93.23           H
ATOM   3365  CD1 LEU A 225     -14.970  -2.866  -3.684  1.00 93.23           C
ATOM   3366 1HD1 LEU A 225     -14.906  -3.918  -3.961  1.00 93.23           H
ATOM   3367 2HD1 LEU A 225     -15.671  -2.750  -2.857  1.00 93.23           H
ATOM   3368 3HD1 LEU A 225     -15.316  -2.285  -4.538  1.00 93.23           H
ATOM   3369  CD2 LEU A 225     -13.586  -0.866  -2.961  1.00 93.23           C
ATOM   3370 1HD2 LEU A 225     -14.227  -0.662  -2.103  1.00 93.23           H
ATOM   3371 2HD2 LEU A 225     -12.569  -0.541  -2.741  1.00 93.23           H
ATOM   3372 3HD2 LEU A 225     -13.960  -0.326  -3.831  1.00 93.23           H
ATOM   3373  HN  LEU A 225     -11.947  -4.599  -0.385  1.00 93.23           H
ATOM   3374  N   PRO A 226     -10.537  -4.398  -3.418  1.00 93.33           N
ATOM   3375  CA  PRO A 226      -9.583  -4.592  -4.513  1.00 93.33           C
ATOM   3376  C   PRO A 226      -9.496  -6.046  -4.950  1.00 93.33           C
ATOM   3377  O   PRO A 226      -9.516  -6.341  -6.144  1.00 93.33           O
ATOM   3378  HA  PRO A 226      -9.912  -4.048  -5.398  1.00 93.33           H
ATOM   3379  CB  PRO A 226      -8.258  -4.094  -3.933  1.00 93.33           C
ATOM   3380 1HB  PRO A 226      -7.692  -4.903  -3.471  1.00 93.33           H
ATOM   3381 2HB  PRO A 226      -7.621  -3.659  -4.703  1.00 93.33           H
ATOM   3382  CG  PRO A 226      -8.691  -3.053  -2.907  1.00 93.33           C
ATOM   3383 1HG  PRO A 226      -7.911  -2.861  -2.170  1.00 93.33           H
ATOM   3384 2HG  PRO A 226      -8.915  -2.093  -3.373  1.00 93.33           H
ATOM   3385  CD  PRO A 226      -9.924  -3.685  -2.282  1.00 93.33           C
ATOM   3386 1HD  PRO A 226      -9.663  -4.369  -1.474  1.00 93.33           H
ATOM   3387 2HD  PRO A 226     -10.592  -2.936  -1.857  1.00 93.33           H
ATOM   3388  N   PHE A 227      -9.400  -6.923  -3.962  1.00 91.59           N
ATOM   3389  CA  PHE A 227      -9.163  -8.331  -4.231  1.00 91.59           C
ATOM   3390  C   PHE A 227     -10.307  -8.933  -5.050  1.00 91.59           C
ATOM   3391  O   PHE A 227     -10.070  -9.623  -6.040  1.00 91.59           O
ATOM   3392  HA  PHE A 227      -8.236  -8.400  -4.800  1.00 91.59           H
ATOM   3393  CB  PHE A 227      -9.093  -9.040  -2.877  1.00 91.59           C
ATOM   3394 1HB  PHE A 227      -8.264  -8.625  -2.304  1.00 91.59           H
ATOM   3395 2HB  PHE A 227     -10.005  -8.826  -2.319  1.00 91.59           H
ATOM   3396  CG  PHE A 227      -8.916 -10.556  -2.977  1.00 91.59           C
ATOM   3397  CD1 PHE A 227      -9.966 -11.381  -2.718  1.00 91.59           C
ATOM   3398  HD1 PHE A 227     -10.933 -10.962  -2.440  1.00 91.59           H
ATOM   3399  CD2 PHE A 227      -7.710 -11.079  -3.325  1.00 91.59           C
ATOM   3400  HD2 PHE A 227      -6.869 -10.418  -3.532  1.00 91.59           H
ATOM   3401  CE1 PHE A 227      -9.802 -12.789  -2.811  1.00 91.59           C
ATOM   3402  HE1 PHE A 227     -10.644 -13.450  -2.604  1.00 91.59           H
ATOM   3403  CE2 PHE A 227      -7.546 -12.487  -3.418  1.00 91.59           C
ATOM   3404  HE2 PHE A 227      -6.579 -12.906  -3.696  1.00 91.59           H
ATOM   3405  CZ  PHE A 227      -8.596 -13.312  -3.159  1.00 91.59           C
ATOM   3406  HZ  PHE A 227      -8.470 -14.392  -3.230  1.00 91.59           H
ATOM   3407  HN  PHE A 227      -9.482  -6.686  -2.994  1.00 91.59           H
ATOM   3408  N   VAL A 228     -11.523  -8.649  -4.606  1.00 94.53           N
ATOM   3409  CA  VAL A 228     -12.703  -9.200  -5.251  1.00 94.53           C
ATOM   3410  C   VAL A 228     -12.732  -8.756  -6.715  1.00 94.53           C
ATOM   3411  O   VAL A 228     -12.984  -9.565  -7.607  1.00 94.53           O
ATOM   3412  HA  VAL A 228     -12.620 -10.286  -5.216  1.00 94.53           H
ATOM   3413  CB  VAL A 228     -13.959  -8.795  -4.478  1.00 94.53           C
ATOM   3414  HB  VAL A 228     -13.932  -7.714  -4.336  1.00 94.53           H
ATOM   3415  CG1 VAL A 228     -15.223  -9.133  -5.271  1.00 94.53           C
ATOM   3416 1HG1 VAL A 228     -15.210  -8.599  -6.221  1.00 94.53           H
ATOM   3417 2HG1 VAL A 228     -15.259 -10.206  -5.457  1.00 94.53           H
ATOM   3418 3HG1 VAL A 228     -16.102  -8.835  -4.698  1.00 94.53           H
ATOM   3419  CG2 VAL A 228     -13.987  -9.449  -3.095  1.00 94.53           C
ATOM   3420 1HG2 VAL A 228     -13.980 -10.534  -3.207  1.00 94.53           H
ATOM   3421 2HG2 VAL A 228     -13.111  -9.136  -2.527  1.00 94.53           H
ATOM   3422 3HG2 VAL A 228     -14.891  -9.144  -2.567  1.00 94.53           H
ATOM   3423  HN  VAL A 228     -11.708  -8.055  -3.823  1.00 94.53           H
ATOM   3424  N   VAL A 229     -12.472  -7.473  -6.917  1.00 94.93           N
ATOM   3425  CA  VAL A 229     -12.538  -6.896  -8.249  1.00 94.93           C
ATOM   3426  C   VAL A 229     -11.462  -7.533  -9.130  1.00 94.93           C
ATOM   3427  O   VAL A 229     -11.733  -7.919 -10.266  1.00 94.93           O
ATOM   3428  HA  VAL A 229     -13.518  -7.136  -8.663  1.00 94.93           H
ATOM   3429  CB  VAL A 229     -12.418  -5.373  -8.166  1.00 94.93           C
ATOM   3430  HB  VAL A 229     -11.509  -5.138  -7.614  1.00 94.93           H
ATOM   3431  CG1 VAL A 229     -12.294  -4.756  -9.561  1.00 94.93           C
ATOM   3432 1HG1 VAL A 229     -11.406  -5.150 -10.054  1.00 94.93           H
ATOM   3433 2HG1 VAL A 229     -13.177  -5.006 -10.148  1.00 94.93           H
ATOM   3434 3HG1 VAL A 229     -12.211  -3.673  -9.473  1.00 94.93           H
ATOM   3435  CG2 VAL A 229     -13.600  -4.771  -7.403  1.00 94.93           C
ATOM   3436 1HG2 VAL A 229     -14.529  -5.021  -7.916  1.00 94.93           H
ATOM   3437 2HG2 VAL A 229     -13.624  -5.175  -6.391  1.00 94.93           H
ATOM   3438 3HG2 VAL A 229     -13.490  -3.687  -7.359  1.00 94.93           H
ATOM   3439  HN  VAL A 229     -12.220  -6.833  -6.191  1.00 94.93           H
ATOM   3440  N   MET A 230     -10.263  -7.624  -8.572  1.00 88.79           N
ATOM   3441  CA  MET A 230      -9.135  -8.170  -9.308  1.00 88.79           C
ATOM   3442  C   MET A 230      -9.388  -9.629  -9.694  1.00 88.79           C
ATOM   3443  O   MET A 230      -9.163 -10.019 -10.839  1.00 88.79           O
ATOM   3444  HA  MET A 230      -9.047  -7.559 -10.206  1.00 88.79           H
ATOM   3445  CB  MET A 230      -7.873  -8.081  -8.448  1.00 88.79           C
ATOM   3446 1HB  MET A 230      -8.093  -8.423  -7.436  1.00 88.79           H
ATOM   3447 2HB  MET A 230      -7.107  -8.744  -8.849  1.00 88.79           H
ATOM   3448  CG  MET A 230      -7.341  -6.647  -8.403  1.00 88.79           C
ATOM   3449 1HG  MET A 230      -7.106  -6.306  -9.411  1.00 88.79           H
ATOM   3450 2HG  MET A 230      -8.107  -5.978  -8.010  1.00 88.79           H
ATOM   3451  SD  MET A 230      -5.881  -6.570  -7.378  1.00 88.79           S
ATOM   3452  CE  MET A 230      -4.735  -7.475  -8.403  1.00 88.79           C
ATOM   3453 1HE  MET A 230      -5.110  -8.486  -8.564  1.00 88.79           H
ATOM   3454 2HE  MET A 230      -4.629  -6.970  -9.364  1.00 88.79           H
ATOM   3455 3HE  MET A 230      -3.764  -7.522  -7.909  1.00 88.79           H
ATOM   3456  HN  MET A 230     -10.057  -7.333  -7.638  1.00 88.79           H
ATOM   3457  N   ALA A 231      -9.851 -10.395  -8.717  1.00 93.62           N
ATOM   3458  CA  ALA A 231     -10.066 -11.818  -8.920  1.00 93.62           C
ATOM   3459  C   ALA A 231     -11.061 -12.021 -10.064  1.00 93.62           C
ATOM   3460  O   ALA A 231     -10.848 -12.863 -10.935  1.00 93.62           O
ATOM   3461  HA  ALA A 231      -9.110 -12.261  -9.198  1.00 93.62           H
ATOM   3462  CB  ALA A 231     -10.542 -12.453  -7.612  1.00 93.62           C
ATOM   3463 1HB  ALA A 231      -9.787 -12.306  -6.840  1.00 93.62           H
ATOM   3464 2HB  ALA A 231     -11.477 -11.986  -7.300  1.00 93.62           H
ATOM   3465 3HB  ALA A 231     -10.703 -13.521  -7.764  1.00 93.62           H
ATOM   3466  HN  ALA A 231     -10.079 -10.059  -7.803  1.00 93.62           H
ATOM   3467  N   CYS A 232     -12.128 -11.236 -10.025  1.00 92.88           N
ATOM   3468  CA  CYS A 232     -13.167 -11.334 -11.035  1.00 92.88           C
ATOM   3469  C   CYS A 232     -12.558 -10.959 -12.388  1.00 92.88           C
ATOM   3470  O   CYS A 232     -12.734 -11.676 -13.372  1.00 92.88           O
ATOM   3471  HA  CYS A 232     -13.505 -12.371 -11.037  1.00 92.88           H
ATOM   3472  CB  CYS A 232     -14.375 -10.461 -10.691  1.00 92.88           C
ATOM   3473 1HB  CYS A 232     -14.049  -9.444 -10.472  1.00 92.88           H
ATOM   3474 2HB  CYS A 232     -15.047 -10.402 -11.547  1.00 92.88           H
ATOM   3475  SG  CYS A 232     -15.260 -11.157  -9.249  1.00 92.88           S
ATOM   3476  HG  CYS A 232     -14.462 -10.627  -8.327  1.00 92.88           H
ATOM   3477  HN  CYS A 232     -12.287 -10.544  -9.321  1.00 92.88           H
ATOM   3478  N   CYS A 233     -11.855  -9.836 -12.394  1.00 92.31           N
ATOM   3479  CA  CYS A 233     -11.343  -9.281 -13.635  1.00 92.31           C
ATOM   3480  C   CYS A 233     -10.425 -10.319 -14.283  1.00 92.31           C
ATOM   3481  O   CYS A 233     -10.599 -10.664 -15.451  1.00 92.31           O
ATOM   3482  HA  CYS A 233     -12.207  -9.079 -14.268  1.00 92.31           H
ATOM   3483  CB  CYS A 233     -10.626  -7.949 -13.405  1.00 92.31           C
ATOM   3484 1HB  CYS A 233      -9.934  -8.039 -12.568  1.00 92.31           H
ATOM   3485 2HB  CYS A 233     -10.032  -7.690 -14.282  1.00 92.31           H
ATOM   3486  SG  CYS A 233     -11.848  -6.630 -13.065  1.00 92.31           S
ATOM   3487  HG  CYS A 233     -12.074  -6.972 -11.800  1.00 92.31           H
ATOM   3488  HN  CYS A 233     -11.635  -9.310 -11.573  1.00 92.31           H
ATOM   3489  N   TYR A 234      -9.467 -10.788 -13.497  1.00 86.56           N
ATOM   3490  CA  TYR A 234      -8.422 -11.649 -14.024  1.00 86.56           C
ATOM   3491  C   TYR A 234      -8.968 -13.043 -14.340  1.00 86.56           C
ATOM   3492  O   TYR A 234      -8.452 -13.731 -15.219  1.00 86.56           O
ATOM   3493  HA  TYR A 234      -8.045 -11.198 -14.941  1.00 86.56           H
ATOM   3494  CB  TYR A 234      -7.373 -11.765 -12.916  1.00 86.56           C
ATOM   3495 1HB  TYR A 234      -7.879 -11.937 -11.966  1.00 86.56           H
ATOM   3496 2HB  TYR A 234      -6.750 -12.638 -13.109  1.00 86.56           H
ATOM   3497  CG  TYR A 234      -6.473 -10.535 -12.781  1.00 86.56           C
ATOM   3498  CD1 TYR A 234      -5.883  -9.985 -13.901  1.00 86.56           C
ATOM   3499  HD1 TYR A 234      -6.059 -10.427 -14.882  1.00 86.56           H
ATOM   3500  CD2 TYR A 234      -6.250  -9.976 -11.539  1.00 86.56           C
ATOM   3501  HD2 TYR A 234      -6.716 -10.410 -10.654  1.00 86.56           H
ATOM   3502  CE1 TYR A 234      -5.036  -8.827 -13.774  1.00 86.56           C
ATOM   3503  HE1 TYR A 234      -4.565  -8.383 -14.650  1.00 86.56           H
ATOM   3504  CE2 TYR A 234      -5.403  -8.818 -11.412  1.00 86.56           C
ATOM   3505  HE2 TYR A 234      -5.219  -8.367 -10.437  1.00 86.56           H
ATOM   3506  CZ  TYR A 234      -4.838  -8.301 -12.536  1.00 86.56           C
ATOM   3507  OH  TYR A 234      -4.038  -7.208 -12.416  1.00 86.56           O
ATOM   3508  HH  TYR A 234      -4.080  -6.854 -11.481  1.00 86.56           H
ATOM   3509  HN  TYR A 234      -9.398 -10.589 -12.520  1.00 86.56           H
ATOM   3510  N   THR A 235     -10.005 -13.418 -13.605  1.00 89.43           N
ATOM   3511  CA  THR A 235     -10.697 -14.668 -13.871  1.00 89.43           C
ATOM   3512  C   THR A 235     -11.242 -14.682 -15.300  1.00 89.43           C
ATOM   3513  O   THR A 235     -11.066 -15.660 -16.026  1.00 89.43           O
ATOM   3514  HA  THR A 235      -9.977 -15.482 -13.795  1.00 89.43           H
ATOM   3515  CB  THR A 235     -11.782 -14.843 -12.806  1.00 89.43           C
ATOM   3516  HB  THR A 235     -12.518 -14.042 -12.865  1.00 89.43           H
ATOM   3517  OG1 THR A 235     -11.056 -14.923 -11.582  1.00 89.43           O
ATOM   3518  HG1 THR A 235     -11.257 -14.125 -11.012  1.00 89.43           H
ATOM   3519  CG2 THR A 235     -12.489 -16.196 -12.908  1.00 89.43           C
ATOM   3520 1HG2 THR A 235     -11.762 -16.997 -12.781  1.00 89.43           H
ATOM   3521 2HG2 THR A 235     -12.962 -16.285 -13.886  1.00 89.43           H
ATOM   3522 3HG2 THR A 235     -13.249 -16.268 -12.129  1.00 89.43           H
ATOM   3523  HN  THR A 235     -10.372 -12.886 -12.843  1.00 89.43           H
ATOM   3524  N   ILE A 236     -11.893 -13.586 -15.663  1.00 89.28           N
ATOM   3525  CA  ILE A 236     -12.483 -13.469 -16.986  1.00 89.28           C
ATOM   3526  C   ILE A 236     -11.368 -13.347 -18.027  1.00 89.28           C
ATOM   3527  O   ILE A 236     -11.466 -13.914 -19.115  1.00 89.28           O
ATOM   3528  HA  ILE A 236     -13.037 -14.388 -17.179  1.00 89.28           H
ATOM   3529  CB  ILE A 236     -13.489 -12.317 -17.024  1.00 89.28           C
ATOM   3530  HB  ILE A 236     -12.973 -11.403 -16.731  1.00 89.28           H
ATOM   3531  CG1 ILE A 236     -14.618 -12.542 -16.015  1.00 89.28           C
ATOM   3532 1HG1 ILE A 236     -15.277 -13.333 -16.373  1.00 89.28           H
ATOM   3533 2HG1 ILE A 236     -14.201 -12.878 -15.066  1.00 89.28           H
ATOM   3534  CG2 ILE A 236     -14.021 -12.101 -18.442  1.00 89.28           C
ATOM   3535 1HG2 ILE A 236     -13.193 -11.863 -19.108  1.00 89.28           H
ATOM   3536 2HG2 ILE A 236     -14.516 -13.009 -18.786  1.00 89.28           H
ATOM   3537 3HG2 ILE A 236     -14.734 -11.276 -18.440  1.00 89.28           H
ATOM   3538  CD1 ILE A 236     -15.423 -11.259 -15.799  1.00 89.28           C
ATOM   3539 1HD1 ILE A 236     -14.765 -10.477 -15.419  1.00 89.28           H
ATOM   3540 2HD1 ILE A 236     -15.858 -10.939 -16.746  1.00 89.28           H
ATOM   3541 3HD1 ILE A 236     -16.218 -11.447 -15.078  1.00 89.28           H
ATOM   3542  HN  ILE A 236     -12.019 -12.790 -15.072  1.00 89.28           H
ATOM   3543  N   ILE A 237     -10.336 -12.604 -17.658  1.00 87.31           N
ATOM   3544  CA  ILE A 237      -9.204 -12.402 -18.546  1.00 87.31           C
ATOM   3545  C   ILE A 237      -8.609 -13.760 -18.925  1.00 87.31           C
ATOM   3546  O   ILE A 237      -8.413 -14.048 -20.105  1.00 87.31           O
ATOM   3547  HA  ILE A 237      -9.579 -11.925 -19.451  1.00 87.31           H
ATOM   3548  CB  ILE A 237      -8.192 -11.443 -17.915  1.00 87.31           C
ATOM   3549  HB  ILE A 237      -8.067 -11.719 -16.868  1.00 87.31           H
ATOM   3550  CG1 ILE A 237      -8.710 -10.003 -17.944  1.00 87.31           C
ATOM   3551 1HG1 ILE A 237      -8.658  -9.615 -18.961  1.00 87.31           H
ATOM   3552 2HG1 ILE A 237      -9.759  -9.984 -17.648  1.00 87.31           H
ATOM   3553  CG2 ILE A 237      -6.822 -11.573 -18.583  1.00 87.31           C
ATOM   3554 1HG2 ILE A 237      -6.456 -12.593 -18.467  1.00 87.31           H
ATOM   3555 2HG2 ILE A 237      -6.912 -11.338 -19.644  1.00 87.31           H
ATOM   3556 3HG2 ILE A 237      -6.122 -10.880 -18.116  1.00 87.31           H
ATOM   3557  CD1 ILE A 237      -7.894  -9.108 -17.009  1.00 87.31           C
ATOM   3558 1HD1 ILE A 237      -7.968  -9.486 -15.989  1.00 87.31           H
ATOM   3559 2HD1 ILE A 237      -6.850  -9.111 -17.322  1.00 87.31           H
ATOM   3560 3HD1 ILE A 237      -8.283  -8.091 -17.049  1.00 87.31           H
ATOM   3561  HN  ILE A 237     -10.265 -12.146 -16.772  1.00 87.31           H
ATOM   3562  N   ILE A 238      -8.340 -14.558 -17.903  1.00 86.97           N
ATOM   3563  CA  ILE A 238      -7.709 -15.851 -18.109  1.00 86.97           C
ATOM   3564  C   ILE A 238      -8.570 -16.689 -19.057  1.00 86.97           C
ATOM   3565  O   ILE A 238      -8.055 -17.302 -19.990  1.00 86.97           O
ATOM   3566  HA  ILE A 238      -6.745 -15.672 -18.586  1.00 86.97           H
ATOM   3567  CB  ILE A 238      -7.430 -16.531 -16.768  1.00 86.97           C
ATOM   3568  HB  ILE A 238      -8.314 -16.423 -16.140  1.00 86.97           H
ATOM   3569  CG1 ILE A 238      -6.271 -15.850 -16.037  1.00 86.97           C
ATOM   3570 1HG1 ILE A 238      -5.327 -16.135 -16.501  1.00 86.97           H
ATOM   3571 2HG1 ILE A 238      -6.361 -14.768 -16.136  1.00 86.97           H
ATOM   3572  CG2 ILE A 238      -7.188 -18.031 -16.953  1.00 86.97           C
ATOM   3573 1HG2 ILE A 238      -8.070 -18.488 -17.400  1.00 86.97           H
ATOM   3574 2HG2 ILE A 238      -6.329 -18.182 -17.607  1.00 86.97           H
ATOM   3575 3HG2 ILE A 238      -6.993 -18.490 -15.984  1.00 86.97           H
ATOM   3576  CD1 ILE A 238      -6.255 -16.233 -14.556  1.00 86.97           C
ATOM   3577 1HD1 ILE A 238      -7.191 -15.924 -14.091  1.00 86.97           H
ATOM   3578 2HD1 ILE A 238      -6.141 -17.313 -14.462  1.00 86.97           H
ATOM   3579 3HD1 ILE A 238      -5.422 -15.735 -14.061  1.00 86.97           H
ATOM   3580  HN  ILE A 238      -8.544 -14.335 -16.950  1.00 86.97           H
ATOM   3581  N   HIS A 239      -9.866 -16.688 -18.784  1.00 81.73           N
ATOM   3582  CA  HIS A 239     -10.798 -17.471 -19.576  1.00 81.73           C
ATOM   3583  C   HIS A 239     -10.718 -17.038 -21.041  1.00 81.73           C
ATOM   3584  O   HIS A 239     -10.691 -17.877 -21.940  1.00 81.73           O
ATOM   3585  HA  HIS A 239     -10.481 -18.511 -19.496  1.00 81.73           H
ATOM   3586  CB  HIS A 239     -12.214 -17.371 -19.005  1.00 81.73           C
ATOM   3587 1HB  HIS A 239     -12.189 -17.635 -17.948  1.00 81.73           H
ATOM   3588 2HB  HIS A 239     -12.547 -16.335 -19.067  1.00 81.73           H
ATOM   3589  CG  HIS A 239     -13.222 -18.251 -19.705  1.00 81.73           C
ATOM   3590  ND1 HIS A 239     -14.080 -17.777 -20.683  1.00 81.73           N
ATOM   3591  HD1 HIS A 239     -14.123 -16.836 -21.018  1.00 81.73           H
ATOM   3592  CD2 HIS A 239     -13.500 -19.579 -19.560  1.00 81.73           C
ATOM   3593  HD2 HIS A 239     -13.005 -20.261 -18.869  1.00 81.73           H
ATOM   3594  CE1 HIS A 239     -14.836 -18.783 -21.099  1.00 81.73           C
ATOM   3595  HE1 HIS A 239     -15.610 -18.729 -21.865  1.00 81.73           H
ATOM   3596  NE2 HIS A 239     -14.475 -19.898 -20.402  1.00 81.73           N
ATOM   3597  HN  HIS A 239     -10.280 -16.165 -18.038  1.00 81.73           H
ATOM   3598  N   THR A 240     -10.680 -15.728 -21.236  1.00 84.32           N
ATOM   3599  CA  THR A 240     -10.649 -15.171 -22.578  1.00 84.32           C
ATOM   3600  C   THR A 240      -9.349 -15.559 -23.286  1.00 84.32           C
ATOM   3601  O   THR A 240      -9.356 -15.881 -24.473  1.00 84.32           O
ATOM   3602  HA  THR A 240     -11.467 -15.609 -23.151  1.00 84.32           H
ATOM   3603  CB  THR A 240     -10.853 -13.659 -22.468  1.00 84.32           C
ATOM   3604  HB  THR A 240      -9.985 -13.181 -22.015  1.00 84.32           H
ATOM   3605  OG1 THR A 240     -12.075 -13.525 -21.747  1.00 84.32           O
ATOM   3606  HG1 THR A 240     -11.885 -13.362 -20.779  1.00 84.32           H
ATOM   3607  CG2 THR A 240     -11.146 -13.008 -23.821  1.00 84.32           C
ATOM   3608 1HG2 THR A 240     -12.054 -13.439 -24.243  1.00 84.32           H
ATOM   3609 2HG2 THR A 240     -10.310 -13.185 -24.498  1.00 84.32           H
ATOM   3610 3HG2 THR A 240     -11.283 -11.935 -23.686  1.00 84.32           H
ATOM   3611  HN  THR A 240     -10.672 -15.053 -20.499  1.00 84.32           H
ATOM   3612  N   LEU A 241      -8.264 -15.515 -22.527  1.00 83.46           N
ATOM   3613  CA  LEU A 241      -6.947 -15.768 -23.088  1.00 83.46           C
ATOM   3614  C   LEU A 241      -6.853 -17.234 -23.514  1.00 83.46           C
ATOM   3615  O   LEU A 241      -6.244 -17.549 -24.536  1.00 83.46           O
ATOM   3616  HA  LEU A 241      -6.845 -15.143 -23.975  1.00 83.46           H
ATOM   3617  CB  LEU A 241      -5.855 -15.342 -22.105  1.00 83.46           C
ATOM   3618 1HB  LEU A 241      -6.103 -15.741 -21.121  1.00 83.46           H
ATOM   3619 2HB  LEU A 241      -4.918 -15.806 -22.411  1.00 83.46           H
ATOM   3620  CG  LEU A 241      -5.626 -13.835 -21.969  1.00 83.46           C
ATOM   3621  HG  LEU A 241      -6.573 -13.369 -21.698  1.00 83.46           H
ATOM   3622  CD1 LEU A 241      -4.633 -13.531 -20.845  1.00 83.46           C
ATOM   3623 1HD1 LEU A 241      -5.025 -13.911 -19.902  1.00 83.46           H
ATOM   3624 2HD1 LEU A 241      -3.679 -14.011 -21.062  1.00 83.46           H
ATOM   3625 3HD1 LEU A 241      -4.488 -12.453 -20.770  1.00 83.46           H
ATOM   3626  CD2 LEU A 241      -5.187 -13.225 -23.302  1.00 83.46           C
ATOM   3627 1HD2 LEU A 241      -4.257 -13.692 -23.627  1.00 83.46           H
ATOM   3628 2HD2 LEU A 241      -5.960 -13.395 -24.051  1.00 83.46           H
ATOM   3629 3HD2 LEU A 241      -5.031 -12.154 -23.177  1.00 83.46           H
ATOM   3630  HN  LEU A 241      -8.274 -15.311 -21.548  1.00 83.46           H
ATOM   3631  N   ILE A 242      -7.464 -18.092 -22.710  1.00 81.78           N
ATOM   3632  CA  ILE A 242      -7.441 -19.519 -22.982  1.00 81.78           C
ATOM   3633  C   ILE A 242      -8.126 -19.790 -24.323  1.00 81.78           C
ATOM   3634  O   ILE A 242      -7.661 -20.617 -25.106  1.00 81.78           O
ATOM   3635  HA  ILE A 242      -6.396 -19.820 -23.061  1.00 81.78           H
ATOM   3636  CB  ILE A 242      -8.048 -20.297 -21.813  1.00 81.78           C
ATOM   3637  HB  ILE A 242      -8.971 -19.800 -21.514  1.00 81.78           H
ATOM   3638  CG1 ILE A 242      -7.115 -20.282 -20.600  1.00 81.78           C
ATOM   3639 1HG1 ILE A 242      -6.246 -20.911 -20.798  1.00 81.78           H
ATOM   3640 2HG1 ILE A 242      -6.744 -19.270 -20.434  1.00 81.78           H
ATOM   3641  CG2 ILE A 242      -8.417 -21.721 -22.234  1.00 81.78           C
ATOM   3642 1HG2 ILE A 242      -9.146 -21.682 -23.044  1.00 81.78           H
ATOM   3643 2HG2 ILE A 242      -7.523 -22.243 -22.574  1.00 81.78           H
ATOM   3644 3HG2 ILE A 242      -8.847 -22.251 -21.384  1.00 81.78           H
ATOM   3645  CD1 ILE A 242      -7.837 -20.779 -19.346  1.00 81.78           C
ATOM   3646 1HD1 ILE A 242      -8.690 -20.133 -19.138  1.00 81.78           H
ATOM   3647 2HD1 ILE A 242      -8.184 -21.799 -19.507  1.00 81.78           H
ATOM   3648 3HD1 ILE A 242      -7.150 -20.758 -18.500  1.00 81.78           H
ATOM   3649  HN  ILE A 242      -7.967 -17.826 -21.888  1.00 81.78           H
ATOM   3650  N   GLN A 243      -9.220 -19.077 -24.546  1.00 76.65           N
ATOM   3651  CA  GLN A 243     -10.014 -19.282 -25.746  1.00 76.65           C
ATOM   3652  C   GLN A 243      -9.330 -18.636 -26.952  1.00 76.65           C
ATOM   3653  O   GLN A 243      -9.639 -18.966 -28.096  1.00 76.65           O
ATOM   3654  HA  GLN A 243     -10.061 -20.362 -25.881  1.00 76.65           H
ATOM   3655  CB  GLN A 243     -11.433 -18.737 -25.564  1.00 76.65           C
ATOM   3656 1HB  GLN A 243     -11.388 -17.701 -25.228  1.00 76.65           H
ATOM   3657 2HB  GLN A 243     -11.953 -18.740 -26.521  1.00 76.65           H
ATOM   3658  CG  GLN A 243     -12.215 -19.574 -24.550  1.00 76.65           C
ATOM   3659 1HG  GLN A 243     -12.190 -20.624 -24.843  1.00 76.65           H
ATOM   3660 2HG  GLN A 243     -11.741 -19.504 -23.571  1.00 76.65           H
ATOM   3661  CD  GLN A 243     -13.667 -19.101 -24.453  1.00 76.65           C
ATOM   3662  OE1 GLN A 243     -14.049 -18.072 -24.986  1.00 76.65           O
ATOM   3663  NE2 GLN A 243     -14.453 -19.908 -23.746  1.00 76.65           N
ATOM   3664 1HE2 GLN A 243     -14.077 -20.738 -23.334  1.00 76.65           H
ATOM   3665 2HE2 GLN A 243     -15.420 -19.685 -23.625  1.00 76.65           H
ATOM   3666  HN  GLN A 243      -9.565 -18.373 -23.926  1.00 76.65           H
ATOM   3667  N   ALA A 244      -8.412 -17.728 -26.655  1.00 77.83           N
ATOM   3668  CA  ALA A 244      -7.721 -16.993 -27.701  1.00 77.83           C
ATOM   3669  C   ALA A 244      -6.862 -17.961 -28.516  1.00 77.83           C
ATOM   3670  O   ALA A 244      -6.179 -18.816 -27.954  1.00 77.83           O
ATOM   3671  HA  ALA A 244      -8.476 -16.554 -28.352  1.00 77.83           H
ATOM   3672  CB  ALA A 244      -6.896 -15.867 -27.074  1.00 77.83           C
ATOM   3673 1HB  ALA A 244      -7.556 -15.192 -26.530  1.00 77.83           H
ATOM   3674 2HB  ALA A 244      -6.165 -16.292 -26.385  1.00 77.83           H
ATOM   3675 3HB  ALA A 244      -6.377 -15.316 -27.858  1.00 77.83           H
ATOM   3676  HN  ALA A 244      -8.139 -17.493 -25.722  1.00 77.83           H
ATOM   3677  N   LYS A 245      -6.923 -17.794 -29.829  1.00 67.23           N
ATOM   3678  CA  LYS A 245      -6.149 -18.634 -30.727  1.00 67.23           C
ATOM   3679  C   LYS A 245      -4.727 -18.082 -30.837  1.00 67.23           C
ATOM   3680  O   LYS A 245      -3.830 -18.761 -31.335  1.00 67.23           O
ATOM   3681  HA  LYS A 245      -6.100 -19.629 -30.283  1.00 67.23           H
ATOM   3682  CB  LYS A 245      -6.860 -18.775 -32.075  1.00 67.23           C
ATOM   3683 1HB  LYS A 245      -7.107 -17.788 -32.465  1.00 67.23           H
ATOM   3684 2HB  LYS A 245      -6.190 -19.244 -32.796  1.00 67.23           H
ATOM   3685  CG  LYS A 245      -8.135 -19.610 -31.937  1.00 67.23           C
ATOM   3686 1HG  LYS A 245      -7.913 -20.534 -31.404  1.00 67.23           H
ATOM   3687 2HG  LYS A 245      -8.868 -19.065 -31.342  1.00 67.23           H
ATOM   3688  CD  LYS A 245      -8.727 -19.936 -33.310  1.00 67.23           C
ATOM   3689 1HD  LYS A 245      -9.006 -19.014 -33.818  1.00 67.23           H
ATOM   3690 2HD  LYS A 245      -7.974 -20.425 -33.928  1.00 67.23           H
ATOM   3691  CE  LYS A 245      -9.952 -20.843 -33.177  1.00 67.23           C
ATOM   3692 1HE  LYS A 245      -9.693 -21.733 -32.603  1.00 67.23           H
ATOM   3693 2HE  LYS A 245     -10.737 -20.325 -32.624  1.00 67.23           H
ATOM   3694  NZ  LYS A 245     -10.455 -21.235 -34.513  1.00 67.23           N
ATOM   3695 1HZ  LYS A 245     -11.267 -21.833 -34.406  1.00 67.23           H
ATOM   3696 2HZ  LYS A 245     -10.712 -20.404 -35.034  1.00 67.23           H
ATOM   3697 3HZ  LYS A 245      -9.729 -21.737 -35.013  1.00 67.23           H
ATOM   3698  HN  LYS A 245      -7.486 -17.101 -30.279  1.00 67.23           H
ATOM   3699  N   LYS A 246      -4.565 -16.854 -30.365  1.00 61.06           N
ATOM   3700  CA  LYS A 246      -3.329 -16.123 -30.589  1.00 61.06           C
ATOM   3701  C   LYS A 246      -2.195 -16.796 -29.813  1.00 61.06           C
ATOM   3702  O   LYS A 246      -2.378 -17.200 -28.666  1.00 61.06           O
ATOM   3703  HA  LYS A 246      -3.102 -16.184 -31.654  1.00 61.06           H
ATOM   3704  CB  LYS A 246      -3.513 -14.643 -30.250  1.00 61.06           C
ATOM   3705 1HB  LYS A 246      -3.975 -14.546 -29.267  1.00 61.06           H
ATOM   3706 2HB  LYS A 246      -2.540 -14.155 -30.193  1.00 61.06           H
ATOM   3707  CG  LYS A 246      -4.381 -13.944 -31.298  1.00 61.06           C
ATOM   3708 1HG  LYS A 246      -4.035 -14.209 -32.297  1.00 61.06           H
ATOM   3709 2HG  LYS A 246      -5.410 -14.292 -31.214  1.00 61.06           H
ATOM   3710  CD  LYS A 246      -4.334 -12.424 -31.123  1.00 61.06           C
ATOM   3711 1HD  LYS A 246      -4.780 -12.151 -30.167  1.00 61.06           H
ATOM   3712 2HD  LYS A 246      -3.298 -12.089 -31.099  1.00 61.06           H
ATOM   3713  CE  LYS A 246      -5.078 -11.719 -32.259  1.00 61.06           C
ATOM   3714 1HE  LYS A 246      -4.740 -12.107 -33.219  1.00 61.06           H
ATOM   3715 2HE  LYS A 246      -6.146 -11.929 -32.188  1.00 61.06           H
ATOM   3716  NZ  LYS A 246      -4.850 -10.258 -32.199  1.00 61.06           N
ATOM   3717 1HZ  LYS A 246      -5.376  -9.803 -32.936  1.00 61.06           H
ATOM   3718 2HZ  LYS A 246      -5.155  -9.905 -31.299  1.00 61.06           H
ATOM   3719 3HZ  LYS A 246      -3.862 -10.065 -32.321  1.00 61.06           H
ATOM   3720  HN  LYS A 246      -5.258 -16.362 -29.839  1.00 61.06           H
ATOM   3721  N   SER A 247      -1.049 -16.895 -30.469  1.00 67.42           N
ATOM   3722  CA  SER A 247       0.101 -17.552 -29.872  1.00 67.42           C
ATOM   3723  C   SER A 247       0.598 -16.747 -28.670  1.00 67.42           C
ATOM   3724  O   SER A 247       1.064 -17.318 -27.685  1.00 67.42           O
ATOM   3725  HA  SER A 247      -0.258 -18.531 -29.554  1.00 67.42           H
ATOM   3726  CB  SER A 247       1.226 -17.730 -30.894  1.00 67.42           C
ATOM   3727 1HB  SER A 247       0.898 -18.411 -31.679  1.00 67.42           H
ATOM   3728 2HB  SER A 247       1.438 -16.773 -31.370  1.00 67.42           H
ATOM   3729  OG  SER A 247       2.417 -18.235 -30.295  1.00 67.42           O
ATOM   3730  HG  SER A 247       2.273 -19.177 -29.990  1.00 67.42           H
ATOM   3731  HN  SER A 247      -0.899 -16.537 -31.391  1.00 67.42           H
ATOM   3732  N   SER A 248       0.483 -15.432 -28.791  1.00 69.26           N
ATOM   3733  CA  SER A 248       1.002 -14.538 -27.769  1.00 69.26           C
ATOM   3734  C   SER A 248       0.224 -14.726 -26.465  1.00 69.26           C
ATOM   3735  O   SER A 248       0.576 -14.146 -25.439  1.00 69.26           O
ATOM   3736  HA  SER A 248       2.045 -14.826 -27.637  1.00 69.26           H
ATOM   3737  CB  SER A 248       0.929 -13.080 -28.225  1.00 69.26           C
ATOM   3738 1HB  SER A 248       1.301 -12.433 -27.431  1.00 69.26           H
ATOM   3739 2HB  SER A 248       1.584 -12.936 -29.085  1.00 69.26           H
ATOM   3740  OG  SER A 248      -0.398 -12.693 -28.570  1.00 69.26           O
ATOM   3741  HG  SER A 248      -0.411 -11.738 -28.864  1.00 69.26           H
ATOM   3742  HN  SER A 248       0.046 -14.978 -29.567  1.00 69.26           H
ATOM   3743  N   LYS A 249      -0.819 -15.539 -26.548  1.00 66.53           N
ATOM   3744  CA  LYS A 249      -1.725 -15.711 -25.424  1.00 66.53           C
ATOM   3745  C   LYS A 249      -0.939 -16.221 -24.215  1.00 66.53           C
ATOM   3746  O   LYS A 249      -1.236 -15.856 -23.078  1.00 66.53           O
ATOM   3747  HA  LYS A 249      -2.133 -14.730 -25.182  1.00 66.53           H
ATOM   3748  CB  LYS A 249      -2.901 -16.607 -25.817  1.00 66.53           C
ATOM   3749 1HB  LYS A 249      -3.690 -16.527 -25.068  1.00 66.53           H
ATOM   3750 2HB  LYS A 249      -3.324 -16.265 -26.762  1.00 66.53           H
ATOM   3751  CG  LYS A 249      -2.459 -18.066 -25.947  1.00 66.53           C
ATOM   3752 1HG  LYS A 249      -1.615 -18.134 -26.633  1.00 66.53           H
ATOM   3753 2HG  LYS A 249      -2.115 -18.433 -24.980  1.00 66.53           H
ATOM   3754  CD  LYS A 249      -3.607 -18.943 -26.452  1.00 66.53           C
ATOM   3755 1HD  LYS A 249      -4.469 -18.834 -25.795  1.00 66.53           H
ATOM   3756 2HD  LYS A 249      -3.916 -18.608 -27.442  1.00 66.53           H
ATOM   3757  CE  LYS A 249      -3.187 -20.413 -26.513  1.00 66.53           C
ATOM   3758 1HE  LYS A 249      -2.381 -20.537 -27.236  1.00 66.53           H
ATOM   3759 2HE  LYS A 249      -2.798 -20.727 -25.545  1.00 66.53           H
ATOM   3760  NZ  LYS A 249      -4.336 -21.265 -26.892  1.00 66.53           N
ATOM   3761 1HZ  LYS A 249      -4.024 -22.223 -27.005  1.00 66.53           H
ATOM   3762 2HZ  LYS A 249      -5.042 -21.223 -26.165  1.00 66.53           H
ATOM   3763 3HZ  LYS A 249      -4.730 -20.932 -27.765  1.00 66.53           H
ATOM   3764  HN  LYS A 249      -1.049 -16.074 -27.361  1.00 66.53           H
ATOM   3765  N   HIS A 250       0.048 -17.058 -24.501  1.00 71.18           N
ATOM   3766  CA  HIS A 250       0.785 -17.733 -23.447  1.00 71.18           C
ATOM   3767  C   HIS A 250       1.562 -16.704 -22.623  1.00 71.18           C
ATOM   3768  O   HIS A 250       1.654 -16.822 -21.402  1.00 71.18           O
ATOM   3769  HA  HIS A 250       0.046 -18.214 -22.806  1.00 71.18           H
ATOM   3770  CB  HIS A 250       1.683 -18.828 -24.027  1.00 71.18           C
ATOM   3771 1HB  HIS A 250       2.274 -18.406 -24.839  1.00 71.18           H
ATOM   3772 2HB  HIS A 250       2.384 -19.154 -23.259  1.00 71.18           H
ATOM   3773  CG  HIS A 250       0.929 -20.030 -24.544  1.00 71.18           C
ATOM   3774  ND1 HIS A 250       0.313 -20.945 -23.708  1.00 71.18           N
ATOM   3775  HD1 HIS A 250       0.302 -20.909 -22.709  1.00 71.18           H
ATOM   3776  CD2 HIS A 250       0.698 -20.457 -25.819  1.00 71.18           C
ATOM   3777  HD2 HIS A 250       1.044 -19.965 -26.728  1.00 71.18           H
ATOM   3778  CE1 HIS A 250      -0.259 -21.877 -24.457  1.00 71.18           C
ATOM   3779  HE1 HIS A 250      -0.822 -22.735 -24.092  1.00 71.18           H
ATOM   3780  NE2 HIS A 250      -0.018 -21.572 -25.765  1.00 71.18           N
ATOM   3781  HN  HIS A 250       0.345 -17.275 -25.430  1.00 71.18           H
ATOM   3782  N   LYS A 251       2.102 -15.718 -23.324  1.00 70.06           N
ATOM   3783  CA  LYS A 251       2.880 -14.676 -22.675  1.00 70.06           C
ATOM   3784  C   LYS A 251       1.968 -13.865 -21.752  1.00 70.06           C
ATOM   3785  O   LYS A 251       2.314 -13.612 -20.599  1.00 70.06           O
ATOM   3786  HA  LYS A 251       3.639 -15.167 -22.067  1.00 70.06           H
ATOM   3787  CB  LYS A 251       3.613 -13.827 -23.716  1.00 70.06           C
ATOM   3788 1HB  LYS A 251       4.172 -14.475 -24.391  1.00 70.06           H
ATOM   3789 2HB  LYS A 251       2.888 -13.285 -24.324  1.00 70.06           H
ATOM   3790  CG  LYS A 251       4.565 -12.837 -23.044  1.00 70.06           C
ATOM   3791 1HG  LYS A 251       4.003 -12.181 -22.379  1.00 70.06           H
ATOM   3792 2HG  LYS A 251       5.282 -13.378 -22.426  1.00 70.06           H
ATOM   3793  CD  LYS A 251       5.311 -12.000 -24.085  1.00 70.06           C
ATOM   3794 1HD  LYS A 251       5.929 -12.651 -24.704  1.00 70.06           H
ATOM   3795 2HD  LYS A 251       4.595 -11.516 -24.748  1.00 70.06           H
ATOM   3796  CE  LYS A 251       6.188 -10.943 -23.412  1.00 70.06           C
ATOM   3797 1HE  LYS A 251       5.587 -10.344 -22.728  1.00 70.06           H
ATOM   3798 2HE  LYS A 251       6.961 -11.428 -22.816  1.00 70.06           H
ATOM   3799  NZ  LYS A 251       6.814 -10.067 -24.428  1.00 70.06           N
ATOM   3800 1HZ  LYS A 251       7.384  -9.367 -23.965  1.00 70.06           H
ATOM   3801 2HZ  LYS A 251       7.397 -10.624 -25.043  1.00 70.06           H
ATOM   3802 3HZ  LYS A 251       6.091  -9.608 -24.971  1.00 70.06           H
ATOM   3803  HN  LYS A 251       2.014 -15.624 -24.316  1.00 70.06           H
ATOM   3804  N   ALA A 252       0.822 -13.480 -22.293  1.00 80.76           N
ATOM   3805  CA  ALA A 252      -0.113 -12.649 -21.554  1.00 80.76           C
ATOM   3806  C   ALA A 252      -0.616 -13.419 -20.331  1.00 80.76           C
ATOM   3807  O   ALA A 252      -0.785 -12.843 -19.258  1.00 80.76           O
ATOM   3808  HA  ALA A 252       0.424 -11.762 -21.219  1.00 80.76           H
ATOM   3809  CB  ALA A 252      -1.252 -12.216 -22.479  1.00 80.76           C
ATOM   3810 1HB  ALA A 252      -0.845 -11.648 -23.316  1.00 80.76           H
ATOM   3811 2HB  ALA A 252      -1.770 -13.098 -22.856  1.00 80.76           H
ATOM   3812 3HB  ALA A 252      -1.954 -11.592 -21.924  1.00 80.76           H
ATOM   3813  HN  ALA A 252       0.530 -13.726 -23.218  1.00 80.76           H
ATOM   3814  N   LEU A 253      -0.840 -14.709 -20.535  1.00 78.31           N
ATOM   3815  CA  LEU A 253      -1.361 -15.554 -19.474  1.00 78.31           C
ATOM   3816  C   LEU A 253      -0.376 -15.561 -18.303  1.00 78.31           C
ATOM   3817  O   LEU A 253      -0.771 -15.373 -17.154  1.00 78.31           O
ATOM   3818  HA  LEU A 253      -2.298 -15.113 -19.134  1.00 78.31           H
ATOM   3819  CB  LEU A 253      -1.686 -16.949 -20.011  1.00 78.31           C
ATOM   3820 1HB  LEU A 253      -2.250 -16.838 -20.937  1.00 78.31           H
ATOM   3821 2HB  LEU A 253      -0.750 -17.446 -20.267  1.00 78.31           H
ATOM   3822  CG  LEU A 253      -2.477 -17.863 -19.072  1.00 78.31           C
ATOM   3823  HG  LEU A 253      -2.004 -17.834 -18.091  1.00 78.31           H
ATOM   3824  CD1 LEU A 253      -3.911 -17.360 -18.898  1.00 78.31           C
ATOM   3825 1HD1 LEU A 253      -3.895 -16.355 -18.476  1.00 78.31           H
ATOM   3826 2HD1 LEU A 253      -4.410 -17.340 -19.867  1.00 78.31           H
ATOM   3827 3HD1 LEU A 253      -4.451 -18.027 -18.225  1.00 78.31           H
ATOM   3828  CD2 LEU A 253      -2.432 -19.314 -19.553  1.00 78.31           C
ATOM   3829 1HD2 LEU A 253      -2.866 -19.380 -20.551  1.00 78.31           H
ATOM   3830 2HD2 LEU A 253      -1.397 -19.656 -19.584  1.00 78.31           H
ATOM   3831 3HD2 LEU A 253      -3.002 -19.942 -18.868  1.00 78.31           H
ATOM   3832  HN  LEU A 253      -0.673 -15.175 -21.403  1.00 78.31           H
ATOM   3833  N   LYS A 254       0.888 -15.779 -18.636  1.00 75.97           N
ATOM   3834  CA  LYS A 254       1.931 -15.824 -17.626  1.00 75.97           C
ATOM   3835  C   LYS A 254       1.905 -14.528 -16.814  1.00 75.97           C
ATOM   3836  O   LYS A 254       1.893 -14.561 -15.584  1.00 75.97           O
ATOM   3837  HA  LYS A 254       1.703 -16.654 -16.957  1.00 75.97           H
ATOM   3838  CB  LYS A 254       3.288 -16.121 -18.268  1.00 75.97           C
ATOM   3839 1HB  LYS A 254       3.364 -15.599 -19.223  1.00 75.97           H
ATOM   3840 2HB  LYS A 254       4.087 -15.739 -17.633  1.00 75.97           H
ATOM   3841  CG  LYS A 254       3.475 -17.623 -18.485  1.00 75.97           C
ATOM   3842 1HG  LYS A 254       3.305 -18.154 -17.548  1.00 75.97           H
ATOM   3843 2HG  LYS A 254       2.734 -17.987 -19.197  1.00 75.97           H
ATOM   3844  CD  LYS A 254       4.881 -17.931 -19.004  1.00 75.97           C
ATOM   3845 1HD  LYS A 254       5.030 -17.451 -19.971  1.00 75.97           H
ATOM   3846 2HD  LYS A 254       5.623 -17.514 -18.323  1.00 75.97           H
ATOM   3847  CE  LYS A 254       5.097 -19.440 -19.139  1.00 75.97           C
ATOM   3848 1HE  LYS A 254       4.847 -19.935 -18.201  1.00 75.97           H
ATOM   3849 2HE  LYS A 254       4.429 -19.842 -19.900  1.00 75.97           H
ATOM   3850  NZ  LYS A 254       6.503 -19.732 -19.501  1.00 75.97           N
ATOM   3851 1HZ  LYS A 254       6.624 -20.733 -19.605  1.00 75.97           H
ATOM   3852 2HZ  LYS A 254       6.729 -19.271 -20.376  1.00 75.97           H
ATOM   3853 3HZ  LYS A 254       7.117 -19.391 -18.770  1.00 75.97           H
ATOM   3854  HN  LYS A 254       1.202 -15.923 -19.575  1.00 75.97           H
ATOM   3855  N   VAL A 255       1.898 -13.416 -17.535  1.00 82.32           N
ATOM   3856  CA  VAL A 255       1.951 -12.111 -16.898  1.00 82.32           C
ATOM   3857  C   VAL A 255       0.768 -11.969 -15.938  1.00 82.32           C
ATOM   3858  O   VAL A 255       0.937 -11.537 -14.799  1.00 82.32           O
ATOM   3859  HA  VAL A 255       2.876 -12.061 -16.324  1.00 82.32           H
ATOM   3860  CB  VAL A 255       1.993 -11.011 -17.961  1.00 82.32           C
ATOM   3861  HB  VAL A 255       1.163 -11.177 -18.648  1.00 82.32           H
ATOM   3862  CG1 VAL A 255       1.811  -9.630 -17.329  1.00 82.32           C
ATOM   3863 1HG1 VAL A 255       0.848  -9.587 -16.820  1.00 82.32           H
ATOM   3864 2HG1 VAL A 255       2.610  -9.452 -16.610  1.00 82.32           H
ATOM   3865 3HG1 VAL A 255       1.845  -8.867 -18.106  1.00 82.32           H
ATOM   3866  CG2 VAL A 255       3.291 -11.078 -18.768  1.00 82.32           C
ATOM   3867 1HG2 VAL A 255       4.142 -10.950 -18.099  1.00 82.32           H
ATOM   3868 2HG2 VAL A 255       3.361 -12.046 -19.264  1.00 82.32           H
ATOM   3869 3HG2 VAL A 255       3.295 -10.286 -19.517  1.00 82.32           H
ATOM   3870  HN  VAL A 255       1.858 -13.397 -18.534  1.00 82.32           H
ATOM   3871  N   THR A 256      -0.403 -12.341 -16.433  1.00 81.14           N
ATOM   3872  CA  THR A 256      -1.627 -12.168 -15.669  1.00 81.14           C
ATOM   3873  C   THR A 256      -1.547 -12.941 -14.351  1.00 81.14           C
ATOM   3874  O   THR A 256      -1.875 -12.406 -13.293  1.00 81.14           O
ATOM   3875  HA  THR A 256      -1.728 -11.113 -15.416  1.00 81.14           H
ATOM   3876  CB  THR A 256      -2.800 -12.596 -16.554  1.00 81.14           C
ATOM   3877  HB  THR A 256      -2.744 -13.659 -16.788  1.00 81.14           H
ATOM   3878  OG1 THR A 256      -2.731 -11.715 -17.672  1.00 81.14           O
ATOM   3879  HG1 THR A 256      -2.221 -12.146 -18.416  1.00 81.14           H
ATOM   3880  CG2 THR A 256      -4.157 -12.285 -15.918  1.00 81.14           C
ATOM   3881 1HG2 THR A 256      -4.240 -11.212 -15.746  1.00 81.14           H
ATOM   3882 2HG2 THR A 256      -4.243 -12.813 -14.969  1.00 81.14           H
ATOM   3883 3HG2 THR A 256      -4.954 -12.608 -16.587  1.00 81.14           H
ATOM   3884  HN  THR A 256      -0.523 -12.754 -17.336  1.00 81.14           H
ATOM   3885  N   ILE A 257      -1.110 -14.187 -14.458  1.00 83.35           N
ATOM   3886  CA  ILE A 257      -1.017 -15.050 -13.293  1.00 83.35           C
ATOM   3887  C   ILE A 257      -0.024 -14.448 -12.296  1.00 83.35           C
ATOM   3888  O   ILE A 257      -0.309 -14.367 -11.103  1.00 83.35           O
ATOM   3889  HA  ILE A 257      -2.001 -15.076 -12.826  1.00 83.35           H
ATOM   3890  CB  ILE A 257      -0.676 -16.481 -13.712  1.00 83.35           C
ATOM   3891  HB  ILE A 257       0.181 -16.445 -14.386  1.00 83.35           H
ATOM   3892  CG1 ILE A 257      -1.833 -17.116 -14.486  1.00 83.35           C
ATOM   3893 1HG1 ILE A 257      -2.669 -17.298 -13.811  1.00 83.35           H
ATOM   3894 2HG1 ILE A 257      -2.185 -16.426 -15.252  1.00 83.35           H
ATOM   3895  CG2 ILE A 257      -0.264 -17.324 -12.503  1.00 83.35           C
ATOM   3896 1HG2 ILE A 257       0.613 -16.879 -12.032  1.00 83.35           H
ATOM   3897 2HG2 ILE A 257      -1.085 -17.355 -11.786  1.00 83.35           H
ATOM   3898 3HG2 ILE A 257      -0.027 -18.336 -12.829  1.00 83.35           H
ATOM   3899  CD1 ILE A 257      -1.401 -18.432 -15.137  1.00 83.35           C
ATOM   3900 1HD1 ILE A 257      -0.580 -18.242 -15.829  1.00 83.35           H
ATOM   3901 2HD1 ILE A 257      -1.072 -19.128 -14.366  1.00 83.35           H
ATOM   3902 3HD1 ILE A 257      -2.242 -18.862 -15.681  1.00 83.35           H
ATOM   3903  HN  ILE A 257      -0.823 -14.607 -15.319  1.00 83.35           H
ATOM   3904  N   THR A 258       1.122 -14.042 -12.823  1.00 85.88           N
ATOM   3905  CA  THR A 258       2.193 -13.532 -11.984  1.00 85.88           C
ATOM   3906  C   THR A 258       1.700 -12.345 -11.153  1.00 85.88           C
ATOM   3907  O   THR A 258       1.942 -12.283  -9.949  1.00 85.88           O
ATOM   3908  HA  THR A 258       2.482 -14.315 -11.283  1.00 85.88           H
ATOM   3909  CB  THR A 258       3.380 -13.190 -12.887  1.00 85.88           C
ATOM   3910  HB  THR A 258       3.122 -12.393 -13.584  1.00 85.88           H
ATOM   3911  OG1 THR A 258       3.733 -14.436 -13.482  1.00 85.88           O
ATOM   3912  HG1 THR A 258       3.216 -14.570 -14.327  1.00 85.88           H
ATOM   3913  CG2 THR A 258       4.624 -12.790 -12.092  1.00 85.88           C
ATOM   3914 1HG2 THR A 258       4.922 -13.615 -11.444  1.00 85.88           H
ATOM   3915 2HG2 THR A 258       4.401 -11.913 -11.485  1.00 85.88           H
ATOM   3916 3HG2 THR A 258       5.436 -12.558 -12.781  1.00 85.88           H
ATOM   3917  HN  THR A 258       1.323 -14.057 -13.803  1.00 85.88           H
ATOM   3918  N   VAL A 259       1.018 -11.433 -11.830  1.00 86.15           N
ATOM   3919  CA  VAL A 259       0.542 -10.222 -11.183  1.00 86.15           C
ATOM   3920  C   VAL A 259      -0.363 -10.599 -10.008  1.00 86.15           C
ATOM   3921  O   VAL A 259      -0.216 -10.064  -8.910  1.00 86.15           O
ATOM   3922  HA  VAL A 259       1.412  -9.690 -10.798  1.00 86.15           H
ATOM   3923  CB  VAL A 259      -0.151  -9.319 -12.206  1.00 86.15           C
ATOM   3924  HB  VAL A 259      -0.829  -9.938 -12.794  1.00 86.15           H
ATOM   3925  CG1 VAL A 259      -0.983  -8.241 -11.510  1.00 86.15           C
ATOM   3926 1HG1 VAL A 259      -1.744  -8.713 -10.889  1.00 86.15           H
ATOM   3927 2HG1 VAL A 259      -0.334  -7.627 -10.885  1.00 86.15           H
ATOM   3928 3HG1 VAL A 259      -1.465  -7.613 -12.260  1.00 86.15           H
ATOM   3929  CG2 VAL A 259       0.866  -8.695 -13.163  1.00 86.15           C
ATOM   3930 1HG2 VAL A 259       1.579  -8.097 -12.596  1.00 86.15           H
ATOM   3931 2HG2 VAL A 259       1.396  -9.485 -13.696  1.00 86.15           H
ATOM   3932 3HG2 VAL A 259       0.347  -8.058 -13.880  1.00 86.15           H
ATOM   3933  HN  VAL A 259       0.791 -11.510 -12.801  1.00 86.15           H
ATOM   3934  N   LEU A 260      -1.279 -11.517 -10.279  1.00 84.50           N
ATOM   3935  CA  LEU A 260      -2.260 -11.913  -9.283  1.00 84.50           C
ATOM   3936  C   LEU A 260      -1.544 -12.581  -8.107  1.00 84.50           C
ATOM   3937  O   LEU A 260      -1.816 -12.265  -6.950  1.00 84.50           O
ATOM   3938  HA  LEU A 260      -2.744 -11.005  -8.922  1.00 84.50           H
ATOM   3939  CB  LEU A 260      -3.346 -12.784  -9.917  1.00 84.50           C
ATOM   3940 1HB  LEU A 260      -3.772 -12.242 -10.761  1.00 84.50           H
ATOM   3941 2HB  LEU A 260      -2.876 -13.682 -10.318  1.00 84.50           H
ATOM   3942  CG  LEU A 260      -4.488 -13.211  -8.992  1.00 84.50           C
ATOM   3943  HG  LEU A 260      -4.056 -13.697  -8.118  1.00 84.50           H
ATOM   3944  CD1 LEU A 260      -5.272 -11.996  -8.493  1.00 84.50           C
ATOM   3945 1HD1 LEU A 260      -4.604 -11.334  -7.941  1.00 84.50           H
ATOM   3946 2HD1 LEU A 260      -5.693 -11.460  -9.344  1.00 84.50           H
ATOM   3947 3HD1 LEU A 260      -6.078 -12.327  -7.838  1.00 84.50           H
ATOM   3948  CD2 LEU A 260      -5.395 -14.236  -9.677  1.00 84.50           C
ATOM   3949 1HD2 LEU A 260      -5.821 -13.798 -10.580  1.00 84.50           H
ATOM   3950 2HD2 LEU A 260      -4.811 -15.117  -9.942  1.00 84.50           H
ATOM   3951 3HD2 LEU A 260      -6.198 -14.522  -8.998  1.00 84.50           H
ATOM   3952  HN  LEU A 260      -1.358 -11.986 -11.159  1.00 84.50           H
ATOM   3953  N   THR A 261      -0.644 -13.493  -8.444  1.00 88.12           N
ATOM   3954  CA  THR A 261       0.039 -14.280  -7.432  1.00 88.12           C
ATOM   3955  C   THR A 261       0.852 -13.372  -6.508  1.00 88.12           C
ATOM   3956  O   THR A 261       0.834 -13.543  -5.290  1.00 88.12           O
ATOM   3957  HA  THR A 261      -0.713 -14.773  -6.815  1.00 88.12           H
ATOM   3958  CB  THR A 261       0.886 -15.335  -8.146  1.00 88.12           C
ATOM   3959  HB  THR A 261       1.660 -14.867  -8.754  1.00 88.12           H
ATOM   3960  OG1 THR A 261      -0.065 -16.120  -8.860  1.00 88.12           O
ATOM   3961  HG1 THR A 261      -0.223 -15.726  -9.765  1.00 88.12           H
ATOM   3962  CG2 THR A 261       1.531 -16.325  -7.173  1.00 88.12           C
ATOM   3963 1HG2 THR A 261       0.753 -16.843  -6.613  1.00 88.12           H
ATOM   3964 2HG2 THR A 261       2.179 -15.785  -6.482  1.00 88.12           H
ATOM   3965 3HG2 THR A 261       2.121 -17.052  -7.732  1.00 88.12           H
ATOM   3966  HN  THR A 261      -0.380 -13.696  -9.387  1.00 88.12           H
ATOM   3967  N   VAL A 262       1.545 -12.424  -7.122  1.00 90.59           N
ATOM   3968  CA  VAL A 262       2.432 -11.545  -6.379  1.00 90.59           C
ATOM   3969  C   VAL A 262       1.610 -10.710  -5.396  1.00 90.59           C
ATOM   3970  O   VAL A 262       2.011 -10.523  -4.248  1.00 90.59           O
ATOM   3971  HA  VAL A 262       3.121 -12.174  -5.815  1.00 90.59           H
ATOM   3972  CB  VAL A 262       3.254 -10.692  -7.348  1.00 90.59           C
ATOM   3973  HB  VAL A 262       2.562 -10.206  -8.036  1.00 90.59           H
ATOM   3974  CG1 VAL A 262       4.019  -9.598  -6.600  1.00 90.59           C
ATOM   3975 1HG1 VAL A 262       3.313  -8.952  -6.078  1.00 90.59           H
ATOM   3976 2HG1 VAL A 262       4.695 -10.056  -5.878  1.00 90.59           H
ATOM   3977 3HG1 VAL A 262       4.595  -9.006  -7.312  1.00 90.59           H
ATOM   3978  CG2 VAL A 262       4.205 -11.561  -8.173  1.00 90.59           C
ATOM   3979 1HG2 VAL A 262       4.888 -12.087  -7.506  1.00 90.59           H
ATOM   3980 2HG2 VAL A 262       3.629 -12.285  -8.748  1.00 90.59           H
ATOM   3981 3HG2 VAL A 262       4.777 -10.929  -8.853  1.00 90.59           H
ATOM   3982  HN  VAL A 262       1.507 -12.253  -8.107  1.00 90.59           H
ATOM   3983  N   PHE A 263       0.475 -10.230  -5.882  1.00 89.12           N
ATOM   3984  CA  PHE A 263      -0.409  -9.421  -5.059  1.00 89.12           C
ATOM   3985  C   PHE A 263      -0.877 -10.200  -3.828  1.00 89.12           C
ATOM   3986  O   PHE A 263      -0.777  -9.709  -2.704  1.00 89.12           O
ATOM   3987  HA  PHE A 263       0.158  -8.546  -4.740  1.00 89.12           H
ATOM   3988  CB  PHE A 263      -1.625  -9.071  -5.919  1.00 89.12           C
ATOM   3989 1HB  PHE A 263      -1.286  -8.553  -6.816  1.00 89.12           H
ATOM   3990 2HB  PHE A 263      -2.104  -9.994  -6.245  1.00 89.12           H
ATOM   3991  CG  PHE A 263      -2.661  -8.199  -5.206  1.00 89.12           C
ATOM   3992  CD1 PHE A 263      -3.744  -8.774  -4.619  1.00 89.12           C
ATOM   3993  HD1 PHE A 263      -3.875  -9.856  -4.656  1.00 89.12           H
ATOM   3994  CD2 PHE A 263      -2.498  -6.850  -5.160  1.00 89.12           C
ATOM   3995  HD2 PHE A 263      -1.630  -6.389  -5.630  1.00 89.12           H
ATOM   3996  CE1 PHE A 263      -4.706  -7.966  -3.957  1.00 89.12           C
ATOM   3997  HE1 PHE A 263      -5.575  -8.426  -3.487  1.00 89.12           H
ATOM   3998  CE2 PHE A 263      -3.460  -6.041  -4.498  1.00 89.12           C
ATOM   3999  HE2 PHE A 263      -3.329  -4.960  -4.461  1.00 89.12           H
ATOM   4000  CZ  PHE A 263      -4.543  -6.616  -3.911  1.00 89.12           C
ATOM   4001  HZ  PHE A 263      -5.281  -5.995  -3.403  1.00 89.12           H
ATOM   4002  HN  PHE A 263       0.157 -10.385  -6.817  1.00 89.12           H
ATOM   4003  N   VAL A 264      -1.377 -11.400  -4.081  1.00 90.14           N
ATOM   4004  CA  VAL A 264      -1.955 -12.209  -3.022  1.00 90.14           C
ATOM   4005  C   VAL A 264      -0.878 -12.527  -1.983  1.00 90.14           C
ATOM   4006  O   VAL A 264      -1.104 -12.378  -0.783  1.00 90.14           O
ATOM   4007  HA  VAL A 264      -2.737 -11.617  -2.546  1.00 90.14           H
ATOM   4008  CB  VAL A 264      -2.603 -13.462  -3.614  1.00 90.14           C
ATOM   4009  HB  VAL A 264      -1.857 -13.967  -4.228  1.00 90.14           H
ATOM   4010  CG1 VAL A 264      -3.036 -14.429  -2.510  1.00 90.14           C
ATOM   4011 1HG1 VAL A 264      -2.165 -14.728  -1.927  1.00 90.14           H
ATOM   4012 2HG1 VAL A 264      -3.758 -13.937  -1.859  1.00 90.14           H
ATOM   4013 3HG1 VAL A 264      -3.493 -15.311  -2.959  1.00 90.14           H
ATOM   4014  CG2 VAL A 264      -3.783 -13.095  -4.516  1.00 90.14           C
ATOM   4015 1HG2 VAL A 264      -4.531 -12.557  -3.934  1.00 90.14           H
ATOM   4016 2HG2 VAL A 264      -3.433 -12.463  -5.333  1.00 90.14           H
ATOM   4017 3HG2 VAL A 264      -4.225 -14.004  -4.924  1.00 90.14           H
ATOM   4018  HN  VAL A 264      -1.391 -11.820  -4.989  1.00 90.14           H
ATOM   4019  N   LEU A 265       0.271 -12.959  -2.482  1.00 89.36           N
ATOM   4020  CA  LEU A 265       1.328 -13.447  -1.612  1.00 89.36           C
ATOM   4021  C   LEU A 265       1.830 -12.300  -0.733  1.00 89.36           C
ATOM   4022  O   LEU A 265       2.260 -12.521   0.398  1.00 89.36           O
ATOM   4023  HA  LEU A 265       0.894 -14.211  -0.967  1.00 89.36           H
ATOM   4024  CB  LEU A 265       2.430 -14.119  -2.433  1.00 89.36           C
ATOM   4025 1HB  LEU A 265       2.698 -13.457  -3.256  1.00 89.36           H
ATOM   4026 2HB  LEU A 265       3.314 -14.220  -1.804  1.00 89.36           H
ATOM   4027  CG  LEU A 265       2.091 -15.494  -3.012  1.00 89.36           C
ATOM   4028  HG  LEU A 265       1.214 -15.389  -3.651  1.00 89.36           H
ATOM   4029  CD1 LEU A 265       3.230 -16.016  -3.890  1.00 89.36           C
ATOM   4030 1HD1 LEU A 265       3.401 -15.323  -4.714  1.00 89.36           H
ATOM   4031 2HD1 LEU A 265       4.138 -16.102  -3.294  1.00 89.36           H
ATOM   4032 3HD1 LEU A 265       2.963 -16.995  -4.289  1.00 89.36           H
ATOM   4033  CD2 LEU A 265       1.725 -16.482  -1.902  1.00 89.36           C
ATOM   4034 1HD2 LEU A 265       2.567 -16.588  -1.218  1.00 89.36           H
ATOM   4035 2HD2 LEU A 265       0.858 -16.109  -1.356  1.00 89.36           H
ATOM   4036 3HD2 LEU A 265       1.488 -17.451  -2.341  1.00 89.36           H
ATOM   4037  HN  LEU A 265       0.484 -12.980  -3.458  1.00 89.36           H
ATOM   4038  N   SER A 266       1.757 -11.098  -1.286  1.00 91.17           N
ATOM   4039  CA  SER A 266       2.307  -9.931  -0.616  1.00 91.17           C
ATOM   4040  C   SER A 266       1.278  -9.355   0.359  1.00 91.17           C
ATOM   4041  O   SER A 266       1.623  -8.967   1.474  1.00 91.17           O
ATOM   4042  HA  SER A 266       3.183 -10.293  -0.078  1.00 91.17           H
ATOM   4043  CB  SER A 266       2.734  -8.866  -1.627  1.00 91.17           C
ATOM   4044 1HB  SER A 266       3.117  -7.994  -1.095  1.00 91.17           H
ATOM   4045 2HB  SER A 266       3.552  -9.251  -2.236  1.00 91.17           H
ATOM   4046  OG  SER A 266       1.658  -8.470  -2.473  1.00 91.17           O
ATOM   4047  HG  SER A 266       1.712  -8.956  -3.345  1.00 91.17           H
ATOM   4048  HN  SER A 266       1.334 -10.915  -2.173  1.00 91.17           H
ATOM   4049  N   GLN A 267       0.034  -9.317  -0.097  1.00 88.18           N
ATOM   4050  CA  GLN A 267      -0.985  -8.529   0.574  1.00 88.18           C
ATOM   4051  C   GLN A 267      -1.747  -9.393   1.581  1.00 88.18           C
ATOM   4052  O   GLN A 267      -2.156  -8.909   2.636  1.00 88.18           O
ATOM   4053  HA  GLN A 267      -0.444  -7.741   1.098  1.00 88.18           H
ATOM   4054  CB  GLN A 267      -1.941  -7.893  -0.437  1.00 88.18           C
ATOM   4055 1HB  GLN A 267      -2.422  -8.673  -1.028  1.00 88.18           H
ATOM   4056 2HB  GLN A 267      -2.732  -7.360   0.090  1.00 88.18           H
ATOM   4057  CG  GLN A 267      -1.197  -6.929  -1.363  1.00 88.18           C
ATOM   4058 1HG  GLN A 267      -0.426  -7.468  -1.912  1.00 88.18           H
ATOM   4059 2HG  GLN A 267      -1.888  -6.522  -2.102  1.00 88.18           H
ATOM   4060  CD  GLN A 267      -0.561  -5.786  -0.569  1.00 88.18           C
ATOM   4061  OE1 GLN A 267      -1.097  -5.308   0.417  1.00 88.18           O
ATOM   4062  NE2 GLN A 267       0.609  -5.378  -1.051  1.00 88.18           N
ATOM   4063 1HE2 GLN A 267       0.994  -5.813  -1.865  1.00 88.18           H
ATOM   4064 2HE2 GLN A 267       1.103  -4.635  -0.600  1.00 88.18           H
ATOM   4065  HN  GLN A 267      -0.280  -9.812  -0.907  1.00 88.18           H
ATOM   4066  N   PHE A 268      -1.916 -10.656   1.220  1.00 92.19           N
ATOM   4067  CA  PHE A 268      -2.816 -11.531   1.953  1.00 92.19           C
ATOM   4068  C   PHE A 268      -2.340 -11.722   3.395  1.00 92.19           C
ATOM   4069  O   PHE A 268      -3.097 -11.496   4.337  1.00 92.19           O
ATOM   4070  HA  PHE A 268      -3.797 -11.056   1.957  1.00 92.19           H
ATOM   4071  CB  PHE A 268      -2.804 -12.884   1.241  1.00 92.19           C
ATOM   4072 1HB  PHE A 268      -3.083 -12.737   0.197  1.00 92.19           H
ATOM   4073 2HB  PHE A 268      -1.787 -13.277   1.246  1.00 92.19           H
ATOM   4074  CG  PHE A 268      -3.739 -13.923   1.862  1.00 92.19           C
ATOM   4075  CD1 PHE A 268      -3.235 -14.897   2.666  1.00 92.19           C
ATOM   4076  HD1 PHE A 268      -2.165 -14.938   2.868  1.00 92.19           H
ATOM   4077  CD2 PHE A 268      -5.075 -13.873   1.610  1.00 92.19           C
ATOM   4078  HD2 PHE A 268      -5.479 -13.092   0.966  1.00 92.19           H
ATOM   4079  CE1 PHE A 268      -4.103 -15.861   3.243  1.00 92.19           C
ATOM   4080  HE1 PHE A 268      -3.700 -16.642   3.888  1.00 92.19           H
ATOM   4081  CE2 PHE A 268      -5.943 -14.837   2.187  1.00 92.19           C
ATOM   4082  HE2 PHE A 268      -7.013 -14.796   1.986  1.00 92.19           H
ATOM   4083  CZ  PHE A 268      -5.439 -15.811   2.992  1.00 92.19           C
ATOM   4084  HZ  PHE A 268      -6.106 -16.551   3.434  1.00 92.19           H
ATOM   4085  HN  PHE A 268      -1.452 -11.083   0.444  1.00 92.19           H
ATOM   4086  N   PRO A 269      -1.082 -12.141   3.592  1.00 95.35           N
ATOM   4087  CA  PRO A 269      -0.571 -12.385   4.943  1.00 95.35           C
ATOM   4088  C   PRO A 269      -0.773 -11.190   5.860  1.00 95.35           C
ATOM   4089  O   PRO A 269      -1.206 -11.345   7.001  1.00 95.35           O
ATOM   4090  HA  PRO A 269      -1.123 -13.200   5.411  1.00 95.35           H
ATOM   4091  CB  PRO A 269       0.913 -12.685   4.720  1.00 95.35           C
ATOM   4092 1HB  PRO A 269       1.520 -11.783   4.795  1.00 95.35           H
ATOM   4093 2HB  PRO A 269       1.295 -13.388   5.460  1.00 95.35           H
ATOM   4094  CG  PRO A 269       0.947 -13.273   3.314  1.00 95.35           C
ATOM   4095 1HG  PRO A 269       1.942 -13.212   2.874  1.00 95.35           H
ATOM   4096 2HG  PRO A 269       0.673 -14.328   3.309  1.00 95.35           H
ATOM   4097  CD  PRO A 269      -0.062 -12.417   2.565  1.00 95.35           C
ATOM   4098 1HD  PRO A 269       0.387 -11.498   2.189  1.00 95.35           H
ATOM   4099 2HD  PRO A 269      -0.475 -12.941   1.703  1.00 95.35           H
ATOM   4100  N   TYR A 270      -0.451 -10.018   5.332  1.00 92.92           N
ATOM   4101  CA  TYR A 270      -0.542  -8.795   6.112  1.00 92.92           C
ATOM   4102  C   TYR A 270      -1.983  -8.534   6.556  1.00 92.92           C
ATOM   4103  O   TYR A 270      -2.235  -8.250   7.726  1.00 92.92           O
ATOM   4104  HA  TYR A 270       0.086  -8.912   6.995  1.00 92.92           H
ATOM   4105  CB  TYR A 270      -0.095  -7.667   5.181  1.00 92.92           C
ATOM   4106 1HB  TYR A 270       0.971  -7.774   4.982  1.00 92.92           H
ATOM   4107 2HB  TYR A 270      -0.610  -7.772   4.226  1.00 92.92           H
ATOM   4108  CG  TYR A 270      -0.357  -6.264   5.733  1.00 92.92           C
ATOM   4109  CD1 TYR A 270      -1.193  -5.400   5.054  1.00 92.92           C
ATOM   4110  HD1 TYR A 270      -1.665  -5.718   4.125  1.00 92.92           H
ATOM   4111  CD2 TYR A 270       0.241  -5.863   6.910  1.00 92.92           C
ATOM   4112  HD2 TYR A 270       0.901  -6.545   7.446  1.00 92.92           H
ATOM   4113  CE1 TYR A 270      -1.439  -4.080   5.574  1.00 92.92           C
ATOM   4114  HE1 TYR A 270      -2.097  -3.388   5.047  1.00 92.92           H
ATOM   4115  CE2 TYR A 270      -0.005  -4.543   7.429  1.00 92.92           C
ATOM   4116  HE2 TYR A 270       0.461  -4.213   8.358  1.00 92.92           H
ATOM   4117  CZ  TYR A 270      -0.834  -3.716   6.736  1.00 92.92           C
ATOM   4118  OH  TYR A 270      -1.067  -2.470   7.226  1.00 92.92           O
ATOM   4119  HH  TYR A 270      -0.716  -2.398   8.160  1.00 92.92           H
ATOM   4120  HN  TYR A 270      -0.134  -9.897   4.392  1.00 92.92           H
ATOM   4121  N   ASN A 271      -2.892  -8.639   5.597  1.00 91.60           N
ATOM   4122  CA  ASN A 271      -4.279  -8.282   5.839  1.00 91.60           C
ATOM   4123  C   ASN A 271      -4.923  -9.336   6.742  1.00 91.60           C
ATOM   4124  O   ASN A 271      -5.915  -9.060   7.415  1.00 91.60           O
ATOM   4125  HA  ASN A 271      -4.245  -7.298   6.306  1.00 91.60           H
ATOM   4126  CB  ASN A 271      -5.072  -8.234   4.531  1.00 91.60           C
ATOM   4127 1HB  ASN A 271      -4.809  -9.090   3.910  1.00 91.60           H
ATOM   4128 2HB  ASN A 271      -6.138  -8.309   4.744  1.00 91.60           H
ATOM   4129  CG  ASN A 271      -4.790  -6.938   3.767  1.00 91.60           C
ATOM   4130  OD1 ASN A 271      -5.338  -5.887   4.053  1.00 91.60           O
ATOM   4131  ND2 ASN A 271      -3.906  -7.072   2.782  1.00 91.60           N
ATOM   4132 1HD2 ASN A 271      -3.492  -7.964   2.600  1.00 91.60           H
ATOM   4133 2HD2 ASN A 271      -3.655  -6.281   2.224  1.00 91.60           H
ATOM   4134  HN  ASN A 271      -2.693  -8.961   4.671  1.00 91.60           H
ATOM   4135  N   CYS A 272      -4.332 -10.522   6.728  1.00 95.38           N
ATOM   4136  CA  CYS A 272      -4.740 -11.573   7.645  1.00 95.38           C
ATOM   4137  C   CYS A 272      -4.521 -11.075   9.075  1.00 95.38           C
ATOM   4138  O   CYS A 272      -5.423 -11.152   9.908  1.00 95.38           O
ATOM   4139  HA  CYS A 272      -5.798 -11.758   7.457  1.00 95.38           H
ATOM   4140  CB  CYS A 272      -3.993 -12.881   7.375  1.00 95.38           C
ATOM   4141 1HB  CYS A 272      -2.927 -12.684   7.263  1.00 95.38           H
ATOM   4142 2HB  CYS A 272      -4.106 -13.555   8.224  1.00 95.38           H
ATOM   4143  SG  CYS A 272      -4.645 -13.672   5.859  1.00 95.38           S
ATOM   4144  HG  CYS A 272      -4.080 -12.823   5.005  1.00 95.38           H
ATOM   4145  HN  CYS A 272      -3.588 -10.769   6.106  1.00 95.38           H
ATOM   4146  N   ILE A 273      -3.318 -10.575   9.315  1.00 94.44           N
ATOM   4147  CA  ILE A 273      -2.958 -10.093  10.638  1.00 94.44           C
ATOM   4148  C   ILE A 273      -3.772  -8.838  10.957  1.00 94.44           C
ATOM   4149  O   ILE A 273      -4.232  -8.662  12.084  1.00 94.44           O
ATOM   4150  HA  ILE A 273      -3.228 -10.870  11.353  1.00 94.44           H
ATOM   4151  CB  ILE A 273      -1.446  -9.888  10.741  1.00 94.44           C
ATOM   4152  HB  ILE A 273      -1.144  -9.178   9.971  1.00 94.44           H
ATOM   4153  CG1 ILE A 273      -0.696 -11.194  10.470  1.00 94.44           C
ATOM   4154 1HG1 ILE A 273      -0.914 -11.540   9.460  1.00 94.44           H
ATOM   4155 2HG1 ILE A 273       0.379 -11.017  10.521  1.00 94.44           H
ATOM   4156  CG2 ILE A 273      -1.066  -9.278  12.091  1.00 94.44           C
ATOM   4157 1HG2 ILE A 273      -1.558  -8.312  12.205  1.00 94.44           H
ATOM   4158 2HG2 ILE A 273      -1.383  -9.944  12.893  1.00 94.44           H
ATOM   4159 3HG2 ILE A 273       0.015  -9.143  12.138  1.00 94.44           H
ATOM   4160  CD1 ILE A 273      -1.090 -12.272  11.482  1.00 94.44           C
ATOM   4161 1HD1 ILE A 273      -0.847 -11.932  12.488  1.00 94.44           H
ATOM   4162 2HD1 ILE A 273      -2.160 -12.463  11.411  1.00 94.44           H
ATOM   4163 3HD1 ILE A 273      -0.542 -13.190  11.266  1.00 94.44           H
ATOM   4164  HN  ILE A 273      -2.597 -10.496   8.626  1.00 94.44           H
ATOM   4165  N   LEU A 274      -3.925  -7.997   9.945  1.00 91.52           N
ATOM   4166  CA  LEU A 274      -4.642  -6.744  10.114  1.00 91.52           C
ATOM   4167  C   LEU A 274      -6.085  -7.040  10.528  1.00 91.52           C
ATOM   4168  O   LEU A 274      -6.672  -6.302  11.319  1.00 91.52           O
ATOM   4169  HA  LEU A 274      -4.157  -6.196  10.921  1.00 91.52           H
ATOM   4170  CB  LEU A 274      -4.528  -5.887   8.852  1.00 91.52           C
ATOM   4171 1HB  LEU A 274      -3.475  -5.812   8.582  1.00 91.52           H
ATOM   4172 2HB  LEU A 274      -5.030  -6.408   8.036  1.00 91.52           H
ATOM   4173  CG  LEU A 274      -5.103  -4.473   8.948  1.00 91.52           C
ATOM   4174  HG  LEU A 274      -6.135  -4.546   9.291  1.00 91.52           H
ATOM   4175  CD1 LEU A 274      -4.341  -3.639   9.980  1.00 91.52           C
ATOM   4176 1HD1 LEU A 274      -4.417  -4.115  10.958  1.00 91.52           H
ATOM   4177 2HD1 LEU A 274      -3.293  -3.572   9.690  1.00 91.52           H
ATOM   4178 3HD1 LEU A 274      -4.770  -2.639  10.028  1.00 91.52           H
ATOM   4179  CD2 LEU A 274      -5.132  -3.798   7.575  1.00 91.52           C
ATOM   4180 1HD2 LEU A 274      -4.118  -3.737   7.179  1.00 91.52           H
ATOM   4181 2HD2 LEU A 274      -5.752  -4.382   6.895  1.00 91.52           H
ATOM   4182 3HD2 LEU A 274      -5.545  -2.794   7.671  1.00 91.52           H
ATOM   4183  HN  LEU A 274      -3.570  -8.160   9.024  1.00 91.52           H
ATOM   4184  N   LEU A 275      -6.617  -8.121   9.975  1.00 93.79           N
ATOM   4185  CA  LEU A 275      -7.974  -8.532  10.290  1.00 93.79           C
ATOM   4186  C   LEU A 275      -8.060  -8.897  11.774  1.00 93.79           C
ATOM   4187  O   LEU A 275      -8.987  -8.480  12.466  1.00 93.79           O
ATOM   4188  HA  LEU A 275      -8.625  -7.678  10.106  1.00 93.79           H
ATOM   4189  CB  LEU A 275      -8.425  -9.655   9.354  1.00 93.79           C
ATOM   4190 1HB  LEU A 275      -8.343  -9.299   8.327  1.00 93.79           H
ATOM   4191 2HB  LEU A 275      -7.731 -10.489   9.458  1.00 93.79           H
ATOM   4192  CG  LEU A 275      -9.846 -10.179   9.570  1.00 93.79           C
ATOM   4193  HG  LEU A 275      -9.936 -10.501  10.608  1.00 93.79           H
ATOM   4194  CD1 LEU A 275     -10.878  -9.072   9.349  1.00 93.79           C
ATOM   4195 1HD1 LEU A 275     -10.695  -8.259  10.051  1.00 93.79           H
ATOM   4196 2HD1 LEU A 275     -10.796  -8.698   8.328  1.00 93.79           H
ATOM   4197 3HD1 LEU A 275     -11.880  -9.472   9.509  1.00 93.79           H
ATOM   4198  CD2 LEU A 275     -10.118 -11.402   8.692  1.00 93.79           C
ATOM   4199 1HD2 LEU A 275     -10.003 -11.129   7.643  1.00 93.79           H
ATOM   4200 2HD2 LEU A 275      -9.412 -12.194   8.942  1.00 93.79           H
ATOM   4201 3HD2 LEU A 275     -11.135 -11.755   8.866  1.00 93.79           H
ATOM   4202  HN  LEU A 275      -6.137  -8.709   9.324  1.00 93.79           H
ATOM   4203  N   VAL A 276      -7.082  -9.672  12.218  1.00 95.58           N
ATOM   4204  CA  VAL A 276      -7.033 -10.094  13.607  1.00 95.58           C
ATOM   4205  C   VAL A 276      -7.002  -8.859  14.510  1.00 95.58           C
ATOM   4206  O   VAL A 276      -7.733  -8.789  15.497  1.00 95.58           O
ATOM   4207  HA  VAL A 276      -7.944 -10.656  13.812  1.00 95.58           H
ATOM   4208  CB  VAL A 276      -5.840 -11.027  13.829  1.00 95.58           C
ATOM   4209  HB  VAL A 276      -4.945 -10.516  13.476  1.00 95.58           H
ATOM   4210  CG1 VAL A 276      -5.652 -11.330  15.317  1.00 95.58           C
ATOM   4211 1HG1 VAL A 276      -5.474 -10.401  15.858  1.00 95.58           H
ATOM   4212 2HG1 VAL A 276      -6.549 -11.812  15.706  1.00 95.58           H
ATOM   4213 3HG1 VAL A 276      -4.798 -11.995  15.446  1.00 95.58           H
ATOM   4214  CG2 VAL A 276      -5.995 -12.317  13.021  1.00 95.58           C
ATOM   4215 1HG2 VAL A 276      -6.905 -12.832  13.331  1.00 95.58           H
ATOM   4216 2HG2 VAL A 276      -6.058 -12.076  11.960  1.00 95.58           H
ATOM   4217 3HG2 VAL A 276      -5.134 -12.961  13.198  1.00 95.58           H
ATOM   4218  HN  VAL A 276      -6.333 -10.009  11.647  1.00 95.58           H
ATOM   4219  N   GLN A 277      -6.148  -7.916  14.140  1.00 91.97           N
ATOM   4220  CA  GLN A 277      -5.996  -6.697  14.917  1.00 91.97           C
ATOM   4221  C   GLN A 277      -7.312  -5.917  14.944  1.00 91.97           C
ATOM   4222  O   GLN A 277      -7.645  -5.289  15.947  1.00 91.97           O
ATOM   4223  HA  GLN A 277      -5.740  -7.026  15.924  1.00 91.97           H
ATOM   4224  CB  GLN A 277      -4.859  -5.835  14.366  1.00 91.97           C
ATOM   4225 1HB  GLN A 277      -4.956  -5.746  13.284  1.00 91.97           H
ATOM   4226 2HB  GLN A 277      -4.930  -4.827  14.776  1.00 91.97           H
ATOM   4227  CG  GLN A 277      -3.496  -6.437  14.714  1.00 91.97           C
ATOM   4228 1HG  GLN A 277      -3.435  -6.611  15.788  1.00 91.97           H
ATOM   4229 2HG  GLN A 277      -3.388  -7.406  14.227  1.00 91.97           H
ATOM   4230  CD  GLN A 277      -2.359  -5.511  14.277  1.00 91.97           C
ATOM   4231  OE1 GLN A 277      -2.498  -4.697  13.379  1.00 91.97           O
ATOM   4232  NE2 GLN A 277      -1.231  -5.680  14.960  1.00 91.97           N
ATOM   4233 1HE2 GLN A 277      -1.184  -6.366  15.686  1.00 91.97           H
ATOM   4234 2HE2 GLN A 277      -0.430  -5.120  14.748  1.00 91.97           H
ATOM   4235  HN  GLN A 277      -5.569  -7.974  13.327  1.00 91.97           H
ATOM   4236  N   THR A 278      -8.025  -5.983  13.829  1.00 93.12           N
ATOM   4237  CA  THR A 278      -9.277  -5.257  13.697  1.00 93.12           C
ATOM   4238  C   THR A 278     -10.328  -5.829  14.651  1.00 93.12           C
ATOM   4239  O   THR A 278     -11.041  -5.080  15.317  1.00 93.12           O
ATOM   4240  HA  THR A 278      -9.107  -4.222  13.993  1.00 93.12           H
ATOM   4241  CB  THR A 278      -9.699  -5.305  12.228  1.00 93.12           C
ATOM   4242  HB  THR A 278      -9.927  -6.326  11.921  1.00 93.12           H
ATOM   4243  OG1 THR A 278      -8.620  -4.682  11.536  1.00 93.12           O
ATOM   4244  HG1 THR A 278      -7.752  -5.085  11.823  1.00 93.12           H
ATOM   4245  CG2 THR A 278     -10.900  -4.404  11.934  1.00 93.12           C
ATOM   4246 1HG2 THR A 278     -10.648  -3.372  12.177  1.00 93.12           H
ATOM   4247 2HG2 THR A 278     -11.750  -4.723  12.537  1.00 93.12           H
ATOM   4248 3HG2 THR A 278     -11.158  -4.476  10.877  1.00 93.12           H
ATOM   4249  HN  THR A 278      -7.761  -6.519  13.027  1.00 93.12           H
ATOM   4250  N   ILE A 279     -10.392  -7.152  14.685  1.00 93.31           N
ATOM   4251  CA  ILE A 279     -11.343  -7.834  15.546  1.00 93.31           C
ATOM   4252  C   ILE A 279     -10.974  -7.579  17.009  1.00 93.31           C
ATOM   4253  O   ILE A 279     -11.844  -7.307  17.835  1.00 93.31           O
ATOM   4254  HA  ILE A 279     -12.325  -7.398  15.358  1.00 93.31           H
ATOM   4255  CB  ILE A 279     -11.429  -9.317  15.183  1.00 93.31           C
ATOM   4256  HB  ILE A 279     -10.421  -9.733  15.206  1.00 93.31           H
ATOM   4257  CG1 ILE A 279     -11.961  -9.503  13.760  1.00 93.31           C
ATOM   4258 1HG1 ILE A 279     -13.027  -9.278  13.735  1.00 93.31           H
ATOM   4259 2HG1 ILE A 279     -11.471  -8.798  13.089  1.00 93.31           H
ATOM   4260  CG2 ILE A 279     -12.259 -10.087  16.211  1.00 93.31           C
ATOM   4261 1HG2 ILE A 279     -11.798  -9.994  17.194  1.00 93.31           H
ATOM   4262 2HG2 ILE A 279     -13.269  -9.677  16.244  1.00 93.31           H
ATOM   4263 3HG2 ILE A 279     -12.304 -11.139  15.928  1.00 93.31           H
ATOM   4264  CD1 ILE A 279     -11.724 -10.933  13.269  1.00 93.31           C
ATOM   4265 1HD1 ILE A 279     -10.655 -11.145  13.272  1.00 93.31           H
ATOM   4266 2HD1 ILE A 279     -12.236 -11.633  13.928  1.00 93.31           H
ATOM   4267 3HD1 ILE A 279     -12.112 -11.037  12.256  1.00 93.31           H
ATOM   4268  HN  ILE A 279      -9.809  -7.755  14.139  1.00 93.31           H
ATOM   4269  N   ASP A 280      -9.681  -7.677  17.285  1.00 92.64           N
ATOM   4270  CA  ASP A 280      -9.192  -7.516  18.644  1.00 92.64           C
ATOM   4271  C   ASP A 280      -9.466  -6.086  19.114  1.00 92.64           C
ATOM   4272  O   ASP A 280      -9.745  -5.858  20.290  1.00 92.64           O
ATOM   4273  HA  ASP A 280      -9.731  -8.259  19.232  1.00 92.64           H
ATOM   4274  CB  ASP A 280      -7.683  -7.757  18.718  1.00 92.64           C
ATOM   4275 1HB  ASP A 280      -7.445  -8.729  18.286  1.00 92.64           H
ATOM   4276 2HB  ASP A 280      -7.162  -7.007  18.123  1.00 92.64           H
ATOM   4277  CG  ASP A 280      -7.189  -7.702  20.165  1.00 92.64           C
ATOM   4278  OD1 ASP A 280      -7.805  -8.398  21.002  1.00 92.64           O
ATOM   4279  OD2 ASP A 280      -6.208  -6.964  20.402  1.00 92.64           O
ATOM   4280  HN  ASP A 280      -8.976  -7.863  16.601  1.00 92.64           H
ATOM   4281  N   ALA A 281      -9.377  -5.160  18.170  1.00 92.24           N
ATOM   4282  CA  ALA A 281      -9.621  -3.759  18.471  1.00 92.24           C
ATOM   4283  C   ALA A 281     -11.040  -3.600  19.019  1.00 92.24           C
ATOM   4284  O   ALA A 281     -11.297  -2.720  19.840  1.00 92.24           O
ATOM   4285  HA  ALA A 281      -8.908  -3.455  19.237  1.00 92.24           H
ATOM   4286  CB  ALA A 281      -9.383  -2.919  17.215  1.00 92.24           C
ATOM   4287 1HB  ALA A 281      -8.353  -3.044  16.883  1.00 92.24           H
ATOM   4288 2HB  ALA A 281     -10.062  -3.244  16.426  1.00 92.24           H
ATOM   4289 3HB  ALA A 281      -9.567  -1.868  17.441  1.00 92.24           H
ATOM   4290  HN  ALA A 281      -9.143  -5.353  17.217  1.00 92.24           H
ATOM   4291  N   TYR A 282     -11.925  -4.465  18.545  1.00 81.03           N
ATOM   4292  CA  TYR A 282     -13.319  -4.405  18.947  1.00 81.03           C
ATOM   4293  C   TYR A 282     -13.584  -5.320  20.145  1.00 81.03           C
ATOM   4294  O   TYR A 282     -14.209  -4.906  21.120  1.00 81.03           O
ATOM   4295  HA  TYR A 282     -13.545  -3.377  19.228  1.00 81.03           H
ATOM   4296  CB  TYR A 282     -14.126  -4.909  17.748  1.00 81.03           C
ATOM   4297 1HB  TYR A 282     -13.856  -4.323  16.869  1.00 81.03           H
ATOM   4298 2HB  TYR A 282     -13.844  -5.941  17.541  1.00 81.03           H
ATOM   4299  CG  TYR A 282     -15.642  -4.838  17.944  1.00 81.03           C
ATOM   4300  CD1 TYR A 282     -16.354  -5.985  18.232  1.00 81.03           C
ATOM   4301  HD1 TYR A 282     -15.837  -6.940  18.321  1.00 81.03           H
ATOM   4302  CD2 TYR A 282     -16.296  -3.629  17.832  1.00 81.03           C
ATOM   4303  HD2 TYR A 282     -15.733  -2.723  17.604  1.00 81.03           H
ATOM   4304  CE1 TYR A 282     -17.781  -5.918  18.416  1.00 81.03           C
ATOM   4305  HE1 TYR A 282     -18.355  -6.816  18.645  1.00 81.03           H
ATOM   4306  CE2 TYR A 282     -17.723  -3.562  18.016  1.00 81.03           C
ATOM   4307  HE2 TYR A 282     -18.252  -2.614  17.930  1.00 81.03           H
ATOM   4308  CZ  TYR A 282     -18.395  -4.710  18.299  1.00 81.03           C
ATOM   4309  OH  TYR A 282     -19.742  -4.648  18.473  1.00 81.03           O
ATOM   4310  HH  TYR A 282     -20.057  -3.704  18.371  1.00 81.03           H
ATOM   4311  HN  TYR A 282     -11.702  -5.194  17.898  1.00 81.03           H
ATOM   4312  N   ALA A 283     -13.095  -6.546  20.031  1.00 90.34           N
ATOM   4313  CA  ALA A 283     -13.497  -7.600  20.948  1.00 90.34           C
ATOM   4314  C   ALA A 283     -12.503  -7.668  22.108  1.00 90.34           C
ATOM   4315  O   ALA A 283     -12.822  -8.191  23.174  1.00 90.34           O
ATOM   4316  HA  ALA A 283     -14.482  -7.342  21.339  1.00 90.34           H
ATOM   4317  CB  ALA A 283     -13.600  -8.925  20.189  1.00 90.34           C
ATOM   4318 1HB  ALA A 283     -14.340  -8.832  19.395  1.00 90.34           H
ATOM   4319 2HB  ALA A 283     -12.631  -9.171  19.756  1.00 90.34           H
ATOM   4320 3HB  ALA A 283     -13.902  -9.715  20.877  1.00 90.34           H
ATOM   4321  HN  ALA A 283     -12.437  -6.824  19.331  1.00 90.34           H
ATOM   4322  N   MET A 284     -11.317  -7.131  21.861  1.00 84.28           N
ATOM   4323  CA  MET A 284     -10.273  -7.123  22.873  1.00 84.28           C
ATOM   4324  C   MET A 284     -10.106  -8.510  23.498  1.00 84.28           C
ATOM   4325  O   MET A 284     -10.025  -8.638  24.718  1.00 84.28           O
ATOM   4326  HA  MET A 284      -9.360  -6.840  22.350  1.00 84.28           H
ATOM   4327  CB  MET A 284     -10.627  -6.110  23.964  1.00 84.28           C
ATOM   4328 1HB  MET A 284     -11.540  -6.421  24.471  1.00 84.28           H
ATOM   4329 2HB  MET A 284      -9.837  -6.089  24.715  1.00 84.28           H
ATOM   4330  CG  MET A 284     -10.814  -4.712  23.373  1.00 84.28           C
ATOM   4331 1HG  MET A 284      -9.881  -4.369  22.925  1.00 84.28           H
ATOM   4332 2HG  MET A 284     -11.558  -4.741  22.577  1.00 84.28           H
ATOM   4333  SD  MET A 284     -11.332  -3.575  24.648  1.00 84.28           S
ATOM   4334  CE  MET A 284     -11.534  -2.091  23.677  1.00 84.28           C
ATOM   4335 1HE  MET A 284     -10.585  -1.830  23.210  1.00 84.28           H
ATOM   4336 2HE  MET A 284     -12.284  -2.261  22.905  1.00 84.28           H
ATOM   4337 3HE  MET A 284     -11.858  -1.275  24.323  1.00 84.28           H
ATOM   4338  HN  MET A 284     -11.065  -6.707  20.991  1.00 84.28           H
ATOM   4339  N   PHE A 285     -10.059  -9.512  22.633  1.00 87.45           N
ATOM   4340  CA  PHE A 285     -10.089 -10.893  23.085  1.00 87.45           C
ATOM   4341  C   PHE A 285      -8.679 -11.398  23.397  1.00 87.45           C
ATOM   4342  O   PHE A 285      -8.515 -12.436  24.036  1.00 87.45           O
ATOM   4343  HA  PHE A 285     -10.693 -10.923  23.991  1.00 87.45           H
ATOM   4344  CB  PHE A 285     -10.674 -11.725  21.942  1.00 87.45           C
ATOM   4345 1HB  PHE A 285     -10.898 -12.725  22.312  1.00 87.45           H
ATOM   4346 2HB  PHE A 285     -11.620 -11.281  21.630  1.00 87.45           H
ATOM   4347  CG  PHE A 285      -9.756 -11.842  20.723  1.00 87.45           C
ATOM   4348  CD1 PHE A 285      -9.823 -10.915  19.730  1.00 87.45           C
ATOM   4349  HD1 PHE A 285     -10.531 -10.089  19.802  1.00 87.45           H
ATOM   4350  CD2 PHE A 285      -8.874 -12.872  20.633  1.00 87.45           C
ATOM   4351  HD2 PHE A 285      -8.820 -13.615  21.429  1.00 87.45           H
ATOM   4352  CE1 PHE A 285      -8.972 -11.023  18.599  1.00 87.45           C
ATOM   4353  HE1 PHE A 285      -9.025 -10.281  17.803  1.00 87.45           H
ATOM   4354  CE2 PHE A 285      -8.022 -12.981  19.502  1.00 87.45           C
ATOM   4355  HE2 PHE A 285      -7.314 -13.807  19.430  1.00 87.45           H
ATOM   4356  CZ  PHE A 285      -8.089 -12.054  18.509  1.00 87.45           C
ATOM   4357  HZ  PHE A 285      -7.435 -12.137  17.641  1.00 87.45           H
ATOM   4358  HN  PHE A 285     -10.001  -9.393  21.641  1.00 87.45           H
ATOM   4359  N   ILE A 286      -7.696 -10.640  22.931  1.00 88.59           N
ATOM   4360  CA  ILE A 286      -6.306 -10.983  23.178  1.00 88.59           C
ATOM   4361  C   ILE A 286      -5.882 -10.426  24.539  1.00 88.59           C
ATOM   4362  O   ILE A 286      -5.631  -9.230  24.674  1.00 88.59           O
ATOM   4363  HA  ILE A 286      -6.238 -12.070  23.213  1.00 88.59           H
ATOM   4364  CB  ILE A 286      -5.424 -10.511  22.020  1.00 88.59           C
ATOM   4365  HB  ILE A 286      -5.530  -9.430  21.928  1.00 88.59           H
ATOM   4366  CG1 ILE A 286      -5.885 -11.124  20.696  1.00 88.59           C
ATOM   4367 1HG1 ILE A 286      -5.752 -12.206  20.726  1.00 88.59           H
ATOM   4368 2HG1 ILE A 286      -6.950 -10.938  20.556  1.00 88.59           H
ATOM   4369  CG2 ILE A 286      -3.948 -10.799  22.302  1.00 88.59           C
ATOM   4370 1HG2 ILE A 286      -3.643 -10.277  23.208  1.00 88.59           H
ATOM   4371 2HG2 ILE A 286      -3.806 -11.872  22.435  1.00 88.59           H
ATOM   4372 3HG2 ILE A 286      -3.344 -10.455  21.462  1.00 88.59           H
ATOM   4373  CD1 ILE A 286      -5.100 -10.541  19.519  1.00 88.59           C
ATOM   4374 1HD1 ILE A 286      -5.255  -9.463  19.478  1.00 88.59           H
ATOM   4375 2HD1 ILE A 286      -4.039 -10.751  19.651  1.00 88.59           H
ATOM   4376 3HD1 ILE A 286      -5.448 -10.994  18.590  1.00 88.59           H
ATOM   4377  HN  ILE A 286      -7.838  -9.808  22.395  1.00 88.59           H
ATOM   4378  N   SER A 287      -5.815 -11.321  25.514  1.00 86.29           N
ATOM   4379  CA  SER A 287      -5.444 -10.932  26.863  1.00 86.29           C
ATOM   4380  C   SER A 287      -4.046 -11.460  27.194  1.00 86.29           C
ATOM   4381  O   SER A 287      -3.435 -11.037  28.174  1.00 86.29           O
ATOM   4382  HA  SER A 287      -5.450  -9.842  26.861  1.00 86.29           H
ATOM   4383  CB  SER A 287      -6.461 -11.446  27.884  1.00 86.29           C
ATOM   4384 1HB  SER A 287      -6.142 -11.162  28.888  1.00 86.29           H
ATOM   4385 2HB  SER A 287      -7.424 -10.966  27.709  1.00 86.29           H
ATOM   4386  OG  SER A 287      -6.616 -12.860  27.818  1.00 86.29           O
ATOM   4387  HG  SER A 287      -7.310 -13.160  28.474  1.00 86.29           H
ATOM   4388  HN  SER A 287      -6.010 -12.295  25.393  1.00 86.29           H
ATOM   4389  N   ASN A 288      -3.581 -12.376  26.357  1.00 87.03           N
ATOM   4390  CA  ASN A 288      -2.304 -13.028  26.595  1.00 87.03           C
ATOM   4391  C   ASN A 288      -1.186 -12.193  25.968  1.00 87.03           C
ATOM   4392  O   ASN A 288      -1.212 -11.916  24.769  1.00 87.03           O
ATOM   4393  HA  ASN A 288      -2.215 -13.096  27.680  1.00 87.03           H
ATOM   4394  CB  ASN A 288      -2.269 -14.419  25.961  1.00 87.03           C
ATOM   4395 1HB  ASN A 288      -3.146 -14.987  26.273  1.00 87.03           H
ATOM   4396 2HB  ASN A 288      -2.318 -14.329  24.875  1.00 87.03           H
ATOM   4397  CG  ASN A 288      -0.998 -15.172  26.359  1.00 87.03           C
ATOM   4398  OD1 ASN A 288       0.114 -14.715  26.157  1.00 87.03           O
ATOM   4399  ND2 ASN A 288      -1.225 -16.349  26.936  1.00 87.03           N
ATOM   4400 1HD2 ASN A 288      -2.163 -16.666  27.074  1.00 87.03           H
ATOM   4401 2HD2 ASN A 288      -0.457 -16.916  27.233  1.00 87.03           H
ATOM   4402  HN  ASN A 288      -4.060 -12.674  25.531  1.00 87.03           H
ATOM   4403  N   CYS A 289      -0.231 -11.816  26.805  1.00 91.53           N
ATOM   4404  CA  CYS A 289       0.823 -10.912  26.379  1.00 91.53           C
ATOM   4405  C   CYS A 289       1.660 -11.618  25.311  1.00 91.53           C
ATOM   4406  O   CYS A 289       2.066 -11.002  24.327  1.00 91.53           O
ATOM   4407  HA  CYS A 289       0.332 -10.031  25.966  1.00 91.53           H
ATOM   4408  CB  CYS A 289       1.679 -10.446  27.559  1.00 91.53           C
ATOM   4409 1HB  CYS A 289       1.050  -9.964  28.307  1.00 91.53           H
ATOM   4410 2HB  CYS A 289       2.147 -11.304  28.041  1.00 91.53           H
ATOM   4411  SG  CYS A 289       2.963  -9.279  26.978  1.00 91.53           S
ATOM   4412  HN  CYS A 289      -0.171 -12.117  27.757  1.00 91.53           H
ATOM   4413  N   ALA A 290       1.894 -12.902  25.541  1.00 93.74           N
ATOM   4414  CA  ALA A 290       2.741 -13.680  24.653  1.00 93.74           C
ATOM   4415  C   ALA A 290       2.119 -13.704  23.255  1.00 93.74           C
ATOM   4416  O   ALA A 290       2.822 -13.565  22.256  1.00 93.74           O
ATOM   4417  HA  ALA A 290       3.710 -13.185  24.601  1.00 93.74           H
ATOM   4418  CB  ALA A 290       2.933 -15.083  25.230  1.00 93.74           C
ATOM   4419 1HB  ALA A 290       3.405 -15.012  26.210  1.00 93.74           H
ATOM   4420 2HB  ALA A 290       1.964 -15.572  25.328  1.00 93.74           H
ATOM   4421 3HB  ALA A 290       3.569 -15.666  24.563  1.00 93.74           H
ATOM   4422  HN  ALA A 290       1.517 -13.409  26.317  1.00 93.74           H
ATOM   4423  N   VAL A 291       0.806 -13.882  23.229  1.00 94.08           N
ATOM   4424  CA  VAL A 291       0.080 -13.915  21.971  1.00 94.08           C
ATOM   4425  C   VAL A 291       0.164 -12.542  21.302  1.00 94.08           C
ATOM   4426  O   VAL A 291       0.400 -12.447  20.099  1.00 94.08           O
ATOM   4427  HA  VAL A 291       0.567 -14.649  21.329  1.00 94.08           H
ATOM   4428  CB  VAL A 291      -1.359 -14.377  22.210  1.00 94.08           C
ATOM   4429  HB  VAL A 291      -1.818 -13.690  22.921  1.00 94.08           H
ATOM   4430  CG1 VAL A 291      -2.173 -14.326  20.915  1.00 94.08           C
ATOM   4431 1HG1 VAL A 291      -2.192 -13.303  20.538  1.00 94.08           H
ATOM   4432 2HG1 VAL A 291      -1.715 -14.979  20.172  1.00 94.08           H
ATOM   4433 3HG1 VAL A 291      -3.192 -14.659  21.113  1.00 94.08           H
ATOM   4434  CG2 VAL A 291      -1.391 -15.778  22.823  1.00 94.08           C
ATOM   4435 1HG2 VAL A 291      -0.906 -16.482  22.146  1.00 94.08           H
ATOM   4436 2HG2 VAL A 291      -0.864 -15.770  23.777  1.00 94.08           H
ATOM   4437 3HG2 VAL A 291      -2.426 -16.082  22.982  1.00 94.08           H
ATOM   4438  HN  VAL A 291       0.242 -14.002  24.046  1.00 94.08           H
ATOM   4439  N   SER A 292      -0.034 -11.512  22.112  1.00 94.19           N
ATOM   4440  CA  SER A 292      -0.021 -10.149  21.606  1.00 94.19           C
ATOM   4441  C   SER A 292       1.346  -9.829  20.999  1.00 94.19           C
ATOM   4442  O   SER A 292       1.429  -9.211  19.939  1.00 94.19           O
ATOM   4443  HA  SER A 292      -0.796 -10.118  20.841  1.00 94.19           H
ATOM   4444  CB  SER A 292      -0.358  -9.148  22.713  1.00 94.19           C
ATOM   4445 1HB  SER A 292      -1.291  -9.441  23.195  1.00 94.19           H
ATOM   4446 2HB  SER A 292       0.419  -9.177  23.477  1.00 94.19           H
ATOM   4447  OG  SER A 292      -0.480  -7.820  22.212  1.00 94.19           O
ATOM   4448  HG  SER A 292      -1.317  -7.733  21.672  1.00 94.19           H
ATOM   4449  HN  SER A 292      -0.200 -11.596  23.094  1.00 94.19           H
ATOM   4450  N   THR A 293       2.385 -10.266  21.697  1.00 90.57           N
ATOM   4451  CA  THR A 293       3.745  -9.996  21.262  1.00 90.57           C
ATOM   4452  C   THR A 293       4.003 -10.631  19.894  1.00 90.57           C
ATOM   4453  O   THR A 293       4.547  -9.985  18.999  1.00 90.57           O
ATOM   4454  HA  THR A 293       3.860  -8.919  21.142  1.00 90.57           H
ATOM   4455  CB  THR A 293       4.697 -10.493  22.352  1.00 90.57           C
ATOM   4456  HB  THR A 293       4.582 -11.565  22.510  1.00 90.57           H
ATOM   4457  OG1 THR A 293       4.397  -9.671  23.477  1.00 90.57           O
ATOM   4458  HG1 THR A 293       3.715 -10.118  24.056  1.00 90.57           H
ATOM   4459  CG2 THR A 293       6.161 -10.177  22.040  1.00 90.57           C
ATOM   4460 1HG2 THR A 293       6.288  -9.099  21.949  1.00 90.57           H
ATOM   4461 2HG2 THR A 293       6.444 -10.657  21.103  1.00 90.57           H
ATOM   4462 3HG2 THR A 293       6.793 -10.551  22.845  1.00 90.57           H
ATOM   4463  HN  THR A 293       2.308 -10.793  22.543  1.00 90.57           H
ATOM   4464  N   ASN A 294       3.601 -11.888  19.775  1.00 92.62           N
ATOM   4465  CA  ASN A 294       3.847 -12.639  18.556  1.00 92.62           C
ATOM   4466  C   ASN A 294       3.069 -12.002  17.403  1.00 92.62           C
ATOM   4467  O   ASN A 294       3.559 -11.942  16.277  1.00 92.62           O
ATOM   4468  HA  ASN A 294       4.925 -12.596  18.405  1.00 92.62           H
ATOM   4469  CB  ASN A 294       3.377 -14.089  18.699  1.00 92.62           C
ATOM   4470 1HB  ASN A 294       2.374 -14.109  19.124  1.00 92.62           H
ATOM   4471 2HB  ASN A 294       3.316 -14.553  17.715  1.00 92.62           H
ATOM   4472  CG  ASN A 294       4.331 -14.889  19.589  1.00 92.62           C
ATOM   4473  OD1 ASN A 294       5.476 -14.525  19.800  1.00 92.62           O
ATOM   4474  ND2 ASN A 294       3.796 -15.996  20.097  1.00 92.62           N
ATOM   4475 1HD2 ASN A 294       2.849 -16.237  19.884  1.00 92.62           H
ATOM   4476 2HD2 ASN A 294       4.340 -16.587  20.691  1.00 92.62           H
ATOM   4477  HN  ASN A 294       3.117 -12.390  20.491  1.00 92.62           H
ATOM   4478  N   ILE A 295       1.868 -11.542  17.725  1.00 92.74           N
ATOM   4479  CA  ILE A 295       1.008 -10.932  16.725  1.00 92.74           C
ATOM   4480  C   ILE A 295       1.674  -9.661  16.193  1.00 92.74           C
ATOM   4481  O   ILE A 295       1.670  -9.412  14.988  1.00 92.74           O
ATOM   4482  HA  ILE A 295       0.910 -11.640  15.902  1.00 92.74           H
ATOM   4483  CB  ILE A 295      -0.393 -10.701  17.292  1.00 92.74           C
ATOM   4484  HB  ILE A 295      -0.291 -10.288  18.296  1.00 92.74           H
ATOM   4485  CG1 ILE A 295      -1.157 -12.020  17.422  1.00 92.74           C
ATOM   4486 1HG1 ILE A 295      -1.370 -12.420  16.431  1.00 92.74           H
ATOM   4487 2HG1 ILE A 295      -0.536 -12.755  17.935  1.00 92.74           H
ATOM   4488  CG2 ILE A 295      -1.161  -9.674  16.457  1.00 92.74           C
ATOM   4489 1HG2 ILE A 295      -0.622  -8.727  16.461  1.00 92.74           H
ATOM   4490 2HG2 ILE A 295      -1.254 -10.036  15.433  1.00 92.74           H
ATOM   4491 3HG2 ILE A 295      -2.154  -9.529  16.883  1.00 92.74           H
ATOM   4492  CD1 ILE A 295      -2.465 -11.824  18.191  1.00 92.74           C
ATOM   4493 1HD1 ILE A 295      -2.246 -11.447  19.190  1.00 92.74           H
ATOM   4494 2HD1 ILE A 295      -3.093 -11.107  17.662  1.00 92.74           H
ATOM   4495 3HD1 ILE A 295      -2.987 -12.777  18.269  1.00 92.74           H
ATOM   4496  HN  ILE A 295       1.483 -11.580  18.646  1.00 92.74           H
ATOM   4497  N   ASP A 296       2.228  -8.890  17.117  1.00 94.18           N
ATOM   4498  CA  ASP A 296       2.842  -7.622  16.763  1.00 94.18           C
ATOM   4499  C   ASP A 296       4.038  -7.877  15.844  1.00 94.18           C
ATOM   4500  O   ASP A 296       4.240  -7.156  14.868  1.00 94.18           O
ATOM   4501  HA  ASP A 296       2.054  -7.049  16.273  1.00 94.18           H
ATOM   4502  CB  ASP A 296       3.350  -6.890  18.007  1.00 94.18           C
ATOM   4503 1HB  ASP A 296       3.812  -7.603  18.690  1.00 94.18           H
ATOM   4504 2HB  ASP A 296       4.122  -6.175  17.723  1.00 94.18           H
ATOM   4505  CG  ASP A 296       2.208  -6.161  18.719  1.00 94.18           C
ATOM   4506  OD1 ASP A 296       1.043  -6.487  18.404  1.00 94.18           O
ATOM   4507  OD2 ASP A 296       2.526  -5.294  19.561  1.00 94.18           O
ATOM   4508  HN  ASP A 296       2.262  -9.120  18.089  1.00 94.18           H
ATOM   4509  N   ILE A 297       4.799  -8.905  16.188  1.00 93.92           N
ATOM   4510  CA  ILE A 297       5.956  -9.279  15.393  1.00 93.92           C
ATOM   4511  C   ILE A 297       5.493  -9.724  14.004  1.00 93.92           C
ATOM   4512  O   ILE A 297       6.064  -9.313  12.995  1.00 93.92           O
ATOM   4513  HA  ILE A 297       6.577  -8.390  15.281  1.00 93.92           H
ATOM   4514  CB  ILE A 297       6.795 -10.328  16.126  1.00 93.92           C
ATOM   4515  HB  ILE A 297       6.128 -11.119  16.470  1.00 93.92           H
ATOM   4516  CG1 ILE A 297       7.462  -9.728  17.366  1.00 93.92           C
ATOM   4517 1HG1 ILE A 297       8.204  -8.990  17.062  1.00 93.92           H
ATOM   4518 2HG1 ILE A 297       6.717  -9.204  17.966  1.00 93.92           H
ATOM   4519  CG2 ILE A 297       7.812 -10.974  15.184  1.00 93.92           C
ATOM   4520 1HG2 ILE A 297       7.288 -11.459  14.360  1.00 93.92           H
ATOM   4521 2HG2 ILE A 297       8.479 -10.207  14.789  1.00 93.92           H
ATOM   4522 3HG2 ILE A 297       8.395 -11.715  15.731  1.00 93.92           H
ATOM   4523  CD1 ILE A 297       8.131 -10.815  18.209  1.00 93.92           C
ATOM   4524 1HD1 ILE A 297       7.381 -11.538  18.531  1.00 93.92           H
ATOM   4525 2HD1 ILE A 297       8.891 -11.321  17.613  1.00 93.92           H
ATOM   4526 3HD1 ILE A 297       8.597 -10.362  19.083  1.00 93.92           H
ATOM   4527  HN  ILE A 297       4.637  -9.477  16.992  1.00 93.92           H
ATOM   4528  N   CYS A 298       4.463 -10.557  13.997  1.00 95.48           N
ATOM   4529  CA  CYS A 298       3.926 -11.073  12.750  1.00 95.48           C
ATOM   4530  C   CYS A 298       3.501  -9.886  11.882  1.00 95.48           C
ATOM   4531  O   CYS A 298       3.721  -9.888  10.672  1.00 95.48           O
ATOM   4532  HA  CYS A 298       4.729 -11.634  12.272  1.00 95.48           H
ATOM   4533  CB  CYS A 298       2.770 -12.046  12.991  1.00 95.48           C
ATOM   4534 1HB  CYS A 298       2.082 -11.631  13.728  1.00 95.48           H
ATOM   4535 2HB  CYS A 298       2.204 -12.186  12.070  1.00 95.48           H
ATOM   4536  SG  CYS A 298       3.418 -13.654  13.577  1.00 95.48           S
ATOM   4537  HG  CYS A 298       3.652 -13.262  14.826  1.00 95.48           H
ATOM   4538  HN  CYS A 298       3.998 -10.878  14.822  1.00 95.48           H
ATOM   4539  N   PHE A 299       2.901  -8.902  12.535  1.00 94.56           N
ATOM   4540  CA  PHE A 299       2.443  -7.712  11.838  1.00 94.56           C
ATOM   4541  C   PHE A 299       3.609  -6.995  11.153  1.00 94.56           C
ATOM   4542  O   PHE A 299       3.519  -6.639   9.979  1.00 94.56           O
ATOM   4543  HA  PHE A 299       1.724  -8.034  11.085  1.00 94.56           H
ATOM   4544  CB  PHE A 299       1.836  -6.783  12.891  1.00 94.56           C
ATOM   4545 1HB  PHE A 299       1.013  -7.298  13.385  1.00 94.56           H
ATOM   4546 2HB  PHE A 299       2.586  -6.576  13.654  1.00 94.56           H
ATOM   4547  CG  PHE A 299       1.323  -5.455  12.328  1.00 94.56           C
ATOM   4548  CD1 PHE A 299       2.084  -4.333  12.433  1.00 94.56           C
ATOM   4549  HD1 PHE A 299       3.059  -4.379  12.918  1.00 94.56           H
ATOM   4550  CD2 PHE A 299       0.107  -5.398  11.723  1.00 94.56           C
ATOM   4551  HD2 PHE A 299      -0.503  -6.298  11.639  1.00 94.56           H
ATOM   4552  CE1 PHE A 299       1.608  -3.101  11.911  1.00 94.56           C
ATOM   4553  HE1 PHE A 299       2.217  -2.202  11.996  1.00 94.56           H
ATOM   4554  CE2 PHE A 299      -0.369  -4.167  11.201  1.00 94.56           C
ATOM   4555  HE2 PHE A 299      -1.344  -4.121  10.716  1.00 94.56           H
ATOM   4556  CZ  PHE A 299       0.391  -3.044  11.306  1.00 94.56           C
ATOM   4557  HZ  PHE A 299       0.026  -2.099  10.905  1.00 94.56           H
ATOM   4558  HN  PHE A 299       2.726  -8.908  13.519  1.00 94.56           H
ATOM   4559  N   GLN A 300       4.675  -6.805  11.916  1.00 91.32           N
ATOM   4560  CA  GLN A 300       5.826  -6.067  11.424  1.00 91.32           C
ATOM   4561  C   GLN A 300       6.418  -6.764  10.198  1.00 91.32           C
ATOM   4562  O   GLN A 300       6.782  -6.110   9.222  1.00 91.32           O
ATOM   4563  HA  GLN A 300       5.442  -5.086  11.142  1.00 91.32           H
ATOM   4564  CB  GLN A 300       6.879  -5.897  12.521  1.00 91.32           C
ATOM   4565 1HB  GLN A 300       7.069  -6.858  12.999  1.00 91.32           H
ATOM   4566 2HB  GLN A 300       7.820  -5.569  12.079  1.00 91.32           H
ATOM   4567  CG  GLN A 300       6.420  -4.881  13.569  1.00 91.32           C
ATOM   4568 1HG  GLN A 300       6.266  -3.911  13.097  1.00 91.32           H
ATOM   4569 2HG  GLN A 300       5.460  -5.190  13.983  1.00 91.32           H
ATOM   4570  CD  GLN A 300       7.449  -4.751  14.694  1.00 91.32           C
ATOM   4571  OE1 GLN A 300       8.540  -5.293  14.637  1.00 91.32           O
ATOM   4572  NE2 GLN A 300       7.041  -4.004  15.716  1.00 91.32           N
ATOM   4573 1HE2 GLN A 300       6.133  -3.587  15.699  1.00 91.32           H
ATOM   4574 2HE2 GLN A 300       7.644  -3.859  16.500  1.00 91.32           H
ATOM   4575  HN  GLN A 300       4.760  -7.144  12.853  1.00 91.32           H
ATOM   4576  N   VAL A 301       6.498  -8.084  10.288  1.00 95.75           N
ATOM   4577  CA  VAL A 301       7.103  -8.871   9.228  1.00 95.75           C
ATOM   4578  C   VAL A 301       6.242  -8.770   7.967  1.00 95.75           C
ATOM   4579  O   VAL A 301       6.742  -8.432   6.895  1.00 95.75           O
ATOM   4580  HA  VAL A 301       8.083  -8.443   9.019  1.00 95.75           H
ATOM   4581  CB  VAL A 301       7.307 -10.313   9.698  1.00 95.75           C
ATOM   4582  HB  VAL A 301       6.342 -10.697  10.031  1.00 95.75           H
ATOM   4583  CG1 VAL A 301       7.794 -11.200   8.551  1.00 95.75           C
ATOM   4584 1HG1 VAL A 301       7.056 -11.195   7.749  1.00 95.75           H
ATOM   4585 2HG1 VAL A 301       8.743 -10.818   8.174  1.00 95.75           H
ATOM   4586 3HG1 VAL A 301       7.931 -12.219   8.912  1.00 95.75           H
ATOM   4587  CG2 VAL A 301       8.271 -10.372  10.885  1.00 95.75           C
ATOM   4588 1HG2 VAL A 301       9.236  -9.961  10.589  1.00 95.75           H
ATOM   4589 2HG2 VAL A 301       7.866  -9.789  11.711  1.00 95.75           H
ATOM   4590 3HG2 VAL A 301       8.398 -11.408  11.199  1.00 95.75           H
ATOM   4591  HN  VAL A 301       6.158  -8.613  11.066  1.00 95.75           H
ATOM   4592  N   THR A 302       4.963  -9.069   8.138  1.00 94.81           N
ATOM   4593  CA  THR A 302       4.062  -9.176   7.003  1.00 94.81           C
ATOM   4594  C   THR A 302       3.859  -7.806   6.351  1.00 94.81           C
ATOM   4595  O   THR A 302       3.663  -7.714   5.141  1.00 94.81           O
ATOM   4596  HA  THR A 302       4.525  -9.820   6.256  1.00 94.81           H
ATOM   4597  CB  THR A 302       2.760  -9.815   7.491  1.00 94.81           C
ATOM   4598  HB  THR A 302       2.039  -9.899   6.678  1.00 94.81           H
ATOM   4599  OG1 THR A 302       2.360  -8.995   8.586  1.00 94.81           O
ATOM   4600  HG1 THR A 302       1.472  -9.297   8.933  1.00 94.81           H
ATOM   4601  CG2 THR A 302       2.984 -11.192   8.119  1.00 94.81           C
ATOM   4602 1HG2 THR A 302       3.652 -11.097   8.975  1.00 94.81           H
ATOM   4603 2HG2 THR A 302       3.429 -11.860   7.382  1.00 94.81           H
ATOM   4604 3HG2 THR A 302       2.028 -11.601   8.449  1.00 94.81           H
ATOM   4605  HN  THR A 302       4.541  -9.235   9.029  1.00 94.81           H
ATOM   4606  N   GLN A 303       3.913  -6.777   7.184  1.00 92.60           N
ATOM   4607  CA  GLN A 303       3.810  -5.413   6.694  1.00 92.60           C
ATOM   4608  C   GLN A 303       4.982  -5.092   5.764  1.00 92.60           C
ATOM   4609  O   GLN A 303       4.799  -4.465   4.722  1.00 92.60           O
ATOM   4610  HA  GLN A 303       2.875  -5.375   6.137  1.00 92.60           H
ATOM   4611  CB  GLN A 303       3.743  -4.417   7.854  1.00 92.60           C
ATOM   4612 1HB  GLN A 303       2.885  -4.647   8.486  1.00 92.60           H
ATOM   4613 2HB  GLN A 303       4.633  -4.518   8.476  1.00 92.60           H
ATOM   4614  CG  GLN A 303       3.634  -2.981   7.339  1.00 92.60           C
ATOM   4615 1HG  GLN A 303       4.547  -2.710   6.810  1.00 92.60           H
ATOM   4616 2HG  GLN A 303       2.817  -2.910   6.621  1.00 92.60           H
ATOM   4617  CD  GLN A 303       3.396  -2.002   8.490  1.00 92.60           C
ATOM   4618  OE1 GLN A 303       4.255  -1.761   9.322  1.00 92.60           O
ATOM   4619  NE2 GLN A 303       2.184  -1.453   8.492  1.00 92.60           N
ATOM   4620 1HE2 GLN A 303       1.525  -1.694   7.780  1.00 92.60           H
ATOM   4621 2HE2 GLN A 303       1.933  -0.799   9.206  1.00 92.60           H
ATOM   4622  HN  GLN A 303       4.026  -6.863   8.174  1.00 92.60           H
ATOM   4623  N   THR A 304       6.161  -5.538   6.175  1.00 93.81           N
ATOM   4624  CA  THR A 304       7.369  -5.271   5.412  1.00 93.81           C
ATOM   4625  C   THR A 304       7.288  -5.935   4.036  1.00 93.81           C
ATOM   4626  O   THR A 304       7.645  -5.328   3.028  1.00 93.81           O
ATOM   4627  HA  THR A 304       7.440  -4.197   5.245  1.00 93.81           H
ATOM   4628  CB  THR A 304       8.565  -5.739   6.243  1.00 93.81           C
ATOM   4629  HB  THR A 304       8.564  -6.824   6.352  1.00 93.81           H
ATOM   4630  OG1 THR A 304       8.456  -4.999   7.456  1.00 93.81           O
ATOM   4631  HG1 THR A 304       8.055  -5.572   8.171  1.00 93.81           H
ATOM   4632  CG2 THR A 304       9.902  -5.288   5.651  1.00 93.81           C
ATOM   4633 1HG2 THR A 304       9.930  -4.199   5.605  1.00 93.81           H
ATOM   4634 2HG2 THR A 304      10.010  -5.697   4.646  1.00 93.81           H
ATOM   4635 3HG2 THR A 304      10.717  -5.646   6.279  1.00 93.81           H
ATOM   4636  HN  THR A 304       6.297  -6.070   7.010  1.00 93.81           H
ATOM   4637  N   ILE A 305       6.816  -7.173   4.039  1.00 93.29           N
ATOM   4638  CA  ILE A 305       6.660  -7.917   2.801  1.00 93.29           C
ATOM   4639  C   ILE A 305       5.725  -7.150   1.863  1.00 93.29           C
ATOM   4640  O   ILE A 305       5.958  -7.096   0.657  1.00 93.29           O
ATOM   4641  HA  ILE A 305       7.642  -7.982   2.332  1.00 93.29           H
ATOM   4642  CB  ILE A 305       6.201  -9.348   3.089  1.00 93.29           C
ATOM   4643  HB  ILE A 305       5.320  -9.302   3.730  1.00 93.29           H
ATOM   4644  CG1 ILE A 305       7.275 -10.125   3.854  1.00 93.29           C
ATOM   4645 1HG1 ILE A 305       8.105 -10.357   3.187  1.00 93.29           H
ATOM   4646 2HG1 ILE A 305       7.675  -9.505   4.657  1.00 93.29           H
ATOM   4647  CG2 ILE A 305       5.786 -10.062   1.801  1.00 93.29           C
ATOM   4648 1HG2 ILE A 305       4.964  -9.519   1.334  1.00 93.29           H
ATOM   4649 2HG2 ILE A 305       6.633 -10.098   1.117  1.00 93.29           H
ATOM   4650 3HG2 ILE A 305       5.464 -11.076   2.035  1.00 93.29           H
ATOM   4651  CD1 ILE A 305       6.705 -11.419   4.438  1.00 93.29           C
ATOM   4652 1HD1 ILE A 305       5.891 -11.181   5.123  1.00 93.29           H
ATOM   4653 2HD1 ILE A 305       6.328 -12.047   3.630  1.00 93.29           H
ATOM   4654 3HD1 ILE A 305       7.490 -11.951   4.976  1.00 93.29           H
ATOM   4655  HN  ILE A 305       6.543  -7.666   4.865  1.00 93.29           H
ATOM   4656  N   ALA A 306       4.689  -6.574   2.454  1.00 94.41           N
ATOM   4657  CA  ALA A 306       3.693  -5.852   1.681  1.00 94.41           C
ATOM   4658  C   ALA A 306       4.351  -4.644   1.012  1.00 94.41           C
ATOM   4659  O   ALA A 306       4.007  -4.290  -0.115  1.00 94.41           O
ATOM   4660  HA  ALA A 306       3.319  -6.525   0.910  1.00 94.41           H
ATOM   4661  CB  ALA A 306       2.530  -5.452   2.593  1.00 94.41           C
ATOM   4662 1HB  ALA A 306       2.079  -6.347   3.020  1.00 94.41           H
ATOM   4663 2HB  ALA A 306       2.901  -4.813   3.395  1.00 94.41           H
ATOM   4664 3HB  ALA A 306       1.784  -4.910   2.012  1.00 94.41           H
ATOM   4665  HN  ALA A 306       4.524  -6.595   3.441  1.00 94.41           H
ATOM   4666  N   PHE A 307       5.285  -4.043   1.734  1.00 92.89           N
ATOM   4667  CA  PHE A 307       5.946  -2.842   1.253  1.00 92.89           C
ATOM   4668  C   PHE A 307       6.814  -3.146   0.030  1.00 92.89           C
ATOM   4669  O   PHE A 307       6.971  -2.301  -0.850  1.00 92.89           O
ATOM   4670  HA  PHE A 307       5.166  -2.133   0.975  1.00 92.89           H
ATOM   4671  CB  PHE A 307       6.842  -2.339   2.387  1.00 92.89           C
ATOM   4672 1HB  PHE A 307       7.448  -3.168   2.753  1.00 92.89           H
ATOM   4673 2HB  PHE A 307       7.529  -1.593   1.990  1.00 92.89           H
ATOM   4674  CG  PHE A 307       6.075  -1.730   3.563  1.00 92.89           C
ATOM   4675  CD1 PHE A 307       4.729  -1.553   3.478  1.00 92.89           C
ATOM   4676  HD1 PHE A 307       4.197  -1.846   2.572  1.00 92.89           H
ATOM   4677  CD2 PHE A 307       6.738  -1.366   4.692  1.00 92.89           C
ATOM   4678  HD2 PHE A 307       7.817  -1.507   4.760  1.00 92.89           H
ATOM   4679  CE1 PHE A 307       4.017  -0.988   4.569  1.00 92.89           C
ATOM   4680  HE1 PHE A 307       2.938  -0.846   4.500  1.00 92.89           H
ATOM   4681  CE2 PHE A 307       6.026  -0.800   5.783  1.00 92.89           C
ATOM   4682  HE2 PHE A 307       6.558  -0.508   6.688  1.00 92.89           H
ATOM   4683  CZ  PHE A 307       4.681  -0.624   5.698  1.00 92.89           C
ATOM   4684  HZ  PHE A 307       4.134  -0.190   6.536  1.00 92.89           H
ATOM   4685  HN  PHE A 307       5.591  -4.363   2.631  1.00 92.89           H
ATOM   4686  N   PHE A 308       7.356  -4.355   0.015  1.00 87.96           N
ATOM   4687  CA  PHE A 308       8.183  -4.791  -1.097  1.00 87.96           C
ATOM   4688  C   PHE A 308       7.379  -4.822  -2.399  1.00 87.96           C
ATOM   4689  O   PHE A 308       7.953  -4.824  -3.487  1.00 87.96           O
ATOM   4690  HA  PHE A 308       8.999  -4.074  -1.194  1.00 87.96           H
ATOM   4691  CB  PHE A 308       8.660  -6.207  -0.772  1.00 87.96           C
ATOM   4692 1HB  PHE A 308       7.891  -6.715  -0.190  1.00 87.96           H
ATOM   4693 2HB  PHE A 308       8.775  -6.764  -1.703  1.00 87.96           H
ATOM   4694  CG  PHE A 308       9.980  -6.258   0.001  1.00 87.96           C
ATOM   4695  CD1 PHE A 308      11.158  -6.076  -0.654  1.00 87.96           C
ATOM   4696  HD1 PHE A 308      11.163  -5.895  -1.728  1.00 87.96           H
ATOM   4697  CD2 PHE A 308       9.974  -6.483   1.342  1.00 87.96           C
ATOM   4698  HD2 PHE A 308       9.030  -6.629   1.866  1.00 87.96           H
ATOM   4699  CE1 PHE A 308      12.383  -6.123   0.064  1.00 87.96           C
ATOM   4700  HE1 PHE A 308      13.327  -5.978  -0.461  1.00 87.96           H
ATOM   4701  CE2 PHE A 308      11.199  -6.530   2.059  1.00 87.96           C
ATOM   4702  HE2 PHE A 308      11.194  -6.711   3.134  1.00 87.96           H
ATOM   4703  CZ  PHE A 308      12.377  -6.349   1.405  1.00 87.96           C
ATOM   4704  HZ  PHE A 308      13.317  -6.384   1.956  1.00 87.96           H
ATOM   4705  HN  PHE A 308       7.237  -5.030   0.743  1.00 87.96           H
ATOM   4706  N   HIS A 309       6.063  -4.847  -2.244  1.00 82.26           N
ATOM   4707  CA  HIS A 309       5.175  -4.878  -3.393  1.00 82.26           C
ATOM   4708  C   HIS A 309       5.371  -3.611  -4.228  1.00 82.26           C
ATOM   4709  O   HIS A 309       5.276  -3.650  -5.454  1.00 82.26           O
ATOM   4710  HA  HIS A 309       5.464  -5.744  -3.989  1.00 82.26           H
ATOM   4711  CB  HIS A 309       3.724  -5.079  -2.953  1.00 82.26           C
ATOM   4712 1HB  HIS A 309       3.673  -5.940  -2.287  1.00 82.26           H
ATOM   4713 2HB  HIS A 309       3.406  -4.210  -2.376  1.00 82.26           H
ATOM   4714  CG  HIS A 309       2.758  -5.286  -4.095  1.00 82.26           C
ATOM   4715  ND1 HIS A 309       2.024  -4.255  -4.653  1.00 82.26           N
ATOM   4716  HD1 HIS A 309       2.053  -3.296  -4.370  1.00 82.26           H
ATOM   4717  CD2 HIS A 309       2.415  -6.416  -4.779  1.00 82.26           C
ATOM   4718  HD2 HIS A 309       2.810  -7.416  -4.596  1.00 82.26           H
ATOM   4719  CE1 HIS A 309       1.276  -4.753  -5.627  1.00 82.26           C
ATOM   4720  HE1 HIS A 309       0.586  -4.190  -6.257  1.00 82.26           H
ATOM   4721  NE2 HIS A 309       1.519  -6.092  -5.703  1.00 82.26           N
ATOM   4722  HN  HIS A 309       5.605  -4.845  -1.355  1.00 82.26           H
ATOM   4723  N   SER A 310       5.642  -2.517  -3.531  1.00 86.68           N
ATOM   4724  CA  SER A 310       5.824  -1.235  -4.190  1.00 86.68           C
ATOM   4725  C   SER A 310       7.075  -1.273  -5.071  1.00 86.68           C
ATOM   4726  O   SER A 310       7.169  -0.539  -6.054  1.00 86.68           O
ATOM   4727  HA  SER A 310       4.932  -1.094  -4.800  1.00 86.68           H
ATOM   4728  CB  SER A 310       5.929  -0.101  -3.169  1.00 86.68           C
ATOM   4729 1HB  SER A 310       5.874   0.858  -3.686  1.00 86.68           H
ATOM   4730 2HB  SER A 310       5.078  -0.145  -2.490  1.00 86.68           H
ATOM   4731  OG  SER A 310       7.139  -0.167  -2.420  1.00 86.68           O
ATOM   4732  HG  SER A 310       7.038  -0.814  -1.664  1.00 86.68           H
ATOM   4733  HN  SER A 310       5.737  -2.498  -2.536  1.00 86.68           H
ATOM   4734  N   CYS A 311       8.004  -2.137  -4.688  1.00 88.85           N
ATOM   4735  CA  CYS A 311       9.237  -2.292  -5.440  1.00 88.85           C
ATOM   4736  C   CYS A 311       8.927  -3.082  -6.713  1.00 88.85           C
ATOM   4737  O   CYS A 311       9.601  -2.918  -7.729  1.00 88.85           O
ATOM   4738  HA  CYS A 311       9.585  -1.288  -5.683  1.00 88.85           H
ATOM   4739  CB  CYS A 311      10.329  -2.963  -4.604  1.00 88.85           C
ATOM   4740 1HB  CYS A 311      10.011  -3.963  -4.310  1.00 88.85           H
ATOM   4741 2HB  CYS A 311      11.235  -3.079  -5.200  1.00 88.85           H
ATOM   4742  SG  CYS A 311      10.685  -1.958  -3.117  1.00 88.85           S
ATOM   4743  HG  CYS A 311      11.552  -2.810  -2.577  1.00 88.85           H
ATOM   4744  HN  CYS A 311       7.924  -2.722  -3.881  1.00 88.85           H
ATOM   4745  N   LEU A 312       7.907  -3.922  -6.616  1.00 86.86           N
ATOM   4746  CA  LEU A 312       7.626  -4.883  -7.669  1.00 86.86           C
ATOM   4747  C   LEU A 312       6.671  -4.255  -8.686  1.00 86.86           C
ATOM   4748  O   LEU A 312       6.642  -4.658  -9.848  1.00 86.86           O
ATOM   4749  HA  LEU A 312       8.569  -5.102  -8.171  1.00 86.86           H
ATOM   4750  CB  LEU A 312       7.114  -6.196  -7.074  1.00 86.86           C
ATOM   4751 1HB  LEU A 312       6.228  -5.980  -6.477  1.00 86.86           H
ATOM   4752 2HB  LEU A 312       6.798  -6.844  -7.892  1.00 86.86           H
ATOM   4753  CG  LEU A 312       8.106  -6.969  -6.202  1.00 86.86           C
ATOM   4754  HG  LEU A 312       8.424  -6.319  -5.388  1.00 86.86           H
ATOM   4755  CD1 LEU A 312       7.441  -8.194  -5.570  1.00 86.86           C
ATOM   4756 1HD1 LEU A 312       6.606  -7.873  -4.948  1.00 86.86           H
ATOM   4757 2HD1 LEU A 312       7.077  -8.856  -6.355  1.00 86.86           H
ATOM   4758 3HD1 LEU A 312       8.168  -8.725  -4.956  1.00 86.86           H
ATOM   4759  CD2 LEU A 312       9.359  -7.344  -6.997  1.00 86.86           C
ATOM   4760 1HD2 LEU A 312       9.078  -7.968  -7.845  1.00 86.86           H
ATOM   4761 2HD2 LEU A 312       9.844  -6.437  -7.359  1.00 86.86           H
ATOM   4762 3HD2 LEU A 312      10.047  -7.892  -6.354  1.00 86.86           H
ATOM   4763  HN  LEU A 312       7.280  -3.953  -5.838  1.00 86.86           H
ATOM   4764  N   ASN A 313       5.912  -3.278  -8.211  1.00 84.98           N
ATOM   4765  CA  ASN A 313       4.881  -2.665  -9.032  1.00 84.98           C
ATOM   4766  C   ASN A 313       5.491  -2.224 -10.364  1.00 84.98           C
ATOM   4767  O   ASN A 313       4.955  -2.530 -11.428  1.00 84.98           O
ATOM   4768  HA  ASN A 313       4.119  -3.435  -9.157  1.00 84.98           H
ATOM   4769  CB  ASN A 313       4.295  -1.429  -8.348  1.00 84.98           C
ATOM   4770 1HB  ASN A 313       5.093  -0.861  -7.870  1.00 84.98           H
ATOM   4771 2HB  ASN A 313       3.842  -0.776  -9.094  1.00 84.98           H
ATOM   4772  CG  ASN A 313       3.247  -1.824  -7.305  1.00 84.98           C
ATOM   4773  OD1 ASN A 313       2.748  -2.937  -7.280  1.00 84.98           O
ATOM   4774  ND2 ASN A 313       2.945  -0.853  -6.447  1.00 84.98           N
ATOM   4775 1HD2 ASN A 313       3.392   0.038  -6.523  1.00 84.98           H
ATOM   4776 2HD2 ASN A 313       2.269  -1.015  -5.728  1.00 84.98           H
ATOM   4777  HN  ASN A 313       5.992  -2.906  -7.286  1.00 84.98           H
ATOM   4778  N   PRO A 314       6.618  -1.500 -10.330  1.00 85.01           N
ATOM   4779  CA  PRO A 314       7.253  -1.035 -11.566  1.00 85.01           C
ATOM   4780  C   PRO A 314       7.500  -2.167 -12.550  1.00 85.01           C
ATOM   4781  O   PRO A 314       7.213  -2.035 -13.738  1.00 85.01           O
ATOM   4782  HA  PRO A 314       6.593  -0.342 -12.088  1.00 85.01           H
ATOM   4783  CB  PRO A 314       8.562  -0.404 -11.086  1.00 85.01           C
ATOM   4784 1HB  PRO A 314       9.380  -1.124 -11.092  1.00 85.01           H
ATOM   4785 2HB  PRO A 314       8.865   0.427 -11.723  1.00 85.01           H
ATOM   4786  CG  PRO A 314       8.232   0.061  -9.673  1.00 85.01           C
ATOM   4787 1HG  PRO A 314       9.131   0.208  -9.074  1.00 85.01           H
ATOM   4788 2HG  PRO A 314       7.705   1.016  -9.673  1.00 85.01           H
ATOM   4789  CD  PRO A 314       7.367  -1.068  -9.136  1.00 85.01           C
ATOM   4790 1HD  PRO A 314       7.969  -1.879  -8.727  1.00 85.01           H
ATOM   4791 2HD  PRO A 314       6.708  -0.729  -8.337  1.00 85.01           H
ATOM   4792  N   VAL A 315       8.031  -3.260 -12.023  1.00 83.98           N
ATOM   4793  CA  VAL A 315       8.455  -4.367 -12.864  1.00 83.98           C
ATOM   4794  C   VAL A 315       7.221  -5.067 -13.437  1.00 83.98           C
ATOM   4795  O   VAL A 315       7.183  -5.394 -14.622  1.00 83.98           O
ATOM   4796  HA  VAL A 315       9.036  -3.951 -13.687  1.00 83.98           H
ATOM   4797  CB  VAL A 315       9.363  -5.309 -12.071  1.00 83.98           C
ATOM   4798  HB  VAL A 315       8.783  -5.716 -11.243  1.00 83.98           H
ATOM   4799  CG1 VAL A 315       9.829  -6.480 -12.939  1.00 83.98           C
ATOM   4800 1HG1 VAL A 315       8.962  -7.041 -13.287  1.00 83.98           H
ATOM   4801 2HG1 VAL A 315      10.383  -6.099 -13.796  1.00 83.98           H
ATOM   4802 3HG1 VAL A 315      10.473  -7.134 -12.351  1.00 83.98           H
ATOM   4803  CG2 VAL A 315      10.556  -4.554 -11.483  1.00 83.98           C
ATOM   4804 1HG2 VAL A 315      11.136  -4.106 -12.290  1.00 83.98           H
ATOM   4805 2HG2 VAL A 315      10.198  -3.771 -10.815  1.00 83.98           H
ATOM   4806 3HG2 VAL A 315      11.186  -5.247 -10.925  1.00 83.98           H
ATOM   4807  HN  VAL A 315       8.173  -3.397 -11.042  1.00 83.98           H
ATOM   4808  N   LEU A 316       6.243  -5.278 -12.569  1.00 83.70           N
ATOM   4809  CA  LEU A 316       5.132  -6.158 -12.891  1.00 83.70           C
ATOM   4810  C   LEU A 316       4.292  -5.526 -14.002  1.00 83.70           C
ATOM   4811  O   LEU A 316       3.860  -6.214 -14.926  1.00 83.70           O
ATOM   4812  HA  LEU A 316       5.553  -7.091 -13.265  1.00 83.70           H
ATOM   4813  CB  LEU A 316       4.332  -6.495 -11.631  1.00 83.70           C
ATOM   4814 1HB  LEU A 316       4.066  -5.562 -11.134  1.00 83.70           H
ATOM   4815 2HB  LEU A 316       3.401  -6.973 -11.933  1.00 83.70           H
ATOM   4816  CG  LEU A 316       5.031  -7.400 -10.615  1.00 83.70           C
ATOM   4817  HG  LEU A 316       5.990  -6.950 -10.358  1.00 83.70           H
ATOM   4818  CD1 LEU A 316       4.220  -7.502  -9.322  1.00 83.70           C
ATOM   4819 1HD1 LEU A 316       4.106  -6.510  -8.885  1.00 83.70           H
ATOM   4820 2HD1 LEU A 316       3.236  -7.918  -9.542  1.00 83.70           H
ATOM   4821 3HD1 LEU A 316       4.739  -8.152  -8.617  1.00 83.70           H
ATOM   4822  CD2 LEU A 316       5.325  -8.776 -11.217  1.00 83.70           C
ATOM   4823 1HD2 LEU A 316       4.390  -9.247 -11.520  1.00 83.70           H
ATOM   4824 2HD2 LEU A 316       5.972  -8.661 -12.086  1.00 83.70           H
ATOM   4825 3HD2 LEU A 316       5.822  -9.399 -10.474  1.00 83.70           H
ATOM   4826  HN  LEU A 316       6.201  -4.860 -11.661  1.00 83.70           H
ATOM   4827  N   TYR A 317       4.086  -4.223 -13.876  1.00 80.43           N
ATOM   4828  CA  TYR A 317       3.070  -3.547 -14.665  1.00 80.43           C
ATOM   4829  C   TYR A 317       3.702  -2.773 -15.824  1.00 80.43           C
ATOM   4830  O   TYR A 317       3.083  -2.607 -16.874  1.00 80.43           O
ATOM   4831  HA  TYR A 317       2.397  -4.304 -15.067  1.00 80.43           H
ATOM   4832  CB  TYR A 317       2.390  -2.556 -13.718  1.00 80.43           C
ATOM   4833 1HB  TYR A 317       3.156  -1.968 -13.212  1.00 80.43           H
ATOM   4834 2HB  TYR A 317       1.791  -1.861 -14.305  1.00 80.43           H
ATOM   4835  CG  TYR A 317       1.496  -3.215 -12.665  1.00 80.43           C
ATOM   4836  CD1 TYR A 317       0.239  -3.667 -13.013  1.00 80.43           C
ATOM   4837  HD1 TYR A 317      -0.117  -3.553 -14.037  1.00 80.43           H
ATOM   4838  CD2 TYR A 317       1.947  -3.359 -11.369  1.00 80.43           C
ATOM   4839  HD2 TYR A 317       2.940  -3.002 -11.095  1.00 80.43           H
ATOM   4840  CE1 TYR A 317      -0.602  -4.287 -12.022  1.00 80.43           C
ATOM   4841  HE1 TYR A 317      -1.597  -4.648 -12.283  1.00 80.43           H
ATOM   4842  CE2 TYR A 317       1.106  -3.979 -10.378  1.00 80.43           C
ATOM   4843  HE2 TYR A 317       1.450  -4.098  -9.351  1.00 80.43           H
ATOM   4844  CZ  TYR A 317      -0.127  -4.413 -10.754  1.00 80.43           C
ATOM   4845  OH  TYR A 317      -0.922  -4.999  -9.819  1.00 80.43           O
ATOM   4846  HH  TYR A 317      -0.427  -5.082  -8.953  1.00 80.43           H
ATOM   4847  HN  TYR A 317       4.597  -3.634 -13.250  1.00 80.43           H
ATOM   4848  N   VAL A 318       4.926  -2.322 -15.595  1.00 76.75           N
ATOM   4849  CA  VAL A 318       5.513  -1.290 -16.433  1.00 76.75           C
ATOM   4850  C   VAL A 318       6.563  -1.919 -17.351  1.00 76.75           C
ATOM   4851  O   VAL A 318       6.453  -1.838 -18.573  1.00 76.75           O
ATOM   4852  HA  VAL A 318       4.715  -0.873 -17.048  1.00 76.75           H
ATOM   4853  CB  VAL A 318       6.077  -0.166 -15.562  1.00 76.75           C
ATOM   4854  HB  VAL A 318       6.986  -0.534 -15.087  1.00 76.75           H
ATOM   4855  CG1 VAL A 318       6.450   1.051 -16.411  1.00 76.75           C
ATOM   4856 1HG1 VAL A 318       7.205   0.765 -17.144  1.00 76.75           H
ATOM   4857 2HG1 VAL A 318       5.564   1.420 -16.927  1.00 76.75           H
ATOM   4858 3HG1 VAL A 318       6.849   1.835 -15.767  1.00 76.75           H
ATOM   4859  CG2 VAL A 318       5.091   0.219 -14.457  1.00 76.75           C
ATOM   4860 1HG2 VAL A 318       4.157   0.559 -14.905  1.00 76.75           H
ATOM   4861 2HG2 VAL A 318       4.897  -0.649 -13.826  1.00 76.75           H
ATOM   4862 3HG2 VAL A 318       5.517   1.019 -13.852  1.00 76.75           H
ATOM   4863  HN  VAL A 318       5.513  -2.648 -14.854  1.00 76.75           H
ATOM   4864  N   PHE A 319       7.556  -2.534 -16.725  1.00 73.98           N
ATOM   4865  CA  PHE A 319       8.717  -3.013 -17.456  1.00 73.98           C
ATOM   4866  C   PHE A 319       8.357  -4.218 -18.327  1.00 73.98           C
ATOM   4867  O   PHE A 319       9.094  -4.564 -19.249  1.00 73.98           O
ATOM   4868  HA  PHE A 319       9.060  -2.197 -18.092  1.00 73.98           H
ATOM   4869  CB  PHE A 319       9.754  -3.443 -16.416  1.00 73.98           C
ATOM   4870 1HB  PHE A 319       9.320  -4.217 -15.783  1.00 73.98           H
ATOM   4871 2HB  PHE A 319      10.605  -3.890 -16.929  1.00 73.98           H
ATOM   4872  CG  PHE A 319      10.255  -2.301 -15.529  1.00 73.98           C
ATOM   4873  CD1 PHE A 319      10.094  -1.010 -15.926  1.00 73.98           C
ATOM   4874  HD1 PHE A 319       9.609  -0.789 -16.876  1.00 73.98           H
ATOM   4875  CD2 PHE A 319      10.861  -2.577 -14.343  1.00 73.98           C
ATOM   4876  HD2 PHE A 319      10.990  -3.612 -14.025  1.00 73.98           H
ATOM   4877  CE1 PHE A 319      10.559   0.049 -15.102  1.00 73.98           C
ATOM   4878  HE1 PHE A 319      10.431   1.083 -15.421  1.00 73.98           H
ATOM   4879  CE2 PHE A 319      11.326  -1.518 -13.519  1.00 73.98           C
ATOM   4880  HE2 PHE A 319      11.812  -1.739 -12.569  1.00 73.98           H
ATOM   4881  CZ  PHE A 319      11.165  -0.227 -13.917  1.00 73.98           C
ATOM   4882  HZ  PHE A 319      11.522   0.586 -13.284  1.00 73.98           H
ATOM   4883  HN  PHE A 319       7.577  -2.704 -15.740  1.00 73.98           H
ATOM   4884  N   VAL A 320       7.224  -4.824 -18.004  1.00 73.52           N
ATOM   4885  CA  VAL A 320       6.703  -5.915 -18.810  1.00 73.52           C
ATOM   4886  C   VAL A 320       6.354  -5.391 -20.205  1.00 73.52           C
ATOM   4887  O   VAL A 320       6.386  -6.141 -21.179  1.00 73.52           O
ATOM   4888  HA  VAL A 320       7.492  -6.662 -18.903  1.00 73.52           H
ATOM   4889  CB  VAL A 320       5.514  -6.567 -18.102  1.00 73.52           C
ATOM   4890  HB  VAL A 320       4.752  -5.803 -17.953  1.00 73.52           H
ATOM   4891  CG1 VAL A 320       4.905  -7.677 -18.962  1.00 73.52           C
ATOM   4892 1HG1 VAL A 320       4.561  -7.256 -19.907  1.00 73.52           H
ATOM   4893 2HG1 VAL A 320       5.658  -8.440 -19.156  1.00 73.52           H
ATOM   4894 3HG1 VAL A 320       4.062  -8.123 -18.435  1.00 73.52           H
ATOM   4895  CG2 VAL A 320       5.920  -7.100 -16.727  1.00 73.52           C
ATOM   4896 1HG2 VAL A 320       6.708  -7.844 -16.844  1.00 73.52           H
ATOM   4897 2HG2 VAL A 320       6.285  -6.278 -16.111  1.00 73.52           H
ATOM   4898 3HG2 VAL A 320       5.057  -7.559 -16.245  1.00 73.52           H
ATOM   4899  HN  VAL A 320       6.667  -4.582 -17.210  1.00 73.52           H
ATOM   4900  N   GLY A 321       6.029  -4.108 -20.256  1.00 74.40           N
ATOM   4901  CA  GLY A 321       5.615  -3.489 -21.504  1.00 74.40           C
ATOM   4902  C   GLY A 321       6.795  -3.361 -22.470  1.00 74.40           C
ATOM   4903  O   GLY A 321       7.834  -2.807 -22.115  1.00 74.40           O
ATOM   4904 1HA  GLY A 321       4.826  -4.084 -21.965  1.00 74.40           H
ATOM   4905 2HA  GLY A 321       5.195  -2.503 -21.304  1.00 74.40           H
ATOM   4906  HN  GLY A 321       6.044  -3.495 -19.465  1.00 74.40           H
ATOM   4907  N   GLU A 322       6.595  -3.883 -23.671  1.00 63.31           N
ATOM   4908  CA  GLU A 322       7.608  -3.787 -24.707  1.00 63.31           C
ATOM   4909  C   GLU A 322       7.810  -2.327 -25.118  1.00 63.31           C
ATOM   4910  O   GLU A 322       8.940  -1.889 -25.332  1.00 63.31           O
ATOM   4911  HA  GLU A 322       8.522  -4.174 -24.256  1.00 63.31           H
ATOM   4912  CB  GLU A 322       7.241  -4.651 -25.915  1.00 63.31           C
ATOM   4913 1HB  GLU A 322       6.213  -4.447 -26.214  1.00 63.31           H
ATOM   4914 2HB  GLU A 322       7.962  -4.488 -26.716  1.00 63.31           H
ATOM   4915  CG  GLU A 322       7.312  -6.139 -25.567  1.00 63.31           C
ATOM   4916 1HG  GLU A 322       8.323  -6.394 -25.250  1.00 63.31           H
ATOM   4917 2HG  GLU A 322       6.651  -6.352 -24.727  1.00 63.31           H
ATOM   4918  CD  GLU A 322       6.916  -7.002 -26.767  1.00 63.31           C
ATOM   4919  OE1 GLU A 322       6.920  -8.241 -26.601  1.00 63.31           O
ATOM   4920  OE2 GLU A 322       6.617  -6.403 -27.823  1.00 63.31           O
ATOM   4921  HN  GLU A 322       5.760  -4.364 -23.940  1.00 63.31           H
ATOM   4922  N   ARG A 323       6.698  -1.614 -25.215  1.00 62.13           N
ATOM   4923  CA  ARG A 323       6.739  -0.211 -25.593  1.00 62.13           C
ATOM   4924  C   ARG A 323       7.597   0.580 -24.604  1.00 62.13           C
ATOM   4925  O   ARG A 323       8.458   1.360 -25.008  1.00 62.13           O
ATOM   4926  HA  ARG A 323       7.182  -0.204 -26.589  1.00 62.13           H
ATOM   4927  CB  ARG A 323       5.333   0.390 -25.632  1.00 62.13           C
ATOM   4928 1HB  ARG A 323       4.720  -0.156 -26.349  1.00 62.13           H
ATOM   4929 2HB  ARG A 323       4.858   0.278 -24.657  1.00 62.13           H
ATOM   4930  CG  ARG A 323       5.380   1.871 -26.015  1.00 62.13           C
ATOM   4931 1HG  ARG A 323       5.962   2.423 -25.277  1.00 62.13           H
ATOM   4932 2HG  ARG A 323       5.888   1.986 -26.973  1.00 62.13           H
ATOM   4933  CD  ARG A 323       3.971   2.459 -26.105  1.00 62.13           C
ATOM   4934 1HD  ARG A 323       3.433   2.011 -26.941  1.00 62.13           H
ATOM   4935 2HD  ARG A 323       3.410   2.221 -25.201  1.00 62.13           H
ATOM   4936  NE  ARG A 323       4.045   3.927 -26.281  1.00 62.13           N
ATOM   4937  HE  ARG A 323       4.892   4.312 -26.647  1.00 62.13           H
ATOM   4938  CZ  ARG A 323       3.049   4.771 -25.980  1.00 62.13           C
ATOM   4939  NH1 ARG A 323       1.892   4.309 -25.486  1.00 62.13           N
ATOM   4940 1HH1 ARG A 323       1.767   3.328 -25.340  1.00 62.13           H
ATOM   4941 2HH1 ARG A 323       1.153   4.946 -25.265  1.00 62.13           H
ATOM   4942  NH2 ARG A 323       3.227   6.084 -26.181  1.00 62.13           N
ATOM   4943 1HH2 ARG A 323       2.493   6.727 -25.962  1.00 62.13           H
ATOM   4944 2HH2 ARG A 323       4.093   6.420 -26.550  1.00 62.13           H
ATOM   4945  HN  ARG A 323       5.783  -1.978 -25.042  1.00 62.13           H
ATOM   4946  N   PHE A 324       7.333   0.351 -23.326  1.00 72.71           N
ATOM   4947  CA  PHE A 324       8.021   1.084 -22.276  1.00 72.71           C
ATOM   4948  C   PHE A 324       9.508   0.726 -22.241  1.00 72.71           C
ATOM   4949  O   PHE A 324      10.359   1.605 -22.115  1.00 72.71           O
ATOM   4950  HA  PHE A 324       7.910   2.146 -22.497  1.00 72.71           H
ATOM   4951  CB  PHE A 324       7.378   0.674 -20.950  1.00 72.71           C
ATOM   4952 1HB  PHE A 324       6.304   0.850 -21.008  1.00 72.71           H
ATOM   4953 2HB  PHE A 324       7.519  -0.397 -20.805  1.00 72.71           H
ATOM   4954  CG  PHE A 324       7.937   1.415 -19.733  1.00 72.71           C
ATOM   4955  CD1 PHE A 324       9.007   0.911 -19.062  1.00 72.71           C
ATOM   4956  HD1 PHE A 324       9.467  -0.020 -19.391  1.00 72.71           H
ATOM   4957  CD2 PHE A 324       7.363   2.578 -19.322  1.00 72.71           C
ATOM   4958  HD2 PHE A 324       6.505   2.982 -19.860  1.00 72.71           H
ATOM   4959  CE1 PHE A 324       9.525   1.599 -17.932  1.00 72.71           C
ATOM   4960  HE1 PHE A 324      10.382   1.195 -17.394  1.00 72.71           H
ATOM   4961  CE2 PHE A 324       7.881   3.266 -18.193  1.00 72.71           C
ATOM   4962  HE2 PHE A 324       7.421   4.198 -17.864  1.00 72.71           H
ATOM   4963  CZ  PHE A 324       8.951   2.762 -17.522  1.00 72.71           C
ATOM   4964  HZ  PHE A 324       9.348   3.290 -16.655  1.00 72.71           H
ATOM   4965  HN  PHE A 324       6.665  -0.320 -23.004  1.00 72.71           H
ATOM   4966  N   ARG A 325       9.775  -0.567 -22.356  1.00 70.35           N
ATOM   4967  CA  ARG A 325      11.144  -1.054 -22.314  1.00 70.35           C
ATOM   4968  C   ARG A 325      11.979  -0.387 -23.407  1.00 70.35           C
ATOM   4969  O   ARG A 325      13.143  -0.053 -23.188  1.00 70.35           O
ATOM   4970  HA  ARG A 325      11.506  -0.782 -21.322  1.00 70.35           H
ATOM   4971  CB  ARG A 325      11.193  -2.572 -22.499  1.00 70.35           C
ATOM   4972 1HB  ARG A 325      10.607  -2.855 -23.373  1.00 70.35           H
ATOM   4973 2HB  ARG A 325      12.220  -2.886 -22.689  1.00 70.35           H
ATOM   4974  CG  ARG A 325      10.654  -3.293 -21.262  1.00 70.35           C
ATOM   4975 1HG  ARG A 325      11.136  -2.899 -20.367  1.00 70.35           H
ATOM   4976 2HG  ARG A 325       9.586  -3.100 -21.160  1.00 70.35           H
ATOM   4977  CD  ARG A 325      10.898  -4.801 -21.356  1.00 70.35           C
ATOM   4978 1HD  ARG A 325      11.967  -5.000 -21.435  1.00 70.35           H
ATOM   4979 2HD  ARG A 325      10.549  -5.292 -20.448  1.00 70.35           H
ATOM   4980  NE  ARG A 325      10.193  -5.355 -22.533  1.00 70.35           N
ATOM   4981  HE  ARG A 325       9.565  -4.755 -23.029  1.00 70.35           H
ATOM   4982  CZ  ARG A 325      10.342  -6.611 -22.975  1.00 70.35           C
ATOM   4983  NH1 ARG A 325      11.169  -7.459 -22.349  1.00 70.35           N
ATOM   4984 1HH1 ARG A 325      11.681  -7.156 -21.545  1.00 70.35           H
ATOM   4985 2HH1 ARG A 325      11.275  -8.395 -22.686  1.00 70.35           H
ATOM   4986  NH2 ARG A 325       9.651  -7.007 -24.053  1.00 70.35           N
ATOM   4987 1HH2 ARG A 325       9.751  -7.941 -24.396  1.00 70.35           H
ATOM   4988 2HH2 ARG A 325       9.035  -6.368 -24.515  1.00 70.35           H
ATOM   4989  HN  ARG A 325       9.078  -1.274 -22.476  1.00 70.35           H
ATOM   4990  N   ARG A 326      11.353  -0.211 -24.562  1.00 64.81           N
ATOM   4991  CA  ARG A 326      12.018   0.429 -25.684  1.00 64.81           C
ATOM   4992  C   ARG A 326      12.278   1.905 -25.376  1.00 64.81           C
ATOM   4993  O   ARG A 326      13.357   2.421 -25.660  1.00 64.81           O
ATOM   4994  HA  ARG A 326      12.954  -0.118 -25.802  1.00 64.81           H
ATOM   4995  CB  ARG A 326      11.177   0.321 -26.957  1.00 64.81           C
ATOM   4996 1HB  ARG A 326      10.900  -0.720 -27.128  1.00 64.81           H
ATOM   4997 2HB  ARG A 326      10.250   0.881 -26.834  1.00 64.81           H
ATOM   4998  CG  ARG A 326      11.944   0.855 -28.169  1.00 64.81           C
ATOM   4999 1HG  ARG A 326      12.180   1.908 -28.019  1.00 64.81           H
ATOM   5000 2HG  ARG A 326      12.893   0.326 -28.265  1.00 64.81           H
ATOM   5001  CD  ARG A 326      11.128   0.686 -29.452  1.00 64.81           C
ATOM   5002 1HD  ARG A 326      10.158   1.170 -29.342  1.00 64.81           H
ATOM   5003 2HD  ARG A 326      11.636   1.177 -30.282  1.00 64.81           H
ATOM   5004  NE  ARG A 326      10.946  -0.751 -29.751  1.00 64.81           N
ATOM   5005  HE  ARG A 326      11.331  -1.416 -29.111  1.00 64.81           H
ATOM   5006  CZ  ARG A 326      10.297  -1.219 -30.827  1.00 64.81           C
ATOM   5007  NH1 ARG A 326       9.761  -0.374 -31.718  1.00 64.81           N
ATOM   5008 1HH1 ARG A 326       9.844   0.614 -31.583  1.00 64.81           H
ATOM   5009 2HH1 ARG A 326       9.279  -0.731 -32.518  1.00 64.81           H
ATOM   5010  NH2 ARG A 326      10.192  -2.544 -30.997  1.00 64.81           N
ATOM   5011 1HH2 ARG A 326       9.711  -2.909 -31.794  1.00 64.81           H
ATOM   5012 2HH2 ARG A 326      10.595  -3.167 -30.327  1.00 64.81           H
ATOM   5013  HN  ARG A 326      10.411  -0.498 -24.736  1.00 64.81           H
ATOM   5014  N   ASP A 327      11.269   2.542 -24.799  1.00 74.68           N
ATOM   5015  CA  ASP A 327      11.351   3.963 -24.506  1.00 74.68           C
ATOM   5016  C   ASP A 327      12.347   4.187 -23.367  1.00 74.68           C
ATOM   5017  O   ASP A 327      13.032   5.208 -23.328  1.00 74.68           O
ATOM   5018  HA  ASP A 327      11.672   4.429 -25.438  1.00 74.68           H
ATOM   5019  CB  ASP A 327       9.994   4.513 -24.064  1.00 74.68           C
ATOM   5020 1HB  ASP A 327       9.582   3.884 -23.275  1.00 74.68           H
ATOM   5021 2HB  ASP A 327      10.122   5.510 -23.642  1.00 74.68           H
ATOM   5022  CG  ASP A 327       9.017   4.572 -25.239  1.00 74.68           C
ATOM   5023  OD1 ASP A 327       9.502   4.473 -26.386  1.00 74.68           O
ATOM   5024  OD2 ASP A 327       7.806   4.715 -24.963  1.00 74.68           O
ATOM   5025  HN  ASP A 327      10.410   2.105 -24.534  1.00 74.68           H
ATOM   5026  N   LEU A 328      12.396   3.216 -22.466  1.00 76.34           N
ATOM   5027  CA  LEU A 328      13.346   3.261 -21.368  1.00 76.34           C
ATOM   5028  C   LEU A 328      14.767   3.339 -21.931  1.00 76.34           C
ATOM   5029  O   LEU A 328      15.541   4.216 -21.553  1.00 76.34           O
ATOM   5030  HA  LEU A 328      13.149   4.172 -20.802  1.00 76.34           H
ATOM   5031  CB  LEU A 328      13.125   2.082 -20.419  1.00 76.34           C
ATOM   5032 1HB  LEU A 328      12.138   2.185 -19.967  1.00 76.34           H
ATOM   5033 2HB  LEU A 328      13.111   1.165 -21.008  1.00 76.34           H
ATOM   5034  CG  LEU A 328      14.154   1.920 -19.298  1.00 76.34           C
ATOM   5035  HG  LEU A 328      15.144   1.859 -19.750  1.00 76.34           H
ATOM   5036  CD1 LEU A 328      14.153   3.139 -18.373  1.00 76.34           C
ATOM   5037 1HD1 LEU A 328      14.400   4.032 -18.949  1.00 76.34           H
ATOM   5038 2HD1 LEU A 328      13.166   3.256 -17.927  1.00 76.34           H
ATOM   5039 3HD1 LEU A 328      14.894   2.998 -17.586  1.00 76.34           H
ATOM   5040  CD2 LEU A 328      13.926   0.617 -18.529  1.00 76.34           C
ATOM   5041 1HD2 LEU A 328      12.929   0.624 -18.090  1.00 76.34           H
ATOM   5042 2HD2 LEU A 328      14.017  -0.228 -19.211  1.00 76.34           H
ATOM   5043 3HD2 LEU A 328      14.671   0.527 -17.738  1.00 76.34           H
ATOM   5044  HN  LEU A 328      11.802   2.412 -22.479  1.00 76.34           H
ATOM   5045  N   VAL A 329      15.066   2.409 -22.827  1.00 76.92           N
ATOM   5046  CA  VAL A 329      16.403   2.310 -23.385  1.00 76.92           C
ATOM   5047  C   VAL A 329      16.722   3.587 -24.165  1.00 76.92           C
ATOM   5048  O   VAL A 329      17.861   4.050 -24.167  1.00 76.92           O
ATOM   5049  HA  VAL A 329      17.102   2.224 -22.552  1.00 76.92           H
ATOM   5050  CB  VAL A 329      16.523   1.044 -24.236  1.00 76.92           C
ATOM   5051  HB  VAL A 329      15.757   1.088 -25.011  1.00 76.92           H
ATOM   5052  CG1 VAL A 329      17.886   0.975 -24.927  1.00 76.92           C
ATOM   5053 1HG1 VAL A 329      18.011   1.844 -25.573  1.00 76.92           H
ATOM   5054 2HG1 VAL A 329      18.675   0.966 -24.174  1.00 76.92           H
ATOM   5055 3HG1 VAL A 329      17.945   0.066 -25.525  1.00 76.92           H
ATOM   5056  CG2 VAL A 329      16.270  -0.208 -23.395  1.00 76.92           C
ATOM   5057 1HG2 VAL A 329      17.003  -0.259 -22.589  1.00 76.92           H
ATOM   5058 2HG2 VAL A 329      15.267  -0.165 -22.971  1.00 76.92           H
ATOM   5059 3HG2 VAL A 329      16.361  -1.093 -24.024  1.00 76.92           H
ATOM   5060  HN  VAL A 329      14.414   1.733 -23.169  1.00 76.92           H
ATOM   5061  N   LYS A 330      15.694   4.121 -24.808  1.00 70.75           N
ATOM   5062  CA  LYS A 330      15.824   5.389 -25.506  1.00 70.75           C
ATOM   5063  C   LYS A 330      16.289   6.463 -24.521  1.00 70.75           C
[truncated: 117,478 more chars]
